# Supplementary material for: The pocketome of G-protein-coupled receptors reveals previously untargeted allosteric sites
Source: Nat Commun. 2022 May 10;13:2567. doi: 10.1038/s41467-022-29609-6 (PMC9091257; doi:10.1038/s41467-022-29609-6)
Supplement: Supplementary file 4 — Supplementary Data 1 [file 41467_2022_29609_MOESM4_ESM.zip › docking_files/4grv/rec.mol2]

@<TRIPOS>MOLECULE
4grv_align.pdb
4713 4773 293 0 0
PROTEIN
NO_CHARGES


@<TRIPOS>ATOM
      1 N         -94.9710  -20.3560  -58.1240 N.4       1 ASN   -0.2700
      2 CA        -95.7930  -20.3040  -56.9260 C.3       1 ASN    0.0900
      3 CAY       -94.3130  -19.8860  -60.3760 C.3       1 ASN    0.0900
      4 C         -95.3060  -19.1840  -55.9850 C.2       1 ASN    0.0900
      5 O         -95.4620  -17.9850  -56.2080 O.2       1 ASN    0.5100
      6 CB        -95.7300  -21.7420  -56.3190 C.3       1 ASN   -0.5100
      7 CG        -96.5360  -21.9550  -55.0420 C.2       1 ASN   -0.4700
      8 ND2       -96.1750  -23.0210  -54.2920 N.am      1 ASN    0.3100
      9 OD1       -97.4140  -21.1770  -54.6740 O.2       1 ASN    0.0700
     10 CY        -95.2690  -19.7190  -59.2600 C.2       1 ASN    0.0900
     11 OY        -96.2770  -19.0360  -59.3900 O.2       1 ASN   -0.1800
     12 HN        -94.1470  -20.9100  -58.0460 H         1 ASN    0.0900
     13 HA        -96.8030  -20.0310  -57.1940 H         1 ASN    0.0900
     14 HB1       -94.6680  -21.9780  -56.0920 H         1 ASN    0.5500
     15 HB2       -96.1070  -22.4580  -57.0800 H         1 ASN   -0.5500
     16 HD21      -95.4230  -23.6100  -54.5870 H         1 ASN   -0.6200
     17 HD22      -96.6610  -23.2210  -53.4400 H         1 ASN    0.3200
     18 HY1       -93.3710  -19.3450  -60.1410 H         1 ASN    0.3000
     19 HY2       -94.7460  -19.4670  -61.3090 H         1 ASN    0.5100
     20 HY3       -94.0830  -20.9650  -60.5150 H         1 ASN   -0.5100
     21 N         -94.6070  -19.5670  -54.9090 N.am      2 SER   -0.4700
     22 CA        -93.4800  -18.8040  -54.3910 C.3       2 SER    0.3100
     23 C         -92.1860  -19.5640  -54.6800 C.2       2 SER    0.0700
     24 O         -91.5670  -20.1050  -53.7680 O.2       2 SER    0.0900
     25 CB        -93.6290  -18.5650  -52.8830 C.3       2 SER    0.0500
     26 OG        -94.2750  -17.3340  -52.5950 O.3       2 SER    0.0900
     27 HN        -94.8300  -20.4010  -54.4110 H         2 SER    0.0900
     28 HA        -93.4450  -17.8610  -54.9170 H         2 SER   -0.6600
     29 HB1       -92.6220  -18.5500  -52.4130 H         2 SER    0.4300
     30 HB2       -94.2320  -19.3860  -52.4400 H         2 SER    0.5100
     31 HG1       -95.1890  -17.4450  -52.8630 H         2 SER   -0.5100
     32 N         -91.7760  -19.6050  -55.9490 N.am      3 ASP   -0.4700
     33 CA        -90.6050  -20.3860  -56.3500 C.3       3 ASP    0.3100
     34 C         -89.2940  -19.6190  -56.2120 C.2       3 ASP    0.0700
     35 O         -88.4920  -19.5420  -57.1450 O.2       3 ASP    0.0900
     36 CB        -90.7730  -20.9280  -57.7720 C.3       3 ASP   -0.2800
     37 CG        -91.9090  -21.9240  -57.8760 C.2       3 ASP    0.0900
     38 OD1       -92.3000  -22.4930  -56.8340 O.co2     3 ASP    0.0900
     39 OD2       -92.4120  -22.1380  -58.9990 O.co2     3 ASP    0.6200
     40 HN        -92.2450  -19.1100  -56.6740 H         3 ASP   -0.7600
     41 HA        -90.4910  -21.2010  -55.6500 H         3 ASP   -0.7600
     42 HB1       -89.8320  -21.4300  -58.0820 H         3 ASP    0.5100
     43 HB2       -90.9800  -20.0810  -58.4600 H         3 ASP   -0.5100
     44 N         -89.0960  -19.0550  -55.0240 N.am      4 LEU   -0.4700
     45 CA        -87.8590  -18.3990  -54.6350 C.3       4 LEU    0.3100
     46 C         -87.2190  -19.2320  -53.5310 C.2       4 LEU    0.0700
     47 O         -86.5530  -18.7180  -52.6350 O.2       4 LEU    0.0900
     48 CB        -88.1210  -16.9480  -54.1820 C.3       4 LEU   -0.1800
     49 CG        -89.0580  -16.5370  -53.0260 C.3       4 LEU    0.0900
     50 CD1       -89.0430  -15.0190  -52.8300 C.3       4 LEU    0.0900
     51 CD2       -90.4890  -16.9860  -53.2210 C.3       4 LEU   -0.0900
     52 HN        -89.8080  -19.0590  -54.3280 H         4 LEU    0.0900
     53 HA        -87.1950  -18.4110  -55.4870 H         4 LEU   -0.2700
     54 HB1       -88.5100  -16.4250  -55.0770 H         4 LEU    0.0900
     55 HB2       -87.1280  -16.5380  -53.9180 H         4 LEU    0.0900
     56 HG        -88.7230  -17.0310  -52.0890 H         4 LEU    0.0900
     57 HD11      -89.3840  -14.5110  -53.7580 H         4 LEU   -0.2700
     58 HD12      -88.0120  -14.6780  -52.5980 H         4 LEU    0.0900
     59 HD13      -89.7270  -14.7380  -52.0000 H         4 LEU    0.0900
     60 HD21      -90.5600  -18.0900  -53.1190 H         4 LEU    0.0900
     61 HD22      -90.8410  -16.7000  -54.2340 H         4 LEU    0.5100
     62 HD23      -91.1410  -16.5170  -52.4530 H         4 LEU   -0.5100
     63 N         -87.4400  -20.5410  -53.6050 N.am      5 ASP   -0.4700
     64 CA        -86.9560  -21.4710  -52.6030 C.3       5 ASP    0.3100
     65 C         -85.5380  -21.8730  -52.9340 C.2       5 ASP    0.0700
     66 O         -85.1160  -21.7950  -54.0880 O.2       5 ASP    0.0900
     67 CB        -87.8230  -22.7320  -52.5780 C.3       5 ASP   -0.2800
     68 CG        -89.3080  -22.4280  -52.6260 C.2       5 ASP    0.0900
     69 OD1       -89.9060  -22.2130  -51.5490 O.co2     5 ASP    0.0900
     70 OD2       -89.8770  -22.4150  -53.7400 O.co2     5 ASP    0.6200
     71 HN        -87.9510  -20.9450  -54.3590 H         5 ASP   -0.7600
     72 HA        -86.9870  -20.9750  -51.6440 H         5 ASP   -0.7600
     73 HB1       -87.6100  -23.2960  -51.6450 H         5 ASP    0.5100
     74 HB2       -87.5640  -23.3640  -53.4540 H         5 ASP   -0.5100
     75 N         -84.8100  -22.3200  -51.9120 N.am      6 VAL   -0.4700
     76 CA        -83.4600  -22.8350  -52.0870 C.3       6 VAL    0.3100
     77 C         -83.4470  -24.3170  -51.7150 C.2       6 VAL    0.0700
     78 O         -84.0010  -24.7040  -50.6850 O.2       6 VAL    0.0900
     79 CB        -82.4560  -22.0580  -51.2100 C.3       6 VAL   -0.0900
     80 CG1       -81.0340  -22.5440  -51.4450 C.3       6 VAL    0.0900
     81 CG2       -82.5590  -20.5640  -51.4840 C.3       6 VAL   -0.2700
     82 HN        -85.1590  -22.3200  -50.9780 H         6 VAL    0.0900
     83 HA        -83.1980  -22.7360  -53.1300 H         6 VAL    0.0900
     84 HB        -82.7190  -22.2010  -50.1400 H         6 VAL    0.0900
     85 HG11      -80.7520  -22.3990  -52.5100 H         6 VAL   -0.2700
     86 HG12      -80.9590  -23.6250  -51.2020 H         6 VAL    0.0900
     87 HG13      -80.3270  -21.9680  -50.8090 H         6 VAL    0.0900
     88 HG21      -83.5850  -20.2040  -51.2570 H         6 VAL    0.0900
     89 HG22      -82.3410  -20.3610  -52.5540 H         6 VAL    0.5100
     90 HG23      -81.8390  -20.0110  -50.8440 H         6 VAL   -0.5100
     91 N         -82.7160  -25.1230  -52.5220 N.am      7 ASN   -0.4700
     92 CA        -82.7040  -26.5760  -52.5370 C.3       7 ASN    0.3100
     93 C         -81.5660  -27.2290  -51.7410 C.2       7 ASN    0.0700
     94 O         -81.1020  -28.3090  -52.1000 O.2       7 ASN    0.0900
     95 CB        -82.5560  -27.0710  -54.0040 C.3       7 ASN   -0.1800
     96 CG        -83.6000  -26.4060  -54.8950 C.2       7 ASN    0.0900
     97 ND2       -83.1500  -25.5610  -55.8480 N.am      7 ASN    0.0900
     98 OD1       -84.7990  -26.6470  -54.7460 O.2       7 ASN    0.5500
     99 HN        -82.1050  -24.7170  -53.1950 H         7 ASN   -0.5500
    100 HA        -83.6290  -26.9300  -52.1060 H         7 ASN   -0.6200
    101 HB1       -82.6940  -28.1730  -54.0410 H         7 ASN    0.3200
    102 HB2       -81.5420  -26.8190  -54.3820 H         7 ASN    0.3000
    103 HD21      -82.1680  -25.3940  -55.9460 H         7 ASN    0.5100
    104 HD22      -83.7980  -25.1020  -56.4560 H         7 ASN   -0.5100
    105 N         -81.0450  -26.6250  -50.6490 N.am      8 THR   -0.4700
    106 CA        -79.8690  -27.1610  -49.9640 C.3       8 THR    0.3100
    107 C         -80.3080  -28.1920  -48.9290 C.2       8 THR    0.0700
    108 O         -81.1470  -27.8990  -48.0780 O.2       8 THR    0.0900
    109 CB        -79.0360  -26.0570  -49.2800 C.3       8 THR    0.1400
    110 CG2       -78.5200  -25.0650  -50.3080 C.3       8 THR    0.0900
    111 OG1       -79.8420  -25.3590  -48.3250 O.3       8 THR   -0.6600
    112 HN        -81.4380  -25.7930  -50.2630 H         8 THR    0.4300
    113 HA        -79.2680  -27.6730  -50.7010 H         8 THR   -0.2700
    114 HB        -78.1690  -26.5120  -48.7560 H         8 THR    0.0900
    115 HG1       -80.3770  -26.0280  -47.8920 H         8 THR    0.0900
    116 HG21      -79.3520  -24.7230  -50.9600 H         8 THR    0.0900
    117 HG22      -77.7470  -25.5470  -50.9440 H         8 THR    0.5100
    118 HG23      -78.0850  -24.1810  -49.7960 H         8 THR   -0.5100
    119 N         -79.7380  -29.3940  -49.0030 N.am      9 ASP   -0.4700
    120 CA        -80.2190  -30.5360  -48.2230 C.3       9 ASP    0.3100
    121 C         -80.1900  -30.3430  -46.7050 C.2       9 ASP    0.0700
    122 O         -79.4910  -29.4780  -46.1890 O.2       9 ASP    0.0900
    123 CB        -79.4780  -31.8250  -48.6140 C.3       9 ASP   -0.2800
    124 CG        -77.9830  -31.7440  -48.3660 C.2       9 ASP    0.0900
    125 OD1       -77.5470  -32.0950  -47.2480 O.co2     9 ASP    0.0900
    126 OD2       -77.2440  -31.3440  -49.2910 O.co2     9 ASP    0.6200
    127 HN        -78.9560  -29.5710  -49.5960 H         9 ASP   -0.7600
    128 HA        -81.2780  -30.6440  -48.4070 H         9 ASP   -0.7600
    129 HB1       -79.6460  -32.0230  -49.6940 H         9 ASP    0.5100
    130 HB2       -79.8880  -32.6700  -48.0210 H         9 ASP   -0.5100
    131 N         -80.9660  -31.1630  -45.9990 N.am     10 ILE   -0.4700
    132 CA        -81.0620  -31.1020  -44.5450 C.3      10 ILE    0.3100
    133 C         -79.7260  -31.4480  -43.8840 C.2      10 ILE    0.0700
    134 O         -79.3910  -30.9400  -42.8110 O.2      10 ILE    0.0900
    135 CB        -82.1720  -32.0520  -44.0280 C.3      10 ILE   -0.0900
    136 CG1       -82.2950  -31.9870  -42.5030 C.3      10 ILE    0.0900
    137 CG2       -81.9260  -33.4840  -44.4830 C.3      10 ILE   -0.2700
    138 CD        -83.2410  -30.9210  -42.0150 C.3      10 ILE    0.0900
    139 HN        -81.5230  -31.8640  -46.4380 H        10 ILE    0.0900
    140 HA        -81.2810  -30.0810  -44.2680 H        10 ILE    0.0900
    141 HB        -83.1560  -31.7090  -44.4160 H        10 ILE   -0.1800
    142 HG11      -81.2890  -31.7900  -42.0760 H        10 ILE    0.0900
    143 HG12      -82.6530  -32.9730  -42.1360 H        10 ILE    0.0900
    144 HG21      -81.0450  -33.9070  -43.9540 H        10 ILE   -0.2700
    145 HG22      -81.7250  -33.5050  -45.5760 H        10 ILE    0.0900
    146 HG23      -82.8130  -34.1120  -44.2540 H        10 ILE    0.0900
    147 HD1       -84.2910  -31.2760  -42.0970 H        10 ILE    0.0900
    148 HD2       -83.1280  -30.0040  -42.6320 H        10 ILE    0.5100
    149 HD3       -83.0290  -30.6850  -40.9510 H        10 ILE   -0.5100
    150 N         -78.9530  -32.2990  -44.5500 N.am     11 TYR   -0.4700
    151 CA        -77.7260  -32.8320  -43.9830 C.3      11 TYR    0.3100
    152 C         -76.5960  -31.8040  -43.9570 C.2      11 TYR    0.0700
    153 O         -75.8430  -31.7120  -42.9780 O.2      11 TYR    0.0900
    154 CB        -77.3450  -34.1180  -44.7250 C.3      11 TYR   -0.1800
    155 CG        -78.5170  -35.0700  -44.7880 C.ar     11 TYR    0.0900
    156 CD1       -78.9960  -35.6800  -43.6340 C.ar     11 TYR    0.0900
    157 CD2       -79.1730  -35.3290  -45.9860 C.ar     11 TYR    0.0000
    158 CE1       -80.0850  -36.5350  -43.6710 C.ar     11 TYR   -0.1150
    159 CE2       -80.2630  -36.1880  -46.0350 C.ar     11 TYR    0.1150
    160 CZ        -80.7140  -36.7860  -44.8730 C.ar     11 TYR   -0.1150
    161 OH        -81.7960  -37.6400  -44.9040 O.3      11 TYR    0.1150
    162 HN        -79.1810  -32.6100  -45.4700 H        11 TYR    0.1100
    163 HA        -77.8940  -33.0330  -42.9360 H        11 TYR   -0.5400
    164 HB1       -76.5150  -34.6310  -44.1940 H        11 TYR    0.4300
    165 HB2       -77.0400  -33.8790  -45.7670 H        11 TYR   -0.1150
    166 HD1       -78.5100  -35.4830  -42.6900 H        11 TYR    0.1150
    167 HD2       -78.8300  -34.8530  -46.8930 H        11 TYR   -0.1150
    168 HE1       -80.4390  -37.0040  -42.7640 H        11 TYR    0.1150
    169 HE2       -80.7570  -36.3860  -46.9740 H        11 TYR    0.5100
    170 HH        -82.0050  -37.8210  -45.8240 H        11 TYR   -0.5100
    171 N         -76.4950  -31.0070  -45.0150 N.am     12 SER   -0.4700
    172 CA        -75.5490  -29.9020  -45.0340 C.3      12 SER    0.3100
    173 C         -75.9530  -28.8300  -44.0210 C.2      12 SER    0.0700
    174 O         -75.1020  -28.1850  -43.4120 O.2      12 SER    0.0900
    175 CB        -75.4250  -29.3070  -46.4420 C.3      12 SER    0.0500
    176 OG        -76.6600  -28.7800  -46.8950 O.3      12 SER    0.0900
    177 HN        -77.0540  -31.1270  -45.8320 H        12 SER    0.0900
    178 HA        -74.5930  -30.2780  -44.7020 H        12 SER   -0.6600
    179 HB1       -75.0980  -30.0990  -47.1500 H        12 SER    0.4300
    180 HB2       -74.6740  -28.4870  -46.4330 H        12 SER    0.5100
    181 HG1       -77.1060  -29.5010  -47.3450 H        12 SER   -0.5100
    182 N         -77.2590  -28.6450  -43.8310 N.am     13 LYS   -0.4700
    183 CA        -77.7500  -27.6830  -42.8510 C.3      13 LYS    0.3100
    184 C         -77.4380  -28.1140  -41.4270 C.2      13 LYS    0.0700
    185 O         -77.1370  -27.2830  -40.5730 O.2      13 LYS    0.0900
    186 CB        -79.2530  -27.4570  -43.0050 C.3      13 LYS   -0.1800
    187 CG        -79.6000  -26.2070  -43.7800 C.3      13 LYS    0.0900
    188 CD        -79.9840  -26.5290  -45.2020 C.3      13 LYS    0.0900
    189 CE        -81.4190  -26.1170  -45.4690 C.3      13 LYS   -0.1800
    190 NZ        -82.3570  -26.7820  -44.5200 N.4      13 LYS    0.0900
    191 HN        -77.9490  -29.1490  -44.3430 H        13 LYS    0.0900
    192 HA        -77.2160  -26.7560  -43.0000 H        13 LYS   -0.1800
    193 HB1       -79.7050  -27.3820  -41.9920 H        13 LYS    0.0900
    194 HB2       -79.6910  -28.3320  -43.5300 H        13 LYS    0.0900
    195 HG1       -78.7210  -25.5270  -43.7850 H        13 LYS    0.2100
    196 HG2       -80.4480  -25.6920  -43.2800 H        13 LYS    0.0500
    197 HD1       -79.8760  -27.6200  -45.3760 H        13 LYS    0.0500
    198 HD2       -79.3110  -25.9860  -45.8990 H        13 LYS   -0.3000
    199 HE1       -81.7110  -26.4120  -46.4990 H        13 LYS    0.3300
    200 HE2       -81.5270  -25.0190  -45.3400 H        13 LYS    0.3300
    201 HZ1       -82.0140  -26.6560  -43.5460 H        13 LYS    0.3300
    202 HZ2       -82.4110  -27.7980  -44.7400 H        13 LYS    0.5100
    203 HZ3       -83.3030  -26.3580  -44.6130 H        13 LYS   -0.5100
    204 N         -77.5250  -29.4180  -41.1750 N.am     14 VAL   -0.4700
    205 CA        -77.1330  -29.9910  -39.8950 C.3      14 VAL    0.3100
    206 C         -75.6350  -29.8060  -39.6730 C.2      14 VAL    0.0700
    207 O         -75.1960  -29.4050  -38.5910 O.2      14 VAL    0.0900
    208 CB        -77.4850  -31.4890  -39.8310 C.3      14 VAL   -0.0900
    209 CG1       -76.6960  -32.1870  -38.7370 C.3      14 VAL    0.0900
    210 CG2       -78.9820  -31.6740  -39.6350 C.3      14 VAL   -0.2700
    211 HN        -77.8660  -30.0630  -41.8550 H        14 VAL    0.0900
    212 HA        -77.6500  -29.4520  -39.1150 H        14 VAL    0.0900
    213 HB        -77.2530  -31.9610  -40.8090 H        14 VAL    0.0900
    214 HG11      -76.7830  -31.6230  -37.7830 H        14 VAL   -0.2700
    215 HG12      -75.6230  -32.2410  -39.0200 H        14 VAL    0.0900
    216 HG13      -77.0920  -33.2130  -38.5790 H        14 VAL    0.0900
    217 HG21      -79.5430  -31.0630  -40.3740 H        14 VAL    0.0900
    218 HG22      -79.2720  -31.3470  -38.6130 H        14 VAL    0.5100
    219 HG23      -79.2540  -32.7420  -39.7770 H        14 VAL   -0.5100
    220 N         -74.8570  -30.0940  -40.7150 N.am     15 LEU   -0.4700
    221 CA        -73.4120  -29.9070  -40.6820 C.3      15 LEU    0.3100
    222 C         -73.0350  -28.4770  -40.2900 C.2      15 LEU    0.0700
    223 O         -72.3850  -28.2360  -39.2660 O.2      15 LEU    0.0900
    224 CB        -72.8260  -30.2350  -42.0560 C.3      15 LEU   -0.1800
    225 CG        -71.3490  -29.9030  -42.2590 C.3      15 LEU    0.0900
    226 CD1       -70.4840  -30.8560  -41.4530 C.3      15 LEU    0.0900
    227 CD2       -70.9850  -29.9370  -43.7380 C.3      15 LEU   -0.0900
    228 HN        -75.2290  -30.4520  -41.5670 H        15 LEU    0.0900
    229 HA        -73.0010  -30.5600  -39.9270 H        15 LEU   -0.2700
    230 HB1       -73.4080  -29.6750  -42.8170 H        15 LEU    0.0900
    231 HB2       -72.9570  -31.3230  -42.2300 H        15 LEU    0.0900
    232 HG        -71.1550  -28.8600  -41.9300 H        15 LEU    0.0900
    233 HD11      -70.6640  -31.9030  -41.7790 H        15 LEU   -0.2700
    234 HD12      -70.7330  -30.7720  -40.3740 H        15 LEU    0.0900
    235 HD13      -69.4110  -30.6160  -41.6090 H        15 LEU    0.0900
    236 HD21      -71.5930  -29.1940  -44.2970 H        15 LEU    0.0900
    237 HD22      -71.1880  -30.9460  -44.1550 H        15 LEU    0.5100
    238 HD23      -69.9110  -29.6860  -43.8680 H        15 LEU   -0.5100
    239 N         -73.4610  -27.5350  -41.1250 N.am     16 VAL   -0.4700
    240 CA        -73.2210  -26.1160  -40.9200 C.3      16 VAL    0.3100
    241 C         -73.7180  -25.6630  -39.5490 C.2      16 VAL    0.0700
    242 O         -73.0650  -24.8660  -38.8820 O.2      16 VAL    0.0900
    243 CB        -73.8970  -25.2880  -42.0360 C.3      16 VAL   -0.0900
    244 CG1       -73.8800  -23.8060  -41.7110 C.3      16 VAL    0.0900
    245 CG2       -73.2210  -25.5540  -43.3780 C.3      16 VAL   -0.2700
    246 HN        -73.9740  -27.7660  -41.9480 H        16 VAL    0.0900
    247 HA        -72.1540  -25.9510  -40.9240 H        16 VAL    0.0900
    248 HB        -74.9500  -25.6230  -42.1520 H        16 VAL    0.0900
    249 HG11      -72.8540  -23.4900  -41.4250 H        16 VAL   -0.2700
    250 HG12      -74.5650  -23.5970  -40.8620 H        16 VAL    0.0900
    251 HG13      -74.1970  -23.2200  -42.6000 H        16 VAL    0.0900
    252 HG21      -73.1370  -26.6490  -43.5530 H        16 VAL    0.0900
    253 HG22      -72.1990  -25.1160  -43.3800 H        16 VAL    0.5100
    254 HG23      -73.8210  -25.1090  -44.1990 H        16 VAL   -0.5100
    255 N         -74.8690  -26.1810  -39.1230 N.am     17 THR   -0.4700
    256 CA        -75.4080  -25.8590  -37.8060 C.3      17 THR    0.3100
    257 C         -74.4250  -26.2400  -36.7140 C.2      17 THR    0.0700
    258 O         -74.0430  -25.4100  -35.8830 O.2      17 THR    0.0900
    259 CB        -76.7200  -26.5900  -37.5390 C.3      17 THR    0.1400
    260 CG2       -77.1470  -26.4020  -36.0860 C.3      17 THR    0.0900
    261 OG1       -77.7320  -26.0710  -38.4080 O.3      17 THR   -0.6600
    262 HN        -75.4110  -26.8060  -39.6810 H        17 THR    0.4300
    263 HA        -75.5630  -24.7910  -37.7650 H        17 THR   -0.2700
    264 HB        -76.5950  -27.6770  -37.7350 H        17 THR    0.0900
    265 HG1       -77.5000  -26.3680  -39.2910 H        17 THR    0.0900
    266 HG21      -77.1160  -25.3250  -35.8160 H        17 THR    0.0900
    267 HG22      -76.4580  -26.9560  -35.4140 H        17 THR    0.5100
    268 HG23      -78.1850  -26.7730  -35.9470 H        17 THR   -0.5100
    269 N         -74.0180  -27.5070  -36.7340 N.am     18 ALA   -0.4700
    270 CA        -73.0040  -28.0190  -35.8290 C.3      18 ALA    0.3100
    271 C         -71.8000  -27.0900  -35.7780 C.2      18 ALA    0.0700
    272 O         -71.4080  -26.6170  -34.7050 O.2      18 ALA    0.0900
    273 CB        -72.5670  -29.4050  -36.2720 C.3      18 ALA   -0.2700
    274 HN        -74.3950  -28.1680  -37.3780 H        18 ALA    0.0900
    275 HA        -73.4250  -28.0550  -34.8360 H        18 ALA    0.0900
    276 HB1       -71.9850  -29.3390  -37.2160 H        18 ALA    0.0900
    277 HB2       -73.4580  -30.0450  -36.4490 H        18 ALA    0.5100
    278 HB3       -71.9250  -29.8670  -35.4910 H        18 ALA   -0.5100
    279 N         -71.2330  -26.8200  -36.9500 N.am     19 ILE   -0.4700
    280 CA        -70.0310  -26.0070  -37.0430 C.3      19 ILE    0.3100
    281 C         -70.2330  -24.6410  -36.4030 C.2      19 ILE    0.0700
    282 O         -69.4060  -24.1870  -35.6110 O.2      19 ILE    0.0900
    283 CB        -69.5900  -25.8420  -38.4980 C.3      19 ILE   -0.0900
    284 CG1       -69.0940  -27.1870  -39.0430 C.3      19 ILE    0.0900
    285 CG2       -68.5270  -24.7580  -38.6050 C.3      19 ILE   -0.2700
    286 CD        -68.7150  -27.1720  -40.5090 C.3      19 ILE    0.0900
    287 HN        -71.6030  -27.1600  -37.8110 H        19 ILE    0.0900
    288 HA        -69.2560  -26.4930  -36.4710 H        19 ILE    0.0900
    289 HB        -70.4670  -25.5630  -39.1210 H        19 ILE   -0.1800
    290 HG11      -69.8980  -27.9400  -38.8990 H        19 ILE    0.0900
    291 HG12      -68.2040  -27.4950  -38.4550 H        19 ILE    0.0900
    292 HG21      -67.7230  -24.9350  -37.8600 H        19 ILE   -0.2700
    293 HG22      -68.9790  -23.7630  -38.4090 H        19 ILE    0.0900
    294 HG23      -68.0770  -24.7690  -39.6220 H        19 ILE    0.0900
    295 HD1       -67.7860  -26.5800  -40.6570 H        19 ILE    0.0900
    296 HD2       -69.5290  -26.7070  -41.1060 H        19 ILE    0.5100
    297 HD3       -68.5360  -28.2090  -40.8650 H        19 ILE   -0.5100
    298 N         -71.3530  -24.0050  -36.7290 N.am     20 TYR   -0.4700
    299 CA        -71.7080  -22.7160  -36.1540 C.3      20 TYR    0.3100
    300 C         -71.7800  -22.7770  -34.6460 C.2      20 TYR    0.0700
    301 O         -71.3990  -21.8370  -33.9570 O.2      20 TYR    0.0900
    302 CB        -73.0640  -22.2440  -36.6720 C.3      20 TYR   -0.1800
    303 CG        -73.0170  -21.5980  -38.0240 C.ar     20 TYR    0.0900
    304 CD1       -71.9270  -21.7800  -38.8710 C.ar     20 TYR    0.0900
    305 CD2       -74.0590  -20.7890  -38.4550 C.ar     20 TYR    0.0000
    306 CE1       -71.8860  -21.1850  -40.1190 C.ar     20 TYR   -0.1150
    307 CE2       -74.0280  -20.1880  -39.6970 C.ar     20 TYR    0.1150
    308 CZ        -72.9420  -20.3880  -40.5240 C.ar     20 TYR   -0.1150
    309 OH        -72.9220  -19.7880  -41.7610 O.3      20 TYR    0.1150
    310 HN        -72.0030  -24.3840  -37.3840 H        20 TYR    0.1100
    311 HA        -70.9390  -22.0070  -36.4230 H        20 TYR   -0.5400
    312 HB1       -73.4820  -21.4950  -35.9650 H        20 TYR    0.4300
    313 HB2       -73.7460  -23.1170  -36.7500 H        20 TYR   -0.1150
    314 HD1       -71.1010  -22.3970  -38.5490 H        20 TYR    0.1150
    315 HD2       -74.9080  -20.6270  -37.8090 H        20 TYR   -0.1150
    316 HE1       -71.0390  -21.3400  -40.7690 H        20 TYR    0.1150
    317 HE2       -74.8480  -19.5650  -40.0190 H        20 TYR    0.5100
    318 HH        -73.7320  -19.2820  -41.8580 H        20 TYR   -0.5100
    319 N         -72.2910  -23.8840  -34.1260 N.am     21 LEU   -0.4700
    320 CA        -72.4390  -24.0150  -32.6900 C.3      21 LEU    0.3100
    321 C         -71.0890  -24.1850  -31.9980 C.2      21 LEU    0.0700
    322 O         -70.8470  -23.6010  -30.9380 O.2      21 LEU    0.0900
    323 CB        -73.3990  -25.1570  -32.3570 C.3      21 LEU   -0.1800
    324 CG        -74.8090  -24.8830  -32.8840 C.3      21 LEU    0.0900
    325 CD1       -75.7510  -26.0490  -32.6280 C.3      21 LEU    0.0900
    326 CD2       -75.3650  -23.5980  -32.2900 C.3      21 LEU   -0.0900
    327 HN        -72.5890  -24.6560  -34.6810 H        21 LEU    0.0900
    328 HA        -72.8190  -23.0800  -32.3060 H        21 LEU   -0.2700
    329 HB1       -73.4410  -25.2840  -31.2540 H        21 LEU    0.0900
    330 HB2       -73.0180  -26.0960  -32.8120 H        21 LEU    0.0900
    331 HG        -74.7560  -24.6960  -33.9770 H        21 LEU    0.0900
    332 HD11      -75.8280  -26.2460  -31.5370 H        21 LEU   -0.2700
    333 HD12      -75.3650  -26.9640  -33.1260 H        21 LEU    0.0900
    334 HD13      -76.7640  -25.8100  -33.0170 H        21 LEU    0.0900
    335 HD21      -74.8250  -22.7200  -32.7030 H        21 LEU    0.0900
    336 HD22      -75.2380  -23.6060  -31.1860 H        21 LEU    0.5100
    337 HD23      -76.4440  -23.5010  -32.5410 H        21 LEU   -0.5100
    338 N         -70.2010  -24.9730  -32.6030 N.am     22 ALA   -0.4700
    339 CA        -68.8590  -25.1500  -32.0600 C.3      22 ALA    0.3100
    340 C         -68.1470  -23.8040  -32.0390 C.2      22 ALA    0.0700
    341 O         -67.6210  -23.3600  -31.0030 O.2      22 ALA    0.0900
    342 CB        -68.0830  -26.1500  -32.8930 C.3      22 ALA   -0.2700
    343 HN        -70.4090  -25.4710  -33.4410 H        22 ALA    0.0900
    344 HA        -68.9500  -25.4980  -31.0420 H        22 ALA    0.0900
    345 HB1       -68.0000  -25.7910  -33.9420 H        22 ALA    0.0900
    346 HB2       -68.6070  -27.1300  -32.8950 H        22 ALA    0.5100
    347 HB3       -67.0590  -26.2750  -32.4790 H        22 ALA   -0.5100
    348 N         -68.1660  -23.1510  -33.1970 N.am     23 LEU   -0.4700
    349 CA        -67.6670  -21.7930  -33.3490 C.3      23 LEU    0.3100
    350 C         -68.2430  -20.8750  -32.2800 C.2      23 LEU    0.0700
    351 O         -67.5680  -19.9740  -31.7890 O.2      23 LEU    0.0900
    352 CB        -68.0540  -21.2470  -34.7280 C.3      23 LEU   -0.1800
    353 CG        -67.1390  -21.4370  -35.9390 C.3      23 LEU    0.0900
    354 CD1       -66.3870  -22.7670  -35.8740 C.3      23 LEU    0.0900
    355 CD2       -67.9760  -21.3270  -37.2200 C.3      23 LEU   -0.0900
    356 HN        -68.5300  -23.5700  -34.0250 H        23 LEU    0.0900
    357 HA        -66.5930  -21.8140  -33.2380 H        23 LEU   -0.2700
    358 HB1       -68.1920  -20.1530  -34.6050 H        23 LEU    0.0900
    359 HB2       -69.0250  -21.7100  -34.9890 H        23 LEU    0.0900
    360 HG        -66.4030  -20.6060  -35.9730 H        23 LEU    0.0900
    361 HD11      -67.1070  -23.6130  -35.8510 H        23 LEU   -0.2700
    362 HD12      -65.7640  -22.8050  -34.9540 H        23 LEU    0.0900
    363 HD13      -65.7380  -22.8790  -36.7690 H        23 LEU    0.0900
    364 HD21      -68.4580  -20.3280  -37.2770 H        23 LEU    0.0900
    365 HD22      -68.7690  -22.1050  -37.2220 H        23 LEU    0.5100
    366 HD23      -67.3230  -21.4560  -38.1110 H        23 LEU   -0.5100
    367 N         -69.5010  -21.1080  -31.9210 N.am     24 PHE   -0.4700
    368 CA        -70.1840  -20.2700  -30.9540 C.3      24 PHE    0.3100
    369 C         -69.6570  -20.4810  -29.5410 C.2      24 PHE    0.0700
    370 O         -69.3550  -19.5110  -28.8460 O.2      24 PHE    0.0900
    371 CB        -71.6930  -20.5210  -31.0000 C.3      24 PHE   -0.1800
    372 CG        -72.4960  -19.4960  -30.2590 C.ar     24 PHE    0.0900
    373 CD1       -72.8800  -18.3210  -30.8850 C.ar     24 PHE    0.0900
    374 CD2       -72.8650  -19.7050  -28.9390 C.ar     24 PHE    0.0000
    375 CE1       -73.6180  -17.3630  -30.2080 C.ar     24 PHE   -0.1150
    376 CE2       -73.6050  -18.7540  -28.2550 C.ar     24 PHE    0.1150
    377 CZ        -73.9820  -17.5810  -28.8920 C.ar     24 PHE   -0.1150
    378 HN        -70.0290  -21.8650  -32.2980 H        24 PHE    0.1150
    379 HA        -69.9670  -19.2390  -31.1910 H        24 PHE   -0.1150
    380 HB1       -71.9150  -21.5080  -30.5400 H        24 PHE    0.1150
    381 HB2       -72.0350  -20.5070  -32.0570 H        24 PHE   -0.1150
    382 HD1       -72.6010  -18.1490  -31.9140 H        24 PHE    0.1150
    383 HD2       -72.5730  -20.6170  -28.4400 H        24 PHE   -0.1150
    384 HE1       -73.9070  -16.4490  -30.7070 H        24 PHE    0.1150
    385 HE2       -73.8880  -18.9270  -27.2280 H        24 PHE    0.5100
    386 HZ        -74.5590  -16.8390  -28.3610 H        24 PHE   -0.5100
    387 N         -69.5420  -21.7350  -29.1090 N.am     25 VAL   -0.4700
    388 CA        -69.0240  -21.9980  -27.7660 C.3      25 VAL    0.3100
    389 C         -67.6030  -21.4530  -27.6280 C.2      25 VAL    0.0700
    390 O         -67.2820  -20.7540  -26.6500 O.2      25 VAL    0.0900
    391 CB        -69.1250  -23.5000  -27.3400 C.3      25 VAL   -0.0900
    392 CG1       -70.5280  -24.0200  -27.5790 C.3      25 VAL    0.0900
    393 CG2       -68.1090  -24.3820  -28.0620 C.3      25 VAL   -0.2700
    394 HN        -69.7930  -22.5260  -29.6620 H        25 VAL    0.0900
    395 HA        -69.5920  -21.3880  -27.0790 H        25 VAL    0.0900
    396 HB        -68.8730  -23.5960  -26.2620 H        25 VAL    0.0900
    397 HG11      -70.7230  -24.1050  -28.6700 H        25 VAL   -0.2700
    398 HG12      -71.2700  -23.3210  -27.1390 H        25 VAL    0.0900
    399 HG13      -70.6420  -25.0250  -27.1190 H        25 VAL    0.0900
    400 HG21      -67.0770  -24.0380  -27.8390 H        25 VAL    0.0900
    401 HG22      -68.2720  -24.3250  -29.1600 H        25 VAL    0.5100
    402 HG23      -68.2130  -25.4350  -27.7230 H        25 VAL   -0.5100
    403 N         -66.7750  -21.7130  -28.6420 N.am     26 VAL   -0.4700
    404 CA        -65.3860  -21.2840  -28.6110 C.3      26 VAL    0.3100
    405 C         -65.2730  -19.7620  -28.6070 C.2      26 VAL    0.0700
    406 O         -64.6410  -19.1730  -27.7280 O.2      26 VAL    0.0900
    407 CB        -64.5960  -21.8580  -29.7940 C.3      26 VAL   -0.0900
    408 CG1       -63.1800  -21.3270  -29.7850 C.3      26 VAL    0.0900
    409 CG2       -64.5960  -23.3780  -29.7290 C.3      26 VAL   -0.2700
    410 HN        -67.0680  -22.2080  -29.4580 H        26 VAL    0.0900
    411 HA        -64.9570  -21.6190  -27.6790 H        26 VAL    0.0900
    412 HB        -65.0930  -21.5710  -30.7440 H        26 VAL    0.0900
    413 HG11      -62.7290  -21.4550  -28.7770 H        26 VAL   -0.2700
    414 HG12      -63.1790  -20.2460  -30.0390 H        26 VAL    0.0900
    415 HG13      -62.5630  -21.8830  -30.5230 H        26 VAL    0.0900
    416 HG21      -65.6390  -23.7620  -29.7710 H        26 VAL    0.0900
    417 HG22      -64.1330  -23.7170  -28.7770 H        26 VAL    0.5100
    418 HG23      -64.0300  -23.7940  -30.5880 H        26 VAL   -0.5100
    419 N         -65.9040  -19.1270  -29.5850 N.am     27 GLY   -0.4700
    420 CA        -65.8490  -17.6860  -29.7060 C.3      27 GLY    0.3100
    421 C         -66.3700  -16.9580  -28.4850 C.2      27 GLY   -0.0200
    422 O         -65.6850  -16.0980  -27.9320 O.2      27 GLY    0.0900
    423 HN        -66.4390  -19.6080  -30.2740 H        27 GLY    0.0900
    424 HA1       -66.4450  -17.4050  -30.5620 H        27 GLY    0.5100
    425 HA2       -64.8170  -17.4090  -29.8640 H        27 GLY   -0.5100
    426 N         -67.5810  -17.3070  -28.0570 N.am     28 THR   -0.4700
    427 CA        -68.1860  -16.6370  -26.9150 C.3      28 THR    0.3100
    428 C         -67.3620  -16.8200  -25.6470 C.2      28 THR    0.0700
    429 O         -67.0240  -15.8410  -24.9770 O.2      28 THR    0.0900
    430 CB        -69.6200  -17.1240  -26.6590 C.3      28 THR    0.1400
    431 CG2       -70.5500  -16.6670  -27.7790 C.3      28 THR    0.0900
    432 OG1       -69.6330  -18.5530  -26.5890 O.3      28 THR   -0.6600
    433 HN        -68.1170  -18.0270  -28.4890 H        28 THR    0.4300
    434 HA        -68.1870  -15.5770  -27.1190 H        28 THR   -0.2700
    435 HB        -69.9950  -16.7110  -25.6990 H        28 THR    0.0900
    436 HG1       -69.6220  -18.8630  -27.4980 H        28 THR    0.0900
    437 HG21      -70.4430  -17.3340  -28.6610 H        28 THR    0.0900
    438 HG22      -70.2920  -15.6300  -28.0860 H        28 THR    0.5100
    439 HG23      -71.6050  -16.7020  -27.4330 H        28 THR   -0.5100
    440 N         -67.0270  -18.0690  -25.3180 N.am     29 VAL   -0.4700
    441 CA        -66.2310  -18.3190  -24.1210 C.3      29 VAL    0.3100
    442 C         -64.9250  -17.5380  -24.1660 C.2      29 VAL    0.0700
    443 O         -64.6040  -16.8210  -23.2270 O.2      29 VAL    0.0900
    444 CB        -65.9430  -19.8200  -23.9090 C.3      29 VAL   -0.0900
    445 CG1       -64.5910  -20.0310  -23.2320 C.3      29 VAL    0.0900
    446 CG2       -67.0590  -20.4610  -23.0970 C.3      29 VAL   -0.2700
    447 HN        -67.2970  -18.8650  -25.8550 H        29 VAL    0.0900
    448 HA        -66.7780  -17.9260  -23.2770 H        29 VAL    0.0900
    449 HB        -65.9420  -20.3340  -24.8930 H        29 VAL    0.0900
    450 HG11      -64.5110  -19.3860  -22.3300 H        29 VAL   -0.2700
    451 HG12      -63.7720  -19.7640  -23.9330 H        29 VAL    0.0900
    452 HG13      -64.4860  -21.0910  -22.9190 H        29 VAL    0.0900
    453 HG21      -68.0280  -20.3550  -23.6300 H        29 VAL    0.0900
    454 HG22      -67.1430  -19.9630  -22.1080 H        29 VAL    0.5100
    455 HG23      -66.8490  -21.5430  -22.9540 H        29 VAL   -0.5100
    456 N         -64.1970  -17.6440  -25.2730 N.am     30 GLY   -0.4700
    457 CA        -62.8930  -17.0180  -25.3860 C.3      30 GLY    0.3100
    458 C         -62.9210  -15.5080  -25.2900 C.2      30 GLY   -0.0200
    459 O         -62.1390  -14.8960  -24.5590 O.2      30 GLY    0.0900
    460 HN        -64.5110  -18.1550  -26.0700 H        30 GLY    0.0900
    461 HA1       -62.4800  -17.2970  -26.3440 H        30 GLY    0.5100
    462 HA2       -62.2770  -17.4050  -24.5870 H        30 GLY   -0.5100
    463 N         -63.8250  -14.8950  -26.0410 N.am     31 ASN   -0.4700
    464 CA        -63.9370  -13.4510  -26.0220 C.3      31 ASN    0.3100
    465 C         -64.3490  -12.9520  -24.6500 C.2      31 ASN    0.0700
    466 O         -63.6990  -12.0770  -24.0830 O.2      31 ASN    0.0900
    467 CB        -64.9180  -12.9740  -27.0910 C.3      31 ASN   -0.1800
    468 CG        -64.3390  -13.0590  -28.4820 C.2      31 ASN    0.0900
    469 ND2       -65.1020  -13.6360  -29.4040 N.am     31 ASN    0.0900
    470 OD1       -63.2140  -12.6180  -28.7260 O.2      31 ASN    0.5500
    471 HN        -64.4530  -15.3860  -26.6390 H        31 ASN   -0.5500
    472 HA        -62.9560  -13.0370  -26.2010 H        31 ASN   -0.6200
    473 HB1       -65.1930  -11.9170  -26.8860 H        31 ASN    0.3200
    474 HB2       -65.8330  -13.6030  -27.0500 H        31 ASN    0.3000
    475 HD21      -64.7710  -13.7220  -30.3440 H        31 ASN    0.5100
    476 HD22      -66.0060  -13.9860  -29.1580 H        31 ASN   -0.5100
    477 N         -65.4180  -13.5310  -24.1090 N.am     32 SER   -0.4700
    478 CA        -65.8910  -13.1420  -22.7920 C.3      32 SER    0.3100
    479 C         -64.7680  -13.2580  -21.7690 C.2      32 SER    0.0700
    480 O         -64.4340  -12.2820  -21.0850 O.2      32 SER    0.0900
    481 CB        -67.0840  -14.0060  -22.3760 C.3      32 SER    0.0500
    482 OG        -68.1250  -13.9240  -23.3340 O.3      32 SER    0.0900
    483 HN        -65.9330  -14.2470  -24.5730 H        32 SER    0.0900
    484 HA        -66.1760  -12.1020  -22.8320 H        32 SER   -0.6600
    485 HB1       -67.4740  -13.6570  -21.3960 H        32 SER    0.4300
    486 HB2       -66.7630  -15.0660  -22.2880 H        32 SER    0.5100
    487 HG1       -67.8740  -14.5160  -24.0480 H        32 SER   -0.5100
    488 N         -64.1580  -14.4390  -21.7000 N.am     33 VAL   -0.4700
    489 CA        -63.1270  -14.7100  -20.7080 C.3      33 VAL    0.3100
    490 C         -61.9450  -13.7620  -20.8460 C.2      33 VAL    0.0700
    491 O         -61.4210  -13.3000  -19.8420 O.2      33 VAL    0.0900
    492 CB        -62.6610  -16.1960  -20.6980 C.3      33 VAL   -0.0900
    493 CG1       -61.8050  -16.5290  -21.9130 C.3      33 VAL    0.0900
    494 CG2       -61.8960  -16.5000  -19.4220 C.3      33 VAL   -0.2700
    495 HN        -64.3780  -15.1870  -22.3210 H        33 VAL    0.0900
    496 HA        -63.5330  -14.4490  -19.7420 H        33 VAL    0.0900
    497 HB        -63.5550  -16.8560  -20.6920 H        33 VAL    0.0900
    498 HG11      -60.9000  -15.8860  -21.9300 H        33 VAL   -0.2700
    499 HG12      -62.3850  -16.3500  -22.8440 H        33 VAL    0.0900
    500 HG13      -61.4850  -17.5910  -21.8700 H        33 VAL    0.0900
    501 HG21      -62.5430  -16.3240  -18.5360 H        33 VAL    0.0900
    502 HG22      -61.0060  -15.8390  -19.3480 H        33 VAL    0.5100
    503 HG23      -61.5730  -17.5630  -19.4180 H        33 VAL   -0.5100
    504 N         -61.5430  -13.4380  -22.0740 N.am     34 THR   -0.4700
    505 CA        -60.4450  -12.4960  -22.2500 C.3      34 THR    0.3100
    506 C         -60.8360  -11.1030  -21.7750 C.2      34 THR    0.0700
    507 O         -60.1140  -10.4970  -20.9860 O.2      34 THR    0.0900
    508 CB        -59.9220  -12.4300  -23.6990 C.3      34 THR    0.1400
    509 CG2       -59.1340  -13.6910  -24.0420 C.3      34 THR    0.0900
    510 OG1       -61.0180  -12.3020  -24.6040 O.3      34 THR   -0.6600
    511 HN        -61.9590  -13.8110  -22.9000 H        34 THR    0.4300
    512 HA        -59.6500  -12.8040  -21.5890 H        34 THR   -0.2700
    513 HB        -59.2510  -11.5530  -23.8180 H        34 THR    0.0900
    514 HG1       -61.4760  -13.1460  -24.5870 H        34 THR    0.0900
    515 HG21      -59.7830  -14.5870  -23.9400 H        34 THR    0.0900
    516 HG22      -58.2710  -13.7980  -23.3500 H        34 THR    0.5100
    517 HG23      -58.7680  -13.6350  -25.0900 H        34 THR   -0.5100
    518 N         -61.9850  -10.5940  -22.2210 N.am     35 LEU   -0.4700
    519 CA        -62.3580   -9.2280  -21.8510 C.3      35 LEU    0.3100
    520 C         -62.6230   -9.0470  -20.3580 C.2      35 LEU    0.0700
    521 O         -62.4230   -7.9600  -19.8140 O.2      35 LEU    0.0900
    522 CB        -63.4880   -8.6500  -22.7230 C.3      35 LEU   -0.1800
    523 CG        -64.8200   -9.3720  -22.9110 C.3      35 LEU    0.0900
    524 CD1       -65.6920   -9.2180  -21.6830 C.3      35 LEU    0.0900
    525 CD2       -65.5340   -8.8330  -24.1460 C.3      35 LEU   -0.0900
    526 HN        -62.6190  -11.0990  -22.8030 H        35 LEU    0.0900
    527 HA        -61.4750   -8.6150  -21.9470 H        35 LEU   -0.2700
    528 HB1       -63.0620   -8.5200  -23.7380 H        35 LEU    0.0900
    529 HB2       -63.7320   -7.6560  -22.2980 H        35 LEU    0.0900
    530 HG        -64.6290  -10.4510  -23.0920 H        35 LEU    0.0900
    531 HD11      -65.7510   -8.1490  -21.3880 H        35 LEU   -0.2700
    532 HD12      -65.2620   -9.7960  -20.8370 H        35 LEU    0.0900
    533 HD13      -66.7200   -9.5830  -21.9000 H        35 LEU    0.0900
    534 HD21      -64.9070   -8.9920  -25.0490 H        35 LEU    0.0900
    535 HD22      -65.7200   -7.7430  -24.0300 H        35 LEU    0.5100
    536 HD23      -66.5000   -9.3630  -24.2860 H        35 LEU   -0.5100
    537 N         -63.0400  -10.1040  -19.6730 N.am     36 PHE   -0.4700
    538 CA        -63.1460   -9.9850  -18.2270 C.3      36 PHE    0.3100
    539 C         -61.8510  -10.3430  -17.5060 C.2      36 PHE    0.0700
    540 O         -61.6900  -10.0220  -16.3320 O.2      36 PHE    0.0900
    541 CB        -64.3500  -10.7510  -17.6690 C.3      36 PHE   -0.1800
    542 CG        -65.6630  -10.0450  -17.8950 C.ar     36 PHE    0.0900
    543 CD1       -65.9190   -8.8170  -17.2970 C.ar     36 PHE    0.0900
    544 CD2       -66.6420  -10.6050  -18.7060 C.ar     36 PHE    0.0000
    545 CE1       -67.1230   -8.1600  -17.5050 C.ar     36 PHE   -0.1150
    546 CE2       -67.8470   -9.9520  -18.9190 C.ar     36 PHE    0.1150
    547 CZ        -68.0870   -8.7300  -18.3170 C.ar     36 PHE   -0.1150
    548 HN        -63.2860  -10.9760  -20.0900 H        36 PHE    0.1150
    549 HA        -63.2360   -8.9360  -17.9900 H        36 PHE   -0.1150
    550 HB1       -64.2280  -10.8790  -16.5720 H        36 PHE    0.1150
    551 HB2       -64.4180  -11.7420  -18.1640 H        36 PHE   -0.1150
    552 HD1       -65.1700   -8.3680  -16.6610 H        36 PHE    0.1150
    553 HD2       -66.4610  -11.5610  -19.1760 H        36 PHE   -0.1150
    554 HE1       -67.3080   -7.2050  -17.0350 H        36 PHE    0.1150
    555 HE2       -68.5970  -10.3980  -19.5560 H        36 PHE    0.5100
    556 HZ        -69.0260   -8.2230  -18.4800 H        36 PHE   -0.5100
    557 N         -60.9140  -10.9840  -18.2020 N.am     37 THR   -0.4700
    558 CA        -59.6150  -11.2690  -17.5990 C.3      37 THR    0.3100
    559 C         -58.7240  -10.0320  -17.6690 C.2      37 THR    0.0700
    560 O         -57.8940   -9.8050  -16.7900 O.2      37 THR    0.0900
    561 CB        -58.9120  -12.5190  -18.2060 C.3      37 THR    0.1400
    562 CG2       -58.0060  -12.1530  -19.3770 C.3      37 THR    0.0900
    563 OG1       -58.1320  -13.1710  -17.1980 O.3      37 THR   -0.6600
    564 HN        -61.0520  -11.2890  -19.1410 H        37 THR    0.4300
    565 HA        -59.7780  -11.4230  -16.5430 H        37 THR   -0.2700
    566 HB        -59.6720  -13.2300  -18.5920 H        37 THR    0.0900
    567 HG1       -57.6030  -13.8270  -17.6560 H        37 THR    0.0900
    568 HG21      -57.0370  -11.7580  -19.0030 H        37 THR    0.0900
    569 HG22      -58.4910  -11.3700  -19.9990 H        37 THR    0.5100
    570 HG23      -57.8070  -13.0530  -19.9970 H        37 THR   -0.5100
    571 N         -58.9100   -9.2180  -18.7070 N.am     38 LEU   -0.4700
    572 CA        -58.2080   -7.9440  -18.7750 C.3      38 LEU    0.3100
    573 C         -59.1150   -6.7800  -18.3830 C.2      38 LEU    0.0700
    574 O         -58.9680   -5.6590  -18.8610 O.2      38 LEU    0.0900
    575 CB        -57.5080   -7.7250  -20.1250 C.3      38 LEU   -0.1800
    576 CG        -58.1720   -8.0500  -21.4640 C.3      38 LEU    0.0900
    577 CD1       -59.1650   -6.9690  -21.8700 C.3      38 LEU    0.0900
    578 CD2       -57.1100   -8.2440  -22.5450 C.3      38 LEU   -0.0900
    579 HN        -59.5200   -9.4350  -19.4650 H        38 LEU    0.0900
    580 HA        -57.4800   -7.9320  -17.9770 H        38 LEU   -0.2700
    581 HB1       -56.5780   -8.3270  -20.0900 H        38 LEU    0.0900
    582 HB2       -57.2470   -6.6490  -20.1650 H        38 LEU    0.0900
    583 HG        -58.7060   -9.0200  -21.3790 H        38 LEU    0.0900
    584 HD11      -58.6460   -5.9910  -21.9690 H        38 LEU   -0.2700
    585 HD12      -59.9570   -6.8730  -21.0960 H        38 LEU    0.0900
    586 HD13      -59.6260   -7.2270  -22.8470 H        38 LEU    0.0900
    587 HD21      -56.4330   -9.0810  -22.2690 H        38 LEU    0.0900
    588 HD22      -56.5050   -7.3190  -22.6510 H        38 LEU    0.5100
    589 HD23      -57.5970   -8.4870  -23.5140 H        38 LEU   -0.5100
    590 N         -60.0650   -7.0720  -17.5010 N.am     39 ALA   -0.4700
    591 CA        -60.7750   -6.0420  -16.7710 C.3      39 ALA    0.3100
    592 C         -60.1530   -5.9660  -15.3750 C.2      39 ALA    0.0700
    593 O         -60.8480   -5.8300  -14.3660 O.2      39 ALA    0.0900
    594 CB        -62.2550   -6.3680  -16.6920 C.3      39 ALA   -0.2700
    595 HN        -60.3310   -8.0130  -17.3010 H        39 ALA    0.0900
    596 HA        -60.6240   -5.1030  -17.2830 H        39 ALA    0.0900
    597 HB1       -62.4060   -7.3380  -16.1720 H        39 ALA    0.0900
    598 HB2       -62.6810   -6.4450  -17.7160 H        39 ALA    0.5100
    599 HB3       -62.7880   -5.5750  -16.1240 H        39 ALA   -0.5100
    600 N         -58.8060   -6.0300  -15.3150 N.am     40 ARG   -0.4700
    601 CA        -58.0130   -6.2140  -14.1190 C.3      40 ARG    0.3100
    602 C         -56.5930   -6.5390  -14.5580 C.2      40 ARG    0.0700
    603 O         -56.3570   -7.0690  -15.6440 O.2      40 ARG    0.0900
    604 CB        -58.4970   -7.3950  -13.2180 C.3      40 ARG   -0.1800
    605 CG        -58.5170   -8.7520  -13.9530 C.3      40 ARG    0.0900
    606 CD        -59.1720   -9.8990  -13.1860 C.3      40 ARG    0.0900
    607 NE        -58.9770  -11.1120  -14.0400 N.pl3    40 ARG   -0.1800
    608 CZ        -59.5060  -12.3040  -13.7950 C.cat    40 ARG    0.0900
    609 NH1       -60.2410  -12.5300  -12.7240 N.pl3    40 ARG    0.0900
    610 NH2       -59.3050  -13.3000  -14.6350 N.pl3    40 ARG    0.2000
    611 HN        -58.2670   -5.9480  -16.1480 H        40 ARG    0.0900
    612 HA        -58.0580   -5.2910  -13.5610 H        40 ARG    0.0900
    613 HB1       -59.5230   -7.1710  -12.8580 H        40 ARG   -0.7000
    614 HB2       -57.8180   -7.4760  -12.3430 H        40 ARG    0.4400
    615 HG1       -57.4690   -9.0410  -14.1760 H        40 ARG    0.6400
    616 HG2       -59.0660   -8.6190  -14.9090 H        40 ARG   -0.8000
    617 HD1       -60.2580   -9.7190  -13.0430 H        40 ARG    0.4600
    618 HD2       -58.6790  -10.0580  -12.2040 H        40 ARG    0.4600
    619 HE        -58.4080  -11.0190  -14.8560 H        40 ARG   -0.8000
    620 HH11      -60.4130  -11.7930  -12.0710 H        40 ARG    0.4600
    621 HH12      -60.6270  -13.4390  -12.5650 H        40 ARG    0.4600
    622 HH21      -58.7540  -13.1570  -15.4580 H        40 ARG    0.5100
    623 HH22      -59.7030  -14.1990  -14.4510 H        40 ARG   -0.5100
    624 N         -55.5930   -6.2160  -13.7190 N.am     41 LYS   -0.4700
    625 CA        -54.2550   -6.7480  -13.8490 C.3      41 LYS    0.3100
    626 CAT       -51.9890   -7.1780  -10.8060 C.3      41 LYS    0.0700
    627 C         -53.6430   -6.5410  -12.4770 C.2      41 LYS    0.0900
    628 O         -54.1220   -5.7040  -11.7160 O.2      41 LYS   -0.1800
    629 CB        -53.4270   -6.0470  -14.9660 C.3      41 LYS    0.0900
    630 CG        -52.0840   -6.7350  -15.2870 C.3      41 LYS    0.0900
    631 CD        -51.3740   -6.1890  -16.5430 C.3      41 LYS   -0.1800
    632 CE        -52.1030   -6.3860  -17.8830 C.3      41 LYS    0.0900
    633 NZ        -52.3130   -7.8210  -18.1770 N.4      41 LYS    0.0900
    634 NT        -52.6050   -7.3190  -12.1060 N.pl3    41 LYS   -0.1800
    635 HN        -55.7330   -5.5870  -12.9590 H        41 LYS    0.0900
    636 HNT       -52.2210   -8.0170  -12.7040 H        41 LYS    0.0900
    637 HA        -54.3460   -7.8010  -14.0680 H        41 LYS    0.2100
    638 HB1       -53.2180   -5.0040  -14.6450 H        41 LYS    0.0500
    639 HB2       -54.0380   -6.0230  -15.8920 H        41 LYS    0.0500
    640 HG1       -52.2740   -7.8190  -15.4360 H        41 LYS   -0.3000
    641 HG2       -51.4080   -6.6030  -14.4180 H        41 LYS    0.3300
    642 HD1       -50.3860   -6.6880  -16.6190 H        41 LYS    0.3300
    643 HD2       -51.2190   -5.1000  -16.3990 H        41 LYS    0.3300
    644 HE1       -51.4990   -5.9540  -18.7080 H        41 LYS    0.5100
    645 HE2       -53.1010   -5.8970  -17.8450 H        41 LYS   -0.5100
    646 HZ1       -53.0200   -8.2100  -17.5220 H        41 LYS   -0.4700
    647 HZ2       -51.4140   -8.3330  -18.0620 H        41 LYS    0.3100
    648 HZ3       -52.6500   -7.9290  -19.1550 H        41 LYS   -0.1100
    649 HT1       -52.7450   -7.3670  -10.0140 H        41 LYS    0.0900
    650 HT2       -51.5940   -6.1460  -10.6880 H        41 LYS    0.0900
    651 HT3       -51.1640   -7.9140  -10.7000 H        41 LYS    0.0900
    652 N         -48.0230   -0.1580  -18.6300 N.am     42 SER   -0.2700
    653 CA        -47.6370    0.5300  -19.8500 C.3      42 SER    0.0900
    654 CAY       -48.6700   -2.0420  -17.2870 C.3      42 SER    0.0900
    655 C         -46.3890   -0.0460  -20.5080 C.2      42 SER    0.0900
    656 O         -45.4110   -0.3720  -19.8490 O.2      42 SER    0.5100
    657 CB        -47.4340    2.0550  -19.6640 C.3      42 SER   -0.5100
    658 OG        -46.5180    2.3420  -18.6090 O.3      42 SER   -0.4700
    659 CY        -48.4160   -1.4400  -18.6160 C.2      42 SER    0.3100
    660 OY        -48.5720   -2.0830  -19.6490 O.2      42 SER    0.0700
    661 HN        -47.9790    0.3850  -17.7960 H        42 SER    0.0900
    662 HA        -48.4150    0.3550  -20.5770 H        42 SER    0.0500
    663 HB1       -48.4090    2.5300  -19.4230 H        42 SER    0.0900
    664 HB2       -47.0340    2.4910  -20.6040 H        42 SER    0.0900
    665 HG1       -45.7450    1.8000  -18.7750 H        42 SER   -0.6600
    666 HY1       -48.9990   -3.0950  -17.4140 H        42 SER    0.4300
    667 HY2       -49.4700   -1.4740  -16.7650 H        42 SER    0.5100
    668 HY3       -47.7370   -2.0260  -16.6830 H        42 SER   -0.5100
    669 N         -46.3340   -0.1930  -21.8420 N.am     43 LEU   -0.4700
    670 CA        -47.3180    0.2190  -22.8440 C.3      43 LEU    0.3100
    671 C         -48.2100   -0.9290  -23.3080 C.2      43 LEU    0.0700
    672 O         -49.1620   -0.7190  -24.0630 O.2      43 LEU    0.0900
    673 CB        -46.6140    0.8330  -24.0610 C.3      43 LEU   -0.1800
    674 CG        -46.2430   -0.0910  -25.2320 C.3      43 LEU    0.0900
    675 CD1       -45.7620    0.7370  -26.4040 C.3      43 LEU    0.0900
    676 CD2       -45.1950   -1.1330  -24.8530 C.3      43 LEU   -0.0900
    677 HN        -45.5390   -0.6330  -22.2420 H        43 LEU    0.0900
    678 HA        -47.9790    0.9400  -22.3890 H        43 LEU   -0.2700
    679 HB1       -45.6750    1.2990  -23.6990 H        43 LEU    0.0900
    680 HB2       -47.2810    1.6240  -24.4630 H        43 LEU    0.0900
    681 HG        -47.1340   -0.6830  -25.5340 H        43 LEU    0.0900
    682 HD11      -44.9860    1.4580  -26.0680 H        43 LEU   -0.2700
    683 HD12      -46.6110    1.3050  -26.8390 H        43 LEU    0.0900
    684 HD13      -45.3190    0.0740  -27.1770 H        43 LEU    0.0900
    685 HD21      -45.5740   -1.7750  -24.0280 H        43 LEU    0.0900
    686 HD22      -44.2670   -0.6280  -24.5100 H        43 LEU    0.5100
    687 HD23      -44.9680   -1.7770  -25.7280 H        43 LEU   -0.5100
    688 N         -47.9020   -2.1450  -22.8570 N.am     44 GLN   -0.4700
    689 CA        -48.6900   -3.3280  -23.1960 C.3      44 GLN    0.3100
    690 C         -50.1660   -3.1380  -22.8360 C.2      44 GLN    0.0700
    691 O         -51.0480   -3.8090  -23.3790 O.2      44 GLN    0.0900
    692 CB        -48.1080   -4.5640  -22.5000 C.3      44 GLN   -0.1800
    693 CG        -48.7900   -5.8780  -22.8460 C.3      44 GLN    0.0900
    694 CD        -48.0690   -7.0770  -22.2610 C.2      44 GLN    0.0900
    695 NE2       -46.7420   -7.0020  -22.2140 N.am     44 GLN   -0.1800
    696 OE1       -48.6930   -8.0600  -21.8580 O.2      44 GLN    0.0900
    697 HN        -47.1160   -2.3030  -22.2650 H        44 GLN    0.0900
    698 HA        -48.6660   -3.4520  -24.2680 H        44 GLN    0.5500
    699 HB1       -48.1850   -4.4120  -21.4030 H        44 GLN   -0.5500
    700 HB2       -47.0360   -4.6460  -22.7780 H        44 GLN   -0.6200
    701 HG1       -48.8220   -5.9900  -23.9510 H        44 GLN    0.3200
    702 HG2       -49.8290   -5.8630  -22.4520 H        44 GLN    0.3000
    703 HE21      -46.2110   -7.7620  -21.8380 H        44 GLN    0.5100
    704 HE22      -46.2740   -6.1870  -22.5550 H        44 GLN   -0.5100
    705 N         -50.4290   -2.1990  -21.9240 N.am     45 SER   -0.4700
    706 CA        -51.7860   -1.7730  -21.6110 C.3      45 SER    0.3100
    707 C         -52.5650   -1.3840  -22.8670 C.2      45 SER    0.0700
    708 O         -53.7210   -1.7670  -23.0180 O.2      45 SER    0.0900
    709 CB        -51.7650   -0.6060  -20.6210 C.3      45 SER    0.0500
    710 OG        -50.9100    0.4280  -21.0770 O.3      45 SER    0.0900
    711 HN        -49.7030   -1.7460  -21.4120 H        45 SER    0.0900
    712 HA        -52.3120   -2.6150  -21.1890 H        45 SER   -0.6600
    713 HB1       -51.3980   -0.9610  -19.6340 H        45 SER    0.4300
    714 HB2       -52.7910   -0.1950  -20.5080 H        45 SER    0.5100
    715 HG1       -51.0700    1.1780  -20.5000 H        45 SER   -0.5100
    716 N         -51.9280   -0.6430  -23.7720 N.am     46 THR   -0.4700
    717 CA        -52.5700   -0.2280  -25.0200 C.3      46 THR    0.3100
    718 C         -53.0400   -1.4220  -25.8490 C.2      46 THR    0.0700
    719 O         -54.1740   -1.4460  -26.3460 O.2      46 THR    0.0900
    720 CB        -51.6300    0.6100  -25.9000 C.3      46 THR    0.1400
    721 CG2       -51.0240    1.7560  -25.1000 C.3      46 THR    0.0900
    722 OG1       -50.5890   -0.2240  -26.4190 O.3      46 THR   -0.6600
    723 HN        -50.9880   -0.3400  -23.6410 H        46 THR    0.4300
    724 HA        -53.4460    0.3480  -24.7620 H        46 THR   -0.2700
    725 HB        -52.1970    1.0510  -26.7470 H        46 THR    0.0900
    726 HG1       -50.0300   -0.4480  -25.6700 H        46 THR    0.0900
    727 HG21      -50.4420    1.3570  -24.2410 H        46 THR    0.0900
    728 HG22      -51.8310    2.4110  -24.7070 H        46 THR    0.5100
    729 HG23      -50.3410    2.3490  -25.7450 H        46 THR   -0.5100
    730 N         -52.1680   -2.4180  -25.9950 N.am     47 VAL   -0.4700
    731 CA        -52.5450   -3.6330  -26.6980 C.3      47 VAL    0.3100
    732 C         -53.6440   -4.3600  -25.9280 C.2      47 VAL    0.0700
    733 O         -54.4650   -5.0560  -26.5210 O.2      47 VAL    0.0900
    734 CB        -51.3350   -4.5700  -26.9750 C.3      47 VAL   -0.0900
    735 CG1       -50.0510   -3.7660  -27.0970 C.3      47 VAL    0.0900
    736 CG2       -51.2110   -5.6570  -25.9140 C.3      47 VAL   -0.2700
    737 HN        -51.2380   -2.3770  -25.6380 H        47 VAL    0.0900
    738 HA        -53.0010   -3.3390  -27.6310 H        47 VAL    0.0900
    739 HB        -51.5100   -5.1280  -27.9190 H        47 VAL    0.0900
    740 HG11      -49.7610   -3.3540  -26.1060 H        47 VAL   -0.2700
    741 HG12      -50.2000   -2.9200  -27.8020 H        47 VAL    0.0900
    742 HG13      -49.2290   -4.4190  -27.4640 H        47 VAL    0.0900
    743 HG21      -52.0420   -6.3860  -26.0150 H        47 VAL    0.0900
    744 HG22      -51.2570   -5.2050  -24.9010 H        47 VAL    0.5100
    745 HG23      -50.2480   -6.1980  -26.0380 H        47 VAL   -0.5100
    746 N         -53.6840   -4.1830  -24.6100 N.am     48 HSD   -0.4700
    747 CA        -54.7710   -4.7690  -23.8370 C.3      48 HSD    0.3100
    748 C         -56.1020   -4.1210  -24.1820 C.2      48 HSD    0.0700
    749 O         -57.0670   -4.8160  -24.4440 O.2      48 HSD    0.0900
    750 CB        -54.4950   -4.7180  -22.3300 C.3      48 HSD   -0.0900
    751 CG        -53.6780   -5.8690  -21.8270 C.ar     48 HSD    0.0900
    752 CD2       -54.0200   -6.9550  -21.0980 C.ar     48 HSD    0.0900
    753 ND1       -52.3280   -5.9900  -22.0820 N.ar     48 HSD   -0.3600
    754 CE1       -51.8780   -7.1010  -21.5260 C.ar     48 HSD    0.3200
    755 NE2       -52.8830   -7.7070  -20.9200 N.ar     48 HSD   -0.0500
    756 HN        -52.9990   -3.6610  -24.1090 H        48 HSD    0.2500
    757 HA        -54.8850   -5.7940  -24.1560 H        48 HSD    0.1300
    758 HB1       -55.4650   -4.7190  -21.7900 H        48 HSD   -0.7000
    759 HB2       -53.9500   -3.7780  -22.0980 H        48 HSD    0.2200
    760 HD1       -51.7880   -5.3330  -22.6070 H        48 HSD    0.1000
    761 HD2       -54.9720   -7.2670  -20.6850 H        48 HSD    0.5100
    762 HE1       -50.8430   -7.4400  -21.5740 H        48 HSD   -0.5100
    763 N         -56.1470   -2.7900  -24.2030 N.am     49 TYR   -0.4700
    764 CA        -57.3410   -2.0650  -24.6250 C.3      49 TYR    0.3100
    765 C         -57.7830   -2.4660  -26.0340 C.2      49 TYR    0.0700
    766 O         -58.9770   -2.6520  -26.2900 O.2      49 TYR    0.0900
    767 CB        -57.1000   -0.5560  -24.5680 C.3      49 TYR   -0.1800
    768 CG        -56.8930   -0.0200  -23.1730 C.ar     49 TYR    0.0900
    769 CD1       -57.9600    0.1090  -22.2920 C.ar     49 TYR    0.0900
    770 CD2       -55.6370    0.3800  -22.7420 C.ar     49 TYR    0.0000
    771 CE1       -57.7760    0.6060  -21.0060 C.ar     49 TYR   -0.1150
    772 CE2       -55.4410    0.8770  -21.4610 C.ar     49 TYR    0.1150
    773 CZ        -56.5150    0.9890  -20.5970 C.ar     49 TYR   -0.1150
    774 OH        -56.3280    1.4850  -19.3230 O.3      49 TYR    0.1150
    775 HN        -55.3690   -2.2300  -23.9320 H        49 TYR    0.1100
    776 HA        -58.1510   -2.3410  -23.9670 H        49 TYR   -0.5400
    777 HB1       -57.9820   -0.0300  -24.9930 H        49 TYR    0.4300
    778 HB2       -56.1890   -0.3100  -25.1530 H        49 TYR   -0.1150
    779 HD1       -58.9490   -0.1830  -22.6110 H        49 TYR    0.1150
    780 HD2       -54.7970    0.3030  -23.4160 H        49 TYR   -0.1150
    781 HE1       -58.6160    0.6930  -20.3330 H        49 TYR    0.1150
    782 HE2       -54.4530    1.1730  -21.1390 H        49 TYR    0.5100
    783 HH        -57.1360    1.3430  -18.8270 H        49 TYR   -0.5100
    784 N         -56.8210   -2.5980  -26.9450 N.am     50 HSE   -0.4700
    785 CA        -57.1170   -3.0670  -28.3010 C.3      50 HSE    0.3100
    786 C         -57.7540   -4.4560  -28.2860 C.2      50 HSE    0.0700
    787 O         -58.7460   -4.7130  -28.9750 O.2      50 HSE    0.0900
    788 CB        -55.8510   -3.0900  -29.1660 C.3      50 HSE   -0.0800
    789 CG        -55.4890   -1.7600  -29.7580 C.ar     50 HSE    0.0900
    790 CD2       -54.3710   -1.0080  -29.6360 C.ar     50 HSE    0.0900
    791 ND1       -56.3260   -1.0750  -30.6130 N.ar     50 HSE   -0.7000
    792 CE1       -55.7420    0.0510  -30.9800 C.ar     50 HSE    0.2200
    793 NE2       -54.5540    0.1180  -30.4030 N.ar     50 HSE    0.2500
    794 HN        -55.8660   -2.3870  -26.7490 H        50 HSE    0.1300
    795 HA        -57.8500   -2.4010  -28.7300 H        50 HSE   -0.3600
    796 HB1       -56.0040   -3.8090  -30.0000 H        50 HSE    0.3200
    797 HB2       -55.0000   -3.4330  -28.5400 H        50 HSE   -0.0500
    798 HD2       -53.4720   -1.1990  -29.0620 H        50 HSE    0.0900
    799 HE1       -56.1480    0.8130  -31.6440 H        50 HSE    0.5100
    800 HE2       -53.8900    0.8580  -30.4990 H        50 HSE   -0.5100
    801 N         -57.1770   -5.3520  -27.4880 N.am     51 LEU   -0.4700
    802 CA        -57.7100   -6.6970  -27.3270 C.3      51 LEU    0.3100
    803 C         -59.1290   -6.6690  -26.7880 C.2      51 LEU    0.0700
    804 O         -59.9990   -7.3860  -27.2780 O.2      51 LEU    0.0900
    805 CB        -56.8250   -7.5190  -26.3930 C.3      51 LEU   -0.1800
    806 CG        -55.5660   -8.1040  -27.0210 C.3      51 LEU    0.0900
    807 CD1       -54.8660   -9.0220  -26.0350 C.3      51 LEU    0.0900
    808 CD2       -55.9310   -8.8490  -28.2850 C.3      51 LEU   -0.0900
    809 HN        -56.3540   -5.1430  -26.9640 H        51 LEU    0.0900
    810 HA        -57.7550   -7.1580  -28.3030 H        51 LEU   -0.2700
    811 HB1       -57.4320   -8.3590  -25.9940 H        51 LEU    0.0900
    812 HB2       -56.5160   -6.8650  -25.5500 H        51 LEU    0.0900
    813 HG        -54.8800   -7.2790  -27.3100 H        51 LEU    0.0900
    814 HD11      -55.3640  -10.0140  -26.0180 H        51 LEU   -0.2700
    815 HD12      -54.9100   -8.5850  -25.0150 H        51 LEU    0.0900
    816 HD13      -53.8060   -9.1620  -26.3370 H        51 LEU    0.0900
    817 HD21      -56.2440   -8.1330  -29.0750 H        51 LEU    0.0900
    818 HD22      -56.7720   -9.5460  -28.0840 H        51 LEU    0.5100
    819 HD23      -55.0520   -9.4210  -28.6540 H        51 LEU   -0.5100
    820 N         -59.3500   -5.8360  -25.7730 N.am     52 GLY   -0.4700
    821 CA        -60.6500   -5.6680  -25.1570 C.3      52 GLY    0.3100
    822 C         -61.6840   -5.2760  -26.1860 C.2      52 GLY   -0.0200
    823 O         -62.7430   -5.9050  -26.2890 O.2      52 GLY    0.0900
    824 HN        -58.6170   -5.2830  -25.3850 H        52 GLY    0.0900
    825 HA1       -60.5750   -4.8940  -24.4080 H        52 GLY    0.5100
    826 HA2       -60.9350   -6.6040  -24.6990 H        52 GLY   -0.5100
    827 N         -61.3660   -4.2450  -26.9680 N.am     53 SER   -0.4700
    828 CA        -62.2490   -3.8080  -28.0480 C.3      53 SER    0.3100
    829 C         -62.5420   -4.9320  -29.0480 C.2      53 SER    0.0700
    830 O         -63.6940   -5.1480  -29.4490 O.2      53 SER    0.0900
    831 CB        -61.6470   -2.6040  -28.7730 C.3      53 SER    0.0500
    832 OG        -62.5190   -2.1350  -29.7850 O.3      53 SER    0.0900
    833 HN        -60.5190   -3.7310  -26.8550 H        53 SER    0.0900
    834 HA        -63.2040   -3.5480  -27.6160 H        53 SER   -0.6600
    835 HB1       -60.6830   -2.8960  -29.2420 H        53 SER    0.4300
    836 HB2       -61.4700   -1.7820  -28.0470 H        53 SER    0.5100
    837 HG1       -62.0770   -1.3870  -30.1900 H        53 SER   -0.5100
    838 N         -61.4920   -5.6530  -29.4360 N.am     54 LEU   -0.4700
    839 CA        -61.6100   -6.7670  -30.3710 C.3      54 LEU    0.3100
    840 C         -62.6060   -7.8180  -29.8800 C.2      54 LEU    0.0700
    841 O         -63.5810   -8.1500  -30.5630 O.2      54 LEU    0.0900
    842 CB        -60.2380   -7.4120  -30.5720 C.3      54 LEU   -0.1800
    843 CG        -60.0320   -8.3080  -31.7900 C.3      54 LEU    0.0900
    844 CD1       -59.9550   -7.4810  -33.0590 C.3      54 LEU    0.0900
    845 CD2       -58.7690   -9.1160  -31.6110 C.3      54 LEU   -0.0900
    846 HN        -60.5720   -5.4630  -29.1020 H        54 LEU    0.0900
    847 HA        -61.9920   -6.3860  -31.3070 H        54 LEU   -0.2700
    848 HB1       -60.0260   -8.0250  -29.6720 H        54 LEU    0.0900
    849 HB2       -59.4930   -6.5930  -30.6350 H        54 LEU    0.0900
    850 HG        -60.8810   -9.0210  -31.8680 H        54 LEU    0.0900
    851 HD11      -59.0070   -6.9000  -33.0790 H        54 LEU   -0.2700
    852 HD12      -60.8070   -6.7700  -33.1000 H        54 LEU    0.0900
    853 HD13      -59.9800   -8.1470  -33.9480 H        54 LEU    0.0900
    854 HD21      -58.8460   -9.7470  -30.7010 H        54 LEU    0.0900
    855 HD22      -57.8990   -8.4350  -31.4980 H        54 LEU    0.5100
    856 HD23      -58.6150   -9.7770  -32.4910 H        54 LEU   -0.5100
    857 N         -62.3500   -8.3300  -28.6790 N.am     55 ALA   -0.4700
    858 CA        -63.2010   -9.3310  -28.0550 C.3      55 ALA    0.3100
    859 C         -64.6420   -8.8570  -27.9290 C.2      55 ALA    0.0700
    860 O         -65.5770   -9.6290  -28.1390 O.2      55 ALA    0.0900
    861 CB        -62.6490   -9.7010  -26.6890 C.3      55 ALA   -0.2700
    862 HN        -61.5560   -8.0470  -28.1480 H        55 ALA    0.0900
    863 HA        -63.2310  -10.1980  -28.6970 H        55 ALA    0.0900
    864 HB1       -62.6100   -8.8020  -26.0360 H        55 ALA    0.0900
    865 HB2       -61.6200  -10.1060  -26.7940 H        55 ALA    0.5100
    866 HB3       -63.3030  -10.4600  -26.2090 H        55 ALA   -0.5100
    867 N         -64.8270   -7.5820  -27.5830 N.am     56 LEU   -0.4700
    868 CA        -66.1670   -7.0160  -27.5340 C.3      56 LEU    0.3100
    869 C         -66.8510   -7.1340  -28.8960 C.2      56 LEU    0.0700
    870 O         -67.9690   -7.6520  -28.9970 O.2      56 LEU    0.0900
    871 CB        -66.1150   -5.5550  -27.0780 C.3      56 LEU   -0.1800
    872 CG        -67.3970   -4.7400  -27.2300 C.3      56 LEU    0.0900
    873 CD1       -68.5360   -5.3360  -26.4110 C.3      56 LEU    0.0900
    874 CD2       -67.1400   -3.3010  -26.8310 C.3      56 LEU   -0.0900
    875 HN        -64.0740   -6.9730  -27.3480 H        56 LEU    0.0900
    876 HA        -66.7540   -7.6030  -26.8440 H        56 LEU   -0.2700
    877 HB1       -65.3200   -5.0470  -27.6620 H        56 LEU    0.0900
    878 HB2       -65.8350   -5.5460  -26.0040 H        56 LEU    0.0900
    879 HG        -67.6910   -4.7200  -28.3020 H        56 LEU    0.0900
    880 HD11      -68.2630   -5.3530  -25.3340 H        56 LEU   -0.2700
    881 HD12      -68.7360   -6.3770  -26.7440 H        56 LEU    0.0900
    882 HD13      -69.4530   -4.7210  -26.5340 H        56 LEU    0.0900
    883 HD21      -66.3520   -2.8600  -27.4790 H        56 LEU    0.0900
    884 HD22      -66.7970   -3.2570  -25.7750 H        56 LEU    0.5100
    885 HD23      -68.0700   -2.7040  -26.9490 H        56 LEU   -0.5100
    886 N         -66.1620   -6.6770  -29.9440 N.am     57 SER   -0.4700
    887 CA        -66.6860   -6.7640  -31.3080 C.3      57 SER    0.3100
    888 C         -67.1030   -8.1740  -31.6950 C.2      57 SER    0.0700
    889 O         -68.2560   -8.4090  -32.0660 O.2      57 SER    0.0900
    890 CB        -65.6500   -6.2710  -32.3190 C.3      57 SER    0.0500
    891 OG        -65.4940   -4.8710  -32.2340 O.3      57 SER    0.0900
    892 HN        -65.2640   -6.2580  -29.8450 H        57 SER    0.0900
    893 HA        -67.5780   -6.1600  -31.3620 H        57 SER   -0.6600
    894 HB1       -65.9810   -6.5310  -33.3480 H        57 SER    0.4300
    895 HB2       -64.6700   -6.7520  -32.1140 H        57 SER    0.5100
    896 HG1       -65.0540   -4.7040  -31.3980 H        57 SER   -0.5100
    897 N         -66.1550   -9.1040  -31.6110 N.am     58 ASP   -0.4700
    898 CA        -66.4060  -10.4980  -31.9590 C.3      58 ASP    0.3100
    899 C         -67.5860  -11.0750  -31.1760 C.2      58 ASP    0.0700
    900 O         -68.4490  -11.7580  -31.7440 O.2      58 ASP    0.0900
    901 CB        -65.1500  -11.3400  -31.7170 C.3      58 ASP   -0.2800
    902 CG        -63.9290  -10.7960  -32.4460 C.2      58 ASP    0.0900
    903 OD1       -64.0810  -10.2780  -33.5770 O.co2    58 ASP    0.0900
    904 OD2       -62.8140  -10.8900  -31.8870 O.co2    58 ASP    0.6200
    905 HN        -65.2300   -8.8900  -31.3060 H        58 ASP   -0.7600
    906 HA        -66.6910  -10.5370  -33.0000 H        58 ASP   -0.7600
    907 HB1       -65.3380  -12.3770  -32.0690 H        58 ASP    0.5100
    908 HB2       -64.9320  -11.3570  -30.6280 H        58 ASP   -0.5100
    909 N         -67.6290  -10.7830  -29.8750 N.am     59 LEU   -0.4700
    910 CA        -68.7390  -11.2060  -29.0290 C.3      59 LEU    0.3100
    911 C         -70.0680  -10.7090  -29.5820 C.2      59 LEU    0.0700
    912 O         -71.0400  -11.4620  -29.6630 O.2      59 LEU    0.0900
    913 CB        -68.5620  -10.7040  -27.5910 C.3      59 LEU   -0.1800
    914 CG        -68.4150  -11.7530  -26.4840 C.3      59 LEU    0.0900
    915 CD1       -69.0430  -11.2580  -25.1900 C.3      59 LEU    0.0900
    916 CD2       -69.0120  -13.0900  -26.8910 C.3      59 LEU   -0.0900
    917 HN        -66.9070  -10.2650  -29.4240 H        59 LEU    0.0900
    918 HA        -68.7770  -12.2850  -29.0440 H        59 LEU   -0.2700
    919 HB1       -69.4470  -10.0820  -27.3440 H        59 LEU    0.0900
    920 HB2       -67.6540  -10.0670  -27.5700 H        59 LEU    0.0900
    921 HG        -67.3370  -11.9590  -26.3140 H        59 LEU    0.0900
    922 HD11      -70.1250  -11.0550  -25.3430 H        59 LEU   -0.2700
    923 HD12      -68.5490  -10.3170  -24.8640 H        59 LEU    0.0900
    924 HD13      -68.9360  -12.0300  -24.3970 H        59 LEU    0.0900
    925 HD21      -68.3900  -13.5610  -27.6820 H        59 LEU    0.0900
    926 HD22      -70.0380  -12.9410  -27.2870 H        59 LEU    0.5100
    927 HD23      -69.0450  -13.7710  -26.0130 H        59 LEU   -0.5100
    928 N         -70.1140   -9.4410  -29.9790 N.am     60 LEU   -0.4700
    929 CA        -71.3500   -8.8880  -30.5240 C.3      60 LEU    0.3100
    930 C         -71.7280   -9.4660  -31.8950 C.2      60 LEU    0.0700
    931 O         -72.9140   -9.6190  -32.2050 O.2      60 LEU    0.0900
    932 CB        -71.2910   -7.3620  -30.5630 C.3      60 LEU   -0.1800
    933 CG        -71.1030   -6.7110  -29.1940 C.3      60 LEU    0.0900
    934 CD1       -71.3130   -5.2090  -29.2990 C.3      60 LEU    0.0900
    935 CD2       -72.0330   -7.3330  -28.1490 C.3      60 LEU   -0.0900
    936 HN        -69.3300   -8.8280  -29.9260 H        60 LEU    0.0900
    937 HA        -72.1660   -9.2150  -29.8960 H        60 LEU   -0.2700
    938 HB1       -72.2380   -6.9860  -31.0050 H        60 LEU    0.0900
    939 HB2       -70.4450   -7.0600  -31.2160 H        60 LEU    0.0900
    940 HG        -70.0770   -6.9170  -28.8220 H        60 LEU    0.0900
    941 HD11      -72.3390   -4.9910  -29.6630 H        60 LEU   -0.2700
    942 HD12      -70.5820   -4.7750  -30.0160 H        60 LEU    0.0900
    943 HD13      -71.1830   -4.7390  -28.3010 H        60 LEU    0.0900
    944 HD21      -71.7070   -8.3690  -27.9160 H        60 LEU    0.0900
    945 HD22      -73.0730   -7.3670  -28.5400 H        60 LEU    0.5100
    946 HD23      -72.0050   -6.7340  -27.2130 H        60 LEU   -0.5100
    947 N         -70.7320   -9.7900  -32.7170 N.am     61 ILE   -0.4700
    948 CA        -71.0110  -10.5050  -33.9580 C.3      61 ILE    0.3100
    949 C         -71.7150  -11.8180  -33.6410 C.2      61 ILE    0.0700
    950 O         -72.7740  -12.1170  -34.1940 O.2      61 ILE    0.0900
    951 CB        -69.7370  -10.8230  -34.7540 C.3      61 ILE   -0.0900
    952 CG1       -69.1010   -9.5410  -35.2960 C.3      61 ILE    0.0900
    953 CG2       -70.0650  -11.7690  -35.8950 C.3      61 ILE   -0.2700
    954 CD        -67.8720   -9.7810  -36.1620 C.3      61 ILE    0.0900
    955 HN        -69.7790   -9.5660  -32.5290 H        61 ILE    0.0900
    956 HA        -71.6690   -9.8850  -34.5490 H        61 ILE    0.0900
    957 HB        -68.9880  -11.2950  -34.0830 H        61 ILE   -0.1800
    958 HG11      -68.8070   -8.9030  -34.4360 H        61 ILE    0.0900
    959 HG12      -69.8590   -9.0000  -35.9020 H        61 ILE    0.0900
    960 HG21      -70.8090  -11.3030  -36.5760 H        61 ILE   -0.2700
    961 HG22      -70.4940  -12.7120  -35.4940 H        61 ILE    0.0900
    962 HG23      -69.1450  -11.9940  -36.4770 H        61 ILE    0.0900
    963 HD1       -68.1690  -10.2450  -37.1270 H        61 ILE    0.0900
    964 HD2       -67.1700  -10.4650  -35.6400 H        61 ILE    0.5100
    965 HD3       -67.3650   -8.8150  -36.3750 H        61 ILE   -0.5100
    966 N         -71.1290  -12.5930  -32.7300 N.am     62 LEU   -0.4700
    967 CA        -71.7010  -13.8810  -32.3370 C.3      62 LEU    0.3100
    968 C         -73.1060  -13.7830  -31.7500 C.2      62 LEU    0.0700
    969 O         -73.9600  -14.6200  -32.0200 O.2      62 LEU    0.0900
    970 CB        -70.7920  -14.5850  -31.3310 C.3      62 LEU   -0.1800
    971 CG        -69.8020  -15.5980  -31.9000 C.3      62 LEU    0.0900
    972 CD1       -69.1040  -15.0560  -33.1480 C.3      62 LEU    0.0900
    973 CD2       -68.7910  -15.9640  -30.8300 C.3      62 LEU   -0.0900
    974 HN        -70.2790  -12.3320  -32.2780 H        62 LEU    0.0900
    975 HA        -71.8150  -14.4830  -33.2270 H        62 LEU   -0.2700
    976 HB1       -71.4390  -15.1170  -30.6030 H        62 LEU    0.0900
    977 HB2       -70.2100  -13.8060  -30.7950 H        62 LEU    0.0900
    978 HG        -70.3450  -16.5310  -32.1640 H        62 LEU    0.0900
    979 HD11      -68.5460  -14.1280  -32.9010 H        62 LEU   -0.2700
    980 HD12      -69.8580  -14.8190  -33.9290 H        62 LEU    0.0900
    981 HD13      -68.3850  -15.8090  -33.5360 H        62 LEU    0.0900
    982 HD21      -69.3130  -16.2390  -29.8890 H        62 LEU    0.0900
    983 HD22      -68.1260  -15.0970  -30.6260 H        62 LEU    0.5100
    984 HD23      -68.1830  -16.8310  -31.1650 H        62 LEU   -0.5100
    985 N         -73.3390  -12.7640  -30.9320 N.am     63 LEU   -0.4700
    986 CA        -74.6130  -12.6430  -30.2450 C.3      63 LEU    0.3100
    987 C         -75.7090  -12.1050  -31.1590 C.2      63 LEU    0.0700
    988 O         -76.8400  -12.5870  -31.1470 O.2      63 LEU    0.0900
    989 CB        -74.4560  -11.7620  -29.0030 C.3      63 LEU   -0.1800
    990 CG        -73.4910  -12.3080  -27.9450 C.3      63 LEU    0.0900
    991 CD1       -73.0610  -11.2170  -26.9670 C.3      63 LEU    0.0900
    992 CD2       -74.1030  -13.4880  -27.2040 C.3      63 LEU   -0.0900
    993 HN        -72.6640  -12.0520  -30.7550 H        63 LEU    0.0900
    994 HA        -74.9430  -13.6330  -29.9670 H        63 LEU   -0.2700
    995 HB1       -75.4550  -11.6400  -28.5330 H        63 LEU    0.0900
    996 HB2       -74.0880  -10.7650  -29.3280 H        63 LEU    0.0900
    997 HG        -72.5920  -12.7210  -28.4510 H        63 LEU    0.0900
    998 HD11      -73.9490  -10.8000  -26.4450 H        63 LEU   -0.2700
    999 HD12      -72.5550  -10.3950  -27.5170 H        63 LEU    0.0900
   1000 HD13      -72.3690  -11.6400  -26.2080 H        63 LEU    0.0900
   1001 HD21      -74.3410  -14.3060  -27.9170 H        63 LEU    0.0900
   1002 HD22      -75.0420  -13.1730  -26.7020 H        63 LEU    0.5100
   1003 HD23      -73.3850  -13.8730  -26.4480 H        63 LEU   -0.5100
   1004 N         -75.3760  -11.1090  -31.9680 N.am     64 LEU   -0.4700
   1005 CA        -76.3930  -10.4760  -32.7910 C.3      64 LEU    0.3100
   1006 C         -76.5980  -11.1530  -34.1510 C.2      64 LEU    0.0700
   1007 O         -77.7260  -11.4460  -34.5340 O.2      64 LEU    0.0900
   1008 CB        -76.1070   -8.9790  -32.9610 C.3      64 LEU   -0.1800
   1009 CG        -76.3330   -8.0420  -31.7640 C.3      64 LEU    0.0900
   1010 CD1       -77.1960   -8.6850  -30.6810 C.3      64 LEU    0.0900
   1011 CD2       -75.0160   -7.5580  -31.1900 C.3      64 LEU   -0.0900
   1012 HN        -74.4460  -10.7590  -32.0460 H        64 LEU    0.0900
   1013 HA        -77.3480  -10.6220  -32.3100 H        64 LEU   -0.2700
   1014 HB1       -76.7510   -8.6140  -33.7880 H        64 LEU    0.0900
   1015 HB2       -75.0430   -8.8790  -33.2590 H        64 LEU    0.0900
   1016 HG        -76.8330   -7.1170  -32.1200 H        64 LEU    0.0900
   1017 HD11      -76.7070   -9.6070  -30.3000 H        64 LEU   -0.2700
   1018 HD12      -78.1880   -8.9560  -31.0990 H        64 LEU    0.0900
   1019 HD13      -77.3270   -7.9780  -29.8330 H        64 LEU    0.0900
   1020 HD21      -74.3670   -7.1630  -32.0010 H        64 LEU    0.0900
   1021 HD22      -74.4890   -8.4000  -30.6920 H        64 LEU    0.5100
   1022 HD23      -75.1990   -6.7450  -30.4550 H        64 LEU   -0.5100
   1023 N         -75.5150  -11.4130  -34.8760 N.am     65 ALA   -0.4700
   1024 CA        -75.6350  -11.9260  -36.2350 C.3      65 ALA    0.3100
   1025 C         -76.0390  -13.3920  -36.2920 C.2      65 ALA    0.0700
   1026 O         -76.9920  -13.7550  -36.9780 O.2      65 ALA    0.0900
   1027 CB        -74.3370  -11.7060  -37.0060 C.3      65 ALA   -0.2700
   1028 HN        -74.5900  -11.2720  -34.5320 H        65 ALA    0.0900
   1029 HA        -76.4500  -11.4080  -36.7190 H        65 ALA    0.0900
   1030 HB1       -73.5400  -12.3720  -36.6100 H        65 ALA    0.0900
   1031 HB2       -74.0050  -10.6520  -36.8960 H        65 ALA    0.5100
   1032 HB3       -74.4910  -11.9390  -38.0820 H        65 ALA   -0.5100
   1033 N         -75.3020  -14.2270  -35.5700 N.am     66 MET   -0.4700
   1034 CA        -75.4750  -15.6750  -35.6340 C.3      66 MET    0.3100
   1035 C         -76.9140  -16.1900  -35.5610 C.2      66 MET    0.0700
   1036 O         -77.3680  -16.8420  -36.4990 O.2      66 MET    0.0900
   1037 CB        -74.6230  -16.3640  -34.5660 C.3      66 MET   -0.1800
   1038 CG        -74.8710  -17.8530  -34.4510 C.3      66 MET    0.0900
   1039 SD        -73.9480  -18.8250  -35.6510 S.3      66 MET    0.0900
   1040 CE        -72.3370  -18.8820  -34.8690 C.3      66 MET   -0.1400
   1041 HN        -74.5930  -13.9020  -34.9500 H        66 MET    0.0900
   1042 HA        -75.1820  -16.0050  -36.6190 H        66 MET    0.0900
   1043 HB1       -74.8410  -15.8940  -33.5840 H        66 MET   -0.0900
   1044 HB2       -73.5520  -16.2040  -34.8130 H        66 MET   -0.2200
   1045 HG1       -75.9570  -18.0370  -34.5880 H        66 MET    0.0900
   1046 HG2       -74.5900  -18.1740  -33.4260 H        66 MET    0.0900
   1047 HE1       -72.3900  -19.3640  -33.8690 H        66 MET    0.0900
   1048 HE2       -71.9410  -17.8530  -34.7330 H        66 MET    0.5100
   1049 HE3       -71.6270  -19.4640  -35.4930 H        66 MET   -0.5100
   1050 N         -77.6450  -15.8910  -34.4700 N.am     67 PRO   -0.2900
   1051 CA        -78.9010  -16.6260  -34.2590 C.3      67 PRO    0.0000
   1052 C         -79.9220  -16.3670  -35.3570 C.2      67 PRO    0.0900
   1053 O         -80.4790  -17.3060  -35.9190 O.2      67 PRO    0.0900
   1054 CB        -79.4270  -16.0620  -32.9300 C.3      67 PRO    0.0200
   1055 CG        -78.2980  -15.2660  -32.3440 C.3      67 PRO    0.0900
   1056 CD        -77.5000  -14.7860  -33.5080 C.3      67 PRO   -0.1800
   1057 HA        -78.7170  -17.6890  -34.2550 H        67 PRO    0.0900
   1058 HB1       -79.7190  -16.8860  -32.2460 H        67 PRO    0.0900
   1059 HB2       -80.3100  -15.4110  -33.1060 H        67 PRO   -0.1800
   1060 HG1       -78.6880  -14.4080  -31.7570 H        67 PRO    0.0900
   1061 HG2       -77.6750  -15.9020  -31.6800 H        67 PRO    0.0900
   1062 HD1       -77.9160  -13.8490  -33.9330 H        67 PRO    0.5100
   1063 HD2       -76.4310  -14.6430  -33.2440 H        67 PRO   -0.5100
   1064 N         -80.1540  -15.0970  -35.6600 N.am     68 VAL   -0.4700
   1065 CA        -81.1240  -14.7160  -36.6720 C.3      68 VAL    0.3100
   1066 C         -80.7530  -15.2690  -38.0400 C.2      68 VAL    0.0700
   1067 O         -81.5860  -15.8710  -38.7240 O.2      68 VAL    0.0900
   1068 CB        -81.2910  -13.1830  -36.7420 C.3      68 VAL   -0.0900
   1069 CG1       -79.9720  -12.4920  -36.4560 C.3      68 VAL    0.0900
   1070 CG2       -81.8460  -12.7620  -38.0910 C.3      68 VAL   -0.2700
   1071 HN        -79.6750  -14.3480  -35.2090 H        68 VAL    0.0900
   1072 HA        -82.0640  -15.1820  -36.4210 H        68 VAL    0.0900
   1073 HB        -82.0460  -12.8600  -35.9930 H        68 VAL    0.0900
   1074 HG11      -79.2090  -12.8010  -37.2020 H        68 VAL   -0.2700
   1075 HG12      -79.6110  -12.7720  -35.4430 H        68 VAL    0.0900
   1076 HG13      -80.1020  -11.3900  -36.5160 H        68 VAL    0.0900
   1077 HG21      -82.6270  -13.4780  -38.4230 H        68 VAL    0.0900
   1078 HG22      -81.0310  -12.7490  -38.8470 H        68 VAL    0.5100
   1079 HG23      -82.3010  -11.7510  -38.0140 H        68 VAL   -0.5100
   1080 N         -79.5000  -15.0880  -38.4400 N.am     69 GLU   -0.4700
   1081 CA        -79.0760  -15.5580  -39.7470 C.3      69 GLU    0.3100
   1082 C         -79.1320  -17.0810  -39.8080 C.2      69 GLU    0.0700
   1083 O         -79.4790  -17.6540  -40.8350 O.2      69 GLU    0.0900
   1084 CB        -77.6910  -15.0110  -40.1060 C.3      69 GLU   -0.1800
   1085 CG        -76.5200  -15.8320  -39.6170 C.3      69 GLU    0.0900
   1086 CD        -76.0910  -16.8550  -40.6390 C.2      69 GLU    0.0900
   1087 OE1       -75.6040  -16.4500  -41.7170 O.co2    69 GLU   -0.2800
   1088 OE2       -76.2580  -18.0620  -40.3710 O.co2    69 GLU    0.0900
   1089 HN        -78.8120  -14.6350  -37.8780 H        69 GLU    0.0900
   1090 HA        -79.8060  -15.2270  -40.4710 H        69 GLU    0.6200
   1091 HB1       -77.6000  -13.9930  -39.6740 H        69 GLU   -0.7600
   1092 HB2       -77.6240  -14.9430  -41.2120 H        69 GLU   -0.7600
   1093 HG1       -76.8090  -16.3580  -38.6820 H        69 GLU    0.5100
   1094 HG2       -75.6640  -15.1560  -39.4060 H        69 GLU   -0.5100
   1095 N         -78.8250  -17.7370  -38.6930 N.am     70 LEU   -0.4700
   1096 CA        -78.8810  -19.1880  -38.6390 C.3      70 LEU    0.3100
   1097 C         -80.2930  -19.6420  -38.9440 C.2      70 LEU    0.0700
   1098 O         -80.4980  -20.6700  -39.5740 O.2      70 LEU    0.0900
   1099 CB        -78.4810  -19.6950  -37.2570 C.3      70 LEU   -0.1800
   1100 CG        -77.5290  -20.8880  -37.1880 C.3      70 LEU    0.0900
   1101 CD1       -77.5590  -21.4940  -35.7950 C.3      70 LEU    0.0900
   1102 CD2       -77.8540  -21.9310  -38.2330 C.3      70 LEU   -0.0900
   1103 HN        -78.5460  -17.2710  -37.8560 H        70 LEU    0.0900
   1104 HA        -78.2080  -19.5750  -39.3900 H        70 LEU   -0.2700
   1105 HB1       -79.4120  -19.9800  -36.7250 H        70 LEU    0.0900
   1106 HB2       -78.0000  -18.8530  -36.7200 H        70 LEU    0.0900
   1107 HG        -76.4970  -20.5530  -37.4260 H        70 LEU    0.0900
   1108 HD11      -78.5850  -21.8380  -35.5490 H        70 LEU   -0.2700
   1109 HD12      -77.2510  -20.7340  -35.0450 H        70 LEU    0.0900
   1110 HD13      -76.8710  -22.3660  -35.7470 H        70 LEU    0.0900
   1111 HD21      -77.6030  -21.5490  -39.2460 H        70 LEU    0.0900
   1112 HD22      -78.9380  -22.1710  -38.2040 H        70 LEU    0.5100
   1113 HD23      -77.2610  -22.8520  -38.0450 H        70 LEU   -0.5100
   1114 N         -81.2740  -18.8620  -38.5020 N.am     71 TYR   -0.4700
   1115 CA        -82.6620  -19.2130  -38.7550 C.3      71 TYR    0.3100
   1116 C         -83.1160  -18.8200  -40.1510 C.2      71 TYR    0.0700
   1117 O         -83.5280  -19.6670  -40.9420 O.2      71 TYR    0.0900
   1118 CB        -83.5960  -18.5680  -37.7290 C.3      71 TYR   -0.1800
   1119 CG        -85.0450  -18.7110  -38.1180 C.ar     71 TYR    0.0900
   1120 CD1       -85.7080  -19.9240  -37.9600 C.ar     71 TYR    0.0900
   1121 CD2       -85.7460  -17.6440  -38.6700 C.ar     71 TYR    0.0000
   1122 CE1       -87.0360  -20.0670  -38.3260 C.ar     71 TYR   -0.1150
   1123 CE2       -87.0740  -17.7790  -39.0410 C.ar     71 TYR    0.1150
   1124 CZ        -87.7110  -18.9900  -38.8640 C.ar     71 TYR   -0.1150
   1125 OH        -89.0290  -19.1260  -39.2300 O.3      71 TYR    0.1150
   1126 HN        -81.1090  -18.0240  -37.9900 H        71 TYR    0.1100
   1127 HA        -82.7450  -20.2880  -38.7090 H        71 TYR   -0.5400
   1128 HB1       -83.3740  -17.4830  -37.6510 H        71 TYR    0.4300
   1129 HB2       -83.4620  -19.0580  -36.7420 H        71 TYR   -0.1150
   1130 HD1       -85.1780  -20.7690  -37.5450 H        71 TYR    0.1150
   1131 HD2       -85.2490  -16.6970  -38.8100 H        71 TYR   -0.1150
   1132 HE1       -87.5390  -21.0130  -38.1920 H        71 TYR    0.1150
   1133 HE2       -87.6060  -16.9410  -39.4670 H        71 TYR    0.5100
   1134 HH        -89.3270  -18.2830  -39.5810 H        71 TYR   -0.5100
   1135 N         -83.0600  -17.5260  -40.4450 N.am     72 ASN   -0.4700
   1136 CA        -83.6520  -17.0260  -41.6710 C.3      72 ASN    0.3100
   1137 C         -82.7870  -17.2320  -42.8940 C.2      72 ASN    0.0700
   1138 O         -83.3020  -17.3620  -44.0020 O.2      72 ASN    0.0900
   1139 CB        -84.0360  -15.5500  -41.5400 C.3      72 ASN   -0.1800
   1140 CG        -85.5020  -15.3120  -41.8530 C.2      72 ASN    0.0900
   1141 ND2       -86.0410  -16.0990  -42.7760 N.am     72 ASN    0.0900
   1142 OD1       -86.1490  -14.4480  -41.2640 O.2      72 ASN    0.5500
   1143 HN        -82.6190  -16.8550  -39.8520 H        72 ASN   -0.5500
   1144 HA        -84.5270  -17.6220  -41.8840 H        72 ASN   -0.6200
   1145 HB1       -83.4200  -14.9510  -42.2430 H        72 ASN    0.3200
   1146 HB2       -83.8360  -15.2140  -40.5010 H        72 ASN    0.3000
   1147 HD21      -85.4850  -16.8010  -43.2210 H        72 ASN    0.5100
   1148 HD22      -87.0020  -15.9910  -43.0260 H        72 ASN   -0.5100
   1149 N         -81.4730  -17.2710  -42.7020 N.am     73 PHE   -0.4700
   1150 CA        -80.5610  -17.3290  -43.8360 C.3      73 PHE    0.3100
   1151 C         -80.0710  -18.7350  -44.1710 C.2      73 PHE    0.0700
   1152 O         -79.6080  -18.9760  -45.2880 O.2      73 PHE    0.0900
   1153 CB        -79.3830  -16.3660  -43.6500 C.3      73 PHE   -0.1800
   1154 CG        -79.7530  -14.9260  -43.8230 C.ar     73 PHE    0.0900
   1155 CD1       -80.9060  -14.5730  -44.5080 C.ar     73 PHE    0.0900
   1156 CD2       -78.9500  -13.9210  -43.3070 C.ar     73 PHE    0.0000
   1157 CE1       -81.2510  -13.2420  -44.6760 C.ar     73 PHE   -0.1150
   1158 CE2       -79.2880  -12.5890  -43.4710 C.ar     73 PHE    0.1150
   1159 CZ        -80.4430  -12.2490  -44.1550 C.ar     73 PHE   -0.1150
   1160 HN        -81.0610  -17.2630  -41.7950 H        73 PHE    0.1150
   1161 HA        -81.1180  -17.0690  -44.7240 H        73 PHE   -0.1150
   1162 HB1       -78.5970  -16.5970  -44.4000 H        73 PHE    0.1150
   1163 HB2       -78.9740  -16.4800  -42.6220 H        73 PHE   -0.1150
   1164 HD1       -81.5420  -15.3440  -44.9160 H        73 PHE    0.1150
   1165 HD2       -78.0500  -14.1810  -42.7700 H        73 PHE   -0.1150
   1166 HE1       -82.1510  -12.9820  -45.2120 H        73 PHE    0.1150
   1167 HE2       -78.6520  -11.8170  -43.0650 H        73 PHE    0.5100
   1168 HZ        -80.7110  -11.2110  -44.2820 H        73 PHE   -0.5100
   1169 N         -80.1710  -19.6700  -43.2300 N.am     74 ILE   -0.4700
   1170 CA        -79.7580  -21.0360  -43.5380 C.3      74 ILE    0.3100
   1171 C         -80.8640  -22.0950  -43.3860 C.2      74 ILE    0.0700
   1172 O         -80.7740  -23.1650  -43.9940 O.2      74 ILE    0.0900
   1173 CB        -78.4620  -21.4620  -42.7950 C.3      74 ILE   -0.0900
   1174 CG1       -78.7630  -22.5070  -41.7250 C.3      74 ILE    0.0900
   1175 CG2       -77.7260  -20.2560  -42.2190 C.3      74 ILE   -0.2700
   1176 CD        -77.6810  -23.5590  -41.5980 C.3      74 ILE    0.0900
   1177 HN        -80.5180  -19.4910  -42.3120 H        74 ILE    0.0900
   1178 HA        -79.6040  -21.0930  -44.6050 H        74 ILE    0.0900
   1179 HB        -77.7920  -21.9900  -43.5070 H        74 ILE   -0.1800
   1180 HG11      -79.7200  -23.0100  -41.9800 H        74 ILE    0.0900
   1181 HG12      -78.8760  -21.9920  -40.7480 H        74 ILE    0.0900
   1182 HG21      -78.3780  -19.7210  -41.4960 H        74 ILE   -0.2700
   1183 HG22      -77.4510  -19.5550  -43.0360 H        74 ILE    0.0900
   1184 HG23      -76.8080  -20.5900  -41.6890 H        74 ILE    0.0900
   1185 HD1       -76.7140  -23.0820  -41.3290 H        74 ILE    0.0900
   1186 HD2       -77.5570  -24.0930  -42.5650 H        74 ILE    0.5100
   1187 HD3       -77.9520  -24.2860  -40.8020 H        74 ILE   -0.5100
   1188 N         -81.9020  -21.8120  -42.5970 N.am     75 TRP   -0.4700
   1189 CA        -83.0130  -22.7640  -42.4580 C.3      75 TRP    0.3100
   1190 C         -84.2850  -22.3720  -43.2210 C.2      75 TRP    0.0700
   1191 O         -84.6560  -23.0300  -44.1940 O.2      75 TRP    0.0900
   1192 CB        -83.3240  -23.0850  -40.9840 C.3      75 TRP   -0.1800
   1193 CG        -82.2930  -23.9810  -40.3270 C.ar     75 TRP    0.0900
   1194 CD1       -81.2310  -23.5840  -39.5700 C.ar     75 TRP    0.0900
   1195 CD2       -82.2260  -25.4210  -40.3800 C.ar     75 TRP   -0.0300
   1196 CE2       -81.0950  -25.8150  -39.6300 C.ar     75 TRP   -0.1500
   1197 CE3       -83.0070  -26.4090  -40.9900 C.ar     75 TRP    0.2200
   1198 NE1       -80.5100  -24.6760  -39.1470 N.ar     75 TRP   -0.5100
   1199 CZ2       -80.7270  -27.1520  -39.4750 C.ar     75 TRP    0.3700
   1200 CZ3       -82.6410  -27.7370  -40.8330 C.ar     75 TRP    0.2400
   1201 CH2       -81.5130  -28.0960  -40.0810 C.ar     75 TRP    0.1100
   1202 HN        -81.9710  -20.9630  -42.0780 H        75 TRP   -0.2500
   1203 HA        -82.7370  -23.6670  -42.9810 H        75 TRP    0.1700
   1204 HB1       -84.3110  -23.5920  -40.9300 H        75 TRP   -0.2000
   1205 HB2       -83.3720  -22.1330  -40.4130 H        75 TRP    0.1400
   1206 HD1       -80.9910  -22.5580  -39.3350 H        75 TRP   -0.2700
   1207 HE1       -79.7090  -24.6440  -38.5920 H        75 TRP    0.1600
   1208 HE3       -83.8800  -26.1610  -41.5760 H        75 TRP   -0.1400
   1209 HZ2       -79.8620  -27.4500  -38.9020 H        75 TRP    0.1400
   1210 HZ3       -83.2360  -28.5090  -41.2970 H        75 TRP    0.5100
   1211 HH2       -81.2560  -29.1400  -39.9790 H        75 TRP   -0.5100
   1212 N         -84.9620  -21.3160  -42.7860 N.am     76 VAL   -0.4700
   1213 CA        -86.1810  -20.8880  -43.4720 C.3      76 VAL    0.3100
   1214 C         -85.9160  -19.6190  -44.2860 C.2      76 VAL    0.0700
   1215 O         -85.9700  -18.5090  -43.7680 O.2      76 VAL    0.0900
   1216 CB        -87.3620  -20.6750  -42.4870 C.3      76 VAL   -0.0900
   1217 CG1       -88.6630  -20.4690  -43.2600 C.3      76 VAL    0.0900
   1218 CG2       -87.4810  -21.8500  -41.4910 C.3      76 VAL   -0.2700
   1219 HN        -84.6800  -20.7810  -41.9940 H        76 VAL    0.0900
   1220 HA        -86.4350  -21.6500  -44.1930 H        76 VAL    0.0900
   1221 HB        -87.1620  -19.7820  -41.8580 H        76 VAL    0.0900
   1222 HG11      -88.8780  -21.3600  -43.8890 H        76 VAL   -0.2700
   1223 HG12      -88.5740  -19.5810  -43.9220 H        76 VAL    0.0900
   1224 HG13      -89.5060  -20.3240  -42.5510 H        76 VAL    0.0900
   1225 HG21      -86.5460  -21.9430  -40.8990 H        76 VAL    0.0900
   1226 HG22      -87.6460  -22.7990  -42.0450 H        76 VAL    0.5100
   1227 HG23      -88.3270  -21.6710  -40.7950 H        76 VAL   -0.5100
   1228 N         -85.6290  -19.7920  -45.5730 N.am     77 HSE   -0.4700
   1229 CA        -85.1550  -18.6920  -46.4080 C.3      77 HSE    0.3100
   1230 C         -86.1950  -17.6090  -46.7160 C.2      77 HSE    0.0700
   1231 O         -85.8340  -16.4790  -47.0550 O.2      77 HSE    0.0900
   1232 CB        -84.5730  -19.2350  -47.7140 C.3      77 HSE   -0.0800
   1233 CG        -83.5530  -20.3140  -47.5160 C.ar     77 HSE    0.0900
   1234 CD2       -82.2090  -20.2530  -47.3660 C.ar     77 HSE    0.0900
   1235 ND1       -83.8900  -21.6500  -47.4650 N.ar     77 HSE   -0.7000
   1236 CE1       -82.7940  -22.3670  -47.2900 C.ar     77 HSE    0.2200
   1237 NE2       -81.7590  -21.5460  -47.2270 N.ar     77 HSE    0.2500
   1238 HN        -85.7260  -20.6760  -46.0230 H        77 HSE    0.1300
   1239 HA        -84.4020  -18.1500  -45.8560 H        77 HSE   -0.3600
   1240 HB1       -84.0930  -18.3980  -48.2640 H        77 HSE    0.3200
   1241 HB2       -85.4020  -19.6480  -48.3280 H        77 HSE   -0.0500
   1242 HD2       -81.5570  -19.3890  -47.3480 H        77 HSE    0.0900
   1243 HE1       -82.7270  -23.4510  -47.2080 H        77 HSE    0.5100
   1244 HE2       -80.8020  -21.8070  -47.1000 H        77 HSE   -0.5100
   1245 N         -87.4780  -17.9600  -46.6110 N.am     78 HSP   -0.4700
   1246 CA        -88.5670  -17.0240  -46.8900 C.3      78 HSP    0.3100
   1247 C         -89.8560  -17.4840  -46.1960 C.2      78 HSP    0.0700
   1248 O         -90.1480  -18.6870  -46.1500 O.2      78 HSP    0.0900
   1249 CB        -88.8010  -16.8970  -48.4020 C.3      78 HSP   -0.0500
   1250 CG        -89.3460  -18.1390  -49.0330 C.ar     78 HSP    0.0900
   1251 CD2       -88.7260  -19.2550  -49.4830 C.ar     78 HSP    0.0900
   1252 ND1       -90.6940  -18.3380  -49.2420 N.ar     78 HSP    0.1900
   1253 CE1       -90.8810  -19.5190  -49.8040 C.ar     78 HSP    0.1300
   1254 NE2       -89.7030  -20.0970  -49.9580 N.ar     78 HSP    0.1900
   1255 HN        -87.7510  -18.8780  -46.3360 H        78 HSP   -0.5100
   1256 HA        -88.3020  -16.0660  -46.4710 H        78 HSP    0.4400
   1257 HB1       -87.8350  -16.6530  -48.8920 H        78 HSP   -0.5100
   1258 HB2       -89.5210  -16.0700  -48.5830 H        78 HSP    0.4400
   1259 HD1       -91.4180  -17.6900  -49.0050 H        78 HSP    0.3200
   1260 HD2       -87.6750  -19.5160  -49.5040 H        78 HSP    0.1800
   1261 HE1       -91.8260  -19.9370  -50.0860 H        78 HSP    0.5100
   1262 HE2       -89.5470  -21.0000  -50.3560 H        78 HSP   -0.5100
   1263 N         -90.6420  -16.5280  -45.6660 N.am     79 PRO   -0.2900
   1264 CA        -90.4360  -15.0790  -45.7570 C.3      79 PRO    0.0000
   1265 C         -89.5380  -14.5330  -44.6540 C.2      79 PRO    0.0900
   1266 O         -89.1140  -15.2820  -43.7790 O.2      79 PRO    0.0900
   1267 CB        -91.8470  -14.5330  -45.5660 C.3      79 PRO    0.0200
   1268 CG        -92.4660  -15.4950  -44.6120 C.3      79 PRO    0.0900
   1269 CD        -91.9020  -16.8510  -44.9740 C.3      79 PRO   -0.1800
   1270 HA        -89.9700  -14.8190  -46.6950 H        79 PRO    0.0900
   1271 HB1       -92.4010  -14.5130  -46.5300 H        79 PRO    0.0900
   1272 HB2       -91.8260  -13.5070  -45.1440 H        79 PRO   -0.1800
   1273 HG1       -92.2040  -15.2290  -43.5660 H        79 PRO    0.0900
   1274 HG2       -93.5720  -15.4910  -44.7160 H        79 PRO    0.0900
   1275 HD1       -91.6940  -17.4600  -44.0690 H        79 PRO    0.5100
   1276 HD2       -92.5800  -17.4050  -45.6570 H        79 PRO   -0.5100
   1277 N         -89.2570  -13.2330  -44.6950 N.am     80 TRP   -0.4700
   1278 CA        -88.5040  -12.5840  -43.6340 C.3      80 TRP    0.3100
   1279 C         -89.3500  -12.4430  -42.3750 C.2      80 TRP    0.0700
   1280 O         -90.4330  -11.8500  -42.3980 O.2      80 TRP    0.0900
   1281 CB        -87.9990  -11.2150  -44.0770 C.3      80 TRP   -0.1800
   1282 CG        -87.2330  -10.5050  -43.0080 C.ar     80 TRP    0.0900
   1283 CD1       -87.6850   -9.5050  -42.1970 C.ar     80 TRP    0.0900
   1284 CD2       -85.8780  -10.7570  -42.6170 C.ar     80 TRP   -0.0300
   1285 CE2       -85.5740   -9.8670  -41.5690 C.ar     80 TRP   -0.1500
   1286 CE3       -84.8930  -11.6480  -43.0530 C.ar     80 TRP    0.2200
   1287 NE1       -86.6920   -9.1130  -41.3340 N.ar     80 TRP   -0.5100
   1288 CZ2       -84.3240   -9.8380  -40.9560 C.ar     80 TRP    0.3700
   1289 CZ3       -83.6530  -11.6210  -42.4400 C.ar     80 TRP    0.2400
   1290 CH2       -83.3780  -10.7220  -41.4060 C.ar     80 TRP    0.1100
   1291 HN        -89.5490  -12.6500  -45.4490 H        80 TRP   -0.2500
   1292 HA        -87.6720  -13.2230  -43.3780 H        80 TRP    0.1700
   1293 HB1       -88.8680  -10.5850  -44.3640 H        80 TRP   -0.2000
   1294 HB2       -87.3350  -11.3430  -44.9590 H        80 TRP    0.1400
   1295 HD1       -88.6800   -9.0850  -42.2290 H        80 TRP   -0.2700
   1296 HE1       -86.7710   -8.4110  -40.6600 H        80 TRP    0.1600
   1297 HE3       -85.0800  -12.3520  -43.8510 H        80 TRP   -0.1400
   1298 HZ2       -84.0910   -9.1530  -40.1530 H        80 TRP    0.1400
   1299 HZ3       -82.8840  -12.3060  -42.7670 H        80 TRP    0.5100
   1300 HH2       -82.3990  -10.7230  -40.9510 H        80 TRP   -0.5100
   1301 N         -88.8320  -12.9690  -41.2680 N.am     81 ALA   -0.4700
   1302 CA        -89.6200  -13.1480  -40.0540 C.3      81 ALA    0.3100
   1303 C         -89.5720  -11.9990  -39.0500 C.2      81 ALA    0.0700
   1304 O         -90.3300  -12.0000  -38.0830 O.2      81 ALA    0.0900
   1305 CB        -89.2210  -14.4460  -39.3710 C.3      81 ALA   -0.2700
   1306 HN        -87.8810  -13.2640  -41.2180 H        81 ALA    0.0900
   1307 HA        -90.6650  -13.1690  -40.3290 H        81 ALA    0.0900
   1308 HB1       -88.1430  -14.4220  -39.1030 H        81 ALA    0.0900
   1309 HB2       -89.3960  -15.3030  -40.0560 H        81 ALA    0.5100
   1310 HB3       -89.8140  -14.5830  -38.4410 H        81 ALA   -0.5100
   1311 N         -88.7080  -11.0140  -39.2630 N.am     82 PHE   -0.4700
   1312 CA        -88.4690  -10.0150  -38.2260 C.3      82 PHE    0.3100
   1313 C         -88.8810   -8.5770  -38.5810 C.2      82 PHE    0.0700
   1314 O         -88.5450   -7.6310  -37.8680 O.2      82 PHE    0.0900
   1315 CB        -87.0000  -10.0780  -37.7870 C.3      82 PHE   -0.1800
   1316 CG        -86.4990  -11.4780  -37.5900 C.ar     82 PHE    0.0900
   1317 CD1       -86.8050  -12.1850  -36.4360 C.ar     82 PHE    0.0900
   1318 CD2       -85.7370  -12.0990  -38.5640 C.ar     82 PHE    0.0000
   1319 CE1       -86.3520  -13.4850  -36.2550 C.ar     82 PHE   -0.1150
   1320 CE2       -85.2800  -13.4010  -38.3900 C.ar     82 PHE    0.1150
   1321 CZ        -85.5870  -14.0920  -37.2330 C.ar     82 PHE   -0.1150
   1322 HN        -88.1980  -10.9130  -40.1140 H        82 PHE    0.1150
   1323 HA        -89.1240  -10.2250  -37.3940 H        82 PHE   -0.1150
   1324 HB1       -86.8810   -9.5460  -36.8200 H        82 PHE    0.1150
   1325 HB2       -86.3620   -9.6050  -38.5640 H        82 PHE   -0.1150
   1326 HD1       -87.4030  -11.7170  -35.6680 H        82 PHE    0.1150
   1327 HD2       -85.4930  -11.5650  -39.4700 H        82 PHE   -0.1150
   1328 HE1       -86.5970  -14.0220  -35.3500 H        82 PHE    0.1150
   1329 HE2       -84.6850  -13.8710  -39.1580 H        82 PHE    0.5100
   1330 HZ        -85.2320  -15.1030  -37.0950 H        82 PHE   -0.5100
   1331 N         -89.6250   -8.4120  -39.6730 N.am     83 GLY   -0.4700
   1332 CA        -90.0900   -7.0980  -40.0740 C.3      83 GLY    0.3100
   1333 C         -89.0000   -6.2120  -40.6510 C.2      83 GLY   -0.0200
   1334 O         -87.8270   -6.5970  -40.7130 O.2      83 GLY    0.0900
   1335 HN        -89.8920   -9.1740  -40.2570 H        83 GLY    0.0900
   1336 HA1       -90.5030   -6.6170  -39.1990 H        83 GLY    0.5100
   1337 HA2       -90.8580   -7.2360  -40.8210 H        83 GLY   -0.5100
   1338 N         -89.3900   -5.0070  -41.0700 N.am     84 ASP   -0.4700
   1339 CA        -88.4770   -4.0860  -41.7470 C.3      84 ASP    0.3100
   1340 C         -87.3300   -3.6580  -40.8410 C.2      84 ASP    0.0700
   1341 O         -86.1540   -3.7520  -41.2150 O.2      84 ASP    0.0900
   1342 CB        -89.2390   -2.8520  -42.2510 C.3      84 ASP   -0.2800
   1343 CG        -88.5250   -2.1490  -43.3980 C.2      84 ASP    0.0900
   1344 OD1       -87.2780   -2.1900  -43.4500 O.co2    84 ASP    0.0900
   1345 OD2       -89.2130   -1.5510  -44.2540 O.co2    84 ASP    0.6200
   1346 HN        -90.3230   -4.6800  -40.9400 H        84 ASP   -0.7600
   1347 HA        -88.0230   -4.6110  -42.5740 H        84 ASP   -0.7600
   1348 HB1       -89.3540   -2.1320  -41.4130 H        84 ASP    0.5100
   1349 HB2       -90.2450   -3.1680  -42.6020 H        84 ASP   -0.5100
   1350 N         -87.6810   -3.1860  -39.6430 N.am     85 ALA   -0.4700
   1351 CA        -86.6900   -2.7690  -38.6590 C.3      85 ALA    0.3100
   1352 C         -85.7510   -3.9190  -38.3380 C.2      85 ALA    0.0700
   1353 O         -84.5510   -3.7200  -38.1310 O.2      85 ALA    0.0900
   1354 CB        -87.3730   -2.2730  -37.3970 C.3      85 ALA   -0.2700
   1355 HN        -88.6350   -3.0980  -39.3680 H        85 ALA    0.0900
   1356 HA        -86.0930   -1.9830  -39.0970 H        85 ALA    0.0900
   1357 HB1       -87.9940   -3.0830  -36.9560 H        85 ALA    0.0900
   1358 HB2       -88.0330   -1.4110  -37.6370 H        85 ALA    0.5100
   1359 HB3       -86.6110   -1.9640  -36.6510 H        85 ALA   -0.5100
   1360 N         -86.3090   -5.1290  -38.3050 N.am     86 GLY   -0.4700
   1361 CA        -85.5120   -6.3250  -38.1410 C.3      86 GLY    0.3100
   1362 C         -84.4660   -6.4130  -39.2310 C.2      86 GLY   -0.0200
   1363 O         -83.2830   -6.6000  -38.9510 O.2      86 GLY    0.0900
   1364 HN        -87.2940   -5.2630  -38.3920 H        86 GLY    0.0900
   1365 HA1       -86.1650   -7.1830  -38.1930 H        86 GLY    0.5100
   1366 HA2       -85.0270   -6.2840  -37.1770 H        86 GLY   -0.5100
   1367 N         -84.9140   -6.2500  -40.4760 N.am     87 CYS   -0.4700
   1368 CA        -84.0630   -6.3460  -41.6710 C.3      87 CYS    0.3100
   1369 C         -82.9070   -5.3330  -41.7010 C.2      87 CYS    0.0700
   1370 O         -81.7110   -5.7020  -41.6530 O.2      87 CYS    0.0900
   1371 CB        -84.9490   -6.2000  -42.9220 C.3      87 CYS   -0.1000
   1372 SG        -84.1020   -5.8880  -44.4860 S.3      87 CYS    0.0900
   1373 HN        -85.8740   -6.0490  -40.6570 H        87 CYS    0.0900
   1374 HA        -83.5680   -7.3050  -41.6620 H        87 CYS   -0.0800
   1375 HB1       -85.6530   -5.3630  -42.7360 H        87 CYS    0.5100
   1376 HB2       -85.5350   -7.1370  -43.0270 H        87 CYS   -0.5100
   1377 N         -83.2770   -4.0530  -41.7830 N.am     88 ARG   -0.4700
   1378 CA        -82.3070   -2.9630  -41.8430 C.3      88 ARG    0.3100
   1379 C         -81.4050   -2.9540  -40.6080 C.2      88 ARG    0.0700
   1380 O         -80.1910   -2.7480  -40.7080 O.2      88 ARG    0.0900
   1381 CB        -83.0240   -1.6140  -41.9740 C.3      88 ARG   -0.1800
   1382 CG        -83.9840   -1.5060  -43.1530 C.3      88 ARG    0.0900
   1383 CD        -84.6440   -0.1270  -43.2120 C.3      88 ARG    0.0900
   1384 NE        -85.7310   -0.0710  -44.1910 N.pl3    88 ARG   -0.1800
   1385 CZ        -85.6120    0.4040  -45.4280 C.cat    88 ARG    0.0900
   1386 NH1       -84.4490    0.8820  -45.8550 N.pl3    88 ARG    0.0900
   1387 NH2       -86.6630    0.4070  -46.2430 N.pl3    88 ARG    0.2000
   1388 HN        -84.2360   -3.7830  -41.8070 H        88 ARG    0.0900
   1389 HA        -81.6660   -3.1320  -42.6950 H        88 ARG    0.0900
   1390 HB1       -82.2530   -0.8210  -42.0810 H        88 ARG   -0.7000
   1391 HB2       -83.5970   -1.4340  -41.0410 H        88 ARG    0.4400
   1392 HG1       -84.7730   -2.2820  -43.0520 H        88 ARG    0.6400
   1393 HG2       -83.4250   -1.6820  -44.0960 H        88 ARG   -0.8000
   1394 HD1       -83.8900    0.6350  -43.5030 H        88 ARG    0.4600
   1395 HD2       -85.0750    0.1240  -42.2180 H        88 ARG    0.4600
   1396 HE        -86.6270   -0.4150  -43.9110 H        88 ARG   -0.8000
   1397 HH11      -84.3230    1.0990  -46.8240 H        88 ARG    0.4600
   1398 HH12      -83.7000    1.0260  -45.2080 H        88 ARG    0.4600
   1399 HH21      -87.5430    0.0520  -45.9260 H        88 ARG    0.5100
   1400 HH22      -86.5740    0.7640  -47.1740 H        88 ARG   -0.5100
   1401 N         -82.0070   -3.1920  -39.4420 N.am     89 GLY   -0.4700
   1402 CA        -81.2770   -3.2270  -38.1890 C.3      89 GLY    0.3100
   1403 C         -80.2180   -4.3080  -38.1630 C.2      89 GLY   -0.0200
   1404 O         -79.0620   -4.0550  -37.8130 O.2      89 GLY    0.0900
   1405 HN        -82.9890   -3.3550  -39.3800 H        89 GLY    0.0900
   1406 HA1       -81.9860   -3.4080  -37.3950 H        89 GLY    0.5100
   1407 HA2       -80.8030   -2.2660  -38.0530 H        89 GLY   -0.5100
   1408 N         -80.6200   -5.5220  -38.5340 N.am     90 TYR   -0.4700
   1409 CA        -79.6940   -6.6340  -38.6410 C.3      90 TYR    0.3100
   1410 C         -78.5230   -6.2500  -39.5150 C.2      90 TYR    0.0700
   1411 O         -77.3750   -6.3220  -39.0810 O.2      90 TYR    0.0900
   1412 CB        -80.3680   -7.8690  -39.2380 C.3      90 TYR   -0.1800
   1413 CG        -79.3880   -8.9790  -39.5450 C.ar     90 TYR    0.0900
   1414 CD1       -78.9810   -9.8560  -38.5480 C.ar     90 TYR    0.0900
   1415 CD2       -78.8590   -9.1410  -40.8260 C.ar     90 TYR    0.0000
   1416 CE1       -78.0800  -10.8650  -38.8090 C.ar     90 TYR   -0.1150
   1417 CE2       -77.9510  -10.1480  -41.0940 C.ar     90 TYR    0.1150
   1418 CZ        -77.5670  -11.0100  -40.0770 C.ar     90 TYR   -0.1150
   1419 OH        -76.6680  -12.0280  -40.3120 O.3      90 TYR    0.1150
   1420 HN        -81.5720   -5.7210  -38.7540 H        90 TYR    0.1100
   1421 HA        -79.3260   -6.8540  -37.6500 H        90 TYR   -0.5400
   1422 HB1       -80.8690   -7.5940  -40.1910 H        90 TYR    0.4300
   1423 HB2       -81.1120   -8.2710  -38.5180 H        90 TYR   -0.1150
   1424 HD1       -79.3790   -9.7450  -37.5500 H        90 TYR    0.1150
   1425 HD2       -79.1620   -8.4730  -41.6170 H        90 TYR   -0.1150
   1426 HE1       -77.7780  -11.5380  -38.0200 H        90 TYR    0.1150
   1427 HE2       -77.5440  -10.2620  -42.0880 H        90 TYR    0.5100
   1428 HH        -76.6550  -12.5970  -39.5390 H        90 TYR   -0.5100
   1429 N         -78.8120   -5.8320  -40.7470 N.am     91 TYR   -0.4700
   1430 CA        -77.7230   -5.5570  -41.6870 C.3      91 TYR    0.3100
   1431 C         -76.7880   -4.4250  -41.2560 C.2      91 TYR    0.0700
   1432 O         -75.5640   -4.5030  -41.4550 O.2      91 TYR    0.0900
   1433 CB        -78.2470   -5.3540  -43.1060 C.3      91 TYR   -0.1800
   1434 CG        -78.3600   -6.6650  -43.8360 C.ar     91 TYR    0.0900
   1435 CD1       -79.5280   -7.4150  -43.7810 C.ar     91 TYR    0.0900
   1436 CD2       -77.2810   -7.1740  -44.5460 C.ar     91 TYR    0.0000
   1437 CE1       -79.6280   -8.6260  -44.4380 C.ar     91 TYR   -0.1150
   1438 CE2       -77.3690   -8.3820  -45.2060 C.ar     91 TYR    0.1150
   1439 CZ        -78.5480   -9.1060  -45.1490 C.ar     91 TYR   -0.1150
   1440 OH        -78.6430  -10.3110  -45.8070 O.3      91 TYR    0.1150
   1441 HN        -79.7430   -5.6910  -41.0750 H        91 TYR    0.1100
   1442 HA        -77.0430   -6.3950  -41.6580 H        91 TYR   -0.5400
   1443 HB1       -77.5500   -4.7040  -43.6770 H        91 TYR    0.4300
   1444 HB2       -79.2570   -4.8940  -43.0730 H        91 TYR   -0.1150
   1445 HD1       -80.3700   -7.0460  -43.2150 H        91 TYR    0.1150
   1446 HD2       -76.3570   -6.6150  -44.5810 H        91 TYR   -0.1150
   1447 HE1       -80.5460   -9.1930  -44.3950 H        91 TYR    0.1150
   1448 HE2       -76.5260   -8.7600  -45.7640 H        91 TYR    0.5100
   1449 HH        -79.5240  -10.6630  -45.6570 H        91 TYR   -0.5100
   1450 N         -77.3660   -3.3890  -40.6520 N.am     92 PHE   -0.4700
   1451 CA        -76.5770   -2.3170  -40.0740 C.3      92 PHE    0.3100
   1452 C         -75.6450   -2.8380  -38.9920 C.2      92 PHE    0.0700
   1453 O         -74.4690   -2.4790  -38.9580 O.2      92 PHE    0.0900
   1454 CB        -77.4650   -1.2410  -39.4710 C.3      92 PHE   -0.1800
   1455 CG        -76.7250   -0.3050  -38.5700 C.ar     92 PHE    0.0900
   1456 CD1       -75.9710    0.7290  -39.1000 C.ar     92 PHE    0.0900
   1457 CD2       -76.7570   -0.4730  -37.1910 C.ar     92 PHE    0.0000
   1458 CE1       -75.2740    1.5910  -38.2740 C.ar     92 PHE   -0.1150
   1459 CE2       -76.0570    0.3830  -36.3580 C.ar     92 PHE    0.1150
   1460 CZ        -75.3150    1.4170  -36.9030 C.ar     92 PHE   -0.1150
   1461 HN        -78.3560   -3.3040  -40.5690 H        92 PHE    0.1150
   1462 HA        -75.9640   -1.8970  -40.8590 H        92 PHE   -0.1150
   1463 HB1       -78.2660   -1.7200  -38.8670 H        92 PHE    0.1150
   1464 HB2       -77.9130   -0.6320  -40.2850 H        92 PHE   -0.1150
   1465 HD1       -75.9280    0.8650  -40.1710 H        92 PHE    0.1150
   1466 HD2       -77.3340   -1.2790  -36.7640 H        92 PHE   -0.1150
   1467 HE1       -74.6980    2.3990  -38.7000 H        92 PHE    0.1150
   1468 HE2       -76.0880    0.2430  -35.2890 H        92 PHE    0.5100
   1469 HZ        -74.7690    2.0880  -36.2560 H        92 PHE   -0.5100
   1470 N         -76.1780   -3.6680  -38.0940 N.am     93 LEU   -0.4700
   1471 CA        -75.3690   -4.2280  -37.0140 C.3      93 LEU    0.3100
   1472 C         -74.2350   -5.1110  -37.5280 C.2      93 LEU    0.0700
   1473 O         -73.0780   -4.9440  -37.1240 O.2      93 LEU    0.0900
   1474 CB        -76.2340   -4.9760  -35.9920 C.3      93 LEU   -0.1800
   1475 CG        -76.5870   -4.1440  -34.7520 C.3      93 LEU    0.0900
   1476 CD1       -75.7260   -2.8720  -34.6760 C.3      93 LEU    0.0900
   1477 CD2       -78.0820   -3.8020  -34.6780 C.3      93 LEU   -0.0900
   1478 HN        -77.1360   -3.9410  -38.1200 H        93 LEU    0.0900
   1479 HA        -74.8490   -3.4130  -36.5340 H        93 LEU   -0.2700
   1480 HB1       -75.6860   -5.8840  -35.6620 H        93 LEU    0.0900
   1481 HB2       -77.1790   -5.2860  -36.4890 H        93 LEU    0.0900
   1482 HG        -76.4160   -4.7560  -33.8410 H        93 LEU    0.0900
   1483 HD11      -75.8920   -2.2450  -35.5780 H        93 LEU   -0.2700
   1484 HD12      -74.6500   -3.1460  -34.6290 H        93 LEU    0.0900
   1485 HD13      -76.0010   -2.2820  -33.7770 H        93 LEU    0.0900
   1486 HD21      -78.6850   -4.7340  -34.6390 H        93 LEU    0.0900
   1487 HD22      -78.3830   -3.2220  -35.5770 H        93 LEU    0.5100
   1488 HD23      -78.2890   -3.2070  -33.7630 H        93 LEU   -0.5100
   1489 N         -74.5740   -6.0390  -38.4220 N.am     94 ARG   -0.4700
   1490 CA        -73.5920   -6.8160  -39.1620 C.3      94 ARG    0.3100
   1491 C         -72.4390   -5.9440  -39.6570 C.2      94 ARG    0.0700
   1492 O         -71.2670   -6.1690  -39.3050 O.2      94 ARG    0.0900
   1493 CB        -74.2710   -7.4740  -40.3620 C.3      94 ARG   -0.1800
   1494 CG        -74.4490   -8.9680  -40.2440 C.3      94 ARG    0.0900
   1495 CD        -73.2000   -9.7040  -40.6880 C.3      94 ARG    0.0900
   1496 NE        -73.4020  -11.1500  -40.6320 N.pl3    94 ARG   -0.1800
   1497 CZ        -73.9700  -11.8620  -41.6000 C.cat    94 ARG    0.0900
   1498 NH1       -74.3950  -11.2660  -42.7050 N.pl3    94 ARG    0.0900
   1499 NH2       -74.1180  -13.1730  -41.4590 N.pl3    94 ARG    0.2000
   1500 HN        -75.5280   -6.2440  -38.6250 H        94 ARG    0.0900
   1501 HA        -73.1790   -7.5630  -38.5010 H        94 ARG    0.0900
   1502 HB1       -73.6600   -7.2660  -41.2660 H        94 ARG   -0.7000
   1503 HB2       -75.2730   -7.0130  -40.4910 H        94 ARG    0.4400
   1504 HG1       -75.3040   -9.2850  -40.8770 H        94 ARG    0.6400
   1505 HG2       -74.6680   -9.2270  -39.1860 H        94 ARG   -0.8000
   1506 HD1       -72.3510   -9.4500  -40.0180 H        94 ARG    0.4600
   1507 HD2       -72.9520   -9.4330  -41.7360 H        94 ARG    0.4600
   1508 HE        -73.0950  -11.6350  -39.8140 H        94 ARG   -0.8000
   1509 HH11      -74.2910  -10.2770  -42.8120 H        94 ARG    0.4600
   1510 HH12      -74.8230  -11.8040  -43.4320 H        94 ARG    0.4600
   1511 HH21      -74.6740  -13.6860  -42.1130 H        94 ARG    0.5100
   1512 HH22      -73.6740  -13.6470  -40.7000 H        94 ARG   -0.5100
   1513 N         -72.7890   -4.9370  -40.4600 N.am     95 ASP   -0.4700
   1514 CA        -71.7990   -4.0320  -41.0410 C.3      95 ASP    0.3100
   1515 C         -70.9290   -3.3450  -39.9900 C.2      95 ASP    0.0700
   1516 O         -69.6940   -3.4020  -40.0560 O.2      95 ASP    0.0900
   1517 CB        -72.4880   -2.9720  -41.9070 C.3      95 ASP   -0.2800
   1518 CG        -72.0500   -3.0320  -43.3560 C.2      95 ASP    0.0900
   1519 OD1       -71.8790   -4.1580  -43.8740 O.co2    95 ASP    0.0900
   1520 OD2       -71.8800   -1.9580  -43.9740 O.co2    95 ASP    0.6200
   1521 HN        -73.7400   -4.7560  -40.7000 H        95 ASP   -0.7600
   1522 HA        -71.1160   -4.6190  -41.6370 H        95 ASP   -0.7600
   1523 HB1       -72.2470   -1.9650  -41.5060 H        95 ASP    0.5100
   1524 HB2       -73.5870   -3.1280  -41.8630 H        95 ASP   -0.5100
   1525 N         -71.5820   -2.7070  -39.0190 N.am     96 ALA   -0.4700
   1526 CA        -70.9020   -1.9920  -37.9440 C.3      96 ALA    0.3100
   1527 C         -69.8580   -2.8640  -37.2550 C.2      96 ALA    0.0700
   1528 O         -68.6730   -2.5100  -37.1880 O.2      96 ALA    0.0900
   1529 CB        -71.9160   -1.4840  -36.9310 C.3      96 ALA   -0.2700
   1530 HN        -72.5780   -2.6880  -38.9850 H        96 ALA    0.0900
   1531 HA        -70.3560   -1.1680  -38.3800 H        96 ALA    0.0900
   1532 HB1       -72.4800   -2.3360  -36.4940 H        96 ALA    0.0900
   1533 HB2       -72.6370   -0.7990  -37.4270 H        96 ALA    0.5100
   1534 HB3       -71.3940   -0.9470  -36.1090 H        96 ALA   -0.5100
   1535 N         -70.3010   -4.0210  -36.7630 N.am     97 CYS   -0.4700
   1536 CA        -69.4030   -4.9310  -36.0640 C.3      97 CYS    0.3100
   1537 C         -68.2470   -5.4540  -36.9300 C.2      97 CYS    0.0700
   1538 O         -67.1310   -5.6330  -36.4320 O.2      97 CYS    0.0900
   1539 CB        -70.1860   -6.0900  -35.4440 C.3      97 CYS   -0.1100
   1540 SG        -69.8970   -6.2950  -33.6730 S.3      97 CYS    0.0900
   1541 HN        -71.2500   -4.3110  -36.8480 H        97 CYS    0.0900
   1542 HA        -68.8900   -4.3720  -35.2960 H        97 CYS   -0.2300
   1543 HB1       -69.8970   -7.0250  -35.9700 H        97 CYS    0.1600
   1544 HB2       -71.2670   -5.9120  -35.6180 H        97 CYS    0.5100
   1545 HG1       -68.7450   -6.9340  -33.8170 H        97 CYS   -0.5100
   1546 N         -68.4900   -5.7020  -38.2180 N.am     98 THR   -0.4700
   1547 CA        -67.3960   -6.1720  -39.0730 C.3      98 THR    0.3100
   1548 C         -66.3500   -5.0880  -39.3580 C.2      98 THR    0.0700
   1549 O         -65.1350   -5.3610  -39.3680 O.2      98 THR    0.0900
   1550 CB        -67.8970   -6.7930  -40.3840 C.3      98 THR    0.1400
   1551 CG2       -68.7040   -8.0520  -40.0930 C.3      98 THR    0.0900
   1552 OG1       -68.7090   -5.8470  -41.0870 O.3      98 THR   -0.6600
   1553 HN        -69.3860   -5.5850  -38.6400 H        98 THR    0.4300
   1554 HA        -66.8360   -6.9040  -38.5110 H        98 THR   -0.2700
   1555 HB        -67.0330   -7.0720  -41.0230 H        98 THR    0.0900
   1556 HG1       -68.1460   -5.0890  -41.2580 H        98 THR    0.0900
   1557 HG21      -69.5800   -7.8050  -39.4560 H        98 THR    0.0900
   1558 HG22      -68.0720   -8.7910  -39.5560 H        98 THR    0.5100
   1559 HG23      -69.0710   -8.4950  -41.0440 H        98 THR   -0.5100
   1560 N         -66.8140   -3.8560  -39.5820 N.am     99 TYR   -0.4700
   1561 CA        -65.8980   -2.7270  -39.6990 C.3      99 TYR    0.3100
   1562 C         -65.0700   -2.6560  -38.4310 C.2      99 TYR    0.0700
   1563 O         -63.8510   -2.4760  -38.4720 O.2      99 TYR    0.0900
   1564 CB        -66.6530   -1.4080  -39.8690 C.3      99 TYR   -0.1800
   1565 CG        -67.2310   -1.1700  -41.2420 C.ar     99 TYR    0.0900
   1566 CD1       -66.4150   -1.1090  -42.3650 C.ar     99 TYR    0.0900
   1567 CD2       -68.5940   -0.9610  -41.4110 C.ar     99 TYR    0.0000
   1568 CE1       -66.9500   -0.8750  -43.6230 C.ar     99 TYR   -0.1150
   1569 CE2       -69.1360   -0.7320  -42.6590 C.ar     99 TYR    0.1150
   1570 CZ        -68.3120   -0.6870  -43.7610 C.ar     99 TYR   -0.1150
   1571 OH        -68.8620   -0.4520  -45.0040 O.3      99 TYR    0.1150
   1572 HN        -67.7860   -3.6570  -39.6790 H        99 TYR    0.1100
   1573 HA        -65.2630   -2.9040  -40.5550 H        99 TYR   -0.5400
   1574 HB1       -65.9570   -0.5670  -39.6630 H        99 TYR    0.4300
   1575 HB2       -67.5020   -1.3850  -39.1540 H        99 TYR   -0.1150
   1576 HD1       -65.3490   -1.2480  -42.2580 H        99 TYR    0.1150
   1577 HD2       -69.2430   -0.9790  -40.5480 H        99 TYR   -0.1150
   1578 HE1       -66.3050   -0.8380  -44.4890 H        99 TYR    0.1150
   1579 HE2       -70.2000   -0.5880  -42.7710 H        99 TYR    0.5100
   1580 HH        -69.8100   -0.3480  -44.8940 H        99 TYR   -0.5100
   1581 N         -65.7510   -2.8160  -37.2970 N.am    100 ALA   -0.4700
   1582 CA        -65.0900   -2.7980  -36.0020 C.3     100 ALA    0.3100
   1583 C         -63.9690   -3.8260  -35.8940 C.2     100 ALA    0.0700
   1584 O         -62.8290   -3.4620  -35.6170 O.2     100 ALA    0.0900
   1585 CB        -66.1020   -2.9900  -34.8830 C.3     100 ALA   -0.2700
   1586 HN        -66.7380   -2.9530  -37.2850 H       100 ALA    0.0900
   1587 HA        -64.5870   -1.8490  -35.8950 H       100 ALA    0.0900
   1588 HB1       -66.4920   -4.0300  -34.8950 H       100 ALA    0.0900
   1589 HB2       -66.9540   -2.2900  -35.0200 H       100 ALA    0.5100
   1590 HB3       -65.6190   -2.8030  -33.9010 H       100 ALA   -0.5100
   1591 N         -64.2700   -5.1050  -36.1220 N.am    101 THR   -0.4700
   1592 CA        -63.2440   -6.1420  -35.9980 C.3     101 THR    0.3100
   1593 C         -62.0880   -5.9530  -36.9930 C.2     101 THR    0.0700
   1594 O         -60.9220   -6.2110  -36.6600 O.2     101 THR    0.0900
   1595 CB        -63.8240   -7.5800  -36.0650 C.3     101 THR    0.1400
   1596 CG2       -64.7310   -7.7430  -37.2610 C.3     101 THR    0.0900
   1597 OG1       -62.7560   -8.5310  -36.1550 O.3     101 THR   -0.6600
   1598 HN        -65.1850   -5.4060  -36.3780 H       101 THR    0.4300
   1599 HA        -62.7450   -5.9930  -35.0520 H       101 THR   -0.2700
   1600 HB        -64.4170   -7.7890  -35.1490 H       101 THR    0.0900
   1601 HG1       -62.8410   -9.0980  -35.3850 H       101 THR    0.0900
   1602 HG21      -64.2210   -7.3780  -38.1780 H       101 THR    0.0900
   1603 HG22      -65.6610   -7.1540  -37.1140 H       101 THR    0.5100
   1604 HG23      -64.9850   -8.8160  -37.3990 H       101 THR   -0.5100
   1605 N         -62.4000   -5.4710  -38.1970 N.am    102 ALA   -0.4700
   1606 CA        -61.3540   -5.1900  -39.1810 C.3     102 ALA    0.3100
   1607 C         -60.4120   -4.0590  -38.7410 C.2     102 ALA    0.0700
   1608 O         -59.1950   -4.2580  -38.6130 O.2     102 ALA    0.0900
   1609 CB        -61.9700   -4.8730  -40.5340 C.3     102 ALA   -0.2700
   1610 HN        -63.3380   -5.2830  -38.4760 H       102 ALA    0.0900
   1611 HA        -60.7170   -6.0600  -39.2520 H       102 ALA    0.0900
   1612 HB1       -62.6310   -3.9840  -40.4540 H       102 ALA    0.0900
   1613 HB2       -62.5770   -5.7350  -40.8850 H       102 ALA    0.5100
   1614 HB3       -61.1700   -4.6540  -41.2730 H       102 ALA   -0.5100
   1615 N         -60.9790   -2.8720  -38.5110 N.am    103 LEU   -0.4700
   1616 CA        -60.2260   -1.7120  -38.0360 C.3     103 LEU    0.3100
   1617 C         -59.4260   -2.0270  -36.7750 C.2     103 LEU    0.0700
   1618 O         -58.3060   -1.5510  -36.6050 O.2     103 LEU    0.0900
   1619 CB        -61.1640   -0.5290  -37.7600 C.3     103 LEU   -0.1800
   1620 CG        -61.6050    0.4050  -38.8930 C.3     103 LEU    0.0900
   1621 CD1       -61.1330   -0.0750  -40.2620 C.3     103 LEU    0.0900
   1622 CD2       -63.1290    0.6290  -38.8780 C.3     103 LEU   -0.0900
   1623 HN        -61.9540   -2.7230  -38.6550 H       103 LEU    0.0900
   1624 HA        -59.5040   -1.4490  -38.7950 H       103 LEU   -0.2700
   1625 HB1       -60.6590    0.1050  -37.0050 H       103 LEU    0.0900
   1626 HB2       -62.0880   -0.9540  -37.3210 H       103 LEU    0.0900
   1627 HG        -61.1910    1.4190  -38.7060 H       103 LEU    0.0900
   1628 HD11      -61.5470   -1.0840  -40.4760 H       103 LEU   -0.2700
   1629 HD12      -60.0240   -0.1360  -40.2790 H       103 LEU    0.0900
   1630 HD13      -61.4810    0.6260  -41.0500 H       103 LEU    0.0900
   1631 HD21      -63.4630    0.9150  -37.8580 H       103 LEU    0.0900
   1632 HD22      -63.6520   -0.3050  -39.1740 H       103 LEU    0.5100
   1633 HD23      -63.3980    1.4470  -39.5810 H       103 LEU   -0.5100
   1634 N         -60.0030   -2.8300  -35.8850 N.am    104 ASN   -0.4700
   1635 CA        -59.3020   -3.2270  -34.6700 C.3     104 ASN    0.3100
   1636 C         -58.0970   -4.1190  -34.9390 C.2     104 ASN    0.0700
   1637 O         -57.0080   -3.8460  -34.4410 O.2     104 ASN    0.0900
   1638 CB        -60.2470   -3.8990  -33.6710 C.3     104 ASN   -0.1800
   1639 CG        -60.7560   -2.9320  -32.6190 C.2     104 ASN    0.0900
   1640 ND2       -61.8400   -3.3110  -31.9460 N.am    104 ASN    0.0900
   1641 OD1       -60.1780   -1.8640  -32.4040 O.2     104 ASN    0.5500
   1642 HN        -60.9250   -3.1900  -36.0040 H       104 ASN   -0.5500
   1643 HA        -58.8680   -2.3400  -34.2340 H       104 ASN   -0.6200
   1644 HB1       -59.7070   -4.7250  -33.1610 H       104 ASN    0.3200
   1645 HB2       -61.1180   -4.3160  -34.2190 H       104 ASN    0.3000
   1646 HD21      -62.1360   -2.7930  -31.1430 H       104 ASN    0.5100
   1647 HD22      -62.3590   -4.1120  -32.2450 H       104 ASN   -0.5100
   1648 N         -58.2910   -5.1830  -35.7210 N.am    105 VAL   -0.4700
   1649 CA        -57.1770   -6.0530  -36.0860 C.3     105 VAL    0.3100
   1650 C         -56.0350   -5.2290  -36.7010 C.2     105 VAL    0.0700
   1651 O         -54.8610   -5.3620  -36.3140 O.2     105 VAL    0.0900
   1652 CB        -57.6240   -7.1820  -37.0450 C.3     105 VAL   -0.0900
   1653 CG1       -56.4220   -7.9020  -37.6310 C.3     105 VAL    0.0900
   1654 CG2       -58.5190   -8.1680  -36.3190 C.3     105 VAL   -0.2700
   1655 HN        -59.1860   -5.4260  -36.0840 H       105 VAL    0.0900
   1656 HA        -56.7760   -6.4750  -35.1770 H       105 VAL    0.0900
   1657 HB        -58.2290   -6.7460  -37.8690 H       105 VAL    0.0900
   1658 HG11      -55.6400   -8.0350  -36.8530 H       105 VAL   -0.2700
   1659 HG12      -55.9940   -7.3060  -38.4650 H       105 VAL    0.0900
   1660 HG13      -56.7260   -8.9040  -38.0030 H       105 VAL    0.0900
   1661 HG21      -59.3260   -7.6280  -35.7810 H       105 VAL    0.0900
   1662 HG22      -57.9240   -8.7450  -35.5800 H       105 VAL    0.5100
   1663 HG23      -58.9850   -8.8640  -37.0490 H       105 VAL   -0.5100
   1664 N         -56.3910   -4.3440  -37.6330 N.am    106 ALA   -0.4700
   1665 CA        -55.4120   -3.4420  -38.2310 C.3     106 ALA    0.3100
   1666 C         -54.6730   -2.6110  -37.1880 C.2     106 ALA    0.0700
   1667 O         -53.4470   -2.6510  -37.1040 O.2     106 ALA    0.0900
   1668 CB        -56.0800   -2.5350  -39.2510 C.3     106 ALA   -0.2700
   1669 HN        -57.3290   -4.2590  -37.9590 H       106 ALA    0.0900
   1670 HA        -54.6480   -4.0410  -38.7030 H       106 ALA    0.0900
   1671 HB1       -56.8710   -1.9270  -38.7630 H       106 ALA    0.0900
   1672 HB2       -56.5470   -3.1470  -40.0530 H       106 ALA    0.5100
   1673 HB3       -55.3290   -1.8470  -39.6960 H       106 ALA   -0.5100
   1674 N         -55.4310   -1.8740  -36.3830 N.am    107 SER   -0.4700
   1675 CA        -54.8600   -0.9760  -35.3910 C.3     107 SER    0.3100
   1676 C         -53.9350   -1.7170  -34.4450 C.2     107 SER    0.0700
   1677 O         -52.9390   -1.1650  -33.9760 O.2     107 SER    0.0900
   1678 CB        -55.9700   -0.2780  -34.6040 C.3     107 SER    0.0500
   1679 OG        -56.8400    0.4110  -35.4830 O.3     107 SER    0.0900
   1680 HN        -56.4260   -1.9020  -36.4240 H       107 SER    0.0900
   1681 HA        -54.2490   -0.2510  -35.9070 H       107 SER   -0.6600
   1682 HB1       -55.5230    0.4530  -33.8960 H       107 SER    0.4300
   1683 HB2       -56.5570   -1.0300  -34.0360 H       107 SER    0.5100
   1684 HG1       -57.4330   -0.2520  -35.8420 H       107 SER   -0.5100
   1685 N         -54.2570   -2.9780  -34.1730 N.am    108 LEU   -0.4700
   1686 CA        -53.4320   -3.7790  -33.2860 C.3     108 LEU    0.3100
   1687 C         -52.1380   -4.1840  -33.9830 C.2     108 LEU    0.0700
   1688 O         -51.0810   -4.2640  -33.3520 O.2     108 LEU    0.0900
   1689 CB        -54.1970   -5.0110  -32.7970 C.3     108 LEU   -0.1800
   1690 CG        -53.4580   -5.8720  -31.7670 C.3     108 LEU    0.0900
   1691 CD1       -52.8890   -5.0000  -30.6550 C.3     108 LEU    0.0900
   1692 CD2       -54.3780   -6.9450  -31.1990 C.3     108 LEU   -0.0900
   1693 HN        -55.0620   -3.4230  -34.5570 H       108 LEU    0.0900
   1694 HA        -53.1430   -3.1610  -32.4500 H       108 LEU   -0.2700
   1695 HB1       -54.4260   -5.6470  -33.6780 H       108 LEU    0.0900
   1696 HB2       -55.1500   -4.6680  -32.3420 H       108 LEU    0.0900
   1697 HG        -52.6300   -6.4170  -32.2670 H       108 LEU    0.0900
   1698 HD11      -53.6760   -4.3220  -30.2600 H       108 LEU   -0.2700
   1699 HD12      -52.0530   -4.3830  -31.0480 H       108 LEU    0.0900
   1700 HD13      -52.5220   -5.6390  -29.8230 H       108 LEU    0.0900
   1701 HD21      -54.7430   -7.6060  -32.0150 H       108 LEU    0.0900
   1702 HD22      -55.2550   -6.4710  -30.7100 H       108 LEU    0.5100
   1703 HD23      -53.8270   -7.5640  -30.4600 H       108 LEU   -0.5100
   1704 N         -52.2220   -4.4330  -35.2900 N.am    109 SER   -0.4700
   1705 CA        -51.0340   -4.7620  -36.0700 C.3     109 SER    0.3100
   1706 C         -50.1150   -3.5520  -36.1850 C.2     109 SER    0.0700
   1707 O         -48.8900   -3.6820  -36.2680 O.2     109 SER    0.0900
   1708 CB        -51.4230   -5.2600  -37.4620 C.3     109 SER    0.0500
   1709 OG        -52.0820   -6.5130  -37.3870 O.3     109 SER    0.0900
   1710 HN        -53.0860   -4.4050  -35.7860 H       109 SER    0.0900
   1711 HA        -50.4850   -5.5240  -35.5390 H       109 SER   -0.6600
   1712 HB1       -50.5090   -5.3760  -38.0850 H       109 SER    0.4300
   1713 HB2       -52.1060   -4.5280  -37.9430 H       109 SER    0.5100
   1714 HG1       -52.9380   -6.3380  -36.9900 H       109 SER   -0.5100
   1715 N         -50.7270   -2.3720  -36.1880 N.am    110 VAL   -0.4700
   1716 CA        -50.0040   -1.1140  -36.2620 C.3     110 VAL    0.3100
   1717 C         -49.2920   -0.8210  -34.9530 C.2     110 VAL    0.0700
   1718 O         -48.1060   -0.4900  -34.9320 O.2     110 VAL    0.0900
   1719 CB        -50.9700    0.0400  -36.5460 C.3     110 VAL   -0.0900
   1720 CG1       -50.3090    1.3810  -36.2440 C.3     110 VAL    0.0900
   1721 CG2       -51.4670   -0.0350  -37.9810 C.3     110 VAL   -0.2700
   1722 HN        -51.7190   -2.2960  -36.1400 H       110 VAL    0.0900
   1723 HA        -49.2710   -1.1940  -37.0500 H       110 VAL    0.0900
   1724 HB        -51.8750   -0.0750  -35.9130 H       110 VAL    0.0900
   1725 HG11      -49.3150    1.4370  -36.7390 H       110 VAL   -0.2700
   1726 HG12      -50.1670    1.4950  -35.1490 H       110 VAL    0.0900
   1727 HG13      -50.9430    2.2100  -36.6280 H       110 VAL    0.0900
   1728 HG21      -51.8350   -1.0600  -38.2050 H       110 VAL    0.0900
   1729 HG22      -50.6380    0.2040  -38.6810 H       110 VAL    0.5100
   1730 HG23      -52.3010    0.6820  -38.1310 H       110 VAL   -0.5100
   1731 N         -50.0320   -0.9390  -33.8560 N.am    111 ALA   -0.4700
   1732 CA        -49.4640   -0.7540  -32.5340 C.3     111 ALA    0.3100
   1733 C         -48.3180   -1.7360  -32.2820 C.2     111 ALA    0.0700
   1734 O         -47.2450   -1.3420  -31.8120 O.2     111 ALA    0.0900
   1735 CB        -50.5410   -0.8960  -31.4740 C.3     111 ALA   -0.2700
   1736 HN        -51.0040   -1.1590  -33.8920 H       111 ALA    0.0900
   1737 HA        -49.0210    0.2300  -32.4930 H       111 ALA    0.0900
   1738 HB1       -50.9990   -1.9070  -31.5270 H       111 ALA    0.0900
   1739 HB2       -51.3360   -0.1370  -31.6380 H       111 ALA    0.5100
   1740 HB3       -50.0970   -0.7610  -30.4640 H       111 ALA   -0.5100
   1741 N         -48.5340   -3.0120  -32.6030 N.am    112 ARG   -0.4700
   1742 CA        -47.4760   -4.0060  -32.4370 C.3     112 ARG    0.3100
   1743 C         -46.2800   -3.7190  -33.3240 C.2     112 ARG    0.0700
   1744 O         -45.1230   -3.8420  -32.8900 O.2     112 ARG    0.0900
   1745 CB        -47.9850   -5.4090  -32.7180 C.3     112 ARG   -0.1800
   1746 CG        -48.1570   -6.2510  -31.4810 C.3     112 ARG    0.0900
   1747 CD        -48.3510   -7.6940  -31.8640 C.3     112 ARG    0.0900
   1748 NE        -49.3940   -7.8460  -32.8810 N.pl3   112 ARG   -0.1800
   1749 CZ        -49.1570   -8.1720  -34.1480 C.cat   112 ARG    0.0900
   1750 NH1       -47.9140   -8.3940  -34.5580 N.pl3   112 ARG    0.0900
   1751 NH2       -50.1650   -8.2790  -35.0010 N.pl3   112 ARG    0.2000
   1752 HN        -49.4050   -3.3390  -32.9640 H       112 ARG    0.0900
   1753 HA        -47.1150   -3.9390  -31.4220 H       112 ARG    0.0900
   1754 HB1       -47.2640   -5.9160  -33.3930 H       112 ARG   -0.7000
   1755 HB2       -48.9660   -5.3300  -33.2330 H       112 ARG    0.4400
   1756 HG1       -49.0430   -5.8950  -30.9120 H       112 ARG    0.6400
   1757 HG2       -47.2560   -6.1550  -30.8390 H       112 ARG   -0.8000
   1758 HD1       -48.6590   -8.2800  -30.9720 H       112 ARG    0.4600
   1759 HD2       -47.4060   -8.1020  -32.2820 H       112 ARG    0.4600
   1760 HE        -50.3430   -7.6940  -32.6060 H       112 ARG   -0.8000
   1761 HH11      -47.1540   -8.3150  -33.9140 H       112 ARG    0.4600
   1762 HH12      -47.7400   -8.6390  -35.5110 H       112 ARG    0.4600
   1763 HH21      -51.1020   -8.1140  -34.6920 H       112 ARG    0.5100
   1764 HH22      -49.9890   -8.5250  -35.9550 H       112 ARG   -0.5100
   1765 N         -46.5610   -3.3350  -34.5700 N.am    113 TYR   -0.4700
   1766 CA        -45.4980   -2.9090  -35.4580 C.3     113 TYR    0.3100
   1767 C         -44.6630   -1.8360  -34.7900 C.2     113 TYR    0.0700
   1768 O         -43.4430   -1.9460  -34.7400 O.2     113 TYR    0.0900
   1769 CB        -46.0170   -2.4110  -36.8180 C.3     113 TYR   -0.1800
   1770 CG        -44.8910   -1.8410  -37.6530 C.ar    113 TYR    0.0900
   1771 CD1       -44.0600   -2.6700  -38.3910 C.ar    113 TYR    0.0900
   1772 CD2       -44.6270   -0.4720  -37.6620 C.ar    113 TYR    0.0000
   1773 CE1       -43.0100   -2.1500  -39.1360 C.ar    113 TYR   -0.1150
   1774 CE2       -43.5790    0.0530  -38.3970 C.ar    113 TYR    0.1150
   1775 CZ        -42.7760   -0.7910  -39.1330 C.ar    113 TYR   -0.1150
   1776 OH        -41.7360   -0.2650  -39.8710 O.3     113 TYR    0.1150
   1777 HN        -47.4880   -3.3250  -34.9370 H       113 TYR    0.1100
   1778 HA        -44.8420   -3.7540  -35.6060 H       113 TYR   -0.5400
   1779 HB1       -46.7690   -1.6080  -36.6650 H       113 TYR    0.4300
   1780 HB2       -46.4680   -3.2540  -37.3830 H       113 TYR   -0.1150
   1781 HD1       -44.2310   -3.7360  -38.3870 H       113 TYR    0.1150
   1782 HD2       -45.2530    0.1920  -37.0840 H       113 TYR   -0.1150
   1783 HE1       -42.3800   -2.8080  -39.7150 H       113 TYR    0.1150
   1784 HE2       -43.3930    1.1160  -38.3950 H       113 TYR    0.5100
   1785 HH        -41.3930   -0.9610  -40.4360 H       113 TYR   -0.5100
   1786 N         -45.3220   -0.8060  -34.2640 N.am    114 LEU   -0.4700
   1787 CA        -44.6150    0.2940  -33.6190 C.3     114 LEU    0.3100
   1788 C         -43.7580   -0.1780  -32.4600 C.2     114 LEU    0.0700
   1789 O         -42.5760    0.1380  -32.3900 O.2     114 LEU    0.0900
   1790 CB        -45.5960    1.3600  -33.1300 C.3     114 LEU   -0.1800
   1791 CG        -46.3070    2.1150  -34.2490 C.3     114 LEU    0.0900
   1792 CD1       -47.2560    3.1610  -33.6750 C.3     114 LEU    0.0900
   1793 CD2       -45.2840    2.7410  -35.1950 C.3     114 LEU   -0.0900
   1794 HN        -46.3160   -0.7410  -34.2860 H       114 LEU    0.0900
   1795 HA        -43.9310    0.7190  -34.3390 H       114 LEU   -0.2700
   1796 HB1       -45.0370    2.0940  -32.5120 H       114 LEU    0.0900
   1797 HB2       -46.3630    0.8660  -32.4970 H       114 LEU    0.0900
   1798 HG        -46.8840    1.3960  -34.8690 H       114 LEU    0.0900
   1799 HD11      -46.6900    3.8930  -33.0600 H       114 LEU   -0.2700
   1800 HD12      -48.0160    2.6700  -33.0320 H       114 LEU    0.0900
   1801 HD13      -47.7610    3.7080  -34.5000 H       114 LEU    0.0900
   1802 HD21      -44.7690    1.9490  -35.7800 H       114 LEU    0.0900
   1803 HD22      -44.5230    3.3020  -34.6120 H       114 LEU    0.5100
   1804 HD23      -45.7940    3.4280  -35.9030 H       114 LEU   -0.5100
   1805 N         -44.3580   -0.9530  -31.5600 N.am    115 ALA   -0.4700
   1806 CA        -43.6690   -1.4180  -30.3620 C.3     115 ALA    0.3100
   1807 C         -42.4130   -2.2160  -30.6870 C.2     115 ALA    0.0700
   1808 O         -41.3520   -2.0100  -30.0820 O.2     115 ALA    0.0900
   1809 CB        -44.6100   -2.2380  -29.4950 C.3     115 ALA   -0.2700
   1810 HN        -45.3030   -1.2520  -31.6650 H       115 ALA    0.0900
   1811 HA        -43.3170   -0.5520  -29.8210 H       115 ALA    0.0900
   1812 HB1       -44.9770   -3.1220  -30.0590 H       115 ALA    0.0900
   1813 HB2       -45.4840   -1.6210  -29.1950 H       115 ALA    0.5100
   1814 HB3       -44.0750   -2.5940  -28.5880 H       115 ALA   -0.5100
   1815 N         -42.5290   -3.1190  -31.6550 N.am    116 ILE   -0.4700
   1816 CA        -41.4230   -4.0210  -31.9580 C.3     116 ILE    0.3100
   1817 C         -40.3700   -3.4010  -32.8790 C.2     116 ILE    0.0700
   1818 O         -39.1790   -3.6150  -32.7020 O.2     116 ILE    0.0900
   1819 CB        -41.9340   -5.3650  -32.5280 C.3     116 ILE   -0.0900
   1820 CG1       -42.9290   -6.0020  -31.5530 C.3     116 ILE    0.0900
   1821 CG2       -40.7810   -6.3130  -32.8020 C.3     116 ILE   -0.2700
   1822 CD        -43.4570   -7.3430  -31.9930 C.3     116 ILE    0.0900
   1823 HN        -43.3540   -3.2190  -32.2040 H       116 ILE    0.0900
   1824 HA        -40.8720   -4.1890  -31.0440 H       116 ILE    0.0900
   1825 HB        -42.4850   -5.1760  -33.4740 H       116 ILE   -0.1800
   1826 HG11      -43.7890   -5.3110  -31.4290 H       116 ILE    0.0900
   1827 HG12      -42.4240   -6.1300  -30.5720 H       116 ILE    0.0900
   1828 HG21      -40.2250   -6.5190  -31.8620 H       116 ILE   -0.2700
   1829 HG22      -40.0820   -5.8560  -33.5350 H       116 ILE    0.0900
   1830 HG23      -41.1680   -7.2740  -33.2030 H       116 ILE    0.0900
   1831 HD1       -42.6530   -8.1070  -31.9370 H       116 ILE    0.0900
   1832 HD2       -43.8140   -7.2830  -33.0440 H       116 ILE    0.5100
   1833 HD3       -44.2910   -7.6570  -31.3310 H       116 ILE   -0.5100
   1834 N         -40.8090   -2.6080  -33.8470 N.am    117 CYS   -0.4700
   1835 CA        -39.9060   -2.0990  -34.8760 C.3     117 CYS    0.3100
   1836 C         -39.3190   -0.7270  -34.5510 C.2     117 CYS    0.0700
   1837 O         -38.1920   -0.4130  -34.9390 O.2     117 CYS    0.0900
   1838 CB        -40.6150   -2.0810  -36.2330 C.3     117 CYS   -0.1100
   1839 SG        -41.2500   -3.7030  -36.7130 S.3     117 CYS    0.0900
   1840 HN        -41.7620   -2.3260  -33.9170 H       117 CYS    0.0900
   1841 HA        -39.0380   -2.7410  -34.9120 H       117 CYS   -0.2300
   1842 HB1       -39.8950   -1.7250  -37.0010 H       117 CYS    0.1600
   1843 HB2       -41.4550   -1.3560  -36.1810 H       117 CYS    0.5100
   1844 HG1       -42.3350   -3.6300  -35.9570 H       117 CYS   -0.5100
   1845 N         -40.0830    0.0870  -33.8290 N.am    118 HSE   -0.4700
   1846 CA        -39.6010    1.3840  -33.3810 C.3     118 HSE    0.3100
   1847 C         -39.8320    1.5250  -31.8800 C.2     118 HSE    0.0700
   1848 O         -40.6430    2.3450  -31.4490 O.2     118 HSE    0.0900
   1849 CB        -40.3110    2.5070  -34.1400 C.3     118 HSE   -0.0800
   1850 CG        -40.3240    2.3110  -35.6260 C.ar    118 HSE    0.0900
   1851 CD2       -41.2850    1.8390  -36.4530 C.ar    118 HSE    0.0900
   1852 ND1       -39.2410    2.6120  -36.4250 N.ar    118 HSE   -0.7000
   1853 CE1       -39.5370    2.3340  -37.6820 C.ar    118 HSE    0.2200
   1854 NE2       -40.7720    1.8630  -37.7280 N.ar    118 HSE    0.2500
   1855 HN        -41.0150   -0.1530  -33.5660 H       118 HSE    0.1300
   1856 HA        -38.5350    1.4270  -33.5580 H       118 HSE   -0.3600
   1857 HB1       -39.7970    3.4670  -33.9190 H       118 HSE    0.3200
   1858 HB2       -41.3630    2.5660  -33.7870 H       118 HSE   -0.0500
   1859 HD2       -42.2850    1.4930  -36.2190 H       118 HSE    0.0900
   1860 HE1       -38.8920    2.4620  -38.5510 H       118 HSE    0.5100
   1861 HE2       -41.2630    1.5690  -38.5490 H       118 HSE   -0.5100
   1862 N         -39.1090    0.7280  -31.0780 N.am    119 PRO   -0.2900
   1863 CA        -39.3380    0.6560  -29.6330 C.3     119 PRO    0.0000
   1864 C         -39.1820    2.0140  -28.9750 C.2     119 PRO    0.0900
   1865 O         -40.1360    2.5310  -28.4090 O.2     119 PRO    0.0900
   1866 CB        -38.2360   -0.2860  -29.1530 C.3     119 PRO    0.0200
   1867 CG        -37.7990   -1.0270  -30.3730 C.3     119 PRO    0.0900
   1868 CD        -37.9300   -0.0520  -31.4800 C.3     119 PRO   -0.1800
   1869 HA        -40.3410    0.3180  -29.4270 H       119 PRO    0.0900
   1870 HB1       -38.6250   -0.9870  -28.3850 H       119 PRO    0.0900
   1871 HB2       -37.3900    0.2880  -28.7170 H       119 PRO   -0.1800
   1872 HG1       -36.7470   -1.3680  -30.2710 H       119 PRO    0.0900
   1873 HG2       -38.4480   -1.9110  -30.5490 H       119 PRO    0.0900
   1874 HD1       -37.0400    0.6070  -31.5550 H       119 PRO    0.5100
   1875 HD2       -38.1130   -0.5550  -32.4530 H       119 PRO   -0.5100
   1876 N         -37.9930    2.6050  -29.0520 N.am    120 PHE   -0.4700
   1877 CA        -37.8150    3.9190  -28.4570 C.3     120 PHE    0.3100
   1878 C         -38.6070    4.9680  -29.2170 C.2     120 PHE    0.0700
   1879 O         -39.4590    5.6430  -28.6440 O.2     120 PHE    0.0900
   1880 CB        -36.3470    4.3280  -28.3790 C.3     120 PHE   -0.1800
   1881 CG        -36.1280    5.6010  -27.6170 C.ar    120 PHE    0.0900
   1882 CD1       -36.1440    5.6000  -26.2280 C.ar    120 PHE    0.0900
   1883 CD2       -35.9300    6.8010  -28.2810 C.ar    120 PHE    0.0000
   1884 CE1       -35.9550    6.7710  -25.5180 C.ar    120 PHE   -0.1150
   1885 CE2       -35.7380    7.9720  -27.5740 C.ar    120 PHE    0.1150
   1886 CZ        -35.7520    7.9590  -26.1910 C.ar    120 PHE   -0.1150
   1887 HN        -37.2040    2.1940  -29.5010 H       120 PHE    0.1150
   1888 HA        -38.2400    3.8880  -27.4640 H       120 PHE   -0.1150
   1889 HB1       -35.9520    4.4850  -29.4070 H       120 PHE    0.1150
   1890 HB2       -35.7680    3.5300  -27.8670 H       120 PHE   -0.1150
   1891 HD1       -36.3070    4.6740  -25.6970 H       120 PHE    0.1150
   1892 HD2       -35.9270    6.8210  -29.3600 H       120 PHE   -0.1150
   1893 HE1       -35.9650    6.7550  -24.4380 H       120 PHE    0.1150
   1894 HE2       -35.5770    8.9010  -28.1020 H       120 PHE    0.5100
   1895 HZ        -35.6040    8.8750  -25.6400 H       120 PHE   -0.5100
   1896 N         -38.3170    5.0790  -30.5140 N.am    121 LYS   -0.4700
   1897 CA        -38.9680    6.0290  -31.4080 C.3     121 LYS    0.3100
   1898 C         -40.4710    6.1000  -31.1970 C.2     121 LYS    0.0700
   1899 O         -41.0040    7.1080  -30.7420 O.2     121 LYS    0.0900
   1900 CB        -38.6970    5.6510  -32.8640 C.3     121 LYS   -0.1800
   1901 CG        -37.2420    5.7120  -33.2750 C.3     121 LYS    0.0900
   1902 CD        -36.9960    4.8300  -34.4840 C.3     121 LYS    0.0900
   1903 CE        -36.1830    3.6060  -34.0900 C.3     121 LYS   -0.1800
   1904 NZ        -36.5680    3.0770  -32.7440 N.4     121 LYS    0.0900
   1905 HN        -37.6230    4.5030  -30.9380 H       121 LYS    0.0900
   1906 HA        -38.5790    7.0140  -31.1950 H       121 LYS   -0.1800
   1907 HB1       -39.2720    6.3430  -33.5150 H       121 LYS    0.0900
   1908 HB2       -39.0630    4.6150  -33.0290 H       121 LYS    0.0900
   1909 HG1       -36.6050    5.3700  -32.4320 H       121 LYS    0.2100
   1910 HG2       -36.9730    6.7610  -33.5240 H       121 LYS    0.0500
   1911 HD1       -36.4440    5.4060  -35.2560 H       121 LYS    0.0500
   1912 HD2       -37.9700    4.5040  -34.9060 H       121 LYS   -0.3000
   1913 HE1       -35.1040    3.8710  -34.0520 H       121 LYS    0.3300
   1914 HE2       -36.3490    2.7940  -34.8310 H       121 LYS    0.3300
   1915 HZ1       -37.6000    3.1260  -32.6350 H       121 LYS    0.3300
   1916 HZ2       -36.1120    3.6490  -32.0040 H       121 LYS    0.5100
   1917 HZ3       -36.2550    2.0890  -32.6590 H       121 LYS   -0.5100
   1918 N         -41.1600    5.0140  -31.5180 N.am    122 ALA   -0.4700
   1919 CA        -42.6060    5.0190  -31.4270 C.3     122 ALA    0.3100
   1920 C         -43.1000    4.6220  -30.0430 C.2     122 ALA    0.0700
   1921 O         -43.7030    5.4360  -29.3430 O.2     122 ALA    0.0900
   1922 CB        -43.2040    4.0970  -32.4870 C.3     122 ALA   -0.2700
   1923 HN        -40.7290    4.1700  -31.8260 H       122 ALA    0.0900
   1924 HA        -42.9490    6.0320  -31.5720 H       122 ALA    0.0900
   1925 HB1       -42.8400    3.0580  -32.3390 H       122 ALA    0.0900
   1926 HB2       -42.9000    4.4380  -33.4990 H       122 ALA    0.5100
   1927 HB3       -44.3120    4.0990  -32.4070 H       122 ALA   -0.5100
   1928 N         -42.8670    3.3260  -29.6170 N.am    123 LYS   -0.4700
   1929 CA        -43.3760    2.5850  -28.4260 C.3     123 LYS    0.3100
   1930 C         -43.3960    3.4190  -27.1530 C.2     123 LYS    0.0700
   1931 O         -44.4440    3.7870  -26.6320 O.2     123 LYS    0.0900
   1932 CB        -42.5300    1.2640  -28.1460 C.3     123 LYS   -0.1800
   1933 CG        -42.8920    0.0870  -27.2190 C.3     123 LYS    0.0900
   1934 CD        -41.7140   -0.8050  -26.7530 C.3     123 LYS    0.0900
   1935 CE        -40.9220   -0.2110  -25.5730 C.3     123 LYS   -0.1800
   1936 NZ        -40.0470   -1.2240  -24.9390 N.4     123 LYS    0.0900
   1937 HN        -42.2660    2.7620  -30.1700 H       123 LYS    0.0900
   1938 HA        -44.4090    2.3290  -28.6130 H       123 LYS   -0.1800
   1939 HB1       -41.5580    1.6290  -27.7690 H       123 LYS    0.0900
   1940 HB2       -42.3930    0.8030  -29.1410 H       123 LYS    0.0900
   1941 HG1       -43.6170   -0.5590  -27.7560 H       123 LYS    0.2100
   1942 HG2       -43.3800    0.5050  -26.3140 H       123 LYS    0.0500
   1943 HD1       -41.0190   -0.9490  -27.6080 H       123 LYS    0.0500
   1944 HD2       -42.1170   -1.7930  -26.4470 H       123 LYS   -0.3000
   1945 HE1       -41.6250    0.1620  -24.7980 H       123 LYS    0.3300
   1946 HE2       -40.2760    0.6180  -25.9320 H       123 LYS    0.3300
   1947 HZ1       -39.2660   -1.4610  -25.5840 H       123 LYS    0.3300
   1948 HZ2       -40.6000   -2.0810  -24.7350 H       123 LYS    0.5100
   1949 HZ3       -39.6600   -0.8420  -24.0510 H       123 LYS   -0.5100
   1950 N         -42.2070    3.6950  -26.5780 N.am    124 THR   -0.4700
   1951 CA        -42.0970    4.3270  -25.2640 C.3     124 THR    0.3100
   1952 C         -42.5600    5.7780  -25.2460 C.2     124 THR    0.0700
   1953 O         -43.2070    6.2200  -24.2980 O.2     124 THR    0.0900
   1954 CB        -40.6690    4.2150  -24.6710 C.3     124 THR    0.1400
   1955 CG2       -39.6380    4.7160  -25.6490 C.3     124 THR    0.0900
   1956 OG1       -40.5780    4.9980  -23.4760 O.3     124 THR   -0.6600
   1957 HN        -41.3440    3.4800  -27.0290 H       124 THR    0.4300
   1958 HA        -42.8060    3.8410  -24.6100 H       124 THR   -0.2700
   1959 HB        -40.4430    3.1550  -24.4250 H       124 THR    0.0900
   1960 HG1       -40.7750    5.9020  -23.7360 H       124 THR    0.0900
   1961 HG21      -39.4670    5.8040  -25.4990 H       124 THR    0.0900
   1962 HG22      -39.9930    4.5520  -26.6900 H       124 THR    0.5100
   1963 HG23      -38.6770    4.1810  -25.4940 H       124 THR   -0.5100
   1964 N         -42.2530    6.5160  -26.3060 N.am    125 LEU   -0.4700
   1965 CA        -42.4990    7.9490  -26.3120 C.3     125 LEU    0.3100
   1966 C         -43.8720    8.3050  -26.8570 C.2     125 LEU    0.0700
   1967 O         -44.7300    8.7920  -26.1200 O.2     125 LEU    0.0900
   1968 CB        -41.4250    8.6630  -27.1240 C.3     125 LEU   -0.1800
   1969 CG        -40.0120    8.1790  -26.8240 C.3     125 LEU    0.0900
   1970 CD1       -39.0350    8.8830  -27.7330 C.3     125 LEU    0.0900
   1971 CD2       -39.6590    8.3930  -25.3570 C.3     125 LEU   -0.0900
   1972 HN        -41.8480    6.1290  -27.1300 H       125 LEU    0.0900
   1973 HA        -42.4910    8.2960  -25.2880 H       125 LEU   -0.2700
   1974 HB1       -41.4810    9.7510  -26.9060 H       125 LEU    0.0900
   1975 HB2       -41.6320    8.5020  -28.2040 H       125 LEU    0.0900
   1976 HG        -39.9510    7.0820  -26.9880 H       125 LEU    0.0900
   1977 HD11      -39.2090    9.9800  -27.7050 H       125 LEU   -0.2700
   1978 HD12      -39.1680    8.5290  -28.7780 H       125 LEU    0.0900
   1979 HD13      -37.9940    8.6820  -27.4000 H       125 LEU    0.0900
   1980 HD21      -40.3650    7.8330  -24.7080 H       125 LEU    0.0900
   1981 HD22      -39.7260    9.4730  -25.1050 H       125 LEU    0.5100
   1982 HD23      -38.6290    8.0270  -25.1590 H       125 LEU   -0.5100
   1983 N         -44.0960    8.1130  -28.1760 N.am    126 MET   -0.4700
   1984 CA        -45.3040    8.4930  -28.8840 C.3     126 MET    0.3100
   1985 C         -46.5440    7.7230  -28.4630 C.2     126 MET    0.0700
   1986 O         -47.6190    8.2840  -28.2600 O.2     126 MET    0.0900
   1987 CB        -45.1100    8.3140  -30.4150 C.3     126 MET   -0.1800
   1988 CG        -43.9150    9.0960  -30.9950 C.3     126 MET    0.0900
   1989 SD        -43.6810    8.8150  -32.7770 S.3     126 MET    0.0900
   1990 CE        -42.1540    9.7910  -32.8740 C.3     126 MET   -0.1400
   1991 HN        -43.4050    7.6800  -28.7460 H       126 MET    0.0900
   1992 HA        -45.5210    9.5250  -28.6510 H       126 MET    0.0900
   1993 HB1       -46.0340    8.6530  -30.9270 H       126 MET   -0.0900
   1994 HB2       -44.9580    7.2340  -30.6240 H       126 MET   -0.2200
   1995 HG1       -42.9970    8.7870  -30.4510 H       126 MET    0.0900
   1996 HG2       -44.0820   10.1770  -30.8120 H       126 MET    0.0900
   1997 HE1       -41.3650    9.3750  -32.2110 H       126 MET    0.0900
   1998 HE2       -42.3470   10.8400  -32.5610 H       126 MET    0.5100
   1999 HE3       -41.7630    9.7900  -33.9140 H       126 MET   -0.5100
   2000 N         -46.4290    6.3880  -28.3250 N.am    127 SER   -0.4700
   2001 CA        -47.5640    5.5450  -27.9580 C.3     127 SER    0.3100
   2002 C         -47.8380    5.5490  -26.4550 C.2     127 SER    0.0700
   2003 O         -47.0300    5.0680  -25.6580 O.2     127 SER    0.0900
   2004 CB        -47.3790    4.1040  -28.4650 C.3     127 SER    0.0500
   2005 OG        -47.6800    3.9900  -29.8490 O.3     127 SER    0.0900
   2006 HN        -45.5620    5.9170  -28.4680 H       127 SER    0.0900
   2007 HA        -48.4530    5.9790  -28.3900 H       127 SER   -0.6600
   2008 HB1       -48.0550    3.4250  -27.9020 H       127 SER    0.4300
   2009 HB2       -46.3250    3.7900  -28.3080 H       127 SER    0.5100
   2010 HG1       -47.0730    4.5800  -30.3010 H       127 SER   -0.5100
   2011 N         -48.9720    6.1340  -26.0350 N.am    128 ARG   -0.4700
   2012 CA        -49.3920    6.1200  -24.6590 C.3     128 ARG    0.3100
   2013 C         -50.8490    6.5040  -24.6530 C.2     128 ARG    0.0700
   2014 O         -51.3560    7.1070  -25.5940 O.2     128 ARG    0.0900
   2015 CB        -48.5720    7.1260  -23.8000 C.3     128 ARG   -0.1800
   2016 CG        -48.5680    6.8790  -22.2710 C.3     128 ARG    0.0900
   2017 CD        -48.3420    5.4280  -21.8000 C.3     128 ARG    0.0900
   2018 NE        -47.3070    4.7980  -22.6780 N.pl3   128 ARG   -0.1800
   2019 CZ        -46.0000    4.9650  -22.5480 C.cat   128 ARG    0.0900
   2020 NH1       -45.2740    4.7300  -23.6190 N.pl3   128 ARG    0.0900
   2021 NH2       -45.4030    5.3900  -21.4600 N.pl3   128 ARG    0.2000
   2022 HN        -49.5790    6.6100  -26.6660 H       128 ARG    0.0900
   2023 HA        -49.2590    5.1160  -24.2840 H       128 ARG    0.0900
   2024 HB1       -48.9840    8.1400  -23.9800 H       128 ARG   -0.7000
   2025 HB2       -47.5200    7.0960  -24.1530 H       128 ARG    0.4400
   2026 HG1       -49.5480    7.2130  -21.8730 H       128 ARG    0.6400
   2027 HG2       -47.7660    7.5060  -21.8300 H       128 ARG   -0.8000
   2028 HD1       -49.2820    4.8420  -21.8830 H       128 ARG    0.4600
   2029 HD2       -47.9730    5.4140  -20.7530 H       128 ARG    0.4600
   2030 HE        -47.6260    4.2050  -23.4170 H       128 ARG   -0.8000
   2031 HH11      -45.7160    4.4430  -24.4700 H       128 ARG    0.4600
   2032 HH12      -44.2810    4.8390  -23.5840 H       128 ARG    0.4600
   2033 HH21      -45.9170    5.4710  -20.6060 H       128 ARG    0.5100
   2034 HH22      -44.4320    5.6330  -21.4850 H       128 ARG   -0.5100
   2035 N         -51.5840    6.1400  -23.5840 N.am    129 SER   -0.4700
   2036 CA        -52.9570    6.5690  -23.3540 C.3     129 SER    0.3100
   2037 C         -52.9950    8.0960  -23.2690 C.2     129 SER    0.0700
   2038 O         -52.1040    8.7080  -22.6790 O.2     129 SER    0.0900
   2039 CB        -53.4860    5.9440  -22.0650 C.3     129 SER    0.0500
   2040 OG        -53.1290    4.5740  -21.9950 O.3     129 SER    0.0900
   2041 HN        -51.2060    5.5410  -22.8830 H       129 SER    0.0900
   2042 HA        -53.5550    6.2600  -24.1980 H       129 SER   -0.6600
   2043 HB1       -54.5940    6.0260  -22.0370 H       129 SER    0.4300
   2044 HB2       -53.0550    6.4720  -21.1880 H       129 SER    0.5100
   2045 HG1       -53.4910    4.2480  -21.1680 H       129 SER   -0.5100
   2046 N         -54.0220    8.7150  -23.8480 N.am    130 ARG   -0.4700
   2047 CA        -55.1810    8.0140  -24.3790 C.3     130 ARG    0.3100
   2048 C         -55.0640    7.5700  -25.8380 C.2     130 ARG    0.0700
   2049 O         -55.1060    8.3850  -26.7540 O.2     130 ARG    0.0900
   2050 CB        -56.4120    8.8990  -24.2230 C.3     130 ARG   -0.1800
   2051 CG        -56.5010    9.5600  -22.8630 C.3     130 ARG    0.0900
   2052 CD        -56.6960    8.5220  -21.7830 C.3     130 ARG    0.0900
   2053 NE        -57.8840    7.7100  -22.0460 N.pl3   130 ARG   -0.1800
   2054 CZ        -59.1080    8.0290  -21.6370 C.cat   130 ARG    0.0900
   2055 NH1       -60.1330    7.2340  -21.9210 N.pl3   130 ARG    0.0900
   2056 NH2       -59.3090    9.1440  -20.9460 N.pl3   130 ARG    0.2000
   2057 HN        -54.0400    9.7080  -23.9440 H       130 ARG    0.0900
   2058 HA        -55.3030    7.0910  -23.8330 H       130 ARG    0.0900
   2059 HB1       -57.3200    8.2780  -24.3770 H       130 ARG   -0.7000
   2060 HB2       -56.3830    9.6900  -25.0020 H       130 ARG    0.4400
   2061 HG1       -57.3570   10.2680  -22.8530 H       130 ARG    0.6400
   2062 HG2       -55.5650   10.1250  -22.6660 H       130 ARG   -0.8000
   2063 HD1       -56.8320    9.0200  -20.8000 H       130 ARG    0.4600
   2064 HD2       -55.8190    7.8410  -21.7490 H       130 ARG    0.4600
   2065 HE        -57.7700    6.8640  -22.5650 H       130 ARG   -0.8000
   2066 HH11      -59.9840    6.3950  -22.4440 H       130 ARG    0.4600
   2067 HH12      -61.0540    7.4750  -21.6130 H       130 ARG    0.4600
   2068 HH21      -58.5390    9.7450  -20.7320 H       130 ARG    0.5100
   2069 HH22      -60.2290    9.3830  -20.6380 H       130 ARG   -0.5100
   2070 N         -54.9190    6.2590  -26.0330 N.am    131 THR   -0.4700
   2071 CA        -55.1830    5.6200  -27.3150 C.3     131 THR    0.3100
   2072 C         -56.5880    5.0520  -27.1770 C.2     131 THR    0.0700
   2073 O         -57.0430    4.2310  -27.9780 O.2     131 THR    0.0900
   2074 CB        -54.1980    4.4720  -27.6190 C.3     131 THR    0.1400
   2075 CG2       -52.7820    4.8450  -27.1960 C.3     131 THR    0.0900
   2076 OG1       -54.6080    3.2780  -26.9430 O.3     131 THR   -0.6600
   2077 HN        -54.6180    5.6510  -25.3020 H       131 THR    0.4300
   2078 HA        -55.1070    6.3810  -28.0790 H       131 THR   -0.2700
   2079 HB        -54.1760    4.2760  -28.7130 H       131 THR    0.0900
   2080 HG1       -55.4080    2.9850  -27.3850 H       131 THR    0.0900
   2081 HG21      -52.7110    4.8760  -26.0870 H       131 THR    0.0900
   2082 HG22      -52.5180    5.8470  -27.5960 H       131 THR    0.5100
   2083 HG23      -52.0620    4.0890  -27.5750 H       131 THR   -0.5100
   2084 N         -57.3500    5.4120  -26.1140 N.am    132 LYS   -0.4700
   2085 CA        -58.7470    5.0140  -26.0050 C.3     132 LYS    0.3100
   2086 C         -59.5540    5.9530  -26.8820 C.2     132 LYS    0.0700
   2087 O         -60.6200    5.5900  -27.3650 O.2     132 LYS    0.0900
   2088 CB        -59.2780    5.0610  -24.5440 C.3     132 LYS   -0.1800
   2089 CG        -60.2410    3.9050  -24.1710 C.3     132 LYS    0.0900
   2090 CD        -61.6030    3.8280  -24.9090 C.3     132 LYS    0.0900
   2091 CE        -62.5910    4.9660  -24.5890 C.3     132 LYS   -0.1800
   2092 NZ        -63.8440    4.8500  -25.3820 N.4     132 LYS    0.0900
   2093 HN        -56.9900    5.9620  -25.3650 H       132 LYS    0.0900
   2094 HA        -58.8280    4.0080  -26.3910 H       132 LYS   -0.1800
   2095 HB1       -59.8120    6.0230  -24.3970 H       132 LYS    0.0900
   2096 HB2       -58.4070    5.0250  -23.8550 H       132 LYS    0.0900
   2097 HG1       -60.4560    3.9880  -23.0860 H       132 LYS    0.2100
   2098 HG2       -59.7070    2.9530  -24.3630 H       132 LYS    0.0500
   2099 HD1       -62.0870    2.8660  -24.6400 H       132 LYS    0.0500
   2100 HD2       -61.4050    3.8400  -26.0010 H       132 LYS   -0.3000
   2101 HE1       -62.1270    5.9450  -24.8320 H       132 LYS    0.3300
   2102 HE2       -62.8680    4.9310  -23.5140 H       132 LYS    0.3300
   2103 HZ1       -64.1270    3.8500  -25.4390 H       132 LYS    0.3300
   2104 HZ2       -63.6830    5.2200  -26.3400 H       132 LYS    0.5100
   2105 HZ3       -64.5980    5.3980  -24.9200 H       132 LYS   -0.5100
   2106 N         -59.0160    7.1620  -27.1850 N.am    133 LYS   -0.4700
   2107 CA        -59.5240    8.0460  -28.2230 C.3     133 LYS    0.3100
   2108 C         -59.5430    7.3590  -29.5740 C.2     133 LYS    0.0700
   2109 O         -60.4790    7.4870  -30.3530 O.2     133 LYS    0.0900
   2110 CB        -58.6570    9.3280  -28.3780 C.3     133 LYS   -0.1800
   2111 CG        -58.7710   10.3740  -27.2550 C.3     133 LYS    0.0900
   2112 CD        -57.9680   11.6420  -27.6230 C.3     133 LYS    0.0900
   2113 CE        -58.1290   12.8170  -26.6480 C.3     133 LYS   -0.1800
   2114 NZ        -57.3930   14.0080  -27.1420 N.4     133 LYS    0.0900
   2115 HN        -58.2220    7.5060  -26.6920 H       133 LYS    0.0900
   2116 HA        -60.5370    8.3150  -27.9560 H       133 LYS   -0.1800
   2117 HB1       -58.9460    9.8200  -29.3300 H       133 LYS    0.0900
   2118 HB2       -57.5940    9.0130  -28.4410 H       133 LYS    0.0900
   2119 HG1       -58.3750    9.9480  -26.3090 H       133 LYS    0.2100
   2120 HG2       -59.8390   10.6440  -27.1080 H       133 LYS    0.0500
   2121 HD1       -58.2950   11.9800  -28.6290 H       133 LYS    0.0500
   2122 HD2       -56.8930   11.3710  -27.6670 H       133 LYS   -0.3000
   2123 HE1       -57.7150   12.5450  -25.6530 H       133 LYS    0.3300
   2124 HE2       -59.2020   13.0890  -26.5540 H       133 LYS    0.3300
   2125 HZ1       -57.7690   14.2870  -28.0710 H       133 LYS    0.3300
   2126 HZ2       -56.3830   13.7790  -27.2320 H       133 LYS    0.5100
   2127 HZ3       -57.5130   14.7920  -26.4710 H       133 LYS   -0.5100
   2128 N         -58.4830    6.5860  -29.8640 N.am    134 PHE   -0.4700
   2129 CA        -58.3500    5.8720  -31.1310 C.3     134 PHE    0.3100
   2130 C         -59.4150    4.7890  -31.2550 C.2     134 PHE    0.0700
   2131 O         -60.1070    4.7070  -32.2660 O.2     134 PHE    0.0900
   2132 CB        -56.9560    5.2530  -31.2740 C.3     134 PHE   -0.1800
   2133 CG        -56.6110    4.8570  -32.6890 C.ar    134 PHE    0.0900
   2134 CD1       -57.0090    3.6300  -33.2040 C.ar    134 PHE    0.0900
   2135 CD2       -55.8810    5.7140  -33.5040 C.ar    134 PHE    0.0000
   2136 CE1       -56.6880    3.2700  -34.5080 C.ar    134 PHE   -0.1150
   2137 CE2       -55.5570    5.3540  -34.8060 C.ar    134 PHE    0.1150
   2138 CZ        -55.9620    4.1300  -35.3090 C.ar    134 PHE   -0.1150
   2139 HN        -57.7310    6.4650  -29.2200 H       134 PHE    0.1150
   2140 HA        -58.5300    6.5760  -31.9280 H       134 PHE   -0.1150
   2141 HB1       -56.8960    4.3350  -30.6530 H       134 PHE    0.1150
   2142 HB2       -56.1920    5.9890  -30.9440 H       134 PHE   -0.1150
   2143 HD1       -57.5730    2.9490  -32.5840 H       134 PHE    0.1150
   2144 HD2       -55.5630    6.6720  -33.1200 H       134 PHE   -0.1150
   2145 HE1       -57.0080    2.3140  -34.8960 H       134 PHE    0.1150
   2146 HE2       -54.9890    6.0310  -35.4270 H       134 PHE    0.5100
   2147 HZ        -55.7120    3.8490  -36.3210 H       134 PHE   -0.5100
   2148 N         -59.5410    3.9580  -30.2220 N.am    135 ILE   -0.4700
   2149 CA        -60.5620    2.9180  -30.1900 C.3     135 ILE    0.3100
   2150 C         -61.9720    3.5120  -30.3280 C.2     135 ILE    0.0700
   2151 O         -62.8240    2.9860  -31.0650 O.2     135 ILE    0.0900
   2152 CB        -60.4310    2.0680  -28.9180 C.3     135 ILE   -0.0900
   2153 CG1       -59.1600    1.2240  -28.9950 C.3     135 ILE    0.0900
   2154 CG2       -61.6400    1.1720  -28.7400 C.3     135 ILE   -0.2700
   2155 CD        -58.9580    0.3170  -27.8050 C.3     135 ILE    0.0900
   2156 HN        -58.9450    4.0110  -29.4250 H       135 ILE    0.0900
   2157 HA        -60.4380    2.3010  -31.0680 H       135 ILE    0.0900
   2158 HB        -60.3380    2.7390  -28.0370 H       135 ILE   -0.1800
   2159 HG11      -58.2870    1.9070  -29.0710 H       135 ILE    0.0900
   2160 HG12      -59.2070    0.5980  -29.9120 H       135 ILE    0.0900
   2161 HG21      -61.7400    0.4890  -29.6100 H       135 ILE   -0.2700
   2162 HG22      -62.5600    1.7900  -28.6650 H       135 ILE    0.0900
   2163 HG23      -61.5250    0.5610  -27.8200 H       135 ILE    0.0900
   2164 HD1       -59.7100   -0.5000  -27.8160 H       135 ILE    0.0900
   2165 HD2       -59.0790    0.8960  -26.8640 H       135 ILE    0.5100
   2166 HD3       -57.9430   -0.1330  -27.8400 H       135 ILE   -0.5100
   2167 N         -62.1970    4.6310  -29.6370 N.am    136 SER   -0.4700
   2168 CA        -63.4420    5.3840  -29.7590 C.3     136 SER    0.3100
   2169 C         -63.7330    5.7550  -31.2090 C.2     136 SER    0.0700
   2170 O         -64.8280    5.5060  -31.7320 O.2     136 SER    0.0900
   2171 CB        -63.3600    6.6660  -28.9290 C.3     136 SER    0.0500
   2172 OG        -63.0580    6.3780  -27.5760 O.3     136 SER    0.0900
   2173 HN        -61.5230    5.0050  -29.0050 H       136 SER    0.0900
   2174 HA        -64.2510    4.7590  -29.4090 H       136 SER   -0.6600
   2175 HB1       -64.3350    7.1980  -28.9700 H       136 SER    0.4300
   2176 HB2       -62.5630    7.3230  -29.3380 H       136 SER    0.5100
   2177 HG1       -62.1110    6.2320  -27.5420 H       136 SER   -0.5100
   2178 N         -62.7400    6.3550  -31.8580 N.am    137 ALA   -0.4700
   2179 CA        -62.8830    6.7550  -33.2460 C.3     137 ALA    0.3100
   2180 C         -63.1450    5.5510  -34.1420 C.2     137 ALA    0.0700
   2181 O         -63.9270    5.6430  -35.0850 O.2     137 ALA    0.0900
   2182 CB        -61.6540    7.5140  -33.7070 C.3     137 ALA   -0.2700
   2183 HN        -61.8650    6.5560  -31.4260 H       137 ALA    0.0900
   2184 HA        -63.7620    7.3780  -33.3260 H       137 ALA    0.0900
   2185 HB1       -60.7510    6.8740  -33.6140 H       137 ALA    0.0900
   2186 HB2       -61.5110    8.4210  -33.0810 H       137 ALA    0.5100
   2187 HB3       -61.7700    7.8100  -34.7720 H       137 ALA   -0.5100
   2188 N         -62.5010    4.4210  -33.8440 N.am    138 ILE   -0.4700
   2189 CA        -62.7400    3.1770  -34.5770 C.3     138 ILE    0.3100
   2190 C         -64.2130    2.7810  -34.5290 C.2     138 ILE    0.0700
   2191 O         -64.8380    2.5220  -35.5670 O.2     138 ILE    0.0900
   2192 CB        -61.9060    2.0090  -34.0180 C.3     138 ILE   -0.0900
   2193 CG1       -60.4260    2.1980  -34.3420 C.3     138 ILE    0.0900
   2194 CG2       -62.3970    0.6820  -34.5870 C.3     138 ILE   -0.2700
   2195 CD        -59.5470    1.0920  -33.7940 C.3     138 ILE    0.0900
   2196 HN        -61.8280    4.3740  -33.1090 H       138 ILE    0.0900
   2197 HA        -62.4850    3.3510  -35.6110 H       138 ILE    0.0900
   2198 HB        -61.9940    1.9900  -32.9110 H       138 ILE   -0.1800
   2199 HG11      -60.0900    3.1660  -33.9130 H       138 ILE    0.0900
   2200 HG12      -60.3060    2.2340  -35.4460 H       138 ILE    0.0900
   2201 HG21      -62.4790    0.7460  -35.6940 H       138 ILE   -0.2700
   2202 HG22      -63.3990    0.4400  -34.1720 H       138 ILE    0.0900
   2203 HG23      -61.6810   -0.1280  -34.3320 H       138 ILE    0.0900
   2204 HD1       -59.5950    0.2020  -34.4570 H       138 ILE    0.0900
   2205 HD2       -59.8970    0.7970  -32.7820 H       138 ILE    0.5100
   2206 HD3       -58.4920    1.4370  -33.7400 H       138 ILE   -0.5100
   2207 N         -64.7740    2.7410  -33.3220 N.am    139 TRP   -0.4700
   2208 CA        -66.1860    2.4140  -33.1770 C.3     139 TRP    0.3100
   2209 C         -67.0920    3.4050  -33.9090 C.2     139 TRP    0.0700
   2210 O         -68.0570    3.0060  -34.5770 O.2     139 TRP    0.0900
   2211 CB        -66.5690    2.3000  -31.7010 C.3     139 TRP   -0.1800
   2212 CG        -66.1110    1.0120  -31.0750 C.ar    139 TRP    0.0900
   2213 CD1       -64.9460    0.7970  -30.3960 C.ar    139 TRP    0.0900
   2214 CD2       -66.8070   -0.2420  -31.0840 C.ar    139 TRP   -0.0300
   2215 CE2       -66.0060   -1.1700  -30.3840 C.ar    139 TRP   -0.1500
   2216 CE3       -68.0320   -0.6710  -31.6100 C.ar    139 TRP    0.2200
   2217 NE1       -64.8790   -0.5070  -29.9760 N.ar    139 TRP   -0.5100
   2218 CZ2       -66.3910   -2.4980  -30.2000 C.ar    139 TRP    0.3700
   2219 CZ3       -68.4100   -1.9920  -31.4240 C.ar    139 TRP    0.2400
   2220 CH2       -67.5950   -2.8890  -30.7250 C.ar    139 TRP    0.1100
   2221 HN        -64.2660    2.9270  -32.4840 H       139 TRP   -0.2500
   2222 HA        -66.3670    1.4770  -33.6840 H       139 TRP    0.1700
   2223 HB1       -67.6740    2.3620  -31.6090 H       139 TRP   -0.2000
   2224 HB2       -66.1100    3.1440  -31.1440 H       139 TRP    0.1400
   2225 HD1       -64.1880    1.5450  -30.2150 H       139 TRP   -0.2700
   2226 HE1       -64.1440   -0.9010  -29.4670 H       139 TRP    0.1600
   2227 HE3       -68.6820    0.0000  -32.1530 H       139 TRP   -0.1400
   2228 HZ2       -65.7760   -3.2070  -29.6650 H       139 TRP    0.1400
   2229 HZ3       -69.3520   -2.3360  -31.8260 H       139 TRP    0.5100
   2230 HH2       -67.9200   -3.9110  -30.5980 H       139 TRP   -0.5100
   2231 N         -66.7710    4.6940  -33.8010 N.am    140 LEU   -0.4700
   2232 CA        -67.5190    5.7250  -34.5210 C.3     140 LEU    0.3100
   2233 C         -67.5270    5.4920  -36.0350 C.2     140 LEU    0.0700
   2234 O         -68.5730    5.5690  -36.6860 O.2     140 LEU    0.0900
   2235 CB        -66.9580    7.1140  -34.2120 C.3     140 LEU   -0.1800
   2236 CG        -67.7780    7.9380  -33.2210 C.3     140 LEU    0.0900
   2237 CD1       -67.1380    9.2930  -32.9990 C.3     140 LEU    0.0900
   2238 CD2       -69.2030    8.0920  -33.7260 C.3     140 LEU   -0.0900
   2239 HN        -66.0160    5.0110  -33.2320 H       140 LEU    0.0900
   2240 HA        -68.5520    5.6620  -34.2160 H       140 LEU   -0.2700
   2241 HB1       -66.8930    7.6810  -35.1640 H       140 LEU    0.0900
   2242 HB2       -65.9360    6.9900  -33.7960 H       140 LEU    0.0900
   2243 HG        -67.8400    7.3950  -32.2530 H       140 LEU    0.0900
   2244 HD11      -67.0790    9.8490  -33.9590 H       140 LEU   -0.2700
   2245 HD12      -66.1090    9.1650  -32.5990 H       140 LEU    0.0900
   2246 HD13      -67.7460    9.8860  -32.2830 H       140 LEU    0.0900
   2247 HD21      -69.7350    7.1180  -33.6720 H       140 LEU    0.0900
   2248 HD22      -69.1950    8.4340  -34.7830 H       140 LEU    0.5100
   2249 HD23      -69.7480    8.8300  -33.0990 H       140 LEU   -0.5100
   2250 N         -66.3510    5.1960  -36.5830 N.am    141 ALA   -0.4700
   2251 CA        -66.2000    4.9100  -38.0030 C.3     141 ALA    0.3100
   2252 C         -66.9870    3.6710  -38.3940 C.2     141 ALA    0.0700
   2253 O         -67.5430    3.6000  -39.4900 O.2     141 ALA    0.0900
   2254 CB        -64.7290    4.7340  -38.3570 C.3     141 ALA   -0.2700
   2255 HN        -65.5150    5.1590  -36.0430 H       141 ALA    0.0900
   2256 HA        -66.6240    5.7330  -38.5590 H       141 ALA    0.0900
   2257 HB1       -64.2950    3.8920  -37.7760 H       141 ALA    0.0900
   2258 HB2       -64.1670    5.6600  -38.1120 H       141 ALA    0.5100
   2259 HB3       -64.6250    4.5080  -39.4400 H       141 ALA   -0.5100
   2260 N         -67.0320    2.6940  -37.4920 N.am    142 SER   -0.4700
   2261 CA        -67.8380    1.5030  -37.7150 C.3     142 SER    0.3100
   2262 C         -69.3130    1.8680  -37.8720 C.2     142 SER    0.0700
   2263 O         -69.9670    1.4390  -38.8310 O.2     142 SER    0.0900
   2264 CB        -67.6490    0.5100  -36.5680 C.3     142 SER    0.0500
   2265 OG        -66.2830    0.1680  -36.4240 O.3     142 SER    0.0900
   2266 HN        -66.5220    2.7320  -36.6360 H       142 SER    0.0900
   2267 HA        -67.5300    1.0580  -38.6500 H       142 SER   -0.6600
   2268 HB1       -68.2290   -0.4150  -36.7740 H       142 SER    0.4300
   2269 HB2       -68.0040    0.9650  -35.6180 H       142 SER    0.5100
   2270 HG1       -65.8210    0.9890  -36.2410 H       142 SER   -0.5100
   2271 N         -69.8230    2.6830  -36.9430 N.am    143 ALA   -0.4700
   2272 CA        -71.2190    3.1260  -36.9940 C.3     143 ALA    0.3100
   2273 C         -71.5590    3.9110  -38.2630 C.2     143 ALA    0.0700
   2274 O         -72.5110    3.5800  -38.9860 O.2     143 ALA    0.0900
   2275 CB        -71.5550    3.9520  -35.7650 C.3     143 ALA   -0.2700
   2276 HN        -69.2810    3.0220  -36.1800 H       143 ALA    0.0900
   2277 HA        -71.8480    2.2490  -37.0420 H       143 ALA    0.0900
   2278 HB1       -70.8990    4.8470  -35.7140 H       143 ALA    0.0900
   2279 HB2       -71.3980    3.3460  -34.8470 H       143 ALA    0.5100
   2280 HB3       -72.6120    4.2900  -35.8140 H       143 ALA   -0.5100
   2281 N         -70.7780    4.9530  -38.5350 N.am    144 LEU   -0.4700
   2282 CA        -71.0300    5.8130  -39.6880 C.3     144 LEU    0.3100
   2283 C         -70.9150    5.0650  -41.0130 C.2     144 LEU    0.0700
   2284 O         -71.7140    5.2730  -41.9270 O.2     144 LEU    0.0900
   2285 CB        -70.0790    7.0100  -39.6720 C.3     144 LEU   -0.1800
   2286 CG        -70.1230    7.7970  -38.3630 C.3     144 LEU    0.0900
   2287 CD1       -69.2920    9.0630  -38.4700 C.3     144 LEU    0.0900
   2288 CD2       -71.5610    8.1070  -37.9630 C.3     144 LEU   -0.0900
   2289 HN        -69.9930    5.1910  -37.9690 H       144 LEU    0.0900
   2290 HA        -72.0550    6.1460  -39.6420 H       144 LEU   -0.2700
   2291 HB1       -70.3520    7.6910  -40.5060 H       144 LEU    0.0900
   2292 HB2       -69.0420    6.6440  -39.8320 H       144 LEU    0.0900
   2293 HG        -69.7250    7.1650  -37.5410 H       144 LEU    0.0900
   2294 HD11      -69.6840    9.7100  -39.2830 H       144 LEU   -0.2700
   2295 HD12      -68.2360    8.8040  -38.7000 H       144 LEU    0.0900
   2296 HD13      -69.3390    9.6280  -37.5150 H       144 LEU    0.0900
   2297 HD21      -72.0810    7.1760  -37.6510 H       144 LEU    0.0900
   2298 HD22      -72.1070    8.5460  -38.8260 H       144 LEU    0.5100
   2299 HD23      -71.5710    8.8210  -37.1120 H       144 LEU   -0.5100
   2300 N         -69.9140    4.1910  -41.1180 N.am    145 LEU   -0.4700
   2301 CA        -69.7400    3.3920  -42.3240 C.3     145 LEU    0.3100
   2302 C         -70.8610    2.3750  -42.4820 C.2     145 LEU    0.0700
   2303 O         -71.1920    1.9680  -43.5970 O.2     145 LEU    0.0900
   2304 CB        -68.3800    2.6830  -42.3160 C.3     145 LEU   -0.1800
   2305 CG        -67.2780    3.2760  -43.1990 C.3     145 LEU    0.0900
   2306 CD1       -67.4250    4.7830  -43.2980 C.3     145 LEU    0.0900
   2307 CD2       -65.9010    2.9160  -42.6620 C.3     145 LEU   -0.0900
   2308 HN        -69.2520    4.0460  -40.3880 H       145 LEU    0.0900
   2309 HA        -69.8110    4.0520  -43.1760 H       145 LEU   -0.2700
   2310 HB1       -68.5460    1.6350  -42.6440 H       145 LEU    0.0900
   2311 HB2       -68.0080    2.6790  -41.2710 H       145 LEU    0.0900
   2312 HG        -67.3430    2.8320  -44.2160 H       145 LEU    0.0900
   2313 HD11      -67.5360    5.2230  -42.2840 H       145 LEU   -0.2700
   2314 HD12      -68.3280    5.0360  -43.8950 H       145 LEU    0.0900
   2315 HD13      -66.5240    5.2200  -43.7790 H       145 LEU    0.0900
   2316 HD21      -65.7760    1.8120  -42.6390 H       145 LEU    0.0900
   2317 HD22      -65.7840    3.3070  -41.6280 H       145 LEU    0.5100
   2318 HD23      -65.1140    3.3480  -43.3170 H       145 LEU   -0.5100
   2319 N         -71.4440    1.9560  -41.3610 N.am    146 ALA   -0.4700
   2320 CA        -72.5610    1.0230  -41.4110 C.3     146 ALA    0.3100
   2321 C         -73.8790    1.7130  -41.7490 C.2     146 ALA    0.0700
   2322 O         -74.8270    1.0660  -42.2020 O.2     146 ALA    0.0900
   2323 CB        -72.6780    0.2640  -40.1030 C.3     146 ALA   -0.2700
   2324 HN        -71.1510    2.2550  -40.4560 H       146 ALA    0.0900
   2325 HA        -72.3890    0.3370  -42.2280 H       146 ALA    0.0900
   2326 HB1       -72.8460    0.9730  -39.2640 H       146 ALA    0.0900
   2327 HB2       -71.7410   -0.3010  -39.9080 H       146 ALA    0.5100
   2328 HB3       -73.5360   -0.4400  -40.1490 H       146 ALA   -0.5100
   2329 N         -73.9390    3.0260  -41.5320 N.am    147 ILE   -0.4700
   2330 CA        -75.1320    3.8160  -41.8710 C.3     147 ILE    0.3100
   2331 C         -75.8100    3.5060  -43.2210 C.2     147 ILE    0.0700
   2332 O         -77.0340    3.3570  -43.2610 O.2     147 ILE    0.0900
   2333 CB        -74.8880    5.3440  -41.7180 C.3     147 ILE   -0.0900
   2334 CG1       -75.1410    5.7760  -40.2750 C.3     147 ILE    0.0900
   2335 CG2       -75.7850    6.1440  -42.6540 C.3     147 ILE   -0.2700
   2336 CD        -75.2030    7.2750  -40.0980 C.3     147 ILE    0.0900
   2337 HN        -73.1790    3.5320  -41.1300 H       147 ILE    0.0900
   2338 HA        -75.9300    3.5020  -41.2140 H       147 ILE    0.0900
   2339 HB        -73.8260    5.5700  -41.9500 H       147 ILE   -0.1800
   2340 HG11      -74.3220    5.3770  -39.6380 H       147 ILE    0.0900
   2341 HG12      -76.1040    5.3380  -39.9370 H       147 ILE    0.0900
   2342 HG21      -76.8530    5.9380  -42.4300 H       147 ILE   -0.2700
   2343 HG22      -75.5840    5.8560  -43.7080 H       147 ILE    0.0900
   2344 HG23      -75.5980    7.2310  -42.5210 H       147 ILE    0.0900
   2345 HD1       -76.1280    7.6760  -40.5640 H       147 ILE    0.0900
   2346 HD2       -74.3260    7.7510  -40.5840 H       147 ILE    0.5100
   2347 HD3       -75.2140    7.5280  -39.0150 H       147 ILE   -0.5100
   2348 N         -75.0400    3.4100  -44.3260 N.am    148 PRO   -0.2900
   2349 CA        -75.6700    3.1000  -45.6190 C.3     148 PRO    0.0000
   2350 C         -76.5820    1.8680  -45.6150 C.2     148 PRO    0.0900
   2351 O         -77.6520    1.9090  -46.2260 O.2     148 PRO    0.0900
   2352 CB        -74.4740    2.8570  -46.5350 C.3     148 PRO    0.0200
   2353 CG        -73.4210    3.7380  -45.9850 C.3     148 PRO    0.0900
   2354 CD        -73.6110    3.7400  -44.4930 C.3     148 PRO   -0.1800
   2355 HA        -76.3170    3.9070  -45.9260 H       148 PRO    0.0900
   2356 HB1       -74.7130    3.1310  -47.5850 H       148 PRO    0.0900
   2357 HB2       -74.1590    1.7920  -46.5050 H       148 PRO   -0.1800
   2358 HG1       -72.4150    3.3490  -46.2470 H       148 PRO    0.0900
   2359 HG2       -73.5260    4.7660  -46.3900 H       148 PRO    0.0900
   2360 HD1       -72.9830    2.9680  -44.0010 H       148 PRO    0.5100
   2361 HD2       -73.3980    4.7380  -44.0560 H       148 PRO   -0.5100
   2362 N         -76.1760    0.8030  -44.9220 N.am    149 MET   -0.4700
   2363 CA        -76.9500   -0.4380  -44.8660 C.3     149 MET    0.3100
   2364 C         -78.3920   -0.2680  -44.4040 C.2     149 MET    0.0700
   2365 O         -79.2140   -1.1730  -44.5450 O.2     149 MET    0.0900
   2366 CB        -76.2610   -1.4520  -43.9570 C.3     149 MET   -0.1800
   2367 CG        -75.1180   -2.1700  -44.6240 C.3     149 MET    0.0900
   2368 SD        -75.5310   -2.6590  -46.3080 S.3     149 MET    0.0900
   2369 CE        -74.1820   -3.7880  -46.6540 C.3     149 MET   -0.1400
   2370 HN        -75.3220    0.8050  -44.4090 H       149 MET    0.0900
   2371 HA        -77.0330   -0.8290  -45.8690 H       149 MET    0.0900
   2372 HB1       -77.0110   -2.2040  -43.6310 H       149 MET   -0.0900
   2373 HB2       -75.8740   -0.9200  -43.0620 H       149 MET   -0.2200
   2374 HG1       -74.8640   -3.0700  -44.0240 H       149 MET    0.0900
   2375 HG2       -74.2330   -1.4980  -44.6350 H       149 MET    0.0900
   2376 HE1       -74.1760   -4.6400  -45.9410 H       149 MET    0.0900
   2377 HE2       -73.2080   -3.2620  -46.5680 H       149 MET    0.5100
   2378 HE3       -74.2810   -4.2000  -47.6810 H       149 MET   -0.5100
   2379 N         -78.6930    0.8950  -43.8390 N.am    150 LEU   -0.4700
   2380 CA        -80.0250    1.1920  -43.3530 C.3     150 LEU    0.3100
   2381 C         -80.9190    1.6730  -44.4870 C.2     150 LEU    0.0700
   2382 O         -82.1440    1.6030  -44.3990 O.2     150 LEU    0.0900
   2383 CB        -79.9370    2.2480  -42.2510 C.3     150 LEU   -0.1800
   2384 CG        -79.1130    1.7830  -41.0490 C.3     150 LEU    0.0900
   2385 CD1       -78.4280    2.9510  -40.3620 C.3     150 LEU    0.0900
   2386 CD2       -80.0080    1.0400  -40.0770 C.3     150 LEU   -0.0900
   2387 HN        -78.0150    1.6160  -43.7220 H       150 LEU    0.0900
   2388 HA        -80.4610    0.2800  -42.9730 H       150 LEU   -0.2700
   2389 HB1       -80.9650    2.4920  -41.9070 H       150 LEU    0.0900
   2390 HB2       -79.4720    3.1640  -42.6710 H       150 LEU    0.0900
   2391 HG        -78.3440    1.0600  -41.3940 H       150 LEU    0.0900
   2392 HD11      -79.1810    3.5860  -39.8460 H       150 LEU   -0.2700
   2393 HD12      -77.8960    3.5730  -41.1130 H       150 LEU    0.0900
   2394 HD13      -77.7040    2.5750  -39.6070 H       150 LEU    0.0900
   2395 HD21      -80.4600    0.1540  -40.5720 H       150 LEU    0.0900
   2396 HD22      -80.8260    1.7060  -39.7300 H       150 LEU    0.5100
   2397 HD23      -79.4120    0.6930  -39.2050 H       150 LEU   -0.5100
   2398 N         -80.3040    2.1570  -45.5640 N.am    151 PHE   -0.4700
   2399 CA        -81.0620    2.6540  -46.7020 C.3     151 PHE    0.3100
   2400 C         -81.0970    1.6280  -47.8240 C.2     151 PHE    0.0700
   2401 O         -82.1040    1.4870  -48.5190 O.2     151 PHE    0.0900
   2402 CB        -80.4600    3.9630  -47.2250 C.3     151 PHE   -0.1800
   2403 CG        -80.3320    5.0360  -46.1820 C.ar    151 PHE    0.0900
   2404 CD1       -81.4310    5.7890  -45.8020 C.ar    151 PHE    0.0900
   2405 CD2       -79.1060    5.3010  -45.5930 C.ar    151 PHE    0.0000
   2406 CE1       -81.3130    6.7830  -44.8470 C.ar    151 PHE   -0.1150
   2407 CE2       -78.9780    6.2920  -44.6340 C.ar    151 PHE    0.1150
   2408 CZ        -80.0850    7.0340  -44.2630 C.ar    151 PHE   -0.1150
   2409 HN        -79.3120    2.1990  -45.6380 H       151 PHE    0.1150
   2410 HA        -82.0810    2.8120  -46.3820 H       151 PHE   -0.1150
   2411 HB1       -81.1090    4.3670  -48.0330 H       151 PHE    0.1150
   2412 HB2       -79.4400    3.7660  -47.6190 H       151 PHE   -0.1150
   2413 HD1       -82.3920    5.5980  -46.2570 H       151 PHE    0.1150
   2414 HD2       -78.2390    4.7280  -45.8840 H       151 PHE   -0.1150
   2415 HE1       -82.1780    7.3610  -44.5580 H       151 PHE    0.1150
   2416 HE2       -78.0190    6.4860  -44.1790 H       151 PHE    0.5100
   2417 HZ        -79.9900    7.8090  -43.5160 H       151 PHE   -0.5100
   2418 N         -79.9900    0.9130  -47.9940 N.am    152 THR   -0.4700
   2419 CA        -79.8390   -0.0420  -49.0830 C.3     152 THR    0.3100
   2420 C         -80.6580   -1.3100  -48.8610 C.2     152 THR    0.0700
   2421 O         -81.4130   -1.7300  -49.7350 O.2     152 THR    0.0900
   2422 CB        -78.3670   -0.4020  -49.2910 C.3     152 THR    0.1400
   2423 CG2       -77.5540    0.8640  -49.4570 C.3     152 THR    0.0900
   2424 OG1       -77.8830   -1.1250  -48.1530 O.3     152 THR   -0.6600
   2425 HN        -79.2090    1.0000  -47.3820 H       152 THR    0.4300
   2426 HA        -80.2450    0.4060  -49.9780 H       152 THR   -0.2700
   2427 HB        -78.2580   -1.0380  -50.1960 H       152 THR    0.0900
   2428 HG1       -76.9630   -1.3230  -48.3370 H       152 THR    0.0900
   2429 HG21      -77.7880    1.5790  -48.6380 H       152 THR    0.0900
   2430 HG22      -77.7970    1.3460  -50.4280 H       152 THR    0.5100
   2431 HG23      -76.4690    0.6250  -49.4200 H       152 THR   -0.5100
   2432 N         -80.5080   -1.9180  -47.6890 N.am    153 MET   -0.4700
   2433 CA        -81.2870   -3.0950  -47.3360 C.3     153 MET    0.3100
   2434 C         -82.7510   -2.7240  -47.1240 C.2     153 MET    0.0700
   2435 O         -83.0660   -1.5580  -46.9020 O.2     153 MET    0.0900
   2436 CB        -80.7260   -3.7260  -46.0640 C.3     153 MET   -0.1800
   2437 CG        -80.5540   -5.2150  -46.1780 C.3     153 MET    0.0900
   2438 SD        -79.6420   -5.6210  -47.6750 S.3     153 MET    0.0900
   2439 CE        -79.8930   -7.3910  -47.7450 C.3     153 MET   -0.1400
   2440 HN        -79.8600   -1.5980  -47.0020 H       153 MET    0.0900
   2441 HA        -81.2360   -3.7930  -48.1580 H       153 MET    0.0900
   2442 HB1       -81.4190   -3.5090  -45.2240 H       153 MET   -0.0900
   2443 HB2       -79.7380   -3.2680  -45.8440 H       153 MET   -0.2200
   2444 HG1       -81.5540   -5.6970  -46.1990 H       153 MET    0.0900
   2445 HG2       -80.0060   -5.5880  -45.2860 H       153 MET    0.0900
   2446 HE1       -80.8920   -7.6410  -48.1620 H       153 MET    0.0900
   2447 HE2       -79.8290   -7.8290  -46.7260 H       153 MET    0.5100
   2448 HE3       -79.1240   -7.8630  -48.3920 H       153 MET   -0.5100
   2449 N         -83.6480   -3.7100  -47.1940 N.am    154 GLY   -0.4700
   2450 CA        -85.0560   -3.4540  -46.9230 C.3     154 GLY    0.3100
   2451 C         -85.9810   -4.6380  -47.1260 C.2     154 GLY   -0.0200
   2452 O         -85.5250   -5.7570  -47.3560 O.2     154 GLY    0.0900
   2453 HN        -83.4020   -4.6450  -47.4300 H       154 GLY    0.0900
   2454 HA1       -85.3690   -2.6590  -47.5840 H       154 GLY    0.5100
   2455 HA2       -85.1300   -3.1350  -45.8940 H       154 GLY   -0.5100
   2456 N         -87.2900   -4.3960  -47.0360 N.am    155 LEU   -0.4700
   2457 CA        -88.2790   -5.4510  -47.2560 C.3     155 LEU    0.3100
   2458 C         -88.9710   -5.3390  -48.6070 C.2     155 LEU    0.0700
   2459 O         -89.3680   -4.2550  -49.0290 O.2     155 LEU    0.0900
   2460 CB        -89.3240   -5.4780  -46.1380 C.3     155 LEU   -0.1800
   2461 CG        -88.9470   -6.2370  -44.8640 C.3     155 LEU    0.0900
   2462 CD1       -90.1490   -7.0050  -44.3290 C.3     155 LEU    0.0900
   2463 CD2       -87.7650   -7.1690  -45.0920 C.3     155 LEU   -0.0900
   2464 HN        -87.6500   -3.4920  -46.8170 H       155 LEU    0.0900
   2465 HA        -87.7540   -6.3940  -47.2950 H       155 LEU   -0.2700
   2466 HB1       -90.2460   -5.9410  -46.5480 H       155 LEU    0.0900
   2467 HB2       -89.5440   -4.4270  -45.8550 H       155 LEU    0.0900
   2468 HG        -88.5980   -5.5150  -44.0950 H       155 LEU    0.0900
   2469 HD11      -90.3910   -7.8540  -45.0040 H       155 LEU   -0.2700
   2470 HD12      -91.0320   -6.3340  -44.2720 H       155 LEU    0.0900
   2471 HD13      -89.9200   -7.4100  -43.3190 H       155 LEU    0.0900
   2472 HD21      -86.8780   -6.5880  -45.4210 H       155 LEU    0.0900
   2473 HD22      -88.0160   -7.9100  -45.8800 H       155 LEU    0.5100
   2474 HD23      -87.5140   -7.6980  -44.1480 H       155 LEU   -0.5100
   2475 N         -89.1180   -6.4790  -49.2800 N.am    156 GLN   -0.4700
   2476 CA        -89.6150   -6.5030  -50.6480 C.3     156 GLN    0.3100
   2477 C         -90.4630   -7.7510  -50.8760 C.2     156 GLN    0.0700
   2478 O         -90.1410   -8.8330  -50.3850 O.2     156 GLN    0.0900
   2479 CB        -88.4300   -6.4670  -51.6220 C.3     156 GLN   -0.1800
   2480 CG        -88.7810   -6.2810  -53.0990 C.3     156 GLN    0.0900
   2481 CD        -87.5400   -6.0850  -53.9770 C.2     156 GLN    0.0900
   2482 NE2       -87.6340   -6.5010  -55.2400 N.am    156 GLN   -0.1800
   2483 OE1       -86.5150   -5.5750  -53.5230 O.2     156 GLN    0.0900
   2484 HN        -88.8960   -7.3640  -48.8780 H       156 GLN    0.0900
   2485 HA        -90.2530   -5.6450  -50.7940 H       156 GLN    0.5500
   2486 HB1       -87.8740   -7.4230  -51.5210 H       156 GLN   -0.5500
   2487 HB2       -87.7650   -5.6300  -51.3210 H       156 GLN   -0.6200
   2488 HG1       -89.4340   -5.3900  -53.2060 H       156 GLN    0.3200
   2489 HG2       -89.3290   -7.1800  -53.4570 H       156 GLN    0.3000
   2490 HE21      -86.8560   -6.3980  -55.8590 H       156 GLN    0.5100
   2491 HE22      -88.4830   -6.9140  -55.5680 H       156 GLN   -0.5100
   2492 N         -91.5630   -7.6030  -51.6090 N.am    157 ASN   -0.4700
   2493 CA        -92.4210   -8.7400  -51.8990 C.3     157 ASN    0.3100
   2494 C         -92.0680   -9.3460  -53.2440 C.2     157 ASN    0.0700
   2495 O         -92.3310   -8.7550  -54.2900 O.2     157 ASN    0.0900
   2496 CB        -93.8930   -8.3290  -51.8730 C.3     157 ASN   -0.1800
   2497 CG        -94.8210   -9.5090  -51.6700 C.2     157 ASN    0.0900
   2498 ND2       -95.8830   -9.3010  -50.8940 N.am    157 ASN    0.0900
   2499 OD1       -94.5830  -10.5990  -52.1920 O.2     157 ASN    0.5500
   2500 HN        -91.8430   -6.7240  -51.9860 H       157 ASN   -0.5500
   2501 HA        -92.2330   -9.5000  -51.1550 H       157 ASN   -0.6200
   2502 HB1       -94.1490   -7.8390  -52.8360 H       157 ASN    0.3200
   2503 HB2       -94.0520   -7.6070  -51.0430 H       157 ASN    0.3000
   2504 HD21      -96.5300  -10.0440  -50.7230 H       157 ASN    0.5100
   2505 HD22      -96.0320   -8.4030  -50.4810 H       157 ASN   -0.5100
   2506 N         -91.4730  -10.5330  -53.2190 N.am    158 ARG   -0.4700
   2507 CA        -90.9310  -11.1360  -54.4300 C.3     158 ARG    0.3100
   2508 C         -91.6850  -12.3710  -54.9100 C.2     158 ARG    0.0700
   2509 O         -91.2500  -13.0410  -55.8490 O.2     158 ARG    0.0900
   2510 CB        -89.4530  -11.4750  -54.2360 C.3     158 ARG   -0.1800
   2511 CG        -88.5350  -10.2660  -54.2690 C.3     158 ARG    0.0900
   2512 CD        -87.1060  -10.6920  -54.5520 C.3     158 ARG    0.0900
   2513 NE        -86.2190   -9.5480  -54.7270 N.pl3   158 ARG   -0.1800
   2514 CZ        -84.9240   -9.6540  -55.0040 C.cat   158 ARG    0.0900
   2515 NH1       -84.3740  -10.8510  -55.1400 N.pl3   158 ARG    0.0900
   2516 NH2       -84.1820   -8.5630  -55.1460 N.pl3   158 ARG    0.2000
   2517 HN        -91.3710  -11.0610  -52.3790 H       158 ARG    0.0900
   2518 HA        -91.0540  -10.4330  -55.2390 H       158 ARG    0.0900
   2519 HB1       -89.1440  -12.1740  -55.0420 H       158 ARG   -0.7000
   2520 HB2       -89.3330  -11.9810  -53.2540 H       158 ARG    0.4400
   2521 HG1       -88.5780   -9.7450  -53.2890 H       158 ARG    0.6400
   2522 HG2       -88.8760   -9.5670  -55.0630 H       158 ARG   -0.8000
   2523 HD1       -87.0730  -11.2910  -55.4880 H       158 ARG    0.4600
   2524 HD2       -86.7200  -11.2920  -53.7010 H       158 ARG    0.4600
   2525 HE        -86.6060   -8.6320  -54.6330 H       158 ARG   -0.8000
   2526 HH11      -84.9330  -11.6740  -55.0340 H       158 ARG    0.4600
   2527 HH12      -83.3990  -10.9330  -55.3480 H       158 ARG    0.4600
   2528 HH21      -84.5980   -7.6590  -55.0450 H       158 ARG    0.5100
   2529 HH22      -83.2070   -8.6440  -55.3540 H       158 ARG   -0.5100
   2530 N         -92.8120  -12.6760  -54.2720 N.am    159 SER   -0.4700
   2531 CA        -93.6240  -13.8130  -54.6790 C.3     159 SER    0.3100
   2532 C         -94.0760  -13.6270  -56.1220 C.2     159 SER    0.0700
   2533 O         -94.1610  -12.4940  -56.6030 O.2     159 SER    0.0900
   2534 CB        -94.8240  -13.9860  -53.7460 C.3     159 SER    0.0500
   2535 OG        -95.6730  -12.8540  -53.7900 O.3     159 SER    0.0900
   2536 HN        -93.1480  -12.1450  -53.4970 H       159 SER    0.0900
   2537 HA        -93.0000  -14.6940  -54.6540 H       159 SER   -0.6600
   2538 HB1       -94.4680  -14.1220  -52.7020 H       159 SER    0.4300
   2539 HB2       -95.4090  -14.8800  -54.0550 H       159 SER    0.5100
   2540 HG1       -95.2620  -12.1940  -53.2270 H       159 SER   -0.5100
   2541 N         -94.3380  -14.7430  -56.8080 N.am    160 ALA   -0.4700
   2542 CA        -94.6820  -14.7440  -58.2310 C.3     160 ALA    0.3100
   2543 C         -95.7010  -13.6710  -58.5770 C.2     160 ALA    0.0700
   2544 O         -95.5350  -12.9190  -59.5380 O.2     160 ALA    0.0900
   2545 CB        -95.1990  -16.1160  -58.6470 C.3     160 ALA   -0.2700
   2546 HN        -94.3110  -15.6380  -56.3730 H       160 ALA    0.0900
   2547 HA        -93.7930  -14.4900  -58.7920 H       160 ALA    0.0900
   2548 HB1       -96.1050  -16.3750  -58.0600 H       160 ALA    0.0900
   2549 HB2       -94.4210  -16.8860  -58.4580 H       160 ALA    0.5100
   2550 HB3       -95.4640  -16.1080  -59.7260 H       160 ALA   -0.5100
   2551 N         -96.7540  -13.6050  -57.7700 N.am    161 ASP   -0.4700
   2552 CA        -97.7540  -12.5660  -57.9060 C.3     161 ASP    0.3100
   2553 C         -97.1770  -11.2500  -57.4130 C.2     161 ASP    0.0700
   2554 O         -97.3670  -10.2020  -58.0280 O.2     161 ASP    0.0900
   2555 CB        -98.9940  -12.9280  -57.0870 C.3     161 ASP   -0.2800
   2556 CG       -100.2030  -12.0980  -57.4630 C.2     161 ASP    0.0900
   2557 OD1      -100.0460  -11.0940  -58.1890 O.co2   161 ASP    0.0900
   2558 OD2      -101.3180  -12.4480  -57.0230 O.co2   161 ASP    0.6200
   2559 HN        -96.9030  -14.2630  -57.0370 H       161 ASP   -0.7600
   2560 HA        -98.0050  -12.4740  -58.9520 H       161 ASP   -0.7600
   2561 HB1       -98.7770  -12.7660  -56.0100 H       161 ASP    0.5100
   2562 HB2       -99.2370  -13.9990  -57.2530 H       161 ASP   -0.5100
   2563 N         -96.4530  -11.3080  -56.3010 N.am    162 GLY   -0.4700
   2564 CA        -95.9740  -10.1060  -55.6520 C.3     162 GLY    0.3100
   2565 C         -97.0290   -9.6020  -54.6900 C.2     162 GLY   -0.0200
   2566 O         -97.0370   -8.4290  -54.3200 O.2     162 GLY    0.0900
   2567 HN        -96.2100  -12.1720  -55.8660 H       162 GLY    0.0900
   2568 HA1       -95.7770   -9.3580  -56.4070 H       162 GLY    0.5100
   2569 HA2       -95.0670  -10.3390  -55.1130 H       162 GLY   -0.5100
   2570 N         -97.9310  -10.5010  -54.2920 N.am    163 THR   -0.4700
   2571 CA        -98.9850  -10.1780  -53.3340 C.3     163 THR    0.3100
   2572 C         -99.0570  -11.1860  -52.1890 C.2     163 THR    0.0700
   2573 O         -99.5800  -10.8850  -51.1160 O.2     163 THR    0.0900
   2574 CB       -100.3710  -10.1160  -54.0040 C.3     163 THR    0.1400
   2575 CG2      -100.3920   -9.0700  -55.1130 C.3     163 THR    0.0900
   2576 OG1      -100.7020  -11.3980  -54.5460 O.3     163 THR   -0.6600
   2577 HN        -97.9250  -11.4380  -54.6310 H       163 THR    0.4300
   2578 HA        -98.7450   -9.2220  -52.8920 H       163 THR   -0.2700
   2579 HB       -101.1400   -9.8300  -53.2560 H       163 THR    0.0900
   2580 HG1      -100.9770  -11.2390  -55.4520 H       163 THR    0.0900
   2581 HG21      -99.7720   -9.4110  -55.9710 H       163 THR    0.0900
   2582 HG22      -99.9780   -8.1100  -54.7360 H       163 THR    0.5100
   2583 HG23     -101.4330   -8.9150  -55.4670 H       163 THR   -0.5100
   2584 N         -98.5350  -12.3920  -52.4150 N.am    164 HSE   -0.4700
   2585 CA        -98.6120  -13.4520  -51.4170 C.3     164 HSE    0.3100
   2586 C         -97.6660  -13.2090  -50.2360 C.2     164 HSE    0.0700
   2587 O         -96.5040  -12.8580  -50.4310 O.2     164 HSE    0.0900
   2588 CB        -98.3290  -14.8150  -52.0590 C.3     164 HSE   -0.0800
   2589 CG        -98.7580  -15.9780  -51.2180 C.ar    164 HSE    0.0900
   2590 CD2       -99.9190  -16.6740  -51.1880 C.ar    164 HSE    0.0900
   2591 ND1       -97.9420  -16.5410  -50.2580 N.ar    164 HSE   -0.7000
   2592 CE1       -98.5840  -17.5370  -49.6760 C.ar    164 HSE    0.2200
   2593 NE2       -99.7870  -17.6410  -50.2200 N.ar    164 HSE    0.2500
   2594 HN        -98.0720  -12.6200  -53.2670 H       164 HSE    0.1300
   2595 HA        -99.6040  -13.4380  -50.9890 H       164 HSE   -0.3600
   2596 HB1       -97.2370  -14.9030  -52.2410 H       164 HSE    0.3200
   2597 HB2       -98.8670  -14.8710  -53.0290 H       164 HSE   -0.0500
   2598 HD2      -100.8140  -16.5440  -51.7830 H       164 HSE    0.0900
   2599 HE1       -98.2110  -18.1800  -48.8790 H       164 HSE    0.5100
   2600 HE2      -100.4910  -18.3070  -49.9760 H       164 HSE   -0.5100
   2601 N         -98.1730  -13.3930  -49.0030 N.am    165 PRO   -0.2900
   2602 CA        -97.4610  -13.1970  -47.7310 C.3     165 PRO    0.0000
   2603 C         -96.1420  -13.9670  -47.5650 C.2     165 PRO    0.0900
   2604 O         -95.2490  -13.4970  -46.8520 O.2     165 PRO    0.0900
   2605 CB        -98.4730  -13.6910  -46.6960 C.3     165 PRO    0.0200
   2606 CG        -99.7860  -13.4140  -47.3150 C.3     165 PRO    0.0900
   2607 CD        -99.5970  -13.6910  -48.7790 C.3     165 PRO   -0.1800
   2608 HA        -97.1650  -12.1650  -47.6180 H       165 PRO    0.0900
   2609 HB1       -98.3620  -13.1410  -45.7380 H       165 PRO    0.0900
   2610 HB2       -98.3460  -14.7770  -46.5030 H       165 PRO   -0.1800
   2611 HG1      -100.5690  -14.0760  -46.8890 H       165 PRO    0.0900
   2612 HG2      -100.0830  -12.3560  -47.1500 H       165 PRO    0.0900
   2613 HD1       -99.8070  -14.7530  -49.0240 H       165 PRO    0.5100
   2614 HD2      -100.2280  -13.0240  -49.4050 H       165 PRO   -0.5100
   2615 N         -96.0170  -15.1300  -48.2020 N.am    166 GLY   -0.4700
   2616 CA        -94.8530  -15.9780  -48.0200 C.3     166 GLY    0.3100
   2617 C         -93.6690  -15.6290  -48.9000 C.2     166 GLY   -0.0200
   2618 O         -92.6980  -16.3830  -48.9770 O.2     166 GLY    0.0900
   2619 HN        -96.7140  -15.4680  -48.8290 H       166 GLY    0.0900
   2620 HA1       -95.1560  -16.9930  -48.2380 H       166 GLY    0.5100
   2621 HA2       -94.5510  -15.8940  -46.9870 H       166 GLY   -0.5100
   2622 N         -93.7400  -14.4800  -49.5670 N.am    167 GLY   -0.4700
   2623 CA        -92.6890  -14.0670  -50.4740 C.3     167 GLY    0.3100
   2624 C         -92.0480  -12.7670  -50.0400 C.2     167 GLY   -0.0200
   2625 O         -91.3640  -12.1050  -50.8210 O.2     167 GLY    0.0900
   2626 HN        -94.5130  -13.8580  -49.4740 H       167 GLY    0.0900
   2627 HA1       -93.1220  -13.9400  -51.4560 H       167 GLY    0.5100
   2628 HA2       -91.9390  -14.8440  -50.4970 H       167 GLY   -0.5100
   2629 N         -92.2720  -12.4020  -48.7800 N.am    168 LEU   -0.4700
   2630 CA        -91.7340  -11.1740  -48.2140 C.3     168 LEU    0.3100
   2631 C         -90.3020  -11.3880  -47.7330 C.2     168 LEU    0.0700
   2632 O         -90.0890  -11.9810  -46.6770 O.2     168 LEU    0.0900
   2633 CB        -92.6060  -10.7300  -47.0380 C.3     168 LEU   -0.1800
   2634 CG        -92.5320   -9.2720  -46.5980 C.3     168 LEU    0.0900
   2635 CD1       -93.2790   -8.3870  -47.5920 C.3     168 LEU    0.0900
   2636 CD2       -93.0780   -9.1000  -45.1820 C.3     168 LEU   -0.0900
   2637 HN        -92.8220  -12.9590  -48.1630 H       168 LEU    0.0900
   2638 HA        -91.7250  -10.4190  -48.9860 H       168 LEU   -0.2700
   2639 HB1       -92.3260  -11.3540  -46.1640 H       168 LEU    0.0900
   2640 HB2       -93.6620  -10.9420  -47.3090 H       168 LEU    0.0900
   2641 HG        -91.4680   -8.9540  -46.5460 H       168 LEU    0.0900
   2642 HD11      -94.3460   -8.6910  -47.6470 H       168 LEU   -0.2700
   2643 HD12      -92.8290   -8.4900  -48.6030 H       168 LEU    0.0900
   2644 HD13      -93.2280   -7.3260  -47.2670 H       168 LEU    0.0900
   2645 HD21      -92.4870   -9.7130  -44.4680 H       168 LEU    0.0900
   2646 HD22      -94.1370   -9.4330  -45.1430 H       168 LEU    0.5100
   2647 HD23      -93.0100   -8.0330  -44.8770 H       168 LEU   -0.5100
   2648 N         -89.3240  -10.8970  -48.4950 N.am    169 VAL   -0.4700
   2649 CA        -87.9090  -11.1120  -48.1680 C.3     169 VAL    0.3100
   2650 C         -87.1210   -9.8360  -47.8520 C.2     169 VAL    0.0700
   2651 O         -87.5170   -8.7250  -48.2250 O.2     169 VAL    0.0900
   2652 CB        -87.1580  -11.8930  -49.2860 C.3     169 VAL   -0.0900
   2653 CG1       -87.6390  -13.3430  -49.3620 C.3     169 VAL    0.0900
   2654 CG2       -87.2890  -11.1840  -50.6390 C.3     169 VAL   -0.2700
   2655 HN        -89.5090  -10.3630  -49.3160 H       169 VAL    0.0900
   2656 HA        -87.8680  -11.6660  -47.2420 H       169 VAL    0.0900
   2657 HB        -86.0670  -11.8800  -49.0730 H       169 VAL    0.0900
   2658 HG11      -88.7270  -13.3730  -49.5840 H       169 VAL   -0.2700
   2659 HG12      -87.4610  -13.8510  -48.3900 H       169 VAL    0.0900
   2660 HG13      -87.0970  -13.8810  -50.1690 H       169 VAL    0.0900
   2661 HG21      -86.8580  -10.1620  -50.5770 H       169 VAL    0.0900
   2662 HG22      -88.3610  -11.1010  -50.9200 H       169 VAL    0.5100
   2663 HG23      -86.7400  -11.7530  -51.4200 H       169 VAL   -0.5100
   2664 N         -85.9990  -10.0180  -47.1570 N.am    170 CYS   -0.4700
   2665 CA        -85.0820   -8.9330  -46.8540 C.3     170 CYS    0.3100
   2666 C         -83.9770   -8.9040  -47.8870 C.2     170 CYS    0.0700
   2667 O         -83.2190   -9.8620  -48.0250 O.2     170 CYS    0.0900
   2668 CB        -84.4730   -9.1040  -45.4660 C.3     170 CYS   -0.1000
   2669 SG        -83.4010   -7.7340  -44.9800 S.3     170 CYS    0.0900
   2670 HN        -85.7380  -10.9160  -46.8090 H       170 CYS    0.0900
   2671 HA        -85.6330   -8.0060  -46.9090 H       170 CYS   -0.0800
   2672 HB1       -83.8850  -10.0460  -45.4550 H       170 CYS    0.5100
   2673 HB2       -85.2990   -9.1970  -44.7300 H       170 CYS   -0.5100
   2674 N         -83.8740   -7.7940  -48.6050 N.am    171 THR   -0.4700
   2675 CA        -83.0230   -7.7290  -49.7830 C.3     171 THR    0.3100
   2676 C         -82.7020   -6.2600  -50.0930 C.2     171 THR    0.0700
   2677 O         -83.3790   -5.3600  -49.5900 O.2     171 THR    0.0900
   2678 CB        -83.7310   -8.4270  -50.9780 C.3     171 THR    0.1400
   2679 CG2       -84.9050   -7.5940  -51.4770 C.3     171 THR    0.0900
   2680 OG1       -82.8050   -8.6710  -52.0460 O.3     171 THR   -0.6600
   2681 HN        -84.3700   -6.9610  -48.3720 H       171 THR    0.4300
   2682 HA        -82.0890   -8.2210  -49.5560 H       171 THR   -0.2700
   2683 HB        -84.1540   -9.3980  -50.6460 H       171 THR    0.0900
   2684 HG1       -82.5920   -7.8090  -52.4120 H       171 THR    0.0900
   2685 HG21      -84.5350   -6.6730  -51.9780 H       171 THR    0.0900
   2686 HG22      -85.5480   -7.2970  -50.6220 H       171 THR    0.5100
   2687 HG23      -85.5010   -8.1810  -52.2090 H       171 THR   -0.5100
   2688 N         -81.6630   -5.9060  -50.8680 N.am    172 PRO   -0.2900
   2689 CA        -81.4770   -4.5320  -51.3110 C.3     172 PRO    0.0000
   2690 C         -82.6580   -4.0030  -52.0940 C.2     172 PRO    0.0900
   2691 O         -83.0330   -4.6270  -53.0880 O.2     172 PRO    0.0900
   2692 CB        -80.1670   -4.5490  -52.1120 C.3     172 PRO    0.0200
   2693 CG        -79.3900   -5.6920  -51.4580 C.3     172 PRO    0.0900
   2694 CD        -80.4950   -6.7210  -51.2140 C.3     172 PRO   -0.1800
   2695 HA        -81.4690   -3.8700  -50.4600 H       172 PRO    0.0900
   2696 HB1       -79.6230   -3.5850  -52.0170 H       172 PRO    0.0900
   2697 HB2       -80.3530   -4.7520  -53.1880 H       172 PRO   -0.1800
   2698 HG1       -78.6040   -6.0890  -52.1340 H       172 PRO    0.0900
   2699 HG2       -78.9170   -5.3690  -50.5070 H       172 PRO    0.0900
   2700 HD1       -80.7050   -7.3170  -52.1290 H       172 PRO    0.5100
   2701 HD2       -80.2420   -7.3990  -50.3720 H       172 PRO   -0.5100
   2702 N         -83.2510   -2.8850  -51.6400 N.am    173 ILE   -0.4700
   2703 CA        -84.4510   -2.3310  -52.2380 C.3     173 ILE    0.3100
   2704 C         -84.1230   -1.1470  -53.1140 C.2     173 ILE    0.0700
   2705 O         -84.9490   -0.7240  -53.9200 O.2     173 ILE    0.0900
   2706 CB        -85.5120   -1.9480  -51.1950 C.3     173 ILE   -0.0900
   2707 CG1       -85.0360   -0.9830  -50.0740 C.3     173 ILE    0.0900
   2708 CG2       -86.0300   -3.2690  -50.5840 C.3     173 ILE   -0.2700
   2709 CD        -85.1720    0.5090  -50.4080 C.3     173 ILE    0.0900
   2710 HN        -82.8870   -2.3820  -50.8600 H       173 ILE    0.0900
   2711 HA        -84.8500   -3.0740  -52.9120 H       173 ILE    0.0900
   2712 HB        -86.3450   -1.3930  -51.6780 H       173 ILE   -0.1800
   2713 HG11      -83.9680   -1.1960  -49.8630 H       173 ILE    0.0900
   2714 HG12      -85.6330   -1.1900  -49.1620 H       173 ILE    0.0900
   2715 HG21      -85.2410   -3.7330  -49.9540 H       173 ILE   -0.2700
   2716 HG22      -86.3000   -3.9800  -51.3940 H       173 ILE    0.0900
   2717 HG23      -86.9190   -3.0700  -49.9490 H       173 ILE    0.0900
   2718 HD1       -86.2360    0.7610  -50.6070 H       173 ILE    0.0900
   2719 HD2       -84.5750    0.7500  -51.3140 H       173 ILE    0.5100
   2720 HD3       -84.8170    1.1220  -49.5520 H       173 ILE   -0.5100
   2721 N         -82.8970   -0.5820  -53.0120 N.am    174 VAL   -0.4700
   2722 CA        -82.5120    0.5330  -53.8670 C.3     174 VAL    0.3100
   2723 C         -82.0690    0.0210  -55.2430 C.2     174 VAL    0.0700
   2724 O         -81.8330   -1.1760  -55.4180 O.2     174 VAL    0.0900
   2725 CB        -81.3880    1.3610  -53.2170 C.3     174 VAL   -0.0900
   2726 CG1       -81.3520    2.7850  -53.7850 C.3     174 VAL    0.0900
   2727 CG2       -81.5910    1.4060  -51.7180 C.3     174 VAL   -0.2700
   2728 HN        -82.2140   -0.8980  -52.3570 H       174 VAL    0.0900
   2729 HA        -83.3840    1.1480  -54.0270 H       174 VAL    0.0900
   2730 HB        -80.4120    0.8650  -53.4080 H       174 VAL    0.0900
   2731 HG11      -82.3680    3.2340  -53.7570 H       174 VAL   -0.2700
   2732 HG12      -81.0040    2.7630  -54.8400 H       174 VAL    0.0900
   2733 HG13      -80.6680    3.4160  -53.1790 H       174 VAL    0.0900
   2734 HG21      -81.5730    0.3770  -51.2990 H       174 VAL    0.0900
   2735 HG22      -82.5740    1.8670  -51.4830 H       174 VAL    0.5100
   2736 HG23      -80.7790    1.9960  -51.2440 H       174 VAL   -0.5100
   2737 N         -82.0490    0.8990  -56.2640 N.am    175 ASP   -0.4700
   2738 CA        -81.4960    0.6740  -57.5740 C.3     175 ASP    0.3100
   2739 C         -80.2170   -0.1360  -57.5310 C.2     175 ASP    0.0700
   2740 O         -79.2730    0.1990  -56.8090 O.2     175 ASP    0.0900
   2741 CB        -81.1900    2.0050  -58.3190 C.3     175 ASP   -0.2800
   2742 CG        -82.3440    2.9980  -58.2550 C.2     175 ASP    0.0900
   2743 OD1       -82.7850    3.3260  -57.1230 O.co2   175 ASP    0.0900
   2744 OD2       -82.7240    3.4910  -59.3430 O.co2   175 ASP    0.6200
   2745 HN        -82.4450    1.8050  -56.1460 H       175 ASP   -0.7600
   2746 HA        -82.2130    0.0940  -58.1370 H       175 ASP   -0.7600
   2747 HB1       -80.9780    1.7800  -59.3850 H       175 ASP    0.5100
   2748 HB2       -80.2950    2.4770  -57.8590 H       175 ASP   -0.5100
   2749 N         -80.1040   -1.1920  -58.3660 N.am    176 THR   -0.4700
   2750 CA        -78.9200   -2.0400  -58.4080 C.3     176 THR    0.3100
   2751 C         -77.6750   -1.2660  -58.8380 C.2     176 THR    0.0700
   2752 O         -76.5470   -1.7380  -58.6720 O.2     176 THR    0.0900
   2753 CB        -79.1270   -3.2430  -59.3430 C.3     176 THR    0.1400
   2754 CG2       -79.8780   -2.8180  -60.5970 C.3     176 THR    0.0900
   2755 OG1       -77.8550   -3.7900  -59.7130 O.3     176 THR   -0.6600
   2756 HN        -80.8350   -1.4390  -58.9960 H       176 THR    0.4300
   2757 HA        -78.7200   -2.3800  -57.4030 H       176 THR   -0.2700
   2758 HB        -79.7190   -4.0270  -58.8230 H       176 THR    0.0900
   2759 HG1       -78.0430   -4.6190  -60.1560 H       176 THR    0.0900
   2760 HG21      -79.3980   -1.9200  -61.0440 H       176 THR    0.0900
   2761 HG22      -80.9300   -2.5670  -60.3420 H       176 THR    0.5100
   2762 HG23      -79.8590   -3.6390  -61.3450 H       176 THR   -0.5100
   2763 N         -77.8840   -0.0740  -59.3910 N.am    177 ALA   -0.4700
   2764 CA        -76.7830    0.7970  -59.7640 C.3     177 ALA    0.3100
   2765 C         -76.0110    1.2640  -58.5320 C.2     177 ALA    0.0700
   2766 O         -74.8000    1.4650  -58.5870 O.2     177 ALA    0.0900
   2767 CB        -77.3000    1.9890  -60.5510 C.3     177 ALA   -0.2700
   2768 HN        -78.8010    0.2720  -59.5750 H       177 ALA    0.0900
   2769 HA        -76.0880    0.2250  -60.3590 H       177 ALA    0.0900
   2770 HB1       -78.0230    2.5680  -59.9380 H       177 ALA    0.0900
   2771 HB2       -77.8160    1.6400  -61.4710 H       177 ALA    0.5100
   2772 HB3       -76.4550    2.6550  -60.8260 H       177 ALA   -0.5100
   2773 N         -76.7180    1.4340  -57.4170 N.am    178 THR   -0.4700
   2774 CA        -76.1130    1.9550  -56.1990 C.3     178 THR    0.3100
   2775 C         -75.5590    0.8280  -55.3380 C.2     178 THR    0.0700
   2776 O         -74.5570    0.9950  -54.6390 O.2     178 THR    0.0900
   2777 CB        -77.1360    2.7280  -55.3600 C.3     178 THR    0.1400
   2778 CG2       -77.8550    3.7800  -56.2020 C.3     178 THR    0.0900
   2779 OG1       -78.0960    1.8130  -54.8290 O.3     178 THR   -0.6600
   2780 HN        -77.6880    1.2110  -57.3650 H       178 THR    0.4300
   2781 HA        -75.2980    2.6040  -56.4850 H       178 THR   -0.2700
   2782 HB        -76.6240    3.2470  -54.5200 H       178 THR    0.0900
   2783 HG1       -78.6190    1.5140  -55.5760 H       178 THR    0.0900
   2784 HG21      -78.3900    3.2910  -57.0450 H       178 THR    0.0900
   2785 HG22      -77.1180    4.4980  -56.6190 H       178 THR    0.5100
   2786 HG23      -78.5960    4.3220  -55.5780 H       178 THR   -0.5100
   2787 N         -76.2350   -0.3160  -55.3900 N.am    179 VAL   -0.4700
   2788 CA        -75.8480   -1.4920  -54.6250 C.3     179 VAL    0.3100
   2789 C         -74.3790   -1.8180  -54.8470 C.2     179 VAL    0.0700
   2790 O         -73.6360   -2.1250  -53.9010 O.2     179 VAL    0.0900
   2791 CB        -76.7080   -2.6970  -55.0210 C.3     179 VAL   -0.0900
   2792 CG1       -76.2430   -3.9530  -54.2980 C.3     179 VAL    0.0900
   2793 CG2       -78.1670   -2.4100  -54.7200 C.3     179 VAL   -0.2700
   2794 HN        -77.0450   -0.4190  -55.9610 H       179 VAL    0.0900
   2795 HA        -75.9770   -1.2670  -53.5760 H       179 VAL    0.0900
   2796 HB        -76.6330   -2.8560  -56.1180 H       179 VAL    0.0900
   2797 HG11      -76.1480   -3.7530  -53.2100 H       179 VAL   -0.2700
   2798 HG12      -75.2520   -4.2690  -54.6880 H       179 VAL    0.0900
   2799 HG13      -76.9810   -4.7700  -54.4460 H       179 VAL    0.0900
   2800 HG21      -78.5080   -1.5200  -55.2910 H       179 VAL    0.0900
   2801 HG22      -78.2960   -2.2050  -53.6350 H       179 VAL    0.5100
   2802 HG23      -78.7920   -3.2810  -55.0130 H       179 VAL   -0.5100
   2803 N         -73.9600   -1.7120  -56.1070 N.am    180 LYS   -0.4700
   2804 CA        -72.5650   -1.9250  -56.4710 C.3     180 LYS    0.3100
   2805 C         -71.6400   -0.9660  -55.7150 C.2     180 LYS    0.0700
   2806 O         -70.6540   -1.3980  -55.1060 O.2     180 LYS    0.0900
   2807 CB        -72.3780   -1.7900  -57.9860 C.3     180 LYS   -0.1800
   2808 CG        -73.2630   -2.7080  -58.8120 C.3     180 LYS    0.0900
   2809 CD        -72.8110   -2.7250  -60.2650 C.3     180 LYS    0.0900
   2810 CE        -73.7150   -3.5890  -61.1300 C.3     180 LYS   -0.1800
   2811 NZ        -73.0990   -3.8700  -62.4540 N.4     180 LYS    0.0900
   2812 HN        -74.5780   -1.4830  -56.8550 H       180 LYS    0.0900
   2813 HA        -72.2810   -2.9150  -56.1450 H       180 LYS   -0.1800
   2814 HB1       -71.3180   -2.0140  -58.2280 H       180 LYS    0.0900
   2815 HB2       -72.5990   -0.7400  -58.2720 H       180 LYS    0.0900
   2816 HG1       -74.3140   -2.3520  -58.7580 H       180 LYS    0.2100
   2817 HG2       -73.2110   -3.7380  -58.3990 H       180 LYS    0.0500
   2818 HD1       -71.7740   -3.1200  -60.3180 H       180 LYS    0.0500
   2819 HD2       -72.8190   -1.6860  -60.6590 H       180 LYS   -0.3000
   2820 HE1       -74.6790   -3.0650  -61.3100 H       180 LYS    0.3300
   2821 HE2       -73.8980   -4.5630  -60.6280 H       180 LYS    0.3300
   2822 HZ1       -72.1980   -4.3720  -62.3180 H       180 LYS    0.3300
   2823 HZ2       -72.9260   -2.9740  -62.9540 H       180 LYS    0.5100
   2824 HZ3       -73.7430   -4.4610  -63.0180 H       180 LYS   -0.5100
   2825 N         -71.9810    0.3270  -55.7420 N.am    181 VAL   -0.4700
   2826 CA        -71.2510    1.3640  -55.0110 C.3     181 VAL    0.3100
   2827 C         -71.0820    0.9960  -53.5440 C.2     181 VAL    0.0700
   2828 O         -69.9590    0.8180  -53.0570 O.2     181 VAL    0.0900
   2829 CB        -71.9880    2.7190  -55.0690 C.3     181 VAL   -0.0900
   2830 CG1       -71.3030    3.7450  -54.1650 C.3     181 VAL    0.0900
   2831 CG2       -72.0850    3.2200  -56.5020 C.3     181 VAL   -0.2700
   2832 HN        -72.7620    0.6470  -56.2710 H       181 VAL    0.0900
   2833 HA        -70.2720    1.4540  -55.4540 H       181 VAL    0.0900
   2834 HB        -73.0390    2.5800  -54.7370 H       181 VAL    0.0900
   2835 HG11      -70.2120    3.7680  -54.3730 H       181 VAL   -0.2700
   2836 HG12      -71.4560    3.4720  -53.0990 H       181 VAL    0.0900
   2837 HG13      -71.7220    4.7560  -54.3560 H       181 VAL    0.0900
   2838 HG21      -72.6430    2.4890  -57.1250 H       181 VAL    0.0900
   2839 HG22      -71.0670    3.3450  -56.9270 H       181 VAL    0.5100
   2840 HG23      -72.6240    4.1910  -56.5260 H       181 VAL   -0.5100
   2841 N         -72.2150    0.8860  -52.8500 N.am    182 VAL   -0.4700
   2842 CA        -72.2440    0.5190  -51.4410 C.3     182 VAL    0.3100
   2843 C         -71.3360   -0.6730  -51.1150 C.2     182 VAL    0.0700
   2844 O         -70.3840   -0.5480  -50.3330 O.2     182 VAL    0.0900
   2845 CB        -73.6920    0.2240  -50.9810 C.3     182 VAL   -0.0900
   2846 CG1       -73.7350   -0.2140  -49.5180 C.3     182 VAL    0.0900
   2847 CG2       -74.5560    1.4440  -51.1960 C.3     182 VAL   -0.2700
   2848 HN        -73.1030    1.0520  -53.2710 H       182 VAL    0.0900
   2849 HA        -71.8290    1.3390  -50.8730 H       182 VAL    0.0900
   2850 HB        -74.1190   -0.5810  -51.6150 H       182 VAL    0.0900
   2851 HG11      -73.3210    0.5850  -48.8680 H       182 VAL   -0.2700
   2852 HG12      -73.1270   -1.1340  -49.3810 H       182 VAL    0.0900
   2853 HG13      -74.7850   -0.4110  -49.2130 H       182 VAL    0.0900
   2854 HG21      -74.2950    1.9310  -52.1600 H       182 VAL    0.0900
   2855 HG22      -74.3910    2.1740  -50.3750 H       182 VAL    0.5100
   2856 HG23      -75.6260    1.1490  -51.2250 H       182 VAL   -0.5100
   2857 N         -71.5930   -1.8280  -51.7280 N.am    183 ILE   -0.4700
   2858 CA        -70.8430   -3.0050  -51.3040 C.3     183 ILE    0.3100
   2859 C         -69.3830   -2.9960  -51.7660 C.2     183 ILE    0.0700
   2860 O         -68.5440   -3.6980  -51.2010 O.2     183 ILE    0.0900
   2861 CB        -71.5350   -4.3300  -51.6830 C.3     183 ILE   -0.0900
   2862 CG1       -71.0830   -4.8080  -53.0580 C.3     183 ILE    0.0900
   2863 CG2       -73.0420   -4.2010  -51.5700 C.3     183 ILE   -0.2700
   2864 CD        -70.1100   -5.9500  -52.9750 C.3     183 ILE    0.0900
   2865 HN        -72.2640   -1.9360  -52.4560 H       183 ILE    0.0900
   2866 HA        -70.7280   -2.9480  -50.2310 H       183 ILE    0.0900
   2867 HB        -71.1840   -5.1360  -51.0060 H       183 ILE   -0.1800
   2868 HG11      -70.5990   -3.9630  -53.5910 H       183 ILE    0.0900
   2869 HG12      -71.9730   -5.1350  -53.6370 H       183 ILE    0.0900
   2870 HG21      -73.4500   -3.6900  -52.4680 H       183 ILE   -0.2700
   2871 HG22      -73.3030   -3.6020  -50.6720 H       183 ILE    0.0900
   2872 HG23      -73.5030   -5.2090  -51.4950 H       183 ILE    0.0900
   2873 HD1       -70.5780   -6.8130  -52.4560 H       183 ILE    0.0900
   2874 HD2       -69.2100   -5.6400  -52.4040 H       183 ILE    0.5100
   2875 HD3       -69.8130   -6.2710  -53.9970 H       183 ILE   -0.5100
   2876 N         -69.0720   -2.2130  -52.7930 N.am    184 GLN   -0.4700
   2877 CA        -67.6810   -2.0740  -53.1920 C.3     184 GLN    0.3100
   2878 C         -66.9290   -1.2730  -52.1450 C.2     184 GLN    0.0700
   2879 O         -65.8200   -1.6380  -51.7360 O.2     184 GLN    0.0900
   2880 CB        -67.5540   -1.4160  -54.5670 C.3     184 GLN   -0.1800
   2881 CG        -67.5580   -2.3960  -55.7320 C.3     184 GLN    0.0900
   2882 CD        -66.2750   -3.2090  -55.8270 C.2     184 GLN    0.0900
   2883 NE2       -65.9910   -3.7200  -57.0200 N.am    184 GLN   -0.1800
   2884 OE1       -65.5470   -3.3710  -54.8490 O.2     184 GLN    0.0900
   2885 HN        -69.7500   -1.7050  -53.3190 H       184 GLN    0.0900
   2886 HA        -67.2430   -3.0610  -53.2110 H       184 GLN    0.5500
   2887 HB1       -66.6020   -0.8430  -54.5940 H       184 GLN   -0.5500
   2888 HB2       -68.4010   -0.7120  -54.6980 H       184 GLN   -0.6200
   2889 HG1       -67.6850   -1.8290  -56.6790 H       184 GLN    0.3200
   2890 HG2       -68.4100   -3.0980  -55.6100 H       184 GLN    0.3000
   2891 HE21      -65.1610   -4.2640  -57.1470 H       184 GLN    0.5100
   2892 HE22      -66.6070   -3.5610  -57.7920 H       184 GLN   -0.5100
   2893 N         -67.5520   -0.1790  -51.7050 N.am    185 VAL   -0.4700
   2894 CA        -66.9960    0.6450  -50.6430 C.3     185 VAL    0.3100
   2895 C         -66.7370   -0.2170  -49.4240 C.2     185 VAL    0.0700
   2896 O         -65.6200   -0.2650  -48.9050 O.2     185 VAL    0.0900
   2897 CB        -67.9500    1.7780  -50.2390 C.3     185 VAL   -0.0900
   2898 CG1       -67.4970    2.4040  -48.9250 C.3     185 VAL    0.0900
   2899 CG2       -68.0340    2.8210  -51.3400 C.3     185 VAL   -0.2700
   2900 HN        -68.4230    0.1220  -52.0830 H       185 VAL    0.0900
   2901 HA        -66.0640    1.0570  -51.0010 H       185 VAL    0.0900
   2902 HB        -68.9770    1.3700  -50.1200 H       185 VAL    0.0900
   2903 HG11      -66.4740    2.8220  -49.0340 H       185 VAL   -0.2700
   2904 HG12      -67.4830    1.6350  -48.1240 H       185 VAL    0.0900
   2905 HG13      -68.1870    3.2270  -48.6410 H       185 VAL    0.0900
   2906 HG21      -68.2350    2.3300  -52.3170 H       185 VAL    0.0900
   2907 HG22      -67.0720    3.3730  -51.4120 H       185 VAL    0.5100
   2908 HG23      -68.8590    3.5330  -51.1250 H       185 VAL   -0.5100
   2909 N         -67.7850   -0.9110  -48.9830 N.am    186 ASN   -0.4700
   2910 CA        -67.6720   -1.8580  -47.8840 C.3     186 ASN    0.3100
   2911 C         -66.5410   -2.8760  -48.0860 C.2     186 ASN    0.0700
   2912 O         -65.8290   -3.2230  -47.1440 O.2     186 ASN    0.0900
   2913 CB        -69.0160   -2.5660  -47.6710 C.3     186 ASN   -0.1800
   2914 CG        -68.8740   -3.8800  -46.9260 C.2     186 ASN    0.0900
   2915 ND2       -68.8700   -3.8100  -45.5960 N.am    186 ASN    0.0900
   2916 OD1       -68.7730   -4.9470  -47.5360 O.2     186 ASN    0.5500
   2917 HN        -68.6920   -0.8120  -49.3850 H       186 ASN   -0.5500
   2918 HA        -67.3860   -1.3140  -46.9960 H       186 ASN   -0.6200
   2919 HB1       -69.4780   -2.7700  -48.6610 H       186 ASN    0.3200
   2920 HB2       -69.6870   -1.9000  -47.0870 H       186 ASN    0.3000
   2921 HD21      -69.1060   -2.9520  -45.1390 H       186 ASN    0.5100
   2922 HD22      -68.6310   -4.6160  -45.0540 H       186 ASN   -0.5100
   2923 N         -66.3670   -3.3440  -49.3200 N.am    187 THR   -0.4700
   2924 CA        -65.3100   -4.3000  -49.6180 C.3     187 THR    0.3100
   2925 C         -63.9440   -3.6920  -49.3420 C.2     187 THR    0.0700
   2926 O         -63.0950   -4.3110  -48.6970 O.2     187 THR    0.0900
   2927 CB        -65.3760   -4.7710  -51.0790 C.3     187 THR    0.1400
   2928 CG2       -64.1300   -5.5620  -51.4420 C.3     187 THR    0.0900
   2929 OG1       -66.5220   -5.6100  -51.2550 O.3     187 THR   -0.6600
   2930 HN        -66.9430   -3.0650  -50.0840 H       187 THR    0.4300
   2931 HA        -65.4270   -5.1400  -48.9510 H       187 THR   -0.2700
   2932 HB        -65.4610   -3.8960  -51.7570 H       187 THR    0.0900
   2933 HG1       -67.2860   -5.0330  -51.1860 H       187 THR    0.0900
   2934 HG21      -63.9400   -6.3470  -50.6790 H       187 THR    0.0900
   2935 HG22      -63.2510   -4.8850  -51.4820 H       187 THR    0.5100
   2936 HG23      -64.2680   -6.0550  -52.4290 H       187 THR   -0.5100
   2937 N         -63.7380   -2.4670  -49.8190 N.am    188 PHE   -0.4700
   2938 CA        -62.4650   -1.7850  -49.6400 C.3     188 PHE    0.3100
   2939 C         -62.1600   -1.4550  -48.1870 C.2     188 PHE    0.0700
   2940 O         -61.1110   -1.8270  -47.6530 O.2     188 PHE    0.0900
   2941 CB        -62.4330   -0.4960  -50.4540 C.3     188 PHE   -0.1800
   2942 CG        -61.9750   -0.6900  -51.8550 C.ar    188 PHE    0.0900
   2943 CD1       -62.8730   -1.0160  -52.8520 C.ar    188 PHE    0.0900
   2944 CD2       -60.6340   -0.5510  -52.1800 C.ar    188 PHE    0.0000
   2945 CE1       -62.4450   -1.1970  -54.1490 C.ar    188 PHE   -0.1150
   2946 CE2       -60.1990   -0.7280  -53.4800 C.ar    188 PHE    0.1150
   2947 CZ        -61.1060   -1.0510  -54.4650 C.ar    188 PHE   -0.1150
   2948 HN        -64.4410   -1.9650  -50.3180 H       188 PHE    0.1150
   2949 HA        -61.6780   -2.4510  -49.9600 H       188 PHE   -0.1150
   2950 HB1       -61.7370    0.2240  -49.9740 H       188 PHE    0.1150
   2951 HB2       -63.4580   -0.0660  -50.4980 H       188 PHE   -0.1150
   2952 HD1       -63.9200   -1.1310  -52.6130 H       188 PHE    0.1150
   2953 HD2       -59.9220   -0.3000  -51.4080 H       188 PHE   -0.1150
   2954 HE1       -63.1560   -1.4530  -54.9200 H       188 PHE    0.1150
   2955 HE2       -59.1530   -0.6150  -53.7230 H       188 PHE    0.5100
   2956 HZ        -60.7730   -1.1890  -55.4830 H       188 PHE   -0.5100
   2957 N         -63.0840   -0.7370  -47.5560 N.am    189 MET   -0.4700
   2958 CA        -62.9080   -0.2890  -46.1840 C.3     189 MET    0.3100
   2959 C         -62.8400   -1.4450  -45.1710 C.2     189 MET    0.0700
   2960 O         -62.0700   -1.4030  -44.2080 O.2     189 MET    0.0900
   2961 CB        -64.0160    0.7090  -45.8170 C.3     189 MET   -0.1800
   2962 CG        -63.6080    2.1850  -45.9180 C.3     189 MET    0.0900
   2963 SD        -62.7080    2.6390  -47.4190 S.3     189 MET    0.0900
   2964 CE        -63.9950    3.3690  -48.4420 C.3     189 MET   -0.1400
   2965 HN        -63.9390   -0.4730  -47.9960 H       189 MET    0.0900
   2966 HA        -61.9370    0.1780  -46.1020 H       189 MET    0.0900
   2967 HB1       -64.3350    0.5070  -44.7730 H       189 MET   -0.0900
   2968 HB2       -64.8770    0.5380  -46.4960 H       189 MET   -0.2200
   2969 HG1       -62.9750    2.4210  -45.0390 H       189 MET    0.0900
   2970 HG2       -64.5320    2.7960  -45.8600 H       189 MET    0.0900
   2971 HE1       -64.7820    3.8470  -47.8210 H       189 MET    0.0900
   2972 HE2       -64.4790    2.5870  -49.0660 H       189 MET    0.5100
   2973 HE3       -63.5630    4.1470  -49.1070 H       189 MET   -0.5100
   2974 N         -63.6330   -2.4900  -45.3950 N.am    190 SER   -0.4700
   2975 CA        -63.7020   -3.5860  -44.4340 C.3     190 SER    0.3100
   2976 C         -62.7710   -4.7500  -44.7640 C.2     190 SER    0.0700
   2977 O         -62.6200   -5.6750  -43.9630 O.2     190 SER    0.0900
   2978 CB        -65.1430   -4.0840  -44.2820 C.3     190 SER    0.0500
   2979 OG        -65.2210   -5.1530  -43.3560 O.3     190 SER    0.0900
   2980 HN        -64.2030   -2.5700  -46.2100 H       190 SER    0.0900
   2981 HA        -63.3290   -3.2250  -43.4870 H       190 SER   -0.6600
   2982 HB1       -65.5180   -4.4400  -45.2660 H       190 SER    0.4300
   2983 HB2       -65.7860   -3.2550  -43.9200 H       190 SER    0.5100
   2984 HG1       -64.4500   -5.7010  -43.5190 H       190 SER   -0.5100
   2985 N         -62.1380   -4.7220  -45.9320 N.am    191 PHE   -0.4700
   2986 CA        -61.2320   -5.8080  -46.2780 C.3     191 PHE    0.3100
   2987 C         -59.9180   -5.3700  -46.9090 C.2     191 PHE    0.0700
   2988 O         -58.8550   -5.6360  -46.3640 O.2     191 PHE    0.0900
   2989 CB        -61.9180   -6.8480  -47.1680 C.3     191 PHE   -0.1800
   2990 CG        -61.0330   -8.0100  -47.5140 C.ar    191 PHE    0.0900
   2991 CD1       -60.7810   -9.0050  -46.5800 C.ar    191 PHE    0.0900
   2992 CD2       -60.4310   -8.0970  -48.7600 C.ar    191 PHE    0.0000
   2993 CE1       -59.9550  -10.0730  -46.8840 C.ar    191 PHE   -0.1150
   2994 CE2       -59.6060   -9.1650  -49.0730 C.ar    191 PHE    0.1150
   2995 CZ        -59.3680  -10.1540  -48.1320 C.ar    191 PHE   -0.1150
   2996 HN        -62.2470   -3.9870  -46.5970 H       191 PHE    0.1150
   2997 HA        -60.9010   -6.2680  -45.3570 H       191 PHE   -0.1150
   2998 HB1       -62.2240   -6.3690  -48.1230 H       191 PHE    0.1150
   2999 HB2       -62.8080   -7.2540  -46.6420 H       191 PHE   -0.1150
   3000 HD1       -61.2360   -8.9450  -45.6030 H       191 PHE    0.1150
   3001 HD2       -60.6050   -7.3250  -49.4930 H       191 PHE   -0.1150
   3002 HE1       -59.7710  -10.8420  -46.1480 H       191 PHE    0.1150
   3003 HE2       -59.1490   -9.2260  -50.0490 H       191 PHE    0.5100
   3004 HZ        -58.7240  -10.9860  -48.3730 H       191 PHE   -0.5100
   3005 N         -59.9900   -4.7110  -48.0600 N.am    192 LEU   -0.4700
   3006 CA        -58.7860   -4.4220  -48.8290 C.3     192 LEU    0.3100
   3007 C         -57.7140   -3.6190  -48.0860 C.2     192 LEU    0.0700
   3008 O         -56.6270   -4.1430  -47.8290 O.2     192 LEU    0.0900
   3009 CB        -59.1330   -3.7770  -50.1720 C.3     192 LEU   -0.1800
   3010 CG        -59.1230   -4.7600  -51.3430 C.3     192 LEU    0.0900
   3011 CD1       -59.2760   -4.0130  -52.6520 C.3     192 LEU    0.0900
   3012 CD2       -57.8380   -5.5790  -51.3370 C.3     192 LEU   -0.0900
   3013 HN        -60.8540   -4.3910  -48.4440 H       192 LEU    0.0900
   3014 HA        -58.2600   -5.3510  -48.9870 H       192 LEU   -0.2700
   3015 HB1       -58.3960   -2.9730  -50.3790 H       192 LEU    0.0900
   3016 HB2       -60.1450   -3.3280  -50.0970 H       192 LEU    0.0900
   3017 HG        -59.9600   -5.4820  -51.2280 H       192 LEU    0.0900
   3018 HD11      -58.4400   -3.2920  -52.7810 H       192 LEU   -0.2700
   3019 HD12      -60.2340   -3.4490  -52.6560 H       192 LEU    0.0900
   3020 HD13      -59.2620   -4.7300  -53.5000 H       192 LEU    0.0900
   3021 HD21      -57.9150   -6.4040  -50.5960 H       192 LEU    0.0900
   3022 HD22      -56.9790   -4.9320  -51.0580 H       192 LEU    0.5100
   3023 HD23      -57.6660   -6.0200  -52.3410 H       192 LEU   -0.5100
   3024 N         -58.0070   -2.3640  -47.7420 N.am    193 PHE   -0.4700
   3025 CA        -57.0580   -1.5500  -46.9800 C.3     193 PHE    0.3100
   3026 C         -56.5750   -2.2750  -45.7130 C.2     193 PHE    0.0700
   3027 O         -55.3550   -2.4600  -45.5330 O.2     193 PHE    0.0900
   3028 CB        -57.6310   -0.1680  -46.6290 C.3     193 PHE   -0.1800
   3029 CG        -58.1090    0.6190  -47.8140 C.ar    193 PHE    0.0900
   3030 CD1       -57.4720    0.5190  -49.0420 C.ar    193 PHE    0.0900
   3031 CD2       -59.1970    1.4760  -47.6900 C.ar    193 PHE    0.0000
   3032 CE1       -57.9190    1.2590  -50.1280 C.ar    193 PHE   -0.1150
   3033 CE2       -59.6470    2.2180  -48.7670 C.ar    193 PHE    0.1150
   3034 CZ        -59.0110    2.1090  -49.9870 C.ar    193 PHE   -0.1150
   3035 HN        -58.8720   -1.9310  -47.9830 H       193 PHE    0.1150
   3036 HA        -56.1670   -1.4380  -47.5790 H       193 PHE   -0.1150
   3037 HB1       -56.8430    0.4390  -46.1330 H       193 PHE    0.1150
   3038 HB2       -58.5000   -0.2950  -45.9500 H       193 PHE   -0.1150
   3039 HD1       -56.6220   -0.1380  -49.1540 H       193 PHE    0.1150
   3040 HD2       -59.6990    1.5630  -46.7370 H       193 PHE   -0.1150
   3041 HE1       -57.4210    1.1740  -51.0820 H       193 PHE    0.1150
   3042 HE2       -60.4920    2.8800  -48.6530 H       193 PHE    0.5100
   3043 HZ        -59.3610    2.6850  -50.8310 H       193 PHE   -0.5100
   3044 N         -57.5180   -2.7140  -44.8430 N.am    194 PRO   -0.2900
   3045 CA        -57.0940   -3.4780  -43.6680 C.3     194 PRO    0.0000
   3046 C         -56.1880   -4.6580  -44.0030 C.2     194 PRO    0.0900
   3047 O         -55.0980   -4.7180  -43.4460 O.2     194 PRO    0.0900
   3048 CB        -58.4160   -3.9750  -43.0820 C.3     194 PRO    0.0200
   3049 CG        -59.3840   -2.9250  -43.4550 C.3     194 PRO    0.0900
   3050 CD        -58.9840   -2.5190  -44.8410 C.3     194 PRO   -0.1800
   3051 HA        -56.5110   -2.8590  -43.0060 H       194 PRO    0.0900
   3052 HB1       -58.3490   -4.0790  -41.9780 H       194 PRO    0.0900
   3053 HB2       -58.7030   -4.9550  -43.5200 H       194 PRO   -0.1800
   3054 HG1       -60.4220   -3.3230  -43.4450 H       194 PRO    0.0900
   3055 HG2       -59.3220   -2.0640  -42.7570 H       194 PRO    0.0900
   3056 HD1       -59.4550   -3.1680  -45.6090 H       194 PRO    0.5100
   3057 HD2       -59.2270   -1.4540  -45.0400 H       194 PRO   -0.5100
   3058 N         -56.6090   -5.5430  -44.9080 N.am    195 MET   -0.4700
   3059 CA        -55.8120   -6.7200  -45.2600 C.3     195 MET    0.3100
   3060 C         -54.4100   -6.3810  -45.7750 C.2     195 MET    0.0700
   3061 O         -53.4430   -7.0780  -45.4460 O.2     195 MET    0.0900
   3062 CB        -56.5700   -7.6450  -46.2330 C.3     195 MET   -0.1800
   3063 CG        -56.0330   -7.7000  -47.6590 C.3     195 MET    0.0900
   3064 SD        -55.0120   -9.1560  -47.9590 S.3     195 MET    0.0900
   3065 CE        -54.5420   -8.8970  -49.6680 C.3     195 MET   -0.1400
   3066 HN        -57.4800   -5.4430  -45.3830 H       195 MET    0.0900
   3067 HA        -55.5840   -7.2490  -44.3470 H       195 MET    0.0900
   3068 HB1       -57.6250   -7.3030  -46.2780 H       195 MET   -0.0900
   3069 HB2       -56.5410   -8.6740  -45.8180 H       195 MET   -0.2200
   3070 HG1       -55.4350   -6.7840  -47.8470 H       195 MET    0.0900
   3071 HG2       -56.8940   -7.7020  -48.3600 H       195 MET    0.0900
   3072 HE1       -53.7060   -8.1700  -49.7520 H       195 MET    0.0900
   3073 HE2       -55.4020   -8.4980  -50.2470 H       195 MET    0.5100
   3074 HE3       -54.2120   -9.8540  -50.1250 H       195 MET   -0.5100
   3075 N         -54.2860   -5.3100  -46.5620 N.am    196 LEU   -0.4700
   3076 CA        -52.9720   -4.8640  -47.0050 C.3     196 LEU    0.3100
   3077 C         -52.0960   -4.4560  -45.8170 C.2     196 LEU    0.0700
   3078 O         -50.9350   -4.8890  -45.7020 O.2     196 LEU    0.0900
   3079 CB        -53.0900   -3.7150  -48.0100 C.3     196 LEU   -0.1800
   3080 CG        -53.2240   -4.1010  -49.4870 C.3     196 LEU    0.0900
   3081 CD1       -53.0720   -5.6060  -49.7010 C.3     196 LEU    0.0900
   3082 CD2       -54.5360   -3.5990  -50.0770 C.3     196 LEU   -0.0900
   3083 HN        -55.0710   -4.7790  -46.8750 H       196 LEU    0.0900
   3084 HA        -52.4710   -5.7060  -47.4590 H       196 LEU   -0.2700
   3085 HB1       -52.1840   -3.0810  -47.9080 H       196 LEU    0.0900
   3086 HB2       -53.9830   -3.1150  -47.7350 H       196 LEU    0.0900
   3087 HG        -52.4420   -3.5720  -50.0720 H       196 LEU    0.0900
   3088 HD11      -53.8540   -6.1540  -49.1330 H       196 LEU   -0.2700
   3089 HD12      -52.0750   -5.9400  -49.3430 H       196 LEU    0.0900
   3090 HD13      -53.1820   -5.8470  -50.7790 H       196 LEU    0.0900
   3091 HD21      -54.7600   -2.5790  -49.6970 H       196 LEU    0.0900
   3092 HD22      -55.3670   -4.2770  -49.7850 H       196 LEU    0.5100
   3093 HD23      -54.4600   -3.5560  -51.1850 H       196 LEU   -0.5100
   3094 N         -52.6670   -3.6380  -44.9290 N.am    197 VAL   -0.4700
   3095 CA        -51.9800   -3.2360  -43.7030 C.3     197 VAL    0.3100
   3096 C         -51.4920   -4.4320  -42.8570 C.2     197 VAL    0.0700
   3097 O         -50.2880   -4.5680  -42.6110 O.2     197 VAL    0.0900
   3098 CB        -52.8570   -2.2970  -42.8510 C.3     197 VAL   -0.0900
   3099 CG1       -52.1980   -2.0170  -41.5090 C.3     197 VAL    0.0900
   3100 CG2       -53.1370   -0.9950  -43.6020 C.3     197 VAL   -0.2700
   3101 HN        -53.5830   -3.2670  -45.0620 H       197 VAL    0.0900
   3102 HA        -51.0650   -2.7380  -43.9840 H       197 VAL    0.0900
   3103 HB        -53.8470   -2.7710  -42.6810 H       197 VAL    0.0900
   3104 HG11      -51.1420   -1.7030  -41.6610 H       197 VAL   -0.2700
   3105 HG12      -52.2080   -2.9340  -40.8830 H       197 VAL    0.0900
   3106 HG13      -52.7380   -1.2000  -40.9850 H       197 VAL    0.0900
   3107 HG21      -53.6680   -1.2100  -44.5540 H       197 VAL    0.0900
   3108 HG22      -52.1800   -0.4820  -43.8380 H       197 VAL    0.5100
   3109 HG23      -53.7750   -0.3300  -42.9820 H       197 VAL   -0.5100
   3110 N         -52.4210   -5.2940  -42.4260 N.am    198 ILE   -0.4700
   3111 CA        -52.0770   -6.5390  -41.7280 C.3     198 ILE    0.3100
   3112 C         -50.9230   -7.2550  -42.4220 C.2     198 ILE    0.0700
   3113 O         -49.8990   -7.5670  -41.8070 O.2     198 ILE    0.0900
   3114 CB        -53.2580   -7.5560  -41.7030 C.3     198 ILE   -0.0900
   3115 CG1       -54.6100   -6.8810  -41.4790 C.3     198 ILE    0.0900
   3116 CG2       -53.0180   -8.6460  -40.6670 C.3     198 ILE   -0.2700
   3117 CD        -54.6950   -6.1030  -40.2310 C.3     198 ILE    0.0900
   3118 HN        -53.3940   -5.1260  -42.5610 H       198 ILE    0.0900
   3119 HA        -51.7970   -6.2800  -40.7190 H       198 ILE    0.0900
   3120 HB        -53.3630   -8.0210  -42.7070 H       198 ILE   -0.1800
   3121 HG11      -55.3950   -7.6660  -41.4570 H       198 ILE    0.0900
   3122 HG12      -54.8080   -6.1970  -42.3310 H       198 ILE    0.0900
   3123 HG21      -53.1000   -8.2250  -39.6430 H       198 ILE   -0.2700
   3124 HG22      -52.0000   -9.0720  -40.7940 H       198 ILE    0.0900
   3125 HG23      -53.7760   -9.4500  -40.7820 H       198 ILE    0.0900
   3126 HD1       -54.0620   -5.1940  -40.3030 H       198 ILE    0.0900
   3127 HD2       -54.3380   -6.7180  -39.3770 H       198 ILE    0.5100
   3128 HD3       -55.7460   -5.7910  -40.0510 H       198 ILE   -0.5100
   3129 N         -51.1080   -7.5010  -43.7190 N.am    199 SER   -0.4700
   3130 CA        -50.1530   -8.2400  -44.5310 C.3     199 SER    0.3100
   3131 C         -48.7440   -7.6760  -44.4280 C.2     199 SER    0.0700
   3132 O         -47.8560   -8.2930  -43.8190 O.2     199 SER    0.0900
   3133 CB        -50.6020   -8.2420  -45.9930 C.3     199 SER    0.0500
   3134 OG        -49.7700   -9.0710  -46.7800 O.3     199 SER    0.0900
   3135 HN        -51.9220   -7.1840  -44.1980 H       199 SER    0.0900
   3136 HA        -50.0950   -9.2490  -44.1520 H       199 SER   -0.6600
   3137 HB1       -50.5560   -7.2090  -46.3980 H       199 SER    0.4300
   3138 HB2       -51.6440   -8.6200  -46.0610 H       199 SER    0.5100
   3139 HG1       -49.9620   -9.9720  -46.5110 H       199 SER   -0.5100
   3140 N         -48.5360   -6.4970  -45.0070 N.am    200 ILE   -0.4700
   3141 CA        -47.1920   -5.9320  -45.0490 C.3     200 ILE    0.3100
   3142 C         -46.6030   -5.7180  -43.6490 C.2     200 ILE    0.0700
   3143 O         -45.4480   -6.0800  -43.4000 O.2     200 ILE    0.0900
   3144 CB        -47.0920   -4.6470  -45.9260 C.3     200 ILE   -0.0900
   3145 CG1       -47.8720   -3.4840  -45.3180 C.3     200 ILE    0.0900
   3146 CG2       -47.5860   -4.9180  -47.3450 C.3     200 ILE   -0.2700
   3147 CD        -47.7650   -2.2070  -46.1180 C.3     200 ILE    0.0900
   3148 HN        -49.2650   -5.9600  -45.4260 H       200 ILE    0.0900
   3149 HA        -46.5350   -6.6920  -45.4420 H       200 ILE    0.0900
   3150 HB        -46.0340   -4.3090  -45.9640 H       200 ILE   -0.1800
   3151 HG11      -47.4860   -3.2950  -44.2940 H       200 ILE    0.0900
   3152 HG12      -48.9430   -3.7710  -45.2510 H       200 ILE    0.0900
   3153 HG21      -48.6860   -5.0720  -47.3440 H       200 ILE   -0.2700
   3154 HG22      -47.1000   -5.8340  -47.7450 H       200 ILE    0.0900
   3155 HG23      -47.3490   -4.0530  -48.0000 H       200 ILE    0.0900
   3156 HD1       -48.3180   -2.3090  -47.0760 H       200 ILE    0.0900
   3157 HD2       -46.6980   -1.9920  -46.3470 H       200 ILE    0.5100
   3158 HD3       -48.2020   -1.3620  -45.5440 H       200 ILE   -0.5100
   3159 N         -47.3960   -5.1810  -42.7210 N.am    201 LEU   -0.4700
   3160 CA        -46.8860   -4.9070  -41.3810 C.3     201 LEU    0.3100
   3161 C         -46.3910   -6.1570  -40.6840 C.2     201 LEU    0.0700
   3162 O         -45.2350   -6.2330  -40.2660 O.2     201 LEU    0.0900
   3163 CB        -47.9390   -4.2270  -40.5140 C.3     201 LEU   -0.1800
   3164 CG        -48.0410   -2.7280  -40.7550 C.3     201 LEU    0.0900
   3165 CD1       -48.9090   -2.0700  -39.6970 C.3     201 LEU    0.0900
   3166 CD2       -46.6520   -2.1310  -40.7700 C.3     201 LEU   -0.0900
   3167 HN        -48.3490   -4.9460  -42.8950 H       201 LEU    0.0900
   3168 HA        -46.0190   -4.2710  -41.4790 H       201 LEU   -0.2700
   3169 HB1       -47.6860   -4.3990  -39.4460 H       201 LEU    0.0900
   3170 HB2       -48.9270   -4.6890  -40.7260 H       201 LEU    0.0900
   3171 HG        -48.4840   -2.5470  -41.7580 H       201 LEU    0.0900
   3172 HD11      -48.4730   -2.2350  -38.6890 H       201 LEU   -0.2700
   3173 HD12      -49.9300   -2.5080  -39.7190 H       201 LEU    0.0900
   3174 HD13      -48.9680   -0.9770  -39.8830 H       201 LEU    0.0900
   3175 HD21      -46.1730   -2.3030  -41.7570 H       201 LEU    0.0900
   3176 HD22      -46.0280   -2.6060  -39.9840 H       201 LEU    0.5100
   3177 HD23      -46.7100   -1.0350  -40.5910 H       201 LEU   -0.5100
   3178 N         -47.2700   -7.1410  -40.5610 N.am    202 ASN   -0.4700
   3179 CA        -46.8980   -8.3590  -39.8760 C.3     202 ASN    0.3100
   3180 C         -45.7520   -9.0680  -40.5650 C.2     202 ASN    0.0700
   3181 O         -44.9080   -9.6770  -39.9130 O.2     202 ASN    0.0900
   3182 CB        -48.1060   -9.2740  -39.7300 C.3     202 ASN   -0.1800
   3183 CG        -49.0850   -8.7490  -38.7200 C.2     202 ASN    0.0900
   3184 ND2       -49.9640   -7.8520  -39.1530 N.am    202 ASN    0.0900
   3185 OD1       -49.0400   -9.1190  -37.5530 O.2     202 ASN    0.5500
   3186 HN        -48.1970   -7.0910  -40.9240 H       202 ASN   -0.5500
   3187 HA        -46.5080   -8.0910  -38.9050 H       202 ASN   -0.6200
   3188 HB1       -47.7640  -10.2790  -39.4050 H       202 ASN    0.3200
   3189 HB2       -48.6180   -9.3620  -40.7110 H       202 ASN    0.3000
   3190 HD21      -50.6400   -7.4690  -38.5220 H       202 ASN    0.5100
   3191 HD22      -49.9510   -7.5590  -40.1090 H       202 ASN   -0.5100
   3192 N         -45.7040   -8.9790  -41.8900 N.am    203 THR   -0.4700
   3193 CA        -44.5860   -9.5580  -42.6100 C.3     203 THR    0.3100
   3194 C         -43.2850   -8.9160  -42.1430 C.2     203 THR    0.0700
   3195 O         -42.3070   -9.6100  -41.8460 O.2     203 THR    0.0900
   3196 CB        -44.7350   -9.3680  -44.1240 C.3     203 THR    0.1400
   3197 CG2       -43.5730  -10.0370  -44.8620 C.3     203 THR    0.0900
   3198 OG1       -45.9810   -9.9320  -44.5570 O.3     203 THR   -0.6600
   3199 HN        -46.4100   -8.5270  -42.4320 H       203 THR    0.4300
   3200 HA        -44.5470  -10.6100  -42.3700 H       203 THR   -0.2700
   3201 HB        -44.7210   -8.2860  -44.3740 H       203 THR    0.0900
   3202 HG1       -46.6540   -9.2810  -44.3450 H       203 THR    0.0900
   3203 HG21      -43.4430  -11.0810  -44.5030 H       203 THR    0.0900
   3204 HG22      -42.6320   -9.4780  -44.6730 H       203 THR    0.5100
   3205 HG23      -43.7810  -10.0610  -45.9530 H       203 THR   -0.5100
   3206 N         -43.2960   -7.5840  -42.0590 N.am    204 VAL   -0.4700
   3207 CA        -42.1270   -6.8200  -41.6230 C.3     204 VAL    0.3100
   3208 C         -41.7150   -7.1750  -40.1980 C.2     204 VAL    0.0700
   3209 O         -40.5190   -7.2900  -39.8870 O.2     204 VAL    0.0900
   3210 CB        -42.3870   -5.3120  -41.7150 C.3     204 VAL   -0.0900
   3211 CG1       -41.2390   -4.5330  -41.1040 C.3     204 VAL    0.0900
   3212 CG2       -42.5930   -4.9060  -43.1620 C.3     204 VAL   -0.2700
   3213 HN        -44.1030   -7.0480  -42.2920 H       204 VAL    0.0900
   3214 HA        -41.2950   -7.0950  -42.2540 H       204 VAL    0.0900
   3215 HB        -43.3260   -5.0670  -41.1730 H       204 VAL    0.0900
   3216 HG11      -40.2710   -4.8920  -41.5170 H       204 VAL   -0.2700
   3217 HG12      -41.2280   -4.6760  -40.0020 H       204 VAL    0.0900
   3218 HG13      -41.3450   -3.4530  -41.3410 H       204 VAL    0.0900
   3219 HG21      -43.1980   -5.6720  -43.6910 H       204 VAL    0.0900
   3220 HG22      -41.6110   -4.8150  -43.6730 H       204 VAL    0.5100
   3221 HG23      -43.1290   -3.9340  -43.2090 H       204 VAL   -0.5100
   3222 N         -42.7160   -7.3520  -39.3380 N.am    205 ILE   -0.4700
   3223 CA        -42.4890   -7.8150  -37.9810 C.3     205 ILE    0.3100
   3224 C         -41.7280   -9.1170  -38.0270 C.2     205 ILE    0.0700
   3225 O         -40.6350   -9.2330  -37.4720 O.2     205 ILE    0.0900
   3226 CB        -43.8070   -8.1070  -37.2510 C.3     205 ILE   -0.0900
   3227 CG1       -44.6160   -6.8290  -37.0730 C.3     205 ILE    0.0900
   3228 CG2       -43.5210   -8.7440  -35.8890 C.3     205 ILE   -0.2700
   3229 CD        -43.9340   -5.8630  -36.1610 C.3     205 ILE    0.0900
   3230 HN        -43.6650   -7.1740  -39.5870 H       205 ILE    0.0900
   3231 HA        -41.9390   -7.0460  -37.4590 H       205 ILE    0.0900
   3232 HB        -44.4230   -8.7990  -37.8630 H       205 ILE   -0.1800
   3233 HG11      -45.6110   -7.0870  -36.6500 H       205 ILE    0.0900
   3234 HG12      -44.7620   -6.3510  -38.0650 H       205 ILE    0.0900
   3235 HG21      -42.6450   -8.2550  -35.4140 H       205 ILE   -0.2700
   3236 HG22      -43.2980   -9.8250  -36.0170 H       205 ILE    0.0900
   3237 HG23      -44.4010   -8.6210  -35.2220 H       205 ILE    0.0900
   3238 HD1       -42.9720   -6.2890  -35.8050 H       205 ILE    0.0900
   3239 HD2       -44.5780   -5.6560  -35.2790 H       205 ILE    0.5100
   3240 HD3       -43.7240   -4.9160  -36.7010 H       205 ILE   -0.5100
   3241 N         -42.3230  -10.0920  -38.7130 N.am    206 ALA   -0.4700
   3242 CA        -41.8000  -11.4450  -38.7820 C.3     206 ALA    0.3100
   3243 C         -40.3510  -11.4610  -39.2410 C.2     206 ALA    0.0700
   3244 O         -39.5010  -12.1040  -38.6230 O.2     206 ALA    0.0900
   3245 CB        -42.6580  -12.2880  -39.7010 C.3     206 ALA   -0.2700
   3246 HN        -43.1670   -9.9320  -39.2180 H       206 ALA    0.0900
   3247 HA        -41.7980  -11.8570  -37.7840 H       206 ALA    0.0900
   3248 HB1       -42.6630  -11.8540  -40.7240 H       206 ALA    0.0900
   3249 HB2       -43.7020  -12.3180  -39.3230 H       206 ALA    0.5100
   3250 HB3       -42.2510  -13.3200  -39.7570 H       206 ALA   -0.5100
   3251 N         -40.0600  -10.7370  -40.3140 N.am    207 ASN   -0.4700
   3252 CA        -38.6970  -10.6760  -40.7980 C.3     207 ASN    0.3100
   3253 C         -37.7530  -10.0270  -39.7820 C.2     207 ASN    0.0700
   3254 O         -36.6390  -10.5100  -39.5700 O.2     207 ASN    0.0900
   3255 CB        -38.6400   -9.9960  -42.1650 C.3     207 ASN   -0.1800
   3256 CG        -39.4610  -10.7420  -43.2120 C.2     207 ASN    0.0900
   3257 ND2       -39.0970  -10.5760  -44.4820 N.am    207 ASN    0.0900
   3258 OD1       -40.4030  -11.4640  -42.8820 O.2     207 ASN    0.5500
   3259 HN        -40.7440  -10.2170  -40.8210 H       207 ASN   -0.5500
   3260 HA        -38.3210  -11.6870  -40.8660 H       207 ASN   -0.6200
   3261 HB1       -37.5840   -9.9540  -42.5060 H       207 ASN    0.3200
   3262 HB2       -39.0350   -8.9620  -42.0740 H       207 ASN    0.3000
   3263 HD21      -39.6010  -11.0410  -45.2110 H       207 ASN    0.5100
   3264 HD22      -38.3220   -9.9870  -44.7070 H       207 ASN   -0.5100
   3265 N         -38.1880   -8.9310  -39.1290 N.am    208 LYS   -0.4700
   3266 CA        -37.4860   -8.2380  -38.0630 C.3     208 LYS    0.3100
   3267 C         -37.1580   -9.1380  -36.8840 C.2     208 LYS    0.0700
   3268 O         -36.1140   -9.0250  -36.2510 O.2     208 LYS    0.0900
   3269 CB        -38.2900   -6.9590  -37.6670 C.3     208 LYS   -0.1800
   3270 CG        -38.1830   -6.3940  -36.2400 C.3     208 LYS    0.0900
   3271 CD        -36.8190   -5.7950  -35.8790 C.3     208 LYS    0.0900
   3272 CE        -36.8670   -5.0850  -34.5220 C.3     208 LYS   -0.1800
   3273 NZ        -35.4990   -4.8840  -34.0010 N.4     208 LYS    0.0900
   3274 HN        -39.0650   -8.5260  -39.3670 H       208 LYS    0.0900
   3275 HA        -36.5020   -7.9750  -38.4180 H       208 LYS   -0.1800
   3276 HB1       -39.3610   -7.1860  -37.8450 H       208 LYS    0.0900
   3277 HB2       -37.9700   -6.1530  -38.3570 H       208 LYS    0.0900
   3278 HG1       -38.4000   -7.2150  -35.5240 H       208 LYS    0.2100
   3279 HG2       -38.9520   -5.6020  -36.1220 H       208 LYS    0.0500
   3280 HD1       -36.5220   -5.0650  -36.6620 H       208 LYS    0.0500
   3281 HD2       -36.0620   -6.6070  -35.8400 H       208 LYS   -0.3000
   3282 HE1       -37.4290   -5.7010  -33.7890 H       208 LYS    0.3300
   3283 HE2       -37.3460   -4.0880  -34.6290 H       208 LYS    0.3300
   3284 HZ1       -34.9560   -4.3030  -34.6690 H       208 LYS    0.3300
   3285 HZ2       -35.0340   -5.8070  -33.8850 H       208 LYS    0.5100
   3286 HZ3       -35.5470   -4.4030  -33.0800 H       208 LYS   -0.5100
   3287 N         -38.0470  -10.0780  -36.5540 N.am    209 LEU   -0.4700
   3288 CA        -37.8620  -11.0010  -35.4410 C.3     209 LEU    0.3100
   3289 C         -36.9700  -12.1720  -35.8190 C.2     209 LEU    0.0700
   3290 O         -36.1750  -12.6420  -35.0060 O.2     209 LEU    0.0900
   3291 CB        -39.2090  -11.5260  -34.9360 C.3     209 LEU   -0.1800
   3292 CG        -40.0920  -10.5630  -34.1460 C.3     209 LEU    0.0900
   3293 CD1       -41.2530  -11.3180  -33.5290 C.3     209 LEU    0.0900
   3294 CD2       -39.2940   -9.8510  -33.0740 C.3     209 LEU   -0.0900
   3295 HN        -38.8950  -10.1930  -37.0650 H       209 LEU    0.0900
   3296 HA        -37.3480  -10.4730  -34.6520 H       209 LEU   -0.2700
   3297 HB1       -39.0020  -12.4010  -34.2840 H       209 LEU    0.0900
   3298 HB2       -39.7890  -11.8630  -35.8200 H       209 LEU    0.0900
   3299 HG        -40.4800   -9.7740  -34.8260 H       209 LEU    0.0900
   3300 HD11      -40.8750  -12.1060  -32.8430 H       209 LEU   -0.2700
   3301 HD12      -41.8570  -11.8020  -34.3260 H       209 LEU    0.0900
   3302 HD13      -41.8930  -10.6200  -32.9480 H       209 LEU    0.0900
   3303 HD21      -38.5860   -9.1320  -33.5380 H       209 LEU    0.0900
   3304 HD22      -38.7130  -10.5890  -32.4810 H       209 LEU    0.5100
   3305 HD23      -39.9790   -9.2890  -32.4020 H       209 LEU   -0.5100
   3306 N         -37.1090  -12.6560  -37.0510 N.am    210 THR   -0.4700
   3307 CA        -36.2940  -13.7690  -37.5270 C.3     210 THR    0.3100
   3308 C         -34.8460  -13.3340  -37.6580 C.2     210 THR    0.0700
   3309 O         -33.9320  -14.1560  -37.5510 O.2     210 THR    0.0900
   3310 CB        -36.7750  -14.3070  -38.8900 C.3     210 THR    0.1400
   3311 CG2       -37.8510  -15.3720  -38.7080 C.3     210 THR    0.0900
   3312 OG1       -37.3020  -13.2310  -39.6710 O.3     210 THR   -0.6600
   3313 HN        -37.7680  -12.2820  -37.6990 H       210 THR    0.4300
   3314 HA        -36.3460  -14.5510  -36.7840 H       210 THR   -0.2700
   3315 HB        -35.9240  -14.7660  -39.4370 H       210 THR    0.0900
   3316 HG1       -36.6390  -12.5360  -39.6460 H       210 THR    0.0900
   3317 HG21      -38.7900  -14.9080  -38.3380 H       210 THR    0.0900
   3318 HG22      -37.5130  -16.1280  -37.9670 H       210 THR    0.5100
   3319 HG23      -38.0600  -15.8680  -39.6800 H       210 THR   -0.5100
   3320 N         -34.6470  -12.0340  -37.8800 N.am    211 VAL   -0.4700
   3321 CA        -33.3150  -11.4670  -38.0820 C.3     211 VAL    0.3100
   3322 C         -32.6410  -11.0580  -36.7630 C.2     211 VAL    0.0700
   3323 O         -31.4490  -10.7390  -36.7310 O.2     211 VAL    0.0900
   3324 CB        -33.3620  -10.2690  -39.0650 C.3     211 VAL   -0.0900
   3325 CG1       -33.4820   -8.9560  -38.3090 C.3     211 VAL    0.0900
   3326 CG2       -32.1350  -10.2640  -39.9580 C.3     211 VAL   -0.2700
   3327 HN        -35.4030  -11.3860  -37.9180 H       211 VAL    0.0900
   3328 HA        -32.6780  -12.2460  -38.4740 H       211 VAL    0.0900
   3329 HB        -34.2350  -10.3840  -39.7410 H       211 VAL    0.0900
   3330 HG11      -32.5340   -8.7340  -37.7740 H       211 VAL   -0.2700
   3331 HG12      -34.3030   -9.0210  -37.5630 H       211 VAL    0.0900
   3332 HG13      -33.6890   -8.1280  -39.0210 H       211 VAL    0.0900
   3333 HG21      -32.0880  -11.2050  -40.5480 H       211 VAL    0.0900
   3334 HG22      -31.2160  -10.1880  -39.3380 H       211 VAL    0.5100
   3335 HG23      -32.1820   -9.4060  -40.6620 H       211 VAL   -0.5100
   3336 N         -33.4030  -11.0930  -35.6710 N.am    212 MET   -0.4700
   3337 CA        -32.8790  -10.7640  -34.3470 C.3     212 MET    0.3100
   3338 C         -32.1830  -11.9270  -33.6410 C.2     212 MET    0.0700
   3339 O         -32.7560  -13.0030  -33.4640 O.2     212 MET    0.0900
   3340 CB        -33.9780  -10.1860  -33.4500 C.3     212 MET   -0.1800
   3341 CG        -34.2070   -8.6900  -33.6500 C.3     212 MET    0.0900
   3342 SD        -35.8280   -8.1370  -33.0990 S.3     212 MET    0.0900
   3343 CE        -35.9010   -8.9200  -31.4890 C.3     212 MET   -0.1400
   3344 HN        -34.3670  -11.3460  -35.7080 H       212 MET    0.0900
   3345 HA        -32.0840  -10.0450  -34.4730 H       212 MET    0.0900
   3346 HB1       -33.6980  -10.3630  -32.3900 H       212 MET   -0.0900
   3347 HB2       -34.9270  -10.7210  -33.6660 H       212 MET   -0.2200
   3348 HG1       -34.0900   -8.4610  -34.7310 H       212 MET    0.0900
   3349 HG2       -33.4220   -8.1390  -33.0900 H       212 MET    0.0900
   3350 HE1       -34.9830   -8.7140  -30.8970 H       212 MET    0.0900
   3351 HE2       -35.9980  -10.0210  -31.6010 H       212 MET    0.5100
   3352 HE3       -36.7710   -8.5360  -30.9150 H       212 MET   -0.5100
   3353 N         -30.9420  -11.6750  -33.2240 N.am    213 VAL   -0.4700
   3354 CA        -30.0950  -12.6600  -32.5550 C.3     213 VAL    0.3100
   3355 CAT       -30.1170  -14.0930  -29.0510 C.3     213 VAL    0.0700
   3356 C         -30.5090  -12.9010  -31.0990 C.2     213 VAL    0.0900
   3357 O         -30.3150  -12.0530  -30.2450 O.2     213 VAL   -0.0900
   3358 CB        -28.6310  -12.1760  -32.5460 C.3     213 VAL    0.0900
   3359 CG1       -27.7070  -13.2610  -32.0480 C.3     213 VAL   -0.2700
   3360 CG2       -28.2090  -11.7200  -33.9320 C.3     213 VAL    0.0900
   3361 NT        -29.7910  -13.8070  -30.4140 N.pl3   213 VAL    0.0900
   3362 HN        -30.5270  -10.7790  -33.3540 H       213 VAL    0.0900
   3363 HNT       -29.0250  -14.3060  -30.8110 H       213 VAL   -0.2700
   3364 HA        -30.1810  -13.5960  -33.0870 H       213 VAL    0.0900
   3365 HB        -28.5420  -11.2880  -31.8840 H       213 VAL    0.0900
   3366 HG11      -28.1200  -14.2610  -32.3030 H       213 VAL    0.0900
   3367 HG12      -27.6010  -13.1920  -30.9450 H       213 VAL    0.5100
   3368 HG13      -26.7090  -13.1580  -32.5270 H       213 VAL   -0.5100
   3369 HG21      -28.7290  -10.7760  -34.1990 H       213 VAL   -0.4700
   3370 HG22      -28.4750  -12.4950  -34.6830 H       213 VAL    0.3100
   3371 HG23      -27.1130  -11.5400  -33.9530 H       213 VAL   -0.1100
   3372 HT1       -31.2060  -13.9420  -28.8910 H       213 VAL    0.0900
   3373 HT2       -29.5560  -13.4080  -28.3800 H       213 VAL    0.0900
   3374 HT3       -29.8610  -15.1480  -28.8170 H       213 VAL    0.0900
   3375 N         -36.9100  -19.0150  -24.7050 N.am    214 VAL   -0.2700
   3376 CA        -35.8700  -18.5640  -25.6210 C.3     214 VAL    0.0900
   3377 CAY       -39.0930  -18.8910  -23.6850 C.3     214 VAL    0.0900
   3378 C         -36.5140  -18.6710  -27.0030 C.2     214 VAL    0.0900
   3379 O         -36.0130  -18.1500  -28.0010 O.2     214 VAL    0.5100
   3380 CB        -34.5790  -19.4150  -25.5000 C.3     214 VAL   -0.5100
   3381 CG1       -34.8220  -20.8490  -25.9410 C.3     214 VAL   -0.4700
   3382 CG2       -33.4310  -18.7880  -26.2800 C.3     214 VAL    0.3100
   3383 CY        -38.0870  -18.3620  -24.6440 C.2     214 VAL    0.0700
   3384 OY        -38.3320  -17.3830  -25.3450 O.2     214 VAL    0.0900
   3385 HN        -36.7020  -19.8110  -24.1420 H       214 VAL   -0.0900
   3386 HA        -35.6540  -17.5310  -25.3910 H       214 VAL    0.0900
   3387 HB        -34.2370  -19.4110  -24.4430 H       214 VAL   -0.2700
   3388 HG11      -35.1560  -20.8720  -27.0000 H       214 VAL    0.0900
   3389 HG12      -35.6130  -21.3100  -25.3100 H       214 VAL    0.0900
   3390 HG13      -33.8840  -21.4370  -25.8520 H       214 VAL    0.0900
   3391 HG21      -33.3330  -17.7120  -26.0170 H       214 VAL   -0.2700
   3392 HG22      -33.6260  -18.8690  -27.3710 H       214 VAL    0.0900
   3393 HG23      -32.4780  -19.3020  -26.0310 H       214 VAL    0.0900
   3394 HY1       -40.0150  -18.2740  -23.7370 H       214 VAL    0.0900
   3395 HY2       -38.6860  -18.8470  -22.6530 H       214 VAL    0.5100
   3396 HY3       -39.3460  -19.9410  -23.9490 H       214 VAL   -0.5100
   3397 N         -37.6740  -19.3370  -27.0170 N.am    215 GLN   -0.4700
   3398 CA        -38.5070  -19.5310  -28.1950 C.3     215 GLN    0.3100
   3399 C         -39.4000  -18.3210  -28.4630 C.2     215 GLN    0.0700
   3400 O         -40.2600  -18.3560  -29.3460 O.2     215 GLN    0.0900
   3401 CB        -39.3950  -20.7690  -27.9990 C.3     215 GLN   -0.1800
   3402 CG        -38.6590  -22.0100  -27.5120 C.3     215 GLN    0.0900
   3403 CD        -37.7990  -22.6420  -28.5920 C.2     215 GLN    0.0900
   3404 NE2       -36.9420  -23.5720  -28.1890 N.am    215 GLN   -0.1800
   3405 OE1       -37.9030  -22.3020  -29.7720 O.2     215 GLN    0.0900
   3406 HN        -38.0320  -19.7470  -26.1830 H       215 GLN    0.0900
   3407 HA        -37.8610  -19.6600  -29.0500 H       215 GLN    0.5500
   3408 HB1       -39.8780  -21.0080  -28.9700 H       215 GLN   -0.5500
   3409 HB2       -40.1840  -20.5180  -27.2580 H       215 GLN   -0.6200
   3410 HG1       -39.4030  -22.7600  -27.1710 H       215 GLN    0.3200
   3411 HG2       -38.0040  -21.7300  -26.6600 H       215 GLN    0.3000
   3412 HE21      -36.3490  -24.0250  -28.8540 H       215 GLN    0.5100
   3413 HE22      -36.8920  -23.8200  -27.2220 H       215 GLN   -0.5100
   3414 N         -39.1910  -17.2580  -27.6940 N.am    216 ALA   -0.4700
   3415 CA        -40.0020  -16.0540  -27.7700 C.3     216 ALA    0.3100
   3416 C         -40.0250  -15.4600  -29.1780 C.2     216 ALA    0.0700
   3417 O         -41.0810  -15.0630  -29.6870 O.2     216 ALA    0.0900
   3418 CB        -39.4970  -15.0250  -26.7690 C.3     216 ALA   -0.2700
   3419 HN        -38.4560  -17.2390  -27.0200 H       216 ALA    0.0900
   3420 HA        -41.0260  -16.3220  -27.5530 H       216 ALA    0.0900
   3421 HB1       -38.4400  -14.7630  -26.9930 H       216 ALA    0.0900
   3422 HB2       -39.5490  -15.4400  -25.7410 H       216 ALA    0.5100
   3423 HB3       -40.1120  -14.1020  -26.8320 H       216 ALA   -0.5100
   3424 N         -38.8570  -15.4150  -29.8110 N.am    217 LEU   -0.4700
   3425 CA        -38.7350  -14.8220  -31.1340 C.3     217 LEU    0.3100
   3426 C         -39.4500  -15.6490  -32.1980 C.2     217 LEU    0.0700
   3427 O         -40.2440  -15.1200  -32.9850 O.2     217 LEU    0.0900
   3428 CB        -37.2580  -14.6250  -31.4930 C.3     217 LEU   -0.1800
   3429 CG        -36.6870  -13.2410  -31.1620 C.3     217 LEU    0.0900
   3430 CD1       -37.0510  -12.8120  -29.7490 C.3     217 LEU    0.0900
   3431 CD2       -35.1770  -13.2010  -31.3740 C.3     217 LEU   -0.0900
   3432 HN        -38.0210  -15.7810  -29.4110 H       217 LEU    0.0900
   3433 HA        -39.2510  -13.8730  -31.1260 H       217 LEU   -0.2700
   3434 HB1       -37.1420  -14.7960  -32.5840 H       217 LEU    0.0900
   3435 HB2       -36.6640  -15.3850  -30.9450 H       217 LEU    0.0900
   3436 HG        -37.0900  -12.4990  -31.8840 H       217 LEU    0.0900
   3437 HD11      -36.6470  -13.5380  -29.0130 H       217 LEU   -0.2700
   3438 HD12      -38.1560  -12.7740  -29.6390 H       217 LEU    0.0900
   3439 HD13      -36.6190  -11.8110  -29.5350 H       217 LEU    0.0900
   3440 HD21      -34.9320  -13.4340  -32.4330 H       217 LEU    0.0900
   3441 HD22      -34.6840  -13.9540  -30.7230 H       217 LEU    0.5100
   3442 HD23      -34.7880  -12.1880  -31.1350 H       217 LEU   -0.5100
   3443 N         -39.1770  -16.9530  -32.2000 N.am    218 ARG   -0.4700
   3444 CA        -39.7780  -17.8800  -33.1530 C.3     218 ARG    0.3100
   3445 C         -41.3010  -17.8670  -33.0700 C.2     218 ARG    0.0700
   3446 O         -41.9950  -17.7930  -34.0870 O.2     218 ARG    0.0900
   3447 CB        -39.2520  -19.2980  -32.9130 C.3     218 ARG   -0.1800
   3448 CG        -38.5390  -19.8910  -34.1120 C.3     218 ARG    0.0900
   3449 CD        -39.4640  -19.9610  -35.3220 C.3     218 ARG    0.0900
   3450 NE        -40.0490  -21.2890  -35.4990 N.pl3   218 ARG   -0.1800
   3451 CZ        -39.6050  -22.1870  -36.3710 C.cat   218 ARG    0.0900
   3452 NH1       -38.5690  -21.9010  -37.1490 N.pl3   218 ARG    0.0900
   3453 NH2       -40.1950  -23.3720  -36.4680 N.pl3   218 ARG    0.2000
   3454 HN        -38.5440  -17.3570  -31.5450 H       218 ARG    0.0900
   3455 HA        -39.5280  -17.5490  -34.1490 H       218 ARG    0.0900
   3456 HB1       -40.1080  -19.9540  -32.6500 H       218 ARG   -0.7000
   3457 HB2       -38.5440  -19.2710  -32.0570 H       218 ARG    0.4400
   3458 HG1       -38.1890  -20.9160  -33.8610 H       218 ARG    0.6400
   3459 HG2       -37.6570  -19.2630  -34.3620 H       218 ARG   -0.8000
   3460 HD1       -38.8900  -19.7220  -36.2430 H       218 ARG    0.4600
   3461 HD2       -40.2980  -19.2400  -35.1940 H       218 ARG    0.4600
   3462 HE        -40.8330  -21.5370  -34.9290 H       218 ARG   -0.8000
   3463 HH11      -38.1230  -21.0080  -37.0790 H       218 ARG    0.4600
   3464 HH12      -38.2340  -22.5760  -37.8060 H       218 ARG    0.4600
   3465 HH21      -40.9770  -23.5900  -35.8840 H       218 ARG    0.5100
   3466 HH22      -39.8580  -24.0460  -37.1250 H       218 ARG   -0.5100
   3467 N         -41.8170  -17.9350  -31.8480 N.am    219 HSE   -0.4700
   3468 CA        -43.2490  -17.8340  -31.6170 C.3     219 HSE    0.3100
   3469 C         -43.7850  -16.4810  -32.0770 C.2     219 HSE    0.0700
   3470 O         -44.8920  -16.3960  -32.5980 O.2     219 HSE    0.0900
   3471 CB        -43.5880  -18.0690  -30.1430 C.3     219 HSE   -0.0800
   3472 CG        -43.3370  -19.4720  -29.6770 C.ar    219 HSE    0.0900
   3473 CD2       -42.4450  -20.4020  -30.0910 C.ar    219 HSE    0.0900
   3474 ND1       -44.0580  -20.0530  -28.6560 N.ar    219 HSE   -0.7000
   3475 CE1       -43.6210  -21.2840  -28.4640 C.ar    219 HSE    0.2200
   3476 NE2       -42.6410  -21.5220  -29.3180 N.ar    219 HSE    0.2500
   3477 HN        -41.2490  -18.0560  -31.0370 H       219 HSE    0.1300
   3478 HA        -43.7370  -18.5740  -32.2340 H       219 HSE   -0.3600
   3479 HB1       -44.6630  -17.8390  -29.9840 H       219 HSE    0.3200
   3480 HB2       -42.9720  -17.3820  -29.5230 H       219 HSE   -0.0500
   3481 HD2       -41.6970  -20.3380  -30.8710 H       219 HSE    0.0900
   3482 HE1       -43.9890  -22.0020  -27.7320 H       219 HSE    0.5100
   3483 HE2       -42.1200  -22.3720  -29.4010 H       219 HSE   -0.5100
   3484 N         -43.0020  -15.4210  -31.8870 N.am    220 GLY   -0.4700
   3485 CA        -43.3930  -14.1140  -32.3840 C.3     220 GLY    0.3100
   3486 C         -43.6420  -14.2000  -33.8740 C.2     220 GLY   -0.0200
   3487 O         -44.6470  -13.7010  -34.4000 O.2     220 GLY    0.0900
   3488 HN        -42.1310  -15.4740  -31.4050 H       220 GLY    0.0900
   3489 HA1       -42.5970  -13.4130  -32.1840 H       220 GLY    0.5100
   3490 HA2       -44.2960  -13.8060  -31.8770 H       220 GLY   -0.5100
   3491 N         -42.7250  -14.8800  -34.5550 N.am    221 VAL   -0.4700
   3492 CA        -42.8060  -15.0480  -35.9970 C.3     221 VAL    0.3100
   3493 C         -44.0750  -15.7970  -36.3860 C.2     221 VAL    0.0700
   3494 O         -44.9100  -15.2940  -37.1470 O.2     221 VAL    0.0900
   3495 CB        -41.5710  -15.8020  -36.5370 C.3     221 VAL   -0.0900
   3496 CG1       -41.6690  -15.9800  -38.0450 C.3     221 VAL    0.0900
   3497 CG2       -40.2890  -15.0660  -36.1590 C.3     221 VAL   -0.2700
   3498 HN        -41.9400  -15.3050  -34.1080 H       221 VAL    0.0900
   3499 HA        -42.8700  -14.0670  -36.4420 H       221 VAL    0.0900
   3500 HB        -41.5070  -16.7990  -36.0510 H       221 VAL    0.0900
   3501 HG11      -41.9050  -15.0100  -38.5310 H       221 VAL   -0.2700
   3502 HG12      -42.4760  -16.7040  -38.2890 H       221 VAL    0.0900
   3503 HG13      -40.7010  -16.3510  -38.4460 H       221 VAL    0.0900
   3504 HG21      -40.3650  -14.6730  -35.1230 H       221 VAL    0.0900
   3505 HG22      -40.1250  -14.2110  -36.8510 H       221 VAL    0.5100
   3506 HG23      -39.4240  -15.7600  -36.2120 H       221 VAL   -0.5100
   3507 N         -44.2170  -16.9980  -35.8370 N.am    222 LEU   -0.4700
   3508 CA        -45.3430  -17.8620  -36.1510 C.3     222 LEU    0.3100
   3509 C         -46.6830  -17.1740  -35.8760 C.2     222 LEU    0.0700
   3510 O         -47.5810  -17.2170  -36.7090 O.2     222 LEU    0.0900
   3511 CB        -45.2160  -19.1910  -35.3900 C.3     222 LEU   -0.1800
   3512 CG        -43.8910  -19.9070  -35.6800 C.3     222 LEU    0.0900
   3513 CD1       -43.5610  -21.0200  -34.6820 C.3     222 LEU    0.0900
   3514 CD2       -43.8870  -20.4380  -37.1070 C.3     222 LEU   -0.0900
   3515 HN        -43.5560  -17.3630  -35.1850 H       222 LEU    0.0900
   3516 HA        -45.3480  -18.0370  -37.2170 H       222 LEU   -0.2700
   3517 HB1       -46.0560  -19.8560  -35.6850 H       222 LEU    0.0900
   3518 HB2       -45.2850  -18.9890  -34.3000 H       222 LEU    0.0900
   3519 HG        -43.0720  -19.1570  -35.6570 H       222 LEU    0.0900
   3520 HD11      -44.4330  -21.6980  -34.5630 H       222 LEU   -0.2700
   3521 HD12      -43.3160  -20.5790  -33.6910 H       222 LEU    0.0900
   3522 HD13      -42.6980  -21.6150  -35.0500 H       222 LEU    0.0900
   3523 HD21      -44.0090  -19.6000  -37.8270 H       222 LEU    0.0900
   3524 HD22      -44.7280  -21.1510  -37.2480 H       222 LEU    0.5100
   3525 HD23      -42.9240  -20.9500  -37.3190 H       222 LEU   -0.5100
   3526 N         -46.8040  -16.5170  -34.7260 N.am    223 VAL   -0.4700
   3527 CA        -48.0080  -15.7660  -34.3960 C.3     223 VAL    0.3100
   3528 C         -48.2940  -14.6860  -35.4380 C.2     223 VAL    0.0700
   3529 O         -49.4370  -14.5220  -35.8880 O.2     223 VAL    0.0900
   3530 CB        -47.9040  -15.1210  -33.0040 C.3     223 VAL   -0.0900
   3531 CG1       -48.9730  -14.0510  -32.8220 C.3     223 VAL    0.0900
   3532 CG2       -48.0250  -16.1780  -31.9280 C.3     223 VAL   -0.2700
   3533 HN        -46.0790  -16.5090  -34.0410 H       223 VAL    0.0900
   3534 HA        -48.8440  -16.4500  -34.4270 H       223 VAL    0.0900
   3535 HB        -46.9000  -14.6580  -32.8880 H       223 VAL    0.0900
   3536 HG11      -49.9690  -14.4560  -33.1020 H       223 VAL   -0.2700
   3537 HG12      -48.7490  -13.1780  -33.4720 H       223 VAL    0.0900
   3538 HG13      -49.0080  -13.7280  -31.7590 H       223 VAL    0.0900
   3539 HG21      -47.2120  -16.9270  -32.0370 H       223 VAL    0.0900
   3540 HG22      -49.0020  -16.6990  -32.0170 H       223 VAL    0.5100
   3541 HG23      -47.9420  -15.7090  -30.9250 H       223 VAL   -0.5100
   3542 N         -47.2530  -13.9540  -35.8300 N.am    224 ALA   -0.4700
   3543 CA        -47.4170  -12.9170  -36.8410 C.3     224 ALA    0.3100
   3544 C         -47.8390  -13.4800  -38.2080 C.2     224 ALA    0.0700
   3545 O         -48.4830  -12.7800  -38.9930 O.2     224 ALA    0.0900
   3546 CB        -46.1530  -12.0810  -36.9630 C.3     224 ALA   -0.2700
   3547 HN        -46.3360  -14.0770  -35.4570 H       224 ALA    0.0900
   3548 HA        -48.2510  -12.2960  -36.5520 H       224 ALA    0.0900
   3549 HB1       -45.2950  -12.7250  -37.2520 H       224 ALA    0.0900
   3550 HB2       -45.9220  -11.6000  -35.9880 H       224 ALA    0.5100
   3551 HB3       -46.2890  -11.3000  -37.7410 H       224 ALA   -0.5100
   3552 N         -47.4850  -14.7360  -38.4950 N.am    225 ARG   -0.4700
   3553 CA        -47.9610  -15.3940  -39.7170 C.3     225 ARG    0.3100
   3554 C         -49.4260  -15.7940  -39.5760 C.2     225 ARG    0.0700
   3555 O         -50.2620  -15.5730  -40.4670 O.2     225 ARG    0.0900
   3556 CB        -47.1200  -16.6390  -40.0410 C.3     225 ARG   -0.1800
   3557 CG        -45.6330  -16.3690  -40.2330 C.3     225 ARG    0.0900
   3558 CD        -44.9460  -17.4730  -41.0410 C.3     225 ARG    0.0900
   3559 NE        -43.4860  -17.4320  -40.9000 N.pl3   225 ARG   -0.1800
   3560 CZ        -42.6850  -16.5870  -41.5490 C.cat   225 ARG    0.0900
   3561 NH1       -41.3700  -16.6330  -41.3570 N.pl3   225 ARG    0.0900
   3562 NH2       -43.1930  -15.6900  -42.3900 N.pl3   225 ARG    0.2000
   3563 HN        -46.8930  -15.2760  -37.9010 H       225 ARG    0.0900
   3564 HA        -47.8950  -14.6800  -40.5250 H       225 ARG    0.0900
   3565 HB1       -47.5140  -17.0940  -40.9730 H       225 ARG   -0.7000
   3566 HB2       -47.2380  -17.3640  -39.2080 H       225 ARG    0.4400
   3567 HG1       -45.1470  -16.2960  -39.2360 H       225 ARG    0.6400
   3568 HG2       -45.5080  -15.4020  -40.7650 H       225 ARG   -0.8000
   3569 HD1       -45.1850  -17.3510  -42.1190 H       225 ARG    0.4600
   3570 HD2       -45.2920  -18.4670  -40.6840 H       225 ARG    0.4600
   3571 HE        -43.0620  -18.0840  -40.2730 H       225 ARG   -0.8000
   3572 HH11      -40.9810  -17.3030  -40.7240 H       225 ARG    0.4600
   3573 HH12      -40.7700  -15.9990  -41.8440 H       225 ARG    0.4600
   3574 HH21      -44.1810  -15.6470  -42.5400 H       225 ARG    0.5100
   3575 HH22      -42.5860  -15.0600  -42.8740 H       225 ARG   -0.5100
   3576 N         -49.7210  -16.3980  -38.4290 N.am    226 ALA   -0.4700
   3577 CA        -51.0630  -16.8120  -38.0720 C.3     226 ALA    0.3100
   3578 C         -52.0560  -15.6670  -38.2410 C.2     226 ALA    0.0700
   3579 O         -53.1380  -15.8620  -38.7760 O.2     226 ALA    0.0900
   3580 CB        -51.0800  -17.3330  -36.6450 C.3     226 ALA   -0.2700
   3581 HN        -49.0170  -16.5980  -37.7520 H       226 ALA    0.0900
   3582 HA        -51.3740  -17.5830  -38.7600 H       226 ALA    0.0900
   3583 HB1       -50.7490  -16.5380  -35.9440 H       226 ALA    0.0900
   3584 HB2       -50.3910  -18.1980  -36.5500 H       226 ALA    0.5100
   3585 HB3       -52.1110  -17.6430  -36.3680 H       226 ALA   -0.5100
   3586 N         -51.6810  -14.4680  -37.8020 N.am    227 VAL   -0.4700
   3587 CA        -52.5770  -13.3230  -37.9060 C.3     227 VAL    0.3100
   3588 C         -53.0380  -13.0860  -39.3450 C.2     227 VAL    0.0700
   3589 O         -54.2460  -13.0710  -39.6310 O.2     227 VAL    0.0900
   3590 CB        -51.9380  -12.0440  -37.3170 C.3     227 VAL   -0.0900
   3591 CG1       -52.7350  -10.8070  -37.7060 C.3     227 VAL    0.0900
   3592 CG2       -51.8460  -12.1520  -35.8080 C.3     227 VAL   -0.2700
   3593 HN        -50.7890  -14.3010  -37.3910 H       227 VAL    0.0900
   3594 HA        -53.4840  -13.5650  -37.3720 H       227 VAL    0.0900
   3595 HB        -50.8990  -11.9440  -37.6990 H       227 VAL    0.0900
   3596 HG11      -53.8120  -10.9610  -37.4850 H       227 VAL   -0.2700
   3597 HG12      -52.6200  -10.6100  -38.7940 H       227 VAL    0.0900
   3598 HG13      -52.3760   -9.9280  -37.1270 H       227 VAL    0.0900
   3599 HG21      -51.3780  -13.1190  -35.5220 H       227 VAL    0.0900
   3600 HG22      -52.8620  -12.1050  -35.3620 H       227 VAL    0.5100
   3601 HG23      -51.2220  -11.3250  -35.4060 H       227 VAL   -0.5100
   3602 N         -52.0820  -12.9300  -40.2570 N.am    228 VAL   -0.4700
   3603 CA        -52.4250  -12.6520  -41.6460 C.3     228 VAL    0.3100
   3604 C         -53.2200  -13.8020  -42.2750 C.2     228 VAL    0.0700
   3605 O         -54.2980  -13.5800  -42.8500 O.2     228 VAL    0.0900
   3606 CB        -51.1890  -12.2490  -42.5010 C.3     228 VAL   -0.0900
   3607 CG1       -50.6360  -10.9110  -42.0350 C.3     228 VAL    0.0900
   3608 CG2       -50.1000  -13.2980  -42.4420 C.3     228 VAL   -0.2700
   3609 HN        -51.1110  -12.9950  -40.0380 H       228 VAL    0.0900
   3610 HA        -53.1490  -11.8500  -41.6470 H       228 VAL    0.0900
   3611 HB        -51.4860  -12.1730  -43.5680 H       228 VAL    0.0900
   3612 HG11      -50.4950  -10.9180  -40.9330 H       228 VAL   -0.2700
   3613 HG12      -51.3450  -10.0970  -42.2950 H       228 VAL    0.0900
   3614 HG13      -49.6530  -10.7190  -42.5160 H       228 VAL    0.0900
   3615 HG21      -50.4830  -14.2670  -42.8280 H       228 VAL    0.0900
   3616 HG22      -49.7690  -13.4420  -41.3910 H       228 VAL    0.5100
   3617 HG23      -49.2370  -12.9840  -43.0670 H       228 VAL   -0.5100
   3618 N         -52.7120  -15.0280  -42.1260 N.am    229 ILE   -0.4700
   3619 CA        -53.3990  -16.2010  -42.6560 C.3     229 ILE    0.3100
   3620 C         -54.8450  -16.2500  -42.1820 C.2     229 ILE    0.0700
   3621 O         -55.7700  -16.3720  -42.9810 O.2     229 ILE    0.0900
   3622 CB        -52.7050  -17.5030  -42.2250 C.3     229 ILE   -0.0900
   3623 CG1       -51.3330  -17.6270  -42.8860 C.3     229 ILE    0.0900
   3624 CG2       -53.5630  -18.7080  -42.5710 C.3     229 ILE   -0.2700
   3625 CD        -50.5830  -18.8830  -42.4990 C.3     229 ILE    0.0900
   3626 HN        -51.8500  -15.1950  -41.6530 H       229 ILE    0.0900
   3627 HA        -53.4040  -16.1230  -43.7330 H       229 ILE    0.0900
   3628 HB        -52.5290  -17.4800  -41.1280 H       229 ILE   -0.1800
   3629 HG11      -50.7200  -16.7460  -42.5970 H       229 ILE    0.0900
   3630 HG12      -51.4690  -17.6210  -43.9880 H       229 ILE    0.0900
   3631 HG21      -53.7410  -18.7480  -43.6670 H       229 ILE   -0.2700
   3632 HG22      -54.5440  -18.6340  -42.0550 H       229 ILE    0.0900
   3633 HG23      -53.0470  -19.6410  -42.2610 H       229 ILE    0.0900
   3634 HD1       -51.0720  -19.7730  -42.9480 H       229 ILE    0.0900
   3635 HD2       -50.5820  -18.9980  -41.3940 H       229 ILE    0.5100
   3636 HD3       -49.5370  -18.8290  -42.8690 H       229 ILE   -0.5100
   3637 N         -55.0290  -16.1240  -40.8720 N.am    230 ALA   -0.4700
   3638 CA        -56.3440  -16.2170  -40.2610 C.3     230 ALA    0.3100
   3639 C         -57.2880  -15.1590  -40.7990 C.2     230 ALA    0.0700
   3640 O         -58.3760  -15.4800  -41.2780 O.2     230 ALA    0.0900
   3641 CB        -56.2360  -16.1060  -38.7550 C.3     230 ALA   -0.2700
   3642 HN        -54.2700  -15.9590  -40.2470 H       230 ALA    0.0900
   3643 HA        -56.7750  -17.1680  -40.5380 H       230 ALA    0.0900
   3644 HB1       -55.7820  -15.1310  -38.4750 H       230 ALA    0.0900
   3645 HB2       -55.5930  -16.9210  -38.3590 H       230 ALA    0.5100
   3646 HB3       -57.2460  -16.1710  -38.2970 H       230 ALA   -0.5100
   3647 N         -56.8710  -13.8970  -40.7370 N.am    231 PHE   -0.4700
   3648 CA        -57.7250  -12.8110  -41.2120 C.3     231 PHE    0.3100
   3649 C         -58.1490  -12.9670  -42.6780 C.2     231 PHE    0.0700
   3650 O         -59.3480  -12.9260  -43.0050 O.2     231 PHE    0.0900
   3651 CB        -57.0370  -11.4600  -40.9950 C.3     231 PHE   -0.1800
   3652 CG        -57.8310  -10.2910  -41.4970 C.ar    231 PHE    0.0900
   3653 CD1       -58.8660   -9.7660  -40.7350 C.ar    231 PHE    0.0900
   3654 CD2       -57.5380   -9.7130  -42.7270 C.ar    231 PHE    0.0000
   3655 CE1       -59.6030   -8.6830  -41.1920 C.ar    231 PHE   -0.1150
   3656 CE2       -58.2710   -8.6330  -43.1920 C.ar    231 PHE    0.1150
   3657 CZ        -59.3070   -8.1170  -42.4260 C.ar    231 PHE   -0.1150
   3658 HN        -55.9800  -13.6410  -40.3740 H       231 PHE    0.1150
   3659 HA        -58.6560  -12.8510  -40.6650 H       231 PHE   -0.1150
   3660 HB1       -56.0650  -11.4530  -41.5340 H       231 PHE    0.1150
   3661 HB2       -56.8710  -11.3030  -39.9080 H       231 PHE   -0.1150
   3662 HD1       -59.1010  -10.2050  -39.7770 H       231 PHE    0.1150
   3663 HD2       -56.7310  -10.1090  -43.3240 H       231 PHE   -0.1150
   3664 HE1       -60.4050   -8.2800  -40.5910 H       231 PHE    0.1150
   3665 HE2       -58.0370   -8.1950  -44.1520 H       231 PHE    0.5100
   3666 HZ        -59.8810   -7.2770  -42.7870 H       231 PHE   -0.5100
   3667 N         -57.1680  -13.1610  -43.5640 N.am    232 VAL   -0.4700
   3668 CA        -57.4670  -13.2340  -44.9910 C.3     232 VAL    0.3100
   3669 C         -58.2810  -14.4690  -45.3650 C.2     232 VAL    0.0700
   3670 O         -59.2460  -14.3680  -46.1220 O.2     232 VAL    0.0900
   3671 CB        -56.2020  -13.1530  -45.8530 C.3     232 VAL   -0.0900
   3672 CG1       -56.5550  -13.3220  -47.3220 C.3     232 VAL    0.0900
   3673 CG2       -55.5000  -11.8210  -45.6250 C.3     232 VAL   -0.2700
   3674 HN        -56.2130  -13.2640  -43.2970 H       232 VAL    0.0900
   3675 HA        -58.1280  -12.4150  -45.2280 H       232 VAL    0.0900
   3676 HB        -55.4950  -13.9550  -45.5490 H       232 VAL    0.0900
   3677 HG11      -57.3870  -12.6400  -47.5950 H       232 VAL   -0.2700
   3678 HG12      -56.8750  -14.3680  -47.5160 H       232 VAL    0.0900
   3679 HG13      -55.6740  -13.0780  -47.9530 H       232 VAL    0.0900
   3680 HG21      -55.2130  -11.7190  -44.5560 H       232 VAL    0.0900
   3681 HG22      -56.1800  -10.9850  -45.8910 H       232 VAL    0.5100
   3682 HG23      -54.5800  -11.7660  -46.2440 H       232 VAL   -0.5100
   3683 N         -57.9030  -15.6300  -44.8380 N.am    233 VAL   -0.4700
   3684 CA        -58.6860  -16.8440  -45.0660 C.3     233 VAL    0.3100
   3685 C         -60.1310  -16.6570  -44.6110 C.2     233 VAL    0.0700
   3686 O         -61.0710  -16.9830  -45.3370 O.2     233 VAL    0.0900
   3687 CB        -58.0780  -18.0740  -44.3470 C.3     233 VAL   -0.0900
   3688 CG1       -59.1100  -19.1890  -44.2080 C.3     233 VAL    0.0900
   3689 CG2       -56.8410  -18.5730  -45.0790 C.3     233 VAL   -0.2700
   3690 HN        -57.0850  -15.7250  -44.2750 H       233 VAL    0.0900
   3691 HA        -58.7170  -17.0190  -46.1310 H       233 VAL    0.0900
   3692 HB        -57.7280  -17.7720  -43.3370 H       233 VAL    0.0900
   3693 HG11      -59.5940  -19.3840  -45.1890 H       233 VAL   -0.2700
   3694 HG12      -59.8930  -18.8910  -43.4790 H       233 VAL    0.0900
   3695 HG13      -58.6150  -20.1220  -43.8650 H       233 VAL    0.0900
   3696 HG21      -56.0720  -17.7720  -45.1160 H       233 VAL    0.0900
   3697 HG22      -57.1070  -18.8580  -46.1180 H       233 VAL    0.5100
   3698 HG23      -56.4150  -19.4500  -44.5470 H       233 VAL   -0.5100
   3699 N         -60.3060  -16.1060  -43.4120 N.am    234 CYS   -0.4700
   3700 CA        -61.6300  -15.9780  -42.8230 C.3     234 CYS    0.3100
   3701 C         -62.5290  -14.9830  -43.5480 C.2     234 CYS    0.0700
   3702 O         -63.7310  -15.2140  -43.6770 O.2     234 CYS    0.0900
   3703 CB        -61.5320  -15.6090  -41.3370 C.3     234 CYS   -0.1100
   3704 SG        -60.9180  -16.9410  -40.2770 S.3     234 CYS    0.0900
   3705 HN        -59.5440  -15.7610  -42.8690 H       234 CYS    0.0900
   3706 HA        -62.1420  -16.9210  -42.9420 H       234 CYS   -0.2300
   3707 HB1       -62.5430  -15.3090  -40.9890 H       234 CYS    0.1600
   3708 HB2       -60.8560  -14.7340  -41.2440 H       234 CYS    0.5100
   3709 HG1       -59.6410  -16.7480  -40.5760 H       234 CYS   -0.5100
   3710 N         -61.9660  -13.8760  -44.0260 N.am    235 TRP   -0.4700
   3711 CA        -62.8180  -12.8210  -44.5670 C.3     235 TRP    0.3100
   3712 C         -62.8390  -12.6830  -46.0860 C.2     235 TRP    0.0700
   3713 O         -63.7380  -12.0450  -46.6330 O.2     235 TRP    0.0900
   3714 CB        -62.5030  -11.4730  -43.9020 C.3     235 TRP   -0.1800
   3715 CG        -62.8140  -11.4710  -42.4440 C.ar    235 TRP    0.0900
   3716 CD1       -61.9240  -11.5880  -41.4150 C.ar    235 TRP    0.0900
   3717 CD2       -64.1110  -11.3820  -41.8450 C.ar    235 TRP   -0.0300
   3718 CE2       -63.9300  -11.4400  -40.4440 C.ar    235 TRP   -0.1500
   3719 CE3       -65.4080  -11.2540  -42.3540 C.ar    235 TRP    0.2200
   3720 NE1       -62.5850  -11.5610  -40.2130 N.ar    235 TRP   -0.5100
   3721 CZ2       -64.9980  -11.3740  -39.5450 C.ar    235 TRP    0.3700
   3722 CZ3       -66.4720  -11.1890  -41.4590 C.ar    235 TRP    0.2400
   3723 CH2       -66.2580  -11.2490  -40.0720 C.ar    235 TRP    0.1100
   3724 HN        -60.9800  -13.7210  -44.0360 H       235 TRP   -0.2500
   3725 HA        -63.8470  -13.0960  -44.3840 H       235 TRP    0.1700
   3726 HB1       -63.1030  -10.6770  -44.3930 H       235 TRP   -0.2000
   3727 HB2       -61.4230  -11.2480  -44.0340 H       235 TRP    0.1400
   3728 HD1       -60.8540  -11.6860  -41.5300 H       235 TRP   -0.2700
   3729 HE1       -62.1640  -11.6200  -39.3330 H       235 TRP    0.1600
   3730 HE3       -65.5990  -11.2050  -43.4160 H       235 TRP   -0.1400
   3731 HZ2       -64.8550  -11.4170  -38.4750 H       235 TRP    0.1400
   3732 HZ3       -67.4780  -11.0910  -41.8380 H       235 TRP    0.5100
   3733 HH2       -67.1050  -11.1960  -39.4050 H       235 TRP   -0.5100
   3734 N         -61.8620  -13.2720  -46.7700 N.am    236 LEU   -0.4700
   3735 CA        -61.7990  -13.1550  -48.2270 C.3     236 LEU    0.3100
   3736 C         -63.0380  -13.7090  -48.9380 C.2     236 LEU    0.0700
   3737 O         -63.7210  -12.9560  -49.6430 O.2     236 LEU    0.0900
   3738 CB        -60.5000  -13.7530  -48.8050 C.3     236 LEU   -0.1800
   3739 CG        -60.3500  -13.7910  -50.3310 C.3     236 LEU    0.0900
   3740 CD1       -60.3100  -12.3920  -50.9230 C.3     236 LEU    0.0900
   3741 CD2       -59.1090  -14.5690  -50.7420 C.3     236 LEU   -0.0900
   3742 HN        -61.1450  -13.8070  -46.3320 H       236 LEU    0.0900
   3743 HA        -61.8620  -12.1060  -48.4740 H       236 LEU   -0.2700
   3744 HB1       -60.4200  -14.7970  -48.4360 H       236 LEU    0.0900
   3745 HB2       -59.6520  -13.1610  -48.4020 H       236 LEU    0.0900
   3746 HG        -61.2090  -14.3450  -50.7670 H       236 LEU    0.0900
   3747 HD11      -59.4490  -11.8260  -50.5060 H       236 LEU   -0.2700
   3748 HD12      -61.2470  -11.8490  -50.6740 H       236 LEU    0.0900
   3749 HD13      -60.1950  -12.4510  -52.0260 H       236 LEU    0.0900
   3750 HD21      -59.1720  -15.6150  -50.3710 H       236 LEU    0.0900
   3751 HD22      -58.2030  -14.0930  -50.3070 H       236 LEU    0.5100
   3752 HD23      -59.0250  -14.5900  -51.8500 H       236 LEU   -0.5100
   3753 N         -63.3600  -15.0090  -48.7410 N.am    237 PRO   -0.2900
   3754 CA        -64.4820  -15.5740  -49.5060 C.3     237 PRO    0.0000
   3755 C         -65.7920  -14.8570  -49.1970 C.2     237 PRO    0.0900
   3756 O         -66.6330  -14.6870  -50.0840 O.2     237 PRO    0.0900
   3757 CB        -64.5440  -17.0310  -49.0250 C.3     237 PRO    0.0200
   3758 CG        -63.2150  -17.2960  -48.3820 C.3     237 PRO    0.0900
   3759 CD        -62.8110  -15.9860  -47.7830 C.3     237 PRO   -0.1800
   3760 HA        -64.3120  -15.4560  -50.5630 H       237 PRO    0.0900
   3761 HB1       -64.7090  -17.7190  -49.8820 H       237 PRO    0.0900
   3762 HB2       -65.3680  -17.1670  -48.2920 H       237 PRO   -0.1800
   3763 HG1       -63.3050  -18.0770  -47.5970 H       237 PRO    0.0900
   3764 HG2       -62.4720  -17.6290  -49.1370 H       237 PRO    0.0900
   3765 HD1       -63.2610  -15.8360  -46.7800 H       237 PRO    0.5100
   3766 HD2       -61.7060  -15.8850  -47.7230 H       237 PRO   -0.5100
   3767 N         -65.9520  -14.4260  -47.9480 N.am    238 TYR   -0.4700
   3768 CA        -67.1160  -13.6510  -47.5380 C.3     238 TYR    0.3100
   3769 C         -67.3680  -12.4410  -48.4450 C.2     238 TYR    0.0700
   3770 O         -68.4870  -12.2390  -48.9080 O.2     238 TYR    0.0900
   3771 CB        -66.9670  -13.2130  -46.0770 C.3     238 TYR   -0.1800
   3772 CG        -68.1230  -12.3960  -45.5470 C.ar    238 TYR    0.0900
   3773 CD1       -69.3080  -13.0060  -45.1590 C.ar    238 TYR    0.0900
   3774 CD2       -68.0230  -11.0140  -45.4070 C.ar    238 TYR    0.0000
   3775 CE1       -70.3700  -12.2640  -44.6600 C.ar    238 TYR   -0.1150
   3776 CE2       -69.0780  -10.2640  -44.9080 C.ar    238 TYR    0.1150
   3777 CZ        -70.2470  -10.8970  -44.5380 C.ar    238 TYR   -0.1150
   3778 OH        -71.2980  -10.1630  -44.0450 O.3     238 TYR    0.1150
   3779 HN        -65.2800  -14.6140  -47.2350 H       238 TYR    0.1100
   3780 HA        -67.9920  -14.2710  -47.6590 H       238 TYR   -0.5400
   3781 HB1       -66.0540  -12.5870  -45.9780 H       238 TYR    0.4300
   3782 HB2       -66.8840  -14.1150  -45.4350 H       238 TYR   -0.1150
   3783 HD1       -69.4060  -14.0780  -45.2480 H       238 TYR    0.1150
   3784 HD2       -67.1080  -10.5170  -45.6930 H       238 TYR   -0.1150
   3785 HE1       -71.2880  -12.7550  -44.3710 H       238 TYR    0.1150
   3786 HE2       -68.9860   -9.1930  -44.8100 H       238 TYR    0.5100
   3787 HH        -70.9860   -9.2700  -43.8840 H       238 TYR   -0.5100
   3788 N         -66.3290  -11.6540  -48.7180 N.am    239 HSD   -0.4700
   3789 CA        -66.4740  -10.4510  -49.5340 C.3     239 HSD    0.3100
   3790 C         -66.6590  -10.7570  -51.0060 C.2     239 HSD    0.0700
   3791 O         -67.2630   -9.9740  -51.7450 O.2     239 HSD    0.0900
   3792 CB        -65.2640   -9.5380  -49.3610 C.3     239 HSD   -0.0900
   3793 CG        -65.3280   -8.6980  -48.1300 C.ar    239 HSD    0.0900
   3794 CD2       -65.8720   -7.4380  -48.1200 C.ar    239 HSD    0.0900
   3795 ND1       -64.9260   -8.9510  -46.8600 N.ar    239 HSD   -0.3600
   3796 CE1       -65.2290   -7.8400  -46.1190 C.ar    239 HSD    0.3200
   3797 NE2       -65.7980   -6.9370  -46.8970 N.ar    239 HSD   -0.0500
   3798 HN        -65.4110  -11.8500  -48.3810 H       239 HSD    0.2500
   3799 HA        -67.3750   -9.9420  -49.2240 H       239 HSD    0.1300
   3800 HB1       -65.1970   -8.8630  -50.2410 H       239 HSD   -0.7000
   3801 HB2       -64.3480  -10.1630  -49.3110 H       239 HSD    0.2200
   3802 HD1       -64.4930   -9.7930  -46.5400 H       239 HSD    0.1000
   3803 HD2       -66.3150   -6.8590  -48.9220 H       239 HSD    0.5100
   3804 HE1       -65.0220   -7.7410  -45.0530 H       239 HSD   -0.5100
   3805 N         -66.1270  -11.8990  -51.4310 N.am    240 VAL   -0.4700
   3806 CA        -66.2470  -12.3310  -52.8130 C.3     240 VAL    0.3100
   3807 C         -67.6890  -12.7330  -53.0980 C.2     240 VAL    0.0700
   3808 O         -68.2510  -12.3850  -54.1400 O.2     240 VAL    0.0900
   3809 CB        -65.3130  -13.5170  -53.0970 C.3     240 VAL   -0.0900
   3810 CG1       -65.5360  -14.0510  -54.5080 C.3     240 VAL    0.0900
   3811 CG2       -63.8780  -13.1000  -52.9060 C.3     240 VAL   -0.2700
   3812 HN        -65.6240  -12.5070  -50.8220 H       240 VAL    0.0900
   3813 HA        -65.9940  -11.4950  -53.4460 H       240 VAL    0.0900
   3814 HB        -65.5120  -14.3270  -52.3630 H       240 VAL    0.0900
   3815 HG11      -65.5100  -13.2160  -55.2410 H       240 VAL   -0.2700
   3816 HG12      -66.5270  -14.5480  -54.5720 H       240 VAL    0.0900
   3817 HG13      -64.7360  -14.7760  -54.7690 H       240 VAL    0.0900
   3818 HG21      -63.7550  -12.5920  -51.9260 H       240 VAL    0.0900
   3819 HG22      -63.5790  -12.3950  -53.7110 H       240 VAL    0.5100
   3820 HG23      -63.2180  -13.9940  -52.9270 H       240 VAL   -0.5100
   3821 N         -68.2900  -13.4580  -52.1560 N.am    241 ARG   -0.4700
   3822 CA        -69.6840  -13.8500  -52.2750 C.3     241 ARG    0.3100
   3823 C         -70.5950  -12.6300  -52.3570 C.2     241 ARG    0.0700
   3824 O         -71.5780  -12.6300  -53.1040 O.2     241 ARG    0.0900
   3825 CB        -70.1090  -14.7360  -51.1050 C.3     241 ARG   -0.1800
   3826 CG        -71.5080  -15.2940  -51.2690 C.3     241 ARG    0.0900
   3827 CD        -72.1020  -15.7590  -49.9520 C.3     241 ARG    0.0900
   3828 NE        -71.8590  -14.8180  -48.8620 N.pl3   241 ARG   -0.1800
   3829 CZ        -72.5720  -13.7140  -48.6590 C.cat   241 ARG    0.0900
   3830 NH1       -72.2970  -12.9110  -47.6390 N.pl3   241 ARG    0.0900
   3831 NH2       -73.5600  -13.3940  -49.4810 N.pl3   241 ARG    0.2000
   3832 HN        -67.8140  -13.7610  -51.3340 H       241 ARG    0.0900
   3833 HA        -69.8010  -14.3830  -53.2070 H       241 ARG    0.0900
   3834 HB1       -70.0700  -14.1370  -50.1700 H       241 ARG   -0.7000
   3835 HB2       -69.3940  -15.5820  -51.0190 H       241 ARG    0.4400
   3836 HG1       -71.4720  -16.1530  -51.9710 H       241 ARG    0.6400
   3837 HG2       -72.1620  -14.5050  -51.6990 H       241 ARG   -0.8000
   3838 HD1       -71.6480  -16.7310  -49.6620 H       241 ARG    0.4600
   3839 HD2       -73.2030  -15.8700  -50.0590 H       241 ARG    0.4600
   3840 HE        -71.1120  -15.0160  -48.2290 H       241 ARG   -0.8000
   3841 HH11      -71.5490  -13.1340  -47.0150 H       241 ARG    0.4600
   3842 HH12      -72.8390  -12.0820  -47.4950 H       241 ARG    0.4600
   3843 HH21      -73.7750  -13.9840  -50.2600 H       241 ARG    0.5100
   3844 HH22      -74.0920  -12.5620  -49.3230 H       241 ARG   -0.5100
   3845 N         -70.2720  -11.5820  -51.6000 N.am    242 ARG   -0.4700
   3846 CA        -71.1120  -10.3880  -51.6240 C.3     242 ARG    0.3100
   3847 C         -70.9860   -9.6270  -52.9460 C.2     242 ARG    0.0700
   3848 O         -71.9590   -9.0560  -53.4310 O.2     242 ARG    0.0900
   3849 CB        -70.8130   -9.4650  -50.4380 C.3     242 ARG   -0.1800
   3850 CG        -70.7550  -10.1870  -49.1040 C.3     242 ARG    0.0900
   3851 CD        -71.7080   -9.5870  -48.0830 C.3     242 ARG    0.0900
   3852 NE        -71.4210   -8.1810  -47.8070 N.pl3   242 ARG   -0.1800
   3853 CZ        -72.1330   -7.4230  -46.9790 C.cat   242 ARG    0.0900
   3854 NH1       -73.1800   -7.9280  -46.3380 N.pl3   242 ARG    0.0900
   3855 NH2       -71.8020   -6.1540  -46.7930 N.pl3   242 ARG    0.2000
   3856 HN        -69.4720  -11.5640  -51.0050 H       242 ARG    0.0900
   3857 HA        -72.1430  -10.7090  -51.5930 H       242 ARG    0.0900
   3858 HB1       -71.6040   -8.6880  -50.3870 H       242 ARG   -0.7000
   3859 HB2       -69.8350   -8.9690  -50.6150 H       242 ARG    0.4400
   3860 HG1       -69.7190  -10.1270  -48.7060 H       242 ARG    0.6400
   3861 HG2       -71.0190  -11.2540  -49.2600 H       242 ARG   -0.8000
   3862 HD1       -71.6210  -10.1420  -47.1240 H       242 ARG    0.4600
   3863 HD2       -72.7490   -9.6480  -48.4650 H       242 ARG    0.4600
   3864 HE        -70.6400   -7.7630  -48.2700 H       242 ARG   -0.8000
   3865 HH11      -73.4380   -8.8850  -46.4770 H       242 ARG    0.4600
   3866 HH12      -73.7120   -7.3520  -45.7170 H       242 ARG    0.4600
   3867 HH21      -71.0160   -5.7660  -47.2760 H       242 ARG    0.5100
   3868 HH22      -72.3360   -5.5820  -46.1710 H       242 ARG   -0.5100
   3869 N         -69.7970   -9.6310  -53.5400 N.am    243 LEU   -0.4700
   3870 CA        -69.5880   -8.9380  -54.8040 C.3     243 LEU    0.3100
   3871 C         -70.4040   -9.5450  -55.9380 C.2     243 LEU    0.0700
   3872 O         -70.9720   -8.8230  -56.7610 O.2     243 LEU    0.0900
   3873 CB        -68.1060   -8.9190  -55.1610 C.3     243 LEU   -0.1800
   3874 CG        -67.2760   -7.8900  -54.3990 C.3     243 LEU    0.0900
   3875 CD1       -65.8220   -8.2990  -54.4110 C.3     243 LEU    0.0900
   3876 CD2       -67.4460   -6.5140  -55.0170 C.3     243 LEU   -0.0900
   3877 HN        -69.0070  -10.1020  -53.1540 H       243 LEU    0.0900
   3878 HA        -69.9630   -7.9310  -54.7000 H       243 LEU   -0.2700
   3879 HB1       -68.0130   -8.7060  -56.2470 H       243 LEU    0.0900
   3880 HB2       -67.6860   -9.9260  -54.9550 H       243 LEU    0.0900
   3881 HG        -67.6370   -7.8260  -53.3490 H       243 LEU    0.0900
   3882 HD11      -65.4510   -8.3610  -55.4570 H       243 LEU   -0.2700
   3883 HD12      -65.7060   -9.2960  -53.9340 H       243 LEU    0.0900
   3884 HD13      -65.2140   -7.5480  -53.8620 H       243 LEU    0.0900
   3885 HD21      -68.4550   -6.4220  -55.4750 H       243 LEU    0.0900
   3886 HD22      -66.6820   -6.3590  -55.8090 H       243 LEU    0.5100
   3887 HD23      -67.3390   -5.7320  -54.2360 H       243 LEU   -0.5100
   3888 N         -70.4720  -10.8750  -55.9780 N.am    244 MET   -0.4700
   3889 CA        -71.1750  -11.5630  -57.0530 C.3     244 MET    0.3100
   3890 C         -72.6940  -11.4800  -56.9090 C.2     244 MET    0.0700
   3891 O         -73.4380  -11.7810  -57.8430 O.2     244 MET    0.0900
   3892 CB        -70.7100  -13.0170  -57.1650 C.3     244 MET   -0.1800
   3893 CG        -70.9010  -13.8250  -55.9080 C.3     244 MET    0.0900
   3894 SD        -70.5000  -15.5650  -56.1410 S.3     244 MET    0.0900
   3895 CE        -68.8210  -15.4430  -56.7590 C.3     244 MET   -0.1400
   3896 HN        -70.0510  -11.4530  -55.2830 H       244 MET    0.0900
   3897 HA        -70.9750  -11.0330  -57.9740 H       244 MET    0.0900
   3898 HB1       -69.6300  -13.0210  -57.4240 H       244 MET   -0.0900
   3899 HB2       -71.2780  -13.5040  -57.9850 H       244 MET   -0.2200
   3900 HG1       -71.9590  -13.7290  -55.5840 H       244 MET    0.0900
   3901 HG2       -70.2530  -13.4000  -55.1130 H       244 MET    0.0900
   3902 HE1       -68.1990  -14.7880  -56.1110 H       244 MET    0.0900
   3903 HE2       -68.8190  -15.0140  -57.7830 H       244 MET    0.5100
   3904 HE3       -68.3480  -16.4480  -56.7850 H       244 MET   -0.5100
   3905 N         -73.1570  -11.0640  -55.7350 N.am    245 PHE   -0.4700
   3906 CA        -74.5780  -10.8370  -55.5350 C.3     245 PHE    0.3100
   3907 C         -75.0370   -9.7610  -56.5020 C.2     245 PHE    0.0700
   3908 O         -76.1670   -9.7870  -56.9750 O.2     245 PHE    0.0900
   3909 CB        -74.8710  -10.4070  -54.0880 C.3     245 PHE   -0.1800
   3910 CG        -76.3250  -10.0660  -53.8290 C.ar    245 PHE    0.0900
   3911 CD1       -77.2260  -11.0510  -53.4410 C.ar    245 PHE    0.0900
   3912 CD2       -76.7870   -8.7600  -53.9630 C.ar    245 PHE    0.0000
   3913 CE1       -78.5620  -10.7400  -53.2000 C.ar    245 PHE   -0.1150
   3914 CE2       -78.1260   -8.4480  -53.7260 C.ar    245 PHE    0.1150
   3915 CZ        -79.0090   -9.4380  -53.3420 C.ar    245 PHE   -0.1150
   3916 HN        -72.5620  -10.8920  -54.9540 H       245 PHE    0.1150
   3917 HA        -75.0970  -11.7560  -55.7650 H       245 PHE   -0.1150
   3918 HB1       -74.2740   -9.5020  -53.8470 H       245 PHE    0.1150
   3919 HB2       -74.6020  -11.2370  -53.4000 H       245 PHE   -0.1150
   3920 HD1       -76.8860  -12.0690  -53.3250 H       245 PHE    0.1150
   3921 HD2       -76.1020   -7.9790  -54.2530 H       245 PHE   -0.1150
   3922 HE1       -79.2500  -11.5170  -52.9000 H       245 PHE    0.1150
   3923 HE2       -78.4720   -7.4310  -53.8440 H       245 PHE    0.5100
   3924 HZ        -80.0450   -9.1970  -53.1530 H       245 PHE   -0.5100
   3925 N         -74.1460   -8.8210  -56.8060 N.am    246 CYS   -0.4700
   3926 CA        -74.5200   -7.6520  -57.5930 C.3     246 CYS    0.3100
   3927 C         -73.7660   -7.5600  -58.9120 C.2     246 CYS    0.0700
   3928 O         -74.0600   -6.7070  -59.7430 O.2     246 CYS    0.0900
   3929 CB        -74.2910   -6.3740  -56.7790 C.3     246 CYS   -0.1100
   3930 SG        -72.5730   -6.1230  -56.2760 S.3     246 CYS    0.0900
   3931 HN        -73.1940   -8.8730  -56.5140 H       246 CYS    0.0900
   3932 HA        -75.5610   -7.7460  -57.8620 H       246 CYS   -0.2300
   3933 HB1       -74.9310   -6.4210  -55.8730 H       246 CYS    0.1600
   3934 HB2       -74.6190   -5.5090  -57.3930 H       246 CYS    0.5100
   3935 HG1       -72.5610   -7.1190  -55.4030 H       246 CYS   -0.5100
   3936 N         -72.7910   -8.4340  -59.1130 N.am    247 TYR   -0.4700
   3937 CA        -71.9960   -8.3700  -60.3290 C.3     247 TYR    0.3100
   3938 C         -72.2190   -9.5690  -61.2380 C.2     247 TYR    0.0700
   3939 O         -72.3660   -9.4070  -62.4460 O.2     247 TYR    0.0900
   3940 CB        -70.5120   -8.1800  -60.0030 C.3     247 TYR   -0.1800
   3941 CG        -70.1400   -6.7450  -59.7000 C.ar    247 TYR    0.0900
   3942 CD1       -70.0900   -5.7960  -60.7110 C.ar    247 TYR    0.0900
   3943 CD2       -69.8330   -6.3410  -58.4070 C.ar    247 TYR    0.0000
   3944 CE1       -69.7470   -4.4860  -60.4470 C.ar    247 TYR   -0.1150
   3945 CE2       -69.4910   -5.0290  -58.1320 C.ar    247 TYR    0.1150
   3946 CZ        -69.4480   -4.1090  -59.1560 C.ar    247 TYR   -0.1150
   3947 OH        -69.1040   -2.8040  -58.8930 O.3     247 TYR    0.1150
   3948 HN        -72.5640   -9.1540  -58.4620 H       247 TYR    0.1100
   3949 HA        -72.3590   -7.5420  -60.9190 H       247 TYR   -0.5400
   3950 HB1       -69.9010   -8.5030  -60.8730 H       247 TYR    0.4300
   3951 HB2       -70.2510   -8.7840  -59.1080 H       247 TYR   -0.1150
   3952 HD1       -70.3240   -6.0880  -61.7240 H       247 TYR    0.1150
   3953 HD2       -69.8630   -7.0600  -57.6030 H       247 TYR   -0.1150
   3954 HE1       -69.7160   -3.7610  -61.2460 H       247 TYR    0.1150
   3955 HE2       -69.2570   -4.7280  -57.1210 H       247 TYR    0.5100
   3956 HH        -69.0850   -2.6880  -57.9400 H       247 TYR   -0.5100
   3957 N         -72.2620  -10.7700  -60.6570 N.am    248 ILE   -0.4700
   3958 CA        -72.6010  -11.9780  -61.4080 C.3     248 ILE    0.3100
   3959 C         -74.0290  -11.8260  -61.9150 C.2     248 ILE    0.0700
   3960 O         -74.4380  -12.4370  -62.9160 O.2     248 ILE    0.0900
   3961 CB        -72.3630  -13.2740  -60.5670 C.3     248 ILE   -0.0900
   3962 CG1       -71.0180  -13.9070  -60.9440 C.3     248 ILE    0.0900
   3963 CG2       -73.4700  -14.2940  -60.7520 C.3     248 ILE   -0.2700
   3964 CD        -70.7650  -15.2610  -60.3100 C.3     248 ILE    0.0900
   3965 HN        -72.0650  -10.8960  -59.6880 H       248 ILE    0.0900
   3966 HA        -71.9860  -11.9970  -62.2960 H       248 ILE    0.0900
   3967 HB        -72.3040  -12.9990  -59.4930 H       248 ILE   -0.1800
   3968 HG11      -70.2060  -13.2160  -60.6290 H       248 ILE    0.0900
   3969 HG12      -70.9830  -14.0240  -62.0480 H       248 ILE    0.0900
   3970 HG21      -73.4240  -14.7270  -61.7740 H       248 ILE   -0.2700
   3971 HG22      -74.4590  -13.8080  -60.6170 H       248 ILE    0.0900
   3972 HG23      -73.3540  -15.1160  -60.0130 H       248 ILE    0.0900
   3973 HD1       -71.4390  -16.0230  -60.7570 H       248 ILE    0.0900
   3974 HD2       -70.9610  -15.2110  -59.2180 H       248 ILE    0.5100
   3975 HD3       -69.7130  -15.5710  -60.4870 H       248 ILE   -0.5100
   3976 N         -74.8610  -11.0060  -61.2010 N.am    249 SER   -0.4700
   3977 CA        -76.1190  -10.4520  -61.7110 C.3     249 SER    0.3100
   3978 C         -75.9960  -10.0070  -63.1280 C.2     249 SER    0.0700
   3979 O         -75.1210   -9.2060  -63.4500 O.2     249 SER    0.0900
   3980 CB        -76.7290   -9.2660  -60.9190 C.3     249 SER    0.0500
   3981 OG        -78.1040   -9.0510  -61.2680 O.3     249 SER    0.0900
   3982 HN        -74.6360  -10.7390  -60.2680 H       249 SER    0.0900
   3983 HA        -76.8280  -11.2660  -61.7220 H       249 SER   -0.6600
   3984 HB1       -76.1600   -8.3390  -61.1430 H       249 SER    0.4300
   3985 HB2       -76.6730   -9.4820  -59.8300 H       249 SER    0.5100
   3986 HG1       -78.1120   -8.8600  -62.2090 H       249 SER   -0.5100
   3987 N         -76.8750  -10.5920  -63.9470 N.am    250 ASP   -0.4700
   3988 CA        -76.9260  -10.4560  -65.3920 C.3     250 ASP    0.3100
   3989 C         -75.7560  -11.1470  -66.1150 C.2     250 ASP    0.0700
   3990 O         -74.6230  -10.6660  -66.0910 O.2     250 ASP    0.0900
   3991 CB        -76.9980   -8.9740  -65.7860 C.3     250 ASP   -0.2800
   3992 CG        -78.2530   -8.2860  -65.2680 C.2     250 ASP    0.0900
   3993 OD1       -78.7600   -8.6610  -64.1870 O.co2   250 ASP    0.0900
   3994 OD2       -78.7300   -7.3550  -65.9500 O.co2   250 ASP    0.6200
   3995 HN        -77.5820  -11.1860  -63.5740 H       250 ASP   -0.7600
   3996 HA        -77.7970  -10.9820  -65.7490 H       250 ASP   -0.7600
   3997 HB1       -76.9860   -8.8950  -66.8950 H       250 ASP    0.5100
   3998 HB2       -76.1120   -8.4460  -65.3740 H       250 ASP   -0.5100
   3999 N         -76.0240  -12.2960  -66.7350 N.am    251 GLU   -0.4700
   4000 CA        -77.3040  -12.9700  -66.5970 C.3     251 GLU    0.3100
   4001 C         -77.0500  -14.4640  -66.5690 C.2     251 GLU    0.0700
   4002 O         -77.8660  -15.2630  -67.0300 O.2     251 GLU    0.0900
   4003 CB        -78.2620  -12.6050  -67.7370 C.3     251 GLU   -0.1800
   4004 CG        -79.7240  -12.8250  -67.3780 C.3     251 GLU    0.0900
   4005 CD        -79.9560  -12.9050  -65.8720 C.2     251 GLU    0.0900
   4006 OE1       -79.9870  -11.8450  -65.2070 O.co2   251 GLU   -0.2800
   4007 OE2       -80.1070  -14.0330  -65.3560 O.co2   251 GLU    0.0900
   4008 HN        -75.3550  -12.7440  -67.3230 H       251 GLU    0.0900
   4009 HA        -77.7300  -12.6800  -65.6480 H       251 GLU    0.6200
   4010 HB1       -78.0140  -13.2260  -68.6240 H       251 GLU   -0.7600
   4011 HB2       -78.1160  -11.5350  -67.9950 H       251 GLU   -0.7600
   4012 HG1       -80.0690  -13.7760  -67.8370 H       251 GLU    0.5100
   4013 HG2       -80.3260  -11.9850  -67.7830 H       251 GLU   -0.5100
   4014 N         -75.8850  -14.8650  -66.0370 N.am    252 GLN   -0.4700
   4015 CA        -75.5190  -16.2570  -65.9420 C.3     252 GLN    0.3100
   4016 C         -76.1860  -16.9010  -64.7450 C.2     252 GLN    0.0700
   4017 O         -75.7560  -17.9490  -64.2580 O.2     252 GLN    0.0900
   4018 CB        -73.9770  -16.4810  -65.9390 C.3     252 GLN   -0.1800
   4019 CG        -73.1410  -15.4970  -65.0760 C.3     252 GLN    0.0900
   4020 CD        -72.7970  -14.2110  -65.8420 C.2     252 GLN    0.0900
   4021 NE2       -73.1010  -13.0350  -65.2550 N.am    252 GLN   -0.1800
   4022 OE1       -72.2810  -14.2610  -66.9580 O.2     252 GLN    0.0900
   4023 HN        -75.2180  -14.2150  -65.6830 H       252 GLN    0.0900
   4024 HA        -75.9600  -16.7650  -66.7850 H       252 GLN    0.5500
   4025 HB1       -73.6200  -16.4030  -66.9880 H       252 GLN   -0.5500
   4026 HB2       -73.7830  -17.5090  -65.5670 H       252 GLN   -0.6200
   4027 HG1       -72.1950  -15.9920  -64.7710 H       252 GLN    0.3200
   4028 HG2       -73.7200  -15.2260  -64.1680 H       252 GLN    0.3000
   4029 HE21      -72.8920  -12.1750  -65.7210 H       252 GLN    0.5100
   4030 HE22      -73.5330  -13.0220  -64.3540 H       252 GLN   -0.5100
   4031 N         -77.2970  -16.3020  -64.2570 N.am    253 TRP   -0.4700
   4032 CA        -78.0140  -16.8420  -63.1080 C.3     253 TRP    0.3100
   4033 C         -78.8230  -18.0910  -63.4460 C.2     253 TRP    0.0700
   4034 O         -80.0250  -18.0290  -63.7210 O.2     253 TRP    0.0900
   4035 CB        -78.8940  -15.7810  -62.4330 C.3     253 TRP   -0.1800
   4036 CG        -78.1570  -14.9230  -61.4400 C.ar    253 TRP    0.0900
   4037 CD1       -78.1080  -13.5600  -61.4140 C.ar    253 TRP    0.0900
   4038 CD2       -77.3560  -15.3730  -60.3400 C.ar    253 TRP   -0.0300
   4039 CE2       -76.8570  -14.2230  -59.6890 C.ar    253 TRP   -0.1500
   4040 CE3       -77.0110  -16.6350  -59.8400 C.ar    253 TRP    0.2200
   4041 NE1       -77.3330  -13.1320  -60.3630 N.ar    253 TRP   -0.5100
   4042 CZ2       -76.0380  -14.2970  -58.5650 C.ar    253 TRP    0.3700
   4043 CZ3       -76.1940  -16.7060  -58.7270 C.ar    253 TRP    0.2400
   4044 CH2       -75.7150  -15.5450  -58.1010 C.ar    253 TRP    0.1100
   4045 HN        -77.6730  -15.4710  -64.6600 H       253 TRP   -0.2500
   4046 HA        -77.2820  -17.2140  -62.4080 H       253 TRP    0.1700
   4047 HB1       -79.7230  -16.2930  -61.9020 H       253 TRP   -0.2000
   4048 HB2       -79.3160  -15.1190  -63.2180 H       253 TRP    0.1400
   4049 HD1       -78.6060  -12.9090  -62.1180 H       253 TRP   -0.2700
   4050 HE1       -77.1520  -12.2010  -60.1340 H       253 TRP    0.1600
   4051 HE3       -77.3670  -17.5440  -60.3020 H       253 TRP   -0.1400
   4052 HZ2       -75.6630  -13.4160  -58.0650 H       253 TRP    0.1400
   4053 HZ3       -75.9190  -17.6730  -58.3310 H       253 TRP    0.5100
   4054 HH2       -75.0770  -15.6370  -57.2350 H       253 TRP   -0.5100
   4055 N         -78.1330  -19.2280  -63.4050 N.am    254 THR   -0.4700
   4056 CA        -78.7300  -20.5320  -63.6340 C.3     254 THR    0.3100
   4057 C         -79.1970  -21.1540  -62.3300 C.2     254 THR    0.0700
   4058 O         -79.0930  -20.5510  -61.2640 O.2     254 THR    0.0900
   4059 CB        -77.7120  -21.4980  -64.2450 C.3     254 THR    0.1400
   4060 CG2       -77.3320  -21.0570  -65.6480 C.3     254 THR    0.0900
   4061 OG1       -76.5400  -21.5360  -63.4210 O.3     254 THR   -0.6600
   4062 HN        -77.1550  -19.2350  -63.2130 H       254 THR    0.4300
   4063 HA        -79.5690  -20.4030  -64.3010 H       254 THR   -0.2700
   4064 HB        -78.1450  -22.5190  -64.3050 H       254 THR    0.0900
   4065 HG1       -75.9580  -20.8490  -63.7560 H       254 THR    0.0900
   4066 HG21      -76.8850  -20.0410  -65.6210 H       254 THR    0.0900
   4067 HG22      -78.2370  -21.0290  -66.2930 H       254 THR    0.5100
   4068 HG23      -76.5880  -21.7610  -66.0780 H       254 THR   -0.5100
   4069 N         -79.7080  -22.3780  -62.4300 N.am    255 THR   -0.4700
   4070 CA        -80.0850  -23.1540  -61.2630 C.3     255 THR    0.3100
   4071 C         -78.8200  -23.5480  -60.5210 C.2     255 THR    0.0700
   4072 O         -78.7440  -23.4640  -59.2920 O.2     255 THR    0.0900
   4073 CB        -80.8360  -24.4310  -61.6690 C.3     255 THR    0.1400
   4074 CG2       -81.5190  -25.0590  -60.4610 C.3     255 THR    0.0900
   4075 OG1       -81.8170  -24.1160  -62.6640 O.3     255 THR   -0.6600
   4076 HN        -79.8570  -22.8170  -63.3130 H       255 THR    0.4300
   4077 HA        -80.7120  -22.5340  -60.6390 H       255 THR   -0.2700
   4078 HB        -80.1230  -25.1740  -62.0870 H       255 THR    0.0900
   4079 HG1       -82.4970  -23.6080  -62.2140 H       255 THR    0.0900
   4080 HG21      -82.2470  -24.3440  -60.0200 H       255 THR    0.0900
   4081 HG22      -80.7620  -25.3140  -59.6890 H       255 THR    0.5100
   4082 HG23      -82.0640  -25.9760  -60.7680 H       255 THR   -0.5100
   4083 N         -77.8190  -23.9730  -61.2860 N.am    256 PHE   -0.4700
   4084 CA        -76.5460  -24.3830  -60.7240 C.3     256 PHE    0.3100
   4085 C         -75.8950  -23.2500  -59.9450 C.2     256 PHE    0.0700
   4086 O         -75.3420  -23.4650  -58.8680 O.2     256 PHE    0.0900
   4087 CB        -75.6050  -24.8670  -61.8310 C.3     256 PHE   -0.1800
   4088 CG        -74.1640  -24.9310  -61.4110 C.ar    256 PHE    0.0900
   4089 CD1       -73.6780  -26.0350  -60.7350 C.ar    256 PHE    0.0900
   4090 CD2       -73.2990  -23.8810  -61.6880 C.ar    256 PHE    0.0000
   4091 CE1       -72.3520  -26.0920  -60.3440 C.ar    256 PHE   -0.1150
   4092 CE2       -71.9720  -23.9310  -61.2960 C.ar    256 PHE    0.1150
   4093 CZ        -71.4970  -25.0380  -60.6240 C.ar    256 PHE   -0.1150
   4094 HN        -77.8970  -24.0280  -62.2790 H       256 PHE    0.1150
   4095 HA        -76.7320  -25.1780  -60.0160 H       256 PHE   -0.1150
   4096 HB1       -75.6660  -24.1700  -62.6930 H       256 PHE    0.1150
   4097 HB2       -75.9030  -25.8900  -62.1430 H       256 PHE   -0.1150
   4098 HD1       -74.3380  -26.8590  -60.5100 H       256 PHE    0.1150
   4099 HD2       -73.6650  -23.0140  -62.2170 H       256 PHE   -0.1150
   4100 HE1       -71.9830  -26.9610  -59.8190 H       256 PHE    0.1150
   4101 HE2       -71.3110  -23.1060  -61.5160 H       256 PHE    0.5100
   4102 HZ        -70.4620  -25.0830  -60.3180 H       256 PHE   -0.5100
   4103 N         -75.9580  -22.0400  -60.4960 N.am    257 LEU   -0.4700
   4104 CA        -75.3050  -20.8940  -59.8830 C.3     257 LEU    0.3100
   4105 C         -76.0550  -20.4260  -58.6530 C.2     257 LEU    0.0700
   4106 O         -75.4490  -20.0570  -57.6510 O.2     257 LEU    0.0900
   4107 CB        -75.1870  -19.7460  -60.8810 C.3     257 LEU   -0.1800
   4108 CG        -73.8140  -19.0840  -60.8310 C.3     257 LEU    0.0900
   4109 CD1       -72.7460  -20.1040  -61.1880 C.3     257 LEU    0.0900
   4110 CD2       -73.7500  -17.8900  -61.7610 C.3     257 LEU   -0.0900
   4111 HN        -76.4510  -21.8660  -61.3440 H       257 LEU    0.0900
   4112 HA        -74.3250  -21.2040  -59.5510 H       257 LEU   -0.2700
   4113 HB1       -75.9630  -18.9850  -60.6490 H       257 LEU    0.0900
   4114 HB2       -75.3630  -20.1380  -61.9050 H       257 LEU    0.0900
   4115 HG        -73.6270  -18.6900  -59.8100 H       257 LEU    0.0900
   4116 HD11      -73.0190  -20.6300  -62.1280 H       257 LEU   -0.2700
   4117 HD12      -72.6530  -20.8560  -60.3750 H       257 LEU    0.0900
   4118 HD13      -71.7700  -19.5930  -61.3380 H       257 LEU    0.0900
   4119 HD21      -74.6210  -17.2210  -61.5860 H       257 LEU    0.0900
   4120 HD22      -73.7730  -18.2310  -62.8180 H       257 LEU    0.5100
   4121 HD23      -72.8180  -17.3140  -61.5750 H       257 LEU   -0.5100
   4122 N         -77.3850  -20.4400  -58.7500 N.am    258 PHE   -0.4700
   4123 CA        -78.2800  -20.0880  -57.6580 C.3     258 PHE    0.3100
   4124 C         -78.0430  -21.0310  -56.4830 C.2     258 PHE    0.0700
   4125 O         -78.0550  -20.6090  -55.3300 O.2     258 PHE    0.0900
   4126 CB        -79.7260  -20.1900  -58.1480 C.3     258 PHE   -0.1800
   4127 CG        -80.7570  -19.6020  -57.2130 C.ar    258 PHE    0.0900
   4128 CD1       -81.1770  -18.2850  -57.3550 C.ar    258 PHE    0.0900
   4129 CD2       -81.3540  -20.3830  -56.2300 C.ar    258 PHE    0.0000
   4130 CE1       -82.1470  -17.7500  -56.5140 C.ar    258 PHE   -0.1150
   4131 CE2       -82.3250  -19.8500  -55.3850 C.ar    258 PHE    0.1150
   4132 CZ        -82.7210  -18.5350  -55.5290 C.ar    258 PHE   -0.1150
   4133 HN        -77.8360  -20.6990  -59.6000 H       258 PHE    0.1150
   4134 HA        -78.0540  -19.0800  -57.3410 H       258 PHE   -0.1150
   4135 HB1       -79.9860  -21.2610  -58.2830 H       258 PHE    0.1150
   4136 HB2       -79.8190  -19.6490  -59.1140 H       258 PHE   -0.1150
   4137 HD1       -80.7450  -17.6680  -58.1290 H       258 PHE    0.1150
   4138 HD2       -81.0620  -21.4170  -56.1210 H       258 PHE   -0.1150
   4139 HE1       -82.4530  -16.7220  -56.6290 H       258 PHE    0.1150
   4140 HE2       -82.7680  -20.4670  -54.6160 H       258 PHE    0.5100
   4141 HZ        -83.4760  -18.1200  -54.8770 H       258 PHE   -0.5100
   4142 N         -77.9130  -22.3500  -56.7120 N.am    259 ASP   -0.4700
   4143 CA        -77.6450  -23.2680  -55.6290 C.3     259 ASP    0.3100
   4144 C         -76.2040  -23.1930  -55.1330 C.2     259 ASP    0.0700
   4145 O         -76.0190  -23.0540  -53.9210 O.2     259 ASP    0.0900
   4146 CB        -78.1930  -24.6810  -55.9460 C.3     259 ASP   -0.2800
   4147 CG        -79.6970  -24.7380  -55.6650 C.2     259 ASP    0.0900
   4148 OD1       -80.3970  -25.5100  -56.3630 O.co2   259 ASP    0.0900
   4149 OD2       -80.1560  -24.1060  -54.6740 O.co2   259 ASP    0.6200
   4150 HN        -77.9940  -22.7470  -57.6230 H       259 ASP   -0.7600
   4151 HA        -78.1150  -22.8770  -54.7380 H       259 ASP   -0.7600
   4152 HB1       -77.6760  -25.4320  -55.3120 H       259 ASP    0.5100
   4153 HB2       -78.0120  -24.9200  -57.0160 H       259 ASP   -0.5100
   4154 N         -75.1540  -23.1170  -56.0150 N.am    260 PHE   -0.4700
   4155 CA        -73.7640  -22.9350  -55.6390 C.3     260 PHE    0.3100
   4156 C         -73.6120  -21.7090  -54.7710 C.2     260 PHE    0.0700
   4157 O         -72.7810  -21.6790  -53.8690 O.2     260 PHE    0.0900
   4158 CB        -72.8760  -22.7790  -56.8710 C.3     260 PHE   -0.1800
   4159 CG        -71.4380  -22.4500  -56.5420 C.ar    260 PHE    0.0900
   4160 CD1       -70.5230  -23.4600  -56.2990 C.ar    260 PHE    0.0900
   4161 CD2       -71.0060  -21.1300  -56.4710 C.ar    260 PHE    0.0000
   4162 CE1       -69.2060  -23.1690  -55.9940 C.ar    260 PHE   -0.1150
   4163 CE2       -69.6930  -20.8300  -56.1620 C.ar    260 PHE    0.1150
   4164 CZ        -68.7910  -21.8520  -55.9270 C.ar    260 PHE   -0.1150
   4165 HN        -75.3120  -23.1880  -56.9970 H       260 PHE    0.1150
   4166 HA        -73.4590  -23.7990  -55.0670 H       260 PHE   -0.1150
   4167 HB1       -73.2660  -21.9520  -57.5030 H       260 PHE    0.1150
   4168 HB2       -72.8740  -23.7290  -57.4450 H       260 PHE   -0.1150
   4169 HD1       -70.8410  -24.4910  -56.3500 H       260 PHE    0.1150
   4170 HD2       -71.7060  -20.3300  -56.6590 H       260 PHE   -0.1150
   4171 HE1       -68.5040  -23.9670  -55.8080 H       260 PHE    0.1150
   4172 HE2       -69.3720  -19.8000  -56.1050 H       260 PHE    0.5100
   4173 HZ        -67.7630  -21.6210  -55.6910 H       260 PHE   -0.5100
   4174 N         -74.4170  -20.6930  -55.0530 N.am    261 TYR   -0.4700
   4175 CA        -74.3590  -19.4600  -54.2960 C.3     261 TYR    0.3100
   4176 C         -74.6530  -19.6870  -52.8250 C.2     261 TYR    0.0700
   4177 O         -73.9940  -19.1160  -51.9630 O.2     261 TYR    0.0900
   4178 CB        -75.3530  -18.4490  -54.8370 C.3     261 TYR   -0.1800
   4179 CG        -75.3240  -17.1460  -54.0810 C.ar    261 TYR    0.0900
   4180 CD1       -74.3970  -16.1670  -54.4020 C.ar    261 TYR    0.0900
   4181 CD2       -76.2110  -16.9010  -53.0420 C.ar    261 TYR    0.0000
   4182 CE1       -74.3610  -14.9700  -53.7170 C.ar    261 TYR   -0.1150
   4183 CE2       -76.1810  -15.7070  -52.3500 C.ar    261 TYR    0.1150
   4184 CZ        -75.2550  -14.7460  -52.6940 C.ar    261 TYR   -0.1150
   4185 OH        -75.2150  -13.5520  -52.0200 O.3     261 TYR    0.1150
   4186 HN        -75.0880  -20.7300  -55.7900 H       261 TYR    0.1100
   4187 HA        -73.3540  -19.0720  -54.3660 H       261 TYR   -0.5400
   4188 HB1       -76.3820  -18.8600  -54.7570 H       261 TYR    0.4300
   4189 HB2       -75.1140  -18.2250  -55.8990 H       261 TYR   -0.1150
   4190 HD1       -73.6900  -16.3440  -55.1990 H       261 TYR    0.1150
   4191 HD2       -76.9360  -17.6540  -52.7720 H       261 TYR   -0.1150
   4192 HE1       -73.6370  -14.2130  -53.9820 H       261 TYR    0.1150
   4193 HE2       -76.8770  -15.5280  -51.5430 H       261 TYR    0.5100
   4194 HH        -74.7580  -12.9140  -52.5720 H       261 TYR   -0.5100
   4195 N         -75.6590  -20.5110  -52.5440 N.am    262 HSP   -0.4700
   4196 CA        -76.1060  -20.7390  -51.1770 C.3     262 HSP    0.3100
   4197 C         -75.2440  -21.7320  -50.3950 C.2     262 HSP    0.0700
   4198 O         -75.0540  -21.5860  -49.1750 O.2     262 HSP    0.0900
   4199 CB        -77.5740  -21.1470  -51.1790 C.3     262 HSP   -0.0500
   4200 CG        -78.4850  -20.0600  -51.6490 C.ar    262 HSP    0.0900
   4201 CD2       -79.0320  -19.0110  -50.9890 C.ar    262 HSP    0.0900
   4202 ND1       -78.9040  -19.9540  -52.9530 N.ar    262 HSP    0.1900
   4203 CE1       -79.6850  -18.8960  -53.0780 C.ar    262 HSP    0.1300
   4204 NE2       -79.7820  -18.3080  -51.8990 N.ar    262 HSP    0.1900
   4205 HN        -76.1510  -21.0080  -53.2550 H       262 HSP   -0.5100
   4206 HA        -75.9680  -19.8260  -50.6180 H       262 HSP    0.4400
   4207 HB1       -77.8710  -21.4310  -50.1470 H       262 HSP   -0.5100
   4208 HB2       -77.7030  -22.0250  -51.8480 H       262 HSP    0.4400
   4209 HD1       -78.6550  -20.5810  -53.6930 H       262 HSP    0.3200
   4210 HD2       -78.9480  -18.7130  -49.9510 H       262 HSP    0.1800
   4211 HE1       -80.1610  -18.5720  -53.9800 H       262 HSP    0.5100
   4212 HE2       -80.3130  -17.4850  -51.7020 H       262 HSP   -0.5100
   4213 N         -74.6980  -22.7270  -51.0930 N.am    263 TYR   -0.4700
   4214 CA        -73.6940  -23.5730  -50.4520 C.3     263 TYR    0.3100
   4215 C         -72.4420  -22.7480  -50.1390 C.2     263 TYR    0.0700
   4216 O         -71.8160  -22.8680  -49.0680 O.2     263 TYR    0.0900
   4217 CB        -73.3620  -24.7810  -51.3300 C.3     263 TYR   -0.1800
   4218 CG        -74.5120  -25.7500  -51.4850 C.ar    263 TYR    0.0900
   4219 CD1       -74.8130  -26.6660  -50.4840 C.ar    263 TYR    0.0900
   4220 CD2       -75.2960  -25.7550  -52.6360 C.ar    263 TYR    0.0000
   4221 CE1       -75.8630  -27.5580  -50.6250 C.ar    263 TYR   -0.1150
   4222 CE2       -76.3490  -26.6430  -52.7850 C.ar    263 TYR    0.1150
   4223 CZ        -76.6250  -27.5430  -51.7760 C.ar    263 TYR   -0.1150
   4224 OH        -77.6720  -28.4300  -51.9200 O.3     263 TYR    0.1150
   4225 HN        -74.9370  -22.9320  -52.0380 H       263 TYR    0.1100
   4226 HA        -74.0880  -23.8990  -49.5010 H       263 TYR   -0.5400
   4227 HB1       -72.5170  -25.3420  -50.8780 H       263 TYR    0.4300
   4228 HB2       -73.0870  -24.4310  -52.3470 H       263 TYR   -0.1150
   4229 HD1       -74.2180  -26.6830  -49.5840 H       263 TYR    0.1150
   4230 HD2       -75.0810  -25.0520  -53.4270 H       263 TYR   -0.1150
   4231 HE1       -76.0840  -28.2620  -49.8360 H       263 TYR    0.1150
   4232 HE2       -76.9470  -26.6320  -53.6830 H       263 TYR    0.5100
   4233 HH        -78.0790  -28.2720  -52.7740 H       263 TYR   -0.5100
   4234 N         -72.1000  -21.8820  -51.0840 N.am    264 PHE   -0.4700
   4235 CA        -71.0130  -20.9360  -50.9090 C.3     264 PHE    0.3100
   4236 C         -71.2860  -20.0590  -49.6980 C.2     264 PHE    0.0700
   4237 O         -70.3890  -19.7920  -48.9130 O.2     264 PHE    0.0900
   4238 CB        -70.8720  -20.0690  -52.1570 C.3     264 PHE   -0.1800
   4239 CG        -69.6370  -19.2250  -52.1800 C.ar    264 PHE    0.0900
   4240 CD1       -68.4260  -19.7210  -51.7130 C.ar    264 PHE    0.0900
   4241 CD2       -69.6770  -17.9420  -52.7020 C.ar    264 PHE    0.0000
   4242 CE1       -67.2790  -18.9400  -51.7490 C.ar    264 PHE   -0.1150
   4243 CE2       -68.5310  -17.1610  -52.7470 C.ar    264 PHE    0.1150
   4244 CZ        -67.3340  -17.6590  -52.2650 C.ar    264 PHE   -0.1150
   4245 HN        -72.5760  -21.8410  -51.9580 H       264 PHE    0.1150
   4246 HA        -70.1050  -21.4940  -50.7320 H       264 PHE   -0.1150
   4247 HB1       -71.7410  -19.3780  -52.2210 H       264 PHE    0.1150
   4248 HB2       -70.8380  -20.7220  -53.0550 H       264 PHE   -0.1150
   4249 HD1       -68.3770  -20.7250  -51.3180 H       264 PHE    0.1150
   4250 HD2       -70.6080  -17.5460  -53.0780 H       264 PHE   -0.1150
   4251 HE1       -66.3450  -19.3330  -51.3760 H       264 PHE    0.1150
   4252 HE2       -68.5730  -16.1640  -53.1590 H       264 PHE    0.5100
   4253 HZ        -66.4440  -17.0480  -52.2910 H       264 PHE   -0.5100
   4254 N         -72.5360  -19.6230  -49.5480 N.am    265 TYR   -0.4700
   4255 CA        -72.9460  -18.7780  -48.4300 C.3     265 TYR    0.3100
   4256 C         -72.6850  -19.4740  -47.1030 C.2     265 TYR    0.0700
   4257 O         -72.0680  -18.8930  -46.1930 O.2     265 TYR    0.0900
   4258 CB        -74.4300  -18.4090  -48.5600 C.3     265 TYR   -0.1800
   4259 CG        -74.9390  -17.4220  -47.5280 C.ar    265 TYR    0.0900
   4260 CD1       -75.2550  -17.8360  -46.2370 C.ar    265 TYR    0.0900
   4261 CD2       -75.1200  -16.0820  -47.8480 C.ar    265 TYR    0.0000
   4262 CE1       -75.7250  -16.9450  -45.2890 C.ar    265 TYR   -0.1150
   4263 CE2       -75.5930  -15.1790  -46.9050 C.ar    265 TYR    0.1150
   4264 CZ        -75.8930  -15.6190  -45.6250 C.ar    265 TYR   -0.1150
   4265 OH        -76.3610  -14.7400  -44.6700 O.3     265 TYR    0.1150
   4266 HN        -73.2530  -19.8560  -50.1980 H       265 TYR    0.1100
   4267 HA        -72.3330  -17.8880  -48.4390 H       265 TYR   -0.5400
   4268 HB1       -75.0410  -19.3300  -48.4540 H       265 TYR    0.4300
   4269 HB2       -74.6020  -17.9490  -49.5560 H       265 TYR   -0.1150
   4270 HD1       -75.1320  -18.8750  -45.9710 H       265 TYR    0.1150
   4271 HD2       -74.8900  -15.7370  -48.8450 H       265 TYR   -0.1150
   4272 HE1       -75.9580  -17.2870  -44.2920 H       265 TYR    0.1150
   4273 HE2       -75.7270  -14.1390  -47.1680 H       265 TYR    0.5100
   4274 HH        -76.6550  -15.2530  -43.9140 H       265 TYR   -0.5100
   4275 N         -73.1660  -20.7150  -47.0000 N.am    266 MET   -0.4700
   4276 CA        -72.8550  -21.5590  -45.8490 C.3     266 MET    0.3100
   4277 C         -71.3700  -21.4840  -45.5140 C.2     266 MET    0.0700
   4278 O         -70.9880  -21.0710  -44.4110 O.2     266 MET    0.0900
   4279 CB        -73.2480  -23.0130  -46.1320 C.3     266 MET   -0.1800
   4280 CG        -74.7350  -23.2030  -46.3780 C.3     266 MET    0.0900
   4281 SD        -75.2290  -24.9300  -46.4900 S.3     266 MET    0.0900
   4282 CE        -76.9650  -24.8070  -46.0650 C.3     266 MET   -0.1400
   4283 HN        -73.7530  -21.1190  -47.6970 H       266 MET    0.0900
   4284 HA        -73.4010  -21.1800  -44.9990 H       266 MET    0.0900
   4285 HB1       -72.9510  -23.6350  -45.2600 H       266 MET   -0.0900
   4286 HB2       -72.6930  -23.3620  -47.0280 H       266 MET   -0.2200
   4287 HG1       -75.0000  -22.6850  -47.3240 H       266 MET    0.0900
   4288 HG2       -75.2900  -22.7180  -45.5480 H       266 MET    0.0900
   4289 HE1       -77.5430  -24.3040  -46.8700 H       266 MET    0.0900
   4290 HE2       -77.0910  -24.2160  -45.1330 H       266 MET    0.5100
   4291 HE3       -77.3960  -25.8190  -45.9150 H       266 MET   -0.5100
   4292 N         -70.5370  -21.8460  -46.4890 N.am    267 LEU   -0.4700
   4293 CA        -69.0890  -21.7850  -46.3050 C.3     267 LEU    0.3100
   4294 C         -68.5710  -20.4270  -45.7950 C.2     267 LEU    0.0700
   4295 O         -67.8220  -20.3550  -44.8130 O.2     267 LEU    0.0900
   4296 CB        -68.3860  -22.1440  -47.6140 C.3     267 LEU   -0.1800
   4297 CG        -66.9220  -21.7100  -47.7340 C.3     267 LEU    0.0900
   4298 CD1       -66.0390  -22.4740  -46.7490 C.3     267 LEU    0.0900
   4299 CD2       -66.4250  -21.8740  -49.1680 C.3     267 LEU   -0.0900
   4300 HN        -70.8580  -22.1690  -47.3760 H       267 LEU    0.0900
   4301 HA        -68.8180  -22.4810  -45.5250 H       267 LEU   -0.2700
   4302 HB1       -68.9510  -21.6720  -48.4460 H       267 LEU    0.0900
   4303 HB2       -68.4250  -23.2470  -47.7310 H       267 LEU    0.0900
   4304 HG        -66.8460  -20.6220  -47.5260 H       267 LEU    0.0900
   4305 HD11      -66.0970  -23.5650  -46.9510 H       267 LEU   -0.2700
   4306 HD12      -66.3830  -22.2870  -45.7090 H       267 LEU    0.0900
   4307 HD13      -64.9830  -22.1500  -46.8570 H       267 LEU    0.0900
   4308 HD21      -67.0340  -21.2520  -49.8580 H       267 LEU    0.0900
   4309 HD22      -66.5120  -22.9370  -49.4800 H       267 LEU    0.5100
   4310 HD23      -65.3650  -21.5480  -49.2400 H       267 LEU   -0.5100
   4311 N         -68.9790  -19.3540  -46.4700 N.am    268 THR   -0.4700
   4312 CA        -68.4300  -18.0260  -46.2180 C.3     268 THR    0.3100
   4313 C         -68.7810  -17.4920  -44.8390 C.2     268 THR    0.0700
   4314 O         -67.9240  -16.9450  -44.1490 O.2     268 THR    0.0900
   4315 CB        -68.8540  -16.9980  -47.2970 C.3     268 THR    0.1400
   4316 CG2       -68.2210  -17.3270  -48.6370 C.3     268 THR    0.0900
   4317 OG1       -70.2790  -16.9920  -47.4340 O.3     268 THR   -0.6600
   4318 HN        -69.6800  -19.4090  -47.1770 H       268 THR    0.4300
   4319 HA        -67.3550  -18.1160  -46.1980 H       268 THR   -0.2700
   4320 HB        -68.5170  -15.9810  -47.0000 H       268 THR    0.0900
   4321 HG1       -70.5960  -17.7460  -46.9310 H       268 THR    0.0900
   4322 HG21      -68.7920  -18.1380  -49.1390 H       268 THR    0.0900
   4323 HG22      -67.1750  -17.6700  -48.4870 H       268 THR    0.5100
   4324 HG23      -68.2310  -16.4290  -49.2910 H       268 THR   -0.5100
   4325 N         -70.0370  -17.6340  -44.4310 N.am    269 ASN   -0.4700
   4326 CA        -70.3890  -17.2330  -43.0790 C.3     269 ASN    0.3100
   4327 C         -69.7620  -18.1510  -42.0450 C.2     269 ASN    0.0700
   4328 O         -69.5110  -17.7320  -40.9200 O.2     269 ASN    0.0900
   4329 CB        -71.8930  -17.1690  -42.8820 C.3     269 ASN   -0.1800
   4330 CG        -72.5110  -16.0140  -43.6060 C.2     269 ASN    0.0900
   4331 ND2       -73.6480  -15.5380  -43.1000 N.am    269 ASN    0.0900
   4332 OD1       -71.9750  -15.5350  -44.6090 O.2     269 ASN    0.5500
   4333 HN        -70.7640  -18.0030  -45.0060 H       269 ASN   -0.5500
   4334 HA        -69.9500  -16.2620  -42.8990 H       269 ASN   -0.6200
   4335 HB1       -72.1130  -17.0680  -41.7980 H       269 ASN    0.3200
   4336 HB2       -72.3480  -18.1090  -43.2610 H       269 ASN    0.3000
   4337 HD21      -74.1200  -16.0400  -42.3750 H       269 ASN    0.5100
   4338 HD22      -74.0280  -14.6800  -43.4450 H       269 ASN   -0.5100
   4339 N         -69.5040  -19.4050  -42.4220 N.am    270 ALA   -0.4700
   4340 CA        -68.7860  -20.3120  -41.5280 C.3     270 ALA    0.3100
   4341 C         -67.3680  -19.8130  -41.2550 C.2     270 ALA    0.0700
   4342 O         -66.9030  -19.8440  -40.1210 O.2     270 ALA    0.0900
   4343 CB        -68.7650  -21.7280  -42.0810 C.3     270 ALA   -0.2700
   4344 HN        -69.7810  -19.7720  -43.3060 H       270 ALA    0.0900
   4345 HA        -69.2820  -20.2950  -40.5690 H       270 ALA    0.0900
   4346 HB1       -68.1090  -21.7780  -42.9770 H       270 ALA    0.0900
   4347 HB2       -69.7910  -22.0340  -42.3760 H       270 ALA    0.5100
   4348 HB3       -68.3710  -22.4290  -41.3140 H       270 ALA   -0.5100
   4349 N         -66.6820  -19.3410  -42.2940 N.am    271 LEU   -0.4700
   4350 CA        -65.3510  -18.7590  -42.1170 C.3     271 LEU    0.3100
   4351 C         -65.3700  -17.3960  -41.4090 C.2     271 LEU    0.0700
   4352 O         -64.5230  -17.1060  -40.5580 O.2     271 LEU    0.0900
   4353 CB        -64.6370  -18.6490  -43.4630 C.3     271 LEU   -0.1800
   4354 CG        -64.4660  -19.9970  -44.1600 C.3     271 LEU    0.0900
   4355 CD1       -63.7550  -19.8380  -45.4900 C.3     271 LEU    0.0900
   4356 CD2       -63.7160  -20.9570  -43.2510 C.3     271 LEU   -0.0900
   4357 HN        -67.0380  -19.3620  -43.2250 H       271 LEU    0.0900
   4358 HA        -64.7930  -19.3940  -41.4460 H       271 LEU   -0.2700
   4359 HB1       -63.6340  -18.2010  -43.2990 H       271 LEU    0.0900
   4360 HB2       -65.2250  -17.9770  -44.1250 H       271 LEU    0.0900
   4361 HG        -65.4650  -20.4490  -44.3310 H       271 LEU    0.0900
   4362 HD11      -62.8310  -19.2350  -45.3590 H       271 LEU   -0.2700
   4363 HD12      -64.4180  -19.3180  -46.2140 H       271 LEU    0.0900
   4364 HD13      -63.4740  -20.8360  -45.8900 H       271 LEU    0.0900
   4365 HD21      -64.3580  -21.2500  -42.3920 H       271 LEU    0.0900
   4366 HD22      -62.7990  -20.4690  -42.8590 H       271 LEU    0.5100
   4367 HD23      -63.4390  -21.8730  -43.8150 H       271 LEU   -0.5100
   4368 N         -66.3410  -16.5580  -41.7570 N.am    272 ALA   -0.4700
   4369 CA        -66.4780  -15.2490  -41.1390 C.3     272 ALA    0.3100
   4370 C         -66.7380  -15.4020  -39.6500 C.2     272 ALA    0.0700
   4371 O         -66.2750  -14.6050  -38.8320 O.2     272 ALA    0.0900
   4372 CB        -67.6060  -14.4770  -41.7900 C.3     272 ALA   -0.2700
   4373 HN        -67.0170  -16.7880  -42.4540 H       272 ALA    0.0900
   4374 HA        -65.5430  -14.7220  -41.2580 H       272 ALA    0.0900
   4375 HB1       -68.5630  -15.0290  -41.6730 H       272 ALA    0.0900
   4376 HB2       -67.4000  -14.3480  -42.8740 H       272 ALA    0.5100
   4377 HB3       -67.7090  -13.4820  -41.3080 H       272 ALA   -0.5100
   4378 N         -67.4900  -16.4360  -39.2950 N.am    273 TYR   -0.4700
   4379 CA        -67.7250  -16.7270  -37.8930 C.3     273 TYR    0.3100
   4380 C         -66.5400  -17.4750  -37.2890 C.2     273 TYR    0.0700
   4381 O         -66.3630  -17.4950  -36.0750 O.2     273 TYR    0.0900
   4382 CB        -69.0310  -17.5020  -37.7090 C.3     273 TYR   -0.1800
   4383 CG        -70.2550  -16.6720  -38.0180 C.ar    273 TYR    0.0900
   4384 CD1       -70.1720  -15.2860  -38.1250 C.ar    273 TYR    0.0900
   4385 CD2       -71.4930  -17.2680  -38.1990 C.ar    273 TYR    0.0000
   4386 CE1       -71.2920  -14.5220  -38.4060 C.ar    273 TYR   -0.1150
   4387 CE2       -72.6190  -16.5110  -38.4790 C.ar    273 TYR    0.1150
   4388 CZ        -72.5150  -15.1390  -38.5810 C.ar    273 TYR   -0.1150
   4389 OH        -73.6360  -14.3870  -38.8610 O.3     273 TYR    0.1150
   4390 HN        -67.9160  -17.0470  -39.9580 H       273 TYR    0.1100
   4391 HA        -67.7680  -15.7890  -37.3600 H       273 TYR   -0.5400
   4392 HB1       -69.1160  -17.8390  -36.6540 H       273 TYR    0.4300
   4393 HB2       -69.0420  -18.3770  -38.3920 H       273 TYR   -0.1150
   4394 HD1       -69.2190  -14.8000  -37.9860 H       273 TYR    0.1150
   4395 HD2       -71.5830  -18.3410  -38.1210 H       273 TYR   -0.1150
   4396 HE1       -71.2100  -13.4480  -38.4890 H       273 TYR    0.1150
   4397 HE2       -73.5760  -16.9920  -38.6170 H       273 TYR    0.5100
   4398 HH        -74.4030  -14.9610  -38.7920 H       273 TYR   -0.5100
   4399 N         -65.7150  -18.0770  -38.1420 N.am    274 ALA   -0.4700
   4400 CA        -64.4910  -18.7200  -37.6810 C.3     274 ALA    0.3100
   4401 C         -63.4520  -17.6780  -37.2680 C.2     274 ALA    0.0700
   4402 O         -62.5850  -17.9490  -36.4360 O.2     274 ALA    0.0900
   4403 CB        -63.9270  -19.6430  -38.7530 C.3     274 ALA   -0.2700
   4404 HN        -65.8940  -18.1160  -39.1210 H       274 ALA    0.0900
   4405 HA        -64.7230  -19.2810  -36.7890 H       274 ALA    0.0900
   4406 HB1       -63.5290  -19.0450  -39.6020 H       274 ALA    0.0900
   4407 HB2       -64.7270  -20.3120  -39.1350 H       274 ALA    0.5100
   4408 HB3       -63.0990  -20.2530  -38.3310 H       274 ALA   -0.5100
   4409 N         -63.5410  -16.4850  -37.8540 N.am    275 SER   -0.4700
   4410 CA        -62.6750  -15.3760  -37.4570 C.3     275 SER    0.3100
   4411 C         -62.8450  -15.0360  -35.9820 C.2     275 SER    0.0700
   4412 O         -61.8760  -15.0050  -35.2150 O.2     275 SER    0.0900
   4413 CB        -62.9780  -14.1350  -38.2980 C.3     275 SER    0.0500
   4414 OG        -62.5110  -12.9600  -37.6600 O.3     275 SER    0.0900
   4415 HN        -64.1960  -16.2980  -38.5820 H       275 SER    0.0900
   4416 HA        -61.6500  -15.6840  -37.5960 H       275 SER   -0.6600
   4417 HB1       -64.0760  -14.0450  -38.4470 H       275 SER    0.4300
   4418 HB2       -62.4770  -14.2250  -39.2860 H       275 SER    0.5100
   4419 HG1       -63.0800  -12.8280  -36.8980 H       275 SER   -0.5100
   4420 N         -64.0970  -14.8070  -35.5910 N.am    276 SER   -0.4700
   4421 CA        -64.4450  -14.3510  -34.2490 C.3     276 SER    0.3100
   4422 C         -64.3310  -15.4390  -33.1810 C.2     276 SER    0.0700
   4423 O         -64.7610  -15.2470  -32.0440 O.2     276 SER    0.0900
   4424 CB        -65.8640  -13.7750  -34.2540 C.3     276 SER    0.0500
   4425 OG        -66.0210  -12.8130  -35.2830 O.3     276 SER    0.0900
   4426 HN        -64.8670  -14.9390  -36.2100 H       276 SER    0.0900
   4427 HA        -63.7310  -13.5980  -33.9510 H       276 SER   -0.6600
   4428 HB1       -66.0700  -13.2870  -33.2780 H       276 SER    0.4300
   4429 HB2       -66.5970  -14.5950  -34.4190 H       276 SER    0.5100
   4430 HG1       -65.4990  -12.0530  -35.0170 H       276 SER   -0.5100
   4431 N         -63.7520  -16.5810  -33.5470 N.am    277 ALA   -0.4700
   4432 CA        -63.5060  -17.6600  -32.5980 C.3     277 ALA    0.3100
   4433 C         -62.0410  -18.0900  -32.6390 C.2     277 ALA    0.0700
   4434 O         -61.4880  -18.5680  -31.6470 O.2     277 ALA    0.0900
   4435 CB        -64.4270  -18.8440  -32.8760 C.3     277 ALA   -0.2700
   4436 HN        -63.4610  -16.7500  -34.4850 H       277 ALA    0.0900
   4437 HA        -63.6800  -17.2760  -31.6030 H       277 ALA    0.0900
   4438 HB1       -64.2530  -19.2310  -33.9030 H       277 ALA    0.0900
   4439 HB2       -65.4890  -18.5260  -32.7940 H       277 ALA    0.5100
   4440 HB3       -64.2240  -19.6610  -32.1500 H       277 ALA   -0.5100
   4441 N         -61.4020  -17.9000  -33.7860 N.am    278 ILE   -0.4700
   4442 CA        -59.9730  -18.1500  -33.8890 C.3     278 ILE    0.3100
   4443 C         -59.1890  -17.0040  -33.2510 C.2     278 ILE    0.0700
   4444 O         -58.1770  -17.2340  -32.5920 O.2     278 ILE    0.0900
   4445 CB        -59.5310  -18.4050  -35.3600 C.3     278 ILE   -0.0900
   4446 CG1       -59.0410  -19.8480  -35.5250 C.3     278 ILE    0.0900
   4447 CG2       -58.4490  -17.4230  -35.8060 C.3     278 ILE   -0.2700
   4448 CD        -60.0320  -20.8980  -35.0560 C.3     278 ILE    0.0900
   4449 HN        -61.8620  -17.5830  -34.6120 H       278 ILE    0.0900
   4450 HA        -59.7460  -19.0110  -33.2800 H       278 ILE    0.0900
   4451 HB        -60.4130  -18.3010  -36.0260 H       278 ILE   -0.1800
   4452 HG11      -58.1010  -19.9680  -34.9450 H       278 ILE    0.0900
   4453 HG12      -58.8260  -20.0240  -36.6000 H       278 ILE    0.0900
   4454 HG21      -57.5530  -17.5200  -35.1570 H       278 ILE   -0.2700
   4455 HG22      -58.8290  -16.3810  -35.7310 H       278 ILE    0.0900
   4456 HG23      -58.1520  -17.6370  -36.8550 H       278 ILE    0.0900
   4457 HD1       -61.0330  -20.7030  -35.4980 H       278 ILE    0.0900
   4458 HD2       -60.1210  -20.8670  -33.9490 H       278 ILE    0.5100
   4459 HD3       -59.6950  -21.9070  -35.3760 H       278 ILE   -0.5100
   4460 N         -59.6620  -15.7690  -33.4180 N.am    279 ASN   -0.4700
   4461 CA        -58.8940  -14.6370  -32.8950 C.3     279 ASN    0.3100
   4462 C         -58.9240  -14.3630  -31.3740 C.2     279 ASN    0.0700
   4463 O         -58.0860  -13.6130  -30.8810 O.2     279 ASN    0.0900
   4464 CB        -59.0170  -13.3570  -33.7710 C.3     279 ASN   -0.1800
   4465 CG        -60.3790  -12.6670  -33.6640 C.2     279 ASN    0.0900
   4466 ND2       -60.7340  -11.8960  -34.7020 N.am    279 ASN    0.0900
   4467 OD1       -61.0920  -12.8050  -32.6670 O.2     279 ASN    0.5500
   4468 HN        -60.5200  -15.5680  -33.8850 H       279 ASN   -0.5500
   4469 HA        -57.8600  -14.9430  -32.8440 H       279 ASN   -0.6200
   4470 HB1       -58.8520  -13.6370  -34.8340 H       279 ASN    0.3200
   4471 HB2       -58.2350  -12.6340  -33.4590 H       279 ASN    0.3000
   4472 HD21      -61.5350  -11.3020  -34.6330 H       279 ASN    0.5100
   4473 HD22      -60.1960  -11.9150  -35.5450 H       279 ASN   -0.5100
   4474 N         -59.8540  -14.9680  -30.6120 N.am    280 PRO   -0.2900
   4475 CA        -59.5590  -14.8790  -29.1790 C.3     280 PRO    0.0000
   4476 C         -58.3210  -15.6900  -28.8420 C.2     280 PRO    0.0900
   4477 O         -57.3360  -15.1380  -28.3590 O.2     280 PRO    0.0900
   4478 CB        -60.7800  -15.5240  -28.5180 C.3     280 PRO    0.0200
   4479 CG        -61.8690  -15.3660  -29.4990 C.3     280 PRO    0.0900
   4480 CD        -61.2330  -15.4260  -30.8580 C.3     280 PRO   -0.1800
   4481 HA        -59.3850  -13.8530  -28.8960 H       280 PRO    0.0900
   4482 HB1       -61.0290  -15.0110  -27.5650 H       280 PRO    0.0900
   4483 HB2       -60.5910  -16.5990  -28.3080 H       280 PRO   -0.1800
   4484 HG1       -62.6150  -16.1820  -29.3840 H       280 PRO    0.0900
   4485 HG2       -62.3810  -14.3900  -29.3540 H       280 PRO    0.0900
   4486 HD1       -61.2250  -16.4610  -31.2580 H       280 PRO    0.5100
   4487 HD2       -61.7380  -14.7450  -31.5750 H       280 PRO   -0.5100
   4488 N         -58.3670  -16.9880  -29.1270 N.am    281 ILE   -0.4700
   4489 CA        -57.2810  -17.8900  -28.7650 C.3     281 ILE    0.3100
   4490 C         -55.9400  -17.4670  -29.3570 C.2     281 ILE    0.0700
   4491 O         -54.9190  -17.5010  -28.6740 O.2     281 ILE    0.0900
   4492 CB        -57.6090  -19.3640  -29.1140 C.3     281 ILE   -0.0900
   4493 CG1       -56.4900  -20.2870  -28.6240 C.3     281 ILE    0.0900
   4494 CG2       -57.8850  -19.5450  -30.6070 C.3     281 ILE   -0.2700
   4495 CD        -56.2390  -20.2130  -27.1190 C.3     281 ILE    0.0900
   4496 HN        -59.1420  -17.4010  -29.5990 H       281 ILE    0.0900
   4497 HA        -57.1110  -17.7900  -27.7040 H       281 ILE    0.0900
   4498 HB        -58.5050  -19.6820  -28.5380 H       281 ILE   -0.1800
   4499 HG11      -55.5520  -20.0120  -29.1510 H       281 ILE    0.0900
   4500 HG12      -56.7550  -21.3330  -28.8860 H       281 ILE    0.0900
   4501 HG21      -56.9950  -19.2430  -31.1990 H       281 ILE   -0.2700
   4502 HG22      -58.7450  -18.9120  -30.9120 H       281 ILE    0.0900
   4503 HG23      -58.1090  -20.6110  -30.8240 H       281 ILE    0.0900
   4504 HD1       -57.1970  -20.3220  -26.5670 H       281 ILE    0.0900
   4505 HD2       -55.7890  -19.2310  -26.8590 H       281 ILE    0.5100
   4506 HD3       -55.5550  -21.0320  -26.8090 H       281 ILE   -0.5100
   4507 N         -55.9470  -17.0430  -30.6140 N.am    282 LEU   -0.4700
   4508 CA        -54.7340  -16.5600  -31.2570 C.3     282 LEU    0.3100
   4509 C         -54.1630  -15.3360  -30.5550 C.2     282 LEU    0.0700
   4510 O         -52.9590  -15.2510  -30.3140 O.2     282 LEU    0.0900
   4511 CB        -55.0130  -16.2340  -32.7260 C.3     282 LEU   -0.1800
   4512 CG        -54.0700  -15.2630  -33.4430 C.3     282 LEU    0.0900
   4513 CD1       -52.6600  -15.8250  -33.5570 C.3     282 LEU    0.0900
   4514 CD2       -54.6210  -14.9160  -34.8170 C.3     282 LEU   -0.0900
   4515 HN        -56.7750  -17.0350  -31.1700 H       282 LEU    0.0900
   4516 HA        -53.9800  -17.3290  -31.1780 H       282 LEU   -0.2700
   4517 HB1       -56.0340  -15.8050  -32.7810 H       282 LEU    0.0900
   4518 HB2       -54.9920  -17.1910  -33.2870 H       282 LEU    0.0900
   4519 HG        -54.0340  -14.3080  -32.8770 H       282 LEU    0.0900
   4520 HD11      -52.6740  -16.7770  -34.1300 H       282 LEU   -0.2700
   4521 HD12      -52.2510  -16.0280  -32.5440 H       282 LEU    0.0900
   4522 HD13      -52.0050  -15.1000  -34.0860 H       282 LEU    0.0900
   4523 HD21      -55.6190  -14.4380  -34.7190 H       282 LEU    0.0900
   4524 HD22      -54.7280  -15.8390  -35.4270 H       282 LEU    0.5100
   4525 HD23      -53.9370  -14.2060  -35.3310 H       282 LEU   -0.5100
   4526 N         -55.0350  -14.3870  -30.2240 N.am    283 TYR   -0.4700
   4527 CA        -54.5900  -13.0960  -29.7130 C.3     283 TYR    0.3100
   4528 C         -54.2710  -13.0940  -28.2290 C.2     283 TYR    0.0700
   4529 O         -53.8170  -12.0930  -27.6880 O.2     283 TYR    0.0900
   4530 CB        -55.5920  -11.9870  -30.0450 C.3     283 TYR   -0.1800
   4531 CG        -55.3910  -11.4040  -31.4210 C.ar    283 TYR    0.0900
   4532 CD1       -54.3120  -10.5800  -31.6880 C.ar    283 TYR    0.0900
   4533 CD2       -56.2810  -11.6670  -32.4510 C.ar    283 TYR    0.0000
   4534 CE1       -54.1110  -10.0440  -32.9410 C.ar    283 TYR   -0.1150
   4535 CE2       -56.0930  -11.1290  -33.7100 C.ar    283 TYR    0.1150
   4536 CZ        -55.0060  -10.3180  -33.9470 C.ar    283 TYR   -0.1150
   4537 OH        -54.8040   -9.7730  -35.1960 O.3     283 TYR    0.1150
   4538 HN        -56.0190  -14.5140  -30.3090 H       283 TYR    0.1100
   4539 HA        -53.6320  -12.8760  -30.1600 H       283 TYR   -0.5400
   4540 HB1       -55.4810  -11.1580  -29.3140 H       283 TYR    0.4300
   4541 HB2       -56.6240  -12.3960  -30.0040 H       283 TYR   -0.1150
   4542 HD1       -53.6110  -10.3550  -30.8970 H       283 TYR    0.1150
   4543 HD2       -57.1340  -12.3010  -32.2660 H       283 TYR   -0.1150
   4544 HE1       -53.2560   -9.4120  -33.1310 H       283 TYR    0.1150
   4545 HE2       -56.7960  -11.3450  -34.5020 H       283 TYR    0.5100
   4546 HH        -55.5180  -10.0670  -35.7660 H       283 TYR   -0.5100
   4547 N         -54.5080  -14.2090  -27.5540 N.am    284 ASN   -0.4700
   4548 CA        -54.0020  -14.3380  -26.2070 C.3     284 ASN    0.3100
   4549 C         -52.5410  -14.7320  -26.3330 C.2     284 ASN    0.0700
   4550 O         -51.7120  -14.3630  -25.5020 O.2     284 ASN    0.0900
   4551 CB        -54.7880  -15.3770  -25.4140 C.3     284 ASN   -0.1800
   4552 CG        -54.4860  -15.3140  -23.9250 C.2     284 ASN    0.0900
   4553 ND2       -55.5410  -15.2780  -23.1140 N.am    284 ASN    0.0900
   4554 OD1       -53.3260  -15.2810  -23.5090 O.2     284 ASN    0.5500
   4555 HN        -55.0220  -14.9770  -27.9270 H       284 ASN   -0.5500
   4556 HA        -54.0780  -13.3730  -25.7320 H       284 ASN   -0.6200
   4557 HB1       -54.5280  -16.3900  -25.7850 H       284 ASN    0.3200
   4558 HB2       -55.8740  -15.2010  -25.5630 H       284 ASN    0.3000
   4559 HD21      -55.4080  -15.2370  -22.1240 H       284 ASN    0.5100
   4560 HD22      -56.4650  -15.2940  -23.4950 H       284 ASN   -0.5100
   4561 N         -52.2310  -15.4390  -27.4200 N.am    285 LEU   -0.4700
   4562 CA        -50.8780  -15.9080  -27.6880 C.3     285 LEU    0.3100
   4563 C         -49.9410  -14.7650  -28.0740 C.2     285 LEU    0.0700
   4564 O         -48.7480  -14.8160  -27.7920 O.2     285 LEU    0.0900
   4565 CB        -50.8810  -16.9880  -28.7750 C.3     285 LEU   -0.1800
   4566 CG        -50.1750  -18.3210  -28.4950 C.3     285 LEU    0.0900
   4567 CD1       -50.4340  -19.3210  -29.6280 C.3     285 LEU    0.0900
   4568 CD2       -48.6700  -18.1350  -28.2570 C.3     285 LEU   -0.0900
   4569 HN        -52.9170  -15.6790  -28.1030 H       285 LEU    0.0900
   4570 HA        -50.4740  -16.3050  -26.7690 H       285 LEU   -0.2700
   4571 HB1       -50.4040  -16.5490  -29.6760 H       285 LEU    0.0900
   4572 HB2       -51.9410  -17.2200  -29.0050 H       285 LEU    0.0900
   4573 HG        -50.5550  -18.7420  -27.5400 H       285 LEU    0.0900
   4574 HD11      -50.0520  -18.9160  -30.5890 H       285 LEU   -0.2700
   4575 HD12      -51.5250  -19.5040  -29.7290 H       285 LEU    0.0900
   4576 HD13      -49.9110  -20.2780  -29.4140 H       285 LEU    0.0900
   4577 HD21      -48.5010  -17.4680  -27.3840 H       285 LEU    0.0900
   4578 HD22      -48.2000  -17.6730  -29.1520 H       285 LEU    0.5100
   4579 HD23      -48.1950  -19.1180  -28.0500 H       285 LEU   -0.5100
   4580 N         -50.4760  -13.7280  -28.7160 N.am    286 VAL   -0.4700
   4581 CA        -49.6750  -12.5510  -29.0330 C.3     286 VAL    0.3100
   4582 C         -49.6110  -11.6080  -27.8320 C.2     286 VAL    0.0700
   4583 O         -48.6160  -10.9120  -27.6230 O.2     286 VAL    0.0900
   4584 CB        -50.2190  -11.8150  -30.2740 C.3     286 VAL   -0.0900
   4585 CG1       -51.5870  -11.3070  -30.0160 C.3     286 VAL    0.0900
   4586 CG2       -49.3420  -10.6560  -30.6190 C.3     286 VAL   -0.2700
   4587 HN        -51.4300  -13.7100  -29.0040 H       286 VAL    0.0900
   4588 HA        -48.6610  -12.8780  -29.2100 H       286 VAL    0.0900
   4589 HB        -50.2400  -12.5130  -31.1370 H       286 VAL    0.0900
   4590 HG11      -51.5760  -10.1990  -29.9450 H       286 VAL   -0.2700
   4591 HG12      -51.9700  -11.7210  -29.0590 H       286 VAL    0.0900
   4592 HG13      -52.2630  -11.6020  -30.8490 H       286 VAL    0.0900
   4593 HG21      -48.2790  -10.9810  -30.6610 H       286 VAL    0.0900
   4594 HG22      -49.4410   -9.8650  -29.8460 H       286 VAL    0.5100
   4595 HG23      -49.6270  -10.2480  -31.6120 H       286 VAL   -0.5100
   4596 N         -50.6800  -11.6030  -27.0360 N.am    287 SER   -0.4700
   4597 CA        -50.7060  -10.8870  -25.7690 C.3     287 SER    0.3100
   4598 C         -49.6510  -11.4770  -24.8360 C.2     287 SER    0.0700
   4599 O         -48.9300  -10.7500  -24.1560 O.2     287 SER    0.0900
   4600 CB        -52.0890  -11.0050  -25.1260 C.3     287 SER    0.0500
   4601 OG        -52.2240  -10.1400  -24.0140 O.3     287 SER    0.0900
   4602 HN        -51.5140  -12.0930  -27.2740 H       287 SER    0.0900
   4603 HA        -50.4660   -9.8520  -25.9620 H       287 SER   -0.6600
   4604 HB1       -52.2470  -12.0490  -24.7820 H       287 SER    0.4300
   4605 HB2       -52.8660  -10.7410  -25.8740 H       287 SER    0.5100
   4606 HG1       -51.5450  -10.4040  -23.3890 H       287 SER   -0.5100
   4607 N         -49.5690  -12.8050  -24.8150 N.am    288 ALA   -0.4700
   4608 CA        -48.5610  -13.4980  -24.0310 C.3     288 ALA    0.3100
   4609 C         -47.1940  -13.3230  -24.6700 C.2     288 ALA    0.0700
   4610 O         -46.1670  -13.4650  -24.0090 O.2     288 ALA    0.0900
   4611 CB        -48.9010  -14.9720  -23.9120 C.3     288 ALA   -0.2700
   4612 HN        -50.1920  -13.3830  -25.3350 H       288 ALA    0.0900
   4613 HA        -48.5230  -13.0410  -23.0540 H       288 ALA    0.0900
   4614 HB1       -48.9470  -15.4360  -24.9210 H       288 ALA    0.0900
   4615 HB2       -49.8900  -15.0930  -23.4200 H       288 ALA    0.5100
   4616 HB3       -48.1210  -15.4940  -23.3170 H       288 ALA   -0.5100
   4617 N         -47.1810  -13.0040  -25.9630 N.am    289 ASN   -0.4700
   4618 CA        -45.9340  -12.8510  -26.7020 C.3     289 ASN    0.3100
   4619 C         -45.4050  -11.4160  -26.7150 C.2     289 ASN    0.0700
   4620 O         -45.3130  -10.7850  -27.7680 O.2     289 ASN    0.0900
   4621 CB        -46.0810  -13.3760  -28.1330 C.3     289 ASN   -0.1800
   4622 CG        -44.7470  -13.5720  -28.8220 C.2     289 ASN    0.0900
   4623 ND2       -44.0720  -14.6750  -28.5030 N.am    289 ASN    0.0900
   4624 OD1       -44.3240  -12.7470  -29.6290 O.2     289 ASN    0.5500
   4625 HN        -48.0200  -12.8560  -26.4810 H       289 ASN   -0.5500
   4626 HA        -45.1660  -13.4020  -26.1780 H       289 ASN   -0.6200
   4627 HB1       -46.6810  -12.6500  -28.7240 H       289 ASN    0.3200
   4628 HB2       -46.6130  -14.3510  -28.1070 H       289 ASN    0.3000
   4629 HD21      -43.1840  -14.8570  -28.9250 H       289 ASN    0.5100
   4630 HD22      -44.4520  -15.3200  -27.8410 H       289 ASN   -0.5100
   4631 N         -45.0560  -10.9120  -25.5350 N.am    290 PHE   -0.4700
   4632 CA        -44.4250   -9.6040  -25.3950 C.3     290 PHE    0.3100
   4633 C         -43.3870   -9.6510  -24.2790 C.2     290 PHE    0.0700
   4634 O         -43.2770   -8.7280  -23.4690 O.2     290 PHE    0.0900
   4635 CB        -45.4700   -8.5200  -25.1220 C.3     290 PHE   -0.1800
   4636 CG        -45.5810   -7.4940  -26.2190 C.ar    290 PHE    0.0900
   4637 CD1       -45.9770   -7.8630  -27.4930 C.ar    290 PHE    0.0900
   4638 CD2       -45.3030   -6.1600  -25.9670 C.ar    290 PHE    0.0000
   4639 CE1       -46.0790   -6.9270  -28.5000 C.ar    290 PHE   -0.1150
   4640 CE2       -45.4070   -5.2180  -26.9710 C.ar    290 PHE    0.1150
   4641 CZ        -45.7970   -5.6010  -28.2390 C.ar    290 PHE   -0.1150
   4642 HN        -45.2100  -11.4110  -24.6850 H       290 PHE    0.1150
   4643 HA        -43.8950   -9.3910  -26.3120 H       290 PHE   -0.1150
   4644 HB1       -45.2000   -7.9770  -24.1910 H       290 PHE    0.1150
   4645 HB2       -46.4690   -8.9930  -25.0130 H       290 PHE   -0.1150
   4646 HD1       -46.2080   -8.8960  -27.7010 H       290 PHE    0.1150
   4647 HD2       -45.0010   -5.8540  -24.9760 H       290 PHE   -0.1150
   4648 HE1       -46.3820   -7.2300  -29.4920 H       290 PHE    0.1150
   4649 HE2       -45.1850   -4.1810  -26.7650 H       290 PHE    0.5100
   4650 HZ        -45.8790   -4.8650  -29.0250 H       290 PHE   -0.5100
   4651 N         -42.6440  -10.7600  -24.2830 N.am    291 ARG   -0.4700
   4652 CA        -41.5660  -11.0520  -23.3780 C.3     291 ARG    0.3100
   4653 C         -40.3170  -10.3420  -23.8830 C.2     291 ARG    0.0700
   4654 O         -39.3290  -10.1900  -23.1780 O.2     291 ARG    0.0900
   4655 CB        -41.3950  -12.5980  -23.3450 C.3     291 ARG   -0.1800
   4656 CG        -42.7230  -13.3250  -23.0090 C.3     291 ARG    0.0900
   4657 CD        -42.6330  -14.8460  -22.8070 C.3     291 ARG    0.0900
   4658 NE        -42.4380  -15.5280  -24.1340 N.pl3   291 ARG   -0.1800
   4659 CZ        -43.4200  -16.1030  -24.8290 C.cat   291 ARG    0.0900
   4660 NH1       -44.6930  -15.8210  -24.6450 N.pl3   291 ARG    0.0900
   4661 NH2       -43.1140  -17.0140  -25.7400 N.pl3   291 ARG    0.2000
   4662 HN        -42.8170  -11.4740  -24.9540 H       291 ARG    0.0900
   4663 HA        -41.8150  -10.6670  -22.4000 H       291 ARG    0.0900
   4664 HB1       -40.6370  -12.8610  -22.5760 H       291 ARG   -0.7000
   4665 HB2       -41.0360  -12.9430  -24.3370 H       291 ARG    0.4400
   4666 HG1       -43.4350  -13.1340  -23.8390 H       291 ARG    0.6400
   4667 HG2       -43.1290  -12.8800  -22.0760 H       291 ARG   -0.8000
   4668 HD1       -43.5710  -15.2280  -22.3530 H       291 ARG    0.4600
   4669 HD2       -41.7660  -15.0940  -22.1580 H       291 ARG    0.4600
   4670 HE        -41.5160  -15.5510  -24.5180 H       291 ARG   -0.8000
   4671 HH11      -44.9560  -15.0470  -24.0700 H       291 ARG    0.4600
   4672 HH12      -45.3970  -16.3820  -25.0810 H       291 ARG    0.4600
   4673 HH21      -42.1590  -17.2610  -25.9000 H       291 ARG    0.5100
   4674 HH22      -43.8390  -17.4540  -26.2690 H       291 ARG   -0.5100
   4675 N         -40.3700   -9.8920  -25.1570 N.am    292 GLN   -0.4700
   4676 CA        -39.3130   -9.1910  -25.8710 C.3     292 GLN    0.3100
   4677 C         -39.1160   -7.7960  -25.3050 C.2     292 GLN    0.0700
   4678 O         -38.0000   -7.3880  -24.9810 O.2     292 GLN    0.0900
   4679 CB        -39.6740   -9.0760  -27.3540 C.3     292 GLN   -0.1800
   4680 CG        -41.1150   -9.4570  -27.6730 C.3     292 GLN    0.0900
   4681 CD        -41.2960  -10.9510  -27.8700 C.2     292 GLN    0.0900
   4682 NE2       -40.3400  -11.6550  -28.2470 N.am    292 GLN   -0.1800
   4683 OE1       -42.4850  -11.4460  -27.6180 O.2     292 GLN    0.0900
   4684 HN        -41.1950  -10.0310  -25.6960 H       292 GLN    0.0900
   4685 HA        -38.3950   -9.7460  -25.7470 H       292 GLN    0.5500
   4686 HB1       -38.9990   -9.7420  -27.9320 H       292 GLN   -0.5500
   4687 HB2       -39.5090   -8.0270  -27.6760 H       292 GLN   -0.6200
   4688 HG1       -41.4270   -8.9380  -28.6050 H       292 GLN    0.3200
   4689 HG2       -41.7690   -9.1300  -26.8360 H       292 GLN    0.3000
   4690 HE21      -40.4960  -12.6050  -28.5180 H       292 GLN    0.5100
   4691 HE22      -39.4180  -11.2710  -28.2770 H       292 GLN   -0.5100
   4692 N         -40.2120   -7.0180  -25.1760 N.am    293 VAL   -0.4700
   4693 CA        -40.0800   -5.5740  -25.3050 C.3     293 VAL    0.3100
   4694 CAT       -43.0060   -5.0100  -22.9090 C.3     293 VAL    0.0700
   4695 C         -41.1640   -4.8470  -24.5170 C.2     293 VAL    0.0900
   4696 O         -41.2670   -3.6150  -24.5450 O.2     293 VAL   -0.0900
   4697 CB        -40.1280   -5.2260  -26.8080 C.3     293 VAL    0.0900
   4698 CG1       -41.5380   -5.4220  -27.4100 C.3     293 VAL   -0.2700
   4699 CG2       -39.5730   -3.8230  -27.1140 C.3     293 VAL    0.0900
   4700 NT        -41.9730   -5.5890  -23.7320 N.am    293 VAL    0.0900
   4701 HN        -41.1230   -7.3800  -24.9940 H       293 VAL    0.0900
   4702 HNT       -41.8900   -6.5820  -23.6880 H       293 VAL   -0.2700
   4703 HA        -39.1400   -5.2710  -24.8680 H       293 VAL    0.0900
   4704 HB        -39.4110   -5.8780  -27.3500 H       293 VAL    0.0900
   4705 HG11      -42.2700   -4.7690  -26.8880 H       293 VAL    0.0900
   4706 HG12      -41.8580   -6.4800  -27.2890 H       293 VAL    0.5100
   4707 HG13      -41.5300   -5.1540  -28.4880 H       293 VAL   -0.5100
   4708 HG21      -38.5820   -3.6910  -26.6320 H       293 VAL   -0.4700
   4709 HG22      -40.2660   -3.0480  -26.7190 H       293 VAL    0.3100
   4710 HG23      -39.4560   -3.6930  -28.2110 H       293 VAL   -0.1100
   4711 HT1       -43.6230   -4.3180  -23.5210 H       293 VAL    0.0900
   4712 HT2       -42.5450   -4.4380  -22.0750 H       293 VAL    0.0900
   4713 HT3       -43.6580   -5.8120  -22.5050 H       293 VAL    0.0900
@<TRIPOS>BOND
     1    1    2 1
     2    2   13 1
     3    2    6 1
     4    2    4 1
     5    4    5 2
     6    6   15 1
     7    6    7 1
     8    7    9 2
     9    7    8 am
    10    8   16 1
    11    8   17 1
    12    3   10 1
    13    3   18 1
    14    3   19 1
    15    3   20 1
    16   10    1 1
    17   10   11 2
    18   12    1 1
    19   14    6 1
    20   21   22 1
    21   22   28 1
    22   22   25 1
    23   22   23 1
    24   23   24 2
    25   25   30 1
    26   25   26 1
    27   27   21 1
    28   29   25 1
    29   31   26 1
    30    4   21 am
    31   32   33 1
    32   33   34 1
    33   33   41 1
    34   33   36 1
    35   34   35 2
    36   36   37 1
    37   36   43 1
    38   37   39 2
    39   37   38 2
    40   40   32 1
    41   42   36 1
    42   23   32 am
    43   44   45 1
    44   45   46 1
    45   45   48 1
    46   45   53 1
    47   46   47 2
    48   48   55 1
    49   48   49 1
    50   49   51 1
    51   49   56 1
    52   49   50 1
    53   50   58 1
    54   50   57 1
    55   50   59 1
    56   51   60 1
    57   51   61 1
    58   51   62 1
    59   52   44 1
    60   54   48 1
    61   34   44 am
    62   63   64 1
    63   64   65 1
    64   64   72 1
    65   64   67 1
    66   65   66 2
    67   67   68 1
    68   67   74 1
    69   68   70 2
    70   68   69 2
    71   71   63 1
    72   73   67 1
    73   46   63 am
    74   75   76 1
    75   76   83 1
    76   76   79 1
    77   76   77 1
    78   77   78 2
    79   79   84 1
    80   79   80 1
    81   79   81 1
    82   80   85 1
    83   80   86 1
    84   80   87 1
    85   81   88 1
    86   81   89 1
    87   81   90 1
    88   82   75 1
    89   65   75 am
    90   91   92 1
    91   92   93 1
    92   92  100 1
    93   92   95 1
    94   93   94 2
    95   95  102 1
    96   95   96 1
    97   96   98 2
    98   96   97 am
    99   97  103 1
   100   97  104 1
   101   99   91 1
   102  101   95 1
   103   77   91 am
   104  105  106 1
   105  106  113 1
   106  106  109 1
   107  106  107 1
   108  107  108 2
   109  109  114 1
   110  109  110 1
   111  109  111 1
   112  110  116 1
   113  110  117 1
   114  110  118 1
   115  111  115 1
   116  112  105 1
   117   93  105 am
   118  119  120 1
   119  120  121 1
   120  120  128 1
   121  120  123 1
   122  121  122 2
   123  123  124 1
   124  123  130 1
   125  124  126 2
   126  124  125 2
   127  127  119 1
   128  129  123 1
   129  107  119 am
   130  131  132 1
   131  132  140 1
   132  132  135 1
   133  132  133 1
   134  133  134 2
   135  135  141 1
   136  135  137 1
   137  135  136 1
   138  136  143 1
   139  137  144 1
   140  137  145 1
   141  137  146 1
   142  138  136 1
   143  138  147 1
   144  138  148 1
   145  138  149 1
   146  139  131 1
   147  142  136 1
   148  121  131 am
   149  150  151 1
   150  151  163 1
   151  151  154 1
   152  151  152 1
   153  152  153 2
   154  154  165 1
   155  154  155 1
   156  155  156 ar
   157  155  157 ar
   158  156  166 1
   159  156  158 ar
   160  157  159 ar
   161  157  167 1
   162  158  168 1
   163  158  160 ar
   164  159  160 ar
   165  159  169 1
   166  160  161 1
   167  161  170 1
   168  162  150 1
   169  164  154 1
   170  133  150 am
   171  171  172 1
   172  172  178 1
   173  172  175 1
   174  172  173 1
   175  173  174 2
   176  175  180 1
   177  175  176 1
   178  177  171 1
   179  179  175 1
   180  181  176 1
   181  152  171 am
   182  182  183 1
   183  183  184 1
   184  183  192 1
   185  183  186 1
   186  184  185 2
   187  186  187 1
   188  186  194 1
   189  187  196 1
   190  187  188 1
   191  188  198 1
   192  188  189 1
   193  189  200 1
   194  189  190 1
   195  190  201 1
   196  190  202 1
   197  190  203 1
   198  191  182 1
   199  193  186 1
   200  195  187 1
   201  197  188 1
   202  199  189 1
   203  173  182 am
   204  204  205 1
   205  205  212 1
   206  205  208 1
   207  205  206 1
   208  206  207 2
   209  208  213 1
   210  208  209 1
   211  208  210 1
   212  209  214 1
   213  209  215 1
   214  209  216 1
   215  210  217 1
   216  210  218 1
   217  210  219 1
   218  211  204 1
   219  184  204 am
   220  220  221 1
   221  221  222 1
   222  221  224 1
   223  221  229 1
   224  222  223 2
   225  224  231 1
   226  224  225 1
   227  225  227 1
   228  225  232 1
   229  225  226 1
   230  226  234 1
   231  226  233 1
   232  226  235 1
   233  227  236 1
   234  227  237 1
   235  227  238 1
   236  228  220 1
   237  230  224 1
   238  206  220 am
   239  239  240 1
   240  240  247 1
   241  240  243 1
   242  240  241 1
   243  241  242 2
   244  243  248 1
   245  243  244 1
   246  243  245 1
   247  244  249 1
   248  244  250 1
   249  244  251 1
   250  245  252 1
   251  245  253 1
   252  245  254 1
   253  246  239 1
   254  222  239 am
   255  255  256 1
   256  256  263 1
   257  256  259 1
   258  256  257 1
   259  257  258 2
   260  259  264 1
   261  259  260 1
   262  259  261 1
   263  260  266 1
   264  260  267 1
   265  260  268 1
   266  261  265 1
   267  262  255 1
   268  241  255 am
   269  269  270 1
   270  270  275 1
   271  270  273 1
   272  270  271 1
   273  271  272 2
   274  273  276 1
   275  273  277 1
   276  273  278 1
   277  274  269 1
   278  257  269 am
   279  279  280 1
   280  280  288 1
   281  280  283 1
   282  280  281 1
   283  281  282 2
   284  283  289 1
   285  283  285 1
   286  283  284 1
   287  284  291 1
   288  285  292 1
   289  285  293 1
   290  285  294 1
   291  286  284 1
   292  286  295 1
   293  286  296 1
   294  286  297 1
   295  287  279 1
   296  290  284 1
   297  271  279 am
   298  298  299 1
   299  299  311 1
   300  299  302 1
   301  299  300 1
   302  300  301 2
   303  302  313 1
   304  302  303 1
   305  303  304 ar
   306  303  305 ar
   307  304  314 1
   308  304  306 ar
   309  305  307 ar
   310  305  315 1
   311  306  316 1
   312  306  308 ar
   313  307  308 ar
   314  307  317 1
   315  308  309 1
   316  309  318 1
   317  310  298 1
   318  312  302 1
   319  281  298 am
   320  319  320 1
   321  320  321 1
   322  320  323 1
   323  320  328 1
   324  321  322 2
   325  323  330 1
   326  323  324 1
   327  324  326 1
   328  324  331 1
   329  324  325 1
   330  325  333 1
   331  325  332 1
   332  325  334 1
   333  326  335 1
   334  326  336 1
   335  326  337 1
   336  327  319 1
   337  329  323 1
   338  300  319 am
   339  338  339 1
   340  339  344 1
   341  339  342 1
   342  339  340 1
   343  340  341 2
   344  342  345 1
   345  342  346 1
   346  342  347 1
   347  343  338 1
   348  321  338 am
   349  348  349 1
   350  349  350 1
   351  349  352 1
   352  349  357 1
   353  350  351 2
   354  352  359 1
   355  352  353 1
   356  353  355 1
   357  353  360 1
   358  353  354 1
   359  354  362 1
   360  354  361 1
   361  354  363 1
   362  355  364 1
   363  355  365 1
   364  355  366 1
   365  356  348 1
   366  358  352 1
   367  340  348 am
   368  367  368 1
   369  368  379 1
   370  368  371 1
   371  368  369 1
   372  369  370 2
   373  371  381 1
   374  371  372 1
   375  372  373 ar
   376  372  374 ar
   377  373  382 1
   378  373  375 ar
   379  374  376 ar
   380  374  383 1
   381  375  384 1
   382  375  377 ar
   383  376  377 ar
   384  376  385 1
   385  377  386 1
   386  378  367 1
   387  380  371 1
   388  350  367 am
   389  387  388 1
   390  388  395 1
   391  388  391 1
   392  388  389 1
   393  389  390 2
   394  391  396 1
   395  391  392 1
   396  391  393 1
   397  392  397 1
   398  392  398 1
   399  392  399 1
   400  393  400 1
   401  393  401 1
   402  393  402 1
   403  394  387 1
   404  369  387 am
   405  403  404 1
   406  404  411 1
   407  404  407 1
   408  404  405 1
   409  405  406 2
   410  407  412 1
   411  407  408 1
   412  407  409 1
   413  408  413 1
   414  408  414 1
   415  408  415 1
   416  409  416 1
   417  409  417 1
   418  409  418 1
   419  410  403 1
   420  389  403 am
   421  419  420 1
   422  420  425 1
   423  420  421 1
   424  421  422 2
   425  423  419 1
   426  424  420 1
   427  405  419 am
   428  426  427 1
   429  427  434 1
   430  427  430 1
   431  427  428 1
   432  428  429 2
   433  430  435 1
   434  430  431 1
   435  430  432 1
   436  431  437 1
   437  431  438 1
   438  431  439 1
   439  432  436 1
   440  433  426 1
   441  421  426 am
   442  440  441 1
   443  441  448 1
   444  441  444 1
   445  441  442 1
   446  442  443 2
   447  444  449 1
   448  444  445 1
   449  444  446 1
   450  445  450 1
   451  445  451 1
   452  445  452 1
   453  446  453 1
   454  446  454 1
   455  446  455 1
   456  447  440 1
   457  428  440 am
   458  456  457 1
   459  457  462 1
   460  457  458 1
   461  458  459 2
   462  460  456 1
   463  461  457 1
   464  442  456 am
   465  463  464 1
   466  464  465 1
   467  464  472 1
   468  464  467 1
   469  465  466 2
   470  467  474 1
   471  467  468 1
   472  468  470 2
   473  468  469 am
   474  469  475 1
   475  469  476 1
   476  471  463 1
   477  473  467 1
   478  458  463 am
   479  477  478 1
   480  478  484 1
   481  478  481 1
   482  478  479 1
   483  479  480 2
   484  481  486 1
   485  481  482 1
   486  483  477 1
   487  485  481 1
   488  487  482 1
   489  465  477 am
   490  488  489 1
   491  489  496 1
   492  489  492 1
   493  489  490 1
   494  490  491 2
   495  492  497 1
   496  492  493 1
   497  492  494 1
   498  493  498 1
   499  493  499 1
   500  493  500 1
   501  494  501 1
   502  494  502 1
   503  494  503 1
   504  495  488 1
   505  479  488 am
   506  504  505 1
   507  505  512 1
   508  505  508 1
   509  505  506 1
   510  506  507 2
   511  508  513 1
   512  508  509 1
   513  508  510 1
   514  509  515 1
   515  509  516 1
   516  509  517 1
   517  510  514 1
   518  511  504 1
   519  490  504 am
   520  518  519 1
   521  519  520 1
   522  519  522 1
   523  519  527 1
   524  520  521 2
   525  522  529 1
   526  522  523 1
   527  523  525 1
   528  523  530 1
   529  523  524 1
   530  524  532 1
   531  524  531 1
   532  524  533 1
   533  525  534 1
   534  525  535 1
   535  525  536 1
   536  526  518 1
   537  528  522 1
   538  506  518 am
   539  537  538 1
   540  538  549 1
   541  538  541 1
   542  538  539 1
   543  539  540 2
   544  541  551 1
   545  541  542 1
   546  542  543 ar
   547  542  544 ar
   548  543  552 1
   549  543  545 ar
   550  544  546 ar
   551  544  553 1
   552  545  554 1
   553  545  547 ar
   554  546  547 ar
   555  546  555 1
   556  547  556 1
   557  548  537 1
   558  550  541 1
   559  520  537 am
   560  557  558 1
   561  558  565 1
   562  558  561 1
   563  558  559 1
   564  559  560 2
   565  561  566 1
   566  561  562 1
   567  561  563 1
   568  562  568 1
   569  562  569 1
   570  562  570 1
   571  563  567 1
   572  564  557 1
   573  539  557 am
   574  571  572 1
   575  572  573 1
   576  572  575 1
   577  572  580 1
   578  573  574 2
   579  575  582 1
   580  575  576 1
   581  576  578 1
   582  576  583 1
   583  576  577 1
   584  577  585 1
   585  577  584 1
   586  577  586 1
   587  578  587 1
   588  578  588 1
   589  578  589 1
   590  579  571 1
   591  581  575 1
   592  559  571 am
   593  590  591 1
   594  591  596 1
   595  591  594 1
   596  591  592 1
   597  592  593 2
   598  594  597 1
   599  594  598 1
   600  594  599 1
   601  595  590 1
   602  573  590 am
   603  600  601 1
   604  601  602 1
   605  601  612 1
   606  601  604 1
   607  602  603 2
   608  604  614 1
   609  604  605 1
   610  605  616 1
   611  605  606 1
   612  606  618 1
   613  606  607 1
   614  607  619 1
   615  607  608 2
   616  608  609 2
   617  608  610 2
   618  609  620 1
   619  609  621 1
   620  610  623 1
   621  610  622 1
   622  611  600 1
   623  613  604 1
   624  615  605 1
   625  617  606 1
   626  592  600 am
   627  624  625 1
   628  625  627 1
   629  625  637 1
   630  625  629 1
   631  627  628 2
   632  629  630 1
   633  629  639 1
   634  630  641 1
   635  630  631 1
   636  631  643 1
   637  631  632 1
   638  632  645 1
   639  632  633 1
   640  633  646 1
   641  633  647 1
   642  633  648 1
   643  626  634 1
   644  626  649 1
   645  626  650 1
   646  626  651 1
   647  634  627 2
   648  634  636 1
   649  635  624 1
   650  638  629 1
   651  640  630 1
   652  642  631 1
   653  644  632 1
   654  602  624 am
   655  652  653 1
   656  653  662 1
   657  653  657 1
   658  653  655 1
   659  655  656 2
   660  657  664 1
   661  657  658 1
   662  654  659 1
   663  654  666 1
   664  654  667 1
   665  654  668 1
   666  659  652 am
   667  659  660 2
   668  661  652 1
   669  663  657 1
   670  665  658 1
   671  627  652 1
   672  669  670 1
   673  670  671 1
   674  670  673 1
   675  670  678 1
   676  671  672 2
   677  673  680 1
   678  673  674 1
   679  674  676 1
   680  674  681 1
   681  674  675 1
   682  675  683 1
   683  675  682 1
   684  675  684 1
   685  676  685 1
   686  676  686 1
   687  676  687 1
   688  677  669 1
   689  679  673 1
   690  655  669 am
   691  688  689 1
   692  689  698 1
   693  689  692 1
   694  689  690 1
   695  690  691 2
   696  692  700 1
   697  692  693 1
   698  693  702 1
   699  693  694 1
   700  694  696 2
   701  694  695 am
   702  695  703 1
   703  695  704 1
   704  697  688 1
   705  699  692 1
   706  701  693 1
   707  671  688 am
   708  705  706 1
   709  706  712 1
   710  706  709 1
   711  706  707 1
   712  707  708 2
   713  709  714 1
   714  709  710 1
   715  711  705 1
   716  713  709 1
   717  715  710 1
   718  690  705 am
   719  716  717 1
   720  717  724 1
   721  717  720 1
   722  717  718 1
   723  718  719 2
   724  720  725 1
   725  720  721 1
   726  720  722 1
   727  721  727 1
   728  721  728 1
   729  721  729 1
   730  722  726 1
   731  723  716 1
   732  707  716 am
   733  730  731 1
   734  731  738 1
   735  731  734 1
   736  731  732 1
   737  732  733 2
   738  734  739 1
   739  734  735 1
   740  734  736 1
   741  735  740 1
   742  735  741 1
   743  735  742 1
   744  736  743 1
   745  736  744 1
   746  736  745 1
   747  737  730 1
   748  718  730 am
   749  746  747 1
   750  746  756 1
   751  747  748 1
   752  747  750 1
   753  747  757 1
   754  748  749 2
   755  750  751 1
   756  750  758 1
   757  750  759 1
   758  751  752 ar
   759  751  753 ar
   760  752  755 ar
   761  752  761 1
   762  753  754 ar
   763  753  760 1
   764  754  755 ar
   765  754  762 1
   766  732  746 am
   767  763  764 1
   768  764  776 1
   769  764  767 1
   770  764  765 1
   771  765  766 2
   772  767  778 1
   773  767  768 1
   774  768  769 ar
   775  768  770 ar
   776  769  779 1
   777  769  771 ar
   778  770  772 ar
   779  770  780 1
   780  771  781 1
   781  771  773 ar
   782  772  773 ar
   783  772  782 1
   784  773  774 1
   785  774  783 1
   786  775  763 1
   787  777  767 1
   788  763  748 am
   789  784  785 1
   790  784  794 1
   791  785  786 1
   792  785  788 1
   793  785  795 1
   794  786  787 2
   795  788  789 1
   796  788  796 1
   797  788  797 1
   798  789  790 ar
   799  789  791 ar
   800  790  793 ar
   801  790  798 1
   802  791  792 ar
   803  792  793 ar
   804  792  799 1
   805  793  800 1
   806  765  784 am
   807  801  802 1
   808  802  803 1
   809  802  805 1
   810  802  810 1
   811  803  804 2
   812  805  812 1
   813  805  806 1
   814  806  808 1
   815  806  813 1
   816  806  807 1
   817  807  815 1
   818  807  814 1
   819  807  816 1
   820  808  817 1
   821  808  818 1
   822  808  819 1
   823  809  801 1
   824  811  805 1
   825  801  786 am
   826  820  821 1
   827  821  826 1
   828  821  822 1
   829  822  823 2
   830  824  820 1
   831  825  821 1
   832  803  820 am
   833  827  828 1
   834  828  834 1
   835  828  831 1
   836  828  829 1
   837  829  830 2
   838  831  836 1
   839  831  832 1
   840  833  827 1
   841  835  831 1
   842  837  832 1
   843  822  827 am
   844  838  839 1
   845  839  840 1
   846  839  842 1
   847  839  847 1
   848  840  841 2
   849  842  849 1
   850  842  843 1
   851  843  845 1
   852  843  850 1
   853  843  844 1
   854  844  852 1
   855  844  851 1
   856  844  853 1
   857  845  854 1
   858  845  855 1
   859  845  856 1
   860  846  838 1
   861  848  842 1
   862  829  838 am
   863  857  858 1
   864  858  863 1
   865  858  861 1
   866  858  859 1
   867  859  860 2
   868  861  864 1
   869  861  865 1
   870  861  866 1
   871  862  857 1
   872  840  857 am
   873  867  868 1
   874  868  869 1
   875  868  871 1
   876  868  876 1
   877  869  870 2
   878  871  878 1
   879  871  872 1
   880  872  874 1
   881  872  879 1
   882  872  873 1
   883  873  881 1
   884  873  880 1
   885  873  882 1
   886  874  883 1
   887  874  884 1
   888  874  885 1
   889  875  867 1
   890  877  871 1
   891  859  867 am
   892  886  887 1
   893  887  893 1
   894  887  890 1
   895  887  888 1
   896  888  889 2
   897  890  895 1
   898  890  891 1
   899  892  886 1
   900  894  890 1
   901  896  891 1
   902  869  886 am
   903  897  898 1
   904  898  899 1
   905  898  906 1
   906  898  901 1
   907  899  900 2
   908  901  902 1
   909  901  908 1
   910  902  904 2
   911  902  903 2
   912  905  897 1
   913  907  901 1
   914  888  897 am
   915  909  910 1
   916  910  911 1
   917  910  913 1
   918  910  918 1
   919  911  912 2
   920  913  920 1
   921  913  914 1
   922  914  916 1
   923  914  921 1
   924  914  915 1
   925  915  923 1
   926  915  922 1
   927  915  924 1
   928  916  925 1
   929  916  926 1
   930  916  927 1
   931  917  909 1
   932  919  913 1
   933  899  909 am
   934  928  929 1
   935  929  930 1
   936  929  932 1
   937  929  937 1
   938  930  931 2
   939  932  939 1
   940  932  933 1
   941  933  935 1
   942  933  940 1
   943  933  934 1
   944  934  942 1
   945  934  941 1
   946  934  943 1
   947  935  944 1
   948  935  945 1
   949  935  946 1
   950  936  928 1
   951  938  932 1
   952  911  928 am
   953  947  948 1
   954  948  956 1
   955  948  951 1
   956  948  949 1
   957  949  950 2
   958  951  957 1
   959  951  953 1
   960  951  952 1
   961  952  959 1
   962  953  960 1
   963  953  961 1
   964  953  962 1
   965  954  952 1
   966  954  963 1
   967  954  964 1
   968  954  965 1
   969  955  947 1
   970  958  952 1
   971  930  947 am
   972  966  967 1
   973  967  968 1
   974  967  970 1
   975  967  975 1
   976  968  969 2
   977  970  977 1
   978  970  971 1
   979  971  973 1
   980  971  978 1
   981  971  972 1
   982  972  980 1
   983  972  979 1
   984  972  981 1
   985  973  982 1
   986  973  983 1
   987  973  984 1
   988  974  966 1
   989  976  970 1
   990  949  966 am
   991  985  986 1
   992  986  987 1
   993  986  989 1
   994  986  994 1
   995  987  988 2
   996  989  996 1
   997  989  990 1
   998  990  992 1
   999  990  997 1
  1000  990  991 1
  1001  991  999 1
  1002  991  998 1
  1003  991 1000 1
  1004  992 1001 1
  1005  992 1002 1
  1006  992 1003 1
  1007  993  985 1
  1008  995  989 1
  1009  968  985 am
  1010 1004 1005 1
  1011 1005 1006 1
  1012 1005 1008 1
  1013 1005 1013 1
  1014 1006 1007 2
  1015 1008 1015 1
  1016 1008 1009 1
  1017 1009 1011 1
  1018 1009 1016 1
  1019 1009 1010 1
  1020 1010 1018 1
  1021 1010 1017 1
  1022 1010 1019 1
  1023 1011 1020 1
  1024 1011 1021 1
  1025 1011 1022 1
  1026 1012 1004 1
  1027 1014 1008 1
  1028  987 1004 am
  1029 1023 1024 1
  1030 1024 1029 1
  1031 1024 1027 1
  1032 1024 1025 1
  1033 1025 1026 2
  1034 1027 1030 1
  1035 1027 1031 1
  1036 1027 1032 1
  1037 1028 1023 1
  1038 1006 1023 am
  1039 1033 1034 1
  1040 1034 1042 1
  1041 1034 1037 1
  1042 1034 1035 1
  1043 1035 1036 2
  1044 1037 1044 1
  1045 1037 1038 1
  1046 1038 1046 1
  1047 1038 1039 1
  1048 1039 1040 1
  1049 1040 1047 1
  1050 1040 1048 1
  1051 1040 1049 1
  1052 1041 1033 1
  1053 1043 1037 1
  1054 1045 1038 1
  1055 1025 1033 am
  1056 1050 1056 1
  1057 1050 1051 1
  1058 1051 1054 1
  1059 1051 1057 1
  1060 1051 1052 1
  1061 1052 1053 2
  1062 1054 1055 1
  1063 1054 1059 1
  1064 1055 1056 1
  1065 1055 1061 1
  1066 1056 1063 1
  1067 1058 1054 1
  1068 1060 1055 1
  1069 1062 1056 1
  1070 1035 1050 am
  1071 1064 1065 1
  1072 1065 1072 1
  1073 1065 1068 1
  1074 1065 1066 1
  1075 1066 1067 2
  1076 1068 1073 1
  1077 1068 1069 1
  1078 1068 1070 1
  1079 1069 1074 1
  1080 1069 1075 1
  1081 1069 1076 1
  1082 1070 1077 1
  1083 1070 1078 1
  1084 1070 1079 1
  1085 1071 1064 1
  1086 1052 1064 am
  1087 1080 1081 1
  1088 1081 1090 1
  1089 1081 1084 1
  1090 1081 1082 1
  1091 1082 1083 2
  1092 1084 1092 1
  1093 1084 1085 1
  1094 1085 1094 1
  1095 1085 1086 1
  1096 1086 1087 2
  1097 1086 1088 2
  1098 1089 1080 1
  1099 1091 1084 1
  1100 1093 1085 1
  1101 1066 1080 am
  1102 1095 1096 1
  1103 1096 1097 1
  1104 1096 1099 1
  1105 1096 1104 1
  1106 1097 1098 2
  1107 1099 1106 1
  1108 1099 1100 1
  1109 1100 1102 1
  1110 1100 1107 1
  1111 1100 1101 1
  1112 1101 1109 1
  1113 1101 1108 1
  1114 1101 1110 1
  1115 1102 1111 1
  1116 1102 1112 1
  1117 1102 1113 1
  1118 1103 1095 1
  1119 1105 1099 1
  1120 1082 1095 am
  1121 1114 1115 1
  1122 1115 1127 1
  1123 1115 1118 1
  1124 1115 1116 1
  1125 1116 1117 2
  1126 1118 1129 1
  1127 1118 1119 1
  1128 1119 1120 ar
  1129 1119 1121 ar
  1130 1120 1130 1
  1131 1120 1122 ar
  1132 1121 1123 ar
  1133 1121 1131 1
  1134 1122 1132 1
  1135 1122 1124 ar
  1136 1123 1124 ar
  1137 1123 1133 1
  1138 1124 1125 1
  1139 1125 1134 1
  1140 1126 1114 1
  1141 1128 1118 1
  1142 1097 1114 am
  1143 1135 1136 1
  1144 1136 1137 1
  1145 1136 1144 1
  1146 1136 1139 1
  1147 1137 1138 2
  1148 1139 1146 1
  1149 1139 1140 1
  1150 1140 1142 2
  1151 1140 1141 am
  1152 1141 1147 1
  1153 1141 1148 1
  1154 1143 1135 1
  1155 1145 1139 1
  1156 1116 1135 am
  1157 1149 1150 1
  1158 1150 1161 1
  1159 1150 1153 1
  1160 1150 1151 1
  1161 1151 1152 2
  1162 1153 1163 1
  1163 1153 1154 1
  1164 1154 1155 ar
  1165 1154 1156 ar
  1166 1155 1164 1
  1167 1155 1157 ar
  1168 1156 1158 ar
  1169 1156 1165 1
  1170 1157 1166 1
  1171 1157 1159 ar
  1172 1158 1159 ar
  1173 1158 1167 1
  1174 1159 1168 1
  1175 1160 1149 1
  1176 1162 1153 1
  1177 1137 1149 am
  1178 1169 1170 1
  1179 1170 1178 1
  1180 1170 1173 1
  1181 1170 1171 1
  1182 1171 1172 2
  1183 1173 1179 1
  1184 1173 1175 1
  1185 1173 1174 1
  1186 1174 1181 1
  1187 1175 1182 1
  1188 1175 1183 1
  1189 1175 1184 1
  1190 1176 1174 1
  1191 1176 1185 1
  1192 1176 1186 1
  1193 1176 1187 1
  1194 1177 1169 1
  1195 1180 1174 1
  1196 1151 1169 am
  1197 1188 1189 1
  1198 1189 1190 1
  1199 1189 1203 1
  1200 1189 1192 1
  1201 1190 1191 2
  1202 1192 1205 1
  1203 1192 1193 1
  1204 1193 1195 ar
  1205 1193 1194 ar
  1206 1194 1206 1
  1207 1194 1198 ar
  1208 1195 1196 ar
  1209 1195 1197 ar
  1210 1196 1198 ar
  1211 1196 1199 ar
  1212 1197 1200 ar
  1213 1197 1208 1
  1214 1198 1207 1
  1215 1199 1209 1
  1216 1199 1201 ar
  1217 1200 1201 ar
  1218 1200 1210 1
  1219 1201 1211 1
  1220 1202 1188 1
  1221 1204 1192 1
  1222 1171 1188 am
  1223 1212 1213 1
  1224 1213 1220 1
  1225 1213 1216 1
  1226 1213 1214 1
  1227 1214 1215 2
  1228 1216 1221 1
  1229 1216 1217 1
  1230 1216 1218 1
  1231 1217 1222 1
  1232 1217 1223 1
  1233 1217 1224 1
  1234 1218 1225 1
  1235 1218 1226 1
  1236 1218 1227 1
  1237 1219 1212 1
  1238 1190 1212 am
  1239 1228 1229 1
  1240 1228 1238 1
  1241 1229 1230 1
  1242 1229 1232 1
  1243 1229 1239 1
  1244 1230 1231 2
  1245 1232 1233 1
  1246 1232 1240 1
  1247 1232 1241 1
  1248 1233 1234 ar
  1249 1233 1235 ar
  1250 1234 1237 ar
  1251 1234 1242 1
  1252 1235 1236 ar
  1253 1236 1237 ar
  1254 1236 1243 1
  1255 1237 1244 1
  1256 1214 1228 am
  1257 1245 1246 1
  1258 1245 1255 1
  1259 1246 1247 1
  1260 1246 1249 1
  1261 1246 1256 1
  1262 1247 1248 2
  1263 1249 1250 1
  1264 1249 1257 1
  1265 1249 1258 1
  1266 1250 1251 ar
  1267 1250 1252 ar
  1268 1251 1254 ar
  1269 1251 1260 1
  1270 1252 1253 ar
  1271 1252 1259 1
  1272 1253 1254 ar
  1273 1253 1261 1
  1274 1254 1262 1
  1275 1230 1245 am
  1276 1263 1269 1
  1277 1263 1264 1
  1278 1264 1267 1
  1279 1264 1270 1
  1280 1264 1265 1
  1281 1265 1266 2
  1282 1267 1268 1
  1283 1267 1272 1
  1284 1268 1269 1
  1285 1268 1274 1
  1286 1269 1276 1
  1287 1271 1267 1
  1288 1273 1268 1
  1289 1275 1269 1
  1290 1263 1247 am
  1291 1277 1278 1
  1292 1278 1279 1
  1293 1278 1292 1
  1294 1278 1281 1
  1295 1279 1280 2
  1296 1281 1294 1
  1297 1281 1282 1
  1298 1282 1284 ar
  1299 1282 1283 ar
  1300 1283 1295 1
  1301 1283 1287 ar
  1302 1284 1285 ar
  1303 1284 1286 ar
  1304 1285 1287 ar
  1305 1285 1288 ar
  1306 1286 1289 ar
  1307 1286 1297 1
  1308 1287 1296 1
  1309 1288 1298 1
  1310 1288 1290 ar
  1311 1289 1290 ar
  1312 1289 1299 1
  1313 1290 1300 1
  1314 1291 1277 1
  1315 1293 1281 1
  1316 1265 1277 am
  1317 1301 1302 1
  1318 1302 1307 1
  1319 1302 1305 1
  1320 1302 1303 1
  1321 1303 1304 2
  1322 1305 1308 1
  1323 1305 1309 1
  1324 1305 1310 1
  1325 1306 1301 1
  1326 1279 1301 am
  1327 1311 1312 1
  1328 1312 1323 1
  1329 1312 1315 1
  1330 1312 1313 1
  1331 1313 1314 2
  1332 1315 1325 1
  1333 1315 1316 1
  1334 1316 1317 ar
  1335 1316 1318 ar
  1336 1317 1326 1
  1337 1317 1319 ar
  1338 1318 1320 ar
  1339 1318 1327 1
  1340 1319 1328 1
  1341 1319 1321 ar
  1342 1320 1321 ar
  1343 1320 1329 1
  1344 1321 1330 1
  1345 1322 1311 1
  1346 1324 1315 1
  1347 1303 1311 am
  1348 1331 1332 1
  1349 1332 1337 1
  1350 1332 1333 1
  1351 1333 1334 2
  1352 1335 1331 1
  1353 1336 1332 1
  1354 1313 1331 am
  1355 1338 1339 1
  1356 1339 1340 1
  1357 1339 1347 1
  1358 1339 1342 1
  1359 1340 1341 2
  1360 1342 1343 1
  1361 1342 1349 1
  1362 1343 1345 2
  1363 1343 1344 2
  1364 1346 1338 1
  1365 1348 1342 1
  1366 1333 1338 am
  1367 1350 1351 1
  1368 1351 1356 1
  1369 1351 1354 1
  1370 1351 1352 1
  1371 1352 1353 2
  1372 1354 1357 1
  1373 1354 1358 1
  1374 1354 1359 1
  1375 1355 1350 1
  1376 1340 1350 am
  1377 1360 1361 1
  1378 1361 1366 1
  1379 1361 1362 1
  1380 1362 1363 2
  1381 1364 1360 1
  1382 1365 1361 1
  1383 1352 1360 am
  1384 1367 1368 1
  1385 1368 1374 1
  1386 1368 1371 1
  1387 1368 1369 1
  1388 1369 1370 2
  1389 1371 1376 1
  1390 1371 1372 1
  1391 1373 1367 1
  1392 1375 1371 1
  1393 1362 1367 am
  1394 1377 1378 1
  1395 1378 1379 1
  1396 1378 1389 1
  1397 1378 1381 1
  1398 1379 1380 2
  1399 1381 1391 1
  1400 1381 1382 1
  1401 1382 1393 1
  1402 1382 1383 1
  1403 1383 1395 1
  1404 1383 1384 1
  1405 1384 1396 1
  1406 1384 1385 2
  1407 1385 1386 2
  1408 1385 1387 2
  1409 1386 1397 1
  1410 1386 1398 1
  1411 1387 1400 1
  1412 1387 1399 1
  1413 1388 1377 1
  1414 1390 1381 1
  1415 1392 1382 1
  1416 1394 1383 1
  1417 1369 1377 am
  1418 1401 1402 1
  1419 1402 1407 1
  1420 1402 1403 1
  1421 1403 1404 2
  1422 1405 1401 1
  1423 1406 1402 1
  1424 1379 1401 am
  1425 1408 1409 1
  1426 1409 1421 1
  1427 1409 1412 1
  1428 1409 1410 1
  1429 1410 1411 2
  1430 1412 1423 1
  1431 1412 1413 1
  1432 1413 1414 ar
  1433 1413 1415 ar
  1434 1414 1424 1
  1435 1414 1416 ar
  1436 1415 1417 ar
  1437 1415 1425 1
  1438 1416 1426 1
  1439 1416 1418 ar
  1440 1417 1418 ar
  1441 1417 1427 1
  1442 1418 1419 1
  1443 1419 1428 1
  1444 1420 1408 1
  1445 1422 1412 1
  1446 1403 1408 am
  1447 1429 1430 1
  1448 1430 1442 1
  1449 1430 1433 1
  1450 1430 1431 1
  1451 1431 1432 2
  1452 1433 1444 1
  1453 1433 1434 1
  1454 1434 1435 ar
  1455 1434 1436 ar
  1456 1435 1445 1
  1457 1435 1437 ar
  1458 1436 1438 ar
  1459 1436 1446 1
  1460 1437 1447 1
  1461 1437 1439 ar
  1462 1438 1439 ar
  1463 1438 1448 1
  1464 1439 1440 1
  1465 1440 1449 1
  1466 1441 1429 1
  1467 1443 1433 1
  1468 1410 1429 am
  1469 1450 1451 1
  1470 1451 1462 1
  1471 1451 1454 1
  1472 1451 1452 1
  1473 1452 1453 2
  1474 1454 1464 1
  1475 1454 1455 1
  1476 1455 1456 ar
  1477 1455 1457 ar
  1478 1456 1465 1
  1479 1456 1458 ar
  1480 1457 1459 ar
  1481 1457 1466 1
  1482 1458 1467 1
  1483 1458 1460 ar
  1484 1459 1460 ar
  1485 1459 1468 1
  1486 1460 1469 1
  1487 1461 1450 1
  1488 1463 1454 1
  1489 1431 1450 am
  1490 1470 1471 1
  1491 1471 1472 1
  1492 1471 1474 1
  1493 1471 1479 1
  1494 1472 1473 2
  1495 1474 1481 1
  1496 1474 1475 1
  1497 1475 1477 1
  1498 1475 1482 1
  1499 1475 1476 1
  1500 1476 1484 1
  1501 1476 1483 1
  1502 1476 1485 1
  1503 1477 1486 1
  1504 1477 1487 1
  1505 1477 1488 1
  1506 1478 1470 1
  1507 1480 1474 1
  1508 1452 1470 am
  1509 1489 1490 1
  1510 1490 1491 1
  1511 1490 1501 1
  1512 1490 1493 1
  1513 1491 1492 2
  1514 1493 1503 1
  1515 1493 1494 1
  1516 1494 1505 1
  1517 1494 1495 1
  1518 1495 1507 1
  1519 1495 1496 1
  1520 1496 1508 1
  1521 1496 1497 2
  1522 1497 1498 2
  1523 1497 1499 2
  1524 1498 1509 1
  1525 1498 1510 1
  1526 1499 1512 1
  1527 1499 1511 1
  1528 1500 1489 1
  1529 1502 1493 1
  1530 1504 1494 1
  1531 1506 1495 1
  1532 1472 1489 am
  1533 1513 1514 1
  1534 1514 1515 1
  1535 1514 1522 1
  1536 1514 1517 1
  1537 1515 1516 2
  1538 1517 1518 1
  1539 1517 1524 1
  1540 1518 1520 2
  1541 1518 1519 2
  1542 1521 1513 1
  1543 1523 1517 1
  1544 1491 1513 am
  1545 1525 1526 1
  1546 1526 1531 1
  1547 1526 1529 1
  1548 1526 1527 1
  1549 1527 1528 2
  1550 1529 1532 1
  1551 1529 1533 1
  1552 1529 1534 1
  1553 1530 1525 1
  1554 1515 1525 am
  1555 1535 1536 1
  1556 1536 1542 1
  1557 1536 1539 1
  1558 1536 1537 1
  1559 1537 1538 2
  1560 1539 1544 1
  1561 1539 1540 1
  1562 1541 1535 1
  1563 1543 1539 1
  1564 1545 1540 1
  1565 1527 1535 am
  1566 1546 1547 1
  1567 1547 1554 1
  1568 1547 1550 1
  1569 1547 1548 1
  1570 1548 1549 2
  1571 1550 1555 1
  1572 1550 1551 1
  1573 1550 1552 1
  1574 1551 1557 1
  1575 1551 1558 1
  1576 1551 1559 1
  1577 1552 1556 1
  1578 1553 1546 1
  1579 1537 1546 am
  1580 1560 1561 1
  1581 1561 1573 1
  1582 1561 1564 1
  1583 1561 1562 1
  1584 1562 1563 2
  1585 1564 1575 1
  1586 1564 1565 1
  1587 1565 1566 ar
  1588 1565 1567 ar
  1589 1566 1576 1
  1590 1566 1568 ar
  1591 1567 1569 ar
  1592 1567 1577 1
  1593 1568 1578 1
  1594 1568 1570 ar
  1595 1569 1570 ar
  1596 1569 1579 1
  1597 1570 1571 1
  1598 1571 1580 1
  1599 1572 1560 1
  1600 1574 1564 1
  1601 1548 1560 am
  1602 1581 1582 1
  1603 1582 1587 1
  1604 1582 1585 1
  1605 1582 1583 1
  1606 1583 1584 2
  1607 1585 1588 1
  1608 1585 1589 1
  1609 1585 1590 1
  1610 1586 1581 1
  1611 1562 1581 am
  1612 1591 1592 1
  1613 1592 1599 1
  1614 1592 1595 1
  1615 1592 1593 1
  1616 1593 1594 2
  1617 1595 1600 1
  1618 1595 1596 1
  1619 1595 1597 1
  1620 1596 1602 1
  1621 1596 1603 1
  1622 1596 1604 1
  1623 1597 1601 1
  1624 1598 1591 1
  1625 1583 1591 am
  1626 1605 1606 1
  1627 1606 1611 1
  1628 1606 1609 1
  1629 1606 1607 1
  1630 1607 1608 2
  1631 1609 1612 1
  1632 1609 1613 1
  1633 1609 1614 1
  1634 1610 1605 1
  1635 1593 1605 am
  1636 1615 1616 1
  1637 1616 1617 1
  1638 1616 1619 1
  1639 1616 1624 1
  1640 1617 1618 2
  1641 1619 1626 1
  1642 1619 1620 1
  1643 1620 1622 1
  1644 1620 1627 1
  1645 1620 1621 1
  1646 1621 1629 1
  1647 1621 1628 1
  1648 1621 1630 1
  1649 1622 1631 1
  1650 1622 1632 1
  1651 1622 1633 1
  1652 1623 1615 1
  1653 1625 1619 1
  1654 1607 1615 am
  1655 1634 1635 1
  1656 1635 1636 1
  1657 1635 1643 1
  1658 1635 1638 1
  1659 1636 1637 2
  1660 1638 1645 1
  1661 1638 1639 1
  1662 1639 1641 2
  1663 1639 1640 am
  1664 1640 1646 1
  1665 1640 1647 1
  1666 1642 1634 1
  1667 1644 1638 1
  1668 1617 1634 am
  1669 1648 1649 1
  1670 1649 1656 1
  1671 1649 1652 1
  1672 1649 1650 1
  1673 1650 1651 2
  1674 1652 1657 1
  1675 1652 1653 1
  1676 1652 1654 1
  1677 1653 1658 1
  1678 1653 1659 1
  1679 1653 1660 1
  1680 1654 1661 1
  1681 1654 1662 1
  1682 1654 1663 1
  1683 1655 1648 1
  1684 1636 1648 am
  1685 1664 1665 1
  1686 1665 1670 1
  1687 1665 1668 1
  1688 1665 1666 1
  1689 1666 1667 2
  1690 1668 1671 1
  1691 1668 1672 1
  1692 1668 1673 1
  1693 1669 1664 1
  1694 1650 1664 am
  1695 1674 1675 1
  1696 1675 1681 1
  1697 1675 1678 1
  1698 1675 1676 1
  1699 1676 1677 2
  1700 1678 1683 1
  1701 1678 1679 1
  1702 1680 1674 1
  1703 1682 1678 1
  1704 1684 1679 1
  1705 1666 1674 am
  1706 1685 1686 1
  1707 1686 1687 1
  1708 1686 1689 1
  1709 1686 1694 1
  1710 1687 1688 2
  1711 1689 1696 1
  1712 1689 1690 1
  1713 1690 1692 1
  1714 1690 1697 1
  1715 1690 1691 1
  1716 1691 1699 1
  1717 1691 1698 1
  1718 1691 1700 1
  1719 1692 1701 1
  1720 1692 1702 1
  1721 1692 1703 1
  1722 1693 1685 1
  1723 1695 1689 1
  1724 1676 1685 am
  1725 1704 1705 1
  1726 1705 1711 1
  1727 1705 1708 1
  1728 1705 1706 1
  1729 1706 1707 2
  1730 1708 1713 1
  1731 1708 1709 1
  1732 1710 1704 1
  1733 1712 1708 1
  1734 1714 1709 1
  1735 1687 1704 am
  1736 1715 1716 1
  1737 1716 1723 1
  1738 1716 1719 1
  1739 1716 1717 1
  1740 1717 1718 2
  1741 1719 1724 1
  1742 1719 1720 1
  1743 1719 1721 1
  1744 1720 1725 1
  1745 1720 1726 1
  1746 1720 1727 1
  1747 1721 1728 1
  1748 1721 1729 1
  1749 1721 1730 1
  1750 1722 1715 1
  1751 1706 1715 am
  1752 1731 1732 1
  1753 1732 1737 1
  1754 1732 1735 1
  1755 1732 1733 1
  1756 1733 1734 2
  1757 1735 1738 1
  1758 1735 1739 1
  1759 1735 1740 1
  1760 1736 1731 1
  1761 1717 1731 am
  1762 1741 1742 1
  1763 1742 1743 1
  1764 1742 1753 1
  1765 1742 1745 1
  1766 1743 1744 2
  1767 1745 1755 1
  1768 1745 1746 1
  1769 1746 1757 1
  1770 1746 1747 1
  1771 1747 1759 1
  1772 1747 1748 1
  1773 1748 1760 1
  1774 1748 1749 2
  1775 1749 1750 2
  1776 1749 1751 2
  1777 1750 1761 1
  1778 1750 1762 1
  1779 1751 1764 1
  1780 1751 1763 1
  1781 1752 1741 1
  1782 1754 1745 1
  1783 1756 1746 1
  1784 1758 1747 1
  1785 1733 1741 am
  1786 1765 1766 1
  1787 1766 1778 1
  1788 1766 1769 1
  1789 1766 1767 1
  1790 1767 1768 2
  1791 1769 1780 1
  1792 1769 1770 1
  1793 1770 1771 ar
  1794 1770 1772 ar
  1795 1771 1781 1
  1796 1771 1773 ar
  1797 1772 1774 ar
  1798 1772 1782 1
  1799 1773 1783 1
  1800 1773 1775 ar
  1801 1774 1775 ar
  1802 1774 1784 1
  1803 1775 1776 1
  1804 1776 1785 1
  1805 1777 1765 1
  1806 1779 1769 1
  1807 1743 1765 am
  1808 1786 1787 1
  1809 1787 1788 1
  1810 1787 1790 1
  1811 1787 1795 1
  1812 1788 1789 2
  1813 1790 1797 1
  1814 1790 1791 1
  1815 1791 1793 1
  1816 1791 1798 1
  1817 1791 1792 1
  1818 1792 1800 1
  1819 1792 1799 1
  1820 1792 1801 1
  1821 1793 1802 1
  1822 1793 1803 1
  1823 1793 1804 1
  1824 1794 1786 1
  1825 1796 1790 1
  1826 1767 1786 am
  1827 1805 1806 1
  1828 1806 1811 1
  1829 1806 1809 1
  1830 1806 1807 1
  1831 1807 1808 2
  1832 1809 1812 1
  1833 1809 1813 1
  1834 1809 1814 1
  1835 1810 1805 1
  1836 1788 1805 am
  1837 1815 1816 1
  1838 1816 1824 1
  1839 1816 1819 1
  1840 1816 1817 1
  1841 1817 1818 2
  1842 1819 1825 1
  1843 1819 1821 1
  1844 1819 1820 1
  1845 1820 1827 1
  1846 1821 1828 1
  1847 1821 1829 1
  1848 1821 1830 1
  1849 1822 1820 1
  1850 1822 1831 1
  1851 1822 1832 1
  1852 1822 1833 1
  1853 1823 1815 1
  1854 1826 1820 1
  1855 1807 1815 am
  1856 1834 1835 1
  1857 1835 1841 1
  1858 1835 1838 1
  1859 1835 1836 1
  1860 1836 1837 2
  1861 1838 1843 1
  1862 1838 1839 1
  1863 1840 1834 1
  1864 1842 1838 1
  1865 1844 1839 1
  1866 1817 1834 am
  1867 1845 1846 1
  1868 1845 1855 1
  1869 1846 1847 1
  1870 1846 1849 1
  1871 1846 1856 1
  1872 1847 1848 2
  1873 1849 1850 1
  1874 1849 1857 1
  1875 1849 1858 1
  1876 1850 1851 ar
  1877 1850 1852 ar
  1878 1851 1854 ar
  1879 1851 1859 1
  1880 1852 1853 ar
  1881 1853 1854 ar
  1882 1853 1860 1
  1883 1854 1861 1
  1884 1836 1845 am
  1885 1862 1868 1
  1886 1862 1863 1
  1887 1863 1866 1
  1888 1863 1869 1
  1889 1863 1864 1
  1890 1864 1865 2
  1891 1866 1867 1
  1892 1866 1871 1
  1893 1867 1868 1
  1894 1867 1873 1
  1895 1868 1875 1
  1896 1870 1866 1
  1897 1872 1867 1
  1898 1874 1868 1
  1899 1862 1847 am
  1900 1876 1877 1
  1901 1877 1888 1
  1902 1877 1880 1
  1903 1877 1878 1
  1904 1878 1879 2
  1905 1880 1890 1
  1906 1880 1881 1
  1907 1881 1882 ar
  1908 1881 1883 ar
  1909 1882 1891 1
  1910 1882 1884 ar
  1911 1883 1885 ar
  1912 1883 1892 1
  1913 1884 1893 1
  1914 1884 1886 ar
  1915 1885 1886 ar
  1916 1885 1894 1
  1917 1886 1895 1
  1918 1887 1876 1
  1919 1889 1880 1
  1920 1864 1876 am
  1921 1896 1897 1
  1922 1897 1898 1
  1923 1897 1906 1
  1924 1897 1900 1
  1925 1898 1899 2
  1926 1900 1901 1
  1927 1900 1908 1
  1928 1901 1910 1
  1929 1901 1902 1
  1930 1902 1912 1
  1931 1902 1903 1
  1932 1903 1914 1
  1933 1903 1904 1
  1934 1904 1915 1
  1935 1904 1916 1
  1936 1904 1917 1
  1937 1905 1896 1
  1938 1907 1900 1
  1939 1909 1901 1
  1940 1911 1902 1
  1941 1913 1903 1
  1942 1878 1896 am
  1943 1918 1919 1
  1944 1919 1924 1
  1945 1919 1922 1
  1946 1919 1920 1
  1947 1920 1921 2
  1948 1922 1925 1
  1949 1922 1926 1
  1950 1922 1927 1
  1951 1923 1918 1
  1952 1898 1918 am
  1953 1928 1929 1
  1954 1929 1930 1
  1955 1929 1938 1
  1956 1929 1932 1
  1957 1930 1931 2
  1958 1932 1933 1
  1959 1932 1940 1
  1960 1933 1942 1
  1961 1933 1934 1
  1962 1934 1944 1
  1963 1934 1935 1
  1964 1935 1946 1
  1965 1935 1936 1
  1966 1936 1947 1
  1967 1936 1948 1
  1968 1936 1949 1
  1969 1937 1928 1
  1970 1939 1932 1
  1971 1941 1933 1
  1972 1943 1934 1
  1973 1945 1935 1
  1974 1920 1928 am
  1975 1950 1951 1
  1976 1951 1958 1
  1977 1951 1954 1
  1978 1951 1952 1
  1979 1952 1953 2
  1980 1954 1959 1
  1981 1954 1955 1
  1982 1954 1956 1
  1983 1955 1961 1
  1984 1955 1962 1
  1985 1955 1963 1
  1986 1956 1960 1
  1987 1957 1950 1
  1988 1930 1950 am
  1989 1964 1965 1
  1990 1965 1966 1
  1991 1965 1968 1
  1992 1965 1973 1
  1993 1966 1967 2
  1994 1968 1975 1
  1995 1968 1969 1
  1996 1969 1971 1
  1997 1969 1976 1
  1998 1969 1970 1
  1999 1970 1978 1
  2000 1970 1977 1
  2001 1970 1979 1
  2002 1971 1980 1
  2003 1971 1981 1
  2004 1971 1982 1
  2005 1972 1964 1
  2006 1974 1968 1
  2007 1952 1964 am
  2008 1983 1984 1
  2009 1984 1992 1
  2010 1984 1987 1
  2011 1984 1985 1
  2012 1985 1986 2
  2013 1987 1994 1
  2014 1987 1988 1
  2015 1988 1996 1
  2016 1988 1989 1
  2017 1989 1990 1
  2018 1990 1997 1
  2019 1990 1998 1
  2020 1990 1999 1
  2021 1991 1983 1
  2022 1993 1987 1
  2023 1995 1988 1
  2024 1966 1983 am
  2025 2000 2001 1
  2026 2001 2007 1
  2027 2001 2004 1
  2028 2001 2002 1
  2029 2002 2003 2
  2030 2004 2009 1
  2031 2004 2005 1
  2032 2006 2000 1
  2033 2008 2004 1
  2034 2010 2005 1
  2035 1985 2000 am
  2036 2011 2012 1
  2037 2012 2013 1
  2038 2012 2023 1
  2039 2012 2015 1
  2040 2013 2014 2
  2041 2015 2025 1
  2042 2015 2016 1
  2043 2016 2027 1
  2044 2016 2017 1
  2045 2017 2029 1
  2046 2017 2018 1
  2047 2018 2030 1
  2048 2018 2019 2
  2049 2019 2020 2
  2050 2019 2021 2
  2051 2020 2031 1
  2052 2020 2032 1
  2053 2021 2034 1
  2054 2021 2033 1
  2055 2022 2011 1
  2056 2024 2015 1
  2057 2026 2016 1
  2058 2028 2017 1
  2059 2002 2011 am
  2060 2035 2036 1
  2061 2036 2042 1
  2062 2036 2039 1
  2063 2036 2037 1
  2064 2037 2038 2
  2065 2039 2044 1
  2066 2039 2040 1
  2067 2041 2035 1
  2068 2043 2039 1
  2069 2045 2040 1
  2070 2013 2035 am
  2071 2046 2047 1
  2072 2047 2048 1
  2073 2047 2058 1
  2074 2047 2050 1
  2075 2048 2049 2
  2076 2050 2060 1
  2077 2050 2051 1
  2078 2051 2062 1
  2079 2051 2052 1
  2080 2052 2064 1
  2081 2052 2053 1
  2082 2053 2065 1
  2083 2053 2054 2
  2084 2054 2055 2
  2085 2054 2056 2
  2086 2055 2066 1
  2087 2055 2067 1
  2088 2056 2069 1
  2089 2056 2068 1
  2090 2057 2046 1
  2091 2059 2050 1
  2092 2061 2051 1
  2093 2063 2052 1
  2094 2037 2046 am
  2095 2070 2071 1
  2096 2071 2078 1
  2097 2071 2074 1
  2098 2071 2072 1
  2099 2072 2073 2
  2100 2074 2079 1
  2101 2074 2075 1
  2102 2074 2076 1
  2103 2075 2081 1
  2104 2075 2082 1
  2105 2075 2083 1
  2106 2076 2080 1
  2107 2077 2070 1
  2108 2048 2070 am
  2109 2084 2085 1
  2110 2085 2086 1
  2111 2085 2094 1
  2112 2085 2088 1
  2113 2086 2087 2
  2114 2088 2089 1
  2115 2088 2096 1
  2116 2089 2098 1
  2117 2089 2090 1
  2118 2090 2100 1
  2119 2090 2091 1
  2120 2091 2102 1
  2121 2091 2092 1
  2122 2092 2103 1
  2123 2092 2104 1
  2124 2092 2105 1
  2125 2093 2084 1
  2126 2095 2088 1
  2127 2097 2089 1
  2128 2099 2090 1
  2129 2101 2091 1
  2130 2072 2084 am
  2131 2106 2107 1
  2132 2107 2108 1
  2133 2107 2116 1
  2134 2107 2110 1
  2135 2108 2109 2
  2136 2110 2111 1
  2137 2110 2118 1
  2138 2111 2120 1
  2139 2111 2112 1
  2140 2112 2122 1
  2141 2112 2113 1
  2142 2113 2124 1
  2143 2113 2114 1
  2144 2114 2125 1
  2145 2114 2126 1
  2146 2114 2127 1
  2147 2115 2106 1
  2148 2117 2110 1
  2149 2119 2111 1
  2150 2121 2112 1
  2151 2123 2113 1
  2152 2086 2106 am
  2153 2128 2129 1
  2154 2129 2140 1
  2155 2129 2132 1
  2156 2129 2130 1
  2157 2130 2131 2
  2158 2132 2142 1
  2159 2132 2133 1
  2160 2133 2134 ar
  2161 2133 2135 ar
  2162 2134 2143 1
  2163 2134 2136 ar
  2164 2135 2137 ar
  2165 2135 2144 1
  2166 2136 2145 1
  2167 2136 2138 ar
  2168 2137 2138 ar
  2169 2137 2146 1
  2170 2138 2147 1
  2171 2139 2128 1
  2172 2141 2132 1
  2173 2108 2128 am
  2174 2148 2149 1
  2175 2149 2157 1
  2176 2149 2152 1
  2177 2149 2150 1
  2178 2150 2151 2
  2179 2152 2158 1
  2180 2152 2154 1
  2181 2152 2153 1
  2182 2153 2160 1
  2183 2154 2161 1
  2184 2154 2162 1
  2185 2154 2163 1
  2186 2155 2153 1
  2187 2155 2164 1
  2188 2155 2165 1
  2189 2155 2166 1
  2190 2156 2148 1
  2191 2159 2153 1
  2192 2130 2148 am
  2193 2167 2168 1
  2194 2168 2174 1
  2195 2168 2171 1
  2196 2168 2169 1
  2197 2169 2170 2
  2198 2171 2176 1
  2199 2171 2172 1
  2200 2173 2167 1
  2201 2175 2171 1
  2202 2177 2172 1
  2203 2150 2167 am
  2204 2178 2179 1
  2205 2179 2184 1
  2206 2179 2182 1
  2207 2179 2180 1
  2208 2180 2181 2
  2209 2182 2185 1
  2210 2182 2186 1
  2211 2182 2187 1
  2212 2183 2178 1
  2213 2169 2178 am
  2214 2188 2189 1
  2215 2189 2197 1
  2216 2189 2192 1
  2217 2189 2190 1
  2218 2190 2191 2
  2219 2192 2198 1
  2220 2192 2194 1
  2221 2192 2193 1
  2222 2193 2200 1
  2223 2194 2201 1
  2224 2194 2202 1
  2225 2194 2203 1
  2226 2195 2193 1
  2227 2195 2204 1
  2228 2195 2205 1
  2229 2195 2206 1
  2230 2196 2188 1
  2231 2199 2193 1
  2232 2180 2188 am
  2233 2207 2208 1
  2234 2208 2209 1
  2235 2208 2222 1
  2236 2208 2211 1
  2237 2209 2210 2
  2238 2211 2224 1
  2239 2211 2212 1
  2240 2212 2214 ar
  2241 2212 2213 ar
  2242 2213 2225 1
  2243 2213 2217 ar
  2244 2214 2215 ar
  2245 2214 2216 ar
  2246 2215 2217 ar
  2247 2215 2218 ar
  2248 2216 2219 ar
  2249 2216 2227 1
  2250 2217 2226 1
  2251 2218 2228 1
  2252 2218 2220 ar
  2253 2219 2220 ar
  2254 2219 2229 1
  2255 2220 2230 1
  2256 2221 2207 1
  2257 2223 2211 1
  2258 2190 2207 am
  2259 2231 2232 1
  2260 2232 2233 1
  2261 2232 2235 1
  2262 2232 2240 1
  2263 2233 2234 2
  2264 2235 2242 1
  2265 2235 2236 1
  2266 2236 2238 1
  2267 2236 2243 1
  2268 2236 2237 1
  2269 2237 2245 1
  2270 2237 2244 1
  2271 2237 2246 1
  2272 2238 2247 1
  2273 2238 2248 1
  2274 2238 2249 1
  2275 2239 2231 1
  2276 2241 2235 1
  2277 2209 2231 am
  2278 2250 2251 1
  2279 2251 2256 1
  2280 2251 2254 1
  2281 2251 2252 1
  2282 2252 2253 2
  2283 2254 2257 1
  2284 2254 2258 1
  2285 2254 2259 1
  2286 2255 2250 1
  2287 2233 2250 am
  2288 2260 2261 1
  2289 2261 2267 1
  2290 2261 2264 1
  2291 2261 2262 1
  2292 2262 2263 2
  2293 2264 2269 1
  2294 2264 2265 1
  2295 2266 2260 1
  2296 2268 2264 1
  2297 2270 2265 1
  2298 2252 2260 am
  2299 2271 2272 1
  2300 2272 2277 1
  2301 2272 2275 1
  2302 2272 2273 1
  2303 2273 2274 2
  2304 2275 2278 1
  2305 2275 2279 1
  2306 2275 2280 1
  2307 2276 2271 1
  2308 2262 2271 am
  2309 2281 2282 1
  2310 2282 2283 1
  2311 2282 2285 1
  2312 2282 2290 1
  2313 2283 2284 2
  2314 2285 2292 1
  2315 2285 2286 1
  2316 2286 2288 1
  2317 2286 2293 1
  2318 2286 2287 1
  2319 2287 2295 1
  2320 2287 2294 1
  2321 2287 2296 1
  2322 2288 2297 1
  2323 2288 2298 1
  2324 2288 2299 1
  2325 2289 2281 1
  2326 2291 2285 1
  2327 2273 2281 am
  2328 2300 2301 1
  2329 2301 2302 1
  2330 2301 2304 1
  2331 2301 2309 1
  2332 2302 2303 2
  2333 2304 2311 1
  2334 2304 2305 1
  2335 2305 2307 1
  2336 2305 2312 1
  2337 2305 2306 1
  2338 2306 2314 1
  2339 2306 2313 1
  2340 2306 2315 1
  2341 2307 2316 1
  2342 2307 2317 1
  2343 2307 2318 1
  2344 2308 2300 1
  2345 2310 2304 1
  2346 2283 2300 am
  2347 2319 2320 1
  2348 2320 2325 1
  2349 2320 2323 1
  2350 2320 2321 1
  2351 2321 2322 2
  2352 2323 2326 1
  2353 2323 2327 1
  2354 2323 2328 1
  2355 2324 2319 1
  2356 2302 2319 am
  2357 2329 2330 1
  2358 2330 2338 1
  2359 2330 2333 1
  2360 2330 2331 1
  2361 2331 2332 2
  2362 2333 2339 1
  2363 2333 2335 1
  2364 2333 2334 1
  2365 2334 2341 1
  2366 2335 2342 1
  2367 2335 2343 1
  2368 2335 2344 1
  2369 2336 2334 1
  2370 2336 2345 1
  2371 2336 2346 1
  2372 2336 2347 1
  2373 2337 2329 1
  2374 2340 2334 1
  2375 2321 2329 am
  2376 2348 2354 1
  2377 2348 2349 1
  2378 2349 2352 1
  2379 2349 2355 1
  2380 2349 2350 1
  2381 2350 2351 2
  2382 2352 2353 1
  2383 2352 2357 1
  2384 2353 2354 1
  2385 2353 2359 1
  2386 2354 2361 1
  2387 2356 2352 1
  2388 2358 2353 1
  2389 2360 2354 1
  2390 2331 2348 am
  2391 2362 2363 1
  2392 2363 2371 1
  2393 2363 2366 1
  2394 2363 2364 1
  2395 2364 2365 2
  2396 2366 2373 1
  2397 2366 2367 1
  2398 2367 2375 1
  2399 2367 2368 1
  2400 2368 2369 1
  2401 2369 2376 1
  2402 2369 2377 1
  2403 2369 2378 1
  2404 2370 2362 1
  2405 2372 2366 1
  2406 2374 2367 1
  2407 2350 2362 am
  2408 2379 2380 1
  2409 2380 2381 1
  2410 2380 2383 1
  2411 2380 2388 1
  2412 2381 2382 2
  2413 2383 2390 1
  2414 2383 2384 1
  2415 2384 2386 1
  2416 2384 2391 1
  2417 2384 2385 1
  2418 2385 2393 1
  2419 2385 2392 1
  2420 2385 2394 1
  2421 2386 2395 1
  2422 2386 2396 1
  2423 2386 2397 1
  2424 2387 2379 1
  2425 2389 2383 1
  2426 2364 2379 am
  2427 2398 2399 1
  2428 2399 2410 1
  2429 2399 2402 1
  2430 2399 2400 1
  2431 2400 2401 2
  2432 2402 2412 1
  2433 2402 2403 1
  2434 2403 2404 ar
  2435 2403 2405 ar
  2436 2404 2413 1
  2437 2404 2406 ar
  2438 2405 2407 ar
  2439 2405 2414 1
  2440 2406 2415 1
  2441 2406 2408 ar
  2442 2407 2408 ar
  2443 2407 2416 1
  2444 2408 2417 1
  2445 2409 2398 1
  2446 2411 2402 1
  2447 2381 2398 am
  2448 2418 2419 1
  2449 2419 2426 1
  2450 2419 2422 1
  2451 2419 2420 1
  2452 2420 2421 2
  2453 2422 2427 1
  2454 2422 2423 1
  2455 2422 2424 1
  2456 2423 2429 1
  2457 2423 2430 1
  2458 2423 2431 1
  2459 2424 2428 1
  2460 2425 2418 1
  2461 2400 2418 am
  2462 2432 2433 1
  2463 2433 2441 1
  2464 2433 2436 1
  2465 2433 2434 1
  2466 2434 2435 2
  2467 2436 2443 1
  2468 2436 2437 1
  2469 2437 2445 1
  2470 2437 2438 1
  2471 2438 2439 1
  2472 2439 2446 1
  2473 2439 2447 1
  2474 2439 2448 1
  2475 2440 2432 1
  2476 2442 2436 1
  2477 2444 2437 1
  2478 2420 2432 am
  2479 2449 2450 1
  2480 2450 2455 1
  2481 2450 2451 1
  2482 2451 2452 2
  2483 2453 2449 1
  2484 2454 2450 1
  2485 2434 2449 am
  2486 2456 2457 1
  2487 2457 2458 1
  2488 2457 2460 1
  2489 2457 2465 1
  2490 2458 2459 2
  2491 2460 2467 1
  2492 2460 2461 1
  2493 2461 2463 1
  2494 2461 2468 1
  2495 2461 2462 1
  2496 2462 2470 1
  2497 2462 2469 1
  2498 2462 2471 1
  2499 2463 2472 1
  2500 2463 2473 1
  2501 2463 2474 1
  2502 2464 2456 1
  2503 2466 2460 1
  2504 2451 2456 am
  2505 2475 2476 1
  2506 2476 2485 1
  2507 2476 2479 1
  2508 2476 2477 1
  2509 2477 2478 2
  2510 2479 2487 1
  2511 2479 2480 1
  2512 2480 2489 1
  2513 2480 2481 1
  2514 2481 2483 2
  2515 2481 2482 am
  2516 2482 2490 1
  2517 2482 2491 1
  2518 2484 2475 1
  2519 2486 2479 1
  2520 2488 2480 1
  2521 2458 2475 am
  2522 2492 2493 1
  2523 2493 2494 1
  2524 2493 2501 1
  2525 2493 2496 1
  2526 2494 2495 2
  2527 2496 2503 1
  2528 2496 2497 1
  2529 2497 2499 2
  2530 2497 2498 am
  2531 2498 2504 1
  2532 2498 2505 1
  2533 2500 2492 1
  2534 2502 2496 1
  2535 2477 2492 am
  2536 2506 2507 1
  2537 2507 2508 1
  2538 2507 2518 1
  2539 2507 2510 1
  2540 2508 2509 2
  2541 2510 2520 1
  2542 2510 2511 1
  2543 2511 2522 1
  2544 2511 2512 1
  2545 2512 2524 1
  2546 2512 2513 1
  2547 2513 2525 1
  2548 2513 2514 2
  2549 2514 2515 2
  2550 2514 2516 2
  2551 2515 2526 1
  2552 2515 2527 1
  2553 2516 2529 1
  2554 2516 2528 1
  2555 2517 2506 1
  2556 2519 2510 1
  2557 2521 2511 1
  2558 2523 2512 1
  2559 2494 2506 am
  2560 2530 2531 1
  2561 2531 2537 1
  2562 2531 2534 1
  2563 2531 2532 1
  2564 2532 2533 2
  2565 2534 2539 1
  2566 2534 2535 1
  2567 2536 2530 1
  2568 2538 2534 1
  2569 2540 2535 1
  2570 2508 2530 am
  2571 2541 2542 1
  2572 2542 2547 1
  2573 2542 2545 1
  2574 2542 2543 1
  2575 2543 2544 2
  2576 2545 2548 1
  2577 2545 2549 1
  2578 2545 2550 1
  2579 2546 2541 1
  2580 2532 2541 am
  2581 2551 2552 1
  2582 2552 2553 1
  2583 2552 2560 1
  2584 2552 2555 1
  2585 2553 2554 2
  2586 2555 2556 1
  2587 2555 2562 1
  2588 2556 2558 2
  2589 2556 2557 2
  2590 2559 2551 1
  2591 2561 2555 1
  2592 2543 2551 am
  2593 2563 2564 1
  2594 2564 2569 1
  2595 2564 2565 1
  2596 2565 2566 2
  2597 2567 2563 1
  2598 2568 2564 1
  2599 2553 2563 am
  2600 2570 2571 1
  2601 2571 2578 1
  2602 2571 2574 1
  2603 2571 2572 1
  2604 2572 2573 2
  2605 2574 2579 1
  2606 2574 2575 1
  2607 2574 2576 1
  2608 2575 2581 1
  2609 2575 2582 1
  2610 2575 2583 1
  2611 2576 2580 1
  2612 2577 2570 1
  2613 2565 2570 am
  2614 2584 2585 1
  2615 2584 2594 1
  2616 2585 2586 1
  2617 2585 2588 1
  2618 2585 2595 1
  2619 2586 2587 2
  2620 2588 2589 1
  2621 2588 2596 1
  2622 2588 2597 1
  2623 2589 2590 ar
  2624 2589 2591 ar
  2625 2590 2593 ar
  2626 2590 2598 1
  2627 2591 2592 ar
  2628 2592 2593 ar
  2629 2592 2599 1
  2630 2593 2600 1
  2631 2572 2584 am
  2632 2601 2607 1
  2633 2601 2602 1
  2634 2602 2605 1
  2635 2602 2608 1
  2636 2602 2603 1
  2637 2603 2604 2
  2638 2605 2606 1
  2639 2605 2610 1
  2640 2606 2607 1
  2641 2606 2612 1
  2642 2607 2614 1
  2643 2609 2605 1
  2644 2611 2606 1
  2645 2613 2607 1
  2646 2601 2586 am
  2647 2615 2616 1
  2648 2616 2621 1
  2649 2616 2617 1
  2650 2617 2618 2
  2651 2619 2615 1
  2652 2620 2616 1
  2653 2603 2615 am
  2654 2622 2623 1
  2655 2623 2628 1
  2656 2623 2624 1
  2657 2624 2625 2
  2658 2626 2622 1
  2659 2627 2623 1
  2660 2617 2622 am
  2661 2629 2630 1
  2662 2630 2631 1
  2663 2630 2633 1
  2664 2630 2638 1
  2665 2631 2632 2
  2666 2633 2640 1
  2667 2633 2634 1
  2668 2634 2636 1
  2669 2634 2641 1
  2670 2634 2635 1
  2671 2635 2643 1
  2672 2635 2642 1
  2673 2635 2644 1
  2674 2636 2645 1
  2675 2636 2646 1
  2676 2636 2647 1
  2677 2637 2629 1
  2678 2639 2633 1
  2679 2624 2629 am
  2680 2648 2649 1
  2681 2649 2656 1
  2682 2649 2652 1
  2683 2649 2650 1
  2684 2650 2651 2
  2685 2652 2657 1
  2686 2652 2653 1
  2687 2652 2654 1
  2688 2653 2658 1
  2689 2653 2659 1
  2690 2653 2660 1
  2691 2654 2661 1
  2692 2654 2662 1
  2693 2654 2663 1
  2694 2655 2648 1
  2695 2631 2648 am
  2696 2664 2665 1
  2697 2665 2671 1
  2698 2665 2668 1
  2699 2665 2666 1
  2700 2666 2667 2
  2701 2668 2673 1
  2702 2668 2669 1
  2703 2670 2664 1
  2704 2672 2668 1
  2705 2650 2664 am
  2706 2674 2675 1
  2707 2675 2682 1
  2708 2675 2678 1
  2709 2675 2676 1
  2710 2676 2677 2
  2711 2678 2683 1
  2712 2678 2679 1
  2713 2678 2680 1
  2714 2679 2685 1
  2715 2679 2686 1
  2716 2679 2687 1
  2717 2680 2684 1
  2718 2681 2674 1
  2719 2666 2674 am
  2720 2688 2694 1
  2721 2688 2689 1
  2722 2689 2692 1
  2723 2689 2695 1
  2724 2689 2690 1
  2725 2690 2691 2
  2726 2692 2693 1
  2727 2692 2697 1
  2728 2693 2694 1
  2729 2693 2699 1
  2730 2694 2701 1
  2731 2696 2692 1
  2732 2698 2693 1
  2733 2700 2694 1
  2734 2676 2688 am
  2735 2702 2703 1
  2736 2703 2711 1
  2737 2703 2706 1
  2738 2703 2704 1
  2739 2704 2705 2
  2740 2706 2712 1
  2741 2706 2708 1
  2742 2706 2707 1
  2743 2707 2714 1
  2744 2708 2715 1
  2745 2708 2716 1
  2746 2708 2717 1
  2747 2709 2707 1
  2748 2709 2718 1
  2749 2709 2719 1
  2750 2709 2720 1
  2751 2710 2702 1
  2752 2713 2707 1
  2753 2690 2702 am
  2754 2721 2722 1
  2755 2722 2729 1
  2756 2722 2725 1
  2757 2722 2723 1
  2758 2723 2724 2
  2759 2725 2730 1
  2760 2725 2726 1
  2761 2725 2727 1
  2762 2726 2731 1
  2763 2726 2732 1
  2764 2726 2733 1
  2765 2727 2734 1
  2766 2727 2735 1
  2767 2727 2736 1
  2768 2728 2721 1
  2769 2704 2721 am
  2770 2737 2738 1
  2771 2738 2739 1
  2772 2738 2746 1
  2773 2738 2741 1
  2774 2739 2740 2
  2775 2741 2742 1
  2776 2741 2748 1
  2777 2742 2744 2
  2778 2742 2743 2
  2779 2745 2737 1
  2780 2747 2741 1
  2781 2723 2737 am
  2782 2749 2750 1
  2783 2750 2757 1
  2784 2750 2753 1
  2785 2750 2751 1
  2786 2751 2752 2
  2787 2753 2758 1
  2788 2753 2754 1
  2789 2753 2755 1
  2790 2754 2760 1
  2791 2754 2761 1
  2792 2754 2762 1
  2793 2755 2759 1
  2794 2756 2749 1
  2795 2739 2749 am
  2796 2763 2764 1
  2797 2764 2769 1
  2798 2764 2767 1
  2799 2764 2765 1
  2800 2765 2766 2
  2801 2767 2770 1
  2802 2767 2771 1
  2803 2767 2772 1
  2804 2768 2763 1
  2805 2751 2763 am
  2806 2773 2774 1
  2807 2774 2781 1
  2808 2774 2777 1
  2809 2774 2775 1
  2810 2775 2776 2
  2811 2777 2782 1
  2812 2777 2778 1
  2813 2777 2779 1
  2814 2778 2784 1
  2815 2778 2785 1
  2816 2778 2786 1
  2817 2779 2783 1
  2818 2780 2773 1
  2819 2765 2773 am
  2820 2787 2788 1
  2821 2788 2795 1
  2822 2788 2791 1
  2823 2788 2789 1
  2824 2789 2790 2
  2825 2791 2796 1
  2826 2791 2792 1
  2827 2791 2793 1
  2828 2792 2797 1
  2829 2792 2798 1
  2830 2792 2799 1
  2831 2793 2800 1
  2832 2793 2801 1
  2833 2793 2802 1
  2834 2794 2787 1
  2835 2775 2787 am
  2836 2803 2804 1
  2837 2804 2805 1
  2838 2804 2813 1
  2839 2804 2807 1
  2840 2805 2806 2
  2841 2807 2808 1
  2842 2807 2815 1
  2843 2808 2817 1
  2844 2808 2809 1
  2845 2809 2819 1
  2846 2809 2810 1
  2847 2810 2821 1
  2848 2810 2811 1
  2849 2811 2822 1
  2850 2811 2823 1
  2851 2811 2824 1
  2852 2812 2803 1
  2853 2814 2807 1
  2854 2816 2808 1
  2855 2818 2809 1
  2856 2820 2810 1
  2857 2789 2803 am
  2858 2825 2826 1
  2859 2826 2833 1
  2860 2826 2829 1
  2861 2826 2827 1
  2862 2827 2828 2
  2863 2829 2834 1
  2864 2829 2830 1
  2865 2829 2831 1
  2866 2830 2835 1
  2867 2830 2836 1
  2868 2830 2837 1
  2869 2831 2838 1
  2870 2831 2839 1
  2871 2831 2840 1
  2872 2832 2825 1
  2873 2805 2825 am
  2874 2841 2842 1
  2875 2842 2849 1
  2876 2842 2845 1
  2877 2842 2843 1
  2878 2843 2844 2
  2879 2845 2850 1
  2880 2845 2846 1
  2881 2845 2847 1
  2882 2846 2851 1
  2883 2846 2852 1
  2884 2846 2853 1
  2885 2847 2854 1
  2886 2847 2855 1
  2887 2847 2856 1
  2888 2848 2841 1
  2889 2827 2841 am
  2890 2857 2858 1
  2891 2858 2866 1
  2892 2858 2861 1
  2893 2858 2859 1
  2894 2859 2860 2
  2895 2861 2867 1
  2896 2861 2863 1
  2897 2861 2862 1
  2898 2862 2869 1
  2899 2863 2870 1
  2900 2863 2871 1
  2901 2863 2872 1
  2902 2864 2862 1
  2903 2864 2873 1
  2904 2864 2874 1
  2905 2864 2875 1
  2906 2865 2857 1
  2907 2868 2862 1
  2908 2843 2857 am
  2909 2876 2877 1
  2910 2877 2886 1
  2911 2877 2880 1
  2912 2877 2878 1
  2913 2878 2879 2
  2914 2880 2888 1
  2915 2880 2881 1
  2916 2881 2890 1
  2917 2881 2882 1
  2918 2882 2884 2
  2919 2882 2883 am
  2920 2883 2891 1
  2921 2883 2892 1
[truncated: 89,779 more chars]
