# Supplementary material for: The pocketome of G-protein-coupled receptors reveals previously untargeted allosteric sites
Source: Nat Commun. 2022 May 10;13:2567. doi: 10.1038/s41467-022-29609-6 (PMC9091257; doi:10.1038/s41467-022-29609-6)
Supplement: Supplementary file 4 — Supplementary Data 1 [file 41467_2022_29609_MOESM4_ESM.zip › docking_files/4iaq/mols.mol2]

# TRIPOS MOL2 file generated by SEED

@<TRIPOS>MOLECULE
methanamine
 8 7 0 0 0
****
USER_CHARGES
INVALID_CHARGES
Pose:   1 Cluster:   1 Fr_nu: 321032 TotEn:   -43.12
@<TRIPOS>ATOM
      1 C1        -80.7586   -2.1748  -44.4930 C.3    1 LIG       0.04000
      2 N1        -80.1119   -2.7262  -43.2868 N.4    1 LIG      -0.30000
      3 H1        -81.4394   -1.3832  -44.1747 H      1 LIG       0.09000
      4 H2        -79.9744   -1.7807  -45.1422 H      1 LIG       0.09000
      5 H3        -81.3016   -2.9862  -44.9814 H      1 LIG       0.09000
      6 H4        -79.4551   -3.4808  -43.5252 H      1 LIG       0.33000
      7 H5        -80.8058   -3.1146  -42.6344 H      1 LIG       0.33000
      8 H6        -79.5825   -2.0033  -42.7816 H      1 LIG       0.33000
@<TRIPOS>BOND
      1       1       2 1
      2       1       3 1
      3       1       4 1
      4       1       5 1
      5       2       6 1
      6       2       7 1
      7       2       8 1
@<TRIPOS>ALT_TYPE
CGenFF_4.0_ALT_TYPE_SET
CGenFF_4.0 1 CG334 2 NG3P3 3 HGA3 4 HGA3 5 HGA3 6 HGP2 7 HGP2 8 HGP2
@<TRIPOS>MOLECULE
methanamine
 8 7 0 0 0
****
USER_CHARGES
INVALID_CHARGES
Pose:   2 Cluster:   2 Fr_nu: 1460798 TotEn:   -39.90
@<TRIPOS>ATOM
      1 C1        -77.1046  -15.5270  -47.8035 C.3    1 LIG       0.04000
      2 N1        -75.8408  -16.2090  -47.4644 N.4    1 LIG      -0.30000
      3 H1        -77.8993  -16.2752  -47.8000 H      1 LIG       0.09000
      4 H2        -77.2838  -14.7602  -47.0474 H      1 LIG       0.09000
      5 H3        -76.9888  -15.0823  -48.7938 H      1 LIG       0.09000
      6 H4        -75.0509  -15.5505  -47.4523 H      1 LIG       0.33000
      7 H5        -75.6185  -16.9462  -48.1465 H      1 LIG       0.33000
      8 H6        -75.8902  -16.6503  -46.5366 H      1 LIG       0.33000
@<TRIPOS>BOND
      1       1       2 1
      2       1       3 1
      3       1       4 1
      4       1       5 1
      5       2       6 1
      6       2       7 1
      7       2       8 1
@<TRIPOS>ALT_TYPE
CGenFF_4.0_ALT_TYPE_SET
CGenFF_4.0 1 CG334 2 NG3P3 3 HGA3 4 HGA3 5 HGA3 6 HGP2 7 HGP2 8 HGP2
@<TRIPOS>MOLECULE
methanamine
 8 7 0 0 0
****
USER_CHARGES
INVALID_CHARGES
Pose:   3 Cluster:   3 Fr_nu: 997847 TotEn:   -38.62
@<TRIPOS>ATOM
      1 C1        -74.0760   -9.6718  -50.0855 C.3    1 LIG       0.04000
      2 N1        -74.1746  -10.3417  -51.3966 N.4    1 LIG      -0.30000
      3 H1        -73.6206  -10.3742  -49.3850 H      1 LIG       0.09000
      4 H2        -73.4547   -8.7830  -50.2102 H      1 LIG       0.09000
      5 H3        -75.0864   -9.4035  -49.7708 H      1 LIG       0.09000
      6 H4        -74.5988   -9.7249  -52.1018 H      1 LIG       0.33000
      7 H5        -74.7522  -11.1909  -51.3406 H      1 LIG       0.33000
      8 H6        -73.2480  -10.6199  -51.7459 H      1 LIG       0.33000
@<TRIPOS>BOND
      1       1       2 1
      2       1       3 1
      3       1       4 1
      4       1       5 1
      5       2       6 1
      6       2       7 1
      7       2       8 1
@<TRIPOS>ALT_TYPE
CGenFF_4.0_ALT_TYPE_SET
CGenFF_4.0 1 CG334 2 NG3P3 3 HGA3 4 HGA3 5 HGA3 6 HGP2 7 HGP2 8 HGP2
@<TRIPOS>MOLECULE
methanamine
 8 7 0 0 0
****
USER_CHARGES
INVALID_CHARGES
Pose:   4 Cluster:   4 Fr_nu: 319955 TotEn:   -38.35
@<TRIPOS>ATOM
      1 C1        -79.4560   -2.4339  -44.4930 C.3    1 LIG       0.04000
      2 N1        -79.1254   -3.1021  -43.2197 N.4    1 LIG      -0.30000
      3 H1        -79.7482   -3.2046  -45.2086 H      1 LIG       0.09000
      4 H2        -80.2787   -1.7418  -44.3035 H      1 LIG       0.09000
      5 H3        -78.5652   -1.9014  -44.8318 H      1 LIG       0.09000
      6 H4        -78.8411   -2.4223  -42.5022 H      1 LIG       0.33000
      7 H5        -78.3519   -3.7698  -43.3371 H      1 LIG       0.33000
      8 H6        -79.9312   -3.6236  -42.8498 H      1 LIG       0.33000
@<TRIPOS>BOND
      1       1       2 1
      2       1       3 1
      3       1       4 1
      4       1       5 1
      5       2       6 1
      6       2       7 1
      7       2       8 1
@<TRIPOS>ALT_TYPE
CGenFF_4.0_ALT_TYPE_SET
CGenFF_4.0 1 CG334 2 NG3P3 3 HGA3 4 HGA3 5 HGA3 6 HGP2 7 HGP2 8 HGP2
@<TRIPOS>MOLECULE
methanamine
 8 7 0 0 0
****
USER_CHARGES
INVALID_CHARGES
Pose:   5 Cluster:   5 Fr_nu: 1443071 TotEn:   -38.02
@<TRIPOS>ATOM
      1 C1        -77.0181   -3.6954  -59.4270 C.3    1 LIG       0.04000
      2 N1        -78.0379   -4.1567  -58.4655 N.4    1 LIG      -0.30000
      3 H1        -76.2150   -3.2208  -58.8601 H      1 LIG       0.09000
      4 H2        -76.6522   -4.5685  -59.9706 H      1 LIG       0.09000
      5 H3        -77.4948   -2.9832  -60.1033 H      1 LIG       0.09000
      6 H4        -78.8244   -4.6150  -58.9441 H      1 LIG       0.33000
      7 H5        -78.4213   -3.3725  -57.9214 H      1 LIG       0.33000
      8 H6        -77.6448   -4.8336  -57.7981 H      1 LIG       0.33000
@<TRIPOS>BOND
      1       1       2 1
      2       1       3 1
      3       1       4 1
      4       1       5 1
      5       2       6 1
      6       2       7 1
      7       2       8 1
@<TRIPOS>ALT_TYPE
CGenFF_4.0_ALT_TYPE_SET
CGenFF_4.0 1 CG334 2 NG3P3 3 HGA3 4 HGA3 5 HGA3 6 HGP2 7 HGP2 8 HGP2
@<TRIPOS>MOLECULE
methanamine
 8 7 0 0 0
****
USER_CHARGES
INVALID_CHARGES
Pose:   6 Cluster:   6 Fr_nu: 319621 TotEn:   -35.67
@<TRIPOS>ATOM
      1 C1        -79.4560   -2.4339  -44.4930 C.3    1 LIG       0.04000
      2 N1        -80.0065   -2.8386  -45.8009 N.4    1 LIG      -0.30000
      3 H1        -78.7316   -3.1908  -44.1869 H      1 LIG       0.09000
      4 H2        -78.9778   -1.4606  -44.6185 H      1 LIG       0.09000
      5 H3        -80.2852   -2.3755  -43.7853 H      1 LIG       0.09000
      6 H4        -80.6992   -2.1595  -46.1425 H      1 LIG       0.33000
      7 H5        -80.4724   -3.7538  -45.7439 H      1 LIG       0.33000
      8 H6        -79.2672   -2.9113  -46.5124 H      1 LIG       0.33000
@<TRIPOS>BOND
      1       1       2 1
      2       1       3 1
      3       1       4 1
      4       1       5 1
      5       2       6 1
      6       2       7 1
      7       2       8 1
@<TRIPOS>ALT_TYPE
CGenFF_4.0_ALT_TYPE_SET
CGenFF_4.0 1 CG334 2 NG3P3 3 HGA3 4 HGA3 5 HGA3 6 HGP2 7 HGP2 8 HGP2
@<TRIPOS>MOLECULE
methanamine
 8 7 0 0 0
****
USER_CHARGES
INVALID_CHARGES
Pose:   7 Cluster:   7 Fr_nu: 1421512 TotEn:   -35.37
@<TRIPOS>ATOM
      1 C1        -76.6235   -4.2046  -59.4127 C.3    1 LIG       0.04000
      2 N1        -77.3705   -3.1261  -58.7371 N.4    1 LIG      -0.30000
      3 H1        -76.7758   -5.1235  -58.8436 H      1 LIG       0.09000
      4 H2        -77.0181   -4.3003  -60.4260 H      1 LIG       0.09000
      5 H3        -75.5691   -3.9222  -59.4270 H      1 LIG       0.09000
      6 H4        -77.2641   -2.2302  -59.2308 H      1 LIG       0.33000
      7 H5        -77.0400   -2.9892  -57.7727 H      1 LIG       0.33000
      8 H6        -78.3761   -3.3376  -58.6927 H      1 LIG       0.33000
@<TRIPOS>BOND
      1       1       2 1
      2       1       3 1
      3       1       4 1
      4       1       5 1
      5       2       6 1
      6       2       7 1
      7       2       8 1
@<TRIPOS>ALT_TYPE
CGenFF_4.0_ALT_TYPE_SET
CGenFF_4.0 1 CG334 2 NG3P3 3 HGA3 4 HGA3 5 HGA3 6 HGP2 7 HGP2 8 HGP2
@<TRIPOS>MOLECULE
methanamine
 8 7 0 0 0
****
USER_CHARGES
INVALID_CHARGES
Pose:   8 Cluster:   8 Fr_nu: 318285 TotEn:   -33.45
@<TRIPOS>ATOM
      1 C1        -79.4560   -2.4339  -44.4930 C.3    1 LIG       0.04000
      2 N1        -80.8179   -2.1932  -43.9787 N.4    1 LIG      -0.30000
      3 H1        -79.0567   -1.4793  -44.8406 H      1 LIG       0.09000
      4 H2        -78.8559   -2.8360  -43.6746 H      1 LIG       0.09000
      5 H3        -79.5307   -3.1499  -45.3137 H      1 LIG       0.09000
      6 H4        -81.2479   -3.0619  -43.6351 H      1 LIG       0.33000
      7 H5        -81.4325   -1.8120  -44.7102 H      1 LIG       0.33000
      8 H6        -80.8110   -1.5219  -43.1993 H      1 LIG       0.33000
@<TRIPOS>BOND
      1       1       2 1
      2       1       3 1
      3       1       4 1
      4       1       5 1
      5       2       6 1
      6       2       7 1
      7       2       8 1
@<TRIPOS>ALT_TYPE
CGenFF_4.0_ALT_TYPE_SET
CGenFF_4.0 1 CG334 2 NG3P3 3 HGA3 4 HGA3 5 HGA3 6 HGP2 7 HGP2 8 HGP2
@<TRIPOS>MOLECULE
methanol
 6 5 0 0 0
****
USER_CHARGES
INVALID_CHARGES
Pose:   1 Cluster:   1 Fr_nu: 263825 TotEn:   -22.10
@<TRIPOS>ATOM
      1 C1        -51.8566    2.5444  -30.3979 C.3    1 LIG      -0.04000
      2 O1        -51.3379    3.5147  -29.5070 O.3    1 LIG      -0.65000
      3 H1        -51.0340    1.9715  -30.8331 H      1 LIG       0.09000
      4 H2        -52.4265    3.0409  -31.1874 H      1 LIG       0.09000
      5 H3        -52.5148    1.8700  -29.8451 H      1 LIG       0.09000
      6 H4        -52.0964    4.0017  -29.1420 H      1 LIG       0.42000
@<TRIPOS>BOND
      1       1       2 1
      2       1       3 1
      3       1       4 1
      4       1       5 1
      5       2       6 1
@<TRIPOS>ALT_TYPE
CGenFF_4.0_ALT_TYPE_SET
CGenFF_4.0 1 CG331 2 OG311 3 HGA3 4 HGA3 5 HGA3 6 HGP1
@<TRIPOS>MOLECULE
methanol
 6 5 0 0 0
****
USER_CHARGES
INVALID_CHARGES
Pose:   2 Cluster:   2 Fr_nu: 712424 TotEn:   -14.15
@<TRIPOS>ATOM
      1 C1        -70.1755   -8.5411  -44.0236 C.3    1 LIG      -0.04000
      2 O1        -68.9119   -9.1147  -43.7431 O.3    1 LIG      -0.65000
      3 H1        -70.9629   -9.1616  -43.5886 H      1 LIG       0.09000
      4 H2        -70.3111   -8.4673  -45.1056 H      1 LIG       0.09000
      5 H3        -70.2178   -7.5418  -43.5840 H      1 LIG       0.09000
      6 H4        -68.2406   -8.5369  -44.1445 H      1 LIG       0.42000
@<TRIPOS>BOND
      1       1       2 1
      2       1       3 1
      3       1       4 1
      4       1       5 1
      5       2       6 1
@<TRIPOS>ALT_TYPE
CGenFF_4.0_ALT_TYPE_SET
CGenFF_4.0 1 CG331 2 OG311 3 HGA3 4 HGA3 5 HGA3 6 HGP1
@<TRIPOS>MOLECULE
methanol
 6 5 0 0 0
****
USER_CHARGES
INVALID_CHARGES
Pose:   3 Cluster:   3 Fr_nu: 557087 TotEn:   -13.32
@<TRIPOS>ATOM
      1 C1        -80.1952   -2.1345  -43.6951 C.3    1 LIG      -0.04000
      2 O1        -81.5028   -2.6393  -43.8949 O.3    1 LIG      -0.65000
      3 H1        -79.8325   -1.6832  -44.6219 H      1 LIG       0.09000
      4 H2        -79.5323   -2.9480  -43.3897 H      1 LIG       0.09000
      5 H3        -80.2233   -1.3756  -42.9097 H      1 LIG       0.09000
      6 H4        -81.7895   -3.0310  -43.0522 H      1 LIG       0.42000
@<TRIPOS>BOND
      1       1       2 1
      2       1       3 1
      3       1       4 1
      4       1       5 1
      5       2       6 1
@<TRIPOS>ALT_TYPE
CGenFF_4.0_ALT_TYPE_SET
CGenFF_4.0 1 CG331 2 OG311 3 HGA3 4 HGA3 5 HGA3 6 HGP1
@<TRIPOS>MOLECULE
methanol
 6 5 0 0 0
****
USER_CHARGES
INVALID_CHARGES
Pose:   4 Cluster:   4 Fr_nu: 10063087 TotEn:   -12.69
@<TRIPOS>ATOM
      1 C1        -89.6038    3.9926  -44.7894 C.3    1 LIG      -0.04000
      2 O1        -89.2087    3.6960  -46.1161 O.3    1 LIG      -0.65000
      3 H1        -88.9259    4.7369  -44.3643 H      1 LIG       0.09000
      4 H2        -89.5821    3.0795  -44.1890 H      1 LIG       0.09000
      5 H3        -90.6199    4.3938  -44.8023 H      1 LIG       0.09000
      6 H4        -89.8327    3.0333  -46.4585 H      1 LIG       0.42000
@<TRIPOS>BOND
      1       1       2 1
      2       1       3 1
      3       1       4 1
      4       1       5 1
      5       2       6 1
@<TRIPOS>ALT_TYPE
CGenFF_4.0_ALT_TYPE_SET
CGenFF_4.0 1 CG331 2 OG311 3 HGA3 4 HGA3 5 HGA3 6 HGP1
@<TRIPOS>MOLECULE
methanol
 6 5 0 0 0
****
USER_CHARGES
INVALID_CHARGES
Pose:   5 Cluster:   5 Fr_nu: 6674172 TotEn:   -12.65
@<TRIPOS>ATOM
      1 C1        -48.1914  -21.4874  -31.9823 C.3    1 LIG      -0.04000
      2 O1        -47.9623  -20.5042  -30.9897 O.3    1 LIG      -0.65000
      3 H1        -47.4612  -21.3710  -32.7869 H      1 LIG       0.09000
      4 H2        -49.2048  -21.3788  -32.3770 H      1 LIG       0.09000
      5 H3        -48.0812  -22.4776  -31.5339 H      1 LIG       0.09000
      6 H4        -48.6285  -20.6397  -30.2943 H      1 LIG       0.42000
@<TRIPOS>BOND
      1       1       2 1
      2       1       3 1
      3       1       4 1
      4       1       5 1
      5       2       6 1
@<TRIPOS>ALT_TYPE
CGenFF_4.0_ALT_TYPE_SET
CGenFF_4.0 1 CG331 2 OG311 3 HGA3 4 HGA3 5 HGA3 6 HGP1
@<TRIPOS>MOLECULE
methanol
 6 5 0 0 0
****
USER_CHARGES
INVALID_CHARGES
Pose:   6 Cluster:   6 Fr_nu: 893203 TotEn:   -12.39
@<TRIPOS>ATOM
      1 C1        -77.1970  -25.3729  -44.7826 C.3    1 LIG      -0.04000
      2 O1        -78.2284  -24.5486  -45.2936 O.3    1 LIG      -0.65000
      3 H1        -77.5870  -25.9788  -43.9610 H      1 LIG       0.09000
      4 H2        -76.3719  -24.7490  -44.4295 H      1 LIG       0.09000
      5 H3        -76.8395  -26.0299  -45.5790 H      1 LIG       0.09000
      6 H4        -77.8443  -24.0273  -46.0191 H      1 LIG       0.42000
@<TRIPOS>BOND
      1       1       2 1
      2       1       3 1
      3       1       4 1
      4       1       5 1
      5       2       6 1
@<TRIPOS>ALT_TYPE
CGenFF_4.0_ALT_TYPE_SET
CGenFF_4.0 1 CG331 2 OG311 3 HGA3 4 HGA3 5 HGA3 6 HGP1
@<TRIPOS>MOLECULE
methanol
 6 5 0 0 0
****
USER_CHARGES
INVALID_CHARGES
Pose:   7 Cluster:   7 Fr_nu: 1174065 TotEn:   -11.95
@<TRIPOS>ATOM
      1 C1        -49.7213   -7.9381  -29.2318 C.3    1 LIG      -0.04000
      2 O1        -48.4191   -7.5051  -28.8835 O.3    1 LIG      -0.65000
      3 H1        -50.4463   -7.5142  -28.5326 H      1 LIG       0.09000
      4 H2        -49.7639   -9.0298  -29.2000 H      1 LIG       0.09000
      5 H3        -49.9511   -7.5957  -30.2435 H      1 LIG       0.09000
      6 H4        -47.8052   -7.9012  -29.5254 H      1 LIG       0.42000
@<TRIPOS>BOND
      1       1       2 1
      2       1       3 1
      3       1       4 1
      4       1       5 1
      5       2       6 1
@<TRIPOS>ALT_TYPE
CGenFF_4.0_ALT_TYPE_SET
CGenFF_4.0 1 CG331 2 OG311 3 HGA3 4 HGA3 5 HGA3 6 HGP1
@<TRIPOS>MOLECULE
methanol
 6 5 0 0 0
****
USER_CHARGES
INVALID_CHARGES
Pose:   8 Cluster:   8 Fr_nu: 1077835 TotEn:   -11.82
@<TRIPOS>ATOM
      1 C1        -70.1544   -8.4017  -44.0375 C.3    1 LIG      -0.04000
      2 O1        -70.1957   -9.8110  -44.1669 O.3    1 LIG      -0.65000
      3 H1        -69.4771   -8.1294  -43.2244 H      1 LIG       0.09000
      4 H2        -71.1591   -8.0243  -43.8309 H      1 LIG       0.09000
      5 H3        -69.7900   -7.9695  -44.9724 H      1 LIG       0.09000
      6 H4        -70.8058  -10.0130  -44.8967 H      1 LIG       0.42000
@<TRIPOS>BOND
      1       1       2 1
      2       1       3 1
      3       1       4 1
      4       1       5 1
      5       2       6 1
@<TRIPOS>ALT_TYPE
CGenFF_4.0_ALT_TYPE_SET
CGenFF_4.0 1 CG331 2 OG311 3 HGA3 4 HGA3 5 HGA3 6 HGP1
@<TRIPOS>MOLECULE
methanol
 6 5 0 0 0
****
USER_CHARGES
INVALID_CHARGES
Pose:   9 Cluster:   9 Fr_nu: 364845 TotEn:   -11.81
@<TRIPOS>ATOM
      1 C1        -80.9040   -2.3413  -44.9287 C.3    1 LIG      -0.04000
      2 O1        -82.1328   -2.9230  -44.5337 O.3    1 LIG      -0.65000
      3 H1        -80.9693   -2.0232  -45.9721 H      1 LIG       0.09000
      4 H2        -80.0992   -3.0712  -44.8090 H      1 LIG       0.09000
      5 H3        -80.7025   -1.4728  -44.2973 H      1 LIG       0.09000
      6 H4        -82.0356   -3.1922  -43.6043 H      1 LIG       0.42000
@<TRIPOS>BOND
      1       1       2 1
      2       1       3 1
      3       1       4 1
      4       1       5 1
      5       2       6 1
@<TRIPOS>ALT_TYPE
CGenFF_4.0_ALT_TYPE_SET
CGenFF_4.0 1 CG331 2 OG311 3 HGA3 4 HGA3 5 HGA3 6 HGP1
@<TRIPOS>MOLECULE
methanol
 6 5 0 0 0
****
USER_CHARGES
INVALID_CHARGES
Pose:  10 Cluster:  10 Fr_nu: 657995 TotEn:   -11.49
@<TRIPOS>ATOM
      1 C1        -64.4630  -21.6110  -25.8467 C.3    1 LIG      -0.04000
      2 O1        -64.1318  -21.4933  -27.2181 O.3    1 LIG      -0.65000
      3 H1        -63.5940  -21.3505  -25.2375 H      1 LIG       0.09000
      4 H2        -64.7767  -22.6360  -25.6333 H      1 LIG       0.09000
      5 H3        -65.2833  -20.9261  -25.6191 H      1 LIG       0.09000
      6 H4        -64.9263  -21.7323  -27.7254 H      1 LIG       0.42000
@<TRIPOS>BOND
      1       1       2 1
      2       1       3 1
      3       1       4 1
      4       1       5 1
      5       2       6 1
@<TRIPOS>ALT_TYPE
CGenFF_4.0_ALT_TYPE_SET
CGenFF_4.0 1 CG331 2 OG311 3 HGA3 4 HGA3 5 HGA3 6 HGP1
@<TRIPOS>MOLECULE
methanol
 6 5 0 0 0
****
USER_CHARGES
INVALID_CHARGES
Pose:  11 Cluster:  11 Fr_nu: 2922057 TotEn:   -11.30
@<TRIPOS>ATOM
      1 C1        -62.9570  -22.6763  -27.5579 C.3    1 LIG      -0.04000
      2 O1        -63.5808  -21.4297  -27.8053 O.3    1 LIG      -0.65000
      3 H1        -61.8955  -22.5188  -27.3513 H      1 LIG       0.09000
      4 H2        -63.0771  -23.3243  -28.4299 H      1 LIG       0.09000
      5 H3        -63.4291  -23.1443  -26.6909 H      1 LIG       0.09000
      6 H4        -64.5194  -21.6106  -27.9842 H      1 LIG       0.42000
@<TRIPOS>BOND
      1       1       2 1
      2       1       3 1
      3       1       4 1
      4       1       5 1
      5       2       6 1
@<TRIPOS>ALT_TYPE
CGenFF_4.0_ALT_TYPE_SET
CGenFF_4.0 1 CG331 2 OG311 3 HGA3 4 HGA3 5 HGA3 6 HGP1
@<TRIPOS>MOLECULE
methanol
 6 5 0 0 0
****
USER_CHARGES
INVALID_CHARGES
Pose:  12 Cluster:  12 Fr_nu: 211683 TotEn:   -11.07
@<TRIPOS>ATOM
      1 C1        -59.2476  -12.3895  -29.7381 C.3    1 LIG      -0.04000
      2 O1        -60.6029  -12.1987  -30.1003 O.3    1 LIG      -0.65000
      3 H1        -58.8229  -11.4410  -29.4003 H      1 LIG       0.09000
      4 H2        -58.6887  -12.7650  -30.5991 H      1 LIG       0.09000
      5 H3        -59.1958  -13.1189  -28.9264 H      1 LIG       0.09000
      6 H4        -60.9440  -13.0608  -30.3941 H      1 LIG       0.42000
@<TRIPOS>BOND
      1       1       2 1
      2       1       3 1
      3       1       4 1
      4       1       5 1
      5       2       6 1
@<TRIPOS>ALT_TYPE
CGenFF_4.0_ALT_TYPE_SET
CGenFF_4.0 1 CG331 2 OG311 3 HGA3 4 HGA3 5 HGA3 6 HGP1
@<TRIPOS>MOLECULE
methanol
 6 5 0 0 0
****
USER_CHARGES
INVALID_CHARGES
Pose:  13 Cluster:  13 Fr_nu: 1007345 TotEn:   -10.93
@<TRIPOS>ATOM
      1 C1        -59.4330    0.9781  -25.3355 C.3    1 LIG      -0.04000
      2 O1        -58.4438    0.0176  -25.6568 O.3    1 LIG      -0.65000
      3 H1        -60.2416    0.4975  -24.7792 H      1 LIG       0.09000
      4 H2        -59.8230    1.4225  -26.2548 H      1 LIG       0.09000
      5 H3        -58.9830    1.7590  -24.7180 H      1 LIG       0.09000
      6 H4        -57.7449    0.4811  -26.1490 H      1 LIG       0.42000
@<TRIPOS>BOND
      1       1       2 1
      2       1       3 1
      3       1       4 1
      4       1       5 1
      5       2       6 1
@<TRIPOS>ALT_TYPE
CGenFF_4.0_ALT_TYPE_SET
CGenFF_4.0 1 CG331 2 OG311 3 HGA3 4 HGA3 5 HGA3 6 HGP1
@<TRIPOS>MOLECULE
methanol
 6 5 0 0 0
****
USER_CHARGES
INVALID_CHARGES
Pose:  14 Cluster:  14 Fr_nu: 797323 TotEn:   -10.89
@<TRIPOS>ATOM
      1 C1        -60.4795   -4.1206  -20.3881 C.3    1 LIG      -0.04000
      2 O1        -59.9437   -3.8854  -19.0989 O.3    1 LIG      -0.65000
      3 H1        -60.6805   -3.1656  -20.8797 H      1 LIG       0.09000
      4 H2        -61.4029   -4.6985  -20.2999 H      1 LIG       0.09000
      5 H3        -59.7532   -4.6854  -20.9773 H      1 LIG       0.09000
      6 H4        -59.7790   -4.7546  -18.6951 H      1 LIG       0.42000
@<TRIPOS>BOND
      1       1       2 1
      2       1       3 1
      3       1       4 1
      4       1       5 1
      5       2       6 1
@<TRIPOS>ALT_TYPE
CGenFF_4.0_ALT_TYPE_SET
CGenFF_4.0 1 CG331 2 OG311 3 HGA3 4 HGA3 5 HGA3 6 HGP1
@<TRIPOS>MOLECULE
methanol
 6 5 0 0 0
****
USER_CHARGES
INVALID_CHARGES
Pose:  15 Cluster:  15 Fr_nu: 179225 TotEn:   -10.80
@<TRIPOS>ATOM
      1 C1        -69.9168   -7.1124  -44.4014 C.3    1 LIG      -0.04000
      2 O1        -68.9871   -7.8890  -43.6685 O.3    1 LIG      -0.65000
      3 H1        -70.8911   -7.1473  -43.9077 H      1 LIG       0.09000
      4 H2        -69.9979   -7.5036  -45.4187 H      1 LIG       0.09000
      5 H3        -69.5660   -6.0784  -44.4375 H      1 LIG       0.09000
      6 H4        -68.1367   -7.8335  -44.1369 H      1 LIG       0.42000
@<TRIPOS>BOND
      1       1       2 1
      2       1       3 1
      3       1       4 1
      4       1       5 1
      5       2       6 1
@<TRIPOS>ALT_TYPE
CGenFF_4.0_ALT_TYPE_SET
CGenFF_4.0 1 CG331 2 OG311 3 HGA3 4 HGA3 5 HGA3 6 HGP1
@<TRIPOS>MOLECULE
methanol
 6 5 0 0 0
****
USER_CHARGES
INVALID_CHARGES
Pose:  16 Cluster:  16 Fr_nu: 318108 TotEn:   -10.67
@<TRIPOS>ATOM
      1 C1        -79.7058   -7.3404  -33.8623 C.3    1 LIG      -0.04000
      2 O1        -78.4456   -6.8156  -34.2380 O.3    1 LIG      -0.65000
      3 H1        -80.0859   -6.7927  -32.9965 H      1 LIG       0.09000
      4 H2        -79.6021   -8.4009  -33.6192 H      1 LIG       0.09000
      5 H3        -80.4015   -7.2262  -34.6969 H      1 LIG       0.09000
      6 H4        -78.1416   -7.3263  -35.0078 H      1 LIG       0.42000
@<TRIPOS>BOND
      1       1       2 1
      2       1       3 1
      3       1       4 1
      4       1       5 1
      5       2       6 1
@<TRIPOS>ALT_TYPE
CGenFF_4.0_ALT_TYPE_SET
CGenFF_4.0 1 CG331 2 OG311 3 HGA3 4 HGA3 5 HGA3 6 HGP1
@<TRIPOS>MOLECULE
methanol
 6 5 0 0 0
****
USER_CHARGES
INVALID_CHARGES
Pose:  17 Cluster:  17 Fr_nu: 1960721 TotEn:   -10.53
@<TRIPOS>ATOM
      1 C1        -76.0840    0.2694  -36.4390 C.3    1 LIG      -0.04000
      2 O1        -75.5409   -0.7942  -37.1994 O.3    1 LIG      -0.65000
      3 H1        -77.0526    0.5580  -36.8546 H      1 LIG       0.09000
      4 H2        -75.3985    1.1205  -36.4597 H      1 LIG       0.09000
      5 H3        -76.2175   -0.0634  -35.4070 H      1 LIG       0.09000
      6 H4        -74.6836   -1.0216  -36.8008 H      1 LIG       0.42000
@<TRIPOS>BOND
      1       1       2 1
      2       1       3 1
      3       1       4 1
      4       1       5 1
      5       2       6 1
@<TRIPOS>ALT_TYPE
CGenFF_4.0_ALT_TYPE_SET
CGenFF_4.0 1 CG331 2 OG311 3 HGA3 4 HGA3 5 HGA3 6 HGP1
@<TRIPOS>MOLECULE
methanol
 6 5 0 0 0
****
USER_CHARGES
INVALID_CHARGES
Pose:  18 Cluster:  18 Fr_nu: 989304 TotEn:   -10.47
@<TRIPOS>ATOM
      1 C1        -49.3187   -7.2499  -29.2632 C.3    1 LIG      -0.04000
      2 O1        -48.1841   -6.4039  -29.2242 O.3    1 LIG      -0.65000
      3 H1        -49.9200   -7.0959  -28.3638 H      1 LIG       0.09000
      4 H2        -48.9953   -8.2922  -29.3240 H      1 LIG       0.09000
      5 H3        -49.9156   -7.0037  -30.1444 H      1 LIG       0.09000
      6 H4        -47.6766   -6.5693  -30.0371 H      1 LIG       0.42000
@<TRIPOS>BOND
      1       1       2 1
      2       1       3 1
      3       1       4 1
      4       1       5 1
      5       2       6 1
@<TRIPOS>ALT_TYPE
CGenFF_4.0_ALT_TYPE_SET
CGenFF_4.0 1 CG331 2 OG311 3 HGA3 4 HGA3 5 HGA3 6 HGP1
@<TRIPOS>MOLECULE
methanol
 6 5 0 0 0
****
USER_CHARGES
INVALID_CHARGES
Pose:  19 Cluster:  19 Fr_nu: 559106 TotEn:   -10.16
@<TRIPOS>ATOM
      1 C1        -79.5753   -1.9429  -44.2723 C.3    1 LIG      -0.04000
      2 O1        -78.3207   -1.9083  -43.6172 O.3    1 LIG      -0.65000
      3 H1        -79.4218   -2.0317  -45.3506 H      1 LIG       0.09000
      4 H2        -80.1306   -1.0289  -44.0467 H      1 LIG       0.09000
      5 H3        -80.1395   -2.8074  -43.9145 H      1 LIG       0.09000
      6 H4        -78.4982   -1.8291  -42.6643 H      1 LIG       0.42000
@<TRIPOS>BOND
      1       1       2 1
      2       1       3 1
      3       1       4 1
      4       1       5 1
      5       2       6 1
@<TRIPOS>ALT_TYPE
CGenFF_4.0_ALT_TYPE_SET
CGenFF_4.0 1 CG331 2 OG311 3 HGA3 4 HGA3 5 HGA3 6 HGP1
@<TRIPOS>MOLECULE
methanol
 6 5 0 0 0
****
USER_CHARGES
INVALID_CHARGES
Pose:  20 Cluster:  20 Fr_nu:  60313 TotEn:   -10.05
@<TRIPOS>ATOM
      1 C1        -63.2546  -11.3037  -13.8221 C.3    1 LIG      -0.04000
      2 O1        -62.0604  -11.6321  -14.5081 O.3    1 LIG      -0.65000
      3 H1        -63.0094  -10.8552  -12.8563 H      1 LIG       0.09000
      4 H2        -63.8517  -12.2073  -13.6751 H      1 LIG       0.09000
      5 H3        -63.8226  -10.5873  -14.4202 H      1 LIG       0.09000
      6 H4        -62.3189  -12.0268  -15.3584 H      1 LIG       0.42000
@<TRIPOS>BOND
      1       1       2 1
      2       1       3 1
      3       1       4 1
      4       1       5 1
      5       2       6 1
@<TRIPOS>ALT_TYPE
CGenFF_4.0_ALT_TYPE_SET
CGenFF_4.0 1 CG331 2 OG311 3 HGA3 4 HGA3 5 HGA3 6 HGP1
@<TRIPOS>MOLECULE
methanol
 6 5 0 0 0
****
USER_CHARGES
INVALID_CHARGES
Pose:  21 Cluster:  21 Fr_nu: 3030023 TotEn:    -9.92
@<TRIPOS>ATOM
      1 C1        -73.9346   -1.3246  -34.0181 C.3    1 LIG      -0.04000
      2 O1        -73.3545   -2.5003  -33.4836 O.3    1 LIG      -0.65000
      3 H1        -74.2205   -0.6554  -33.2028 H      1 LIG       0.09000
      4 H2        -74.8131   -1.5884  -34.6123 H      1 LIG       0.09000
      5 H3        -73.2019   -0.8253  -34.6563 H      1 LIG       0.09000
      6 H4        -73.1146   -3.0679  -34.2359 H      1 LIG       0.42000
@<TRIPOS>BOND
      1       1       2 1
      2       1       3 1
      3       1       4 1
      4       1       5 1
      5       2       6 1
@<TRIPOS>ALT_TYPE
CGenFF_4.0_ALT_TYPE_SET
CGenFF_4.0 1 CG331 2 OG311 3 HGA3 4 HGA3 5 HGA3 6 HGP1
@<TRIPOS>MOLECULE
methanol
 6 5 0 0 0
****
USER_CHARGES
INVALID_CHARGES
Pose:  22 Cluster:  22 Fr_nu: 1923505 TotEn:    -9.69
@<TRIPOS>ATOM
      1 C1        -71.4161   -8.0965  -44.3386 C.3    1 LIG      -0.04000
      2 O1        -71.1628   -9.4852  -44.2296 O.3    1 LIG      -0.65000
      3 H1        -71.0655   -7.5895  -43.4362 H      1 LIG       0.09000
      4 H2        -72.4883   -7.9299  -44.4696 H      1 LIG       0.09000
      5 H3        -70.8797   -7.7043  -45.2058 H      1 LIG       0.09000
      6 H4        -71.4872   -9.8996  -45.0474 H      1 LIG       0.42000
@<TRIPOS>BOND
      1       1       2 1
      2       1       3 1
      3       1       4 1
      4       1       5 1
      5       2       6 1
@<TRIPOS>ALT_TYPE
CGenFF_4.0_ALT_TYPE_SET
CGenFF_4.0 1 CG331 2 OG311 3 HGA3 4 HGA3 5 HGA3 6 HGP1
@<TRIPOS>MOLECULE
methanol
 6 5 0 0 0
****
USER_CHARGES
INVALID_CHARGES
Pose:  23 Cluster:  23 Fr_nu: 3172480 TotEn:    -9.67
@<TRIPOS>ATOM
      1 C1        -73.4675   -9.5920  -44.6128 C.3    1 LIG      -0.04000
      2 O1        -73.3403   -8.2387  -44.2166 O.3    1 LIG      -0.65000
      3 H1        -72.7209  -10.1966  -44.0920 H      1 LIG       0.09000
      4 H2        -73.3263   -9.6710  -45.6937 H      1 LIG       0.09000
      5 H3        -74.4672   -9.9466  -44.3510 H      1 LIG       0.09000
      6 H4        -74.0181   -7.7351  -44.6990 H      1 LIG       0.42000
@<TRIPOS>BOND
      1       1       2 1
      2       1       3 1
      3       1       4 1
      4       1       5 1
      5       2       6 1
@<TRIPOS>ALT_TYPE
CGenFF_4.0_ALT_TYPE_SET
CGenFF_4.0 1 CG331 2 OG311 3 HGA3 4 HGA3 5 HGA3 6 HGP1
@<TRIPOS>MOLECULE
methanol
 6 5 0 0 0
****
USER_CHARGES
INVALID_CHARGES
Pose:  24 Cluster:  24 Fr_nu: 1362766 TotEn:    -9.49
@<TRIPOS>ATOM
      1 C1        -76.3578   -1.3926  -35.5499 C.3    1 LIG      -0.04000
      2 O1        -75.4374   -1.3784  -36.6256 O.3    1 LIG      -0.65000
      3 H1        -77.0336   -0.5382  -35.6362 H      1 LIG       0.09000
      4 H2        -75.8138   -1.3462  -34.6030 H      1 LIG       0.09000
      5 H3        -76.9372   -2.3180  -35.5900 H      1 LIG       0.09000
      6 H4        -74.8560   -2.1499  -36.5141 H      1 LIG       0.42000
@<TRIPOS>BOND
      1       1       2 1
      2       1       3 1
      3       1       4 1
      4       1       5 1
      5       2       6 1
@<TRIPOS>ALT_TYPE
CGenFF_4.0_ALT_TYPE_SET
CGenFF_4.0 1 CG331 2 OG311 3 HGA3 4 HGA3 5 HGA3 6 HGP1
@<TRIPOS>MOLECULE
methanol
 6 5 0 0 0
****
USER_CHARGES
INVALID_CHARGES
Pose:  25 Cluster:  25 Fr_nu: 558695 TotEn:    -9.37
@<TRIPOS>ATOM
      1 C1        -80.3549   -1.8569  -44.4088 C.3    1 LIG      -0.04000
      2 O1        -81.7479   -1.7476  -44.6372 O.3    1 LIG      -0.65000
      3 H1        -80.1395   -2.8074  -43.9145 H      1 LIG       0.09000
      4 H2        -80.0208   -1.0250  -43.7836 H      1 LIG       0.09000
      5 H3        -79.8335   -1.8214  -45.3683 H      1 LIG       0.09000
      6 H4        -81.8991   -0.8931  -45.0761 H      1 LIG       0.42000
@<TRIPOS>BOND
      1       1       2 1
      2       1       3 1
      3       1       4 1
      4       1       5 1
      5       2       6 1
@<TRIPOS>ALT_TYPE
CGenFF_4.0_ALT_TYPE_SET
CGenFF_4.0 1 CG331 2 OG311 3 HGA3 4 HGA3 5 HGA3 6 HGP1
@<TRIPOS>MOLECULE
methanol
 6 5 0 0 0
****
USER_CHARGES
INVALID_CHARGES
Pose:  26 Cluster:  26 Fr_nu: 3290530 TotEn:    -9.22
@<TRIPOS>ATOM
      1 C1        -55.8402   -8.5509  -51.4536 C.3    1 LIG      -0.04000
      2 O1        -56.2534   -7.2672  -51.0228 O.3    1 LIG      -0.65000
      3 H1        -56.0190   -8.6509  -52.5270 H      1 LIG       0.09000
      4 H2        -56.3976   -9.3164  -50.9077 H      1 LIG       0.09000
      5 H3        -54.7727   -8.6670  -51.2520 H      1 LIG       0.09000
      6 H4        -56.0793   -7.2168  -50.0673 H      1 LIG       0.42000
@<TRIPOS>BOND
      1       1       2 1
      2       1       3 1
      3       1       4 1
      4       1       5 1
      5       2       6 1
@<TRIPOS>ALT_TYPE
CGenFF_4.0_ALT_TYPE_SET
CGenFF_4.0 1 CG331 2 OG311 3 HGA3 4 HGA3 5 HGA3 6 HGP1
@<TRIPOS>MOLECULE
methanol
 6 5 0 0 0
****
USER_CHARGES
INVALID_CHARGES
Pose:  27 Cluster:  27 Fr_nu: 3279542 TotEn:    -9.17
@<TRIPOS>ATOM
      1 C1        -75.7504   -0.0198  -36.8257 C.3    1 LIG      -0.04000
      2 O1        -76.3483   -1.2292  -36.3963 O.3    1 LIG      -0.65000
      3 H1        -76.5280    0.6798  -37.1419 H      1 LIG       0.09000
      4 H2        -75.0693   -0.2237  -37.6559 H      1 LIG       0.09000
      5 H3        -75.1892    0.4139  -35.9947 H      1 LIG       0.09000
      6 H4        -75.6279   -1.8231  -36.1244 H      1 LIG       0.42000
@<TRIPOS>BOND
      1       1       2 1
      2       1       3 1
      3       1       4 1
      4       1       5 1
      5       2       6 1
@<TRIPOS>ALT_TYPE
CGenFF_4.0_ALT_TYPE_SET
CGenFF_4.0 1 CG331 2 OG311 3 HGA3 4 HGA3 5 HGA3 6 HGP1
@<TRIPOS>MOLECULE
methanol
 6 5 0 0 0
****
USER_CHARGES
INVALID_CHARGES
Pose:  28 Cluster:  28 Fr_nu: 3058498 TotEn:    -9.15
@<TRIPOS>ATOM
      1 C1        -49.3659   -8.2742  -27.1083 C.3    1 LIG      -0.04000
      2 O1        -50.4139   -7.9750  -26.2047 O.3    1 LIG      -0.65000
      3 H1        -48.8013   -9.1345  -26.7406 H      1 LIG       0.09000
      4 H2        -48.7076   -7.4070  -27.2042 H      1 LIG       0.09000
      5 H3        -49.7952   -8.5130  -28.0841 H      1 LIG       0.09000
      6 H4        -50.8909   -7.2077  -26.5645 H      1 LIG       0.42000
@<TRIPOS>BOND
      1       1       2 1
      2       1       3 1
      3       1       4 1
      4       1       5 1
      5       2       6 1
@<TRIPOS>ALT_TYPE
CGenFF_4.0_ALT_TYPE_SET
CGenFF_4.0 1 CG331 2 OG311 3 HGA3 4 HGA3 5 HGA3 6 HGP1
@<TRIPOS>MOLECULE
methanol
 6 5 0 0 0
****
USER_CHARGES
INVALID_CHARGES
Pose:  29 Cluster:  29 Fr_nu: 219688 TotEn:    -9.12
@<TRIPOS>ATOM
      1 C1        -49.4389   -9.7391  -31.5805 C.3    1 LIG      -0.04000
      2 O1        -48.8767  -10.4617  -30.5006 O.3    1 LIG      -0.65000
      3 H1        -50.2210  -10.3385  -32.0531 H      1 LIG       0.09000
      4 H2        -48.6578   -9.5019  -32.3073 H      1 LIG       0.09000
      5 H3        -49.8735   -8.8119  -31.1999 H      1 LIG       0.09000
      6 H4        -48.1882   -9.8984  -30.1077 H      1 LIG       0.42000
@<TRIPOS>BOND
      1       1       2 1
      2       1       3 1
      3       1       4 1
      4       1       5 1
      5       2       6 1
@<TRIPOS>ALT_TYPE
CGenFF_4.0_ALT_TYPE_SET
CGenFF_4.0 1 CG331 2 OG311 3 HGA3 4 HGA3 5 HGA3 6 HGP1
@<TRIPOS>MOLECULE
methanol
 6 5 0 0 0
****
USER_CHARGES
INVALID_CHARGES
Pose:  30 Cluster:  30 Fr_nu: 219640 TotEn:    -9.12
@<TRIPOS>ATOM
      1 C1        -49.4389   -9.7391  -31.5805 C.3    1 LIG      -0.04000
      2 O1        -49.2813   -9.0918  -30.3313 O.3    1 LIG      -0.65000
      3 H1        -50.5021   -9.8950  -31.7795 H      1 LIG       0.09000
      4 H2        -48.9161  -10.6988  -31.5631 H      1 LIG       0.09000
      5 H3        -49.0126   -9.1083  -32.3641 H      1 LIG       0.09000
      6 H4        -48.3267   -8.9713  -30.1905 H      1 LIG       0.42000
@<TRIPOS>BOND
      1       1       2 1
      2       1       3 1
      3       1       4 1
      4       1       5 1
      5       2       6 1
@<TRIPOS>ALT_TYPE
CGenFF_4.0_ALT_TYPE_SET
CGenFF_4.0 1 CG331 2 OG311 3 HGA3 4 HGA3 5 HGA3 6 HGP1
@<TRIPOS>MOLECULE
methanol
 6 5 0 0 0
****
USER_CHARGES
INVALID_CHARGES
Pose:  31 Cluster:  31 Fr_nu: 3172524 TotEn:    -9.08
@<TRIPOS>ATOM
      1 C1        -73.4675   -9.5920  -44.6128 C.3    1 LIG      -0.04000
      2 O1        -72.5106  -10.6277  -44.4862 O.3    1 LIG      -0.65000
      3 H1        -74.0129   -9.4818  -43.6722 H      1 LIG       0.09000
      4 H2        -74.1612   -9.8325  -45.4224 H      1 LIG       0.09000
      5 H3        -72.9512   -8.6573  -44.8436 H      1 LIG       0.09000
      6 H4        -72.0482  -10.6951  -45.3391 H      1 LIG       0.42000
@<TRIPOS>BOND
      1       1       2 1
      2       1       3 1
      3       1       4 1
      4       1       5 1
      5       2       6 1
@<TRIPOS>ALT_TYPE
CGenFF_4.0_ALT_TYPE_SET
CGenFF_4.0 1 CG331 2 OG311 3 HGA3 4 HGA3 5 HGA3 6 HGP1
@<TRIPOS>MOLECULE
methanol
 6 5 0 0 0
****
USER_CHARGES
INVALID_CHARGES
Pose:  32 Cluster:  32 Fr_nu: 255042 TotEn:    -8.91
@<TRIPOS>ATOM
      1 C1        -79.9114   -2.4780  -44.2676 C.3    1 LIG      -0.04000
      2 O1        -80.7160   -1.6463  -43.4519 O.3    1 LIG      -0.65000
      3 H1        -79.6006   -1.9257  -45.1579 H      1 LIG       0.09000
      4 H2        -80.4794   -3.3660  -44.5565 H      1 LIG       0.09000
      5 H3        -79.0269   -2.7814  -43.7027 H      1 LIG       0.09000
      6 H4        -80.9716   -2.1707  -42.6738 H      1 LIG       0.42000
@<TRIPOS>BOND
      1       1       2 1
      2       1       3 1
      3       1       4 1
      4       1       5 1
      5       2       6 1
@<TRIPOS>ALT_TYPE
CGenFF_4.0_ALT_TYPE_SET
CGenFF_4.0 1 CG331 2 OG311 3 HGA3 4 HGA3 5 HGA3 6 HGP1
@<TRIPOS>MOLECULE
methanol
 6 5 0 0 0
****
USER_CHARGES
INVALID_CHARGES
Pose:  33 Cluster:  33 Fr_nu: 370348 TotEn:    -8.80
@<TRIPOS>ATOM
      1 C1        -58.9332    0.7713  -25.3997 C.3    1 LIG      -0.04000
      2 O1        -59.0221   -0.0651  -24.2609 O.3    1 LIG      -0.65000
      3 H1        -58.3210    0.2849  -26.1631 H      1 LIG       0.09000
      4 H2        -58.4882    1.7285  -25.1161 H      1 LIG       0.09000
      5 H3        -59.9373    0.9415  -25.7951 H      1 LIG       0.09000
      6 H4        -59.5717    0.3999  -23.6072 H      1 LIG       0.42000
@<TRIPOS>BOND
      1       1       2 1
      2       1       3 1
      3       1       4 1
      4       1       5 1
      5       2       6 1
@<TRIPOS>ALT_TYPE
CGenFF_4.0_ALT_TYPE_SET
CGenFF_4.0 1 CG331 2 OG311 3 HGA3 4 HGA3 5 HGA3 6 HGP1
@<TRIPOS>MOLECULE
methanol
 6 5 0 0 0
****
USER_CHARGES
INVALID_CHARGES
Pose:  34 Cluster:  34 Fr_nu: 422614 TotEn:    -8.79
@<TRIPOS>ATOM
      1 C1        -80.0275   -2.4777  -44.0398 C.3    1 LIG      -0.04000
      2 O1        -78.8029   -3.0210  -43.5820 O.3    1 LIG      -0.65000
      3 H1        -79.9156   -2.1464  -45.0752 H      1 LIG       0.09000
      4 H2        -80.3131   -1.6349  -43.4053 H      1 LIG       0.09000
      5 H3        -80.7999   -3.2486  -43.9879 H      1 LIG       0.09000
      6 H4        -78.9419   -3.3031  -42.6617 H      1 LIG       0.42000
@<TRIPOS>BOND
      1       1       2 1
      2       1       3 1
      3       1       4 1
      4       1       5 1
      5       2       6 1
@<TRIPOS>ALT_TYPE
CGenFF_4.0_ALT_TYPE_SET
CGenFF_4.0 1 CG331 2 OG311 3 HGA3 4 HGA3 5 HGA3 6 HGP1
@<TRIPOS>MOLECULE
methanol
 6 5 0 0 0
****
USER_CHARGES
INVALID_CHARGES
Pose:  35 Cluster:  35 Fr_nu:  36040 TotEn:    -8.78
@<TRIPOS>ATOM
      1 C1        -76.5688  -20.1422  -29.7387 C.3    1 LIG      -0.04000
      2 O1        -75.5459  -21.0968  -29.5224 O.3    1 LIG      -0.65000
      3 H1        -76.2189  -19.1551  -29.4265 H      1 LIG       0.09000
      4 H2        -77.4573  -20.4230  -29.1674 H      1 LIG       0.09000
      5 H3        -76.8144  -20.1193  -30.8030 H      1 LIG       0.09000
      6 H4        -75.8935  -21.9581  -29.8107 H      1 LIG       0.42000
@<TRIPOS>BOND
      1       1       2 1
      2       1       3 1
      3       1       4 1
      4       1       5 1
      5       2       6 1
@<TRIPOS>ALT_TYPE
CGenFF_4.0_ALT_TYPE_SET
CGenFF_4.0 1 CG331 2 OG311 3 HGA3 4 HGA3 5 HGA3 6 HGP1
@<TRIPOS>MOLECULE
methanol
 6 5 0 0 0
****
USER_CHARGES
INVALID_CHARGES
Pose:  36 Cluster:  36 Fr_nu: 368003 TotEn:    -8.67
@<TRIPOS>ATOM
      1 C1        -80.6539   -1.9940  -44.1330 C.3    1 LIG      -0.04000
      2 O1        -79.3685   -1.9339  -43.5425 O.3    1 LIG      -0.65000
      3 H1        -80.5760   -1.7733  -45.2004 H      1 LIG       0.09000
      4 H2        -81.3131   -1.2698  -43.6476 H      1 LIG       0.09000
      5 H3        -81.0596   -2.9996  -43.9998 H      1 LIG       0.09000
      6 H4        -79.4788   -2.1348  -42.5974 H      1 LIG       0.42000
@<TRIPOS>BOND
      1       1       2 1
      2       1       3 1
      3       1       4 1
      4       1       5 1
      5       2       6 1
@<TRIPOS>ALT_TYPE
CGenFF_4.0_ALT_TYPE_SET
CGenFF_4.0 1 CG331 2 OG311 3 HGA3 4 HGA3 5 HGA3 6 HGP1
@<TRIPOS>MOLECULE
methanol
 6 5 0 0 0
****
USER_CHARGES
INVALID_CHARGES
Pose:  37 Cluster:  37 Fr_nu: 1174454 TotEn:    -8.51
@<TRIPOS>ATOM
      1 C1        -49.4223   -8.4924  -28.3123 C.3    1 LIG      -0.04000
      2 O1        -50.3028   -8.7695  -27.2388 O.3    1 LIG      -0.65000
      3 H1        -48.4143   -8.8252  -28.0529 H      1 LIG       0.09000
      4 H2        -49.4217   -7.4186  -28.5163 H      1 LIG       0.09000
      5 H3        -49.7639   -9.0298  -29.2000 H      1 LIG       0.09000
      6 H4        -51.1852   -8.4604  -27.5062 H      1 LIG       0.42000
@<TRIPOS>BOND
      1       1       2 1
      2       1       3 1
      3       1       4 1
      4       1       5 1
      5       2       6 1
@<TRIPOS>ALT_TYPE
CGenFF_4.0_ALT_TYPE_SET
CGenFF_4.0 1 CG331 2 OG311 3 HGA3 4 HGA3 5 HGA3 6 HGP1
@<TRIPOS>MOLECULE
methanol
 6 5 0 0 0
****
USER_CHARGES
INVALID_CHARGES
Pose:  38 Cluster:  38 Fr_nu: 612468 TotEn:    -8.43
@<TRIPOS>ATOM
      1 C1        -75.1557   -9.9930  -44.4204 C.3    1 LIG      -0.04000
      2 O1        -74.4376   -8.8076  -44.1313 O.3    1 LIG      -0.65000
      3 H1        -75.1306  -10.6560  -43.5520 H      1 LIG       0.09000
      4 H2        -74.7076  -10.4900  -45.2845 H      1 LIG       0.09000
      5 H3        -76.1923   -9.7341  -44.6484 H      1 LIG       0.09000
      6 H4        -74.4825   -8.2461  -44.9241 H      1 LIG       0.42000
@<TRIPOS>BOND
      1       1       2 1
      2       1       3 1
      3       1       4 1
      4       1       5 1
      5       2       6 1
@<TRIPOS>ALT_TYPE
CGenFF_4.0_ALT_TYPE_SET
CGenFF_4.0 1 CG331 2 OG311 3 HGA3 4 HGA3 5 HGA3 6 HGP1
@<TRIPOS>MOLECULE
methanol
 6 5 0 0 0
****
USER_CHARGES
INVALID_CHARGES
Pose:  39 Cluster:  39 Fr_nu: 1148650 TotEn:    -8.01
@<TRIPOS>ATOM
      1 C1        -79.3207   -6.7938  -33.8150 C.3    1 LIG      -0.04000
      2 O1        -78.7794   -5.4992  -34.0036 O.3    1 LIG      -0.65000
      3 H1        -78.9460   -7.4631  -34.5934 H      1 LIG       0.09000
      4 H2        -80.4117   -6.7433  -33.8573 H      1 LIG       0.09000
      5 H3        -79.0128   -7.1687  -32.8361 H      1 LIG       0.09000
      6 H4        -79.1345   -4.9353  -33.2953 H      1 LIG       0.42000
@<TRIPOS>BOND
      1       1       2 1
      2       1       3 1
      3       1       4 1
      4       1       5 1
      5       2       6 1
@<TRIPOS>ALT_TYPE
CGenFF_4.0_ALT_TYPE_SET
CGenFF_4.0 1 CG331 2 OG311 3 HGA3 4 HGA3 5 HGA3 6 HGP1
@<TRIPOS>MOLECULE
methanol
 6 5 0 0 0
****
USER_CHARGES
INVALID_CHARGES
Pose:  40 Cluster:  40 Fr_nu: 859871 TotEn:    -7.93
@<TRIPOS>ATOM
      1 C1        -52.2058  -10.0716  -44.2032 C.3    1 LIG      -0.04000
      2 O1        -50.9393  -10.1060  -43.5714 O.3    1 LIG      -0.65000
      3 H1        -52.9923  -10.1596  -43.4496 H      1 LIG       0.09000
      4 H2        -52.2792  -10.8940  -44.9194 H      1 LIG       0.09000
      5 H3        -52.3143   -9.1210  -44.7305 H      1 LIG       0.09000
      6 H4        -50.2688  -10.0257  -44.2712 H      1 LIG       0.42000
@<TRIPOS>BOND
      1       1       2 1
      2       1       3 1
      3       1       4 1
      4       1       5 1
      5       2       6 1
@<TRIPOS>ALT_TYPE
CGenFF_4.0_ALT_TYPE_SET
CGenFF_4.0 1 CG331 2 OG311 3 HGA3 4 HGA3 5 HGA3 6 HGP1
@<TRIPOS>MOLECULE
methanol
 6 5 0 0 0
****
USER_CHARGES
INVALID_CHARGES
Pose:  41 Cluster:  41 Fr_nu: 1521012 TotEn:    -7.84
@<TRIPOS>ATOM
      1 C1        -55.6858   -9.3817  -51.3621 C.3    1 LIG      -0.04000
      2 O1        -56.8993   -8.9043  -50.8108 O.3    1 LIG      -0.65000
      3 H1        -55.8497   -9.6832  -52.3996 H      1 LIG       0.09000
      4 H2        -55.3283  -10.2325  -50.7765 H      1 LIG       0.09000
      5 H3        -54.9421   -8.5820  -51.3307 H      1 LIG       0.09000
      6 H4        -56.7136   -8.6471  -49.8915 H      1 LIG       0.42000
@<TRIPOS>BOND
      1       1       2 1
      2       1       3 1
      3       1       4 1
      4       1       5 1
      5       2       6 1
@<TRIPOS>ALT_TYPE
CGenFF_4.0_ALT_TYPE_SET
CGenFF_4.0 1 CG331 2 OG311 3 HGA3 4 HGA3 5 HGA3 6 HGP1
@<TRIPOS>MOLECULE
methanol
 6 5 0 0 0
****
USER_CHARGES
INVALID_CHARGES
Pose:  42 Cluster:  42 Fr_nu: 3394404 TotEn:    -7.83
@<TRIPOS>ATOM
      1 C1        -76.2526   -0.5386  -36.1695 C.3    1 LIG      -0.04000
      2 O1        -76.3775    0.0079  -37.4696 O.3    1 LIG      -0.65000
      3 H1        -76.4355   -1.6153  -36.2070 H      1 LIG       0.09000
      4 H2        -76.9721   -0.0591  -35.5010 H      1 LIG       0.09000
      5 H3        -75.2397   -0.3560  -35.8030 H      1 LIG       0.09000
      6 H4        -76.2086    0.9628  -37.3954 H      1 LIG       0.42000
@<TRIPOS>BOND
      1       1       2 1
      2       1       3 1
      3       1       4 1
      4       1       5 1
      5       2       6 1
@<TRIPOS>ALT_TYPE
CGenFF_4.0_ALT_TYPE_SET
CGenFF_4.0 1 CG331 2 OG311 3 HGA3 4 HGA3 5 HGA3 6 HGP1
@<TRIPOS>MOLECULE
methanol
 6 5 0 0 0
****
USER_CHARGES
INVALID_CHARGES
Pose:  43 Cluster:  43 Fr_nu: 10063205 TotEn:    -7.75
@<TRIPOS>ATOM
      1 C1        -61.5352  -15.7284  -14.9940 C.3    1 LIG      -0.04000
      2 O1        -60.7696  -14.6095  -14.5861 O.3    1 LIG      -0.65000
      3 H1        -61.1928  -16.6190  -14.4613 H      1 LIG       0.09000
      4 H2        -61.4269  -15.8716  -16.0721 H      1 LIG       0.09000
      5 H3        -62.5858  -15.5459  -14.7563 H      1 LIG       0.09000
      6 H4        -61.1023  -13.8405  -15.0797 H      1 LIG       0.42000
@<TRIPOS>BOND
      1       1       2 1
      2       1       3 1
      3       1       4 1
      4       1       5 1
      5       2       6 1
@<TRIPOS>ALT_TYPE
CGenFF_4.0_ALT_TYPE_SET
CGenFF_4.0 1 CG331 2 OG311 3 HGA3 4 HGA3 5 HGA3 6 HGP1
@<TRIPOS>MOLECULE
methanol
 6 5 0 0 0
****
USER_CHARGES
INVALID_CHARGES
Pose:  44 Cluster:  44 Fr_nu: 263653 TotEn:    -7.70
@<TRIPOS>ATOM
      1 C1        -53.3646    2.2662  -30.9879 C.3    1 LIG      -0.04000
      2 O1        -52.2650    1.8700  -30.1889 O.3    1 LIG      -0.65000
      3 H1        -53.7490    3.2247  -30.6306 H      1 LIG       0.09000
      4 H2        -54.1474    1.5052  -30.9351 H      1 LIG       0.09000
      5 H3        -53.0319    2.3727  -32.0230 H      1 LIG       0.09000
      6 H4        -51.9523    1.0171  -30.5362 H      1 LIG       0.42000
@<TRIPOS>BOND
      1       1       2 1
      2       1       3 1
      3       1       4 1
      4       1       5 1
      5       2       6 1
@<TRIPOS>ALT_TYPE
CGenFF_4.0_ALT_TYPE_SET
CGenFF_4.0 1 CG331 2 OG311 3 HGA3 4 HGA3 5 HGA3 6 HGP1
@<TRIPOS>MOLECULE
methanol
 6 5 0 0 0
****
USER_CHARGES
INVALID_CHARGES
Pose:  45 Cluster:  45 Fr_nu: 3816583 TotEn:    -7.55
@<TRIPOS>ATOM
      1 C1        -61.1185   -4.2566  -20.5191 C.3    1 LIG      -0.04000
      2 O1        -60.1833   -5.2831  -20.7949 O.3    1 LIG      -0.65000
      3 H1        -60.7477   -3.6353  -19.7001 H      1 LIG       0.09000
      4 H2        -62.0792   -4.7011  -20.2472 H      1 LIG       0.09000
      5 H3        -61.2440   -3.6406  -21.4127 H      1 LIG       0.09000
      6 H4        -60.5470   -5.8120  -21.5254 H      1 LIG       0.42000
@<TRIPOS>BOND
      1       1       2 1
      2       1       3 1
      3       1       4 1
      4       1       5 1
      5       2       6 1
@<TRIPOS>ALT_TYPE
CGenFF_4.0_ALT_TYPE_SET
CGenFF_4.0 1 CG331 2 OG311 3 HGA3 4 HGA3 5 HGA3 6 HGP1
@<TRIPOS>MOLECULE
methanol
 6 5 0 0 0
****
USER_CHARGES
INVALID_CHARGES
Pose:  46 Cluster:  46 Fr_nu: 237942 TotEn:    -7.49
@<TRIPOS>ATOM
      1 C1        -70.0268   -6.0199  -49.0360 C.3    1 LIG      -0.04000
      2 O1        -69.6302   -5.8940  -50.3893 O.3    1 LIG      -0.65000
      3 H1        -71.0909   -5.7887  -48.9444 H      1 LIG       0.09000
      4 H2        -69.4399   -5.3355  -48.4182 H      1 LIG       0.09000
      5 H3        -69.8499   -7.0468  -48.7077 H      1 LIG       0.09000
      6 H4        -68.6821   -6.1065  -50.4299 H      1 LIG       0.42000
@<TRIPOS>BOND
      1       1       2 1
      2       1       3 1
      3       1       4 1
      4       1       5 1
      5       2       6 1
@<TRIPOS>ALT_TYPE
CGenFF_4.0_ALT_TYPE_SET
CGenFF_4.0 1 CG331 2 OG311 3 HGA3 4 HGA3 5 HGA3 6 HGP1
@<TRIPOS>MOLECULE
methanol
 6 5 0 0 0
****
USER_CHARGES
INVALID_CHARGES
Pose:  47 Cluster:  47 Fr_nu: 4314490 TotEn:    -7.48
@<TRIPOS>ATOM
      1 C1        -60.9102   -2.5487  -24.3404 C.3    1 LIG      -0.04000
      2 O1        -61.0076   -1.7152  -25.4806 O.3    1 LIG      -0.65000
      3 H1        -60.7442   -3.5816  -24.6562 H      1 LIG       0.09000
      4 H2        -61.8317   -2.4786  -23.7568 H      1 LIG       0.09000
      5 H3        -60.0677   -2.2173  -23.7287 H      1 LIG       0.09000
      6 H4        -61.1545   -0.8089  -25.1601 H      1 LIG       0.42000
@<TRIPOS>BOND
      1       1       2 1
      2       1       3 1
      3       1       4 1
      4       1       5 1
      5       2       6 1
@<TRIPOS>ALT_TYPE
CGenFF_4.0_ALT_TYPE_SET
CGenFF_4.0 1 CG331 2 OG311 3 HGA3 4 HGA3 5 HGA3 6 HGP1
@<TRIPOS>MOLECULE
methanol
 6 5 0 0 0
****
USER_CHARGES
INVALID_CHARGES
Pose:  48 Cluster:  48 Fr_nu:  60746 TotEn:    -7.42
@<TRIPOS>ATOM
      1 C1        -62.4453  -13.1951  -13.5208 C.3    1 LIG      -0.04000
      2 O1        -61.4672  -12.9840  -14.5224 O.3    1 LIG      -0.65000
      3 H1        -61.9559  -13.3047  -12.5499 H      1 LIG       0.09000
      4 H2        -63.0194  -14.0952  -13.7549 H      1 LIG       0.09000
      5 H3        -63.1169  -12.3339  -13.4926 H      1 LIG       0.09000
      6 H4        -61.9394  -12.8918  -15.3676 H      1 LIG       0.42000
@<TRIPOS>BOND
      1       1       2 1
      2       1       3 1
      3       1       4 1
      4       1       5 1
      5       2       6 1
@<TRIPOS>ALT_TYPE
CGenFF_4.0_ALT_TYPE_SET
CGenFF_4.0 1 CG331 2 OG311 3 HGA3 4 HGA3 5 HGA3 6 HGP1
@<TRIPOS>MOLECULE
methanol
 6 5 0 0 0
****
USER_CHARGES
INVALID_CHARGES
Pose:  49 Cluster:  49 Fr_nu: 367707 TotEn:    -7.38
@<TRIPOS>ATOM
      1 C1        -81.1545   -2.3811  -44.5003 C.3    1 LIG      -0.04000
      2 O1        -80.4000   -2.5911  -43.3209 O.3    1 LIG      -0.65000
      3 H1        -80.5760   -1.7733  -45.2004 H      1 LIG       0.09000
      4 H2        -82.0907   -1.8757  -44.2500 H      1 LIG       0.09000
      5 H3        -81.3758   -3.3483  -44.9577 H      1 LIG       0.09000
      6 H4        -80.9456   -3.1331  -42.7256 H      1 LIG       0.42000
@<TRIPOS>BOND
      1       1       2 1
      2       1       3 1
      3       1       4 1
      4       1       5 1
      5       2       6 1
@<TRIPOS>ALT_TYPE
CGenFF_4.0_ALT_TYPE_SET
CGenFF_4.0 1 CG331 2 OG311 3 HGA3 4 HGA3 5 HGA3 6 HGP1
@<TRIPOS>MOLECULE
methanol
 6 5 0 0 0
****
USER_CHARGES
INVALID_CHARGES
Pose:  50 Cluster:  50 Fr_nu: 249449 TotEn:    -7.12
@<TRIPOS>ATOM
      1 C1        -51.6461  -10.4171  -44.2626 C.3    1 LIG      -0.04000
      2 O1        -53.0236  -10.4009  -43.9360 O.3    1 LIG      -0.65000
      3 H1        -51.0644  -10.6886  -43.3783 H      1 LIG       0.09000
      4 H2        -51.3441   -9.4299  -44.6215 H      1 LIG       0.09000
      5 H3        -51.4759  -11.1563  -45.0489 H      1 LIG       0.09000
      6 H4        -53.5059  -10.1563  -44.7443 H      1 LIG       0.42000
@<TRIPOS>BOND
      1       1       2 1
      2       1       3 1
      3       1       4 1
      4       1       5 1
      5       2       6 1
@<TRIPOS>ALT_TYPE
CGenFF_4.0_ALT_TYPE_SET
CGenFF_4.0 1 CG331 2 OG311 3 HGA3 4 HGA3 5 HGA3 6 HGP1
@<TRIPOS>MOLECULE
methanol
 6 5 0 0 0
****
USER_CHARGES
INVALID_CHARGES
Pose:  51 Cluster:  51 Fr_nu: 4591953 TotEn:    -6.60
@<TRIPOS>ATOM
      1 C1        -75.5476  -15.8930  -26.9670 C.3    1 LIG      -0.04000
      2 O1        -74.5057  -15.6592  -27.8966 O.3    1 LIG      -0.65000
      3 H1        -76.5079  -15.8980  -27.4885 H      1 LIG       0.09000
      4 H2        -75.5392  -15.1101  -26.2044 H      1 LIG       0.09000
      5 H3        -75.3886  -16.8637  -26.4916 H      1 LIG       0.09000
      6 H4        -73.6713  -15.6618  -27.3970 H      1 LIG       0.42000
@<TRIPOS>BOND
      1       1       2 1
      2       1       3 1
      3       1       4 1
      4       1       5 1
      5       2       6 1
@<TRIPOS>ALT_TYPE
CGenFF_4.0_ALT_TYPE_SET
CGenFF_4.0 1 CG331 2 OG311 3 HGA3 4 HGA3 5 HGA3 6 HGP1
@<TRIPOS>MOLECULE
methanol
 6 5 0 0 0
****
USER_CHARGES
INVALID_CHARGES
Pose:  52 Cluster:  52 Fr_nu: 10060784 TotEn:    -5.45
@<TRIPOS>ATOM
      1 C1        -62.1367  -13.8387  -13.3452 C.3    1 LIG      -0.04000
      2 O1        -60.9208  -14.4946  -13.6548 O.3    1 LIG      -0.65000
      3 H1        -61.9922  -12.7569  -13.3997 H      1 LIG       0.09000
      4 H2        -62.4599  -14.1237  -12.3407 H      1 LIG       0.09000
      5 H3        -62.8973  -14.1394  -14.0695 H      1 LIG       0.09000
      6 H4        -61.0890  -15.4506  -13.5959 H      1 LIG       0.42000
@<TRIPOS>BOND
      1       1       2 1
      2       1       3 1
      3       1       4 1
      4       1       5 1
      5       2       6 1
@<TRIPOS>ALT_TYPE
CGenFF_4.0_ALT_TYPE_SET
CGenFF_4.0 1 CG331 2 OG311 3 HGA3 4 HGA3 5 HGA3 6 HGP1
@<TRIPOS>MOLECULE
furan
 9 9 0 0 0
****
USER_CHARGES
INVALID_CHARGES
Pose:   1 Cluster:   1 Fr_nu:  82051 TotEn:   -10.88
@<TRIPOS>ATOM
      1 C1        -72.0656   -8.3638  -44.3572 C.2    1 LIG      -0.26000
      2 C2        -70.8299   -7.7364  -44.0696 C.2    1 LIG      -0.26000
      3 C3        -71.8755   -9.7062  -44.1249 C.2    1 LIG       0.09300
      4 C4        -69.9729   -8.7400  -43.6820 C.2    1 LIG       0.09300
      5 O1        -70.6026   -9.9438  -43.7129 O.3    1 LIG      -0.29200
      6 H1        -72.9801   -7.8963  -44.6924 H      1 LIG       0.17500
      7 H2        -70.5936   -6.6842  -44.1363 H      1 LIG       0.17500
      8 H3        -72.5123  -10.5756  -44.2007 H      1 LIG       0.13800
      9 H4        -68.9390   -8.7610  -43.3697 H      1 LIG       0.13800
@<TRIPOS>BOND
      1       1       2 1
      2       1       3 2
      3       2       4 2
      4       3       5 1
      5       4       5 1
      6       1       6 1
      7       2       7 1
      8       3       8 1
      9       4       9 1
@<TRIPOS>ALT_TYPE
CGenFF_4.0_ALT_TYPE_SET
CGenFF_4.0 1 CG2R51 2 CG2R51 3 CG2R51 4 CG2R51 5 OG2R50 6 HGR51 7 HGR51 8 HGR52 9 HGR52
@<TRIPOS>MOLECULE
furan
 9 9 0 0 0
****
USER_CHARGES
INVALID_CHARGES
Pose:   2 Cluster:   2 Fr_nu:   6914 TotEn:   -10.79
@<TRIPOS>ATOM
      1 C1        -71.6639   -5.6374  -48.2195 C.2    1 LIG      -0.26000
      2 C2        -70.3382   -6.0748  -47.9858 C.2    1 LIG      -0.26000
      3 C3        -71.7921   -5.5194  -49.5839 C.2    1 LIG       0.09300
      4 C4        -69.7510   -6.1930  -49.2240 C.2    1 LIG       0.09300
      5 O1        -70.6307   -5.8563  -50.2035 O.3    1 LIG      -0.29200
      6 H1        -72.4298   -5.4332  -47.4854 H      1 LIG       0.17500
      7 H2        -69.8695   -6.2786  -47.0338 H      1 LIG       0.17500
      8 H3        -72.6014   -5.2248  -50.2361 H      1 LIG       0.13800
      9 H4        -68.7678   -6.4890  -49.5599 H      1 LIG       0.13800
@<TRIPOS>BOND
      1       1       2 1
      2       1       3 2
      3       2       4 2
      4       3       5 1
      5       4       5 1
      6       1       6 1
      7       2       7 1
      8       3       8 1
      9       4       9 1
@<TRIPOS>ALT_TYPE
CGenFF_4.0_ALT_TYPE_SET
CGenFF_4.0 1 CG2R51 2 CG2R51 3 CG2R51 4 CG2R51 5 OG2R50 6 HGR51 7 HGR51 8 HGR52 9 HGR52
@<TRIPOS>MOLECULE
furan
 9 9 0 0 0
****
USER_CHARGES
INVALID_CHARGES
Pose:   3 Cluster:   3 Fr_nu:  95640 TotEn:   -10.71
@<TRIPOS>ATOM
      1 C1        -71.4470   -7.4510  -45.7726 C.2    1 LIG      -0.26000
      2 C2        -70.2170   -6.8185  -45.4720 C.2    1 LIG      -0.26000
      3 C3        -71.8876   -8.0086  -44.5949 C.2    1 LIG       0.09300
      4 C4        -69.9938   -7.0345  -44.1320 C.2    1 LIG       0.09300
      5 O1        -71.0076   -7.7591  -43.5900 O.3    1 LIG      -0.29200
      6 H1        -71.9491   -7.4955  -46.7281 H      1 LIG       0.17500
      7 H2        -69.5738   -6.2732  -46.1475 H      1 LIG       0.17500
      8 H3        -72.7608   -8.5821  -44.3199 H      1 LIG       0.13800
      9 H4        -69.2037   -6.7535  -43.4510 H      1 LIG       0.13800
@<TRIPOS>BOND
      1       1       2 1
      2       1       3 2
      3       2       4 2
      4       3       5 1
      5       4       5 1
      6       1       6 1
      7       2       7 1
      8       3       8 1
      9       4       9 1
@<TRIPOS>ALT_TYPE
CGenFF_4.0_ALT_TYPE_SET
CGenFF_4.0 1 CG2R51 2 CG2R51 3 CG2R51 4 CG2R51 5 OG2R50 6 HGR51 7 HGR51 8 HGR52 9 HGR52
@<TRIPOS>MOLECULE
furan
 9 9 0 0 0
****
USER_CHARGES
INVALID_CHARGES
Pose:   4 Cluster:   4 Fr_nu: 135394 TotEn:   -10.66
@<TRIPOS>ATOM
      1 C1        -50.9575  -10.9009  -45.6275 C.2    1 LIG      -0.26000
      2 C2        -51.8094  -10.3722  -44.6286 C.2    1 LIG      -0.26000
      3 C3        -49.6882  -10.4755  -45.3114 C.2    1 LIG       0.09300
      4 C4        -50.9999   -9.6615  -43.7732 C.2    1 LIG       0.09300
      5 O1        -49.7054   -9.7196  -44.1824 O.3    1 LIG      -0.29200
      6 H1        -51.2341  -11.5148  -46.4725 H      1 LIG       0.17500
      7 H2        -52.8795  -10.4941  -44.5427 H      1 LIG       0.17500
      8 H3        -48.7176  -10.6181  -45.7638 H      1 LIG       0.13800
      9 H4        -51.1813   -9.0886  -42.8754 H      1 LIG       0.13800
@<TRIPOS>BOND
      1       1       2 1
      2       1       3 2
      3       2       4 2
      4       3       5 1
      5       4       5 1
      6       1       6 1
      7       2       7 1
      8       3       8 1
      9       4       9 1
@<TRIPOS>ALT_TYPE
CGenFF_4.0_ALT_TYPE_SET
CGenFF_4.0 1 CG2R51 2 CG2R51 3 CG2R51 4 CG2R51 5 OG2R50 6 HGR51 7 HGR51 8 HGR52 9 HGR52
@<TRIPOS>MOLECULE
furan
 9 9 0 0 0
****
USER_CHARGES
INVALID_CHARGES
Pose:   5 Cluster:   5 Fr_nu:  27434 TotEn:   -10.34
@<TRIPOS>ATOM
      1 C1        -60.1619    0.6142  -24.7132 C.2    1 LIG      -0.26000
      2 C2        -58.9189    0.7274  -25.3806 C.2    1 LIG      -0.26000
      3 C3        -60.6858   -0.6021  -25.0853 C.2    1 LIG       0.09300
      4 C4        -58.7717   -0.4277  -26.1127 C.2    1 LIG       0.09300
      5 O1        -59.8445   -1.2434  -25.9381 O.3    1 LIG      -0.29200
      6 H1        -60.6190    1.3297  -24.0452 H      1 LIG       0.17500
      7 H2        -58.2179    1.5482  -25.3336 H      1 LIG       0.17500
      8 H3        -61.5971   -1.1292  -24.8430 H      1 LIG       0.13800
      9 H4        -58.0028   -0.8013  -26.7732 H      1 LIG       0.13800
@<TRIPOS>BOND
      1       1       2 1
      2       1       3 2
      3       2       4 2
      4       3       5 1
      5       4       5 1
      6       1       6 1
      7       2       7 1
      8       3       8 1
      9       4       9 1
@<TRIPOS>ALT_TYPE
CGenFF_4.0_ALT_TYPE_SET
CGenFF_4.0 1 CG2R51 2 CG2R51 3 CG2R51 4 CG2R51 5 OG2R50 6 HGR51 7 HGR51 8 HGR52 9 HGR52
@<TRIPOS>MOLECULE
furan
 9 9 0 0 0
****
USER_CHARGES
INVALID_CHARGES
Pose:   6 Cluster:   6 Fr_nu:  27509 TotEn:   -10.16
@<TRIPOS>ATOM
      1 C1        -59.6537   -1.2524  -24.6614 C.2    1 LIG      -0.26000
      2 C2        -59.0192   -0.5957  -25.7428 C.2    1 LIG      -0.26000
      3 C3        -59.8957   -0.2836  -23.7153 C.2    1 LIG       0.09300
      4 C4        -58.9189    0.7274  -25.3806 C.2    1 LIG       0.09300
      5 O1        -59.4509    0.9259  -24.1460 O.3    1 LIG      -0.29200
      6 H1        -59.9029   -2.3006  -24.5812 H      1 LIG       0.17500
      7 H2        -58.6780   -1.0323  -26.6704 H      1 LIG       0.17500
      8 H3        -60.3524   -0.2923  -22.7363 H      1 LIG       0.13800
      9 H4        -58.5171    1.6062  -25.8635 H      1 LIG       0.13800
@<TRIPOS>BOND
      1       1       2 1
      2       1       3 2
      3       2       4 2
      4       3       5 1
      5       4       5 1
      6       1       6 1
      7       2       7 1
      8       3       8 1
      9       4       9 1
@<TRIPOS>ALT_TYPE
CGenFF_4.0_ALT_TYPE_SET
CGenFF_4.0 1 CG2R51 2 CG2R51 3 CG2R51 4 CG2R51 5 OG2R50 6 HGR51 7 HGR51 8 HGR52 9 HGR52
@<TRIPOS>MOLECULE
furan
 9 9 0 0 0
****
USER_CHARGES
INVALID_CHARGES
Pose:   7 Cluster:   7 Fr_nu: 1319118 TotEn:   -10.11
@<TRIPOS>ATOM
      1 C1        -73.0971  -23.8403  -43.0865 C.2    1 LIG      -0.26000
      2 C2        -72.4713  -25.0849  -42.8367 C.2    1 LIG      -0.26000
      3 C3        -72.4907  -22.9330  -42.2491 C.2    1 LIG       0.09300
      4 C4        -71.5270  -24.8495  -41.8646 C.2    1 LIG       0.09300
      5 O1        -71.5325  -23.5401  -41.5010 O.3    1 LIG      -0.29200
      6 H1        -73.8911  -23.6308  -43.7886 H      1 LIG       0.17500
      7 H2        -72.6819  -26.0348  -43.3066 H      1 LIG       0.17500
      8 H3        -72.6188  -21.8745  -42.0752 H      1 LIG       0.13800
      9 H4        -70.8096  -25.4740  -41.3525 H      1 LIG       0.13800
@<TRIPOS>BOND
      1       1       2 1
      2       1       3 2
      3       2       4 2
      4       3       5 1
      5       4       5 1
      6       1       6 1
      7       2       7 1
      8       3       8 1
      9       4       9 1
@<TRIPOS>ALT_TYPE
CGenFF_4.0_ALT_TYPE_SET
CGenFF_4.0 1 CG2R51 2 CG2R51 3 CG2R51 4 CG2R51 5 OG2R50 6 HGR51 7 HGR51 8 HGR52 9 HGR52
@<TRIPOS>MOLECULE
furan
 9 9 0 0 0
****
USER_CHARGES
INVALID_CHARGES
Pose:   8 Cluster:   8 Fr_nu:  57901 TotEn:   -10.09
@<TRIPOS>ATOM
      1 C1        -71.3979   -6.3642  -48.1758 C.2    1 LIG      -0.26000
      2 C2        -70.0832   -5.9137  -47.9076 C.2    1 LIG      -0.26000
      3 C3        -71.9118   -6.7821  -46.9703 C.2    1 LIG       0.09300
      4 C4        -69.8875   -6.0884  -46.5573 C.2    1 LIG       0.09300
      5 O1        -70.9975   -6.6172  -45.9786 O.3    1 LIG      -0.29200
      6 H1        -71.9070   -6.3824  -49.1286 H      1 LIG       0.17500
      7 H2        -69.3679   -5.5118  -48.6105 H      1 LIG       0.17500
      8 H3        -72.8613   -7.1981  -46.6662 H      1 LIG       0.13800
      9 H4        -69.0593   -5.8961  -45.8910 H      1 LIG       0.13800
@<TRIPOS>BOND
      1       1       2 1
      2       1       3 2
      3       2       4 2
      4       3       5 1
      5       4       5 1
      6       1       6 1
      7       2       7 1
      8       3       8 1
      9       4       9 1
@<TRIPOS>ALT_TYPE
CGenFF_4.0_ALT_TYPE_SET
CGenFF_4.0 1 CG2R51 2 CG2R51 3 CG2R51 4 CG2R51 5 OG2R50 6 HGR51 7 HGR51 8 HGR52 9 HGR52
@<TRIPOS>MOLECULE
furan
 9 9 0 0 0
****
USER_CHARGES
INVALID_CHARGES
Pose:   9 Cluster:   9 Fr_nu: 1105682 TotEn:    -9.86
@<TRIPOS>ATOM
      1 C1        -70.0435   -5.6086  -47.3275 C.2    1 LIG      -0.26000
      2 C2        -71.3504   -6.1425  -47.2276 C.2    1 LIG      -0.26000
      3 C3        -69.5975   -5.9242  -48.5899 C.2    1 LIG       0.09300
      4 C4        -71.6099   -6.7462  -48.4360 C.2    1 LIG       0.09300
      5 O1        -70.5464   -6.6174  -49.2720 O.3    1 LIG      -0.29200
      6 H1        -69.4950   -5.0626  -46.5736 H      1 LIG       0.17500
      7 H2        -72.0196   -6.0933  -46.3807 H      1 LIG       0.17500
      8 H3        -68.6790   -5.7368  -49.1268 H      1 LIG       0.13800
      9 H4        -72.4582   -7.2813  -48.8374 H      1 LIG       0.13800
@<TRIPOS>BOND
      1       1       2 1
      2       1       3 2
      3       2       4 2
      4       3       5 1
      5       4       5 1
      6       1       6 1
      7       2       7 1
      8       3       8 1
      9       4       9 1
@<TRIPOS>ALT_TYPE
CGenFF_4.0_ALT_TYPE_SET
CGenFF_4.0 1 CG2R51 2 CG2R51 3 CG2R51 4 CG2R51 5 OG2R50 6 HGR51 7 HGR51 8 HGR52 9 HGR52
@<TRIPOS>MOLECULE
furan
 9 9 0 0 0
****
USER_CHARGES
INVALID_CHARGES
Pose:  10 Cluster:  10 Fr_nu: 103571 TotEn:    -9.85
@<TRIPOS>ATOM
      1 C1        -59.4703    1.0041  -24.3589 C.2    1 LIG      -0.26000
      2 C2        -59.3594    1.0546  -22.9488 C.2    1 LIG      -0.26000
      3 C3        -58.3099    1.5530  -24.8532 C.2    1 LIG       0.09300
      4 C4        -58.1392    1.6306  -22.6819 C.2    1 LIG       0.09300
      5 O1        -57.4932    1.9372  -23.8375 O.3    1 LIG      -0.29200
      6 H1        -60.2932    0.6167  -24.9420 H      1 LIG       0.17500
      7 H2        -60.0789    0.7137  -22.2184 H      1 LIG       0.17500
      8 H3        -57.9326    1.7314  -25.8496 H      1 LIG       0.13800
      9 H4        -57.6123    1.8780  -21.7719 H      1 LIG       0.13800
@<TRIPOS>BOND
      1       1       2 1
      2       1       3 2
      3       2       4 2
      4       3       5 1
      5       4       5 1
      6       1       6 1
      7       2       7 1
      8       3       8 1
      9       4       9 1
@<TRIPOS>ALT_TYPE
CGenFF_4.0_ALT_TYPE_SET
CGenFF_4.0 1 CG2R51 2 CG2R51 3 CG2R51 4 CG2R51 5 OG2R50 6 HGR51 7 HGR51 8 HGR52 9 HGR52
@<TRIPOS>MOLECULE
furan
 9 9 0 0 0
****
USER_CHARGES
INVALID_CHARGES
Pose:  11 Cluster:  11 Fr_nu: 451573 TotEn:    -9.72
@<TRIPOS>ATOM
      1 C1        -77.4219    0.6189  -36.1710 C.2    1 LIG      -0.26000
      2 C2        -76.0840    0.2261  -36.4140 C.2    1 LIG      -0.26000
      3 C3        -78.0751   -0.5061  -35.7241 C.2    1 LIG       0.09300
      4 C4        -76.0150   -1.1109  -36.0981 C.2    1 LIG       0.09300
      5 O1        -77.2245   -1.5648  -35.6767 O.3    1 LIG      -0.29200
      6 H1        -77.8559    1.5992  -36.3053 H      1 LIG       0.17500
      7 H2        -75.2716    0.8407  -36.7741 H      1 LIG       0.17500
      8 H3        -79.0901   -0.7077  -35.4141 H      1 LIG       0.13800
      9 H4        -75.2214   -1.8435  -36.1174 H      1 LIG       0.13800
@<TRIPOS>BOND
      1       1       2 1
      2       1       3 2
      3       2       4 2
      4       3       5 1
      5       4       5 1
      6       1       6 1
      7       2       7 1
      8       3       8 1
      9       4       9 1
@<TRIPOS>ALT_TYPE
CGenFF_4.0_ALT_TYPE_SET
CGenFF_4.0 1 CG2R51 2 CG2R51 3 CG2R51 4 CG2R51 5 OG2R50 6 HGR51 7 HGR51 8 HGR52 9 HGR52
@<TRIPOS>MOLECULE
furan
 9 9 0 0 0
****
USER_CHARGES
INVALID_CHARGES
Pose:  12 Cluster:  12 Fr_nu: 180590 TotEn:    -9.63
@<TRIPOS>ATOM
      1 C1        -61.5939   -0.7601  -25.4316 C.2    1 LIG      -0.26000
      2 C2        -61.8000   -1.9952  -24.7718 C.2    1 LIG      -0.26000
      3 C3        -60.3172   -0.3630  -25.1087 C.2    1 LIG       0.09300
      4 C4        -60.6344   -2.2649  -24.0930 C.2    1 LIG       0.09300
      5 O1        -59.7255   -1.2748  -24.2933 O.3    1 LIG      -0.29200
      6 H1        -62.2892   -0.2259  -26.0629 H      1 LIG       0.17500
      7 H2        -62.6870   -2.6119  -24.7892 H      1 LIG       0.17500
      8 H3        -59.7139    0.4957  -25.3654 H      1 LIG       0.13800
      9 H4        -60.3102   -3.0757  -23.4571 H      1 LIG       0.13800
@<TRIPOS>BOND
      1       1       2 1
      2       1       3 2
      3       2       4 2
      4       3       5 1
      5       4       5 1
      6       1       6 1
      7       2       7 1
      8       3       8 1
      9       4       9 1
@<TRIPOS>ALT_TYPE
CGenFF_4.0_ALT_TYPE_SET
CGenFF_4.0 1 CG2R51 2 CG2R51 3 CG2R51 4 CG2R51 5 OG2R50 6 HGR51 7 HGR51 8 HGR52 9 HGR52
@<TRIPOS>MOLECULE
furan
 9 9 0 0 0
****
USER_CHARGES
INVALID_CHARGES
Pose:  13 Cluster:  13 Fr_nu: 261686 TotEn:    -9.58
@<TRIPOS>ATOM
      1 C1        -71.2994   -5.9843  -49.0015 C.2    1 LIG      -0.26000
      2 C2        -69.9235   -5.8612  -48.6936 C.2    1 LIG      -0.26000
      3 C3        -71.9800   -5.6027  -47.8687 C.2    1 LIG       0.09300
      4 C4        -69.8613   -5.4132  -47.3946 C.2    1 LIG       0.09300
      5 O1        -71.1106   -5.2530  -46.8846 O.3    1 LIG      -0.29200
      6 H1        -71.7400   -6.3107  -49.9324 H      1 LIG       0.17500
      7 H2        -69.0823   -6.0725  -49.3379 H      1 LIG       0.17500
      8 H3        -73.0275   -5.5274  -47.6156 H      1 LIG       0.13800
      9 H4        -69.0485   -5.1723  -46.7250 H      1 LIG       0.13800
@<TRIPOS>BOND
      1       1       2 1
      2       1       3 2
      3       2       4 2
      4       3       5 1
      5       4       5 1
      6       1       6 1
      7       2       7 1
      8       3       8 1
      9       4       9 1
@<TRIPOS>ALT_TYPE
CGenFF_4.0_ALT_TYPE_SET
CGenFF_4.0 1 CG2R51 2 CG2R51 3 CG2R51 4 CG2R51 5 OG2R50 6 HGR51 7 HGR51 8 HGR52 9 HGR52
@<TRIPOS>MOLECULE
furan
 9 9 0 0 0
****
USER_CHARGES
INVALID_CHARGES
Pose:  14 Cluster:  14 Fr_nu:  61972 TotEn:    -9.56
@<TRIPOS>ATOM
      1 C1        -71.6049   -5.1883  -47.3903 C.2    1 LIG      -0.26000
      2 C2        -71.3412   -5.0906  -48.7775 C.2    1 LIG      -0.26000
      3 C3        -70.5281   -5.8457  -46.8422 C.2    1 LIG       0.09300
      4 C4        -70.1220   -5.6950  -48.9781 C.2    1 LIG       0.09300
      5 O1        -69.6197   -6.1579  -47.8033 O.3    1 LIG      -0.29200
      6 H1        -72.4716   -4.8256  -46.8569 H      1 LIG       0.17500
      7 H2        -71.9620   -4.6361  -49.5361 H      1 LIG       0.17500
      8 H3        -70.2701   -6.1504  -45.8384 H      1 LIG       0.13800
      9 H4        -69.5079   -5.8682  -49.8498 H      1 LIG       0.13800
@<TRIPOS>BOND
      1       1       2 1
      2       1       3 2
      3       2       4 2
      4       3       5 1
      5       4       5 1
      6       1       6 1
      7       2       7 1
      8       3       8 1
      9       4       9 1
@<TRIPOS>ALT_TYPE
CGenFF_4.0_ALT_TYPE_SET
CGenFF_4.0 1 CG2R51 2 CG2R51 3 CG2R51 4 CG2R51 5 OG2R50 6 HGR51 7 HGR51 8 HGR52 9 HGR52
@<TRIPOS>MOLECULE
furan
 9 9 0 0 0
****
USER_CHARGES
INVALID_CHARGES
Pose:  15 Cluster:  15 Fr_nu: 253606 TotEn:    -9.56
@<TRIPOS>ATOM
      1 C1        -71.0656   -5.8180  -47.1433 C.2    1 LIG      -0.26000
      2 C2        -70.5353   -6.0441  -48.4360 C.2    1 LIG      -0.26000
      3 C3        -70.0923   -5.1430  -46.4439 C.2    1 LIG       0.09300
      4 C4        -69.2760   -5.4910  -48.4344 C.2    1 LIG       0.09300
      5 O1        -68.9983   -4.9396  -47.2238 O.3    1 LIG      -0.29200
      6 H1        -72.0355   -6.1110  -46.7681 H      1 LIG       0.17500
      7 H2        -71.0117   -6.5471  -49.2651 H      1 LIG       0.17500
      8 H3        -70.0273   -4.7561  -45.4374 H      1 LIG       0.13800
      9 H4        -68.4939   -5.4105  -49.1753 H      1 LIG       0.13800
@<TRIPOS>BOND
      1       1       2 1
      2       1       3 2
      3       2       4 2
      4       3       5 1
      5       4       5 1
      6       1       6 1
      7       2       7 1
      8       3       8 1
      9       4       9 1
@<TRIPOS>ALT_TYPE
CGenFF_4.0_ALT_TYPE_SET
CGenFF_4.0 1 CG2R51 2 CG2R51 3 CG2R51 4 CG2R51 5 OG2R50 6 HGR51 7 HGR51 8 HGR52 9 HGR52
@<TRIPOS>MOLECULE
furan
 9 9 0 0 0
****
USER_CHARGES
INVALID_CHARGES
Pose:  16 Cluster:  16 Fr_nu:   4842 TotEn:    -9.54
@<TRIPOS>ATOM
      1 C1        -51.8325  -10.6213  -45.8304 C.2    1 LIG      -0.26000
      2 C2        -50.4743  -10.7325  -45.4482 C.2    1 LIG      -0.26000
      3 C3        -52.5084  -10.1830  -44.7154 C.2    1 LIG       0.09300
      4 C4        -50.4170  -10.3540  -44.1270 C.2    1 LIG       0.09300
      5 O1        -51.6528  -10.0174  -43.6729 O.3    1 LIG      -0.29200
      6 H1        -52.2648  -10.8345  -46.7973 H      1 LIG       0.17500
      7 H2        -49.6413  -11.0487  -46.0593 H      1 LIG       0.17500
      8 H3        -53.5438   -9.9518  -44.5116 H      1 LIG       0.13800
      9 H4        -49.6162  -10.2739  -43.4064 H      1 LIG       0.13800
@<TRIPOS>BOND
      1       1       2 1
      2       1       3 2
      3       2       4 2
      4       3       5 1
      5       4       5 1
      6       1       6 1
      7       2       7 1
      8       3       8 1
      9       4       9 1
@<TRIPOS>ALT_TYPE
CGenFF_4.0_ALT_TYPE_SET
CGenFF_4.0 1 CG2R51 2 CG2R51 3 CG2R51 4 CG2R51 5 OG2R50 6 HGR51 7 HGR51 8 HGR52 9 HGR52
@<TRIPOS>MOLECULE
furan
 9 9 0 0 0
****
USER_CHARGES
INVALID_CHARGES
Pose:  17 Cluster:  17 Fr_nu:  57224 TotEn:    -9.27
@<TRIPOS>ATOM
      1 C1        -51.3740  -11.7901  -44.9148 C.2    1 LIG      -0.26000
      2 C2        -51.8632  -10.4757  -44.7246 C.2    1 LIG      -0.26000
      3 C3        -50.3161  -11.9333  -44.0474 C.2    1 LIG       0.09300
      4 C4        -51.0694   -9.9094  -43.7544 C.2    1 LIG       0.09300
      5 O1        -50.1239  -10.7914  -43.3364 O.3    1 LIG      -0.29200
      6 H1        -51.7457  -12.5392  -45.5989 H      1 LIG       0.17500
      7 H2        -52.6909  -10.0006  -45.2310 H      1 LIG       0.17500
      8 H3        -49.6346  -12.7418  -43.8265 H      1 LIG       0.13800
      9 H4        -51.0488   -8.9406  -43.2769 H      1 LIG       0.13800
@<TRIPOS>BOND
      1       1       2 1
      2       1       3 2
      3       2       4 2
      4       3       5 1
      5       4       5 1
      6       1       6 1
      7       2       7 1
      8       3       8 1
      9       4       9 1
@<TRIPOS>ALT_TYPE
CGenFF_4.0_ALT_TYPE_SET
CGenFF_4.0 1 CG2R51 2 CG2R51 3 CG2R51 4 CG2R51 5 OG2R50 6 HGR51 7 HGR51 8 HGR52 9 HGR52
@<TRIPOS>MOLECULE
furan
 9 9 0 0 0
****
USER_CHARGES
INVALID_CHARGES
Pose:  18 Cluster:  18 Fr_nu:  98917 TotEn:    -9.24
@<TRIPOS>ATOM
      1 C1        -71.3693   -9.7727  -43.8936 C.2    1 LIG      -0.26000
      2 C2        -71.2649   -8.4639  -44.4222 C.2    1 LIG      -0.26000
      3 C3        -70.1551  -10.0459  -43.3076 C.2    1 LIG       0.09300
      4 C4        -69.9945   -8.0306  -44.1214 C.2    1 LIG       0.09300
      5 O1        -69.3116   -8.9891  -43.4420 O.3    1 LIG      -0.29200
      6 H1        -72.2224  -10.4343  -43.9350 H      1 LIG       0.17500
      7 H2        -72.0211   -7.9062  -44.9555 H      1 LIG       0.17500
      8 H3        -69.7544  -10.8999  -42.7810 H      1 LIG       0.13800
      9 H4        -69.4526   -7.1154  -44.3103 H      1 LIG       0.13800
@<TRIPOS>BOND
      1       1       2 1
      2       1       3 2
      3       2       4 2
      4       3       5 1
      5       4       5 1
      6       1       6 1
      7       2       7 1
      8       3       8 1
      9       4       9 1
@<TRIPOS>ALT_TYPE
CGenFF_4.0_ALT_TYPE_SET
CGenFF_4.0 1 CG2R51 2 CG2R51 3 CG2R51 4 CG2R51 5 OG2R50 6 HGR51 7 HGR51 8 HGR52 9 HGR52
@<TRIPOS>MOLECULE
furan
 9 9 0 0 0
****
USER_CHARGES
INVALID_CHARGES
Pose:  19 Cluster:  19 Fr_nu: 778332 TotEn:    -9.02
@<TRIPOS>ATOM
      1 C1        -52.2393  -10.9516  -44.1746 C.2    1 LIG      -0.26000
      2 C2        -51.0417  -11.6691  -44.4076 C.2    1 LIG      -0.26000
      3 C3        -52.0757   -9.7281  -44.7817 C.2    1 LIG       0.09300
      4 C4        -50.2318  -10.8330  -45.1405 C.2    1 LIG       0.09300
      5 O1        -50.8548   -9.6479  -45.3728 O.3    1 LIG      -0.29200
      6 H1        -53.1121  -11.2843  -43.6318 H      1 LIG       0.17500
      7 H2        -50.7993  -12.6705  -44.0822 H      1 LIG       0.17500
      8 H3        -52.7009   -8.8525  -44.8794 H      1 LIG       0.13800
      9 H4        -49.2376  -10.9273  -45.5524 H      1 LIG       0.13800
@<TRIPOS>BOND
      1       1       2 1
      2       1       3 2
      3       2       4 2
      4       3       5 1
      5       4       5 1
      6       1       6 1
      7       2       7 1
      8       3       8 1
      9       4       9 1
@<TRIPOS>ALT_TYPE
CGenFF_4.0_ALT_TYPE_SET
CGenFF_4.0 1 CG2R51 2 CG2R51 3 CG2R51 4 CG2R51 5 OG2R50 6 HGR51 7 HGR51 8 HGR52 9 HGR52
@<TRIPOS>MOLECULE
furan
 9 9 0 0 0
****
USER_CHARGES
INVALID_CHARGES
Pose:  20 Cluster:  20 Fr_nu:  10657 TotEn:    -8.89
@<TRIPOS>ATOM
      1 C1        -80.7122   -6.9624  -32.8369 C.2    1 LIG      -0.26000
      2 C2        -80.0883   -7.7509  -33.8330 C.2    1 LIG      -0.26000
      3 C3        -79.8949   -5.8729  -32.6447 C.2    1 LIG       0.09300
      4 C4        -78.9344   -7.0869  -34.1787 C.2    1 LIG       0.09300
      5 O1        -78.8092   -5.9411  -33.4589 O.3    1 LIG      -0.29200
      6 H1        -81.6410   -7.1634  -32.3229 H      1 LIG       0.17500
      7 H2        -80.4363   -8.6861  -34.2474 H      1 LIG       0.17500
      8 H3        -79.9430   -5.0065  -32.0012 H      1 LIG       0.13800
      9 H4        -78.1387   -7.2870  -34.8814 H      1 LIG       0.13800
@<TRIPOS>BOND
      1       1       2 1
      2       1       3 2
      3       2       4 2
      4       3       5 1
      5       4       5 1
      6       1       6 1
      7       2       7 1
      8       3       8 1
      9       4       9 1
@<TRIPOS>ALT_TYPE
CGenFF_4.0_ALT_TYPE_SET
CGenFF_4.0 1 CG2R51 2 CG2R51 3 CG2R51 4 CG2R51 5 OG2R50 6 HGR51 7 HGR51 8 HGR52 9 HGR52
@<TRIPOS>MOLECULE
furan
 9 9 0 0 0
****
USER_CHARGES
INVALID_CHARGES
Pose:  21 Cluster:  21 Fr_nu:  27833 TotEn:    -8.70
@<TRIPOS>ATOM
      1 C1        -59.1643    0.4006  -23.1875 C.2    1 LIG      -0.26000
      2 C2        -58.4597    1.1544  -24.1563 C.2    1 LIG      -0.26000
      3 C3        -60.0039   -0.4332  -23.8888 C.2    1 LIG       0.09300
      4 C4        -58.9189    0.7274  -25.3806 C.2    1 LIG       0.09300
      5 O1        -59.8604   -0.2403  -25.2262 O.3    1 LIG      -0.29200
      6 H1        -59.0721    0.4582  -22.1126 H      1 LIG       0.17500
      7 H2        -57.7107    1.9137  -23.9838 H      1 LIG       0.17500
      8 H3        -60.7260   -1.1828  -23.5994 H      1 LIG       0.13800
      9 H4        -58.6889    0.9975  -26.4009 H      1 LIG       0.13800
@<TRIPOS>BOND
      1       1       2 1
      2       1       3 2
      3       2       4 2
      4       3       5 1
      5       4       5 1
      6       1       6 1
      7       2       7 1
      8       3       8 1
      9       4       9 1
@<TRIPOS>ALT_TYPE
CGenFF_4.0_ALT_TYPE_SET
CGenFF_4.0 1 CG2R51 2 CG2R51 3 CG2R51 4 CG2R51 5 OG2R50 6 HGR51 7 HGR51 8 HGR52 9 HGR52
@<TRIPOS>MOLECULE
furan
 9 9 0 0 0
****
USER_CHARGES
INVALID_CHARGES
Pose:  22 Cluster:  22 Fr_nu:     94 TotEn:    -8.31
@<TRIPOS>ATOM
      1 C1        -49.7538   -8.4924  -30.3261 C.2    1 LIG      -0.26000
      2 C2        -49.8104   -9.8250  -30.7995 C.2    1 LIG      -0.26000
      3 C3        -49.3327   -8.5691  -29.0188 C.2    1 LIG       0.09300
      4 C4        -49.4198  -10.6210  -29.7479 C.2    1 LIG       0.09300
      5 O1        -49.1268   -9.8630  -28.6588 O.3    1 LIG      -0.29200
      6 H1        -49.9908   -7.5891  -30.8694 H      1 LIG       0.17500
      7 H2        -50.0996  -10.1630  -31.7842 H      1 LIG       0.17500
      8 H3        -49.1393   -7.8338  -28.2513 H      1 LIG       0.13800
      9 H4        -49.3038  -11.6874  -29.6205 H      1 LIG       0.13800
@<TRIPOS>BOND
      1       1       2 1
      2       1       3 2
      3       2       4 2
      4       3       5 1
      5       4       5 1
      6       1       6 1
      7       2       7 1
      8       3       8 1
      9       4       9 1
@<TRIPOS>ALT_TYPE
CGenFF_4.0_ALT_TYPE_SET
CGenFF_4.0 1 CG2R51 2 CG2R51 3 CG2R51 4 CG2R51 5 OG2R50 6 HGR51 7 HGR51 8 HGR52 9 HGR52
@<TRIPOS>MOLECULE
furan
 9 9 0 0 0
****
USER_CHARGES
INVALID_CHARGES
Pose:  23 Cluster:  23 Fr_nu:   5892 TotEn:    -8.21
@<TRIPOS>ATOM
      1 C1        -50.3625  -12.2906  -44.4185 C.2    1 LIG      -0.26000
      2 C2        -50.3414  -10.8776  -44.4981 C.2    1 LIG      -0.26000
      3 C3        -51.6669  -12.6389  -44.1553 C.2    1 LIG       0.09300
      4 C4        -51.6344  -10.4632  -44.2781 C.2    1 LIG       0.09300
      5 O1        -52.4486  -11.5308  -44.0683 O.3    1 LIG      -0.29200
      6 H1        -49.5310  -12.9700  -44.5375 H      1 LIG       0.17500
      7 H2        -49.4903  -10.2410  -44.6919 H      1 LIG       0.17500
      8 H3        -52.1745  -13.5815  -44.0108 H      1 LIG       0.13800
      9 H4        -52.1131   -9.4955  -44.2404 H      1 LIG       0.13800
@<TRIPOS>BOND
      1       1       2 1
      2       1       3 2
      3       2       4 2
      4       3       5 1
      5       4       5 1
      6       1       6 1
      7       2       7 1
      8       3       8 1
      9       4       9 1
@<TRIPOS>ALT_TYPE
CGenFF_4.0_ALT_TYPE_SET
CGenFF_4.0 1 CG2R51 2 CG2R51 3 CG2R51 4 CG2R51 5 OG2R50 6 HGR51 7 HGR51 8 HGR52 9 HGR52
@<TRIPOS>MOLECULE
furan
 9 9 0 0 0
****
USER_CHARGES
INVALID_CHARGES
Pose:  24 Cluster:  24 Fr_nu: 1269999 TotEn:    -8.18
@<TRIPOS>ATOM
      1 C1        -76.4151   -1.1319  -35.1780 C.2    1 LIG      -0.26000
      2 C2        -77.4794   -0.2000  -35.2242 C.2    1 LIG      -0.26000
      3 C3        -75.7046   -0.9583  -36.3429 C.2    1 LIG       0.09300
      4 C4        -77.3434    0.4766  -36.4140 C.2    1 LIG       0.09300
      5 O1        -76.2638    0.0204  -37.1018 O.3    1 LIG      -0.29200
      6 H1        -76.1939   -1.8415  -34.3939 H      1 LIG       0.17500
      7 H2        -78.2493   -0.0413  -34.4829 H      1 LIG       0.17500
      8 H3        -74.8239   -1.4261  -36.7582 H      1 LIG       0.13800
      9 H4        -77.9021    1.2681  -36.8920 H      1 LIG       0.13800
@<TRIPOS>BOND
      1       1       2 1
      2       1       3 2
      3       2       4 2
      4       3       5 1
      5       4       5 1
      6       1       6 1
      7       2       7 1
      8       3       8 1
      9       4       9 1
@<TRIPOS>ALT_TYPE
CGenFF_4.0_ALT_TYPE_SET
CGenFF_4.0 1 CG2R51 2 CG2R51 3 CG2R51 4 CG2R51 5 OG2R50 6 HGR51 7 HGR51 8 HGR52 9 HGR52
@<TRIPOS>MOLECULE
furan
 9 9 0 0 0
****
USER_CHARGES
INVALID_CHARGES
Pose:  25 Cluster:  25 Fr_nu:  44511 TotEn:    -8.18
@<TRIPOS>ATOM
      1 C1        -70.6010   -6.2263  -47.1441 C.2    1 LIG      -0.26000
      2 C2        -70.2441   -6.1307  -48.5104 C.2    1 LIG      -0.26000
      3 C3        -71.8532   -5.6671  -47.0364 C.2    1 LIG       0.09300
      4 C4        -71.3037   -5.5202  -49.1402 C.2    1 LIG       0.09300
      5 O1        -72.2886   -5.2345  -48.2487 O.3    1 LIG      -0.29200
      6 H1        -70.0183   -6.6491  -46.3386 H      1 LIG       0.17500
      7 H2        -69.3292   -6.4653  -48.9776 H      1 LIG       0.17500
      8 H3        -72.5337   -5.5106  -46.2121 H      1 LIG       0.13800
      9 H4        -71.5012   -5.2339  -50.1630 H      1 LIG       0.13800
@<TRIPOS>BOND
      1       1       2 1
      2       1       3 2
      3       2       4 2
      4       3       5 1
      5       4       5 1
      6       1       6 1
      7       2       7 1
      8       3       8 1
      9       4       9 1
@<TRIPOS>ALT_TYPE
CGenFF_4.0_ALT_TYPE_SET
CGenFF_4.0 1 CG2R51 2 CG2R51 3 CG2R51 4 CG2R51 5 OG2R50 6 HGR51 7 HGR51 8 HGR52 9 HGR52
@<TRIPOS>MOLECULE
furan
 9 9 0 0 0
****
USER_CHARGES
INVALID_CHARGES
Pose:  26 Cluster:  26 Fr_nu:  96964 TotEn:    -7.97
@<TRIPOS>ATOM
      1 C1        -71.5167   -6.6528  -46.3877 C.2    1 LIG      -0.26000
      2 C2        -70.1402   -6.3503  -46.2575 C.2    1 LIG      -0.26000
      3 C3        -71.9544   -5.9697  -47.4985 C.2    1 LIG       0.09300
      4 C4        -69.8349   -5.5041  -47.2980 C.2    1 LIG       0.09300
      5 O1        -70.9353   -5.2672  -48.0592 O.3    1 LIG      -0.29200
      6 H1        -72.1150   -7.2886  -45.7513 H      1 LIG       0.17500
      7 H2        -69.4561   -6.7049  -45.5001 H      1 LIG       0.17500
      8 H3        -72.9098   -5.8847  -47.9955 H      1 LIG       0.13800
      9 H4        -68.9294   -5.0096  -47.6183 H      1 LIG       0.13800
@<TRIPOS>BOND
      1       1       2 1
      2       1       3 2
      3       2       4 2
      4       3       5 1
      5       4       5 1
      6       1       6 1
      7       2       7 1
      8       3       8 1
      9       4       9 1
@<TRIPOS>ALT_TYPE
CGenFF_4.0_ALT_TYPE_SET
CGenFF_4.0 1 CG2R51 2 CG2R51 3 CG2R51 4 CG2R51 5 OG2R50 6 HGR51 7 HGR51 8 HGR52 9 HGR52
@<TRIPOS>MOLECULE
furan
 9 9 0 0 0
****
USER_CHARGES
INVALID_CHARGES
Pose:  27 Cluster:  27 Fr_nu: 180735 TotEn:    -7.95
@<TRIPOS>ATOM
      1 C1        -59.5031   -0.3424  -24.1229 C.2    1 LIG      -0.26000
      2 C2        -60.0149   -1.3513  -23.2723 C.2    1 LIG      -0.26000
      3 C3        -59.8463   -0.7115  -25.4027 C.2    1 LIG       0.09300
      4 C4        -60.6344   -2.2649  -24.0930 C.2    1 LIG       0.09300
      5 O1        -60.5362   -1.8821  -25.3932 O.3    1 LIG      -0.29200
      6 H1        -58.9525    0.5427  -23.8387 H      1 LIG       0.17500
      7 H2        -59.9415   -1.4056  -22.1957 H      1 LIG       0.17500
      8 H3        -59.6840   -0.2725  -26.3764 H      1 LIG       0.13800
      9 H4        -61.1633   -3.1901  -23.9166 H      1 LIG       0.13800
@<TRIPOS>BOND
      1       1       2 1
      2       1       3 2
      3       2       4 2
      4       3       5 1
      5       4       5 1
      6       1       6 1
      7       2       7 1
      8       3       8 1
      9       4       9 1
@<TRIPOS>ALT_TYPE
CGenFF_4.0_ALT_TYPE_SET
CGenFF_4.0 1 CG2R51 2 CG2R51 3 CG2R51 4 CG2R51 5 OG2R50 6 HGR51 7 HGR51 8 HGR52 9 HGR52
@<TRIPOS>MOLECULE
furan
 9 9 0 0 0
****
USER_CHARGES
INVALID_CHARGES
Pose:  28 Cluster:  28 Fr_nu:  44920 TotEn:    -7.78
@<TRIPOS>ATOM
      1 C1        -72.2547   -5.6979  -49.3746 C.2    1 LIG      -0.26000
      2 C2        -70.8643   -5.6217  -49.6277 C.2    1 LIG      -0.26000
      3 C3        -72.3851   -6.2483  -48.1207 C.2    1 LIG       0.09300
      4 C4        -70.2441   -6.1307  -48.5104 C.2    1 LIG       0.09300
      5 O1        -71.1642   -6.5149  -47.5871 O.3    1 LIG      -0.29200
      6 H1        -73.0610   -5.3907  -50.0249 H      1 LIG       0.17500
      7 H2        -70.3753   -5.2428  -50.5135 H      1 LIG       0.17500
      8 H3        -73.2321   -6.4999  -47.4991 H      1 LIG       0.13800
      9 H4        -69.2112   -6.2800  -48.2314 H      1 LIG       0.13800
@<TRIPOS>BOND
      1       1       2 1
      2       1       3 2
      3       2       4 2
      4       3       5 1
      5       4       5 1
      6       1       6 1
      7       2       7 1
      8       3       8 1
      9       4       9 1
@<TRIPOS>ALT_TYPE
CGenFF_4.0_ALT_TYPE_SET
CGenFF_4.0 1 CG2R51 2 CG2R51 3 CG2R51 4 CG2R51 5 OG2R50 6 HGR51 7 HGR51 8 HGR52 9 HGR52
@<TRIPOS>MOLECULE
furan
 9 9 0 0 0
****
USER_CHARGES
INVALID_CHARGES
Pose:  29 Cluster:  29 Fr_nu:  65968 TotEn:    -7.68
@<TRIPOS>ATOM
      1 C1        -74.0472   -4.7015  -50.5650 C.2    1 LIG      -0.26000
      2 C2        -73.3398   -4.7016  -49.3391 C.2    1 LIG      -0.26000
      3 C3        -74.2381   -6.0229  -50.8960 C.2    1 LIG       0.09300
      4 C4        -73.1490   -6.0231  -49.0083 C.2    1 LIG       0.09300
      5 O1        -73.6937   -6.8349  -49.9521 O.3    1 LIG      -0.29200
      6 H1        -74.3762   -3.8455  -51.1362 H      1 LIG       0.17500
      7 H2        -73.0105   -3.8456  -48.7680 H      1 LIG       0.17500
      8 H3        -74.7172   -6.5245  -51.7242 H      1 LIG       0.13800
      9 H4        -72.6711   -6.5247  -48.1794 H      1 LIG       0.13800
@<TRIPOS>BOND
      1       1       2 1
      2       1       3 2
      3       2       4 2
      4       3       5 1
      5       4       5 1
      6       1       6 1
      7       2       7 1
      8       3       8 1
      9       4       9 1
@<TRIPOS>ALT_TYPE
CGenFF_4.0_ALT_TYPE_SET
CGenFF_4.0 1 CG2R51 2 CG2R51 3 CG2R51 4 CG2R51 5 OG2R50 6 HGR51 7 HGR51 8 HGR52 9 HGR52
@<TRIPOS>MOLECULE
furan
 9 9 0 0 0
****
USER_CHARGES
INVALID_CHARGES
Pose:  30 Cluster:  30 Fr_nu: 260795 TotEn:    -7.51
@<TRIPOS>ATOM
      1 C1        -72.1741   -4.5807  -47.5213 C.2    1 LIG      -0.26000
      2 C2        -70.9576   -5.2530  -47.2541 C.2    1 LIG      -0.26000
      3 C3        -72.3396   -4.6187  -48.8863 C.2    1 LIG       0.09300
      4 C4        -70.4666   -5.6539  -48.4749 C.2    1 LIG       0.09300
      5 O1        -71.3032   -5.2712  -49.4749 O.3    1 LIG      -0.29200
      6 H1        -72.8458   -4.1251  -46.8083 H      1 LIG       0.17500
      7 H2        -70.4965   -5.4241  -46.2921 H      1 LIG       0.17500
      8 H3        -73.1007   -4.2484  -49.5577 H      1 LIG       0.13800
      9 H4        -69.5826   -6.1919  -48.7849 H      1 LIG       0.13800
@<TRIPOS>BOND
      1       1       2 1
      2       1       3 2
      3       2       4 2
      4       3       5 1
      5       4       5 1
      6       1       6 1
      7       2       7 1
      8       3       8 1
      9       4       9 1
@<TRIPOS>ALT_TYPE
CGenFF_4.0_ALT_TYPE_SET
CGenFF_4.0 1 CG2R51 2 CG2R51 3 CG2R51 4 CG2R51 5 OG2R50 6 HGR51 7 HGR51 8 HGR52 9 HGR52
@<TRIPOS>MOLECULE
pyrimidine
 10 10 0 0 0
****
USER_CHARGES
INVALID_CHARGES
Pose:   1 Cluster:   1 Fr_nu: 182272 TotEn:   -18.08
@<TRIPOS>ATOM
      1 C1        -71.9789   -7.8261  -45.6684 C.ar   1 LIG      -0.13100
      2 C2        -71.4717   -6.6869  -46.2596 C.ar   1 LIG       0.28900
      3 C3        -71.1948   -8.3857  -44.6805 C.ar   1 LIG       0.28900
      4 C4        -69.6203   -6.7674  -44.9433 C.ar   1 LIG       0.50700
      5 N1        -70.2914   -6.1283  -45.9203 N.ar   1 LIG      -0.71900
      6 N2        -70.0056   -7.8810  -44.2913 N.ar   1 LIG      -0.71900
      7 H1        -72.9291   -8.2527  -45.9606 H      1 LIG       0.11500
      8 H2        -72.0171   -6.1768  -47.0462 H      1 LIG       0.11400
      9 H3        -71.5103   -9.2830  -44.1591 H      1 LIG       0.11400
     10 H4        -68.6683   -6.3411  -44.6514 H      1 LIG       0.14100
@<TRIPOS>BOND
      1       1       2 ar
      2       1       3 ar
      3       2       5 ar
      4       3       6 ar
      5       4       5 ar
      6       4       6 ar
      7       1       7 1
      8       2       8 1
      9       3       9 1
     10       4      10 1
@<TRIPOS>ALT_TYPE
CGenFF_4.0_ALT_TYPE_SET
CGenFF_4.0 1 CG2R61 2 CG2R61 3 CG2R61 4 CG2R64 5 NG2R62 6 NG2R62 7 HGR61 8 HGR62 9 HGR62 10 HGR62
@<TRIPOS>MOLECULE
pyrimidine
 10 10 0 0 0
****
USER_CHARGES
INVALID_CHARGES
Pose:   2 Cluster:   2 Fr_nu: 800423 TotEn:   -17.88
@<TRIPOS>ATOM
      1 C1        -49.2201   -8.7313  -27.1798 C.ar   1 LIG      -0.13100
      2 C2        -49.2754   -7.9180  -26.0662 C.ar   1 LIG       0.28900
      3 C3        -48.4074   -9.8409  -27.0689 C.ar   1 LIG       0.28900
      4 C4        -47.8368   -9.2730  -24.9431 C.ar   1 LIG       0.50700
      5 N1        -48.5943   -8.1598  -24.9270 N.ar   1 LIG      -0.71900
      6 N2        -47.6987  -10.1435  -25.9614 N.ar   1 LIG      -0.71900
      7 H1        -49.7773   -8.5130  -28.0809 H      1 LIG       0.11500
      8 H2        -49.8874   -7.0225  -26.0595 H      1 LIG       0.11400
      9 H3        -48.2999  -10.5382  -27.8927 H      1 LIG       0.11400
     10 H4        -47.2780   -9.4912  -24.0413 H      1 LIG       0.14100
@<TRIPOS>BOND
      1       1       2 ar
      2       1       3 ar
      3       2       5 ar
      4       3       6 ar
      5       4       5 ar
      6       4       6 ar
      7       1       7 1
      8       2       8 1
      9       3       9 1
     10       4      10 1
@<TRIPOS>ALT_TYPE
CGenFF_4.0_ALT_TYPE_SET
CGenFF_4.0 1 CG2R61 2 CG2R61 3 CG2R61 4 CG2R64 5 NG2R62 6 NG2R62 7 HGR61 8 HGR62 9 HGR62 10 HGR62
@<TRIPOS>MOLECULE
pyrimidine
 10 10 0 0 0
****
USER_CHARGES
INVALID_CHARGES
Pose:   3 Cluster:   3 Fr_nu: 211135 TotEn:   -16.83
@<TRIPOS>ATOM
      1 C1        -49.3766   -8.5516  -28.2984 C.ar   1 LIG      -0.13100
      2 C2        -48.2602   -7.7404  -28.2984 C.ar   1 LIG       0.28900
      3 C3        -49.9866   -8.7278  -27.0733 C.ar   1 LIG       0.28900
      4 C4        -48.4518   -7.3916  -26.0604 C.ar   1 LIG       0.50700
      5 N1        -47.7684   -7.1422  -27.1936 N.ar   1 LIG      -0.71900
      6 N2        -49.5494   -8.1609  -25.9297 N.ar   1 LIG      -0.71900
      7 H1        -49.7492   -9.0191  -29.2000 H      1 LIG       0.11500
      8 H2        -47.7139   -7.5436  -29.2145 H      1 LIG       0.11400
      9 H3        -50.8702   -9.3490  -26.9742 H      1 LIG       0.11400
     10 H4        -48.0784   -6.9245  -25.1573 H      1 LIG       0.14100
@<TRIPOS>BOND
      1       1       2 ar
      2       1       3 ar
      3       2       5 ar
      4       3       6 ar
      5       4       5 ar
      6       4       6 ar
      7       1       7 1
      8       2       8 1
      9       3       9 1
     10       4      10 1
@<TRIPOS>ALT_TYPE
CGenFF_4.0_ALT_TYPE_SET
CGenFF_4.0 1 CG2R61 2 CG2R61 3 CG2R61 4 CG2R64 5 NG2R62 6 NG2R62 7 HGR61 8 HGR62 9 HGR62 10 HGR62
@<TRIPOS>MOLECULE
pyrimidine
 10 10 0 0 0
****
USER_CHARGES
INVALID_CHARGES
Pose:   4 Cluster:   4 Fr_nu: 800455 TotEn:   -16.42
@<TRIPOS>ATOM
      1 C1        -49.1733   -8.1294  -27.2696 C.ar   1 LIG      -0.13100
      2 C2        -49.6672   -7.9879  -25.9888 C.ar   1 LIG       0.28900
      3 C3        -47.8588   -7.7495  -27.4479 C.ar   1 LIG       0.28900
      4 C4        -47.6741   -7.1771  -25.2559 C.ar   1 LIG       0.50700
      5 N1        -48.9428   -7.5133  -24.9543 N.ar   1 LIG      -0.71900
      6 N2        -47.0771   -7.2673  -26.4597 N.ar   1 LIG      -0.71900
      7 H1        -49.7773   -8.5130  -28.0809 H      1 LIG       0.11500
      8 H2        -50.6901   -8.2603  -25.7523 H      1 LIG       0.11400
      9 H3        -47.3835   -7.8241  -28.4200 H      1 LIG       0.11400
     10 H4        -47.0695   -6.7920  -24.4439 H      1 LIG       0.14100
@<TRIPOS>BOND
      1       1       2 ar
      2       1       3 ar
      3       2       5 ar
      4       3       6 ar
      5       4       5 ar
      6       4       6 ar
      7       1       7 1
      8       2       8 1
      9       3       9 1
     10       4      10 1
@<TRIPOS>ALT_TYPE
CGenFF_4.0_ALT_TYPE_SET
CGenFF_4.0 1 CG2R61 2 CG2R61 3 CG2R61 4 CG2R64 5 NG2R62 6 NG2R62 7 HGR61 8 HGR62 9 HGR62 10 HGR62
@<TRIPOS>MOLECULE
pyrimidine
 10 10 0 0 0
****
USER_CHARGES
INVALID_CHARGES
Pose:   5 Cluster:   5 Fr_nu: 351405 TotEn:   -16.05
@<TRIPOS>ATOM
      1 C1        -71.9566   -5.2514  -48.3037 C.ar   1 LIG      -0.13100
      2 C2        -71.6169   -5.3618  -49.6367 C.ar   1 LIG       0.28900
      3 C3        -70.9607   -5.5750  -47.4050 C.ar   1 LIG       0.28900
      4 C4        -69.5168   -6.0438  -49.0968 C.ar   1 LIG       0.50700
      5 N1        -70.4017   -5.7564  -50.0703 N.ar   1 LIG      -0.71900
      6 N2        -69.7249   -5.9765  -47.7679 N.ar   1 LIG      -0.71900
      7 H1        -72.9395   -4.9323  -47.9841 H      1 LIG       0.11500
      8 H2        -72.3342   -5.1290  -50.4161 H      1 LIG       0.11400
      9 H3        -71.1345   -5.5193  -46.3358 H      1 LIG       0.11400
     10 H4        -68.5328   -6.3645  -49.4165 H      1 LIG       0.14100
@<TRIPOS>BOND
      1       1       2 ar
      2       1       3 ar
      3       2       5 ar
      4       3       6 ar
      5       4       5 ar
      6       4       6 ar
      7       1       7 1
      8       2       8 1
      9       3       9 1
     10       4      10 1
@<TRIPOS>ALT_TYPE
CGenFF_4.0_ALT_TYPE_SET
CGenFF_4.0 1 CG2R61 2 CG2R61 3 CG2R61 4 CG2R64 5 NG2R62 6 NG2R62 7 HGR61 8 HGR62 9 HGR62 10 HGR62
@<TRIPOS>MOLECULE
pyrimidine
 10 10 0 0 0
****
USER_CHARGES
INVALID_CHARGES
Pose:   6 Cluster:   6 Fr_nu: 1669128 TotEn:   -16.02
@<TRIPOS>ATOM
      1 C1        -71.8907   -6.2419  -47.5715 C.ar   1 LIG      -0.13100
      2 C2        -70.7762   -5.4608  -47.8003 C.ar   1 LIG       0.28900
      3 C3        -71.8284   -7.0609  -46.4628 C.ar   1 LIG       0.28900
      4 C4        -69.7414   -6.3112  -45.9638 C.ar   1 LIG       0.50700
      5 N1        -69.6801   -5.4704  -47.0138 N.ar   1 LIG      -0.71900
      6 N2        -70.7655   -7.1213  -45.6341 N.ar   1 LIG      -0.71900
      7 H1        -72.7566   -6.2140  -48.2193 H      1 LIG       0.11500
      8 H2        -70.7329   -4.7855  -48.6479 H      1 LIG       0.11400
      9 H3        -72.6564   -7.7115  -46.2027 H      1 LIG       0.11400
     10 H4        -68.8740   -6.3401  -45.3156 H      1 LIG       0.14100
@<TRIPOS>BOND
      1       1       2 ar
      2       1       3 ar
      3       2       5 ar
      4       3       6 ar
      5       4       5 ar
      6       4       6 ar
      7       1       7 1
      8       2       8 1
      9       3       9 1
     10       4      10 1
@<TRIPOS>ALT_TYPE
CGenFF_4.0_ALT_TYPE_SET
CGenFF_4.0 1 CG2R61 2 CG2R61 3 CG2R61 4 CG2R64 5 NG2R62 6 NG2R62 7 HGR61 8 HGR62 9 HGR62 10 HGR62
@<TRIPOS>MOLECULE
pyrimidine
 10 10 0 0 0
****
USER_CHARGES
INVALID_CHARGES
Pose:   7 Cluster:   7 Fr_nu:  17518 TotEn:   -15.30
@<TRIPOS>ATOM
      1 C1        -80.1698   -7.5535  -33.6894 C.ar   1 LIG      -0.13100
      2 C2        -79.1690   -6.6659  -34.0285 C.ar   1 LIG       0.28900
      3 C3        -80.8977   -7.2305  -32.5625 C.ar   1 LIG       0.28900
      4 C4        -79.6718   -5.3420  -32.2504 C.ar   1 LIG       0.50700
      5 N1        -78.8916   -5.5461  -33.3289 N.ar   1 LIG      -0.71900
      6 N2        -80.6750   -6.1287  -31.8164 N.ar   1 LIG      -0.71900
      7 H1        -80.3704   -8.4446  -34.2690 H      1 LIG       0.11500
      8 H2        -78.5439   -6.8360  -34.8983 H      1 LIG       0.11400
      9 H3        -81.7043   -7.8684  -32.2176 H      1 LIG       0.11400
     10 H4        -79.4704   -4.4504  -31.6693 H      1 LIG       0.14100
@<TRIPOS>BOND
      1       1       2 ar
      2       1       3 ar
      3       2       5 ar
      4       3       6 ar
      5       4       5 ar
      6       4       6 ar
      7       1       7 1
      8       2       8 1
      9       3       9 1
     10       4      10 1
@<TRIPOS>ALT_TYPE
CGenFF_4.0_ALT_TYPE_SET
CGenFF_4.0 1 CG2R61 2 CG2R61 3 CG2R61 4 CG2R64 5 NG2R62 6 NG2R62 7 HGR61 8 HGR62 9 HGR62 10 HGR62
@<TRIPOS>MOLECULE
pyrimidine
 10 10 0 0 0
****
USER_CHARGES
INVALID_CHARGES
Pose:   8 Cluster:   8 Fr_nu:  87853 TotEn:   -15.13
@<TRIPOS>ATOM
      1 C1        -72.3540   -9.1859  -44.6761 C.ar   1 LIG      -0.13100
      2 C2        -72.0415   -7.9112  -45.1027 C.ar   1 LIG       0.28900
      3 C3        -71.3749   -9.8281  -43.9461 C.ar   1 LIG       0.28900
      4 C4        -69.9945   -8.0306  -44.1214 C.ar   1 LIG       0.50700
      5 N1        -70.8668   -7.3007  -44.8423 N.ar   1 LIG      -0.71900
      6 N2        -70.1791   -9.2783  -43.6493 N.ar   1 LIG      -0.71900
      7 H1        -73.3046   -9.6514  -44.8997 H      1 LIG       0.11500
      8 H2        -72.7483   -7.3283  -45.6832 H      1 LIG       0.11400
      9 H3        -71.5293  -10.8332  -43.5689 H      1 LIG       0.11400
     10 H4        -69.0423   -7.5652  -43.8984 H      1 LIG       0.14100
@<TRIPOS>BOND
      1       1       2 ar
      2       1       3 ar
      3       2       5 ar
      4       3       6 ar
      5       4       5 ar
      6       4       6 ar
      7       1       7 1
      8       2       8 1
      9       3       9 1
     10       4      10 1
@<TRIPOS>ALT_TYPE
CGenFF_4.0_ALT_TYPE_SET
CGenFF_4.0 1 CG2R61 2 CG2R61 3 CG2R61 4 CG2R64 5 NG2R62 6 NG2R62 7 HGR61 8 HGR62 9 HGR62 10 HGR62
@<TRIPOS>MOLECULE
pyrimidine
 10 10 0 0 0
****
USER_CHARGES
INVALID_CHARGES
Pose:   9 Cluster:   9 Fr_nu: 1643582 TotEn:   -14.99
@<TRIPOS>ATOM
      1 C1        -61.6853   -3.1352  -24.3247 C.ar   1 LIG      -0.13100
      2 C2        -62.8169   -2.4619  -24.7377 C.ar   1 LIG       0.28900
      3 C3        -60.4861   -2.5061  -24.5899 C.ar   1 LIG       0.28900
      4 C4        -61.5617   -0.7561  -25.5632 C.ar   1 LIG       0.50700
      5 N1        -62.7916   -1.2662  -25.3621 N.ar   1 LIG      -0.71900
      6 N2        -60.3870   -1.3119  -25.2097 N.ar   1 LIG      -0.71900
      7 H1        -61.7350   -4.0938  -23.8259 H      1 LIG       0.11500
      8 H2        -63.8048   -2.8782  -24.5730 H      1 LIG       0.11400
      9 H3        -59.5432   -2.9590  -24.3031 H      1 LIG       0.11400
     10 H4        -61.5115    0.2032  -26.0636 H      1 LIG       0.14100
@<TRIPOS>BOND
      1       1       2 ar
      2       1       3 ar
      3       2       5 ar
      4       3       6 ar
      5       4       5 ar
      6       4       6 ar
      7       1       7 1
      8       2       8 1
      9       3       9 1
     10       4      10 1
@<TRIPOS>ALT_TYPE
CGenFF_4.0_ALT_TYPE_SET
CGenFF_4.0 1 CG2R61 2 CG2R61 3 CG2R61 4 CG2R64 5 NG2R62 6 NG2R62 7 HGR61 8 HGR62 9 HGR62 10 HGR62
@<TRIPOS>MOLECULE
pyrimidine
 10 10 0 0 0
****
USER_CHARGES
INVALID_CHARGES
Pose:  10 Cluster:  10 Fr_nu: 2236373 TotEn:   -14.20
@<TRIPOS>ATOM
      1 C1        -75.1646  -24.4987  -46.5698 C.ar   1 LIG      -0.13100
      2 C2        -74.5577  -25.7124  -46.8212 C.ar   1 LIG       0.28900
      3 C3        -75.9651  -24.4527  -45.4468 C.ar   1 LIG       0.28900
      4 C4        -75.5181  -26.6314  -44.9773 C.ar   1 LIG       0.50700
      5 N1        -74.7131  -26.8035  -46.0430 N.ar   1 LIG      -0.71900
      6 N2        -76.1651  -25.5040  -44.6252 N.ar   1 LIG      -0.71900
      7 H1        -75.0224  -23.6395  -47.2115 H      1 LIG       0.11500
      8 H2        -73.9105  -25.8446  -47.6814 H      1 LIG       0.11400
      9 H3        -76.4840  -23.5418  -45.1686 H      1 LIG       0.11400
     10 H4        -75.6616  -27.4919  -44.3354 H      1 LIG       0.14100
@<TRIPOS>BOND
      1       1       2 ar
      2       1       3 ar
      3       2       5 ar
      4       3       6 ar
      5       4       5 ar
      6       4       6 ar
      7       1       7 1
      8       2       8 1
      9       3       9 1
     10       4      10 1
@<TRIPOS>ALT_TYPE
CGenFF_4.0_ALT_TYPE_SET
CGenFF_4.0 1 CG2R61 2 CG2R61 3 CG2R61 4 CG2R64 5 NG2R62 6 NG2R62 7 HGR61 8 HGR62 9 HGR62 10 HGR62
@<TRIPOS>MOLECULE
pyrimidine
 10 10 0 0 0
****
USER_CHARGES
INVALID_CHARGES
Pose:  11 Cluster:  11 Fr_nu: 168930 TotEn:   -14.19
@<TRIPOS>ATOM
      1 C1        -61.9274   -2.3941  -24.4439 C.ar   1 LIG      -0.13100
      2 C2        -62.3547   -1.3626  -25.2551 C.ar   1 LIG       0.28900
      3 C3        -60.5933   -2.3643  -24.0930 C.ar   1 LIG       0.28900
      4 C4        -60.2706   -0.4554  -25.2842 C.ar   1 LIG       0.50700
      5 N1        -61.5503   -0.3730  -25.6955 N.ar   1 LIG      -0.71900
      6 N2        -59.7331   -1.4065  -24.4967 N.ar   1 LIG      -0.71900
      7 H1        -62.5948   -3.1752  -24.1055 H      1 LIG       0.11500
      8 H2        -63.3867   -1.3019  -25.5831 H      1 LIG       0.11400
      9 H3        -60.1659   -3.1334  -23.4588 H      1 LIG       0.11400
     10 H4        -59.6019    0.3260  -25.6239 H      1 LIG       0.14100
@<TRIPOS>BOND
      1       1       2 ar
      2       1       3 ar
      3       2       5 ar
      4       3       6 ar
      5       4       5 ar
      6       4       6 ar
      7       1       7 1
      8       2       8 1
      9       3       9 1
     10       4      10 1
@<TRIPOS>ALT_TYPE
CGenFF_4.0_ALT_TYPE_SET
CGenFF_4.0 1 CG2R61 2 CG2R61 3 CG2R61 4 CG2R64 5 NG2R62 6 NG2R62 7 HGR61 8 HGR62 9 HGR62 10 HGR62
@<TRIPOS>MOLECULE
pyrimidine
 10 10 0 0 0
****
USER_CHARGES
INVALID_CHARGES
Pose:  12 Cluster:  12 Fr_nu: 1646041 TotEn:   -14.05
@<TRIPOS>ATOM
      1 C1        -72.7559   -7.0455  -48.7667 C.ar   1 LIG      -0.13100
      2 C2        -72.3867   -6.3466  -49.8980 C.ar   1 LIG       0.28900
      3 C3        -71.8284   -7.0609  -47.7452 C.ar   1 LIG       0.28900
      4 C4        -70.3873   -5.7968  -48.9667 C.ar   1 LIG       0.50700
      5 N1        -71.2058   -5.7081  -50.0323 N.ar   1 LIG      -0.71900
      6 N2        -70.6298   -6.4452  -47.8115 N.ar   1 LIG      -0.71900
      7 H1        -73.7101   -7.5488  -48.6862 H      1 LIG       0.11500
      8 H2        -73.0503   -6.2790  -50.7531 H      1 LIG       0.11400
      9 H3        -72.0293   -7.5853  -46.8172 H      1 LIG       0.11400
     10 H4        -69.4314   -5.2939  -49.0475 H      1 LIG       0.14100
@<TRIPOS>BOND
      1       1       2 ar
      2       1       3 ar
      3       2       5 ar
      4       3       6 ar
      5       4       5 ar
      6       4       6 ar
      7       1       7 1
      8       2       8 1
      9       3       9 1
     10       4      10 1
@<TRIPOS>ALT_TYPE
CGenFF_4.0_ALT_TYPE_SET
CGenFF_4.0 1 CG2R61 2 CG2R61 3 CG2R61 4 CG2R64 5 NG2R62 6 NG2R62 7 HGR61 8 HGR62 9 HGR62 10 HGR62
@<TRIPOS>MOLECULE
pyrimidine
 10 10 0 0 0
****
USER_CHARGES
INVALID_CHARGES
Pose:  13 Cluster:  13 Fr_nu: 251642 TotEn:   -13.92
@<TRIPOS>ATOM
      1 C1        -72.8503   -6.5189  -48.6770 C.ar   1 LIG      -0.13100
      2 C2        -72.6864   -5.1495  -48.7264 C.ar   1 LIG       0.28900
      3 C3        -71.9780   -7.1951  -47.8489 C.ar   1 LIG       0.28900
      4 C4        -70.9576   -5.2530  -47.2541 C.ar   1 LIG       0.50700
      5 N1        -71.7468   -4.4814  -48.0255 N.ar   1 LIG      -0.71900
      6 N2        -71.0160   -6.5918  -47.1203 N.ar   1 LIG      -0.71900
      7 H1        -73.6128   -7.0289  -49.2503 H      1 LIG       0.11500
      8 H2        -73.3252   -4.5335  -49.3499 H      1 LIG       0.11400
      9 H3        -72.0297   -8.2736  -47.7456 H      1 LIG       0.11400
     10 H4        -70.1933   -4.7426  -46.6809 H      1 LIG       0.14100
@<TRIPOS>BOND
      1       1       2 ar
      2       1       3 ar
      3       2       5 ar
      4       3       6 ar
      5       4       5 ar
      6       4       6 ar
      7       1       7 1
      8       2       8 1
      9       3       9 1
     10       4      10 1
@<TRIPOS>ALT_TYPE
CGenFF_4.0_ALT_TYPE_SET
CGenFF_4.0 1 CG2R61 2 CG2R61 3 CG2R61 4 CG2R64 5 NG2R62 6 NG2R62 7 HGR61 8 HGR62 9 HGR62 10 HGR62
@<TRIPOS>MOLECULE
pyrimidine
 10 10 0 0 0
****
USER_CHARGES
INVALID_CHARGES
Pose:  14 Cluster:  14 Fr_nu: 1516788 TotEn:   -13.65
@<TRIPOS>ATOM
      1 C1        -82.0966   -2.8138  -46.2785 C.ar   1 LIG      -0.13100
      2 C2        -83.2953   -2.4785  -45.6825 C.ar   1 LIG       0.28900
      3 C3        -82.1808   -3.7042  -47.3292 C.ar   1 LIG       0.28900
      4 C4        -84.4399   -3.8278  -47.1095 C.ar   1 LIG       0.50700
      5 N1        -84.4899   -2.9684  -46.0739 N.ar   1 LIG      -0.71900
      6 N2        -83.3400   -4.2331  -47.7727 N.ar   1 LIG      -0.71900
      7 H1        -81.1526   -2.4053  -45.9436 H      1 LIG       0.11500
      8 H2        -83.3290   -1.7858  -44.8486 H      1 LIG       0.11400
      9 H3        -81.2913   -4.0273  -47.8592 H      1 LIG       0.11400
     10 H4        -85.3849   -4.2377  -47.4442 H      1 LIG       0.14100
@<TRIPOS>BOND
      1       1       2 ar
      2       1       3 ar
      3       2       5 ar
      4       3       6 ar
      5       4       5 ar
      6       4       6 ar
      7       1       7 1
      8       2       8 1
      9       3       9 1
     10       4      10 1
@<TRIPOS>ALT_TYPE
CGenFF_4.0_ALT_TYPE_SET
CGenFF_4.0 1 CG2R61 2 CG2R61 3 CG2R61 4 CG2R64 5 NG2R62 6 NG2R62 7 HGR61 8 HGR62 9 HGR62 10 HGR62
@<TRIPOS>MOLECULE
pyrimidine
 10 10 0 0 0
****
USER_CHARGES
INVALID_CHARGES
Pose:  15 Cluster:  15 Fr_nu:   7734 TotEn:   -13.09
@<TRIPOS>ATOM
      1 C1        -71.9615   -6.4022  -46.8359 C.ar   1 LIG      -0.13100
      2 C2        -71.9219   -7.3164  -47.8690 C.ar   1 LIG       0.28900
      3 C3        -70.9567   -5.4565  -46.8368 C.ar   1 LIG       0.28900
      4 C4        -70.0539   -6.3441  -48.7247 C.ar   1 LIG       0.50700
      5 N1        -70.9790   -7.3165  -48.8340 N.ar   1 LIG      -0.71900
      6 N2        -69.9831   -5.3978  -47.7690 N.ar   1 LIG      -0.71900
      7 H1        -72.7299   -6.4257  -46.0749 H      1 LIG       0.11500
      8 H2        -72.6699   -8.0974  -47.9515 H      1 LIG       0.11400
      9 H3        -70.9047   -4.6971  -46.0641 H      1 LIG       0.11400
     10 H4        -69.2838   -6.3211  -49.4859 H      1 LIG       0.14100
@<TRIPOS>BOND
      1       1       2 ar
      2       1       3 ar
      3       2       5 ar
      4       3       6 ar
      5       4       5 ar
      6       4       6 ar
      7       1       7 1
      8       2       8 1
      9       3       9 1
     10       4      10 1
@<TRIPOS>ALT_TYPE
CGenFF_4.0_ALT_TYPE_SET
CGenFF_4.0 1 CG2R61 2 CG2R61 3 CG2R61 4 CG2R64 5 NG2R62 6 NG2R62 7 HGR61 8 HGR62 9 HGR62 10 HGR62
@<TRIPOS>MOLECULE
pyrimidine
 10 10 0 0 0
****
USER_CHARGES
INVALID_CHARGES
Pose:  16 Cluster:  16 Fr_nu: 2851927 TotEn:   -13.00
@<TRIPOS>ATOM
      1 C1        -62.3668   -3.2948  -23.5424 C.ar   1 LIG      -0.13100
      2 C2        -63.0449   -2.2123  -23.0200 C.ar   1 LIG       0.28900
      3 C3        -61.3092   -2.9915  -24.3752 C.ar   1 LIG       0.28900
      4 C4        -61.6732   -0.7636  -24.1093 C.ar   1 LIG       0.50700
      5 N1        -62.7239   -0.9286  -23.2833 N.ar   1 LIG      -0.71900
      6 N2        -60.9333   -1.7325  -24.6815 N.ar   1 LIG      -0.71900
      7 H1        -62.6464   -4.3146  -23.3142 H      1 LIG       0.11500
      8 H2        -63.8906   -2.3519  -22.3554 H      1 LIG       0.11400
      9 H3        -60.7173   -3.7763  -24.8335 H      1 LIG       0.11400
     10 H4        -61.3938    0.2574  -24.3388 H      1 LIG       0.14100
@<TRIPOS>BOND
      1       1       2 ar
      2       1       3 ar
      3       2       5 ar
      4       3       6 ar
      5       4       5 ar
      6       4       6 ar
      7       1       7 1
      8       2       8 1
      9       3       9 1
     10       4      10 1
@<TRIPOS>ALT_TYPE
CGenFF_4.0_ALT_TYPE_SET
CGenFF_4.0 1 CG2R61 2 CG2R61 3 CG2R61 4 CG2R64 5 NG2R62 6 NG2R62 7 HGR61 8 HGR62 9 HGR62 10 HGR62
@<TRIPOS>MOLECULE
pyrimidine
 10 10 0 0 0
****
USER_CHARGES
INVALID_CHARGES
Pose:  17 Cluster:  17 Fr_nu: 336161 TotEn:   -12.92
@<TRIPOS>ATOM
      1 C1        -73.3077   -4.9208  -49.1651 C.ar   1 LIG      -0.13100
      2 C2        -72.8169   -5.6969  -50.1953 C.ar   1 LIG       0.28900
      3 C3        -72.5094   -4.8447  -48.0423 C.ar   1 LIG       0.28900
      4 C4        -70.9526   -6.1991  -48.9956 C.ar   1 LIG       0.50700
      5 N1        -71.6387   -6.3524  -50.1441 N.ar   1 LIG      -0.71900
      6 N2        -71.3216   -5.4734  -47.9229 N.ar   1 LIG      -0.71900
      7 H1        -74.2566   -4.4059  -49.2334 H      1 LIG       0.11500
      8 H2        -73.3744   -5.8166  -51.1179 H      1 LIG       0.11400
      9 H3        -72.8122   -4.2589  -47.1812 H      1 LIG       0.11400
     10 H4        -70.0030   -6.7155  -48.9267 H      1 LIG       0.14100
@<TRIPOS>BOND
      1       1       2 ar
      2       1       3 ar
      3       2       5 ar
      4       3       6 ar
      5       4       5 ar
      6       4       6 ar
      7       1       7 1
      8       2       8 1
      9       3       9 1
     10       4      10 1
@<TRIPOS>ALT_TYPE
CGenFF_4.0_ALT_TYPE_SET
CGenFF_4.0 1 CG2R61 2 CG2R61 3 CG2R61 4 CG2R64 5 NG2R62 6 NG2R62 7 HGR61 8 HGR62 9 HGR62 10 HGR62
@<TRIPOS>MOLECULE
pyrimidine
 10 10 0 0 0
****
USER_CHARGES
INVALID_CHARGES
Pose:  18 Cluster:  18 Fr_nu: 2698142 TotEn:   -12.86
@<TRIPOS>ATOM
      1 C1        -60.1437   -0.4608  -23.0014 C.ar   1 LIG      -0.13100
      2 C2        -59.4929    0.7560  -22.9828 C.ar   1 LIG       0.28900
      3 C3        -60.0566   -1.1665  -24.1839 C.ar   1 LIG       0.28900
      4 C4        -58.7955    0.4725  -25.1276 C.ar   1 LIG       0.50700
      5 N1        -58.8068    1.2551  -24.0318 N.ar   1 LIG      -0.71900
      6 N2        -59.3885   -0.7282  -25.2710 N.ar   1 LIG      -0.71900
      7 H1        -60.6870   -0.8367  -22.1448 H      1 LIG       0.11500
      8 H2        -59.5059    1.3819  -22.0971 H      1 LIG       0.11400
      9 H3        -60.5367   -2.1329  -24.2935 H      1 LIG       0.11400
     10 H4        -58.2526    0.8492  -25.9858 H      1 LIG       0.14100
@<TRIPOS>BOND
      1       1       2 ar
      2       1       3 ar
      3       2       5 ar
      4       3       6 ar
      5       4       5 ar
      6       4       6 ar
      7       1       7 1
      8       2       8 1
      9       3       9 1
     10       4      10 1
@<TRIPOS>ALT_TYPE
CGenFF_4.0_ALT_TYPE_SET
CGenFF_4.0 1 CG2R61 2 CG2R61 3 CG2R61 4 CG2R64 5 NG2R62 6 NG2R62 7 HGR61 8 HGR62 9 HGR62 10 HGR62
@<TRIPOS>MOLECULE
pyrimidine
 10 10 0 0 0
****
USER_CHARGES
INVALID_CHARGES
Pose:  19 Cluster:  19 Fr_nu: 116983 TotEn:   -12.82
@<TRIPOS>ATOM
      1 C1        -82.0407   -3.1368  -46.3368 C.ar   1 LIG      -0.13100
      2 C2        -81.8185   -4.4052  -46.8331 C.ar   1 LIG       0.28900
      3 C3        -83.2486   -2.9493  -45.6967 C.ar   1 LIG       0.28900
      4 C4        -83.8413   -5.1112  -46.0736 C.ar   1 LIG       0.50700
      5 N1        -82.7004   -5.4199  -46.7188 N.ar   1 LIG      -0.71900
      6 N2        -84.1758   -3.9178  -45.5465 N.ar   1 LIG      -0.71900
      7 H1        -81.3153   -2.3413  -46.4430 H      1 LIG       0.11500
      8 H2        -80.8975   -4.6476  -47.3520 H      1 LIG       0.11400
      9 H3        -83.5126   -1.9857  -45.2745 H      1 LIG       0.11400
     10 H4        -84.5682   -5.9072  -45.9681 H      1 LIG       0.14100
@<TRIPOS>BOND
      1       1       2 ar
      2       1       3 ar
      3       2       5 ar
      4       3       6 ar
      5       4       5 ar
      6       4       6 ar
      7       1       7 1
      8       2       8 1
      9       3       9 1
     10       4      10 1
@<TRIPOS>ALT_TYPE
CGenFF_4.0_ALT_TYPE_SET
CGenFF_4.0 1 CG2R61 2 CG2R61 3 CG2R61 4 CG2R64 5 NG2R62 6 NG2R62 7 HGR61 8 HGR62 9 HGR62 10 HGR62
@<TRIPOS>MOLECULE
pyrimidine
 10 10 0 0 0
****
USER_CHARGES
INVALID_CHARGES
Pose:  20 Cluster:  20 Fr_nu:  56928 TotEn:   -12.65
@<TRIPOS>ATOM
      1 C1        -73.8761   -5.6771  -50.5308 C.ar   1 LIG      -0.13100
      2 C2        -72.9700   -6.7030  -50.3549 C.ar   1 LIG       0.28900
      3 C3        -73.7120   -4.5868  -49.7011 C.ar   1 LIG       0.28900
      4 C4        -71.9211   -5.5591  -48.6940 C.ar   1 LIG       0.50700
      5 N1        -71.9763   -6.6771  -49.4426 N.ar   1 LIG      -0.71900
      6 N2        -72.7419   -4.4940  -48.7680 N.ar   1 LIG      -0.71900
      7 H1        -74.6638   -5.7246  -51.2707 H      1 LIG       0.11500
      8 H2        -73.0198   -7.6011  -50.9609 H      1 LIG       0.11400
      9 H3        -74.3766   -3.7320  -49.7651 H      1 LIG       0.11400
     10 H4        -71.1332   -5.5118  -47.9523 H      1 LIG       0.14100
@<TRIPOS>BOND
      1       1       2 ar
      2       1       3 ar
      3       2       5 ar
      4       3       6 ar
      5       4       5 ar
      6       4       6 ar
      7       1       7 1
      8       2       8 1
      9       3       9 1
     10       4      10 1
@<TRIPOS>ALT_TYPE
CGenFF_4.0_ALT_TYPE_SET
CGenFF_4.0 1 CG2R61 2 CG2R61 3 CG2R61 4 CG2R64 5 NG2R62 6 NG2R62 7 HGR61 8 HGR62 9 HGR62 10 HGR62
@<TRIPOS>MOLECULE
pyrimidine
 10 10 0 0 0
****
USER_CHARGES
INVALID_CHARGES
Pose:  21 Cluster:  21 Fr_nu: 109608 TotEn:   -12.58
@<TRIPOS>ATOM
      1 C1        -61.5884   -0.6251  -24.1925 C.ar   1 LIG      -0.13100
      2 C2        -60.5022   -1.4760  -24.2159 C.ar   1 LIG       0.28900
      3 C3        -61.4251    0.5700  -24.8627 C.ar   1 LIG       0.28900
      4 C4        -59.3062    0.0037  -25.4596 C.ar   1 LIG       0.50700
      5 N1        -59.3413   -1.1924  -24.8422 N.ar   1 LIG      -0.71900
      6 N2        -60.2934    0.9184  -25.5093 N.ar   1 LIG      -0.71900
      7 H1        -62.5078   -0.8784  -23.6819 H      1 LIG       0.11500
      8 H2        -60.5366   -2.4382  -23.7164 H      1 LIG       0.11400
      9 H3        -62.2238    1.3029  -24.8987 H      1 LIG       0.11400
     10 H4        -58.3853    0.2580  -25.9700 H      1 LIG       0.14100
@<TRIPOS>BOND
      1       1       2 ar
      2       1       3 ar
      3       2       5 ar
      4       3       6 ar
      5       4       5 ar
      6       4       6 ar
      7       1       7 1
      8       2       8 1
      9       3       9 1
     10       4      10 1
@<TRIPOS>ALT_TYPE
CGenFF_4.0_ALT_TYPE_SET
CGenFF_4.0 1 CG2R61 2 CG2R61 3 CG2R61 4 CG2R64 5 NG2R62 6 NG2R62 7 HGR61 8 HGR62 9 HGR62 10 HGR62
@<TRIPOS>MOLECULE
pyrimidine
 10 10 0 0 0
****
USER_CHARGES
INVALID_CHARGES
Pose:  22 Cluster:  22 Fr_nu: 3674970 TotEn:   -12.44
@<TRIPOS>ATOM
      1 C1        -60.5066   -2.0827  -23.3355 C.ar   1 LIG      -0.13100
      2 C2        -59.6591   -1.0162  -23.1147 C.ar   1 LIG       0.28900
      3 C3        -60.9414   -2.2406  -24.6355 C.ar   1 LIG       0.28900
      4 C4        -59.7526   -0.4232  -25.3071 C.ar   1 LIG       0.50700
      5 N1        -59.2602   -0.1633  -24.0810 N.ar   1 LIG      -0.71900
      6 N2        -60.5831   -1.4264  -25.6499 N.ar   1 LIG      -0.71900
      7 H1        -60.8105   -2.7513  -22.5412 H      1 LIG       0.11500
      8 H2        -59.2659   -0.8120  -22.1247 H      1 LIG       0.11400
      9 H3        -61.6106   -3.0504  -24.9055 H      1 LIG       0.11400
     10 H4        -59.4494    0.2467  -26.1024 H      1 LIG       0.14100
@<TRIPOS>BOND
      1       1       2 ar
      2       1       3 ar
      3       2       5 ar
      4       3       6 ar
      5       4       5 ar
      6       4       6 ar
      7       1       7 1
      8       2       8 1
      9       3       9 1
     10       4      10 1
@<TRIPOS>ALT_TYPE
CGenFF_4.0_ALT_TYPE_SET
CGenFF_4.0 1 CG2R61 2 CG2R61 3 CG2R61 4 CG2R64 5 NG2R62 6 NG2R62 7 HGR61 8 HGR62 9 HGR62 10 HGR62
@<TRIPOS>MOLECULE
pyrimidine
 10 10 0 0 0
****
USER_CHARGES
INVALID_CHARGES
Pose:  23 Cluster:  23 Fr_nu: 273254 TotEn:   -12.34
@<TRIPOS>ATOM
      1 C1        -49.1527   -8.5130  -29.2532 C.ar   1 LIG      -0.13100
      2 C2        -48.6110   -7.4033  -28.6370 C.ar   1 LIG       0.28900
      3 C3        -49.2044   -9.6574  -28.4839 C.ar   1 LIG       0.28900
      4 C4        -48.2580   -8.5765  -26.7224 C.ar   1 LIG       0.50700
      5 N1        -48.1523   -7.3996  -27.3683 N.ar   1 LIG      -0.71900
      6 N2        -48.7643   -9.7251  -27.2103 N.ar   1 LIG      -0.71900
      7 H1        -49.5130   -8.4875  -30.2728 H      1 LIG       0.11500
      8 H2        -48.5285   -6.4582  -29.1627 H      1 LIG       0.11400
      9 H3        -49.6129  -10.5796  -28.8827 H      1 LIG       0.11400
     10 H4        -47.8962   -8.6026  -25.7018 H      1 LIG       0.14100
@<TRIPOS>BOND
      1       1       2 ar
      2       1       3 ar
      3       2       5 ar
      4       3       6 ar
      5       4       5 ar
      6       4       6 ar
      7       1       7 1
      8       2       8 1
      9       3       9 1
     10       4      10 1
@<TRIPOS>ALT_TYPE
CGenFF_4.0_ALT_TYPE_SET
CGenFF_4.0 1 CG2R61 2 CG2R61 3 CG2R61 4 CG2R64 5 NG2R62 6 NG2R62 7 HGR61 8 HGR62 9 HGR62 10 HGR62
@<TRIPOS>MOLECULE
pyrimidine
 10 10 0 0 0
****
USER_CHARGES
INVALID_CHARGES
Pose:  24 Cluster:  24 Fr_nu: 1051215 TotEn:   -12.30
@<TRIPOS>ATOM
      1 C1        -60.6331    0.9015  -24.7452 C.ar   1 LIG      -0.13100
      2 C2        -59.6262    0.5572  -23.8666 C.ar   1 LIG       0.28900
      3 C3        -61.3703   -0.1500  -25.2503 C.ar   1 LIG       0.28900
      4 C4        -60.1407   -1.6482  -24.0626 C.ar   1 LIG       0.50700
      5 N1        -59.3514   -0.7123  -23.5019 N.ar   1 LIG      -0.71900
      6 N2        -61.1505   -1.4419  -24.9295 N.ar   1 LIG      -0.71900
      7 H1        -60.8315    1.9287  -25.0204 H      1 LIG       0.11500
      8 H2        -58.9937    1.3157  -23.4183 H      1 LIG       0.11400
      9 H3        -62.1821    0.0224  -25.9485 H      1 LIG       0.11400
     10 H4        -59.9415   -2.6769  -23.7882 H      1 LIG       0.14100
@<TRIPOS>BOND
      1       1       2 ar
      2       1       3 ar
      3       2       5 ar
      4       3       6 ar
      5       4       5 ar
      6       4       6 ar
      7       1       7 1
      8       2       8 1
      9       3       9 1
     10       4      10 1
@<TRIPOS>ALT_TYPE
CGenFF_4.0_ALT_TYPE_SET
CGenFF_4.0 1 CG2R61 2 CG2R61 3 CG2R61 4 CG2R64 5 NG2R62 6 NG2R62 7 HGR61 8 HGR62 9 HGR62 10 HGR62
@<TRIPOS>MOLECULE
pyrimidine
 10 10 0 0 0
****
USER_CHARGES
INVALID_CHARGES
Pose:  25 Cluster:  25 Fr_nu: 780881 TotEn:   -12.05
@<TRIPOS>ATOM
      1 C1        -72.9984  -23.8448  -43.2719 C.ar   1 LIG      -0.13100
      2 C2        -72.4754  -25.0430  -43.7140 C.ar   1 LIG       0.28900
      3 C3        -72.4511  -23.3482  -42.1067 C.ar   1 LIG       0.28900
      4 C4        -71.0431  -25.1259  -41.9509 C.ar   1 LIG       0.50700
      5 N1        -71.4937  -25.7132  -43.0758 N.ar   1 LIG      -0.71900
      6 N2        -71.4687  -23.9648  -41.4175 N.ar   1 LIG      -0.71900
      7 H1        -73.7862  -23.3288  -43.8041 H      1 LIG       0.11500
      8 H2        -72.8428  -25.5111  -44.6208 H      1 LIG       0.11400
      9 H3        -72.7983  -22.4126  -41.6818 H      1 LIG       0.11400
     10 H4        -70.2551  -25.6430  -41.4172 H      1 LIG       0.14100
@<TRIPOS>BOND
      1       1       2 ar
      2       1       3 ar
      3       2       5 ar
      4       3       6 ar
      5       4       5 ar
      6       4       6 ar
      7       1       7 1
      8       2       8 1
      9       3       9 1
     10       4      10 1
@<TRIPOS>ALT_TYPE
CGenFF_4.0_ALT_TYPE_SET
CGenFF_4.0 1 CG2R61 2 CG2R61 3 CG2R61 4 CG2R64 5 NG2R62 6 NG2R62 7 HGR61 8 HGR62 9 HGR62 10 HGR62
@<TRIPOS>MOLECULE
pyrimidine
 10 10 0 0 0
****
USER_CHARGES
INVALID_CHARGES
Pose:  26 Cluster:  26 Fr_nu: 1209014 TotEn:   -11.80
@<TRIPOS>ATOM
      1 C1        -52.0515   -9.8802  -44.4846 C.ar   1 LIG      -0.13100
      2 C2        -50.9724   -9.7813  -43.6300 C.ar   1 LIG       0.28900
      3 C3        -51.8853  -10.7277  -45.5607 C.ar   1 LIG       0.28900
      4 C4        -49.7768  -11.2481  -44.8895 C.ar   1 LIG       0.50700
      5 N1        -49.8154  -10.4535  -43.8030 N.ar   1 LIG      -0.71900
      6 N2        -50.7571  -11.4297  -45.7948 N.ar   1 LIG      -0.71900
      7 H1        -52.9679   -9.3289  -44.3215 H      1 LIG       0.11500
      8 H2        -51.0096   -9.1394  -42.7566 H      1 LIG       0.11400
      9 H3        -52.6784  -10.8695  -46.2868 H      1 LIG       0.11400
     10 H4        -48.8589  -11.7992  -45.0536 H      1 LIG       0.14100
@<TRIPOS>BOND
      1       1       2 ar
      2       1       3 ar
      3       2       5 ar
      4       3       6 ar
      5       4       5 ar
      6       4       6 ar
      7       1       7 1
      8       2       8 1
      9       3       9 1
     10       4      10 1
@<TRIPOS>ALT_TYPE
CGenFF_4.0_ALT_TYPE_SET
CGenFF_4.0 1 CG2R61 2 CG2R61 3 CG2R61 4 CG2R64 5 NG2R62 6 NG2R62 7 HGR61 8 HGR62 9 HGR62 10 HGR62
@<TRIPOS>MOLECULE
pyrimidine
 10 10 0 0 0
****
USER_CHARGES
INVALID_CHARGES
Pose:  27 Cluster:  27 Fr_nu: 1516404 TotEn:   -11.43
@<TRIPOS>ATOM
      1 C1        -82.1808   -3.7042  -47.3292 C.ar   1 LIG      -0.13100
      2 C2        -82.3448   -4.7625  -48.1996 C.ar   1 LIG       0.28900
      3 C3        -83.1194   -3.6083  -46.3223 C.ar   1 LIG       0.28900
      4 C4        -84.1949   -5.4622  -47.0795 C.ar   1 LIG       0.50700
      5 N1        -83.3442   -5.6638  -48.1037 N.ar   1 LIG      -0.71900
      6 N2        -84.1434   -4.4729  -46.1672 N.ar   1 LIG      -0.71900
      7 H1        -81.3694   -2.9958  -47.4298 H      1 LIG       0.11500
      8 H2        -81.6563   -4.9194  -49.0228 H      1 LIG       0.11400
      9 H3        -83.0730   -2.8089  -45.5907 H      1 LIG       0.11400
     10 H4        -85.0080   -6.1707  -46.9792 H      1 LIG       0.14100
@<TRIPOS>BOND
      1       1       2 ar
      2       1       3 ar
      3       2       5 ar
      4       3       6 ar
      5       4       5 ar
      6       4       6 ar
      7       1       7 1
      8       2       8 1
      9       3       9 1
     10       4      10 1
@<TRIPOS>ALT_TYPE
CGenFF_4.0_ALT_TYPE_SET
CGenFF_4.0 1 CG2R61 2 CG2R61 3 CG2R61 4 CG2R64 5 NG2R62 6 NG2R62 7 HGR61 8 HGR62 9 HGR62 10 HGR62
@<TRIPOS>MOLECULE
pyrimidine
 10 10 0 0 0
****
USER_CHARGES
INVALID_CHARGES
Pose:  28 Cluster:  28 Fr_nu:  25771 TotEn:   -11.42
@<TRIPOS>ATOM
      1 C1        -74.8536  -10.3833  -46.3654 C.ar   1 LIG      -0.13100
      2 C2        -74.1481  -10.0239  -45.2351 C.ar   1 LIG       0.28900
      3 C3        -75.9965  -11.1244  -46.1454 C.ar   1 LIG       0.28900
      4 C4        -75.6532  -11.0804  -43.8988 C.ar   1 LIG       0.50700
      5 N1        -74.5206  -10.3566  -43.9818 N.ar   1 LIG      -0.71900
      6 N2        -76.4274  -11.4922  -44.9209 N.ar   1 LIG      -0.71900
      7 H1        -74.5314  -10.1025  -47.3592 H      1 LIG       0.11500
      8 H2        -73.2365   -9.4409  -45.3086 H      1 LIG       0.11400
      9 H3        -76.6159  -11.4535  -46.9728 H      1 LIG       0.11400
     10 H4        -75.9753  -11.3626  -42.9040 H      1 LIG       0.14100
@<TRIPOS>BOND
      1       1       2 ar
      2       1       3 ar
      3       2       5 ar
      4       3       6 ar
      5       4       5 ar
      6       4       6 ar
      7       1       7 1
      8       2       8 1
      9       3       9 1
     10       4      10 1
@<TRIPOS>ALT_TYPE
CGenFF_4.0_ALT_TYPE_SET
CGenFF_4.0 1 CG2R61 2 CG2R61 3 CG2R61 4 CG2R64 5 NG2R62 6 NG2R62 7 HGR61 8 HGR62 9 HGR62 10 HGR62
@<TRIPOS>MOLECULE
pyrimidine
 10 10 0 0 0
****
USER_CHARGES
INVALID_CHARGES
Pose:  29 Cluster:  29 Fr_nu: 1814390 TotEn:   -11.37
@<TRIPOS>ATOM
      1 C1        -61.3151   -2.6252  -23.0014 C.ar   1 LIG      -0.13100
      2 C2        -61.3629   -2.8675  -24.3591 C.ar   1 LIG       0.28900
      3 C3        -61.0220   -1.3272  -22.6365 C.ar   1 LIG       0.28900
      4 C4        -60.8672   -0.6964  -24.8148 C.ar   1 LIG       0.50700
      5 N1        -61.1433   -1.9230  -25.2972 N.ar   1 LIG      -0.71900
      6 N2        -60.7915   -0.3339  -23.5200 N.ar   1 LIG      -0.71900
      7 H1        -61.4954   -3.4023  -22.2707 H      1 LIG       0.11500
      8 H2        -61.5856   -3.8578  -24.7414 H      1 LIG       0.11400
      9 H3        -60.9619   -1.0414  -21.5919 H      1 LIG       0.11400
     10 H4        -60.6856    0.0816  -25.5462 H      1 LIG       0.14100
@<TRIPOS>BOND
      1       1       2 ar
      2       1       3 ar
      3       2       5 ar
      4       3       6 ar
      5       4       5 ar
      6       4       6 ar
      7       1       7 1
      8       2       8 1
      9       3       9 1
     10       4      10 1
@<TRIPOS>ALT_TYPE
CGenFF_4.0_ALT_TYPE_SET
CGenFF_4.0 1 CG2R61 2 CG2R61 3 CG2R61 4 CG2R64 5 NG2R62 6 NG2R62 7 HGR61 8 HGR62 9 HGR62 10 HGR62
@<TRIPOS>MOLECULE
pyrimidine
 10 10 0 0 0
****
USER_CHARGES
INVALID_CHARGES
Pose:  30 Cluster:  30 Fr_nu: 217165 TotEn:   -11.35
@<TRIPOS>ATOM
      1 C1        -72.5450   -5.5299  -48.6492 C.ar   1 LIG      -0.13100
      2 C2        -72.1619   -5.1370  -47.3830 C.ar   1 LIG       0.28900
      3 C3        -71.5210   -5.9133  -49.4908 C.ar   1 LIG       0.28900
      4 C4        -69.9744   -5.5130  -47.8737 C.ar   1 LIG       0.50700
      5 N1        -70.8808   -5.1163  -46.9602 N.ar   1 LIG      -0.71900
      6 N2        -70.2196   -5.9170  -49.1348 N.ar   1 LIG      -0.71900
      7 H1        -73.5807   -5.5365  -48.9617 H      1 LIG       0.11500
      8 H2        -72.8967   -4.8184  -46.6516 H      1 LIG       0.11400
      9 H3        -71.7247   -6.2373  -50.5057 H      1 LIG       0.11400
     10 H4        -68.9373   -5.5054  -47.5614 H      1 LIG       0.14100
@<TRIPOS>BOND
      1       1       2 ar
      2       1       3 ar
      3       2       5 ar
      4       3       6 ar
      5       4       5 ar
      6       4       6 ar
      7       1       7 1
      8       2       8 1
      9       3       9 1
     10       4      10 1
@<TRIPOS>ALT_TYPE
CGenFF_4.0_ALT_TYPE_SET
CGenFF_4.0 1 CG2R61 2 CG2R61 3 CG2R61 4 CG2R64 5 NG2R62 6 NG2R62 7 HGR61 8 HGR62 9 HGR62 10 HGR62
@<TRIPOS>MOLECULE
pyrimidine
 10 10 0 0 0
****
USER_CHARGES
INVALID_CHARGES
Pose:  31 Cluster:  31 Fr_nu:  22626 TotEn:   -11.13
@<TRIPOS>ATOM
      1 C1        -58.9496    0.8219  -25.4217 C.ar   1 LIG      -0.13100
      2 C2        -59.1896    1.2983  -24.1490 C.ar   1 LIG       0.28900
      3 C3        -59.2476   -0.5096  -25.6269 C.ar   1 LIG       0.28900
      4 C4        -59.9326   -0.7404  -23.4718 C.ar   1 LIG       0.50700
      5 N1        -59.6824    0.5421  -23.1462 N.ar   1 LIG      -0.71900
      6 N2        -59.7421   -1.3231  -24.6709 N.ar   1 LIG      -0.71900
      7 H1        -58.5535    1.4513  -26.2073 H      1 LIG       0.11500
      8 H2        -58.9858    2.3324  -23.8929 H      1 LIG       0.11400
      9 H3        -59.0916   -0.9735  -26.5949 H      1 LIG       0.11400
     10 H4        -60.3282   -1.3711  -22.6851 H      1 LIG       0.14100
@<TRIPOS>BOND
      1       1       2 ar
      2       1       3 ar
      3       2       5 ar
      4       3       6 ar
      5       4       5 ar
      6       4       6 ar
      7       1       7 1
      8       2       8 1
      9       3       9 1
     10       4      10 1
@<TRIPOS>ALT_TYPE
CGenFF_4.0_ALT_TYPE_SET
CGenFF_4.0 1 CG2R61 2 CG2R61 3 CG2R61 4 CG2R64 5 NG2R62 6 NG2R62 7 HGR61 8 HGR62 9 HGR62 10 HGR62
@<TRIPOS>MOLECULE
pyrimidine
 10 10 0 0 0
****
USER_CHARGES
INVALID_CHARGES
Pose:  32 Cluster:  32 Fr_nu: 121263 TotEn:   -11.01
@<TRIPOS>ATOM
      1 C1        -81.0639   -2.4776  -46.2322 C.ar   1 LIG      -0.13100
      2 C2        -79.7884   -2.8017  -45.8167 C.ar   1 LIG       0.28900
      3 C3        -81.9514   -2.1435  -45.2299 C.ar   1 LIG       0.28900
      4 C4        -80.3555   -2.4590  -43.6423 C.ar   1 LIG       0.50700
      5 N1        -79.3985   -2.8028  -44.5251 N.ar   1 LIG      -0.71900
      6 N2        -81.6300   -2.1239  -43.9197 N.ar   1 LIG      -0.71900
      7 H1        -81.3493   -2.4853  -47.2756 H      1 LIG       0.11500
      8 H2        -79.0220   -3.0780  -46.5327 H      1 LIG       0.11400
      9 H3        -82.9769   -1.8749  -45.4596 H      1 LIG       0.11400
     10 H4        -80.0702   -2.4524  -42.5975 H      1 LIG       0.14100
@<TRIPOS>BOND
      1       1       2 ar
      2       1       3 ar
      3       2       5 ar
      4       3       6 ar
      5       4       5 ar
      6       4       6 ar
      7       1       7 1
      8       2       8 1
      9       3       9 1
     10       4      10 1
@<TRIPOS>ALT_TYPE
CGenFF_4.0_ALT_TYPE_SET
CGenFF_4.0 1 CG2R61 2 CG2R61 3 CG2R61 4 CG2R64 5 NG2R62 6 NG2R62 7 HGR61 8 HGR62 9 HGR62 10 HGR62
@<TRIPOS>MOLECULE
pyrimidine
 10 10 0 0 0
****
USER_CHARGES
INVALID_CHARGES
Pose:  33 Cluster:  33 Fr_nu: 330592 TotEn:   -10.68
@<TRIPOS>ATOM
      1 C1        -61.6792    0.3918  -25.0111 C.ar   1 LIG      -0.13100
      2 C2        -61.6378   -0.9343  -25.3910 C.ar   1 LIG       0.28900
      3 C3        -60.4686    1.0539  -25.0215 C.ar   1 LIG       0.28900
      4 C4        -59.3922   -0.8208  -25.7242 C.ar   1 LIG       0.50700
      5 N1        -60.5075   -1.5747  -25.7550 N.ar   1 LIG      -0.71900
      6 N2        -59.3012    0.4763  -25.3737 N.ar   1 LIG      -0.71900
      7 H1        -62.6006    0.8804  -24.7237 H      1 LIG       0.11500
      8 H2        -62.5397   -1.5363  -25.4136 H      1 LIG       0.11400
      9 H3        -60.4017    2.0986  -24.7377 H      1 LIG       0.11400
     10 H4        -58.4693   -1.3100  -26.0109 H      1 LIG       0.14100
@<TRIPOS>BOND
      1       1       2 ar
      2       1       3 ar
      3       2       5 ar
      4       3       6 ar
      5       4       5 ar
      6       4       6 ar
      7       1       7 1
      8       2       8 1
      9       3       9 1
     10       4      10 1
@<TRIPOS>ALT_TYPE
CGenFF_4.0_ALT_TYPE_SET
CGenFF_4.0 1 CG2R61 2 CG2R61 3 CG2R61 4 CG2R64 5 NG2R62 6 NG2R62 7 HGR61 8 HGR62 9 HGR62 10 HGR62
@<TRIPOS>MOLECULE
pyrimidine
 10 10 0 0 0
****
USER_CHARGES
INVALID_CHARGES
Pose:  34 Cluster:  34 Fr_nu: 991215 TotEn:   -10.68
@<TRIPOS>ATOM
      1 C1        -83.5413    5.7275  -53.5182 C.ar   1 LIG      -0.13100
      2 C2        -83.4841    4.4687  -54.0810 C.ar   1 LIG       0.28900
      3 C3        -84.6913    6.0138  -52.8115 C.ar   1 LIG       0.28900
      4 C4        -85.5375    3.9512  -53.2548 C.ar   1 LIG       0.50700
      5 N1        -84.4677    3.5521  -53.9687 N.ar   1 LIG      -0.71900
      6 N2        -85.7132    5.1462  -52.6591 N.ar   1 LIG      -0.71900
      7 H1        -82.7371    6.4432  -53.6244 H      1 LIG       0.11500
      8 H2        -82.6196    4.1533  -54.6551 H      1 LIG       0.11400
      9 H3        -84.8272    6.9783  -52.3342 H      1 LIG       0.11400
     10 H4        -86.3433    3.2352  -53.1493 H      1 LIG       0.14100
@<TRIPOS>BOND
      1       1       2 ar
      2       1       3 ar
      3       2       5 ar
      4       3       6 ar
      5       4       5 ar
      6       4       6 ar
      7       1       7 1
      8       2       8 1
      9       3       9 1
     10       4      10 1
@<TRIPOS>ALT_TYPE
CGenFF_4.0_ALT_TYPE_SET
CGenFF_4.0 1 CG2R61 2 CG2R61 3 CG2R61 4 CG2R64 5 NG2R62 6 NG2R62 7 HGR61 8 HGR62 9 HGR62 10 HGR62
@<TRIPOS>MOLECULE
pyrimidine
 10 10 0 0 0
****
USER_CHARGES
INVALID_CHARGES
Pose:  35 Cluster:  35 Fr_nu:  22573 TotEn:   -10.68
@<TRIPOS>ATOM
      1 C1        -58.9496    0.8219  -25.4217 C.ar   1 LIG      -0.13100
      2 C2        -59.8546    0.9766  -24.3914 C.ar   1 LIG       0.28900
      3 C3        -59.0527   -0.3545  -26.1354 C.ar   1 LIG       0.28900
      4 C4        -60.7912   -1.0446  -24.8436 C.ar   1 LIG       0.50700
      5 N1        -60.7923    0.0601  -24.0735 N.ar   1 LIG      -0.71900
      6 N2        -59.9649   -1.3133  -25.8726 N.ar   1 LIG      -0.71900
      7 H1        -58.2076    1.5739  -25.6546 H      1 LIG       0.11500
      8 H2        -59.8502    1.8688  -23.7746 H      1 LIG       0.11400
      9 H3        -58.3840   -0.5655  -26.9629 H      1 LIG       0.11400
     10 H4        -61.5333   -1.7981  -24.6099 H      1 LIG       0.14100
@<TRIPOS>BOND
      1       1       2 ar
      2       1       3 ar
      3       2       5 ar
      4       3       6 ar
      5       4       5 ar
      6       4       6 ar
      7       1       7 1
      8       2       8 1
      9       3       9 1
     10       4      10 1
@<TRIPOS>ALT_TYPE
CGenFF_4.0_ALT_TYPE_SET
CGenFF_4.0 1 CG2R61 2 CG2R61 3 CG2R61 4 CG2R64 5 NG2R62 6 NG2R62 7 HGR61 8 HGR62 9 HGR62 10 HGR62
@<TRIPOS>MOLECULE
pyrimidine
 10 10 0 0 0
****
USER_CHARGES
INVALID_CHARGES
Pose:  36 Cluster:  36 Fr_nu: 108037 TotEn:   -10.55
@<TRIPOS>ATOM
      1 C1        -73.4895   -9.8554  -44.2789 C.ar   1 LIG      -0.13100
      2 C2        -72.7419  -10.9384  -43.8632 C.ar   1 LIG       0.28900
      3 C3        -72.8086   -8.6586  -44.3677 C.ar   1 LIG       0.28900
      4 C4        -70.8800   -9.6471  -43.6820 C.ar   1 LIG       0.50700
      5 N1        -71.4301  -10.8697  -43.5554 N.ar   1 LIG      -0.71900
      6 N2        -71.4990   -8.5177  -44.0757 N.ar   1 LIG      -0.71900
      7 H1        -74.5409   -9.9393  -44.5193 H      1 LIG       0.11500
      8 H2        -73.1909  -11.9206  -43.7631 H      1 LIG       0.11400
      9 H3        -73.3128   -7.7522  -44.6850 H      1 LIG       0.11400
     10 H4        -69.8275   -9.5626  -43.4403 H      1 LIG       0.14100
@<TRIPOS>BOND
      1       1       2 ar
      2       1       3 ar
      3       2       5 ar
      4       3       6 ar
      5       4       5 ar
      6       4       6 ar
      7       1       7 1
      8       2       8 1
      9       3       9 1
     10       4      10 1
@<TRIPOS>ALT_TYPE
CGenFF_4.0_ALT_TYPE_SET
CGenFF_4.0 1 CG2R61 2 CG2R61 3 CG2R61 4 CG2R64 5 NG2R62 6 NG2R62 7 HGR61 8 HGR62 9 HGR62 10 HGR62
@<TRIPOS>MOLECULE
pyrimidine
 10 10 0 0 0
****
USER_CHARGES
INVALID_CHARGES
Pose:  37 Cluster:  37 Fr_nu: 1339453 TotEn:   -10.41
@<TRIPOS>ATOM
      1 C1        -76.0457   -1.3742  -34.9648 C.ar   1 LIG      -0.13100
      2 C2        -75.6593   -1.0410  -36.2471 C.ar   1 LIG       0.28900
      3 C3        -77.1423   -0.6940  -34.4759 C.ar   1 LIG       0.28900
      4 C4        -77.3434    0.4766  -36.4140 C.ar   1 LIG       0.50700
      5 N1        -76.2878   -0.1169  -37.0029 N.ar   1 LIG      -0.71900
      6 N2        -77.8175    0.2412  -35.1757 N.ar   1 LIG      -0.71900
      7 H1        -75.5228   -2.1197  -34.3809 H      1 LIG       0.11500
      8 H2        -74.8081   -1.5226  -36.7159 H      1 LIG       0.11400
      9 H3        -77.5192   -0.8877  -33.4775 H      1 LIG       0.11400
     10 H4        -77.8664    1.2239  -36.9981 H      1 LIG       0.14100
@<TRIPOS>BOND
      1       1       2 ar
      2       1       3 ar
      3       2       5 ar
      4       3       6 ar
      5       4       5 ar
      6       4       6 ar
      7       1       7 1
      8       2       8 1
      9       3       9 1
     10       4      10 1
@<TRIPOS>ALT_TYPE
CGenFF_4.0_ALT_TYPE_SET
CGenFF_4.0 1 CG2R61 2 CG2R61 3 CG2R61 4 CG2R64 5 NG2R62 6 NG2R62 7 HGR61 8 HGR62 9 HGR62 10 HGR62
@<TRIPOS>MOLECULE
pyrimidine
 10 10 0 0 0
****
USER_CHARGES
INVALID_CHARGES
Pose:  38 Cluster:  38 Fr_nu: 3771962 TotEn:   -10.31
@<TRIPOS>ATOM
      1 C1        -62.0601   -3.1977  -23.4179 C.ar   1 LIG      -0.13100
      2 C2        -60.7593   -2.7908  -23.2014 C.ar   1 LIG       0.28900
      3 C3        -62.8203   -2.3678  -24.2162 C.ar   1 LIG       0.28900
      4 C4        -61.0728   -0.9385  -24.4812 C.ar   1 LIG       0.50700
      5 N1        -60.2309   -1.6626  -23.7195 N.ar   1 LIG      -0.71900
      6 N2        -62.3571   -1.2262  -24.7663 N.ar   1 LIG      -0.71900
      7 H1        -62.4579   -4.1079  -22.9894 H      1 LIG       0.11500
      8 H2        -60.0861   -3.3784  -22.5868 H      1 LIG       0.11400
      9 H3        -63.8544   -2.6047  -24.4420 H      1 LIG       0.11400
     10 H4        -60.6750   -0.0265  -24.9094 H      1 LIG       0.14100
@<TRIPOS>BOND
      1       1       2 ar
      2       1       3 ar
      3       2       5 ar
      4       3       6 ar
      5       4       5 ar
      6       4       6 ar
      7       1       7 1
      8       2       8 1
      9       3       9 1
     10       4      10 1
@<TRIPOS>ALT_TYPE
CGenFF_4.0_ALT_TYPE_SET
CGenFF_4.0 1 CG2R61 2 CG2R61 3 CG2R61 4 CG2R64 5 NG2R62 6 NG2R62 7 HGR61 8 HGR62 9 HGR62 10 HGR62
@<TRIPOS>MOLECULE
pyrimidine
 10 10 0 0 0
****
USER_CHARGES
INVALID_CHARGES
Pose:  39 Cluster:  39 Fr_nu: 264500 TotEn:    -9.50
@<TRIPOS>ATOM
      1 C1        -75.9223    0.1848  -36.5683 C.ar   1 LIG      -0.13100
      2 C2        -77.1099    0.8835  -36.6453 C.ar   1 LIG       0.28900
      3 C3        -76.0085   -1.0813  -36.0264 C.ar   1 LIG       0.28900
      4 C4        -78.2491   -0.8520  -35.7193 C.ar   1 LIG       0.50700
      5 N1        -78.2960    0.3937  -36.2287 N.ar   1 LIG      -0.71900
      6 N2        -77.1597   -1.6332  -35.5900 N.ar   1 LIG      -0.71900
      7 H1        -74.9848    0.6025  -36.9102 H      1 LIG       0.11500
      8 H2        -77.1411    1.8866  -37.0565 H      1 LIG       0.11400
      9 H3        -75.1275   -1.7056  -35.9244 H      1 LIG       0.11400
     10 H4        -79.1874   -1.2700  -35.3759 H      1 LIG       0.14100
@<TRIPOS>BOND
      1       1       2 ar
      2       1       3 ar
      3       2       5 ar
      4       3       6 ar
      5       4       5 ar
      6       4       6 ar
      7       1       7 1
      8       2       8 1
      9       3       9 1
     10       4      10 1
@<TRIPOS>ALT_TYPE
CGenFF_4.0_ALT_TYPE_SET
CGenFF_4.0 1 CG2R61 2 CG2R61 3 CG2R61 4 CG2R64 5 NG2R62 6 NG2R62 7 HGR61 8 HGR62 9 HGR62 10 HGR62
@<TRIPOS>MOLECULE
pyrimidine
 10 10 0 0 0
****
USER_CHARGES
INVALID_CHARGES
Pose:  40 Cluster:  40 Fr_nu:   1972 TotEn:    -9.44
@<TRIPOS>ATOM
      1 C1        -69.4883   -5.3284  -47.6425 C.ar   1 LIG      -0.13100
      2 C2        -70.5205   -5.1749  -46.7394 C.ar   1 LIG       0.28900
      3 C3        -69.8067   -6.0013  -48.8043 C.ar   1 LIG       0.28900
      4 C4        -71.9553   -6.2769  -48.1157 C.ar   1 LIG       0.50700
      5 N1        -71.7710   -5.6382  -46.9446 N.ar   1 LIG      -0.71900
      6 N2        -71.0344   -6.4909  -49.0748 N.ar   1 LIG      -0.71900
      7 H1        -68.4944   -4.9465  -47.4518 H      1 LIG       0.11500
      8 H2        -70.3656   -4.6596  -45.7977 H      1 LIG       0.11400
      9 H3        -69.0605   -6.1710  -49.5730 H      1 LIG       0.11400
     10 H4        -72.9502   -6.6604  -48.3063 H      1 LIG       0.14100
@<TRIPOS>BOND
      1       1       2 ar
      2       1       3 ar
      3       2       5 ar
      4       3       6 ar
      5       4       5 ar
      6       4       6 ar
      7       1       7 1
      8       2       8 1
      9       3       9 1
     10       4      10 1
@<TRIPOS>ALT_TYPE
CGenFF_4.0_ALT_TYPE_SET
CGenFF_4.0 1 CG2R61 2 CG2R61 3 CG2R61 4 CG2R64 5 NG2R62 6 NG2R62 7 HGR61 8 HGR62 9 HGR62 10 HGR62
@<TRIPOS>MOLECULE
pyrimidine
 10 10 0 0 0
****
USER_CHARGES
INVALID_CHARGES
Pose:  41 Cluster:  41 Fr_nu: 2185985 TotEn:    -9.36
@<TRIPOS>ATOM
      1 C1        -74.0166   -6.4482  -50.8308 C.ar   1 LIG      -0.13100
      2 C2        -73.5911   -5.3211  -50.1578 C.ar   1 LIG       0.28900
      3 C3        -73.7702   -7.6497  -50.1985 C.ar   1 LIG       0.28900
      4 C4        -72.7895   -6.5843  -48.4464 C.ar   1 LIG       0.50700
      5 N1        -72.9719   -5.3527  -48.9595 N.ar   1 LIG      -0.71900
      6 N2        -73.1566   -7.7550  -49.0016 N.ar   1 LIG      -0.71900
      7 H1        -74.5109   -6.3935  -51.7915 H      1 LIG       0.11500
      8 H2        -73.7408   -4.3318  -50.5765 H      1 LIG       0.11400
      9 H3        -74.0679   -8.5895  -50.6509 H      1 LIG       0.11400
     10 H4        -72.2936   -6.6394  -47.4850 H      1 LIG       0.14100
@<TRIPOS>BOND
      1       1       2 ar
      2       1       3 ar
      3       2       5 ar
      4       3       6 ar
      5       4       5 ar
      6       4       6 ar
      7       1       7 1
      8       2       8 1
      9       3       9 1
     10       4      10 1
@<TRIPOS>ALT_TYPE
CGenFF_4.0_ALT_TYPE_SET
CGenFF_4.0 1 CG2R61 2 CG2R61 3 CG2R61 4 CG2R64 5 NG2R62 6 NG2R62 7 HGR61 8 HGR62 9 HGR62 10 HGR62
@<TRIPOS>MOLECULE
pyrimidine
 10 10 0 0 0
****
USER_CHARGES
INVALID_CHARGES
Pose:  42 Cluster:  42 Fr_nu:  53310 TotEn:    -8.61
@<TRIPOS>ATOM
      1 C1        -70.1220   -5.7821  -49.0413 C.ar   1 LIG      -0.13100
      2 C2        -71.3566   -5.3376  -49.4687 C.ar   1 LIG       0.28900
      3 C3        -70.0826   -6.2951  -47.7610 C.ar   1 LIG       0.28900
      4 C4        -72.3051   -5.9076  -47.4832 C.ar   1 LIG       0.50700
      5 N1        -72.4733   -5.3856  -48.7130 N.ar   1 LIG      -0.71900
      6 N2        -71.1589   -6.3732  -46.9512 N.ar   1 LIG      -0.71900
      7 H1        -69.2424   -5.7314  -49.6690 H      1 LIG       0.11500
      8 H2        -71.4855   -4.9179  -50.4605 H      1 LIG       0.11400
      9 H3        -69.1562   -6.6682  -47.3378 H      1 LIG       0.11400
     10 H4        -73.1854   -5.9574  -46.8541 H      1 LIG       0.14100
@<TRIPOS>BOND
      1       1       2 ar
      2       1       3 ar
      3       2       5 ar
      4       3       6 ar
      5       4       5 ar
      6       4       6 ar
      7       1       7 1
      8       2       8 1
      9       3       9 1
     10       4      10 1
@<TRIPOS>ALT_TYPE
CGenFF_4.0_ALT_TYPE_SET
CGenFF_4.0 1 CG2R61 2 CG2R61 3 CG2R61 4 CG2R64 5 NG2R62 6 NG2R62 7 HGR61 8 HGR62 9 HGR62 10 HGR62
@<TRIPOS>MOLECULE
pyrimidine
 10 10 0 0 0
****
USER_CHARGES
INVALID_CHARGES
Pose:  43 Cluster:  43 Fr_nu:  84517 TotEn:    -8.05
@<TRIPOS>ATOM
      1 C1        -69.5169   -6.3974  -44.7021 C.ar   1 LIG      -0.13100
      2 C2        -70.0164   -7.4568  -43.9721 C.ar   1 LIG       0.28900
      3 C3        -70.1469   -6.1514  -45.9048 C.ar   1 LIG       0.28900
      4 C4        -71.5803   -7.8827  -45.5657 C.ar   1 LIG       0.50700
      5 N1        -71.0507   -8.2234  -44.3754 N.ar   1 LIG      -0.71900
      6 N2        -71.1853   -6.8768  -46.3694 N.ar   1 LIG      -0.71900
      7 H1        -68.6855   -5.7991  -44.3542 H      1 LIG       0.11500
      8 H2        -69.5853   -7.7263  -43.0140 H      1 LIG       0.11400
      9 H3        -69.8239   -5.3400  -46.5480 H      1 LIG       0.11400
     10 H4        -72.4120   -8.4824  -45.9148 H      1 LIG       0.14100
@<TRIPOS>BOND
      1       1       2 ar
      2       1       3 ar
      3       2       5 ar
      4       3       6 ar
      5       4       5 ar
      6       4       6 ar
      7       1       7 1
      8       2       8 1
      9       3       9 1
     10       4      10 1
@<TRIPOS>ALT_TYPE
CGenFF_4.0_ALT_TYPE_SET
CGenFF_4.0 1 CG2R61 2 CG2R61 3 CG2R61 4 CG2R64 5 NG2R62 6 NG2R62 7 HGR61 8 HGR62 9 HGR62 10 HGR62
@<TRIPOS>MOLECULE
pyrimidine
 10 10 0 0 0
****
USER_CHARGES
INVALID_CHARGES
Pose:  44 Cluster:  44 Fr_nu: 895690 TotEn:    -7.10
@<TRIPOS>ATOM
      1 C1        -75.9397    1.4193  -35.6422 C.ar   1 LIG      -0.13100
      2 C2        -75.9937    0.7112  -36.8255 C.ar   1 LIG       0.28900
      3 C3        -75.9778    0.6607  -34.4902 C.ar   1 LIG       0.28900
      4 C4        -76.1076   -1.2599  -35.6991 C.ar   1 LIG       0.50700
      5 N1        -76.0782   -0.6337  -36.8909 N.ar   1 LIG      -0.71900
      6 N2        -76.0620   -0.6858  -34.4817 N.ar   1 LIG      -0.71900
      7 H1        -75.8722    2.4987  -35.6192 H      1 LIG       0.11500
      8 H2        -75.9699    1.2215  -37.7823 H      1 LIG       0.11400
      9 H3        -75.9412    1.1289  -33.5125 H      1 LIG       0.11400
     10 H4        -76.1763   -2.3406  -35.7219 H      1 LIG       0.14100
@<TRIPOS>BOND
      1       1       2 ar
      2       1       3 ar
      3       2       5 ar
      4       3       6 ar
      5       4       5 ar
      6       4       6 ar
      7       1       7 1
      8       2       8 1
      9       3       9 1
     10       4      10 1
@<TRIPOS>ALT_TYPE
CGenFF_4.0_ALT_TYPE_SET
CGenFF_4.0 1 CG2R61 2 CG2R61 3 CG2R61 4 CG2R64 5 NG2R62 6 NG2R62 7 HGR61 8 HGR62 9 HGR62 10 HGR62
@<TRIPOS>MOLECULE
pyrimidine
 10 10 0 0 0
****
USER_CHARGES
INVALID_CHARGES
Pose:  45 Cluster:  45 Fr_nu:  73072 TotEn:    -6.56
@<TRIPOS>ATOM
      1 C1        -71.0127   -5.5411  -49.4781 C.ar   1 LIG      -0.13100
      2 C2        -72.1006   -4.7846  -49.0925 C.ar   1 LIG       0.28900
      3 C3        -70.1249   -5.8658  -48.4729 C.ar   1 LIG       0.28900
      4 C4        -71.3781   -4.7528  -46.9375 C.ar   1 LIG       0.50700
      5 N1        -72.3153   -4.3716  -47.8262 N.ar   1 LIG      -0.71900
      6 N2        -70.2770   -5.4869  -47.1870 N.ar   1 LIG      -0.71900
      7 H1        -70.8654   -5.8586  -50.5016 H      1 LIG       0.11500
      8 H2        -72.8520   -4.4806  -49.8131 H      1 LIG       0.11400
      9 H3        -69.2395   -6.4571  -48.6801 H      1 LIG       0.11400
     10 H4        -71.5248   -4.4340  -45.9128 H      1 LIG       0.14100
@<TRIPOS>BOND
      1       1       2 ar
      2       1       3 ar
      3       2       5 ar
      4       3       6 ar
      5       4       5 ar
      6       4       6 ar
      7       1       7 1
      8       2       8 1
      9       3       9 1
     10       4      10 1
@<TRIPOS>ALT_TYPE
CGenFF_4.0_ALT_TYPE_SET
CGenFF_4.0 1 CG2R61 2 CG2R61 3 CG2R61 4 CG2R64 5 NG2R62 6 NG2R62 7 HGR61 8 HGR62 9 HGR62 10 HGR62
@<TRIPOS>MOLECULE
naphtalene
 18 19 0 0 0
****
USER_CHARGES
INVALID_CHARGES
Pose:   1 Cluster:   1 Fr_nu:   4126 TotEn:   -16.46
@<TRIPOS>ATOM
      1 C1        -71.2563   -7.9882  -44.1660 C.ar   1 LIG      -0.11500
      2 C2        -70.0778   -7.2643  -44.0121 C.ar   1 LIG      -0.11500
      3 C3        -71.5767   -6.4845  -48.7822 C.ar   1 LIG      -0.11500
      4 C4        -70.3981   -5.7606  -48.6281 C.ar   1 LIG      -0.11500
      5 C5        -71.9274   -7.9783  -45.3891 C.ar   1 LIG      -0.11700
      6 C6        -69.5657   -6.5278  -45.0804 C.ar   1 LIG      -0.11700
      7 C7        -72.0888   -7.2212  -47.7136 C.ar   1 LIG      -0.11700
      8 C8        -69.7270   -5.7704  -47.4050 C.ar   1 LIG      -0.11700
      9 C9        -71.4265   -7.2424  -46.4754 C.ar   1 LIG       0.00400
     10 C10       -70.2280   -6.5063  -46.3187 C.ar   1 LIG       0.00400
     11 H1        -71.6548   -8.5610  -43.3337 H      1 LIG       0.11500
     12 H2        -69.5559   -7.2729  -43.0595 H      1 LIG       0.11500
     13 H3        -72.0991   -6.4765  -49.7347 H      1 LIG       0.11500
     14 H4        -70.0009   -5.1869  -49.4603 H      1 LIG       0.11500
     15 H5        -72.8473   -8.5512  -45.4866 H      1 LIG       0.11500
     16 H6        -68.6426   -5.9697  -44.9377 H      1 LIG       0.11500
     17 H7        -73.0114   -7.7798  -47.8568 H      1 LIG       0.11500
     18 H8        -68.8075   -5.1969  -47.3071 H      1 LIG       0.11500
@<TRIPOS>BOND
      1       1       2 ar
      2       1       5 ar
      3       2       6 ar
      4       3       4 ar
      5       3       7 ar
      6       4       8 ar
      7       5       9 ar
      8       6      10 ar
      9       7       9 ar
     10       8      10 ar
     11       9      10 ar
     12       1      11 1
     13       2      12 1
     14       3      13 1
     15       4      14 1
     16       5      15 1
     17       6      16 1
     18       7      17 1
     19       8      18 1
@<TRIPOS>ALT_TYPE
CGenFF_4.0_ALT_TYPE_SET
CGenFF_4.0 1 CG2R61 2 CG2R61 3 CG2R61 4 CG2R61 5 CG2R61 6 CG2R61 7 CG2R61 8 CG2R61 9 CG2R61 10 CG2R61 11 HGR61 12 HGR61 13 HGR61 14 HGR61 15 HGR61 16 HGR61 17 HGR61 18 HGR61
@<TRIPOS>MOLECULE
naphtalene
 18 19 0 0 0
****
USER_CHARGES
INVALID_CHARGES
Pose:   2 Cluster:   2 Fr_nu:  10577 TotEn:   -15.49
@<TRIPOS>ATOM
      1 C1        -59.9428    3.2853  -41.6589 C.ar   1 LIG      -0.11500
      2 C2        -60.8393    2.9273  -40.6565 C.ar   1 LIG      -0.11500
      3 C3        -56.6880    4.5841  -38.2836 C.ar   1 LIG      -0.11500
      4 C4        -57.5846    4.2259  -37.2813 C.ar   1 LIG      -0.11500
      5 C5        -58.6848    3.7875  -41.3242 C.ar   1 LIG      -0.11700
      6 C6        -60.4815    3.0698  -39.3156 C.ar   1 LIG      -0.11700
      7 C7        -57.0458    4.4414  -39.6245 C.ar   1 LIG      -0.11700
      8 C8        -58.8426    3.7239  -37.6158 C.ar   1 LIG      -0.11700
      9 C9        -58.3078    3.9377  -39.9796 C.ar   1 LIG       0.00400
     10 C10       -59.2196    3.5736  -38.9604 C.ar   1 LIG       0.00400
     11 H1        -60.2220    3.1747  -42.7026 H      1 LIG       0.11500
     12 H2        -61.8182    2.5362  -40.9181 H      1 LIG       0.11500
     13 H3        -55.7086    4.9751  -38.0226 H      1 LIG       0.11500
     14 H4        -57.3053    4.3382  -36.2378 H      1 LIG       0.11500
     15 H5        -58.0002    4.0614  -42.1243 H      1 LIG       0.11500
     16 H6        -61.1980    2.7831  -38.5486 H      1 LIG       0.11500
     17 H7        -56.3289    4.7274  -40.3913 H      1 LIG       0.11500
     18 H8        -59.5276    3.4506  -36.8158 H      1 LIG       0.11500
@<TRIPOS>BOND
      1       1       2 ar
      2       1       5 ar
      3       2       6 ar
      4       3       4 ar
      5       3       7 ar
      6       4       8 ar
      7       5       9 ar
      8       6      10 ar
      9       7       9 ar
     10       8      10 ar
     11       9      10 ar
     12       1      11 1
     13       2      12 1
     14       3      13 1
     15       4      14 1
     16       5      15 1
     17       6      16 1
     18       7      17 1
     19       8      18 1
@<TRIPOS>ALT_TYPE
CGenFF_4.0_ALT_TYPE_SET
CGenFF_4.0 1 CG2R61 2 CG2R61 3 CG2R61 4 CG2R61 5 CG2R61 6 CG2R61 7 CG2R61 8 CG2R61 9 CG2R61 10 CG2R61 11 HGR61 12 HGR61 13 HGR61 14 HGR61 15 HGR61 16 HGR61 17 HGR61 18 HGR61
@<TRIPOS>MOLECULE
naphtalene
 18 19 0 0 0
****
USER_CHARGES
INVALID_CHARGES
Pose:   3 Cluster:   3 Fr_nu:  91600 TotEn:   -14.01
@<TRIPOS>ATOM
      1 C1        -74.2006  -24.2328  -45.3619 C.ar   1 LIG      -0.11500
      2 C2        -73.6023  -25.4139  -45.7905 C.ar   1 LIG      -0.11500
      3 C3        -71.2103  -24.1104  -41.5258 C.ar   1 LIG      -0.11500
      4 C4        -70.6120  -25.2916  -41.9545 C.ar   1 LIG      -0.11500
      5 C5        -73.7586  -23.6096  -44.1945 C.ar   1 LIG      -0.11700
      6 C6        -72.5598  -25.9764  -45.0537 C.ar   1 LIG      -0.11700
      7 C7        -72.2528  -23.5479  -42.2628 C.ar   1 LIG      -0.11700
      8 C8        -71.0539  -25.9149  -43.1219 C.ar   1 LIG      -0.11700
      9 C9        -72.7105  -24.1617  -43.4402 C.ar   1 LIG       0.00400
     10 C10       -72.1021  -25.3628  -43.8762 C.ar   1 LIG       0.00400
     11 H1        -75.0125  -23.7957  -45.9357 H      1 LIG       0.11500
     12 H2        -73.9469  -25.8982  -46.6996 H      1 LIG       0.11500
     13 H3        -70.8659  -23.6255  -40.6167 H      1 LIG       0.11500
     14 H4        -69.8011  -25.7290  -41.3796 H      1 LIG       0.11500
     15 H5        -74.2413  -22.6872  -43.8781 H      1 LIG       0.11500
     16 H6        -72.1063  -26.8999  -45.4077 H      1 LIG       0.11500
     17 H7        -72.7055  -22.6240  -41.9090 H      1 LIG       0.11500
     18 H8        -70.5719  -26.8378  -43.4381 H      1 LIG       0.11500
@<TRIPOS>BOND
      1       1       2 ar
      2       1       5 ar
      3       2       6 ar
      4       3       4 ar
      5       3       7 ar
      6       4       8 ar
      7       5       9 ar
      8       6      10 ar
      9       7       9 ar
     10       8      10 ar
     11       9      10 ar
     12       1      11 1
     13       2      12 1
     14       3      13 1
     15       4      14 1
     16       5      15 1
     17       6      16 1
     18       7      17 1
     19       8      18 1
@<TRIPOS>ALT_TYPE
CGenFF_4.0_ALT_TYPE_SET
CGenFF_4.0 1 CG2R61 2 CG2R61 3 CG2R61 4 CG2R61 5 CG2R61 6 CG2R61 7 CG2R61 8 CG2R61 9 CG2R61 10 CG2R61 11 HGR61 12 HGR61 13 HGR61 14 HGR61 15 HGR61 16 HGR61 17 HGR61 18 HGR61
@<TRIPOS>MOLECULE
naphtalene
 18 19 0 0 0
****
USER_CHARGES
INVALID_CHARGES
Pose:   4 Cluster:   4 Fr_nu: 125304 TotEn:   -13.66
@<TRIPOS>ATOM
      1 C1        -77.2062   -2.5146  -32.9651 C.ar   1 LIG      -0.11500
      2 C2        -78.5118   -2.0391  -33.0438 C.ar   1 LIG      -0.11500
      3 C3        -76.0130    0.1142  -36.8815 C.ar   1 LIG      -0.11500
      4 C4        -77.3186    0.5895  -36.9602 C.ar   1 LIG      -0.11500
      5 C5        -76.2547   -2.1007  -33.8977 C.ar   1 LIG      -0.11700
      6 C6        -78.8710   -1.1481  -34.0553 C.ar   1 LIG      -0.11700
      7 C7        -75.6538   -0.7769  -35.8699 C.ar   1 LIG      -0.11700
      8 C8        -78.2702    0.1757  -36.0276 C.ar   1 LIG      -0.11700
      9 C9        -76.5986   -1.2042  -34.9227 C.ar   1 LIG       0.00400
     10 C10       -77.9263   -0.7208  -35.0027 C.ar   1 LIG       0.00400
     11 H1        -76.9273   -3.2087  -32.1777 H      1 LIG       0.11500
     12 H2        -79.2517   -2.3618  -32.3171 H      1 LIG       0.11500
     13 H3        -75.2724    0.4366  -37.6080 H      1 LIG       0.11500
     14 H4        -77.5973    1.2825  -37.7486 H      1 LIG       0.11500
     15 H5        -75.2401   -2.4856  -33.8172 H      1 LIG       0.11500
     16 H6        -79.8971   -0.7889  -34.0974 H      1 LIG       0.11500
     17 H7        -74.6274   -1.1353  -35.8275 H      1 LIG       0.11500
     18 H8        -79.2850    0.5599  -36.1085 H      1 LIG       0.11500
@<TRIPOS>BOND
      1       1       2 ar
      2       1       5 ar
      3       2       6 ar
      4       3       4 ar
      5       3       7 ar
      6       4       8 ar
      7       5       9 ar
      8       6      10 ar
      9       7       9 ar
     10       8      10 ar
     11       9      10 ar
     12       1      11 1
     13       2      12 1
     14       3      13 1
     15       4      14 1
     16       5      15 1
     17       6      16 1
     18       7      17 1
     19       8      18 1
@<TRIPOS>ALT_TYPE
CGenFF_4.0_ALT_TYPE_SET
CGenFF_4.0 1 CG2R61 2 CG2R61 3 CG2R61 4 CG2R61 5 CG2R61 6 CG2R61 7 CG2R61 8 CG2R61 9 CG2R61 10 CG2R61 11 HGR61 12 HGR61 13 HGR61 14 HGR61 15 HGR61 16 HGR61 17 HGR61 18 HGR61
@<TRIPOS>MOLECULE
naphtalene
 18 19 0 0 0
****
USER_CHARGES
INVALID_CHARGES
Pose:   5 Cluster:   5 Fr_nu: 451526 TotEn:   -13.61
@<TRIPOS>ATOM
      1 C1        -59.3901    3.9075  -37.6838 C.ar   1 LIG      -0.11500
      2 C2        -60.0165    4.6122  -38.7075 C.ar   1 LIG      -0.11500
      3 C3        -55.3165    3.6784  -40.3346 C.ar   1 LIG      -0.11500
      4 C4        -55.9430    4.3831  -41.3582 C.ar   1 LIG      -0.11500
      5 C5        -58.0645    3.4969  -37.8280 C.ar   1 LIG      -0.11700
      6 C6        -59.3199    4.9090  -39.8792 C.ar   1 LIG      -0.11700
      7 C7        -56.0132    3.3816  -39.1628 C.ar   1 LIG      -0.11700
      8 C8        -57.2686    4.7936  -41.2141 C.ar   1 LIG      -0.11700
      9 C9        -57.3480    3.7870  -39.0006 C.ar   1 LIG       0.00400
     10 C10       -57.9851    4.5035  -40.0415 C.ar   1 LIG       0.00400
     11 H1        -59.9330    3.6762  -36.7721 H      1 LIG       0.11500
     12 H2        -61.0484    4.9315  -38.5941 H      1 LIG       0.11500
     13 H3        -54.2843    3.3588  -40.4473 H      1 LIG       0.11500
     14 H4        -55.4000    4.6128  -42.2702 H      1 LIG       0.11500
     15 H5        -57.5950    2.9469  -37.0150 H      1 LIG       0.11500
     16 H6        -59.8292    5.4614  -40.6661 H      1 LIG       0.11500
     17 H7        -55.5034    2.8300  -38.3757 H      1 LIG       0.11500
     18 H8        -57.7385    5.3430  -42.0274 H      1 LIG       0.11500
@<TRIPOS>BOND
      1       1       2 ar
      2       1       5 ar
      3       2       6 ar
      4       3       4 ar
      5       3       7 ar
      6       4       8 ar
      7       5       9 ar
      8       6      10 ar
      9       7       9 ar
     10       8      10 ar
     11       9      10 ar
     12       1      11 1
     13       2      12 1
     14       3      13 1
     15       4      14 1
     16       5      15 1
     17       6      16 1
     18       7      17 1
     19       8      18 1
@<TRIPOS>ALT_TYPE
CGenFF_4.0_ALT_TYPE_SET
CGenFF_4.0 1 CG2R61 2 CG2R61 3 CG2R61 4 CG2R61 5 CG2R61 6 CG2R61 7 CG2R61 8 CG2R61 9 CG2R61 10 CG2R61 11 HGR61 12 HGR61 13 HGR61 14 HGR61 15 HGR61 16 HGR61 17 HGR61 18 HGR61
@<TRIPOS>MOLECULE
naphtalene
 18 19 0 0 0
****
USER_CHARGES
INVALID_CHARGES
Pose:   6 Cluster:   6 Fr_nu:  10906 TotEn:   -13.36
@<TRIPOS>ATOM
      1 C1        -59.4667   -0.1200  -19.8266 C.ar   1 LIG      -0.11500
      2 C2        -58.5242    0.9039  -19.8266 C.ar   1 LIG      -0.11500
      3 C3        -59.4665   -0.1197  -24.6921 C.ar   1 LIG      -0.11500
      4 C4        -58.5240    0.9042  -24.6920 C.ar   1 LIG      -0.11500
      5 C5        -59.9398   -0.6338  -21.0344 C.ar   1 LIG      -0.11700
      6 C6        -58.0510    1.4179  -21.0341 C.ar   1 LIG      -0.11700
      7 C7        -59.9397   -0.6338  -23.4845 C.ar   1 LIG      -0.11700
      8 C8        -58.0509    1.4182  -23.4843 C.ar   1 LIG      -0.11700
      9 C9        -59.4746   -0.1284  -22.2594 C.ar   1 LIG       0.00400
     10 C10       -58.5161    0.9128  -22.2593 C.ar   1 LIG       0.00400
     11 H1        -59.8352   -0.5193  -18.8863 H      1 LIG       0.11500
     12 H2        -58.1564    1.3031  -18.8858 H      1 LIG       0.11500
     13 H3        -59.8347   -0.5195  -25.6328 H      1 LIG       0.11500
     14 H4        -58.1570    1.3041  -25.6326 H      1 LIG       0.11500
     15 H5        -60.6769   -1.4339  -21.0105 H      1 LIG       0.11500
     16 H6        -57.3138    2.2179  -21.0104 H      1 LIG       0.11500
     17 H7        -60.6762   -1.4342  -23.5085 H      1 LIG       0.11500
     18 H8        -57.3144    2.2188  -23.5080 H      1 LIG       0.11500
@<TRIPOS>BOND
      1       1       2 ar
      2       1       5 ar
      3       2       6 ar
      4       3       4 ar
      5       3       7 ar
      6       4       8 ar
      7       5       9 ar
      8       6      10 ar
      9       7       9 ar
     10       8      10 ar
     11       9      10 ar
     12       1      11 1
     13       2      12 1
     14       3      13 1
     15       4      14 1
     16       5      15 1
     17       6      16 1
     18       7      17 1
     19       8      18 1
@<TRIPOS>ALT_TYPE
CGenFF_4.0_ALT_TYPE_SET
CGenFF_4.0 1 CG2R61 2 CG2R61 3 CG2R61 4 CG2R61 5 CG2R61 6 CG2R61 7 CG2R61 8 CG2R61 9 CG2R61 10 CG2R61 11 HGR61 12 HGR61 13 HGR61 14 HGR61 15 HGR61 16 HGR61 17 HGR61 18 HGR61
@<TRIPOS>MOLECULE
naphtalene
 18 19 0 0 0
****
USER_CHARGES
INVALID_CHARGES
Pose:   7 Cluster:   7 Fr_nu: 342076 TotEn:   -13.28
@<TRIPOS>ATOM
      1 C1        -59.0007    0.4719  -25.3207 C.ar   1 LIG      -0.11500
      2 C2        -58.9596    1.2601  -24.1745 C.ar   1 LIG      -0.11500
      3 C3        -61.4774   -2.9368  -22.8877 C.ar   1 LIG      -0.11500
      4 C4        -61.4362   -2.1485  -21.7415 C.ar   1 LIG      -0.11500
      5 C5        -59.6361   -0.7699  -25.2921 C.ar   1 LIG      -0.11700
      6 C6        -59.5537    0.8098  -22.9953 C.ar   1 LIG      -0.11700
      7 C7        -60.8833   -2.4864  -24.0670 C.ar   1 LIG      -0.11700
      8 C8        -60.8008   -0.9068  -21.7700 C.ar   1 LIG      -0.11700
      9 C9        -60.2394   -1.2391  -24.1138 C.ar   1 LIG       0.00400
     10 C10       -60.1975   -0.4375  -22.9483 C.ar   1 LIG       0.00400
     11 H1        -58.5375    0.8228  -26.2383 H      1 LIG       0.11500
     12 H2        -58.4649    2.2268  -24.1979 H      1 LIG       0.11500
     13 H3        -61.9721   -3.9037  -22.8650 H      1 LIG       0.11500
     14 H4        -61.8983   -2.5005  -20.8239 H      1 LIG       0.11500
     15 H5        -59.6556   -1.3693  -26.1999 H      1 LIG       0.11500
     16 H6        -59.5099    1.4427  -22.1114 H      1 LIG       0.11500
     17 H7        -60.9278   -3.1191  -24.9510 H      1 LIG       0.11500
     18 H8        -60.7804   -0.3074  -20.8621 H      1 LIG       0.11500
@<TRIPOS>BOND
      1       1       2 ar
      2       1       5 ar
      3       2       6 ar
      4       3       4 ar
      5       3       7 ar
      6       4       8 ar
      7       5       9 ar
      8       6      10 ar
      9       7       9 ar
     10       8      10 ar
     11       9      10 ar
     12       1      11 1
     13       2      12 1
     14       3      13 1
     15       4      14 1
     16       5      15 1
     17       6      16 1
     18       7      17 1
     19       8      18 1
@<TRIPOS>ALT_TYPE
CGenFF_4.0_ALT_TYPE_SET
CGenFF_4.0 1 CG2R61 2 CG2R61 3 CG2R61 4 CG2R61 5 CG2R61 6 CG2R61 7 CG2R61 8 CG2R61 9 CG2R61 10 CG2R61 11 HGR61 12 HGR61 13 HGR61 14 HGR61 15 HGR61 16 HGR61 17 HGR61 18 HGR61
@<TRIPOS>MOLECULE
naphtalene
 18 19 0 0 0
****
USER_CHARGES
INVALID_CHARGES
Pose:   8 Cluster:   8 Fr_nu:   3839 TotEn:   -13.22
@<TRIPOS>ATOM
      1 C1        -59.5023    4.8817  -42.0420 C.ar   1 LIG      -0.11500
      2 C2        -60.1770    3.9801  -41.2243 C.ar   1 LIG      -0.11500
      3 C3        -55.6553    4.6988  -39.0688 C.ar   1 LIG      -0.11500
      4 C4        -56.3302    3.7972  -38.2511 C.ar   1 LIG      -0.11500
      5 C5        -58.2087    5.2888  -41.7144 C.ar   1 LIG      -0.11700
      6 C6        -59.5610    3.4821  -40.0760 C.ar   1 LIG      -0.11700
      7 C7        -56.2714    5.1967  -40.2173 C.ar   1 LIG      -0.11700
      8 C8        -57.6238    3.3901  -38.5786 C.ar   1 LIG      -0.11700
      9 C9        -57.5731    4.7978  -40.5623 C.ar   1 LIG       0.00400
     10 C10       -58.2594    3.8810  -39.7308 C.ar   1 LIG       0.00400
     11 H1        -59.9826    5.2694  -42.9356 H      1 LIG       0.11500
     12 H2        -61.1840    3.6636  -41.4804 H      1 LIG       0.11500
     13 H3        -54.6481    5.0157  -38.8133 H      1 LIG       0.11500
     14 H4        -55.8499    3.4109  -37.3570 H      1 LIG       0.11500
     15 H5        -57.7003    5.9947  -42.3680 H      1 LIG       0.11500
     16 H6        -60.1070    2.7779  -39.4516 H      1 LIG       0.11500
     17 H7        -55.7250    5.9002  -40.8419 H      1 LIG       0.11500
     18 H8        -58.1326    2.6847  -37.9247 H      1 LIG       0.11500
@<TRIPOS>BOND
      1       1       2 ar
      2       1       5 ar
      3       2       6 ar
      4       3       4 ar
      5       3       7 ar
      6       4       8 ar
      7       5       9 ar
      8       6      10 ar
      9       7       9 ar
     10       8      10 ar
     11       9      10 ar
     12       1      11 1
     13       2      12 1
     14       3      13 1
     15       4      14 1
     16       5      15 1
     17       6      16 1
     18       7      17 1
     19       8      18 1
@<TRIPOS>ALT_TYPE
CGenFF_4.0_ALT_TYPE_SET
CGenFF_4.0 1 CG2R61 2 CG2R61 3 CG2R61 4 CG2R61 5 CG2R61 6 CG2R61 7 CG2R61 8 CG2R61 9 CG2R61 10 CG2R61 11 HGR61 12 HGR61 13 HGR61 14 HGR61 15 HGR61 16 HGR61 17 HGR61 18 HGR61
@<TRIPOS>MOLECULE
naphtalene
 18 19 0 0 0
****
USER_CHARGES
INVALID_CHARGES
Pose:   9 Cluster:   9 Fr_nu:  20832 TotEn:   -13.01
@<TRIPOS>ATOM
      1 C1        -70.9875   -5.8710  -46.5163 C.ar   1 LIG      -0.11500
      2 C2        -71.5542   -4.6008  -46.5633 C.ar   1 LIG      -0.11500
      3 C3        -73.6333   -7.1941  -50.3792 C.ar   1 LIG      -0.11500
      4 C4        -74.2000   -5.9238  -50.4261 C.ar   1 LIG      -0.11500
      5 C5        -71.3598   -6.8370  -47.4516 C.ar   1 LIG      -0.11700
      6 C6        -72.4953   -4.2915  -47.5456 C.ar   1 LIG      -0.11700
      7 C7        -72.6921   -7.5032  -49.3968 C.ar   1 LIG      -0.11700
      8 C8        -73.8278   -4.9578  -49.4908 C.ar   1 LIG      -0.11700
      9 C9        -72.3057   -6.5432  -48.4474 C.ar   1 LIG       0.00400
     10 C10       -72.8819   -5.2515  -48.4951 C.ar   1 LIG       0.00400
     11 H1        -70.2553   -6.1113  -45.7510 H      1 LIG       0.11500
     12 H2        -71.2635   -3.8494  -45.8349 H      1 LIG       0.11500
     13 H3        -73.9235   -7.9460  -51.1076 H      1 LIG       0.11500
     14 H4        -74.9331   -5.6845  -51.1907 H      1 LIG       0.11500
     15 H5        -70.9041   -7.8234  -47.3956 H      1 LIG       0.11500
     16 H6        -72.9250   -3.2921  -47.5638 H      1 LIG       0.11500
     17 H7        -72.2620   -8.5024  -49.3793 H      1 LIG       0.11500
     18 H8        -74.2839   -3.9714  -49.5462 H      1 LIG       0.11500
@<TRIPOS>BOND
      1       1       2 ar
      2       1       5 ar
      3       2       6 ar
      4       3       4 ar
      5       3       7 ar
      6       4       8 ar
      7       5       9 ar
      8       6      10 ar
      9       7       9 ar
     10       8      10 ar
     11       9      10 ar
     12       1      11 1
     13       2      12 1
     14       3      13 1
     15       4      14 1
     16       5      15 1
     17       6      16 1
     18       7      17 1
     19       8      18 1
@<TRIPOS>ALT_TYPE
CGenFF_4.0_ALT_TYPE_SET
CGenFF_4.0 1 CG2R61 2 CG2R61 3 CG2R61 4 CG2R61 5 CG2R61 6 CG2R61 7 CG2R61 8 CG2R61 9 CG2R61 10 CG2R61 11 HGR61 12 HGR61 13 HGR61 14 HGR61 15 HGR61 16 HGR61 17 HGR61 18 HGR61
@<TRIPOS>MOLECULE
naphtalene
 18 19 0 0 0
****
USER_CHARGES
INVALID_CHARGES
Pose:  10 Cluster:  10 Fr_nu:  60586 TotEn:   -12.32
@<TRIPOS>ATOM
      1 C1        -60.4554    4.1273  -42.1203 C.ar   1 LIG      -0.11500
      2 C2        -60.6356    3.0657  -41.2386 C.ar   1 LIG      -0.11500
      3 C3        -57.6452    6.3716  -38.8433 C.ar   1 LIG      -0.11500
      4 C4        -57.8256    5.3100  -37.9616 C.ar   1 LIG      -0.11500
      5 C5        -59.6673    5.2172  -41.7494 C.ar   1 LIG      -0.11700
      6 C6        -60.0287    3.0899  -39.9827 C.ar   1 LIG      -0.11700
      7 C7        -58.2522    6.3474  -40.0993 C.ar   1 LIG      -0.11700
      8 C8        -58.6137    4.2201  -38.3324 C.ar   1 LIG      -0.11700
      9 C9        -59.0488    5.2584  -40.4892 C.ar   1 LIG       0.00400
     10 C10       -59.2322    4.1789  -39.5926 C.ar   1 LIG       0.00400
     11 H1        -60.9286    4.1081  -43.0977 H      1 LIG       0.11500
     12 H2        -61.2491    2.2176  -41.5284 H      1 LIG       0.11500
     13 H3        -57.0316    7.2202  -38.5541 H      1 LIG       0.11500
     14 H4        -57.3533    5.3303  -36.9839 H      1 LIG       0.11500
     15 H5        -59.5406    6.0361  -42.4546 H      1 LIG       0.11500
     16 H6        -60.1829    2.2489  -39.3097 H      1 LIG       0.11500
     17 H7        -58.0972    7.1880  -40.7724 H      1 LIG       0.11500
     18 H8        -58.7412    3.4014  -37.6270 H      1 LIG       0.11500
@<TRIPOS>BOND
      1       1       2 ar
      2       1       5 ar
      3       2       6 ar
      4       3       4 ar
      5       3       7 ar
      6       4       8 ar
      7       5       9 ar
      8       6      10 ar
      9       7       9 ar
     10       8      10 ar
     11       9      10 ar
     12       1      11 1
     13       2      12 1
     14       3      13 1
     15       4      14 1
     16       5      15 1
     17       6      16 1
     18       7      17 1
     19       8      18 1
@<TRIPOS>ALT_TYPE
CGenFF_4.0_ALT_TYPE_SET
CGenFF_4.0 1 CG2R61 2 CG2R61 3 CG2R61 4 CG2R61 5 CG2R61 6 CG2R61 7 CG2R61 8 CG2R61 9 CG2R61 10 CG2R61 11 HGR61 12 HGR61 13 HGR61 14 HGR61 15 HGR61 16 HGR61 17 HGR61 18 HGR61
@<TRIPOS>MOLECULE
naphtalene
 18 19 0 0 0
****
USER_CHARGES
INVALID_CHARGES
Pose:  11 Cluster:  11 Fr_nu:   2112 TotEn:   -11.98
@<TRIPOS>ATOM
      1 C1        -74.9954  -11.1599  -48.8418 C.ar   1 LIG      -0.11500
      2 C2        -76.0696  -12.0016  -48.5691 C.ar   1 LIG      -0.11500
      3 C3        -74.8218   -9.8633  -44.1555 C.ar   1 LIG      -0.11500
      4 C4        -75.8960  -10.7050  -43.8829 C.ar   1 LIG      -0.11500
      5 C5        -74.4132  -10.4156  -47.8155 C.ar   1 LIG      -0.11700
      6 C6        -76.5657  -12.1024  -47.2691 C.ar   1 LIG      -0.11700
      7 C7        -74.3257   -9.7626  -45.4557 C.ar   1 LIG      -0.11700
      8 C8        -76.4784  -11.4494  -44.9092 C.ar   1 LIG      -0.11700
      9 C9        -74.8996  -10.5045  -46.5010 C.ar   1 LIG       0.00400
     10 C10       -75.9920  -11.3604  -46.2237 C.ar   1 LIG       0.00400
     11 H1        -74.6100  -11.0815  -49.8542 H      1 LIG       0.11500
     12 H2        -76.5221  -12.5809  -49.3687 H      1 LIG       0.11500
     13 H3        -74.3688   -9.2837  -43.3561 H      1 LIG       0.11500
     14 H4        -76.2819  -10.7820  -42.8706 H      1 LIG       0.11500
     15 H5        -73.5747   -9.7637  -48.0518 H      1 LIG       0.11500
     16 H6        -77.4059  -12.7670  -47.0787 H      1 LIG       0.11500
     17 H7        -73.4851   -9.0986  -45.6457 H      1 LIG       0.11500
     18 H8        -77.3175  -12.1008  -44.6732 H      1 LIG       0.11500
@<TRIPOS>BOND
      1       1       2 ar
      2       1       5 ar
      3       2       6 ar
      4       3       4 ar
      5       3       7 ar
      6       4       8 ar
      7       5       9 ar
      8       6      10 ar
      9       7       9 ar
     10       8      10 ar
     11       9      10 ar
     12       1      11 1
     13       2      12 1
     14       3      13 1
     15       4      14 1
     16       5      15 1
     17       6      16 1
     18       7      17 1
     19       8      18 1
@<TRIPOS>ALT_TYPE
CGenFF_4.0_ALT_TYPE_SET
CGenFF_4.0 1 CG2R61 2 CG2R61 3 CG2R61 4 CG2R61 5 CG2R61 6 CG2R61 7 CG2R61 8 CG2R61 9 CG2R61 10 CG2R61 11 HGR61 12 HGR61 13 HGR61 14 HGR61 15 HGR61 16 HGR61 17 HGR61 18 HGR61
@<TRIPOS>MOLECULE
naphtalene
 18 19 0 0 0
****
USER_CHARGES
INVALID_CHARGES
Pose:  12 Cluster:  12 Fr_nu: 430849 TotEn:   -11.97
@<TRIPOS>ATOM
      1 C1        -55.2424  -23.3634  -24.5004 C.ar   1 LIG      -0.11500
      2 C2        -54.6710  -24.5206  -25.0210 C.ar   1 LIG      -0.11500
      3 C3        -59.4419  -24.4450  -26.7066 C.ar   1 LIG      -0.11500
      4 C4        -58.8703  -25.6023  -27.2271 C.ar   1 LIG      -0.11500
      5 C5        -56.5717  -23.0510  -24.7868 C.ar   1 LIG      -0.11700
      6 C6        -55.4264  -25.3700  -25.8298 C.ar   1 LIG      -0.11700
      7 C7        -58.6864  -23.5957  -25.8976 C.ar   1 LIG      -0.11700
      8 C8        -57.5411  -25.9147  -26.9409 C.ar   1 LIG      -0.11700
      9 C9        -57.3470  -23.8945  -25.5991 C.ar   1 LIG       0.00400
     10 C10       -56.7658  -25.0712  -26.1285 C.ar   1 LIG       0.00400
     11 H1        -54.6537  -22.7022  -23.8713 H      1 LIG       0.11500
     12 H2        -53.6361  -24.7630  -24.7972 H      1 LIG       0.11500
     13 H3        -60.4770  -24.2021  -26.9298 H      1 LIG       0.11500
     14 H4        -59.4591  -26.2623  -27.8573 H      1 LIG       0.11500
     15 H5        -56.9976  -22.1409  -24.3694 H      1 LIG       0.11500
     16 H6        -54.9593  -26.2695  -26.2254 H      1 LIG       0.11500
     17 H7        -59.1539  -22.6967  -25.5014 H      1 LIG       0.11500
     18 H8        -57.1147  -26.8244  -27.3588 H      1 LIG       0.11500
@<TRIPOS>BOND
      1       1       2 ar
      2       1       5 ar
      3       2       6 ar
      4       3       4 ar
      5       3       7 ar
      6       4       8 ar
      7       5       9 ar
      8       6      10 ar
      9       7       9 ar
     10       8      10 ar
     11       9      10 ar
     12       1      11 1
     13       2      12 1
     14       3      13 1
     15       4      14 1
     16       5      15 1
     17       6      16 1
     18       7      17 1
     19       8      18 1
@<TRIPOS>ALT_TYPE
CGenFF_4.0_ALT_TYPE_SET
CGenFF_4.0 1 CG2R61 2 CG2R61 3 CG2R61 4 CG2R61 5 CG2R61 6 CG2R61 7 CG2R61 8 CG2R61 9 CG2R61 10 CG2R61 11 HGR61 12 HGR61 13 HGR61 14 HGR61 15 HGR61 16 HGR61 17 HGR61 18 HGR61
@<TRIPOS>MOLECULE
naphtalene
 18 19 0 0 0
****
USER_CHARGES
INVALID_CHARGES
Pose:  13 Cluster:  13 Fr_nu:  12578 TotEn:   -11.96
@<TRIPOS>ATOM
      1 C1        -51.2977  -11.6253  -46.0729 C.ar   1 LIG      -0.11500
      2 C2        -50.9185  -10.7670  -45.0451 C.ar   1 LIG      -0.11500
      3 C3        -49.5649  -15.4088  -43.5519 C.ar   1 LIG      -0.11500
      4 C4        -49.1858  -14.5504  -42.5242 C.ar   1 LIG      -0.11500
      5 C5        -51.0578  -12.9953  -45.9630 C.ar   1 LIG      -0.11700
      6 C6        -50.2983  -11.2751  -43.9035 C.ar   1 LIG      -0.11700
      7 C7        -50.1853  -14.9006  -44.6935 C.ar   1 LIG      -0.11700
      8 C8        -49.4255  -13.1803  -42.6340 C.ar   1 LIG      -0.11700
      9 C9        -50.4344  -13.5243  -44.8210 C.ar   1 LIG       0.00400
     10 C10       -50.0489  -12.6514  -43.7760 C.ar   1 LIG       0.00400
     11 H1        -51.7800  -11.2291  -46.9616 H      1 LIG       0.11500
     12 H2        -51.1060   -9.7006  -45.1315 H      1 LIG       0.11500
     13 H3        -49.3778  -16.4755  -43.4660 H      1 LIG       0.11500
     14 H4        -48.7022  -14.9470  -41.6363 H      1 LIG       0.11500
     15 H5        -51.3623  -13.6476  -46.7789 H      1 LIG       0.11500
     16 H6        -50.0109  -10.5858  -43.1123 H      1 LIG       0.11500
     17 H7        -50.4733  -15.5901  -45.4843 H      1 LIG       0.11500
     18 H8        -49.1204  -12.5278  -41.8185 H      1 LIG       0.11500
@<TRIPOS>BOND
      1       1       2 ar
      2       1       5 ar
      3       2       6 ar
      4       3       4 ar
      5       3       7 ar
      6       4       8 ar
      7       5       9 ar
      8       6      10 ar
      9       7       9 ar
     10       8      10 ar
     11       9      10 ar
     12       1      11 1
     13       2      12 1
     14       3      13 1
     15       4      14 1
     16       5      15 1
     17       6      16 1
     18       7      17 1
     19       8      18 1
@<TRIPOS>ALT_TYPE
CGenFF_4.0_ALT_TYPE_SET
CGenFF_4.0 1 CG2R61 2 CG2R61 3 CG2R61 4 CG2R61 5 CG2R61 6 CG2R61 7 CG2R61 8 CG2R61 9 CG2R61 10 CG2R61 11 HGR61 12 HGR61 13 HGR61 14 HGR61 15 HGR61 16 HGR61 17 HGR61 18 HGR61
@<TRIPOS>MOLECULE
naphtalene
 18 19 0 0 0
****
USER_CHARGES
INVALID_CHARGES
Pose:  14 Cluster:  14 Fr_nu: 130598 TotEn:   -11.44
@<TRIPOS>ATOM
      1 C1        -64.9277  -22.2510  -24.9218 C.ar   1 LIG      -0.11500
      2 C2        -64.9170  -23.1148  -26.0130 C.ar   1 LIG      -0.11500
      3 C3        -60.1163  -21.6617  -25.3415 C.ar   1 LIG      -0.11500
      4 C4        -60.1057  -22.5255  -26.4327 C.ar   1 LIG      -0.11500
      5 C5        -63.7387  -21.6712  -24.4783 C.ar   1 LIG      -0.11700
      6 C6        -63.7175  -23.4020  -26.6649 C.ar   1 LIG      -0.11700
      7 C7        -61.3159  -21.3744  -24.6896 C.ar   1 LIG      -0.11700
      8 C8        -61.2946  -23.1054  -26.8763 C.ar   1 LIG      -0.11700
      9 C9        -62.5220  -21.9491  -25.1225 C.ar   1 LIG       0.00400
     10 C10       -62.5113  -22.8275  -26.2321 C.ar   1 LIG       0.00400
     11 H1        -65.8617  -22.0282  -24.4144 H      1 LIG       0.11500
     12 H2        -65.8432  -23.5654  -26.3577 H      1 LIG       0.11500
     13 H3        -59.1903  -21.2105  -24.9964 H      1 LIG       0.11500
     14 H4        -59.1712  -22.7491  -26.9389 H      1 LIG       0.11500
     15 H5        -63.7707  -20.9994  -23.6231 H      1 LIG       0.11500
     16 H6        -63.7328  -24.0796  -27.5161 H      1 LIG       0.11500
     17 H7        -61.3005  -20.6962  -23.8390 H      1 LIG       0.11500
     18 H8        -61.2628  -23.7779  -27.7311 H      1 LIG       0.11500
@<TRIPOS>BOND
      1       1       2 ar
      2       1       5 ar
      3       2       6 ar
      4       3       4 ar
      5       3       7 ar
      6       4       8 ar
      7       5       9 ar
      8       6      10 ar
      9       7       9 ar
     10       8      10 ar
     11       9      10 ar
     12       1      11 1
     13       2      12 1
     14       3      13 1
     15       4      14 1
     16       5      15 1
     17       6      16 1
     18       7      17 1
     19       8      18 1
@<TRIPOS>ALT_TYPE
CGenFF_4.0_ALT_TYPE_SET
CGenFF_4.0 1 CG2R61 2 CG2R61 3 CG2R61 4 CG2R61 5 CG2R61 6 CG2R61 7 CG2R61 8 CG2R61 9 CG2R61 10 CG2R61 11 HGR61 12 HGR61 13 HGR61 14 HGR61 15 HGR61 16 HGR61 17 HGR61 18 HGR61
@<TRIPOS>MOLECULE
naphtalene
 18 19 0 0 0
****
USER_CHARGES
INVALID_CHARGES
Pose:  15 Cluster:  15 Fr_nu: 193863 TotEn:   -11.33
@<TRIPOS>ATOM
      1 C1        -75.3405  -15.7935  -27.0692 C.ar   1 LIG      -0.11500
      2 C2        -76.6481  -15.3384  -27.2097 C.ar   1 LIG      -0.11500
      3 C3        -76.8198  -20.3329  -28.0064 C.ar   1 LIG      -0.11500
      4 C4        -78.1274  -19.8777  -28.1469 C.ar   1 LIG      -0.11500
      5 C5        -75.0513  -17.1487  -27.2313 C.ar   1 LIG      -0.11700
      6 C6        -77.6716  -16.2366  -27.5129 C.ar   1 LIG      -0.11700
      7 C7        -75.7962  -19.4346  -27.7033 C.ar   1 LIG      -0.11700
      8 C8        -78.4167  -18.5225  -27.9847 C.ar   1 LIG      -0.11700
      9 C9        -76.0691  -18.0671  -27.5366 C.ar   1 LIG       0.00400
     10 C10       -77.3989  -17.6042  -27.6795 C.ar   1 LIG       0.00400
     11 H1        -74.5442  -15.0939  -26.8326 H      1 LIG       0.11500
     12 H2        -76.8721  -14.2832  -27.0836 H      1 LIG       0.11500
     13 H3        -76.5950  -21.3882  -28.1326 H      1 LIG       0.11500
     14 H4        -78.9235  -20.5780  -28.3821 H      1 LIG       0.11500
     15 H5        -74.0220  -17.4821  -27.1165 H      1 LIG       0.11500
     16 H6        -78.6864  -15.8586  -27.6187 H      1 LIG       0.11500
     17 H7        -74.7814  -19.8126  -27.5984 H      1 LIG       0.11500
     18 H8        -79.4461  -18.1890  -28.0988 H      1 LIG       0.11500
@<TRIPOS>BOND
      1       1       2 ar
      2       1       5 ar
      3       2       6 ar
      4       3       4 ar
      5       3       7 ar
      6       4       8 ar
      7       5       9 ar
      8       6      10 ar
      9       7       9 ar
     10       8      10 ar
     11       9      10 ar
     12       1      11 1
     13       2      12 1
     14       3      13 1
     15       4      14 1
     16       5      15 1
     17       6      16 1
     18       7      17 1
     19       8      18 1
@<TRIPOS>ALT_TYPE
CGenFF_4.0_ALT_TYPE_SET
CGenFF_4.0 1 CG2R61 2 CG2R61 3 CG2R61 4 CG2R61 5 CG2R61 6 CG2R61 7 CG2R61 8 CG2R61 9 CG2R61 10 CG2R61 11 HGR61 12 HGR61 13 HGR61 14 HGR61 15 HGR61 16 HGR61 17 HGR61 18 HGR61
@<TRIPOS>MOLECULE
naphtalene
 18 19 0 0 0
****
USER_CHARGES
INVALID_CHARGES
Pose:  16 Cluster:  16 Fr_nu:  35965 TotEn:   -11.20
@<TRIPOS>ATOM
      1 C1        -79.7758  -16.6607  -47.9642 C.ar   1 LIG      -0.11500
      2 C2        -80.3679  -16.0255  -49.0518 C.ar   1 LIG      -0.11500
      3 C3        -75.6301  -14.2624  -48.8213 C.ar   1 LIG      -0.11500
      4 C4        -76.2224  -13.6273  -49.9088 C.ar   1 LIG      -0.11500
      5 C5        -78.4495  -16.3841  -47.6311 C.ar   1 LIG      -0.11700
      6 C6        -79.6363  -15.1115  -49.8103 C.ar   1 LIG      -0.11700
      7 C7        -76.3619  -15.1765  -48.0626 C.ar   1 LIG      -0.11700
      8 C8        -77.5486  -13.9038  -50.2421 C.ar   1 LIG      -0.11700
      9 C9        -77.6979  -15.4669  -48.3836 C.ar   1 LIG       0.00400
     10 C10       -78.3002  -14.8211  -49.4895 C.ar   1 LIG       0.00400
     11 H1        -80.3457  -17.3726  -47.3744 H      1 LIG       0.11500
     12 H2        -81.4006  -16.2413  -49.3101 H      1 LIG       0.11500
     13 H3        -74.5973  -14.0469  -48.5622 H      1 LIG       0.11500
     14 H4        -75.6516  -12.9166  -50.4991 H      1 LIG       0.11500
     15 H5        -78.0069  -16.8927  -46.7771 H      1 LIG       0.11500
     16 H6        -80.1196  -14.6264  -50.6559 H      1 LIG       0.11500
     17 H7        -75.8787  -15.6608  -47.2167 H      1 LIG       0.11500
     18 H8        -77.9912  -13.3959  -51.0965 H      1 LIG       0.11500
@<TRIPOS>BOND
      1       1       2 ar
      2       1       5 ar
      3       2       6 ar
      4       3       4 ar
      5       3       7 ar
      6       4       8 ar
      7       5       9 ar
      8       6      10 ar
      9       7       9 ar
     10       8      10 ar
     11       9      10 ar
     12       1      11 1
     13       2      12 1
     14       3      13 1
     15       4      14 1
     16       5      15 1
     17       6      16 1
     18       7      17 1
     19       8      18 1
@<TRIPOS>ALT_TYPE
CGenFF_4.0_ALT_TYPE_SET
CGenFF_4.0 1 CG2R61 2 CG2R61 3 CG2R61 4 CG2R61 5 CG2R61 6 CG2R61 7 CG2R61 8 CG2R61 9 CG2R61 10 CG2R61 11 HGR61 12 HGR61 13 HGR61 14 HGR61 15 HGR61 16 HGR61 17 HGR61 18 HGR61
@<TRIPOS>MOLECULE
naphtalene
 18 19 0 0 0
****
USER_CHARGES
INVALID_CHARGES
Pose:  17 Cluster:  17 Fr_nu: 211393 TotEn:   -10.95
@<TRIPOS>ATOM
      1 C1        -80.6553   -9.8908  -32.2233 C.ar   1 LIG      -0.11500
      2 C2        -80.7087   -9.6517  -30.8533 C.ar   1 LIG      -0.11500
      3 C3        -79.3515   -5.2647  -32.9797 C.ar   1 LIG      -0.11500
      4 C4        -79.4050   -5.0257  -31.6097 C.ar   1 LIG      -0.11500
      5 C5        -80.3048   -8.8625  -33.0987 C.ar   1 LIG      -0.11700
      6 C6        -80.4119   -8.3835  -30.3534 C.ar   1 LIG      -0.11700
      7 C7        -79.6483   -6.5330  -33.4796 C.ar   1 LIG      -0.11700
      8 C8        -79.7555   -6.0539  -30.7343 C.ar   1 LIG      -0.11700
      9 C9        -80.0029   -7.5797  -32.6130 C.ar   1 LIG       0.00400
     10 C10       -80.0573   -7.3367  -31.2199 C.ar   1 LIG       0.00400
     11 H1        -80.8869  -10.8782  -32.6119 H      1 LIG       0.11500
     12 H2        -80.9813  -10.4530  -30.1727 H      1 LIG       0.11500
     13 H3        -79.0787   -4.4637  -33.6610 H      1 LIG       0.11500
     14 H4        -79.1746   -4.0378  -31.2218 H      1 LIG       0.11500
     15 H5        -80.2699   -9.0721  -34.1658 H      1 LIG       0.11500
     16 H6        -80.4595   -8.2194  -29.2789 H      1 LIG       0.11500
     17 H7        -79.5998   -6.6972  -34.5541 H      1 LIG       0.11500
     18 H8        -79.7912   -5.8443  -29.6671 H      1 LIG       0.11500
@<TRIPOS>BOND
      1       1       2 ar
      2       1       5 ar
      3       2       6 ar
      4       3       4 ar
      5       3       7 ar
      6       4       8 ar
      7       5       9 ar
      8       6      10 ar
      9       7       9 ar
     10       8      10 ar
     11       9      10 ar
     12       1      11 1
     13       2      12 1
     14       3      13 1
     15       4      14 1
     16       5      15 1
     17       6      16 1
     18       7      17 1
     19       8      18 1
@<TRIPOS>ALT_TYPE
CGenFF_4.0_ALT_TYPE_SET
CGenFF_4.0 1 CG2R61 2 CG2R61 3 CG2R61 4 CG2R61 5 CG2R61 6 CG2R61 7 CG2R61 8 CG2R61 9 CG2R61 10 CG2R61 11 HGR61 12 HGR61 13 HGR61 14 HGR61 15 HGR61 16 HGR61 17 HGR61 18 HGR61
@<TRIPOS>MOLECULE
naphtalene
 18 19 0 0 0
****
USER_CHARGES
INVALID_CHARGES
Pose:  18 Cluster:  18 Fr_nu:  96549 TotEn:   -10.93
@<TRIPOS>ATOM
      1 C1        -57.3830  -20.7860  -40.2519 C.ar   1 LIG      -0.11500
      2 C2        -56.0371  -20.5842  -40.5428 C.ar   1 LIG      -0.11500
      3 C3        -56.1564  -22.9054  -36.0476 C.ar   1 LIG      -0.11500
      4 C4        -54.8105  -22.7036  -36.3386 C.ar   1 LIG      -0.11500
      5 C5        -57.7541  -21.4134  -39.0622 C.ar   1 LIG      -0.11700
      6 C6        -55.0571  -21.0089  -39.6453 C.ar   1 LIG      -0.11700
      7 C7        -57.1364  -22.4806  -36.9451 C.ar   1 LIG      -0.11700
      8 C8        -54.4393  -22.0763  -37.5282 C.ar   1 LIG      -0.11700
      9 C9        -56.7810  -21.8474  -38.1473 C.ar   1 LIG       0.00400
     10 C10       -55.4124  -21.6422  -38.4432 C.ar   1 LIG       0.00400
     11 H1        -58.1455  -20.4557  -40.9512 H      1 LIG       0.11500
     12 H2        -55.7493  -20.0955  -41.4691 H      1 LIG       0.11500
     13 H3        -56.4449  -23.3941  -35.1212 H      1 LIG       0.11500
     14 H4        -54.0484  -23.0354  -35.6396 H      1 LIG       0.11500
     15 H5        -58.8121  -21.5610  -38.8558 H      1 LIG       0.11500
     16 H6        -54.0111  -20.8404  -39.8930 H      1 LIG       0.11500
     17 H7        -58.1823  -22.6485  -36.6969 H      1 LIG       0.11500
     18 H8        -53.3812  -21.9292  -37.7352 H      1 LIG       0.11500
@<TRIPOS>BOND
      1       1       2 ar
      2       1       5 ar
      3       2       6 ar
      4       3       4 ar
      5       3       7 ar
      6       4       8 ar
      7       5       9 ar
      8       6      10 ar
      9       7       9 ar
     10       8      10 ar
     11       9      10 ar
     12       1      11 1
     13       2      12 1
     14       3      13 1
     15       4      14 1
     16       5      15 1
     17       6      16 1
     18       7      17 1
     19       8      18 1
@<TRIPOS>ALT_TYPE
CGenFF_4.0_ALT_TYPE_SET
CGenFF_4.0 1 CG2R61 2 CG2R61 3 CG2R61 4 CG2R61 5 CG2R61 6 CG2R61 7 CG2R61 8 CG2R61 9 CG2R61 10 CG2R61 11 HGR61 12 HGR61 13 HGR61 14 HGR61 15 HGR61 16 HGR61 17 HGR61 18 HGR61
@<TRIPOS>MOLECULE
naphtalene
 18 19 0 0 0
****
USER_CHARGES
INVALID_CHARGES
Pose:  19 Cluster:  19 Fr_nu:  21092 TotEn:   -10.88
@<TRIPOS>ATOM
      1 C1        -60.2498    5.6791  -39.0225 C.ar   1 LIG      -0.11500
      2 C2        -60.0987    4.3140  -38.7979 C.ar   1 LIG      -0.11500
      3 C3        -55.4420    6.2834  -38.5832 C.ar   1 LIG      -0.11500
      4 C4        -55.2910    4.9183  -38.3586 C.ar   1 LIG      -0.11500
      5 C5        -59.1322    6.5143  -39.0262 C.ar   1 LIG      -0.11700
      6 C6        -58.8296    3.7788  -38.5762 C.ar   1 LIG      -0.11700
      7 C7        -56.7112    6.8186  -38.8050 C.ar   1 LIG      -0.11700
      8 C8        -56.4085    4.0830  -38.3549 C.ar   1 LIG      -0.11700
      9 C9        -57.8472    5.9928  -38.8047 C.ar   1 LIG       0.00400
     10 C10       -57.6936    4.6046  -38.5763 C.ar   1 LIG       0.00400
     11 H1        -61.2381    6.0954  -39.1945 H      1 LIG       0.11500
     12 H2        -60.9693    3.6647  -38.7955 H      1 LIG       0.11500
     13 H3        -54.5716    6.9334  -38.5859 H      1 LIG       0.11500
     14 H4        -54.3027    4.5028  -38.1853 H      1 LIG       0.11500
     15 H5        -59.2741    7.5784  -39.2034 H      1 LIG       0.11500
     16 H6        -58.7349    2.7087  -38.4033 H      1 LIG       0.11500
     17 H7        -56.8056    7.8885  -38.9786 H      1 LIG       0.11500
     18 H8        -56.2670    3.0189  -38.1768 H      1 LIG       0.11500
@<TRIPOS>BOND
      1       1       2 ar
      2       1       5 ar
      3       2       6 ar
      4       3       4 ar
      5       3       7 ar
      6       4       8 ar
      7       5       9 ar
      8       6      10 ar
      9       7       9 ar
     10       8      10 ar
     11       9      10 ar
     12       1      11 1
     13       2      12 1
     14       3      13 1
     15       4      14 1
     16       5      15 1
     17       6      16 1
     18       7      17 1
     19       8      18 1
@<TRIPOS>ALT_TYPE
CGenFF_4.0_ALT_TYPE_SET
CGenFF_4.0 1 CG2R61 2 CG2R61 3 CG2R61 4 CG2R61 5 CG2R61 6 CG2R61 7 CG2R61 8 CG2R61 9 CG2R61 10 CG2R61 11 HGR61 12 HGR61 13 HGR61 14 HGR61 15 HGR61 16 HGR61 17 HGR61 18 HGR61
@<TRIPOS>MOLECULE
naphtalene
 18 19 0 0 0
****
USER_CHARGES
INVALID_CHARGES
Pose:  20 Cluster:  20 Fr_nu:  78662 TotEn:   -10.80
@<TRIPOS>ATOM
      1 C1        -80.8334    1.4327  -34.9976 C.ar   1 LIG      -0.11500
      2 C2        -80.0981    2.2266  -35.8727 C.ar   1 LIG      -0.11500
      3 C3        -77.3624   -1.9724  -35.1705 C.ar   1 LIG      -0.11500
      4 C4        -76.6271   -1.1785  -36.0456 C.ar   1 LIG      -0.11500
      5 C5        -80.3409    0.1890  -34.6013 C.ar   1 LIG      -0.11700
      6 C6        -78.8675    1.7800  -36.3548 C.ar   1 LIG      -0.11700
      7 C7        -78.5931   -1.5257  -34.6883 C.ar   1 LIG      -0.11700
      8 C8        -77.1196    0.0653  -36.4420 C.ar   1 LIG      -0.11700
      9 C9        -79.1041   -0.2766  -35.0767 C.ar   1 LIG       0.00400
     10 C10       -78.3564    0.5308  -35.9666 C.ar   1 LIG       0.00400
     11 H1        -81.7916    1.7807  -34.6230 H      1 LIG       0.11500
     12 H2        -80.4823    3.1948  -36.1804 H      1 LIG       0.11500
     13 H3        -76.9786   -2.9409  -34.8622 H      1 LIG       0.11500
     14 H4        -75.6697   -1.5275  -36.4209 H      1 LIG       0.11500
     15 H5        -80.9330   -0.4150  -33.9168 H      1 LIG       0.11500
     16 H6        -78.3094    2.4174  -37.0376 H      1 LIG       0.11500
     17 H7        -79.1505   -2.1629  -34.0049 H      1 LIG       0.11500
     18 H8        -76.5280    0.6691  -37.1272 H      1 LIG       0.11500
@<TRIPOS>BOND
      1       1       2 ar
      2       1       5 ar
      3       2       6 ar
      4       3       4 ar
      5       3       7 ar
      6       4       8 ar
      7       5       9 ar
      8       6      10 ar
      9       7       9 ar
     10       8      10 ar
     11       9      10 ar
     12       1      11 1
     13       2      12 1
     14       3      13 1
     15       4      14 1
     16       5      15 1
     17       6      16 1
     18       7      17 1
     19       8      18 1
@<TRIPOS>ALT_TYPE
CGenFF_4.0_ALT_TYPE_SET
CGenFF_4.0 1 CG2R61 2 CG2R61 3 CG2R61 4 CG2R61 5 CG2R61 6 CG2R61 7 CG2R61 8 CG2R61 9 CG2R61 10 CG2R61 11 HGR61 12 HGR61 13 HGR61 14 HGR61 15 HGR61 16 HGR61 17 HGR61 18 HGR61
@<TRIPOS>MOLECULE
naphtalene
 18 19 0 0 0
****
USER_CHARGES
INVALID_CHARGES
Pose:  21 Cluster:  21 Fr_nu: 459864 TotEn:   -10.71
@<TRIPOS>ATOM
      1 C1        -59.2500    1.4123  -25.3869 C.ar   1 LIG      -0.11500
      2 C2        -58.9704    0.1088  -25.7862 C.ar   1 LIG      -0.11500
      3 C3        -63.7839    0.0836  -24.2248 C.ar   1 LIG      -0.11500
      4 C4        -63.5042   -1.2199  -24.6241 C.ar   1 LIG      -0.11500
      5 C5        -60.5158    1.7368  -24.8980 C.ar   1 LIG      -0.11700
      6 C6        -59.9553   -0.8753  -25.6981 C.ar   1 LIG      -0.11700
      7 C7        -62.7989    1.0677  -24.3128 C.ar   1 LIG      -0.11700
      8 C8        -62.2385   -1.5445  -25.1131 C.ar   1 LIG      -0.11700
      9 C9        -61.5194    0.7589  -24.8025 C.ar   1 LIG       0.00400
     10 C10       -61.2349   -0.5666  -25.2086 C.ar   1 LIG       0.00400
     11 H1        -58.4830    2.1781  -25.4562 H      1 LIG       0.11500
     12 H2        -57.9846   -0.1428  -26.1664 H      1 LIG       0.11500
     13 H3        -64.7697    0.3358  -23.8443 H      1 LIG       0.11500
     14 H4        -64.2720   -1.9850  -24.5559 H      1 LIG       0.11500
     15 H5        -60.7121    2.7623  -24.5920 H      1 LIG       0.11500
     16 H6        -59.7144   -1.8878  -26.0154 H      1 LIG       0.11500
     17 H7        -63.0397    2.0799  -23.9947 H      1 LIG       0.11500
     18 H8        -62.0421   -2.5699  -25.4198 H      1 LIG       0.11500
@<TRIPOS>BOND
      1       1       2 ar
      2       1       5 ar
      3       2       6 ar
      4       3       4 ar
      5       3       7 ar
      6       4       8 ar
      7       5       9 ar
      8       6      10 ar
      9       7       9 ar
     10       8      10 ar
     11       9      10 ar
     12       1      11 1
     13       2      12 1
     14       3      13 1
     15       4      14 1
     16       5      15 1
     17       6      16 1
     18       7      17 1
     19       8      18 1
@<TRIPOS>ALT_TYPE
CGenFF_4.0_ALT_TYPE_SET
CGenFF_4.0 1 CG2R61 2 CG2R61 3 CG2R61 4 CG2R61 5 CG2R61 6 CG2R61 7 CG2R61 8 CG2R61 9 CG2R61 10 CG2R61 11 HGR61 12 HGR61 13 HGR61 14 HGR61 15 HGR61 16 HGR61 17 HGR61 18 HGR61
@<TRIPOS>MOLECULE
naphtalene
 18 19 0 0 0
****
USER_CHARGES
INVALID_CHARGES
Pose:  22 Cluster:  22 Fr_nu: 160921 TotEn:   -10.44
@<TRIPOS>ATOM
      1 C1        -72.0359  -25.5981  -43.1233 C.ar   1 LIG      -0.11500
      2 C2        -72.1733  -24.4347  -42.3719 C.ar   1 LIG      -0.11500
      3 C3        -67.7187  -26.4329  -41.0405 C.ar   1 LIG      -0.11500
      4 C4        -67.8563  -25.2696  -40.2891 C.ar   1 LIG      -0.11500
      5 C5        -70.8952  -26.3892  -42.9834 C.ar   1 LIG      -0.11700
      6 C6        -71.1709  -24.0580  -41.4778 C.ar   1 LIG      -0.11700
      7 C7        -68.7213  -26.8097  -41.9346 C.ar   1 LIG      -0.11700
      8 C8        -68.9969  -24.4783  -40.4289 C.ar   1 LIG      -0.11700
      9 C9        -69.8761  -26.0253  -42.0882 C.ar   1 LIG       0.00400
     10 C10       -70.0160  -24.8423  -41.3242 C.ar   1 LIG       0.00400
     11 H1        -72.8164  -25.8905  -43.8196 H      1 LIG       0.11500
     12 H2        -73.0618  -23.8197  -42.4813 H      1 LIG       0.11500
     13 H3        -66.8304  -27.0486  -40.9314 H      1 LIG       0.11500
     14 H4        -67.0749  -24.9768  -39.5940 H      1 LIG       0.11500
     15 H5        -70.8088  -27.2942  -43.5813 H      1 LIG       0.11500
     16 H6        -71.2997  -23.1450  -40.9002 H      1 LIG       0.11500
     17 H7        -68.5927  -27.7231  -42.5114 H      1 LIG       0.11500
     18 H8        -69.0832  -23.5729  -39.8317 H      1 LIG       0.11500
@<TRIPOS>BOND
      1       1       2 ar
      2       1       5 ar
      3       2       6 ar
      4       3       4 ar
      5       3       7 ar
      6       4       8 ar
      7       5       9 ar
      8       6      10 ar
      9       7       9 ar
     10       8      10 ar
     11       9      10 ar
     12       1      11 1
     13       2      12 1
     14       3      13 1
     15       4      14 1
     16       5      15 1
     17       6      16 1
     18       7      17 1
     19       8      18 1
@<TRIPOS>ALT_TYPE
CGenFF_4.0_ALT_TYPE_SET
CGenFF_4.0 1 CG2R61 2 CG2R61 3 CG2R61 4 CG2R61 5 CG2R61 6 CG2R61 7 CG2R61 8 CG2R61 9 CG2R61 10 CG2R61 11 HGR61 12 HGR61 13 HGR61 14 HGR61 15 HGR61 16 HGR61 17 HGR61 18 HGR61
@<TRIPOS>MOLECULE
naphtalene
 18 19 0 0 0
****
USER_CHARGES
INVALID_CHARGES
Pose:  23 Cluster:  23 Fr_nu:  15528 TotEn:   -10.38
@<TRIPOS>ATOM
      1 C1        -64.5062    1.0176  -26.2002 C.ar   1 LIG      -0.11500
      2 C2        -65.1634   -0.1507  -25.8261 C.ar   1 LIG      -0.11500
      3 C3        -60.2581   -0.9468  -24.8708 C.ar   1 LIG      -0.11500
      4 C4        -60.9154   -2.1151  -24.4967 C.ar   1 LIG      -0.11500
      5 C5        -63.1218    1.1164  -26.0580 C.ar   1 LIG      -0.11700
      6 C6        -64.4390   -1.2247  -25.3084 C.ar   1 LIG      -0.11700
      7 C7        -60.9826    0.1272  -25.3886 C.ar   1 LIG      -0.11700
      8 C8        -62.2998   -2.2139  -24.6388 C.ar   1 LIG      -0.11700
      9 C9        -62.3766    0.0452  -25.5386 C.ar   1 LIG       0.00400
     10 C10       -63.0451   -1.1428  -25.1582 C.ar   1 LIG       0.00400
     11 H1        -65.0708    1.8536  -26.6026 H      1 LIG       0.11500
     12 H2        -66.2412   -0.2267  -25.9374 H      1 LIG       0.11500
     13 H3        -59.1801   -0.8703  -24.7598 H      1 LIG       0.11500
     14 H4        -60.3506   -2.9502  -24.0930 H      1 LIG       0.11500
     15 H5        -62.6291    2.0394  -26.3565 H      1 LIG       0.11500
     16 H6        -64.9734   -2.1284  -25.0229 H      1 LIG       0.11500
     17 H7        -60.4479    1.0305  -25.6747 H      1 LIG       0.11500
     18 H8        -62.7929   -3.1366  -24.3396 H      1 LIG       0.11500
@<TRIPOS>BOND
      1       1       2 ar
      2       1       5 ar
      3       2       6 ar
      4       3       4 ar
      5       3       7 ar
      6       4       8 ar
      7       5       9 ar
      8       6      10 ar
      9       7       9 ar
     10       8      10 ar
     11       9      10 ar
     12       1      11 1
     13       2      12 1
     14       3      13 1
     15       4      14 1
     16       5      15 1
     17       6      16 1
     18       7      17 1
     19       8      18 1
@<TRIPOS>ALT_TYPE
CGenFF_4.0_ALT_TYPE_SET
CGenFF_4.0 1 CG2R61 2 CG2R61 3 CG2R61 4 CG2R61 5 CG2R61 6 CG2R61 7 CG2R61 8 CG2R61 9 CG2R61 10 CG2R61 11 HGR61 12 HGR61 13 HGR61 14 HGR61 15 HGR61 16 HGR61 17 HGR61 18 HGR61
@<TRIPOS>MOLECULE
naphtalene
 18 19 0 0 0
****
USER_CHARGES
INVALID_CHARGES
Pose:  24 Cluster:  24 Fr_nu: 447924 TotEn:   -10.32
@<TRIPOS>ATOM
      1 C1        -60.5217    1.5598  -24.6523 C.ar   1 LIG      -0.11500
      2 C2        -59.6924    0.6265  -25.2671 C.ar   1 LIG      -0.11500
      3 C3        -63.2456   -2.0471  -22.8514 C.ar   1 LIG      -0.11500
      4 C4        -62.4162   -2.9803  -23.4662 C.ar   1 LIG      -0.11500
      5 C5        -61.6141    1.1330  -23.8967 C.ar   1 LIG      -0.11700
      6 C6        -59.9521   -0.7372  -25.1286 C.ar   1 LIG      -0.11700
      7 C7        -62.9858   -0.6833  -22.9898 C.ar   1 LIG      -0.11700
      8 C8        -61.3238   -2.5536  -24.2218 C.ar   1 LIG      -0.11700
      9 C9        -61.8907   -0.2358  -23.7467 C.ar   1 LIG       0.00400
     10 C10       -61.0473   -1.1848  -24.3719 C.ar   1 LIG       0.00400
     11 H1        -60.3193    2.6213  -24.7609 H      1 LIG       0.11500
     12 H2        -58.8420    0.9598  -25.8549 H      1 LIG       0.11500
     13 H3        -64.0962   -2.3798  -22.2632 H      1 LIG       0.11500
     14 H4        -62.6199   -4.0416  -23.3584 H      1 LIG       0.11500
     15 H5        -62.2492    1.8803  -23.4255 H      1 LIG       0.11500
     16 H6        -59.2902   -1.4491  -25.6175 H      1 LIG       0.11500
     17 H7        -63.6472    0.0284  -22.5002 H      1 LIG       0.11500
     18 H8        -60.6890   -3.3007  -24.6938 H      1 LIG       0.11500
@<TRIPOS>BOND
      1       1       2 ar
      2       1       5 ar
      3       2       6 ar
      4       3       4 ar
      5       3       7 ar
      6       4       8 ar
      7       5       9 ar
      8       6      10 ar
      9       7       9 ar
     10       8      10 ar
     11       9      10 ar
     12       1      11 1
     13       2      12 1
     14       3      13 1
     15       4      14 1
     16       5      15 1
     17       6      16 1
     18       7      17 1
     19       8      18 1
@<TRIPOS>ALT_TYPE
CGenFF_4.0_ALT_TYPE_SET
CGenFF_4.0 1 CG2R61 2 CG2R61 3 CG2R61 4 CG2R61 5 CG2R61 6 CG2R61 7 CG2R61 8 CG2R61 9 CG2R61 10 CG2R61 11 HGR61 12 HGR61 13 HGR61 14 HGR61 15 HGR61 16 HGR61 17 HGR61 18 HGR61
@<TRIPOS>MOLECULE
naphtalene
 18 19 0 0 0
****
USER_CHARGES
INVALID_CHARGES
Pose:  25 Cluster:  25 Fr_nu: 131813 TotEn:   -10.31
@<TRIPOS>ATOM
      1 C1        -66.0595  -26.4778  -37.4896 C.ar   1 LIG      -0.11500
      2 C2        -65.2538  -26.4019  -38.6218 C.ar   1 LIG      -0.11500
      3 C3        -69.6876  -24.3420  -39.9284 C.ar   1 LIG      -0.11500
      4 C4        -68.8818  -24.2661  -41.0606 C.ar   1 LIG      -0.11500
      5 C5        -67.3645  -25.9857  -37.5267 C.ar   1 LIG      -0.11700
      6 C6        -65.7499  -25.8337  -39.7954 C.ar   1 LIG      -0.11700
      7 C7        -69.1915  -24.9103  -38.7547 C.ar   1 LIG      -0.11700
      8 C8        -67.5768  -24.7581  -41.0236 C.ar   1 LIG      -0.11700
      9 C9        -67.8804  -25.4105  -38.6995 C.ar   1 LIG       0.00400
     10 C10       -67.0610  -25.3333  -39.8508 C.ar   1 LIG       0.00400
     11 H1        -65.6726  -26.9197  -36.5760 H      1 LIG       0.11500
     12 H2        -64.2381  -26.7855  -38.5920 H      1 LIG       0.11500
     13 H3        -70.7037  -23.9586  -39.9576 H      1 LIG       0.11500
     14 H4        -69.2688  -23.8228  -41.9734 H      1 LIG       0.11500
     15 H5        -67.9762  -26.0552  -36.6295 H      1 LIG       0.11500
     16 H6        -65.1026  -25.7853  -40.6686 H      1 LIG       0.11500
     17 H7        -69.8392  -24.9593  -37.8819 H      1 LIG       0.11500
     18 H8        -66.9646  -24.6880  -41.9204 H      1 LIG       0.11500
@<TRIPOS>BOND
      1       1       2 ar
      2       1       5 ar
      3       2       6 ar
      4       3       4 ar
      5       3       7 ar
      6       4       8 ar
      7       5       9 ar
      8       6      10 ar
      9       7       9 ar
     10       8      10 ar
     11       9      10 ar
     12       1      11 1
     13       2      12 1
     14       3      13 1
     15       4      14 1
     16       5      15 1
     17       6      16 1
     18       7      17 1
     19       8      18 1
@<TRIPOS>ALT_TYPE
CGenFF_4.0_ALT_TYPE_SET
CGenFF_4.0 1 CG2R61 2 CG2R61 3 CG2R61 4 CG2R61 5 CG2R61 6 CG2R61 7 CG2R61 8 CG2R61 9 CG2R61 10 CG2R61 11 HGR61 12 HGR61 13 HGR61 14 HGR61 15 HGR61 16 HGR61 17 HGR61 18 HGR61
@<TRIPOS>MOLECULE
naphtalene
 18 19 0 0 0
****
USER_CHARGES
INVALID_CHARGES
Pose:  26 Cluster:  26 Fr_nu:    178 TotEn:   -10.28
@<TRIPOS>ATOM
      1 C1        -75.1456  -13.2655  -48.6880 C.ar   1 LIG      -0.11500
      2 C2        -75.8279  -14.2345  -47.9584 C.ar   1 LIG      -0.11500
      3 C3        -75.0123  -10.4007  -44.7576 C.ar   1 LIG      -0.11500
      4 C4        -75.6946  -11.3698  -44.0281 C.ar   1 LIG      -0.11500
      5 C5        -74.7701  -12.0679  -48.0785 C.ar   1 LIG      -0.11700
      6 C6        -76.1372  -14.0100  -46.6167 C.ar   1 LIG      -0.11700
      7 C7        -74.7029  -10.6253  -46.0993 C.ar   1 LIG      -0.11700
      8 C8        -76.0702  -12.5673  -44.6374 C.ar   1 LIG      -0.11700
      9 C9        -75.0732  -11.8249  -46.7289 C.ar   1 LIG       0.00400
     10 C10       -75.7671  -12.8104  -45.9871 C.ar   1 LIG       0.00400
     11 H1        -74.9056  -13.4406  -49.7326 H      1 LIG       0.11500
     12 H2        -76.1196  -15.1666  -48.4337 H      1 LIG       0.11500
     13 H3        -74.7201   -9.4683  -44.2827 H      1 LIG       0.11500
     14 H4        -75.9356  -11.1935  -42.9839 H      1 LIG       0.11500
     15 H5        -74.2378  -11.3244  -48.6682 H      1 LIG       0.11500
     16 H6        -76.6707  -14.7816  -46.0655 H      1 LIG       0.11500
     17 H7        -74.1687   -9.8539  -46.6501 H      1 LIG       0.11500
     18 H8        -76.6032  -13.3107  -44.0481 H      1 LIG       0.11500
@<TRIPOS>BOND
      1       1       2 ar
      2       1       5 ar
      3       2       6 ar
      4       3       4 ar
      5       3       7 ar
      6       4       8 ar
      7       5       9 ar
      8       6      10 ar
      9       7       9 ar
     10       8      10 ar
     11       9      10 ar
     12       1      11 1
     13       2      12 1
     14       3      13 1
     15       4      14 1
     16       5      15 1
     17       6      16 1
     18       7      17 1
     19       8      18 1
@<TRIPOS>ALT_TYPE
CGenFF_4.0_ALT_TYPE_SET
CGenFF_4.0 1 CG2R61 2 CG2R61 3 CG2R61 4 CG2R61 5 CG2R61 6 CG2R61 7 CG2R61 8 CG2R61 9 CG2R61 10 CG2R61 11 HGR61 12 HGR61 13 HGR61 14 HGR61 15 HGR61 16 HGR61 17 HGR61 18 HGR61
@<TRIPOS>MOLECULE
naphtalene
 18 19 0 0 0
****
USER_CHARGES
INVALID_CHARGES
Pose:  27 Cluster:  27 Fr_nu: 135598 TotEn:   -10.25
@<TRIPOS>ATOM
      1 C1        -61.5981   -3.0876  -24.2188 C.ar   1 LIG      -0.11500
      2 C2        -60.6249   -2.7119  -23.2976 C.ar   1 LIG      -0.11500
      3 C3        -62.4173    1.5937  -25.2619 C.ar   1 LIG      -0.11500
      4 C4        -61.4441    1.9692  -24.3406 C.ar   1 LIG      -0.11500
      5 C5        -62.2899   -2.1141  -24.9401 C.ar   1 LIG      -0.11700
      6 C6        -60.3397   -1.3616  -23.0941 C.ar   1 LIG      -0.11700
      7 C7        -62.7024    0.2432  -25.4654 C.ar   1 LIG      -0.11700
      8 C8        -60.7523    0.9958  -23.6192 C.ar   1 LIG      -0.11700
      9 C9        -62.0159   -0.7501  -24.7481 C.ar   1 LIG       0.00400
     10 C10       -61.0263   -0.3682  -23.8113 C.ar   1 LIG       0.00400
     11 H1        -61.8201   -4.1390  -24.3764 H      1 LIG       0.11500
     12 H2        -60.0867   -3.4706  -22.7368 H      1 LIG       0.11500
     13 H3        -62.9559    2.3519  -25.8233 H      1 LIG       0.11500
     14 H4        -61.2235    3.0207  -24.1824 H      1 LIG       0.11500
     15 H5        -63.0469   -2.4307  -25.6547 H      1 LIG       0.11500
     16 H6        -59.5747   -1.0908  -22.3694 H      1 LIG       0.11500
     17 H7        -63.4669   -0.0273  -26.1908 H      1 LIG       0.11500
     18 H8        -59.9958    1.3123  -22.9040 H      1 LIG       0.11500
@<TRIPOS>BOND
      1       1       2 ar
      2       1       5 ar
      3       2       6 ar
      4       3       4 ar
      5       3       7 ar
      6       4       8 ar
      7       5       9 ar
      8       6      10 ar
      9       7       9 ar
     10       8      10 ar
     11       9      10 ar
     12       1      11 1
     13       2      12 1
     14       3      13 1
     15       4      14 1
     16       5      15 1
     17       6      16 1
     18       7      17 1
     19       8      18 1
@<TRIPOS>ALT_TYPE
CGenFF_4.0_ALT_TYPE_SET
CGenFF_4.0 1 CG2R61 2 CG2R61 3 CG2R61 4 CG2R61 5 CG2R61 6 CG2R61 7 CG2R61 8 CG2R61 9 CG2R61 10 CG2R61 11 HGR61 12 HGR61 13 HGR61 14 HGR61 15 HGR61 16 HGR61 17 HGR61 18 HGR61
@<TRIPOS>MOLECULE
naphtalene
 18 19 0 0 0
****
USER_CHARGES
INVALID_CHARGES
Pose:  28 Cluster:  28 Fr_nu: 207071 TotEn:   -10.22
@<TRIPOS>ATOM
      1 C1        -73.8865   -9.2314  -49.9396 C.ar   1 LIG      -0.11500
      2 C2        -73.8829   -9.2229  -48.5479 C.ar   1 LIG      -0.11500
      3 C3        -75.7701  -13.7174  -49.9068 C.ar   1 LIG      -0.11500
      4 C4        -75.7665  -13.7087  -48.5152 C.ar   1 LIG      -0.11500
      5 C5        -74.3559  -10.3493  -50.6300 C.ar   1 LIG      -0.11700
      6 C6        -74.3486  -10.3319  -47.8412 C.ar   1 LIG      -0.11700
      7 C7        -75.3044  -12.6082  -50.6135 C.ar   1 LIG      -0.11700
      8 C8        -75.2971  -12.5910  -47.8247 C.ar   1 LIG      -0.11700
      9 C9        -74.8283  -11.4745  -49.9349 C.ar   1 LIG       0.00400
     10 C10       -74.8246  -11.4657  -48.5197 C.ar   1 LIG       0.00400
     11 H1        -73.5233   -8.3680  -50.4892 H      1 LIG       0.11500
     12 H2        -73.5175   -8.3520  -48.0114 H      1 LIG       0.11500
     13 H3        -76.1355  -14.5880  -50.4441 H      1 LIG       0.11500
     14 H4        -76.1284  -14.5730  -47.9661 H      1 LIG       0.11500
     15 H5        -74.3490  -10.3341  -51.7179 H      1 LIG       0.11500
     16 H6        -74.3371  -10.3031  -46.7536 H      1 LIG       0.11500
     17 H7        -75.3167  -12.6369  -51.7011 H      1 LIG       0.11500
     18 H8        -75.3031  -12.6063  -46.7367 H      1 LIG       0.11500
@<TRIPOS>BOND
      1       1       2 ar
      2       1       5 ar
      3       2       6 ar
      4       3       4 ar
      5       3       7 ar
      6       4       8 ar
      7       5       9 ar
      8       6      10 ar
      9       7       9 ar
     10       8      10 ar
     11       9      10 ar
     12       1      11 1
     13       2      12 1
     14       3      13 1
     15       4      14 1
     16       5      15 1
     17       6      16 1
     18       7      17 1
     19       8      18 1
@<TRIPOS>ALT_TYPE
CGenFF_4.0_ALT_TYPE_SET
CGenFF_4.0 1 CG2R61 2 CG2R61 3 CG2R61 4 CG2R61 5 CG2R61 6 CG2R61 7 CG2R61 8 CG2R61 9 CG2R61 10 CG2R61 11 HGR61 12 HGR61 13 HGR61 14 HGR61 15 HGR61 16 HGR61 17 HGR61 18 HGR61
@<TRIPOS>MOLECULE
naphtalene
 18 19 0 0 0
****
USER_CHARGES
INVALID_CHARGES
Pose:  29 Cluster:  29 Fr_nu: 369359 TotEn:   -10.16
@<TRIPOS>ATOM
      1 C1        -61.1356  -21.6915  -25.6100 C.ar   1 LIG      -0.11500
      2 C2        -61.5172  -22.7544  -26.4233 C.ar   1 LIG      -0.11500
      3 C3        -56.6196  -23.4878  -25.3819 C.ar   1 LIG      -0.11500
      4 C4        -57.0013  -24.5507  -26.1952 C.ar   1 LIG      -0.11500
      5 C5        -59.8230  -21.6039  -25.1452 C.ar   1 LIG      -0.11700
      6 C6        -60.5880  -23.7337  -26.7749 C.ar   1 LIG      -0.11700
      7 C7        -57.5489  -22.5084  -25.0303 C.ar   1 LIG      -0.11700
      8 C8        -58.3139  -24.6384  -26.6600 C.ar   1 LIG      -0.11700
      9 C9        -58.8743  -22.5807  -25.4891 C.ar   1 LIG       0.00400
     10 C10       -59.2625  -23.6616  -26.3161 C.ar   1 LIG       0.00400
     11 H1        -61.8596  -20.9297  -25.3361 H      1 LIG       0.11500
     12 H2        -62.5392  -22.8216  -26.7848 H      1 LIG       0.11500
     13 H3        -55.5975  -23.4200  -25.0201 H      1 LIG       0.11500
     14 H4        -56.2773  -25.3129  -26.4675 H      1 LIG       0.11500
     15 H5        -59.5471  -20.7645  -24.5103 H      1 LIG       0.11500
     16 H6        -60.9082  -24.5555  -27.4121 H      1 LIG       0.11500
     17 H7        -57.2283  -21.6864  -24.3938 H      1 LIG       0.11500
     18 H8        -58.5902  -25.4782  -27.2943 H      1 LIG       0.11500
@<TRIPOS>BOND
      1       1       2 ar
      2       1       5 ar
      3       2       6 ar
      4       3       4 ar
      5       3       7 ar
      6       4       8 ar
      7       5       9 ar
      8       6      10 ar
      9       7       9 ar
     10       8      10 ar
     11       9      10 ar
     12       1      11 1
     13       2      12 1
     14       3      13 1
     15       4      14 1
     16       5      15 1
     17       6      16 1
     18       7      17 1
     19       8      18 1
@<TRIPOS>ALT_TYPE
CGenFF_4.0_ALT_TYPE_SET
CGenFF_4.0 1 CG2R61 2 CG2R61 3 CG2R61 4 CG2R61 5 CG2R61 6 CG2R61 7 CG2R61 8 CG2R61 9 CG2R61 10 CG2R61 11 HGR61 12 HGR61 13 HGR61 14 HGR61 15 HGR61 16 HGR61 17 HGR61 18 HGR61
@<TRIPOS>MOLECULE
naphtalene
 18 19 0 0 0
****
USER_CHARGES
INVALID_CHARGES
Pose:  30 Cluster:  30 Fr_nu:  14660 TotEn:   -10.00
@<TRIPOS>ATOM
      1 C1        -62.6566   -2.1841  -23.5845 C.ar   1 LIG      -0.11500
      2 C2        -62.9156   -1.7533  -24.8822 C.ar   1 LIG      -0.11500
      3 C3        -58.7239    0.6758  -23.4203 C.ar   1 LIG      -0.11500
      4 C4        -58.9830    1.1066  -24.7180 C.ar   1 LIG      -0.11500
      5 C5        -61.5504   -1.6904  -22.8924 C.ar   1 LIG      -0.11700
      6 C6        -62.0697   -0.8272  -25.4928 C.ar   1 LIG      -0.11700
      7 C7        -59.5700   -0.2503  -22.8096 C.ar   1 LIG      -0.11700
      8 C8        -60.0892    0.6130  -25.4103 C.ar   1 LIG      -0.11700
      9 C9        -60.6880   -0.7578  -23.4915 C.ar   1 LIG       0.00400
     10 C10       -60.9515   -0.3197  -24.8111 C.ar   1 LIG       0.00400
     11 H1        -63.3153   -2.9055  -23.1099 H      1 LIG       0.11500
     12 H2        -63.7773   -2.1380  -25.4201 H      1 LIG       0.11500
     13 H3        -57.8623    1.0604  -22.8817 H      1 LIG       0.11500
     14 H4        -58.3232    1.8269  -25.1926 H      1 LIG       0.11500
     15 H5        -61.3670   -2.0416  -21.8790 H      1 LIG       0.11500
     16 H6        -62.2916   -0.5040  -26.5078 H      1 LIG       0.11500
     17 H7        -59.3483   -0.5727  -21.7944 H      1 LIG       0.11500
     18 H8        -60.2723    0.9634  -26.4240 H      1 LIG       0.11500
@<TRIPOS>BOND
      1       1       2 ar
      2       1       5 ar
      3       2       6 ar
      4       3       4 ar
      5       3       7 ar
      6       4       8 ar
      7       5       9 ar
      8       6      10 ar
      9       7       9 ar
     10       8      10 ar
     11       9      10 ar
     12       1      11 1
     13       2      12 1
     14       3      13 1
     15       4      14 1
     16       5      15 1
     17       6      16 1
     18       7      17 1
     19       8      18 1
@<TRIPOS>ALT_TYPE
CGenFF_4.0_ALT_TYPE_SET
CGenFF_4.0 1 CG2R61 2 CG2R61 3 CG2R61 4 CG2R61 5 CG2R61 6 CG2R61 7 CG2R61 8 CG2R61 9 CG2R61 10 CG2R61 11 HGR61 12 HGR61 13 HGR61 14 HGR61 15 HGR61 16 HGR61 17 HGR61 18 HGR61
@<TRIPOS>MOLECULE
naphtalene
 18 19 0 0 0
****
USER_CHARGES
INVALID_CHARGES
Pose:  31 Cluster:  31 Fr_nu:  14840 TotEn:    -9.96
@<TRIPOS>ATOM
      1 C1        -63.0306    1.7527  -23.7442 C.ar   1 LIG      -0.11500
      2 C2        -62.6880    1.3226  -25.0227 C.ar   1 LIG      -0.11500
      3 C3        -58.3308    1.7526  -22.4852 C.ar   1 LIG      -0.11500
      4 C4        -57.9884    1.3225  -23.7637 C.ar   1 LIG      -0.11500
      5 C5        -62.0359    1.9686  -22.7899 C.ar   1 LIG      -0.11700
      6 C6        -61.3497    1.1068  -25.3520 C.ar   1 LIG      -0.11700
      7 C7        -59.6693    1.9685  -22.1559 C.ar   1 LIG      -0.11700
      8 C8        -58.9830    1.1066  -24.7180 C.ar   1 LIG      -0.11700
      9 C9        -60.6836    1.7563  -23.1039 C.ar   1 LIG       0.00400
     10 C10       -60.3353    1.3189  -24.4040 C.ar   1 LIG       0.00400
     11 H1        -64.0727    1.9201  -23.4882 H      1 LIG       0.11500
     12 H2        -63.4631    1.1552  -25.7649 H      1 LIG       0.11500
     13 H3        -57.5560    1.9205  -21.7424 H      1 LIG       0.11500
     14 H4        -56.9463    1.1540  -24.0187 H      1 LIG       0.11500
     15 H5        -62.3268    2.3043  -21.7967 H      1 LIG       0.11500
     16 H6        -61.1049    0.7711  -26.3576 H      1 LIG       0.11500
     17 H7        -59.9138    2.3049  -21.1506 H      1 LIG       0.11500
     18 H8        -58.6924    0.7701  -25.7111 H      1 LIG       0.11500
@<TRIPOS>BOND
      1       1       2 ar
      2       1       5 ar
      3       2       6 ar
      4       3       4 ar
      5       3       7 ar
      6       4       8 ar
      7       5       9 ar
      8       6      10 ar
      9       7       9 ar
     10       8      10 ar
     11       9      10 ar
     12       1      11 1
     13       2      12 1
     14       3      13 1
     15       4      14 1
     16       5      15 1
     17       6      16 1
     18       7      17 1
     19       8      18 1
@<TRIPOS>ALT_TYPE
CGenFF_4.0_ALT_TYPE_SET
CGenFF_4.0 1 CG2R61 2 CG2R61 3 CG2R61 4 CG2R61 5 CG2R61 6 CG2R61 7 CG2R61 8 CG2R61 9 CG2R61 10 CG2R61 11 HGR61 12 HGR61 13 HGR61 14 HGR61 15 HGR61 16 HGR61 17 HGR61 18 HGR61
@<TRIPOS>MOLECULE
naphtalene
 18 19 0 0 0
****
USER_CHARGES
INVALID_CHARGES
Pose:  32 Cluster:  32 Fr_nu:  71726 TotEn:    -9.95
@<TRIPOS>ATOM
      1 C1        -75.4062   -9.5149  -49.0626 C.ar   1 LIG      -0.11500
      2 C2        -74.9268  -10.7423  -48.6145 C.ar   1 LIG      -0.11500
      3 C3        -77.9214  -11.7748  -52.5610 C.ar   1 LIG      -0.11500
      4 C4        -77.4420  -13.0021  -52.1129 C.ar   1 LIG      -0.11500
      5 C5        -76.2711   -9.4599  -50.1559 C.ar   1 LIG      -0.11700
      6 C6        -75.3105  -11.9192  -49.2578 C.ar   1 LIG      -0.11700
      7 C7        -77.5378  -10.5978  -51.9176 C.ar   1 LIG      -0.11700
      8 C8        -76.5770  -13.0573  -51.0196 C.ar   1 LIG      -0.11700
      9 C9        -76.6678  -10.6346  -50.8156 C.ar   1 LIG       0.00400
     10 C10       -76.1803  -11.8826  -50.3599 C.ar   1 LIG       0.00400
     11 H1        -75.1067   -8.5990  -48.5617 H      1 LIG       0.11500
     12 H2        -74.2537  -10.7840  -47.7631 H      1 LIG       0.11500
     13 H3        -78.5948  -11.7324  -53.4125 H      1 LIG       0.11500
     14 H4        -77.7407  -13.9176  -52.6150 H      1 LIG       0.11500
     15 H5        -76.6331   -8.4894  -50.4892 H      1 LIG       0.11500
     16 H6        -74.9240  -12.8675  -48.8902 H      1 LIG       0.11500
     17 H7        -77.9250   -9.6498  -52.2849 H      1 LIG       0.11500
     18 H8        -76.2143  -14.0276  -50.6866 H      1 LIG       0.11500
@<TRIPOS>BOND
      1       1       2 ar
      2       1       5 ar
      3       2       6 ar
      4       3       4 ar
      5       3       7 ar
      6       4       8 ar
      7       5       9 ar
      8       6      10 ar
      9       7       9 ar
     10       8      10 ar
     11       9      10 ar
     12       1      11 1
     13       2      12 1
     14       3      13 1
     15       4      14 1
     16       5      15 1
     17       6      16 1
     18       7      17 1
     19       8      18 1
@<TRIPOS>ALT_TYPE
CGenFF_4.0_ALT_TYPE_SET
CGenFF_4.0 1 CG2R61 2 CG2R61 3 CG2R61 4 CG2R61 5 CG2R61 6 CG2R61 7 CG2R61 8 CG2R61 9 CG2R61 10 CG2R61 11 HGR61 12 HGR61 13 HGR61 14 HGR61 15 HGR61 16 HGR61 17 HGR61 18 HGR61
@<TRIPOS>MOLECULE
naphtalene
 18 19 0 0 0
****
USER_CHARGES
INVALID_CHARGES
Pose:  33 Cluster:  33 Fr_nu:  41903 TotEn:    -9.86
@<TRIPOS>ATOM
      1 C1        -74.3722  -11.1410  -49.1811 C.ar   1 LIG      -0.11500
      2 C2        -74.3571  -12.3518  -48.4951 C.ar   1 LIG      -0.11500
      3 C3        -77.5668  -12.9804  -52.3566 C.ar   1 LIG      -0.11500
      4 C4        -77.5516  -14.1912  -51.6705 C.ar   1 LIG      -0.11500
      5 C5        -75.1728  -10.9899  -50.3136 C.ar   1 LIG      -0.11700
      6 C6        -75.1424  -13.4161  -48.9388 C.ar   1 LIG      -0.11700
      7 C7        -76.7815  -11.9161  -51.9127 C.ar   1 LIG      -0.11700
      8 C8        -76.7510  -14.3424  -50.5380 C.ar   1 LIG      -0.11700
      9 C9        -75.9697  -12.0506  -50.7746 C.ar   1 LIG       0.00400
     10 C10       -75.9542  -13.2818  -50.0770 C.ar   1 LIG       0.00400
     11 H1        -73.7603  -10.3130  -48.8354 H      1 LIG       0.11500
     12 H2        -73.7337  -12.4684  -47.6133 H      1 LIG       0.11500
     13 H3        -78.1903  -12.8631  -53.2385 H      1 LIG       0.11500
     14 H4        -78.1627  -15.0192  -52.0174 H      1 LIG       0.11500
     15 H5        -75.1686  -10.0346  -50.8344 H      1 LIG       0.11500
     16 H6        -75.1153  -14.3533  -48.3869 H      1 LIG       0.11500
     17 H7        -76.8094  -10.9787  -52.4644 H      1 LIG       0.11500
     18 H8        -76.7545  -15.2980  -50.0175 H      1 LIG       0.11500
@<TRIPOS>BOND
      1       1       2 ar
      2       1       5 ar
      3       2       6 ar
      4       3       4 ar
      5       3       7 ar
      6       4       8 ar
      7       5       9 ar
      8       6      10 ar
      9       7       9 ar
     10       8      10 ar
     11       9      10 ar
     12       1      11 1
     13       2      12 1
     14       3      13 1
     15       4      14 1
     16       5      15 1
     17       6      16 1
     18       7      17 1
     19       8      18 1
@<TRIPOS>ALT_TYPE
CGenFF_4.0_ALT_TYPE_SET
CGenFF_4.0 1 CG2R61 2 CG2R61 3 CG2R61 4 CG2R61 5 CG2R61 6 CG2R61 7 CG2R61 8 CG2R61 9 CG2R61 10 CG2R61 11 HGR61 12 HGR61 13 HGR61 14 HGR61 15 HGR61 16 HGR61 17 HGR61 18 HGR61
@<TRIPOS>MOLECULE
naphtalene
 18 19 0 0 0
****
USER_CHARGES
INVALID_CHARGES
Pose:  34 Cluster:  34 Fr_nu:  12322 TotEn:    -9.66
@<TRIPOS>ATOM
      1 C1        -76.9162  -15.6582  -44.7985 C.ar   1 LIG      -0.11500
      2 C2        -76.1537  -15.3429  -43.6778 C.ar   1 LIG      -0.11500
      3 C3        -76.1843  -11.1807  -46.5560 C.ar   1 LIG      -0.11500
      4 C4        -75.4217  -10.8655  -45.4352 C.ar   1 LIG      -0.11500
      5 C5        -77.1173  -14.7050  -45.7973 C.ar   1 LIG      -0.11700
      6 C6        -75.5892  -14.0734  -43.5515 C.ar   1 LIG      -0.11700
      7 C7        -76.7487  -12.4503  -46.6823 C.ar   1 LIG      -0.11700
      8 C8        -75.2207  -11.8186  -44.4364 C.ar   1 LIG      -0.11700
      9 C9        -76.5567  -13.4221  -45.6867 C.ar   1 LIG       0.00400
     10 C10       -75.7813  -13.1015  -44.5470 C.ar   1 LIG       0.00400
     11 H1        -77.3559  -16.6465  -44.8960 H      1 LIG       0.11500
     12 H2        -75.9975  -16.0858  -42.9010 H      1 LIG       0.11500
     13 H3        -76.3407  -10.4382  -47.3334 H      1 LIG       0.11500
     14 H4        -74.9835   -9.8766  -45.3376 H      1 LIG       0.11500
     15 H5        -77.7173  -14.9734  -46.6643 H      1 LIG       0.11500
     16 H6        -74.9963  -13.8490  -42.6672 H      1 LIG       0.11500
     17 H7        -77.3409  -12.6747  -47.5670 H      1 LIG       0.11500
     18 H8        -74.6213  -11.5502  -43.5688 H      1 LIG       0.11500
@<TRIPOS>BOND
      1       1       2 ar
      2       1       5 ar
      3       2       6 ar
      4       3       4 ar
      5       3       7 ar
      6       4       8 ar
      7       5       9 ar
      8       6      10 ar
      9       7       9 ar
     10       8      10 ar
     11       9      10 ar
     12       1      11 1
     13       2      12 1
     14       3      13 1
     15       4      14 1
     16       5      15 1
     17       6      16 1
     18       7      17 1
     19       8      18 1
@<TRIPOS>ALT_TYPE
CGenFF_4.0_ALT_TYPE_SET
CGenFF_4.0 1 CG2R61 2 CG2R61 3 CG2R61 4 CG2R61 5 CG2R61 6 CG2R61 7 CG2R61 8 CG2R61 9 CG2R61 10 CG2R61 11 HGR61 12 HGR61 13 HGR61 14 HGR61 15 HGR61 16 HGR61 17 HGR61 18 HGR61
@<TRIPOS>MOLECULE
naphtalene
 18 19 0 0 0
****
USER_CHARGES
INVALID_CHARGES
Pose:  35 Cluster:  35 Fr_nu: 126604 TotEn:    -9.63
@<TRIPOS>ATOM
      1 C1        -60.9619  -21.2944  -26.3583 C.ar   1 LIG      -0.11500
      2 C2        -60.6539  -20.5270  -25.2389 C.ar   1 LIG      -0.11500
      3 C3        -64.8667  -23.0729  -24.0643 C.ar   1 LIG      -0.11500
      4 C4        -64.5586  -22.3054  -22.9450 C.ar   1 LIG      -0.11500
      5 C5        -62.0858  -22.1211  -26.3507 C.ar   1 LIG      -0.11700
      6 C6        -61.4685  -20.5831  -24.1078 C.ar   1 LIG      -0.11700
      7 C7        -64.0521  -23.0166  -25.1956 C.ar   1 LIG      -0.11700
      8 C8        -63.4348  -21.4787  -22.9524 C.ar   1 LIG      -0.11700
      9 C9        -62.9169  -22.1901  -25.2207 C.ar   1 LIG       0.00400
     10 C10       -62.6036  -21.4097  -24.0825 C.ar   1 LIG       0.00400
     11 H1        -60.3271  -21.2507  -27.2384 H      1 LIG       0.11500
     12 H2        -59.7789  -19.8835  -25.2460 H      1 LIG       0.11500
     13 H3        -65.7418  -23.7165  -24.0580 H      1 LIG       0.11500
     14 H4        -65.1930  -22.3505  -22.0646 H      1 LIG       0.11500
     15 H5        -62.3070  -22.7125  -27.2368 H      1 LIG       0.11500
     16 H6        -61.2090  -19.9741  -23.2442 H      1 LIG       0.11500
     17 H7        -64.3122  -23.6250  -26.0593 H      1 LIG       0.11500
     18 H8        -63.2129  -20.8877  -22.0662 H      1 LIG       0.11500
@<TRIPOS>BOND
      1       1       2 ar
      2       1       5 ar
      3       2       6 ar
      4       3       4 ar
      5       3       7 ar
      6       4       8 ar
      7       5       9 ar
      8       6      10 ar
      9       7       9 ar
     10       8      10 ar
     11       9      10 ar
     12       1      11 1
     13       2      12 1
     14       3      13 1
     15       4      14 1
     16       5      15 1
     17       6      16 1
     18       7      17 1
     19       8      18 1
@<TRIPOS>ALT_TYPE
CGenFF_4.0_ALT_TYPE_SET
CGenFF_4.0 1 CG2R61 2 CG2R61 3 CG2R61 4 CG2R61 5 CG2R61 6 CG2R61 7 CG2R61 8 CG2R61 9 CG2R61 10 CG2R61 11 HGR61 12 HGR61 13 HGR61 14 HGR61 15 HGR61 16 HGR61 17 HGR61 18 HGR61
@<TRIPOS>MOLECULE
naphtalene
 18 19 0 0 0
****
USER_CHARGES
INVALID_CHARGES
Pose:  36 Cluster:  36 Fr_nu: 187236 TotEn:    -9.51
@<TRIPOS>ATOM
      1 C1        -79.2589   -6.1256  -33.4144 C.ar   1 LIG      -0.11500
      2 C2        -79.3283   -7.4173  -33.9279 C.ar   1 LIG      -0.11500
      3 C3        -82.9256   -7.1352  -30.3798 C.ar   1 LIG      -0.11500
      4 C4        -82.9949   -8.4268  -30.8933 C.ar   1 LIG      -0.11500
      5 C5        -80.1342   -5.7279  -32.4034 C.ar   1 LIG      -0.11700
      6 C6        -80.2731   -8.3162  -33.4324 C.ar   1 LIG      -0.11700
      7 C7        -81.9806   -6.2363  -30.8752 C.ar   1 LIG      -0.11700
      8 C8        -82.1197   -8.8246  -31.9044 C.ar   1 LIG      -0.11700
      9 C9        -81.0917   -6.6195  -31.8928 C.ar   1 LIG       0.00400
     10 C10       -81.1622   -7.9330  -32.4150 C.ar   1 LIG       0.00400
     11 H1        -78.5235   -5.4261  -33.8009 H      1 LIG       0.11500
     12 H2        -78.6462   -7.7260  -34.7147 H      1 LIG       0.11500
     13 H3        -83.6074   -6.8258  -29.5926 H      1 LIG       0.11500
     14 H4        -83.7314   -9.1255  -30.5074 H      1 LIG       0.11500
     15 H5        -80.0622   -4.7132  -32.0173 H      1 LIG       0.11500
     16 H6        -80.3091   -9.3210  -33.8482 H      1 LIG       0.11500
     17 H7        -81.9443   -5.2318  -30.4588 H      1 LIG       0.11500
     18 H8        -82.1920   -9.8391  -32.2912 H      1 LIG       0.11500
@<TRIPOS>BOND
      1       1       2 ar
      2       1       5 ar
      3       2       6 ar
      4       3       4 ar
      5       3       7 ar
      6       4       8 ar
      7       5       9 ar
      8       6      10 ar
      9       7       9 ar
     10       8      10 ar
     11       9      10 ar
     12       1      11 1
     13       2      12 1
     14       3      13 1
     15       4      14 1
     16       5      15 1
     17       6      16 1
     18       7      17 1
     19       8      18 1
@<TRIPOS>ALT_TYPE
CGenFF_4.0_ALT_TYPE_SET
CGenFF_4.0 1 CG2R61 2 CG2R61 3 CG2R61 4 CG2R61 5 CG2R61 6 CG2R61 7 CG2R61 8 CG2R61 9 CG2R61 10 CG2R61 11 HGR61 12 HGR61 13 HGR61 14 HGR61 15 HGR61 16 HGR61 17 HGR61 18 HGR61
@<TRIPOS>MOLECULE
naphtalene
 18 19 0 0 0
****
USER_CHARGES
INVALID_CHARGES
Pose:  37 Cluster:  37 Fr_nu:  24524 TotEn:    -9.45
@<TRIPOS>ATOM
      1 C1        -46.9366   -8.2075  -24.7139 C.ar   1 LIG      -0.11500
      2 C2        -46.9178   -6.9178  -25.2367 C.ar   1 LIG      -0.11500
      3 C3        -49.1716   -9.8027  -28.7305 C.ar   1 LIG      -0.11500
      4 C4        -49.1527   -8.5130  -29.2532 C.ar   1 LIG      -0.11500
      5 C5        -47.5008   -9.2508  -25.4486 C.ar   1 LIG      -0.11700
      6 C6        -47.4630   -6.6664  -26.4959 C.ar   1 LIG      -0.11700
      7 C7        -48.6262  -10.0541  -27.4712 C.ar   1 LIG      -0.11700
      8 C8        -48.5886   -7.4696  -28.5186 C.ar   1 LIG      -0.11700
      9 C9        -48.0543   -9.0160  -26.7178 C.ar   1 LIG       0.00400
     10 C10       -48.0351   -7.7045  -27.2493 C.ar   1 LIG       0.00400
     11 H1        -46.5125   -8.4025  -23.7333 H      1 LIG       0.11500
     12 H2        -46.4781   -6.1064  -24.6640 H      1 LIG       0.11500
     13 H3        -49.6111  -10.6148  -29.3028 H      1 LIG       0.11500
     14 H4        -49.5782   -8.3183  -30.2332 H      1 LIG       0.11500
     15 H5        -47.5049  -10.2509  -25.0200 H      1 LIG       0.11500
     16 H6        -47.4369   -5.6507  -26.8851 H      1 LIG       0.11500
     17 H7        -48.6517  -11.0700  -27.0826 H      1 LIG       0.11500
     18 H8        -48.5850   -6.4692  -28.9466 H      1 LIG       0.11500
@<TRIPOS>BOND
      1       1       2 ar
      2       1       5 ar
      3       2       6 ar
      4       3       4 ar
      5       3       7 ar
      6       4       8 ar
      7       5       9 ar
      8       6      10 ar
      9       7       9 ar
     10       8      10 ar
     11       9      10 ar
     12       1      11 1
     13       2      12 1
     14       3      13 1
     15       4      14 1
     16       5      15 1
     17       6      16 1
     18       7      17 1
     19       8      18 1
@<TRIPOS>ALT_TYPE
CGenFF_4.0_ALT_TYPE_SET
CGenFF_4.0 1 CG2R61 2 CG2R61 3 CG2R61 4 CG2R61 5 CG2R61 6 CG2R61 7 CG2R61 8 CG2R61 9 CG2R61 10 CG2R61 11 HGR61 12 HGR61 13 HGR61 14 HGR61 15 HGR61 16 HGR61 17 HGR61 18 HGR61
@<TRIPOS>MOLECULE
naphtalene
 18 19 0 0 0
****
USER_CHARGES
INVALID_CHARGES
Pose:  38 Cluster:  38 Fr_nu: 233372 TotEn:    -9.35
@<TRIPOS>ATOM
      1 C1        -76.1459  -10.1203  -49.3799 C.ar   1 LIG      -0.11500
      2 C2        -75.3870  -10.4961  -48.2755 C.ar   1 LIG      -0.11500
      3 C3        -73.1647   -6.3522  -50.1457 C.ar   1 LIG      -0.11500
      4 C4        -72.4059   -6.7281  -49.0413 C.ar   1 LIG      -0.11500
      5 C5        -75.7868   -8.9963  -50.1243 C.ar   1 LIG      -0.11700
      6 C6        -74.2662   -9.7496  -47.9113 C.ar   1 LIG      -0.11700
      7 C7        -74.2856   -7.0988  -50.5100 C.ar   1 LIG      -0.11700
      8 C8        -72.7650   -7.8520  -48.2968 C.ar   1 LIG      -0.11700
      9 C9        -74.6617   -8.2330  -49.7721 C.ar   1 LIG       0.00400
     10 C10       -73.8901   -8.6153  -48.6490 C.ar   1 LIG       0.00400
     11 H1        -77.0187  -10.7015  -49.6627 H      1 LIG       0.11500
     12 H2        -75.6673  -11.3715  -47.6968 H      1 LIG       0.11500
     13 H3        -72.8848   -5.4768  -50.7251 H      1 LIG       0.11500
     14 H4        -71.5341   -6.1457  -48.7582 H      1 LIG       0.11500
     15 H5        -76.3949   -8.7208  -50.9835 H      1 LIG       0.11500
     16 H6        -73.6873  -10.0621  -47.0446 H      1 LIG       0.11500
     17 H7        -74.8638   -6.7866  -51.3771 H      1 LIG       0.11500
     18 H8        -72.1574   -8.1273  -47.4371 H      1 LIG       0.11500
@<TRIPOS>BOND
      1       1       2 ar
      2       1       5 ar
      3       2       6 ar
      4       3       4 ar
      5       3       7 ar
      6       4       8 ar
      7       5       9 ar
      8       6      10 ar
      9       7       9 ar
     10       8      10 ar
     11       9      10 ar
     12       1      11 1
     13       2      12 1
     14       3      13 1
     15       4      14 1
     16       5      15 1
     17       6      16 1
     18       7      17 1
     19       8      18 1
@<TRIPOS>ALT_TYPE
CGenFF_4.0_ALT_TYPE_SET
CGenFF_4.0 1 CG2R61 2 CG2R61 3 CG2R61 4 CG2R61 5 CG2R61 6 CG2R61 7 CG2R61 8 CG2R61 9 CG2R61 10 CG2R61 11 HGR61 12 HGR61 13 HGR61 14 HGR61 15 HGR61 16 HGR61 17 HGR61 18 HGR61
@<TRIPOS>MOLECULE
naphtalene
 18 19 0 0 0
****
USER_CHARGES
INVALID_CHARGES
Pose:  39 Cluster:  39 Fr_nu:   4000 TotEn:    -9.17
@<TRIPOS>ATOM
      1 C1        -80.6023  -21.1407  -30.6382 C.ar   1 LIG      -0.11500
      2 C2        -79.6995  -20.9297  -31.6761 C.ar   1 LIG      -0.11500
      3 C3        -77.0736  -20.2937  -27.3972 C.ar   1 LIG      -0.11500
      4 C4        -76.1709  -20.0827  -28.4352 C.ar   1 LIG      -0.11500
      5 C5        -80.1795  -21.0364  -29.3127 C.ar   1 LIG      -0.11700
      6 C6        -78.3707  -20.6135  -31.3928 C.ar   1 LIG      -0.11700
      7 C7        -78.4026  -20.6099  -27.6806 C.ar   1 LIG      -0.11700
      8 C8        -76.5936  -20.1871  -29.7607 C.ar   1 LIG      -0.11700
      9 C9        -78.8455  -20.7190  -29.0089 C.ar   1 LIG       0.00400
     10 C10       -77.9276  -20.5044  -30.0645 C.ar   1 LIG       0.00400
     11 H1        -81.6366  -21.3874  -30.8594 H      1 LIG       0.11500
     12 H2        -80.0298  -21.0109  -32.7076 H      1 LIG       0.11500
     13 H3        -76.7440  -20.2125  -26.3652 H      1 LIG       0.11500
     14 H4        -75.1365  -19.8375  -28.2134 H      1 LIG       0.11500
     15 H5        -80.9024  -21.2060  -28.5174 H      1 LIG       0.11500
     16 H6        -77.6824  -20.4521  -32.2199 H      1 LIG       0.11500
     17 H7        -79.0908  -20.7704  -26.8534 H      1 LIG       0.11500
     18 H8        -75.8707  -20.0183  -30.5563 H      1 LIG       0.11500
@<TRIPOS>BOND
      1       1       2 ar
      2       1       5 ar
      3       2       6 ar
      4       3       4 ar
      5       3       7 ar
      6       4       8 ar
      7       5       9 ar
      8       6      10 ar
      9       7       9 ar
     10       8      10 ar
     11       9      10 ar
     12       1      11 1
     13       2      12 1
     14       3      13 1
     15       4      14 1
     16       5      15 1
     17       6      16 1
     18       7      17 1
     19       8      18 1
@<TRIPOS>ALT_TYPE
CGenFF_4.0_ALT_TYPE_SET
CGenFF_4.0 1 CG2R61 2 CG2R61 3 CG2R61 4 CG2R61 5 CG2R61 6 CG2R61 7 CG2R61 8 CG2R61 9 CG2R61 10 CG2R61 11 HGR61 12 HGR61 13 HGR61 14 HGR61 15 HGR61 16 HGR61 17 HGR61 18 HGR61
@<TRIPOS>MOLECULE
naphtalene
 18 19 0 0 0
****
USER_CHARGES
INVALID_CHARGES
Pose:  40 Cluster:  40 Fr_nu:  34340 TotEn:    -9.08
@<TRIPOS>ATOM
      1 C1        -76.5752  -14.3736  -49.5326 C.ar   1 LIG      -0.11500
      2 C2        -76.5545  -15.3874  -48.5793 C.ar   1 LIG      -0.11500
      3 C3        -76.3313  -11.0424  -45.9947 C.ar   1 LIG      -0.11500
      4 C4        -76.3106  -12.0563  -45.0415 C.ar   1 LIG      -0.11500
      5 C5        -76.5251  -13.0378  -49.1328 C.ar   1 LIG      -0.11700
      6 C6        -76.4835  -15.0695  -47.2228 C.ar   1 LIG      -0.11700
      7 C7        -76.4022  -11.3604  -47.3513 C.ar   1 LIG      -0.11700
      8 C8        -76.3608  -13.3921  -45.4412 C.ar   1 LIG      -0.11700
      9 C9        -76.4534  -12.6994  -47.7716 C.ar   1 LIG       0.00400
     10 C10       -76.4324  -13.7304  -46.8024 C.ar   1 LIG       0.00400
     11 H1        -76.6310  -14.6217  -50.5884 H      1 LIG       0.11500
     12 H2        -76.5933  -16.4269  -48.8916 H      1 LIG       0.11500
     13 H3        -76.2923  -10.0024  -45.6830 H      1 LIG       0.11500
     14 H4        -76.2562  -11.8076  -43.9858 H      1 LIG       0.11500
     15 H5        -76.5429  -12.2618  -49.8953 H      1 LIG       0.11500
     16 H6        -76.4679  -15.8782  -46.4951 H      1 LIG       0.11500
     17 H7        -76.4169  -10.5516  -48.0789 H      1 LIG       0.11500
     18 H8        -76.3437  -14.1683  -44.6788 H      1 LIG       0.11500
@<TRIPOS>BOND
      1       1       2 ar
      2       1       5 ar
      3       2       6 ar
      4       3       4 ar
      5       3       7 ar
      6       4       8 ar
      7       5       9 ar
      8       6      10 ar
      9       7       9 ar
     10       8      10 ar
     11       9      10 ar
     12       1      11 1
     13       2      12 1
     14       3      13 1
     15       4      14 1
     16       5      15 1
     17       6      16 1
     18       7      17 1
     19       8      18 1
@<TRIPOS>ALT_TYPE
CGenFF_4.0_ALT_TYPE_SET
CGenFF_4.0 1 CG2R61 2 CG2R61 3 CG2R61 4 CG2R61 5 CG2R61 6 CG2R61 7 CG2R61 8 CG2R61 9 CG2R61 10 CG2R61 11 HGR61 12 HGR61 13 HGR61 14 HGR61 15 HGR61 16 HGR61 17 HGR61 18 HGR61
@<TRIPOS>MOLECULE
naphtalene
 18 19 0 0 0
****
USER_CHARGES
INVALID_CHARGES
Pose:  41 Cluster:  41 Fr_nu: 291000 TotEn:    -7.79
@<TRIPOS>ATOM
      1 C1        -77.5628   -0.5912  -35.7542 C.ar   1 LIG      -0.11500
      2 C2        -76.4651    0.1518  -36.1784 C.ar   1 LIG      -0.11500
      3 C3        -74.9868   -2.2350  -31.9680 C.ar   1 LIG      -0.11500
      4 C4        -73.8892   -1.4920  -32.3923 C.ar   1 LIG      -0.11500
      5 C5        -77.4743   -1.3722  -34.6015 C.ar   1 LIG      -0.11700
      6 C6        -75.2748    0.1168  -35.4516 C.ar   1 LIG      -0.11700
      7 C7        -76.1772   -2.1999  -32.6949 C.ar   1 LIG      -0.11700
      8 C8        -73.9775   -0.7111  -33.5450 C.ar   1 LIG      -0.11700
      9 C9        -76.2840   -1.4194  -33.8575 C.ar   1 LIG       0.00400
     10 C10       -75.1678   -0.6639  -34.2890 C.ar   1 LIG       0.00400
     11 H1        -78.4890   -0.5640  -36.3208 H      1 LIG       0.11500
     12 H2        -76.5351    0.7596  -37.0757 H      1 LIG       0.11500
     13 H3        -74.9176   -2.8431  -31.0705 H      1 LIG       0.11500
     14 H4        -72.9628   -1.5208  -31.8262 H      1 LIG       0.11500
     15 H5        -78.3449   -1.9451  -34.2889 H      1 LIG       0.11500
     16 H6        -74.4296    0.7059  -35.8013 H      1 LIG       0.11500
     17 H7        -77.0225   -2.7885  -32.3445 H      1 LIG       0.11500
     18 H8        -73.1068   -0.1386  -33.8583 H      1 LIG       0.11500
@<TRIPOS>BOND
      1       1       2 ar
      2       1       5 ar
      3       2       6 ar
      4       3       4 ar
      5       3       7 ar
      6       4       8 ar
      7       5       9 ar
      8       6      10 ar
      9       7       9 ar
     10       8      10 ar
     11       9      10 ar
     12       1      11 1
     13       2      12 1
     14       3      13 1
     15       4      14 1
     16       5      15 1
     17       6      16 1
     18       7      17 1
     19       8      18 1
@<TRIPOS>ALT_TYPE
CGenFF_4.0_ALT_TYPE_SET
CGenFF_4.0 1 CG2R61 2 CG2R61 3 CG2R61 4 CG2R61 5 CG2R61 6 CG2R61 7 CG2R61 8 CG2R61 9 CG2R61 10 CG2R61 11 HGR61 12 HGR61 13 HGR61 14 HGR61 15 HGR61 16 HGR61 17 HGR61 18 HGR61
# TRIPOS MOL2 file generated by SEED

@<TRIPOS>MOLECULE
pyrazole
 9 9 0 0 0
****
USER_CHARGES
INVALID_CHARGES
Pose:   1 Cluster:   1 Fr_nu: 9483953 TotEn:   -23.01
@<TRIPOS>ATOM
      1 C1        -77.1905  -15.4913  -47.7359 C.2    1 LIG      -0.25100
      2 C2        -78.1162  -16.1541  -48.5639 C.2    1 LIG       0.13200
      3 C3        -76.0866  -16.3086  -47.7322 C.2    1 LIG      -0.03800
      4 N1        -77.6417  -17.3037  -49.0510 N.2    1 LIG      -0.57800
      5 N2        -76.4057  -17.3697  -48.5276 N.pl3  1 LIG      -0.05900
      6 H1        -77.3061  -14.5524  -47.2150 H      1 LIG       0.15700
      7 H2        -79.1171  -15.8476  -48.8324 H      1 LIG       0.15600
      8 H3        -75.1255  -16.2336  -47.2444 H      1 LIG       0.15900
      9 H4        -75.8312  -18.1718  -48.7542 H      1 LIG       0.32200
@<TRIPOS>BOND
      1       1       2 1
      2       1       3 2
      3       2       4 2
      4       3       5 1
      5       4       5 1
      6       1       6 1
      7       2       7 1
      8       3       8 1
      9       5       9 1
@<TRIPOS>ALT_TYPE
CGenFF_4.0_ALT_TYPE_SET
CGenFF_4.0 1 CG2R51 2 CG2R52 3 CG2R51 4 NG2R50 5 NG2R51 6 HGR51 7 HGR52 8 HGR52 9 HGP1
@<TRIPOS>MOLECULE
pyrazole
 9 9 0 0 0
****
USER_CHARGES
INVALID_CHARGES
Pose:   2 Cluster:   2 Fr_nu: 503418 TotEn:   -19.25
@<TRIPOS>ATOM
      1 C1        -71.3176   -7.7710  -44.9550 C.2    1 LIG      -0.25100
      2 C2        -71.0757   -8.9012  -44.1513 C.2    1 LIG       0.13200
      3 C3        -70.1233   -7.0927  -44.9620 C.2    1 LIG      -0.03800
      4 N1        -69.8260   -8.9423  -43.6820 N.2    1 LIG      -0.57800
      5 N2        -69.2717   -7.8295  -44.1923 N.pl3  1 LIG      -0.05900
      6 H1        -72.2294   -7.4873  -45.4595 H      1 LIG       0.15700
      7 H2        -71.7583   -9.6964  -43.8877 H      1 LIG       0.15600
      8 H3        -69.8104   -6.1718  -45.4326 H      1 LIG       0.15900
      9 H4        -68.3035   -7.6318  -43.9724 H      1 LIG       0.32200
@<TRIPOS>BOND
      1       1       2 1
      2       1       3 2
      3       2       4 2
      4       3       5 1
      5       4       5 1
      6       1       6 1
      7       2       7 1
      8       3       8 1
      9       5       9 1
@<TRIPOS>ALT_TYPE
CGenFF_4.0_ALT_TYPE_SET
CGenFF_4.0 1 CG2R51 2 CG2R52 3 CG2R51 4 NG2R50 5 NG2R51 6 HGR51 7 HGR52 8 HGR52 9 HGP1
@<TRIPOS>MOLECULE
pyrazole
 9 9 0 0 0
****
USER_CHARGES
INVALID_CHARGES
Pose:   3 Cluster:   3 Fr_nu: 533039 TotEn:   -17.02
@<TRIPOS>ATOM
      1 C1        -71.3703   -6.8790  -46.1048 C.2    1 LIG      -0.25100
      2 C2        -71.2444   -7.9902  -45.2497 C.2    1 LIG       0.13200
      3 C3        -70.2441   -6.1307  -45.8636 C.2    1 LIG      -0.03800
      4 N1        -70.1263   -7.9551  -44.5199 N.2    1 LIG      -0.57800
      5 N2        -69.5393   -6.8128  -44.9158 N.pl3  1 LIG      -0.05900
      6 H1        -72.1654   -6.6519  -46.7996 H      1 LIG       0.15700
      7 H2        -71.9210   -8.8238  -45.1275 H      1 LIG       0.15600
      8 H3        -69.8899   -5.1944  -46.2701 H      1 LIG       0.15900
      9 H4        -68.6552   -6.5570  -44.4943 H      1 LIG       0.32200
@<TRIPOS>BOND
      1       1       2 1
      2       1       3 2
      3       2       4 2
      4       3       5 1
      5       4       5 1
      6       1       6 1
      7       2       7 1
      8       3       8 1
      9       5       9 1
@<TRIPOS>ALT_TYPE
CGenFF_4.0_ALT_TYPE_SET
CGenFF_4.0 1 CG2R51 2 CG2R52 3 CG2R51 4 NG2R50 5 NG2R51 6 HGR51 7 HGR52 8 HGR52 9 HGP1
@<TRIPOS>MOLECULE
pyrazole
 9 9 0 0 0
****
USER_CHARGES
INVALID_CHARGES
Pose:   4 Cluster:   4 Fr_nu: 3938964 TotEn:   -16.75
@<TRIPOS>ATOM
      1 C1        -60.3683    1.1112  -24.3517 C.2    1 LIG      -0.25100
      2 C2        -59.3129    1.1182  -23.4201 C.2    1 LIG       0.13200
      3 C3        -59.7543    0.9155  -25.5646 C.2    1 LIG      -0.03800
      4 N1        -58.1190    0.9410  -23.9922 N.2    1 LIG      -0.57800
      5 N2        -58.4204    0.8206  -25.2963 N.pl3  1 LIG      -0.05900
      6 H1        -61.4262    1.2304  -24.1701 H      1 LIG       0.15700
      7 H2        -59.3638    1.2456  -22.3482 H      1 LIG       0.15600
      8 H3        -60.1375    0.8394  -26.5720 H      1 LIG       0.15900
      9 H4        -57.6629    0.6765  -25.9521 H      1 LIG       0.32200
@<TRIPOS>BOND
      1       1       2 1
      2       1       3 2
      3       2       4 2
      4       3       5 1
      5       4       5 1
      6       1       6 1
      7       2       7 1
      8       3       8 1
      9       5       9 1
@<TRIPOS>ALT_TYPE
CGenFF_4.0_ALT_TYPE_SET
CGenFF_4.0 1 CG2R51 2 CG2R52 3 CG2R51 4 NG2R50 5 NG2R51 6 HGR51 7 HGR52 8 HGR52 9 HGP1
@<TRIPOS>MOLECULE
pyrazole
 9 9 0 0 0
****
USER_CHARGES
INVALID_CHARGES
Pose:   5 Cluster:   5 Fr_nu: 533959 TotEn:   -16.60
@<TRIPOS>ATOM
      1 C1        -70.1646   -6.8965  -45.4926 C.2    1 LIG      -0.25100
      2 C2        -69.8618   -7.3323  -44.1887 C.2    1 LIG       0.13200
      3 C3        -71.3962   -7.4426  -45.7598 C.2    1 LIG      -0.03800
      4 N1        -70.8236   -8.0962  -43.6639 N.2    1 LIG      -0.57800
      5 N2        -71.7429   -8.1447  -44.6430 N.pl3  1 LIG      -0.05900
      6 H1        -69.5738   -6.2732  -46.1475 H      1 LIG       0.15700
      7 H2        -68.9801   -7.1255  -43.5991 H      1 LIG       0.15600
      8 H3        -72.0414   -7.3979  -46.6253 H      1 LIG       0.15900
      9 H4        -72.5872   -8.6795  -44.4818 H      1 LIG       0.32200
@<TRIPOS>BOND
      1       1       2 1
      2       1       3 2
      3       2       4 2
      4       3       5 1
      5       4       5 1
      6       1       6 1
      7       2       7 1
      8       3       8 1
      9       5       9 1
@<TRIPOS>ALT_TYPE
CGenFF_4.0_ALT_TYPE_SET
CGenFF_4.0 1 CG2R51 2 CG2R52 3 CG2R51 4 NG2R50 5 NG2R51 6 HGR51 7 HGR52 8 HGR52 9 HGP1
@<TRIPOS>MOLECULE
pyrazole
 9 9 0 0 0
****
USER_CHARGES
INVALID_CHARGES
Pose:   6 Cluster:   6 Fr_nu: 4139391 TotEn:   -16.45
@<TRIPOS>ATOM
      1 C1        -47.7590  -22.7754  -31.9187 C.2    1 LIG      -0.25100
      2 C2        -47.4070  -21.4366  -32.1744 C.2    1 LIG       0.13200
      3 C3        -48.8680  -22.6910  -31.1129 C.2    1 LIG      -0.03800
      4 N1        -48.2262  -20.5654  -31.5795 N.2    1 LIG      -0.57800
      5 N2        -49.1040  -21.3585  -30.9419 N.pl3  1 LIG      -0.05900
      6 H1        -47.2772  -23.6761  -32.2695 H      1 LIG       0.15700
      7 H2        -46.5874  -21.0593  -32.7691 H      1 LIG       0.15600
      8 H3        -49.4950  -23.4420  -30.6543 H      1 LIG       0.15900
      9 H4        -49.8419  -20.9217  -30.4039 H      1 LIG       0.32200
@<TRIPOS>BOND
      1       1       2 1
      2       1       3 2
      3       2       4 2
      4       3       5 1
      5       4       5 1
      6       1       6 1
      7       2       7 1
      8       3       8 1
      9       5       9 1
@<TRIPOS>ALT_TYPE
CGenFF_4.0_ALT_TYPE_SET
CGenFF_4.0 1 CG2R51 2 CG2R52 3 CG2R51 4 NG2R50 5 NG2R51 6 HGR51 7 HGR52 8 HGR52 9 HGP1
@<TRIPOS>MOLECULE
pyrazole
 9 9 0 0 0
****
USER_CHARGES
INVALID_CHARGES
Pose:   7 Cluster:   7 Fr_nu: 503079 TotEn:   -16.04
@<TRIPOS>ATOM
      1 C1        -70.4448   -7.5103  -44.3829 C.2    1 LIG      -0.25100
      2 C2        -70.0317   -8.6591  -43.6820 C.2    1 LIG       0.13200
      3 C3        -71.6925   -7.8295  -44.8603 C.2    1 LIG      -0.03800
      4 N1        -70.9430   -9.6352  -43.7090 N.2    1 LIG      -0.57800
      5 N2        -71.9413   -9.1005  -44.4326 N.pl3  1 LIG      -0.05900
      6 H1        -69.9135   -6.5804  -44.5225 H      1 LIG       0.15700
      7 H2        -69.1043   -8.8260  -43.1530 H      1 LIG       0.15600
      8 H3        -72.4084   -7.2800  -45.4544 H      1 LIG       0.15900
      9 H4        -72.7670   -9.6621  -44.5988 H      1 LIG       0.32200
@<TRIPOS>BOND
      1       1       2 1
      2       1       3 2
      3       2       4 2
      4       3       5 1
      5       4       5 1
      6       1       6 1
      7       2       7 1
      8       3       8 1
      9       5       9 1
@<TRIPOS>ALT_TYPE
CGenFF_4.0_ALT_TYPE_SET
CGenFF_4.0 1 CG2R51 2 CG2R52 3 CG2R51 4 NG2R50 5 NG2R51 6 HGR51 7 HGR52 8 HGR52 9 HGP1
@<TRIPOS>MOLECULE
pyrazole
 9 9 0 0 0
****
USER_CHARGES
INVALID_CHARGES
Pose:   8 Cluster:   8 Fr_nu: 552265 TotEn:   -15.62
@<TRIPOS>ATOM
      1 C1        -59.4010    1.4009  -23.2708 C.2    1 LIG      -0.25100
      2 C2        -58.1774    1.7177  -22.6510 C.2    1 LIG       0.13200
      3 C3        -59.1087    1.3708  -24.6125 C.2    1 LIG      -0.03800
      4 N1        -57.1818    1.8773  -23.5270 N.2    1 LIG      -0.57800
      5 N2        -57.7793    1.6598  -24.7109 N.pl3  1 LIG      -0.05900
      6 H1        -60.3608    1.2189  -22.8102 H      1 LIG       0.15700
      7 H2        -57.9697    1.8395  -21.5975 H      1 LIG       0.15600
      8 H3        -59.7136    1.1765  -25.4864 H      1 LIG       0.15900
      9 H4        -57.2181    1.7270  -25.5507 H      1 LIG       0.32200
@<TRIPOS>BOND
      1       1       2 1
      2       1       3 2
      3       2       4 2
      4       3       5 1
      5       4       5 1
      6       1       6 1
      7       2       7 1
      8       3       8 1
      9       5       9 1
@<TRIPOS>ALT_TYPE
CGenFF_4.0_ALT_TYPE_SET
CGenFF_4.0 1 CG2R51 2 CG2R52 3 CG2R51 4 NG2R50 5 NG2R51 6 HGR51 7 HGR52 8 HGR52 9 HGP1
@<TRIPOS>MOLECULE
pyrazole
 9 9 0 0 0
****
USER_CHARGES
INVALID_CHARGES
Pose:   9 Cluster:   9 Fr_nu: 733431 TotEn:   -15.26
@<TRIPOS>ATOM
      1 C1        -61.7651   -1.2362  -25.3893 C.2    1 LIG      -0.25100
      2 C2        -60.4785   -0.7033  -25.1831 C.2    1 LIG       0.13200
      3 C3        -61.7729   -2.4040  -24.6664 C.2    1 LIG      -0.03800
      4 N1        -59.7239   -1.4695  -24.3910 N.2    1 LIG      -0.57800
      5 N2        -60.5388   -2.4958  -24.0930 N.pl3  1 LIG      -0.05900
      6 H1        -62.5743   -0.8309  -25.9787 H      1 LIG       0.15700
      7 H2        -60.0591    0.2113  -25.5773 H      1 LIG       0.15600
      8 H3        -62.5276   -3.1620  -24.5136 H      1 LIG       0.15900
      9 H4        -60.1856   -3.2293  -23.4913 H      1 LIG       0.32200
@<TRIPOS>BOND
      1       1       2 1
      2       1       3 2
      3       2       4 2
      4       3       5 1
      5       4       5 1
      6       1       6 1
      7       2       7 1
      8       3       8 1
      9       5       9 1
@<TRIPOS>ALT_TYPE
CGenFF_4.0_ALT_TYPE_SET
CGenFF_4.0 1 CG2R51 2 CG2R52 3 CG2R51 4 NG2R50 5 NG2R51 6 HGR51 7 HGR52 8 HGR52 9 HGP1
@<TRIPOS>MOLECULE
pyrazole
 9 9 0 0 0
****
USER_CHARGES
INVALID_CHARGES
Pose:  10 Cluster:  10 Fr_nu: 2797165 TotEn:   -15.19
@<TRIPOS>ATOM
      1 C1        -61.6173   -2.9527  -20.6179 C.2    1 LIG      -0.25100
      2 C2        -61.0815   -2.2489  -19.5228 C.2    1 LIG       0.13200
      3 C3        -61.0925   -4.2168  -20.5037 C.2    1 LIG      -0.03800
      4 N1        -60.2781   -3.0032  -18.7682 N.2    1 LIG      -0.57800
      5 N2        -60.3052   -4.1943  -19.3901 N.pl3  1 LIG      -0.05900
      6 H1        -62.2903   -2.5948  -21.3831 H      1 LIG       0.15700
      7 H2        -61.2427   -1.2175  -19.2433 H      1 LIG       0.15600
      8 H3        -61.2039   -5.1094  -21.1022 H      1 LIG       0.15900
      9 H4        -59.7586   -4.9515  -18.9996 H      1 LIG       0.32200
@<TRIPOS>BOND
      1       1       2 1
      2       1       3 2
      3       2       4 2
      4       3       5 1
      5       4       5 1
      6       1       6 1
      7       2       7 1
      8       3       8 1
      9       5       9 1
@<TRIPOS>ALT_TYPE
CGenFF_4.0_ALT_TYPE_SET
CGenFF_4.0 1 CG2R51 2 CG2R52 3 CG2R51 4 NG2R50 5 NG2R51 6 HGR51 7 HGR52 8 HGR52 9 HGP1
@<TRIPOS>MOLECULE
pyrazole
 9 9 0 0 0
****
USER_CHARGES
INVALID_CHARGES
Pose:  11 Cluster:  11 Fr_nu: 2362589 TotEn:   -15.03
@<TRIPOS>ATOM
      1 C1        -76.2473    0.3023  -35.0726 C.2    1 LIG      -0.25100
      2 C2        -76.5280    0.1743  -36.4461 C.2    1 LIG       0.13200
      3 C3        -75.3521   -0.7056  -34.8097 C.2    1 LIG      -0.03800
      4 N1        -75.8647   -0.8352  -37.0161 N.2    1 LIG      -0.57800
      5 N2        -75.1582   -1.3507  -35.9958 N.pl3  1 LIG      -0.05900
      6 H1        -76.6381    1.0242  -34.3708 H      1 LIG       0.15700
      7 H2        -77.1887    0.7743  -37.0555 H      1 LIG       0.15600
      8 H3        -74.8487   -1.0164  -33.9056 H      1 LIG       0.15900
      9 H4        -74.5621   -2.1480  -36.1798 H      1 LIG       0.32200
@<TRIPOS>BOND
      1       1       2 1
      2       1       3 2
      3       2       4 2
      4       3       5 1
      5       4       5 1
      6       1       6 1
      7       2       7 1
      8       3       8 1
      9       5       9 1
@<TRIPOS>ALT_TYPE
CGenFF_4.0_ALT_TYPE_SET
CGenFF_4.0 1 CG2R51 2 CG2R52 3 CG2R51 4 NG2R50 5 NG2R51 6 HGR51 7 HGR52 8 HGR52 9 HGP1
@<TRIPOS>MOLECULE
pyrazole
 9 9 0 0 0
****
USER_CHARGES
INVALID_CHARGES
Pose:  12 Cluster:  12 Fr_nu: 8392786 TotEn:   -14.98
@<TRIPOS>ATOM
      1 C1        -77.6821  -16.7375  -49.1127 C.2    1 LIG      -0.25100
      2 C2        -78.1170  -15.4563  -48.7239 C.2    1 LIG       0.13200
      3 C3        -76.5529  -16.9590  -48.3629 C.2    1 LIG      -0.03800
      4 N1        -77.3286  -14.9028  -47.7988 N.2    1 LIG      -0.57800
      5 N2        -76.3868  -15.8406  -47.5999 N.pl3  1 LIG      -0.05900
      6 H1        -78.1249  -17.4076  -49.8347 H      1 LIG       0.15700
      7 H2        -78.9755  -14.9027  -49.0765 H      1 LIG       0.15600
      8 H3        -75.8667  -17.7917  -48.3064 H      1 LIG       0.15900
      9 H4        -75.6550  -15.6501  -46.9269 H      1 LIG       0.32200
@<TRIPOS>BOND
      1       1       2 1
      2       1       3 2
      3       2       4 2
      4       3       5 1
      5       4       5 1
      6       1       6 1
      7       2       7 1
      8       3       8 1
      9       5       9 1
@<TRIPOS>ALT_TYPE
CGenFF_4.0_ALT_TYPE_SET
CGenFF_4.0 1 CG2R51 2 CG2R52 3 CG2R51 4 NG2R50 5 NG2R51 6 HGR51 7 HGR52 8 HGR52 9 HGP1
@<TRIPOS>MOLECULE
pyrazole
 9 9 0 0 0
****
USER_CHARGES
INVALID_CHARGES
Pose:  13 Cluster:  13 Fr_nu: 5119457 TotEn:   -14.48
@<TRIPOS>ATOM
      1 C1        -48.1425   -7.7547  -25.5969 C.2    1 LIG      -0.25100
      2 C2        -47.3926   -8.8921  -25.2424 C.2    1 LIG       0.13200
      3 C3        -48.8533   -8.1439  -26.7058 C.2    1 LIG      -0.03800
      4 N1        -47.6071   -9.9264  -26.0597 N.2    1 LIG      -0.57800
      5 N2        -48.5000   -9.4406  -26.9388 N.pl3  1 LIG      -0.05900
      6 H1        -48.1658   -6.7879  -25.1161 H      1 LIG       0.15700
      7 H2        -46.6983   -9.0102  -24.4228 H      1 LIG       0.15600
      8 H3        -49.5609   -7.6262  -27.3372 H      1 LIG       0.15900
      9 H4        -48.8262  -10.0508  -27.6777 H      1 LIG       0.32200
@<TRIPOS>BOND
      1       1       2 1
      2       1       3 2
      3       2       4 2
      4       3       5 1
      5       4       5 1
      6       1       6 1
      7       2       7 1
      8       3       8 1
      9       5       9 1
@<TRIPOS>ALT_TYPE
CGenFF_4.0_ALT_TYPE_SET
CGenFF_4.0 1 CG2R51 2 CG2R52 3 CG2R51 4 NG2R50 5 NG2R51 6 HGR51 7 HGR52 8 HGR52 9 HGP1
@<TRIPOS>MOLECULE
pyrazole
 9 9 0 0 0
****
USER_CHARGES
INVALID_CHARGES
Pose:  14 Cluster:  14 Fr_nu: 6167047 TotEn:   -14.38
@<TRIPOS>ATOM
      1 C1        -56.3477  -24.7479  -25.4387 C.2    1 LIG      -0.25100
      2 C2        -55.4007  -23.9499  -24.7693 C.2    1 LIG       0.13200
      3 C3        -57.2111  -23.8471  -26.0129 C.2    1 LIG      -0.03800
      4 N1        -55.6396  -22.6429  -24.9050 N.2    1 LIG      -0.57800
      5 N2        -56.7465  -22.6124  -25.6664 N.pl3  1 LIG      -0.05900
      6 H1        -56.3979  -25.8251  -25.4979 H      1 LIG       0.15700
      7 H2        -54.5466  -24.2664  -24.1877 H      1 LIG       0.15600
      8 H3        -58.0955  -23.9707  -26.6212 H      1 LIG       0.15900
      9 H4        -57.1350  -21.7104  -25.9118 H      1 LIG       0.32200
@<TRIPOS>BOND
      1       1       2 1
      2       1       3 2
      3       2       4 2
      4       3       5 1
      5       4       5 1
      6       1       6 1
      7       2       7 1
      8       3       8 1
      9       5       9 1
@<TRIPOS>ALT_TYPE
CGenFF_4.0_ALT_TYPE_SET
CGenFF_4.0 1 CG2R51 2 CG2R52 3 CG2R51 4 NG2R50 5 NG2R51 6 HGR51 7 HGR52 8 HGR52 9 HGP1
@<TRIPOS>MOLECULE
pyrazole
 9 9 0 0 0
****
USER_CHARGES
INVALID_CHARGES
Pose:  15 Cluster:  15 Fr_nu: 7147645 TotEn:   -14.17
@<TRIPOS>ATOM
      1 C1        -61.0000   -1.3966  -23.0346 C.2    1 LIG      -0.25100
      2 C2        -60.7782   -0.9162  -24.3392 C.2    1 LIG       0.13200
      3 C3        -61.4932   -2.6656  -23.2153 C.2    1 LIG      -0.03800
      4 N1        -61.1036   -1.8076  -25.2791 N.2    1 LIG      -0.57800
      5 N2        -61.5348   -2.8609  -24.5645 N.pl3  1 LIG      -0.05900
      6 H1        -60.8263   -0.8942  -22.0945 H      1 LIG       0.15700
      7 H2        -60.3934    0.0464  -24.6442 H      1 LIG       0.15600
      8 H3        -61.8133   -3.4292  -22.5211 H      1 LIG       0.15900
      9 H4        -61.8467   -3.6841  -25.0644 H      1 LIG       0.32200
@<TRIPOS>BOND
      1       1       2 1
      2       1       3 2
      3       2       4 2
      4       3       5 1
      5       4       5 1
      6       1       6 1
      7       2       7 1
      8       3       8 1
      9       5       9 1
@<TRIPOS>ALT_TYPE
CGenFF_4.0_ALT_TYPE_SET
CGenFF_4.0 1 CG2R51 2 CG2R52 3 CG2R51 4 NG2R50 5 NG2R51 6 HGR51 7 HGR52 8 HGR52 9 HGP1
@<TRIPOS>MOLECULE
pyrazole
 9 9 0 0 0
****
USER_CHARGES
INVALID_CHARGES
Pose:  16 Cluster:  16 Fr_nu: 948475 TotEn:   -14.15
@<TRIPOS>ATOM
      1 C1        -76.9716    0.2847  -36.4374 C.2    1 LIG      -0.25100
      2 C2        -77.7846   -0.7329  -35.9032 C.2    1 LIG       0.13200
      3 C3        -75.7074   -0.2520  -36.4406 C.2    1 LIG      -0.03800
      4 N1        -77.0948   -1.8329  -35.5900 N.2    1 LIG      -0.57800
      5 N2        -75.8350   -1.5097  -35.9284 N.pl3  1 LIG      -0.05900
      6 H1        -77.2608    1.2693  -36.7739 H      1 LIG       0.15700
      7 H2        -78.8510   -0.7187  -35.7287 H      1 LIG       0.15600
      8 H3        -74.7497    0.1396  -36.7519 H      1 LIG       0.15900
      9 H4        -75.1073   -2.1977  -35.7805 H      1 LIG       0.32200
@<TRIPOS>BOND
      1       1       2 1
      2       1       3 2
      3       2       4 2
      4       3       5 1
      5       4       5 1
      6       1       6 1
      7       2       7 1
      8       3       8 1
      9       5       9 1
@<TRIPOS>ALT_TYPE
CGenFF_4.0_ALT_TYPE_SET
CGenFF_4.0 1 CG2R51 2 CG2R52 3 CG2R51 4 NG2R50 5 NG2R51 6 HGR51 7 HGR52 8 HGR52 9 HGP1
@<TRIPOS>MOLECULE
pyrazole
 9 9 0 0 0
****
USER_CHARGES
INVALID_CHARGES
Pose:  17 Cluster:  17 Fr_nu: 925964 TotEn:   -13.94
@<TRIPOS>ATOM
      1 C1        -71.9688  -24.8503  -42.6119 C.2    1 LIG      -0.25100
      2 C2        -72.9786  -24.9615  -43.5865 C.2    1 LIG       0.13200
      3 C3        -72.3047  -23.7272  -41.8962 C.2    1 LIG      -0.03800
      4 N1        -73.8879  -23.9871  -43.5004 N.2    1 LIG      -0.57800
      5 N2        -73.4509  -23.2527  -42.4632 N.pl3  1 LIG      -0.05900
      6 H1        -71.1169  -25.4939  -42.4498 H      1 LIG       0.15700
      7 H2        -73.0895  -25.7119  -44.3562 H      1 LIG       0.15600
      8 H3        -71.8407  -23.2327  -41.0550 H      1 LIG       0.15900
      9 H4        -73.9849  -22.4354  -42.1957 H      1 LIG       0.32200
@<TRIPOS>BOND
      1       1       2 1
      2       1       3 2
      3       2       4 2
      4       3       5 1
      5       4       5 1
      6       1       6 1
      7       2       7 1
      8       3       8 1
      9       5       9 1
@<TRIPOS>ALT_TYPE
CGenFF_4.0_ALT_TYPE_SET
CGenFF_4.0 1 CG2R51 2 CG2R52 3 CG2R51 4 NG2R50 5 NG2R51 6 HGR51 7 HGR52 8 HGR52 9 HGP1
@<TRIPOS>MOLECULE
pyrazole
 9 9 0 0 0
****
USER_CHARGES
INVALID_CHARGES
Pose:  18 Cluster:  18 Fr_nu: 445440 TotEn:   -13.91
@<TRIPOS>ATOM
      1 C1        -51.1793  -11.6666  -44.7005 C.2    1 LIG      -0.25100
      2 C2        -49.9103  -11.3334  -44.1901 C.2    1 LIG       0.13200
      3 C3        -51.8632  -10.4757  -44.7246 C.2    1 LIG      -0.03800
      4 N1        -49.7923  -10.0327  -43.9103 N.2    1 LIG      -0.57800
      5 N2        -50.9959   -9.5380  -44.2461 N.pl3  1 LIG      -0.05900
      6 H1        -51.5473  -12.6340  -45.0087 H      1 LIG       0.15700
      7 H2        -49.0667  -11.9843  -44.0099 H      1 LIG       0.15600
      8 H3        -52.8669  -10.2173  -45.0299 H      1 LIG       0.15900
      9 H4        -51.1588   -8.5468  -44.1205 H      1 LIG       0.32200
@<TRIPOS>BOND
      1       1       2 1
      2       1       3 2
      3       2       4 2
      4       3       5 1
      5       4       5 1
      6       1       6 1
      7       2       7 1
      8       3       8 1
      9       5       9 1
@<TRIPOS>ALT_TYPE
CGenFF_4.0_ALT_TYPE_SET
CGenFF_4.0 1 CG2R51 2 CG2R52 3 CG2R51 4 NG2R50 5 NG2R51 6 HGR51 7 HGR52 8 HGR52 9 HGP1
@<TRIPOS>MOLECULE
pyrazole
 9 9 0 0 0
****
USER_CHARGES
INVALID_CHARGES
Pose:  19 Cluster:  19 Fr_nu: 8393133 TotEn:   -13.83
@<TRIPOS>ATOM
      1 C1        -77.1226  -14.4601  -48.7052 C.2    1 LIG      -0.25100
      2 C2        -78.1170  -15.4563  -48.7239 C.2    1 LIG       0.13200
      3 C3        -76.0451  -15.0618  -48.1024 C.2    1 LIG      -0.03800
      4 N1        -77.7077  -16.6039  -48.1766 N.2    1 LIG      -0.57800
      5 N2        -76.4440  -16.3326  -47.8084 N.pl3  1 LIG      -0.05900
      6 H1        -77.1780  -13.4476  -49.0771 H      1 LIG       0.15700
      7 H2        -79.1233  -15.3939  -49.1130 H      1 LIG       0.15600
      8 H3        -75.0537  -14.7075  -47.8595 H      1 LIG       0.15900
      9 H4        -75.9086  -17.0637  -47.3573 H      1 LIG       0.32200
@<TRIPOS>BOND
      1       1       2 1
      2       1       3 2
      3       2       4 2
      4       3       5 1
      5       4       5 1
      6       1       6 1
      7       2       7 1
      8       3       8 1
      9       5       9 1
@<TRIPOS>ALT_TYPE
CGenFF_4.0_ALT_TYPE_SET
CGenFF_4.0 1 CG2R51 2 CG2R52 3 CG2R51 4 NG2R50 5 NG2R51 6 HGR51 7 HGR52 8 HGR52 9 HGP1
@<TRIPOS>MOLECULE
pyrazole
 9 9 0 0 0
****
USER_CHARGES
INVALID_CHARGES
Pose:  20 Cluster:  20 Fr_nu: 594585 TotEn:   -13.78
@<TRIPOS>ATOM
      1 C1        -60.5860    1.1405  -24.6307 C.2    1 LIG      -0.25100
      2 C2        -60.1655    0.0402  -23.8597 C.2    1 LIG       0.13200
      3 C3        -59.7980    1.0932  -25.7547 C.2    1 LIG      -0.03800
      4 N1        -59.1866   -0.6553  -24.4445 N.2    1 LIG      -0.57800
      5 N2        -58.9854    0.0095  -25.5950 N.pl3  1 LIG      -0.05900
      6 H1        -61.3531    1.8662  -24.4045 H      1 LIG       0.15700
      7 H2        -60.5313   -0.2836  -22.8958 H      1 LIG       0.15600
      8 H3        -59.7420    1.7203  -26.6328 H      1 LIG       0.15900
      9 H4        -58.2725   -0.3318  -26.2276 H      1 LIG       0.32200
@<TRIPOS>BOND
      1       1       2 1
      2       1       3 2
      3       2       4 2
      4       3       5 1
      5       4       5 1
      6       1       6 1
      7       2       7 1
      8       3       8 1
      9       5       9 1
@<TRIPOS>ALT_TYPE
CGenFF_4.0_ALT_TYPE_SET
CGenFF_4.0 1 CG2R51 2 CG2R52 3 CG2R51 4 NG2R50 5 NG2R51 6 HGR51 7 HGR52 8 HGR52 9 HGP1
@<TRIPOS>MOLECULE
pyrazole
 9 9 0 0 0
****
USER_CHARGES
INVALID_CHARGES
Pose:  21 Cluster:  21 Fr_nu: 420231 TotEn:   -13.72
@<TRIPOS>ATOM
      1 C1        -75.7401  -11.0980  -44.8050 C.2    1 LIG      -0.25100
      2 C2        -74.7930  -11.4327  -43.8187 C.2    1 LIG       0.13200
      3 C3        -75.0393  -10.3394  -45.7105 C.2    1 LIG      -0.03800
      4 N1        -73.5828  -10.9283  -44.0735 N.2    1 LIG      -0.57800
      5 N2        -73.7646  -10.2689  -45.2304 N.pl3  1 LIG      -0.05900
      6 H1        -76.7844  -11.3688  -44.8539 H      1 LIG       0.15700
      7 H2        -74.9344  -12.0228  -42.9245 H      1 LIG       0.15600
      8 H3        -75.3269   -9.8524  -46.6311 H      1 LIG       0.15900
      9 H4        -72.9722   -9.7885  -45.6380 H      1 LIG       0.32200
@<TRIPOS>BOND
      1       1       2 1
      2       1       3 2
      3       2       4 2
      4       3       5 1
      5       4       5 1
      6       1       6 1
      7       2       7 1
      8       3       8 1
      9       5       9 1
@<TRIPOS>ALT_TYPE
CGenFF_4.0_ALT_TYPE_SET
CGenFF_4.0 1 CG2R51 2 CG2R52 3 CG2R51 4 NG2R50 5 NG2R51 6 HGR51 7 HGR52 8 HGR52 9 HGP1
@<TRIPOS>MOLECULE
pyrazole
 9 9 0 0 0
****
USER_CHARGES
INVALID_CHARGES
Pose:  22 Cluster:  22 Fr_nu: 336542 TotEn:   -13.64
@<TRIPOS>ATOM
      1 C1        -80.6145   -6.6847  -33.1454 C.2    1 LIG      -0.25100
      2 C2        -79.6272   -5.6853  -33.2366 C.2    1 LIG       0.13200
      3 C3        -80.0883   -7.7509  -33.8330 C.2    1 LIG      -0.03800
      4 N1        -78.5550   -6.0813  -33.9276 N.2    1 LIG      -0.57800
      5 N2        -78.8653   -7.3414  -34.2767 N.pl3  1 LIG      -0.05900
      6 H1        -81.5732   -6.6397  -32.6501 H      1 LIG       0.15700
      7 H2        -79.6446   -4.6847  -32.8288 H      1 LIG       0.15600
      8 H3        -80.4664   -8.7409  -34.0439 H      1 LIG       0.15900
      9 H4        -78.1938   -7.8668  -34.8224 H      1 LIG       0.32200
@<TRIPOS>BOND
      1       1       2 1
      2       1       3 2
      3       2       4 2
      4       3       5 1
      5       4       5 1
      6       1       6 1
      7       2       7 1
      8       3       8 1
      9       5       9 1
@<TRIPOS>ALT_TYPE
CGenFF_4.0_ALT_TYPE_SET
CGenFF_4.0 1 CG2R51 2 CG2R52 3 CG2R51 4 NG2R50 5 NG2R51 6 HGR51 7 HGR52 8 HGR52 9 HGP1
@<TRIPOS>MOLECULE
pyrazole
 9 9 0 0 0
****
USER_CHARGES
INVALID_CHARGES
Pose:  23 Cluster:  23 Fr_nu: 376442 TotEn:   -13.41
@<TRIPOS>ATOM
      1 C1        -60.0161    0.4852  -24.5907 C.2    1 LIG      -0.25100
      2 C2        -60.4713   -0.7826  -24.9998 C.2    1 LIG       0.13200
      3 C3        -58.9189    0.7274  -25.3806 C.2    1 LIG      -0.03800
      4 N1        -59.7244   -1.3089  -25.9740 N.2    1 LIG      -0.57800
      5 N2        -58.7888   -0.3673  -26.1838 N.pl3  1 LIG      -0.05900
      6 H1        -60.4258    1.1337  -23.8304 H      1 LIG       0.15700
      7 H2        -61.3159   -1.3451  -24.6283 H      1 LIG       0.15600
      8 H3        -58.2331    1.5601  -25.4405 H      1 LIG       0.15900
      9 H4        -58.0868   -0.5385  -26.8927 H      1 LIG       0.32200
@<TRIPOS>BOND
      1       1       2 1
      2       1       3 2
      3       2       4 2
      4       3       5 1
      5       4       5 1
      6       1       6 1
      7       2       7 1
      8       3       8 1
      9       5       9 1
@<TRIPOS>ALT_TYPE
CGenFF_4.0_ALT_TYPE_SET
CGenFF_4.0 1 CG2R51 2 CG2R52 3 CG2R51 4 NG2R50 5 NG2R51 6 HGR51 7 HGR52 8 HGR52 9 HGP1
@<TRIPOS>MOLECULE
pyrazole
 9 9 0 0 0
****
USER_CHARGES
INVALID_CHARGES
Pose:  24 Cluster:  24 Fr_nu: 446358 TotEn:   -12.93
@<TRIPOS>ATOM
      1 C1        -70.0832   -5.9137  -47.9076 C.2    1 LIG      -0.25100
      2 C2        -69.8863   -6.3732  -46.5916 C.2    1 LIG       0.13200
      3 C3        -71.4297   -6.0707  -48.1282 C.2    1 LIG      -0.03800
      4 N1        -71.0172   -6.7906  -46.0165 N.2    1 LIG      -0.57800
      5 N2        -71.9378   -6.5939  -46.9755 N.pl3  1 LIG      -0.05900
      6 H1        -69.3522   -5.5227  -48.5998 H      1 LIG       0.15700
      7 H2        -68.9657   -6.4219  -46.0277 H      1 LIG       0.15600
      8 H3        -72.0576   -5.8640  -48.9829 H      1 LIG       0.15900
      9 H4        -72.8988   -6.8418  -46.7758 H      1 LIG       0.32200
@<TRIPOS>BOND
      1       1       2 1
      2       1       3 2
      3       2       4 2
      4       3       5 1
      5       4       5 1
      6       1       6 1
      7       2       7 1
      8       3       8 1
      9       5       9 1
@<TRIPOS>ALT_TYPE
CGenFF_4.0_ALT_TYPE_SET
CGenFF_4.0 1 CG2R51 2 CG2R52 3 CG2R51 4 NG2R50 5 NG2R51 6 HGR51 7 HGR52 8 HGR52 9 HGP1
@<TRIPOS>MOLECULE
pyrazole
 9 9 0 0 0
****
USER_CHARGES
INVALID_CHARGES
Pose:  25 Cluster:  25 Fr_nu: 4278546 TotEn:   -12.78
@<TRIPOS>ATOM
      1 C1        -62.3647   -1.9258  -24.7568 C.2    1 LIG      -0.25100
      2 C2        -61.0113   -2.3122  -24.7284 C.2    1 LIG       0.13200
      3 C3        -62.3433   -0.6344  -25.2242 C.2    1 LIG      -0.03800
      4 N1        -60.1900   -1.3448  -25.1448 N.2    1 LIG      -0.57800
      5 N2        -61.0296   -0.3376  -25.4394 N.pl3  1 LIG      -0.05900
      6 H1        -63.2346   -2.5021  -24.4783 H      1 LIG       0.15700
      7 H2        -60.5892   -3.2583  -24.4211 H      1 LIG       0.15600
      8 H3        -63.1266    0.0845  -25.4166 H      1 LIG       0.15900
      9 H4        -60.6362    0.5297  -25.7827 H      1 LIG       0.32200
@<TRIPOS>BOND
      1       1       2 1
      2       1       3 2
      3       2       4 2
      4       3       5 1
      5       4       5 1
      6       1       6 1
      7       2       7 1
      8       3       8 1
      9       5       9 1
@<TRIPOS>ALT_TYPE
CGenFF_4.0_ALT_TYPE_SET
CGenFF_4.0 1 CG2R51 2 CG2R52 3 CG2R51 4 NG2R50 5 NG2R51 6 HGR51 7 HGR52 8 HGR52 9 HGP1
@<TRIPOS>MOLECULE
pyrazole
 9 9 0 0 0
****
USER_CHARGES
INVALID_CHARGES
Pose:  26 Cluster:  26 Fr_nu: 319697 TotEn:   -12.53
@<TRIPOS>ATOM
      1 C1        -50.4313  -10.6523  -45.5206 C.2    1 LIG      -0.25100
      2 C2        -50.4170  -10.4540  -44.1270 C.2    1 LIG       0.13200
      3 C3        -51.7510  -10.5114  -45.8740 C.2    1 LIG      -0.03800
      4 N1        -51.6312  -10.2058  -43.6290 N.2    1 LIG      -0.57800
      5 N2        -52.4209  -10.2471  -44.7156 N.pl3  1 LIG      -0.05900
      6 H1        -49.6015  -10.8667  -46.1779 H      1 LIG       0.15700
      7 H2        -49.5724  -10.4805  -43.4533 H      1 LIG       0.15600
      8 H3        -52.2626  -10.5762  -46.8235 H      1 LIG       0.15900
      9 H4        -53.4130  -10.0871  -44.5937 H      1 LIG       0.32200
@<TRIPOS>BOND
      1       1       2 1
      2       1       3 2
      3       2       4 2
      4       3       5 1
      5       4       5 1
      6       1       6 1
      7       2       7 1
      8       3       8 1
      9       5       9 1
@<TRIPOS>ALT_TYPE
CGenFF_4.0_ALT_TYPE_SET
CGenFF_4.0 1 CG2R51 2 CG2R52 3 CG2R51 4 NG2R50 5 NG2R51 6 HGR51 7 HGR52 8 HGR52 9 HGP1
@<TRIPOS>MOLECULE
pyrazole
 9 9 0 0 0
****
USER_CHARGES
INVALID_CHARGES
Pose:  27 Cluster:  27 Fr_nu:  56591 TotEn:   -12.51
@<TRIPOS>ATOM
      1 C1        -61.9227  -22.5699  -26.1482 C.2    1 LIG      -0.25100
      2 C2        -62.7821  -21.7089  -25.4397 C.2    1 LIG       0.13200
      3 C3        -62.6469  -22.9444  -27.2535 C.2    1 LIG      -0.03800
      4 N1        -63.9618  -21.5458  -26.0443 N.2    1 LIG      -0.57800
      5 N2        -63.8490  -22.3093  -27.1444 N.pl3  1 LIG      -0.05900
      6 H1        -60.9187  -22.8762  -25.8943 H      1 LIG       0.15700
      7 H2        -62.5980  -21.1939  -24.5077 H      1 LIG       0.15600
      8 H3        -62.4211  -23.5928  -28.0879 H      1 LIG       0.15900
      9 H4        -64.6355  -22.3532  -27.7803 H      1 LIG       0.32200
@<TRIPOS>BOND
      1       1       2 1
      2       1       3 2
      3       2       4 2
      4       3       5 1
      5       4       5 1
      6       1       6 1
      7       2       7 1
      8       3       8 1
      9       5       9 1
@<TRIPOS>ALT_TYPE
CGenFF_4.0_ALT_TYPE_SET
CGenFF_4.0 1 CG2R51 2 CG2R52 3 CG2R51 4 NG2R50 5 NG2R51 6 HGR51 7 HGR52 8 HGR52 9 HGP1
@<TRIPOS>MOLECULE
pyrazole
 9 9 0 0 0
****
USER_CHARGES
INVALID_CHARGES
Pose:  28 Cluster:  28 Fr_nu: 969436 TotEn:   -12.42
@<TRIPOS>ATOM
      1 C1        -49.5727   -9.9903  -30.8129 C.2    1 LIG      -0.25100
      2 C2        -49.3512  -10.5852  -29.5564 C.2    1 LIG       0.13200
      3 C3        -49.5292   -8.6399  -30.5658 C.2    1 LIG      -0.03800
      4 N1        -49.1794   -9.6865  -28.5834 N.2    1 LIG      -0.57800
      5 N2        -49.2929   -8.5130  -29.2285 N.pl3  1 LIG      -0.05900
      6 H1        -49.7399  -10.4720  -31.7649 H      1 LIG       0.15700
      7 H2        -49.3082  -11.6363  -29.3091 H      1 LIG       0.15600
      8 H3        -49.6447   -7.7773  -31.2062 H      1 LIG       0.15900
      9 H4        -49.1999   -7.6598  -28.6916 H      1 LIG       0.32200
@<TRIPOS>BOND
      1       1       2 1
      2       1       3 2
      3       2       4 2
      4       3       5 1
      5       4       5 1
      6       1       6 1
      7       2       7 1
      8       3       8 1
      9       5       9 1
@<TRIPOS>ALT_TYPE
CGenFF_4.0_ALT_TYPE_SET
CGenFF_4.0 1 CG2R51 2 CG2R52 3 CG2R51 4 NG2R50 5 NG2R51 6 HGR51 7 HGR52 8 HGR52 9 HGP1
@<TRIPOS>MOLECULE
pyrazole
 9 9 0 0 0
****
USER_CHARGES
INVALID_CHARGES
Pose:  29 Cluster:  29 Fr_nu: 447747 TotEn:   -12.19
@<TRIPOS>ATOM
      1 C1        -71.4325   -5.7321  -48.0892 C.2    1 LIG      -0.25100
      2 C2        -71.6149   -5.8197  -49.4823 C.2    1 LIG       0.13200
      3 C3        -70.0832   -5.9137  -47.9076 C.2    1 LIG      -0.03800
      4 N1        -70.4730   -6.0397  -50.1391 N.2    1 LIG      -0.57800
      5 N2        -69.5598   -6.0917  -49.1545 N.pl3  1 LIG      -0.05900
      6 H1        -72.1743   -5.5606  -47.3233 H      1 LIG       0.15700
      7 H2        -72.5326   -5.7329  -50.0463 H      1 LIG       0.15600
      8 H3        -69.4627   -5.9342  -47.0233 H      1 LIG       0.15900
      9 H4        -68.5928   -6.2548  -49.4055 H      1 LIG       0.32200
@<TRIPOS>BOND
      1       1       2 1
      2       1       3 2
      3       2       4 2
      4       3       5 1
      5       4       5 1
      6       1       6 1
      7       2       7 1
      8       3       8 1
      9       5       9 1
@<TRIPOS>ALT_TYPE
CGenFF_4.0_ALT_TYPE_SET
CGenFF_4.0 1 CG2R51 2 CG2R52 3 CG2R51 4 NG2R50 5 NG2R51 6 HGR51 7 HGR52 8 HGR52 9 HGP1
@<TRIPOS>MOLECULE
pyrazole
 9 9 0 0 0
****
USER_CHARGES
INVALID_CHARGES
Pose:  30 Cluster:  30 Fr_nu: 6864793 TotEn:   -12.15
@<TRIPOS>ATOM
      1 C1        -74.1058   -0.2318  -33.0165 C.2    1 LIG      -0.25100
      2 C2        -74.0840   -1.4595  -32.3281 C.2    1 LIG       0.13200
      3 C3        -74.0115   -0.5795  -34.3419 C.2    1 LIG      -0.03800
      4 N1        -73.9838   -2.5089  -33.1484 N.2    1 LIG      -0.57800
      5 N2        -73.9420   -1.9415  -34.3659 N.pl3  1 LIG      -0.05900
      6 H1        -74.1802    0.7660  -32.6098 H      1 LIG       0.15700
      7 H2        -74.1363   -1.6334  -31.2628 H      1 LIG       0.15600
      8 H3        -73.9859    0.0063  -35.2494 H      1 LIG       0.15900
      9 H4        -73.8632   -2.5460  -35.1741 H      1 LIG       0.32200
@<TRIPOS>BOND
      1       1       2 1
      2       1       3 2
      3       2       4 2
      4       3       5 1
      5       4       5 1
      6       1       6 1
      7       2       7 1
      8       3       8 1
      9       5       9 1
@<TRIPOS>ALT_TYPE
CGenFF_4.0_ALT_TYPE_SET
CGenFF_4.0 1 CG2R51 2 CG2R52 3 CG2R51 4 NG2R50 5 NG2R51 6 HGR51 7 HGR52 8 HGR52 9 HGP1
@<TRIPOS>MOLECULE
pyrazole
 9 9 0 0 0
****
USER_CHARGES
INVALID_CHARGES
Pose:  31 Cluster:  31 Fr_nu: 4288207 TotEn:   -12.12
@<TRIPOS>ATOM
      1 C1        -70.6196   -6.5343  -48.2133 C.2    1 LIG      -0.25100
      2 C2        -70.4762   -5.2392  -47.6803 C.2    1 LIG       0.13200
      3 C3        -71.8468   -6.9566  -47.7639 C.2    1 LIG      -0.03800
      4 N1        -71.5284   -4.8635  -46.9484 N.2    1 LIG      -0.57800
      5 N2        -72.3448   -5.9287  -47.0183 N.pl3  1 LIG      -0.05900
      6 H1        -69.9307   -7.0849  -48.8367 H      1 LIG       0.15700
      7 H2        -69.6486   -4.5538  -47.7942 H      1 LIG       0.15600
      8 H3        -72.3972   -7.8760  -47.9023 H      1 LIG       0.15900
      9 H4        -73.2302   -5.8871  -46.5293 H      1 LIG       0.32200
@<TRIPOS>BOND
      1       1       2 1
      2       1       3 2
      3       2       4 2
      4       3       5 1
      5       4       5 1
      6       1       6 1
      7       2       7 1
      8       3       8 1
      9       5       9 1
@<TRIPOS>ALT_TYPE
CGenFF_4.0_ALT_TYPE_SET
CGenFF_4.0 1 CG2R51 2 CG2R52 3 CG2R51 4 NG2R50 5 NG2R51 6 HGR51 7 HGR52 8 HGR52 9 HGP1
@<TRIPOS>MOLECULE
pyrazole
 9 9 0 0 0
****
USER_CHARGES
INVALID_CHARGES
Pose:  32 Cluster:  32 Fr_nu: 405218 TotEn:   -11.27
@<TRIPOS>ATOM
      1 C1        -79.7868   -2.2473  -44.5943 C.2    1 LIG      -0.25100
      2 C2        -81.0528   -2.2887  -43.9802 C.2    1 LIG       0.13200
      3 C3        -80.0226   -2.6272  -45.8930 C.2    1 LIG      -0.03800
      4 N1        -82.0211   -2.6650  -44.8197 N.2    1 LIG      -0.57800
      5 N2        -81.3634   -2.8634  -45.9747 N.pl3  1 LIG      -0.05900
      6 H1        -78.8360   -1.9791  -44.1578 H      1 LIG       0.15700
      7 H2        -81.3102   -2.0609  -42.9556 H      1 LIG       0.15600
      8 H3        -79.3715   -2.7501  -46.7465 H      1 LIG       0.15900
      9 H4        -81.8939   -3.1631  -46.7831 H      1 LIG       0.32200
@<TRIPOS>BOND
      1       1       2 1
      2       1       3 2
      3       2       4 2
      4       3       5 1
      5       4       5 1
      6       1       6 1
      7       2       7 1
      8       3       8 1
      9       5       9 1
@<TRIPOS>ALT_TYPE
CGenFF_4.0_ALT_TYPE_SET
CGenFF_4.0 1 CG2R51 2 CG2R52 3 CG2R51 4 NG2R50 5 NG2R51 6 HGR51 7 HGR52 8 HGR52 9 HGP1
@<TRIPOS>MOLECULE
pyrazole
 9 9 0 0 0
****
USER_CHARGES
INVALID_CHARGES
Pose:  33 Cluster:  33 Fr_nu:  80603 TotEn:   -11.23
@<TRIPOS>ATOM
      1 C1        -64.7246   -0.1153  -26.5136 C.2    1 LIG      -0.25100
      2 C2        -65.2203   -0.7949  -27.6424 C.2    1 LIG       0.13200
      3 C3        -64.5054   -1.1043  -25.5862 C.2    1 LIG      -0.03800
      4 N1        -65.3107   -2.1138  -27.4517 N.2    1 LIG      -0.57800
      5 N2        -64.8687   -2.2709  -26.1923 N.pl3  1 LIG      -0.05900
      6 H1        -64.5496    0.9432  -26.3891 H      1 LIG       0.15700
      7 H2        -65.5200   -0.3841  -28.5959 H      1 LIG       0.15600
      8 H3        -64.1343   -1.0833  -24.5717 H      1 LIG       0.15900
      9 H4        -64.8430   -3.2065  -25.8065 H      1 LIG       0.32200
@<TRIPOS>BOND
      1       1       2 1
      2       1       3 2
      3       2       4 2
      4       3       5 1
      5       4       5 1
      6       1       6 1
      7       2       7 1
      8       3       8 1
      9       5       9 1
@<TRIPOS>ALT_TYPE
CGenFF_4.0_ALT_TYPE_SET
CGenFF_4.0 1 CG2R51 2 CG2R52 3 CG2R51 4 NG2R50 5 NG2R51 6 HGR51 7 HGR52 8 HGR52 9 HGP1
@<TRIPOS>MOLECULE
pyrazole
 9 9 0 0 0
****
USER_CHARGES
INVALID_CHARGES
Pose:  34 Cluster:  34 Fr_nu: 316957 TotEn:   -11.18
@<TRIPOS>ATOM
      1 C1        -70.7437   -6.4318  -47.8038 C.2    1 LIG      -0.25100
      2 C2        -70.1695   -6.0662  -49.0360 C.2    1 LIG       0.13200
      3 C3        -72.0974   -6.4063  -48.0348 C.2    1 LIG      -0.03800
      4 N1        -71.0835   -5.8262  -49.9799 N.2    1 LIG      -0.57800
      5 N2        -72.2459   -6.0415  -49.3407 N.pl3  1 LIG      -0.05900
      6 H1        -70.2468   -6.6800  -46.8776 H      1 LIG       0.15700
      7 H2        -69.1230   -5.9642  -49.2854 H      1 LIG       0.15600
      8 H3        -72.9492   -6.6079  -47.4014 H      1 LIG       0.15900
      9 H4        -73.1074   -5.9188  -49.8580 H      1 LIG       0.32200
@<TRIPOS>BOND
      1       1       2 1
      2       1       3 2
      3       2       4 2
      4       3       5 1
      5       4       5 1
      6       1       6 1
      7       2       7 1
      8       3       8 1
      9       5       9 1
@<TRIPOS>ALT_TYPE
CGenFF_4.0_ALT_TYPE_SET
CGenFF_4.0 1 CG2R51 2 CG2R52 3 CG2R51 4 NG2R50 5 NG2R51 6 HGR51 7 HGR52 8 HGR52 9 HGP1
@<TRIPOS>MOLECULE
pyrazole
 9 9 0 0 0
****
USER_CHARGES
INVALID_CHARGES
Pose:  35 Cluster:  35 Fr_nu: 7737230 TotEn:   -11.14
@<TRIPOS>ATOM
      1 C1        -73.3205   -5.0263  -49.7670 C.2    1 LIG      -0.25100
      2 C2        -72.8862   -6.3106  -49.3879 C.2    1 LIG       0.13200
      3 C3        -74.0903   -5.2401  -50.8843 C.2    1 LIG      -0.03800
      4 N1        -73.3423   -7.2693  -50.1983 N.2    1 LIG      -0.57800
      5 N2        -74.0713   -6.5871  -51.0978 N.pl3  1 LIG      -0.05900
      6 H1        -73.1067   -4.0780  -49.2965 H      1 LIG       0.15700
      7 H2        -72.2559   -6.5878  -48.5550 H      1 LIG       0.15600
      8 H3        -74.6356   -4.5701  -51.5332 H      1 LIG       0.15900
      9 H4        -74.5298   -7.1062  -51.8361 H      1 LIG       0.32200
@<TRIPOS>BOND
      1       1       2 1
      2       1       3 2
      3       2       4 2
      4       3       5 1
      5       4       5 1
      6       1       6 1
      7       2       7 1
      8       3       8 1
      9       5       9 1
@<TRIPOS>ALT_TYPE
CGenFF_4.0_ALT_TYPE_SET
CGenFF_4.0 1 CG2R51 2 CG2R52 3 CG2R51 4 NG2R50 5 NG2R51 6 HGR51 7 HGR52 8 HGR52 9 HGP1
@<TRIPOS>MOLECULE
pyrazole
 9 9 0 0 0
****
USER_CHARGES
INVALID_CHARGES
Pose:  36 Cluster:  36 Fr_nu: 3521044 TotEn:   -11.12
@<TRIPOS>ATOM
      1 C1        -76.8775    1.1235  -35.2666 C.2    1 LIG      -0.25100
      2 C2        -77.3765    0.3966  -36.3640 C.2    1 LIG       0.13200
      3 C3        -75.5291    0.8622  -35.2662 C.2    1 LIG      -0.03800
      4 N1        -76.4228   -0.2759  -37.0137 N.2    1 LIG      -0.57800
      5 N2        -75.3109    0.0275  -36.3226 N.pl3  1 LIG      -0.05900
      6 H1        -77.4186    1.7500  -34.5729 H      1 LIG       0.15700
      7 H2        -78.3956    0.3284  -36.7171 H      1 LIG       0.15600
      8 H3        -74.7238    1.1859  -34.6227 H      1 LIG       0.15900
      9 H4        -74.4327   -0.3736  -36.6272 H      1 LIG       0.32200
@<TRIPOS>BOND
      1       1       2 1
      2       1       3 2
      3       2       4 2
      4       3       5 1
      5       4       5 1
      6       1       6 1
      7       2       7 1
      8       3       8 1
      9       5       9 1
@<TRIPOS>ALT_TYPE
CGenFF_4.0_ALT_TYPE_SET
CGenFF_4.0 1 CG2R51 2 CG2R52 3 CG2R51 4 NG2R50 5 NG2R51 6 HGR51 7 HGR52 8 HGR52 9 HGP1
@<TRIPOS>MOLECULE
pyrazole
 9 9 0 0 0
****
USER_CHARGES
INVALID_CHARGES
Pose:  37 Cluster:  37 Fr_nu: 3321188 TotEn:   -10.91
@<TRIPOS>ATOM
      1 C1        -77.7267  -20.2695  -30.2357 C.2    1 LIG      -0.25100
      2 C2        -79.0675  -20.6873  -30.1389 C.2    1 LIG       0.13200
      3 C3        -77.4686  -20.2536  -31.5847 C.2    1 LIG      -0.03800
      4 N1        -79.6225  -20.9200  -31.3313 N.2    1 LIG      -0.57800
      5 N2        -78.6256  -20.6473  -32.1903 N.pl3  1 LIG      -0.05900
      6 H1        -77.0426  -20.0145  -29.4398 H      1 LIG       0.15700
      7 H2        -79.6632  -20.8326  -29.2491 H      1 LIG       0.15600
      8 H3        -76.5852  -20.0056  -32.1552 H      1 LIG       0.15900
      9 H4        -78.8040  -20.7533  -33.1811 H      1 LIG       0.32200
@<TRIPOS>BOND
      1       1       2 1
      2       1       3 2
      3       2       4 2
      4       3       5 1
      5       4       5 1
      6       1       6 1
      7       2       7 1
      8       3       8 1
      9       5       9 1
@<TRIPOS>ALT_TYPE
CGenFF_4.0_ALT_TYPE_SET
CGenFF_4.0 1 CG2R51 2 CG2R52 3 CG2R51 4 NG2R50 5 NG2R51 6 HGR51 7 HGR52 8 HGR52 9 HGP1
@<TRIPOS>MOLECULE
pyrazole
 9 9 0 0 0
****
USER_CHARGES
INVALID_CHARGES
Pose:  38 Cluster:  38 Fr_nu: 4288051 TotEn:   -10.70
@<TRIPOS>ATOM
      1 C1        -70.8178   -6.5873  -48.5952 C.2    1 LIG      -0.25100
      2 C2        -71.2599   -5.3918  -49.1927 C.2    1 LIG       0.13200
      3 C3        -71.8468   -6.9566  -47.7639 C.2    1 LIG      -0.03800
      4 N1        -72.4751   -5.0259  -48.7765 N.2    1 LIG      -0.57800
      5 N2        -72.8056   -5.9973  -47.9086 N.pl3  1 LIG      -0.05900
      6 H1        -69.8845   -7.1094  -48.7460 H      1 LIG       0.15700
      7 H2        -70.7469   -4.7715  -49.9138 H      1 LIG       0.15600
      8 H3        -71.9793   -7.7953  -47.0957 H      1 LIG       0.15900
      9 H4        -73.7046   -5.9419  -47.4466 H      1 LIG       0.32200
@<TRIPOS>BOND
      1       1       2 1
      2       1       3 2
      3       2       4 2
      4       3       5 1
      5       4       5 1
      6       1       6 1
      7       2       7 1
      8       3       8 1
      9       5       9 1
@<TRIPOS>ALT_TYPE
CGenFF_4.0_ALT_TYPE_SET
CGenFF_4.0 1 CG2R51 2 CG2R52 3 CG2R51 4 NG2R50 5 NG2R51 6 HGR51 7 HGR52 8 HGR52 9 HGP1
@<TRIPOS>MOLECULE
pyrazole
 9 9 0 0 0
****
USER_CHARGES
INVALID_CHARGES
Pose:  39 Cluster:  39 Fr_nu: 447115 TotEn:   -10.64
@<TRIPOS>ATOM
      1 C1        -70.9489   -5.5004  -46.8724 C.2    1 LIG      -0.25100
      2 C2        -70.0929   -6.0056  -47.8693 C.2    1 LIG       0.13200
      3 C3        -72.1642   -6.0836  -47.1356 C.2    1 LIG      -0.03800
      4 N1        -70.7118   -6.8452  -48.7035 N.2    1 LIG      -0.57800
      5 N2        -71.9698   -6.8723  -48.2313 N.pl3  1 LIG      -0.05900
      6 H1        -70.7179   -4.8108  -46.0740 H      1 LIG       0.15700
      7 H2        -69.0438   -5.7965  -48.0231 H      1 LIG       0.15600
      8 H3        -73.1286   -6.0083  -46.6543 H      1 LIG       0.15900
      9 H4        -72.6487   -7.4519  -48.7087 H      1 LIG       0.32200
@<TRIPOS>BOND
      1       1       2 1
      2       1       3 2
      3       2       4 2
      4       3       5 1
      5       4       5 1
      6       1       6 1
      7       2       7 1
      8       3       8 1
      9       5       9 1
@<TRIPOS>ALT_TYPE
CGenFF_4.0_ALT_TYPE_SET
CGenFF_4.0 1 CG2R51 2 CG2R52 3 CG2R51 4 NG2R50 5 NG2R51 6 HGR51 7 HGR52 8 HGR52 9 HGP1
@<TRIPOS>MOLECULE
pyrazole
 9 9 0 0 0
****
USER_CHARGES
INVALID_CHARGES
Pose:  40 Cluster:  40 Fr_nu: 2288978 TotEn:   -10.32
@<TRIPOS>ATOM
      1 C1        -71.3913   -5.9475  -48.9781 C.2    1 LIG      -0.25100
      2 C2        -70.0541   -5.6436  -48.6602 C.2    1 LIG       0.13200
      3 C3        -72.0833   -5.7086  -47.8160 C.2    1 LIG      -0.03800
      4 N1        -69.9032   -5.2421  -47.3953 N.2    1 LIG      -0.57800
      5 N2        -71.1547   -5.2919  -46.9080 N.pl3  1 LIG      -0.05900
      6 H1        -71.7977   -6.2910  -49.9179 H      1 LIG       0.15700
      7 H2        -69.1830   -5.6985  -49.2974 H      1 LIG       0.15600
      8 H3        -73.1289   -5.7977  -47.5584 H      1 LIG       0.15900
      9 H4        -71.3039   -5.0285  -45.9421 H      1 LIG       0.32200
@<TRIPOS>BOND
      1       1       2 1
      2       1       3 2
      3       2       4 2
      4       3       5 1
      5       4       5 1
      6       1       6 1
      7       2       7 1
      8       3       8 1
      9       5       9 1
@<TRIPOS>ALT_TYPE
CGenFF_4.0_ALT_TYPE_SET
CGenFF_4.0 1 CG2R51 2 CG2R52 3 CG2R51 4 NG2R50 5 NG2R51 6 HGR51 7 HGR52 8 HGR52 9 HGP1
@<TRIPOS>MOLECULE
pyrazole
 9 9 0 0 0
****
USER_CHARGES
INVALID_CHARGES
Pose:  41 Cluster:  41 Fr_nu: 375430 TotEn:   -10.05
@<TRIPOS>ATOM
      1 C1        -58.9189    0.7274  -25.3806 C.2    1 LIG      -0.25100
      2 C2        -59.1083   -0.5791  -25.8694 C.2    1 LIG       0.13200
      3 C3        -59.6614    0.7730  -24.2260 C.2    1 LIG      -0.03800
      4 N1        -59.9083   -1.3107  -25.0892 N.2    1 LIG      -0.57800
      5 N2        -60.2281   -0.4611  -24.0983 N.pl3  1 LIG      -0.05900
      6 H1        -58.3267    1.5248  -25.8046 H      1 LIG       0.15700
      7 H2        -58.6972   -1.0285  -26.7621 H      1 LIG       0.15600
      8 H3        -59.8356    1.5553  -23.5014 H      1 LIG       0.15900
      9 H4        -60.8425   -0.7903  -23.3641 H      1 LIG       0.32200
@<TRIPOS>BOND
      1       1       2 1
      2       1       3 2
      3       2       4 2
      4       3       5 1
      5       4       5 1
      6       1       6 1
      7       2       7 1
      8       3       8 1
      9       5       9 1
@<TRIPOS>ALT_TYPE
CGenFF_4.0_ALT_TYPE_SET
CGenFF_4.0 1 CG2R51 2 CG2R52 3 CG2R51 4 NG2R50 5 NG2R51 6 HGR51 7 HGR52 8 HGR52 9 HGP1
@<TRIPOS>MOLECULE
pyrazole
 9 9 0 0 0
****
USER_CHARGES
INVALID_CHARGES
Pose:  42 Cluster:  42 Fr_nu: 902553 TotEn:    -9.84
@<TRIPOS>ATOM
      1 C1        -71.2150   -5.9210  -47.2488 C.2    1 LIG      -0.25100
      2 C2        -70.3253   -5.2310  -46.4038 C.2    1 LIG       0.13200
      3 C3        -70.5353   -6.0441  -48.4360 C.2    1 LIG      -0.03800
      4 N1        -69.1686   -4.9364  -47.0032 N.2    1 LIG      -0.57800
      5 N2        -69.3267   -5.4440  -48.2375 N.pl3  1 LIG      -0.05900
      6 H1        -72.2096   -6.2800  -47.0288 H      1 LIG       0.15700
      7 H2        -70.4718   -4.9299  -45.3764 H      1 LIG       0.15600
      8 H3        -70.7978   -6.4924  -49.3834 H      1 LIG       0.15900
      9 H4        -68.5665   -5.3431  -48.8983 H      1 LIG       0.32200
@<TRIPOS>BOND
      1       1       2 1
      2       1       3 2
      3       2       4 2
      4       3       5 1
      5       4       5 1
      6       1       6 1
      7       2       7 1
      8       3       8 1
      9       5       9 1
@<TRIPOS>ALT_TYPE
CGenFF_4.0_ALT_TYPE_SET
CGenFF_4.0 1 CG2R51 2 CG2R52 3 CG2R51 4 NG2R50 5 NG2R51 6 HGR51 7 HGR52 8 HGR52 9 HGP1
@<TRIPOS>MOLECULE
pyrazole
 9 9 0 0 0
****
USER_CHARGES
INVALID_CHARGES
Pose:  43 Cluster:  43 Fr_nu: 3071992 TotEn:    -9.82
@<TRIPOS>ATOM
      1 C1        -55.6977   -8.6302  -53.2216 C.2    1 LIG      -0.25100
      2 C2        -56.9823   -9.1185  -52.9167 C.2    1 LIG       0.13200
      3 C3        -55.1858   -8.2314  -52.0110 C.2    1 LIG      -0.03800
      4 N1        -57.2689   -9.0385  -51.6146 N.2    1 LIG      -0.57800
      5 N2        -56.1570   -8.4953  -51.0904 N.pl3  1 LIG      -0.05900
      6 H1        -55.2100   -8.5753  -54.1836 H      1 LIG       0.15700
      7 H2        -57.7220   -9.5290  -53.5892 H      1 LIG       0.15600
      8 H3        -54.2402   -7.7915  -51.7285 H      1 LIG       0.15900
      9 H4        -56.1293   -8.3290  -50.0923 H      1 LIG       0.32200
@<TRIPOS>BOND
      1       1       2 1
      2       1       3 2
      3       2       4 2
      4       3       5 1
      5       4       5 1
      6       1       6 1
      7       2       7 1
      8       3       8 1
      9       5       9 1
@<TRIPOS>ALT_TYPE
CGenFF_4.0_ALT_TYPE_SET
CGenFF_4.0 1 CG2R51 2 CG2R52 3 CG2R51 4 NG2R50 5 NG2R51 6 HGR51 7 HGR52 8 HGR52 9 HGP1
@<TRIPOS>MOLECULE
pyrazole
 9 9 0 0 0
****
USER_CHARGES
INVALID_CHARGES
Pose:  44 Cluster:  44 Fr_nu: 869536 TotEn:    -9.63
@<TRIPOS>ATOM
      1 C1        -73.1248   -7.0711  -49.6937 C.2    1 LIG      -0.25100
      2 C2        -73.0467   -5.8534  -48.9917 C.2    1 LIG       0.13200
      3 C3        -73.9302   -6.7949  -50.7715 C.2    1 LIG      -0.03800
      4 N1        -73.7463   -4.8763  -49.5745 N.2    1 LIG      -0.57800
      5 N2        -74.2718   -5.4796  -50.6543 N.pl3  1 LIG      -0.05900
      6 H1        -72.6620   -8.0168  -49.4533 H      1 LIG       0.15700
      7 H2        -72.5094   -5.6374  -48.0793 H      1 LIG       0.15600
      8 H3        -74.2848   -7.4026  -51.5915 H      1 LIG       0.15900
      9 H4        -74.8590   -4.9323  -51.2711 H      1 LIG       0.32200
@<TRIPOS>BOND
      1       1       2 1
      2       1       3 2
      3       2       4 2
      4       3       5 1
      5       4       5 1
      6       1       6 1
      7       2       7 1
      8       3       8 1
      9       5       9 1
@<TRIPOS>ALT_TYPE
CGenFF_4.0_ALT_TYPE_SET
CGenFF_4.0 1 CG2R51 2 CG2R52 3 CG2R51 4 NG2R50 5 NG2R51 6 HGR51 7 HGR52 8 HGR52 9 HGP1
@<TRIPOS>MOLECULE
pyrazole
 9 9 0 0 0
****
USER_CHARGES
INVALID_CHARGES
Pose:  45 Cluster:  45 Fr_nu: 1669147 TotEn:    -7.61
@<TRIPOS>ATOM
      1 C1        -85.3902   -3.3348  -52.7435 C.2    1 LIG      -0.25100
      2 C2        -86.7773   -3.1479  -52.8950 C.2    1 LIG       0.13200
      3 C3        -85.0667   -2.6112  -51.6218 C.2    1 LIG      -0.03800
      4 N1        -87.2991   -2.3670  -51.9453 N.2    1 LIG      -0.57800
      5 N2        -86.2343   -2.0568  -51.1863 N.pl3  1 LIG      -0.05900
      6 H1        -84.7184   -3.9133  -53.3602 H      1 LIG       0.15700
      7 H2        -87.4296   -3.5478  -53.6581 H      1 LIG       0.15600
      8 H3        -84.1317   -2.4427  -51.1073 H      1 LIG       0.15900
      9 H4        -86.3765   -1.4574  -50.3829 H      1 LIG       0.32200
@<TRIPOS>BOND
      1       1       2 1
      2       1       3 2
      3       2       4 2
      4       3       5 1
      5       4       5 1
      6       1       6 1
      7       2       7 1
      8       3       8 1
      9       5       9 1
@<TRIPOS>ALT_TYPE
CGenFF_4.0_ALT_TYPE_SET
CGenFF_4.0 1 CG2R51 2 CG2R52 3 CG2R51 4 NG2R50 5 NG2R51 6 HGR51 7 HGR52 8 HGR52 9 HGP1
@<TRIPOS>MOLECULE
pyrazole
 9 9 0 0 0
****
USER_CHARGES
INVALID_CHARGES
Pose:  46 Cluster:  46 Fr_nu: 9547146 TotEn:    -6.42
@<TRIPOS>ATOM
      1 C1        -62.4308  -15.9150  -14.2395 C.2    1 LIG      -0.25100
      2 C2        -61.5246  -14.8990  -13.8814 C.2    1 LIG       0.13200
      3 C3        -61.6341  -16.9680  -14.6178 C.2    1 LIG      -0.03800
      4 N1        -60.2498  -15.2729  -14.0196 N.2    1 LIG      -0.57800
      5 N2        -60.3491  -16.5356  -14.4686 N.pl3  1 LIG      -0.05900
      6 H1        -63.5104  -15.8889  -14.2251 H      1 LIG       0.15700
      7 H2        -61.7399  -13.9015  -13.5260 H      1 LIG       0.15600
      8 H3        -61.8607  -17.9626  -14.9738 H      1 LIG       0.15900
      9 H4        -59.4955  -17.0465  -14.6557 H      1 LIG       0.32200
@<TRIPOS>BOND
      1       1       2 1
      2       1       3 2
      3       2       4 2
      4       3       5 1
      5       4       5 1
      6       1       6 1
      7       2       7 1
      8       3       8 1
      9       5       9 1
@<TRIPOS>ALT_TYPE
CGenFF_4.0_ALT_TYPE_SET
CGenFF_4.0 1 CG2R51 2 CG2R52 3 CG2R51 4 NG2R50 5 NG2R51 6 HGR51 7 HGR52 8 HGR52 9 HGP1
@<TRIPOS>MOLECULE
pyrazole
 9 9 0 0 0
****
USER_CHARGES
INVALID_CHARGES
Pose:  47 Cluster:  47 Fr_nu:  73971 TotEn:    -4.85
@<TRIPOS>ATOM
      1 C1        -62.1673  -17.0868  -14.4088 C.2    1 LIG      -0.25100
      2 C2        -60.8726  -16.5356  -14.4492 C.2    1 LIG       0.13200
      3 C3        -62.9527  -16.1665  -15.0590 C.2    1 LIG      -0.03800
      4 N1        -60.8333  -15.3567  -15.0757 N.2    1 LIG      -0.57800
      5 N2        -62.1132  -15.1595  -15.4351 N.pl3  1 LIG      -0.05900
      6 H1        -62.4873  -18.0206  -13.9706 H      1 LIG       0.15700
      7 H2        -59.9560  -16.9437  -14.0478 H      1 LIG       0.15600
      8 H3        -64.0097  -16.1371  -15.2809 H      1 LIG       0.15900
      9 H4        -62.3452  -14.3107  -15.9356 H      1 LIG       0.32200
@<TRIPOS>BOND
      1       1       2 1
      2       1       3 2
      3       2       4 2
      4       3       5 1
      5       4       5 1
      6       1       6 1
      7       2       7 1
      8       3       8 1
      9       5       9 1
@<TRIPOS>ALT_TYPE
CGenFF_4.0_ALT_TYPE_SET
CGenFF_4.0 1 CG2R51 2 CG2R52 3 CG2R51 4 NG2R50 5 NG2R51 6 HGR51 7 HGR52 8 HGR52 9 HGP1
@<TRIPOS>MOLECULE
4_lactone
 9 9 0 0 0
****
USER_CHARGES
INVALID_CHARGES
Pose:   1 Cluster:   1 Fr_nu: 813939 TotEn:   -21.67
@<TRIPOS>ATOM
      1 C1        -84.6379   -3.1823  -45.6782 C.2    1 LIG       0.04000
      2 C2        -83.1052   -3.2738  -45.5692 C.3    1 LIG       0.11000
      3 C3        -83.2108   -3.7377  -47.0188 C.3    1 LIG       0.08100
      4 O1        -85.5670   -2.8740  -44.9668 O.2    1 LIG      -0.32000
      5 O2        -84.6583   -3.6035  -46.9712 O.3    1 LIG      -0.27100
      6 H1        -82.6115   -2.3132  -45.4140 H      1 LIG       0.09000
      7 H2        -82.7533   -4.0212  -44.8562 H      1 LIG       0.09000
      8 H3        -82.7682   -3.0701  -47.7632 H      1 LIG       0.09000
      9 H4        -82.9091   -4.7719  -47.2062 H      1 LIG       0.09000
@<TRIPOS>BOND
      1       1       2 1
      2       1       4 2
      3       1       5 1
      4       2       3 1
      5       3       5 1
      6       2       6 1
      7       2       7 1
      8       3       8 1
      9       3       9 1
@<TRIPOS>ALT_TYPE
CGenFF_4.0_ALT_TYPE_SET
CGenFF_4.0 1 CG2O4 2 CG3C41 3 CG3C41 4 OG2D1 5 OG3C51 6 HGA2 7 HGA2 8 HGA2 9 HGA2
@<TRIPOS>MOLECULE
4_lactone
 9 9 0 0 0
****
USER_CHARGES
INVALID_CHARGES
Pose:   2 Cluster:   2 Fr_nu: 319182 TotEn:   -20.71
@<TRIPOS>ATOM
      1 C1        -48.2451   -6.4766  -28.5215 C.2    1 LIG       0.04000
      2 C2        -49.3465   -7.2600  -29.2580 C.3    1 LIG       0.11000
      3 C3        -49.1282   -8.2690  -28.1345 C.3    1 LIG       0.08100
      4 O1        -47.6538   -5.4291  -28.6535 O.2    1 LIG      -0.32000
      5 O2        -48.1020   -7.4190  -27.5514 O.3    1 LIG      -0.27100
      6 H1        -50.3176   -6.7627  -29.2659 H      1 LIG       0.09000
      7 H2        -49.0629   -7.5940  -30.2574 H      1 LIG       0.09000
      8 H3        -49.9715   -8.4086  -27.4527 H      1 LIG       0.09000
      9 H4        -48.7216   -9.2364  -28.4419 H      1 LIG       0.09000
@<TRIPOS>BOND
      1       1       2 1
      2       1       4 2
      3       1       5 1
      4       2       3 1
      5       3       5 1
      6       2       6 1
      7       2       7 1
      8       3       8 1
      9       3       9 1
@<TRIPOS>ALT_TYPE
CGenFF_4.0_ALT_TYPE_SET
CGenFF_4.0 1 CG2O4 2 CG3C41 3 CG3C41 4 OG2D1 5 OG3C51 6 HGA2 7 HGA2 8 HGA2 9 HGA2
@<TRIPOS>MOLECULE
4_lactone
 9 9 0 0 0
****
USER_CHARGES
INVALID_CHARGES
Pose:   3 Cluster:   3 Fr_nu: 3936190 TotEn:   -20.48
@<TRIPOS>ATOM
      1 C1        -75.9803  -24.9528  -45.2593 C.2    1 LIG       0.04000
      2 C2        -74.8299  -24.4762  -46.1640 C.3    1 LIG       0.11000
      3 C3        -74.0740  -24.3742  -44.8426 C.3    1 LIG       0.08100
      4 O1        -77.1280  -25.3137  -45.3894 O.2    1 LIG      -0.32000
      5 O2        -75.2479  -24.8372  -44.1192 O.3    1 LIG      -0.27100
      6 H1        -74.4671  -25.2343  -46.8599 H      1 LIG       0.09000
      7 H2        -75.0257  -23.5309  -46.6728 H      1 LIG       0.09000
      8 H3        -73.2311  -25.0607  -44.7248 H      1 LIG       0.09000
      9 H4        -73.7882  -23.3632  -44.5395 H      1 LIG       0.09000
@<TRIPOS>BOND
      1       1       2 1
      2       1       4 2
      3       1       5 1
      4       2       3 1
      5       3       5 1
      6       2       6 1
      7       2       7 1
      8       3       8 1
      9       3       9 1
@<TRIPOS>ALT_TYPE
CGenFF_4.0_ALT_TYPE_SET
CGenFF_4.0 1 CG2O4 2 CG3C41 3 CG3C41 4 OG2D1 5 OG3C51 6 HGA2 7 HGA2 8 HGA2 9 HGA2
@<TRIPOS>MOLECULE
4_lactone
 9 9 0 0 0
****
USER_CHARGES
INVALID_CHARGES
Pose:   4 Cluster:   4 Fr_nu: 5393090 TotEn:   -20.47
@<TRIPOS>ATOM
      1 C1        -77.1037  -25.0693  -45.0579 C.2    1 LIG       0.04000
      2 C2        -75.7400  -24.6477  -45.6341 C.3    1 LIG       0.11000
      3 C3        -75.2226  -25.7882  -44.7627 C.3    1 LIG       0.08100
      4 O1        -78.2597  -24.7254  -45.1565 O.2    1 LIG      -0.32000
      5 O2        -76.5739  -26.0698  -44.3042 O.3    1 LIG      -0.27100
      6 H1        -75.6468  -24.7948  -46.7113 H      1 LIG       0.09000
      7 H2        -75.4235  -23.6454  -45.3411 H      1 LIG       0.09000
      8 H3        -74.7939  -26.6382  -45.3004 H      1 LIG       0.09000
      9 H4        -74.5714  -25.4918  -43.9358 H      1 LIG       0.09000
@<TRIPOS>BOND
      1       1       2 1
      2       1       4 2
      3       1       5 1
      4       2       3 1
      5       3       5 1
      6       2       6 1
      7       2       7 1
      8       3       8 1
      9       3       9 1
@<TRIPOS>ALT_TYPE
CGenFF_4.0_ALT_TYPE_SET
CGenFF_4.0 1 CG2O4 2 CG3C41 3 CG3C41 4 OG2D1 5 OG3C51 6 HGA2 7 HGA2 8 HGA2 9 HGA2
@<TRIPOS>MOLECULE
4_lactone
 9 9 0 0 0
****
USER_CHARGES
INVALID_CHARGES
Pose:   5 Cluster:   5 Fr_nu: 6104471 TotEn:   -20.42
@<TRIPOS>ATOM
      1 C1        -78.1980  -17.1273  -48.5581 C.2    1 LIG       0.04000
      2 C2        -76.7801  -16.7389  -49.0138 C.3    1 LIG       0.11000
      3 C3        -76.8215  -15.8486  -47.7754 C.3    1 LIG       0.08100
      4 O1        -79.0881  -17.8564  -48.9328 O.2    1 LIG      -0.32000
      5 O2        -78.1670  -16.3100  -47.4714 O.3    1 LIG      -0.27100
      6 H1        -76.0618  -17.5597  -48.9832 H      1 LIG       0.09000
      7 H2        -76.7473  -16.2177  -49.9719 H      1 LIG       0.09000
      8 H3        -76.1168  -16.1091  -46.9809 H      1 LIG       0.09000
      9 H4        -76.7997  -14.7724  -47.9673 H      1 LIG       0.09000
@<TRIPOS>BOND
      1       1       2 1
      2       1       4 2
      3       1       5 1
      4       2       3 1
      5       3       5 1
      6       2       6 1
      7       2       7 1
      8       3       8 1
      9       3       9 1
@<TRIPOS>ALT_TYPE
CGenFF_4.0_ALT_TYPE_SET
CGenFF_4.0 1 CG2O4 2 CG3C41 3 CG3C41 4 OG2D1 5 OG3C51 6 HGA2 7 HGA2 8 HGA2 9 HGA2
@<TRIPOS>MOLECULE
4_lactone
 9 9 0 0 0
****
USER_CHARGES
INVALID_CHARGES
Pose:   6 Cluster:   6 Fr_nu: 6614554 TotEn:   -19.82
@<TRIPOS>ATOM
      1 C1        -89.6654    4.1655  -45.2952 C.2    1 LIG       0.04000
      2 C2        -90.7592    5.1050  -44.7565 C.3    1 LIG       0.11000
      3 C3        -90.7130    4.1719  -43.5502 C.3    1 LIG       0.08100
      4 O1        -88.9872    4.0636  -46.2922 O.2    1 LIG      -0.32000
      5 O2        -89.6779    3.3744  -44.1890 O.3    1 LIG      -0.27100
      6 H1        -90.4206    6.1268  -44.5782 H      1 LIG       0.09000
      7 H2        -91.6848    5.0882  -45.3342 H      1 LIG       0.09000
      8 H3        -90.3589    4.6202  -42.6179 H      1 LIG       0.09000
      9 H4        -91.6190    3.5861  -43.3722 H      1 LIG       0.09000
@<TRIPOS>BOND
      1       1       2 1
      2       1       4 2
      3       1       5 1
      4       2       3 1
      5       3       5 1
      6       2       6 1
      7       2       7 1
      8       3       8 1
      9       3       9 1
@<TRIPOS>ALT_TYPE
CGenFF_4.0_ALT_TYPE_SET
CGenFF_4.0 1 CG2O4 2 CG3C41 3 CG3C41 4 OG2D1 5 OG3C51 6 HGA2 7 HGA2 8 HGA2 9 HGA2
@<TRIPOS>MOLECULE
4_lactone
 9 9 0 0 0
****
USER_CHARGES
INVALID_CHARGES
Pose:   7 Cluster:   7 Fr_nu: 256416 TotEn:   -19.60
@<TRIPOS>ATOM
      1 C1        -71.2597   -9.5895  -44.0338 C.2    1 LIG       0.04000
      2 C2        -72.2362   -8.5585  -44.6278 C.3    1 LIG       0.11000
      3 C3        -73.1992   -9.7420  -44.6317 C.3    1 LIG       0.08100
      4 O1        -70.1124   -9.6150  -43.6501 O.2    1 LIG      -0.32000
      5 O2        -72.1694  -10.6000  -44.0671 O.3    1 LIG      -0.27100
      6 H1        -72.4906   -7.7431  -43.9489 H      1 LIG       0.09000
      7 H2        -71.9434   -8.1819  -45.6092 H      1 LIG       0.09000
      8 H3        -74.0609   -9.6536  -43.9644 H      1 LIG       0.09000
      9 H4        -73.5151  -10.0898  -45.6191 H      1 LIG       0.09000
@<TRIPOS>BOND
      1       1       2 1
      2       1       4 2
      3       1       5 1
      4       2       3 1
      5       3       5 1
      6       2       6 1
      7       2       7 1
      8       3       8 1
      9       3       9 1
@<TRIPOS>ALT_TYPE
CGenFF_4.0_ALT_TYPE_SET
CGenFF_4.0 1 CG2O4 2 CG3C41 3 CG3C41 4 OG2D1 5 OG3C51 6 HGA2 7 HGA2 8 HGA2 9 HGA2
@<TRIPOS>MOLECULE
4_lactone
 9 9 0 0 0
****
USER_CHARGES
INVALID_CHARGES
Pose:   8 Cluster:   8 Fr_nu: 192050 TotEn:   -19.54
@<TRIPOS>ATOM
      1 C1        -70.5121   -9.4940  -43.7925 C.2    1 LIG       0.04000
      2 C2        -71.3157   -8.2757  -44.2816 C.3    1 LIG       0.11000
      3 C3        -69.9358   -7.6318  -44.3779 C.3    1 LIG       0.08100
      4 O1        -70.7389  -10.6245  -43.4254 O.2    1 LIG      -0.32000
      5 O2        -69.3150   -8.8578  -43.9014 O.3    1 LIG      -0.27100
      6 H1        -71.8318   -8.4338  -45.2298 H      1 LIG       0.09000
      7 H2        -71.9851   -7.8531  -43.5305 H      1 LIG       0.09000
      8 H3        -69.6016   -7.3766  -45.3872 H      1 LIG       0.09000
      9 H4        -69.7556   -6.7980  -43.6938 H      1 LIG       0.09000
@<TRIPOS>BOND
      1       1       2 1
      2       1       4 2
      3       1       5 1
      4       2       3 1
      5       3       5 1
      6       2       6 1
      7       2       7 1
      8       3       8 1
      9       3       9 1
@<TRIPOS>ALT_TYPE
CGenFF_4.0_ALT_TYPE_SET
CGenFF_4.0 1 CG2O4 2 CG3C41 3 CG3C41 4 OG2D1 5 OG3C51 6 HGA2 7 HGA2 8 HGA2 9 HGA2
@<TRIPOS>MOLECULE
4_lactone
 9 9 0 0 0
****
USER_CHARGES
INVALID_CHARGES
Pose:   9 Cluster:   9 Fr_nu: 311980 TotEn:   -18.81
@<TRIPOS>ATOM
      1 C1        -71.2874  -10.6690  -43.8507 C.2    1 LIG       0.04000
      2 C2        -72.7425  -10.4340  -44.2943 C.3    1 LIG       0.11000
      3 C3        -72.2489   -9.0103  -44.5338 C.3    1 LIG       0.08100
      4 O1        -70.6176  -11.5874  -43.4356 O.2    1 LIG      -0.32000
      5 O2        -70.9160   -9.3819  -44.0856 O.3    1 LIG      -0.27100
      6 H1        -73.0317  -10.9914  -45.1865 H      1 LIG       0.09000
      7 H2        -73.4764  -10.5537  -43.4956 H      1 LIG       0.09000
      8 H3        -72.2461   -8.6790  -45.5758 H      1 LIG       0.09000
      9 H4        -72.6899   -8.2438  -43.8906 H      1 LIG       0.09000
@<TRIPOS>BOND
      1       1       2 1
      2       1       4 2
      3       1       5 1
      4       2       3 1
      5       3       5 1
      6       2       6 1
      7       2       7 1
      8       3       8 1
      9       3       9 1
@<TRIPOS>ALT_TYPE
CGenFF_4.0_ALT_TYPE_SET
CGenFF_4.0 1 CG2O4 2 CG3C41 3 CG3C41 4 OG2D1 5 OG3C51 6 HGA2 7 HGA2 8 HGA2 9 HGA2
@<TRIPOS>MOLECULE
4_lactone
 9 9 0 0 0
****
USER_CHARGES
INVALID_CHARGES
Pose:  10 Cluster:  10 Fr_nu: 3802135 TotEn:   -18.53
@<TRIPOS>ATOM
      1 C1        -76.0656  -25.5040  -44.3850 C.2    1 LIG       0.04000
      2 C2        -75.2148  -24.5590  -45.2523 C.3    1 LIG       0.11000
      3 C3        -74.4107  -25.8267  -45.5250 C.3    1 LIG       0.08100
      4 O1        -77.0459  -25.4286  -43.6796 O.2    1 LIG      -0.32000
      5 O2        -75.3034  -26.5937  -44.6704 O.3    1 LIG      -0.27100
      6 H1        -75.7459  -24.1414  -46.1090 H      1 LIG       0.09000
      7 H2        -74.6976  -23.7813  -44.6878 H      1 LIG       0.09000
      8 H3        -74.4314  -26.1878  -46.5569 H      1 LIG       0.09000
      9 H4        -73.3871  -25.8278  -45.1405 H      1 LIG       0.09000
@<TRIPOS>BOND
      1       1       2 1
      2       1       4 2
      3       1       5 1
      4       2       3 1
      5       3       5 1
      6       2       6 1
      7       2       7 1
      8       3       8 1
      9       3       9 1
@<TRIPOS>ALT_TYPE
CGenFF_4.0_ALT_TYPE_SET
CGenFF_4.0 1 CG2O4 2 CG3C41 3 CG3C41 4 OG2D1 5 OG3C51 6 HGA2 7 HGA2 8 HGA2 9 HGA2
@<TRIPOS>MOLECULE
4_lactone
 9 9 0 0 0
****
USER_CHARGES
INVALID_CHARGES
Pose:  11 Cluster:  11 Fr_nu: 6123676 TotEn:   -18.24
@<TRIPOS>ATOM
      1 C1        -77.1850  -26.1825  -44.2331 C.2    1 LIG       0.04000
      2 C2        -76.0462  -25.3111  -44.7925 C.3    1 LIG       0.11000
      3 C3        -75.4836  -26.6551  -45.2451 C.3    1 LIG       0.08100
      4 O1        -78.2205  -26.0187  -43.6287 O.2    1 LIG      -0.32000
      5 O2        -76.6253  -27.3445  -44.6646 O.3    1 LIG      -0.27100
      6 H1        -76.3544  -24.6337  -45.5904 H      1 LIG       0.09000
      7 H2        -75.4689  -24.7882  -44.0281 H      1 LIG       0.09000
      8 H3        -75.4291  -26.8057  -46.3268 H      1 LIG       0.09000
      9 H4        -74.5469  -26.9586  -44.7697 H      1 LIG       0.09000
@<TRIPOS>BOND
      1       1       2 1
      2       1       4 2
      3       1       5 1
      4       2       3 1
      5       3       5 1
      6       2       6 1
      7       2       7 1
      8       3       8 1
      9       3       9 1
@<TRIPOS>ALT_TYPE
CGenFF_4.0_ALT_TYPE_SET
CGenFF_4.0 1 CG2O4 2 CG3C41 3 CG3C41 4 OG2D1 5 OG3C51 6 HGA2 7 HGA2 8 HGA2 9 HGA2
@<TRIPOS>MOLECULE
4_lactone
 9 9 0 0 0
****
USER_CHARGES
INVALID_CHARGES
Pose:  12 Cluster:  12 Fr_nu: 3992284 TotEn:   -18.10
@<TRIPOS>ATOM
      1 C1        -76.7473  -25.3349  -44.7124 C.2    1 LIG       0.04000
      2 C2        -75.4827  -26.1184  -45.1073 C.3    1 LIG       0.11000
      3 C3        -75.0930  -24.8010  -45.7710 C.3    1 LIG       0.08100
      4 O1        -77.7711  -25.5411  -44.1011 O.2    1 LIG      -0.32000
      5 O2        -76.3375  -24.1930  -45.3270 O.3    1 LIG      -0.27100
      6 H1        -74.8651  -26.4234  -44.2611 H      1 LIG       0.09000
      7 H2        -75.6696  -26.9537  -45.7843 H      1 LIG       0.09000
      8 H3        -74.2225  -24.2951  -45.3446 H      1 LIG       0.09000
      9 H4        -75.0243  -24.8247  -46.8620 H      1 LIG       0.09000
@<TRIPOS>BOND
      1       1       2 1
      2       1       4 2
      3       1       5 1
      4       2       3 1
      5       3       5 1
      6       2       6 1
      7       2       7 1
      8       3       8 1
      9       3       9 1
@<TRIPOS>ALT_TYPE
CGenFF_4.0_ALT_TYPE_SET
CGenFF_4.0 1 CG2O4 2 CG3C41 3 CG3C41 4 OG2D1 5 OG3C51 6 HGA2 7 HGA2 8 HGA2 9 HGA2
@<TRIPOS>MOLECULE
4_lactone
 9 9 0 0 0
****
USER_CHARGES
INVALID_CHARGES
Pose:  13 Cluster:  13 Fr_nu: 351485 TotEn:   -17.96
@<TRIPOS>ATOM
      1 C1        -83.5631   -3.0103  -46.0103 C.2    1 LIG       0.04000
      2 C2        -82.0660   -3.1615  -45.6860 C.3    1 LIG       0.11000
      3 C3        -81.9725   -3.5560  -47.1569 C.3    1 LIG       0.08100
      4 O1        -84.5766   -2.7011  -45.4260 O.2    1 LIG      -0.32000
      5 O2        -83.4070   -3.3723  -47.3120 O.3    1 LIG      -0.27100
      6 H1        -81.5725   -2.2271  -45.4140 H      1 LIG       0.09000
      7 H2        -81.8435   -3.9521  -44.9676 H      1 LIG       0.09000
      8 H3        -81.4070   -2.8721  -47.7957 H      1 LIG       0.09000
      9 H4        -81.6769   -4.5909  -47.3497 H      1 LIG       0.09000
@<TRIPOS>BOND
      1       1       2 1
      2       1       4 2
      3       1       5 1
      4       2       3 1
      5       3       5 1
      6       2       6 1
      7       2       7 1
      8       3       8 1
      9       3       9 1
@<TRIPOS>ALT_TYPE
CGenFF_4.0_ALT_TYPE_SET
CGenFF_4.0 1 CG2O4 2 CG3C41 3 CG3C41 4 OG2D1 5 OG3C51 6 HGA2 7 HGA2 8 HGA2 9 HGA2
@<TRIPOS>MOLECULE
4_lactone
 9 9 0 0 0
****
USER_CHARGES
INVALID_CHARGES
Pose:  14 Cluster:  14 Fr_nu: 311847 TotEn:   -17.80
@<TRIPOS>ATOM
      1 C1        -72.3408  -10.4365  -43.9282 C.2    1 LIG       0.04000
      2 C2        -72.8827   -9.1195  -44.5123 C.3    1 LIG       0.11000
      3 C3        -74.2352   -9.7944  -44.3045 C.3    1 LIG       0.08100
      4 O1        -71.2633  -10.9202  -43.6650 O.2    1 LIG      -0.32000
      5 O2        -73.5786  -10.9778  -43.7715 O.3    1 LIG      -0.27100
      6 H1        -72.6899   -8.2438  -43.8906 H      1 LIG       0.09000
      7 H2        -72.5958   -8.9412  -45.5499 H      1 LIG       0.09000
      8 H3        -74.8887   -9.3273  -43.5627 H      1 LIG       0.09000
      9 H4        -74.7940  -10.0215  -45.2166 H      1 LIG       0.09000
@<TRIPOS>BOND
      1       1       2 1
      2       1       4 2
      3       1       5 1
      4       2       3 1
      5       3       5 1
      6       2       6 1
      7       2       7 1
      8       3       8 1
      9       3       9 1
@<TRIPOS>ALT_TYPE
CGenFF_4.0_ALT_TYPE_SET
CGenFF_4.0 1 CG2O4 2 CG3C41 3 CG3C41 4 OG2D1 5 OG3C51 6 HGA2 7 HGA2 8 HGA2 9 HGA2
@<TRIPOS>MOLECULE
4_lactone
 9 9 0 0 0
****
USER_CHARGES
INVALID_CHARGES
Pose:  15 Cluster:  15 Fr_nu: 4871808 TotEn:   -17.80
@<TRIPOS>ATOM
      1 C1        -84.6963   -3.8398  -45.7711 C.2    1 LIG       0.04000
      2 C2        -83.8224   -4.3296  -46.9397 C.3    1 LIG       0.11000
      3 C3        -83.3272   -5.3395  -45.9088 C.3    1 LIG       0.08100
      4 O1        -85.5248   -2.9800  -45.5748 O.2    1 LIG      -0.32000
      5 O2        -84.2095   -4.7674  -44.9038 O.3    1 LIG      -0.27100
      6 H1        -84.3879   -4.7445  -47.7755 H      1 LIG       0.09000
      7 H2        -83.0860   -3.6003  -47.2812 H      1 LIG       0.09000
      8 H3        -83.5736   -6.3849  -46.1135 H      1 LIG       0.09000
      9 H4        -82.2764   -5.2440  -45.6220 H      1 LIG       0.09000
@<TRIPOS>BOND
      1       1       2 1
      2       1       4 2
      3       1       5 1
      4       2       3 1
      5       3       5 1
      6       2       6 1
      7       2       7 1
      8       3       8 1
      9       3       9 1
@<TRIPOS>ALT_TYPE
CGenFF_4.0_ALT_TYPE_SET
CGenFF_4.0 1 CG2O4 2 CG3C41 3 CG3C41 4 OG2D1 5 OG3C51 6 HGA2 7 HGA2 8 HGA2 9 HGA2
@<TRIPOS>MOLECULE
4_lactone
 9 9 0 0 0
****
USER_CHARGES
INVALID_CHARGES
Pose:  16 Cluster:  16 Fr_nu: 185112 TotEn:   -17.53
@<TRIPOS>ATOM
      1 C1        -71.1330   -8.3318  -44.1704 C.2    1 LIG       0.04000
      2 C2        -72.2587   -8.1240  -45.1993 C.3    1 LIG       0.11000
      3 C3        -72.8088   -9.4089  -44.5875 C.3    1 LIG       0.08100
      4 O1        -70.1120   -7.7733  -43.8386 O.2    1 LIG      -0.32000
      5 O2        -71.6797   -9.4735  -43.6729 O.3    1 LIG      -0.27100
      6 H1        -72.8555   -7.2262  -45.0314 H      1 LIG       0.09000
      7 H2        -71.9315   -8.1952  -46.2379 H      1 LIG       0.09000
      8 H3        -73.7567   -9.3103  -44.0515 H      1 LIG       0.09000
      9 H4        -72.8356  -10.2750  -45.2544 H      1 LIG       0.09000
@<TRIPOS>BOND
      1       1       2 1
      2       1       4 2
      3       1       5 1
      4       2       3 1
      5       3       5 1
      6       2       6 1
      7       2       7 1
      8       3       8 1
      9       3       9 1
@<TRIPOS>ALT_TYPE
CGenFF_4.0_ALT_TYPE_SET
CGenFF_4.0 1 CG2O4 2 CG3C41 3 CG3C41 4 OG2D1 5 OG3C51 6 HGA2 7 HGA2 8 HGA2 9 HGA2
@<TRIPOS>MOLECULE
4_lactone
 9 9 0 0 0
****
USER_CHARGES
INVALID_CHARGES
Pose:  17 Cluster:  17 Fr_nu: 5495725 TotEn:   -17.42
@<TRIPOS>ATOM
      1 C1        -75.6413  -24.9364  -44.8208 C.2    1 LIG       0.04000
      2 C2        -74.2211  -24.3905  -44.5882 C.3    1 LIG       0.11000
      3 C3        -74.1584  -24.4121  -46.1125 C.3    1 LIG       0.08100
      4 O1        -76.5885  -25.2765  -44.1488 O.2    1 LIG      -0.32000
      5 O2        -75.5160  -24.9305  -46.1750 O.3    1 LIG      -0.27100
      6 H1        -74.1937  -23.4020  -44.1271 H      1 LIG       0.09000
      7 H2        -73.5548  -25.0865  -44.0760 H      1 LIG       0.09000
      8 H3        -74.0771  -23.4354  -46.5972 H      1 LIG       0.09000
      9 H4        -73.4401  -25.1140  -46.5451 H      1 LIG       0.09000
@<TRIPOS>BOND
      1       1       2 1
      2       1       4 2
      3       1       5 1
      4       2       3 1
      5       3       5 1
      6       2       6 1
      7       2       7 1
      8       3       8 1
      9       3       9 1
@<TRIPOS>ALT_TYPE
CGenFF_4.0_ALT_TYPE_SET
CGenFF_4.0 1 CG2O4 2 CG3C41 3 CG3C41 4 OG2D1 5 OG3C51 6 HGA2 7 HGA2 8 HGA2 9 HGA2
@<TRIPOS>MOLECULE
4_lactone
 9 9 0 0 0
****
USER_CHARGES
INVALID_CHARGES
Pose:  18 Cluster:  18 Fr_nu: 5406251 TotEn:   -17.31
@<TRIPOS>ATOM
      1 C1        -83.8640   -3.5961  -46.0819 C.2    1 LIG       0.04000
      2 C2        -82.5054   -4.1132  -46.5879 C.3    1 LIG       0.11000
      3 C3        -81.9622   -2.9343  -45.7860 C.3    1 LIG       0.08100
      4 O1        -85.0308   -3.8985  -46.1891 O.2    1 LIG      -0.32000
      5 O2        -83.3117   -2.5644  -45.3889 O.3    1 LIG      -0.27100
      6 H1        -82.2384   -5.1031  -46.2147 H      1 LIG       0.09000
      7 H2        -82.3796   -4.0492  -47.6700 H      1 LIG       0.09000
      8 H3        -81.3445   -3.1938  -44.9218 H      1 LIG       0.09000
      9 H4        -81.4853   -2.1445  -46.3728 H      1 LIG       0.09000
@<TRIPOS>BOND
      1       1       2 1
      2       1       4 2
      3       1       5 1
      4       2       3 1
      5       3       5 1
      6       2       6 1
      7       2       7 1
      8       3       8 1
      9       3       9 1
@<TRIPOS>ALT_TYPE
CGenFF_4.0_ALT_TYPE_SET
CGenFF_4.0 1 CG2O4 2 CG3C41 3 CG3C41 4 OG2D1 5 OG3C51 6 HGA2 7 HGA2 8 HGA2 9 HGA2
@<TRIPOS>MOLECULE
4_lactone
 9 9 0 0 0
****
USER_CHARGES
INVALID_CHARGES
Pose:  19 Cluster:  19 Fr_nu: 118346 TotEn:   -16.99
@<TRIPOS>ATOM
      1 C1        -82.5669   -2.0908  -45.1184 C.2    1 LIG       0.04000
      2 C2        -81.1889   -2.2208  -45.7916 C.3    1 LIG       0.11000
      3 C3        -80.6754   -1.9737  -44.3763 C.3    1 LIG       0.08100
      4 O1        -83.7302   -2.1398  -45.4482 O.2    1 LIG      -0.32000
      5 O2        -82.0402   -1.8746  -43.8832 O.3    1 LIG      -0.27100
      6 H1        -80.9857   -3.2106  -46.2031 H      1 LIG       0.09000
      7 H2        -80.9727   -1.4362  -46.5185 H      1 LIG       0.09000
      8 H3        -80.1395   -2.8074  -43.9145 H      1 LIG       0.09000
      9 H4        -80.1266   -1.0392  -44.2301 H      1 LIG       0.09000
@<TRIPOS>BOND
      1       1       2 1
      2       1       4 2
      3       1       5 1
      4       2       3 1
      5       3       5 1
      6       2       6 1
      7       2       7 1
      8       3       8 1
      9       3       9 1
@<TRIPOS>ALT_TYPE
CGenFF_4.0_ALT_TYPE_SET
CGenFF_4.0 1 CG2O4 2 CG3C41 3 CG3C41 4 OG2D1 5 OG3C51 6 HGA2 7 HGA2 8 HGA2 9 HGA2
@<TRIPOS>MOLECULE
4_lactone
 9 9 0 0 0
****
USER_CHARGES
INVALID_CHARGES
Pose:  20 Cluster:  20 Fr_nu: 6604008 TotEn:   -16.35
@<TRIPOS>ATOM
      1 C1        -89.3126    3.5803  -44.3076 C.2    1 LIG       0.04000
      2 C2        -90.3638    3.4370  -43.1925 C.3    1 LIG       0.11000
      3 C3        -89.2010    3.8443  -42.2926 C.3    1 LIG       0.08100
      4 O1        -89.2629    3.4524  -45.5099 O.2    1 LIG      -0.32000
      5 O2        -88.3215    3.9371  -43.4473 O.3    1 LIG      -0.27100
      6 H1        -91.1845    4.1530  -43.2591 H      1 LIG       0.09000
      7 H2        -90.7342    2.4194  -43.0578 H      1 LIG       0.09000
      8 H3        -89.3075    4.8086  -41.7883 H      1 LIG       0.09000
      9 H4        -88.8599    3.0807  -41.5881 H      1 LIG       0.09000
@<TRIPOS>BOND
      1       1       2 1
      2       1       4 2
      3       1       5 1
      4       2       3 1
      5       3       5 1
      6       2       6 1
      7       2       7 1
      8       3       8 1
      9       3       9 1
@<TRIPOS>ALT_TYPE
CGenFF_4.0_ALT_TYPE_SET
CGenFF_4.0 1 CG2O4 2 CG3C41 3 CG3C41 4 OG2D1 5 OG3C51 6 HGA2 7 HGA2 8 HGA2 9 HGA2
@<TRIPOS>MOLECULE
4_lactone
 9 9 0 0 0
****
USER_CHARGES
INVALID_CHARGES
Pose:  21 Cluster:  21 Fr_nu: 3915202 TotEn:   -16.00
@<TRIPOS>ATOM
      1 C1        -48.3660   -8.9728  -25.7608 C.2    1 LIG       0.04000
      2 C2        -49.1607   -7.8426  -26.4392 C.3    1 LIG       0.11000
      3 C3        -48.9907   -8.7134  -27.6805 C.3    1 LIG       0.08100
      4 O1        -47.9459   -9.2302  -24.6556 O.2    1 LIG      -0.32000
      5 O2        -48.2512   -9.6977  -26.9059 O.3    1 LIG      -0.27100
      6 H1        -50.1827   -7.7345  -26.0729 H      1 LIG       0.09000
      7 H2        -48.6418   -6.8828  -26.4583 H      1 LIG       0.09000
      8 H3        -49.9114   -9.1344  -28.0934 H      1 LIG       0.09000
      9 H4        -48.3761   -8.2847  -28.4768 H      1 LIG       0.09000
@<TRIPOS>BOND
      1       1       2 1
      2       1       4 2
      3       1       5 1
      4       2       3 1
      5       3       5 1
      6       2       6 1
      7       2       7 1
      8       3       8 1
      9       3       9 1
@<TRIPOS>ALT_TYPE
CGenFF_4.0_ALT_TYPE_SET
CGenFF_4.0 1 CG2O4 2 CG3C41 3 CG3C41 4 OG2D1 5 OG3C51 6 HGA2 7 HGA2 8 HGA2 9 HGA2
@<TRIPOS>MOLECULE
4_lactone
 9 9 0 0 0
****
USER_CHARGES
INVALID_CHARGES
Pose:  22 Cluster:  22 Fr_nu: 251995 TotEn:   -15.71
@<TRIPOS>ATOM
      1 C1        -82.6128   -3.1133  -45.5605 C.2    1 LIG       0.04000
      2 C2        -81.3272   -3.1266  -46.4069 C.3    1 LIG       0.11000
      3 C3        -80.7098   -2.5189  -45.1510 C.3    1 LIG       0.08100
      4 O1        -83.7727   -3.4317  -45.6931 O.2    1 LIG      -0.32000
      5 O2        -81.9976   -2.5685  -44.4768 O.3    1 LIG      -0.27100
      6 H1        -80.9778   -4.1260  -46.6706 H      1 LIG       0.09000
      7 H2        -81.3630   -2.4746  -47.2812 H      1 LIG       0.09000
      8 H3        -79.9646   -3.1371  -44.6428 H      1 LIG       0.09000
      9 H4        -80.3487   -1.4918  -45.2525 H      1 LIG       0.09000
@<TRIPOS>BOND
      1       1       2 1
      2       1       4 2
      3       1       5 1
      4       2       3 1
      5       3       5 1
      6       2       6 1
      7       2       7 1
      8       3       8 1
      9       3       9 1
@<TRIPOS>ALT_TYPE
CGenFF_4.0_ALT_TYPE_SET
CGenFF_4.0 1 CG2O4 2 CG3C41 3 CG3C41 4 OG2D1 5 OG3C51 6 HGA2 7 HGA2 8 HGA2 9 HGA2
@<TRIPOS>MOLECULE
4_lactone
 9 9 0 0 0
****
USER_CHARGES
INVALID_CHARGES
Pose:  23 Cluster:  23 Fr_nu: 252022 TotEn:   -15.69
@<TRIPOS>ATOM
      1 C1        -83.2420   -3.8709  -45.7401 C.2    1 LIG       0.04000
      2 C2        -82.3310   -2.7156  -45.2878 C.3    1 LIG       0.11000
      3 C3        -81.4648   -3.1822  -46.4539 C.3    1 LIG       0.08100
      4 O1        -84.2947   -4.3630  -45.4022 O.2    1 LIG      -0.32000
      5 O2        -82.4213   -4.2337  -46.7621 O.3    1 LIG      -0.27100
      6 H1        -82.7787   -1.7265  -45.3965 H      1 LIG       0.09000
      7 H2        -81.9013   -2.8503  -44.2938 H      1 LIG       0.09000
      8 H3        -81.3630   -2.4746  -47.2812 H      1 LIG       0.09000
      9 H4        -80.4891   -3.5940  -46.1814 H      1 LIG       0.09000
@<TRIPOS>BOND
      1       1       2 1
      2       1       4 2
      3       1       5 1
      4       2       3 1
      5       3       5 1
      6       2       6 1
      7       2       7 1
      8       3       8 1
      9       3       9 1
@<TRIPOS>ALT_TYPE
CGenFF_4.0_ALT_TYPE_SET
CGenFF_4.0 1 CG2O4 2 CG3C41 3 CG3C41 4 OG2D1 5 OG3C51 6 HGA2 7 HGA2 8 HGA2 9 HGA2
@<TRIPOS>MOLECULE
4_lactone
 9 9 0 0 0
****
USER_CHARGES
INVALID_CHARGES
Pose:  24 Cluster:  24 Fr_nu: 319367 TotEn:   -15.66
@<TRIPOS>ATOM
      1 C1        -49.1159  -10.1544  -29.0560 C.2    1 LIG       0.04000
      2 C2        -49.4895   -9.3279  -30.2996 C.3    1 LIG       0.11000
      3 C3        -49.1418   -8.1480  -29.3969 C.3    1 LIG       0.08100
      4 O1        -49.0636  -11.3219  -28.7423 O.2    1 LIG      -0.32000
      5 O2        -48.8237   -9.0573  -28.3072 O.3    1 LIG      -0.27100
      6 H1        -48.8273   -9.4827  -31.1528 H      1 LIG       0.09000
      7 H2        -50.5380   -9.4100  -30.5904 H      1 LIG       0.09000
      8 H3        -48.2705   -7.5608  -29.6994 H      1 LIG       0.09000
      9 H4        -49.9757   -7.4891  -29.1399 H      1 LIG       0.09000
@<TRIPOS>BOND
      1       1       2 1
      2       1       4 2
      3       1       5 1
      4       2       3 1
      5       3       5 1
      6       2       6 1
      7       2       7 1
      8       3       8 1
      9       3       9 1
@<TRIPOS>ALT_TYPE
CGenFF_4.0_ALT_TYPE_SET
CGenFF_4.0 1 CG2O4 2 CG3C41 3 CG3C41 4 OG2D1 5 OG3C51 6 HGA2 7 HGA2 8 HGA2 9 HGA2
@<TRIPOS>MOLECULE
4_lactone
 9 9 0 0 0
****
USER_CHARGES
INVALID_CHARGES
Pose:  25 Cluster:  25 Fr_nu: 1415762 TotEn:   -15.41
@<TRIPOS>ATOM
      1 C1        -49.3422   -8.5130  -28.0042 C.2    1 LIG       0.04000
      2 C2        -49.0219   -7.5071  -29.1244 C.3    1 LIG       0.11000
      3 C3        -49.3517   -8.6884  -30.0319 C.3    1 LIG       0.08100
      4 O1        -49.3699   -8.5236  -26.7945 O.2    1 LIG      -0.32000
      5 O2        -49.6209   -9.5229  -28.8715 O.3    1 LIG      -0.27100
      6 H1        -49.7116   -6.6632  -29.1760 H      1 LIG       0.09000
      7 H2        -47.9832   -7.1729  -29.1392 H      1 LIG       0.09000
      8 H3        -50.2398   -8.5708  -30.6587 H      1 LIG       0.09000
      9 H4        -48.5171   -9.0775  -30.6216 H      1 LIG       0.09000
@<TRIPOS>BOND
      1       1       2 1
      2       1       4 2
      3       1       5 1
      4       2       3 1
      5       3       5 1
      6       2       6 1
      7       2       7 1
      8       3       8 1
      9       3       9 1
@<TRIPOS>ALT_TYPE
CGenFF_4.0_ALT_TYPE_SET
CGenFF_4.0 1 CG2O4 2 CG3C41 3 CG3C41 4 OG2D1 5 OG3C51 6 HGA2 7 HGA2 8 HGA2 9 HGA2
@<TRIPOS>MOLECULE
4_lactone
 9 9 0 0 0
****
USER_CHARGES
INVALID_CHARGES
Pose:  26 Cluster:  26 Fr_nu: 3915724 TotEn:   -15.28
@<TRIPOS>ATOM
      1 C1        -48.0975   -7.8579  -26.6639 C.2    1 LIG       0.04000
      2 C2        -48.5784   -8.0854  -28.1083 C.3    1 LIG       0.11000
      3 C3        -49.9496   -8.1760  -27.4454 C.3    1 LIG       0.08100
      4 O1        -47.0490   -7.6634  -26.0920 O.2    1 LIG      -0.32000
      5 O2        -49.3490   -7.9513  -26.1399 O.3    1 LIG      -0.27100
      6 H1        -48.4269   -7.2298  -28.7682 H      1 LIG       0.09000
      7 H2        -48.2084   -9.0068  -28.5609 H      1 LIG       0.09000
      8 H3        -50.6553   -7.3826  -27.7065 H      1 LIG       0.09000
      9 H4        -50.4366   -9.1535  -27.5007 H      1 LIG       0.09000
@<TRIPOS>BOND
      1       1       2 1
      2       1       4 2
      3       1       5 1
      4       2       3 1
      5       3       5 1
      6       2       6 1
      7       2       7 1
      8       3       8 1
      9       3       9 1
@<TRIPOS>ALT_TYPE
CGenFF_4.0_ALT_TYPE_SET
CGenFF_4.0 1 CG2O4 2 CG3C41 3 CG3C41 4 OG2D1 5 OG3C51 6 HGA2 7 HGA2 8 HGA2 9 HGA2
@<TRIPOS>MOLECULE
4_lactone
 9 9 0 0 0
****
USER_CHARGES
INVALID_CHARGES
Pose:  27 Cluster:  27 Fr_nu: 1697076 TotEn:   -15.28
@<TRIPOS>ATOM
      1 C1        -47.8800   -9.5545  -26.2933 C.2    1 LIG       0.04000
      2 C2        -48.7437   -9.5060  -27.5665 C.3    1 LIG       0.11000
      3 C3        -49.5674   -8.5130  -26.7520 C.3    1 LIG       0.08100
      4 O1        -46.8808  -10.1213  -25.9131 O.2    1 LIG      -0.32000
      5 O2        -48.6604   -8.6634  -25.6249 O.3    1 LIG      -0.27100
      6 H1        -48.2310   -9.0944  -28.4372 H      1 LIG       0.09000
      7 H2        -49.2380  -10.4491  -27.8054 H      1 LIG       0.09000
      8 H3        -49.5775   -7.4860  -27.1271 H      1 LIG       0.09000
      9 H4        -50.5805   -8.8368  -26.4983 H      1 LIG       0.09000
@<TRIPOS>BOND
      1       1       2 1
      2       1       4 2
      3       1       5 1
      4       2       3 1
      5       3       5 1
      6       2       6 1
      7       2       7 1
      8       3       8 1
      9       3       9 1
@<TRIPOS>ALT_TYPE
CGenFF_4.0_ALT_TYPE_SET
CGenFF_4.0 1 CG2O4 2 CG3C41 3 CG3C41 4 OG2D1 5 OG3C51 6 HGA2 7 HGA2 8 HGA2 9 HGA2
@<TRIPOS>MOLECULE
4_lactone
 9 9 0 0 0
****
USER_CHARGES
INVALID_CHARGES
Pose:  28 Cluster:  28 Fr_nu: 319343 TotEn:   -15.22
@<TRIPOS>ATOM
      1 C1        -48.1903   -8.8894  -27.4963 C.2    1 LIG       0.04000
      2 C2        -49.1942   -9.4762  -28.5048 C.3    1 LIG       0.11000
      3 C3        -49.0697   -8.1010  -29.1539 C.3    1 LIG       0.08100
      4 O1        -47.6121   -9.2529  -26.4973 O.2    1 LIG      -0.32000
      5 O2        -48.1283   -7.6855  -28.1259 O.3    1 LIG      -0.27100
      6 H1        -48.8036  -10.3120  -29.0873 H      1 LIG       0.09000
      7 H2        -50.1697   -9.7120  -28.0762 H      1 LIG       0.09000
      8 H3        -48.6140   -8.0859  -30.1477 H      1 LIG       0.09000
      9 H4        -49.9757   -7.4891  -29.1399 H      1 LIG       0.09000
@<TRIPOS>BOND
      1       1       2 1
      2       1       4 2
      3       1       5 1
      4       2       3 1
      5       3       5 1
      6       2       6 1
      7       2       7 1
      8       3       8 1
      9       3       9 1
@<TRIPOS>ALT_TYPE
CGenFF_4.0_ALT_TYPE_SET
CGenFF_4.0 1 CG2O4 2 CG3C41 3 CG3C41 4 OG2D1 5 OG3C51 6 HGA2 7 HGA2 8 HGA2 9 HGA2
@<TRIPOS>MOLECULE
4_lactone
 9 9 0 0 0
****
USER_CHARGES
INVALID_CHARGES
Pose:  29 Cluster:  29 Fr_nu: 373427 TotEn:   -14.97
@<TRIPOS>ATOM
      1 C1        -58.5014    3.0985  -38.7996 C.2    1 LIG       0.04000
      2 C2        -59.6767    4.0187  -38.4242 C.3    1 LIG       0.11000
      3 C3        -60.4016    3.2367  -39.5154 C.3    1 LIG       0.08100
      4 O1        -57.3544    2.9284  -38.4534 O.2    1 LIG      -0.32000
      5 O2        -59.2073    2.4433  -39.7598 O.3    1 LIG      -0.27100
      6 H1        -60.0502    3.8729  -37.4094 H      1 LIG       0.09000
      7 H2        -59.5004    5.0748  -38.6347 H      1 LIG       0.09000
      8 H3        -61.2361    2.6157  -39.1784 H      1 LIG       0.09000
      9 H4        -60.6879    3.8143  -40.3986 H      1 LIG       0.09000
@<TRIPOS>BOND
      1       1       2 1
      2       1       4 2
      3       1       5 1
      4       2       3 1
      5       3       5 1
      6       2       6 1
      7       2       7 1
      8       3       8 1
      9       3       9 1
@<TRIPOS>ALT_TYPE
CGenFF_4.0_ALT_TYPE_SET
CGenFF_4.0 1 CG2O4 2 CG3C41 3 CG3C41 4 OG2D1 5 OG3C51 6 HGA2 7 HGA2 8 HGA2 9 HGA2
@<TRIPOS>MOLECULE
4_lactone
 9 9 0 0 0
****
USER_CHARGES
INVALID_CHARGES
Pose:  30 Cluster:  30 Fr_nu: 1415979 TotEn:   -14.82
@<TRIPOS>ATOM
      1 C1        -48.5444  -10.3364  -28.2887 C.2    1 LIG       0.04000
      2 C2        -48.9298   -8.8867  -28.6336 C.3    1 LIG       0.11000
      3 C3        -49.2242   -9.4829  -30.0068 C.3    1 LIG       0.08100
      4 O1        -48.1372  -10.9475  -27.3269 O.2    1 LIG      -0.32000
      5 O2        -48.8256  -10.8001  -29.5360 O.3    1 LIG      -0.27100
      6 H1        -49.7952   -8.5130  -28.0841 H      1 LIG       0.09000
      7 H2        -48.0974   -8.1824  -28.5907 H      1 LIG       0.09000
      8 H3        -50.2729   -9.4655  -30.3159 H      1 LIG       0.09000
      9 H4        -48.5808   -9.1352  -30.8197 H      1 LIG       0.09000
@<TRIPOS>BOND
      1       1       2 1
      2       1       4 2
      3       1       5 1
      4       2       3 1
      5       3       5 1
      6       2       6 1
      7       2       7 1
      8       3       8 1
      9       3       9 1
@<TRIPOS>ALT_TYPE
CGenFF_4.0_ALT_TYPE_SET
CGenFF_4.0 1 CG2O4 2 CG3C41 3 CG3C41 4 OG2D1 5 OG3C51 6 HGA2 7 HGA2 8 HGA2 9 HGA2
@<TRIPOS>MOLECULE
4_lactone
 9 9 0 0 0
****
USER_CHARGES
INVALID_CHARGES
Pose:  31 Cluster:  31 Fr_nu: 257887 TotEn:   -14.76
@<TRIPOS>ATOM
      1 C1        -75.5169  -13.8092  -43.2842 C.2    1 LIG       0.04000
      2 C2        -76.2947  -14.7418  -44.2300 C.3    1 LIG       0.11000
      3 C3        -76.1786  -15.7216  -43.0662 C.3    1 LIG       0.08100
      4 O1        -75.0785  -12.6815  -43.3032 O.2    1 LIG      -0.32000
      5 O2        -75.4495  -14.7326  -42.2879 O.3    1 LIG      -0.27100
      6 H1        -77.3044  -14.3995  -44.4620 H      1 LIG       0.09000
      7 H2        -75.7494  -15.0135  -45.1352 H      1 LIG       0.09000
      8 H3        -77.1203  -15.9990  -42.5848 H      1 LIG       0.09000
      9 H4        -75.5709  -16.6104  -43.2568 H      1 LIG       0.09000
@<TRIPOS>BOND
      1       1       2 1
      2       1       4 2
      3       1       5 1
      4       2       3 1
      5       3       5 1
      6       2       6 1
      7       2       7 1
      8       3       8 1
      9       3       9 1
@<TRIPOS>ALT_TYPE
CGenFF_4.0_ALT_TYPE_SET
CGenFF_4.0 1 CG2O4 2 CG3C41 3 CG3C41 4 OG2D1 5 OG3C51 6 HGA2 7 HGA2 8 HGA2 9 HGA2
@<TRIPOS>MOLECULE
4_lactone
 9 9 0 0 0
****
USER_CHARGES
INVALID_CHARGES
Pose:  32 Cluster:  32 Fr_nu:  55383 TotEn:   -14.67
@<TRIPOS>ATOM
      1 C1        -59.1347    3.2948  -40.2814 C.2    1 LIG       0.04000
      2 C2        -60.6530    3.0859  -40.1392 C.3    1 LIG       0.11000
      3 C3        -60.6772    3.6156  -41.5699 C.3    1 LIG       0.08100
      4 O1        -58.1449    3.1443  -39.6016 O.2    1 LIG      -0.32000
      5 O2        -59.2300    3.7603  -41.5558 O.3    1 LIG      -0.27100
      6 H1        -60.9496    2.0432  -40.0151 H      1 LIG       0.09000
      7 H2        -61.1220    3.7244  -39.3889 H      1 LIG       0.09000
      8 H3        -61.0038    2.9039  -42.3330 H      1 LIG       0.09000
      9 H4        -61.1760    4.5788  -41.7078 H      1 LIG       0.09000
@<TRIPOS>BOND
      1       1       2 1
      2       1       4 2
      3       1       5 1
      4       2       3 1
      5       3       5 1
      6       2       6 1
      7       2       7 1
      8       3       8 1
      9       3       9 1
@<TRIPOS>ALT_TYPE
CGenFF_4.0_ALT_TYPE_SET
CGenFF_4.0 1 CG2O4 2 CG3C41 3 CG3C41 4 OG2D1 5 OG3C51 6 HGA2 7 HGA2 8 HGA2 9 HGA2
@<TRIPOS>MOLECULE
4_lactone
 9 9 0 0 0
****
USER_CHARGES
INVALID_CHARGES
Pose:  33 Cluster:  33 Fr_nu: 4858459 TotEn:   -14.56
@<TRIPOS>ATOM
      1 C1        -61.1000   -2.6154  -23.9238 C.2    1 LIG       0.04000
      2 C2        -62.1626   -3.7155  -23.7503 C.3    1 LIG       0.11000
      3 C3        -61.7021   -3.6787  -22.2961 C.3    1 LIG       0.08100
      4 O1        -60.6643   -1.9280  -24.8193 O.2    1 LIG      -0.32000
      5 O2        -60.7382   -2.6366  -22.6130 O.3    1 LIG      -0.27100
      6 H1        -63.1848   -3.3801  -23.9320 H      1 LIG       0.09000
      7 H2        -61.9437   -4.6358  -24.2942 H      1 LIG       0.09000
      8 H3        -62.4456   -3.3337  -21.5724 H      1 LIG       0.09000
      9 H4        -61.2093   -4.5853  -21.9344 H      1 LIG       0.09000
@<TRIPOS>BOND
      1       1       2 1
      2       1       4 2
      3       1       5 1
      4       2       3 1
      5       3       5 1
      6       2       6 1
      7       2       7 1
      8       3       8 1
      9       3       9 1
@<TRIPOS>ALT_TYPE
CGenFF_4.0_ALT_TYPE_SET
CGenFF_4.0 1 CG2O4 2 CG3C41 3 CG3C41 4 OG2D1 5 OG3C51 6 HGA2 7 HGA2 8 HGA2 9 HGA2
@<TRIPOS>MOLECULE
4_lactone
 9 9 0 0 0
****
USER_CHARGES
INVALID_CHARGES
Pose:  34 Cluster:  34 Fr_nu: 319339 TotEn:   -14.50
@<TRIPOS>ATOM
      1 C1        -47.8365   -6.9976  -27.3986 C.2    1 LIG       0.04000
      2 C2        -48.5708   -8.3305  -27.6296 C.3    1 LIG       0.11000
      3 C3        -48.9154   -7.6993  -28.9753 C.3    1 LIG       0.08100
      4 O1        -47.1789   -6.4801  -26.5244 O.2    1 LIG      -0.32000
      5 O2        -48.1817   -6.4963  -28.6148 O.3    1 LIG      -0.27100
      6 H1        -47.9134   -9.2004  -27.6689 H      1 LIG       0.09000
      7 H2        -49.4119   -8.4983  -26.9550 H      1 LIG       0.09000
      8 H3        -48.4824   -8.1880  -29.8524 H      1 LIG       0.09000
      9 H4        -49.9757   -7.4891  -29.1399 H      1 LIG       0.09000
@<TRIPOS>BOND
      1       1       2 1
      2       1       4 2
      3       1       5 1
      4       2       3 1
      5       3       5 1
      6       2       6 1
      7       2       7 1
      8       3       8 1
      9       3       9 1
@<TRIPOS>ALT_TYPE
CGenFF_4.0_ALT_TYPE_SET
CGenFF_4.0 1 CG2O4 2 CG3C41 3 CG3C41 4 OG2D1 5 OG3C51 6 HGA2 7 HGA2 8 HGA2 9 HGA2
@<TRIPOS>MOLECULE
4_lactone
 9 9 0 0 0
****
USER_CHARGES
INVALID_CHARGES
Pose:  35 Cluster:  35 Fr_nu: 319518 TotEn:   -14.40
@<TRIPOS>ATOM
      1 C1        -60.5813   -1.5504  -25.1089 C.2    1 LIG       0.04000
      2 C2        -61.0969   -2.4942  -24.0076 C.3    1 LIG       0.11000
      3 C3        -62.4631   -2.0959  -24.5578 C.3    1 LIG       0.08100
      4 O1        -59.5133   -1.1575  -25.5204 O.2    1 LIG      -0.32000
      5 O2        -61.8303   -1.2384  -25.5476 O.3    1 LIG      -0.27100
      6 H1        -60.8157   -3.5389  -24.1487 H      1 LIG       0.09000
      7 H2        -60.8771   -2.1569  -22.9934 H      1 LIG       0.09000
      8 H3        -63.0369   -2.8992  -25.0280 H      1 LIG       0.09000
      9 H4        -63.0972   -1.5224  -23.8761 H      1 LIG       0.09000
@<TRIPOS>BOND
      1       1       2 1
      2       1       4 2
      3       1       5 1
      4       2       3 1
      5       3       5 1
      6       2       6 1
      7       2       7 1
      8       3       8 1
      9       3       9 1
@<TRIPOS>ALT_TYPE
CGenFF_4.0_ALT_TYPE_SET
CGenFF_4.0 1 CG2O4 2 CG3C41 3 CG3C41 4 OG2D1 5 OG3C51 6 HGA2 7 HGA2 8 HGA2 9 HGA2
@<TRIPOS>MOLECULE
4_lactone
 9 9 0 0 0
****
USER_CHARGES
INVALID_CHARGES
Pose:  36 Cluster:  36 Fr_nu: 4857094 TotEn:   -14.28
@<TRIPOS>ATOM
      1 C1        -60.7390   -1.8737  -24.7810 C.2    1 LIG       0.04000
      2 C2        -61.7101   -2.8344  -24.0717 C.3    1 LIG       0.11000
      3 C3        -60.8173   -2.5578  -22.8657 C.3    1 LIG       0.08100
      4 O1        -60.5951   -1.4052  -25.8874 O.2    1 LIG      -0.32000
      5 O2        -59.9855   -1.6734  -23.6667 O.3    1 LIG      -0.27100
      6 H1        -62.7328   -2.4610  -23.9994 H      1 LIG       0.09000
      7 H2        -61.6862   -3.8556  -24.4556 H      1 LIG       0.09000
      8 H3        -61.2918   -2.0245  -22.0375 H      1 LIG       0.09000
      9 H4        -60.2496   -3.4147  -22.4928 H      1 LIG       0.09000
@<TRIPOS>BOND
      1       1       2 1
      2       1       4 2
      3       1       5 1
      4       2       3 1
      5       3       5 1
      6       2       6 1
      7       2       7 1
      8       3       8 1
      9       3       9 1
@<TRIPOS>ALT_TYPE
CGenFF_4.0_ALT_TYPE_SET
CGenFF_4.0 1 CG2O4 2 CG3C41 3 CG3C41 4 OG2D1 5 OG3C51 6 HGA2 7 HGA2 8 HGA2 9 HGA2
@<TRIPOS>MOLECULE
4_lactone
 9 9 0 0 0
****
USER_CHARGES
INVALID_CHARGES
Pose:  37 Cluster:  37 Fr_nu: 442474 TotEn:   -14.22
@<TRIPOS>ATOM
      1 C1        -72.0423   -6.2905  -50.0358 C.2    1 LIG       0.04000
      2 C2        -73.4281   -5.6714  -49.7798 C.3    1 LIG       0.11000
      3 C3        -73.8096   -6.4556  -51.0317 C.3    1 LIG       0.08100
      4 O1        -70.9451   -6.2656  -49.5261 O.2    1 LIG      -0.32000
      5 O2        -72.4509   -6.9622  -51.1456 O.3    1 LIG      -0.27100
      6 H1        -73.8989   -6.0012  -48.8525 H      1 LIG       0.09000
      7 H2        -73.4546   -4.5846  -49.8743 H      1 LIG       0.09000
      8 H3        -74.5302   -7.2644  -50.8827 H      1 LIG       0.09000
      9 H4        -74.0874   -5.8519  -51.9001 H      1 LIG       0.09000
@<TRIPOS>BOND
      1       1       2 1
      2       1       4 2
      3       1       5 1
      4       2       3 1
      5       3       5 1
      6       2       6 1
      7       2       7 1
      8       3       8 1
      9       3       9 1
@<TRIPOS>ALT_TYPE
CGenFF_4.0_ALT_TYPE_SET
CGenFF_4.0 1 CG2O4 2 CG3C41 3 CG3C41 4 OG2D1 5 OG3C51 6 HGA2 7 HGA2 8 HGA2 9 HGA2
@<TRIPOS>MOLECULE
4_lactone
 9 9 0 0 0
****
USER_CHARGES
INVALID_CHARGES
Pose:  38 Cluster:  38 Fr_nu: 3369794 TotEn:   -14.17
@<TRIPOS>ATOM
      1 C1        -48.7629   -8.1599  -26.4940 C.2    1 LIG       0.04000
      2 C2        -50.0561   -8.2170  -27.3268 C.3    1 LIG       0.11000
      3 C3        -49.1087   -8.6699  -28.4338 C.3    1 LIG       0.08100
      4 O1        -48.4415   -7.8785  -25.3618 O.2    1 LIG      -0.32000
      5 O2        -47.9767   -8.5672  -27.5263 O.3    1 LIG      -0.27100
      6 H1        -50.7745   -8.9630  -26.9836 H      1 LIG       0.09000
      7 H2        -50.5321   -7.2466  -27.4772 H      1 LIG       0.09000
      8 H3        -49.2498   -9.6946  -28.7881 H      1 LIG       0.09000
      9 H4        -49.0092   -7.9838  -29.2794 H      1 LIG       0.09000
@<TRIPOS>BOND
      1       1       2 1
      2       1       4 2
      3       1       5 1
      4       2       3 1
      5       3       5 1
      6       2       6 1
      7       2       7 1
      8       3       8 1
      9       3       9 1
@<TRIPOS>ALT_TYPE
CGenFF_4.0_ALT_TYPE_SET
CGenFF_4.0 1 CG2O4 2 CG3C41 3 CG3C41 4 OG2D1 5 OG3C51 6 HGA2 7 HGA2 8 HGA2 9 HGA2
@<TRIPOS>MOLECULE
4_lactone
 9 9 0 0 0
****
USER_CHARGES
INVALID_CHARGES
Pose:  39 Cluster:  39 Fr_nu: 3230798 TotEn:   -14.14
@<TRIPOS>ATOM
      1 C1        -72.5590   -5.1681  -49.8377 C.2    1 LIG       0.04000
      2 C2        -73.9539   -4.9560  -50.4529 C.3    1 LIG       0.11000
      3 C3        -73.7832   -6.4077  -50.8900 C.3    1 LIG       0.08100
      4 O1        -71.7535   -4.5219  -49.2069 O.2    1 LIG      -0.32000
      5 O2        -72.4731   -6.4580  -50.2601 O.3    1 LIG      -0.27100
      6 H1        -74.7408   -4.7714  -49.7199 H      1 LIG       0.09000
      7 H2        -73.9787   -4.2182  -51.2566 H      1 LIG       0.09000
      8 H3        -74.4756   -7.1231  -50.4379 H      1 LIG       0.09000
      9 H4        -73.7165   -6.5707  -51.9692 H      1 LIG       0.09000
@<TRIPOS>BOND
      1       1       2 1
      2       1       4 2
      3       1       5 1
      4       2       3 1
      5       3       5 1
      6       2       6 1
      7       2       7 1
      8       3       8 1
      9       3       9 1
@<TRIPOS>ALT_TYPE
CGenFF_4.0_ALT_TYPE_SET
CGenFF_4.0 1 CG2O4 2 CG3C41 3 CG3C41 4 OG2D1 5 OG3C51 6 HGA2 7 HGA2 8 HGA2 9 HGA2
@<TRIPOS>MOLECULE
4_lactone
 9 9 0 0 0
****
USER_CHARGES
INVALID_CHARGES
Pose:  40 Cluster:  40 Fr_nu: 1697251 TotEn:   -14.10
@<TRIPOS>ATOM
      1 C1        -48.8965   -8.1630  -26.0741 C.2    1 LIG       0.04000
      2 C2        -47.9449   -7.7104  -27.1960 C.3    1 LIG       0.11000
      3 C3        -49.1033   -8.1243  -28.0985 C.3    1 LIG       0.08100
      4 O1        -48.8842   -8.2316  -24.8660 O.2    1 LIG      -0.32000
      5 O2        -49.8878   -8.5130  -26.9370 O.3    1 LIG      -0.27100
      6 H1        -47.7137   -6.6441  -27.1810 H      1 LIG       0.09000
      7 H2        -47.0386   -8.3123  -27.2810 H      1 LIG       0.09000
      8 H3        -49.5822   -7.3147  -28.6559 H      1 LIG       0.09000
      9 H4        -48.9084   -8.9766  -28.7551 H      1 LIG       0.09000
@<TRIPOS>BOND
      1       1       2 1
      2       1       4 2
      3       1       5 1
      4       2       3 1
      5       3       5 1
      6       2       6 1
      7       2       7 1
      8       3       8 1
      9       3       9 1
@<TRIPOS>ALT_TYPE
CGenFF_4.0_ALT_TYPE_SET
CGenFF_4.0 1 CG2O4 2 CG3C41 3 CG3C41 4 OG2D1 5 OG3C51 6 HGA2 7 HGA2 8 HGA2 9 HGA2
@<TRIPOS>MOLECULE
4_lactone
 9 9 0 0 0
****
USER_CHARGES
INVALID_CHARGES
Pose:  41 Cluster:  41 Fr_nu: 1697380 TotEn:   -13.99
@<TRIPOS>ATOM
      1 C1        -48.0899   -8.2756  -26.3145 C.2    1 LIG       0.04000
      2 C2        -49.1199   -8.7051  -27.3745 C.3    1 LIG       0.11000
      3 C3        -48.4469   -7.6181  -28.2073 C.3    1 LIG       0.08100
      4 O1        -47.7904   -8.5846  -25.1835 O.2    1 LIG      -0.32000
      5 O2        -47.5377   -7.3218  -27.1114 O.3    1 LIG      -0.27100
      6 H1        -48.9891   -9.7268  -27.7346 H      1 LIG       0.09000
      7 H2        -50.1563   -8.5130  -27.0920 H      1 LIG       0.09000
      8 H3        -47.9098   -7.9653  -29.0942 H      1 LIG       0.09000
      9 H4        -49.0737   -6.7566  -28.4534 H      1 LIG       0.09000
@<TRIPOS>BOND
      1       1       2 1
      2       1       4 2
      3       1       5 1
      4       2       3 1
      5       3       5 1
      6       2       6 1
      7       2       7 1
      8       3       8 1
      9       3       9 1
@<TRIPOS>ALT_TYPE
CGenFF_4.0_ALT_TYPE_SET
CGenFF_4.0 1 CG2O4 2 CG3C41 3 CG3C41 4 OG2D1 5 OG3C51 6 HGA2 7 HGA2 8 HGA2 9 HGA2
@<TRIPOS>MOLECULE
4_lactone
 9 9 0 0 0
****
USER_CHARGES
INVALID_CHARGES
Pose:  42 Cluster:  42 Fr_nu: 415084 TotEn:   -13.98
@<TRIPOS>ATOM
      1 C1        -50.5646   -9.9949  -44.3489 C.2    1 LIG       0.04000
      2 C2        -51.6133  -10.8374  -45.0971 C.3    1 LIG       0.11000
      3 C3        -52.5664  -10.2342  -44.0696 C.3    1 LIG       0.08100
      4 O1        -49.3762   -9.7785  -44.4209 O.2    1 LIG      -0.32000
      5 O2        -51.4691   -9.4963  -43.4640 O.3    1 LIG      -0.27100
      6 H1        -51.7758  -10.5304  -46.1314 H      1 LIG       0.09000
      7 H2        -51.4548  -11.9145  -45.0224 H      1 LIG       0.09000
      8 H3        -53.3313   -9.5631  -44.4698 H      1 LIG       0.09000
      9 H4        -53.0109  -10.9430  -43.3655 H      1 LIG       0.09000
@<TRIPOS>BOND
      1       1       2 1
      2       1       4 2
      3       1       5 1
      4       2       3 1
      5       3       5 1
      6       2       6 1
      7       2       7 1
      8       3       8 1
      9       3       9 1
@<TRIPOS>ALT_TYPE
CGenFF_4.0_ALT_TYPE_SET
CGenFF_4.0 1 CG2O4 2 CG3C41 3 CG3C41 4 OG2D1 5 OG3C51 6 HGA2 7 HGA2 8 HGA2 9 HGA2
@<TRIPOS>MOLECULE
4_lactone
 9 9 0 0 0
****
USER_CHARGES
INVALID_CHARGES
Pose:  43 Cluster:  43 Fr_nu: 169675 TotEn:   -13.33
@<TRIPOS>ATOM
      1 C1        -50.5925  -10.3733  -44.6654 C.2    1 LIG       0.04000
      2 C2        -52.0493  -10.3643  -45.1621 C.3    1 LIG       0.11000
      3 C3        -51.4711  -11.1798  -46.3147 C.3    1 LIG       0.08100
      4 O1        -49.9668   -9.9391  -43.7250 O.2    1 LIG      -0.32000
      5 O2        -50.1448  -11.1025  -45.7226 O.3    1 LIG      -0.27100
      6 H1        -52.7457  -10.8936  -44.5099 H      1 LIG       0.09000
      7 H2        -52.4246   -9.3734  -45.4233 H      1 LIG       0.09000
      8 H3        -51.8211  -12.2132  -46.3861 H      1 LIG       0.09000
      9 H4        -51.5019  -10.6976  -47.2956 H      1 LIG       0.09000
@<TRIPOS>BOND
      1       1       2 1
      2       1       4 2
      3       1       5 1
      4       2       3 1
      5       3       5 1
      6       2       6 1
      7       2       7 1
      8       3       8 1
      9       3       9 1
@<TRIPOS>ALT_TYPE
CGenFF_4.0_ALT_TYPE_SET
CGenFF_4.0 1 CG2O4 2 CG3C41 3 CG3C41 4 OG2D1 5 OG3C51 6 HGA2 7 HGA2 8 HGA2 9 HGA2
@<TRIPOS>MOLECULE
4_lactone
 9 9 0 0 0
****
USER_CHARGES
INVALID_CHARGES
Pose:  44 Cluster:  44 Fr_nu: 117196 TotEn:   -13.04
@<TRIPOS>ATOM
      1 C1        -73.4972   -4.8124  -49.5799 C.2    1 LIG       0.04000
      2 C2        -73.4925   -6.2533  -50.1213 C.3    1 LIG       0.11000
      3 C3        -74.6446   -5.7417  -50.9808 C.3    1 LIG       0.08100
      4 O1        -72.8797   -4.1614  -48.7680 O.2    1 LIG      -0.32000
      5 O2        -74.5298   -4.4242  -50.3753 O.3    1 LIG      -0.27100
      6 H1        -72.5832   -6.5237  -50.6603 H      1 LIG       0.09000
      7 H2        -73.7537   -7.0089  -49.3785 H      1 LIG       0.09000
      8 H3        -74.4543   -5.7087  -52.0570 H      1 LIG       0.09000
      9 H4        -75.6200   -6.1929  -50.7792 H      1 LIG       0.09000
@<TRIPOS>BOND
      1       1       2 1
      2       1       4 2
      3       1       5 1
      4       2       3 1
      5       3       5 1
      6       2       6 1
      7       2       7 1
      8       3       8 1
      9       3       9 1
@<TRIPOS>ALT_TYPE
CGenFF_4.0_ALT_TYPE_SET
CGenFF_4.0 1 CG2O4 2 CG3C41 3 CG3C41 4 OG2D1 5 OG3C51 6 HGA2 7 HGA2 8 HGA2 9 HGA2
@<TRIPOS>MOLECULE
4_lactone
 9 9 0 0 0
****
USER_CHARGES
INVALID_CHARGES
Pose:  45 Cluster:  45 Fr_nu:  20174 TotEn:   -12.82
@<TRIPOS>ATOM
      1 C1        -79.2348   -6.5597  -33.5444 C.2    1 LIG       0.04000
      2 C2        -80.1036   -7.7774  -33.9070 C.3    1 LIG       0.11000
      3 C3        -80.2649   -7.8851  -32.3936 C.3    1 LIG       0.08100
      4 O1        -78.5884   -5.7187  -34.1269 O.2    1 LIG      -0.32000
      5 O2        -79.4204   -6.7158  -32.2062 O.3    1 LIG      -0.27100
      6 H1        -81.0088   -7.5291  -34.4633 H      1 LIG       0.09000
      7 H2        -79.5540   -8.5902  -34.3846 H      1 LIG       0.09000
      8 H3        -81.2758   -7.7177  -32.0119 H      1 LIG       0.09000
      9 H4        -79.8261   -8.7753  -31.9347 H      1 LIG       0.09000
@<TRIPOS>BOND
      1       1       2 1
      2       1       4 2
      3       1       5 1
      4       2       3 1
      5       3       5 1
      6       2       6 1
      7       2       7 1
      8       3       8 1
      9       3       9 1
@<TRIPOS>ALT_TYPE
CGenFF_4.0_ALT_TYPE_SET
CGenFF_4.0 1 CG2O4 2 CG3C41 3 CG3C41 4 OG2D1 5 OG3C51 6 HGA2 7 HGA2 8 HGA2 9 HGA2
@<TRIPOS>MOLECULE
4_lactone
 9 9 0 0 0
****
USER_CHARGES
INVALID_CHARGES
Pose:  46 Cluster:  46 Fr_nu: 3915940 TotEn:   -12.68
@<TRIPOS>ATOM
      1 C1        -48.2921   -9.7070  -26.7167 C.2    1 LIG       0.04000
      2 C2        -48.8393   -8.2683  -26.7221 C.3    1 LIG       0.11000
      3 C3        -49.5183   -8.7242  -28.0101 C.3    1 LIG       0.08100
      4 O1        -47.5736  -10.3865  -26.0194 O.2    1 LIG      -0.32000
      5 O2        -48.9260  -10.0453  -27.8715 O.3    1 LIG      -0.27100
      6 H1        -49.5068   -8.0424  -25.8891 H      1 LIG       0.09000
      7 H2        -48.0723   -7.5005  -26.8362 H      1 LIG       0.09000
      8 H3        -50.6105   -8.7669  -27.9803 H      1 LIG       0.09000
      9 H4        -49.1805   -8.2263  -28.9232 H      1 LIG       0.09000
@<TRIPOS>BOND
      1       1       2 1
      2       1       4 2
      3       1       5 1
      4       2       3 1
      5       3       5 1
      6       2       6 1
      7       2       7 1
      8       3       8 1
      9       3       9 1
@<TRIPOS>ALT_TYPE
CGenFF_4.0_ALT_TYPE_SET
CGenFF_4.0 1 CG2O4 2 CG3C41 3 CG3C41 4 OG2D1 5 OG3C51 6 HGA2 7 HGA2 8 HGA2 9 HGA2
@<TRIPOS>MOLECULE
4_lactone
 9 9 0 0 0
****
USER_CHARGES
INVALID_CHARGES
Pose:  47 Cluster:  47 Fr_nu: 6428020 TotEn:   -12.42
@<TRIPOS>ATOM
      1 C1        -59.8443   -1.1605  -24.4861 C.2    1 LIG       0.04000
      2 C2        -60.6413   -1.5687  -23.2342 C.3    1 LIG       0.11000
      3 C3        -61.3149   -2.5382  -24.2007 C.3    1 LIG       0.08100
      4 O1        -58.9690   -0.3749  -24.7707 O.2    1 LIG      -0.32000
      5 O2        -60.4872   -2.0480  -25.2916 O.3    1 LIG      -0.27100
      6 H1        -60.0358   -2.0257  -22.4500 H      1 LIG       0.09000
      7 H2        -61.2783   -0.7779  -22.8344 H      1 LIG       0.09000
      8 H3        -61.1387   -3.5997  -24.0064 H      1 LIG       0.09000
      9 H4        -62.3765   -2.3556  -24.3885 H      1 LIG       0.09000
@<TRIPOS>BOND
      1       1       2 1
      2       1       4 2
      3       1       5 1
      4       2       3 1
      5       3       5 1
      6       2       6 1
      7       2       7 1
      8       3       8 1
      9       3       9 1
@<TRIPOS>ALT_TYPE
CGenFF_4.0_ALT_TYPE_SET
CGenFF_4.0 1 CG2O4 2 CG3C41 3 CG3C41 4 OG2D1 5 OG3C51 6 HGA2 7 HGA2 8 HGA2 9 HGA2
@<TRIPOS>MOLECULE
4_lactone
 9 9 0 0 0
****
USER_CHARGES
INVALID_CHARGES
Pose:  48 Cluster:  48 Fr_nu: 472457 TotEn:   -12.40
@<TRIPOS>ATOM
      1 C1        -50.8729  -10.1537  -43.9089 C.2    1 LIG       0.04000
      2 C2        -52.2477  -10.6539  -44.3874 C.3    1 LIG       0.11000
      3 C3        -51.5766  -12.0217  -44.3063 C.3    1 LIG       0.08100
      4 O1        -50.3500   -9.0947  -43.6454 O.2    1 LIG      -0.32000
      5 O2        -50.3379  -11.4032  -43.8606 O.3    1 LIG      -0.27100
      6 H1        -53.0570  -10.4805  -43.6764 H      1 LIG       0.09000
      7 H2        -52.5200  -10.3176  -45.3891 H      1 LIG       0.09000
      8 H3        -51.9805  -12.7036  -43.5531 H      1 LIG       0.09000
      9 H4        -51.4461  -12.5403  -45.2601 H      1 LIG       0.09000
@<TRIPOS>BOND
      1       1       2 1
      2       1       4 2
      3       1       5 1
      4       2       3 1
      5       3       5 1
      6       2       6 1
      7       2       7 1
      8       3       8 1
      9       3       9 1
@<TRIPOS>ALT_TYPE
CGenFF_4.0_ALT_TYPE_SET
CGenFF_4.0 1 CG2O4 2 CG3C41 3 CG3C41 4 OG2D1 5 OG3C51 6 HGA2 7 HGA2 8 HGA2 9 HGA2
@<TRIPOS>MOLECULE
4_lactone
 9 9 0 0 0
****
USER_CHARGES
INVALID_CHARGES
Pose:  49 Cluster:  49 Fr_nu: 6557176 TotEn:   -12.24
@<TRIPOS>ATOM
      1 C1        -61.2998   -1.4635  -24.9290 C.2    1 LIG       0.04000
      2 C2        -62.3584   -2.1478  -24.0458 C.3    1 LIG       0.11000
      3 C3        -61.3436   -3.2869  -24.0260 C.3    1 LIG       0.08100
      4 O1        -61.1659   -0.4096  -25.5084 O.2    1 LIG      -0.32000
      5 O2        -60.4424   -2.5176  -24.8695 O.3    1 LIG      -0.27100
      6 H1        -62.5306   -1.6501  -23.0902 H      1 LIG       0.09000
      7 H2        -63.2981   -2.3583  -24.5591 H      1 LIG       0.09000
      8 H3        -60.8963   -3.5059  -23.0526 H      1 LIG       0.09000
      9 H4        -61.6622   -4.2109  -24.5163 H      1 LIG       0.09000
@<TRIPOS>BOND
      1       1       2 1
      2       1       4 2
      3       1       5 1
      4       2       3 1
      5       3       5 1
      6       2       6 1
      7       2       7 1
      8       3       8 1
      9       3       9 1
@<TRIPOS>ALT_TYPE
CGenFF_4.0_ALT_TYPE_SET
CGenFF_4.0 1 CG2O4 2 CG3C41 3 CG3C41 4 OG2D1 5 OG3C51 6 HGA2 7 HGA2 8 HGA2 9 HGA2
@<TRIPOS>MOLECULE
4_lactone
 9 9 0 0 0
****
USER_CHARGES
INVALID_CHARGES
Pose:  50 Cluster:  50 Fr_nu: 6560622 TotEn:   -12.02
@<TRIPOS>ATOM
      1 C1        -61.9505   -1.4888  -25.4283 C.2    1 LIG       0.04000
      2 C2        -62.5330   -2.2118  -24.2007 C.3    1 LIG       0.11000
      3 C3        -63.8548   -1.6654  -24.7319 C.3    1 LIG       0.08100
      4 O1        -60.8633   -1.3176  -25.9314 O.2    1 LIG      -0.32000
      5 O2        -63.1627   -1.0332  -25.8441 O.3    1 LIG      -0.27100
      6 H1        -62.4234   -3.2970  -24.2293 H      1 LIG       0.09000
      7 H2        -62.2009   -1.8040  -23.2446 H      1 LIG       0.09000
      8 H3        -64.5725   -2.4145  -25.0771 H      1 LIG       0.09000
      9 H4        -64.3499   -0.9272  -24.0951 H      1 LIG       0.09000
@<TRIPOS>BOND
      1       1       2 1
      2       1       4 2
      3       1       5 1
      4       2       3 1
      5       3       5 1
      6       2       6 1
      7       2       7 1
      8       3       8 1
      9       3       9 1
@<TRIPOS>ALT_TYPE
CGenFF_4.0_ALT_TYPE_SET
CGenFF_4.0 1 CG2O4 2 CG3C41 3 CG3C41 4 OG2D1 5 OG3C51 6 HGA2 7 HGA2 8 HGA2 9 HGA2
@<TRIPOS>MOLECULE
4_lactone
 9 9 0 0 0
****
USER_CHARGES
INVALID_CHARGES
Pose:  51 Cluster:  51 Fr_nu:  21719 TotEn:   -11.95
@<TRIPOS>ATOM
      1 C1        -78.8398   -5.7700  -33.5752 C.2    1 LIG       0.04000
      2 C2        -80.0121   -6.5050  -32.9011 C.3    1 LIG       0.11000
      3 C3        -79.5368   -7.6732  -33.7597 C.3    1 LIG       0.08100
      4 O1        -78.3421   -4.6673  -33.5466 O.2    1 LIG      -0.32000
      5 O2        -78.4715   -6.8518  -34.3126 O.3    1 LIG      -0.27100
      6 H1        -79.8978   -6.6319  -31.8235 H      1 LIG       0.09000
      7 H2        -80.9943   -6.1008  -33.1517 H      1 LIG       0.09000
      8 H3        -79.1404   -8.5328  -33.2123 H      1 LIG       0.09000
      9 H4        -80.2337   -8.0028  -34.5352 H      1 LIG       0.09000
@<TRIPOS>BOND
      1       1       2 1
      2       1       4 2
      3       1       5 1
      4       2       3 1
      5       3       5 1
      6       2       6 1
      7       2       7 1
      8       3       8 1
      9       3       9 1
@<TRIPOS>ALT_TYPE
CGenFF_4.0_ALT_TYPE_SET
CGenFF_4.0 1 CG2O4 2 CG3C41 3 CG3C41 4 OG2D1 5 OG3C51 6 HGA2 7 HGA2 8 HGA2 9 HGA2
@<TRIPOS>MOLECULE
4_lactone
 9 9 0 0 0
****
USER_CHARGES
INVALID_CHARGES
Pose:  52 Cluster:  52 Fr_nu: 820410 TotEn:   -11.72
@<TRIPOS>ATOM
      1 C1        -76.8352   -1.4859  -35.8176 C.2    1 LIG       0.04000
      2 C2        -75.5012   -0.7726  -35.5333 C.3    1 LIG       0.11000
      3 C3        -76.0840    0.2954  -36.4540 C.3    1 LIG       0.08100
      4 O1        -77.3790   -2.5207  -35.5047 O.2    1 LIG      -0.32000
      5 O2        -77.2922   -0.4952  -36.6295 O.3    1 LIG      -0.27100
      6 H1        -75.3668   -0.4777  -34.4914 H      1 LIG       0.09000
      7 H2        -74.6245   -1.2997  -35.9133 H      1 LIG       0.09000
      8 H3        -76.2978    1.2597  -35.9850 H      1 LIG       0.09000
      9 H4        -75.5573    0.4399  -37.4013 H      1 LIG       0.09000
@<TRIPOS>BOND
      1       1       2 1
      2       1       4 2
      3       1       5 1
      4       2       3 1
      5       3       5 1
      6       2       6 1
      7       2       7 1
      8       3       8 1
      9       3       9 1
@<TRIPOS>ALT_TYPE
CGenFF_4.0_ALT_TYPE_SET
CGenFF_4.0 1 CG2O4 2 CG3C41 3 CG3C41 4 OG2D1 5 OG3C51 6 HGA2 7 HGA2 8 HGA2 9 HGA2
@<TRIPOS>MOLECULE
4_lactone
 9 9 0 0 0
****
USER_CHARGES
INVALID_CHARGES
Pose:  53 Cluster:  53 Fr_nu: 4172069 TotEn:   -11.71
@<TRIPOS>ATOM
      1 C1        -83.1422   -4.7368  -45.7264 C.2    1 LIG       0.04000
      2 C2        -82.3565   -3.4810  -46.1445 C.3    1 LIG       0.11000
      3 C3        -82.2972   -4.1885  -47.4950 C.3    1 LIG       0.08100
      4 O1        -83.6791   -5.1637  -44.7295 O.2    1 LIG      -0.32000
      5 O2        -83.0500   -5.3103  -46.9562 O.3    1 LIG      -0.27100
      6 H1        -82.9411   -2.5602  -46.1174 H      1 LIG       0.09000
      7 H2        -81.4020   -3.3610  -45.6294 H      1 LIG       0.09000
      8 H3        -82.8342   -3.6973  -48.3110 H      1 LIG       0.09000
      9 H4        -81.3003   -4.4946  -47.8237 H      1 LIG       0.09000
@<TRIPOS>BOND
      1       1       2 1
      2       1       4 2
      3       1       5 1
      4       2       3 1
      5       3       5 1
      6       2       6 1
      7       2       7 1
      8       3       8 1
      9       3       9 1
@<TRIPOS>ALT_TYPE
CGenFF_4.0_ALT_TYPE_SET
CGenFF_4.0 1 CG2O4 2 CG3C41 3 CG3C41 4 OG2D1 5 OG3C51 6 HGA2 7 HGA2 8 HGA2 9 HGA2
@<TRIPOS>MOLECULE
4_lactone
 9 9 0 0 0
****
USER_CHARGES
INVALID_CHARGES
Pose:  54 Cluster:  54 Fr_nu: 2533932 TotEn:   -11.23
@<TRIPOS>ATOM
      1 C1        -61.6290   -2.3270  -24.4740 C.2    1 LIG       0.04000
      2 C2        -61.8849   -3.5254  -23.5426 C.3    1 LIG       0.11000
      3 C3        -62.7766   -2.5307  -22.8055 C.3    1 LIG       0.08100
      4 O1        -60.9832   -2.0920  -25.4701 O.2    1 LIG      -0.32000
      5 O2        -62.4393   -1.4936  -23.7679 O.3    1 LIG      -0.27100
      6 H1        -62.4004   -4.3595  -24.0211 H      1 LIG       0.09000
      7 H2        -61.0011   -3.8637  -22.9991 H      1 LIG       0.09000
      8 H3        -63.8464   -2.7565  -22.8145 H      1 LIG       0.09000
      9 H4        -62.4513   -2.2634  -21.7963 H      1 LIG       0.09000
@<TRIPOS>BOND
      1       1       2 1
      2       1       4 2
      3       1       5 1
      4       2       3 1
      5       3       5 1
      6       2       6 1
      7       2       7 1
      8       3       8 1
      9       3       9 1
@<TRIPOS>ALT_TYPE
CGenFF_4.0_ALT_TYPE_SET
CGenFF_4.0 1 CG2O4 2 CG3C41 3 CG3C41 4 OG2D1 5 OG3C51 6 HGA2 7 HGA2 8 HGA2 9 HGA2
@<TRIPOS>MOLECULE
4_lactone
 9 9 0 0 0
****
USER_CHARGES
INVALID_CHARGES
Pose:  55 Cluster:  55 Fr_nu: 1933747 TotEn:   -10.53
@<TRIPOS>ATOM
      1 C1        -76.8179   -2.3668  -34.9264 C.2    1 LIG       0.04000
      2 C2        -75.9737   -1.2516  -35.5688 C.3    1 LIG       0.11000
      3 C3        -75.1517   -1.3861  -34.2904 C.3    1 LIG       0.08100
      4 O1        -77.8044   -3.0113  -35.2018 O.2    1 LIG      -0.32000
      5 O2        -76.0414   -2.4325  -33.8117 O.3    1 LIG      -0.27100
      6 H1        -75.4694   -1.5488  -36.4895 H      1 LIG       0.09000
      7 H2        -76.5051   -0.3067  -35.6939 H      1 LIG       0.09000
      8 H3        -74.1302   -1.7537  -34.4205 H      1 LIG       0.09000
      9 H4        -75.1629   -0.5156  -33.6287 H      1 LIG       0.09000
@<TRIPOS>BOND
      1       1       2 1
      2       1       4 2
      3       1       5 1
      4       2       3 1
      5       3       5 1
      6       2       6 1
      7       2       7 1
      8       3       8 1
      9       3       9 1
@<TRIPOS>ALT_TYPE
CGenFF_4.0_ALT_TYPE_SET
CGenFF_4.0 1 CG2O4 2 CG3C41 3 CG3C41 4 OG2D1 5 OG3C51 6 HGA2 7 HGA2 8 HGA2 9 HGA2
@<TRIPOS>MOLECULE
4_lactone
 9 9 0 0 0
****
USER_CHARGES
INVALID_CHARGES
Pose:  56 Cluster:  56 Fr_nu: 3916123 TotEn:   -10.49
@<TRIPOS>ATOM
      1 C1        -47.5455   -9.0825  -25.9369 C.2    1 LIG       0.04000
      2 C2        -48.7136   -8.3184  -26.5858 C.3    1 LIG       0.11000
      3 C3        -47.6458   -7.2563  -26.8299 C.3    1 LIG       0.08100
      4 O1        -47.3697  -10.1462  -25.3874 O.2    1 LIG      -0.32000
      5 O2        -46.6457   -8.0935  -26.1860 O.3    1 LIG      -0.27100
      6 H1        -49.1180   -8.7975  -27.4788 H      1 LIG       0.09000
      7 H2        -49.5068   -8.0424  -25.8891 H      1 LIG       0.09000
      8 H3        -47.3980   -7.0657  -27.8777 H      1 LIG       0.09000
      9 H4        -47.7866   -6.3139  -26.2934 H      1 LIG       0.09000
@<TRIPOS>BOND
      1       1       2 1
      2       1       4 2
      3       1       5 1
      4       2       3 1
      5       3       5 1
      6       2       6 1
      7       2       7 1
      8       3       8 1
      9       3       9 1
@<TRIPOS>ALT_TYPE
CGenFF_4.0_ALT_TYPE_SET
CGenFF_4.0 1 CG2O4 2 CG3C41 3 CG3C41 4 OG2D1 5 OG3C51 6 HGA2 7 HGA2 8 HGA2 9 HGA2
@<TRIPOS>MOLECULE
4_lactone
 9 9 0 0 0
****
USER_CHARGES
INVALID_CHARGES
Pose:  57 Cluster:  57 Fr_nu: 1046424 TotEn:   -10.41
@<TRIPOS>ATOM
      1 C1        -87.5042   -3.0278  -51.3673 C.2    1 LIG       0.04000
      2 C2        -86.4025   -3.7590  -50.5794 C.3    1 LIG       0.11000
      3 C3        -85.4739   -2.9705  -51.4981 C.3    1 LIG       0.08100
      4 O1        -88.7134   -2.9829  -51.3795 O.2    1 LIG      -0.32000
      5 O2        -86.6190   -2.3578  -52.1530 O.3    1 LIG      -0.27100
      6 H1        -86.3601   -3.4934  -49.5220 H      1 LIG       0.09000
      7 H2        -86.3998   -4.8414  -50.7177 H      1 LIG       0.09000
      8 H3        -84.8434   -2.2243  -51.0070 H      1 LIG       0.09000
      9 H4        -84.8834   -3.5684  -52.1977 H      1 LIG       0.09000
@<TRIPOS>BOND
      1       1       2 1
      2       1       4 2
      3       1       5 1
      4       2       3 1
      5       3       5 1
      6       2       6 1
      7       2       7 1
      8       3       8 1
      9       3       9 1
@<TRIPOS>ALT_TYPE
CGenFF_4.0_ALT_TYPE_SET
CGenFF_4.0 1 CG2O4 2 CG3C41 3 CG3C41 4 OG2D1 5 OG3C51 6 HGA2 7 HGA2 8 HGA2 9 HGA2
@<TRIPOS>MOLECULE
4_lactone
 9 9 0 0 0
****
USER_CHARGES
INVALID_CHARGES
Pose:  58 Cluster:  58 Fr_nu: 6583733 TotEn:   -10.20
@<TRIPOS>ATOM
      1 C1        -60.4630   -2.1442  -24.1060 C.2    1 LIG       0.04000
      2 C2        -60.7730   -2.8032  -22.7500 C.3    1 LIG       0.11000
      3 C3        -62.1663   -2.9634  -23.3508 C.3    1 LIG       0.08100
      4 O1        -59.5129   -1.6334  -24.6543 O.2    1 LIG      -0.32000
      5 O2        -61.7265   -2.3185  -24.5781 O.3    1 LIG      -0.27100
      6 H1        -60.2256   -3.7297  -22.5694 H      1 LIG       0.09000
      7 H2        -60.6987   -2.1253  -21.8981 H      1 LIG       0.09000
      8 H3        -62.4896   -3.9925  -23.5295 H      1 LIG       0.09000
      9 H4        -62.9600   -2.3937  -22.8598 H      1 LIG       0.09000
@<TRIPOS>BOND
      1       1       2 1
      2       1       4 2
      3       1       5 1
      4       2       3 1
      5       3       5 1
      6       2       6 1
      7       2       7 1
      8       3       8 1
      9       3       9 1
@<TRIPOS>ALT_TYPE
CGenFF_4.0_ALT_TYPE_SET
CGenFF_4.0 1 CG2O4 2 CG3C41 3 CG3C41 4 OG2D1 5 OG3C51 6 HGA2 7 HGA2 8 HGA2 9 HGA2
@<TRIPOS>MOLECULE
4_lactone
 9 9 0 0 0
****
USER_CHARGES
INVALID_CHARGES
Pose:  59 Cluster:  59 Fr_nu: 6349143 TotEn:    -9.84
@<TRIPOS>ATOM
      1 C1        -58.3224   -6.2563  -10.6083 C.2    1 LIG       0.04000
      2 C2        -59.3362   -5.1669  -10.2150 C.3    1 LIG       0.11000
      3 C3        -60.1309   -5.7386  -11.3853 C.3    1 LIG       0.08100
      4 O1        -57.2416   -6.6486  -10.2310 O.2    1 LIG      -0.32000
      5 O2        -59.0828   -6.7149  -11.6384 O.3    1 LIG      -0.27100
      6 H1        -59.7798   -5.3066   -9.2280 H      1 LIG       0.09000
      7 H2        -58.9676   -4.1480  -10.3444 H      1 LIG       0.09000
      8 H3        -61.0769   -6.2210  -11.1248 H      1 LIG       0.09000
      9 H4        -60.2671   -5.0657  -12.2364 H      1 LIG       0.09000
@<TRIPOS>BOND
      1       1       2 1
      2       1       4 2
      3       1       5 1
      4       2       3 1
      5       3       5 1
      6       2       6 1
      7       2       7 1
      8       3       8 1
      9       3       9 1
@<TRIPOS>ALT_TYPE
CGenFF_4.0_ALT_TYPE_SET
CGenFF_4.0 1 CG2O4 2 CG3C41 3 CG3C41 4 OG2D1 5 OG3C51 6 HGA2 7 HGA2 8 HGA2 9 HGA2
@<TRIPOS>MOLECULE
4_lactone
 9 9 0 0 0
****
USER_CHARGES
INVALID_CHARGES
Pose:  60 Cluster:  60 Fr_nu:  33329 TotEn:    -9.80
@<TRIPOS>ATOM
      1 C1        -60.3856   -0.5723  -25.6223 C.2    1 LIG       0.04000
      2 C2        -60.8628    0.8890  -25.5441 C.3    1 LIG       0.11000
      3 C3        -59.3666    1.1860  -25.5100 C.3    1 LIG       0.08100
      4 O1        -60.8849   -1.6724  -25.6903 O.2    1 LIG      -0.32000
      5 O2        -59.0684   -0.2355  -25.5867 O.3    1 LIG      -0.27100
      6 H1        -61.3937    1.2324  -26.4333 H      1 LIG       0.09000
      7 H2        -61.4150    1.1290  -24.6341 H      1 LIG       0.09000
      8 H3        -58.9715    1.7280  -26.3735 H      1 LIG       0.09000
      9 H4        -58.9940    1.6251  -24.5805 H      1 LIG       0.09000
@<TRIPOS>BOND
      1       1       2 1
      2       1       4 2
      3       1       5 1
      4       2       3 1
      5       3       5 1
      6       2       6 1
      7       2       7 1
      8       3       8 1
      9       3       9 1
@<TRIPOS>ALT_TYPE
CGenFF_4.0_ALT_TYPE_SET
CGenFF_4.0 1 CG2O4 2 CG3C41 3 CG3C41 4 OG2D1 5 OG3C51 6 HGA2 7 HGA2 8 HGA2 9 HGA2
@<TRIPOS>MOLECULE
4_lactone
 9 9 0 0 0
****
USER_CHARGES
INVALID_CHARGES
Pose:  61 Cluster:  61 Fr_nu: 137405 TotEn:    -9.57
@<TRIPOS>ATOM
      1 C1        -76.9292  -11.3298  -45.3299 C.2    1 LIG       0.04000
      2 C2        -75.4768  -10.9540  -45.6741 C.3    1 LIG       0.11000
      3 C3        -75.3908  -10.6560  -44.1802 C.3    1 LIG       0.08100
      4 O1        -77.9101  -11.7315  -45.9138 O.2    1 LIG      -0.32000
      5 O2        -76.7822  -11.0435  -44.0085 O.3    1 LIG      -0.27100
      6 H1        -74.8715  -11.7909  -46.0258 H      1 LIG       0.09000
      7 H2        -75.3849  -10.0913  -46.3361 H      1 LIG       0.09000
      8 H3        -74.7191  -11.3004  -43.6066 H      1 LIG       0.09000
      9 H4        -75.2306   -9.6069  -43.9171 H      1 LIG       0.09000
@<TRIPOS>BOND
      1       1       2 1
      2       1       4 2
      3       1       5 1
      4       2       3 1
      5       3       5 1
      6       2       6 1
      7       2       7 1
      8       3       8 1
      9       3       9 1
@<TRIPOS>ALT_TYPE
CGenFF_4.0_ALT_TYPE_SET
CGenFF_4.0 1 CG2O4 2 CG3C41 3 CG3C41 4 OG2D1 5 OG3C51 6 HGA2 7 HGA2 8 HGA2 9 HGA2
@<TRIPOS>MOLECULE
4_lactone
 9 9 0 0 0
****
USER_CHARGES
INVALID_CHARGES
Pose:  62 Cluster:  62 Fr_nu: 6614923 TotEn:    -9.22
@<TRIPOS>ATOM
      1 C1        -61.6531  -14.6763  -14.1878 C.2    1 LIG       0.04000
      2 C2        -63.1105  -14.9474  -13.7734 C.3    1 LIG       0.11000
      3 C3        -62.9172  -13.6857  -12.9376 C.3    1 LIG       0.08100
      4 O1        -60.8196  -15.1823  -14.9044 O.2    1 LIG      -0.32000
      5 O2        -61.5502  -13.5598  -13.4181 O.3    1 LIG      -0.27100
      6 H1        -63.8283  -14.8684  -14.5913 H      1 LIG       0.09000
      7 H2        -63.2489  -15.8724  -13.2112 H      1 LIG       0.09000
      8 H3        -63.5276  -12.8265  -13.2288 H      1 LIG       0.09000
      9 H4        -62.9506  -13.8281  -11.8540 H      1 LIG       0.09000
@<TRIPOS>BOND
      1       1       2 1
      2       1       4 2
      3       1       5 1
      4       2       3 1
      5       3       5 1
      6       2       6 1
      7       2       7 1
      8       3       8 1
      9       3       9 1
@<TRIPOS>ALT_TYPE
CGenFF_4.0_ALT_TYPE_SET
CGenFF_4.0 1 CG2O4 2 CG3C41 3 CG3C41 4 OG2D1 5 OG3C51 6 HGA2 7 HGA2 8 HGA2 9 HGA2
@<TRIPOS>MOLECULE
4_lactone
 9 9 0 0 0
****
USER_CHARGES
INVALID_CHARGES
Pose:  63 Cluster:  63 Fr_nu: 4130922 TotEn:    -9.07
@<TRIPOS>ATOM
      1 C1        -59.4852   -0.3887  -24.7755 C.2    1 LIG       0.04000
      2 C2        -59.2423    0.9934  -25.4080 C.3    1 LIG       0.11000
      3 C3        -58.4468    1.2381  -24.1293 C.3    1 LIG       0.08100
      4 O1        -60.0707   -1.4095  -25.0575 O.2    1 LIG      -0.32000
      5 O2        -58.7617   -0.1021  -23.6601 O.3    1 LIG      -0.27100
      6 H1        -58.6598    0.9652  -26.3302 H      1 LIG       0.09000
      7 H2        -60.1458    1.5937  -25.5269 H      1 LIG       0.09000
      8 H3        -57.3702    1.3768  -24.2605 H      1 LIG       0.09000
      9 H4        -58.8516    2.0032  -23.4611 H      1 LIG       0.09000
@<TRIPOS>BOND
      1       1       2 1
      2       1       4 2
      3       1       5 1
      4       2       3 1
      5       3       5 1
      6       2       6 1
      7       2       7 1
      8       3       8 1
      9       3       9 1
@<TRIPOS>ALT_TYPE
CGenFF_4.0_ALT_TYPE_SET
CGenFF_4.0 1 CG2O4 2 CG3C41 3 CG3C41 4 OG2D1 5 OG3C51 6 HGA2 7 HGA2 8 HGA2 9 HGA2
@<TRIPOS>MOLECULE
4_lactone
 9 9 0 0 0
****
USER_CHARGES
INVALID_CHARGES
Pose:  64 Cluster:  64 Fr_nu: 423802 TotEn:    -8.91
@<TRIPOS>ATOM
      1 C1        -70.9248   -4.9742  -47.7752 C.2    1 LIG       0.04000
      2 C2        -71.0589   -5.8755  -49.0157 C.3    1 LIG       0.11000
      3 C3        -69.5339   -5.8476  -48.9773 C.3    1 LIG       0.08100
      4 O1        -71.6604   -4.4089  -46.9982 O.2    1 LIG      -0.32000
      5 O2        -69.5651   -4.9919  -47.8016 O.3    1 LIG      -0.27100
      6 H1        -71.5201   -6.8438  -48.8151 H      1 LIG       0.09000
      7 H2        -71.5210   -5.3855  -49.8743 H      1 LIG       0.09000
      8 H3        -69.0478   -6.8042  -48.7670 H      1 LIG       0.09000
      9 H4        -69.0499   -5.3511  -49.8228 H      1 LIG       0.09000
@<TRIPOS>BOND
      1       1       2 1
      2       1       4 2
      3       1       5 1
      4       2       3 1
      5       3       5 1
      6       2       6 1
      7       2       7 1
      8       3       8 1
      9       3       9 1
@<TRIPOS>ALT_TYPE
CGenFF_4.0_ALT_TYPE_SET
CGenFF_4.0 1 CG2O4 2 CG3C41 3 CG3C41 4 OG2D1 5 OG3C51 6 HGA2 7 HGA2 8 HGA2 9 HGA2
@<TRIPOS>MOLECULE
4_lactone
 9 9 0 0 0
****
USER_CHARGES
INVALID_CHARGES
Pose:  65 Cluster:  65 Fr_nu: 351571 TotEn:    -8.73
@<TRIPOS>ATOM
      1 C1        -79.1072   -1.7307  -44.1787 C.2    1 LIG       0.04000
      2 C2        -80.5113   -1.4248  -43.6271 C.3    1 LIG       0.11000
      3 C3        -80.9318   -2.5366  -44.5837 C.3    1 LIG       0.08100
      4 O1        -77.9775   -1.3279  -44.0184 O.2    1 LIG      -0.32000
      5 O2        -79.5521   -2.7111  -45.0098 O.3    1 LIG      -0.27100
      6 H1        -80.6302   -1.6438  -42.5649 H      1 LIG       0.09000
      7 H2        -80.8773   -0.4260  -43.8703 H      1 LIG       0.09000
      8 H3        -81.3262   -3.4417  -44.1139 H      1 LIG       0.09000
      9 H4        -81.5725   -2.2271  -45.4140 H      1 LIG       0.09000
@<TRIPOS>BOND
      1       1       2 1
      2       1       4 2
      3       1       5 1
      4       2       3 1
      5       3       5 1
      6       2       6 1
      7       2       7 1
      8       3       8 1
      9       3       9 1
@<TRIPOS>ALT_TYPE
CGenFF_4.0_ALT_TYPE_SET
CGenFF_4.0 1 CG2O4 2 CG3C41 3 CG3C41 4 OG2D1 5 OG3C51 6 HGA2 7 HGA2 8 HGA2 9 HGA2
@<TRIPOS>MOLECULE
4_lactone
 9 9 0 0 0
****
USER_CHARGES
INVALID_CHARGES
Pose:  66 Cluster:  66 Fr_nu: 4658286 TotEn:    -6.92
@<TRIPOS>ATOM
      1 C1        -86.4279   -2.6884  -51.8426 C.2    1 LIG       0.04000
      2 C2        -84.9834   -2.8866  -51.3494 C.3    1 LIG       0.11000
      3 C3        -85.0712   -4.1699  -52.1699 C.3    1 LIG       0.08100
      4 O1        -87.3100   -1.8696  -51.7172 O.2    1 LIG      -0.32000
      5 O2        -86.4371   -3.8482  -52.5529 O.3    1 LIG      -0.27100
      6 H1        -84.2806   -2.1370  -51.7163 H      1 LIG       0.09000
      7 H2        -84.8957   -3.0187  -50.2697 H      1 LIG       0.09000
      8 H3        -84.4104   -4.2223  -53.0395 H      1 LIG       0.09000
      9 H4        -85.0231   -5.1001  -51.5972 H      1 LIG       0.09000
@<TRIPOS>BOND
      1       1       2 1
      2       1       4 2
      3       1       5 1
      4       2       3 1
      5       3       5 1
      6       2       6 1
      7       2       7 1
      8       3       8 1
      9       3       9 1
@<TRIPOS>ALT_TYPE
CGenFF_4.0_ALT_TYPE_SET
CGenFF_4.0 1 CG2O4 2 CG3C41 3 CG3C41 4 OG2D1 5 OG3C51 6 HGA2 7 HGA2 8 HGA2 9 HGA2
@<TRIPOS>MOLECULE
4_lactone
 9 9 0 0 0
****
USER_CHARGES
INVALID_CHARGES
Pose:  67 Cluster:  67 Fr_nu: 6611029 TotEn:    -6.77
@<TRIPOS>ATOM
      1 C1        -61.3166  -14.8738  -14.4355 C.2    1 LIG       0.04000
      2 C2        -62.7780  -15.1192  -14.0193 C.3    1 LIG       0.11000
      3 C3        -62.3822  -16.5859  -14.1604 C.3    1 LIG       0.08100
      4 O1        -60.5899  -13.9255  -14.6279 O.2    1 LIG      -0.32000
      5 O2        -61.0331  -16.1997  -14.5429 O.3    1 LIG      -0.27100
      6 H1        -63.0146  -14.7877  -13.0071 H      1 LIG       0.09000
      7 H2        -63.5131  -14.7548  -14.7388 H      1 LIG       0.09000
      8 H3        -62.3877  -17.1691  -13.2354 H      1 LIG       0.09000
      9 H4        -62.8851  -17.1352  -14.9610 H      1 LIG       0.09000
@<TRIPOS>BOND
      1       1       2 1
      2       1       4 2
      3       1       5 1
      4       2       3 1
      5       3       5 1
      6       2       6 1
      7       2       7 1
      8       3       8 1
      9       3       9 1
@<TRIPOS>ALT_TYPE
CGenFF_4.0_ALT_TYPE_SET
CGenFF_4.0 1 CG2O4 2 CG3C41 3 CG3C41 4 OG2D1 5 OG3C51 6 HGA2 7 HGA2 8 HGA2 9 HGA2
@<TRIPOS>MOLECULE
4_lactone
 9 9 0 0 0
****
USER_CHARGES
INVALID_CHARGES
Pose:  68 Cluster:  68 Fr_nu: 6614638 TotEn:    -2.79
@<TRIPOS>ATOM
      1 C1        -61.6181  -15.5284  -15.1190 C.2    1 LIG       0.04000
      2 C2        -63.0508  -15.8219  -14.6391 C.3    1 LIG       0.11000
      3 C3        -63.1166  -16.6492  -15.9194 C.3    1 LIG       0.08100
      4 O1        -60.6611  -14.8931  -14.7380 O.2    1 LIG      -0.32000
      5 O2        -61.7468  -16.2828  -16.2433 O.3    1 LIG      -0.27100
      6 H1        -63.1014  -16.3868  -13.7070 H      1 LIG       0.09000
      7 H2        -63.6984  -14.9442  -14.6075 H      1 LIG       0.09000
      8 H3        -63.2232  -17.7286  -15.7809 H      1 LIG       0.09000
      9 H4        -63.8184  -16.2904  -16.6772 H      1 LIG       0.09000
@<TRIPOS>BOND
      1       1       2 1
      2       1       4 2
      3       1       5 1
      4       2       3 1
      5       3       5 1
      6       2       6 1
      7       2       7 1
      8       3       8 1
      9       3       9 1
@<TRIPOS>ALT_TYPE
CGenFF_4.0_ALT_TYPE_SET
CGenFF_4.0 1 CG2O4 2 CG3C41 3 CG3C41 4 OG2D1 5 OG3C51 6 HGA2 7 HGA2 8 HGA2 9 HGA2
@<TRIPOS>MOLECULE
pyridine
 11 11 0 0 0
****
USER_CHARGES
INVALID_CHARGES
Pose:   1 Cluster:   1 Fr_nu:  63791 TotEn:   -16.64
@<TRIPOS>ATOM
      1 C1        -71.5680   -7.4100  -45.2977 C.ar   1 LIG      -0.11300
      2 C2        -71.9504   -8.6710  -44.8540 C.ar   1 LIG      -0.11700
      3 C3        -70.3273   -6.8980  -44.9347 C.ar   1 LIG      -0.11700
      4 C4        -71.0629   -9.3743  -44.0556 C.ar   1 LIG       0.17700
      5 C5        -69.5125   -7.6806  -44.1325 C.ar   1 LIG       0.17700
      6 N1        -69.8495   -8.9099  -43.6820 N.ar   1 LIG      -0.60000
      7 H1        -72.2359   -6.8270  -45.9248 H      1 LIG       0.11500
      8 H2        -72.9125   -9.0902  -45.1248 H      1 LIG       0.11500
      9 H3        -70.0085   -5.9172  -45.2685 H      1 LIG       0.11500
     10 H4        -71.3143  -10.3620  -43.6836 H      1 LIG       0.12400
     11 H5        -68.5352   -7.3272  -43.8204 H      1 LIG       0.12400
@<TRIPOS>BOND
      1       1       2 ar
      2       1       3 ar
      3       2       4 ar
      4       3       5 ar
      5       4       6 ar
      6       5       6 ar
      7       1       7 1
      8       2       8 1
      9       3       9 1
     10       4      10 1
     11       5      11 1
@<TRIPOS>ALT_TYPE
CGenFF_4.0_ALT_TYPE_SET
CGenFF_4.0 1 CG2R61 2 CG2R61 3 CG2R61 4 CG2R61 5 CG2R61 6 NG2R60 7 HGR61 8 HGR61 9 HGR61 10 HGR62 11 HGR62
@<TRIPOS>MOLECULE
pyridine
 11 11 0 0 0
****
USER_CHARGES
INVALID_CHARGES
Pose:   2 Cluster:   2 Fr_nu: 153547 TotEn:   -15.42
@<TRIPOS>ATOM
      1 C1        -61.9075   -0.5083  -25.3017 C.ar   1 LIG      -0.11300
      2 C2        -60.7961    0.2785  -25.5828 C.ar   1 LIG      -0.11700
      3 C3        -61.7351   -1.7762  -24.7577 C.ar   1 LIG      -0.11700
      4 C4        -59.5438   -0.2446  -25.3036 C.ar   1 LIG       0.17700
      5 C5        -60.4408   -2.2074  -24.5157 C.ar   1 LIG       0.17700
      6 N1        -59.3367   -1.4716  -24.7755 N.ar   1 LIG      -0.60000
      7 H1        -62.9061   -0.1343  -25.5069 H      1 LIG       0.11500
      8 H2        -60.9066    1.2699  -26.0066 H      1 LIG       0.11500
      9 H3        -62.5869   -2.4073  -24.5311 H      1 LIG       0.11500
     10 H4        -58.6455    0.3295  -25.5050 H      1 LIG       0.12400
     11 H5        -60.2517   -3.1887  -24.0930 H      1 LIG       0.12400
@<TRIPOS>BOND
      1       1       2 ar
      2       1       3 ar
      3       2       4 ar
      4       3       5 ar
      5       4       6 ar
      6       5       6 ar
      7       1       7 1
      8       2       8 1
      9       3       9 1
     10       4      10 1
     11       5      11 1
@<TRIPOS>ALT_TYPE
CGenFF_4.0_ALT_TYPE_SET
CGenFF_4.0 1 CG2R61 2 CG2R61 3 CG2R61 4 CG2R61 5 CG2R61 6 NG2R60 7 HGR61 8 HGR61 9 HGR61 10 HGR62 11 HGR62
@<TRIPOS>MOLECULE
pyridine
 11 11 0 0 0
****
USER_CHARGES
INVALID_CHARGES
Pose:   3 Cluster:   3 Fr_nu:   1461 TotEn:   -15.35
@<TRIPOS>ATOM
      1 C1        -71.9451   -4.9185  -48.3493 C.ar   1 LIG      -0.11300
      2 C2        -71.5318   -4.7696  -47.0301 C.ar   1 LIG      -0.11700
      3 C3        -71.0625   -5.4278  -49.2952 C.ar   1 LIG      -0.11700
      4 C4        -70.2359   -5.1416  -46.7105 C.ar   1 LIG       0.17700
      5 C5        -69.7875   -5.7701  -48.8744 C.ar   1 LIG       0.17700
      6 N1        -69.3499   -5.6397  -47.6018 N.ar   1 LIG      -0.60000
      7 H1        -72.9530   -4.6376  -48.6397 H      1 LIG       0.11500
      8 H2        -72.2027   -4.3751  -46.2759 H      1 LIG       0.11500
      9 H3        -71.3628   -5.5521  -50.3294 H      1 LIG       0.11500
     10 H4        -69.8653   -5.0445  -45.6955 H      1 LIG       0.12400
     11 H5        -69.0605   -6.1710  -49.5730 H      1 LIG       0.12400
@<TRIPOS>BOND
      1       1       2 ar
      2       1       3 ar
      3       2       4 ar
      4       3       5 ar
      5       4       6 ar
      6       5       6 ar
      7       1       7 1
      8       2       8 1
      9       3       9 1
     10       4      10 1
     11       5      11 1
@<TRIPOS>ALT_TYPE
CGenFF_4.0_ALT_TYPE_SET
CGenFF_4.0 1 CG2R61 2 CG2R61 3 CG2R61 4 CG2R61 5 CG2R61 6 NG2R60 7 HGR61 8 HGR61 9 HGR61 10 HGR62 11 HGR62
@<TRIPOS>MOLECULE
pyridine
 11 11 0 0 0
****
USER_CHARGES
INVALID_CHARGES
Pose:   4 Cluster:   4 Fr_nu:  78644 TotEn:   -15.01
@<TRIPOS>ATOM
      1 C1        -71.3539   -7.9440  -44.4578 C.ar   1 LIG      -0.11300
      2 C2        -72.0949   -9.1204  -44.4467 C.ar   1 LIG      -0.11700
      3 C3        -70.0261   -7.9614  -44.0454 C.ar   1 LIG      -0.11700
      4 C4        -71.4669  -10.2786  -44.0177 C.ar   1 LIG       0.17700
      5 C5        -69.4907   -9.1714  -43.6341 C.ar   1 LIG       0.17700
      6 N1        -70.1793  -10.3346  -43.6096 N.ar   1 LIG      -0.60000
      7 H1        -71.8104   -7.0152  -44.7865 H      1 LIG       0.11500
      8 H2        -73.1312   -9.1306  -44.7641 H      1 LIG       0.11500
      9 H3        -69.4295   -7.0563  -44.0451 H      1 LIG       0.11500
     10 H4        -72.0019  -11.2220  -43.9902 H      1 LIG       0.12400
     11 H5        -68.4599   -9.2389  -43.3021 H      1 LIG       0.12400
@<TRIPOS>BOND
      1       1       2 ar
      2       1       3 ar
      3       2       4 ar
      4       3       5 ar
      5       4       6 ar
      6       5       6 ar
      7       1       7 1
      8       2       8 1
      9       3       9 1
     10       4      10 1
     11       5      11 1
@<TRIPOS>ALT_TYPE
CGenFF_4.0_ALT_TYPE_SET
CGenFF_4.0 1 CG2R61 2 CG2R61 3 CG2R61 4 CG2R61 5 CG2R61 6 NG2R60 7 HGR61 8 HGR61 9 HGR61 10 HGR62 11 HGR62
@<TRIPOS>MOLECULE
pyridine
 11 11 0 0 0
****
USER_CHARGES
INVALID_CHARGES
Pose:   5 Cluster:   5 Fr_nu: 2396634 TotEn:   -14.69
@<TRIPOS>ATOM
      1 C1        -78.8529  -14.9488  -49.2701 C.ar   1 LIG      -0.11300
      2 C2        -80.0736  -15.4308  -48.8110 C.ar   1 LIG      -0.11700
      3 C3        -77.7845  -15.8231  -49.4359 C.ar   1 LIG      -0.11700
      4 C4        -80.1735  -16.7847  -48.5340 C.ar   1 LIG       0.17700
      5 C5        -77.9868  -17.1593  -49.1307 C.ar   1 LIG       0.17700
      6 N1        -79.1580  -17.6646  -48.6824 N.ar   1 LIG      -0.60000
      7 H1        -78.7342  -13.8937  -49.4976 H      1 LIG       0.11500
      8 H2        -80.9201  -14.7678  -48.6746 H      1 LIG       0.11500
      9 H3        -76.8236  -15.4695  -49.7920 H      1 LIG       0.11500
     10 H4        -81.1043  -17.2098  -48.1731 H      1 LIG       0.12400
     11 H5        -77.1854  -17.8824  -49.2419 H      1 LIG       0.12400
@<TRIPOS>BOND
      1       1       2 ar
      2       1       3 ar
      3       2       4 ar
      4       3       5 ar
      5       4       6 ar
      6       5       6 ar
      7       1       7 1
      8       2       8 1
      9       3       9 1
     10       4      10 1
     11       5      11 1
@<TRIPOS>ALT_TYPE
CGenFF_4.0_ALT_TYPE_SET
CGenFF_4.0 1 CG2R61 2 CG2R61 3 CG2R61 4 CG2R61 5 CG2R61 6 NG2R60 7 HGR61 8 HGR61 9 HGR61 10 HGR62 11 HGR62
@<TRIPOS>MOLECULE
pyridine
 11 11 0 0 0
****
USER_CHARGES
INVALID_CHARGES
Pose:   6 Cluster:   6 Fr_nu: 224946 TotEn:   -14.20
@<TRIPOS>ATOM
      1 C1        -71.0745   -5.4748  -47.6186 C.ar   1 LIG      -0.11300
      2 C2        -69.7798   -5.6228  -48.1034 C.ar   1 LIG      -0.11700
      3 C3        -72.1546   -5.6111  -48.4836 C.ar   1 LIG      -0.11700
      4 C4        -69.6199   -5.9045  -49.4506 C.ar   1 LIG       0.17700
      5 C5        -71.8884   -5.8930  -49.8138 C.ar   1 LIG       0.17700
      6 N1        -70.6445   -6.0438  -50.3214 N.ar   1 LIG      -0.60000
      7 H1        -71.2414   -5.2530  -46.5688 H      1 LIG       0.11500
      8 H2        -68.9230   -5.5213  -47.4475 H      1 LIG       0.11500
      9 H3        -73.1725   -5.4994  -48.1279 H      1 LIG       0.11500
     10 H4        -68.6303   -6.0288  -49.8776 H      1 LIG       0.12400
     11 H5        -72.6955   -6.0083  -50.5298 H      1 LIG       0.12400
@<TRIPOS>BOND
      1       1       2 ar
      2       1       3 ar
      3       2       4 ar
      4       3       5 ar
      5       4       6 ar
      6       5       6 ar
      7       1       7 1
      8       2       8 1
      9       3       9 1
     10       4      10 1
     11       5      11 1
@<TRIPOS>ALT_TYPE
CGenFF_4.0_ALT_TYPE_SET
CGenFF_4.0 1 CG2R61 2 CG2R61 3 CG2R61 4 CG2R61 5 CG2R61 6 NG2R60 7 HGR61 8 HGR61 9 HGR61 10 HGR62 11 HGR62
@<TRIPOS>MOLECULE
pyridine
 11 11 0 0 0
****
USER_CHARGES
INVALID_CHARGES
Pose:   7 Cluster:   7 Fr_nu: 244002 TotEn:   -13.88
@<TRIPOS>ATOM
      1 C1        -49.1527   -8.5130  -29.2532 C.ar   1 LIG      -0.11300
      2 C2        -48.5056   -8.2217  -28.0575 C.ar   1 LIG      -0.11700
      3 C3        -49.4275   -9.8351  -29.5844 C.ar   1 LIG      -0.11700
      4 C4        -48.1568   -9.2802  -27.2342 C.ar   1 LIG       0.17700
      5 C5        -49.0373  -10.8214  -28.6929 C.ar   1 LIG       0.17700
      6 N1        -48.4068  -10.5772  -27.5221 N.ar   1 LIG      -0.60000
      7 H1        -49.4417   -7.7112  -29.9260 H      1 LIG       0.11500
      8 H2        -48.2816   -7.1986  -27.7787 H      1 LIG       0.11500
      9 H3        -49.9305  -10.0857  -30.5114 H      1 LIG       0.11500
     10 H4        -47.6501   -9.1055  -26.2909 H      1 LIG       0.12400
     11 H5        -49.2274  -11.8686  -28.9043 H      1 LIG       0.12400
@<TRIPOS>BOND
      1       1       2 ar
      2       1       3 ar
      3       2       4 ar
      4       3       5 ar
      5       4       6 ar
      6       5       6 ar
      7       1       7 1
      8       2       8 1
      9       3       9 1
     10       4      10 1
     11       5      11 1
@<TRIPOS>ALT_TYPE
CGenFF_4.0_ALT_TYPE_SET
CGenFF_4.0 1 CG2R61 2 CG2R61 3 CG2R61 4 CG2R61 5 CG2R61 6 NG2R60 7 HGR61 8 HGR61 9 HGR61 10 HGR62 11 HGR62
@<TRIPOS>MOLECULE
pyridine
 11 11 0 0 0
****
USER_CHARGES
INVALID_CHARGES
Pose:   8 Cluster:   8 Fr_nu: 715343 TotEn:   -13.66
@<TRIPOS>ATOM
      1 C1        -49.1527   -8.5130  -27.9708 C.ar   1 LIG      -0.11300
      2 C2        -48.4463   -8.1839  -26.8193 C.ar   1 LIG      -0.11700
      3 C3        -49.1431   -9.8236  -28.4349 C.ar   1 LIG      -0.11700
      4 C4        -47.7517   -9.1941  -26.1736 C.ar   1 LIG       0.17700
      5 C5        -48.4172  -10.7604  -27.7171 C.ar   1 LIG       0.17700
      6 N1        -47.7187  -10.4784  -26.5944 N.ar   1 LIG      -0.60000
      7 H1        -49.7091   -7.7493  -28.5060 H      1 LIG       0.11500
      8 H2        -48.4399   -7.1691  -26.4391 H      1 LIG       0.11500
      9 H3        -49.6861  -10.1029  -29.3306 H      1 LIG       0.11500
     10 H4        -47.1849   -8.9886  -25.2716 H      1 LIG       0.12400
     11 H5        -48.3766  -11.7964  -28.0372 H      1 LIG       0.12400
@<TRIPOS>BOND
      1       1       2 ar
      2       1       3 ar
      3       2       4 ar
      4       3       5 ar
      5       4       6 ar
      6       5       6 ar
      7       1       7 1
      8       2       8 1
      9       3       9 1
     10       4      10 1
     11       5      11 1
@<TRIPOS>ALT_TYPE
CGenFF_4.0_ALT_TYPE_SET
CGenFF_4.0 1 CG2R61 2 CG2R61 3 CG2R61 4 CG2R61 5 CG2R61 6 NG2R60 7 HGR61 8 HGR61 9 HGR61 10 HGR62 11 HGR62
@<TRIPOS>MOLECULE
pyridine
 11 11 0 0 0
****
USER_CHARGES
INVALID_CHARGES
Pose:   9 Cluster:   9 Fr_nu: 298323 TotEn:   -13.59
@<TRIPOS>ATOM
      1 C1        -60.3312    1.8921  -23.5852 C.ar   1 LIG      -0.11300
      2 C2        -59.4214    2.1534  -22.5668 C.ar   1 LIG      -0.11700
      3 C3        -59.8756    1.4333  -24.8162 C.ar   1 LIG      -0.11700
      4 C4        -58.0772    1.9415  -22.8278 C.ar   1 LIG       0.17700
      5 C5        -58.5111    1.2539  -24.9766 C.ar   1 LIG       0.17700
      6 N1        -57.5969    1.4970  -24.0107 N.ar   1 LIG      -0.60000
      7 H1        -61.3933    2.0464  -23.4202 H      1 LIG       0.11500
      8 H2        -59.7538    2.5112  -21.5993 H      1 LIG       0.11500
      9 H3        -60.5666    1.2236  -25.6247 H      1 LIG       0.11500
     10 H4        -57.3278    2.1308  -22.0665 H      1 LIG       0.12400
     11 H5        -58.1040    0.8986  -25.9176 H      1 LIG       0.12400
@<TRIPOS>BOND
      1       1       2 ar
      2       1       3 ar
      3       2       4 ar
      4       3       5 ar
      5       4       6 ar
      6       5       6 ar
      7       1       7 1
      8       2       8 1
      9       3       9 1
     10       4      10 1
     11       5      11 1
@<TRIPOS>ALT_TYPE
CGenFF_4.0_ALT_TYPE_SET
CGenFF_4.0 1 CG2R61 2 CG2R61 3 CG2R61 4 CG2R61 5 CG2R61 6 NG2R60 7 HGR61 8 HGR61 9 HGR61 10 HGR62 11 HGR62
@<TRIPOS>MOLECULE
pyridine
 11 11 0 0 0
****
USER_CHARGES
INVALID_CHARGES
Pose:  10 Cluster:  10 Fr_nu:  95838 TotEn:   -13.58
@<TRIPOS>ATOM
      1 C1        -72.8288   -8.6518  -44.3071 C.ar   1 LIG      -0.11300
      2 C2        -73.4610   -9.8874  -44.2250 C.ar   1 LIG      -0.11700
      3 C3        -71.4694   -8.5530  -44.0322 C.ar   1 LIG      -0.11700
      4 C4        -72.6953  -10.9851  -43.8664 C.ar   1 LIG       0.17700
      5 C5        -70.7929   -9.7103  -43.6820 C.ar   1 LIG       0.17700
      6 N1        -71.3729  -10.9282  -43.5918 N.ar   1 LIG      -0.60000
      7 H1        -73.3946   -7.7674  -44.5843 H      1 LIG       0.11500
      8 H2        -74.5194   -9.9882  -44.4352 H      1 LIG       0.11500
      9 H3        -70.9559   -7.6000  -44.0894 H      1 LIG       0.11500
     10 H4        -73.1416  -11.9709  -43.7880 H      1 LIG       0.12400
     11 H5        -69.7317   -9.6873  -43.4570 H      1 LIG       0.12400
@<TRIPOS>BOND
      1       1       2 ar
      2       1       3 ar
      3       2       4 ar
      4       3       5 ar
      5       4       6 ar
      6       5       6 ar
      7       1       7 1
      8       2       8 1
      9       3       9 1
     10       4      10 1
     11       5      11 1
@<TRIPOS>ALT_TYPE
CGenFF_4.0_ALT_TYPE_SET
CGenFF_4.0 1 CG2R61 2 CG2R61 3 CG2R61 4 CG2R61 5 CG2R61 6 NG2R60 7 HGR61 8 HGR61 9 HGR61 10 HGR62 11 HGR62
@<TRIPOS>MOLECULE
pyridine
 11 11 0 0 0
****
USER_CHARGES
INVALID_CHARGES
Pose:  11 Cluster:  11 Fr_nu: 1360392 TotEn:   -13.36
@<TRIPOS>ATOM
      1 C1        -82.1808   -3.7042  -47.3292 C.ar   1 LIG      -0.11300
      2 C2        -83.4284   -4.3088  -47.4343 C.ar   1 LIG      -0.11700
      3 C3        -81.9413   -2.7897  -46.3096 C.ar   1 LIG      -0.11700
      4 C4        -84.3951   -3.9674  -46.5023 C.ar   1 LIG       0.17700
      5 C5        -82.9746   -2.5161  -45.4281 C.ar   1 LIG       0.17700
      6 N1        -84.1998   -3.0834  -45.4983 N.ar   1 LIG      -0.60000
      7 H1        -81.3967   -3.9448  -48.0409 H      1 LIG       0.11500
      8 H2        -83.6375   -5.0248  -48.2206 H      1 LIG       0.11500
      9 H3        -80.9765   -2.3057  -46.2087 H      1 LIG       0.11500
     10 H4        -85.3845   -4.4111  -46.5414 H      1 LIG       0.12400
     11 H5        -82.8397   -1.8096  -44.6156 H      1 LIG       0.12400
@<TRIPOS>BOND
      1       1       2 ar
      2       1       3 ar
      3       2       4 ar
      4       3       5 ar
      5       4       6 ar
      6       5       6 ar
      7       1       7 1
      8       2       8 1
      9       3       9 1
     10       4      10 1
     11       5      11 1
@<TRIPOS>ALT_TYPE
CGenFF_4.0_ALT_TYPE_SET
CGenFF_4.0 1 CG2R61 2 CG2R61 3 CG2R61 4 CG2R61 5 CG2R61 6 NG2R60 7 HGR61 8 HGR61 9 HGR61 10 HGR62 11 HGR62
@<TRIPOS>MOLECULE
pyridine
 11 11 0 0 0
****
USER_CHARGES
INVALID_CHARGES
Pose:  12 Cluster:  12 Fr_nu:   6642 TotEn:   -13.32
@<TRIPOS>ATOM
      1 C1        -80.9753   -7.0498  -33.1326 C.ar   1 LIG      -0.11300
      2 C2        -80.6016   -5.7843  -32.6946 C.ar   1 LIG      -0.11700
      3 C3        -80.1089   -7.7866  -33.9324 C.ar   1 LIG      -0.11700
      4 C4        -79.3606   -5.3044  -33.0812 C.ar   1 LIG       0.17700
      5 C5        -78.8901   -7.2170  -34.2638 C.ar   1 LIG       0.17700
      6 N1        -78.4921   -5.9906  -33.8573 N.ar   1 LIG      -0.60000
      7 H1        -81.9404   -7.4610  -32.8517 H      1 LIG       0.11500
      8 H2        -81.2607   -5.1923  -32.0702 H      1 LIG       0.11500
      9 H3        -80.3794   -8.7750  -34.2859 H      1 LIG       0.11500
     10 H4        -79.0228   -4.3227  -32.7660 H      1 LIG       0.12400
     11 H5        -78.1784   -7.7498  -34.8860 H      1 LIG       0.12400
@<TRIPOS>BOND
      1       1       2 ar
      2       1       3 ar
      3       2       4 ar
      4       3       5 ar
      5       4       6 ar
      6       5       6 ar
      7       1       7 1
      8       2       8 1
      9       3       9 1
     10       4      10 1
     11       5      11 1
@<TRIPOS>ALT_TYPE
CGenFF_4.0_ALT_TYPE_SET
CGenFF_4.0 1 CG2R61 2 CG2R61 3 CG2R61 4 CG2R61 5 CG2R61 6 NG2R60 7 HGR61 8 HGR61 9 HGR61 10 HGR62 11 HGR62
@<TRIPOS>MOLECULE
pyridine
 11 11 0 0 0
****
USER_CHARGES
INVALID_CHARGES
Pose:  13 Cluster:  13 Fr_nu: 1499123 TotEn:   -13.17
@<TRIPOS>ATOM
      1 C1        -70.9805   -5.8269  -48.3106 C.ar   1 LIG      -0.11300
      2 C2        -69.8007   -5.6333  -47.6008 C.ar   1 LIG      -0.11700
      3 C3        -72.0187   -6.5530  -47.7378 C.ar   1 LIG      -0.11700
      4 C4        -69.7098   -6.1822  -46.3319 C.ar   1 LIG       0.17700
      5 C5        -71.8284   -7.0609  -46.4628 C.ar   1 LIG       0.17700
      6 N1        -70.6967   -6.8936  -45.7425 N.ar   1 LIG      -0.60000
      7 H1        -71.0904   -5.4132  -49.3085 H      1 LIG       0.11500
      8 H2        -68.9785   -5.0705  -48.0272 H      1 LIG       0.11500
      9 H3        -72.9472   -6.7169  -48.2728 H      1 LIG       0.11500
     10 H4        -68.8102   -6.0596  -45.7377 H      1 LIG       0.12400
     11 H5        -72.6070   -7.6352  -45.9713 H      1 LIG       0.12400
@<TRIPOS>BOND
      1       1       2 ar
      2       1       3 ar
      3       2       4 ar
      4       3       5 ar
      5       4       6 ar
      6       5       6 ar
      7       1       7 1
      8       2       8 1
      9       3       9 1
     10       4      10 1
     11       5      11 1
@<TRIPOS>ALT_TYPE
CGenFF_4.0_ALT_TYPE_SET
CGenFF_4.0 1 CG2R61 2 CG2R61 3 CG2R61 4 CG2R61 5 CG2R61 6 NG2R60 7 HGR61 8 HGR61 9 HGR61 10 HGR62 11 HGR62
@<TRIPOS>MOLECULE
pyridine
 11 11 0 0 0
****
USER_CHARGES
INVALID_CHARGES
Pose:  14 Cluster:  14 Fr_nu: 295301 TotEn:   -13.04
@<TRIPOS>ATOM
      1 C1        -61.5048    0.1269  -25.0392 C.ar   1 LIG      -0.11300
      2 C2        -61.3127   -1.1329  -24.4832 C.ar   1 LIG      -0.11700
      3 C3        -60.4686    1.0539  -25.0215 C.ar   1 LIG      -0.11700
      4 C4        -60.0756   -1.4142  -23.9262 C.ar   1 LIG       0.17700
      5 C5        -59.2694    0.6748  -24.4402 C.ar   1 LIG       0.17700
      6 N1        -59.0453   -0.5397  -23.8901 N.ar   1 LIG      -0.60000
      7 H1        -62.4605    0.3861  -25.4848 H      1 LIG       0.11500
      8 H2        -62.1060   -1.8713  -24.4860 H      1 LIG       0.11500
      9 H3        -60.5959    2.0421  -25.4485 H      1 LIG       0.11500
     10 H4        -59.8757   -2.3825  -23.4795 H      1 LIG       0.12400
     11 H5        -58.4298    1.3610  -24.3999 H      1 LIG       0.12400
@<TRIPOS>BOND
      1       1       2 ar
      2       1       3 ar
      3       2       4 ar
      4       3       5 ar
      5       4       6 ar
      6       5       6 ar
      7       1       7 1
      8       2       8 1
      9       3       9 1
     10       4      10 1
     11       5      11 1
@<TRIPOS>ALT_TYPE
CGenFF_4.0_ALT_TYPE_SET
CGenFF_4.0 1 CG2R61 2 CG2R61 3 CG2R61 4 CG2R61 5 CG2R61 6 NG2R60 7 HGR61 8 HGR61 9 HGR61 10 HGR62 11 HGR62
@<TRIPOS>MOLECULE
pyridine
 11 11 0 0 0
****
USER_CHARGES
INVALID_CHARGES
Pose:  15 Cluster:  15 Fr_nu:  18632 TotEn:   -13.01
@<TRIPOS>ATOM
      1 C1        -59.7334    0.9816  -24.2844 C.ar   1 LIG      -0.11300
      2 C2        -60.4969   -0.0826  -23.8180 C.ar   1 LIG      -0.11700
      3 C3        -58.9496    0.8219  -25.4217 C.ar   1 LIG      -0.11700
      4 C4        -60.4423   -1.2764  -24.5193 C.ar   1 LIG       0.17700
      5 C5        -58.9641   -0.4124  -26.0510 C.ar   1 LIG       0.17700
      6 N1        -59.6929   -1.4694  -25.6277 N.ar   1 LIG      -0.60000
      7 H1        -59.7485    1.9335  -23.7621 H      1 LIG       0.11500
      8 H2        -61.1154    0.0191  -22.9339 H      1 LIG       0.11500
      9 H3        -58.3459    1.6376  -25.8031 H      1 LIG       0.11500
     10 H4        -61.0192   -2.1365  -24.1958 H      1 LIG       0.12400
     11 H5        -58.3697   -0.5893  -26.9415 H      1 LIG       0.12400
@<TRIPOS>BOND
      1       1       2 ar
      2       1       3 ar
      3       2       4 ar
      4       3       5 ar
      5       4       6 ar
      6       5       6 ar
      7       1       7 1
      8       2       8 1
      9       3       9 1
     10       4      10 1
     11       5      11 1
@<TRIPOS>ALT_TYPE
CGenFF_4.0_ALT_TYPE_SET
CGenFF_4.0 1 CG2R61 2 CG2R61 3 CG2R61 4 CG2R61 5 CG2R61 6 NG2R60 7 HGR61 8 HGR61 9 HGR61 10 HGR62 11 HGR62
@<TRIPOS>MOLECULE
pyridine
 11 11 0 0 0
****
USER_CHARGES
INVALID_CHARGES
Pose:  16 Cluster:  16 Fr_nu: 2514850 TotEn:   -12.83
@<TRIPOS>ATOM
      1 C1        -63.1752   -2.2761  -23.9109 C.ar   1 LIG      -0.11300
      2 C2        -63.0624   -1.2634  -24.8570 C.ar   1 LIG      -0.11700
      3 C3        -62.0748   -3.0751  -23.6214 C.ar   1 LIG      -0.11700
      4 C4        -61.8370   -1.0920  -25.4805 C.ar   1 LIG       0.17700
      5 C5        -60.8937   -2.8229  -24.3004 C.ar   1 LIG       0.17700
      6 N1        -60.7459   -1.8484  -25.2258 N.ar   1 LIG      -0.60000
      7 H1        -64.1192   -2.4427  -23.4008 H      1 LIG       0.11500
      8 H2        -63.9067   -0.6282  -25.0984 H      1 LIG       0.11500
      9 H3        -62.1399   -3.8708  -22.8879 H      1 LIG       0.11500
     10 H4        -61.6978   -0.3162  -26.2261 H      1 LIG       0.12400
     11 H5        -60.0062   -3.4180  -24.1119 H      1 LIG       0.12400
@<TRIPOS>BOND
      1       1       2 ar
      2       1       3 ar
      3       2       4 ar
      4       3       5 ar
      5       4       6 ar
      6       5       6 ar
      7       1       7 1
      8       2       8 1
      9       3       9 1
     10       4      10 1
     11       5      11 1
@<TRIPOS>ALT_TYPE
CGenFF_4.0_ALT_TYPE_SET
CGenFF_4.0 1 CG2R61 2 CG2R61 3 CG2R61 4 CG2R61 5 CG2R61 6 NG2R60 7 HGR61 8 HGR61 9 HGR61 10 HGR62 11 HGR62
@<TRIPOS>MOLECULE
pyridine
 11 11 0 0 0
****
USER_CHARGES
INVALID_CHARGES
Pose:  17 Cluster:  17 Fr_nu: 1525231 TotEn:   -12.35
@<TRIPOS>ATOM
      1 C1        -75.5429  -11.4803  -45.4780 C.ar   1 LIG      -0.11300
      2 C2        -76.0917  -11.5047  -44.2007 C.ar   1 LIG      -0.11700
      3 C3        -74.5853  -10.5248  -45.7991 C.ar   1 LIG      -0.11700
      4 C4        -75.6525  -10.5592  -43.2880 C.ar   1 LIG       0.17700
      5 C5        -74.2137   -9.6230  -44.8150 C.ar   1 LIG       0.17700
      6 N1        -74.7244   -9.6155  -43.5632 N.ar   1 LIG      -0.60000
      7 H1        -75.8615  -12.2043  -46.2220 H      1 LIG       0.11500
      8 H2        -76.8392  -12.2405  -43.9281 H      1 LIG       0.11500
      9 H3        -74.1442  -10.4867  -46.7886 H      1 LIG       0.11500
     10 H4        -76.0500  -10.5360  -42.2788 H      1 LIG       0.12400
     11 H5        -73.4713   -8.8572  -45.0145 H      1 LIG       0.12400
@<TRIPOS>BOND
      1       1       2 ar
      2       1       3 ar
      3       2       4 ar
      4       3       5 ar
      5       4       6 ar
      6       5       6 ar
      7       1       7 1
      8       2       8 1
      9       3       9 1
     10       4      10 1
     11       5      11 1
@<TRIPOS>ALT_TYPE
CGenFF_4.0_ALT_TYPE_SET
CGenFF_4.0 1 CG2R61 2 CG2R61 3 CG2R61 4 CG2R61 5 CG2R61 6 NG2R60 7 HGR61 8 HGR61 9 HGR61 10 HGR62 11 HGR62
@<TRIPOS>MOLECULE
pyridine
 11 11 0 0 0
****
USER_CHARGES
INVALID_CHARGES
Pose:  18 Cluster:  18 Fr_nu: 1477698 TotEn:   -12.28
@<TRIPOS>ATOM
      1 C1        -70.9698   -6.8964  -47.5424 C.ar   1 LIG      -0.11300
      2 C2        -70.3999   -6.3375  -48.6808 C.ar   1 LIG      -0.11700
      3 C3        -70.5748   -6.4537  -46.2850 C.ar   1 LIG      -0.11700
      4 C4        -69.4466   -5.3467  -48.5092 C.ar   1 LIG       0.17700
      5 C5        -69.6135   -5.4579  -46.2206 C.ar   1 LIG       0.17700
      6 N1        -69.0372   -4.8909  -47.3042 N.ar   1 LIG      -0.60000
      7 H1        -71.7200   -7.6760  -47.6351 H      1 LIG       0.11500
      8 H2        -70.6926   -6.6667  -49.6710 H      1 LIG       0.11500
      9 H3        -71.0051   -6.8754  -45.3838 H      1 LIG       0.11500
     10 H4        -68.9720   -4.8793  -49.3657 H      1 LIG       0.12400
     11 H5        -69.2701   -5.0779  -45.2640 H      1 LIG       0.12400
@<TRIPOS>BOND
      1       1       2 ar
      2       1       3 ar
      3       2       4 ar
      4       3       5 ar
      5       4       6 ar
      6       5       6 ar
      7       1       7 1
      8       2       8 1
      9       3       9 1
     10       4      10 1
     11       5      11 1
@<TRIPOS>ALT_TYPE
CGenFF_4.0_ALT_TYPE_SET
CGenFF_4.0 1 CG2R61 2 CG2R61 3 CG2R61 4 CG2R61 5 CG2R61 6 NG2R60 7 HGR61 8 HGR61 9 HGR61 10 HGR62 11 HGR62
@<TRIPOS>MOLECULE
pyridine
 11 11 0 0 0
****
USER_CHARGES
INVALID_CHARGES
Pose:  19 Cluster:  19 Fr_nu: 1131586 TotEn:   -12.09
@<TRIPOS>ATOM
      1 C1        -79.6554   -5.7572  -31.7013 C.ar   1 LIG      -0.11300
      2 C2        -79.6952   -6.4088  -32.9289 C.ar   1 LIG      -0.11700
      3 C3        -78.9668   -4.5553  -31.5804 C.ar   1 LIG      -0.11700
      4 C4        -79.0353   -5.8216  -33.9965 C.ar   1 LIG       0.17700
      5 C5        -78.3393   -4.0513  -32.7082 C.ar   1 LIG       0.17700
      6 N1        -78.3559   -4.6556  -33.9175 N.ar   1 LIG      -0.60000
      7 H1        -80.1596   -6.1856  -30.8403 H      1 LIG       0.11500
      8 H2        -80.2261   -7.3463  -33.0466 H      1 LIG       0.11500
      9 H3        -78.9221   -4.0302  -30.6331 H      1 LIG       0.11500
     10 H4        -79.0362   -6.2906  -34.9749 H      1 LIG       0.12400
     11 H5        -77.7881   -3.1175  -32.6671 H      1 LIG       0.12400
@<TRIPOS>BOND
      1       1       2 ar
      2       1       3 ar
      3       2       4 ar
      4       3       5 ar
      5       4       6 ar
      6       5       6 ar
      7       1       7 1
      8       2       8 1
      9       3       9 1
     10       4      10 1
     11       5      11 1
@<TRIPOS>ALT_TYPE
CGenFF_4.0_ALT_TYPE_SET
CGenFF_4.0 1 CG2R61 2 CG2R61 3 CG2R61 4 CG2R61 5 CG2R61 6 NG2R60 7 HGR61 8 HGR61 9 HGR61 10 HGR62 11 HGR62
@<TRIPOS>MOLECULE
pyridine
 11 11 0 0 0
****
USER_CHARGES
INVALID_CHARGES
Pose:  20 Cluster:  20 Fr_nu: 202099 TotEn:   -12.05
@<TRIPOS>ATOM
      1 C1        -59.5014    3.3518  -39.2700 C.ar   1 LIG      -0.11300
      2 C2        -58.6040    4.0951  -40.0285 C.ar   1 LIG      -0.11700
      3 C3        -60.6051    2.7691  -39.8827 C.ar   1 LIG      -0.11700
      4 C4        -58.8533    4.2249  -41.3852 C.ar   1 LIG       0.17700
      5 C5        -60.7651    2.9584  -41.2460 C.ar   1 LIG       0.17700
      6 N1        -59.9146    3.6738  -42.0158 N.ar   1 LIG      -0.60000
      7 H1        -59.3413    3.2274  -38.2032 H      1 LIG       0.11500
      8 H2        -57.7367    4.5580  -39.5722 H      1 LIG       0.11500
      9 H3        -61.3181    2.1858  -39.3112 H      1 LIG       0.11500
     10 H4        -58.1834    4.7950  -42.0202 H      1 LIG       0.12400
     11 H5        -61.6098    2.5256  -41.7719 H      1 LIG       0.12400
@<TRIPOS>BOND
      1       1       2 ar
      2       1       3 ar
      3       2       4 ar
      4       3       5 ar
      5       4       6 ar
      6       5       6 ar
      7       1       7 1
      8       2       8 1
      9       3       9 1
     10       4      10 1
     11       5      11 1
@<TRIPOS>ALT_TYPE
CGenFF_4.0_ALT_TYPE_SET
CGenFF_4.0 1 CG2R61 2 CG2R61 3 CG2R61 4 CG2R61 5 CG2R61 6 NG2R60 7 HGR61 8 HGR61 9 HGR61 10 HGR62 11 HGR62
@<TRIPOS>MOLECULE
pyridine
 11 11 0 0 0
****
USER_CHARGES
INVALID_CHARGES
Pose:  21 Cluster:  21 Fr_nu:  44754 TotEn:   -11.89
[truncated: 4,933,313 more chars]
