# Supplementary material for: The pocketome of G-protein-coupled receptors reveals previously untargeted allosteric sites
Source: Nat Commun. 2022 May 10;13:2567. doi: 10.1038/s41467-022-29609-6 (PMC9091257; doi:10.1038/s41467-022-29609-6)
Supplement: Supplementary file 4 — Supplementary Data 1 [file 41467_2022_29609_MOESM4_ESM.zip › docking_files/4iaq/rec.mol2]

@<TRIPOS>MOLECULE
4iaq_align.pdb
4529 4591 273 0 0
PROTEIN
NO_CHARGES


@<TRIPOS>ATOM
      1 N         -86.0680  -21.7040  -56.0950 N.4       1 TYR   -0.2700
      2 CA        -85.6360  -22.8630  -55.3430 C.3       1 TYR    0.0900
      3 CAY       -87.6140  -20.2220  -57.1680 C.3       1 TYR    0.0900
      4 C         -84.8720  -22.4110  -54.1110 C.2       1 TYR    0.0900
      5 O         -83.7610  -21.8950  -54.2010 O.2       1 TYR    0.5100
      6 CB        -84.8050  -23.8200  -56.2620 C.3       1 TYR   -0.5100
      7 CG        -84.0380  -24.9340  -55.5730 C.ar      1 TYR   -0.4700
      8 CD1       -84.6560  -25.8040  -54.6550 C.ar      1 TYR    0.3100
      9 CD2       -82.6850  -25.1470  -55.8940 C.ar      1 TYR    0.0700
     10 CE1       -83.9300  -26.8510  -54.0580 C.ar      1 TYR    0.0900
     11 CE2       -81.9610  -26.1890  -55.3020 C.ar      1 TYR   -0.1800
     12 CZ        -82.5790  -27.0400  -54.3820 C.ar      1 TYR    0.0900
     13 OH        -81.7940  -28.0390  -53.7650 O.3       1 TYR    0.0900
     14 CY        -87.3430  -21.4760  -56.4290 C.2       1 TYR    0.0000
     15 OY        -88.2450  -22.2510  -56.1470 O.2       1 TYR   -0.1150
     16 HN        -85.3430  -21.0710  -56.3550 H         1 TYR    0.1150
     17 HA        -86.5130  -23.3680  -54.9680 H         1 TYR   -0.1150
     18 HB1       -84.0540  -23.2150  -56.8130 H         1 TYR    0.1150
     19 HB2       -85.4990  -24.3110  -56.9780 H         1 TYR    0.1100
     20 HD1       -85.6970  -25.6680  -54.4060 H         1 TYR   -0.5400
     21 HD2       -82.1980  -24.4980  -56.6060 H         1 TYR    0.4300
     22 HE1       -84.4130  -27.5080  -53.3510 H         1 TYR   -0.1150
     23 HE2       -80.9230  -26.3370  -55.5580 H         1 TYR    0.1150
     24 HH        -82.2960  -28.4010  -53.0320 H         1 TYR   -0.1150
     25 HY1       -88.7010  -20.1490  -57.3870 H         1 TYR    0.1150
     26 HY2       -87.0530  -20.2230  -58.1280 H         1 TYR    0.5100
     27 HY3       -87.3110  -19.3500  -56.5520 H         1 TYR   -0.5100
     28 N         -85.4540  -22.6240  -52.9130 N.am      2 ILE   -0.4700
     29 CA        -84.7440  -22.4790  -51.6560 C.3       2 ILE    0.3100
     30 C         -84.0370  -23.8000  -51.4330 C.2       2 ILE    0.0700
     31 O         -84.6700  -24.8440  -51.2800 O.2       2 ILE    0.0900
     32 CB        -85.6710  -22.1520  -50.4810 C.3       2 ILE   -0.0900
     33 CG1       -86.4450  -20.8340  -50.7460 C.3       2 ILE    0.0900
     34 CG2       -84.8590  -22.0700  -49.1660 C.3       2 ILE   -0.2700
     35 CD        -87.4840  -20.5140  -49.6650 C.3       2 ILE    0.0900
     36 HN        -86.4100  -22.8940  -52.8370 H         2 ILE    0.0900
     37 HA        -84.0210  -21.6870  -51.7810 H         2 ILE    0.0900
     38 HB        -86.4440  -22.9440  -50.3890 H         2 ILE   -0.1800
     39 HG11      -86.9640  -20.9190  -51.7240 H         2 ILE    0.0900
     40 HG12      -85.7150  -19.9980  -50.7970 H         2 ILE    0.0900
     41 HG21      -84.0860  -21.2750  -49.2430 H         2 ILE   -0.2700
     42 HG22      -84.3530  -23.0400  -48.9730 H         2 ILE    0.0900
     43 HG23      -85.5350  -21.8250  -48.3200 H         2 ILE    0.0900
     44 HD1       -86.9760  -20.2330  -48.7170 H         2 ILE    0.0900
     45 HD2       -88.1200  -21.4050  -49.4750 H         2 ILE    0.5100
     46 HD3       -88.1200  -19.6640  -49.9910 H         2 ILE   -0.5100
     47 N         -82.6870  -23.8310  -51.4440 N.am      3 TYR   -0.4700
     48 CA        -81.9680  -25.1150  -51.4340 C.3       3 TYR    0.3100
     49 C         -82.1520  -25.8700  -50.0880 C.2       3 TYR    0.0700
     50 O         -82.1040  -27.1010  -50.0700 O.2       3 TYR    0.0900
     51 CB        -80.4680  -24.9120  -51.7540 C.3       3 TYR   -0.1800
     52 CG        -79.6120  -24.3920  -50.6120 C.ar      3 TYR    0.0900
     53 CD1       -78.8420  -25.2590  -49.8380 C.ar      3 TYR    0.0900
     54 CD2       -79.5160  -23.0280  -50.3520 C.ar      3 TYR    0.0000
     55 CE1       -78.0400  -24.7850  -48.8000 C.ar      3 TYR   -0.1150
     56 CE2       -78.7020  -22.5410  -49.3270 C.ar      3 TYR    0.1150
     57 CZ        -77.9830  -23.4250  -48.5420 C.ar      3 TYR   -0.1150
     58 OH        -77.1960  -22.9490  -47.5210 O.3       3 TYR    0.1150
     59 HN        -82.1290  -23.0050  -51.4600 H         3 TYR    0.1100
     60 HA        -82.4250  -25.7580  -52.1730 H         3 TYR   -0.5400
     61 HB1       -80.3750  -24.1780  -52.5810 H         3 TYR    0.4300
     62 HB2       -80.0340  -25.8880  -52.0580 H         3 TYR   -0.1150
     63 HD1       -78.8660  -26.3190  -50.0460 H         3 TYR    0.1150
     64 HD2       -80.0820  -22.3330  -50.9540 H         3 TYR   -0.1150
     65 HE1       -77.4650  -25.4750  -48.1990 H         3 TYR    0.1150
     66 HE2       -78.6350  -21.4780  -49.1470 H         3 TYR    0.5100
     67 HH        -77.4040  -22.0200  -47.3940 H         3 TYR   -0.5100
     68 N         -82.3630  -25.1230  -48.9710 N.am      4 GLN   -0.4700
     69 CA        -82.5670  -25.6340  -47.6070 C.3       4 GLN    0.3100
     70 C         -83.8500  -26.4670  -47.4780 C.2       4 GLN    0.0700
     71 O         -83.8940  -27.3990  -46.6750 O.2       4 GLN    0.0900
     72 CB        -82.6140  -24.4750  -46.5970 C.3       4 GLN   -0.1800
     73 CG        -81.2820  -23.7800  -46.3910 C.3       4 GLN    0.0900
     74 CD        -81.1960  -22.4230  -47.0580 C.2       4 GLN    0.0900
     75 NE2       -80.4050  -21.5320  -46.4720 N.am      4 GLN   -0.1800
     76 OE1       -81.7850  -22.1640  -48.1140 O.2       4 GLN    0.0900
     77 HN        -82.3900  -24.1300  -49.0360 H         4 GLN    0.0900
     78 HA        -81.7510  -26.3010  -47.3740 H         4 GLN    0.5500
     79 HB1       -82.9570  -24.8740  -45.6200 H         4 GLN   -0.5500
     80 HB2       -83.3500  -23.7250  -46.9580 H         4 GLN   -0.6200
     81 HG1       -80.4770  -24.4220  -46.8050 H         4 GLN    0.3200
     82 HG2       -81.1160  -23.6430  -45.3020 H         4 GLN    0.3000
     83 HE21      -80.1870  -20.6740  -46.9370 H         4 GLN    0.5100
     84 HE22      -80.0270  -21.7180  -45.5650 H         4 GLN   -0.5100
     85 N         -84.8870  -26.1460  -48.2840 N.am      5 ASP   -0.4700
     86 CA        -86.1720  -26.8510  -48.2770 C.3       5 ASP    0.3100
     87 C         -86.0280  -28.3120  -48.7670 C.2       5 ASP    0.0700
     88 O         -86.9160  -29.1250  -48.5020 O.2       5 ASP    0.0900
     89 CB        -87.2340  -26.0850  -49.1060 C.3       5 ASP   -0.2800
     90 CG        -87.9650  -24.9590  -48.3680 C.2       5 ASP    0.0900
     91 OD1       -87.8240  -24.8620  -47.1190 O.co2     5 ASP    0.0900
     92 OD2       -88.6980  -24.1930  -49.0340 O.co2     5 ASP    0.6200
     93 HN        -84.8190  -25.3950  -48.9360 H         5 ASP   -0.7600
     94 HA        -86.4950  -26.9420  -47.2510 H         5 ASP   -0.7600
     95 HB1       -87.9960  -26.8150  -49.4510 H         5 ASP    0.5100
     96 HB2       -86.7290  -25.6390  -49.9890 H         5 ASP   -0.5100
     97 N         -84.8930  -28.6520  -49.4250 N.am      6 SER   -0.4700
     98 CA        -84.6060  -30.0040  -49.9060 C.3       6 SER    0.3100
     99 C         -83.6650  -30.7880  -48.9530 C.2       6 SER    0.0700
    100 O         -83.4310  -31.9780  -49.1920 O.2       6 SER    0.0900
    101 CB        -84.0290  -29.9640  -51.3200 C.3       6 SER    0.0500
    102 OG        -82.8360  -29.2040  -51.3880 O.3       6 SER    0.0900
    103 HN        -84.1830  -27.9780  -49.6130 H         6 SER    0.0900
    104 HA        -85.5300  -30.5660  -49.8940 H         6 SER   -0.6600
    105 HB1       -84.7730  -29.5090  -52.0080 H         6 SER    0.4300
    106 HB2       -83.8030  -31.0010  -51.6530 H         6 SER    0.5100
    107 HG1       -82.9140  -28.5310  -50.7090 H         6 SER   -0.5100
    108 N         -83.1640  -30.1480  -47.8570 N.am      7 ILE   -0.4700
    109 CA        -82.3010  -30.7920  -46.8460 C.3       7 ILE    0.3100
    110 C         -83.1760  -31.6590  -45.8800 C.2       7 ILE    0.0700
    111 O         -84.2910  -31.2550  -45.5230 O.2       7 ILE    0.0900
    112 CB        -81.4230  -29.7420  -46.0910 C.3       7 ILE   -0.0900
    113 CG1       -80.4220  -29.0480  -47.0640 C.3       7 ILE    0.0900
    114 CG2       -80.6830  -30.3660  -44.8940 C.3       7 ILE   -0.2700
    115 CD        -79.6270  -27.8440  -46.4930 C.3       7 ILE    0.0900
    116 HN        -83.3660  -29.1860  -47.6890 H         7 ILE    0.0900
    117 HA        -81.6700  -31.5040  -47.3560 H         7 ILE    0.0900
    118 HB        -82.0770  -28.9220  -45.7230 H         7 ILE   -0.1800
    119 HG11      -80.9960  -28.6900  -47.9440 H         7 ILE    0.0900
    120 HG12      -79.6880  -29.8120  -47.3980 H         7 ILE    0.0900
    121 HG21      -79.8870  -31.0520  -45.2540 H         7 ILE   -0.2700
    122 HG22      -81.3950  -30.9460  -44.2700 H         7 ILE    0.0900
    123 HG23      -80.2120  -29.5680  -44.2820 H         7 ILE    0.0900
    124 HD1       -78.8870  -28.1970  -45.7420 H         7 ILE    0.0900
    125 HD2       -80.3220  -27.1320  -45.9990 H         7 ILE    0.5100
    126 HD3       -79.0820  -27.3280  -47.3120 H         7 ILE   -0.5100
    127 N         -82.6640  -32.8550  -45.4820 N.am      8 SER   -0.4700
    128 CA        -83.3580  -33.7980  -44.5940 C.3       8 SER    0.3100
    129 C         -83.3540  -33.3350  -43.1200 C.2       8 SER    0.0700
    130 O         -82.5020  -32.5330  -42.7220 O.2       8 SER    0.0900
    131 CB        -82.7630  -35.2040  -44.7210 C.3       8 SER    0.0500
    132 OG        -81.6510  -35.4550  -43.8770 O.3       8 SER    0.0900
    133 HN        -81.7650  -33.1530  -45.7870 H         8 SER    0.0900
    134 HA        -84.4030  -33.8070  -44.8690 H         8 SER   -0.6600
    135 HB1       -82.4310  -35.3540  -45.7710 H         8 SER    0.4300
    136 HB2       -83.5500  -35.9460  -44.4720 H         8 SER    0.5100
    137 HG1       -81.3810  -36.3590  -44.0560 H         8 SER   -0.5100
    138 N         -84.3250  -33.8340  -42.3180 N.am      9 LEU   -0.4700
    139 CA        -84.4770  -33.4970  -40.8990 C.3       9 LEU    0.3100
    140 C         -83.1670  -33.7450  -40.1240 C.2       9 LEU    0.0700
    141 O         -82.7040  -32.7870  -39.4990 O.2       9 LEU    0.0900
    142 CB        -85.6450  -34.2620  -40.2460 C.3       9 LEU   -0.1800
    143 CG        -86.3660  -33.6110  -39.0580 C.3       9 LEU    0.0900
    144 CD1       -87.5980  -34.4010  -38.6770 C.3       9 LEU    0.0900
    145 CD2       -85.5190  -33.5820  -37.8330 C.3       9 LEU   -0.0900
    146 HN        -85.0020  -34.4750  -42.6730 H         9 LEU    0.0900
    147 HA        -84.6470  -32.4330  -40.8300 H         9 LEU   -0.2700
    148 HB1       -85.2470  -35.2370  -39.8980 H         9 LEU    0.0900
    149 HB2       -86.4030  -34.4420  -41.0350 H         9 LEU    0.0900
    150 HG        -86.6650  -32.5760  -39.3330 H         9 LEU    0.0900
    151 HD11      -87.3140  -35.4370  -38.3900 H         9 LEU   -0.2700
    152 HD12      -88.2980  -34.4510  -39.5390 H         9 LEU    0.0900
    153 HD13      -88.1030  -33.9210  -37.8120 H         9 LEU    0.0900
    154 HD21      -84.5910  -33.0030  -38.0240 H         9 LEU    0.0900
    155 HD22      -85.2390  -34.6170  -37.5430 H         9 LEU    0.5100
    156 HD23      -86.0740  -33.0970  -37.0010 H         9 LEU   -0.5100
    157 N         -82.5170  -34.9470  -40.1640 N.am     10 PRO   -0.2900
    158 CA        -81.2710  -35.1280  -39.3960 C.3      10 PRO    0.0000
    159 C         -80.1670  -34.1300  -39.7490 C.2      10 PRO    0.0900
    160 O         -79.4820  -33.6760  -38.8390 O.2      10 PRO    0.0900
    161 CB        -80.8480  -36.5570  -39.7430 C.3      10 PRO    0.0200
    162 CG        -82.0970  -37.2360  -40.1180 C.3      10 PRO    0.0900
    163 CD        -82.8880  -36.2040  -40.8460 C.3      10 PRO   -0.1800
    164 HA        -81.4490  -34.9530  -38.3470 H        10 PRO    0.0900
    165 HB1       -80.3770  -37.0520  -38.8680 H        10 PRO    0.0900
    166 HB2       -80.1270  -36.5600  -40.5880 H        10 PRO   -0.1800
    167 HG1       -81.8890  -38.1090  -40.7740 H        10 PRO    0.0900
    168 HG2       -82.6410  -37.5870  -39.2150 H        10 PRO    0.0900
    169 HD1       -82.6060  -36.1540  -41.9190 H        10 PRO    0.5100
    170 HD2       -83.9790  -36.3830  -40.7490 H        10 PRO   -0.5100
    171 N         -80.0200  -33.7650  -41.0440 N.am     11 TRP   -0.4700
    172 CA        -78.9960  -32.8130  -41.4880 C.3      11 TRP    0.3100
    173 C         -79.2730  -31.3990  -41.0060 C.2      11 TRP    0.0700
    174 O         -78.3380  -30.7270  -40.5870 O.2      11 TRP    0.0900
    175 CB        -78.8000  -32.8430  -43.0070 C.3      11 TRP   -0.1800
    176 CG        -77.9510  -33.9990  -43.4390 C.ar     11 TRP    0.0900
    177 CD1       -78.3580  -35.0950  -44.1410 C.ar     11 TRP    0.0900
    178 CD2       -76.5820  -34.2370  -43.0750 C.ar     11 TRP   -0.0300
    179 CE2       -76.2140  -35.4840  -43.6290 C.ar     11 TRP   -0.1500
    180 CE3       -75.6230  -33.5120  -42.3400 C.ar     11 TRP    0.2200
    181 NE1       -77.3140  -35.9810  -44.2830 N.ar     11 TRP   -0.5100
    182 CZ2       -74.9260  -36.0160  -43.4810 C.ar     11 TRP    0.3700
    183 CZ3       -74.3490  -34.0420  -42.1890 C.ar     11 TRP    0.2400
    184 CH2       -74.0080  -35.2760  -42.7600 C.ar     11 TRP    0.1100
    185 HN        -80.6080  -34.1290  -41.7600 H        11 TRP   -0.2500
    186 HA        -78.0730  -33.0730  -40.9910 H        11 TRP    0.1700
    187 HB1       -78.3070  -31.9010  -43.3300 H        11 TRP   -0.2000
    188 HB2       -79.7910  -32.9250  -43.5020 H        11 TRP    0.1400
    189 HD1       -79.3550  -35.2470  -44.5300 H        11 TRP   -0.2700
    190 HE1       -77.3510  -36.8260  -44.7690 H        11 TRP    0.1600
    191 HE3       -75.8580  -32.5580  -41.8920 H        11 TRP   -0.1400
    192 HZ2       -74.6410  -36.9660  -43.9070 H        11 TRP    0.1400
    193 HZ3       -73.6090  -33.4950  -41.6250 H        11 TRP    0.5100
    194 HH2       -73.0060  -35.6570  -42.6320 H        11 TRP   -0.5100
    195 N         -80.5470  -30.9720  -41.0170 N.am     12 LYS   -0.4700
    196 CA        -80.9800  -29.6630  -40.5360 C.3      12 LYS    0.3100
    197 C         -80.7450  -29.5140  -39.0310 C.2      12 LYS    0.0700
    198 O         -80.2950  -28.4500  -38.6140 O.2      12 LYS    0.0900
    199 CB        -82.4580  -29.4300  -40.8630 C.3      12 LYS   -0.1800
    200 CG        -82.6840  -28.9500  -42.2770 C.3      12 LYS    0.0900
    201 CD        -84.0800  -28.4360  -42.4680 C.3      12 LYS    0.0900
    202 CE        -84.0740  -27.4090  -43.5550 C.3      12 LYS   -0.1800
    203 NZ        -85.4370  -26.9530  -43.9070 N.4      12 LYS    0.0900
    204 HN        -81.2780  -31.5520  -41.3670 H        12 LYS    0.0900
    205 HA        -80.3670  -28.9120  -41.0130 H        12 LYS   -0.1800
    206 HB1       -82.8620  -28.6700  -40.1610 H        12 LYS    0.0900
    207 HB2       -83.0090  -30.3830  -40.7170 H        12 LYS    0.0900
    208 HG1       -82.5090  -29.7940  -42.9800 H        12 LYS    0.2100
    209 HG2       -81.9630  -28.1370  -42.5060 H        12 LYS    0.0500
    210 HD1       -84.4440  -27.9800  -41.5220 H        12 LYS    0.0500
    211 HD2       -84.7540  -29.2740  -42.7450 H        12 LYS   -0.3000
    212 HE1       -83.6170  -27.8400  -44.4710 H        12 LYS    0.3300
    213 HE2       -83.4970  -26.5180  -43.2240 H        12 LYS    0.3300
    214 HZ1       -85.8890  -26.5330  -43.0700 H        12 LYS    0.3300
    215 HZ2       -86.0000  -27.7640  -44.2330 H        12 LYS    0.5100
    216 HZ3       -85.3800  -26.2430  -44.6640 H        12 LYS   -0.5100
    217 N         -81.0380  -30.5810  -38.2210 N.am     13 VAL   -0.4700
    218 CA        -80.8510  -30.6320  -36.7560 C.3      13 VAL    0.3100
    219 C         -79.3530  -30.6440  -36.4530 C.2      13 VAL    0.0700
    220 O         -78.8840  -29.8190  -35.6660 O.2      13 VAL    0.0900
    221 CB        -81.5960  -31.8300  -36.0960 C.3      13 VAL   -0.0900
    222 CG1       -81.1790  -32.0390  -34.6420 C.3      13 VAL    0.0900
    223 CG2       -83.1050  -31.6450  -36.1810 C.3      13 VAL   -0.2700
    224 HN        -81.4120  -31.4170  -38.6120 H        13 VAL    0.0900
    225 HA        -81.2200  -29.7020  -36.3490 H        13 VAL    0.0900
    226 HB        -81.3730  -32.7520  -36.6720 H        13 VAL    0.0900
    227 HG11      -81.2350  -31.0790  -34.0870 H        13 VAL   -0.2700
    228 HG12      -80.1330  -32.4130  -34.5980 H        13 VAL    0.0900
    229 HG13      -81.8580  -32.7710  -34.1550 H        13 VAL    0.0900
    230 HG21      -83.4020  -31.3980  -37.2230 H        13 VAL    0.0900
    231 HG22      -83.4230  -30.8140  -35.5160 H        13 VAL    0.5100
    232 HG23      -83.6190  -32.5830  -35.8790 H        13 VAL   -0.5100
    233 N         -78.5980  -31.5440  -37.1170 N.am     14 LEU   -0.4700
    234 CA        -77.1400  -31.6530  -36.9980 C.3      14 LEU    0.3100
    235 C         -76.4670  -30.3100  -37.2660 C.2      14 LEU    0.0700
    236 O         -75.5230  -29.9520  -36.5660 O.2      14 LEU    0.0900
    237 CB        -76.6160  -32.6980  -37.9850 C.3      14 LEU   -0.1800
    238 CG        -75.2900  -33.3370  -37.6400 C.3      14 LEU    0.0900
    239 CD1       -75.4400  -34.8560  -37.5330 C.3      14 LEU    0.0900
    240 CD2       -74.2140  -32.9210  -38.6360 C.3      14 LEU   -0.0900
    241 HN        -79.0160  -32.1970  -37.7420 H        14 LEU    0.0900
    242 HA        -76.9040  -31.9390  -35.9840 H        14 LEU   -0.2700
    243 HB1       -76.5100  -32.2090  -38.9760 H        14 LEU    0.0900
    244 HB2       -77.3730  -33.5060  -38.0600 H        14 LEU    0.0900
    245 HG        -74.9280  -32.9320  -36.6700 H        14 LEU    0.0900
    246 HD11      -75.7940  -35.2730  -38.5000 H        14 LEU   -0.2700
    247 HD12      -76.1810  -35.1090  -36.7450 H        14 LEU    0.0900
    248 HD13      -74.4590  -35.3160  -37.2860 H        14 LEU    0.0900
    249 HD21      -74.0870  -31.8170  -38.6250 H        14 LEU    0.0900
    250 HD22      -74.5070  -33.2340  -39.6620 H        14 LEU    0.5100
    251 HD23      -73.2450  -33.3920  -38.3640 H        14 LEU   -0.5100
    252 N         -76.9870  -29.5560  -38.2540 N.am     15 LEU   -0.4700
    253 CA        -76.5020  -28.2370  -38.6380 C.3      15 LEU    0.3100
    254 C         -76.9140  -27.1760  -37.6320 C.2      15 LEU    0.0700
    255 O         -76.1940  -26.1950  -37.4820 O.2      15 LEU    0.0900
    256 CB        -77.0020  -27.8520  -40.0430 C.3      15 LEU   -0.1800
    257 CG        -75.9540  -27.3140  -41.0320 C.3      15 LEU    0.0900
    258 CD1       -75.6270  -25.8620  -40.7600 C.3      15 LEU    0.0900
    259 CD2       -74.6690  -28.1710  -41.0620 C.3      15 LEU   -0.0900
    260 HN        -77.7610  -29.8850  -38.7880 H        15 LEU    0.0900
    261 HA        -75.4230  -28.2620  -38.6190 H        15 LEU   -0.2700
    262 HB1       -77.7820  -27.0720  -39.9220 H        15 LEU    0.0900
    263 HB2       -77.4610  -28.7550  -40.4970 H        15 LEU    0.0900
    264 HG        -76.3460  -27.4110  -42.0660 H        15 LEU    0.0900
    265 HD11      -75.2220  -25.7470  -39.7320 H        15 LEU   -0.2700
    266 HD12      -76.5470  -25.2440  -40.8500 H        15 LEU    0.0900
    267 HD13      -74.8640  -25.5040  -41.4840 H        15 LEU    0.0900
    268 HD21      -74.9280  -29.2440  -41.1870 H        15 LEU    0.0900
    269 HD22      -74.1110  -28.0500  -40.1100 H        15 LEU    0.5100
    270 HD23      -74.0270  -27.8590  -41.9130 H        15 LEU   -0.5100
    271 N         -78.0570  -27.3520  -36.9520 N.am     16 VAL   -0.4700
    272 CA        -78.5080  -26.4090  -35.9320 C.3      16 VAL    0.3100
    273 C         -77.6080  -26.5590  -34.7040 C.2      16 VAL    0.0700
    274 O         -77.1840  -25.5420  -34.1600 O.2      16 VAL    0.0900
    275 CB        -80.0230  -26.5590  -35.6100 C.3      16 VAL   -0.0900
    276 CG1       -80.3830  -26.0330  -34.2190 C.3      16 VAL    0.0900
    277 CG2       -80.8610  -25.8580  -36.6700 C.3      16 VAL   -0.2700
    278 HN        -78.6500  -28.1370  -37.1110 H        16 VAL    0.0900
    279 HA        -78.3090  -25.4130  -36.3000 H        16 VAL    0.0900
    280 HB        -80.2970  -27.6340  -35.6690 H        16 VAL    0.0900
    281 HG11      -79.9690  -25.0120  -34.0780 H        16 VAL   -0.2700
    282 HG12      -79.9540  -26.7000  -33.4400 H        16 VAL    0.0900
    283 HG13      -81.4870  -25.9860  -34.1060 H        16 VAL    0.0900
    284 HG21      -80.5360  -26.1720  -37.6850 H        16 VAL    0.0900
    285 HG22      -80.7370  -24.7570  -36.5830 H        16 VAL    0.5100
    286 HG23      -81.9320  -26.1230  -36.5430 H        16 VAL   -0.5100
    287 N         -77.2930  -27.8060  -34.2920 N.am     17 MET   -0.4700
    288 CA        -76.4000  -28.1130  -33.1900 C.3      17 MET    0.3100
    289 C         -74.9820  -27.6090  -33.4010 C.2      17 MET    0.0700
    290 O         -74.4120  -26.9290  -32.5530 O.2      17 MET    0.0900
    291 CB        -76.4340  -29.6460  -32.9350 C.3      17 MET   -0.1800
    292 CG        -75.4850  -30.2100  -31.8470 C.3      17 MET    0.0900
    293 SD        -73.7160  -30.4190  -32.2720 S.3      17 MET    0.0900
    294 CE        -73.8960  -31.6200  -33.6220 C.3      17 MET   -0.1400
    295 HN        -77.6770  -28.6040  -34.7480 H        17 MET    0.0900
    296 HA        -76.7320  -27.5710  -32.3160 H        17 MET    0.0900
    297 HB1       -76.1850  -30.1500  -33.8920 H        17 MET   -0.0900
    298 HB2       -77.4720  -29.9140  -32.6460 H        17 MET   -0.2200
    299 HG1       -75.8840  -31.2000  -31.5500 H        17 MET    0.0900
    300 HG2       -75.5500  -29.5280  -30.9760 H        17 MET    0.0900
    301 HE1       -74.3540  -31.1520  -34.5200 H        17 MET    0.0900
    302 HE2       -74.5460  -32.4620  -33.3030 H        17 MET    0.5100
    303 HE3       -72.9010  -32.0210  -33.9140 H        17 MET   -0.5100
    304 N         -74.4180  -27.8730  -34.5950 N.am     18 LEU   -0.4700
    305 CA        -73.0750  -27.4680  -35.0360 C.3      18 LEU    0.3100
    306 C         -72.8860  -25.9450  -34.9820 C.2      18 LEU    0.0700
    307 O         -71.8840  -25.4720  -34.4370 O.2      18 LEU    0.0900
    308 CB        -72.8110  -27.9950  -36.4670 C.3      18 LEU   -0.1800
    309 CG        -71.5150  -27.5800  -37.1690 C.3      18 LEU    0.0900
    310 CD1       -70.2840  -28.1840  -36.4980 C.3      18 LEU    0.0900
    311 CD2       -71.5520  -27.9770  -38.6250 C.3      18 LEU   -0.0900
    312 HN        -74.9240  -28.3920  -35.2770 H        18 LEU    0.0900
    313 HA        -72.3540  -27.8750  -34.3430 H        18 LEU   -0.2700
    314 HB1       -73.6550  -27.6560  -37.1040 H        18 LEU    0.0900
    315 HB2       -72.8180  -29.1030  -36.4160 H        18 LEU    0.0900
    316 HG        -71.4320  -26.4720  -37.1460 H        18 LEU    0.0900
    317 HD11      -70.3440  -29.2930  -36.5200 H        18 LEU   -0.2700
    318 HD12      -70.2290  -27.8530  -35.4380 H        18 LEU    0.0900
    319 HD13      -69.3660  -27.8680  -37.0370 H        18 LEU    0.0900
    320 HD21      -72.4070  -27.4820  -39.1330 H        18 LEU    0.0900
    321 HD22      -71.6770  -29.0780  -38.7120 H        18 LEU    0.5100
    322 HD23      -70.6120  -27.6650  -39.1260 H        18 LEU   -0.5100
    323 N         -73.8600  -25.1970  -35.5270 N.am     19 LEU   -0.4700
    324 CA        -73.8700  -23.7430  -35.5780 C.3      19 LEU    0.3100
    325 C         -74.0530  -23.1060  -34.1920 C.2      19 LEU    0.0700
    326 O         -73.3910  -22.1120  -33.8950 O.2      19 LEU    0.0900
    327 CB        -74.9740  -23.2920  -36.5310 C.3      19 LEU   -0.1800
    328 CG        -74.5500  -22.8430  -37.9390 C.3      19 LEU    0.0900
    329 CD1       -73.4830  -23.7640  -38.5590 C.3      19 LEU    0.0900
    330 CD2       -75.7590  -22.7170  -38.8460 C.3      19 LEU   -0.0900
    331 HN        -74.6570  -25.6290  -35.9400 H        19 LEU    0.0900
    332 HA        -72.9050  -23.4060  -35.9250 H        19 LEU   -0.2700
    333 HB1       -75.5010  -22.4400  -36.0520 H        19 LEU    0.0900
    334 HB2       -75.6830  -24.1370  -36.6470 H        19 LEU    0.0900
    335 HG        -74.1410  -21.8130  -37.8780 H        19 LEU    0.0900
    336 HD11      -73.8010  -24.8250  -38.4780 H        19 LEU   -0.2700
    337 HD12      -72.5190  -23.6410  -38.0220 H        19 LEU    0.0900
    338 HD13      -73.3470  -23.5150  -39.6330 H        19 LEU    0.0900
    339 HD21      -76.5460  -22.1090  -38.3520 H        19 LEU    0.0900
    340 HD22      -76.1750  -23.7240  -39.0660 H        19 LEU    0.5100
    341 HD23      -75.4690  -22.2180  -39.7960 H        19 LEU   -0.5100
    342 N         -74.9160  -23.6850  -33.3340 N.am     20 ALA   -0.4700
    343 CA        -75.1340  -23.1910  -31.9700 C.3      20 ALA    0.3100
    344 C         -73.8780  -23.4430  -31.1130 C.2      20 ALA    0.0700
    345 O         -73.4850  -22.5980  -30.2910 O.2      20 ALA    0.0900
    346 CB        -76.3540  -23.8600  -31.3590 C.3      20 ALA   -0.2700
    347 HN        -75.4510  -24.4840  -33.5930 H        20 ALA    0.0900
    348 HA        -75.2750  -22.1210  -32.0170 H        20 ALA    0.0900
    349 HB1       -76.2070  -24.9620  -31.3220 H        20 ALA    0.0900
    350 HB2       -77.2540  -23.6430  -31.9740 H        20 ALA    0.5100
    351 HB3       -76.5110  -23.4880  -30.3230 H        20 ALA   -0.5100
    352 N         -73.2100  -24.5890  -31.3720 N.am     21 LEU   -0.4700
    353 CA        -71.9790  -24.9880  -30.7070 C.3      21 LEU    0.3100
    354 C         -70.8390  -24.0070  -31.0320 C.2      21 LEU    0.0700
    355 O         -70.1220  -23.6120  -30.1180 O.2      21 LEU    0.0900
    356 CB        -71.6090  -26.4320  -31.0990 C.3      21 LEU   -0.1800
    357 CG        -70.3810  -27.0570  -30.4300 C.3      21 LEU    0.0900
    358 CD1       -70.4980  -27.0600  -28.9040 C.3      21 LEU    0.0900
    359 CD2       -70.1490  -28.4560  -30.9480 C.3      21 LEU   -0.0900
    360 HN        -73.5450  -25.2330  -32.0540 H        21 LEU    0.0900
    361 HA        -72.1320  -24.9150  -29.6410 H        21 LEU   -0.2700
    362 HB1       -71.4350  -26.4460  -32.1940 H        21 LEU    0.0900
    363 HB2       -72.4810  -27.0750  -30.8630 H        21 LEU    0.0900
    364 HG        -69.4770  -26.4800  -30.7210 H        21 LEU    0.0900
    365 HD11      -71.3900  -27.6430  -28.5900 H        21 LEU   -0.2700
    366 HD12      -70.6060  -26.0190  -28.5310 H        21 LEU    0.0900
    367 HD13      -69.5940  -27.5260  -28.4560 H        21 LEU    0.0900
    368 HD21      -69.9810  -28.4340  -32.0460 H        21 LEU    0.0900
    369 HD22      -71.0370  -29.0900  -30.7380 H        21 LEU    0.5100
    370 HD23      -69.2520  -28.8970  -30.4610 H        21 LEU   -0.5100
    371 N         -70.6930  -23.5740  -32.2980 N.am     22 ILE   -0.4700
    372 CA        -69.6320  -22.6290  -32.6360 C.3      22 ILE    0.3100
    373 C         -70.0070  -21.1980  -32.1500 C.2      22 ILE    0.0700
    374 O         -69.1030  -20.4190  -31.8600 O.2      22 ILE    0.0900
    375 CB        -69.1850  -22.6670  -34.1360 C.3      22 ILE   -0.0900
    376 CG1       -70.2050  -22.0600  -35.0870 C.3      22 ILE    0.0900
    377 CG2       -68.7800  -24.0870  -34.5710 C.3      22 ILE   -0.2700
    378 CD        -69.7230  -21.9910  -36.4990 C.3      22 ILE    0.0900
    379 HN        -71.2860  -23.8710  -33.0430 H        22 ILE    0.0900
    380 HA        -68.7890  -22.8610  -32.0040 H        22 ILE    0.0900
    381 HB        -68.3200  -21.9840  -34.2750 H        22 ILE   -0.1800
    382 HG11      -70.4440  -21.0320  -34.7420 H        22 ILE    0.0900
    383 HG12      -71.1290  -22.6740  -35.0560 H        22 ILE    0.0900
    384 HG21      -69.6860  -24.6900  -34.7960 H        22 ILE   -0.2700
    385 HG22      -68.2160  -24.5860  -33.7550 H        22 ILE    0.0900
    386 HG23      -68.1500  -24.0370  -35.4850 H        22 ILE    0.0900
    387 HD1       -69.4900  -23.0110  -36.8730 H        22 ILE    0.0900
    388 HD2       -68.8010  -21.3730  -36.5540 H        22 ILE    0.5100
    389 HD3       -70.5100  -21.5460  -37.1450 H        22 ILE   -0.5100
    390 N         -71.3140  -20.8670  -32.0320 N.am     23 THR   -0.4700
    391 CA        -71.7960  -19.5600  -31.5530 C.3      23 THR    0.3100
    392 C         -71.4770  -19.4320  -30.0650 C.2      23 THR    0.0700
    393 O         -70.9680  -18.3960  -29.6430 O.2      23 THR    0.0900
    394 CB        -73.3190  -19.3790  -31.8270 C.3      23 THR    0.1400
    395 CG2       -73.8390  -18.0100  -31.4220 C.3      23 THR    0.0900
    396 OG1       -73.5930  -19.5870  -33.2070 O.3      23 THR   -0.6600
    397 HN        -72.0300  -21.5170  -32.2730 H        23 THR    0.4300
    398 HA        -71.2320  -18.7930  -32.0630 H        23 THR   -0.2700
    399 HB        -73.8980  -20.1150  -31.2300 H        23 THR    0.0900
    400 HG1       -73.4660  -20.5260  -33.3630 H        23 THR    0.0900
    401 HG21      -73.1900  -17.2130  -31.8450 H        23 THR    0.0900
    402 HG22      -73.8370  -17.9170  -30.3140 H        23 THR    0.5100
    403 HG23      -74.8700  -17.8680  -31.8070 H        23 THR   -0.5100
    404 N         -71.7800  -20.4920  -29.2690 N.am     24 LEU   -0.4700
    405 CA        -71.5400  -20.5260  -27.8310 C.3      24 LEU    0.3100
    406 C         -70.0480  -20.5290  -27.5440 C.2      24 LEU    0.0700
    407 O         -69.6200  -19.8260  -26.6270 O.2      24 LEU    0.0900
    408 CB        -72.2210  -21.7360  -27.1750 C.3      24 LEU   -0.1800
    409 CG        -72.0700  -21.8510  -25.6490 C.3      24 LEU    0.0900
    410 CD1       -73.0590  -20.9580  -24.9100 C.3      24 LEU    0.0900
    411 CD2       -72.2390  -23.2670  -25.2050 C.3      24 LEU   -0.0900
    412 HN        -72.1930  -21.3170  -29.6480 H        24 LEU    0.0900
    413 HA        -71.9260  -19.6100  -27.4100 H        24 LEU   -0.2700
    414 HB1       -71.7960  -22.6550  -27.6300 H        24 LEU    0.0900
    415 HB2       -73.3050  -21.6840  -27.4070 H        24 LEU    0.0900
    416 HG        -71.0370  -21.5590  -25.3650 H        24 LEU    0.0900
    417 HD11      -74.1000  -21.2420  -25.1720 H        24 LEU   -0.2700
    418 HD12      -72.8980  -19.8970  -25.1970 H        24 LEU    0.0900
    419 HD13      -72.9250  -21.0730  -23.8120 H        24 LEU    0.0900
    420 HD21      -71.4720  -23.9120  -25.6840 H        24 LEU    0.0900
    421 HD22      -73.2460  -23.6360  -25.4960 H        24 LEU    0.5100
    422 HD23      -72.1200  -23.3330  -24.1030 H        24 LEU   -0.5100
    423 N         -69.2570  -21.3040  -28.3290 N.am     25 ALA   -0.4700
    424 CA        -67.8090  -21.3670  -28.1740 C.3      25 ALA    0.3100
    425 C         -67.2070  -19.9910  -28.4240 C.2      25 ALA    0.0700
    426 O         -66.3210  -19.5970  -27.6770 O.2      25 ALA    0.0900
    427 CB        -67.2050  -22.4100  -29.0950 C.3      25 ALA   -0.2700
    428 HN        -69.6360  -21.8730  -29.0540 H        25 ALA    0.0900
    429 HA        -67.5950  -21.6110  -27.1440 H        25 ALA    0.0900
    430 HB1       -67.4320  -22.1610  -30.1540 H        25 ALA    0.0900
    431 HB2       -67.6310  -23.4100  -28.8660 H        25 ALA    0.5100
    432 HB3       -66.1020  -22.4350  -28.9660 H        25 ALA   -0.5100
    433 N         -67.7480  -19.2230  -29.3990 N.am     26 THR   -0.4700
    434 CA        -67.3330  -17.8480  -29.7100 C.3      26 THR    0.3100
    435 C         -67.6690  -16.9120  -28.5450 C.2      26 THR    0.0700
    436 O         -66.8630  -16.0420  -28.2090 O.2      26 THR    0.0900
    437 CB        -67.9970  -17.3630  -31.0010 C.3      26 THR    0.1400
    438 CG2       -67.5220  -15.9790  -31.4380 C.3      26 THR    0.0900
    439 OG1       -67.6910  -18.2990  -32.0200 O.3      26 THR   -0.6600
    440 HN        -68.4830  -19.5740  -29.9720 H        26 THR    0.4300
    441 HA        -66.2580  -17.8370  -29.8150 H        26 THR   -0.2700
    442 HB        -69.0990  -17.3050  -30.8690 H        26 THR    0.0900
    443 HG1       -68.2980  -19.0320  -31.8980 H        26 THR    0.0900
    444 HG21      -66.4250  -15.9900  -31.6150 H        26 THR    0.0900
    445 HG22      -67.7450  -15.2350  -30.6440 H        26 THR    0.5100
    446 HG23      -68.0300  -15.6840  -32.3800 H        26 THR   -0.5100
    447 N         -68.8590  -17.0860  -27.9330 N.am     27 THR   -0.4700
    448 CA        -69.2770  -16.2530  -26.8120 C.3      27 THR    0.3100
    449 C         -68.3540  -16.5050  -25.6170 C.2      27 THR    0.0700
    450 O         -67.7360  -15.5680  -25.1140 O.2      27 THR    0.0900
    451 CB        -70.7450  -16.5080  -26.4740 C.3      27 THR    0.1400
    452 CG2       -71.2290  -15.6770  -25.2920 C.3      27 THR    0.0900
    453 OG1       -71.5350  -16.2200  -27.6230 O.3      27 THR   -0.6600
    454 HN        -69.5030  -17.7910  -28.2190 H        27 THR    0.4300
    455 HA        -69.1300  -15.2200  -27.0900 H        27 THR   -0.2700
    456 HB        -70.8910  -17.5710  -26.1860 H        27 THR    0.0900
    457 HG1       -71.3380  -16.9120  -28.2590 H        27 THR    0.0900
    458 HG21      -71.1220  -14.5940  -25.5170 H        27 THR    0.0900
    459 HG22      -70.6250  -15.9130  -24.3900 H        27 THR    0.5100
    460 HG23      -72.3000  -15.8930  -25.0920 H        27 THR   -0.5100
    461 N         -68.2520  -17.7780  -25.1920 N.am     28 LEU   -0.4700
    462 CA        -67.4410  -18.1820  -24.0610 C.3      28 LEU    0.3100
    463 C         -65.9660  -17.8590  -24.2720 C.2      28 LEU    0.0700
    464 O         -65.3760  -17.2320  -23.3860 O.2      28 LEU    0.0900
    465 CB        -67.6420  -19.6750  -23.7380 C.3      28 LEU   -0.1800
    466 CG        -69.0530  -20.1030  -23.2530 C.3      28 LEU    0.0900
    467 CD1       -69.1100  -21.5950  -22.9990 C.3      28 LEU    0.0900
    468 CD2       -69.4700  -19.3810  -21.9790 C.3      28 LEU   -0.0900
    469 HN        -68.7420  -18.5150  -25.6480 H        28 LEU    0.0900
    470 HA        -67.7260  -17.5760  -23.2140 H        28 LEU   -0.2700
    471 HB1       -66.9150  -19.9490  -22.9450 H        28 LEU    0.0900
    472 HB2       -67.4110  -20.2530  -24.6560 H        28 LEU    0.0900
    473 HG        -69.8040  -19.8350  -24.0280 H        28 LEU    0.0900
    474 HD11      -68.3710  -21.8780  -22.2190 H        28 LEU   -0.2700
    475 HD12      -68.8690  -22.1470  -23.9330 H        28 LEU    0.0900
    476 HD13      -70.1250  -21.8810  -22.6470 H        28 LEU    0.0900
    477 HD21      -69.4900  -18.2830  -22.1510 H        28 LEU    0.0900
    478 HD22      -68.7440  -19.5990  -21.1660 H        28 LEU    0.5100
    479 HD23      -70.4850  -19.7110  -21.6720 H        28 LEU   -0.5100
    480 N         -65.3860  -18.2160  -25.4510 N.am     29 SER   -0.4700
    481 CA        -63.9610  -17.9790  -25.7410 C.3      29 SER    0.3100
    482 C         -63.5690  -16.4920  -25.7230 C.2      29 SER    0.0700
    483 O         -62.4900  -16.1670  -25.2400 O.2      29 SER    0.0900
    484 CB        -63.5450  -18.6130  -27.0640 C.3      29 SER    0.0500
    485 OG        -64.2760  -18.0380  -28.1320 O.3      29 SER    0.0900
    486 HN        -65.9080  -18.6550  -26.1780 H        29 SER    0.0900
    487 HA        -63.3850  -18.4010  -24.9310 H        29 SER   -0.6600
    488 HB1       -63.7470  -19.7050  -27.0370 H        29 SER    0.4300
    489 HB2       -62.4610  -18.4410  -27.2380 H        29 SER    0.5100
    490 HG1       -65.1340  -18.4690  -28.1270 H        29 SER   -0.5100
    491 N         -64.4410  -15.5950  -26.2050 N.am     30 ASN   -0.4700
    492 CA        -64.1470  -14.1660  -26.1780 C.3      30 ASN    0.3100
    493 C         -64.3210  -13.5910  -24.7740 C.2      30 ASN    0.0700
    494 O         -63.4460  -12.8470  -24.3160 O.2      30 ASN    0.0900
    495 CB        -64.9810  -13.4010  -27.1860 C.3      30 ASN   -0.1800
    496 CG        -64.4710  -13.5870  -28.5960 C.2      30 ASN    0.0900
    497 ND2       -65.1930  -14.3620  -29.4080 N.am     30 ASN    0.0900
    498 OD1       -63.4280  -13.0480  -28.9750 O.2      30 ASN    0.5500
    499 HN        -65.3170  -15.8610  -26.5980 H        30 ASN   -0.5500
    500 HA        -63.0970  -14.0410  -26.3950 H        30 ASN   -0.6200
    501 HB1       -64.9520  -12.3200  -26.9370 H        30 ASN    0.3200
    502 HB2       -66.0310  -13.7600  -27.1370 H        30 ASN    0.3000
    503 HD21      -64.8950  -14.5130  -30.3500 H        30 ASN    0.5100
    504 HD22      -66.0320  -14.7910  -29.0740 H        30 ASN   -0.5100
    505 N         -65.4140  -14.0000  -24.0690 N.am     31 ALA   -0.4700
    506 CA        -65.7620  -13.6170  -22.6900 C.3      31 ALA    0.3100
    507 C         -64.5660  -13.8110  -21.7490 C.2      31 ALA    0.0700
    508 O         -64.2670  -12.9290  -20.9400 O.2      31 ALA    0.0900
    509 CB        -66.9570  -14.4320  -22.2010 C.3      31 ALA   -0.2700
    510 HN        -66.0680  -14.6200  -24.4900 H        31 ALA    0.0900
    511 HA        -65.9960  -12.5630  -22.6820 H        31 ALA    0.0900
    512 HB1       -66.7140  -15.5160  -22.2210 H        31 ALA    0.0900
    513 HB2       -67.8320  -14.2540  -22.8620 H        31 ALA    0.5100
    514 HB3       -67.2110  -14.1440  -21.1580 H        31 ALA   -0.5100
    515 N         -63.8460  -14.9420  -21.9220 N.am     32 PHE   -0.4700
    516 CA        -62.6370  -15.3330  -21.1960 C.3      32 PHE    0.3100
    517 C         -61.4880  -14.3240  -21.4310 C.2      32 PHE    0.0700
    518 O         -60.8760  -13.8610  -20.4670 O.2      32 PHE    0.0900
    519 CB        -62.2110  -16.7460  -21.6570 C.3      32 PHE   -0.1800
    520 CG        -60.8050  -17.1130  -21.2750 C.ar     32 PHE    0.0900
    521 CD1       -60.5110  -17.5550  -19.9950 C.ar     32 PHE    0.0900
    522 CD2       -59.7620  -16.9600  -22.1810 C.ar     32 PHE    0.0000
    523 CE1       -59.2030  -17.8700  -19.6330 C.ar     32 PHE   -0.1150
    524 CE2       -58.4480  -17.2300  -21.8030 C.ar     32 PHE    0.1150
    525 CZ        -58.1780  -17.7010  -20.5400 C.ar     32 PHE   -0.1150
    526 HN        -64.1330  -15.6080  -22.6050 H        32 PHE    0.1150
    527 HA        -62.8540  -15.3230  -20.1390 H        32 PHE   -0.1150
    528 HB1       -62.2760  -16.8050  -22.7640 H        32 PHE    0.1150
    529 HB2       -62.8830  -17.4990  -21.1930 H        32 PHE   -0.1150
    530 HD1       -61.3040  -17.6580  -19.2700 H        32 PHE    0.1150
    531 HD2       -59.9720  -16.6290  -23.1870 H        32 PHE   -0.1150
    532 HE1       -58.9930  -18.2480  -18.6430 H        32 PHE    0.1150
    533 HE2       -57.6410  -17.0690  -22.5030 H        32 PHE    0.5100
    534 HZ        -57.1630  -17.9370  -20.2570 H        32 PHE   -0.5100
    535 N         -61.1810  -14.0240  -22.7200 N.am     33 VAL   -0.4700
    536 CA        -60.1300  -13.1060  -23.1310 C.3      33 VAL    0.3100
    537 C         -60.4050  -11.7420  -22.5010 C.2      33 VAL    0.0700
    538 O         -59.4900  -11.1700  -21.9090 O.2      33 VAL    0.0900
    539 CB        -60.0230  -13.0420  -24.6800 C.3      33 VAL   -0.0900
    540 CG1       -59.0430  -11.9700  -25.1420 C.3      33 VAL    0.0900
    541 CG2       -59.6300  -14.4010  -25.2600 C.3      33 VAL   -0.2700
    542 HN        -61.6850  -14.4400  -23.4720 H        33 VAL    0.0900
    543 HA        -59.2010  -13.4510  -22.7050 H        33 VAL    0.0900
    544 HB        -61.0260  -12.8220  -25.1040 H        33 VAL    0.0900
    545 HG11      -58.0300  -12.1790  -24.7380 H        33 VAL   -0.2700
    546 HG12      -59.3730  -10.9740  -24.7750 H        33 VAL    0.0900
    547 HG13      -58.9890  -11.9600  -26.2510 H        33 VAL    0.0900
    548 HG21      -60.3920  -15.1650  -24.9920 H        33 VAL    0.0900
    549 HG22      -58.6490  -14.7190  -24.8460 H        33 VAL    0.5100
    550 HG23      -59.5660  -14.3360  -26.3660 H        33 VAL   -0.5100
    551 N         -61.6700  -11.2560  -22.5770 N.am     34 ILE   -0.4700
    552 CA        -62.1020   -9.9750  -21.9950 C.3      34 ILE    0.3100
    553 C         -61.8690  -10.0120  -20.4880 C.2      34 ILE    0.0700
    554 O         -61.2080   -9.1160  -19.9430 O.2      34 ILE    0.0900
    555 CB        -63.5810   -9.6050  -22.3330 C.3      34 ILE   -0.0900
    556 CG1       -63.8170   -9.4830  -23.8600 C.3      34 ILE    0.0900
    557 CG2       -64.0020   -8.3090  -21.6110 C.3      34 ILE   -0.2700
    558 CD        -65.1810   -9.9620  -24.3340 C.3      34 ILE    0.0900
    559 HN        -62.3880  -11.7650  -23.0450 H        34 ILE    0.0900
    560 HA        -61.4420   -9.2110  -22.3760 H        34 ILE    0.0900
    561 HB        -64.2470  -10.4360  -22.0150 H        34 ILE   -0.1800
    562 HG11      -63.0390  -10.0800  -24.3820 H        34 ILE    0.0900
    563 HG12      -63.7050   -8.4170  -24.1450 H        34 ILE    0.0900
    564 HG21      -63.2460   -7.5130  -21.7830 H        34 ILE   -0.2700
    565 HG22      -64.0810   -8.4930  -20.5180 H        34 ILE    0.0900
    566 HG23      -64.9810   -7.9590  -22.0030 H        34 ILE    0.0900
    567 HD1       -65.9840   -9.3710  -23.8430 H        34 ILE    0.0900
    568 HD2       -65.3190  -11.0330  -24.0710 H        34 ILE    0.5100
    569 HD3       -65.2660   -9.8320  -25.4330 H        34 ILE   -0.5100
    570 N         -62.3790  -11.0740  -19.8210 N.am     35 ALA   -0.4700
    571 CA        -62.2360  -11.2760  -18.3800 C.3      35 ALA    0.3100
    572 C         -60.7710  -11.2780  -17.9560 C.2      35 ALA    0.0700
    573 O         -60.4400  -10.5730  -17.0160 O.2      35 ALA    0.0900
    574 CB        -62.8970  -12.5770  -17.9630 C.3      35 ALA   -0.2700
    575 HN        -62.8890  -11.7850  -20.2980 H        35 ALA    0.0900
    576 HA        -62.6980  -10.4400  -17.8760 H        35 ALA    0.0900
    577 HB1       -62.4240  -13.4320  -18.4910 H        35 ALA    0.0900
    578 HB2       -63.9770  -12.5530  -18.2220 H        35 ALA    0.5100
    579 HB3       -62.7780  -12.7280  -16.8690 H        35 ALA   -0.5100
    580 N         -59.9110  -12.0200  -18.6750 N.am     36 THR   -0.4700
    581 CA        -58.4990  -12.1950  -18.3970 C.3      36 THR    0.3100
    582 C         -57.7020  -10.9190  -18.3960 C.2      36 THR    0.0700
    583 O         -56.9180  -10.7050  -17.4680 O.2      36 THR    0.0900
    584 CB        -57.8620  -13.2700  -19.2840 C.3      36 THR    0.1400
    585 CG2       -56.3290  -13.1750  -19.3950 C.3      36 THR    0.0900
    586 OG1       -58.1610  -14.5590  -18.7500 O.3      36 THR   -0.6600
    587 HN        -60.2300  -12.5110  -19.4810 H        36 THR    0.4300
    588 HA        -58.4010  -12.4680  -17.3580 H        36 THR   -0.2700
    589 HB        -58.2690  -13.2010  -20.3150 H        36 THR    0.0900
    590 HG1       -58.7760  -14.9630  -19.3660 H        36 THR    0.0900
    591 HG21      -55.8780  -13.0940  -18.3830 H        36 THR    0.0900
    592 HG22      -56.0480  -12.2740  -19.9810 H        36 THR    0.5100
    593 HG23      -55.9290  -14.0840  -19.8910 H        36 THR   -0.5100
    594 N         -57.9170  -10.0290  -19.3900 N.am     37 VAL   -0.4700
    595 CA        -57.3650   -8.6780  -19.3980 C.3      37 VAL    0.3100
    596 C         -57.8840   -7.8320  -18.2460 C.2      37 VAL    0.0700
    597 O         -57.1290   -7.1590  -17.5590 O.2      37 VAL    0.0900
    598 CB        -57.6160   -7.9710  -20.7320 C.3      37 VAL   -0.0900
    599 CG1       -57.0840   -6.5200  -20.7180 C.3      37 VAL    0.0900
    600 CG2       -56.9020   -8.7600  -21.8460 C.3      37 VAL   -0.2700
    601 HN        -58.4760  -10.2640  -20.1800 H        37 VAL    0.0900
    602 HA        -56.3040   -8.7550  -19.2130 H        37 VAL    0.0900
    603 HB        -58.7080   -7.9560  -20.9360 H        37 VAL    0.0900
    604 HG11      -56.0350   -6.5000  -20.3500 H        37 VAL   -0.2700
    605 HG12      -57.7080   -5.8960  -20.0410 H        37 VAL    0.0900
    606 HG13      -57.1080   -6.0980  -21.7450 H        37 VAL    0.0900
    607 HG21      -57.4160   -9.7300  -22.0160 H        37 VAL    0.0900
    608 HG22      -55.8510   -8.9620  -21.5520 H        37 VAL    0.5100
    609 HG23      -56.9200   -8.1780  -22.7930 H        37 VAL   -0.5100
    610 N         -59.2010   -7.8710  -17.9740 N.am     38 TYR   -0.4700
    611 CA        -59.8570   -7.1590  -16.8860 C.3      38 TYR    0.3100
    612 C         -59.3390   -7.6190  -15.5210 C.2      38 TYR    0.0700
    613 O         -58.9640   -6.7770  -14.7060 O.2      38 TYR    0.0900
    614 CB        -61.3970   -7.3220  -16.9680 C.3      38 TYR   -0.1800
    615 CG        -62.1560   -6.3580  -16.0790 C.ar     38 TYR    0.0900
    616 CD1       -62.3200   -5.0240  -16.4440 C.ar     38 TYR    0.0900
    617 CD2       -62.6970   -6.7760  -14.8640 C.ar     38 TYR    0.0000
    618 CE1       -62.9840   -4.1220  -15.6140 C.ar     38 TYR   -0.1150
    619 CE2       -63.3710   -5.8820  -14.0290 C.ar     38 TYR    0.1150
    620 CZ        -63.5170   -4.5560  -14.4130 C.ar     38 TYR   -0.1150
    621 OH        -64.1770   -3.6510  -13.6120 O.3      38 TYR    0.1150
    622 HN        -59.8150   -8.4180  -18.5360 H        38 TYR    0.1100
    623 HA        -59.5880   -6.1150  -16.9610 H        38 TYR   -0.5400
    624 HB1       -61.6740   -8.3500  -16.6510 H        38 TYR    0.4300
    625 HB2       -61.7310   -7.1420  -18.0120 H        38 TYR   -0.1150
    626 HD1       -61.9240   -4.6800  -17.3880 H        38 TYR    0.1150
    627 HD2       -62.5920   -7.8070  -14.5630 H        38 TYR   -0.1150
    628 HE1       -63.0830   -3.0870  -15.9080 H        38 TYR    0.1150
    629 HE2       -63.7790   -6.2210  -13.0880 H        38 TYR    0.5100
    630 HH        -64.4790   -4.1150  -12.8280 H        38 TYR   -0.5100
    631 N         -59.2830   -8.9310  -15.2510 N.am     39 ARG   -0.4700
    632 CA        -58.8120   -9.5310  -14.0220 C.3      39 ARG    0.3100
    633 C         -57.3240   -9.3600  -13.7520 C.2      39 ARG    0.0700
    634 O         -56.8900   -8.9720  -12.6680 O.2      39 ARG    0.0900
    635 CB        -59.1490  -11.0430  -14.1080 C.3      39 ARG   -0.1800
    636 CG        -58.7180  -11.9250  -12.9170 C.3      39 ARG    0.0900
    637 CD        -58.7350  -13.4250  -13.2460 C.3      39 ARG    0.0900
    638 NE        -57.5790  -13.6730  -14.1750 N.pl3    39 ARG   -0.1800
    639 CZ        -57.6580  -14.2320  -15.3760 C.cat    39 ARG    0.0900
    640 NH1       -58.7440  -14.7790  -15.8770 N.pl3    39 ARG    0.0900
    641 NH2       -56.6050  -14.1880  -16.1700 N.pl3    39 ARG    0.2000
    642 HN        -59.5840   -9.5910  -15.9340 H        39 ARG    0.0900
    643 HA        -59.3140   -9.0650  -13.1870 H        39 ARG    0.0900
    644 HB1       -58.6600  -11.4460  -15.0190 H        39 ARG   -0.7000
    645 HB2       -60.2490  -11.1380  -14.2160 H        39 ARG    0.4400
    646 HG1       -59.4080  -11.7380  -12.0670 H        39 ARG    0.6400
    647 HG2       -57.6890  -11.6380  -12.6130 H        39 ARG   -0.8000
    648 HD1       -59.6790  -13.7070  -13.7590 H        39 ARG    0.4600
    649 HD2       -58.6000  -14.0350  -12.3290 H        39 ARG    0.4600
    650 HE        -56.6730  -13.3930  -13.8610 H        39 ARG   -0.8000
    651 HH11      -58.7700  -15.0460  -16.8400 H        39 ARG    0.4600
    652 HH12      -59.5420  -14.9280  -15.2940 H        39 ARG    0.4600
    653 HH21      -55.7660  -13.7390  -15.8630 H        39 ARG    0.5100
    654 HH22      -56.6460  -14.6040  -17.0780 H        39 ARG   -0.5100
    655 N         -56.4810   -9.6630  -14.7520 N.am     40 THR   -0.4700
    656 CA        -55.0210   -9.6020  -14.6260 C.3      40 THR    0.3100
    657 C         -54.4730   -8.1720  -14.6850 C.2      40 THR    0.0700
    658 O         -54.7110   -7.4340  -15.6500 O.2      40 THR    0.0900
    659 CB        -54.3340  -10.4890  -15.6790 C.3      40 THR    0.1400
    660 CG2       -52.8500  -10.7200  -15.3850 C.3      40 THR    0.0900
    661 OG1       -55.0170  -11.7470  -15.7640 O.3      40 THR   -0.6600
    662 HN        -56.8200   -9.9500  -15.6440 H        40 THR    0.4300
    663 HA        -54.7590   -9.9330  -13.6320 H        40 THR   -0.2700
    664 HB        -54.3660   -9.9920  -16.6720 H        40 THR    0.0900
    665 HG1       -55.7910  -11.5910  -16.3090 H        40 THR    0.0900
    666 HG21      -52.7290  -11.2190  -14.4000 H        40 THR    0.0900
    667 HG22      -52.3140   -9.7470  -15.3580 H        40 THR    0.5100
    668 HG23      -52.4060  -11.3700  -16.1690 H        40 THR   -0.5100
    669 N         -53.6850   -7.7860  -13.6550 N.am     41 ARG   -0.4700
    670 CA        -53.0840   -6.4700  -13.5610 C.3      41 ARG    0.3100
    671 C         -51.8370   -6.2980  -14.4340 C.2      41 ARG    0.0700
    672 O         -51.5890   -5.2090  -14.9370 O.2      41 ARG    0.0900
    673 CB        -52.7470   -6.1320  -12.0820 C.3      41 ARG   -0.1800
    674 CG        -53.8550   -6.4360  -11.0330 C.3      41 ARG    0.0900
    675 CD        -55.3100   -6.0590  -11.3780 C.3      41 ARG    0.0900
    676 NE        -55.3310   -4.6170  -11.7840 N.pl3    41 ARG   -0.1800
    677 CZ        -55.7560   -4.1810  -12.9660 C.cat    41 ARG    0.0900
    678 NH1       -55.4550   -2.9520  -13.3430 N.pl3    41 ARG    0.0900
    679 NH2       -56.4260   -4.9330  -13.8110 N.pl3    41 ARG    0.2000
    680 HN        -53.4780   -8.4050  -12.9020 H        41 ARG    0.0900
    681 HA        -53.7850   -5.7530  -13.9610 H        41 ARG    0.0900
    682 HB1       -52.5160   -5.0480  -12.0270 H        41 ARG   -0.7000
    683 HB2       -51.8440   -6.7100  -11.7990 H        41 ARG    0.4400
    684 HG1       -53.5850   -5.8940  -10.1020 H        41 ARG    0.6400
    685 HG2       -53.8330   -7.5270  -10.8360 H        41 ARG   -0.8000
    686 HD1       -55.9670   -6.1890  -10.4920 H        41 ARG    0.4600
    687 HD2       -55.6820   -6.6740  -12.2240 H        41 ARG    0.4600
    688 HE        -55.0060   -3.9400  -11.1240 H        41 ARG   -0.8000
    689 HH11      -54.9140   -2.3620  -12.7440 H        41 ARG    0.4600
    690 HH12      -55.7680   -2.6120  -14.2310 H        41 ARG    0.4600
    691 HH21      -56.7690   -5.8270  -13.5220 H        41 ARG    0.5100
    692 HH22      -56.5930   -4.6110  -14.7430 H        41 ARG   -0.5100
    693 N         -51.0590   -7.3810  -14.7070 N.am     42 LYS   -0.4700
    694 CA        -49.9320   -7.3950  -15.6500 C.3      42 LYS    0.3100
    695 C         -50.4030   -7.0720  -17.0660 C.2      42 LYS    0.0700
    696 O         -49.6700   -6.4560  -17.8510 O.2      42 LYS    0.0900
    697 CB        -49.2780   -8.7930  -15.6230 C.3      42 LYS   -0.1800
    698 CG        -47.9390   -8.9320  -16.3630 C.3      42 LYS    0.0900
    699 CD        -47.7420  -10.3130  -17.0390 C.3      42 LYS    0.0900
    700 CE        -47.5430  -11.4810  -16.0850 C.3      42 LYS   -0.1800
    701 NZ        -48.8220  -12.1810  -15.7730 N.4      42 LYS    0.0900
    702 HN        -51.2300   -8.2530  -14.2570 H        42 LYS    0.0900
    703 HA        -49.2250   -6.6350  -15.3520 H        42 LYS   -0.1800
    704 HB1       -49.9930   -9.5130  -16.0740 H        42 LYS    0.0900
    705 HB2       -49.1100   -9.0690  -14.5610 H        42 LYS    0.0900
    706 HG1       -47.1150   -8.7740  -15.6360 H        42 LYS    0.2100
    707 HG2       -47.8850   -8.1460  -17.1450 H        42 LYS    0.0500
    708 HD1       -46.8520  -10.2490  -17.6990 H        42 LYS    0.0500
    709 HD2       -48.6380  -10.5230  -17.6600 H        42 LYS   -0.3000
    710 HE1       -47.1190  -11.1130  -15.1270 H        42 LYS    0.3300
    711 HE2       -46.8580  -12.2250  -16.5450 H        42 LYS    0.3300
    712 HZ1       -49.2390  -12.5490  -16.6520 H        42 LYS    0.3300
    713 HZ2       -49.4840  -11.5120  -15.3290 H        42 LYS    0.5100
    714 HZ3       -48.6370  -12.9690  -15.1200 H        42 LYS   -0.5100
    715 N         -51.6640   -7.4030  -17.4170 N.am     43 LEU   -0.4700
    716 CA        -52.1990   -7.1940  -18.7510 C.3      43 LEU    0.3100
    717 C         -52.9250   -5.8720  -18.8910 C.2      43 LEU    0.0700
    718 O         -53.6580   -5.6420  -19.8480 O.2      43 LEU    0.0900
    719 CB        -53.1570   -8.3440  -19.1520 C.3      43 LEU   -0.1800
    720 CG        -52.5230   -9.7420  -19.0330 C.3      43 LEU    0.0900
    721 CD1       -53.4960  -10.8220  -19.5310 C.3      43 LEU    0.0900
    722 CD2       -51.1750   -9.8340  -19.7610 C.3      43 LEU   -0.0900
    723 HN        -52.2940   -7.8150  -16.7640 H        43 LEU    0.0900
    724 HA        -51.3690   -7.1440  -19.4400 H        43 LEU   -0.2700
    725 HB1       -53.4770   -8.1880  -20.2040 H        43 LEU    0.0900
    726 HB2       -54.0510   -8.3040  -18.4940 H        43 LEU    0.0900
    727 HG        -52.2670   -9.9420  -17.9700 H        43 LEU    0.0900
    728 HD11      -53.7540  -10.6400  -20.5960 H        43 LEU   -0.2700
    729 HD12      -54.4300  -10.7960  -18.9310 H        43 LEU    0.0900
    730 HD13      -53.0240  -11.8240  -19.4470 H        43 LEU    0.0900
    731 HD21      -50.5210   -8.9870  -19.4610 H        43 LEU    0.0900
    732 HD22      -51.3340   -9.7860  -20.8590 H        43 LEU    0.5100
    733 HD23      -50.6650  -10.7850  -19.4980 H        43 LEU   -0.5100
    734 N         -52.7220   -4.9230  -17.9580 N.am     44 HSE   -0.4700
    735 CA        -53.2120   -3.5650  -18.1220 C.3      44 HSE    0.3100
    736 C         -52.2250   -2.7230  -18.9130 C.2      44 HSE    0.0700
    737 O         -51.6220   -1.7670  -18.4360 O.2      44 HSE    0.0900
    738 CB        -53.7060   -2.9600  -16.7870 C.3      44 HSE   -0.0800
    739 CG        -55.1210   -3.4330  -16.5410 C.ar     44 HSE    0.0900
    740 CD2       -55.7010   -4.5930  -16.9350 C.ar     44 HSE    0.0900
    741 ND1       -56.1010   -2.5510  -16.1080 N.ar     44 HSE   -0.7000
    742 CE1       -57.2500   -3.1830  -16.2720 C.ar     44 HSE    0.2200
    743 NE2       -57.0570   -4.4270  -16.7590 N.ar     44 HSE    0.2500
    744 HN        -52.2260   -5.1090  -17.1140 H        44 HSE    0.1300
    745 HA        -54.0230   -3.5930  -18.8360 H        44 HSE   -0.3600
    746 HB1       -53.6890   -1.8510  -16.8440 H        44 HSE    0.3200
    747 HB2       -53.0510   -3.2930  -15.9540 H        44 HSE   -0.0500
    748 HD2       -55.2500   -5.4990  -17.3180 H        44 HSE    0.0900
    749 HE1       -58.2360   -2.7760  -16.0500 H        44 HSE    0.5100
    750 HE2       -57.7580   -5.1110  -16.9600 H        44 HSE   -0.5100
    751 N         -52.0610   -3.1180  -20.1900 N.am     45 THR   -0.4700
    752 CA        -51.1820   -2.5400  -21.2100 C.3      45 THR    0.3100
    753 C         -52.0550   -2.0920  -22.3840 C.2      45 THR    0.0700
    754 O         -53.0140   -2.8150  -22.6890 O.2      45 THR    0.0900
    755 CB        -50.1430   -3.6160  -21.6270 C.3      45 THR    0.1400
    756 CG2       -49.2290   -3.1920  -22.7920 C.3      45 THR    0.0900
    757 OG1       -49.3390   -3.9270  -20.4920 O.3      45 THR   -0.6600
    758 HN        -52.5830   -3.8970  -20.5220 H        45 THR    0.4300
    759 HA        -50.6920   -1.6730  -20.7930 H        45 THR   -0.2700
    760 HB        -50.6610   -4.5360  -21.9730 H        45 THR    0.0900
    761 HG1       -49.9110   -4.4030  -19.8850 H        45 THR    0.0900
    762 HG21      -48.6550   -2.2830  -22.5160 H        45 THR    0.0900
    763 HG22      -49.8440   -2.9650  -23.6900 H        45 THR    0.5100
    764 HG23      -48.5120   -4.0080  -23.0270 H        45 THR   -0.5100
    765 N         -51.7540   -0.9600  -23.0950 N.am     46 PRO   -0.2900
    766 CA        -52.5810   -0.5720  -24.2570 C.3      46 PRO    0.0000
    767 C         -52.6760   -1.6710  -25.3250 C.2      46 PRO    0.0900
    768 O         -53.7100   -1.7760  -25.9810 O.2      46 PRO    0.0900
    769 CB        -51.8770    0.6760  -24.8010 C.3      46 PRO    0.0200
    770 CG        -51.1230    1.2180  -23.6500 C.3      46 PRO    0.0900
    771 CD        -50.6610    0.0140  -22.8820 C.3      46 PRO   -0.1800
    772 HA        -53.6040   -0.4140  -23.9530 H        46 PRO    0.0900
    773 HB1       -52.6170    1.4170  -25.1700 H        46 PRO    0.0900
    774 HB2       -51.1890    0.4100  -25.6310 H        46 PRO   -0.1800
    775 HG1       -50.2560    1.8200  -23.9950 H        46 PRO    0.0900
    776 HG2       -51.7760    1.8600  -23.0190 H        46 PRO    0.0900
    777 HD1       -49.7090   -0.3880  -23.2860 H        46 PRO    0.5100
    778 HD2       -50.5520    0.2350  -21.8000 H        46 PRO   -0.5100
    779 N         -51.6170   -2.5060  -25.4670 N.am     47 ALA   -0.4700
    780 CA        -51.5430   -3.6270  -26.4020 C.3      47 ALA    0.3100
    781 C         -52.6160   -4.6730  -26.0970 C.2      47 ALA    0.0700
    782 O         -53.3160   -5.0890  -27.0240 O.2      47 ALA    0.0900
    783 CB        -50.1660   -4.2660  -26.3490 C.3      47 ALA   -0.2700
    784 HN        -50.8020   -2.3820  -24.9080 H        47 ALA    0.0900
    785 HA        -51.7450   -3.2510  -27.3940 H        47 ALA    0.0900
    786 HB1       -50.0930   -4.9440  -25.4710 H        47 ALA    0.0900
    787 HB2       -49.3860   -3.4800  -26.2540 H        47 ALA    0.5100
    788 HB3       -49.9880   -4.8600  -27.2710 H        47 ALA   -0.5100
    789 N         -52.7670   -5.0680  -24.7960 N.am     48 ASN   -0.4700
    790 CA        -53.7750   -6.0290  -24.3360 C.3      48 ASN    0.3100
    791 C         -55.1810   -5.4270  -24.3540 C.2      48 ASN    0.0700
    792 O         -56.1520   -6.1850  -24.3890 O.2      48 ASN    0.0900
    793 CB        -53.4810   -6.5630  -22.9290 C.3      48 ASN   -0.1800
    794 CG        -52.1760   -7.3020  -22.7380 C.2      48 ASN    0.0900
    795 ND2       -52.0570   -8.5060  -23.2930 N.am     48 ASN    0.0900
    796 OD1       -51.2950   -6.8420  -22.0090 O.2      48 ASN    0.5500
    797 HN        -52.1770   -4.7050  -24.0800 H        48 ASN   -0.5500
    798 HA        -53.7920   -6.8450  -25.0420 H        48 ASN   -0.6200
    799 HB1       -54.3000   -7.2580  -22.6520 H        48 ASN    0.3200
    800 HB2       -53.4790   -5.7000  -22.2310 H        48 ASN    0.3000
    801 HD21      -51.2070   -9.0240  -23.1870 H        48 ASN    0.5100
    802 HD22      -52.8150   -8.8930  -23.8160 H        48 ASN   -0.5100
    803 N         -55.3120   -4.0780  -24.3070 N.am     49 TYR   -0.4700
    804 CA        -56.6220   -3.4270  -24.3790 C.3      49 TYR    0.3100
    805 C         -57.1850   -3.5620  -25.7950 C.2      49 TYR    0.0700
    806 O         -58.4070   -3.5680  -25.9750 O.2      49 TYR    0.0900
    807 CB        -56.5690   -1.9490  -23.9520 C.3      49 TYR   -0.1800
    808 CG        -56.2680   -1.7110  -22.4840 C.ar     49 TYR    0.0900
    809 CD1       -55.4150   -0.6850  -22.0850 C.ar     49 TYR    0.0900
    810 CD2       -56.8770   -2.4760  -21.4900 C.ar     49 TYR    0.0000
    811 CE1       -55.1380   -0.4540  -20.7420 C.ar     49 TYR   -0.1150
    812 CE2       -56.5990   -2.2590  -20.1410 C.ar     49 TYR    0.1150
    813 CZ        -55.7330   -1.2430  -19.7720 C.ar     49 TYR   -0.1150
    814 OH        -55.4650   -1.0060  -18.4470 O.3      49 TYR    0.1150
    815 HN        -54.5260   -3.4730  -24.2210 H        49 TYR    0.1100
    816 HA        -57.2940   -3.9730  -23.7310 H        49 TYR   -0.5400
    817 HB1       -57.5550   -1.4800  -24.1580 H        49 TYR    0.4300
    818 HB2       -55.7720   -1.4370  -24.5310 H        49 TYR   -0.1150
    819 HD1       -54.9600   -0.0560  -22.8360 H        49 TYR    0.1150
    820 HD2       -57.5770   -3.2490  -21.7700 H        49 TYR   -0.1150
    821 HE1       -54.4620    0.3370  -20.4570 H        49 TYR    0.1150
    822 HE2       -57.0570   -2.8830  -19.3860 H        49 TYR    0.5100
    823 HH        -55.9600   -1.6420  -17.9250 H        49 TYR   -0.5100
    824 N         -56.2900   -3.6990  -26.7980 N.am     50 LEU   -0.4700
    825 CA        -56.6790   -3.9010  -28.1910 C.3      50 LEU    0.3100
    826 C         -57.1620   -5.3340  -28.3800 C.2      50 LEU    0.0700
    827 O         -58.1330   -5.5470  -29.0990 O.2      50 LEU    0.0900
    828 CB        -55.5380   -3.5890  -29.1740 C.3      50 LEU   -0.1800
    829 CG        -54.8690   -2.2070  -29.1670 C.3      50 LEU    0.0900
    830 CD1       -53.7640   -2.1510  -30.2110 C.3      50 LEU    0.0900
    831 CD2       -55.8600   -1.0860  -29.4200 C.3      50 LEU   -0.0900
    832 HN        -55.3080   -3.6670  -26.6270 H        50 LEU    0.0900
    833 HA        -57.5220   -3.2560  -28.3910 H        50 LEU   -0.2700
    834 HB1       -55.9440   -3.7440  -30.1940 H        50 LEU    0.0900
    835 HB2       -54.7380   -4.3330  -28.9830 H        50 LEU    0.0900
    836 HG        -54.4380   -2.0090  -28.1630 H        50 LEU    0.0900
    837 HD11      -54.1840   -2.3400  -31.2220 H        50 LEU   -0.2700
    838 HD12      -52.9990   -2.9270  -29.9940 H        50 LEU    0.0900
    839 HD13      -53.2890   -1.1470  -30.2050 H        50 LEU    0.0900
    840 HD21      -56.6450   -1.0850  -28.6330 H        50 LEU    0.0900
    841 HD22      -56.3500   -1.2280  -30.4080 H        50 LEU    0.5100
    842 HD23      -55.3380   -0.1060  -29.4000 H        50 LEU   -0.5100
    843 N         -56.5030   -6.3130  -27.7180 N.am     51 ILE   -0.4700
    844 CA        -56.8820   -7.7340  -27.7440 C.3      51 ILE    0.3100
    845 C         -58.2830   -7.8730  -27.1430 C.2      51 ILE    0.0700
    846 O         -59.1320   -8.5590  -27.7110 O.2      51 ILE    0.0900
    847 CB        -55.8680   -8.6670  -26.9940 C.3      51 ILE   -0.0900
    848 CG1       -54.3600   -8.2990  -27.1590 C.3      51 ILE    0.0900
    849 CG2       -56.1630  -10.1580  -27.2050 C.3      51 ILE   -0.2700
    850 CD        -53.8060   -8.0730  -28.5370 C.3      51 ILE    0.0900
    851 HN        -55.7020   -6.1030  -27.1640 H        51 ILE    0.0900
    852 HA        -56.9480   -8.0290  -28.7800 H        51 ILE    0.0900
    853 HB        -55.9150   -8.4440  -25.9070 H        51 ILE   -0.1800
    854 HG11      -53.7730   -9.1220  -26.7040 H        51 ILE    0.0900
    855 HG12      -54.1890   -7.3670  -26.5830 H        51 ILE    0.0900
    856 HG21      -56.1080  -10.4090  -28.2860 H        51 ILE   -0.2700
    857 HG22      -57.1830  -10.3970  -26.8370 H        51 ILE    0.0900
    858 HG23      -55.4140  -10.7720  -26.6610 H        51 ILE    0.0900
    859 HD1       -53.7380   -6.9840  -28.7480 H        51 ILE    0.0900
    860 HD2       -54.4720   -8.5400  -29.2940 H        51 ILE    0.5100
    861 HD3       -52.7890   -8.5130  -28.6120 H        51 ILE   -0.5100
    862 N         -58.5150   -7.2070  -25.9900 N.am     52 ALA   -0.4700
    863 CA        -59.7950   -7.1920  -25.2890 C.3      52 ALA    0.3100
    864 C         -60.8960   -6.5220  -26.1420 C.2      52 ALA    0.0700
    865 O         -61.9870   -7.0760  -26.2350 O.2      52 ALA    0.0900
    866 CB        -59.6540   -6.4920  -23.9440 C.3      52 ALA   -0.2700
    867 HN        -57.7920   -6.6760  -25.5540 H        52 ALA    0.0900
    868 HA        -60.1120   -8.2160  -25.1490 H        52 ALA    0.0900
    869 HB1       -59.3180   -5.4430  -24.0930 H        52 ALA    0.0900
    870 HB2       -58.9020   -7.0200  -23.3190 H        52 ALA    0.5100
    871 HB3       -60.6340   -6.4790  -23.4190 H        52 ALA   -0.5100
    872 N         -60.6110   -5.3710  -26.8000 N.am     53 SER   -0.4700
    873 CA        -61.6070   -4.7000  -27.6560 C.3      53 SER    0.3100
    874 C         -61.9240   -5.5430  -28.8960 C.2      53 SER    0.0700
    875 O         -63.0810   -5.5770  -29.3220 O.2      53 SER    0.0900
    876 CB        -61.1610   -3.2980  -28.0590 C.3      53 SER    0.0500
    877 OG        -59.9090   -3.3490  -28.7150 O.3      53 SER    0.0900
    878 HN        -59.7200   -4.9280  -26.7330 H        53 SER    0.0900
    879 HA        -62.5330   -4.6480  -27.1040 H        53 SER   -0.6600
    880 HB1       -61.0670   -2.6600  -27.1550 H        53 SER    0.4300
    881 HB2       -61.9090   -2.8510  -28.7500 H        53 SER    0.5100
    882 HG1       -60.0130   -2.8430  -29.5240 H        53 SER   -0.5100
    883 N         -60.9070   -6.2700  -29.4280 N.am     54 LEU   -0.4700
    884 CA        -61.0530   -7.2060  -30.5430 C.3      54 LEU    0.3100
    885 C         -61.9730   -8.3390  -30.1190 C.2      54 LEU    0.0700
    886 O         -62.7540   -8.8270  -30.9230 O.2      54 LEU    0.0900
    887 CB        -59.6730   -7.7520  -30.9820 C.3      54 LEU   -0.1800
    888 CG        -59.6450   -8.9560  -31.9400 C.3      54 LEU    0.0900
    889 CD1       -60.1820   -8.5970  -33.3380 C.3      54 LEU    0.0900
    890 CD2       -58.2570   -9.5490  -32.0210 C.3      54 LEU   -0.0900
    891 HN        -59.9820   -6.1940  -29.0650 H        54 LEU    0.0900
    892 HA        -61.5260   -6.6820  -31.3600 H        54 LEU   -0.2700
    893 HB1       -59.1240   -8.0450  -30.0630 H        54 LEU    0.0900
    894 HB2       -59.1300   -6.9210  -31.4790 H        54 LEU    0.0900
    895 HG        -60.2670   -9.7720  -31.5130 H        54 LEU    0.0900
    896 HD11      -59.5640   -7.7910  -33.7870 H        54 LEU   -0.2700
    897 HD12      -61.2310   -8.2390  -33.2590 H        54 LEU    0.0900
    898 HD13      -60.1380   -9.4880  -34.0000 H        54 LEU    0.0900
    899 HD21      -57.8560   -9.7240  -31.0000 H        54 LEU    0.0900
    900 HD22      -57.5780   -8.8480  -32.5530 H        54 LEU    0.5100
    901 HD23      -58.2910  -10.5190  -32.5610 H        54 LEU   -0.5100
    902 N         -61.8900   -8.7310  -28.8340 N.am     55 ALA   -0.4700
    903 CA        -62.7010   -9.7800  -28.2330 C.3      55 ALA    0.3100
    904 C         -64.1160   -9.2800  -27.9140 C.2      55 ALA    0.0700
    905 O         -65.0300  -10.0980  -27.8040 O.2      55 ALA    0.0900
    906 CB        -62.0240  -10.3000  -26.9690 C.3      55 ALA   -0.2700
    907 HN        -61.2410   -8.3000  -28.2120 H        55 ALA    0.0900
    908 HA        -62.8150  -10.5740  -28.9550 H        55 ALA    0.0900
    909 HB1       -61.9000   -9.4750  -26.2340 H        55 ALA    0.0900
    910 HB2       -61.0200  -10.7070  -27.2170 H        55 ALA    0.5100
    911 HB3       -62.6470  -11.0960  -26.5070 H        55 ALA   -0.5100
    912 N         -64.3020   -7.9480  -27.7570 N.am     56 VAL   -0.4700
    913 CA        -65.6210   -7.3720  -27.4750 C.3      56 VAL    0.3100
    914 C         -66.4230   -7.4130  -28.7610 C.2      56 VAL    0.0700
    915 O         -67.5820   -7.8240  -28.7320 O.2      56 VAL    0.0900
    916 CB        -65.5680   -5.9460  -26.8560 C.3      56 VAL   -0.0900
    917 CG1       -66.9460   -5.2800  -26.8490 C.3      56 VAL    0.0900
    918 CG2       -64.9990   -5.9840  -25.4410 C.3      56 VAL   -0.2700
    919 HN        -63.5490   -7.2980  -27.8260 H        56 VAL    0.0900
    920 HA        -66.1220   -8.0420  -26.7930 H        56 VAL    0.0900
    921 HB        -64.8650   -5.3200  -27.4460 H        56 VAL    0.0900
    922 HG11      -67.7010   -5.9680  -26.4110 H        56 VAL   -0.2700
    923 HG12      -67.2520   -5.0340  -27.8880 H        56 VAL    0.0900
    924 HG13      -66.9150   -4.3530  -26.2390 H        56 VAL    0.0900
    925 HG21      -64.0480   -6.5580  -25.4270 H        56 VAL    0.0900
    926 HG22      -65.7200   -6.4780  -24.7550 H        56 VAL    0.5100
    927 HG23      -64.7950   -4.9510  -25.0870 H        56 VAL   -0.5100
    928 N         -65.7890   -7.0370  -29.8990 N.am     57 THR   -0.4700
    929 CA        -66.4420   -7.0310  -31.2050 C.3      57 THR    0.3100
    930 C         -66.8490   -8.4650  -31.5530 C.2      57 THR    0.0700
    931 O         -68.0040   -8.6790  -31.9120 O.2      57 THR    0.0900
    932 CB        -65.5970   -6.3390  -32.3250 C.3      57 THR    0.1400
    933 CG2       -64.9860   -5.0270  -31.8880 C.3      57 THR    0.0900
    934 OG1       -64.5940   -7.2040  -32.8590 O.3      57 THR   -0.6600
    935 HN        -64.8360   -6.7440  -29.8940 H        57 THR    0.4300
    936 HA        -67.3830   -6.5150  -31.0910 H        57 THR   -0.2700
    937 HB        -66.2690   -6.0310  -33.1540 H        57 THR    0.0900
    938 HG1       -64.1270   -7.5660  -32.1020 H        57 THR    0.0900
    939 HG21      -63.9180   -5.1750  -31.6160 H        57 THR    0.0900
    940 HG22      -65.5250   -4.6360  -30.9990 H        57 THR    0.5100
    941 HG23      -65.0430   -4.2890  -32.7150 H        57 THR   -0.5100
    942 N         -65.9440   -9.4460  -31.3580 N.am     58 ASP   -0.4700
    943 CA        -66.2290  -10.8540  -31.6470 C.3      58 ASP    0.3100
    944 C         -67.3240  -11.4310  -30.7110 C.2      58 ASP    0.0700
    945 O         -68.0350  -12.3550  -31.1140 O.2      58 ASP    0.0900
    946 CB        -64.9490  -11.7130  -31.5890 C.3      58 ASP   -0.2800
    947 CG        -63.9090  -11.4570  -32.6840 C.2      58 ASP    0.0900
    948 OD1       -64.3120  -11.1250  -33.8250 O.co2    58 ASP    0.0900
    949 OD2       -62.6960  -11.6660  -32.4160 O.co2    58 ASP    0.6200
    950 HN        -65.0320   -9.2540  -31.0050 H        58 ASP   -0.7600
    951 HA        -66.6670  -10.9070  -32.6330 H        58 ASP   -0.7600
    952 HB1       -65.2480  -12.7800  -31.6540 H        58 ASP    0.5100
    953 HB2       -64.4550  -11.5290  -30.6110 H        58 ASP   -0.5100
    954 N         -67.4850  -10.8680  -29.4950 N.am     59 LEU   -0.4700
    955 CA        -68.5350  -11.2640  -28.5560 C.3      59 LEU    0.3100
    956 C         -69.8670  -10.6750  -29.0100 C.2      59 LEU    0.0700
    957 O         -70.9280  -11.2820  -28.8110 O.2      59 LEU    0.0900
    958 CB        -68.2000  -10.7970  -27.1320 C.3      59 LEU   -0.1800
    959 CG        -69.2110  -11.1590  -26.0520 C.3      59 LEU    0.0900
    960 CD1       -68.9210  -12.5230  -25.4740 C.3      59 LEU    0.0900
    961 CD2       -69.2620  -10.0930  -24.9820 C.3      59 LEU   -0.0900
    962 HN        -66.8810  -10.1410  -29.1770 H        59 LEU    0.0900
    963 HA        -68.6210  -12.3400  -28.5860 H        59 LEU   -0.2700
    964 HB1       -68.1020   -9.6910  -27.1500 H        59 LEU    0.0900
    965 HB2       -67.2230  -11.2410  -26.8480 H        59 LEU    0.0900
    966 HG        -70.2310  -11.1580  -26.4920 H        59 LEU    0.0900
    967 HD11      -67.9060  -12.5380  -25.0220 H        59 LEU   -0.2700
    968 HD12      -68.9630  -13.2910  -26.2750 H        59 LEU    0.0900
    969 HD13      -69.6650  -12.7640  -24.6850 H        59 LEU    0.0900
    970 HD21      -69.5580   -9.1190  -25.4260 H        59 LEU    0.0900
    971 HD22      -68.2610   -9.9800  -24.5120 H        59 LEU    0.5100
    972 HD23      -70.0090  -10.3700  -24.2070 H        59 LEU   -0.5100
    973 N         -69.8050   -9.4780  -29.6320 N.am     60 LEU   -0.4700
    974 CA        -70.9780   -8.7980  -30.1620 C.3      60 LEU    0.3100
    975 C         -71.4770   -9.5200  -31.4100 C.2      60 LEU    0.0700
    976 O         -72.6770   -9.5100  -31.6440 O.2      60 LEU    0.0900
    977 CB        -70.7000   -7.3100  -30.4500 C.3      60 LEU   -0.1800
    978 CG        -70.5370   -6.4080  -29.2170 C.3      60 LEU    0.0900
    979 CD1       -70.0340   -5.0460  -29.6050 C.3      60 LEU    0.0900
    980 CD2       -71.8280   -6.2940  -28.4170 C.3      60 LEU   -0.0900
    981 HN        -68.9390   -9.0010  -29.7570 H        60 LEU    0.0900
    982 HA        -71.7700   -8.8920  -29.4340 H        60 LEU   -0.2700
    983 HB1       -71.5430   -6.9150  -31.0550 H        60 LEU    0.0900
    984 HB2       -69.7670   -7.2460  -31.0470 H        60 LEU    0.0900
    985 HG        -69.8150   -6.8770  -28.5150 H        60 LEU    0.0900
    986 HD11      -70.7510   -4.5600  -30.3010 H        60 LEU   -0.2700
    987 HD12      -69.0520   -5.1370  -30.1150 H        60 LEU    0.0900
    988 HD13      -69.9310   -4.4100  -28.7010 H        60 LEU    0.0900
    989 HD21      -72.1490   -7.2980  -28.0650 H        60 LEU    0.0900
    990 HD22      -72.6320   -5.8680  -29.0550 H        60 LEU    0.5100
    991 HD23      -71.6690   -5.6420  -27.5320 H        60 LEU   -0.5100
    992 N         -70.5770  -10.1850  -32.1860 N.am     61 VAL   -0.4700
    993 CA        -70.9540  -10.9770  -33.3740 C.3      61 VAL    0.3100
    994 C         -71.6930  -12.2450  -32.8960 C.2      61 VAL    0.0700
    995 O         -72.7110  -12.6370  -33.4790 O.2      61 VAL    0.0900
    996 CB        -69.7650  -11.3390  -34.3240 C.3      61 VAL   -0.0900
    997 CG1       -70.2600  -11.9900  -35.6100 C.3      61 VAL    0.0900
    998 CG2       -68.9110  -10.1230  -34.6600 C.3      61 VAL   -0.2700
    999 HN        -69.6030  -10.1670  -31.9790 H        61 VAL    0.0900
   1000 HA        -71.6820  -10.3980  -33.9190 H        61 VAL    0.0900
   1001 HB        -69.0810  -12.0410  -33.8010 H        61 VAL    0.0900
   1002 HG11      -70.9390  -11.2980  -36.1520 H        61 VAL   -0.2700
   1003 HG12      -70.8200  -12.9200  -35.3720 H        61 VAL    0.0900
   1004 HG13      -69.3990  -12.2300  -36.2680 H        61 VAL    0.0900
   1005 HG21      -68.3410   -9.7970  -33.7630 H        61 VAL    0.0900
   1006 HG22      -69.5610   -9.2840  -34.9910 H        61 VAL    0.5100
   1007 HG23      -68.1890  -10.3780  -35.4640 H        61 VAL   -0.5100
   1008 N         -71.1840  -12.8650  -31.8120 N.am     62 SER   -0.4700
   1009 CA        -71.7420  -14.0800  -31.2430 C.3      62 SER    0.3100
   1010 C         -73.0870  -13.8310  -30.5590 C.2      62 SER    0.0700
   1011 O         -73.8680  -14.7700  -30.4300 O.2      62 SER    0.0900
   1012 CB        -70.7540  -14.7020  -30.2660 C.3      62 SER    0.0500
   1013 OG        -70.6260  -13.9400  -29.0800 O.3      62 SER    0.0900
   1014 HN        -70.3820  -12.5070  -31.3430 H        62 SER    0.0900
   1015 HA        -71.9550  -14.7640  -32.0520 H        62 SER   -0.6600
   1016 HB1       -69.7550  -14.7700  -30.7470 H        62 SER    0.4300
   1017 HB2       -71.1030  -15.7200  -29.9900 H        62 SER    0.5100
   1018 HG1       -71.2860  -14.2800  -28.4730 H        62 SER   -0.5100
   1019 N         -73.3710  -12.5870  -30.1270 N.am     63 ILE   -0.4700
   1020 CA        -74.6380  -12.2700  -29.4570 C.3      63 ILE    0.3100
   1021 C         -75.6760  -11.7200  -30.4550 C.2      63 ILE    0.0700
   1022 O         -76.7670  -12.2670  -30.5480 O.2      63 ILE    0.0900
   1023 CB        -74.4170  -11.2900  -28.2560 C.3      63 ILE   -0.0900
   1024 CG1       -73.7080  -11.9900  -27.0860 C.3      63 ILE    0.0900
   1025 CG2       -75.7370  -10.6590  -27.7660 C.3      63 ILE   -0.2700
   1026 CD        -73.0160  -11.0130  -26.1060 C.3      63 ILE    0.0900
   1027 HN        -72.7350  -11.8290  -30.2420 H        63 ILE    0.0900
   1028 HA        -75.0690  -13.1950  -29.1080 H        63 ILE    0.0900
   1029 HB        -73.7280  -10.4800  -28.5750 H        63 ILE   -0.1800
   1030 HG11      -72.9400  -12.6790  -27.4980 H        63 ILE    0.0900
   1031 HG12      -74.4590  -12.5840  -26.5210 H        63 ILE    0.0900
   1032 HG21      -76.4380  -11.4530  -27.4300 H        63 ILE   -0.2700
   1033 HG22      -76.2140  -10.0900  -28.5930 H        63 ILE    0.0900
   1034 HG23      -75.5360   -9.9780  -26.9110 H        63 ILE    0.0900
   1035 HD1       -73.7800  -10.4440  -25.5330 H        63 ILE    0.0900
   1036 HD2       -72.3880  -10.2920  -26.6710 H        63 ILE    0.5100
   1037 HD3       -72.3840  -11.5800  -25.3890 H        63 ILE   -0.5100
   1038 N         -75.3340  -10.6320  -31.1730 N.am     64 LEU   -0.4700
   1039 CA        -76.1850   -9.8500  -32.0790 C.3      64 LEU    0.3100
   1040 C         -76.3740  -10.4080  -33.5010 C.2      64 LEU    0.0700
   1041 O         -77.3240   -9.9970  -34.1810 O.2      64 LEU    0.0900
   1042 CB        -75.5290   -8.4580  -32.2280 C.3      64 LEU   -0.1800
   1043 CG        -76.0430   -7.2540  -31.4280 C.3      64 LEU    0.0900
   1044 CD1       -76.3860   -7.6010  -29.9910 C.3      64 LEU    0.0900
   1045 CD2       -75.0090   -6.1480  -31.4360 C.3      64 LEU   -0.0900
   1046 HN        -74.4040  -10.2830  -31.1120 H        64 LEU    0.0900
   1047 HA        -77.1740   -9.7710  -31.6510 H        64 LEU   -0.2700
   1048 HB1       -75.6090   -8.1840  -33.2990 H        64 LEU    0.0900
   1049 HB2       -74.4600   -8.5820  -31.9630 H        64 LEU    0.0900
   1050 HG        -76.9520   -6.8570  -31.9260 H        64 LEU    0.0900
   1051 HD11      -75.4870   -7.9880  -29.4660 H        64 LEU   -0.2700
   1052 HD12      -77.1730   -8.3840  -29.9690 H        64 LEU    0.0900
   1053 HD13      -76.7440   -6.6940  -29.4590 H        64 LEU    0.0900
   1054 HD21      -74.8030   -5.8260  -32.4790 H        64 LEU    0.0900
   1055 HD22      -74.0620   -6.5140  -30.9840 H        64 LEU    0.5100
   1056 HD23      -75.3850   -5.2750  -30.8620 H        64 LEU   -0.5100
   1057 N         -75.4390  -11.2470  -33.9950 N.am     65 VAL   -0.4700
   1058 CA        -75.4770  -11.6730  -35.3910 C.3      65 VAL    0.3100
   1059 C         -75.6120  -13.2000  -35.5920 C.2      65 VAL    0.0700
   1060 O         -76.5050  -13.6200  -36.3330 O.2      65 VAL    0.0900
   1061 CB        -74.2270  -11.1140  -36.1150 C.3      65 VAL   -0.0900
   1062 CG1       -74.1020  -11.6470  -37.5310 C.3      65 VAL    0.0900
   1063 CG2       -74.2520   -9.5970  -36.1340 C.3      65 VAL   -0.2700
   1064 HN        -74.6940  -11.6070  -33.4390 H        65 VAL    0.0900
   1065 HA        -76.3820  -11.2940  -35.8420 H        65 VAL    0.0900
   1066 HB        -73.3180  -11.4000  -35.5410 H        65 VAL    0.0900
   1067 HG11      -75.0640  -11.5210  -38.0720 H        65 VAL   -0.2700
   1068 HG12      -73.8480  -12.7280  -37.5070 H        65 VAL    0.0900
   1069 HG13      -73.3120  -11.0890  -38.0760 H        65 VAL    0.0900
   1070 HG21      -74.4470   -9.2050  -35.1130 H        65 VAL    0.0900
   1071 HG22      -75.0590   -9.2400  -36.8100 H        65 VAL    0.5100
   1072 HG23      -73.2720   -9.2050  -36.4830 H        65 VAL   -0.5100
   1073 N         -74.7120  -14.0090  -34.9900 N.am     66 MET   -0.4700
   1074 CA        -74.6360  -15.4610  -35.1760 C.3      66 MET    0.3100
   1075 C         -75.8690  -16.2650  -34.7370 C.2      66 MET    0.0700
   1076 O         -76.2280  -17.1670  -35.4990 O.2      66 MET    0.0900
   1077 CB        -73.3990  -16.0540  -34.4900 C.3      66 MET   -0.1800
   1078 CG        -72.1710  -16.1370  -35.3900 C.3      66 MET    0.0900
   1079 SD        -70.7180  -16.7860  -34.5130 S.3      66 MET    0.0900
   1080 CE        -69.7660  -15.4040  -34.5000 C.3      66 MET   -0.1400
   1081 HN        -74.0300  -13.6340  -34.3680 H        66 MET    0.0900
   1082 HA        -74.6010  -15.6570  -36.2370 H        66 MET    0.0900
   1083 HB1       -73.6490  -17.0790  -34.1400 H        66 MET   -0.0900
   1084 HB2       -73.1500  -15.4240  -33.6100 H        66 MET   -0.2200
   1085 HG1       -71.9460  -15.1210  -35.7780 H        66 MET    0.0900
   1086 HG2       -72.4080  -16.7930  -36.2540 H        66 MET    0.0900
   1087 HE1       -70.0800  -14.7050  -33.6950 H        66 MET    0.0900
   1088 HE2       -69.8520  -14.8690  -35.4710 H        66 MET    0.5100
   1089 HE3       -68.7020  -15.6720  -34.3270 H        66 MET   -0.5100
   1090 N         -76.5230  -16.0670  -33.5560 N.am     67 PRO   -0.2900
   1091 CA        -77.6260  -16.9750  -33.1980 C.3      67 PRO    0.0000
   1092 C         -78.8020  -16.8640  -34.1520 C.2      67 PRO    0.0900
   1093 O         -79.3490  -17.8800  -34.5780 O.2      67 PRO    0.0900
   1094 CB        -78.0000  -16.5630  -31.7740 C.3      67 PRO    0.0200
   1095 CG        -77.4810  -15.2280  -31.5950 C.3      67 PRO    0.0900
   1096 CD        -76.2760  -15.0910  -32.4760 C.3      67 PRO   -0.1800
   1097 HA        -77.3110  -18.0010  -33.2990 H        67 PRO    0.0900
   1098 HB1       -77.5450  -17.2590  -31.0360 H        67 PRO    0.0900
   1099 HB2       -79.1030  -16.5720  -31.6430 H        67 PRO   -0.1800
   1100 HG1       -78.2490  -14.4780  -31.8790 H        67 PRO    0.0900
   1101 HG2       -77.1980  -15.0680  -30.5320 H        67 PRO    0.0900
   1102 HD1       -76.1950  -14.0680  -32.8990 H        67 PRO    0.5100
   1103 HD2       -75.3420  -15.3520  -31.9340 H        67 PRO   -0.5100
   1104 N         -79.1360  -15.6330  -34.5420 N.am     68 ILE   -0.4700
   1105 CA        -80.2310  -15.2560  -35.4370 C.3      68 ILE    0.3100
   1106 C         -79.8720  -15.6820  -36.8870 C.2      68 ILE    0.0700
   1107 O         -80.7600  -15.8960  -37.6990 O.2      68 ILE    0.0900
   1108 CB        -80.5430  -13.7290  -35.2190 C.3      68 ILE   -0.0900
   1109 CG1       -81.1030  -12.9990  -36.4340 C.3      68 ILE    0.0900
   1110 CG2       -79.3760  -12.9540  -34.5370 C.3      68 ILE   -0.2700
   1111 CD        -81.7760  -11.7170  -36.0340 C.3      68 ILE    0.0900
   1112 HN        -78.6090  -14.8560  -34.2130 H        68 ILE    0.0900
   1113 HA        -81.0940  -15.8620  -35.2030 H        68 ILE    0.0900
   1114 HB        -81.4480  -13.6380  -34.5830 H        68 ILE   -0.1800
   1115 HG11      -81.8390  -13.6540  -36.9460 H        68 ILE    0.0900
   1116 HG12      -80.2730  -12.7720  -37.1380 H        68 ILE    0.0900
   1117 HG21      -78.4590  -13.0150  -35.1620 H        68 ILE   -0.2700
   1118 HG22      -79.1570  -13.3980  -33.5420 H        68 ILE    0.0900
   1119 HG23      -79.6510  -11.8840  -34.4170 H        68 ILE    0.0900
   1120 HD1       -81.0430  -10.8820  -36.0420 H        68 ILE    0.0900
   1121 HD2       -82.1920  -11.8130  -35.0080 H        68 ILE    0.5100
   1122 HD3       -82.5930  -11.4800  -36.7490 H        68 ILE   -0.5100
   1123 N         -78.5810  -15.9130  -37.1590 N.am     69 SER   -0.4700
   1124 CA        -78.0670  -16.3510  -38.4480 C.3      69 SER    0.3100
   1125 C         -78.1570  -17.8660  -38.6100 C.2      69 SER    0.0700
   1126 O         -78.1540  -18.3420  -39.7360 O.2      69 SER    0.0900
   1127 CB        -76.6220  -15.8970  -38.6240 C.3      69 SER    0.0500
   1128 OG        -76.0410  -16.4540  -39.7900 O.3      69 SER    0.0900
   1129 HN        -77.8860  -15.7900  -36.4560 H        69 SER    0.0900
   1130 HA        -78.6910  -15.9260  -39.2200 H        69 SER   -0.6600
   1131 HB1       -76.0240  -16.2180  -37.7450 H        69 SER    0.4300
   1132 HB2       -76.5900  -14.7890  -38.7100 H        69 SER    0.5100
   1133 HG1       -76.5780  -17.2180  -40.0130 H        69 SER   -0.5100
   1134 N         -78.1930  -18.6280  -37.5070 N.am     70 THR   -0.4700
   1135 CA        -78.3150  -20.0960  -37.5800 C.3      70 THR    0.3100
   1136 C         -79.7220  -20.4400  -38.0750 C.2      70 THR    0.0700
   1137 O         -79.9050  -21.3300  -38.9100 O.2      70 THR    0.0900
   1138 CB        -78.0400  -20.7820  -36.2200 C.3      70 THR    0.1400
   1139 CG2       -76.7660  -20.2930  -35.5330 C.3      70 THR    0.0900
   1140 OG1       -79.1710  -20.5860  -35.3750 O.3      70 THR   -0.6600
   1141 HN        -78.1390  -18.2370  -36.5910 H        70 THR    0.4300
   1142 HA        -77.6090  -20.4450  -38.3170 H        70 THR   -0.2700
   1143 HB        -77.8760  -21.8710  -36.3680 H        70 THR    0.0900
   1144 HG1       -79.0860  -19.6970  -35.0210 H        70 THR    0.0900
   1145 HG21      -76.9010  -19.2500  -35.1750 H        70 THR    0.0900
   1146 HG22      -75.9170  -20.3160  -36.2480 H        70 THR    0.5100
   1147 HG23      -76.5360  -20.9400  -34.6590 H        70 THR   -0.5100
   1148 N         -80.7130  -19.6910  -37.5430 N.am     71 MET   -0.4700
   1149 CA        -82.1360  -19.7820  -37.8500 C.3      71 MET    0.3100
   1150 C         -82.3550  -19.5660  -39.3470 C.2      71 MET    0.0700
   1151 O         -83.0160  -20.3710  -39.9890 O.2      71 MET    0.0900
   1152 CB        -82.9420  -18.7390  -37.0200 C.3      71 MET   -0.1800
   1153 CG        -82.5640  -18.6720  -35.5180 C.3      71 MET    0.0900
   1154 SD        -83.7190  -17.7340  -34.4360 S.3      71 MET    0.0900
   1155 CE        -82.7370  -17.6470  -32.8910 C.3      71 MET   -0.1400
   1156 HN        -80.4940  -18.9930  -36.8680 H        71 MET    0.0900
   1157 HA        -82.4660  -20.7830  -37.6150 H        71 MET    0.0900
   1158 HB1       -84.0210  -18.9920  -37.0970 H        71 MET   -0.0900
   1159 HB2       -82.7750  -17.7350  -37.4660 H        71 MET   -0.2200
   1160 HG1       -81.5590  -18.2070  -35.4460 H        71 MET    0.0900
   1161 HG2       -82.4970  -19.7130  -35.1420 H        71 MET    0.0900
   1162 HE1       -81.7720  -17.1220  -33.0540 H        71 MET    0.0900
   1163 HE2       -82.5120  -18.6710  -32.5210 H        71 MET    0.5100
   1164 HE3       -83.3000  -17.0950  -32.1090 H        71 MET   -0.5100
   1165 N         -81.7280  -18.5200  -39.9120 N.am     72 TYR   -0.4700
   1166 CA        -81.8440  -18.1290  -41.3160 C.3      72 TYR    0.3100
   1167 C         -81.0760  -19.0730  -42.2630 C.2      72 TYR    0.0700
   1168 O         -81.6110  -19.4200  -43.3110 O.2      72 TYR    0.0900
   1169 CB        -81.3860  -16.6640  -41.4900 C.3      72 TYR   -0.1800
   1170 CG        -81.7110  -16.0250  -42.8300 C.ar     72 TYR    0.0900
   1171 CD1       -83.0110  -16.0290  -43.3320 C.ar     72 TYR    0.0900
   1172 CD2       -80.7340  -15.3410  -43.5540 C.ar     72 TYR    0.0000
   1173 CE1       -83.3170  -15.4200  -44.5480 C.ar     72 TYR   -0.1150
   1174 CE2       -81.0310  -14.7250  -44.7690 C.ar     72 TYR    0.1150
   1175 CZ        -82.3260  -14.7590  -45.2580 C.ar     72 TYR   -0.1150
   1176 OH        -82.6240  -14.1500  -46.4550 O.3      72 TYR    0.1150
   1177 HN        -81.1260  -17.9380  -39.3700 H        72 TYR    0.1100
   1178 HA        -82.8760  -18.2420  -41.6150 H        72 TYR   -0.5400
   1179 HB1       -80.2820  -16.6190  -41.3750 H        72 TYR    0.4300
   1180 HB2       -81.8780  -16.0420  -40.7130 H        72 TYR   -0.1150
   1181 HD1       -83.7960  -16.5120  -42.7690 H        72 TYR    0.1150
   1182 HD2       -79.7270  -15.2880  -43.1670 H        72 TYR   -0.1150
   1183 HE1       -84.3240  -15.4630  -44.9370 H        72 TYR    0.1150
   1184 HE2       -80.2550  -14.2220  -45.3260 H        72 TYR    0.5100
   1185 HH        -83.2270  -14.7210  -46.9370 H        72 TYR   -0.5100
   1186 N         -79.8440  -19.4880  -41.9020 N.am     73 THR   -0.4700
   1187 CA        -78.9950  -20.3840  -42.6980 C.3      73 THR    0.3100
   1188 C         -79.6290  -21.7750  -42.8650 C.2      73 THR    0.0700
   1189 O         -79.5370  -22.3570  -43.9460 O.2      73 THR    0.0900
   1190 CB        -77.5950  -20.4880  -42.0490 C.3      73 THR    0.1400
   1191 CG2       -76.6450  -21.4330  -42.7880 C.3      73 THR    0.0900
   1192 OG1       -77.0160  -19.1870  -42.0150 O.3      73 THR   -0.6600
   1193 HN        -79.4410  -19.1920  -41.0410 H        73 THR    0.4300
   1194 HA        -78.9200  -19.9810  -43.6970 H        73 THR   -0.2700
   1195 HB        -77.6820  -20.8780  -41.0130 H        73 THR    0.0900
   1196 HG1       -76.9620  -18.8980  -42.9290 H        73 THR    0.0900
   1197 HG21      -76.4930  -21.0830  -43.8320 H        73 THR    0.0900
   1198 HG22      -77.0760  -22.4570  -42.8160 H        73 THR    0.5100
   1199 HG23      -75.6590  -21.4560  -42.2750 H        73 THR   -0.5100
   1200 N         -80.2500  -22.3130  -41.7950 N.am     74 VAL   -0.4700
   1201 CA        -80.8220  -23.6620  -41.8040 C.3      74 VAL    0.3100
   1202 C         -82.2070  -23.6710  -42.4730 C.2      74 VAL    0.0700
   1203 O         -82.4760  -24.5660  -43.2760 O.2      74 VAL    0.0900
   1204 CB        -80.8380  -24.3080  -40.3890 C.3      74 VAL   -0.0900
   1205 CG1       -81.5000  -25.6860  -40.4060 C.3      74 VAL    0.0900
   1206 CG2       -79.4170  -24.4230  -39.8360 C.3      74 VAL   -0.2700
   1207 HN        -80.3490  -21.8090  -40.9400 H        74 VAL    0.0900
   1208 HA        -80.2290  -24.2630  -42.4760 H        74 VAL    0.0900
   1209 HB        -81.3950  -23.6450  -39.6940 H        74 VAL    0.0900
   1210 HG11      -80.9490  -26.3670  -41.0900 H        74 VAL   -0.2700
   1211 HG12      -82.5480  -25.5970  -40.7640 H        74 VAL    0.0900
   1212 HG13      -81.4890  -26.1230  -39.3850 H        74 VAL    0.0900
   1213 HG21      -78.9530  -23.4160  -39.7610 H        74 VAL    0.0900
   1214 HG22      -78.7960  -25.0490  -40.5120 H        74 VAL    0.5100
   1215 HG23      -79.4410  -24.8790  -38.8230 H        74 VAL   -0.5100
   1216 N         -83.0660  -22.6900  -42.1740 N.am     75 THR   -0.4700
   1217 CA        -84.4140  -22.6700  -42.7430 C.3      75 THR    0.3100
   1218 C         -84.4010  -22.0740  -44.1420 C.2      75 THR    0.0700
   1219 O         -85.0820  -22.6000  -45.0260 O.2      75 THR    0.0900
   1220 CB        -85.4070  -21.9500  -41.8170 C.3      75 THR    0.1400
   1221 CG2       -85.4390  -22.5590  -40.4290 C.3      75 THR    0.0900
   1222 OG1       -85.0730  -20.5700  -41.7100 O.3      75 THR   -0.6600
   1223 HN        -82.8320  -21.9390  -41.5620 H        75 THR    0.4300
   1224 HA        -84.7230  -23.6920  -42.8960 H        75 THR   -0.2700
   1225 HB        -86.4350  -22.0390  -42.2270 H        75 THR    0.0900
   1226 HG1       -84.3540  -20.5190  -41.0750 H        75 THR    0.0900
   1227 HG21      -84.4320  -22.4970  -39.9620 H        75 THR    0.0900
   1228 HG22      -85.7340  -23.6280  -40.4920 H        75 THR    0.5100
   1229 HG23      -86.1610  -22.0080  -39.7900 H        75 THR   -0.5100
   1230 N         -83.6210  -21.0100  -44.3330 N.am     76 GLY   -0.4700
   1231 CA        -83.5150  -20.2830  -45.5920 C.3      76 GLY    0.3100
   1232 C         -84.5550  -19.1950  -45.7300 C.2      76 GLY   -0.0200
   1233 O         -84.6630  -18.5830  -46.7900 O.2      76 GLY    0.0900
   1234 HN        -83.0580  -20.6510  -43.5940 H        76 GLY    0.0900
   1235 HA1       -83.6410  -20.9940  -46.3960 H        76 GLY    0.5100
   1236 HA2       -82.5320  -19.8400  -45.6360 H        76 GLY   -0.5100
   1237 N         -85.3190  -18.9030  -44.6600 N.am     77 ARG   -0.4700
   1238 CA        -86.3910  -17.9390  -44.7370 C.3      77 ARG    0.3100
   1239 C         -86.3680  -17.0620  -43.5040 C.2      77 ARG    0.0700
   1240 O         -86.2380  -17.5150  -42.3700 O.2      77 ARG    0.0900
   1241 CB        -87.7630  -18.6500  -44.8220 C.3      77 ARG   -0.1800
   1242 CG        -88.9300  -17.7110  -45.1920 C.3      77 ARG    0.0900
   1243 CD        -90.2960  -18.3440  -44.9190 C.3      77 ARG    0.0900
   1244 NE        -91.3790  -17.4600  -45.4640 N.pl3    77 ARG   -0.1800
   1245 CZ        -91.8520  -16.3730  -44.8640 C.cat    77 ARG    0.0900
   1246 NH1       -91.2570  -15.7860  -43.8480 N.pl3    77 ARG    0.0900
   1247 NH2       -92.9700  -15.8320  -45.3160 N.pl3    77 ARG    0.2000
   1248 HN        -85.1800  -19.3360  -43.7730 H        77 ARG    0.0900
   1249 HA        -86.2310  -17.3310  -45.6150 H        77 ARG    0.0900
   1250 HB1       -87.9830  -19.1120  -43.8360 H        77 ARG   -0.7000
   1251 HB2       -87.7000  -19.4510  -45.5880 H        77 ARG    0.4400
   1252 HG1       -88.8600  -17.4600  -46.2720 H        77 ARG    0.6400
   1253 HG2       -88.8410  -16.7770  -44.5990 H        77 ARG   -0.8000
   1254 HD1       -90.4550  -18.4570  -43.8240 H        77 ARG    0.4600
   1255 HD2       -90.3690  -19.3340  -45.4180 H        77 ARG    0.4600
   1256 HE        -91.7740  -17.7070  -46.3470 H        77 ARG   -0.8000
   1257 HH11      -90.3320  -16.0610  -43.5840 H        77 ARG    0.4600
   1258 HH12      -91.7280  -15.0640  -43.3410 H        77 ARG    0.4600
   1259 HH21      -93.4430  -16.2400  -46.0960 H        77 ARG    0.5100
   1260 HH22      -93.3420  -15.0140  -44.8770 H        77 ARG   -0.5100
   1261 N         -86.4960  -15.7440  -43.7030 N.am     78 TRP   -0.4700
   1262 CA        -86.5040  -14.7290  -42.6590 C.3      78 TRP    0.3100
   1263 C         -87.8900  -14.6840  -42.0440 C.2      78 TRP    0.0700
   1264 O         -88.8920  -14.6010  -42.7690 O.2      78 TRP    0.0900
   1265 CB        -86.1080  -13.3630  -43.2300 C.3      78 TRP   -0.1800
   1266 CG        -85.9400  -12.3460  -42.1540 C.ar     78 TRP    0.0900
   1267 CD1       -86.8600  -11.4300  -41.7430 C.ar     78 TRP    0.0900
   1268 CD2       -84.8280  -12.2330  -41.2610 C.ar     78 TRP   -0.0300
   1269 CE2       -85.1160  -11.1770  -40.3680 C.ar     78 TRP   -0.1500
   1270 CE3       -83.5840  -12.8800  -41.1690 C.ar     78 TRP    0.2200
   1271 NE1       -86.3700  -10.7170  -40.6750 N.ar     78 TRP   -0.5100
   1272 CZ2       -84.2180  -10.7680  -39.3800 C.ar     78 TRP    0.3700
   1273 CZ3       -82.6880  -12.4590  -40.2030 C.ar     78 TRP    0.2400
   1274 CH2       -83.0010  -11.4080  -39.3320 C.ar     78 TRP    0.1100
   1275 HN        -86.5980  -15.3820  -44.6250 H        78 TRP   -0.2500
   1276 HA        -85.8050  -15.0330  -41.8940 H        78 TRP    0.1700
   1277 HB1       -86.8990  -13.0170  -43.9290 H        78 TRP   -0.2000
   1278 HB2       -85.1500  -13.4610  -43.7820 H        78 TRP    0.1400
   1279 HD1       -87.8320  -11.2840  -42.1910 H        78 TRP   -0.2700
   1280 HE1       -86.8400   -9.9990  -40.2110 H        78 TRP    0.1600
   1281 HE3       -83.3170  -13.6910  -41.8310 H        78 TRP   -0.1400
   1282 HZ2       -84.4520   -9.9860  -38.6730 H        78 TRP    0.1400
   1283 HZ3       -81.7290  -12.9490  -40.1210 H        78 TRP    0.5100
   1284 HH2       -82.2690  -11.0910  -38.6050 H        78 TRP   -0.5100
   1285 N         -87.9640  -14.7610  -40.7160 N.am     79 THR   -0.4700
   1286 CA        -89.2580  -14.8100  -40.0390 C.3      79 THR    0.3100
   1287 C         -89.3290  -13.8550  -38.8310 C.2      79 THR    0.0700
   1288 O         -90.1690  -14.0600  -37.9480 O.2      79 THR    0.0900
   1289 CB        -89.5470  -16.2650  -39.6010 C.3      79 THR    0.1400
   1290 CG2       -89.6750  -17.2370  -40.7840 C.3      79 THR    0.0900
   1291 OG1       -88.5280  -16.7100  -38.7020 O.3      79 THR   -0.6600
   1292 HN        -87.1540  -14.7890  -40.1340 H        79 THR    0.4300
   1293 HA        -90.0150  -14.4600  -40.7260 H        79 THR   -0.2700
   1294 HB        -90.5300  -16.3150  -39.0850 H        79 THR    0.0900
   1295 HG1       -88.7530  -16.3420  -37.8450 H        79 THR    0.0900
   1296 HG21      -88.7320  -17.2500  -41.3710 H        79 THR    0.0900
   1297 HG22      -90.5040  -16.9140  -41.4510 H        79 THR    0.5100
   1298 HG23      -89.8750  -18.2630  -40.4110 H        79 THR   -0.5100
   1299 N         -88.4980  -12.7900  -38.8020 N.am     80 LEU   -0.4700
   1300 CA        -88.4700  -11.8680  -37.6530 C.3      80 LEU    0.3100
   1301 C         -88.8370  -10.3910  -37.9980 C.2      80 LEU    0.0700
   1302 O         -88.6190   -9.4910  -37.1760 O.2      80 LEU    0.0900
   1303 CB        -87.0910  -11.9250  -36.9730 C.3      80 LEU   -0.1800
   1304 CG        -86.5670  -13.3120  -36.6370 C.3      80 LEU    0.0900
   1305 CD1       -85.0650  -13.4070  -36.8980 C.3      80 LEU    0.0900
   1306 CD2       -86.9400  -13.7100  -35.2230 C.3      80 LEU   -0.0900
   1307 HN        -87.8720  -12.5820  -39.5480 H        80 LEU    0.0900
   1308 HA        -89.2450  -12.1650  -36.9620 H        80 LEU   -0.2700
   1309 HB1       -87.1510  -11.3460  -36.0280 H        80 LEU    0.0900
   1310 HB2       -86.3560  -11.4380  -37.6490 H        80 LEU    0.0900
   1311 HG        -87.0950  -14.0640  -37.2600 H        80 LEU    0.0900
   1312 HD11      -84.5210  -12.6670  -36.2730 H        80 LEU   -0.2700
   1313 HD12      -84.8520  -13.1930  -37.9660 H        80 LEU    0.0900
   1314 HD13      -84.7000  -14.4250  -36.6390 H        80 LEU    0.0900
   1315 HD21      -88.0440  -13.7160  -35.1080 H        80 LEU    0.0900
   1316 HD22      -86.5110  -12.9830  -34.5010 H        80 LEU    0.5100
   1317 HD23      -86.5540  -14.7280  -35.0030 H        80 LEU   -0.5100
   1318 N         -89.4300  -10.1570  -39.1730 N.am     81 GLY   -0.4700
   1319 CA        -89.8710   -8.8260  -39.5720 C.3      81 GLY    0.3100
   1320 C         -88.7860   -7.9110  -40.0920 C.2      81 GLY   -0.0200
   1321 O         -87.5980   -8.2300  -40.0130 O.2      81 GLY    0.0900
   1322 HN        -89.5960  -10.8870  -39.8330 H        81 GLY    0.0900
   1323 HA1       -90.3180   -8.3650  -38.7040 H        81 GLY    0.5100
   1324 HA2       -90.6100   -8.9540  -40.3490 H        81 GLY   -0.5100
   1325 N         -89.2030   -6.7550  -40.6340 N.am     82 GLN   -0.4700
   1326 CA        -88.3040   -5.7860  -41.2450 C.3      82 GLN    0.3100
   1327 C         -87.4320   -5.0290  -40.2130 C.2      82 GLN    0.0700
   1328 O         -86.2390   -4.8500  -40.4710 O.2      82 GLN    0.0900
   1329 CB        -89.0850   -4.8000  -42.1350 C.3      82 GLN   -0.1800
   1330 CG        -88.2130   -3.9880  -43.1070 C.3      82 GLN    0.0900
   1331 CD        -87.5670   -4.8110  -44.2090 C.2      82 GLN    0.0900
   1332 NE2       -88.2710   -4.9710  -45.3260 N.am     82 GLN   -0.1800
   1333 OE1       -86.4240   -5.2710  -44.0920 O.2      82 GLN    0.0900
   1334 HN        -90.1680   -6.5040  -40.6410 H        82 GLN    0.0900
   1335 HA        -87.5790   -6.3280  -41.8340 H        82 GLN    0.5500
   1336 HB1       -89.6270   -4.0910  -41.4760 H        82 GLN   -0.5500
   1337 HB2       -89.8240   -5.3780  -42.7290 H        82 GLN   -0.6200
   1338 HG1       -87.4050   -3.4930  -42.5280 H        82 GLN    0.3200
   1339 HG2       -88.8480   -3.2110  -43.5850 H        82 GLN    0.3000
   1340 HE21      -87.8930   -5.5040  -46.0830 H        82 GLN    0.5100
   1341 HE22      -89.1780   -4.5590  -45.4090 H        82 GLN   -0.5100
   1342 N         -88.0000   -4.6050  -39.0600 N.am     83 VAL   -0.4700
   1343 CA        -87.2590   -3.8510  -38.0290 C.3      83 VAL    0.3100
   1344 C         -86.0270   -4.6580  -37.5120 C.2      83 VAL    0.0700
   1345 O         -84.9340   -4.0930  -37.4190 O.2      83 VAL    0.0900
   1346 CB        -88.1830   -3.4000  -36.8630 C.3      83 VAL   -0.0900
   1347 CG1       -87.4430   -2.4980  -35.8780 C.3      83 VAL    0.0900
   1348 CG2       -89.4200   -2.6860  -37.3930 C.3      83 VAL   -0.2700
   1349 HN        -88.9590   -4.7850  -38.8540 H        83 VAL    0.0900
   1350 HA        -86.8190   -2.9890  -38.5060 H        83 VAL    0.0900
   1351 HB        -88.5560   -4.2970  -36.3250 H        83 VAL    0.0900
   1352 HG11      -87.0730   -1.5880  -36.3960 H        83 VAL   -0.2700
   1353 HG12      -86.5730   -3.0410  -35.4490 H        83 VAL    0.0900
   1354 HG13      -88.1290   -2.1870  -35.0620 H        83 VAL    0.0900
   1355 HG21      -89.9990   -3.3650  -38.0560 H        83 VAL    0.0900
   1356 HG22      -89.1180   -1.7910  -37.9790 H        83 VAL    0.5100
   1357 HG23      -90.0710   -2.3780  -36.5470 H        83 VAL   -0.5100
   1358 N         -86.2050   -5.9710  -37.2190 N.am     84 VAL   -0.4700
   1359 CA        -85.1390   -6.8570  -36.7390 C.3      84 VAL    0.3100
   1360 C         -84.1710   -7.1680  -37.9010 C.2      84 VAL    0.0700
   1361 O         -82.9650   -7.2610  -37.6600 O.2      84 VAL    0.0900
   1362 CB        -85.7000   -8.1330  -36.0330 C.3      84 VAL   -0.0900
   1363 CG1       -84.6410   -9.2200  -35.8640 C.3      84 VAL    0.0900
   1364 CG2       -86.3070   -7.7860  -34.6750 C.3      84 VAL   -0.2700
   1365 HN        -87.0980   -6.4030  -37.3200 H        84 VAL    0.0900
   1366 HA        -84.5320   -6.2920  -36.0470 H        84 VAL    0.0900
   1367 HB        -86.5370   -8.5390  -36.6400 H        84 VAL    0.0900
   1368 HG11      -83.7980   -8.8400  -35.2480 H        84 VAL   -0.2700
   1369 HG12      -84.2460   -9.5220  -36.8580 H        84 VAL    0.0900
   1370 HG13      -85.0830  -10.1020  -35.3530 H        84 VAL    0.0900
   1371 HG21      -87.1410   -7.0620  -34.8040 H        84 VAL    0.0900
   1372 HG22      -85.5350   -7.3250  -34.0220 H        84 VAL    0.5100
   1373 HG23      -86.7060   -8.7040  -34.1930 H        84 VAL   -0.5100
   1374 N         -84.6780   -7.2500  -39.1570 N.am     85 CYS   -0.4700
   1375 CA        -83.8640   -7.4920  -40.3620 C.3      85 CYS    0.3100
   1376 C         -82.8420   -6.3630  -40.5630 C.2      85 CYS    0.0700
   1377 O         -81.6560   -6.6430  -40.7510 O.2      85 CYS    0.0900
   1378 CB        -84.7530   -7.6720  -41.5980 C.3      85 CYS   -0.1000
   1379 SG        -83.8600   -7.7360  -43.1840 S.3      85 CYS    0.0900
   1380 HN        -85.6560   -7.1500  -39.3220 H        85 CYS    0.0900
   1381 HA        -83.2740   -8.3800  -40.1930 H        85 CYS   -0.0800
   1382 HB1       -85.4720   -6.8270  -41.6290 H        85 CYS    0.5100
   1383 HB2       -85.3230   -8.6160  -41.4740 H        85 CYS   -0.5100
   1384 N         -83.2990   -5.0980  -40.4860 N.am     86 ASP   -0.4700
   1385 CA        -82.4780   -3.9030  -40.6690 C.3      86 ASP    0.3100
   1386 C         -81.4300   -3.7500  -39.5600 C.2      86 ASP    0.0700
   1387 O         -80.2840   -3.4110  -39.8590 O.2      86 ASP    0.0900
   1388 CB        -83.3630   -2.6440  -40.7490 C.3      86 ASP   -0.2800
   1389 CG        -84.3550   -2.6460  -41.9030 C.2      86 ASP    0.0900
   1390 OD1       -83.9620   -3.0250  -43.0310 O.co2    86 ASP    0.0900
   1391 OD2       -85.5180   -2.2420  -41.6820 O.co2    86 ASP    0.6200
   1392 HN        -84.2590   -4.9180  -40.2920 H        86 ASP   -0.7600
   1393 HA        -81.9120   -4.0210  -41.5800 H        86 ASP   -0.7600
   1394 HB1       -82.7040   -1.7570  -40.8640 H        86 ASP    0.5100
   1395 HB2       -83.9360   -2.5540  -39.8030 H        86 ASP   -0.5100
   1396 N         -81.8060   -4.0250  -38.2980 N.am     87 PHE   -0.4700
   1397 CA        -80.8830   -3.9280  -37.1630 C.3      87 PHE    0.3100
   1398 C         -79.8320   -5.0320  -37.2420 C.2      87 PHE    0.0700
   1399 O         -78.6590   -4.7490  -36.9960 O.2      87 PHE    0.0900
   1400 CB        -81.6240   -3.9700  -35.8040 C.3      87 PHE   -0.1800
   1401 CG        -82.4620   -2.7640  -35.4060 C.ar     87 PHE    0.0900
   1402 CD1       -82.6610   -1.6990  -36.2870 C.ar     87 PHE    0.0900
   1403 CD2       -83.0670   -2.7010  -34.1520 C.ar     87 PHE    0.0000
   1404 CE1       -83.4530   -0.6000  -35.9230 C.ar     87 PHE   -0.1150
   1405 CE2       -83.8510   -1.5980  -33.7850 C.ar     87 PHE    0.1150
   1406 CZ        -84.0420   -0.5580  -34.6740 C.ar     87 PHE   -0.1150
   1407 HN        -82.7350   -4.3100  -38.0770 H        87 PHE    0.1150
   1408 HA        -80.3430   -2.9970  -37.2590 H        87 PHE   -0.1150
   1409 HB1       -80.8670   -4.0970  -35.0020 H        87 PHE    0.1150
   1410 HB2       -82.3180   -4.8370  -35.8160 H        87 PHE   -0.1150
   1411 HD1       -82.1980   -1.7210  -37.2630 H        87 PHE    0.1150
   1412 HD2       -82.9300   -3.5120  -33.4530 H        87 PHE   -0.1150
   1413 HE1       -83.6020    0.2130  -36.6190 H        87 PHE    0.1150
   1414 HE2       -84.3080   -1.5620  -32.8070 H        87 PHE    0.5100
   1415 HZ        -84.6520    0.2890  -34.3920 H        87 PHE   -0.5100
   1416 N         -80.2400   -6.2680  -37.6360 N.am     88 TRP   -0.4700
   1417 CA        -79.3470   -7.4270  -37.7740 C.3      88 TRP    0.3100
   1418 C         -78.3460   -7.2560  -38.9350 C.2      88 TRP    0.0700
   1419 O         -77.1730   -7.5850  -38.7650 O.2      88 TRP    0.0900
   1420 CB        -80.1500   -8.7310  -37.9480 C.3      88 TRP   -0.1800
   1421 CG        -79.3210   -9.9640  -38.1880 C.ar     88 TRP    0.0900
   1422 CD1       -78.5820  -10.6500  -37.2700 C.ar     88 TRP    0.0900
   1423 CD2       -79.2170  -10.7010  -39.4200 C.ar     88 TRP   -0.0300
   1424 CE2       -78.3700  -11.8080  -39.1750 C.ar     88 TRP   -0.1500
   1425 CE3       -79.7530  -10.5290  -40.7110 C.ar     88 TRP    0.2200
   1426 NE1       -78.0200  -11.7660  -37.8490 N.ar     88 TRP   -0.5100
   1427 CZ2       -78.0500  -12.7400  -40.1700 C.ar     88 TRP    0.3700
   1428 CZ3       -79.4330  -11.4530  -41.6950 C.ar     88 TRP    0.2400
   1429 CH2       -78.5930  -12.5420  -41.4230 C.ar     88 TRP    0.1100
   1430 HN        -81.1950   -6.4460  -37.8540 H        88 TRP   -0.2500
   1431 HA        -78.7350   -7.4820  -36.8860 H        88 TRP    0.1700
   1432 HB1       -80.8340   -8.6050  -38.8140 H        88 TRP   -0.2000
   1433 HB2       -80.7500   -8.8970  -37.0280 H        88 TRP    0.1400
   1434 HD1       -78.4550  -10.3600  -36.2370 H        88 TRP   -0.2700
   1435 HE1       -77.4610  -12.4210  -37.3910 H        88 TRP    0.1600
   1436 HE3       -80.4010   -9.6990  -40.9490 H        88 TRP   -0.1400
   1437 HZ2       -77.4050  -13.5860  -39.9830 H        88 TRP    0.1400
   1438 HZ3       -79.8380  -11.3320  -42.6890 H        88 TRP    0.5100
   1439 HH2       -78.3660  -13.2430  -42.2130 H        88 TRP   -0.5100
   1440 N         -78.7990   -6.7640  -40.1040 N.am     89 LEU   -0.4700
   1441 CA        -77.9160   -6.5700  -41.2500 C.3      89 LEU    0.3100
   1442 C         -76.8500   -5.5210  -40.9530 C.2      89 LEU    0.0700
   1443 O         -75.6790   -5.7230  -41.2880 O.2      89 LEU    0.0900
   1444 CB        -78.6980   -6.1630  -42.5060 C.3      89 LEU   -0.1800
   1445 CG        -79.5210   -7.2300  -43.2100 C.3      89 LEU    0.0900
   1446 CD1       -80.4560   -6.5780  -44.2020 C.3      89 LEU    0.0900
   1447 CD2       -78.6440   -8.2550  -43.9300 C.3      89 LEU   -0.0900
   1448 HN        -79.7540   -6.5130  -40.2390 H        89 LEU    0.0900
   1449 HA        -77.3920   -7.4980  -41.4240 H        89 LEU   -0.2700
   1450 HB1       -77.9660   -5.7710  -43.2400 H        89 LEU    0.0900
   1451 HB2       -79.3920   -5.3470  -42.2150 H        89 LEU    0.0900
   1452 HG        -80.1120   -7.8010  -42.4610 H        89 LEU    0.0900
   1453 HD11      -79.8740   -6.0110  -44.9590 H        89 LEU   -0.2700
   1454 HD12      -81.1350   -5.8740  -43.6750 H        89 LEU    0.0900
   1455 HD13      -81.0550   -7.3540  -44.7240 H        89 LEU    0.0900
   1456 HD21      -77.8590   -8.6350  -43.2420 H        89 LEU    0.0900
   1457 HD22      -78.1500   -7.7810  -44.8050 H        89 LEU    0.5100
   1458 HD23      -79.2640   -9.1120  -44.2680 H        89 LEU   -0.5100
   1459 N         -77.2620   -4.4070  -40.3050 N.am     90 SER   -0.4700
   1460 CA        -76.3820   -3.3100  -39.9380 C.3      90 SER    0.3100
   1461 C         -75.4000   -3.7520  -38.8750 C.2      90 SER    0.0700
   1462 O         -74.1990   -3.5650  -39.0580 O.2      90 SER    0.0900
   1463 CB        -77.1840   -2.0990  -39.4730 C.3      90 SER    0.0500
   1464 OG        -77.7230   -1.3950  -40.5800 O.3      90 SER    0.0900
   1465 HN        -78.2170   -4.2890  -40.0450 H        90 SER    0.0900
   1466 HA        -75.7900   -3.0540  -40.8040 H        90 SER   -0.6600
   1467 HB1       -76.5230   -1.4110  -38.9010 H        90 SER    0.4300
   1468 HB2       -78.0200   -2.4330  -38.8210 H        90 SER    0.5100
   1469 HG1       -78.5070   -1.8810  -40.8460 H        90 SER   -0.5100
   1470 N         -75.8970   -4.4200  -37.8010 N.am     91 SER   -0.4700
   1471 CA        -75.0600   -4.9360  -36.7230 C.3      91 SER    0.3100
   1472 C         -74.0870   -5.9820  -37.2600 C.2      91 SER    0.0700
   1473 O         -73.0040   -6.1000  -36.7080 O.2      91 SER    0.0900
   1474 CB        -75.9020   -5.5040  -35.5900 C.3      91 SER    0.0500
   1475 OG        -76.2840   -6.8350  -35.8790 O.3      91 SER    0.0900
   1476 HN        -76.8740   -4.5910  -37.7030 H        91 SER    0.0900
   1477 HA        -74.4500   -4.1220  -36.3600 H        91 SER   -0.6600
   1478 HB1       -76.8170   -4.8890  -35.4570 H        91 SER    0.4300
   1479 HB2       -75.3130   -5.4980  -34.6470 H        91 SER    0.5100
   1480 HG1       -76.6520   -6.8170  -36.7660 H        91 SER   -0.5100
   1481 N         -74.4340   -6.7050  -38.3510 N.am     92 ASP   -0.4700
   1482 CA        -73.5160   -7.6590  -38.9910 C.3      92 ASP    0.3100
   1483 C         -72.3490   -6.9060  -39.6050 C.2      92 ASP    0.0700
   1484 O         -71.1950   -7.1940  -39.2830 O.2      92 ASP    0.0900
   1485 CB        -74.2320   -8.4940  -40.0750 C.3      92 ASP   -0.2800
   1486 CG        -73.4590   -9.6710  -40.6690 C.2      92 ASP    0.0900
   1487 OD1       -74.1050  -10.6560  -41.0760 O.co2    92 ASP    0.0900
   1488 OD2       -72.2160   -9.5920  -40.7610 O.co2    92 ASP    0.6200
   1489 HN        -75.3330   -6.6200  -38.7730 H        92 ASP   -0.7600
   1490 HA        -73.1260   -8.3070  -38.2200 H        92 ASP   -0.7600
   1491 HB1       -74.4930   -7.8120  -40.9120 H        92 ASP    0.5100
   1492 HB2       -75.1640   -8.9020  -39.6300 H        92 ASP   -0.5100
   1493 N         -72.6570   -5.9250  -40.4650 N.am     93 ILE   -0.4700
   1494 CA        -71.6700   -5.1340  -41.1820 C.3      93 ILE    0.3100
   1495 C         -70.7400   -4.4010  -40.1990 C.2      93 ILE    0.0700
   1496 O         -69.5280   -4.5400  -40.3500 O.2      93 ILE    0.0900
   1497 CB        -72.3330   -4.1700  -42.2170 C.3      93 ILE   -0.0900
   1498 CG1       -73.0380   -4.9680  -43.3210 C.3      93 ILE    0.0900
   1499 CG2       -71.3090   -3.2240  -42.8330 C.3      93 ILE   -0.2700
   1500 CD        -74.1720   -4.2510  -44.0500 C.3      93 ILE    0.0900
   1501 HN        -73.6060   -5.6880  -40.6570 H        93 ILE    0.0900
   1502 HA        -71.0050   -5.8180  -41.6890 H        93 ILE    0.0900
   1503 HB        -73.1190   -3.5740  -41.7060 H        93 ILE   -0.1800
   1504 HG11      -73.4550   -5.8890  -42.8650 H        93 ILE    0.0900
   1505 HG12      -72.2740   -5.2530  -44.0760 H        93 ILE    0.0900
   1506 HG21      -70.4310   -3.7970  -43.1980 H        93 ILE   -0.2700
   1507 HG22      -70.9640   -2.4930  -42.0710 H        93 ILE    0.0900
   1508 HG23      -71.7620   -2.6830  -43.6910 H        93 ILE    0.0900
   1509 HD1       -73.7890   -3.3310  -44.5400 H        93 ILE    0.0900
   1510 HD2       -74.9630   -3.9630  -43.3260 H        93 ILE    0.5100
   1511 HD3       -74.6010   -4.9170  -44.8290 H        93 ILE   -0.5100
   1512 N         -71.2740   -3.6690  -39.1940 N.am     94 THR   -0.4700
   1513 CA        -70.4330   -2.8940  -38.2730 C.3      94 THR    0.3100
   1514 C         -69.4540   -3.7750  -37.4860 C.2      94 THR    0.0700
   1515 O         -68.2570   -3.5200  -37.5190 O.2      94 THR    0.0900
   1516 CB        -71.2360   -2.0140  -37.3010 C.3      94 THR    0.1400
   1517 CG2       -72.3090   -1.2060  -37.9730 C.3      94 THR    0.0900
   1518 OG1       -71.8080   -2.8220  -36.2830 O.3      94 THR   -0.6600
   1519 HN        -72.2580   -3.6230  -39.0350 H        94 THR    0.4300
   1520 HA        -69.7850   -2.2730  -38.8740 H        94 THR   -0.2700
   1521 HB        -70.5650   -1.2620  -36.8310 H        94 THR    0.0900
   1522 HG1       -71.0720   -3.2460  -35.8360 H        94 THR    0.0900
   1523 HG21      -73.2020   -1.8390  -38.1600 H        94 THR    0.0900
   1524 HG22      -71.9380   -0.8200  -38.9460 H        94 THR    0.5100
   1525 HG23      -72.6070   -0.3560  -37.3230 H        94 THR   -0.5100
   1526 N         -69.9520   -4.8170  -36.8150 N.am     95 CYS   -0.4700
   1527 CA        -69.1740   -5.7140  -35.9710 C.3      95 CYS    0.3100
   1528 C         -68.0930   -6.4660  -36.7450 C.2      95 CYS    0.0700
   1529 O         -66.9560   -6.5260  -36.2730 O.2      95 CYS    0.0900
   1530 CB        -70.0970   -6.6780  -35.2370 C.3      95 CYS   -0.1100
   1531 SG        -71.3660   -5.8580  -34.2350 S.3      95 CYS    0.0900
   1532 HN        -70.9220   -5.0360  -36.8680 H        95 CYS    0.0900
   1533 HA        -68.6190   -5.1140  -35.2660 H        95 CYS   -0.2300
   1534 HB1       -69.4750   -7.3210  -34.5810 H        95 CYS    0.1600
   1535 HB2       -70.5930   -7.3260  -35.9910 H        95 CYS    0.5100
   1536 HG1       -72.3340   -6.0140  -35.1260 H        95 CYS   -0.5100
   1537 N         -68.4220   -7.0100  -37.9260 N.am     96 CYS   -0.4700
   1538 CA        -67.4610   -7.7680  -38.7170 C.3      96 CYS    0.3100
   1539 C         -66.3810   -6.8740  -39.2820 C.2      96 CYS    0.0700
   1540 O         -65.2340   -7.3140  -39.3030 O.2      96 CYS    0.0900
   1541 CB        -68.1500   -8.5780  -39.8110 C.3      96 CYS   -0.1100
   1542 SG        -69.2320   -9.9000  -39.1880 S.3      96 CYS    0.0900
   1543 HN        -69.3340   -6.9190  -38.3150 H        96 CYS    0.0900
   1544 HA        -66.9290   -8.4270  -38.0480 H        96 CYS   -0.2300
   1545 HB1       -67.3640   -9.0280  -40.4540 H        96 CYS    0.1600
   1546 HB2       -68.7510   -7.8810  -40.4300 H        96 CYS    0.5100
   1547 HG1       -70.3320   -9.4250  -39.7530 H        96 CYS   -0.5100
   1548 N         -66.7140   -5.6100  -39.6750 N.am     97 THR   -0.4700
   1549 CA        -65.7480   -4.6110  -40.1820 C.3      97 THR    0.3100
   1550 C         -64.8020   -4.1430  -39.0400 C.2      97 THR    0.0700
   1551 O         -63.5960   -4.0050  -39.2580 O.2      97 THR    0.0900
   1552 CB        -66.4880   -3.4170  -40.8140 C.3      97 THR    0.1400
   1553 CG2       -65.5490   -2.4000  -41.4670 C.3      97 THR    0.0900
   1554 OG1       -67.4130   -3.9040  -41.7820 O.3      97 THR   -0.6600
   1555 HN        -67.6580   -5.2950  -39.6350 H        97 THR    0.4300
   1556 HA        -65.1200   -5.0940  -40.9150 H        97 THR   -0.2700
   1557 HB        -67.0410   -2.8540  -40.0320 H        97 THR    0.0900
   1558 HG1       -68.1810   -4.2020  -41.2870 H        97 THR    0.0900
   1559 HG21      -64.7280   -2.9270  -42.0010 H        97 THR    0.0900
   1560 HG22      -65.1030   -1.7430  -40.6900 H        97 THR    0.5100
   1561 HG23      -66.1100   -1.7840  -42.2010 H        97 THR   -0.5100
   1562 N         -65.3730   -3.8940  -37.8310 N.am     98 ALA   -0.4700
   1563 CA        -64.6630   -3.4760  -36.6290 C.3      98 ALA    0.3100
   1564 C         -63.6910   -4.5610  -36.1990 C.2      98 ALA    0.0700
   1565 O         -62.5520   -4.2280  -35.8820 O.2      98 ALA    0.0900
   1566 CB        -65.6430   -3.1460  -35.5090 C.3      98 ALA   -0.2700
   1567 HN        -66.3560   -3.9920  -37.7110 H        98 ALA    0.0900
   1568 HA        -64.0710   -2.6070  -36.8760 H        98 ALA    0.0900
   1569 HB1       -66.2560   -4.0400  -35.2630 H        98 ALA    0.0900
   1570 HB2       -66.3220   -2.3280  -35.8290 H        98 ALA    0.5100
   1571 HB3       -65.0860   -2.8360  -34.5980 H        98 ALA   -0.5100
   1572 N         -64.0930   -5.8630  -36.2660 N.am     99 SER   -0.4700
   1573 CA        -63.2070   -6.9900  -35.9360 C.3      99 SER    0.3100
   1574 C         -61.9740   -6.9770  -36.8580 C.2      99 SER    0.0700
   1575 O         -60.8460   -7.1310  -36.3840 O.2      99 SER    0.0900
   1576 CB        -63.9450   -8.3230  -36.0540 C.3      99 SER    0.0500
   1577 OG        -64.0210   -8.7660  -37.4020 O.3      99 SER    0.0900
   1578 HN        -65.0170   -6.1100  -36.5470 H        99 SER    0.0900
   1579 HA        -62.8510   -6.8470  -34.9260 H        99 SER   -0.6600
   1580 HB1       -64.9780   -8.2080  -35.6630 H        99 SER    0.4300
   1581 HB2       -63.4090   -9.0950  -35.4600 H        99 SER    0.5100
   1582 HG1       -64.6280   -8.1690  -37.8430 H        99 SER   -0.5100
   1583 N         -62.2070   -6.7560  -38.1770 N.am    100 ILE   -0.4700
   1584 CA        -61.1680   -6.6710  -39.1980 C.3     100 ILE    0.3100
   1585 C         -60.3100   -5.4370  -38.9420 C.2     100 ILE    0.0700
   1586 O         -59.0910   -5.5510  -38.9580 O.2     100 ILE    0.0900
   1587 CB        -61.7730   -6.6650  -40.6310 C.3     100 ILE   -0.0900
   1588 CG1       -62.3630   -8.0430  -41.0230 C.3     100 ILE    0.0900
   1589 CG2       -60.7470   -6.1910  -41.6600 C.3     100 ILE   -0.2700
   1590 CD        -63.4830   -7.9880  -42.1130 C.3     100 ILE    0.0900
   1591 HN        -63.1350   -6.6360  -38.5160 H       100 ILE    0.0900
   1592 HA        -60.5140   -7.5230  -39.0740 H       100 ILE    0.0900
   1593 HB        -62.6530   -5.9880  -40.6540 H       100 ILE   -0.1800
   1594 HG11      -62.7870   -8.5120  -40.1100 H       100 ILE    0.0900
   1595 HG12      -61.5370   -8.6800  -41.4040 H       100 ILE    0.0900
   1596 HG21      -59.7940   -6.7480  -41.5350 H       100 ILE   -0.2700
   1597 HG22      -60.5450   -5.1070  -41.5210 H       100 ILE    0.0900
   1598 HG23      -61.1310   -6.3700  -42.6880 H       100 ILE    0.0900
   1599 HD1       -63.0850   -7.5400  -43.0480 H       100 ILE    0.0900
   1600 HD2       -64.3300   -7.3650  -41.7530 H       100 ILE    0.5100
   1601 HD3       -63.8430   -9.0150  -42.3380 H       100 ILE   -0.5100
   1602 N         -60.9250   -4.2610  -38.6950 N.am    101 TRP   -0.4700
   1603 CA        -60.1700   -3.0330  -38.4620 C.3     101 TRP    0.3100
   1604 C         -59.3930   -3.0370  -37.1370 C.2     101 TRP    0.0700
   1605 O         -58.3640   -2.3620  -37.0700 O.2     101 TRP    0.0900
   1606 CB        -61.0420   -1.7870  -38.5890 C.3     101 TRP   -0.1800
   1607 CG        -61.0320   -1.2710  -39.9950 C.ar    101 TRP    0.0900
   1608 CD1       -62.0160   -1.4200  -40.9290 C.ar    101 TRP    0.0900
   1609 CD2       -59.9170   -0.6690  -40.6750 C.ar    101 TRP   -0.0300
   1610 CE2       -60.3240   -0.4270  -42.0080 C.ar    101 TRP   -0.1500
   1611 CE3       -58.6250   -0.2760  -40.2770 C.ar    101 TRP    0.2200
   1612 NE1       -61.6060   -0.8990  -42.1320 N.ar    101 TRP   -0.5100
   1613 CZ2       -59.4820    0.1890  -42.9470 C.ar    101 TRP    0.3700
   1614 CZ3       -57.7910    0.3340  -41.2050 C.ar    101 TRP    0.2400
   1615 CH2       -58.2130    0.5460  -42.5270 C.ar    101 TRP    0.1100
   1616 HN        -61.9180   -4.1800  -38.6600 H       101 TRP   -0.2500
   1617 HA        -59.3700   -2.9980  -39.1860 H       101 TRP    0.1700
   1618 HB1       -60.6570   -0.9940  -37.9110 H       101 TRP   -0.2000
   1619 HB2       -62.0860   -2.0350  -38.3030 H       101 TRP    0.1400
   1620 HD1       -62.9760   -1.8810  -40.7480 H       101 TRP   -0.2700
   1621 HE1       -62.1430   -0.8700  -42.9460 H       101 TRP    0.1600
   1622 HE3       -58.2700   -0.4380  -39.2700 H       101 TRP   -0.1400
   1623 HZ2       -59.7950    0.3850  -43.9610 H       101 TRP    0.1400
   1624 HZ3       -56.8030    0.6510  -40.9070 H       101 TRP    0.5100
   1625 HH2       -57.5310    0.9980  -43.2320 H       101 TRP   -0.5100
   1626 N         -59.8200   -3.8430  -36.1260 N.am    102 HSD   -0.4700
   1627 CA        -59.1060   -4.0060  -34.8520 C.3     102 HSD    0.3100
   1628 C         -57.7680   -4.6750  -35.0980 C.2     102 HSD    0.0700
   1629 O         -56.7610   -4.2800  -34.4970 O.2     102 HSD    0.0900
   1630 CB        -59.9310   -4.8160  -33.8410 C.3     102 HSD   -0.0900
   1631 CG        -60.7780   -3.9530  -32.9670 C.ar    102 HSD    0.0900
   1632 CD2       -60.5610   -3.5320  -31.7030 C.ar    102 HSD    0.0900
   1633 ND1       -61.9680   -3.4060  -33.4170 N.ar    102 HSD   -0.3600
   1634 CE1       -62.4300   -2.6730  -32.4190 C.ar    102 HSD    0.3200
   1635 NE2       -61.6230   -2.7260  -31.3630 N.ar    102 HSD   -0.0500
   1636 HN        -60.6600   -4.3720  -36.2100 H       102 HSD    0.2500
   1637 HA        -58.9030   -3.0210  -34.4600 H       102 HSD    0.1300
   1638 HB1       -59.2390   -5.3990  -33.1960 H       102 HSD   -0.7000
   1639 HB2       -60.5920   -5.5160  -34.3930 H       102 HSD    0.2200
   1640 HD1       -62.3810   -3.5460  -34.3160 H       102 HSD    0.1000
   1641 HD2       -59.7530   -3.7270  -31.0090 H       102 HSD    0.5100
   1642 HE1       -63.3590   -2.1060  -32.4790 H       102 HSD   -0.5100
   1643 N         -57.7540   -5.6470  -36.0400 N.am    103 LEU   -0.4700
   1644 CA        -56.5740   -6.3770  -36.4910 C.3     103 LEU    0.3100
   1645 C         -55.5040   -5.4170  -36.9750 C.2     103 LEU    0.0700
   1646 O         -54.3640   -5.5410  -36.5320 O.2     103 LEU    0.0900
   1647 CB        -56.9540   -7.3360  -37.6190 C.3     103 LEU   -0.1800
   1648 CG        -56.7980   -8.8240  -37.3660 C.3     103 LEU    0.0900
   1649 CD1       -57.9360   -9.3670  -36.5140 C.3     103 LEU    0.0900
   1650 CD2       -56.7870   -9.5650  -38.6740 C.3     103 LEU   -0.0900
   1651 HN        -58.5990   -5.9200  -36.4900 H       103 LEU    0.0900
   1652 HA        -56.1730   -6.9220  -35.6510 H       103 LEU   -0.2700
   1653 HB1       -56.3270   -7.0790  -38.4980 H       103 LEU    0.0900
   1654 HB2       -58.0190   -7.1510  -37.8690 H       103 LEU    0.0900
   1655 HG        -55.8340   -9.0050  -36.8440 H       103 LEU    0.0900
   1656 HD11      -58.9090   -9.2040  -37.0270 H       103 LEU   -0.2700
   1657 HD12      -57.9600   -8.8430  -35.5350 H       103 LEU    0.0900
   1658 HD13      -57.8000  -10.4570  -36.3500 H       103 LEU    0.0900
   1659 HD21      -55.9420   -9.2140  -39.3030 H       103 LEU    0.0900
   1660 HD22      -57.7380   -9.3810  -39.2200 H       103 LEU    0.5100
   1661 HD23      -56.6660  -10.6540  -38.4910 H       103 LEU   -0.5100
   1662 N         -55.8720   -4.4250  -37.8260 N.am    104 CYS   -0.4700
   1663 CA        -54.9570   -3.4080  -38.3600 C.3     104 CYS    0.3100
   1664 C         -54.4420   -2.4990  -37.2580 C.2     104 CYS    0.0700
   1665 O         -53.2850   -2.0800  -37.3130 O.2     104 CYS    0.0900
   1666 CB        -55.6250   -2.5900  -39.4630 C.3     104 CYS   -0.1100
   1667 SG        -56.0150   -3.5410  -40.9510 S.3     104 CYS    0.0900
   1668 HN        -56.8160   -4.3420  -38.1350 H       104 CYS    0.0900
   1669 HA        -54.0870   -3.9150  -38.7480 H       104 CYS   -0.2300
   1670 HB1       -54.9450   -1.7550  -39.7340 H       104 CYS    0.1600
   1671 HB2       -56.5620   -2.1580  -39.0530 H       104 CYS    0.5100
   1672 HG1       -56.9810   -4.2500  -40.3860 H       104 CYS   -0.5100
   1673 N         -55.2920   -2.1800  -36.2580 N.am    105 VAL   -0.4700
   1674 CA        -54.8930   -1.3370  -35.1250 C.3     105 VAL    0.3100
   1675 C         -53.8830   -2.1290  -34.2660 C.2     105 VAL    0.0700
   1676 O         -52.8580   -1.5780  -33.8720 O.2     105 VAL    0.0900
   1677 CB        -56.1190   -0.8080  -34.3340 C.3     105 VAL   -0.0900
   1678 CG1       -55.7020   -0.1570  -33.0180 C.3     105 VAL    0.0900
   1679 CG2       -56.9140    0.1870  -35.1780 C.3     105 VAL   -0.2700
   1680 HN        -56.2340   -2.5060  -36.2450 H       105 VAL    0.0900
   1681 HA        -54.3230   -0.5080  -35.5190 H       105 VAL    0.0900
   1682 HB        -56.8040   -1.6560  -34.1180 H       105 VAL    0.0900
   1683 HG11      -55.0250    0.7010  -33.2140 H       105 VAL   -0.2700
   1684 HG12      -55.1650   -0.8950  -32.3840 H       105 VAL    0.0900
   1685 HG13      -56.6000    0.2160  -32.4800 H       105 VAL    0.0900
   1686 HG21      -57.2760   -0.3040  -36.1060 H       105 VAL    0.0900
   1687 HG22      -56.2670    1.0450  -35.4600 H       105 VAL    0.5100
   1688 HG23      -57.7920    0.5530  -34.6050 H       105 VAL   -0.5100
   1689 N         -54.1250   -3.4390  -34.0830 N.am    106 ILE   -0.4700
   1690 CA        -53.2310   -4.3480  -33.3590 C.3     106 ILE    0.3100
   1691 C         -51.9110   -4.5040  -34.1490 C.2     106 ILE    0.0700
   1692 O         -50.8410   -4.5980  -33.5440 O.2     106 ILE    0.0900
   1693 CB        -53.9420   -5.7150  -33.0780 C.3     106 ILE   -0.0900
   1694 CG1       -54.8900   -5.5940  -31.8750 C.3     106 ILE    0.0900
   1695 CG2       -52.9600   -6.8930  -32.8760 C.3     106 ILE   -0.2700
   1696 CD        -56.1820   -6.4490  -31.9400 C.3     106 ILE    0.0900
   1697 HN        -54.9510   -3.8630  -34.4460 H       106 ILE    0.0900
   1698 HA        -52.9510   -3.8720  -32.4310 H       106 ILE    0.0900
   1699 HB        -54.6060   -5.9510  -33.9360 H       106 ILE   -0.1800
   1700 HG11      -55.1900   -4.5290  -31.7800 H       106 ILE    0.0900
   1701 HG12      -54.3280   -5.8930  -30.9650 H       106 ILE    0.0900
   1702 HG21      -52.1790   -6.6160  -32.1350 H       106 ILE   -0.2700
   1703 HG22      -52.4620   -7.1410  -33.8390 H       106 ILE    0.0900
   1704 HG23      -53.5080   -7.7820  -32.4990 H       106 ILE    0.0900
   1705 HD1       -55.9220   -7.5260  -32.0140 H       106 ILE    0.0900
   1706 HD2       -56.7770   -6.1650  -32.8340 H       106 ILE    0.5100
   1707 HD3       -56.7870   -6.2910  -31.0220 H       106 ILE   -0.5100
   1708 N         -51.9910   -4.5150  -35.4860 N.am    107 ALA   -0.4700
   1709 CA        -50.8290   -4.6550  -36.3610 C.3     107 ALA    0.3100
   1710 C         -50.0570   -3.3250  -36.5570 C.2     107 ALA    0.0700
   1711 O         -48.8480   -3.3830  -36.7950 O.2     107 ALA    0.0900
   1712 CB        -51.2450   -5.2320  -37.6990 C.3     107 ALA   -0.2700
   1713 HN        -52.8670   -4.4280  -35.9520 H       107 ALA    0.0900
   1714 HA        -50.1180   -5.3060  -35.8740 H       107 ALA    0.0900
   1715 HB1       -51.9830   -4.5620  -38.1910 H       107 ALA    0.0900
   1716 HB2       -51.7120   -6.2290  -37.5530 H       107 ALA    0.5100
   1717 HB3       -50.3580   -5.3280  -38.3610 H       107 ALA   -0.5100
   1718 N         -50.7240   -2.1430  -36.4320 N.am    108 LEU   -0.4700
   1719 CA        -50.0500   -0.8320  -36.5010 C.3     108 LEU    0.3100
   1720 C         -49.2740   -0.6260  -35.2310 C.2     108 LEU    0.0700
   1721 O         -48.1400   -0.1720  -35.2730 O.2     108 LEU    0.0900
   1722 CB        -51.0220    0.3430  -36.7130 C.3     108 LEU   -0.1800
   1723 CG        -51.4320    0.6430  -38.1560 C.3     108 LEU    0.0900
   1724 CD1       -52.8390    1.2200  -38.2290 C.3     108 LEU    0.0900
   1725 CD2       -50.4120    1.5110  -38.8610 C.3     108 LEU   -0.0900
   1726 HN        -51.7100   -2.1120  -36.2850 H       108 LEU    0.0900
   1727 HA        -49.3480   -0.8760  -37.3210 H       108 LEU   -0.2700
   1728 HB1       -50.5450    1.2560  -36.2990 H       108 LEU    0.0900
   1729 HB2       -51.9470    0.1270  -36.1370 H       108 LEU    0.0900
   1730 HG        -51.3920   -0.2970  -38.7470 H       108 LEU    0.0900
   1731 HD11      -52.8940    2.1670  -37.6510 H       108 LEU   -0.2700
   1732 HD12      -53.5660    0.4990  -37.7980 H       108 LEU    0.0900
   1733 HD13      -53.1060    1.4340  -39.2870 H       108 LEU    0.0900
   1734 HD21      -49.3930    1.0890  -38.7270 H       108 LEU    0.0900
   1735 HD22      -50.4300    2.5370  -38.4340 H       108 LEU    0.5100
   1736 HD23      -50.6400    1.5540  -39.9480 H       108 LEU   -0.5100
   1737 N         -49.8850   -1.0080  -34.0940 N.am    109 ASP   -0.4700
   1738 CA        -49.3010   -0.9550  -32.7630 C.3     109 ASP    0.3100
   1739 C         -48.0530   -1.8440  -32.7050 C.2     109 ASP    0.0700
   1740 O         -47.0350   -1.4120  -32.1720 O.2     109 ASP    0.0900
   1741 CB        -50.3510   -1.3690  -31.7180 C.3     109 ASP   -0.2800
   1742 CG        -49.7840   -1.9580  -30.4470 C.2     109 ASP    0.0900
   1743 OD1       -49.9350   -3.1840  -30.2460 O.co2   109 ASP    0.0900
   1744 OD2       -49.1710   -1.1960  -29.6640 O.co2   109 ASP    0.6200
   1745 HN        -50.8150   -1.3620  -34.1190 H       109 ASP   -0.7600
   1746 HA        -48.9630    0.0540  -32.5810 H       109 ASP   -0.7600
   1747 HB1       -51.0220   -2.1250  -32.1760 H       109 ASP    0.5100
   1748 HB2       -50.9450   -0.4710  -31.4440 H       109 ASP   -0.5100
   1749 N         -48.1150   -3.0600  -33.2890 N.am    110 ARG   -0.4700
   1750 CA        -46.9750   -3.9720  -33.3460 C.3     110 ARG    0.3100
   1751 C         -45.8630   -3.3810  -34.2270 C.2     110 ARG    0.0700
   1752 O         -44.6900   -3.4040  -33.8390 O.2     110 ARG    0.0900
   1753 CB        -47.3980   -5.3600  -33.8790 C.3     110 ARG   -0.1800
   1754 CG        -46.9900   -6.5420  -32.9930 C.3     110 ARG    0.0900
   1755 CD        -45.4840   -6.6490  -32.7630 C.3     110 ARG    0.0900
   1756 NE        -45.1580   -7.1300  -31.4120 N.pl3   110 ARG   -0.1800
   1757 CZ        -45.1420   -6.3720  -30.3170 C.cat   110 ARG    0.0900
   1758 NH1       -45.4600   -5.0860  -30.3820 N.pl3   110 ARG    0.0900
   1759 NH2       -44.8210   -6.9000  -29.1440 N.pl3   110 ARG    0.2000
   1760 HN        -48.9520   -3.3930  -33.7150 H       110 ARG    0.0900
   1761 HA        -46.5720   -4.0630  -32.3470 H       110 ARG    0.0900
   1762 HB1       -46.9390   -5.5010  -34.8800 H       110 ARG   -0.7000
   1763 HB2       -48.5030   -5.3690  -33.9840 H       110 ARG    0.4400
   1764 HG1       -47.3400   -7.4800  -33.4720 H       110 ARG    0.6400
   1765 HG2       -47.4890   -6.4330  -32.0060 H       110 ARG   -0.8000
   1766 HD1       -45.0180   -5.6480  -32.8850 H       110 ARG    0.4600
   1767 HD2       -45.0480   -7.3660  -33.4910 H       110 ARG    0.4600
   1768 HE        -44.9310   -8.0980  -31.3090 H       110 ARG   -0.8000
   1769 HH11      -45.8560   -4.7110  -31.2200 H       110 ARG    0.4600
   1770 HH12      -45.3020   -4.4920  -29.5930 H       110 ARG    0.4600
   1771 HH21      -44.3790   -6.3370  -28.4460 H       110 ARG    0.5100
   1772 HH22      -45.0210   -7.8620  -28.9570 H       110 ARG   -0.5100
   1773 N         -46.2540   -2.8500  -35.4150 N.am    111 TYR   -0.4700
   1774 CA        -45.3800   -2.2320  -36.4120 C.3     111 TYR    0.3100
   1775 C         -44.6170   -1.0740  -35.7930 C.2     111 TYR    0.0700
   1776 O         -43.3980   -1.0500  -35.9140 O.2     111 TYR    0.0900
   1777 CB        -46.1860   -1.7780  -37.6550 C.3     111 TYR   -0.1800
   1778 CG        -45.4510   -0.8410  -38.5860 C.ar    111 TYR    0.0900
   1779 CD1       -44.5400   -1.3240  -39.5210 C.ar    111 TYR    0.0900
   1780 CD2       -45.6900    0.5310  -38.5560 C.ar    111 TYR    0.0000
   1781 CE1       -43.8590   -0.4630  -40.3780 C.ar    111 TYR   -0.1150
   1782 CE2       -44.9980    1.4030  -39.3950 C.ar    111 TYR    0.1150
   1783 CZ        -44.0950    0.9010  -40.3180 C.ar    111 TYR   -0.1150
   1784 OH        -43.4300    1.7650  -41.1650 O.3     111 TYR    0.1150
   1785 HN        -47.2160   -2.8610  -35.6730 H       111 TYR    0.1100
   1786 HA        -44.6340   -2.9580  -36.6960 H       111 TYR   -0.5400
   1787 HB1       -47.1000   -1.2460  -37.3170 H       111 TYR    0.4300
   1788 HB2       -46.4640   -2.6740  -38.2520 H       111 TYR   -0.1150
   1789 HD1       -44.3600   -2.3870  -39.5830 H       111 TYR    0.1150
   1790 HD2       -46.4260    0.9260  -37.8710 H       111 TYR   -0.1150
   1791 HE1       -43.1470   -0.8590  -41.0890 H       111 TYR    0.1150
   1792 HE2       -45.1660    2.4680  -39.3250 H       111 TYR    0.5100
   1793 HH        -43.6040    2.6610  -40.8700 H       111 TYR   -0.5100
   1794 N         -45.3090   -0.1450  -35.0910 N.am    112 TRP   -0.4700
   1795 CA        -44.6710    1.0180  -34.4600 C.3     112 TRP    0.3100
   1796 C         -43.7270    0.6130  -33.3040 C.2     112 TRP    0.0700
   1797 O         -42.7150    1.2730  -33.0800 O.2     112 TRP    0.0900
   1798 CB        -45.7180    2.0340  -33.9750 C.3     112 TRP   -0.1800
   1799 CG        -46.5140    2.6910  -35.0680 C.ar    112 TRP    0.0900
   1800 CD1       -46.0380    3.1950  -36.2430 C.ar    112 TRP    0.0900
   1801 CD2       -47.9170    2.9970  -35.0400 C.ar    112 TRP   -0.0300
   1802 CE2       -48.2290    3.6420  -36.2570 C.ar    112 TRP   -0.1500
   1803 CE3       -48.9520    2.7560  -34.1170 C.ar    112 TRP    0.2200
   1804 NE1       -47.0670    3.7360  -36.9800 N.ar    112 TRP   -0.5100
   1805 CZ2       -49.5270    4.0730  -36.5630 C.ar    112 TRP    0.3700
   1806 CZ3       -50.2400    3.1660  -34.4320 C.ar    112 TRP    0.2400
   1807 CH2       -50.5200    3.8140  -35.6420 C.ar    112 TRP    0.1100
   1808 HN        -46.2970   -0.2110  -34.9710 H       112 TRP   -0.2500
   1809 HA        -44.0190    1.4760  -35.1900 H       112 TRP    0.1700
   1810 HB1       -45.1960    2.8320  -33.4060 H       112 TRP   -0.2000
   1811 HB2       -46.4290    1.5100  -33.3020 H       112 TRP    0.1400
   1812 HD1       -45.0030    3.1720  -36.5520 H       112 TRP   -0.2700
   1813 HE1       -46.9840    4.1240  -37.8710 H       112 TRP    0.1600
   1814 HE3       -48.7650    2.2620  -33.1760 H       112 TRP   -0.1400
   1815 HZ2       -49.7610    4.5910  -37.4820 H       112 TRP    0.1400
   1816 HZ3       -51.0410    2.9820  -33.7310 H       112 TRP    0.5100
   1817 HH2       -51.5340    4.1150  -35.8580 H       112 TRP   -0.5100
   1818 N         -44.0440   -0.4850  -32.6010 N.am    113 ALA   -0.4700
   1819 CA        -43.2300   -1.0170  -31.5170 C.3     113 ALA    0.3100
   1820 C         -41.9400   -1.6510  -32.0430 C.2     113 ALA    0.0700
   1821 O         -40.8880   -1.4380  -31.4610 O.2     113 ALA    0.0900
   1822 CB        -44.0290   -2.0400  -30.7290 C.3     113 ALA   -0.2700
   1823 HN        -44.8750   -0.9990  -32.7970 H       113 ALA    0.0900
   1824 HA        -42.9350   -0.1960  -30.8810 H       113 ALA    0.0900
   1825 HB1       -44.3390   -2.8760  -31.3920 H       113 ALA    0.0900
   1826 HB2       -44.9410   -1.5660  -30.3070 H       113 ALA    0.5100
   1827 HB3       -43.4070   -2.4530  -29.9050 H       113 ALA   -0.5100
   1828 N         -42.0180   -2.4330  -33.1320 N.am    114 ILE   -0.4700
   1829 CA        -40.8580   -3.1070  -33.7190 C.3     114 ILE    0.3100
   1830 C         -40.0530   -2.1280  -34.5880 C.2     114 ILE    0.0700
   1831 O         -38.8620   -2.3550  -34.8120 O.2     114 ILE    0.0900
   1832 CB        -41.2940   -4.3910  -34.5000 C.3     114 ILE   -0.0900
   1833 CG1       -40.1220   -5.3740  -34.7130 C.3     114 ILE    0.0900
   1834 CG2       -42.0360   -4.0800  -35.8130 C.3     114 ILE   -0.2700
   1835 CD        -40.5310   -6.8530  -34.9480 C.3     114 ILE    0.0900
   1836 HN        -42.8850   -2.5910  -33.5960 H       114 ILE    0.0900
   1837 HA        -40.1830   -3.3690  -32.9170 H       114 ILE    0.0900
   1838 HB        -41.9620   -4.9930  -33.8490 H       114 ILE   -0.1800
   1839 HG11      -39.4700   -5.3340  -33.8150 H       114 ILE    0.0900
   1840 HG12      -39.5410   -5.0320  -35.5960 H       114 ILE    0.0900
   1841 HG21      -41.3830   -3.4900  -36.4890 H       114 ILE   -0.2700
   1842 HG22      -42.9520   -3.4880  -35.5980 H       114 ILE    0.0900
   1843 HG23      -42.3130   -5.0260  -36.3240 H       114 ILE    0.0900
   1844 HD1       -41.1710   -6.9330  -35.8530 H       114 ILE    0.0900
   1845 HD2       -41.1050   -7.2290  -34.0740 H       114 ILE    0.5100
   1846 HD3       -39.6250   -7.4770  -35.0970 H       114 ILE   -0.5100
   1847 N         -40.6920   -1.0320  -35.0570 N.am    115 THR   -0.4700
   1848 CA        -40.0520   -0.0530  -35.9370 C.3     115 THR    0.3100
   1849 C         -39.4920    1.1640  -35.1540 C.2     115 THR    0.0700
   1850 O         -38.5340    1.7740  -35.6260 O.2     115 THR    0.0900
   1851 CB        -41.0190    0.3440  -37.0890 C.3     115 THR    0.1400
   1852 CG2       -41.8090    1.6420  -36.8410 C.3     115 THR    0.0900
   1853 OG1       -40.3070    0.4080  -38.3190 O.3     115 THR   -0.6600
   1854 HN        -41.6410   -0.8410  -34.8190 H       115 THR    0.4300
   1855 HA        -39.1520   -0.4970  -36.3370 H       115 THR   -0.2700
   1856 HB        -41.8280   -0.4130  -37.1790 H       115 THR    0.0900
   1857 HG1       -39.7360    1.1760  -38.2560 H       115 THR    0.0900
   1858 HG21      -41.1730    2.5240  -37.0640 H       115 THR    0.0900
   1859 HG22      -42.1290    1.6930  -35.7780 H       115 THR    0.5100
   1860 HG23      -42.7030    1.6720  -37.5020 H       115 THR   -0.5100
   1861 N         -40.0740    1.5190  -33.9820 N.am    116 ASP   -0.4700
   1862 CA        -39.6400    2.6870  -33.2080 C.3     116 ASP    0.3100
   1863 C         -39.8330    2.4870  -31.6930 C.2     116 ASP    0.0700
   1864 O         -40.3420    3.3830  -31.0160 O.2     116 ASP    0.0900
   1865 CB        -40.4060    3.9410  -33.6820 C.3     116 ASP   -0.2800
   1866 CG        -39.5140    5.1190  -34.0250 C.2     116 ASP    0.0900
   1867 OD1       -39.7050    5.7030  -35.1150 O.co2   116 ASP    0.0900
   1868 OD2       -38.6250    5.4540  -33.2030 O.co2   116 ASP    0.6200
   1869 HN        -40.8280    0.9970  -33.5920 H       116 ASP   -0.7600
   1870 HA        -38.5770    2.8140  -33.3540 H       116 ASP   -0.7600
   1871 HB1       -41.1010    4.2570  -32.8750 H       116 ASP    0.5100
   1872 HB2       -40.9930    3.6770  -34.5870 H       116 ASP   -0.5100
   1873 N         -39.3670    1.3370  -31.1540 N.am    117 ALA   -0.4700
   1874 CA        -39.4680    0.9340  -29.7450 C.3     117 ALA    0.3100
   1875 C         -39.1470    2.0640  -28.7480 C.2     117 ALA    0.0700
   1876 O         -39.8690    2.2280  -27.7610 O.2     117 ALA    0.0900
   1877 CB        -38.5510   -0.2520  -29.4830 C.3     117 ALA   -0.2700
   1878 HN        -38.9050    0.6710  -31.7320 H       117 ALA    0.0900
   1879 HA        -40.4950    0.6720  -29.5400 H       117 ALA    0.0900
   1880 HB1       -37.4970    0.0230  -29.7070 H       117 ALA    0.0900
   1881 HB2       -38.8400   -1.1050  -30.1330 H       117 ALA    0.5100
   1882 HB3       -38.6190   -0.5540  -28.4170 H       117 ALA   -0.5100
   1883 N         -38.0830    2.8480  -29.0200 N.am    118 VAL   -0.4700
   1884 CA        -37.6130    3.9470  -28.1710 C.3     118 VAL    0.3100
   1885 C         -38.6070    5.1330  -28.1400 C.2     118 VAL    0.0700
   1886 O         -39.0670    5.4970  -27.0550 O.2     118 VAL    0.0900
   1887 CB        -36.1820    4.4220  -28.5480 C.3     118 VAL   -0.0900
   1888 CG1       -35.1280    3.5840  -27.8320 C.3     118 VAL    0.0900
   1889 CG2       -35.9530    4.4140  -30.0630 C.3     118 VAL   -0.2700
   1890 HN        -37.5490    2.7060  -29.8480 H       118 VAL    0.0900
   1891 HA        -37.6260    3.5980  -27.1500 H       118 VAL    0.0900
   1892 HB        -36.0620    5.4870  -28.2590 H       118 VAL    0.0900
   1893 HG11      -35.2300    2.5150  -28.1180 H       118 VAL   -0.2700
   1894 HG12      -35.2580    3.6710  -26.7330 H       118 VAL    0.0900
   1895 HG13      -34.1120    3.9310  -28.1170 H       118 VAL    0.0900
   1896 HG21      -36.7830    4.9440  -30.5780 H       118 VAL    0.0900
   1897 HG22      -35.9140    3.3680  -30.4350 H       118 VAL    0.5100
   1898 HG23      -34.9990    4.9310  -30.3040 H       118 VAL   -0.5100
   1899 N         -38.9490    5.7140  -29.3110 N.am    119 GLU   -0.4700
   1900 CA        -39.8350    6.8730  -29.4140 C.3     119 GLU    0.3100
   1901 C         -41.3140    6.5300  -29.1620 C.2     119 GLU    0.0700
   1902 O         -41.9910    7.3020  -28.4800 O.2     119 GLU    0.0900
   1903 CB        -39.6880    7.5540  -30.7890 C.3     119 GLU   -0.1800
   1904 CG        -38.2920    8.1140  -31.0450 C.3     119 GLU    0.0900
   1905 CD        -38.1230    8.9730  -32.2890 C.2     119 GLU    0.0900
   1906 OE1       -38.4700    8.5030  -33.3960 O.co2   119 GLU   -0.2800
   1907 OE2       -37.5880   10.0990  -32.1570 O.co2   119 GLU    0.0900
   1908 HN        -38.6020    5.3670  -30.1780 H       119 GLU    0.0900
   1909 HA        -39.5770    7.5630  -28.6250 H       119 GLU    0.6200
   1910 HB1       -40.4200    8.3870  -30.8510 H       119 GLU   -0.7600
   1911 HB2       -39.9200    6.8090  -31.5790 H       119 GLU   -0.7600
   1912 HG1       -37.5900    7.2600  -31.1330 H       119 GLU    0.5100
   1913 HG2       -38.0060    8.7350  -30.1710 H       119 GLU   -0.5100
   1914 N         -41.8070    5.3890  -29.7110 N.am    120 TYR   -0.4700
   1915 CA        -43.2040    4.9300  -29.6370 C.3     120 TYR    0.3100
   1916 C         -43.6930    4.6640  -28.2140 C.2     120 TYR    0.0700
   1917 O         -44.8830    4.8580  -27.9590 O.2     120 TYR    0.0900
   1918 CB        -43.4270    3.6660  -30.4970 C.3     120 TYR   -0.1800
   1919 CG        -44.8580    3.1740  -30.5780 C.ar    120 TYR    0.0900
   1920 CD1       -45.1720    1.8460  -30.3210 C.ar    120 TYR    0.0900
   1921 CD2       -45.8960    4.0390  -30.9200 C.ar    120 TYR    0.0000
   1922 CE1       -46.4870    1.3850  -30.4000 C.ar    120 TYR   -0.1150
   1923 CE2       -47.2140    3.5920  -30.9980 C.ar    120 TYR    0.1150
   1924 CZ        -47.5070    2.2620  -30.7430 C.ar    120 TYR   -0.1150
   1925 OH        -48.8140    1.8240  -30.8080 O.3     120 TYR    0.1150
   1926 HN        -41.2060    4.7780  -30.2180 H       120 TYR    0.1100
   1927 HA        -43.8340    5.7340  -29.9860 H       120 TYR   -0.5400
   1928 HB1       -42.8270    2.8330  -30.0730 H       120 TYR    0.4300
   1929 HB2       -43.1030    3.8780  -31.5380 H       120 TYR   -0.1150
   1930 HD1       -44.3850    1.1560  -30.0540 H       120 TYR    0.1150
   1931 HD2       -45.6750    5.0750  -31.1290 H       120 TYR   -0.1150
   1932 HE1       -46.7100    0.3480  -30.1950 H       120 TYR    0.1150
   1933 HE2       -48.0040    4.2810  -31.2570 H       120 TYR    0.5100
   1934 HH        -48.8250    0.8900  -30.5860 H       120 TYR   -0.5100
   1935 N         -42.8000    4.2250  -27.3030 N.am    121 SER   -0.4700
   1936 CA        -43.1190    3.9150  -25.9040 C.3     121 SER    0.3100
   1937 C         -43.9230    5.0370  -25.2090 C.2     121 SER    0.0700
   1938 O         -44.9490    4.7470  -24.5850 O.2     121 SER    0.0900
   1939 CB        -41.8420    3.6190  -25.1100 C.3     121 SER    0.0500
   1940 OG        -40.8650    4.6430  -25.2120 O.3     121 SER    0.0900
   1941 HN        -41.8460    4.0860  -27.5520 H       121 SER    0.0900
   1942 HA        -43.7750    3.0580  -25.8920 H       121 SER   -0.6600
   1943 HB1       -41.3910    2.6770  -25.4900 H       121 SER    0.4300
   1944 HB2       -42.1030    3.4980  -24.0380 H       121 SER    0.5100
   1945 HG1       -40.3220    4.4170  -25.9690 H       121 SER   -0.5100
   1946 N         -43.4800    6.3110  -25.3610 N.am    122 ALA   -0.4700
   1947 CA        -44.0970    7.5090  -24.7770 C.3     122 ALA    0.3100
   1948 C         -45.4580    7.8410  -25.3990 C.2     122 ALA    0.0700
   1949 O         -46.3190    8.4040  -24.7220 O.2     122 ALA    0.0900
   1950 CB        -43.1620    8.7000  -24.9340 C.3     122 ALA   -0.2700
   1951 HN        -42.6690    6.4970  -25.9080 H       122 ALA    0.0900
   1952 HA        -44.2900    7.3140  -23.7330 H       122 ALA    0.0900
   1953 HB1       -42.9580    8.8870  -26.0100 H       122 ALA    0.0900
   1954 HB2       -42.1970    8.4940  -24.4220 H       122 ALA    0.5100
   1955 HB3       -43.6300    9.6080  -24.4980 H       122 ALA   -0.5100
   1956 N         -45.6820    7.4230  -26.6640 N.am    123 LYS   -0.4700
   1957 CA        -46.8590    7.7570  -27.4390 C.3     123 LYS    0.3100
   1958 C         -47.9190    6.6520  -27.3460 C.2     123 LYS    0.0700
   1959 O         -49.1100    6.9010  -27.5300 O.2     123 LYS    0.0900
   1960 CB        -46.4490    7.9440  -28.9350 C.3     123 LYS   -0.1800
   1961 CG        -45.0540    8.5780  -29.1400 C.3     123 LYS    0.0900
   1962 CD        -44.7830    9.0370  -30.5890 C.3     123 LYS    0.0900
   1963 CE        -43.3060    9.0300  -31.0430 C.3     123 LYS   -0.1800
   1964 NZ        -42.4170    9.7040  -30.0670 N.4     123 LYS    0.0900
   1965 HN        -45.0200    6.8470  -27.1360 H       123 LYS    0.0900
   1966 HA        -47.2810    8.6690  -27.0420 H       123 LYS   -0.1800
   1967 HB1       -47.2040    8.5930  -29.4270 H       123 LYS    0.0900
   1968 HB2       -46.4560    6.9480  -29.4260 H       123 LYS    0.0900
   1969 HG1       -44.2820    7.8310  -28.8580 H       123 LYS    0.2100
   1970 HG2       -44.9660    9.4580  -28.4690 H       123 LYS    0.0500
   1971 HD1       -45.1660   10.0740  -30.6950 H       123 LYS    0.0500
   1972 HD2       -45.3520    8.3710  -31.2710 H       123 LYS   -0.3000
   1973 HE1       -43.2100    9.5660  -32.0100 H       123 LYS    0.3300
   1974 HE2       -42.9550    7.9820  -31.1500 H       123 LYS    0.3300
   1975 HZ1       -42.3430    9.1240  -29.2060 H       123 LYS    0.3300
   1976 HZ2       -42.8100   10.6350  -29.8240 H       123 LYS    0.5100
   1977 HZ3       -41.4720    9.8240  -30.4850 H       123 LYS   -0.5100
   1978 N         -47.5180    5.3970  -27.0610 N.am    124 ARG   -0.4700
   1979 CA        -48.3610    4.2110  -26.8320 C.3     124 ARG    0.3100
   1980 C         -49.0600    4.2680  -25.4590 C.2     124 ARG    0.0700
   1981 O         -48.7790    3.4640  -24.5630 O.2     124 ARG    0.0900
   1982 CB        -47.5120    2.9280  -26.9560 C.3     124 ARG   -0.1800
   1983 CG        -48.3020    1.6930  -27.3330 C.3     124 ARG    0.0900
   1984 CD        -47.9700    0.5110  -26.4540 C.3     124 ARG    0.0900
   1985 NE        -46.7610   -0.2060  -26.8800 N.pl3   124 ARG   -0.1800
   1986 CZ        -46.7600   -1.4300  -27.4050 C.cat   124 ARG    0.0900
   1987 NH1       -47.8970   -2.0780  -27.6140 N.pl3   124 ARG    0.0900
   1988 NH2       -45.6140   -2.0170  -27.7230 N.pl3   124 ARG    0.2000
   1989 HN        -46.5440    5.2040  -26.9870 H       124 ARG    0.0900
   1990 HA        -49.1530    4.2120  -27.5670 H       124 ARG    0.0900
   1991 HB1       -47.0140    2.7410  -25.9810 H       124 ARG   -0.7000
   1992 HB2       -46.7350    3.0960  -27.7310 H       124 ARG    0.4400
   1993 HG1       -48.0780    1.4320  -28.3880 H       124 ARG    0.6400
   1994 HG2       -49.3860    1.9180  -27.2390 H       124 ARG   -0.8000
   1995 HD1       -48.8110   -0.2130  -26.4780 H       124 ARG    0.4600
   1996 HD2       -47.7970    0.8620  -25.4140 H       124 ARG    0.4600
   1997 HE        -45.8820    0.2550  -26.7700 H       124 ARG   -0.8000
   1998 HH11      -48.6460   -1.6280  -28.1000 H       124 ARG    0.4600
   1999 HH12      -48.0050   -3.0160  -27.2870 H       124 ARG    0.4600
   2000 HH21      -44.7490   -1.5400  -27.5690 H       124 ARG    0.5100
   2001 HH22      -45.6150   -2.9360  -28.1170 H       124 ARG   -0.5100
   2002 N         -49.9860    5.2250  -25.3050 N.am    125 THR   -0.4700
   2003 CA        -50.7430    5.4440  -24.0750 C.3     125 THR    0.3100
   2004 C         -52.1130    4.7600  -24.1850 C.2     125 THR    0.0700
   2005 O         -52.5920    4.5670  -25.3120 O.2     125 THR    0.0900
   2006 CB        -50.8690    6.9600  -23.7900 C.3     125 THR    0.1400
   2007 CG2       -49.5270    7.6170  -23.5020 C.3     125 THR    0.0900
   2008 OG1       -51.5020    7.6220  -24.8840 O.3     125 THR   -0.6600
   2009 HN        -50.2050    5.8480  -26.0510 H       125 THR    0.4300
   2010 HA        -50.2220    4.9510  -23.2680 H       125 THR   -0.2700
   2011 HB        -51.4800    7.1180  -22.8740 H       125 THR    0.0900
   2012 HG1       -50.7960    7.8880  -25.4760 H       125 THR    0.0900
   2013 HG21      -48.8490    7.4970  -24.3740 H       125 THR    0.0900
   2014 HG22      -49.0540    7.1410  -22.6170 H       125 THR    0.5100
   2015 HG23      -49.6700    8.7020  -23.3110 H       125 THR   -0.5100
   2016 N         -52.7880    4.3860  -23.0650 N.am    126 PRO   -0.2900
   2017 CA        -54.1270    3.7810  -23.1880 C.3     126 PRO    0.0000
   2018 C         -55.1500    4.7700  -23.7620 C.2     126 PRO    0.0900
   2019 O         -56.1100    4.3330  -24.3920 O.2     126 PRO    0.0900
   2020 CB        -54.4760    3.3730  -21.7470 C.3     126 PRO    0.0200
   2021 CG        -53.1750    3.4130  -20.9920 C.3     126 PRO    0.0900
   2022 CD        -52.3970    4.5140  -21.6460 C.3     126 PRO   -0.1800
   2023 HA        -54.1050    2.9650  -23.8920 H       126 PRO    0.0900
   2024 HB1       -54.9100    2.3510  -21.7250 H       126 PRO    0.0900
   2025 HB2       -55.2060    4.0840  -21.3060 H       126 PRO   -0.1800
   2026 HG1       -53.3480    3.6350  -19.9180 H       126 PRO    0.0900
   2027 HG2       -52.6390    2.4450  -21.0770 H       126 PRO    0.0900
   2028 HD1       -52.6880    5.5110  -21.2550 H       126 PRO    0.5100
   2029 HD2       -51.3030    4.3660  -21.5340 H       126 PRO   -0.5100
   2030 N         -54.9530    6.0810  -23.5330 N.am    127 LYS   -0.4700
   2031 CA        -55.7570    7.1340  -24.1150 C.3     127 LYS    0.3100
   2032 C         -55.7320    7.1230  -25.6310 C.2     127 LYS    0.0700
   2033 O         -56.7520    7.3160  -26.2720 O.2     127 LYS    0.0900
   2034 CB        -55.3310    8.5310  -23.5920 C.3     127 LYS   -0.1800
   2035 CG        -55.6180    8.7450  -22.0950 C.3     127 LYS    0.0900
   2036 CD        -55.3440   10.1960  -21.6530 C.3     127 LYS    0.0900
   2037 CE        -55.6950   10.4600  -20.1820 C.3     127 LYS   -0.1800
   2038 NZ        -55.4580   11.8810  -19.8330 N.4     127 LYS    0.0900
   2039 HN        -54.2210    6.3930  -22.9330 H       127 LYS    0.0900
   2040 HA        -56.7880    6.9420  -23.8580 H       127 LYS   -0.1800
   2041 HB1       -55.8770    9.3070  -24.1700 H       127 LYS    0.0900
   2042 HB2       -54.2410    8.6550  -23.7640 H       127 LYS    0.0900
   2043 HG1       -54.9740    8.0600  -21.5030 H       127 LYS    0.2100
   2044 HG2       -56.6820    8.5020  -21.8940 H       127 LYS    0.0500
   2045 HD1       -55.9440   10.8810  -22.2900 H       127 LYS    0.0500
   2046 HD2       -54.2660   10.4160  -21.8050 H       127 LYS   -0.3000
   2047 HE1       -55.0600    9.8330  -19.5210 H       127 LYS    0.3300
   2048 HE2       -56.7690   10.2370  -20.0030 H       127 LYS    0.3300
   2049 HZ1       -56.0500   12.4910  -20.4330 H       127 LYS    0.3300
   2050 HZ2       -54.4560   12.1130  -19.9840 H       127 LYS    0.5100
   2051 HZ3       -55.7020   12.0380  -18.8330 H       127 LYS   -0.5100
   2052 N         -54.5610    6.8660  -26.2430 N.am    128 ARG   -0.4700
   2053 CA        -54.3690    6.7830  -27.6990 C.3     128 ARG    0.3100
   2054 C         -55.2120    5.6340  -28.2830 C.2     128 ARG    0.0700
   2055 O         -55.9040    5.8340  -29.2820 O.2     128 ARG    0.0900
   2056 CB        -52.8760    6.6000  -28.0520 C.3     128 ARG   -0.1800
   2057 CG        -52.6040    6.5660  -29.5510 C.3     128 ARG    0.0900
   2058 CD        -51.1470    6.3320  -29.8990 C.3     128 ARG    0.0900
   2059 NE        -50.9470    6.3590  -31.3540 N.pl3   128 ARG   -0.1800
   2060 CZ        -49.7650    6.4620  -31.9570 C.cat   128 ARG    0.0900
   2061 NH1       -48.6510    6.5620  -31.2400 N.pl3   128 ARG    0.0900
   2062 NH2       -49.6890    6.4770  -33.2810 N.pl3   128 ARG    0.2000
   2063 HN        -53.7350    6.7140  -25.7090 H       128 ARG    0.0900
   2064 HA        -54.7470    7.6950  -28.1370 H       128 ARG    0.0900
   2065 HB1       -52.5210    5.6470  -27.6060 H       128 ARG   -0.7000
   2066 HB2       -52.3020    7.4400  -27.6070 H       128 ARG    0.4400
   2067 HG1       -52.9200    7.5360  -29.9890 H       128 ARG    0.6400
   2068 HG2       -53.2110    5.7530  -30.0010 H       128 ARG   -0.8000
   2069 HD1       -50.8230    5.3360  -29.5270 H       128 ARG    0.4600
   2070 HD2       -50.5170    7.1300  -29.4520 H       128 ARG    0.4600
   2071 HE        -51.7580    6.2950  -31.9340 H       128 ARG   -0.8000
   2072 HH11      -48.6970    6.5610  -30.2410 H       128 ARG    0.4600
   2073 HH12      -47.7670    6.6390  -31.7000 H       128 ARG    0.4600
   2074 HH21      -50.5220    6.4120  -33.8300 H       128 ARG    0.5100
   2075 HH22      -48.7990    6.5550  -33.7300 H       128 ARG   -0.5100
   2076 N         -55.1620    4.4440  -27.6370 N.am    129 ALA   -0.4700
   2077 CA        -55.9140    3.2460  -28.0130 C.3     129 ALA    0.3100
   2078 C         -57.4240    3.5080  -27.9860 C.2     129 ALA    0.0700
   2079 O         -58.1240    3.0740  -28.9040 O.2     129 ALA    0.0900
   2080 CB        -55.5660    2.0890  -27.0840 C.3     129 ALA   -0.2700
   2081 HN        -54.5800    4.3310  -26.8360 H       129 ALA    0.0900
   2082 HA        -55.6630    2.9970  -29.0330 H       129 ALA    0.0900
   2083 HB1       -55.8170    2.3540  -26.0340 H       129 ALA    0.0900
   2084 HB2       -54.4780    1.8700  -27.1430 H       129 ALA    0.5100
   2085 HB3       -56.1450    1.1860  -27.3700 H       129 ALA   -0.5100
   2086 N         -57.9110    4.2700  -26.9740 N.am    130 ALA   -0.4700
   2087 CA        -59.3190    4.6520  -26.8150 C.3     130 ALA    0.3100
   2088 C         -59.8500    5.3610  -28.0600 C.2     130 ALA    0.0700
   2089 O         -60.9670    5.0780  -28.4830 O.2     130 ALA    0.0900
   2090 CB        -59.4840    5.5550  -25.5990 C.3     130 ALA   -0.2700
   2091 HN        -57.3050    4.6170  -26.2630 H       130 ALA    0.0900
   2092 HA        -59.9010    3.7500  -26.6970 H       130 ALA    0.0900
   2093 HB1       -59.0250    6.5470  -25.7950 H       130 ALA    0.0900
   2094 HB2       -58.9830    5.0990  -24.7180 H       130 ALA    0.5100
   2095 HB3       -60.5640    5.7010  -25.3800 H       130 ALA   -0.5100
   2096 N         -59.0280    6.2550  -28.6560 N.am    131 VAL   -0.4700
   2097 CA        -59.3540    7.0240  -29.8600 C.3     131 VAL    0.3100
   2098 C         -59.3450    6.0960  -31.0790 C.2     131 VAL    0.0700
   2099 O         -60.2290    6.2010  -31.9280 O.2     131 VAL    0.0900
   2100 CB        -58.4140    8.2490  -30.0810 C.3     131 VAL   -0.0900
   2101 CG1       -58.9990    9.2140  -31.1130 C.3     131 VAL    0.0900
   2102 CG2       -58.1320    8.9920  -28.7810 C.3     131 VAL   -0.2700
   2103 HN        -58.1230    6.4350  -28.2830 H       131 VAL    0.0900
   2104 HA        -60.3740    7.3620  -29.7600 H       131 VAL    0.0900
   2105 HB        -57.4240    7.8920  -30.4360 H       131 VAL    0.0900
   2106 HG11      -59.9860    9.5890  -30.7680 H       131 VAL   -0.2700
   2107 HG12      -59.1390    8.6910  -32.0830 H       131 VAL    0.0900
   2108 HG13      -58.3190   10.0810  -31.2490 H       131 VAL    0.0900
   2109 HG21      -57.4860    8.3740  -28.1210 H       131 VAL    0.0900
   2110 HG22      -59.0860    9.1980  -28.2500 H       131 VAL    0.5100
   2111 HG23      -57.6090    9.9480  -28.9960 H       131 VAL   -0.5100
   2112 N         -58.3460    5.1920  -31.1650 N.am    132 MET   -0.4700
   2113 CA        -58.1920    4.2460  -32.2700 C.3     132 MET    0.3100
   2114 C         -59.3550    3.2660  -32.3210 C.2     132 MET    0.0700
   2115 O         -59.8120    2.9340  -33.4150 O.2     132 MET    0.0900
   2116 CB        -56.8680    3.4910  -32.1590 C.3     132 MET   -0.1800
   2117 CG        -55.6610    4.3980  -32.2080 C.3     132 MET    0.0900
   2118 SD        -54.2390    3.5900  -32.9550 S.3     132 MET    0.0900
   2119 CE        -54.0910    4.5690  -34.4790 C.3     132 MET   -0.1400
   2120 HN        -57.6480    5.1300  -30.4560 H       132 MET    0.0900
   2121 HA        -58.2290    4.8040  -33.1940 H       132 MET    0.0900
   2122 HB1       -56.8020    2.7650  -32.9960 H       132 MET   -0.0900
   2123 HB2       -56.8550    2.9350  -31.1980 H       132 MET   -0.2200
   2124 HG1       -55.4100    4.7110  -31.1730 H       132 MET    0.0900
   2125 HG2       -55.9230    5.3060  -32.7930 H       132 MET    0.0900
   2126 HE1       -53.5780    5.5360  -34.2880 H       132 MET    0.0900
   2127 HE2       -55.0980    4.7900  -34.8920 H       132 MET    0.5100
   2128 HE3       -53.5010    4.0120  -35.2370 H       132 MET   -0.5100
   2129 N         -59.8590    2.8320  -31.1390 N.am    133 ILE   -0.4700
   2130 CA        -61.0070    1.9270  -31.0070 C.3     133 ILE    0.3100
   2131 C         -62.2830    2.6840  -31.3940 C.2     133 ILE    0.0700
   2132 O         -63.0910    2.1580  -32.1640 O.2     133 ILE    0.0900
   2133 CB        -61.0990    1.3060  -29.5800 C.3     133 ILE   -0.0900
   2134 CG1       -59.8360    0.4900  -29.1980 C.3     133 ILE    0.0900
   2135 CG2       -62.3720    0.4790  -29.3940 C.3     133 ILE   -0.2700
   2136 CD        -59.2470   -0.4270  -30.3050 C.3     133 ILE    0.0900
   2137 HN        -59.4520    3.1190  -30.2770 H       133 ILE    0.0900
   2138 HA        -60.8970    1.1450  -31.7430 H       133 ILE    0.0900
   2139 HB        -61.0870    2.1250  -28.8280 H       133 ILE   -0.1800
   2140 HG11      -60.0950   -0.1500  -28.3290 H       133 ILE    0.0900
   2141 HG12      -59.0460    1.2080  -28.8950 H       133 ILE    0.0900
   2142 HG21      -62.4890   -0.2360  -30.2360 H       133 ILE   -0.2700
   2143 HG22      -63.2590    1.1490  -29.3730 H       133 ILE    0.0900
   2144 HG23      -62.3160   -0.0950  -28.4460 H       133 ILE    0.0900
   2145 HD1       -58.6360    0.1740  -31.0130 H       133 ILE    0.0900
   2146 HD2       -60.0700   -0.9130  -30.8710 H       133 ILE    0.5100
   2147 HD3       -58.5980   -1.2040  -29.8470 H       133 ILE   -0.5100
   2148 N         -62.4480    3.9250  -30.8800 N.am    134 ALA   -0.4700
   2149 CA        -63.5850    4.7920  -31.1830 C.3     134 ALA    0.3100
   2150 C         -63.6440    5.1110  -32.6770 C.2     134 ALA    0.0700
   2151 O         -64.7230    5.0360  -33.2540 O.2     134 ALA    0.0900
   2152 CB        -63.5060    6.0740  -30.3700 C.3     134 ALA   -0.2700
   2153 HN        -61.7780    4.3130  -30.2520 H       134 ALA    0.0900
   2154 HA        -64.4910    4.2520  -30.9470 H       134 ALA    0.0900
   2155 HB1       -62.5680    6.6210  -30.6090 H       134 ALA    0.0900
   2156 HB2       -63.5100    5.8350  -29.2850 H       134 ALA    0.5100
   2157 HB3       -64.3700    6.7300  -30.6120 H       134 ALA   -0.5100
   2158 N         -62.4830    5.4050  -33.3080 N.am    135 LEU   -0.4700
   2159 CA        -62.3410    5.6830  -34.7400 C.3     135 LEU    0.3100
   2160 C         -62.7810    4.4780  -35.5730 C.2     135 LEU    0.0700
   2161 O         -63.4930    4.6590  -36.5650 O.2     135 LEU    0.0900
   2162 CB        -60.8850    6.0530  -35.0620 C.3     135 LEU   -0.1800
   2163 CG        -60.5470    7.5380  -35.3060 C.3     135 LEU    0.0900
   2164 CD1       -61.2430    8.4840  -34.3240 C.3     135 LEU    0.0900
   2165 CD2       -59.0530    7.7650  -35.2350 C.3     135 LEU   -0.0900
   2166 HN        -61.6290    5.4460  -32.7960 H       135 LEU    0.0900
   2167 HA        -63.0020    6.4990  -34.9930 H       135 LEU   -0.2700
   2168 HB1       -60.5960    5.4940  -35.9760 H       135 LEU    0.0900
   2169 HB2       -60.2600    5.7070  -34.2130 H       135 LEU    0.0900
   2170 HG        -60.8570    7.8070  -36.3380 H       135 LEU    0.0900
   2171 HD11      -60.9390    8.2450  -33.2820 H       135 LEU   -0.2700
   2172 HD12      -62.3460    8.3710  -34.4050 H       135 LEU    0.0900
   2173 HD13      -60.9580    9.5350  -34.5440 H       135 LEU    0.0900
   2174 HD21      -58.5360    7.1540  -36.0060 H       135 LEU    0.0900
   2175 HD22      -58.6720    7.4670  -34.2350 H       135 LEU    0.5100
   2176 HD23      -58.8230    8.8360  -35.4200 H       135 LEU   -0.5100
   2177 N         -62.3960    3.2470  -35.1300 N.am    136 VAL   -0.4700
   2178 CA        -62.7520    1.9650  -35.7500 C.3     136 VAL    0.3100
   2179 C         -64.2740    1.7560  -35.6460 C.2     136 VAL    0.0700
   2180 O         -64.9060    1.3890  -36.6420 O.2     136 VAL    0.0900
   2181 CB        -61.9470    0.7830  -35.1490 C.3     136 VAL   -0.0900
   2182 CG1       -62.6760   -0.5460  -35.2920 C.3     136 VAL    0.0900
   2183 CG2       -60.5660    0.6920  -35.7800 C.3     136 VAL   -0.2700
   2184 HN        -61.8250    3.1620  -34.3200 H       136 VAL    0.0900
   2185 HA        -62.5540    2.0460  -36.8090 H       136 VAL    0.0900
   2186 HB        -61.7680    0.9820  -34.0700 H       136 VAL    0.0900
   2187 HG11      -63.0130   -0.6860  -36.3410 H       136 VAL   -0.2700
   2188 HG12      -63.5670   -0.5630  -34.6280 H       136 VAL    0.0900
   2189 HG13      -61.9950   -1.3820  -35.0240 H       136 VAL    0.0900
   2190 HG21      -59.9380    1.5480  -35.4510 H       136 VAL    0.0900
   2191 HG22      -60.6530    0.7230  -36.8870 H       136 VAL    0.5100
   2192 HG23      -60.0690   -0.2520  -35.4700 H       136 VAL   -0.5100
   2193 N         -64.8750    2.0340  -34.4730 N.am    137 TRP   -0.4700
   2194 CA        -66.3140    1.9020  -34.3170 C.3     137 TRP    0.3100
   2195 C         -67.0690    2.9310  -35.1420 C.2     137 TRP    0.0700
   2196 O         -68.0950    2.5870  -35.7210 O.2     137 TRP    0.0900
   2197 CB        -66.7190    1.9880  -32.8530 C.3     137 TRP   -0.1800
   2198 CG        -66.6040    0.6610  -32.1810 C.ar    137 TRP    0.0900
   2199 CD1       -65.5970    0.2430  -31.3620 C.ar    137 TRP    0.0900
   2200 CD2       -67.4460   -0.4790  -32.3970 C.ar    137 TRP   -0.0300
   2201 CE2       -66.9360   -1.5330  -31.6060 C.ar    137 TRP   -0.1500
   2202 CE3       -68.6180   -0.6980  -33.1440 C.ar    137 TRP    0.2200
   2203 NE1       -65.7980   -1.0670  -30.9940 N.ar    137 TRP   -0.5100
   2204 CZ2       -67.5720   -2.7790  -31.5180 C.ar    137 TRP    0.3700
   2205 CZ3       -69.2370   -1.9400  -33.0670 C.ar    137 TRP    0.2400
   2206 CH2       -68.7030   -2.9670  -32.2780 C.ar    137 TRP    0.1100
   2207 HN        -64.3670    2.3380  -33.6710 H       137 TRP   -0.2500
   2208 HA        -66.6070    0.9490  -34.7300 H       137 TRP    0.1700
   2209 HB1       -67.7710    2.3360  -32.7820 H       137 TRP   -0.2000
   2210 HB2       -66.0590    2.7130  -32.3310 H       137 TRP    0.1400
   2211 HD1       -64.7630    0.8520  -31.0470 H       137 TRP   -0.2700
   2212 HE1       -65.2250   -1.5820  -30.3950 H       137 TRP    0.1600
   2213 HE3       -69.0420    0.0720  -33.7710 H       137 TRP   -0.1400
   2214 HZ2       -67.2030   -3.5710  -30.8830 H       137 TRP    0.1400
   2215 HZ3       -70.1440   -2.1170  -33.6260 H       137 TRP    0.5100
   2216 HH2       -69.1910   -3.9310  -32.2660 H       137 TRP   -0.5100
   2217 N         -66.5380    4.1700  -35.2330 N.am    138 VAL   -0.4700
   2218 CA        -67.1040    5.2780  -36.0080 C.3     138 VAL    0.3100
   2219 C         -67.0820    4.9040  -37.4870 C.2     138 VAL    0.0700
   2220 O         -68.1160    5.0200  -38.1450 O.2     138 VAL    0.0900
   2221 CB        -66.3780    6.6200  -35.7110 C.3     138 VAL   -0.0900
   2222 CG1       -66.5010    7.6230  -36.8610 C.3     138 VAL    0.0900
   2223 CG2       -66.8930    7.2330  -34.4130 C.3     138 VAL   -0.2700
   2224 HN        -65.6970    4.3950  -34.7500 H       138 VAL    0.0900
   2225 HA        -68.1500    5.3590  -35.7520 H       138 VAL    0.0900
   2226 HB        -65.3010    6.4130  -35.5310 H       138 VAL    0.0900
   2227 HG11      -67.5650    7.7190  -37.1710 H       138 VAL   -0.2700
   2228 HG12      -65.9080    7.2740  -37.7340 H       138 VAL    0.0900
   2229 HG13      -66.1350    8.6200  -36.5350 H       138 VAL    0.0900
   2230 HG21      -66.7140    6.5370  -33.5650 H       138 VAL    0.0900
   2231 HG22      -67.9850    7.4220  -34.4910 H       138 VAL    0.5100
   2232 HG23      -66.3620    8.1870  -34.2060 H       138 VAL   -0.5100
   2233 N         -65.9300    4.4110  -37.9950 N.am    139 PHE   -0.4700
   2234 CA        -65.8050    4.0030  -39.3900 C.3     139 PHE    0.3100
   2235 C         -66.7080    2.8130  -39.7310 C.2     139 PHE    0.0700
   2236 O         -67.2390    2.7580  -40.8400 O.2     139 PHE    0.0900
   2237 CB        -64.3510    3.6720  -39.7700 C.3     139 PHE   -0.1800
   2238 CG        -64.2340    3.2010  -41.2020 C.ar    139 PHE    0.0900
   2239 CD1       -64.0540    1.8520  -41.4940 C.ar    139 PHE    0.0900
   2240 CD2       -64.4120    4.0890  -42.2630 C.ar    139 PHE    0.0000
   2241 CE1       -64.0090    1.4090  -42.8210 C.ar    139 PHE   -0.1150
   2242 CE2       -64.3590    3.6450  -43.5890 C.ar    139 PHE    0.1150
   2243 CZ        -64.1430    2.3110  -43.8610 C.ar    139 PHE   -0.1150
   2244 HN        -65.1120    4.3050  -37.4350 H       139 PHE    0.1150
   2245 HA        -66.1690    4.8150  -40.0030 H       139 PHE   -0.1150
   2246 HB1       -63.9680    2.8600  -39.1140 H       139 PHE    0.1150
   2247 HB2       -63.7190    4.5800  -39.6610 H       139 PHE   -0.1150
   2248 HD1       -63.9480    1.1400  -40.6890 H       139 PHE    0.1150
   2249 HD2       -64.5950    5.1330  -42.0580 H       139 PHE   -0.1150
   2250 HE1       -63.8700    0.3590  -43.0340 H       139 PHE    0.1150
   2251 HE2       -64.4850    4.3470  -44.4000 H       139 PHE    0.5100
   2252 HZ        -64.0790    1.9710  -44.8840 H       139 PHE   -0.5100
   2253 N         -66.8590    1.8570  -38.8020 N.am    140 SER   -0.4700
   2254 CA        -67.6640    0.6600  -39.0200 C.3     140 SER    0.3100
   2255 C         -69.1600    0.9790  -39.0730 C.2     140 SER    0.0700
   2256 O         -69.8360    0.5460  -40.0090 O.2     140 SER    0.0900
   2257 CB        -67.3740   -0.3710  -37.9420 C.3     140 SER    0.0500
   2258 OG        -65.9950   -0.6970  -37.9350 O.3     140 SER    0.0900
   2259 HN        -66.4210    1.9230  -37.9090 H       140 SER    0.0900
   2260 HA        -67.4210    0.2650  -39.9960 H       140 SER   -0.6600
   2261 HB1       -67.9610   -1.2950  -38.1390 H       140 SER    0.4300
   2262 HB2       -67.6520    0.0370  -36.9470 H       140 SER    0.5100
   2263 HG1       -65.5410    0.0810  -37.6020 H       140 SER   -0.5100
   2264 N         -69.6710    1.7710  -38.1050 N.am    141 ILE   -0.4700
   2265 CA        -71.0840    2.1640  -38.0760 C.3     141 ILE    0.3100
   2266 C         -71.4110    2.9640  -39.3480 C.2     141 ILE    0.0700
   2267 O         -72.4680    2.7520  -39.9340 O.2     141 ILE    0.0900
   2268 CB        -71.5410    2.8890  -36.7630 C.3     141 ILE   -0.0900
   2269 CG1       -70.7780    4.2210  -36.4790 C.3     141 ILE    0.0900
   2270 CG2       -71.4460    1.9480  -35.5600 C.3     141 ILE   -0.2700
   2271 CD        -71.3360    5.5890  -37.1310 C.3     141 ILE    0.0900
   2272 HN        -69.1070    2.1270  -37.3640 H       141 ILE    0.0900
   2273 HA        -71.6630    1.2620  -38.2050 H       141 ILE    0.0900
   2274 HB        -72.5920    3.2310  -36.8790 H       141 ILE   -0.1800
   2275 HG11      -69.7380    4.0860  -36.8380 H       141 ILE    0.0900
   2276 HG12      -70.7660    4.3640  -35.3790 H       141 ILE    0.0900
   2277 HG21      -70.3970    1.6050  -35.4260 H       141 ILE   -0.2700
   2278 HG22      -72.0920    1.0580  -35.7230 H       141 ILE    0.0900
   2279 HG23      -71.7650    2.4780  -34.6380 H       141 ILE    0.0900
   2280 HD1       -72.3720    5.7850  -36.7790 H       141 ILE    0.0900
   2281 HD2       -71.3490    5.5020  -38.2380 H       141 ILE    0.5100
   2282 HD3       -70.6920    6.4420  -36.8300 H       141 ILE   -0.5100
   2283 N         -70.4620    3.8000  -39.8210 N.am    142 SER   -0.4700
   2284 CA        -70.6050    4.6320  -41.0100 C.3     142 SER    0.3100
   2285 C         -70.6270    3.8100  -42.3150 C.2     142 SER    0.0700
   2286 O         -70.7970    4.4000  -43.3870 O.2     142 SER    0.0900
   2287 CB        -69.4870    5.6730  -41.0720 C.3     142 SER    0.0500
   2288 OG        -68.2780    5.1320  -41.5820 O.3     142 SER    0.0900
   2289 HN        -69.5870    3.8880  -39.3560 H       142 SER    0.0900
   2290 HA        -71.5690    5.1170  -40.9670 H       142 SER   -0.6600
   2291 HB1       -69.2910    6.0620  -40.0500 H       142 SER    0.4300
   2292 HB2       -69.8010    6.5100  -41.7320 H       142 SER    0.5100
   2293 HG1       -68.1170    4.3270  -41.0830 H       142 SER   -0.5100
   2294 N         -70.4470    2.4720  -42.2430 N.am    143 ILE   -0.4700
   2295 CA        -70.4770    1.6320  -43.4410 C.3     143 ILE    0.3100
   2296 C         -71.8870    1.0730  -43.6260 C.2     143 ILE    0.0700
   2297 O         -72.4290    1.1720  -44.7140 O.2     143 ILE    0.0900
   2298 CB        -69.3650    0.5410  -43.4500 C.3     143 ILE   -0.0900
   2299 CG1       -67.9580    1.1720  -43.5620 C.3     143 ILE    0.0900
   2300 CG2       -69.5560   -0.5110  -44.5530 C.3     143 ILE   -0.2700
   2301 CD        -67.7720    2.3340  -44.6090 C.3     143 ILE    0.0900
   2302 HN        -70.2870    2.0020  -41.3780 H       143 ILE    0.0900
   2303 HA        -70.3560    2.2830  -44.2940 H       143 ILE    0.0900
   2304 HB        -69.3640    0.0250  -42.4650 H       143 ILE   -0.1800
   2305 HG11      -67.2480    0.3620  -43.8290 H       143 ILE    0.0900
   2306 HG12      -67.6900    1.5730  -42.5630 H       143 ILE    0.0900
   2307 HG21      -69.5460   -0.0220  -45.5510 H       143 ILE   -0.2700
   2308 HG22      -70.5320   -1.0240  -44.4200 H       143 ILE    0.0900
   2309 HG23      -68.7320   -1.2550  -44.5140 H       143 ILE    0.0900
   2310 HD1       -68.3110    3.2450  -44.2690 H       143 ILE    0.0900
   2311 HD2       -68.1850    2.0260  -45.5950 H       143 ILE    0.5100
   2312 HD3       -66.6940    2.5790  -44.7170 H       143 ILE   -0.5100
   2313 N         -72.4980    0.5410  -42.5770 N.am    144 SER   -0.4700
   2314 CA        -73.8360   -0.0230  -42.6630 C.3     144 SER    0.3100
   2315 C         -74.9400    1.0420  -42.7940 C.2     144 SER    0.0700
   2316 O         -76.0540    0.7140  -43.2020 O.2     144 SER    0.0900
   2317 CB        -74.1040   -0.8800  -41.4290 C.3     144 SER    0.0500
   2318 OG        -74.2660   -0.0790  -40.2710 O.3     144 SER    0.0900
   2319 HN        -72.0680    0.5040  -41.6790 H       144 SER    0.0900
   2320 HA        -73.8960   -0.6200  -43.5600 H       144 SER   -0.6600
   2321 HB1       -73.2490   -1.5710  -41.2650 H       144 SER    0.4300
   2322 HB2       -75.0320   -1.4710  -41.5840 H       144 SER    0.5100
   2323 HG1       -75.1040    0.3790  -40.3810 H       144 SER   -0.5100
   2324 N         -74.6490    2.2970  -42.4220 N.am    145 LEU   -0.4700
   2325 CA        -75.6300    3.3770  -42.4250 C.3     145 LEU    0.3100
   2326 C         -76.0350    3.8500  -43.8410 C.2     145 LEU    0.0700
   2327 O         -77.2460    3.8910  -44.0660 O.2     145 LEU    0.0900
   2328 CB        -75.1700    4.5610  -41.5530 C.3     145 LEU   -0.1800
   2329 CG        -75.7960    4.6780  -40.1390 C.3     145 LEU    0.0900
   2330 CD1       -77.1880    5.2890  -40.1860 C.3     145 LEU    0.0900
   2331 CD2       -75.8040    3.3430  -39.3750 C.3     145 LEU   -0.0900
   2332 HN        -73.7330    2.5520  -42.1210 H       145 LEU    0.0900
   2333 HA        -76.5610    2.9770  -42.0500 H       145 LEU   -0.2700
   2334 HB1       -75.4050    5.4960  -42.1030 H       145 LEU    0.0900
   2335 HB2       -74.0700    4.4820  -41.4290 H       145 LEU    0.0900
   2336 HG        -75.1420    5.3130  -39.5050 H       145 LEU    0.0900
   2337 HD11      -77.8610    4.6610  -40.8080 H       145 LEU   -0.2700
   2338 HD12      -77.1400    6.3060  -40.6320 H       145 LEU    0.0900
   2339 HD13      -77.6080    5.3510  -39.1590 H       145 LEU    0.0900
   2340 HD21      -74.7940    2.8800  -39.4030 H       145 LEU    0.0900
   2341 HD22      -76.5280    2.6430  -39.8440 H       145 LEU    0.5100
   2342 HD23      -76.0840    3.5170  -38.3140 H       145 LEU   -0.5100
   2343 N         -75.1250    4.1740  -44.8190 N.am    146 PRO   -0.2900
   2344 CA        -75.5960    4.5910  -46.1560 C.3     146 PRO    0.0000
   2345 C         -76.6140    3.6370  -46.8100 C.2     146 PRO    0.0900
   2346 O         -77.6180    4.1800  -47.2700 O.2     146 PRO    0.0900
   2347 CB        -74.3150    4.6780  -46.9850 C.3     146 PRO    0.0200
   2348 CG        -73.2510    4.9460  -46.0000 C.3     146 PRO    0.0900
   2349 CD        -73.6480    4.2060  -44.7530 C.3     146 PRO   -0.1800
   2350 HA        -76.1470    5.5150  -46.0870 H       146 PRO    0.0900
   2351 HB1       -74.3810    5.5010  -47.7280 H       146 PRO    0.0900
   2352 HB2       -74.1260    3.7240  -47.5210 H       146 PRO   -0.1800
   2353 HG1       -72.2720    4.5780  -46.3750 H       146 PRO    0.0900
   2354 HG2       -73.1720    6.0350  -45.7990 H       146 PRO    0.0900
   2355 HD1       -73.2460    3.1710  -44.7470 H       146 PRO    0.5100
   2356 HD2       -73.3210    4.7450  -43.8390 H       146 PRO   -0.5100
   2357 N         -76.4880    2.2700  -46.8180 N.am    147 PRO   -0.2900
   2358 CA        -77.5290    1.4360  -47.4470 C.3     147 PRO    0.0000
   2359 C         -78.8510    1.4190  -46.6700 C.2     147 PRO    0.0900
   2360 O         -79.3380    0.3710  -46.2260 O.2     147 PRO    0.0900
   2361 CB        -76.8890    0.0460  -47.4970 C.3     147 PRO    0.0200
   2362 CG        -75.9490    0.0370  -46.3730 C.3     147 PRO    0.0900
   2363 CD        -75.3780    1.4230  -46.3390 C.3     147 PRO   -0.1800
   2364 HA        -77.8050    1.8400  -48.4070 H       147 PRO    0.0900
   2365 HB1       -76.3570   -0.1100  -48.4590 H       147 PRO    0.0900
   2366 HB2       -77.6570   -0.7480  -47.3770 H       147 PRO   -0.1800
   2367 HG1       -76.4740   -0.1960  -45.4220 H       147 PRO    0.0900
   2368 HG2       -75.1480   -0.7150  -46.5350 H       147 PRO    0.0900
   2369 HD1       -75.0920    1.7200  -45.3080 H       147 PRO    0.5100
   2370 HD2       -74.5050    1.5200  -47.0180 H       147 PRO   -0.5100
   2371 N         -79.4330    2.6110  -46.5250 N.am    148 PHE   -0.4700
   2372 CA        -80.7180    2.8490  -45.9030 C.3     148 PHE    0.3100
   2373 C         -81.5780    3.5790  -46.9210 C.2     148 PHE    0.0700
   2374 O         -82.5870    4.1870  -46.5620 O.2     148 PHE    0.0900
   2375 CB        -80.5740    3.5960  -44.5630 C.3     148 PHE   -0.1800
   2376 CG        -80.5500    2.6740  -43.3600 C.ar    148 PHE    0.0900
   2377 CD1       -79.4740    1.8230  -43.1290 C.ar    148 PHE    0.0900
   2378 CD2       -81.6010    2.6690  -42.4480 C.ar    148 PHE    0.0000
   2379 CE1       -79.4560    0.9700  -42.0200 C.ar    148 PHE   -0.1150
   2380 CE2       -81.5830    1.8140  -41.3400 C.ar    148 PHE    0.1150
   2381 CZ        -80.5090    0.9730  -41.1300 C.ar    148 PHE   -0.1150
   2382 HN        -78.9810    3.4340  -46.8560 H       148 PHE    0.1150
   2383 HA        -81.1890    1.8910  -45.7430 H       148 PHE   -0.1150
   2384 HB1       -81.4340    4.2880  -44.4330 H       148 PHE    0.1150
   2385 HB2       -79.6210    4.1680  -44.5600 H       148 PHE   -0.1150
   2386 HD1       -78.6410    1.8190  -43.8170 H       148 PHE    0.1150
   2387 HD2       -82.4410    3.3320  -42.5960 H       148 PHE   -0.1150
   2388 HE1       -78.6160    0.3110  -41.8600 H       148 PHE    0.1150
   2389 HE2       -82.4120    1.8120  -40.6480 H       148 PHE    0.5100
   2390 HZ        -80.4940    0.3180  -40.2700 H       148 PHE   -0.5100
   2391 N         -81.2080    3.4420  -48.2260 N.am    149 PHE   -0.4700
   2392 CA        -81.9290    4.0220  -49.3600 C.3     149 PHE    0.3100
   2393 C         -83.2430    3.2480  -49.6420 C.2     149 PHE    0.0700
   2394 O         -83.9480    3.5890  -50.5980 O.2     149 PHE    0.0900
   2395 CB        -81.0710    4.0800  -50.6670 C.3     149 PHE   -0.1800
   2396 CG        -79.5620    3.9560  -50.6260 C.ar    149 PHE    0.0900
   2397 CD1       -78.9420    2.7420  -50.9110 C.ar    149 PHE    0.0900
   2398 CD2       -78.7600    5.0740  -50.4410 C.ar    149 PHE    0.0000
   2399 CE1       -77.5450    2.6360  -50.9350 C.ar    149 PHE   -0.1150
   2400 CE2       -77.3630    4.9680  -50.4590 C.ar    149 PHE    0.1150
   2401 CZ        -76.7640    3.7470  -50.6980 C.ar    149 PHE   -0.1150
   2402 HN        -80.3970    2.9180  -48.4730 H       149 PHE    0.1150
   2403 HA        -82.2280    5.0200  -49.0770 H       149 PHE   -0.1150
   2404 HB1       -81.2680    5.0600  -51.1490 H       149 PHE    0.1150
   2405 HB2       -81.4130    3.2540  -51.3240 H       149 PHE   -0.1150
   2406 HD1       -79.5450    1.8700  -51.1150 H       149 PHE    0.1150
   2407 HD2       -79.2190    6.0390  -50.2810 H       149 PHE   -0.1150
   2408 HE1       -77.0790    1.6830  -51.1400 H       149 PHE    0.1150
   2409 HE2       -76.7540    5.8420  -50.2830 H       149 PHE    0.5100
   2410 HZ        -75.6880    3.6640  -50.7010 H       149 PHE   -0.5100
   2411 N         -83.5710    2.2190  -48.8090 N.am    150 TRP   -0.4700
   2412 CA        -84.7440    1.3480  -48.9570 C.3     150 TRP    0.3100
   2413 C         -86.0890    2.1100  -48.8290 C.2     150 TRP    0.0700
   2414 O         -86.8080    1.9930  -47.8300 O.2     150 TRP    0.0900
   2415 CB        -84.6940    0.1350  -47.9910 C.3     150 TRP   -0.1800
   2416 CG        -84.4840    0.4610  -46.5390 C.ar    150 TRP    0.0900
   2417 CD1       -83.3000    0.7600  -45.9350 C.ar    150 TRP    0.0900
   2418 CD2       -85.4590    0.3740  -45.4870 C.ar    150 TRP   -0.0300
   2419 CE2       -84.8010    0.7010  -44.2790 C.ar    150 TRP   -0.1500
   2420 CE3       -86.8330    0.0720  -45.4490 C.ar    150 TRP    0.2200
   2421 NE1       -83.4890    0.9420  -44.5840 N.ar    150 TRP   -0.5100
   2422 CZ2       -85.4700    0.7510  -43.0500 C.ar    150 TRP    0.3700
   2423 CZ3       -87.4950    0.1240  -44.2290 C.ar    150 TRP    0.2400
   2424 CH2       -86.8170    0.4590  -43.0480 C.ar    150 TRP    0.1100
   2425 HN        -82.9950    2.0040  -48.0250 H       150 TRP   -0.2500
   2426 HA        -84.7710    1.0050  -49.9800 H       150 TRP    0.1700
   2427 HB1       -83.8640   -0.5280  -48.3110 H       150 TRP   -0.2000
   2428 HB2       -85.6550   -0.4150  -48.0760 H       150 TRP    0.1400
   2429 HD1       -82.3500    0.8430  -46.4430 H       150 TRP   -0.2700
   2430 HE1       -82.7970    1.2020  -43.9460 H       150 TRP    0.1600
   2431 HE3       -87.3780   -0.1970  -46.3410 H       150 TRP   -0.1400
   2432 HZ2       -84.9670    1.0070  -42.1290 H       150 TRP    0.1400
   2433 HZ3       -88.5500   -0.0970  -44.1890 H       150 TRP    0.5100
   2434 HH2       -87.3630    0.4880  -42.1160 H       150 TRP   -0.5100
   2435 N         -86.4750    2.8780  -49.8610 N.am    151 ARG   -0.4700
   2436 CA        -87.7100    3.6320  -49.9000 C.3     151 ARG    0.3100
   2437 C         -88.5800    3.1840  -51.0570 C.2     151 ARG    0.0700
   2438 O         -89.6110    3.7810  -51.3430 O.2     151 ARG    0.0900
   2439 CB        -87.4180    5.1580  -49.9300 C.3     151 ARG   -0.1800
   2440 CG        -86.4850    5.6190  -48.7790 C.3     151 ARG    0.0900
   2441 CD        -87.0110    5.3090  -47.3640 C.3     151 ARG    0.0900
   2442 NE        -85.8380    4.9590  -46.4920 N.pl3   151 ARG   -0.1800
   2443 CZ        -85.8500    4.0290  -45.5400 C.cat   151 ARG    0.0900
   2444 NH1       -86.8790    3.2480  -45.3000 N.pl3   151 ARG    0.0900
   2445 NH2       -84.7360    3.8110  -44.8720 N.pl3   151 ARG    0.2000
   2446 HN        -85.9050    2.9640  -50.6740 H       151 ARG    0.0900
   2447 HA        -88.2860    3.3780  -49.0220 H       151 ARG    0.0900
   2448 HB1       -88.3800    5.7080  -49.8500 H       151 ARG   -0.7000
   2449 HB2       -86.9380    5.4110  -50.8990 H       151 ARG    0.4400
   2450 HG1       -86.3430    6.7180  -48.8650 H       151 ARG    0.6400
   2451 HG2       -85.5030    5.1170  -48.9040 H       151 ARG   -0.8000
   2452 HD1       -87.7070    4.4440  -47.3870 H       151 ARG    0.4600
   2453 HD2       -87.5200    6.1970  -46.9330 H       151 ARG    0.4600
   2454 HE        -84.9870    5.4610  -46.6370 H       151 ARG   -0.8000
   2455 HH11      -87.7120    3.3360  -45.8460 H       151 ARG    0.4600
   2456 HH12      -86.8300    2.5660  -44.5690 H       151 ARG    0.4600
   2457 HH21      -83.9130    4.3370  -45.0870 H       151 ARG    0.5100
   2458 HH22      -84.7120    3.1180  -44.1510 H       151 ARG   -0.5100
   2459 N         -88.2270    2.0410  -51.6850 N.am    152 GLN   -0.4700
   2460 CA        -89.1420    1.2560  -52.4920 C.3     152 GLN    0.3100
   2461 C         -89.7240    0.1450  -51.6180 C.2     152 GLN    0.0700
   2462 O         -90.4520   -0.7300  -52.0780 O.2     152 GLN    0.0900
   2463 CB        -88.4520    0.6430  -53.7490 C.3     152 GLN   -0.1800
   2464 CG        -87.4050   -0.4910  -53.5430 C.3     152 GLN    0.0900
   2465 CD        -86.0150   -0.0040  -53.1020 C.2     152 GLN    0.0900
   2466 NE2       -84.9860   -0.2900  -53.9350 N.am    152 GLN   -0.1800
   2467 OE1       -85.8600    0.5930  -52.0330 O.2     152 GLN    0.0900
   2468 HN        -87.3010    1.6790  -51.6190 H       152 GLN    0.0900
   2469 HA        -89.9490    1.9070  -52.7960 H       152 GLN    0.5500
   2470 HB1       -87.9400    1.4710  -54.2800 H       152 GLN   -0.5500
   2471 HB2       -89.2530    0.2360  -54.3990 H       152 GLN   -0.6200
   2472 HG1       -87.2880   -1.0400  -54.5000 H       152 GLN    0.3200
   2473 HG2       -87.7870   -1.1860  -52.7660 H       152 GLN    0.3000
   2474 HE21      -84.0580    0.0010  -53.7020 H       152 GLN    0.5100
   2475 HE22      -85.1540   -0.7930  -54.7830 H       152 GLN   -0.5100
   2476 N         -89.4200    0.1810  -50.3060 N.am    153 ALA   -0.4700
   2477 CA        -89.9210   -0.7330  -49.3150 C.3     153 ALA    0.3100
   2478 CAT       -91.4140    0.2000  -45.9370 C.3     153 ALA    0.0700
   2479 C         -90.2210    0.0660  -48.0590 C.2     153 ALA    0.0900
   2480 O         -89.7420    1.1860  -47.8860 O.2     153 ALA   -0.2700
   2481 CB        -88.8800   -1.8320  -49.0160 C.3     153 ALA    0.0900
   2482 NT        -91.0480   -0.4900  -47.1520 N.pl3   153 ALA    0.0900
   2483 HN        -88.8050    0.8780  -49.9500 H       153 ALA    0.0900
   2484 HNT       -91.4420   -1.3970  -47.2780 H       153 ALA    0.5100
   2485 HA        -90.8310   -1.1720  -49.6950 H       153 ALA   -0.5100
   2486 HB1       -87.9410   -1.3750  -48.6340 H       153 ALA   -0.4700
   2487 HB2       -88.6470   -2.3970  -49.9430 H       153 ALA    0.3100
   2488 HB3       -89.2740   -2.5260  -48.2440 H       153 ALA   -0.1100
   2489 HT1       -91.9240    1.1530  -46.1910 H       153 ALA    0.0900
   2490 HT2       -90.5020    0.4260  -45.3450 H       153 ALA    0.0900
   2491 HT3       -92.1060   -0.4320  -45.3410 H       153 ALA    0.0900
   2492 N         -89.8490  -11.7140  -45.9250 N.am    154 SER   -0.2700
   2493 CA        -89.6380  -13.1550  -45.9310 C.3     154 SER    0.0900
   2494 CAY       -90.0410   -9.5160  -44.9870 C.3     154 SER    0.0900
   2495 C         -88.2050  -13.5210  -46.2330 C.2     154 SER    0.0900
   2496 O         -87.8190  -14.6780  -46.0940 O.2     154 SER    0.5100
   2497 CB        -90.5150  -13.8380  -47.0150 C.3     154 SER   -0.5100
   2498 OG        -90.3370  -13.2430  -48.3010 O.3     154 SER   -0.4700
   2499 CY        -89.9080  -10.9780  -44.8050 C.2     154 SER    0.3100
   2500 OY        -89.8560  -11.4760  -43.6870 O.2     154 SER    0.0700
   2501 HN        -89.9490  -11.2970  -46.8240 H       154 SER    0.0900
   2502 HA        -89.8910  -13.5340  -44.9520 H       154 SER    0.0500
   2503 HB1       -91.5850  -13.7450  -46.7310 H       154 SER    0.0900
   2504 HB2       -90.2430  -14.9120  -47.0840 H       154 SER    0.0900
   2505 HG1       -89.5250  -13.6140  -48.6550 H       154 SER   -0.6600
   2506 HY1       -90.0810   -9.0210  -43.9920 H       154 SER    0.4300
   2507 HY2       -90.9790   -9.2890  -45.5370 H       154 SER    0.5100
   2508 HY3       -89.1670   -9.1260  -45.5480 H       154 SER   -0.5100
   2509 N         -87.3960  -12.5200  -46.6060 N.am    155 GLU   -0.4700
   2510 CA        -86.0180  -12.6450  -47.0160 C.3     155 GLU    0.3100
   2511 C         -85.3060  -11.4210  -46.4980 C.2     155 GLU    0.0700
   2512 O         -85.8840  -10.3360  -46.4670 O.2     155 GLU    0.0900
   2513 CB        -85.8700  -12.7080  -48.5590 C.3     155 GLU   -0.1800
   2514 CG        -86.1400  -14.1100  -49.1510 C.3     155 GLU    0.0900
   2515 CD        -84.9060  -14.9970  -49.0050 C.2     155 GLU    0.0900
   2516 OE1       -84.5060  -15.2570  -47.8390 O.co2   155 GLU   -0.2800
   2517 OE2       -84.3350  -15.3790  -50.0560 O.co2   155 GLU    0.0900
   2518 HN        -87.7360  -11.5850  -46.6160 H       155 GLU    0.0900
   2519 HA        -85.6250  -13.5480  -46.5710 H       155 GLU    0.6200
   2520 HB1       -84.8360  -12.4040  -48.8280 H       155 GLU   -0.7600
   2521 HB2       -86.5850  -11.9890  -49.0130 H       155 GLU   -0.7600
   2522 HG1       -86.3950  -14.0160  -50.2280 H       155 GLU    0.5100
   2523 HG2       -86.9920  -14.5820  -48.6150 H       155 GLU   -0.5100
   2524 N         -84.0590  -11.5800  -46.0320 N.am    156 CYS   -0.4700
   2525 CA        -83.2780  -10.5120  -45.4280 C.3     156 CYS    0.3100
   2526 C         -81.8750  -10.4970  -46.0550 C.2     156 CYS    0.0700
   2527 O         -81.0740  -11.3920  -45.7860 O.2     156 CYS    0.0900
   2528 CB        -83.2290  -10.6830  -43.9130 C.3     156 CYS   -0.1000
   2529 SG        -82.5320   -9.2740  -43.0120 S.3     156 CYS    0.0900
   2530 HN        -83.5990  -12.4630  -46.0810 H       156 CYS    0.0900
   2531 HA        -83.7410   -9.5700  -45.6850 H       156 CYS   -0.0800
   2532 HB1       -82.6200  -11.5840  -43.6880 H       156 CYS    0.5100
   2533 HB2       -84.2640  -10.8590  -43.5530 H       156 CYS   -0.5100
   2534 N         -81.6190   -9.5220  -46.9570 N.am    157 VAL   -0.4700
   2535 CA        -80.3400   -9.3400  -47.6560 C.3     157 VAL    0.3100
   2536 C         -79.9690   -7.8510  -47.7210 C.2     157 VAL    0.0700
   2537 O         -80.8560   -6.9910  -47.7020 O.2     157 VAL    0.0900
   2538 CB        -80.2860   -9.9790  -49.0740 C.3     157 VAL   -0.0900
   2539 CG1       -80.0780  -11.4850  -49.0030 C.3     157 VAL    0.0900
   2540 CG2       -81.5200   -9.6380  -49.9000 C.3     157 VAL   -0.2700
   2541 HN        -82.3200   -8.8570  -47.1950 H       157 VAL    0.0900
   2542 HA        -79.5740   -9.7800  -47.0350 H       157 VAL    0.0900
   2543 HB        -79.4510   -9.5240  -49.6460 H       157 VAL    0.0900
   2544 HG11      -80.9110  -11.9600  -48.4430 H       157 VAL   -0.2700
   2545 HG12      -79.1240  -11.7100  -48.4790 H       157 VAL    0.0900
   2546 HG13      -80.0510  -11.9110  -50.0290 H       157 VAL    0.0900
   2547 HG21      -81.7050   -8.5420  -49.8750 H       157 VAL    0.0900
   2548 HG22      -82.4100  -10.1560  -49.4850 H       157 VAL    0.5100
   2549 HG23      -81.3650   -9.9470  -50.9560 H       157 VAL   -0.5100
   2550 N         -78.6510   -7.5510  -47.7980 N.am    158 VAL   -0.4700
   2551 CA        -78.1200   -6.1780  -47.9140 C.3     158 VAL    0.3100
   2552 C         -78.4380   -5.6390  -49.3280 C.2     158 VAL    0.0700
   2553 O         -78.4190   -6.3910  -50.3100 O.2     158 VAL    0.0900
   2554 CB        -76.5990   -6.0650  -47.5810 C.3     158 VAL   -0.0900
   2555 CG1       -76.1800   -4.6150  -47.3480 C.3     158 VAL    0.0900
   2556 CG2       -76.2180   -6.9260  -46.3810 C.3     158 VAL   -0.2700
   2557 HN        -77.9590   -8.2680  -47.7770 H       158 VAL    0.0900
   2558 HA        -78.6870   -5.5580  -47.2370 H       158 VAL    0.0900
   2559 HB        -76.0110   -6.4820  -48.4250 H       158 VAL    0.0900
   2560 HG11      -76.7520   -4.1840  -46.4990 H       158 VAL   -0.2700
   2561 HG12      -76.3860   -4.0110  -48.2580 H       158 VAL    0.0900
   2562 HG13      -75.0970   -4.5680  -47.1070 H       158 VAL    0.0900
   2563 HG21      -76.6070   -7.9590  -46.5140 H       158 VAL    0.0900
   2564 HG22      -76.6580   -6.4990  -45.4530 H       158 VAL    0.5100
   2565 HG23      -75.1130   -6.9730  -46.2840 H       158 VAL   -0.5100
   2566 N         -78.7730   -4.3390  -49.4030 N.am    159 ASN   -0.4700
   2567 CA        -79.1030   -3.6210  -50.6350 C.3     159 ASN    0.3100
   2568 C         -77.8850   -3.5900  -51.5930 C.2     159 ASN    0.0700
   2569 O         -76.7950   -3.1350  -51.2280 O.2     159 ASN    0.0900
   2570 CB        -79.5850   -2.2100  -50.2820 C.3     159 ASN   -0.1800
   2571 CG        -79.8940   -1.3420  -51.4610 C.2     159 ASN    0.0900
   2572 ND2       -81.1290   -1.4060  -51.9160 N.am    159 ASN    0.0900
   2573 OD1       -79.0510   -0.5850  -51.9420 O.2     159 ASN    0.5500
   2574 HN        -78.8120   -3.7810  -48.5800 H       159 ASN   -0.5500
   2575 HA        -79.8760   -4.1700  -51.1530 H       159 ASN   -0.6200
   2576 HB1       -78.7950   -1.7080  -49.6840 H       159 ASN    0.3200
   2577 HB2       -80.5070   -2.2960  -49.6700 H       159 ASN    0.3000
   2578 HD21      -81.4010   -0.8520  -52.7030 H       159 ASN    0.5100
   2579 HD22      -81.7930   -2.0110  -51.4770 H       159 ASN   -0.5100
   2580 N         -78.0820   -4.1190  -52.8040 N.am    160 THR   -0.4700
   2581 CA        -77.0430   -4.2130  -53.8340 C.3     160 THR    0.3100
   2582 C         -77.3020   -3.2100  -55.0110 C.2     160 THR    0.0700
   2583 O         -76.4890   -3.1370  -55.9380 O.2     160 THR    0.0900
   2584 CB        -76.9070   -5.6900  -54.3050 C.3     160 THR    0.1400
   2585 CG2       -78.2530   -6.3610  -54.6000 C.3     160 THR    0.0900
   2586 OG1       -76.0570   -5.7810  -55.4540 O.3     160 THR   -0.6600
   2587 HN        -78.9720   -4.4820  -53.0680 H       160 THR    0.4300
   2588 HA        -76.1130   -3.8640  -53.4090 H       160 THR   -0.2700
   2589 HB        -76.4700   -6.3040  -53.4900 H       160 THR    0.0900
   2590 HG1       -76.2770   -5.0260  -56.0050 H       160 THR    0.0900
   2591 HG21      -78.8630   -5.7150  -55.2660 H       160 THR    0.0900
   2592 HG22      -78.8100   -6.5220  -53.6520 H       160 THR    0.5100
   2593 HG23      -78.0860   -7.3360  -55.1050 H       160 THR   -0.5100
   2594 N         -78.3950   -2.4100  -54.9190 N.am    161 ASP   -0.4700
   2595 CA        -78.8770   -1.4200  -55.8900 C.3     161 ASP    0.3100
   2596 C         -77.7990   -0.5240  -56.4690 C.2     161 ASP    0.0700
   2597 O         -77.7470   -0.3660  -57.6900 O.2     161 ASP    0.0900
   2598 CB        -79.9510   -0.5210  -55.2550 C.3     161 ASP   -0.2800
   2599 CG        -81.3170   -1.1580  -55.0450 C.2     161 ASP    0.0900
   2600 OD1       -81.5160   -2.3140  -55.4890 O.co2   161 ASP    0.0900
   2601 OD2       -82.1810   -0.5090  -54.4180 O.co2   161 ASP    0.6200
   2602 HN        -78.9690   -2.4680  -54.1080 H       161 ASP   -0.7600
   2603 HA        -79.2860   -1.9530  -56.7360 H       161 ASP   -0.7600
   2604 HB1       -80.0910    0.3650  -55.9090 H       161 ASP    0.5100
   2605 HB2       -79.5800   -0.1880  -54.2640 H       161 ASP   -0.5100
   2606 N         -76.9600    0.0910  -55.6030 N.am    162 HSE   -0.4700
   2607 CA        -75.9020    1.0090  -56.0200 C.3     162 HSE    0.3100
   2608 C         -74.5320    0.3310  -55.9690 C.2     162 HSE    0.0700
   2609 O         -73.9000    0.2450  -54.9160 O.2     162 HSE    0.0900
   2610 CB        -75.9300    2.2950  -55.1730 C.3     162 HSE   -0.0800
   2611 CG        -77.1950    3.0820  -55.3360 C.ar    162 HSE    0.0900
   2612 CD2       -78.3130    3.0880  -54.5700 C.ar    162 HSE    0.0900
   2613 ND1       -77.3790    3.9490  -56.4070 N.ar    162 HSE   -0.7000
   2614 CE1       -78.5890    4.4630  -56.2500 C.ar    162 HSE    0.2200
   2615 NE2       -79.1900    3.9780  -55.1560 N.ar    162 HSE    0.2500
   2616 HN        -77.0290   -0.0600  -54.6200 H       162 HSE    0.1300
   2617 HA        -76.0560    1.2440  -57.0630 H       162 HSE   -0.3600
   2618 HB1       -75.0760    2.9400  -55.4720 H       162 HSE    0.3200
   2619 HB2       -75.8220    2.0210  -54.1020 H       162 HSE   -0.0500
   2620 HD2       -78.5360    2.5330  -53.6670 H       162 HSE    0.0900
   2621 HE1       -79.0580    5.1910  -56.9120 H       162 HSE    0.5100
   2622 HE2       -80.1020    4.2070  -54.8170 H       162 HSE   -0.5100
   2623 N         -74.0750   -0.1270  -57.1500 N.am    163 ILE   -0.4700
   2624 CA        -72.8110   -0.8190  -57.4290 C.3     163 ILE    0.3100
   2625 C         -71.6160   -0.1330  -56.7590 C.2     163 ILE    0.0700
   2626 O         -70.8020   -0.8220  -56.1540 O.2     163 ILE    0.0900
   2627 CB        -72.6220   -0.9300  -58.9820 C.3     163 ILE   -0.0900
   2628 CG1       -71.9610   -2.2470  -59.4750 C.3     163 ILE    0.0900
   2629 CG2       -72.1300    0.3460  -59.6850 C.3     163 ILE   -0.2700
   2630 CD        -70.6790   -2.7280  -58.8540 C.3     163 ILE    0.0900
   2631 HN        -74.6340   -0.0010  -57.9630 H       163 ILE    0.0900
   2632 HA        -72.8500   -1.7990  -56.9790 H       163 ILE    0.0900
   2633 HB        -73.6000   -1.2120  -59.4270 H       163 ILE   -0.1800
   2634 HG11      -71.7640   -2.1200  -60.5600 H       163 ILE    0.0900
   2635 HG12      -72.7080   -3.0540  -59.3340 H       163 ILE    0.0900
   2636 HG21      -71.0710    0.5480  -59.4130 H       163 ILE   -0.2700
   2637 HG22      -72.7480    1.2130  -59.3700 H       163 ILE    0.0900
   2638 HG23      -72.1940    0.2200  -60.7870 H       163 ILE    0.0900
   2639 HD1       -70.8230   -2.9030  -57.7670 H       163 ILE    0.0900
   2640 HD2       -69.8830   -1.9650  -58.9880 H       163 ILE    0.5100
   2641 HD3       -70.3640   -3.6820  -59.3290 H       163 ILE   -0.5100
   2642 N         -71.5270    1.2180  -56.8510 N.am    164 LEU   -0.4700
   2643 CA        -70.4420    2.0250  -56.2950 C.3     164 LEU    0.3100
   2644 C         -70.3500    1.8740  -54.7720 C.2     164 LEU    0.0700
   2645 O         -69.2370    1.8490  -54.2510 O.2     164 LEU    0.0900
   2646 CB        -70.5950    3.5060  -56.7110 C.3     164 LEU   -0.1800
   2647 CG        -69.4670    4.5090  -56.3690 C.3     164 LEU    0.0900
   2648 CD1       -68.0970    4.0210  -56.8180 C.3     164 LEU    0.0900
   2649 CD2       -69.7520    5.8600  -56.9780 C.3     164 LEU   -0.0900
   2650 HN        -72.2320    1.7400  -57.3220 H       164 LEU    0.0900
   2651 HA        -69.5080    1.6260  -56.6630 H       164 LEU   -0.2700
   2652 HB1       -71.5220    3.8830  -56.2320 H       164 LEU    0.0900
   2653 HB2       -70.7230    3.5230  -57.8120 H       164 LEU    0.0900
   2654 HG        -69.4470    4.6660  -55.2690 H       164 LEU    0.0900
   2655 HD11      -68.0890    3.8690  -57.9190 H       164 LEU   -0.2700
   2656 HD12      -67.8590    3.0550  -56.3250 H       164 LEU    0.0900
   2657 HD13      -67.3220    4.7750  -56.5590 H       164 LEU    0.0900
   2658 HD21      -70.7110    6.2610  -56.5870 H       164 LEU    0.0900
   2659 HD22      -69.8300    5.7680  -58.0830 H       164 LEU    0.5100
   2660 HD23      -68.9390    6.5710  -56.7190 H       164 LEU   -0.5100
   2661 N         -71.4930    1.7300  -54.0560 N.am    165 TYR   -0.4700
   2662 CA        -71.4090    1.5290  -52.6140 C.3     165 TYR    0.3100
   2663 C         -70.9760    0.0840  -52.3070 C.2     165 TYR    0.0700
   2664 O         -70.1190   -0.1010  -51.4400 O.2     165 TYR    0.0900
   2665 CB        -72.7030    1.9060  -51.8620 C.3     165 TYR   -0.1800
   2666 CG        -72.7510    1.3120  -50.4670 C.ar    165 TYR    0.0900
   2667 CD1       -73.4780    0.1510  -50.2100 C.ar    165 TYR    0.0900
   2668 CD2       -71.9730    1.8380  -49.4350 C.ar    165 TYR    0.0000
   2669 CE1       -73.4640   -0.4480  -48.9510 C.ar    165 TYR   -0.1150
   2670 CE2       -71.9480    1.2440  -48.1730 C.ar    165 TYR    0.1150
   2671 CZ        -72.6960    0.0980  -47.9390 C.ar    165 TYR   -0.1150
   2672 OH        -72.7030   -0.5120  -46.7060 O.3     165 TYR    0.1150
   2673 HN        -72.4020    1.7540  -54.4650 H       165 TYR    0.1100
   2674 HA        -70.5910    2.1350  -52.2540 H       165 TYR   -0.5400
   2675 HB1       -73.5840    1.5240  -52.4200 H       165 TYR    0.4300
   2676 HB2       -72.7650    3.0110  -51.7580 H       165 TYR   -0.1150
   2677 HD1       -74.0620   -0.2940  -51.0010 H       165 TYR    0.1150
   2678 HD2       -71.3800    2.7220  -49.6170 H       165 TYR   -0.1150
   2679 HE1       -74.0500   -1.3360  -48.7680 H       165 TYR    0.1150
   2680 HE2       -71.3500    1.6730  -47.3830 H       165 TYR    0.5100
   2681 HH        -72.5550    0.1630  -46.0390 H       165 TYR   -0.5100
   2682 N         -71.5470   -0.9260  -53.0150 N.am    166 THR   -0.4700
   2683 CA        -71.1980   -2.3440  -52.8440 C.3     166 THR    0.3100
   2684 C         -69.6500   -2.5160  -52.8510 C.2     166 THR    0.0700
   2685 O         -69.0990   -3.1120  -51.9250 O.2     166 THR    0.0900
   2686 CB        -71.8800   -3.2120  -53.9290 C.3     166 THR    0.1400
   2687 CG2       -71.7060   -4.7070  -53.6930 C.3     166 THR    0.0900
   2688 OG1       -73.2750   -2.9090  -54.0100 O.3     166 THR   -0.6600
   2689 HN        -72.2460   -0.7420  -53.7000 H       166 THR    0.4300
   2690 HA        -71.5210   -2.6510  -51.8610 H       166 THR   -0.2700
   2691 HB        -71.4130   -3.0110  -54.9160 H       166 THR    0.0900
   2692 HG1       -73.6310   -3.4780  -54.6970 H       166 THR    0.0900
   2693 HG21      -72.1480   -4.9930  -52.7140 H       166 THR    0.0900
   2694 HG22      -70.6260   -4.9650  -53.6830 H       166 THR    0.5100
   2695 HG23      -72.2200   -5.2790  -54.4940 H       166 THR   -0.5100
   2696 N         -68.9640   -1.9360  -53.8610 N.am    167 VAL   -0.4700
   2697 CA        -67.5070   -1.9870  -54.0160 C.3     167 VAL    0.3100
   2698 C         -66.8200   -1.0970  -52.9420 C.2     167 VAL    0.0700
   2699 O         -65.8710   -1.5740  -52.3210 O.2     167 VAL    0.0900
   2700 CB        -67.0470   -1.6800  -55.4710 C.3     167 VAL   -0.0900
   2701 CG1       -67.6040   -0.3690  -55.9730 C.3     167 VAL    0.0900
   2702 CG2       -65.5310   -1.7180  -55.6170 C.3     167 VAL   -0.2700
   2703 HN        -69.4410   -1.4260  -54.5730 H       167 VAL    0.0900
   2704 HA        -67.1850   -2.9780  -53.7320 H       167 VAL    0.0900
   2705 HB        -67.3890   -2.4980  -56.1390 H       167 VAL    0.0900
   2706 HG11      -67.1250    0.4800  -55.4390 H       167 VAL   -0.2700
   2707 HG12      -68.7000   -0.3280  -55.7900 H       167 VAL    0.0900
   2708 HG13      -67.4030   -0.2640  -57.0600 H       167 VAL    0.0900
   2709 HG21      -65.1290   -2.6560  -55.1780 H       167 VAL    0.0900
   2710 HG22      -65.0770   -0.8550  -55.0840 H       167 VAL    0.5100
   2711 HG23      -65.2540   -1.6800  -56.6920 H       167 VAL   -0.5100
   2712 N         -67.3070    0.1450  -52.6710 N.am    168 TYR   -0.4700
   2713 CA        -66.7140    0.9750  -51.6100 C.3     168 TYR    0.3100
   2714 C         -66.7750    0.2370  -50.2470 C.2     168 TYR    0.0700
   2715 O         -65.7710    0.1930  -49.5360 O.2     168 TYR    0.0900
   2716 CB        -67.3690    2.3740  -51.5040 C.3     168 TYR   -0.1800
   2717 CG        -67.0710    3.0610  -50.1890 C.ar    168 TYR    0.0900
   2718 CD1       -68.0080    3.0730  -49.1630 C.ar    168 TYR    0.0900
   2719 CD2       -65.8110    3.6030  -49.9330 C.ar    168 TYR    0.0000
   2720 CE1       -67.7090    3.6180  -47.9140 C.ar    168 TYR   -0.1150
   2721 CE2       -65.5040    4.1660  -48.6910 C.ar    168 TYR    0.1150
   2722 CZ        -66.4550    4.1630  -47.6800 C.ar    168 TYR   -0.1150
   2723 OH        -66.1710    4.7060  -46.4400 O.3     168 TYR    0.1150
   2724 HN        -68.0740    0.5420  -53.1690 H       168 TYR    0.1100
   2725 HA        -65.6620    1.0790  -51.8290 H       168 TYR   -0.5400
   2726 HB1       -68.4720    2.2760  -51.5870 H       168 TYR    0.4300
   2727 HB2       -66.9830    3.0260  -52.3170 H       168 TYR   -0.1150
   2728 HD1       -68.9880    2.6500  -49.3350 H       168 TYR    0.1150
   2729 HD2       -65.0590    3.5870  -50.7070 H       168 TYR   -0.1150
   2730 HE1       -68.4540    3.6170  -47.1300 H       168 TYR    0.1150
   2731 HE2       -64.5300    4.6020  -48.5190 H       168 TYR    0.5100
   2732 HH        -66.9510    4.6120  -45.8890 H       168 TYR   -0.5100
   2733 N         -67.9300   -0.3640  -49.9000 N.am    169 SER   -0.4700
   2734 CA        -68.0840   -1.1040  -48.6490 C.3     169 SER    0.3100
   2735 C         -67.1290   -2.3180  -48.5760 C.2     169 SER    0.0700
   2736 O         -66.6760   -2.6850  -47.4910 O.2     169 SER    0.0900
   2737 CB        -69.5250   -1.5690  -48.4770 C.3     169 SER    0.0500
   2738 OG        -69.7510   -2.7530  -49.2240 O.3     169 SER    0.0900
   2739 HN        -68.7360   -0.3300  -50.4850 H       169 SER    0.0900
   2740 HA        -67.8020   -0.4520  -47.8370 H       169 SER   -0.6600
   2741 HB1       -70.2200   -0.7810  -48.8370 H       169 SER    0.4300
   2742 HB2       -69.7270   -1.7780  -47.4050 H       169 SER    0.5100
   2743 HG1       -69.5720   -2.5260  -50.1390 H       169 SER   -0.5100
   2744 N         -66.8350   -2.9300  -49.7360 N.am    170 THR   -0.4700
   2745 CA        -65.9610   -4.0930  -49.8700 C.3     170 THR    0.3100
   2746 C         -64.4840   -3.6480  -49.6890 C.2     170 THR    0.0700
   2747 O         -63.6690   -4.4070  -49.1600 O.2     170 THR    0.0900
   2748 CB        -66.2920   -4.7920  -51.2130 C.3     170 THR    0.1400
   2749 CG2       -65.2480   -4.6050  -52.2850 C.3     170 THR    0.0900
   2750 OG1       -66.5750   -6.1710  -51.0080 O.3     170 THR   -0.6600
   2751 HN        -67.2200   -2.6010  -50.5950 H       170 THR    0.4300
   2752 HA        -66.1370   -4.7560  -49.0360 H       170 THR   -0.2700
   2753 HB        -67.1800   -4.3110  -51.6740 H       170 THR    0.0900
   2754 HG1       -67.0640   -6.4580  -51.7820 H       170 THR    0.0900
   2755 HG21      -64.2410   -4.8470  -51.8830 H       170 THR    0.0900
   2756 HG22      -65.2480   -3.5490  -52.6320 H       170 THR    0.5100
   2757 HG23      -65.4600   -5.2790  -53.1410 H       170 THR   -0.5100
   2758 N         -64.1680   -2.3980  -50.0710 N.am    171 VAL   -0.4700
   2759 CA        -62.8310   -1.8030  -49.9860 C.3     171 VAL    0.3100
   2760 C         -62.5330   -1.3480  -48.5540 C.2     171 VAL    0.0700
   2761 O         -61.5060   -1.7370  -48.0030 O.2     171 VAL    0.0900
   2762 CB        -62.6850   -0.6460  -51.0020 C.3     171 VAL   -0.0900
   2763 CG1       -61.5660    0.3130  -50.6050 C.3     171 VAL    0.0900
   2764 CG2       -62.4720   -1.1860  -52.4110 C.3     171 VAL   -0.2700
   2765 HN        -64.8650   -1.7930  -50.4460 H       171 VAL    0.0900
   2766 HA        -62.1060   -2.5760  -50.1930 H       171 VAL    0.0900
   2767 HB        -63.6420   -0.0850  -51.0510 H       171 VAL    0.0900
   2768 HG11      -60.6380   -0.2550  -50.3850 H       171 VAL   -0.2700
   2769 HG12      -61.8590    0.8810  -49.6960 H       171 VAL    0.0900
   2770 HG13      -61.3610    1.0190  -51.4380 H       171 VAL    0.0900
   2771 HG21      -63.3380   -1.8150  -52.7140 H       171 VAL    0.0900
   2772 HG22      -61.5540   -1.8110  -52.4420 H       171 VAL    0.5100
   2773 HG23      -62.3770   -0.3440  -53.1290 H       171 VAL   -0.5100
   2774 N         -63.4260   -0.5370  -47.9750 N.am    172 GLY   -0.4700
   2775 CA        -63.2880   -0.0100  -46.6230 C.3     172 GLY    0.3100
   2776 C         -63.2620   -1.0810  -45.5490 C.2     172 GLY   -0.0200
   2777 O         -62.5630   -0.9330  -44.5480 O.2     172 GLY    0.0900
   2778 HN        -64.2490   -0.2500  -48.4580 H       172 GLY    0.0900
   2779 HA1       -64.1270    0.6460  -46.4400 H       172 GLY    0.5100
   2780 HA2       -62.3630    0.5460  -46.5820 H       172 GLY   -0.5100
   2781 N         -63.9950   -2.1870  -45.7650 N.am    173 ALA   -0.4700
   2782 CA        -64.0860   -3.2840  -44.8140 C.3     173 ALA    0.3100
   2783 C         -63.0610   -4.3980  -45.0330 C.2     173 ALA    0.0700
   2784 O         -62.7840   -5.1140  -44.0770 O.2     173 ALA    0.0900
   2785 CB        -65.4750   -3.8820  -44.8510 C.3     173 ALA   -0.2700
   2786 HN        -64.5180   -2.3040  -46.6040 H       173 ALA    0.0900
   2787 HA        -63.8670   -2.8970  -43.8290 H       173 ALA    0.0900
   2788 HB1       -65.6320   -4.4250  -45.8090 H       173 ALA    0.0900
   2789 HB2       -66.2360   -3.0760  -44.7730 H       173 ALA    0.5100
   2790 HB3       -65.6010   -4.5990  -44.0120 H       173 ALA   -0.5100
   2791 N         -62.5110   -4.5860  -46.2550 N.am    174 PHE   -0.4700
   2792 CA        -61.5810   -5.6990  -46.4600 C.3     174 PHE    0.3100
   2793 C         -60.3190   -5.3390  -47.2230 C.2     174 PHE    0.0700
   2794 O         -59.2380   -5.3660  -46.6400 O.2     174 PHE    0.0900
   2795 CB        -62.2800   -6.8620  -47.1830 C.3     174 PHE   -0.1800
   2796 CG        -61.4310   -8.0930  -47.4120 C.ar    174 PHE    0.0900
   2797 CD1       -60.9470   -8.3970  -48.6810 C.ar    174 PHE    0.0900
   2798 CD2       -61.1270   -8.9570  -46.3590 C.ar    174 PHE    0.0000
   2799 CE1       -60.1800   -9.5460  -48.8960 C.ar    174 PHE   -0.1150
   2800 CE2       -60.3540  -10.1040  -46.5720 C.ar    174 PHE    0.1150
   2801 CZ        -59.8770  -10.3820  -47.8350 C.ar    174 PHE   -0.1150
   2802 HN        -62.7060   -4.0020  -47.0390 H       174 PHE    0.1150
   2803 HA        -61.2240   -6.0200  -45.4920 H       174 PHE   -0.1150
   2804 HB1       -62.6130   -6.5120  -48.1840 H       174 PHE    0.1150
   2805 HB2       -63.1550   -7.1840  -46.5800 H       174 PHE   -0.1150
   2806 HD1       -61.1660   -7.7390  -49.5100 H       174 PHE    0.1150
   2807 HD2       -61.4920   -8.7380  -45.3680 H       174 PHE   -0.1150
   2808 HE1       -59.8260   -9.7820  -49.8890 H       174 PHE    0.1150
   2809 HE2       -60.1320  -10.7680  -45.7500 H       174 PHE    0.5100
   2810 HZ        -59.2630  -11.2570  -47.9970 H       174 PHE   -0.5100
   2811 N         -60.4420   -5.0630  -48.5290 N.am    175 TYR   -0.4700
   2812 CA        -59.3270   -4.8030  -49.4320 C.3     175 TYR    0.3100
   2813 C         -58.4000   -3.7080  -48.9430 C.2     175 TYR    0.0700
   2814 O         -57.1950   -3.8660  -49.1290 O.2     175 TYR    0.0900
   2815 CB        -59.8230   -4.5060  -50.8450 C.3     175 TYR   -0.1800
   2816 CG        -60.5840   -5.6700  -51.4330 C.ar    175 TYR    0.0900
   2817 CD1       -59.9110   -6.7580  -51.9850 C.ar    175 TYR    0.0900
   2818 CD2       -61.9720   -5.7160  -51.3870 C.ar    175 TYR    0.0000
   2819 CE1       -60.6100   -7.8440  -52.5130 C.ar    175 TYR   -0.1150
   2820 CE2       -62.6800   -6.7990  -51.9090 C.ar    175 TYR    0.1150
   2821 CZ        -61.9950   -7.8550  -52.4820 C.ar    175 TYR   -0.1150
   2822 OH        -62.6900   -8.9040  -53.0290 O.3     175 TYR    0.1150
   2823 HN        -61.3410   -5.0210  -48.9570 H       175 TYR    0.1100
   2824 HA        -58.6930   -5.6780  -49.4360 H       175 TYR   -0.5400
   2825 HB1       -58.9570   -4.2980  -51.5100 H       175 TYR    0.4300
   2826 HB2       -60.5070   -3.6310  -50.8250 H       175 TYR   -0.1150
   2827 HD1       -58.8300   -6.7600  -52.0060 H       175 TYR    0.1150
   2828 HD2       -62.5150   -4.8960  -50.9390 H       175 TYR   -0.1150
   2829 HE1       -60.0720   -8.6760  -52.9460 H       175 TYR    0.1150
   2830 HE2       -63.7590   -6.8130  -51.8670 H       175 TYR    0.5100
   2831 HH        -63.6120   -8.8140  -52.7760 H       175 TYR   -0.5100
   2832 N         -58.9180   -2.6230  -48.3120 N.am    176 PHE   -0.4700
   2833 CA        -58.0360   -1.5830  -47.7640 C.3     176 PHE    0.3100
   2834 C         -57.3200   -2.2000  -46.5420 C.2     176 PHE    0.0700
   2835 O         -56.0860   -2.3230  -46.6130 O.2     176 PHE    0.0900
   2836 CB        -58.7700   -0.2560  -47.4540 C.3     176 PHE   -0.1800
   2837 CG        -57.9670    0.8440  -46.7900 C.ar    176 PHE    0.0900
   2838 CD1       -56.5870    0.9180  -46.9430 C.ar    176 PHE    0.0900
   2839 CD2       -58.5980    1.8380  -46.0530 C.ar    176 PHE    0.0000
   2840 CE1       -55.8500    1.9400  -46.3400 C.ar    176 PHE   -0.1150
   2841 CE2       -57.8600    2.8660  -45.4530 C.ar    176 PHE    0.1150
   2842 CZ        -56.4910    2.9120  -45.6030 C.ar    176 PHE   -0.1150
   2843 HN        -59.8980   -2.4840  -48.1960 H       176 PHE    0.1150
   2844 HA        -57.2570   -1.4070  -48.4900 H       176 PHE   -0.1150
   2845 HB1       -59.6190   -0.4760  -46.7730 H       176 PHE    0.1150
   2846 HB2       -59.1470    0.1670  -48.4100 H       176 PHE   -0.1150
   2847 HD1       -56.0770    0.1730  -47.5370 H       176 PHE    0.1150
   2848 HD2       -59.6730    1.8200  -45.9430 H       176 PHE   -0.1150
   2849 HE1       -54.7770    1.9700  -46.4520 H       176 PHE    0.1150
   2850 HE2       -58.3640    3.6230  -44.8710 H       176 PHE    0.5100
   2851 HZ        -55.9230    3.7070  -45.1440 H       176 PHE   -0.5100
   2852 N         -58.0500   -2.7300  -45.5090 N.am    177 PRO   -0.2900
   2853 CA        -57.3610   -3.4050  -44.4020 C.3     177 PRO    0.0000
   2854 C         -56.3400   -4.4740  -44.8160 C.2     177 PRO    0.0900
   2855 O         -55.2570   -4.4300  -44.2570 O.2     177 PRO    0.0900
   2856 CB        -58.4920   -4.0660  -43.6200 C.3     177 PRO    0.0200
   2857 CG        -59.6850   -3.3020  -43.9250 C.3     177 PRO    0.0900
   2858 CD        -59.5100   -2.6670  -45.2630 C.3     177 PRO   -0.1800
   2859 HA        -56.7790   -2.6950  -43.8360 H       177 PRO    0.0900
   2860 HB1       -58.2790   -4.0390  -42.5300 H       177 PRO    0.0900
   2861 HB2       -58.6160   -5.1250  -43.9350 H       177 PRO   -0.1800
   2862 HG1       -60.5710   -3.9730  -43.9370 H       177 PRO    0.0900
   2863 HG2       -59.8390   -2.5190  -43.1520 H       177 PRO    0.0900
   2864 HD1       -60.0500   -3.2300  -46.0520 H       177 PRO    0.5100
   2865 HD2       -59.8460   -1.6090  -45.2550 H       177 PRO   -0.5100
   2866 N         -56.6280   -5.4130  -45.7600 N.am    178 THR   -0.4700
   2867 CA        -55.6490   -6.4710  -46.0900 C.3     178 THR    0.3100
   2868 C         -54.4070   -5.9310  -46.7990 C.2     178 THR    0.0700
   2869 O         -53.3280   -6.4470  -46.5420 O.2     178 THR    0.0900
   2870 CB        -56.2140   -7.6900  -46.8650 C.3     178 THR    0.1400
   2871 CG2       -57.6860   -7.8070  -46.8090 C.3     178 THR    0.0900
   2872 OG1       -55.7800   -7.7110  -48.2210 O.3     178 THR   -0.6600
   2873 HN        -57.4910   -5.4290  -46.2590 H       178 THR    0.4300
   2874 HA        -55.2300   -6.8100  -45.1540 H       178 THR   -0.2700
   2875 HB        -55.8720   -8.6270  -46.3750 H       178 THR    0.0900
   2876 HG1       -54.8220   -7.7570  -48.1930 H       178 THR    0.0900
   2877 HG21      -58.1460   -7.2530  -47.6550 H       178 THR    0.0900
   2878 HG22      -58.0630   -7.3770  -45.8570 H       178 THR    0.5100
   2879 HG23      -57.9830   -8.8750  -46.8810 H       178 THR   -0.5100
   2880 N         -54.5370   -4.9260  -47.6870 N.am    179 LEU   -0.4700
   2881 CA        -53.3800   -4.3510  -48.3930 C.3     179 LEU    0.3100
   2882 C         -52.4790   -3.6020  -47.4030 C.2     179 LEU    0.0700
   2883 O         -51.2560   -3.5180  -47.5940 O.2     179 LEU    0.0900
   2884 CB        -53.8170   -3.4150  -49.5250 C.3     179 LEU   -0.1800
   2885 CG        -54.2770   -4.0790  -50.8210 C.3     179 LEU    0.0900
   2886 CD1       -55.1450   -3.1210  -51.6470 C.3     179 LEU    0.0900
   2887 CD2       -53.0940   -4.5350  -51.6680 C.3     179 LEU   -0.0900
   2888 HN        -55.4230   -4.5260  -47.9040 H       179 LEU    0.0900
   2889 HA        -52.7970   -5.1670  -48.7920 H       179 LEU   -0.2700
   2890 HB1       -52.9600   -2.7540  -49.7680 H       179 LEU    0.0900
   2891 HB2       -54.6560   -2.7940  -49.1460 H       179 LEU    0.0900
   2892 HG        -54.8650   -4.9890  -50.5780 H       179 LEU    0.0900
   2893 HD11      -54.5670   -2.2080  -51.9060 H       179 LEU   -0.2700
   2894 HD12      -56.0400   -2.8200  -51.0620 H       179 LEU    0.0900
   2895 HD13      -55.4640   -3.6160  -52.5880 H       179 LEU    0.0900
   2896 HD21      -52.4800   -5.2690  -51.1020 H       179 LEU    0.0900
   2897 HD22      -52.4550   -3.6630  -51.9250 H       179 LEU    0.5100
   2898 HD23      -53.4590   -5.0200  -52.5980 H       179 LEU   -0.5100
   2899 N         -53.1030   -3.0960  -46.3180 N.am    180 LEU   -0.4700
   2900 CA        -52.4420   -2.3820  -45.2440 C.3     180 LEU    0.3100
   2901 C         -51.5910   -3.3490  -44.4610 C.2     180 LEU    0.0700
   2902 O         -50.4240   -3.0510  -44.2020 O.2     180 LEU    0.0900
   2903 CB        -53.4900   -1.6970  -44.3540 C.3     180 LEU   -0.1800
   2904 CG        -53.0490   -1.1190  -43.0200 C.3     180 LEU    0.0900
   2905 CD1       -52.0390   -0.0150  -43.1950 C.3     180 LEU    0.0900
   2906 CD2       -54.2320   -0.5880  -42.2720 C.3     180 LEU   -0.0900
   2907 HN        -54.0880   -3.1950  -46.2060 H       180 LEU    0.0900
   2908 HA        -51.7780   -1.6500  -45.6810 H       180 LEU   -0.2700
   2909 HB1       -54.2810   -2.4460  -44.1420 H       180 LEU    0.0900
   2910 HB2       -53.9280   -0.8650  -44.9440 H       180 LEU    0.0900
   2911 HG        -52.5990   -1.9270  -42.4060 H       180 LEU    0.0900
   2912 HD11      -52.4760    0.8090  -43.7980 H       180 LEU   -0.2700
   2913 HD12      -51.1420   -0.4040  -43.7230 H       180 LEU    0.0900
   2914 HD13      -51.7450    0.3880  -42.2030 H       180 LEU    0.0900
   2915 HD21      -55.0390   -1.3520  -42.2420 H       180 LEU    0.0900
   2916 HD22      -54.6230    0.3200  -42.7780 H       180 LEU    0.5100
   2917 HD23      -53.9400   -0.3400  -41.2300 H       180 LEU   -0.5100
   2918 N         -52.1680   -4.5230  -44.1330 N.am    181 LEU   -0.4700
   2919 CA        -51.5590   -5.6130  -43.3760 C.3     181 LEU    0.3100
   2920 C         -50.4170   -6.2540  -44.1270 C.2     181 LEU    0.0700
   2921 O         -49.4440   -6.6300  -43.4840 O.2     181 LEU    0.0900
   2922 CB        -52.5940   -6.6740  -43.0080 C.3     181 LEU   -0.1800
   2923 CG        -53.6640   -6.2090  -42.0450 C.3     181 LEU    0.0900
   2924 CD1       -54.9670   -6.9170  -42.3240 C.3     181 LEU    0.0900
   2925 CD2       -53.2240   -6.3740  -40.5850 C.3     181 LEU   -0.0900
   2926 HN        -53.1050   -4.7080  -44.4150 H       181 LEU    0.0900
   2927 HA        -51.1230   -5.1920  -42.4820 H       181 LEU   -0.2700
   2928 HB1       -52.0610   -7.5340  -42.5480 H       181 LEU    0.0900
   2929 HB2       -53.0890   -7.0150  -43.9410 H       181 LEU    0.0900
   2930 HG        -53.8080   -5.1130  -42.1550 H       181 LEU    0.0900
   2931 HD11      -54.8010   -8.0130  -42.3870 H       181 LEU   -0.2700
   2932 HD12      -55.3890   -6.5650  -43.2900 H       181 LEU    0.0900
   2933 HD13      -55.6900   -6.7140  -41.5060 H       181 LEU    0.0900
   2934 HD21      -52.3070   -5.7770  -40.3930 H       181 LEU    0.0900
   2935 HD22      -53.0030   -7.4420  -40.3750 H       181 LEU    0.5100
   2936 HD23      -54.0270   -6.0180  -39.9060 H       181 LEU   -0.5100
   2937 N         -50.5070   -6.3720  -45.4730 N.am    182 ILE   -0.4700
   2938 CA        -49.3980   -6.8950  -46.2730 C.3     182 ILE    0.3100
   2939 C         -48.2040   -5.9630  -46.0110 C.2     182 ILE    0.0700
   2940 O         -47.1800   -6.4130  -45.4920 O.2     182 ILE    0.0900
   2941 CB        -49.7210   -7.0380  -47.7950 C.3     182 ILE   -0.0900
   2942 CG1       -50.8640   -8.0450  -48.0540 C.3     182 ILE    0.0900
   2943 CG2       -48.4740   -7.4570  -48.5780 C.3     182 ILE   -0.2700
   2944 CD        -51.7500   -7.7250  -49.2920 C.3     182 ILE    0.0900
   2945 HN        -51.3280   -6.1100  -45.9750 H       182 ILE    0.0900
   2946 HA        -49.1420   -7.8610  -45.8670 H       182 ILE    0.0900
   2947 HB        -50.0890   -6.0650  -48.1850 H       182 ILE   -0.1800
   2948 HG11      -51.5170   -8.0680  -47.1570 H       182 ILE    0.0900
   2949 HG12      -50.4150   -9.0500  -48.1990 H       182 ILE    0.0900
   2950 HG21      -48.0980   -8.4340  -48.2040 H       182 ILE   -0.2700
   2951 HG22      -47.6740   -6.6970  -48.4490 H       182 ILE    0.0900
   2952 HG23      -48.7210   -7.5610  -49.6560 H       182 ILE    0.0900
   2953 HD1       -51.1520   -7.1940  -50.0630 H       182 ILE    0.0900
   2954 HD2       -52.5990   -7.0730  -48.9910 H       182 ILE    0.5100
   2955 HD3       -52.1400   -8.6670  -49.7320 H       182 ILE   -0.5100
   2956 N         -48.4010   -4.6460  -46.2620 N.am    183 ALA   -0.4700
   2957 CA        -47.4140   -3.5820  -46.0670 C.3     183 ALA    0.3100
   2958 C         -46.9100   -3.4990  -44.6150 C.2     183 ALA    0.0700
   2959 O         -45.7140   -3.2940  -44.3970 O.2     183 ALA    0.0900
   2960 CB        -48.0040   -2.2480  -46.4880 C.3     183 ALA   -0.2700
   2961 HN        -49.2780   -4.3290  -46.6110 H       183 ALA    0.0900
   2962 HA        -46.5440   -3.8160  -46.6620 H       183 ALA    0.0900
   2963 HB1       -48.9060   -2.0200  -45.8790 H       183 ALA    0.0900
   2964 HB2       -48.2990   -2.2850  -47.5580 H       183 ALA    0.5100
   2965 HB3       -47.2580   -1.4390  -46.3330 H       183 ALA   -0.5100
   2966 N         -47.8130   -3.6730  -43.6340 N.am    184 LEU   -0.4700
   2967 CA        -47.5130   -3.5950  -42.2110 C.3     184 LEU    0.3100
   2968 C         -46.7470   -4.8240  -41.7300 C.2     184 LEU    0.0700
   2969 O         -45.6540   -4.6770  -41.1830 O.2     184 LEU    0.0900
   2970 CB        -48.8390   -3.4670  -41.4390 C.3     184 LEU   -0.1800
   2971 CG        -49.0510   -2.3000  -40.4760 C.3     184 LEU    0.0900
   2972 CD1       -48.3710   -1.0320  -40.9320 C.3     184 LEU    0.0900
   2973 CD2       -50.5220   -2.0520  -40.2870 C.3     184 LEU   -0.0900
   2974 HN        -48.7660   -3.8700  -43.8480 H       184 LEU    0.0900
   2975 HA        -46.8830   -2.7340  -42.0370 H       184 LEU   -0.2700
   2976 HB1       -48.9590   -4.3970  -40.8480 H       184 LEU    0.0900
   2977 HB2       -49.6480   -3.4100  -42.1960 H       184 LEU    0.0900
   2978 HG        -48.6510   -2.5820  -39.4800 H       184 LEU    0.0900
   2979 HD11      -48.6290   -0.8190  -41.9910 H       184 LEU   -0.2700
   2980 HD12      -47.2690   -1.1440  -40.8510 H       184 LEU    0.0900
   2981 HD13      -48.7060   -0.1770  -40.3070 H       184 LEU    0.0900
   2982 HD21      -51.1110   -2.7740  -40.8910 H       184 LEU    0.0900
   2983 HD22      -50.7770   -1.0220  -40.6170 H       184 LEU    0.5100
   2984 HD23      -50.7920   -2.1790  -39.2180 H       184 LEU   -0.5100
   2985 N         -47.3290   -6.0390  -41.9250 N.am    185 TYR   -0.4700
   2986 CA        -46.7410   -7.3150  -41.5060 C.3     185 TYR    0.3100
   2987 C         -45.4570   -7.6410  -42.2840 C.2     185 TYR    0.0700
   2988 O         -44.5470   -8.2590  -41.7270 O.2     185 TYR    0.0900
   2989 CB        -47.7420   -8.4930  -41.6040 C.3     185 TYR   -0.1800
   2990 CG        -47.2170   -9.7380  -40.9210 C.ar    185 TYR    0.0900
   2991 CD1       -47.0170   -9.7680  -39.5400 C.ar    185 TYR    0.0900
   2992 CD2       -46.7960  -10.8380  -41.6630 C.ar    185 TYR    0.0000
   2993 CE1       -46.4400  -10.8700  -38.9150 C.ar    185 TYR   -0.1150
   2994 CE2       -46.2180  -11.9470  -41.0460 C.ar    185 TYR    0.1150
   2995 CZ        -46.0410  -11.9580  -39.6720 C.ar    185 TYR   -0.1150
   2996 OH        -45.4920  -13.0540  -39.0510 O.3     185 TYR    0.1150
   2997 HN        -48.2130   -6.1160  -42.3780 H       185 TYR    0.1100
   2998 HA        -46.4080   -7.2010  -40.4860 H       185 TYR   -0.5400
   2999 HB1       -47.9230   -8.7440  -42.6710 H       185 TYR    0.4300
   3000 HB2       -48.6970   -8.2140  -41.1100 H       185 TYR   -0.1150
   3001 HD1       -47.3170   -8.9190  -38.9450 H       185 TYR    0.1150
   3002 HD2       -46.9210  -10.8330  -42.7350 H       185 TYR   -0.1150
   3003 HE1       -46.3020  -10.8760  -37.8440 H       185 TYR    0.1150
   3004 HE2       -45.9070  -12.7950  -41.6390 H       185 TYR    0.5100
   3005 HH        -45.6110  -12.9480  -38.1040 H       185 TYR   -0.5100
   3006 N         -45.3900   -7.2320  -43.5460 N.am    186 GLY   -0.4700
   3007 CA        -44.2030   -7.4460  -44.3590 C.3     186 GLY    0.3100
   3008 C         -42.9760   -6.8640  -43.6910 C.2     186 GLY   -0.0200
   3009 O         -41.9540   -7.5460  -43.5670 O.2     186 GLY    0.0900
   3010 HN        -46.1470   -6.7610  -43.9910 H       186 GLY    0.0900
   3011 HA1       -44.3550   -6.9680  -45.3150 H       186 GLY    0.5100
   3012 HA2       -44.0700   -8.5090  -44.4930 H       186 GLY   -0.5100
   3013 N         -43.0730   -5.5930  -43.2370 N.am    187 ARG   -0.4700
   3014 CA        -42.0610   -4.9080  -42.4530 C.3     187 ARG    0.3100
   3015 C         -41.7350   -5.5860  -41.1360 C.2     187 ARG    0.0700
   3016 O         -40.5690   -5.7530  -40.7840 O.2     187 ARG    0.0900
   3017 CB        -42.4650   -3.4270  -42.2020 C.3     187 ARG   -0.1800
   3018 CG        -41.9110   -2.4340  -43.2460 C.3     187 ARG    0.0900
   3019 CD        -40.3900   -2.2040  -43.1750 C.3     187 ARG    0.0900
   3020 NE        -40.0680   -1.6270  -41.8260 N.pl3   187 ARG   -0.1800
   3021 CZ        -38.9990   -1.9320  -41.1030 C.cat   187 ARG    0.0900
   3022 NH1       -38.0350   -2.7400  -41.4900 N.pl3   187 ARG    0.0900
   3023 NH2       -38.8370   -1.4410  -39.8910 N.pl3   187 ARG    0.2000
   3024 HN        -43.8830   -5.0470  -43.4330 H       187 ARG    0.0900
   3025 HA        -41.1290   -4.9550  -42.9960 H       187 ARG    0.0900
   3026 HB1       -42.0920   -3.1270  -41.1990 H       187 ARG   -0.7000
   3027 HB2       -43.5740   -3.3610  -42.2070 H       187 ARG    0.4400
   3028 HG1       -42.4180   -1.4560  -43.1000 H       187 ARG    0.6400
   3029 HG2       -42.1570   -2.8190  -44.2580 H       187 ARG   -0.8000
   3030 HD1       -40.0670   -1.4830  -43.9550 H       187 ARG    0.4600
   3031 HD2       -39.8450   -3.1630  -43.2910 H       187 ARG    0.4600
   3032 HE        -40.7080   -0.9620  -41.4440 H       187 ARG   -0.8000
   3033 HH11      -38.0790   -3.1750  -42.3890 H       187 ARG    0.4600
   3034 HH12      -37.2600   -2.9200  -40.8850 H       187 ARG    0.4600
   3035 HH21      -39.5250   -0.8280  -39.5030 H       187 ARG    0.5100
   3036 HH22      -38.0250   -1.6810  -39.3590 H       187 ARG   -0.5100
   3037 N         -42.7730   -6.0320  -40.4060 N.am    188 ILE   -0.4700
   3038 CA        -42.6720   -6.7780  -39.1480 C.3     188 ILE    0.3100
   3039 C         -41.8880   -8.0950  -39.3760 C.2     188 ILE    0.0700
   3040 O         -40.9770   -8.3900  -38.6030 O.2     188 ILE    0.0900
   3041 CB        -44.0930   -7.0140  -38.5550 C.3     188 ILE   -0.0900
   3042 CG1       -44.6820   -5.7030  -37.9830 C.3     188 ILE    0.0900
   3043 CG2       -44.1060   -8.1300  -37.5060 C.3     188 ILE   -0.2700
   3044 CD        -46.1970   -5.6890  -37.7960 C.3     188 ILE    0.0900
   3045 HN        -43.7070   -5.8640  -40.7080 H       188 ILE    0.0900
   3046 HA        -42.0670   -6.2050  -38.4620 H       188 ILE    0.0900
   3047 HB        -44.7860   -7.2860  -39.3780 H       188 ILE   -0.1800
   3048 HG11      -44.4120   -4.8750  -38.6720 H       188 ILE    0.0900
   3049 HG12      -44.2100   -5.5170  -36.9950 H       188 ILE    0.0900
   3050 HG21      -43.3010   -7.9620  -36.7590 H       188 ILE   -0.2700
   3051 HG22      -43.9360   -9.1120  -37.9970 H       188 ILE    0.0900
   3052 HG23      -45.0830   -8.1410  -36.9770 H       188 ILE    0.0900
   3053 HD1       -46.5030   -6.4940  -37.0930 H       188 ILE    0.0900
   3054 HD2       -46.7000   -5.8600  -38.7710 H       188 ILE    0.5100
   3055 HD3       -46.5190   -4.7120  -37.3750 H       188 ILE   -0.5100
   3056 N         -42.1980   -8.8420  -40.4540 N.am    189 TYR   -0.4700
   3057 CA        -41.5240  -10.0930  -40.8120 C.3     189 TYR    0.3100
   3058 C         -40.0590   -9.8640  -41.2040 C.2     189 TYR    0.0700
   3059 O         -39.2330  -10.7320  -40.9560 O.2     189 TYR    0.0900
   3060 CB        -42.2680  -10.8140  -41.9530 C.3     189 TYR   -0.1800
   3061 CG        -41.8630  -12.2650  -42.1020 C.ar    189 TYR    0.0900
   3062 CD1       -40.9140  -12.6540  -43.0460 C.ar    189 TYR    0.0900
   3063 CD2       -42.4040  -13.2510  -41.2750 C.ar    189 TYR    0.0000
   3064 CE1       -40.5060  -13.9850  -43.1580 C.ar    189 TYR   -0.1150
   3065 CE2       -42.0100  -14.5860  -41.3850 C.ar    189 TYR    0.1150
   3066 CZ        -41.0620  -14.9490  -42.3310 C.ar    189 TYR   -0.1150
   3067 OH        -40.6680  -16.2650  -42.4450 O.3     189 TYR    0.1150
   3068 HN        -42.9250   -8.5650  -41.0760 H       189 TYR    0.1100
   3069 HA        -41.4940  -10.7180  -39.9320 H       189 TYR   -0.5400
   3070 HB1       -42.0470  -10.3070  -42.9160 H       189 TYR    0.4300
   3071 HB2       -43.3600  -10.7930  -41.7530 H       189 TYR   -0.1150
   3072 HD1       -40.4860  -11.9110  -43.7040 H       189 TYR    0.1150
   3073 HD2       -43.1420  -12.9760  -40.5370 H       189 TYR   -0.1150
   3074 HE1       -39.7590  -14.2620  -43.8880 H       189 TYR    0.1150
   3075 HE2       -42.4410  -15.3330  -40.7360 H       189 TYR    0.5100
   3076 HH        -40.7210  -16.5100  -43.3720 H       189 TYR   -0.5100
   3077 N         -39.7490   -8.7130  -41.8350 N.am    190 VAL   -0.4700
   3078 CA        -38.3910   -8.3280  -42.2500 C.3     190 VAL    0.3100
   3079 C         -37.5750   -7.9710  -40.9940 C.2     190 VAL    0.0700
   3080 O         -36.4190   -8.3710  -40.8820 O.2     190 VAL    0.0900
   3081 CB        -38.4090   -7.1870  -43.3140 C.3     190 VAL   -0.0900
   3082 CG1       -37.0840   -6.4330  -43.3810 C.3     190 VAL    0.0900
   3083 CG2       -38.7680   -7.7370  -44.6910 C.3     190 VAL   -0.2700
   3084 HN        -40.4560   -8.0480  -42.0560 H       190 VAL    0.0900
   3085 HA        -37.9110   -9.2050  -42.6570 H       190 VAL    0.0900
   3086 HB        -39.2180   -6.4710  -43.0590 H       190 VAL    0.0900
   3087 HG11      -36.2400   -7.1500  -43.4690 H       190 VAL   -0.2700
   3088 HG12      -36.9440   -5.8310  -42.4570 H       190 VAL    0.0900
   3089 HG13      -37.0750   -5.7640  -44.2680 H       190 VAL    0.0900
   3090 HG21      -39.7730   -8.2080  -44.6640 H       190 VAL    0.0900
   3091 HG22      -38.0240   -8.5040  -44.9970 H       190 VAL    0.5100
   3092 HG23      -38.7820   -6.9120  -45.4350 H       190 VAL   -0.5100
   3093 N         -38.1390   -7.2200  -40.0190 N.am    191 GLU   -0.4700
   3094 CA        -37.5040   -6.9600  -38.7280 C.3     191 GLU    0.3100
   3095 C         -37.3070   -8.1990  -37.8730 C.2     191 GLU    0.0700
   3096 O         -36.2610   -8.4370  -37.2660 O.2     191 GLU    0.0900
   3097 CB        -38.3140   -5.9540  -37.8710 C.3     191 GLU   -0.1800
   3098 CG        -38.2810   -4.4970  -38.3820 C.3     191 GLU    0.0900
   3099 CD        -36.8870   -3.8740  -38.3760 C.2     191 GLU    0.0900
   3100 OE1       -36.7110   -2.9270  -39.1940 O.co2   191 GLU   -0.2800
   3101 OE2       -36.0100   -4.2920  -37.5830 O.co2   191 GLU    0.0900
   3102 HN        -39.0350   -6.8010  -40.1430 H       191 GLU    0.0900
   3103 HA        -36.5160   -6.5700  -38.9210 H       191 GLU    0.6200
   3104 HB1       -37.9060   -5.9690  -36.8380 H       191 GLU   -0.7600
   3105 HB2       -39.3720   -6.2910  -37.8470 H       191 GLU   -0.7600
   3106 HG1       -38.9420   -3.8790  -37.7380 H       191 GLU    0.5100
   3107 HG2       -38.6660   -4.4780  -39.4240 H       191 GLU   -0.5100
   3108 N         -38.3330   -9.0670  -37.7990 N.am    192 ALA   -0.4700
   3109 CA        -38.2550  -10.2780  -36.9680 C.3     192 ALA    0.3100
   3110 C         -37.2230  -11.2980  -37.4840 C.2     192 ALA    0.0700
   3111 O         -36.6310  -12.0200  -36.6800 O.2     192 ALA    0.0900
   3112 CB        -39.6230  -10.9410  -36.8710 C.3     192 ALA   -0.2700
   3113 HN        -39.1840   -8.9290  -38.2980 H       192 ALA    0.0900
   3114 HA        -37.9050   -9.9910  -35.9870 H       192 ALA    0.0900
   3115 HB1       -39.9820  -11.2250  -37.8830 H       192 ALA    0.0900
   3116 HB2       -40.3540  -10.2370  -36.4210 H       192 ALA    0.5100
   3117 HB3       -39.5550  -11.8590  -36.2490 H       192 ALA   -0.5100
   3118 N         -37.0660  -11.3730  -38.8240 N.am    193 ARG   -0.4700
   3119 CA        -36.1790  -12.2880  -39.5010 C.3     193 ARG    0.3100
   3120 C         -34.7470  -11.7860  -39.6060 C.2     193 ARG    0.0700
   3121 O         -33.8140  -12.5650  -39.4280 O.2     193 ARG    0.0900
   3122 CB        -36.7410  -12.5560  -40.9250 C.3     193 ARG   -0.1800
   3123 CG        -35.9320  -13.5300  -41.8090 C.3     193 ARG    0.0900
   3124 CD        -35.7520  -14.9410  -41.2300 C.3     193 ARG    0.0900
   3125 NE        -37.1140  -15.5640  -41.1410 N.pl3   193 ARG   -0.1800
   3126 CZ        -37.3450  -16.8030  -40.7250 C.cat   193 ARG    0.0900
   3127 NH1       -36.3760  -17.5830  -40.2900 N.pl3   193 ARG    0.0900
   3128 NH2       -38.5730  -17.2860  -40.7530 N.pl3   193 ARG    0.2000
   3129 HN        -37.5810  -10.7710  -39.4280 H       193 ARG    0.0900
   3130 HA        -36.1250  -13.2030  -38.9310 H       193 ARG    0.0900
   3131 HB1       -36.7990  -11.5840  -41.4570 H       193 ARG   -0.7000
   3132 HB2       -37.7650  -12.9690  -40.8140 H       193 ARG    0.4400
   3133 HG1       -34.9240  -13.0930  -41.9730 H       193 ARG    0.6400
   3134 HG2       -36.4490  -13.6220  -42.7870 H       193 ARG   -0.8000
   3135 HD1       -35.3100  -14.8940  -40.2110 H       193 ARG    0.4600
   3136 HD2       -35.1160  -15.5620  -41.8960 H       193 ARG    0.4600
   3137 HE        -37.8990  -15.0080  -41.4120 H       193 ARG   -0.8000
   3138 HH11      -35.4340  -17.2450  -40.2650 H       193 ARG    0.4600
   3139 HH12      -36.5810  -18.5130  -39.9840 H       193 ARG    0.4600
   3140 HH21      -39.3250  -16.7180  -41.0870 H       193 ARG    0.5100
   3141 HH22      -38.7510  -18.2190  -40.4420 H       193 ARG   -0.5100
   3142 N         -34.5320  -10.4820  -39.8970 N.am    194 SER   -0.4700
   3143 CA        -33.1960   -9.9120  -40.0190 C.3     194 SER    0.3100
   3144 C         -32.6210   -9.4000  -38.6820 C.2     194 SER    0.0700
   3145 O         -31.4070   -9.2010  -38.6070 O.2     194 SER    0.0900
   3146 CB        -33.1840   -8.7840  -41.0500 C.3     194 SER    0.0500
   3147 OG        -33.9760   -7.6860  -40.6290 O.3     194 SER    0.0900
   3148 HN        -35.2870   -9.8480  -40.0420 H       194 SER    0.0900
   3149 HA        -32.5220  -10.7010  -40.3180 H       194 SER   -0.6600
   3150 HB1       -33.5860   -9.1610  -42.0140 H       194 SER    0.4300
   3151 HB2       -32.1410   -8.4300  -41.1980 H       194 SER    0.5100
   3152 HG1       -34.8840   -7.9250  -40.8250 H       194 SER   -0.5100
   3153 N         -33.4510   -9.1770  -37.6420 N.am    195 ARG   -0.4700
   3154 CA        -32.9250   -8.6230  -36.4000 C.3     195 ARG    0.3100
   3155 C         -33.2780   -9.4360  -35.1620 C.2     195 ARG    0.0700
   3156 O         -32.3840   -9.6860  -34.3520 O.2     195 ARG    0.0900
   3157 CB        -33.3860   -7.1740  -36.2090 C.3     195 ARG   -0.1800
   3158 CG        -32.3000   -6.2570  -35.6660 C.3     195 ARG    0.0900
   3159 CD        -32.8700   -4.9340  -35.1880 C.3     195 ARG    0.0900
   3160 NE        -33.6000   -5.0700  -33.9200 N.pl3   195 ARG   -0.1800
   3161 CZ        -33.9840   -4.0480  -33.1610 C.cat   195 ARG    0.0900
   3162 NH1       -33.6950   -2.8000  -33.5130 N.pl3   195 ARG    0.0900
   3163 NH2       -34.6430   -4.2670  -32.0300 N.pl3   195 ARG    0.2000
   3164 HN        -34.4280   -9.3720  -37.6740 H       195 ARG    0.0900
   3165 HA        -31.8460   -8.6690  -36.4440 H       195 ARG    0.0900
   3166 HB1       -34.2430   -7.1660  -35.5010 H       195 ARG   -0.7000
   3167 HB2       -33.7260   -6.7790  -37.1890 H       195 ARG    0.4400
   3168 HG1       -31.5550   -6.0650  -36.4650 H       195 ARG    0.6400
   3169 HG2       -31.7920   -6.7610  -34.8160 H       195 ARG   -0.8000
   3170 HD1       -33.5800   -4.5390  -35.9450 H       195 ARG    0.4600
   3171 HD2       -32.0440   -4.2090  -35.0250 H       195 ARG    0.4600
   3172 HE        -33.8230   -5.9920  -33.6060 H       195 ARG   -0.8000
   3173 HH11      -33.1840   -2.6230  -34.3540 H       195 ARG    0.4600
   3174 HH12      -33.9880   -2.0370  -32.9370 H       195 ARG    0.4600
   3175 HH21      -34.8510   -5.2040  -31.7470 H       195 ARG    0.5100
   3176 HH22      -34.9310   -3.4960  -31.4610 H       195 ARG   -0.5100
   3177 N         -34.5470   -9.8530  -34.9260 N.am    196 ILE   -0.4700
   3178 CA        -34.9120  -10.3690  -33.5970 C.3     196 ILE    0.3100
   3179 CAT       -34.2630  -13.9850  -34.6470 C.3     196 ILE    0.0700
   3180 C         -34.8240  -11.8890  -33.5170 C.2     196 ILE    0.0900
   3181 O         -35.0570  -12.4870  -32.4660 O.2     196 ILE   -0.0900
   3182 CB        -36.2810   -9.8610  -33.0910 C.3     196 ILE    0.0900
   3183 CG1       -37.4850  -10.7990  -33.3950 C.3     196 ILE   -0.2700
   3184 CG2       -36.4820   -8.4030  -33.5710 C.3     196 ILE    0.0900
   3185 CD        -38.8640  -10.1500  -33.2090 C.3     196 ILE    0.0900
   3186 NT        -34.4460  -12.5550  -34.6220 N.pl3   196 ILE    0.0900
   3187 HN        -35.2640   -9.8300  -35.6180 H       196 ILE   -0.1800
   3188 HNT       -34.2720  -12.0840  -35.4830 H       196 ILE    0.0900
   3189 HA        -34.1370  -10.0630  -32.9100 H       196 ILE    0.0900
   3190 HB        -36.3110   -9.9000  -31.9810 H       196 ILE   -0.2700
   3191 HG11      -37.4210  -11.6790  -32.7210 H       196 ILE    0.0900
   3192 HG12      -37.4020  -11.1440  -34.4480 H       196 ILE    0.0900
   3193 HG21      -36.6370   -8.3810  -34.6710 H       196 ILE    0.0900
   3194 HG22      -35.5820   -7.7970  -33.3270 H       196 ILE    0.5100
   3195 HG23      -37.3740   -7.9620  -33.0770 H       196 ILE   -0.5100
   3196 HD1       -39.0390   -9.3930  -34.0020 H       196 ILE   -0.4700
   3197 HD2       -38.9140   -9.6460  -32.2210 H       196 ILE    0.3100
   3198 HD3       -39.6580  -10.9240  -33.2750 H       196 ILE   -0.1100
   3199 HT1       -35.2190  -14.4860  -34.3790 H       196 ILE    0.0900
   3200 HT2       -33.4850  -14.2770  -33.9080 H       196 ILE    0.0900
   3201 HT3       -33.9590  -14.3080  -35.6650 H       196 ILE    0.0900
   3202 N         -34.4260  -11.8890  -23.4440 N.am    197 LEU   -0.2700
   3203 CA        -35.8360  -11.9520  -23.0930 C.3     197 LEU    0.0900
   3204 CAY       -32.4780  -12.1610  -24.8260 C.3     197 LEU    0.0900
   3205 C         -36.7350  -11.0390  -23.9190 C.2     197 LEU    0.0900
   3206 O         -37.7910  -11.4520  -24.3900 O.2     197 LEU    0.5100
   3207 CB        -36.0150  -11.6610  -21.5790 C.3     197 LEU   -0.5100
   3208 CG        -37.4680  -11.6580  -21.0460 C.3     197 LEU   -0.4700
   3209 CD1       -38.1830  -12.9960  -21.2990 C.3     197 LEU    0.3100
   3210 CD2       -37.4820  -11.3310  -19.5440 C.3     197 LEU    0.0700
   3211 CY        -33.9500  -12.1570  -24.6710 C.2     197 LEU    0.0900
   3212 OY        -34.6880  -12.3710  -25.6230 O.2     197 LEU   -0.1800
   3213 HN        -33.8160  -11.6280  -22.7010 H       197 LEU    0.0900
   3214 HA        -36.2020  -12.9400  -23.3340 H       197 LEU    0.0900
   3215 HB1       -35.5750  -10.6640  -21.3700 H       197 LEU   -0.0900
   3216 HB2       -35.4490  -12.4310  -21.0160 H       197 LEU    0.0900
   3217 HG        -38.0350  -10.8450  -21.5480 H       197 LEU   -0.2700
   3218 HD11      -37.6380  -13.8210  -20.7930 H       197 LEU    0.0900
   3219 HD12      -38.2150  -13.2070  -22.3890 H       197 LEU    0.0900
   3220 HD13      -39.2180  -12.9540  -20.8960 H       197 LEU    0.0900
   3221 HD21      -37.0330  -10.3300  -19.3670 H       197 LEU   -0.2700
   3222 HD22      -36.8900  -12.0890  -18.9870 H       197 LEU    0.0900
   3223 HD23      -38.5270  -11.3230  -19.1680 H       197 LEU    0.0900
   3224 HY1       -32.2170  -12.3790  -25.8830 H       197 LEU    0.0900
   3225 HY2       -32.0350  -12.9470  -24.1770 H       197 LEU    0.5100
   3226 HY3       -32.0680  -11.1660  -24.5520 H       197 LEU   -0.5100
   3227 N         -36.3100   -9.7800  -24.1650 N.am    198 MET   -0.4700
   3228 CA        -37.0290   -8.8430  -25.0140 C.3     198 MET    0.3100
   3229 C         -37.2060   -9.3330  -26.4480 C.2     198 MET    0.0700
   3230 O         -38.2980   -9.2770  -27.0120 O.2     198 MET    0.0900
   3231 CB        -36.3340   -7.4560  -24.9840 C.3     198 MET   -0.1800
   3232 CG        -36.9760   -6.3740  -25.8770 C.3     198 MET    0.0900
   3233 SD        -38.6900   -5.9800  -25.4170 S.3     198 MET    0.0900
   3234 CE        -38.9420   -4.7590  -26.7340 C.3     198 MET   -0.1400
   3235 HN        -35.4670   -9.4310  -23.7650 H       198 MET    0.0900
   3236 HA        -38.0430   -8.7650  -24.6480 H       198 MET    0.0900
   3237 HB1       -35.2810   -7.5920  -25.3100 H       198 MET   -0.0900
   3238 HB2       -36.3420   -7.0880  -23.9360 H       198 MET   -0.2200
   3239 HG1       -36.9530   -6.7300  -26.9280 H       198 MET    0.0900
   3240 HG2       -36.3590   -5.4530  -25.8070 H       198 MET    0.0900
   3241 HE1       -38.8100   -5.2150  -27.7380 H       198 MET    0.0900
   3242 HE2       -38.2090   -3.9300  -26.6340 H       198 MET    0.5100
   3243 HE3       -39.9700   -4.3430  -26.6800 H       198 MET   -0.5100
   3244 N         -36.1380   -9.9000  -27.0520 N.am    199 ALA   -0.4700
   3245 CA        -36.2110  -10.5530  -28.3590 C.3     199 ALA    0.3100
   3246 C         -37.1780  -11.7460  -28.3660 C.2     199 ALA    0.0700
   3247 O         -37.8840  -11.9260  -29.3560 O.2     199 ALA    0.0900
   3248 CB        -34.8280  -10.9990  -28.8010 C.3     199 ALA   -0.2700
   3249 HN        -35.2380   -9.8970  -26.6250 H       199 ALA    0.0900
   3250 HA        -36.6230   -9.8460  -29.0650 H       199 ALA    0.0900
   3251 HB1       -34.4050  -11.7170  -28.0660 H       199 ALA    0.0900
   3252 HB2       -34.1500  -10.1200  -28.8670 H       199 ALA    0.5100
   3253 HB3       -34.8900  -11.5000  -29.7900 H       199 ALA   -0.5100
   3254 N         -37.2210  -12.5540  -27.2740 N.am    200 ALA   -0.4700
   3255 CA        -38.1320  -13.7010  -27.1770 C.3     200 ALA    0.3100
   3256 C         -39.5720  -13.2190  -27.1860 C.2     200 ALA    0.0700
   3257 O         -40.4010  -13.7720  -27.9150 O.2     200 ALA    0.0900
   3258 CB        -37.8550  -14.5120  -25.9250 C.3     200 ALA   -0.2700
   3259 HN        -36.6320  -12.4020  -26.4850 H       200 ALA    0.0900
   3260 HA        -37.9920  -14.3120  -28.0560 H       200 ALA    0.0900
   3261 HB1       -37.9920  -13.8790  -25.0210 H       200 ALA    0.0900
   3262 HB2       -36.8080  -14.8860  -25.9400 H       200 ALA    0.5100
   3263 HB3       -38.5580  -15.3690  -25.8670 H       200 ALA   -0.5100
   3264 N         -39.8900  -12.1720  -26.3700 N.am    201 ARG   -0.4700
   3265 CA        -41.2330  -11.6280  -26.2080 C.3     201 ARG    0.3100
   3266 C         -41.8100  -11.1140  -27.5050 C.2     201 ARG    0.0700
   3267 O         -42.9540  -11.3910  -27.8720 O.2     201 ARG    0.0900
   3268 CB        -41.3130  -10.3480  -25.3260 C.3     201 ARG   -0.1800
   3269 CG        -40.9170  -10.3560  -23.8410 C.3     201 ARG    0.0900
   3270 CD        -41.4050   -9.0950  -23.0810 C.3     201 ARG    0.0900
   3271 NE        -41.5340   -7.9590  -24.0580 N.pl3   201 ARG   -0.1800
   3272 CZ        -41.8660   -6.7070  -23.7810 C.cat   201 ARG    0.0900
   3273 NH1       -41.8400   -6.2110  -22.5650 N.pl3   201 ARG    0.0900
   3274 NH2       -42.2350   -5.9500  -24.7950 N.pl3   201 ARG    0.2000
   3275 HN        -39.1870  -11.7170  -25.8280 H       201 ARG    0.0900
   3276 HA        -41.8360  -12.4060  -25.7650 H       201 ARG    0.0900
   3277 HB1       -42.3670  -10.0100  -25.3650 H       201 ARG   -0.7000
   3278 HB2       -40.6680   -9.5920  -25.8160 H       201 ARG    0.4400
   3279 HG1       -39.8100  -10.4130  -23.7660 H       201 ARG    0.6400
   3280 HG2       -41.3550  -11.2550  -23.3580 H       201 ARG   -0.8000
   3281 HD1       -40.6700   -8.8030  -22.3010 H       201 ARG    0.4600
   3282 HD2       -42.3990   -9.2780  -22.6230 H       201 ARG    0.4600
   3283 HE        -41.3520   -8.1700  -25.0170 H       201 ARG   -0.8000
   3284 HH11      -41.5610   -6.7870  -21.7960 H       201 ARG    0.4600
   3285 HH12      -42.1010   -5.2590  -22.4080 H       201 ARG    0.4600
   3286 HH21      -42.2550   -6.3280  -25.7210 H       201 ARG    0.5100
   3287 HH22      -42.4950   -4.9960  -24.6390 H       201 ARG   -0.5100
   3288 N         -41.0080  -10.3210  -28.2380 N.am    202 GLU   -0.4700
   3289 CA        -41.4990   -9.7080  -29.4360 C.3     202 GLU    0.3100
   3290 C         -41.4870  -10.7690  -30.5360 C.2     202 GLU    0.0700
   3291 O         -42.3640  -10.8010  -31.3900 O.2     202 GLU    0.0900
   3292 CB        -40.7290   -8.4100  -29.7880 C.3     202 GLU   -0.1800
   3293 CG        -40.6540   -7.2960  -28.6820 C.3     202 GLU    0.0900
   3294 CD        -41.8560   -7.0050  -27.7730 C.2     202 GLU    0.0900
   3295 OE1       -42.4880   -5.9210  -27.8970 O.co2   202 GLU   -0.2800
   3296 OE2       -42.1270   -7.7970  -26.8320 O.co2   202 GLU    0.0900
   3297 HN        -40.0620  -10.1280  -27.9880 H       202 GLU    0.0900
   3298 HA        -42.5450   -9.4880  -29.2860 H       202 GLU    0.6200
   3299 HB1       -41.2150   -7.9640  -30.6810 H       202 GLU   -0.7600
   3300 HB2       -39.6890   -8.6970  -30.0460 H       202 GLU   -0.7600
   3301 HG1       -40.4180   -6.3440  -29.2010 H       202 GLU    0.5100
   3302 HG2       -39.8140   -7.5670  -28.0100 H       202 GLU   -0.5100
   3303 N         -40.5780  -11.7720  -30.4860 N.am    203 ARG   -0.4700
   3304 CA        -40.6770  -12.9670  -31.3100 C.3     203 ARG    0.3100
   3305 C         -41.9600  -13.7630  -31.0430 C.2     203 ARG    0.0700
   3306 O         -42.6390  -14.1350  -32.0000 O.2     203 ARG    0.0900
   3307 CB        -39.4170  -13.8570  -31.1910 C.3     203 ARG   -0.1800
   3308 CG        -39.2870  -15.0220  -32.2000 C.3     203 ARG    0.0900
   3309 CD        -38.9550  -14.6000  -33.6450 C.3     203 ARG    0.0900
   3310 NE        -40.2140  -14.2200  -34.3720 N.pl3   203 ARG   -0.1800
   3311 CZ        -41.0450  -15.0800  -34.9550 C.cat   203 ARG    0.0900
   3312 NH1       -40.8680  -16.3830  -34.8940 N.pl3   203 ARG    0.0900
   3313 NH2       -42.0810  -14.6150  -35.6240 N.pl3   203 ARG    0.2000
   3314 HN        -39.7910  -11.7350  -29.8730 H       203 ARG    0.0900
   3315 HA        -40.8120  -12.6510  -32.3340 H       203 ARG    0.0900
   3316 HB1       -39.4040  -14.2910  -30.1690 H       203 ARG   -0.7000
   3317 HB2       -38.5290  -13.2020  -31.3160 H       203 ARG    0.4400
   3318 HG1       -40.2490  -15.5770  -32.2130 H       203 ARG    0.6400
   3319 HG2       -38.4850  -15.7010  -31.8440 H       203 ARG   -0.8000
   3320 HD1       -38.4810  -15.4430  -34.1910 H       203 ARG    0.4600
   3321 HD2       -38.2780  -13.7190  -33.6400 H       203 ARG    0.4600
   3322 HE        -40.4450  -13.2490  -34.4220 H       203 ARG   -0.8000
   3323 HH11      -40.0860  -16.7590  -34.3970 H       203 ARG    0.4600
   3324 HH12      -41.5150  -16.9970  -35.3460 H       203 ARG    0.4600
   3325 HH21      -42.6290  -15.2320  -36.1910 H       203 ARG    0.5100
   3326 HH22      -42.3200  -13.6460  -35.5660 H       203 ARG   -0.5100
   3327 N         -42.3710  -13.9350  -29.7500 N.am    204 LYS   -0.4700
   3328 CA        -43.6660  -14.4550  -29.2920 C.3     204 LYS    0.3100
   3329 C         -44.7930  -13.7440  -29.9920 C.2     204 LYS    0.0700
   3330 O         -45.6620  -14.3600  -30.5950 O.2     204 LYS    0.0900
   3331 CB        -43.8650  -14.4110  -27.7080 C.3     204 LYS   -0.1800
   3332 CG        -45.2390  -13.9360  -27.1100 C.3     204 LYS    0.0900
   3333 CD        -45.3260  -13.8000  -25.5500 C.3     204 LYS    0.0900
   3334 CE        -46.6660  -13.1880  -25.0200 C.3     204 LYS   -0.1800
   3335 NZ        -46.7350  -12.9540  -23.5350 N.4     204 LYS    0.0900
   3336 HN        -41.7570  -13.6910  -29.0060 H       204 LYS    0.0900
   3337 HA        -43.7370  -15.4760  -29.6340 H       204 LYS   -0.1800
   3338 HB1       -43.0850  -13.7350  -27.3030 H       204 LYS    0.0900
   3339 HB2       -43.6870  -15.4380  -27.3320 H       204 LYS    0.0900
   3340 HG1       -46.0140  -14.6620  -27.4300 H       204 LYS    0.2100
   3341 HG2       -45.4710  -12.9430  -27.5490 H       204 LYS    0.0500
   3342 HD1       -44.4890  -13.1550  -25.2110 H       204 LYS    0.0500
   3343 HD2       -45.2060  -14.8110  -25.1070 H       204 LYS   -0.3000
   3344 HE1       -47.4990  -13.8770  -25.2730 H       204 LYS    0.3300
   3345 HE2       -46.8250  -12.2020  -25.5060 H       204 LYS    0.3300
   3346 HZ1       -45.9810  -12.2950  -23.2530 H       204 LYS    0.3300
   3347 HZ2       -46.6100  -13.8590  -23.0360 H       204 LYS    0.5100
   3348 HZ3       -47.6600  -12.5480  -23.2900 H       204 LYS   -0.5100
   3349 N         -44.7360  -12.4110  -29.9760 N.am    205 ALA   -0.4700
   3350 CA        -45.7860  -11.4880  -30.3840 C.3     205 ALA    0.3100
   3351 C         -45.9410  -11.3880  -31.8900 C.2     205 ALA    0.0700
   3352 O         -47.0580  -11.1390  -32.3590 O.2     205 ALA    0.0900
   3353 CB        -45.5180  -10.1140  -29.8070 C.3     205 ALA   -0.2700
   3354 HN        -43.9070  -11.9580  -29.6590 H       205 ALA    0.0900
   3355 HA        -46.7310  -11.8700  -30.0250 H       205 ALA    0.0900
   3356 HB1       -44.5410   -9.7300  -30.1710 H       205 ALA    0.0900
   3357 HB2       -45.4860  -10.1680  -28.6980 H       205 ALA    0.5100
   3358 HB3       -46.3160   -9.4080  -30.1240 H       205 ALA   -0.5100
   3359 N         -44.8560  -11.5730  -32.6650 N.am    206 THR   -0.4700
   3360 CA        -44.9970  -11.4960  -34.1220 C.3     206 THR    0.3100
   3361 C         -45.5080  -12.8340  -34.6690 C.2     206 THR    0.0700
   3362 O         -46.2000  -12.8260  -35.6810 O.2     206 THR    0.0900
   3363 CB        -43.7130  -11.0270  -34.8150 C.3     206 THR    0.1400
   3364 CG2       -43.1910   -9.7010  -34.2540 C.3     206 THR    0.0900
   3365 OG1       -42.7180  -12.0400  -34.7150 O.3     206 THR   -0.6600
   3366 HN        -43.9480  -11.7650  -32.3000 H       206 THR    0.4300
   3367 HA        -45.8000  -10.8070  -34.3350 H       206 THR   -0.2700
   3368 HB        -43.9150  -10.8240  -35.8890 H       206 THR    0.0900
   3369 HG1       -42.4580  -12.0660  -33.7920 H       206 THR    0.0900
   3370 HG21      -43.1380   -9.7500  -33.1450 H       206 THR    0.0900
   3371 HG22      -43.8750   -8.8740  -34.5400 H       206 THR    0.5100
   3372 HG23      -42.1730   -9.4980  -34.6490 H       206 THR   -0.5100
   3373 N         -45.1930  -13.9520  -33.9330 N.am    207 LYS   -0.4700
   3374 CA        -45.6120  -15.3400  -34.1430 C.3     207 LYS    0.3100
   3375 C         -47.1170  -15.4200  -34.1990 C.2     207 LYS    0.0700
   3376 O         -47.6970  -15.8450  -35.1890 O.2     207 LYS    0.0900
   3377 CB        -44.9870  -16.3050  -33.0350 C.3     207 LYS   -0.1800
   3378 CG        -45.8850  -17.2340  -32.1530 C.3     207 LYS    0.0900
   3379 CD        -45.2300  -17.8240  -30.8580 C.3     207 LYS    0.0900
   3380 CE        -46.2250  -17.9120  -29.6570 C.3     207 LYS   -0.1800
   3381 NZ        -45.6820  -18.3780  -28.3390 N.4     207 LYS    0.0900
   3382 HN        -44.6010  -13.8480  -33.1410 H       207 LYS    0.0900
   3383 HA        -45.2850  -15.6400  -35.1270 H       207 LYS   -0.1800
   3384 HB1       -44.4270  -15.6550  -32.3350 H       207 LYS    0.0900
   3385 HB2       -44.2750  -16.9690  -33.5650 H       207 LYS    0.0900
   3386 HG1       -46.2120  -18.0860  -32.7840 H       207 LYS    0.2100
   3387 HG2       -46.7770  -16.6500  -31.8450 H       207 LYS    0.0500
   3388 HD1       -44.3750  -17.1800  -30.5650 H       207 LYS    0.0500
   3389 HD2       -44.8520  -18.8440  -31.0820 H       207 LYS   -0.3000
   3390 HE1       -47.0350  -18.6230  -29.9270 H       207 LYS    0.3300
   3391 HE2       -46.6470  -16.9000  -29.4800 H       207 LYS    0.3300
   3392 HZ1       -44.8240  -17.8370  -28.1070 H       207 LYS    0.3300
   3393 HZ2       -45.4490  -19.3890  -28.3970 H       207 LYS    0.5100
   3394 HZ3       -46.3960  -18.2290  -27.5970 H       207 LYS   -0.5100
   3395 N         -47.7760  -14.9100  -33.1520 N.am    208 THR   -0.4700
   3396 CA        -49.2320  -14.9270  -32.9640 C.3     208 THR    0.3100
   3397 C         -49.9040  -14.0520  -34.0460 C.2     208 THR    0.0700
   3398 O         -50.8480  -14.5160  -34.6890 O.2     208 THR    0.0900
   3399 CB        -49.6760  -14.5370  -31.5250 C.3     208 THR    0.1400
   3400 CG2       -48.5240  -14.4390  -30.5190 C.3     208 THR    0.0900
   3401 OG1       -50.4540  -13.3380  -31.5350 O.3     208 THR   -0.6600
   3402 HN        -47.2760  -14.4710  -32.4130 H       208 THR    0.4300
   3403 HA        -49.5740  -15.9260  -33.1890 H       208 THR   -0.2700
   3404 HB        -50.2910  -15.3550  -31.0910 H       208 THR    0.0900
   3405 HG1       -51.2190  -13.5240  -32.0830 H       208 THR    0.0900
   3406 HG21      -47.8920  -13.5540  -30.7470 H       208 THR    0.0900
   3407 HG22      -47.8920  -15.3500  -30.5780 H       208 THR    0.5100
   3408 HG23      -48.9290  -14.3290  -29.4910 H       208 THR   -0.5100
   3409 N         -49.3690  -12.8180  -34.2910 N.am    209 LEU   -0.4700
   3410 CA        -49.8710  -11.8800  -35.3090 C.3     209 LEU    0.3100
   3411 C         -49.8510  -12.5010  -36.7070 C.2     209 LEU    0.0700
   3412 O         -50.8180  -12.3420  -37.4560 O.2     209 LEU    0.0900
   3413 CB        -49.0820  -10.5630  -35.3130 C.3     209 LEU   -0.1800
   3414 CG        -49.6470   -9.4800  -36.2390 C.3     209 LEU    0.0900
   3415 CD1       -50.9580   -8.9080  -35.6920 C.3     209 LEU    0.0900
   3416 CD2       -48.6290   -8.3880  -36.4960 C.3     209 LEU   -0.0900
   3417 HN        -48.5850  -12.4890  -33.7680 H       209 LEU    0.0900
   3418 HA        -50.9110  -11.6870  -35.0940 H       209 LEU   -0.2700
   3419 HB1       -48.0400  -10.7820  -35.6300 H       209 LEU    0.0900
   3420 HB2       -49.0670  -10.1630  -34.2770 H       209 LEU    0.0900
   3421 HG        -49.8320   -9.9180  -37.2420 H       209 LEU    0.0900
   3422 HD11      -50.7900   -8.4560  -34.6920 H       209 LEU   -0.2700
   3423 HD12      -51.7110   -9.7190  -35.5930 H       209 LEU    0.0900
   3424 HD13      -51.3430   -8.1230  -36.3770 H       209 LEU    0.0900
   3425 HD21      -47.6610   -8.8360  -36.8060 H       209 LEU    0.0900
   3426 HD22      -48.4660   -7.7980  -35.5700 H       209 LEU    0.5100
   3427 HD23      -48.9870   -7.7200  -37.3080 H       209 LEU   -0.5100
   3428 N         -48.7720  -13.2220  -37.0180 N.am    210 GLY   -0.4700
   3429 CA        -48.6220  -13.9480  -38.2680 C.3     210 GLY    0.3100
   3430 C         -49.7430  -14.9470  -38.4330 C.2     210 GLY   -0.0200
   3431 O         -50.4080  -14.9550  -39.4750 O.2     210 GLY    0.0900
   3432 HN        -48.0020  -13.2950  -36.3900 H       210 GLY    0.0900
   3433 HA1       -47.6740  -14.4650  -38.2520 H       210 GLY    0.5100
   3434 HA2       -48.6450  -13.2380  -39.0810 H       210 GLY   -0.5100
   3435 N         -50.0170  -15.7350  -37.3530 N.am    211 ILE   -0.4700
   3436 CA        -51.0780  -16.7480  -37.3180 C.3     211 ILE    0.3100
   3437 C         -52.4500  -16.0640  -37.4180 C.2     211 ILE    0.0700
   3438 O         -53.2770  -16.5290  -38.2080 O.2     211 ILE    0.0900
   3439 CB        -50.9900  -17.7060  -36.0950 C.3     211 ILE   -0.0900
   3440 CG1       -49.5910  -18.3300  -35.9630 C.3     211 ILE    0.0900
   3441 CG2       -52.0280  -18.8230  -36.2020 C.3     211 ILE   -0.2700
   3442 CD        -49.2630  -18.8660  -34.5580 C.3     211 ILE    0.0900
   3443 HN        -49.4870  -15.6530  -36.5130 H       211 ILE    0.0900
   3444 HA        -51.0050  -17.3180  -38.2300 H       211 ILE    0.0900
   3445 HB        -51.1680  -17.1280  -35.1630 H       211 ILE   -0.1800
   3446 HG11      -48.8380  -17.5580  -36.2270 H       211 ILE    0.0900
   3447 HG12      -49.5140  -19.1710  -36.6850 H       211 ILE    0.0900
   3448 HG21      -51.7530  -19.5220  -37.0210 H       211 ILE   -0.2700
   3449 HG22      -53.0260  -18.3910  -36.4250 H       211 ILE    0.0900
   3450 HG23      -52.0700  -19.3920  -35.2490 H       211 ILE    0.0900
   3451 HD1       -49.9920  -19.6550  -34.2720 H       211 ILE    0.0900
   3452 HD2       -49.3230  -18.0420  -33.8150 H       211 ILE    0.5100
   3453 HD3       -48.2430  -19.3050  -34.5490 H       211 ILE   -0.5100
   3454 N         -52.6820  -14.9540  -36.6670 N.am    212 ILE   -0.4700
   3455 CA        -53.9450  -14.1920  -36.6840 C.3     212 ILE    0.3100
   3456 C         -54.2420  -13.7020  -38.1030 C.2     212 ILE    0.0700
   3457 O         -55.3590  -13.9140  -38.5960 O.2     212 ILE    0.0900
   3458 CB        -53.9400  -13.0240  -35.6540 C.3     212 ILE   -0.0900
   3459 CG1       -54.2460  -13.5550  -34.2640 C.3     212 ILE    0.0900
   3460 CG2       -54.9350  -11.9050  -36.0150 C.3     212 ILE   -0.2700
   3461 CD        -53.3390  -13.0220  -33.2510 C.3     212 ILE    0.0900
   3462 HN        -51.9850  -14.5970  -36.0520 H       212 ILE    0.0900
   3463 HA        -54.7460  -14.8800  -36.4570 H       212 ILE    0.0900
   3464 HB        -52.9170  -12.5930  -35.6070 H       212 ILE   -0.1800
   3465 HG11      -54.1600  -14.6620  -34.2750 H       212 ILE    0.0900
   3466 HG12      -55.2870  -13.2780  -33.9950 H       212 ILE    0.0900
   3467 HG21      -55.9360  -12.3380  -36.2300 H       212 ILE   -0.2700
   3468 HG22      -54.5810  -11.3620  -36.9180 H       212 ILE    0.0900
   3469 HG23      -55.0320  -11.1960  -35.1650 H       212 ILE    0.0900
   3470 HD1       -53.5440  -11.9420  -33.0860 H       212 ILE    0.0900
   3471 HD2       -52.2870  -13.1340  -33.5890 H       212 ILE    0.5100
   3472 HD3       -53.4840  -13.5610  -32.2910 H       212 ILE   -0.5100
   3473 N         -53.2260  -13.1000  -38.7670 N.am    213 LEU   -0.4700
   3474 CA        -53.3260  -12.5610  -40.1230 C.3     213 LEU    0.3100
   3475 C         -53.5690  -13.6640  -41.1450 C.2     213 LEU    0.0700
   3476 O         -54.4190  -13.4860  -42.0240 O.2     213 LEU    0.0900
   3477 CB        -52.0880  -11.7320  -40.4730 C.3     213 LEU   -0.1800
   3478 CG        -52.1510  -10.2200  -40.1280 C.3     213 LEU    0.0900
   3479 CD1       -52.9600   -9.9130  -38.8420 C.3     213 LEU    0.0900
   3480 CD2       -50.7700   -9.6400  -39.9930 C.3     213 LEU   -0.0900
   3481 HN        -52.3310  -12.9960  -38.3420 H       213 LEU    0.0900
   3482 HA        -54.2130  -11.9480  -40.1730 H       213 LEU   -0.2700
   3483 HB1       -51.9160  -11.8240  -41.5660 H       213 LEU    0.0900
   3484 HB2       -51.2220  -12.1680  -39.9330 H       213 LEU    0.0900
   3485 HG        -52.6200   -9.6820  -40.9790 H       213 LEU    0.0900
   3486 HD11      -52.5010  -10.4280  -37.9720 H       213 LEU   -0.2700
   3487 HD12      -54.0040  -10.2730  -38.9580 H       213 LEU    0.0900
   3488 HD13      -52.9600   -8.8190  -38.6480 H       213 LEU    0.0900
   3489 HD21      -50.2110   -9.7600  -40.9450 H       213 LEU    0.0900
   3490 HD22      -50.2160  -10.1690  -39.1870 H       213 LEU    0.5100
   3491 HD23      -50.8360   -8.5570  -39.7530 H       213 LEU   -0.5100
   3492 N         -52.9000  -14.8120  -40.9840 N.am    214 GLY   -0.4700
   3493 CA        -53.1240  -15.9730  -41.8350 C.3     214 GLY    0.3100
   3494 C         -54.5620  -16.4540  -41.7210 C.2     214 GLY   -0.0200
   3495 O         -55.2360  -16.6820  -42.7350 O.2     214 GLY    0.0900
   3496 HN        -52.2160  -14.9250  -40.2680 H       214 GLY    0.0900
   3497 HA1       -52.4540  -16.7600  -41.5220 H       214 GLY    0.5100
   3498 HA2       -52.9170  -15.6930  -42.8580 H       214 GLY   -0.5100
   3499 N         -55.0660  -16.5330  -40.4670 N.am    215 ALA   -0.4700
   3500 CA        -56.4350  -16.9310  -40.1490 C.3     215 ALA    0.3100
   3501 C         -57.4540  -15.9480  -40.7360 C.2     215 ALA    0.0700
   3502 O         -58.5020  -16.3670  -41.2290 O.2     215 ALA    0.0900
   3503 CB        -56.6070  -17.0230  -38.6480 C.3     215 ALA   -0.2700
   3504 HN        -54.5010  -16.3130  -39.6770 H       215 ALA    0.0900
   3505 HA        -56.6240  -17.8900  -40.6100 H       215 ALA    0.0900
   3506 HB1       -56.4000  -16.0370  -38.1790 H       215 ALA    0.0900
   3507 HB2       -55.9000  -17.7700  -38.2290 H       215 ALA    0.5100
   3508 HB3       -57.6500  -17.3180  -38.4040 H       215 ALA   -0.5100
   3509 N         -57.1280  -14.6480  -40.7070 N.am    216 PHE   -0.4700
   3510 CA        -57.9600  -13.5810  -41.2370 C.3     216 PHE    0.3100
   3511 C         -58.1130  -13.6820  -42.7690 C.2     216 PHE    0.0700
   3512 O         -59.2130  -13.4550  -43.2870 O.2     216 PHE    0.0900
   3513 CB        -57.3540  -12.2300  -40.8400 C.3     216 PHE   -0.1800
   3514 CG        -57.7210  -11.0820  -41.7400 C.ar    216 PHE    0.0900
   3515 CD1       -56.8590  -10.6650  -42.7500 C.ar    216 PHE    0.0900
   3516 CD2       -58.9490  -10.4440  -41.6120 C.ar    216 PHE    0.0000
   3517 CE1       -57.2110   -9.6200  -43.6040 C.ar    216 PHE   -0.1150
   3518 CE2       -59.3010   -9.4000  -42.4680 C.ar    216 PHE    0.1150
   3519 CZ        -58.4250   -8.9840  -43.4470 C.ar    216 PHE   -0.1150
   3520 HN        -56.2690  -14.3470  -40.3050 H       216 PHE    0.1150
   3521 HA        -58.9540  -13.6880  -40.8290 H       216 PHE   -0.1150
   3522 HB1       -56.2460  -12.3120  -40.8570 H       216 PHE    0.1150
   3523 HB2       -57.7010  -11.9640  -39.8190 H       216 PHE   -0.1150
   3524 HD1       -55.9050  -11.1570  -42.8740 H       216 PHE    0.1150
   3525 HD2       -59.6370  -10.7600  -40.8420 H       216 PHE   -0.1150
   3526 HE1       -56.5340   -9.3100  -44.3860 H       216 PHE    0.1150
   3527 HE2       -60.2620   -8.9180  -42.3630 H       216 PHE    0.5100
   3528 HZ        -58.6880   -8.1580  -44.0930 H       216 PHE   -0.5100
   3529 N         -57.0080  -13.9670  -43.4930 N.am    217 ILE   -0.4700
   3530 CA        -57.0320  -14.0690  -44.9500 C.3     217 ILE    0.3100
   3531 C         -57.8510  -15.2850  -45.3660 C.2     217 ILE    0.0700
   3532 O         -58.7210  -15.1470  -46.2200 O.2     217 ILE    0.0900
   3533 CB        -55.6020  -14.0680  -45.5680 C.3     217 ILE   -0.0900
   3534 CG1       -54.9700  -12.6440  -45.5530 C.3     217 ILE    0.0900
   3535 CG2       -55.5560  -14.7010  -46.9790 C.3     217 ILE   -0.2700
   3536 CD        -55.6980  -11.4930  -46.3900 C.3     217 ILE    0.0900
   3537 HN        -56.1220  -14.1200  -43.0610 H       217 ILE    0.0900
   3538 HA        -57.5960  -13.2290  -45.3270 H       217 ILE    0.0900
   3539 HB        -54.9230  -14.6380  -44.9000 H       217 ILE   -0.1800
   3540 HG11      -53.9360  -12.7340  -45.9450 H       217 ILE    0.0900
   3541 HG12      -54.9290  -12.3100  -44.4960 H       217 ILE    0.0900
   3542 HG21      -56.3460  -14.2580  -47.6220 H       217 ILE   -0.2700
   3543 HG22      -55.7300  -15.7960  -46.9070 H       217 ILE    0.0900
   3544 HG23      -54.5680  -14.5090  -47.4480 H       217 ILE    0.0900
   3545 HD1       -56.6600  -11.2200  -45.9060 H       217 ILE    0.0900
   3546 HD2       -55.9070  -11.8490  -47.4210 H       217 ILE    0.5100
   3547 HD3       -55.0530  -10.5880  -46.4300 H       217 ILE   -0.5100
   3548 N         -57.5980  -16.4570  -44.7510 N.am    218 VAL   -0.4700
   3549 CA        -58.2850  -17.7180  -45.0530 C.3     218 VAL    0.3100
   3550 C         -59.8260  -17.5940  -44.8410 C.2     218 VAL    0.0700
   3551 O         -60.5990  -18.0990  -45.6580 O.2     218 VAL    0.0900
   3552 CB        -57.6580  -18.8730  -44.2130 C.3     218 VAL   -0.0900
   3553 CG1       -58.5630  -20.1040  -44.1220 C.3     218 VAL    0.0900
   3554 CG2       -56.2870  -19.2560  -44.7530 C.3     218 VAL   -0.2700
   3555 HN        -56.9060  -16.5190  -44.0360 H       218 VAL    0.0900
   3556 HA        -58.1800  -17.9170  -46.1090 H       218 VAL    0.0900
   3557 HB        -57.4590  -18.5000  -43.1860 H       218 VAL    0.0900
   3558 HG11      -58.9110  -20.3970  -45.1350 H       218 VAL   -0.2700
   3559 HG12      -59.4500  -19.8750  -43.4940 H       218 VAL    0.0900
   3560 HG13      -58.0010  -20.9540  -43.6810 H       218 VAL    0.0900
   3561 HG21      -55.6020  -18.3820  -44.7130 H       218 VAL    0.0900
   3562 HG22      -56.3760  -19.5890  -45.8090 H       218 VAL    0.5100
   3563 HG23      -55.8530  -20.0730  -44.1380 H       218 VAL   -0.5100
   3564 N         -60.2530  -16.8920  -43.7740 N.am    219 CYS   -0.4700
   3565 CA        -61.6490  -16.7500  -43.3710 C.3     219 CYS    0.3100
   3566 C         -62.4260  -15.7010  -44.1590 C.2     219 CYS    0.0700
   3567 O         -63.5530  -15.9840  -44.5720 O.2     219 CYS    0.0900
   3568 CB        -61.7260  -16.4620  -41.8750 C.3     219 CYS   -0.1100
   3569 SG        -61.1940  -17.8440  -40.8240 S.3     219 CYS    0.0900
   3570 HN        -59.6030  -16.4170  -43.1880 H       219 CYS    0.0900
   3571 HA        -62.1640  -17.6700  -43.6070 H       219 CYS   -0.2300
   3572 HB1       -62.7760  -16.2030  -41.6280 H       219 CYS    0.1600
   3573 HB2       -61.0880  -15.5790  -41.6610 H       219 CYS    0.5100
   3574 HG1       -59.9130  -17.7500  -41.1490 H       219 CYS   -0.5100
   3575 N         -61.8510  -14.4940  -44.3460 N.am    220 TRP   -0.4700
   3576 CA        -62.5220  -13.3590  -44.9850 C.3     220 TRP    0.3100
   3577 C         -62.2360  -13.1310  -46.4870 C.2     220 TRP    0.0700
   3578 O         -62.9760  -12.3600  -47.0950 O.2     220 TRP    0.0900
   3579 CB        -62.1830  -12.0580  -44.2310 C.3     220 TRP   -0.1800
   3580 CG        -62.9030  -11.8690  -42.9280 C.ar    220 TRP    0.0900
   3581 CD1       -62.3420  -11.6520  -41.7020 C.ar    220 TRP    0.0900
   3582 CD2       -64.3250  -11.8460  -42.7290 C.ar    220 TRP   -0.0300
   3583 CE2       -64.5530  -11.6230  -41.3510 C.ar    220 TRP   -0.1500
   3584 CE3       -65.4330  -12.0000  -43.5840 C.ar    220 TRP    0.2200
   3585 NE1       -63.3270  -11.5050  -40.7490 N.ar    220 TRP   -0.5100
   3586 CZ2       -65.8370  -11.5230  -40.8170 C.ar    220 TRP    0.3700
   3587 CZ3       -66.7040  -11.9300  -43.0400 C.ar    220 TRP    0.2400
   3588 CH2       -66.8960  -11.6990  -41.6720 C.ar    220 TRP    0.1100
   3589 HN        -60.9160  -14.3190  -44.0470 H       220 TRP   -0.2500
   3590 HA        -63.5870  -13.5400  -44.9650 H       220 TRP    0.1700
   3591 HB1       -62.4350  -11.1990  -44.8870 H       220 TRP   -0.2000
   3592 HB2       -61.0930  -12.0500  -44.0210 H       220 TRP    0.1400
   3593 HD1       -61.2810  -11.6030  -41.5080 H       220 TRP   -0.2700
   3594 HE1       -63.1760  -11.3420  -39.7980 H       220 TRP    0.1600
   3595 HE3       -65.3120  -12.1690  -44.6440 H       220 TRP   -0.1400
   3596 HZ2       -66.0110  -11.3140  -39.7710 H       220 TRP    0.1400
   3597 HZ3       -67.5630  -12.0570  -43.6820 H       220 TRP    0.5100
   3598 HH2       -67.9020  -11.6590  -41.2800 H       220 TRP   -0.5100
   3599 N         -61.1750  -13.7250  -47.0860 N.am    221 LEU   -0.4700
   3600 CA        -60.8990  -13.5150  -48.5140 C.3     221 LEU    0.3100
   3601 C         -61.9690  -14.1580  -49.3990 C.2     221 LEU    0.0700
   3602 O         -62.4400  -13.4630  -50.3090 O.2     221 LEU    0.0900
   3603 CB        -59.5010  -13.9920  -48.9570 C.3     221 LEU   -0.1800
   3604 CG        -59.1220  -13.6750  -50.4220 C.3     221 LEU    0.0900
   3605 CD1       -58.4160  -12.3430  -50.5410 C.3     221 LEU    0.0900
   3606 CD2       -58.2690  -14.7720  -51.0350 C.3     221 LEU   -0.0900
   3607 HN        -60.5460  -14.3210  -46.5930 H       221 LEU    0.0900
   3608 HA        -60.9970  -12.4580  -48.7070 H       221 LEU   -0.2700
   3609 HB1       -59.4540  -15.0920  -48.8200 H       221 LEU    0.0900
   3610 HB2       -58.7490  -13.5130  -48.2960 H       221 LEU    0.0900
   3611 HG        -60.0440  -13.6530  -51.0400 H       221 LEU    0.0900
   3612 HD11      -57.5870  -12.2830  -49.8050 H       221 LEU   -0.2700
   3613 HD12      -59.1310  -11.5170  -50.3380 H       221 LEU    0.0900
   3614 HD13      -57.9930  -12.2290  -51.5620 H       221 LEU    0.0900
   3615 HD21      -58.8220  -15.7360  -51.0260 H       221 LEU    0.0900
   3616 HD22      -57.3330  -14.8960  -50.4500 H       221 LEU    0.5100
   3617 HD23      -58.0220  -14.5160  -52.0870 H       221 LEU   -0.5100
   3618 N         -62.3790  -15.4440  -49.2010 N.am    222 PRO   -0.2900
   3619 CA        -63.3870  -16.0240  -50.0960 C.3     222 PRO    0.0000
   3620 C         -64.6640  -15.1900  -50.1350 C.2     222 PRO    0.0900
   3621 O         -65.0770  -14.7920  -51.2210 O.2     222 PRO    0.0900
   3622 CB        -63.6270  -17.4230  -49.5160 C.3     222 PRO    0.0200
   3623 CG        -62.4020  -17.7330  -48.7450 C.3     222 PRO    0.0900
   3624 CD        -61.9520  -16.4270  -48.1830 C.3     222 PRO   -0.1800
   3625 HA        -63.0320  -16.0160  -51.1140 H       222 PRO    0.0900
   3626 HB1       -63.7800  -18.1650  -50.3280 H       222 PRO    0.0900
   3627 HB2       -64.5200  -17.4260  -48.8540 H       222 PRO   -0.1800
   3628 HG1       -62.6210  -18.4550  -47.9290 H       222 PRO    0.0900
   3629 HG2       -61.6200  -18.1650  -49.4060 H       222 PRO    0.0900
   3630 HD1       -62.4440  -16.2090  -47.2130 H       222 PRO    0.5100
   3631 HD2       -60.8480  -16.3940  -48.0630 H       222 PRO   -0.5100
   3632 N         -65.2200  -14.8440  -48.9500 N.am    223 PHE   -0.4700
   3633 CA        -66.4360  -14.0520  -48.8270 C.3     223 PHE    0.3100
   3634 C         -66.3400  -12.7420  -49.6080 C.2     223 PHE    0.0700
   3635 O         -67.2320  -12.4610  -50.4150 O.2     223 PHE    0.0900
   3636 CB        -66.8050  -13.7710  -47.3530 C.3     223 PHE   -0.1800
   3637 CG        -68.0380  -12.8950  -47.2380 C.ar    223 PHE    0.0900
   3638 CD1       -69.3100  -13.4560  -47.2170 C.ar    223 PHE    0.0900
   3639 CD2       -67.9270  -11.5020  -47.2230 C.ar    223 PHE    0.0000
   3640 CE1       -70.4450  -12.6410  -47.1590 C.ar    223 PHE   -0.1150
   3641 CE2       -69.0690  -10.6900  -47.1770 C.ar    223 PHE    0.1150
   3642 CZ        -70.3160  -11.2660  -47.1440 C.ar    223 PHE   -0.1150
   3643 HN        -64.8100  -15.1240  -48.0860 H       223 PHE    0.1150
   3644 HA        -67.2330  -14.5980  -49.3080 H       223 PHE   -0.1150
   3645 HB1       -65.9680  -13.2420  -46.8500 H       223 PHE    0.1150
   3646 HB2       -67.0210  -14.7280  -46.8310 H       223 PHE   -0.1150
   3647 HD1       -69.4230  -14.5290  -47.2440 H       223 PHE    0.1150
   3648 HD2       -66.9490  -11.0440  -47.2460 H       223 PHE   -0.1150
   3649 HE1       -71.4270  -13.0900  -47.1270 H       223 PHE    0.1150
   3650 HE2       -68.9690   -9.6150  -47.1690 H       223 PHE    0.5100
   3651 HZ        -71.1970  -10.6420  -47.1040 H       223 PHE   -0.5100
   3652 N         -65.2810  -11.9430  -49.3730 N.am    224 PHE   -0.4700
   3653 CA        -65.1310  -10.6600  -50.0590 C.3     224 PHE    0.3100
   3654 C         -64.7640  -10.8160  -51.5200 C.2     224 PHE    0.0700
   3655 O         -65.1170   -9.9270  -52.2930 O.2     224 PHE    0.0900
   3656 CB        -64.1760   -9.7130  -49.3390 C.3     224 PHE   -0.1800
   3657 CG        -64.8410   -9.1370  -48.1110 C.ar    224 PHE    0.0900
   3658 CD1       -65.7660   -8.1050  -48.2180 C.ar    224 PHE    0.0900
   3659 CD2       -64.5680   -9.6500  -46.8490 C.ar    224 PHE    0.0000
   3660 CE1       -66.4030   -7.5970  -47.0880 C.ar    224 PHE   -0.1150
   3661 CE2       -65.1930   -9.1280  -45.7160 C.ar    224 PHE    0.1150
   3662 CZ        -66.1210   -8.1180  -45.8430 C.ar    224 PHE   -0.1150
   3663 HN        -64.5610  -12.1860  -48.7280 H       224 PHE    0.1150
   3664 HA        -66.1110  -10.2120  -50.1260 H       224 PHE   -0.1150
   3665 HB1       -63.8970   -8.8700  -50.0080 H       224 PHE    0.1150
   3666 HB2       -63.2660  -10.2600  -49.0150 H       224 PHE   -0.1150
   3667 HD1       -65.9930   -7.6910  -49.1900 H       224 PHE    0.1150
   3668 HD2       -63.8650  -10.4620  -46.7440 H       224 PHE   -0.1150
   3669 HE1       -67.1190   -6.7950  -47.1870 H       224 PHE    0.1150
   3670 HE2       -64.9480   -9.5160  -44.7390 H       224 PHE    0.5100
   3671 HZ        -66.6260   -7.7350  -44.9690 H       224 PHE   -0.5100
   3672 N         -64.1720  -11.9570  -51.9340 N.am    225 ILE   -0.4700
   3673 CA        -63.9010  -12.1830  -53.3580 C.3     225 ILE    0.3100
   3674 C         -65.2440  -12.4610  -54.0820 C.2     225 ILE    0.0700
   3675 O         -65.4680  -11.9100  -55.1580 O.2     225 ILE    0.0900
   3676 CB        -62.7980  -13.2700  -53.6090 C.3     225 ILE   -0.0900
   3677 CG1       -61.4360  -12.6190  -53.9180 C.3     225 ILE    0.0900
   3678 CG2       -63.1400  -14.2120  -54.7730 C.3     225 ILE   -0.2700
   3679 CD        -60.8940  -11.6270  -52.9260 C.3     225 ILE    0.0900
   3680 HN        -63.8990  -12.6800  -51.3060 H       225 ILE    0.0900
   3681 HA        -63.5870  -11.2410  -53.7810 H       225 ILE    0.0900
   3682 HB        -62.6740  -13.8740  -52.6850 H       225 ILE   -0.1800
   3683 HG11      -61.5290  -12.0980  -54.8940 H       225 ILE    0.0900
   3684 HG12      -60.6900  -13.4350  -54.0150 H       225 ILE    0.0900
   3685 HG21      -63.2540  -13.6320  -55.7130 H       225 ILE   -0.2700
   3686 HG22      -64.0940  -14.7400  -54.5630 H       225 ILE    0.0900
   3687 HG23      -62.3250  -14.9550  -54.9100 H       225 ILE    0.0900
   3688 HD1       -61.2450  -11.8800  -51.9030 H       225 ILE    0.0900
   3689 HD2       -61.2480  -10.6050  -53.1800 H       225 ILE    0.5100
   3690 HD3       -59.7830  -11.6510  -52.9360 H       225 ILE   -0.5100
   3691 N         -66.1410  -13.2520  -53.4430 N.am    226 ILE   -0.4700
   3692 CA        -67.4730  -13.6560  -53.9270 C.3     226 ILE    0.3100
   3693 C         -68.4380  -12.4480  -54.0040 C.2     226 ILE    0.0700
   3694 O         -69.1220  -12.3120  -55.0070 O.2     226 ILE    0.0900
   3695 CB        -68.0710  -14.8140  -53.0350 C.3     226 ILE   -0.0900
   3696 CG1       -67.2100  -16.1220  -53.0280 C.3     226 ILE    0.0900
   3697 CG2       -69.5300  -15.1300  -53.3600 C.3     226 ILE   -0.2700
   3698 CD        -66.6040  -16.6500  -54.4100 C.3     226 ILE    0.0900
   3699 HN        -65.9160  -13.6220  -52.5480 H       226 ILE    0.0900
   3700 HA        -67.3700  -13.9880  -54.9490 H       226 ILE    0.0900
   3701 HB        -68.0020  -14.5130  -51.9680 H       226 ILE   -0.1800
   3702 HG11      -67.8480  -16.9320  -52.6190 H       226 ILE    0.0900
   3703 HG12      -66.3570  -15.9500  -52.3400 H       226 ILE    0.0900
   3704 HG21      -69.6250  -15.4480  -54.4210 H       226 ILE   -0.2700
   3705 HG22      -70.1570  -14.2260  -53.2050 H       226 ILE    0.0900
   3706 HG23      -69.8930  -15.9530  -52.7100 H       226 ILE    0.0900
   3707 HD1       -65.9320  -15.8830  -54.8510 H       226 ILE    0.0900
   3708 HD2       -67.4250  -16.8570  -55.1290 H       226 ILE    0.5100
   3709 HD3       -66.0170  -17.5780  -54.2360 H       226 ILE   -0.5100
   3710 N         -68.4890  -11.5820  -52.9590 N.am    227 SER   -0.4700
   3711 CA        -69.3790  -10.4100  -52.8660 C.3     227 SER    0.3100
   3712 C         -69.0170   -9.2950  -53.8470 C.2     227 SER    0.0700
   3713 O         -69.8080   -8.3690  -54.0110 O.2     227 SER    0.0900
   3714 CB        -69.3970   -9.8520  -51.4460 C.3     227 SER    0.0500
   3715 OG        -68.1240   -9.3730  -51.0580 O.3     227 SER    0.0900
   3716 HN        -67.8950  -11.7100  -52.1690 H       227 SER    0.0900
   3717 HA        -70.3700  -10.7210  -53.1590 H       227 SER   -0.6600
   3718 HB1       -69.7030  -10.6530  -50.7380 H       227 SER    0.4300
   3719 HB2       -70.1220   -9.0120  -51.3880 H       227 SER    0.5100
   3720 HG1       -68.2260   -9.0440  -50.1610 H       227 SER   -0.5100
   3721 N         -67.8220   -9.3760  -54.4790 N.am    228 LEU   -0.4700
   3722 CA        -67.3210   -8.4660  -55.5120 C.3     228 LEU    0.3100
   3723 C         -67.6100   -9.0830  -56.8830 C.2     228 LEU    0.0700
   3724 O         -67.8840   -8.3630  -57.8410 O.2     228 LEU    0.0900
   3725 CB        -65.8150   -8.2170  -55.3190 C.3     228 LEU   -0.1800
   3726 CG        -65.1570   -7.2580  -56.3150 C.3     228 LEU    0.0900
   3727 CD1       -65.0050   -5.8770  -55.7320 C.3     228 LEU    0.0900
   3728 CD2       -63.8230   -7.7870  -56.7880 C.3     228 LEU   -0.0900
   3729 HN        -67.1910  -10.1110  -54.2520 H       228 LEU    0.0900
   3730 HA        -67.8680   -7.5380  -55.4360 H       228 LEU   -0.2700
   3731 HB1       -65.2950   -9.1950  -55.3940 H       228 LEU    0.0900
   3732 HB2       -65.6650   -7.8060  -54.2990 H       228 LEU    0.0900
   3733 HG        -65.7830   -7.1980  -57.2310 H       228 LEU    0.0900
   3734 HD11      -64.3720   -5.9150  -54.8190 H       228 LEU   -0.2700
   3735 HD12      -66.0010   -5.4710  -55.4550 H       228 LEU    0.0900
   3736 HD13      -64.5190   -5.2050  -56.4710 H       228 LEU    0.0900
   3737 HD21      -63.9570   -8.7700  -57.2890 H       228 LEU    0.0900
   3738 HD22      -63.1400   -7.9220  -55.9220 H       228 LEU    0.5100
   3739 HD23      -63.3690   -7.0790  -57.5130 H       228 LEU   -0.5100
   3740 N         -67.5720  -10.4280  -56.9590 N.am    229 VAL   -0.4700
   3741 CA        -67.8680  -11.2310  -58.1490 C.3     229 VAL    0.3100
   3742 C         -69.3970  -11.2250  -58.3800 C.2     229 VAL    0.0700
   3743 O         -69.8310  -11.0950  -59.5220 O.2     229 VAL    0.0900
   3744 CB        -67.2700  -12.6650  -57.9990 C.3     229 VAL   -0.0900
   3745 CG1       -68.0810  -13.7320  -58.7350 C.3     229 VAL    0.0900
   3746 CG2       -65.8090  -12.7020  -58.4380 C.3     229 VAL   -0.2700
   3747 HN        -67.3240  -10.9660  -56.1580 H       229 VAL    0.0900
   3748 HA        -67.4410  -10.7310  -59.0050 H       229 VAL    0.0900
   3749 HB        -67.2330  -12.9250  -56.9210 H       229 VAL    0.0900
   3750 HG11      -68.2720  -13.4120  -59.7820 H       229 VAL   -0.2700
   3751 HG12      -69.0560  -13.8840  -58.2260 H       229 VAL    0.0900
   3752 HG13      -67.5170  -14.6890  -58.7550 H       229 VAL    0.0900
   3753 HG21      -65.2060  -12.0060  -57.8160 H       229 VAL    0.0900
   3754 HG22      -65.7250  -12.3900  -59.5010 H       229 VAL    0.5100
   3755 HG23      -65.4030  -13.7280  -58.3170 H       229 VAL   -0.5100
   3756 N         -70.1930  -11.3490  -57.2900 N.am    230 MET   -0.4700
   3757 CA        -71.6610  -11.3240  -57.2160 C.3     230 MET    0.3100
   3758 C         -72.2420  -10.2360  -58.1550 C.2     230 MET    0.0700
   3759 O         -72.9530  -10.6240  -59.0810 O.2     230 MET    0.0900
   3760 CB        -72.0950  -11.1450  -55.7410 C.3     230 MET   -0.1800
   3761 CG        -73.4910  -10.6190  -55.5190 C.3     230 MET    0.0900
   3762 SD        -73.4940   -9.5280  -54.0800 S.3     230 MET    0.0900
   3763 CE        -75.1550   -8.9680  -54.1470 C.3     230 MET   -0.1400
   3764 HN        -69.7670  -11.4780  -56.4010 H       230 MET    0.0900
   3765 HA        -72.0380  -12.2550  -57.6140 H       230 MET    0.0900
   3766 HB1       -71.3860  -10.4420  -55.2580 H       230 MET   -0.0900
   3767 HB2       -72.0200  -12.1340  -55.2410 H       230 MET   -0.2200
   3768 HG1       -74.1860  -11.4710  -55.3580 H       230 MET    0.0900
   3769 HG2       -73.8250  -10.0650  -56.4230 H       230 MET    0.0900
   3770 HE1       -75.8690   -9.8150  -54.0640 H       230 MET    0.0900
   3771 HE2       -75.3460   -8.4500  -55.1100 H       230 MET    0.5100
   3772 HE3       -75.3580   -8.2650  -53.3110 H       230 MET   -0.5100
   3773 N         -71.8800   -8.9220  -58.0560 N.am    231 PRO   -0.2900
   3774 CA        -72.3960   -7.9350  -59.0300 C.3     231 PRO    0.0000
   3775 C         -72.1200   -8.2560  -60.5120 C.2     231 PRO    0.0900
   3776 O         -72.9900   -7.9670  -61.3370 O.2     231 PRO    0.0900
   3777 CB        -71.6670   -6.6440  -58.6400 C.3     231 PRO    0.0200
   3778 CG        -71.4040   -6.7970  -57.1790 C.3     231 PRO    0.0900
   3779 CD        -71.0490   -8.2510  -57.0320 C.3     231 PRO   -0.1800
   3780 HA        -73.4710   -7.8780  -58.9750 H       231 PRO    0.0900
   3781 HB1       -72.3010   -5.7540  -58.8370 H       231 PRO    0.0900
   3782 HB2       -70.7160   -6.5390  -59.2060 H       231 PRO   -0.1800
   3783 HG1       -70.5640   -6.1470  -56.8540 H       231 PRO    0.0900
   3784 HG2       -72.3060   -6.5440  -56.5820 H       231 PRO    0.0900
   3785 HD1       -69.9730   -8.4300  -57.2410 H       231 PRO    0.5100
   3786 HD2       -71.3100   -8.6330  -56.0230 H       231 PRO   -0.5100
   3787 N         -70.9360   -8.8430  -60.8590 N.am    232 ILE   -0.4700
   3788 CA        -70.5740   -9.2320  -62.2350 C.3     232 ILE    0.3100
   3789 CAT       -72.0710  -11.9520  -64.4030 C.3     232 ILE    0.0700
   3790 C         -71.4820  -10.3800  -62.6830 C.2     232 ILE    0.0900
   3791 O         -72.3800  -10.2020  -63.4730 O.2     232 ILE   -0.0900
   3792 CB        -69.0680   -9.5930  -62.3660 C.3     232 ILE    0.0900
   3793 CG1       -68.1650   -8.3730  -62.1400 C.3     232 ILE   -0.2700
   3794 CG2       -68.7420  -10.2750  -63.7030 C.3     232 ILE    0.0900
   3795 CD        -66.8670   -8.7020  -61.4170 C.3     232 ILE    0.0900
   3796 NT        -71.2700  -10.8680  -63.9180 N.4     232 ILE    0.0900
   3797 HN        -70.2420   -9.0390  -60.1710 H       232 ILE   -0.1800
   3798 HNT       -70.5700  -10.5110  -64.5300 H       232 ILE    0.0900
   3799 HA        -70.8110   -8.4010  -62.8830 H       232 ILE    0.0900
   3800 HB        -68.7900  -10.2770  -61.5370 H       232 ILE   -0.2700
   3801 HG11      -68.7240   -7.6240  -61.5410 H       232 ILE    0.0900
   3802 HG12      -67.9150   -7.9290  -63.1280 H       232 ILE    0.0900
   3803 HG21      -69.3100   -9.7900  -64.5270 H       232 ILE    0.0900
   3804 HG22      -69.0270  -11.3470  -63.6600 H       232 ILE    0.5100
   3805 HG23      -67.6570  -10.1830  -63.9200 H       232 ILE   -0.5100
   3806 HD1       -66.2780   -9.4380  -62.0040 H       232 ILE   -0.4700
   3807 HD2       -67.0900   -9.1390  -60.4200 H       232 ILE    0.3100
   3808 HD3       -66.2590   -7.7800  -61.2920 H       232 ILE   -0.1100
   3809 HT1       -72.7470  -11.5850  -65.2040 H       232 ILE    0.0900
   3810 HT2       -72.6860  -12.3650  -63.5750 H       232 ILE    0.0900
   3811 HT3       -71.4160  -12.7460  -64.8210 H       232 ILE    0.0900
   3812 N         -74.1940  -20.3490  -56.6250 N.am    233 HSE   -0.2700
   3813 CA        -75.1250  -20.9750  -55.6910 C.3     233 HSE    0.0900
   3814 CAY       -73.3580  -18.4970  -57.9240 C.3     233 HSE    0.0900
   3815 C         -75.1260  -20.2650  -54.3190 C.2     233 HSE    0.0900
   3816 O         -74.0920  -19.7570  -53.8650 O.2     233 HSE    0.5100
   3817 CB        -74.8180  -22.4720  -55.5230 C.3     233 HSE   -0.5100
   3818 CG        -75.9530  -23.2700  -54.9490 C.ar    233 HSE   -0.4700
   3819 CD2       -75.7730  -24.0910  -53.8590 C.ar    233 HSE    0.3100
   3820 ND1       -77.2540  -23.3410  -55.3410 N.ar    233 HSE    0.0700
   3821 CE1       -77.8780  -24.2140  -54.4860 C.ar    233 HSE    0.0900
   3822 NE2       -76.9620  -24.6420  -53.6160 N.ar    233 HSE   -0.0800
   3823 CY        -74.3510  -19.0570  -56.9660 C.2     233 HSE    0.0900
   3824 OY        -75.2620  -18.3620  -56.5190 O.2     233 HSE    0.0900
   3825 HN        -73.4590  -20.9200  -56.9830 H       233 HSE   -0.7000
   3826 HA        -76.1250  -20.8400  -56.0770 H       233 HSE    0.2200
   3827 HB1       -73.9430  -22.5820  -54.8490 H       233 HSE    0.2500
   3828 HB2       -74.5680  -22.8960  -56.5180 H       233 HSE    0.1300
   3829 HD2       -74.8820  -24.2910  -53.2780 H       233 HSE   -0.3600
   3830 HE1       -78.9230  -24.5180  -54.4930 H       233 HSE    0.3200
   3831 HE2       -77.1300  -25.2910  -52.8750 H       233 HSE   -0.0500
   3832 HY1       -73.5950  -17.4300  -58.1230 H       233 HSE    0.0900
   3833 HY2       -73.4000  -19.0610  -58.8810 H       233 HSE    0.5100
   3834 HY3       -72.3380  -18.5640  -57.4900 H       233 HSE   -0.5100
   3835 N         -76.3130  -20.2380  -53.6740 N.am    234 LEU   -0.4700
   3836 CA        -76.5830  -19.5820  -52.3940 C.3     234 LEU    0.3100
   3837 C         -75.8940  -20.2690  -51.2180 C.2     234 LEU    0.0700
   3838 O         -75.5920  -19.5860  -50.2360 O.2     234 LEU    0.0900
   3839 CB        -78.0940  -19.4980  -52.1340 C.3     234 LEU   -0.1800
   3840 CG        -78.8930  -18.6340  -53.1070 C.3     234 LEU    0.0900
   3841 CD1       -79.6190  -19.4980  -54.1140 C.3     234 LEU    0.0900
   3842 CD2       -79.9000  -17.7790  -52.3720 C.3     234 LEU   -0.0900
   3843 HN        -77.1040  -20.6950  -54.0700 H       234 LEU    0.0900
   3844 HA        -76.1530  -18.5910  -52.4290 H       234 LEU   -0.2700
   3845 HB1       -78.2430  -19.0900  -51.1120 H       234 LEU    0.0900
   3846 HB2       -78.5050  -20.5290  -52.1740 H       234 LEU    0.0900
   3847 HG        -78.2020  -17.9480  -53.6420 H       234 LEU    0.0900
   3848 HD11      -80.3210  -20.1840  -53.5940 H       234 LEU   -0.2700
   3849 HD12      -78.8880  -20.1070  -54.6880 H       234 LEU    0.0900
   3850 HD13      -80.2020  -18.8590  -54.8120 H       234 LEU    0.0900
   3851 HD21      -79.3800  -17.1080  -51.6540 H       234 LEU    0.0900
   3852 HD22      -80.6050  -18.4260  -51.8060 H       234 LEU    0.5100
   3853 HD23      -80.4650  -17.1530  -53.0950 H       234 LEU   -0.5100
   3854 N         -75.6320  -21.6000  -51.3120 N.am    235 ALA   -0.4700
   3855 CA        -74.9410  -22.3760  -50.2690 C.3     235 ALA    0.3100
   3856 C         -73.4920  -21.9240  -50.1030 C.2     235 ALA    0.0700
   3857 O         -72.9900  -21.8820  -48.9810 O.2     235 ALA    0.0900
   3858 CB        -74.9790  -23.8560  -50.5910 C.3     235 ALA   -0.2700
   3859 HN        -75.9070  -22.1220  -52.1150 H       235 ALA    0.0900
   3860 HA        -75.4340  -22.1840  -49.3270 H       235 ALA    0.0900
   3861 HB1       -74.3280  -24.0730  -51.4660 H       235 ALA    0.0900
   3862 HB2       -76.0170  -24.1630  -50.8370 H       235 ALA    0.5100
   3863 HB3       -74.6110  -24.4420  -49.7220 H       235 ALA   -0.5100
   3864 N         -72.8210  -21.5910  -51.2310 N.am    236 ILE   -0.4700
   3865 CA        -71.4460  -21.0910  -51.2830 C.3     236 ILE    0.3100
   3866 C         -71.3800  -19.8160  -50.4430 C.2     236 ILE    0.0700
   3867 O         -70.5170  -19.7190  -49.5700 O.2     236 ILE    0.0900
   3868 CB        -71.0110  -20.8780  -52.7710 C.3     236 ILE   -0.0900
   3869 CG1       -70.7830  -22.2220  -53.5250 C.3     236 ILE    0.0900
   3870 CG2       -69.8270  -19.9120  -52.9280 C.3     236 ILE   -0.2700
   3871 CD        -69.6290  -23.1730  -52.9960 C.3     236 ILE    0.0900
   3872 HN        -73.2590  -21.6770  -52.1210 H       236 ILE    0.0900
   3873 HA        -70.8050  -21.8140  -50.8010 H       236 ILE    0.0900
   3874 HB        -71.8750  -20.4740  -53.3380 H       236 ILE   -0.1800
   3875 HG11      -70.5550  -21.9760  -54.5830 H       236 ILE    0.0900
   3876 HG12      -71.7330  -22.7940  -53.4840 H       236 ILE    0.0900
   3877 HG21      -68.9410  -20.3010  -52.3800 H       236 ILE   -0.2700
   3878 HG22      -70.0930  -18.9170  -52.5110 H       236 ILE    0.0900
   3879 HG23      -69.5610  -19.8100  -54.0010 H       236 ILE    0.0900
   3880 HD1       -69.8290  -23.4670  -51.9430 H       236 ILE    0.0900
   3881 HD2       -68.6530  -22.6430  -53.0370 H       236 ILE    0.5100
   3882 HD3       -69.5820  -24.0930  -53.6170 H       236 ILE   -0.5100
   3883 N         -72.3340  -18.8790  -50.6580 N.am    237 PHE   -0.4700
   3884 CA        -72.4520  -17.6250  -49.9150 C.3     237 PHE    0.3100
   3885 C         -72.7610  -17.8820  -48.4180 C.2     237 PHE    0.0700
   3886 O         -72.1470  -17.2520  -47.5510 O.2     237 PHE    0.0900
   3887 CB        -73.5130  -16.6950  -50.5380 C.3     237 PHE   -0.1800
   3888 CG        -72.9920  -15.3420  -50.9730 C.ar    237 PHE    0.0900
   3889 CD1       -72.2710  -14.5350  -50.0930 C.ar    237 PHE    0.0900
   3890 CD2       -73.2440  -14.8610  -52.2510 C.ar    237 PHE    0.0000
   3891 CE1       -71.7750  -13.2940  -50.4960 C.ar    237 PHE   -0.1150
   3892 CE2       -72.7670  -13.6100  -52.6500 C.ar    237 PHE    0.1150
   3893 CZ        -72.0220  -12.8410  -51.7740 C.ar    237 PHE   -0.1150
   3894 HN        -73.0260  -19.0110  -51.3640 H       237 PHE    0.1150
   3895 HA        -71.4850  -17.1440  -49.9230 H       237 PHE   -0.1150
   3896 HB1       -74.3140  -16.5090  -49.7920 H       237 PHE    0.1150
   3897 HB2       -73.9370  -17.1830  -51.4410 H       237 PHE   -0.1150
   3898 HD1       -72.0930  -14.8770  -49.0830 H       237 PHE    0.1150
   3899 HD2       -73.8160  -15.4600  -52.9450 H       237 PHE   -0.1150
   3900 HE1       -71.1980  -12.6910  -49.8100 H       237 PHE    0.1150
   3901 HE2       -72.9800  -13.2420  -53.6440 H       237 PHE    0.5100
   3902 HZ        -71.6350  -11.8840  -52.0920 H       237 PHE   -0.5100
   3903 N         -73.6770  -18.8270  -48.1160 N.am    238 ASP   -0.4700
   3904 CA        -74.0080  -19.1730  -46.7320 C.3     238 ASP    0.3100
   3905 C         -72.8020  -19.7850  -46.0110 C.2     238 ASP    0.0700
   3906 O         -72.6130  -19.5380  -44.8180 O.2     238 ASP    0.0900
   3907 CB        -75.2100  -20.1390  -46.6680 C.3     238 ASP   -0.2800
   3908 CG        -76.5770  -19.4730  -46.5900 C.2     238 ASP    0.0900
   3909 OD1       -76.6930  -18.4270  -45.9070 O.co2   238 ASP    0.0900
   3910 OD2       -77.5480  -20.0420  -47.1450 O.co2   238 ASP    0.6200
   3911 HN        -74.1680  -19.3310  -48.8220 H       238 ASP   -0.7600
   3912 HA        -74.2380  -18.2580  -46.2080 H       238 ASP   -0.7600
   3913 HB1       -75.0930  -20.7810  -45.7710 H       238 ASP    0.5100
   3914 HB2       -75.1950  -20.7760  -47.5780 H       238 ASP   -0.5100
   3915 N         -71.9840  -20.5800  -46.7350 N.am    239 PHE   -0.4700
   3916 CA        -70.8170  -21.2350  -46.1650 C.3     239 PHE    0.3100
   3917 C         -69.7300  -20.2280  -45.8770 C.2     239 PHE    0.0700
   3918 O         -69.1000  -20.3020  -44.8260 O.2     239 PHE    0.0900
   3919 CB        -70.2890  -22.3560  -47.0840 C.3     239 PHE   -0.1800
   3920 CG        -69.0530  -23.0500  -46.5590 C.ar    239 PHE    0.0900
   3921 CD1       -69.1510  -24.0710  -45.6200 C.ar    239 PHE    0.0900
   3922 CD2       -67.7850  -22.6690  -46.9910 C.ar    239 PHE    0.0000
   3923 CE1       -68.0000  -24.6880  -45.1070 C.ar    239 PHE   -0.1150
   3924 CE2       -66.6330  -23.2800  -46.4730 C.ar    239 PHE    0.1150
   3925 CZ        -66.7470  -24.2870  -45.5360 C.ar    239 PHE   -0.1150
   3926 HN        -72.1470  -20.7550  -47.7020 H       239 PHE    0.1150
   3927 HA        -71.1020  -21.6440  -45.2070 H       239 PHE   -0.1150
   3928 HB1       -70.0270  -21.9250  -48.0730 H       239 PHE    0.1150
   3929 HB2       -71.0750  -23.1320  -47.2010 H       239 PHE   -0.1150
   3930 HD1       -70.1250  -24.3960  -45.2820 H       239 PHE    0.1150
   3931 HD2       -67.6850  -21.8920  -47.7350 H       239 PHE   -0.1150
   3932 HE1       -68.0910  -25.4750  -44.3740 H       239 PHE    0.1150
   3933 HE2       -65.6560  -22.9630  -46.8090 H       239 PHE    0.5100
   3934 HZ        -65.8620  -24.7600  -45.1400 H       239 PHE   -0.5100
   3935 N         -69.4990  -19.2880  -46.7970 N.am    240 PHE   -0.4700
   3936 CA        -68.4410  -18.3080  -46.6240 C.3     240 PHE    0.3100
   3937 C         -68.7590  -17.2530  -45.5660 C.2     240 PHE    0.0700
   3938 O         -67.8160  -16.8020  -44.9330 O.2     240 PHE    0.0900
   3939 CB        -68.0560  -17.6650  -47.9590 C.3     240 PHE   -0.1800
   3940 CG        -67.3570  -18.6420  -48.8750 C.ar    240 PHE    0.0900
   3941 CD1       -66.5790  -19.6750  -48.3600 C.ar    240 PHE    0.0900
   3942 CD2       -67.4410  -18.5080  -50.2540 C.ar    240 PHE    0.0000
   3943 CE1       -65.9480  -20.5900  -49.2030 C.ar    240 PHE   -0.1150
   3944 CE2       -66.7860  -19.4080  -51.1000 C.ar    240 PHE    0.1150
   3945 CZ        -66.0610  -20.4550  -50.5680 C.ar    240 PHE   -0.1150
   3946 HN        -70.0360  -19.2170  -47.6340 H       240 PHE    0.1150
   3947 HA        -67.5890  -18.8110  -46.1940 H       240 PHE   -0.1150
   3948 HB1       -67.3630  -16.8160  -47.7800 H       240 PHE    0.1150
   3949 HB2       -68.9710  -17.3080  -48.4800 H       240 PHE   -0.1150
   3950 HD1       -66.4630  -19.7690  -47.2900 H       240 PHE    0.1150
   3951 HD2       -68.0180  -17.7010  -50.6780 H       240 PHE   -0.1150
   3952 HE1       -65.3710  -21.4020  -48.7850 H       240 PHE    0.1150
   3953 HE2       -66.8470  -19.2840  -52.1710 H       240 PHE    0.5100
   3954 HZ        -65.5820  -21.1690  -51.2230 H       240 PHE   -0.5100
   3955 N         -70.0490  -16.8900  -45.3200 N.am    241 THR   -0.4700
   3956 CA        -70.4190  -15.9280  -44.2550 C.3     241 THR    0.3100
   3957 C         -70.0010  -16.5260  -42.9090 C.2     241 THR    0.0700
   3958 O         -69.3830  -15.8410  -42.0950 O.2     241 THR    0.0900
   3959 CB        -71.9300  -15.5690  -44.2440 C.3     241 THR    0.1400
   3960 CG2       -72.4250  -14.9300  -45.5350 C.3     241 THR    0.0900
   3961 OG1       -72.6870  -16.7410  -43.9580 O.3     241 THR   -0.6600
   3962 HN        -70.8080  -17.2590  -45.8500 H       241 THR    0.4300
   3963 HA        -69.8350  -15.0350  -44.4120 H       241 THR   -0.2700
   3964 HB        -72.1330  -14.8060  -43.4640 H       241 THR    0.0900
   3965 HG1       -73.5860  -16.4430  -43.8050 H       241 THR    0.0900
   3966 HG21      -71.8310  -15.3020  -46.3980 H       241 THR    0.0900
   3967 HG22      -72.3130  -13.8270  -45.4780 H       241 THR    0.5100
   3968 HG23      -73.4920  -15.1900  -45.7020 H       241 THR   -0.5100
   3969 N         -70.2960  -17.8420  -42.7200 N.am    242 TRP   -0.4700
   3970 CA        -69.9700  -18.6430  -41.5480 C.3     242 TRP    0.3100
   3971 C         -68.4870  -18.9020  -41.4630 C.2     242 TRP    0.0700
   3972 O         -67.9630  -19.0040  -40.3600 O.2     242 TRP    0.0900
   3973 CB        -70.7650  -19.9470  -41.5340 C.3     242 TRP   -0.1800
   3974 CG        -72.1280  -19.7420  -40.9550 C.ar    242 TRP    0.0900
   3975 CD1       -73.2840  -19.5120  -41.6390 C.ar    242 TRP    0.0900
   3976 CD2       -72.4410  -19.5620  -39.5670 C.ar    242 TRP   -0.0300
   3977 CE2       -73.8260  -19.2920  -39.4810 C.ar    242 TRP   -0.1500
   3978 CE3       -71.6830  -19.6040  -38.3830 C.ar    242 TRP    0.2200
   3979 NE1       -74.3150  -19.2720  -40.7590 N.ar    242 TRP   -0.5100
   3980 CZ2       -74.4780  -19.1120  -38.2570 C.ar    242 TRP    0.3700
   3981 CZ3       -72.3310  -19.4240  -37.1700 C.ar    242 TRP    0.2400
   3982 CH2       -73.7080  -19.1790  -37.1140 C.ar    242 TRP    0.1100
   3983 HN        -70.7830  -18.3460  -43.4280 H       242 TRP   -0.2500
   3984 HA        -70.2010  -18.0570  -40.6700 H       242 TRP    0.1700
   3985 HB1       -70.2250  -20.7010  -40.9230 H       242 TRP   -0.2000
   3986 HB2       -70.8690  -20.3260  -42.5720 H       242 TRP    0.1400
   3987 HD1       -73.3790  -19.5180  -42.7140 H       242 TRP   -0.2700
   3988 HE1       -75.2450  -19.1120  -41.0070 H       242 TRP    0.1600
   3989 HE3       -70.6170  -19.7710  -38.3990 H       242 TRP   -0.1400
   3990 HZ2       -75.5400  -18.9280  -38.1890 H       242 TRP    0.1400
   3991 HZ3       -71.7640  -19.4750  -36.2530 H       242 TRP    0.5100
   3992 HH2       -74.1790  -19.0370  -36.1520 H       242 TRP   -0.5100
   3993 N         -67.7820  -18.9260  -42.6030 N.am    243 LEU   -0.4700
   3994 CA        -66.3190  -19.0130  -42.6260 C.3     243 LEU    0.3100
   3995 C         -65.7310  -17.7070  -42.0570 C.2     243 LEU    0.0700
   3996 O         -64.7430  -17.7590  -41.3240 O.2     243 LEU    0.0900
   3997 CB        -65.7830  -19.3020  -44.0430 C.3     243 LEU   -0.1800
   3998 CG        -64.3300  -19.7470  -44.1320 C.3     243 LEU    0.0900
   3999 CD1       -64.1800  -21.2160  -43.7810 C.3     243 LEU    0.0900
   4000 CD2       -63.7730  -19.4720  -45.5160 C.3     243 LEU   -0.0900
   4001 HN        -68.2260  -18.8840  -43.4940 H       243 LEU    0.0900
   4002 HA        -66.0250  -19.8030  -41.9520 H       243 LEU   -0.2700
   4003 HB1       -65.8940  -18.3770  -44.6440 H       243 LEU    0.0900
   4004 HB2       -66.4120  -20.1010  -44.4880 H       243 LEU    0.0900
   4005 HG        -63.7200  -19.1400  -43.4300 H       243 LEU    0.0900
   4006 HD11      -64.7770  -21.8390  -44.4810 H       243 LEU   -0.2700
   4007 HD12      -64.5430  -21.3970  -42.7470 H       243 LEU    0.0900
   4008 HD13      -63.1140  -21.5170  -43.8610 H       243 LEU    0.0900
   4009 HD21      -63.8260  -18.3850  -45.7410 H       243 LEU    0.0900
   4010 HD22      -64.3670  -20.0210  -46.2780 H       243 LEU    0.5100
   4011 HD23      -62.7100  -19.7940  -45.5670 H       243 LEU   -0.5100
   4012 N         -66.3910  -16.5760  -42.3350 N.am    244 GLY   -0.4700
   4013 CA        -66.0320  -15.2690  -41.7930 C.3     244 GLY    0.3100
   4014 C         -66.3980  -15.1570  -40.3190 C.2     244 GLY   -0.0200
   4015 O         -65.6330  -14.6280  -39.5050 O.2     244 GLY    0.0900
   4016 HN        -67.1810  -16.5770  -42.9430 H       244 GLY    0.0900
   4017 HA1       -66.5620  -14.5130  -42.3520 H       244 GLY    0.5100
   4018 HA2       -64.9660  -15.1380  -41.9080 H       244 GLY   -0.5100
   4019 N         -67.5800  -15.6950  -39.9590 N.am    245 TYR   -0.4700
   4020 CA        -68.0780  -15.7410  -38.5890 C.3     245 TYR    0.3100
   4021 C         -67.1370  -16.5680  -37.7290 C.2     245 TYR    0.0700
   4022 O         -66.8730  -16.1900  -36.5890 O.2     245 TYR    0.0900
   4023 CB        -69.4950  -16.3370  -38.5260 C.3     245 TYR   -0.1800
   4024 CG        -70.6240  -15.4860  -39.0780 C.ar    245 TYR    0.0900
   4025 CD1       -71.8580  -16.0540  -39.3840 C.ar    245 TYR    0.0900
   4026 CD2       -70.4900  -14.1040  -39.2130 C.ar    245 TYR    0.0000
   4027 CE1       -72.9220  -15.2780  -39.8400 C.ar    245 TYR   -0.1150
   4028 CE2       -71.5430  -13.3190  -39.6790 C.ar    245 TYR    0.1150
   4029 CZ        -72.7600  -13.9130  -39.9960 C.ar    245 TYR   -0.1150
   4030 OH        -73.8210  -13.1740  -40.4680 O.3     245 TYR    0.1150
   4031 HN        -68.1860  -16.1000  -40.6390 H       245 TYR    0.1100
   4032 HA        -68.0810  -14.7310  -38.2040 H       245 TYR   -0.5400
   4033 HB1       -69.7460  -16.5370  -37.4630 H       245 TYR    0.4300
   4034 HB2       -69.5040  -17.2830  -39.1070 H       245 TYR   -0.1150
   4035 HD1       -71.9920  -17.1190  -39.2670 H       245 TYR    0.1150
   4036 HD2       -69.5540  -13.6350  -38.9510 H       245 TYR   -0.1150
   4037 HE1       -73.8710  -15.7410  -40.0690 H       245 TYR    0.1150
   4038 HE2       -71.4150  -12.2530  -39.7940 H       245 TYR    0.5100
   4039 HH        -73.5440  -12.2560  -40.5160 H       245 TYR   -0.5100
   4040 N         -66.5860  -17.6690  -38.2980 N.am    246 LEU   -0.4700
   4041 CA        -65.6500  -18.5770  -37.6340 C.3     246 LEU    0.3100
   4042 C         -64.3720  -17.8670  -37.1750 C.2     246 LEU    0.0700
   4043 O         -63.7910  -18.2690  -36.1650 O.2     246 LEU    0.0900
   4044 CB        -65.2930  -19.7470  -38.5570 C.3     246 LEU   -0.1800
   4045 CG        -64.8200  -21.0100  -37.8690 C.3     246 LEU    0.0900
   4046 CD1       -65.9200  -21.6230  -37.0280 C.3     246 LEU    0.0900
   4047 CD2       -64.3000  -21.9980  -38.8700 C.3     246 LEU   -0.0900
   4048 HN        -66.8070  -17.9170  -39.2370 H       246 LEU    0.0900
   4049 HA        -66.1200  -18.9400  -36.7320 H       246 LEU   -0.2700
   4050 HB1       -64.4880  -19.4080  -39.2430 H       246 LEU    0.0900
   4051 HB2       -66.1930  -19.9990  -39.1550 H       246 LEU    0.0900
   4052 HG        -63.9530  -20.7670  -37.2170 H       246 LEU    0.0900
   4053 HD11      -66.7910  -21.8820  -37.6670 H       246 LEU   -0.2700
   4054 HD12      -66.2510  -20.9000  -36.2530 H       246 LEU    0.0900
   4055 HD13      -65.5510  -22.5510  -36.5410 H       246 LEU    0.0900
   4056 HD21      -63.4460  -21.5610  -39.4300 H       246 LEU    0.0900
   4057 HD22      -65.1010  -22.2600  -39.5940 H       246 LEU    0.5100
   4058 HD23      -63.9510  -22.9160  -38.3490 H       246 LEU   -0.5100
   4059 N         -63.9460  -16.8050  -37.8890 N.am    247 ASN   -0.4700
   4060 CA        -62.7540  -16.0210  -37.5330 C.3     247 ASN    0.3100
   4061 C         -62.8890  -15.4140  -36.1250 C.2     247 ASN    0.0700
   4062 O         -61.8760  -15.2560  -35.4430 O.2     247 ASN    0.0900
   4063 CB        -62.4960  -14.9300  -38.5820 C.3     247 ASN   -0.1800
   4064 CG        -61.3330  -14.0230  -38.3030 C.2     247 ASN    0.0900
   4065 ND2       -60.1190  -14.5120  -38.5340 N.am    247 ASN    0.0900
   4066 OD1       -61.5100  -12.8720  -37.9080 O.2     247 ASN    0.5500
   4067 HN        -64.4300  -16.5000  -38.7060 H       247 ASN   -0.5500
   4068 HA        -61.9130  -16.6960  -37.4790 H       247 ASN   -0.6200
   4069 HB1       -63.4060  -14.2970  -38.6570 H       247 ASN    0.3200
   4070 HB2       -62.3130  -15.4230  -39.5600 H       247 ASN    0.3000
   4071 HD21      -59.3110  -14.0100  -38.2260 H       247 ASN    0.5100
   4072 HD22      -60.0140  -15.3810  -39.0170 H       247 ASN   -0.5100
   4073 N         -64.1350  -15.1220  -35.6850 N.am    248 SER   -0.4700
   4074 CA        -64.4490  -14.5840  -34.3580 C.3     248 SER    0.3100
   4075 C         -64.1590  -15.6120  -33.2540 C.2     248 SER    0.0700
   4076 O         -64.0100  -15.2260  -32.0960 O.2     248 SER    0.0900
   4077 CB        -65.9150  -14.1540  -34.2740 C.3     248 SER    0.0500
   4078 OG        -66.2150  -13.0310  -35.0820 O.3     248 SER    0.0900
   4079 HN        -64.9270  -15.2660  -36.2710 H       248 SER    0.0900
   4080 HA        -63.8010  -13.7390  -34.1790 H       248 SER   -0.6600
   4081 HB1       -66.1560  -13.8950  -33.2210 H       248 SER    0.4300
   4082 HB2       -66.5580  -14.9990  -34.6040 H       248 SER    0.5100
   4083 HG1       -65.6560  -12.3190  -34.7650 H       248 SER   -0.5100
   4084 N         -64.1360  -16.9170  -33.6140 N.am    249 LEU   -0.4700
   4085 CA        -63.8420  -18.0350  -32.7210 C.3     249 LEU    0.3100
   4086 C         -62.3660  -18.4050  -32.8150 C.2     249 LEU    0.0700
   4087 O         -61.7600  -18.7820  -31.8170 O.2     249 LEU    0.0900
   4088 CB        -64.7220  -19.2610  -33.0640 C.3     249 LEU   -0.1800
   4089 CG        -64.4290  -20.5600  -32.2760 C.3     249 LEU    0.0900
   4090 CD1       -64.6750  -20.3940  -30.7930 C.3     249 LEU    0.0900
   4091 CD2       -65.1870  -21.7350  -32.8310 C.3     249 LEU   -0.0900
   4092 HN        -64.3280  -17.1840  -34.5540 H       249 LEU    0.0900
   4093 HA        -64.0300  -17.7110  -31.7080 H       249 LEU   -0.2700
   4094 HB1       -64.5900  -19.4820  -34.1440 H       249 LEU    0.0900
   4095 HB2       -65.7800  -18.9820  -32.8780 H       249 LEU    0.0900
   4096 HG        -63.3680  -20.8480  -32.4350 H       249 LEU    0.0900
   4097 HD11      -65.7360  -20.1170  -30.6100 H       249 LEU   -0.2700
   4098 HD12      -64.0240  -19.5900  -30.3890 H       249 LEU    0.0900
   4099 HD13      -64.4620  -21.3480  -30.2650 H       249 LEU    0.0900
   4100 HD21      -64.9020  -21.9060  -33.8910 H       249 LEU    0.0900
   4101 HD22      -66.2790  -21.5370  -32.7850 H       249 LEU    0.5100
   4102 HD23      -64.9480  -22.6490  -32.2470 H       249 LEU   -0.5100
   4103 N         -61.7880  -18.3090  -34.0180 N.am    250 ILE   -0.4700
   4104 CA        -60.3950  -18.6440  -34.2870 C.3     250 ILE    0.3100
   4105 C         -59.4740  -17.6480  -33.5620 C.2     250 ILE    0.0700
   4106 O         -58.5630  -18.0930  -32.8680 O.2     250 ILE    0.0900
   4107 CB        -60.1530  -18.7420  -35.8210 C.3     250 ILE   -0.0900
   4108 CG1       -60.8540  -20.0130  -36.3770 C.3     250 ILE    0.0900
   4109 CG2       -58.6750  -18.7780  -36.1610 C.3     250 ILE   -0.2700
   4110 CD        -61.3130  -19.9350  -37.8130 C.3     250 ILE    0.0900
   4111 HN        -62.3050  -17.9930  -34.8090 H       250 ILE    0.0900
   4112 HA        -60.1780  -19.5880  -33.8100 H       250 ILE    0.0900
   4113 HB        -60.6160  -17.8620  -36.3170 H       250 ILE   -0.1800
   4114 HG11      -61.7410  -20.2190  -35.7440 H       250 ILE    0.0900
   4115 HG12      -60.1430  -20.8610  -36.2910 H       250 ILE    0.0900
   4116 HG21      -58.1600  -19.5460  -35.5450 H       250 ILE   -0.2700
   4117 HG22      -58.2150  -17.7890  -35.9520 H       250 ILE    0.0900
   4118 HG23      -58.5390  -19.0350  -37.2330 H       250 ILE    0.0900
   4119 HD1       -60.4460  -19.7490  -38.4820 H       250 ILE    0.0900
   4120 HD2       -62.0380  -19.1020  -37.9340 H       250 ILE    0.5100
   4121 HD3       -61.7910  -20.8920  -38.1100 H       250 ILE   -0.5100
   4122 N         -59.7530  -16.3290  -33.6500 N.am    251 ASN   -0.4700
   4123 CA        -58.9660  -15.2830  -32.9840 C.3     251 ASN    0.3100
   4124 C         -58.7450  -15.5570  -31.4680 C.2     251 ASN    0.0700
   4125 O         -57.5840  -15.6760  -31.0650 O.2     251 ASN    0.0900
   4126 CB        -59.6000  -13.9060  -33.1800 C.3     251 ASN   -0.1800
   4127 CG        -59.2840  -13.2430  -34.4850 C.2     251 ASN    0.0900
   4128 ND2       -60.0450  -12.2070  -34.7890 N.am    251 ASN    0.0900
   4129 OD1       -58.3570  -13.6140  -35.2110 O.2     251 ASN    0.5500
   4130 HN        -60.5270  -16.0000  -34.1850 H       251 ASN   -0.5500
   4131 HA        -57.9700  -15.2980  -33.4040 H       251 ASN   -0.6200
   4132 HB1       -59.2490  -13.2400  -32.3640 H       251 ASN    0.3200
   4133 HB2       -60.7030  -14.0170  -33.1110 H       251 ASN    0.3000
   4134 HD21      -60.7700  -11.9190  -34.1640 H       251 ASN    0.5100
   4135 HD22      -59.8960  -11.7110  -35.6450 H       251 ASN   -0.5100
   4136 N         -59.7850  -15.7420  -30.6210 N.am    252 PRO   -0.2900
   4137 CA        -59.5150  -16.0240  -29.1990 C.3     252 PRO    0.0000
   4138 C         -58.7460  -17.3190  -28.9480 C.2     252 PRO    0.0900
   4139 O         -58.0020  -17.3630  -27.9670 O.2     252 PRO    0.0900
   4140 CB        -60.9080  -16.1040  -28.5700 C.3     252 PRO    0.0200
   4141 CG        -61.8330  -16.3590  -29.7050 C.3     252 PRO    0.0900
   4142 CD        -61.2340  -15.6540  -30.8750 C.3     252 PRO   -0.1800
   4143 HA        -58.8780  -15.2600  -28.7820 H       252 PRO    0.0900
   4144 HB1       -61.1640  -15.1510  -28.0620 H       252 PRO    0.0900
   4145 HB2       -60.9570  -16.9320  -27.8300 H       252 PRO   -0.1800
   4146 HG1       -61.9160  -17.4480  -29.9040 H       252 PRO    0.0900
   4147 HG2       -62.8440  -15.9570  -29.4820 H       252 PRO    0.0900
   4148 HD1       -61.4850  -16.1630  -31.8290 H       252 PRO    0.5100
   4149 HD2       -61.5500  -14.5920  -30.9160 H       252 PRO   -0.5100
   4150 N         -58.9000  -18.3670  -29.7950 N.am    253 ILE   -0.4700
   4151 CA        -58.1460  -19.5910  -29.5240 C.3     253 ILE    0.3100
   4152 C         -56.6750  -19.3660  -29.9160 C.2     253 ILE    0.0700
   4153 O         -55.8210  -19.8590  -29.1840 O.2     253 ILE    0.0900
   4154 CB        -58.7390  -20.9510  -30.0320 C.3     253 ILE   -0.0900
   4155 CG1       -58.0230  -21.5560  -31.2580 C.3     253 ILE    0.0900
   4156 CG2       -60.2810  -20.9690  -30.1220 C.3     253 ILE   -0.2700
   4157 CD        -58.1380  -23.0980  -31.3610 C.3     253 ILE    0.0900
   4158 HN        -59.4960  -18.3530  -30.5930 H       253 ILE    0.0900
   4159 HA        -58.0400  -19.6450  -28.4520 H       253 ILE    0.0900
   4160 HB        -58.4190  -21.7550  -29.3380 H       253 ILE   -0.1800
   4161 HG11      -56.9470  -21.2870  -31.2040 H       253 ILE    0.0900
   4162 HG12      -58.4610  -21.1090  -32.1760 H       253 ILE    0.0900
   4163 HG21      -60.6090  -20.6290  -31.1270 H       253 ILE   -0.2700
   4164 HG22      -60.7120  -20.2860  -29.3590 H       253 ILE    0.0900
   4165 HG23      -60.6570  -22.0010  -29.9550 H       253 ILE    0.0900
   4166 HD1       -59.2050  -23.3970  -31.4330 H       253 ILE    0.0900
   4167 HD2       -57.6970  -23.5700  -30.4570 H       253 ILE    0.5100
   4168 HD3       -57.6060  -23.4570  -32.2680 H       253 ILE   -0.5100
   4169 N         -56.3740  -18.5570  -30.9880 N.am    254 ILE   -0.4700
   4170 CA        -54.9860  -18.2260  -31.3800 C.3     254 ILE    0.3100
   4171 C         -54.2960  -17.5290  -30.2050 C.2     254 ILE    0.0700
   4172 O         -53.1770  -17.9020  -29.8530 O.2     254 ILE    0.0900
   4173 CB        -54.8410  -17.3600  -32.6690 C.3     254 ILE   -0.0900
   4174 CG1       -55.6760  -17.8560  -33.8920 C.3     254 ILE    0.0900
   4175 CG2       -53.3670  -17.0900  -33.0340 C.3     254 ILE   -0.2700
   4176 CD        -55.1990  -19.1070  -34.6730 C.3     254 ILE    0.0900
   4177 HN        -57.0880  -18.1530  -31.5550 H       254 ILE    0.0900
   4178 HA        -54.4730  -19.1640  -31.5250 H       254 ILE    0.0900
   4179 HB        -55.3550  -16.3880  -32.5090 H       254 ILE   -0.1800
   4180 HG11      -55.7210  -17.0170  -34.6170 H       254 ILE    0.0900
   4181 HG12      -56.6980  -18.0720  -33.5230 H       254 ILE    0.0900
   4182 HG21      -52.7940  -18.0430  -33.0350 H       254 ILE   -0.2700
   4183 HG22      -52.9130  -16.4040  -32.2880 H       254 ILE    0.0900
   4184 HG23      -53.3040  -16.6380  -34.0460 H       254 ILE    0.0900
   4185 HD1       -55.4960  -20.0310  -34.1310 H       254 ILE    0.0900
   4186 HD2       -54.0930  -19.0930  -34.7710 H       254 ILE    0.5100
   4187 HD3       -55.6630  -19.1220  -35.6820 H       254 ILE   -0.5100
   4188 N         -54.9700  -16.5320  -29.5860 N.am    255 TYR   -0.4700
   4189 CA        -54.4110  -15.7890  -28.4590 C.3     255 TYR    0.3100
   4190 C         -54.2400  -16.6530  -27.2290 C.2     255 TYR    0.0700
   4191 O         -53.3150  -16.4280  -26.4560 O.2     255 TYR    0.0900
   4192 CB        -55.2710  -14.5720  -28.1080 C.3     255 TYR   -0.1800
   4193 CG        -54.9130  -13.3380  -28.9050 C.ar    255 TYR    0.0900
   4194 CD1       -55.7460  -12.8740  -29.9180 C.ar    255 TYR    0.0900
   4195 CD2       -53.7330  -12.6420  -28.6570 C.ar    255 TYR    0.0000
   4196 CE1       -55.4210  -11.7370  -30.6580 C.ar    255 TYR   -0.1150
   4197 CE2       -53.3920  -11.5140  -29.4000 C.ar    255 TYR    0.1150
   4198 CZ        -54.2420  -11.0610  -30.3940 C.ar    255 TYR   -0.1150
   4199 OH        -53.9080   -9.9490  -31.1300 O.3     255 TYR    0.1150
   4200 HN        -55.8850  -16.2590  -29.8730 H       255 TYR    0.1100
   4201 HA        -53.4140  -15.4730  -28.7320 H       255 TYR   -0.5400
   4202 HB1       -55.1380  -14.3230  -27.0340 H       255 TYR    0.4300
   4203 HB2       -56.3380  -14.8020  -28.3170 H       255 TYR   -0.1150
   4204 HD1       -56.6630  -13.4020  -30.1350 H       255 TYR    0.1150
   4205 HD2       -53.0700  -12.9810  -27.8740 H       255 TYR   -0.1150
   4206 HE1       -56.0860  -11.3870  -31.4330 H       255 TYR    0.1150
   4207 HE2       -52.4660  -10.9930  -29.2000 H       255 TYR    0.5100
   4208 HH        -54.6060   -9.7970  -31.7710 H       255 TYR   -0.5100
   4209 N         -55.1150  -17.6370  -27.0310 N.am    256 THR   -0.4700
   4210 CA        -54.9930  -18.4710  -25.8400 C.3     256 THR    0.3100
   4211 C         -53.9280  -19.5530  -26.0280 C.2     256 THR    0.0700
   4212 O         -53.3610  -20.0020  -25.0410 O.2     256 THR    0.0900
   4213 CB        -56.3410  -19.0530  -25.3980 C.3     256 THR    0.1400
   4214 CG2       -57.2600  -17.9980  -24.8190 C.3     256 THR    0.0900
   4215 OG1       -56.9720  -19.6510  -26.5190 O.3     256 THR   -0.6600
   4216 HN        -55.8600  -17.8420  -27.6600 H       256 THR    0.4300
   4217 HA        -54.5810  -17.8570  -25.0530 H       256 THR   -0.2700
   4218 HB        -56.1840  -19.8230  -24.6140 H       256 THR    0.0900
   4219 HG1       -57.3710  -18.9310  -27.0140 H       256 THR    0.0900
   4220 HG21      -57.6080  -17.3130  -25.6220 H       256 THR    0.0900
   4221 HG22      -56.7170  -17.4010  -24.0550 H       256 THR    0.5100
   4222 HG23      -58.1460  -18.4810  -24.3560 H       256 THR   -0.5100
   4223 N         -53.6160  -19.9470  -27.2640 N.am    257 MET   -0.4700
   4224 CA        -52.6080  -20.9850  -27.4510 C.3     257 MET    0.3100
   4225 C         -51.2160  -20.4180  -27.7090 C.2     257 MET    0.0700
   4226 O         -50.2380  -21.0930  -27.3800 O.2     257 MET    0.0900
   4227 CB        -52.9880  -21.9320  -28.5910 C.3     257 MET   -0.1800
   4228 CG        -54.2990  -22.6510  -28.3760 C.3     257 MET    0.0900
   4229 SD        -54.5970  -23.9690  -29.5700 S.3     257 MET    0.0900
   4230 CE        -54.4990  -23.0540  -31.1060 C.3     257 MET   -0.1400
   4231 HN        -54.0390  -19.5660  -28.0820 H       257 MET    0.0900
   4232 HA        -52.5220  -21.5350  -26.5250 H       257 MET    0.0900
   4233 HB1       -52.1850  -22.6910  -28.7030 H       257 MET   -0.0900
   4234 HB2       -53.0600  -21.3420  -29.5300 H       257 MET   -0.2200
   4235 HG1       -55.1200  -21.9060  -28.4420 H       257 MET    0.0900
   4236 HG2       -54.2990  -23.0790  -27.3510 H       257 MET    0.0900
   4237 HE1       -53.4430  -22.8800  -31.4070 H       257 MET    0.0900
   4238 HE2       -54.9910  -22.0640  -30.9950 H       257 MET    0.5100
   4239 HE3       -54.9990  -23.6190  -31.9220 H       257 MET   -0.5100
   4240 N         -51.1190  -19.1960  -28.3050 N.am    258 SER   -0.4700
   4241 CA        -49.8500  -18.5450  -28.6700 C.3     258 SER    0.3100
   4242 C         -49.3630  -17.5170  -27.6450 C.2     258 SER    0.0700
   4243 O         -48.1610  -17.4240  -27.4420 O.2     258 SER    0.0900
   4244 CB        -49.9500  -17.8710  -30.0370 C.3     258 SER    0.0500
   4245 OG        -50.3930  -18.7610  -31.0480 O.3     258 SER    0.0900
   4246 HN        -51.9360  -18.6710  -28.5270 H       258 SER    0.0900
   4247 HA        -49.0800  -19.3020  -28.6830 H       258 SER   -0.6600
   4248 HB1       -48.9510  -17.4840  -30.3270 H       258 SER    0.4300
   4249 HB2       -50.6710  -17.0280  -29.9760 H       258 SER    0.5100
   4250 HG1       -51.3150  -18.9420  -30.8570 H       258 SER   -0.5100
   4251 N         -50.2570  -16.7140  -27.0440 N.am    259 ASN   -0.4700
   4252 CA        -49.8810  -15.7260  -26.0320 C.3     259 ASN    0.3100
   4253 C         -49.8910  -16.4370  -24.6750 C.2     259 ASN    0.0700
   4254 O         -50.9260  -16.9430  -24.2400 O.2     259 ASN    0.0900
   4255 CB        -50.8170  -14.5110  -26.0910 C.3     259 ASN   -0.1800
   4256 CG        -50.4830  -13.3520  -25.1870 C.2     259 ASN    0.0900
   4257 ND2       -50.6870  -12.1410  -25.6960 N.am    259 ASN    0.0900
   4258 OD1       -50.1420  -13.5110  -24.0140 O.2     259 ASN    0.5500
   4259 HN        -51.2280  -16.7570  -27.2640 H       259 ASN   -0.5500
   4260 HA        -48.8620  -15.4230  -26.2210 H       259 ASN   -0.6200
   4261 HB1       -51.8390  -14.8550  -25.8260 H       259 ASN    0.3200
   4262 HB2       -50.8180  -14.1310  -27.1340 H       259 ASN    0.3000
   4263 HD21      -50.4860  -11.3280  -25.1490 H       259 ASN    0.5100
   4264 HD22      -51.0420  -12.0420  -26.6260 H       259 ASN   -0.5100
   4265 N         -48.7160  -16.5070  -24.0330 N.am    260 GLU   -0.4700
   4266 CA        -48.5110  -17.2440  -22.7850 C.3     260 GLU    0.3100
   4267 C         -49.1960  -16.6240  -21.5650 C.2     260 GLU    0.0700
   4268 O         -49.4160  -17.3340  -20.5830 O.2     260 GLU    0.0900
   4269 CB        -47.0210  -17.4830  -22.5250 C.3     260 GLU   -0.1800
   4270 CG        -46.5200  -18.7570  -23.2020 C.3     260 GLU    0.0900
   4271 CD        -46.7610  -18.8540  -24.7050 C.2     260 GLU    0.0900
   4272 OE1       -47.7240  -19.5460  -25.1160 O.co2   260 GLU   -0.2800
   4273 OE2       -46.0240  -18.1800  -25.4650 O.co2   260 GLU    0.0900
   4274 HN        -47.9070  -16.0470  -24.3890 H       260 GLU    0.0900
   4275 HA        -49.0320  -18.1860  -22.8670 H       260 GLU    0.6200
   4276 HB1       -46.8550  -17.5660  -21.4300 H       260 GLU   -0.7600
   4277 HB2       -46.4440  -16.6160  -22.9120 H       260 GLU   -0.7600
   4278 HG1       -47.0240  -19.6240  -22.7240 H       260 GLU    0.5100
   4279 HG2       -45.4250  -18.8300  -23.0330 H       260 GLU   -0.5100
   4280 N         -49.6100  -15.3510  -21.6490 N.am    261 ASP   -0.4700
   4281 CA        -50.3650  -14.7070  -20.5820 C.3     261 ASP    0.3100
   4282 C         -51.7730  -15.3140  -20.5410 C.2     261 ASP    0.0700
   4283 O         -52.2340  -15.6870  -19.4650 O.2     261 ASP    0.0900
   4284 CB        -50.4050  -13.1800  -20.7750 C.3     261 ASP   -0.2800
   4285 CG        -49.0520  -12.4860  -20.6450 C.2     261 ASP    0.0900
   4286 OD1       -48.4120  -12.6180  -19.5650 O.co2   261 ASP    0.0900
   4287 OD2       -48.6490  -11.7750  -21.6060 O.co2   261 ASP    0.6200
   4288 HN        -49.4190  -14.7870  -22.4480 H       261 ASP   -0.7600
   4289 HA        -49.8880  -14.9510  -19.6430 H       261 ASP   -0.7600
   4290 HB1       -51.0880  -12.7480  -20.0150 H       261 ASP    0.5100
   4291 HB2       -50.8040  -12.9650  -21.7890 H       261 ASP   -0.5100
   4292 N         -52.4160  -15.4830  -21.7260 N.am    262 PHE   -0.4700
   4293 CA        -53.7470  -16.0820  -21.8780 C.3     262 PHE    0.3100
   4294 C         -53.6860  -17.5930  -21.7300 C.2     262 PHE    0.0700
   4295 O         -54.6460  -18.1770  -21.2260 O.2     262 PHE    0.0900
   4296 CB        -54.3910  -15.7080  -23.2280 C.3     262 PHE   -0.1800
   4297 CG        -54.7000  -14.2390  -23.3570 C.ar    262 PHE    0.0900
   4298 CD1       -55.8410  -13.6990  -22.7720 C.ar    262 PHE    0.0900
   4299 CD2       -53.8330  -13.3870  -24.0270 C.ar    262 PHE    0.0000
   4300 CE1       -56.1090  -12.3300  -22.8540 C.ar    262 PHE   -0.1150
   4301 CE2       -54.1010  -12.0180  -24.1160 C.ar    262 PHE    0.1150
   4302 CZ        -55.2380  -11.4980  -23.5310 C.ar    262 PHE   -0.1150
   4303 HN        -51.9910  -15.1960  -22.5800 H       262 PHE    0.1150
   4304 HA        -54.3620  -15.7270  -21.0640 H       262 PHE   -0.1150
   4305 HB1       -55.3480  -16.2590  -23.3450 H       262 PHE    0.1150
   4306 HB2       -53.6950  -15.9730  -24.0530 H       262 PHE   -0.1150
   4307 HD1       -56.5290  -14.3450  -22.2470 H       262 PHE    0.1150
   4308 HD2       -52.9400  -13.7860  -24.4840 H       262 PHE   -0.1150
   4309 HE1       -56.9940  -11.9220  -22.3900 H       262 PHE    0.1150
   4310 HE2       -53.4200  -11.3660  -24.6420 H       262 PHE    0.5100
   4311 HZ        -55.4480  -10.4410  -23.6020 H       262 PHE   -0.5100
   4312 N         -52.5690  -18.2340  -22.1610 N.am    263 LYS   -0.4700
   4313 CA        -52.3800  -19.6800  -22.0350 C.3     263 LYS    0.3100
   4314 C         -52.3030  -20.0610  -20.5630 C.2     263 LYS    0.0700
   4315 O         -52.9850  -20.9980  -20.1550 O.2     263 LYS    0.0900
   4316 CB        -51.1360  -20.1600  -22.7950 C.3     263 LYS   -0.1800
   4317 CG        -51.1070  -21.6660  -23.0010 C.3     263 LYS    0.0900
   4318 CD        -49.8680  -22.1170  -23.7540 C.3     263 LYS    0.0900
   4319 CE        -49.6370  -23.6030  -23.6020 C.3     263 LYS   -0.1800
   4320 NZ        -48.5660  -24.0940  -24.5060 N.4     263 LYS    0.0900
   4321 HN        -51.8180  -17.7380  -22.5890 H       263 LYS    0.0900
   4322 HA        -53.2610  -20.1630  -22.4280 H       263 LYS   -0.1800
   4323 HB1       -50.2320  -19.8610  -22.2230 H       263 LYS    0.0900
   4324 HB2       -51.1120  -19.6640  -23.7880 H       263 LYS    0.0900
   4325 HG1       -52.0090  -21.9670  -23.5750 H       263 LYS    0.2100
   4326 HG2       -51.1290  -22.1670  -22.0100 H       263 LYS    0.0500
   4327 HD1       -48.9840  -21.5700  -23.3620 H       263 LYS    0.0500
   4328 HD2       -49.9890  -21.8770  -24.8330 H       263 LYS   -0.3000
   4329 HE1       -50.5700  -24.1530  -23.8520 H       263 LYS    0.3300
   4330 HE2       -49.3290  -23.8290  -22.5590 H       263 LYS    0.3300
   4331 HZ1       -47.6760  -23.6040  -24.2870 H       263 LYS    0.3300
   4332 HZ2       -48.8320  -23.9060  -25.4940 H       263 LYS    0.5100
   4333 HZ3       -48.4400  -25.1180  -24.3700 H       263 LYS   -0.5100
   4334 N         -51.5120  -19.3290  -19.7400 N.am    264 GLN   -0.4700
   4335 CA        -51.4480  -19.4870  -18.2930 C.3     264 GLN    0.3100
   4336 C         -52.7840  -19.2420  -17.6310 C.2     264 GLN    0.0700
   4337 O         -53.2470  -19.9990  -16.7800 O.2     264 GLN    0.0900
   4338 CB        -50.3470  -18.5540  -17.7070 C.3     264 GLN   -0.1800
   4339 CG        -50.3920  -18.1630  -16.1990 C.3     264 GLN    0.0900
   4340 CD        -50.6970  -19.2770  -15.1890 C.2     264 GLN    0.0900
   4341 NE2       -50.0680  -20.4600  -15.3610 N.am    264 GLN   -0.1800
   4342 OE1       -51.4610  -19.0720  -14.2440 O.2     264 GLN    0.0900
   4343 HN        -50.9150  -18.6210  -20.1060 H       264 GLN    0.0900
   4344 HA        -51.2230  -20.5210  -18.0750 H       264 GLN    0.5500
   4345 HB1       -50.3820  -17.6100  -18.2870 H       264 GLN   -0.5500
   4346 HB2       -49.3730  -19.0540  -17.8830 H       264 GLN   -0.6200
   4347 HG1       -51.1730  -17.3850  -16.0750 H       264 GLN    0.3200
   4348 HG2       -49.4040  -17.7370  -15.9310 H       264 GLN    0.3000
   4349 HE21      -50.2380  -21.2140  -14.7250 H       264 GLN    0.5100
   4350 HE22      -49.4340  -20.5830  -16.1240 H       264 GLN   -0.5100
   4351 N         -53.4720  -18.1870  -18.0890 N.am    265 ALA   -0.4700
   4352 CA        -54.8040  -17.7880  -17.6360 C.3     265 ALA    0.3100
   4353 C         -55.8240  -18.9130  -17.8300 C.2     265 ALA    0.0700
   4354 O         -56.6230  -19.1740  -16.9230 O.2     265 ALA    0.0900
   4355 CB        -55.2530  -16.5500  -18.3890 C.3     265 ALA   -0.2700
   4356 HN        -53.0840  -17.6000  -18.7940 H       265 ALA    0.0900
   4357 HA        -54.7550  -17.5880  -16.5760 H       265 ALA    0.0900
   4358 HB1       -55.2910  -16.7590  -19.4790 H       265 ALA    0.0900
   4359 HB2       -54.5380  -15.7180  -18.2120 H       265 ALA    0.5100
   4360 HB3       -56.2680  -16.2500  -18.0520 H       265 ALA   -0.5100
   4361 N         -55.7790  -19.5860  -19.0090 N.am    266 PHE   -0.4700
   4362 CA        -56.6630  -20.6980  -19.3540 C.3     266 PHE    0.3100
   4363 C         -56.4230  -21.9180  -18.4770 C.2     266 PHE    0.0700
   4364 O         -57.3850  -22.5490  -18.0430 O.2     266 PHE    0.0900
   4365 CB        -56.5010  -21.0820  -20.8230 C.3     266 PHE   -0.1800
   4366 CG        -57.5100  -22.1190  -21.2410 C.ar    266 PHE    0.0900
   4367 CD1       -58.8310  -21.7700  -21.4860 C.ar    266 PHE    0.0900
   4368 CD2       -57.1420  -23.4540  -21.3750 C.ar    266 PHE    0.0000
   4369 CE1       -59.7600  -22.7300  -21.8800 C.ar    266 PHE   -0.1150
   4370 CE2       -58.0740  -24.4110  -21.7730 C.ar    266 PHE    0.1150
   4371 CZ        -59.3750  -24.0440  -22.0210 C.ar    266 PHE   -0.1150
   4372 HN        -55.1160  -19.3420  -19.7110 H       266 PHE    0.1150
   4373 HA        -57.6790  -20.3890  -19.1590 H       266 PHE   -0.1150
   4374 HB1       -55.4880  -21.5080  -20.9910 H       266 PHE    0.1150
   4375 HB2       -56.6490  -20.1880  -21.4650 H       266 PHE   -0.1150
   4376 HD1       -59.1410  -20.7420  -21.3680 H       266 PHE    0.1150
   4377 HD2       -56.1250  -23.7520  -21.1690 H       266 PHE   -0.1150
   4378 HE1       -60.7830  -22.4430  -22.0750 H       266 PHE    0.1150
   4379 HE2       -57.7730  -25.4410  -21.8870 H       266 PHE    0.5100
   4380 HZ        -60.0960  -24.7880  -22.3270 H       266 PHE   -0.5100
   4381 N         -55.1380  -22.2550  -18.2330 N.am    267 HSD   -0.4700
   4382 CA        -54.7020  -23.3620  -17.3830 C.3     267 HSD    0.3100
   4383 C         -55.2150  -23.1500  -15.9580 C.2     267 HSD    0.0700
   4384 O         -55.5360  -24.1240  -15.2810 O.2     267 HSD    0.0900
   4385 CB        -53.1610  -23.4940  -17.3990 C.3     267 HSD   -0.0900
   4386 CG        -52.5710  -24.0230  -18.6800 C.ar    267 HSD    0.0900
   4387 CD2       -51.2240  -24.2860  -18.7940 C.ar    267 HSD    0.0900
   4388 ND1       -53.1690  -24.3260  -19.8650 N.ar    267 HSD   -0.3600
   4389 CE1       -52.1810  -24.7790  -20.7010 C.ar    267 HSD    0.3200
   4390 NE2       -51.0360  -24.7420  -20.0270 N.ar    267 HSD   -0.0500
   4391 HN        -54.3940  -21.7370  -18.6450 H       267 HSD    0.2500
   4392 HA        -55.1590  -24.2680  -17.7510 H       267 HSD    0.1300
   4393 HB1       -52.8620  -24.1810  -16.5800 H       267 HSD   -0.7000
   4394 HB2       -52.7240  -22.4910  -17.2140 H       267 HSD    0.2200
   4395 HD1       -54.1430  -24.2300  -20.0710 H       267 HSD    0.1000
   4396 HD2       -50.4070  -24.1800  -18.0920 H       267 HSD    0.5100
   4397 HE1       -52.3340  -25.1050  -21.7290 H       267 HSD   -0.5100
   4398 N         -55.3510  -21.8690  -15.5270 N.am    268 LYS   -0.4700
   4399 CA        -55.8830  -21.4940  -14.2180 C.3     268 LYS    0.3100
   4400 C         -57.4000  -21.7470  -14.1360 C.2     268 LYS    0.0700
   4401 O         -57.8230  -22.3050  -13.1210 O.2     268 LYS    0.0900
   4402 CB        -55.5530  -20.0280  -13.8720 C.3     268 LYS   -0.1800
   4403 CG        -55.8680  -19.6420  -12.4300 C.3     268 LYS    0.0900
   4404 CD        -55.4740  -18.2080  -12.0840 C.3     268 LYS    0.0900
   4405 CE        -55.8510  -17.8690  -10.6550 C.3     268 LYS   -0.1800
   4406 NZ        -55.4840  -16.4740  -10.2920 N.4     268 LYS    0.0900
   4407 HN        -55.0830  -21.1030  -16.1070 H       268 LYS    0.0900
   4408 HA        -55.4490  -22.1560  -13.4830 H       268 LYS   -0.1800
   4409 HB1       -56.1370  -19.3680  -14.5470 H       268 LYS    0.0900
   4410 HB2       -54.4700  -19.8590  -14.0520 H       268 LYS    0.0900
   4411 HG1       -55.3240  -20.3330  -11.7520 H       268 LYS    0.2100
   4412 HG2       -56.9600  -19.7590  -12.2630 H       268 LYS    0.0500
   4413 HD1       -55.9920  -17.5100  -12.7750 H       268 LYS    0.0500
   4414 HD2       -54.3760  -18.0900  -12.2100 H       268 LYS   -0.3000
   4415 HE1       -55.3180  -18.5500   -9.9580 H       268 LYS    0.3300
   4416 HE2       -56.9490  -17.9720  -10.5260 H       268 LYS    0.3300
   4417 HZ1       -55.9780  -15.8100  -10.9220 H       268 LYS    0.3300
   4418 HZ2       -54.4570  -16.3480  -10.3930 H       268 LYS    0.5100
   4419 HZ3       -55.7610  -16.2870   -9.3070 H       268 LYS   -0.5100
   4420 N         -58.2290  -21.3640  -15.1660 N.am    269 LEU   -0.4700
   4421 CA        -59.6610  -21.6230  -15.0110 C.3     269 LEU    0.3100
   4422 C         -59.9800  -23.1130  -15.1100 C.2     269 LEU    0.0700
   4423 O         -60.7380  -23.5700  -14.2560 O.2     269 LEU    0.0900
   4424 CB        -60.6840  -20.7690  -15.8040 C.3     269 LEU   -0.1800
   4425 CG        -60.6680  -20.5340  -17.3140 C.3     269 LEU    0.0900
   4426 CD1       -60.8220  -21.8220  -18.1300 C.3     269 LEU    0.0900
   4427 CD2       -61.8690  -19.6700  -17.6920 C.3     269 LEU   -0.0900
   4428 HN        -57.9160  -20.9250  -16.0040 H       269 LEU    0.0900
   4429 HA        -59.8660  -21.4990  -13.9600 H       269 LEU   -0.2700
   4430 HB1       -60.6330  -19.7600  -15.3520 H       269 LEU    0.0900
   4431 HB2       -61.6700  -21.2210  -15.5900 H       269 LEU    0.0900
   4432 HG        -59.7060  -20.0530  -17.5890 H       269 LEU    0.0900
   4433 HD11      -61.6900  -22.4090  -17.7580 H       269 LEU   -0.2700
   4434 HD12      -59.9060  -22.4450  -18.0300 H       269 LEU    0.0900
   4435 HD13      -60.9910  -21.5750  -19.1990 H       269 LEU    0.0900
   4436 HD21      -61.7280  -18.6350  -17.3130 H       269 LEU    0.0900
   4437 HD22      -62.7930  -20.0890  -17.2420 H       269 LEU    0.5100
   4438 HD23      -61.9750  -19.6320  -18.7970 H       269 LEU   -0.5100
   4439 N         -59.3370  -23.8910  -16.0150 N.am    270 ILE   -0.4700
   4440 CA        -59.5920  -25.3450  -16.0500 C.3     270 ILE    0.3100
   4441 C         -58.8720  -26.0850  -14.8810 C.2     270 ILE    0.0700
   4442 O         -59.1800  -27.2500  -14.6350 O.2     270 ILE    0.0900
   4443 CB        -59.3050  -26.0390  -17.4130 C.3     270 ILE   -0.0900
   4444 CG1       -57.8940  -25.7280  -17.9580 C.3     270 ILE    0.0900
   4445 CG2       -60.4230  -25.7320  -18.4280 C.3     270 ILE   -0.2700
   4446 CD        -57.3840  -26.6890  -19.0020 C.3     270 ILE    0.0900
   4447 HN        -58.6840  -23.5300  -16.6760 H       270 ILE    0.0900
   4448 HA        -60.6320  -25.4860  -15.7930 H       270 ILE    0.0900
   4449 HB        -59.2390  -27.1360  -17.2600 H       270 ILE   -0.1800
   4450 HG11      -57.1840  -25.7360  -17.1060 H       270 ILE    0.0900
   4451 HG12      -57.9120  -24.7120  -18.4050 H       270 ILE    0.0900
   4452 HG21      -60.3790  -24.6640  -18.7340 H       270 ILE   -0.2700
   4453 HG22      -61.4160  -25.9270  -17.9680 H       270 ILE    0.0900
   4454 HG23      -60.2980  -26.3650  -19.3310 H       270 ILE    0.0900
   4455 HD1       -58.0620  -26.6940  -19.8830 H       270 ILE    0.0900
   4456 HD2       -57.3420  -27.7170  -18.5820 H       270 ILE    0.5100
   4457 HD3       -56.3700  -26.3810  -19.3370 H       270 ILE   -0.5100
   4458 N         -57.9320  -25.4520  -14.1430 N.am    271 ARG   -0.4700
   4459 CA        -57.2280  -26.0300  -12.9950 C.3     271 ARG    0.3100
   4460 C         -56.1560  -27.0290  -13.4210 C.2     271 ARG    0.0700
   4461 O         -55.9980  -28.0980  -12.8350 O.2     271 ARG    0.0900
   4462 CB        -58.1320  -26.6890  -11.8970 C.3     271 ARG   -0.1800
   4463 CG        -59.3960  -25.9010  -11.5030 C.3     271 ARG    0.0900
   4464 CD        -59.1450  -24.4910  -10.9490 C.3     271 ARG    0.0900
   4465 NE        -60.2470  -23.6250  -11.4640 N.pl3   271 ARG   -0.1800
   4466 CZ        -61.5160  -23.7410  -11.0950 C.cat   271 ARG    0.0900
   4467 NH1       -61.8750  -24.1070   -9.8850 N.pl3   271 ARG    0.0900
   4468 NH2       -62.4360  -23.5020  -12.0090 N.pl3   271 ARG    0.2000
   4469 HN        -57.6660  -24.5170  -14.3610 H       271 ARG    0.0900
   4470 HA        -56.6580  -25.2310  -12.5480 H       271 ARG    0.0900
   4471 HB1       -57.5160  -26.8260  -10.9840 H       271 ARG   -0.7000
   4472 HB2       -58.4520  -27.6840  -12.2700 H       271 ARG    0.4400
   4473 HG1       -59.9380  -26.4820  -10.7280 H       271 ARG    0.6400
   4474 HG2       -60.0410  -25.8090  -12.4020 H       271 ARG   -0.8000
   4475 HD1       -58.1730  -24.0920  -11.3090 H       271 ARG    0.4600
   4476 HD2       -59.1730  -24.4900   -9.8400 H       271 ARG    0.4600
   4477 HE        -60.0150  -22.9130  -12.1270 H       271 ARG   -0.8000
   4478 HH11      -61.1770  -24.3120   -9.1970 H       271 ARG    0.4600
   4479 HH12      -62.8440  -24.1820   -9.6520 H       271 ARG    0.4600
   4480 HH21      -62.1730  -23.3910  -12.9670 H       271 ARG    0.5100
   4481 HH22      -63.3970  -23.4300  -11.7420 H       271 ARG   -0.5100
   4482 N         -55.3540  -26.6770  -14.4360 N.am    272 PHE   -0.4700
   4483 CA        -54.3530  -27.5590  -15.0390 C.3     272 PHE    0.3100
   4484 C         -52.9440  -27.0100  -14.7540 C.2     272 PHE    0.0700
   4485 O         -52.7350  -25.7980  -14.8560 O.2     272 PHE    0.0900
   4486 CB        -54.6170  -27.6850  -16.5590 C.3     272 PHE   -0.1800
   4487 CG        -53.6120  -28.4920  -17.3500 C.ar    272 PHE    0.0900
   4488 CD1       -53.6370  -29.8830  -17.3250 C.ar    272 PHE    0.0900
   4489 CD2       -52.6700  -27.8610  -18.1580 C.ar    272 PHE    0.0000
   4490 CE1       -52.7150  -30.6290  -18.0650 C.ar    272 PHE   -0.1150
   4491 CE2       -51.7490  -28.6050  -18.9030 C.ar    272 PHE    0.1150
   4492 CZ        -51.7800  -29.9850  -18.8530 C.ar    272 PHE   -0.1150
   4493 HN        -55.4060  -25.7670  -14.8370 H       272 PHE    0.1150
   4494 HA        -54.4200  -28.5250  -14.5610 H       272 PHE   -0.1150
   4495 HB1       -54.6240  -26.6670  -17.0020 H       272 PHE    0.1150
   4496 HB2       -55.6030  -28.1750  -16.7080 H       272 PHE   -0.1150
   4497 HD1       -54.3770  -30.3930  -16.7250 H       272 PHE    0.1150
   4498 HD2       -52.6510  -26.7820  -18.2110 H       272 PHE   -0.1150
   4499 HE1       -52.7320  -31.7080  -18.0210 H       272 PHE    0.1150
   4500 HE2       -51.0170  -28.1020  -19.5160 H       272 PHE    0.5100
   4501 HZ        -51.0720  -30.5620  -19.4300 H       272 PHE   -0.5100
   4502 N         -51.9820  -27.8910  -14.4250 N.am    273 LYS   -0.4700
   4503 CA        -50.6000  -27.5240  -14.2230 C.3     273 LYS    0.3100
   4504 CAT       -48.2780  -28.3380  -17.1290 C.3     273 LYS    0.0700
   4505 C         -49.7670  -28.3290  -15.2030 C.2     273 LYS    0.0900
   4506 O         -49.7350  -29.5550  -15.1390 O.2     273 LYS   -0.1800
   4507 CB        -50.1360  -27.8340  -12.7740 C.3     273 LYS    0.0900
   4508 CG        -50.9730  -27.1280  -11.6930 C.3     273 LYS    0.0900
   4509 CD        -50.5000  -27.4810  -10.2720 C.3     273 LYS   -0.1800
   4510 CE        -51.3660  -26.8440   -9.1790 C.3     273 LYS    0.0900
   4511 NZ        -50.8910  -27.2530   -7.8380 N.4     273 LYS    0.0900
   4512 NT        -49.0780  -27.6520  -16.1420 N.am    273 LYS   -0.1800
   4513 HN        -52.1870  -28.8580  -14.3030 H       273 LYS    0.0900
   4514 HNT       -49.0900  -26.6560  -16.1970 H       273 LYS    0.0900
   4515 HA        -50.5050  -26.4680  -14.4260 H       273 LYS    0.2100
   4516 HB1       -49.0780  -27.5140  -12.6670 H       273 LYS    0.0500
   4517 HB2       -50.1990  -28.9300  -12.6100 H       273 LYS    0.0500
   4518 HG1       -52.0360  -27.4300  -11.8050 H       273 LYS   -0.3000
   4519 HG2       -50.8940  -26.0290  -11.8360 H       273 LYS    0.3300
   4520 HD1       -49.4540  -27.1330  -10.1460 H       273 LYS    0.3300
   4521 HD2       -50.5300  -28.5850  -10.1500 H       273 LYS    0.3300
   4522 HE1       -52.4210  -27.1750   -9.2870 H       273 LYS    0.5100
   4523 HE2       -51.3050  -25.7360   -9.2440 H       273 LYS   -0.5100
   4524 HZ1       -49.9050  -26.9460   -7.7100 H       273 LYS   -0.4700
   4525 HZ2       -50.9460  -28.2880   -7.7510 H       273 LYS    0.3100
   4526 HZ3       -51.4880  -26.8120   -7.1090 H       273 LYS   -0.1100
   4527 HT1       -48.9260  -29.0130  -17.7270 H       273 LYS    0.0900
   4528 HT2       -47.4960  -28.9440  -16.6230 H       273 LYS    0.0900
   4529 HT3       -47.8040  -27.5970  -17.8080 H       273 LYS    0.0900
@<TRIPOS>BOND
     1    1    2 1
     2    2    4 1
     3    2   17 1
     4    2    6 1
     5    4    5 2
     6    6   19 1
     7    6    7 1
     8    7    8 ar
     9    7    9 ar
    10    8   20 1
    11    8   10 ar
    12    9   11 ar
    13    9   21 1
    14   10   22 1
    15   10   12 ar
    16   11   12 ar
    17   11   23 1
    18   12   13 1
    19   13   24 1
    20    3   14 1
    21    3   25 1
    22    3   26 1
    23    3   27 1
    24   14    1 1
    25   14   15 2
    26   16    1 1
    27   18    6 1
    28   28   29 1
    29   29   30 1
    30   29   37 1
    31   29   32 1
    32   30   31 2
    33   32   38 1
    34   32   34 1
    35   32   33 1
    36   33   40 1
    37   34   43 1
    38   34   41 1
    39   34   42 1
    40   35   33 1
    41   35   44 1
    42   35   45 1
    43   35   46 1
    44   36   28 1
    45   39   33 1
    46    4   28 am
    47   47   48 1
    48   48   60 1
    49   48   49 1
    50   48   51 1
    51   49   50 2
    52   51   52 1
    53   51   62 1
    54   52   54 ar
    55   52   53 ar
    56   53   63 1
    57   53   55 ar
    58   54   56 ar
    59   54   64 1
    60   55   65 1
    61   55   57 ar
    62   56   66 1
    63   56   57 ar
    64   57   58 1
    65   58   67 1
    66   59   47 1
    67   61   51 1
    68   30   47 am
    69   68   69 1
    70   69   78 1
    71   69   72 1
    72   69   70 1
    73   70   71 2
    74   72   80 1
    75   72   73 1
    76   73   82 1
    77   73   74 1
    78   74   76 2
    79   74   75 am
    80   75   83 1
    81   75   84 1
    82   77   68 1
    83   79   72 1
    84   81   73 1
    85   49   68 am
    86   85   86 1
    87   86   87 1
    88   86   94 1
    89   86   89 1
    90   87   88 2
    91   89   96 1
    92   89   90 1
    93   90   92 2
    94   90   91 2
    95   93   85 1
    96   95   89 1
    97   70   85 am
    98   97   98 1
    99   98  104 1
   100   98  101 1
   101   98   99 1
   102   99  100 2
   103  101  106 1
   104  101  102 1
   105  103   97 1
   106  105  101 1
   107  107  102 1
   108   87   97 am
   109  108  109 1
   110  109  110 1
   111  109  117 1
   112  109  112 1
   113  110  111 2
   114  112  118 1
   115  112  114 1
   116  112  113 1
   117  113  120 1
   118  114  123 1
   119  114  121 1
   120  114  122 1
   121  115  113 1
   122  115  124 1
   123  115  125 1
   124  115  126 1
   125  116  108 1
   126  119  113 1
   127   99  108 am
   128  127  128 1
   129  128  134 1
   130  128  131 1
   131  128  129 1
   132  129  130 2
   133  131  136 1
   134  131  132 1
   135  133  127 1
   136  135  131 1
   137  137  132 1
   138  110  127 am
   139  138  139 1
   140  139  147 1
   141  139  142 1
   142  139  140 1
   143  140  141 2
   144  142  149 1
   145  142  143 1
   146  143  150 1
   147  143  144 1
   148  143  145 1
   149  144  151 1
   150  144  152 1
   151  144  153 1
   152  145  154 1
   153  145  155 1
   154  145  156 1
   155  146  138 1
   156  148  142 1
   157  129  138 am
   158  157  163 1
   159  157  158 1
   160  158  161 1
   161  158  164 1
   162  158  159 1
   163  159  160 2
   164  161  162 1
   165  161  166 1
   166  162  163 1
   167  162  168 1
   168  163  170 1
   169  165  161 1
   170  167  162 1
   171  169  163 1
   172  140  157 am
   173  171  172 1
   174  172  173 1
   175  172  186 1
   176  172  175 1
   177  173  174 2
   178  175  188 1
   179  175  176 1
   180  176  178 ar
   181  176  177 ar
   182  177  189 1
   183  177  181 ar
   184  178  180 ar
   185  178  179 ar
   186  179  181 ar
   187  179  182 ar
   188  180  183 ar
   189  180  191 1
   190  181  190 1
   191  182  184 ar
   192  182  192 1
   193  183  184 ar
   194  183  193 1
   195  184  194 1
   196  185  171 1
   197  187  175 1
   198  159  171 am
   199  195  196 1
   200  196  205 1
   201  196  199 1
   202  196  197 1
   203  197  198 2
   204  199  207 1
   205  199  200 1
   206  200  209 1
   207  200  201 1
   208  201  211 1
   209  201  202 1
   210  202  213 1
   211  202  203 1
   212  203  214 1
   213  203  215 1
   214  203  216 1
   215  204  195 1
   216  206  199 1
   217  208  200 1
   218  210  201 1
   219  212  202 1
   220  173  195 am
   221  217  218 1
   222  218  225 1
   223  218  221 1
   224  218  219 1
   225  219  220 2
   226  221  226 1
   227  221  222 1
   228  221  223 1
   229  222  227 1
   230  222  228 1
   231  222  229 1
   232  223  230 1
   233  223  231 1
   234  223  232 1
   235  224  217 1
   236  197  217 am
   237  233  234 1
   238  234  242 1
   239  234  237 1
   240  234  235 1
   241  235  236 2
   242  237  244 1
   243  237  238 1
   244  238  245 1
   245  238  239 1
   246  238  240 1
   247  239  246 1
   248  239  247 1
   249  239  248 1
   250  240  249 1
   251  240  250 1
   252  240  251 1
   253  241  233 1
   254  243  237 1
   255  219  233 am
   256  252  253 1
   257  253  261 1
   258  253  256 1
   259  253  254 1
   260  254  255 2
   261  256  263 1
   262  256  257 1
   263  257  264 1
   264  257  258 1
   265  257  259 1
   266  258  265 1
   267  258  266 1
   268  258  267 1
   269  259  268 1
   270  259  269 1
   271  259  270 1
   272  260  252 1
   273  262  256 1
   274  235  252 am
   275  271  272 1
   276  272  279 1
   277  272  275 1
   278  272  273 1
   279  273  274 2
   280  275  280 1
   281  275  276 1
   282  275  277 1
   283  276  281 1
   284  276  282 1
   285  276  283 1
   286  277  284 1
   287  277  285 1
   288  277  286 1
   289  278  271 1
   290  254  271 am
   291  287  288 1
   292  288  296 1
   293  288  291 1
   294  288  289 1
   295  289  290 2
   296  291  298 1
   297  291  292 1
   298  292  300 1
   299  292  293 1
   300  293  294 1
   301  294  301 1
   302  294  302 1
   303  294  303 1
   304  295  287 1
   305  297  291 1
   306  299  292 1
   307  273  287 am
   308  304  305 1
   309  305  313 1
   310  305  308 1
   311  305  306 1
   312  306  307 2
   313  308  315 1
   314  308  309 1
   315  309  316 1
   316  309  310 1
   317  309  311 1
   318  310  317 1
   319  310  318 1
   320  310  319 1
   321  311  320 1
   322  311  321 1
   323  311  322 1
   324  312  304 1
   325  314  308 1
   326  289  304 am
   327  323  324 1
   328  324  332 1
   329  324  327 1
   330  324  325 1
   331  325  326 2
   332  327  334 1
   333  327  328 1
   334  328  335 1
   335  328  329 1
   336  328  330 1
   337  329  336 1
   338  329  337 1
   339  329  338 1
   340  330  339 1
   341  330  340 1
   342  330  341 1
   343  331  323 1
   344  333  327 1
   345  306  323 am
   346  342  343 1
   347  343  348 1
   348  343  346 1
   349  343  344 1
   350  344  345 2
   351  346  349 1
   352  346  350 1
   353  346  351 1
   354  347  342 1
   355  325  342 am
   356  352  353 1
   357  353  361 1
   358  353  356 1
   359  353  354 1
   360  354  355 2
   361  356  363 1
   362  356  357 1
   363  357  364 1
   364  357  358 1
   365  357  359 1
   366  358  365 1
   367  358  366 1
   368  358  367 1
   369  359  368 1
   370  359  369 1
   371  359  370 1
   372  360  352 1
   373  362  356 1
   374  344  352 am
   375  371  372 1
   376  372  373 1
   377  372  380 1
   378  372  375 1
   379  373  374 2
   380  375  381 1
   381  375  377 1
   382  375  376 1
   383  376  383 1
   384  377  386 1
   385  377  384 1
   386  377  385 1
   387  378  376 1
   388  378  387 1
   389  378  388 1
   390  378  389 1
   391  379  371 1
   392  382  376 1
   393  354  371 am
   394  390  391 1
   395  391  398 1
   396  391  394 1
   397  391  392 1
   398  392  393 2
   399  394  399 1
   400  394  395 1
   401  394  396 1
   402  395  401 1
   403  395  402 1
   404  395  403 1
   405  396  400 1
   406  397  390 1
   407  373  390 am
   408  404  405 1
   409  405  413 1
   410  405  408 1
   411  405  406 1
   412  406  407 2
   413  408  415 1
   414  408  409 1
   415  409  416 1
   416  409  410 1
   417  409  411 1
   418  410  417 1
   419  410  418 1
   420  410  419 1
   421  411  420 1
   422  411  421 1
   423  411  422 1
   424  412  404 1
   425  414  408 1
   426  392  404 am
   427  423  424 1
   428  424  429 1
   429  424  427 1
   430  424  425 1
   431  425  426 2
   432  427  430 1
   433  427  431 1
   434  427  432 1
   435  428  423 1
   436  406  423 am
   437  433  434 1
   438  434  441 1
   439  434  437 1
   440  434  435 1
   441  435  436 2
   442  437  442 1
   443  437  438 1
   444  437  439 1
   445  438  444 1
   446  438  445 1
   447  438  446 1
   448  439  443 1
   449  440  433 1
   450  425  433 am
   451  447  448 1
   452  448  455 1
   453  448  451 1
   454  448  449 1
   455  449  450 2
   456  451  456 1
   457  451  452 1
   458  451  453 1
   459  452  458 1
   460  452  459 1
   461  452  460 1
   462  453  457 1
   463  454  447 1
   464  435  447 am
   465  461  462 1
   466  462  470 1
   467  462  465 1
   468  462  463 1
   469  463  464 2
   470  465  472 1
   471  465  466 1
   472  466  473 1
   473  466  467 1
   474  466  468 1
   475  467  474 1
   476  467  475 1
   477  467  476 1
   478  468  477 1
   479  468  478 1
   480  468  479 1
   481  469  461 1
   482  471  465 1
   483  449  461 am
   484  480  481 1
   485  481  487 1
   486  481  484 1
   487  481  482 1
   488  482  483 2
   489  484  489 1
   490  484  485 1
   491  486  480 1
   492  488  484 1
   493  490  485 1
   494  463  480 am
   495  491  492 1
   496  492  500 1
   497  492  495 1
   498  492  493 1
   499  493  494 2
   500  495  502 1
   501  495  496 1
   502  496  498 2
   503  496  497 am
   504  497  503 1
   505  497  504 1
   506  499  491 1
   507  501  495 1
   508  482  491 am
   509  505  506 1
   510  506  511 1
   511  506  509 1
   512  506  507 1
   513  507  508 2
   514  509  512 1
   515  509  513 1
   516  509  514 1
   517  510  505 1
   518  493  505 am
   519  515  516 1
   520  516  527 1
   521  516  519 1
   522  516  517 1
   523  517  518 2
   524  519  529 1
   525  519  520 1
   526  520  521 ar
   527  520  522 ar
   528  521  530 1
   529  521  523 ar
   530  522  524 ar
   531  522  531 1
   532  523  532 1
   533  523  525 ar
   534  524  525 ar
   535  524  533 1
   536  525  534 1
   537  526  515 1
   538  528  519 1
   539  507  515 am
   540  535  536 1
   541  536  543 1
   542  536  539 1
   543  536  537 1
   544  537  538 2
   545  539  544 1
   546  539  540 1
   547  539  541 1
   548  540  545 1
   549  540  546 1
   550  540  547 1
   551  541  548 1
   552  541  549 1
   553  541  550 1
   554  542  535 1
   555  517  535 am
   556  551  552 1
   557  552  553 1
   558  552  560 1
   559  552  555 1
   560  553  554 2
   561  555  561 1
   562  555  557 1
   563  555  556 1
   564  556  563 1
   565  557  566 1
   566  557  564 1
   567  557  565 1
   568  558  556 1
   569  558  567 1
   570  558  568 1
   571  558  569 1
   572  559  551 1
   573  562  556 1
   574  537  551 am
   575  570  571 1
   576  571  576 1
   577  571  574 1
   578  571  572 1
   579  572  573 2
   580  574  577 1
   581  574  578 1
   582  574  579 1
   583  575  570 1
   584  553  570 am
   585  580  581 1
   586  581  588 1
   587  581  584 1
   588  581  582 1
   589  582  583 2
   590  584  589 1
   591  584  585 1
   592  584  586 1
   593  585  591 1
   594  585  592 1
   595  585  593 1
   596  586  590 1
   597  587  580 1
   598  572  580 am
   599  594  595 1
   600  595  602 1
   601  595  598 1
   602  595  596 1
   603  596  597 2
   604  598  603 1
   605  598  599 1
   606  598  600 1
   607  599  604 1
   608  599  605 1
   609  599  606 1
   610  600  607 1
   611  600  608 1
   612  600  609 1
   613  601  594 1
   614  582  594 am
   615  610  611 1
   616  611  623 1
   617  611  612 1
   618  611  614 1
   619  612  613 2
   620  614  615 1
   621  614  625 1
   622  615  617 ar
   623  615  616 ar
   624  616  626 1
   625  616  618 ar
   626  617  619 ar
   627  617  627 1
   628  618  628 1
   629  618  620 ar
   630  619  629 1
   631  619  620 ar
   632  620  621 1
   633  621  630 1
   634  622  610 1
   635  624  614 1
   636  596  610 am
   637  631  632 1
   638  632  633 1
   639  632  643 1
   640  632  635 1
   641  633  634 2
   642  635  636 1
   643  635  645 1
   644  636  647 1
   645  636  637 1
   646  637  649 1
   647  637  638 1
   648  638  650 1
   649  638  639 2
   650  639  640 2
   651  639  641 2
   652  640  651 1
   653  640  652 1
   654  641  653 1
   655  641  654 1
   656  642  631 1
   657  644  635 1
   658  646  636 1
   659  648  637 1
   660  612  631 am
   661  655  656 1
   662  656  663 1
   663  656  659 1
   664  656  657 1
   665  657  658 2
   666  659  664 1
   667  659  660 1
   668  659  661 1
   669  660  666 1
   670  660  667 1
   671  660  668 1
   672  661  665 1
   673  662  655 1
   674  633  655 am
   675  669  670 1
   676  670  671 1
   677  670  681 1
   678  670  673 1
   679  671  672 2
   680  673  674 1
   681  673  683 1
   682  674  685 1
   683  674  675 1
   684  675  687 1
   685  675  676 1
   686  676  688 1
   687  676  677 2
   688  677  678 2
   689  677  679 2
   690  678  689 1
   691  678  690 1
   692  679  691 1
   693  679  692 1
   694  680  669 1
   695  682  673 1
   696  684  674 1
   697  686  675 1
   698  657  669 am
   699  693  694 1
   700  694  703 1
   701  694  697 1
   702  694  695 1
   703  695  696 2
   704  697  705 1
   705  697  698 1
   706  698  707 1
   707  698  699 1
   708  699  709 1
   709  699  700 1
   710  700  711 1
   711  700  701 1
   712  701  712 1
   713  701  713 1
   714  701  714 1
   715  702  693 1
   716  704  697 1
   717  706  698 1
   718  708  699 1
   719  710  700 1
   720  671  693 am
   721  715  716 1
   722  716  724 1
   723  716  719 1
   724  716  717 1
   725  717  718 2
   726  719  726 1
   727  719  720 1
   728  720  727 1
   729  720  721 1
   730  720  722 1
   731  721  728 1
   732  721  729 1
   733  721  730 1
   734  722  731 1
   735  722  732 1
   736  722  733 1
   737  723  715 1
   738  725  719 1
   739  695  715 am
   740  734  735 1
   741  734  744 1
   742  735  736 1
   743  735  738 1
   744  735  745 1
   745  736  737 2
   746  738  739 1
   747  738  746 1
   748  738  747 1
   749  739  740 ar
   750  739  741 ar
   751  740  743 ar
   752  740  748 1
   753  741  742 ar
   754  742  743 ar
   755  742  749 1
   756  743  750 1
   757  717  734 am
   758  751  752 1
   759  752  759 1
   760  752  755 1
   761  752  753 1
   762  753  754 2
   763  755  760 1
   764  755  756 1
   765  755  757 1
   766  756  762 1
   767  756  763 1
   768  756  764 1
   769  757  761 1
   770  758  751 1
   771  751  736 am
   772  765  771 1
   773  765  766 1
   774  766  769 1
   775  766  772 1
   776  766  767 1
   777  767  768 2
   778  769  770 1
   779  769  774 1
   780  770  771 1
   781  770  776 1
   782  771  778 1
   783  773  769 1
   784  775  770 1
   785  777  771 1
   786  753  765 am
   787  779  780 1
   788  780  785 1
   789  780  783 1
   790  780  781 1
   791  781  782 2
   792  783  786 1
   793  783  787 1
   794  783  788 1
   795  784  779 1
   796  767  779 am
   797  789  790 1
   798  790  798 1
   799  790  793 1
   800  790  791 1
   801  791  792 2
   802  793  800 1
   803  793  794 1
   804  794  796 2
   805  794  795 am
   806  795  801 1
   807  795  802 1
   808  797  789 1
   809  799  793 1
   810  781  789 am
   811  803  804 1
   812  804  816 1
   813  804  805 1
   814  804  807 1
   815  805  806 2
   816  807  808 1
   817  807  818 1
   818  808  810 ar
   819  808  809 ar
   820  809  819 1
   821  809  811 ar
   822  810  812 ar
   823  810  820 1
   824  811  821 1
   825  811  813 ar
   826  812  822 1
   827  812  813 ar
   828  813  814 1
   829  814  823 1
   830  815  803 1
   831  817  807 1
   832  791  803 am
   833  824  825 1
   834  825  833 1
   835  825  828 1
   836  825  826 1
   837  826  827 2
   838  828  835 1
   839  828  829 1
   840  829  836 1
   841  829  830 1
   842  829  831 1
   843  830  837 1
   844  830  838 1
   845  830  839 1
   846  831  840 1
   847  831  841 1
   848  831  842 1
   849  832  824 1
   850  834  828 1
   851  805  824 am
   852  843  844 1
   853  844  845 1
   854  844  852 1
   855  844  847 1
   856  845  846 2
   857  847  853 1
   858  847  849 1
   859  847  848 1
   860  848  855 1
   861  849  858 1
   862  849  856 1
   863  849  857 1
   864  850  848 1
   865  850  859 1
   866  850  860 1
   867  850  861 1
   868  851  843 1
   869  854  848 1
   870  826  843 am
   871  862  863 1
   872  863  868 1
   873  863  866 1
   874  863  864 1
   875  864  865 2
   876  866  869 1
   877  866  870 1
   878  866  871 1
   879  867  862 1
   880  845  862 am
   881  872  873 1
   882  873  879 1
   883  873  876 1
   884  873  874 1
   885  874  875 2
   886  876  881 1
   887  876  877 1
   888  878  872 1
   889  880  876 1
   890  882  877 1
   891  864  872 am
   892  883  884 1
   893  884  892 1
   894  884  887 1
   895  884  885 1
   896  885  886 2
   897  887  894 1
   898  887  888 1
   899  888  895 1
   900  888  889 1
   901  888  890 1
   902  889  896 1
   903  889  897 1
   904  889  898 1
   905  890  899 1
   906  890  900 1
   907  890  901 1
   908  891  883 1
   909  893  887 1
   910  874  883 am
   911  902  903 1
   912  903  908 1
   913  903  906 1
   914  903  904 1
   915  904  905 2
   916  906  909 1
   917  906  910 1
   918  906  911 1
   919  907  902 1
   920  885  902 am
   921  912  913 1
   922  913  920 1
   923  913  916 1
   924  913  914 1
   925  914  915 2
   926  916  921 1
   927  916  917 1
   928  916  918 1
   929  917  922 1
   930  917  923 1
   931  917  924 1
   932  918  925 1
   933  918  926 1
   934  918  927 1
   935  919  912 1
   936  904  912 am
   937  928  929 1
   938  929  936 1
   939  929  932 1
   940  929  930 1
   941  930  931 2
   942  932  937 1
   943  932  933 1
   944  932  934 1
   945  933  939 1
   946  933  940 1
   947  933  941 1
   948  934  938 1
   949  935  928 1
   950  914  928 am
   951  942  943 1
   952  943  944 1
   953  943  951 1
   954  943  946 1
   955  944  945 2
   956  946  953 1
   957  946  947 1
   958  947  949 2
   959  947  948 2
   960  950  942 1
   961  952  946 1
   962  930  942 am
   963  954  955 1
   964  955  963 1
   965  955  958 1
   966  955  956 1
   967  956  957 2
   968  958  965 1
   969  958  959 1
   970  959  966 1
   971  959  960 1
   972  959  961 1
   973  960  967 1
   974  960  968 1
   975  960  969 1
   976  961  970 1
   977  961  971 1
   978  961  972 1
   979  962  954 1
   980  964  958 1
   981  944  954 am
   982  973  974 1
   983  974  982 1
   984  974  977 1
   985  974  975 1
   986  975  976 2
   987  977  984 1
   988  977  978 1
   989  978  985 1
   990  978  979 1
   991  978  980 1
   992  979  986 1
   993  979  987 1
   994  979  988 1
   995  980  989 1
   996  980  990 1
   997  980  991 1
   998  981  973 1
   999  983  977 1
  1000  956  973 am
  1001  992  993 1
  1002  993 1000 1
  1003  993  996 1
  1004  993  994 1
  1005  994  995 2
  1006  996 1001 1
  1007  996  997 1
  1008  996  998 1
  1009  997 1002 1
  1010  997 1003 1
  1011  997 1004 1
  1012  998 1005 1
  1013  998 1006 1
  1014  998 1007 1
  1015  999  992 1
  1016  975  992 am
  1017 1008 1009 1
  1018 1009 1015 1
  1019 1009 1012 1
  1020 1009 1010 1
  1021 1010 1011 2
  1022 1012 1017 1
  1023 1012 1013 1
  1024 1014 1008 1
  1025 1016 1012 1
  1026 1018 1013 1
  1027  994 1008 am
  1028 1019 1020 1
  1029 1020 1021 1
  1030 1020 1028 1
  1031 1020 1023 1
  1032 1021 1022 2
  1033 1023 1029 1
  1034 1023 1025 1
  1035 1023 1024 1
  1036 1024 1031 1
  1037 1025 1034 1
  1038 1025 1032 1
  1039 1025 1033 1
  1040 1026 1024 1
  1041 1026 1035 1
  1042 1026 1036 1
  1043 1026 1037 1
  1044 1027 1019 1
  1045 1030 1024 1
  1046 1010 1019 am
  1047 1038 1039 1
  1048 1039 1047 1
  1049 1039 1042 1
  1050 1039 1040 1
  1051 1040 1041 2
  1052 1042 1049 1
  1053 1042 1043 1
  1054 1043 1050 1
  1055 1043 1044 1
  1056 1043 1045 1
  1057 1044 1051 1
  1058 1044 1052 1
  1059 1044 1053 1
  1060 1045 1054 1
  1061 1045 1055 1
  1062 1045 1056 1
  1063 1046 1038 1
  1064 1048 1042 1
  1065 1021 1038 am
  1066 1057 1058 1
  1067 1058 1065 1
  1068 1058 1061 1
  1069 1058 1059 1
  1070 1059 1060 2
  1071 1061 1066 1
  1072 1061 1062 1
  1073 1061 1063 1
  1074 1062 1067 1
  1075 1062 1068 1
  1076 1062 1069 1
  1077 1063 1070 1
  1078 1063 1071 1
  1079 1063 1072 1
  1080 1064 1057 1
  1081 1040 1057 am
  1082 1073 1074 1
  1083 1074 1082 1
  1084 1074 1077 1
  1085 1074 1075 1
  1086 1075 1076 2
  1087 1077 1084 1
  1088 1077 1078 1
  1089 1078 1086 1
  1090 1078 1079 1
  1091 1079 1080 1
  1092 1080 1087 1
  1093 1080 1088 1
  1094 1080 1089 1
  1095 1081 1073 1
  1096 1083 1077 1
  1097 1085 1078 1
  1098 1059 1073 am
  1099 1090 1096 1
  1100 1090 1091 1
  1101 1091 1094 1
  1102 1091 1097 1
  1103 1091 1092 1
  1104 1092 1093 2
  1105 1094 1095 1
  1106 1094 1099 1
  1107 1095 1096 1
  1108 1095 1101 1
  1109 1096 1103 1
  1110 1098 1094 1
  1111 1100 1095 1
  1112 1102 1096 1
  1113 1075 1090 am
  1114 1104 1105 1
  1115 1105 1106 1
  1116 1105 1113 1
  1117 1105 1108 1
  1118 1106 1107 2
  1119 1108 1114 1
  1120 1108 1110 1
  1121 1108 1109 1
  1122 1109 1116 1
  1123 1110 1119 1
  1124 1110 1117 1
  1125 1110 1118 1
  1126 1111 1109 1
  1127 1111 1120 1
  1128 1111 1121 1
  1129 1111 1122 1
  1130 1112 1104 1
  1131 1115 1109 1
  1132 1092 1104 am
  1133 1123 1124 1
  1134 1124 1130 1
  1135 1124 1127 1
  1136 1124 1125 1
  1137 1125 1126 2
  1138 1127 1132 1
  1139 1127 1128 1
  1140 1129 1123 1
  1141 1131 1127 1
  1142 1133 1128 1
  1143 1106 1123 am
  1144 1134 1135 1
  1145 1135 1142 1
  1146 1135 1138 1
  1147 1135 1136 1
  1148 1136 1137 2
  1149 1138 1143 1
  1150 1138 1139 1
  1151 1138 1140 1
  1152 1139 1145 1
  1153 1139 1146 1
  1154 1139 1147 1
  1155 1140 1144 1
  1156 1141 1134 1
  1157 1125 1134 am
  1158 1148 1149 1
  1159 1149 1157 1
  1160 1149 1152 1
  1161 1149 1150 1
  1162 1150 1151 2
  1163 1152 1159 1
  1164 1152 1153 1
  1165 1153 1161 1
  1166 1153 1154 1
  1167 1154 1155 1
  1168 1155 1162 1
  1169 1155 1163 1
  1170 1155 1164 1
  1171 1156 1148 1
  1172 1158 1152 1
  1173 1160 1153 1
  1174 1136 1148 am
  1175 1165 1166 1
  1176 1166 1178 1
  1177 1166 1167 1
  1178 1166 1169 1
  1179 1167 1168 2
  1180 1169 1170 1
  1181 1169 1180 1
  1182 1170 1172 ar
  1183 1170 1171 ar
  1184 1171 1181 1
  1185 1171 1173 ar
  1186 1172 1174 ar
  1187 1172 1182 1
  1188 1173 1183 1
  1189 1173 1175 ar
  1190 1174 1184 1
  1191 1174 1175 ar
  1192 1175 1176 1
  1193 1176 1185 1
  1194 1177 1165 1
  1195 1179 1169 1
  1196 1150 1165 am
  1197 1186 1187 1
  1198 1187 1194 1
  1199 1187 1190 1
  1200 1187 1188 1
  1201 1188 1189 2
  1202 1190 1195 1
  1203 1190 1191 1
  1204 1190 1192 1
  1205 1191 1197 1
  1206 1191 1198 1
  1207 1191 1199 1
  1208 1192 1196 1
  1209 1193 1186 1
  1210 1167 1186 am
  1211 1200 1201 1
  1212 1201 1208 1
  1213 1201 1204 1
  1214 1201 1202 1
  1215 1202 1203 2
  1216 1204 1209 1
  1217 1204 1205 1
  1218 1204 1206 1
  1219 1205 1210 1
  1220 1205 1211 1
  1221 1205 1212 1
  1222 1206 1213 1
  1223 1206 1214 1
  1224 1206 1215 1
  1225 1207 1200 1
  1226 1188 1200 am
  1227 1216 1217 1
  1228 1217 1224 1
  1229 1217 1220 1
  1230 1217 1218 1
  1231 1218 1219 2
  1232 1220 1225 1
  1233 1220 1221 1
  1234 1220 1222 1
  1235 1221 1227 1
  1236 1221 1228 1
  1237 1221 1229 1
  1238 1222 1226 1
  1239 1223 1216 1
  1240 1202 1216 am
  1241 1230 1231 1
  1242 1231 1236 1
  1243 1231 1232 1
  1244 1232 1233 2
  1245 1234 1230 1
  1246 1235 1231 1
  1247 1218 1230 am
  1248 1237 1238 1
  1249 1238 1239 1
  1250 1238 1249 1
  1251 1238 1241 1
  1252 1239 1240 2
  1253 1241 1242 1
  1254 1241 1251 1
  1255 1242 1253 1
  1256 1242 1243 1
  1257 1243 1255 1
  1258 1243 1244 1
  1259 1244 1256 1
  1260 1244 1245 2
  1261 1245 1246 2
  1262 1245 1247 2
  1263 1246 1257 1
  1264 1246 1258 1
  1265 1247 1259 1
  1266 1247 1260 1
  1267 1248 1237 1
  1268 1250 1241 1
  1269 1252 1242 1
  1270 1254 1243 1
  1271 1232 1237 am
  1272 1261 1262 1
  1273 1262 1263 1
  1274 1262 1276 1
  1275 1262 1265 1
  1276 1263 1264 2
  1277 1265 1278 1
  1278 1265 1266 1
  1279 1266 1268 ar
  1280 1266 1267 ar
  1281 1267 1279 1
  1282 1267 1271 ar
  1283 1268 1270 ar
  1284 1268 1269 ar
  1285 1269 1271 ar
  1286 1269 1272 ar
  1287 1270 1273 ar
  1288 1270 1281 1
  1289 1271 1280 1
  1290 1272 1274 ar
  1291 1272 1282 1
  1292 1273 1274 ar
  1293 1273 1283 1
  1294 1274 1284 1
  1295 1275 1261 1
  1296 1277 1265 1
  1297 1239 1261 am
  1298 1285 1286 1
  1299 1286 1293 1
  1300 1286 1289 1
  1301 1286 1287 1
  1302 1287 1288 2
  1303 1289 1294 1
  1304 1289 1290 1
  1305 1289 1291 1
  1306 1290 1296 1
  1307 1290 1297 1
  1308 1290 1298 1
  1309 1291 1295 1
  1310 1292 1285 1
  1311 1263 1285 am
  1312 1299 1300 1
  1313 1300 1308 1
  1314 1300 1303 1
  1315 1300 1301 1
  1316 1301 1302 2
  1317 1303 1310 1
  1318 1303 1304 1
  1319 1304 1311 1
  1320 1304 1305 1
  1321 1304 1306 1
  1322 1305 1312 1
  1323 1305 1313 1
  1324 1305 1314 1
  1325 1306 1315 1
  1326 1306 1316 1
  1327 1306 1317 1
  1328 1307 1299 1
  1329 1309 1303 1
  1330 1287 1299 am
  1331 1318 1319 1
  1332 1319 1324 1
  1333 1319 1320 1
  1334 1320 1321 2
  1335 1322 1318 1
  1336 1323 1319 1
  1337 1301 1318 am
  1338 1325 1326 1
  1339 1326 1335 1
  1340 1326 1329 1
  1341 1326 1327 1
  1342 1327 1328 2
  1343 1329 1337 1
  1344 1329 1330 1
  1345 1330 1339 1
  1346 1330 1331 1
  1347 1331 1333 2
  1348 1331 1332 am
  1349 1332 1340 1
  1350 1332 1341 1
  1351 1334 1325 1
  1352 1336 1329 1
  1353 1338 1330 1
  1354 1320 1325 am
  1355 1342 1343 1
  1356 1343 1350 1
  1357 1343 1346 1
  1358 1343 1344 1
  1359 1344 1345 2
  1360 1346 1351 1
  1361 1346 1347 1
  1362 1346 1348 1
  1363 1347 1352 1
  1364 1347 1353 1
  1365 1347 1354 1
  1366 1348 1355 1
  1367 1348 1356 1
  1368 1348 1357 1
  1369 1349 1342 1
  1370 1327 1342 am
  1371 1358 1359 1
  1372 1359 1366 1
  1373 1359 1362 1
  1374 1359 1360 1
  1375 1360 1361 2
  1376 1362 1367 1
  1377 1362 1363 1
  1378 1362 1364 1
  1379 1363 1368 1
  1380 1363 1369 1
  1381 1363 1370 1
  1382 1364 1371 1
  1383 1364 1372 1
  1384 1364 1373 1
  1385 1365 1358 1
  1386 1344 1358 am
  1387 1374 1375 1
  1388 1375 1381 1
  1389 1375 1378 1
  1390 1375 1376 1
  1391 1376 1377 2
  1392 1378 1383 1
  1393 1378 1379 1
  1394 1380 1374 1
  1395 1382 1378 1
  1396 1360 1374 am
  1397 1384 1385 1
  1398 1385 1386 1
  1399 1385 1393 1
  1400 1385 1388 1
  1401 1386 1387 2
  1402 1388 1395 1
  1403 1388 1389 1
  1404 1389 1391 2
  1405 1389 1390 2
  1406 1392 1384 1
  1407 1394 1388 1
  1408 1376 1384 am
  1409 1396 1397 1
  1410 1397 1408 1
  1411 1397 1400 1
  1412 1397 1398 1
  1413 1398 1399 2
  1414 1400 1410 1
  1415 1400 1401 1
  1416 1401 1402 ar
  1417 1401 1403 ar
  1418 1402 1411 1
  1419 1402 1404 ar
  1420 1403 1405 ar
  1421 1403 1412 1
  1422 1404 1413 1
  1423 1404 1406 ar
  1424 1405 1406 ar
  1425 1405 1414 1
  1426 1406 1415 1
  1427 1407 1396 1
  1428 1409 1400 1
  1429 1386 1396 am
  1430 1416 1417 1
  1431 1417 1418 1
  1432 1417 1431 1
  1433 1417 1420 1
  1434 1418 1419 2
  1435 1420 1433 1
  1436 1420 1421 1
  1437 1421 1423 ar
  1438 1421 1422 ar
  1439 1422 1434 1
  1440 1422 1426 ar
  1441 1423 1425 ar
  1442 1423 1424 ar
  1443 1424 1426 ar
  1444 1424 1427 ar
  1445 1425 1428 ar
  1446 1425 1436 1
  1447 1426 1435 1
  1448 1427 1429 ar
  1449 1427 1437 1
  1450 1428 1429 ar
  1451 1428 1438 1
  1452 1429 1439 1
  1453 1430 1416 1
  1454 1432 1420 1
  1455 1398 1416 am
  1456 1440 1441 1
  1457 1441 1449 1
  1458 1441 1444 1
  1459 1441 1442 1
  1460 1442 1443 2
  1461 1444 1451 1
  1462 1444 1445 1
  1463 1445 1452 1
  1464 1445 1446 1
  1465 1445 1447 1
  1466 1446 1453 1
  1467 1446 1454 1
  1468 1446 1455 1
  1469 1447 1456 1
  1470 1447 1457 1
  1471 1447 1458 1
  1472 1448 1440 1
  1473 1450 1444 1
  1474 1418 1440 am
  1475 1459 1460 1
  1476 1460 1466 1
  1477 1460 1463 1
  1478 1460 1461 1
  1479 1461 1462 2
  1480 1463 1468 1
  1481 1463 1464 1
  1482 1465 1459 1
  1483 1467 1463 1
  1484 1469 1464 1
  1485 1442 1459 am
  1486 1470 1471 1
  1487 1471 1477 1
  1488 1471 1474 1
  1489 1471 1472 1
  1490 1472 1473 2
  1491 1474 1479 1
  1492 1474 1475 1
  1493 1476 1470 1
  1494 1478 1474 1
  1495 1480 1475 1
  1496 1461 1470 am
  1497 1481 1482 1
  1498 1482 1483 1
  1499 1482 1490 1
  1500 1482 1485 1
  1501 1483 1484 2
  1502 1485 1492 1
  1503 1485 1486 1
  1504 1486 1488 2
  1505 1486 1487 2
  1506 1489 1481 1
  1507 1491 1485 1
  1508 1472 1481 am
  1509 1493 1494 1
  1510 1494 1495 1
  1511 1494 1502 1
  1512 1494 1497 1
  1513 1495 1496 2
  1514 1497 1503 1
  1515 1497 1499 1
  1516 1497 1498 1
  1517 1498 1505 1
  1518 1499 1508 1
  1519 1499 1506 1
  1520 1499 1507 1
  1521 1500 1498 1
  1522 1500 1509 1
  1523 1500 1510 1
  1524 1500 1511 1
  1525 1501 1493 1
  1526 1504 1498 1
  1527 1483 1493 am
  1528 1512 1513 1
  1529 1513 1520 1
  1530 1513 1516 1
  1531 1513 1514 1
  1532 1514 1515 2
  1533 1516 1521 1
  1534 1516 1517 1
  1535 1516 1518 1
  1536 1517 1523 1
  1537 1517 1524 1
  1538 1517 1525 1
  1539 1518 1522 1
  1540 1519 1512 1
  1541 1495 1512 am
  1542 1526 1527 1
  1543 1527 1533 1
  1544 1527 1530 1
  1545 1527 1528 1
  1546 1528 1529 2
  1547 1530 1535 1
  1548 1530 1531 1
  1549 1532 1526 1
  1550 1534 1530 1
  1551 1536 1531 1
  1552 1514 1526 am
  1553 1537 1538 1
  1554 1538 1544 1
  1555 1538 1541 1
  1556 1538 1539 1
  1557 1539 1540 2
  1558 1541 1546 1
  1559 1541 1542 1
  1560 1543 1537 1
  1561 1545 1541 1
  1562 1547 1542 1
  1563 1528 1537 am
  1564 1548 1549 1
  1565 1549 1556 1
  1566 1549 1552 1
  1567 1549 1550 1
  1568 1550 1551 2
  1569 1552 1557 1
  1570 1552 1553 1
  1571 1552 1554 1
  1572 1553 1559 1
  1573 1553 1560 1
  1574 1553 1561 1
  1575 1554 1558 1
  1576 1555 1548 1
  1577 1539 1548 am
  1578 1562 1563 1
  1579 1563 1568 1
  1580 1563 1566 1
  1581 1563 1564 1
  1582 1564 1565 2
  1583 1566 1569 1
  1584 1566 1570 1
  1585 1566 1571 1
  1586 1567 1562 1
  1587 1550 1562 am
  1588 1572 1573 1
  1589 1573 1579 1
  1590 1573 1576 1
  1591 1573 1574 1
  1592 1574 1575 2
  1593 1576 1581 1
  1594 1576 1577 1
  1595 1578 1572 1
  1596 1580 1576 1
  1597 1582 1577 1
  1598 1564 1572 am
  1599 1583 1584 1
  1600 1584 1585 1
  1601 1584 1592 1
  1602 1584 1587 1
  1603 1585 1586 2
  1604 1587 1593 1
  1605 1587 1589 1
  1606 1587 1588 1
  1607 1588 1595 1
  1608 1589 1598 1
  1609 1589 1596 1
  1610 1589 1597 1
  1611 1590 1588 1
  1612 1590 1599 1
  1613 1590 1600 1
  1614 1590 1601 1
  1615 1591 1583 1
  1616 1594 1588 1
  1617 1574 1583 am
  1618 1602 1603 1
  1619 1603 1604 1
  1620 1603 1617 1
  1621 1603 1606 1
  1622 1604 1605 2
  1623 1606 1619 1
  1624 1606 1607 1
  1625 1607 1609 ar
  1626 1607 1608 ar
  1627 1608 1620 1
  1628 1608 1612 ar
  1629 1609 1611 ar
  1630 1609 1610 ar
  1631 1610 1612 ar
  1632 1610 1613 ar
  1633 1611 1614 ar
  1634 1611 1622 1
  1635 1612 1621 1
  1636 1613 1615 ar
  1637 1613 1623 1
  1638 1614 1615 ar
  1639 1614 1624 1
  1640 1615 1625 1
  1641 1616 1602 1
  1642 1618 1606 1
  1643 1585 1602 am
  1644 1626 1627 1
  1645 1626 1636 1
  1646 1627 1628 1
  1647 1627 1630 1
  1648 1627 1637 1
  1649 1628 1629 2
  1650 1630 1631 1
  1651 1630 1638 1
  1652 1630 1639 1
  1653 1631 1632 ar
  1654 1631 1633 ar
  1655 1632 1635 ar
  1656 1632 1641 1
  1657 1633 1634 ar
  1658 1633 1640 1
  1659 1634 1635 ar
  1660 1634 1642 1
  1661 1604 1626 am
  1662 1643 1644 1
  1663 1644 1652 1
  1664 1644 1647 1
  1665 1644 1645 1
  1666 1645 1646 2
  1667 1647 1654 1
  1668 1647 1648 1
  1669 1648 1655 1
  1670 1648 1649 1
  1671 1648 1650 1
  1672 1649 1656 1
  1673 1649 1657 1
  1674 1649 1658 1
  1675 1650 1659 1
  1676 1650 1660 1
  1677 1650 1661 1
  1678 1651 1643 1
  1679 1653 1647 1
  1680 1643 1628 am
  1681 1662 1663 1
  1682 1663 1669 1
  1683 1663 1666 1
  1684 1663 1664 1
  1685 1664 1665 2
  1686 1666 1671 1
  1687 1666 1667 1
  1688 1668 1662 1
  1689 1670 1666 1
  1690 1672 1667 1
  1691 1645 1662 am
  1692 1673 1674 1
  1693 1674 1681 1
  1694 1674 1677 1
  1695 1674 1675 1
  1696 1675 1676 2
  1697 1677 1682 1
  1698 1677 1678 1
  1699 1677 1679 1
  1700 1678 1683 1
  1701 1678 1684 1
  1702 1678 1685 1
  1703 1679 1686 1
  1704 1679 1687 1
  1705 1679 1688 1
  1706 1680 1673 1
  1707 1664 1673 am
  1708 1689 1690 1
  1709 1690 1691 1
  1710 1690 1698 1
  1711 1690 1693 1
  1712 1691 1692 2
  1713 1693 1699 1
  1714 1693 1695 1
  1715 1693 1694 1
  1716 1694 1701 1
  1717 1695 1704 1
  1718 1695 1702 1
  1719 1695 1703 1
  1720 1696 1694 1
  1721 1696 1705 1
  1722 1696 1706 1
  1723 1696 1707 1
  1724 1697 1689 1
  1725 1700 1694 1
  1726 1675 1689 am
  1727 1708 1709 1
  1728 1709 1714 1
  1729 1709 1712 1
  1730 1709 1710 1
  1731 1710 1711 2
  1732 1712 1715 1
  1733 1712 1716 1
  1734 1712 1717 1
  1735 1713 1708 1
  1736 1691 1708 am
  1737 1718 1719 1
  1738 1719 1727 1
  1739 1719 1722 1
  1740 1719 1720 1
  1741 1720 1721 2
  1742 1722 1729 1
  1743 1722 1723 1
  1744 1723 1730 1
  1745 1723 1724 1
  1746 1723 1725 1
  1747 1724 1731 1
  1748 1724 1732 1
  1749 1724 1733 1
  1750 1725 1734 1
  1751 1725 1735 1
  1752 1725 1736 1
  1753 1726 1718 1
  1754 1728 1722 1
  1755 1710 1718 am
  1756 1737 1738 1
  1757 1738 1739 1
  1758 1738 1746 1
  1759 1738 1741 1
  1760 1739 1740 2
  1761 1741 1748 1
  1762 1741 1742 1
  1763 1742 1744 2
  1764 1742 1743 2
  1765 1745 1737 1
  1766 1747 1741 1
  1767 1720 1737 am
  1768 1749 1750 1
  1769 1750 1751 1
  1770 1750 1761 1
  1771 1750 1753 1
  1772 1751 1752 2
  1773 1753 1754 1
  1774 1753 1763 1
  1775 1754 1765 1
  1776 1754 1755 1
  1777 1755 1767 1
  1778 1755 1756 1
  1779 1756 1768 1
  1780 1756 1757 2
  1781 1757 1758 2
  1782 1757 1759 2
  1783 1758 1769 1
  1784 1758 1770 1
  1785 1759 1771 1
  1786 1759 1772 1
  1787 1760 1749 1
  1788 1762 1753 1
  1789 1764 1754 1
  1790 1766 1755 1
  1791 1739 1749 am
  1792 1773 1774 1
  1793 1774 1786 1
  1794 1774 1775 1
  1795 1774 1777 1
  1796 1775 1776 2
  1797 1777 1778 1
  1798 1777 1788 1
  1799 1778 1780 ar
  1800 1778 1779 ar
  1801 1779 1789 1
  1802 1779 1781 ar
  1803 1780 1782 ar
  1804 1780 1790 1
  1805 1781 1791 1
  1806 1781 1783 ar
  1807 1782 1792 1
  1808 1782 1783 ar
  1809 1783 1784 1
  1810 1784 1793 1
  1811 1785 1773 1
  1812 1787 1777 1
  1813 1751 1773 am
  1814 1794 1795 1
  1815 1795 1796 1
  1816 1795 1809 1
  1817 1795 1798 1
  1818 1796 1797 2
  1819 1798 1811 1
  1820 1798 1799 1
  1821 1799 1801 ar
  1822 1799 1800 ar
  1823 1800 1812 1
  1824 1800 1804 ar
  1825 1801 1803 ar
  1826 1801 1802 ar
  1827 1802 1804 ar
  1828 1802 1805 ar
  1829 1803 1806 ar
  1830 1803 1814 1
  1831 1804 1813 1
  1832 1805 1807 ar
  1833 1805 1815 1
  1834 1806 1807 ar
  1835 1806 1816 1
  1836 1807 1817 1
  1837 1808 1794 1
  1838 1810 1798 1
  1839 1775 1794 am
  1840 1818 1819 1
  1841 1819 1824 1
  1842 1819 1822 1
  1843 1819 1820 1
  1844 1820 1821 2
  1845 1822 1825 1
  1846 1822 1826 1
  1847 1822 1827 1
  1848 1823 1818 1
  1849 1796 1818 am
  1850 1828 1829 1
  1851 1829 1830 1
  1852 1829 1837 1
  1853 1829 1832 1
  1854 1830 1831 2
  1855 1832 1838 1
  1856 1832 1834 1
  1857 1832 1833 1
  1858 1833 1840 1
  1859 1834 1843 1
  1860 1834 1841 1
  1861 1834 1842 1
  1862 1835 1833 1
  1863 1835 1844 1
  1864 1835 1845 1
  1865 1835 1846 1
  1866 1836 1828 1
  1867 1839 1833 1
  1868 1820 1828 am
  1869 1847 1848 1
  1870 1848 1855 1
  1871 1848 1851 1
  1872 1848 1849 1
  1873 1849 1850 2
  1874 1851 1856 1
  1875 1851 1852 1
  1876 1851 1853 1
  1877 1852 1858 1
  1878 1852 1859 1
  1879 1852 1860 1
  1880 1853 1857 1
  1881 1854 1847 1
  1882 1830 1847 am
  1883 1861 1862 1
  1884 1862 1863 1
  1885 1862 1870 1
  1886 1862 1865 1
  1887 1863 1864 2
  1888 1865 1872 1
  1889 1865 1866 1
  1890 1866 1868 2
  1891 1866 1867 2
  1892 1869 1861 1
  1893 1871 1865 1
  1894 1849 1861 am
  1895 1873 1874 1
  1896 1874 1879 1
  1897 1874 1877 1
  1898 1874 1875 1
  1899 1875 1876 2
  1900 1877 1880 1
  1901 1877 1881 1
  1902 1877 1882 1
  1903 1878 1873 1
  1904 1863 1873 am
  1905 1883 1884 1
  1906 1884 1891 1
  1907 1884 1887 1
  1908 1884 1885 1
  1909 1885 1886 2
  1910 1887 1892 1
  1911 1887 1888 1
  1912 1887 1889 1
  1913 1888 1893 1
  1914 1888 1894 1
  1915 1888 1895 1
  1916 1889 1896 1
  1917 1889 1897 1
  1918 1889 1898 1
  1919 1890 1883 1
  1920 1875 1883 am
  1921 1899 1900 1
  1922 1900 1909 1
  1923 1900 1903 1
  1924 1900 1901 1
  1925 1901 1902 2
  1926 1903 1911 1
  1927 1903 1904 1
  1928 1904 1913 1
  1929 1904 1905 1
  1930 1905 1906 2
  1931 1905 1907 2
  1932 1908 1899 1
  1933 1910 1903 1
  1934 1912 1904 1
  1935 1885 1899 am
  1936 1914 1915 1
  1937 1915 1927 1
  1938 1915 1916 1
  1939 1915 1918 1
  1940 1916 1917 2
  1941 1918 1919 1
  1942 1918 1929 1
  1943 1919 1921 ar
  1944 1919 1920 ar
  1945 1920 1930 1
  1946 1920 1922 ar
  1947 1921 1923 ar
  1948 1921 1931 1
  1949 1922 1932 1
  1950 1922 1924 ar
  1951 1923 1933 1
  1952 1923 1924 ar
  1953 1924 1925 1
  1954 1925 1934 1
  1955 1926 1914 1
  1956 1928 1918 1
  1957 1901 1914 am
  1958 1935 1936 1
  1959 1936 1942 1
  1960 1936 1939 1
  1961 1936 1937 1
  1962 1937 1938 2
  1963 1939 1944 1
  1964 1939 1940 1
  1965 1941 1935 1
  1966 1943 1939 1
  1967 1945 1940 1
  1968 1916 1935 am
  1969 1946 1947 1
  1970 1947 1952 1
  1971 1947 1950 1
  1972 1947 1948 1
  1973 1948 1949 2
  1974 1950 1953 1
  1975 1950 1954 1
  1976 1950 1955 1
  1977 1951 1946 1
  1978 1937 1946 am
  1979 1956 1957 1
  1980 1957 1966 1
  1981 1957 1960 1
  1982 1957 1958 1
  1983 1958 1959 2
  1984 1960 1968 1
  1985 1960 1961 1
  1986 1961 1970 1
  1987 1961 1962 1
  1988 1962 1972 1
  1989 1962 1963 1
  1990 1963 1974 1
  1991 1963 1964 1
  1992 1964 1975 1
  1993 1964 1976 1
  1994 1964 1977 1
  1995 1965 1956 1
  1996 1967 1960 1
  1997 1969 1961 1
  1998 1971 1962 1
  1999 1973 1963 1
  2000 1948 1956 am
  2001 1978 1979 1
  2002 1979 1980 1
  2003 1979 1990 1
  2004 1979 1982 1
  2005 1980 1981 2
  2006 1982 1983 1
  2007 1982 1992 1
  2008 1983 1994 1
  2009 1983 1984 1
  2010 1984 1996 1
  2011 1984 1985 1
  2012 1985 1997 1
  2013 1985 1986 2
  2014 1986 1987 2
  2015 1986 1988 2
  2016 1987 1998 1
  2017 1987 1999 1
  2018 1988 2000 1
  2019 1988 2001 1
  2020 1989 1978 1
  2021 1991 1982 1
  2022 1993 1983 1
  2023 1995 1984 1
  2024 1958 1978 am
  2025 2002 2003 1
  2026 2003 2010 1
  2027 2003 2006 1
  2028 2003 2004 1
  2029 2004 2005 2
  2030 2006 2011 1
  2031 2006 2007 1
  2032 2006 2008 1
  2033 2007 2013 1
  2034 2007 2014 1
  2035 2007 2015 1
  2036 2008 2012 1
  2037 2009 2002 1
  2038 1980 2002 am
  2039 2016 2022 1
  2040 2016 2017 1
  2041 2017 2020 1
  2042 2017 2023 1
  2043 2017 2018 1
  2044 2018 2019 2
  2045 2020 2021 1
  2046 2020 2025 1
  2047 2021 2022 1
  2048 2021 2027 1
  2049 2022 2029 1
  2050 2024 2020 1
  2051 2026 2021 1
  2052 2028 2022 1
  2053 2004 2016 am
  2054 2030 2031 1
  2055 2031 2040 1
  2056 2031 2034 1
  2057 2031 2032 1
  2058 2032 2033 2
  2059 2034 2042 1
  2060 2034 2035 1
  2061 2035 2044 1
  2062 2035 2036 1
  2063 2036 2046 1
  2064 2036 2037 1
  2065 2037 2048 1
  2066 2037 2038 1
  2067 2038 2049 1
  2068 2038 2050 1
  2069 2038 2051 1
  2070 2039 2030 1
  2071 2041 2034 1
  2072 2043 2035 1
  2073 2045 2036 1
  2074 2047 2037 1
  2075 2018 2030 am
  2076 2052 2053 1
  2077 2053 2054 1
  2078 2053 2064 1
  2079 2053 2056 1
  2080 2054 2055 2
  2081 2056 2057 1
  2082 2056 2066 1
  2083 2057 2068 1
  2084 2057 2058 1
  2085 2058 2070 1
  2086 2058 2059 1
  2087 2059 2071 1
  2088 2059 2060 2
  2089 2060 2061 2
  2090 2060 2062 2
  2091 2061 2072 1
  2092 2061 2073 1
  2093 2062 2074 1
  2094 2062 2075 1
  2095 2063 2052 1
  2096 2065 2056 1
  2097 2067 2057 1
  2098 2069 2058 1
  2099 2032 2052 am
  2100 2076 2077 1
  2101 2077 2082 1
  2102 2077 2080 1
  2103 2077 2078 1
  2104 2078 2079 2
  2105 2080 2083 1
  2106 2080 2084 1
  2107 2080 2085 1
  2108 2081 2076 1
  2109 2054 2076 am
  2110 2086 2087 1
  2111 2087 2092 1
  2112 2087 2090 1
  2113 2087 2088 1
  2114 2088 2089 2
  2115 2090 2093 1
  2116 2090 2094 1
  2117 2090 2095 1
  2118 2091 2086 1
  2119 2078 2086 am
  2120 2096 2097 1
  2121 2097 2104 1
  2122 2097 2100 1
  2123 2097 2098 1
  2124 2098 2099 2
  2125 2100 2105 1
  2126 2100 2101 1
  2127 2100 2102 1
  2128 2101 2106 1
  2129 2101 2107 1
  2130 2101 2108 1
  2131 2102 2109 1
  2132 2102 2110 1
  2133 2102 2111 1
  2134 2103 2096 1
  2135 2088 2096 am
  2136 2112 2113 1
  2137 2113 2121 1
  2138 2113 2116 1
  2139 2113 2114 1
  2140 2114 2115 2
  2141 2116 2123 1
  2142 2116 2117 1
  2143 2117 2125 1
  2144 2117 2118 1
  2145 2118 2119 1
  2146 2119 2126 1
  2147 2119 2127 1
  2148 2119 2128 1
  2149 2120 2112 1
  2150 2122 2116 1
  2151 2124 2117 1
  2152 2098 2112 am
  2153 2129 2130 1
  2154 2130 2131 1
  2155 2130 2138 1
  2156 2130 2133 1
  2157 2131 2132 2
  2158 2133 2139 1
  2159 2133 2135 1
  2160 2133 2134 1
  2161 2134 2141 1
  2162 2135 2144 1
  2163 2135 2142 1
  2164 2135 2143 1
  2165 2136 2134 1
  2166 2136 2145 1
  2167 2136 2146 1
  2168 2136 2147 1
  2169 2137 2129 1
  2170 2140 2134 1
  2171 2114 2129 am
  2172 2148 2149 1
  2173 2149 2154 1
  2174 2149 2152 1
  2175 2149 2150 1
  2176 2150 2151 2
  2177 2152 2155 1
  2178 2152 2156 1
  2179 2152 2157 1
  2180 2153 2148 1
  2181 2131 2148 am
  2182 2158 2159 1
  2183 2159 2167 1
  2184 2159 2162 1
  2185 2159 2160 1
  2186 2160 2161 2
  2187 2162 2169 1
  2188 2162 2163 1
  2189 2163 2170 1
  2190 2163 2164 1
  2191 2163 2165 1
  2192 2164 2171 1
  2193 2164 2172 1
  2194 2164 2173 1
  2195 2165 2174 1
  2196 2165 2175 1
  2197 2165 2176 1
  2198 2166 2158 1
  2199 2168 2162 1
  2200 2150 2158 am
  2201 2177 2178 1
  2202 2178 2185 1
  2203 2178 2181 1
  2204 2178 2179 1
  2205 2179 2180 2
  2206 2181 2186 1
  2207 2181 2182 1
  2208 2181 2183 1
  2209 2182 2187 1
  2210 2182 2188 1
  2211 2182 2189 1
  2212 2183 2190 1
  2213 2183 2191 1
  2214 2183 2192 1
  2215 2184 2177 1
  2216 2160 2177 am
  2217 2193 2194 1
  2218 2194 2195 1
  2219 2194 2208 1
  2220 2194 2197 1
  2221 2195 2196 2
  2222 2197 2210 1
  2223 2197 2198 1
  2224 2198 2200 ar
  2225 2198 2199 ar
  2226 2199 2211 1
  2227 2199 2203 ar
  2228 2200 2202 ar
  2229 2200 2201 ar
  2230 2201 2203 ar
  2231 2201 2204 ar
  2232 2202 2205 ar
  2233 2202 2213 1
  2234 2203 2212 1
  2235 2204 2206 ar
  2236 2204 2214 1
  2237 2205 2206 ar
  2238 2205 2215 1
  2239 2206 2216 1
  2240 2207 2193 1
  2241 2209 2197 1
  2242 2179 2193 am
  2243 2217 2218 1
  2244 2218 2225 1
  2245 2218 2221 1
  2246 2218 2219 1
  2247 2219 2220 2
  2248 2221 2226 1
  2249 2221 2222 1
  2250 2221 2223 1
  2251 2222 2227 1
  2252 2222 2228 1
  2253 2222 2229 1
  2254 2223 2230 1
  2255 2223 2231 1
  2256 2223 2232 1
  2257 2224 2217 1
  2258 2195 2217 am
  2259 2233 2234 1
  2260 2234 2245 1
  2261 2234 2237 1
  2262 2234 2235 1
  2263 2235 2236 2
  2264 2237 2247 1
  2265 2237 2238 1
  2266 2238 2239 ar
  2267 2238 2240 ar
  2268 2239 2248 1
  2269 2239 2241 ar
  2270 2240 2242 ar
  2271 2240 2249 1
  2272 2241 2250 1
  2273 2241 2243 ar
  2274 2242 2243 ar
  2275 2242 2251 1
  2276 2243 2252 1
  2277 2244 2233 1
  2278 2246 2237 1
  2279 2219 2233 am
  2280 2253 2254 1
  2281 2254 2260 1
  2282 2254 2257 1
  2283 2254 2255 1
  2284 2255 2256 2
  2285 2257 2262 1
  2286 2257 2258 1
  2287 2259 2253 1
  2288 2261 2257 1
  2289 2263 2258 1
  2290 2235 2253 am
  2291 2264 2265 1
  2292 2265 2266 1
  2293 2265 2273 1
  2294 2265 2268 1
  2295 2266 2267 2
  2296 2268 2274 1
  2297 2268 2270 1
  2298 2268 2269 1
  2299 2269 2276 1
  2300 2270 2279 1
  2301 2270 2277 1
  2302 2270 2278 1
  2303 2271 2269 1
  2304 2271 2280 1
  2305 2271 2281 1
  2306 2271 2282 1
  2307 2272 2264 1
  2308 2275 2269 1
  2309 2255 2264 am
  2310 2283 2284 1
  2311 2284 2290 1
  2312 2284 2287 1
  2313 2284 2285 1
  2314 2285 2286 2
  2315 2287 2292 1
  2316 2287 2288 1
  2317 2289 2283 1
  2318 2291 2287 1
  2319 2293 2288 1
  2320 2266 2283 am
  2321 2294 2295 1
  2322 2295 2296 1
  2323 2295 2303 1
  2324 2295 2298 1
  2325 2296 2297 2
  2326 2298 2304 1
  2327 2298 2300 1
  2328 2298 2299 1
  2329 2299 2306 1
  2330 2300 2309 1
  2331 2300 2307 1
  2332 2300 2308 1
  2333 2301 2299 1
  2334 2301 2310 1
  2335 2301 2311 1
  2336 2301 2312 1
  2337 2302 2294 1
  2338 2305 2299 1
  2339 2285 2294 am
  2340 2313 2314 1
  2341 2314 2320 1
  2342 2314 2317 1
  2343 2314 2315 1
  2344 2315 2316 2
  2345 2317 2322 1
  2346 2317 2318 1
  2347 2319 2313 1
  2348 2321 2317 1
  2349 2323 2318 1
  2350 2296 2313 am
  2351 2324 2325 1
  2352 2325 2333 1
  2353 2325 2328 1
  2354 2325 2326 1
  2355 2326 2327 2
  2356 2328 2335 1
  2357 2328 2329 1
  2358 2329 2336 1
  2359 2329 2330 1
  2360 2329 2331 1
  2361 2330 2337 1
  2362 2330 2338 1
  2363 2330 2339 1
  2364 2331 2340 1
  2365 2331 2341 1
  2366 2331 2342 1
  2367 2332 2324 1
  2368 2334 2328 1
  2369 2315 2324 am
  2370 2343 2349 1
  2371 2343 2344 1
  2372 2344 2347 1
  2373 2344 2350 1
  2374 2344 2345 1
  2375 2345 2346 2
  2376 2347 2348 1
  2377 2347 2352 1
  2378 2348 2349 1
  2379 2348 2354 1
  2380 2349 2356 1
  2381 2351 2347 1
  2382 2353 2348 1
  2383 2355 2349 1
  2384 2326 2343 am
  2385 2357 2363 1
  2386 2357 2358 1
  2387 2358 2361 1
  2388 2358 2364 1
  2389 2358 2359 1
  2390 2359 2360 2
  2391 2361 2362 1
  2392 2361 2366 1
  2393 2362 2363 1
  2394 2362 2368 1
  2395 2363 2370 1
  2396 2365 2361 1
  2397 2367 2362 1
  2398 2369 2363 1
  2399 2345 2357 am
  2400 2371 2372 1
  2401 2372 2383 1
  2402 2372 2375 1
  2403 2372 2373 1
  2404 2373 2374 2
  2405 2375 2385 1
  2406 2375 2376 1
  2407 2376 2377 ar
  2408 2376 2378 ar
  2409 2377 2386 1
  2410 2377 2379 ar
  2411 2378 2380 ar
  2412 2378 2387 1
  2413 2379 2388 1
  2414 2379 2381 ar
  2415 2380 2381 ar
  2416 2380 2389 1
  2417 2381 2390 1
  2418 2382 2371 1
  2419 2384 2375 1
  2420 2359 2371 am
  2421 2391 2392 1
  2422 2392 2403 1
  2423 2392 2395 1
  2424 2392 2393 1
  2425 2393 2394 2
  2426 2395 2405 1
  2427 2395 2396 1
  2428 2396 2397 ar
  2429 2396 2398 ar
  2430 2397 2406 1
  2431 2397 2399 ar
  2432 2398 2400 ar
  2433 2398 2407 1
  2434 2399 2408 1
  2435 2399 2401 ar
  2436 2400 2401 ar
  2437 2400 2409 1
  2438 2401 2410 1
  2439 2402 2391 1
  2440 2404 2395 1
  2441 2373 2391 am
  2442 2411 2412 1
  2443 2412 2413 1
  2444 2412 2426 1
  2445 2412 2415 1
  2446 2413 2414 2
  2447 2415 2428 1
  2448 2415 2416 1
  2449 2416 2418 ar
  2450 2416 2417 ar
  2451 2417 2429 1
  2452 2417 2421 ar
  2453 2418 2420 ar
  2454 2418 2419 ar
  2455 2419 2421 ar
  2456 2419 2422 ar
  2457 2420 2423 ar
  2458 2420 2431 1
  2459 2421 2430 1
  2460 2422 2424 ar
  2461 2422 2432 1
  2462 2423 2424 ar
  2463 2423 2433 1
  2464 2424 2434 1
  2465 2425 2411 1
  2466 2427 2415 1
  2467 2393 2411 am
  2468 2435 2436 1
  2469 2436 2437 1
  2470 2436 2447 1
  2471 2436 2439 1
  2472 2437 2438 2
  2473 2439 2440 1
  2474 2439 2449 1
  2475 2440 2451 1
  2476 2440 2441 1
  2477 2441 2453 1
  2478 2441 2442 1
  2479 2442 2454 1
  2480 2442 2443 2
  2481 2443 2444 2
  2482 2443 2445 2
  2483 2444 2455 1
  2484 2444 2456 1
  2485 2445 2457 1
  2486 2445 2458 1
  2487 2446 2435 1
  2488 2448 2439 1
  2489 2450 2440 1
  2490 2452 2441 1
  2491 2413 2435 am
  2492 2459 2460 1
  2493 2460 2469 1
  2494 2460 2463 1
  2495 2460 2461 1
  2496 2461 2462 2
  2497 2463 2471 1
  2498 2463 2464 1
  2499 2464 2473 1
  2500 2464 2465 1
  2501 2465 2467 2
  2502 2465 2466 am
  2503 2466 2474 1
  2504 2466 2475 1
  2505 2468 2459 1
  2506 2470 2463 1
  2507 2472 2464 1
  2508 2437 2459 am
  2509 2476 2477 1
  2510 2477 2485 1
  2511 2477 2481 1
  2512 2477 2479 1
  2513 2479 2480 2
  2514 2481 2486 1
  2515 2481 2487 1
  2516 2481 2488 1
  2517 2478 2482 1
  2518 2478 2489 1
  2519 2478 2490 1
  2520 2478 2491 1
  2521 2482 2479 2
  2522 2482 2484 1
  2523 2483 2476 1
  2524 2461 2476 am
  2525 2492 2493 1
  2526 2493 2502 1
  2527 2493 2497 1
  2528 2493 2495 1
  2529 2495 2496 2
  2530 2497 2504 1
  2531 2497 2498 1
  2532 2494 2499 1
  2533 2494 2506 1
  2534 2494 2507 1
  2535 2494 2508 1
  2536 2499 2492 am
  2537 2499 2500 2
  2538 2501 2492 1
  2539 2503 2497 1
  2540 2505 2498 1
  2541 2479 2492 1
  2542 2509 2510 1
  2543 2510 2519 1
  2544 2510 2513 1
  2545 2510 2511 1
  2546 2511 2512 2
  2547 2513 2521 1
  2548 2513 2514 1
  2549 2514 2523 1
  2550 2514 2515 1
  2551 2515 2516 2
  2552 2515 2517 2
  2553 2518 2509 1
  2554 2520 2513 1
  2555 2522 2514 1
  2556 2495 2509 am
  2557 2524 2525 1
  2558 2525 2531 1
  2559 2525 2528 1
  2560 2525 2526 1
  2561 2526 2527 2
  2562 2528 2533 1
  2563 2528 2529 1
  2564 2530 2524 1
  2565 2532 2528 1
  2566 2511 2524 am
  2567 2534 2535 1
  2568 2535 2542 1
  2569 2535 2538 1
  2570 2535 2536 1
  2571 2536 2537 2
  2572 2538 2543 1
  2573 2538 2539 1
  2574 2538 2540 1
  2575 2539 2544 1
  2576 2539 2545 1
  2577 2539 2546 1
  2578 2540 2547 1
  2579 2540 2548 1
  2580 2540 2549 1
  2581 2541 2534 1
  2582 2526 2534 am
  2583 2550 2551 1
  2584 2551 2558 1
  2585 2551 2554 1
  2586 2551 2552 1
  2587 2552 2553 2
  2588 2554 2559 1
  2589 2554 2555 1
  2590 2554 2556 1
  2591 2555 2560 1
  2592 2555 2561 1
  2593 2555 2562 1
  2594 2556 2563 1
  2595 2556 2564 1
  2596 2556 2565 1
  2597 2557 2550 1
  2598 2536 2550 am
  2599 2566 2567 1
  2600 2567 2575 1
  2601 2567 2570 1
  2602 2567 2568 1
  2603 2568 2569 2
  2604 2570 2577 1
  2605 2570 2571 1
  2606 2571 2573 2
  2607 2571 2572 am
  2608 2572 2578 1
  2609 2572 2579 1
  2610 2574 2566 1
  2611 2576 2570 1
  2612 2552 2566 am
  2613 2580 2581 1
  2614 2581 2588 1
  2615 2581 2584 1
  2616 2581 2582 1
  2617 2582 2583 2
  2618 2584 2589 1
  2619 2584 2585 1
  2620 2584 2586 1
  2621 2585 2591 1
  2622 2585 2592 1
  2623 2585 2593 1
  2624 2586 2590 1
  2625 2587 2580 1
  2626 2568 2580 am
  2627 2594 2595 1
  2628 2595 2596 1
  2629 2595 2603 1
  2630 2595 2598 1
  2631 2596 2597 2
  2632 2598 2605 1
  2633 2598 2599 1
  2634 2599 2601 2
  2635 2599 2600 2
  2636 2602 2594 1
  2637 2604 2598 1
  2638 2582 2594 am
  2639 2606 2607 1
  2640 2606 2616 1
  2641 2607 2608 1
  2642 2607 2610 1
  2643 2607 2617 1
  2644 2608 2609 2
  2645 2610 2611 1
  2646 2610 2618 1
  2647 2610 2619 1
  2648 2611 2612 ar
  2649 2611 2613 ar
  2650 2612 2615 ar
  2651 2612 2620 1
  2652 2613 2614 ar
  2653 2614 2615 ar
  2654 2614 2621 1
  2655 2615 2622 1
  2656 2596 2606 am
  2657 2623 2624 1
  2658 2624 2625 1
  2659 2624 2632 1
  2660 2624 2627 1
  2661 2625 2626 2
  2662 2627 2633 1
  2663 2627 2629 1
  2664 2627 2628 1
  2665 2628 2635 1
  2666 2629 2638 1
  2667 2629 2636 1
  2668 2629 2637 1
  2669 2630 2628 1
  2670 2630 2639 1
  2671 2630 2640 1
  2672 2630 2641 1
  2673 2631 2623 1
  2674 2634 2628 1
  2675 2623 2608 am
  2676 2642 2643 1
  2677 2643 2651 1
  2678 2643 2646 1
  2679 2643 2644 1
  2680 2644 2645 2
  2681 2646 2653 1
  2682 2646 2647 1
  2683 2647 2654 1
  2684 2647 2648 1
  2685 2647 2649 1
  2686 2648 2655 1
  2687 2648 2656 1
  2688 2648 2657 1
  2689 2649 2658 1
  2690 2649 2659 1
  2691 2649 2660 1
  2692 2650 2642 1
  2693 2652 2646 1
  2694 2625 2642 am
  2695 2661 2662 1
  2696 2662 2674 1
  2697 2662 2663 1
  2698 2662 2665 1
  2699 2663 2664 2
  2700 2665 2666 1
  2701 2665 2676 1
  2702 2666 2668 ar
  2703 2666 2667 ar
  2704 2667 2677 1
  2705 2667 2669 ar
  2706 2668 2670 ar
  2707 2668 2678 1
  2708 2669 2679 1
  2709 2669 2671 ar
  2710 2670 2680 1
  2711 2670 2671 ar
  2712 2671 2672 1
  2713 2672 2681 1
  2714 2673 2661 1
  2715 2675 2665 1
  2716 2644 2661 am
  2717 2682 2683 1
  2718 2683 2690 1
  2719 2683 2686 1
  2720 2683 2684 1
  2721 2684 2685 2
  2722 2686 2691 1
  2723 2686 2687 1
  2724 2686 2688 1
  2725 2687 2693 1
  2726 2687 2694 1
  2727 2687 2695 1
  2728 2688 2692 1
  2729 2689 2682 1
  2730 2663 2682 am
  2731 2696 2697 1
  2732 2697 2704 1
  2733 2697 2700 1
  2734 2697 2698 1
  2735 2698 2699 2
  2736 2700 2705 1
  2737 2700 2701 1
  2738 2700 2702 1
  2739 2701 2706 1
  2740 2701 2707 1
  2741 2701 2708 1
  2742 2702 2709 1
  2743 2702 2710 1
  2744 2702 2711 1
  2745 2703 2696 1
  2746 2684 2696 am
  2747 2712 2713 1
  2748 2713 2725 1
  2749 2713 2714 1
  2750 2713 2716 1
  2751 2714 2715 2
  2752 2716 2717 1
  2753 2716 2727 1
  2754 2717 2719 ar
  2755 2717 2718 ar
  2756 2718 2728 1
  2757 2718 2720 ar
  2758 2719 2721 ar
  2759 2719 2729 1
  2760 2720 2730 1
  2761 2720 2722 ar
  2762 2721 2731 1
  2763 2721 2722 ar
  2764 2722 2723 1
  2765 2723 2732 1
  2766 2724 2712 1
  2767 2726 2716 1
  2768 2698 2712 am
  2769 2733 2734 1
  2770 2734 2740 1
  2771 2734 2737 1
  2772 2734 2735 1
  2773 2735 2736 2
  2774 2737 2742 1
  2775 2737 2738 1
  2776 2739 2733 1
  2777 2741 2737 1
  2778 2743 2738 1
  2779 2714 2733 am
  2780 2744 2745 1
  2781 2745 2752 1
  2782 2745 2748 1
  2783 2745 2746 1
  2784 2746 2747 2
  2785 2748 2753 1
  2786 2748 2749 1
  2787 2748 2750 1
  2788 2749 2755 1
  2789 2749 2756 1
  2790 2749 2757 1
  2791 2750 2754 1
  2792 2751 2744 1
  2793 2735 2744 am
  2794 2758 2759 1
  2795 2759 2766 1
  2796 2759 2762 1
  2797 2759 2760 1
  2798 2760 2761 2
  2799 2762 2767 1
  2800 2762 2763 1
  2801 2762 2764 1
  2802 2763 2768 1
  2803 2763 2769 1
  2804 2763 2770 1
  2805 2764 2771 1
  2806 2764 2772 1
  2807 2764 2773 1
  2808 2765 2758 1
  2809 2746 2758 am
  2810 2774 2775 1
  2811 2775 2780 1
  2812 2775 2776 1
  2813 2776 2777 2
  2814 2778 2774 1
  2815 2779 2775 1
  2816 2760 2774 am
  2817 2781 2782 1
  2818 2782 2787 1
  2819 2782 2785 1
  2820 2782 2783 1
  2821 2783 2784 2
  2822 2785 2788 1
  2823 2785 2789 1
  2824 2785 2790 1
  2825 2786 2781 1
  2826 2776 2781 am
  2827 2791 2792 1
  2828 2792 2803 1
  2829 2792 2795 1
  2830 2792 2793 1
  2831 2793 2794 2
  2832 2795 2805 1
  2833 2795 2796 1
  2834 2796 2797 ar
  2835 2796 2798 ar
  2836 2797 2806 1
  2837 2797 2799 ar
  2838 2798 2800 ar
  2839 2798 2807 1
  2840 2799 2808 1
  2841 2799 2801 ar
  2842 2800 2801 ar
  2843 2800 2809 1
  2844 2801 2810 1
  2845 2802 2791 1
  2846 2804 2795 1
  2847 2783 2791 am
  2848 2811 2812 1
  2849 2812 2824 1
  2850 2812 2813 1
  2851 2812 2815 1
  2852 2813 2814 2
  2853 2815 2816 1
  2854 2815 2826 1
  2855 2816 2818 ar
  2856 2816 2817 ar
  2857 2817 2827 1
  2858 2817 2819 ar
  2859 2818 2820 ar
  2860 2818 2828 1
  2861 2819 2829 1
  2862 2819 2821 ar
  2863 2820 2830 1
  2864 2820 2821 ar
  2865 2821 2822 1
  2866 2822 2831 1
  2867 2823 2811 1
  2868 2825 2815 1
  2869 2793 2811 am
  2870 2832 2833 1
  2871 2833 2844 1
  2872 2833 2836 1
  2873 2833 2834 1
  2874 2834 2835 2
  2875 2836 2846 1
  2876 2836 2837 1
  2877 2837 2838 ar
  2878 2837 2839 ar
  2879 2838 2847 1
  2880 2838 2840 ar
  2881 2839 2841 ar
  2882 2839 2848 1
  2883 2840 2849 1
  2884 2840 2842 ar
  2885 2841 2842 ar
  2886 2841 2850 1
  2887 2842 2851 1
  2888 2843 2832 1
  2889 2845 2836 1
  2890 2813 2832 am
  2891 2852 2858 1
  2892 2852 2853 1
  2893 2853 2856 1
  2894 2853 2859 1
  2895 2853 2854 1
  2896 2854 2855 2
  2897 2856 2857 1
  2898 2856 2861 1
  2899 2857 2858 1
  2900 2857 2863 1
  2901 2858 2865 1
  2902 2860 2856 1
  2903 2862 2857 1
  2904 2864 2858 1
  2905 2834 2852 am
  2906 2866 2867 1
  2907 2867 2874 1
  2908 2867 2870 1
  2909 2867 2868 1
  2910 2868 2869 2
  2911 2870 2875 1
  2912 2870 2871 1
  2913 2870 2872 1
  2914 2871 2877 1
  2915 2871 2878 1
  2916 2871 2879 1
  2917 2872 2876 1
  2918 2873 2866 1
  2919 2854 2866 am
  2920 2880 2881 1
  2921 2881 2889 1
  2922 2881 2884 1
  2923 2881 2882 1
  2924 2882 2883 2
  2925 2884 2891 1
  2926 2884 2885 1
  2927 2885 2892 1
  2928 2885 2886 1
  2929 2885 2887 1
  2930 2886 2893 1
  2931 2886 2894 1
  2932 2886 2895 1
  2933 2887 2896 1
  2934 2887 2897 1
  2935 2887 2898 1
  2936 2888 2880 1
  2937 2890 2884 1
  2938 2868 2880 am
  2939 2899 2900 1
  2940 2900 2908 1
  2941 2900 2903 1
  2942 2900 2901 1
  2943 2901 2902 2
  2944 2903 2910 1
  2945 2903 2904 1
  2946 2904 2911 1
  2947 2904 2905 1
  2948 2904 2906 1
  2949 2905 2912 1
  2950 2905 2913 1
  2951 2905 2914 1
  2952 2906 2915 1
  2953 2906 2916 1
  2954 2906 2917 1
  2955 2907 2899 1
  2956 2909 2903 1
  2957 2882 2899 am
  2958 2918 2919 1
  2959 2919 2927 1
  2960 2919 2922 1
  2961 2919 2920 1
  2962 2920 2921 2
  2963 2922 2929 1
  2964 2922 2923 1
  2965 2923 2930 1
  2966 2923 2924 1
  2967 2923 2925 1
  2968 2924 2931 1
  2969 2924 2932 1
  2970 2924 2933 1
  2971 2925 2934 1
  2972 2925 2935 1
  2973 2925 2936 1
  2974 2926 2918 1
  2975 2928 2922 1
  2976 2901 2918 am
  2977 2937 2938 1
  2978 2938 2939 1
  2979 2938 2946 1
  2980 2938 2941 1
  2981 2939 2940 2
  2982 2941 2947 1
  2983 2941 2943 1
  2984 2941 2942 1
  2985 2942 2949 1
  2986 2943 2952 1
  2987 2943 2950 1
  2988 2943 2951 1
  2989 2944 2942 1
  2990 2944 2953 1
  2991 2944 2954 1
  2992 2944 2955 1
  2993 2945 2937 1
  2994 2948 2942 1
  2995 2920 2937 am
  2996 2956 2957 1
  2997 2957 2962 1
  2998 2957 2960 1
  2999 2957 2958 1
  3000 2958 2959 2
  3001 2960 2963 1
  3002 2960 2964 1
  3003 2960 2965 1
  3004 2961 2956 1
  3005 2939 2956 am
  3006 2966 2967 1
  3007 2967 2975 1
  3008 2967 2970 1
  3009 2967 2968 1
  3010 2968 2969 2
  3011 2970 2977 1
  3012 2970 2971 1
  3013 2971 2978 1
  3014 2971 2972 1
  3015 2971 2973 1
  3016 2972 2979 1
  3017 2972 2980 1
  3018 2972 2981 1
  3019 2973 2982 1
  3020 2973 2983 1
  3021 2973 2984 1
  3022 2974 2966 1
  3023 2976 2970 1
  3024 2958 2966 am
  3025 2985 2986 1
  3026 2986 2998 1
  3027 2986 2987 1
  3028 2986 2989 1
  3029 2987 2988 2
  3030 2989 2990 1
  3031 2989 3000 1
  3032 2990 2992 ar
  3033 2990 2991 ar
  3034 2991 3001 1
  3035 2991 2993 ar
  3036 2992 2994 ar
  3037 2992 3002 1
  3038 2993 3003 1
  3039 2993 2995 ar
  3040 2994 3004 1
  3041 2994 2995 ar
  3042 2995 2996 1
  3043 2996 3005 1
  3044 2997 2985 1
  3045 2999 2989 1
  3046 2968 2985 am
  3047 3006 3007 1
  3048 3007 3012 1
  3049 3007 3008 1
  3050 3008 3009 2
  3051 3010 3006 1
  3052 3011 3007 1
  3053 2987 3006 am
  3054 3013 3014 1
  3055 3014 3015 1
  3056 3014 3025 1
  3057 3014 3017 1
  3058 3015 3016 2
  3059 3017 3018 1
  3060 3017 3027 1
  3061 3018 3029 1
  3062 3018 3019 1
  3063 3019 3031 1
  3064 3019 3020 1
  3065 3020 3032 1
  3066 3020 3021 2
  3067 3021 3022 2
  3068 3021 3023 2
  3069 3022 3033 1
  3070 3022 3034 1
  3071 3023 3035 1
  3072 3023 3036 1
  3073 3024 3013 1
  3074 3026 3017 1
  3075 3028 3018 1
  3076 3030 3019 1
  3077 3008 3013 am
  3078 3037 3038 1
  3079 3038 3039 1
  3080 3038 3046 1
  3081 3038 3041 1
  3082 3039 3040 2
  3083 3041 3047 1
  3084 3041 3043 1
  3085 3041 3042 1
  3086 3042 3049 1
  3087 3043 3052 1
  3088 3043 3050 1
  3089 3043 3051 1
  3090 3044 3042 1
  3091 3044 3053 1
  3092 3044 3054 1
  3093 3044 3055 1
  3094 3045 3037 1
  3095 3048 3042 1
  3096 3015 3037 am
  3097 3056 3057 1
  3098 3057 3069 1
  3099 3057 3058 1
  3100 3057 3060 1
  3101 3058 3059 2
  3102 3060 3061 1
  3103 3060 3071 1
  3104 3061 3063 ar
  3105 3061 3062 ar
  3106 3062 3072 1
  3107 3062 3064 ar
  3108 3063 3065 ar
  3109 3063 3073 1
  3110 3064 3074 1
  3111 3064 3066 ar
  3112 3065 3075 1
  3113 3065 3066 ar
  3114 3066 3067 1
  3115 3067 3076 1
  3116 3068 3056 1
  3117 3070 3060 1
  3118 3039 3056 am
  3119 3077 3078 1
  3120 3078 3085 1
  3121 3078 3081 1
  3122 3078 3079 1
  3123 3079 3080 2
  3124 3081 3086 1
  3125 3081 3082 1
  3126 3081 3083 1
  3127 3082 3087 1
  3128 3082 3088 1
  3129 3082 3089 1
  3130 3083 3090 1
  3131 3083 3091 1
  3132 3083 3092 1
  3133 3084 3077 1
  3134 3058 3077 am
  3135 3093 3094 1
  3136 3094 3103 1
  3137 3094 3097 1
  3138 3094 3095 1
  3139 3095 3096 2
  3140 3097 3105 1
  3141 3097 3098 1
  3142 3098 3107 1
  3143 3098 3099 1
  3144 3099 3100 2
  3145 3099 3101 2
  3146 3102 3093 1
  3147 3104 3097 1
  3148 3106 3098 1
  3149 3079 3093 am
  3150 3108 3109 1
  3151 3109 3114 1
  3152 3109 3112 1
  3153 3109 3110 1
  3154 3110 3111 2
  3155 3112 3115 1
  3156 3112 3116 1
  3157 3112 3117 1
  3158 3113 3108 1
  3159 3095 3108 am
  3160 3118 3119 1
  3161 3119 3120 1
  3162 3119 3130 1
  3163 3119 3122 1
  3164 3120 3121 2
  3165 3122 3123 1
  3166 3122 3132 1
  3167 3123 3134 1
  3168 3123 3124 1
  3169 3124 3136 1
  3170 3124 3125 1
  3171 3125 3137 1
  3172 3125 3126 2
  3173 3126 3127 2
  3174 3126 3128 2
  3175 3127 3138 1
  3176 3127 3139 1
  3177 3128 3140 1
  3178 3128 3141 1
  3179 3129 3118 1
  3180 3131 3122 1
  3181 3133 3123 1
  3182 3135 3124 1
  3183 3110 3118 am
  3184 3142 3143 1
  3185 3143 3149 1
  3186 3143 3146 1
  3187 3143 3144 1
  3188 3144 3145 2
  3189 3146 3151 1
  3190 3146 3147 1
  3191 3148 3142 1
  3192 3150 3146 1
  3193 3152 3147 1
  3194 3120 3142 am
  3195 3153 3154 1
  3196 3154 3155 1
  3197 3154 3165 1
  3198 3154 3157 1
  3199 3155 3156 2
  3200 3157 3158 1
  3201 3157 3167 1
  3202 3158 3169 1
  3203 3158 3159 1
  3204 3159 3171 1
  3205 3159 3160 1
  3206 3160 3172 1
  3207 3160 3161 2
  3208 3161 3162 2
  3209 3161 3163 2
  3210 3162 3173 1
  3211 3162 3174 1
  3212 3163 3175 1
  3213 3163 3176 1
  3214 3164 3153 1
  3215 3166 3157 1
  3216 3168 3158 1
  3217 3170 3159 1
  3218 3144 3153 am
  3219 3177 3178 1
  3220 3178 3180 1
  3221 3178 3189 1
  3222 3178 3182 1
  3223 3180 3181 2
  3224 3182 3190 1
  3225 3182 3184 1
  3226 3182 3183 1
  3227 3183 3192 1
  3228 3184 3195 1
  3229 3184 3193 1
  3230 3184 3194 1
  3231 3179 3186 1
  3232 3179 3199 1
  3233 3179 3200 1
  3234 3179 3201 1
  3235 3185 3183 1
  3236 3185 3196 1
  3237 3185 3197 1
  3238 3185 3198 1
  3239 3186 3180 2
  3240 3186 3188 1
  3241 3187 3177 1
  3242 3191 3183 1
  3243 3155 3177 am
  3244 3202 3203 1
  3245 3203 3214 1
  3246 3203 3207 1
  3247 3203 3205 1
  3248 3205 3206 2
  3249 3207 3216 1
  3250 3207 3208 1
  3251 3208 3217 1
  3252 3208 3209 1
  3253 3208 3210 1
  3254 3209 3218 1
  3255 3209 3219 1
  3256 3209 3220 1
  3257 3210 3221 1
  3258 3210 3222 1
  3259 3210 3223 1
  3260 3204 3211 1
  3261 3204 3224 1
  3262 3204 3225 1
  3263 3204 3226 1
  3264 3211 3202 am
  3265 3211 3212 2
  3266 3213 3202 1
  3267 3215 3207 1
  3268 3180 3202 1
  3269 3227 3228 1
  3270 3228 3236 1
  3271 3228 3231 1
  3272 3228 3229 1
  3273 3229 3230 2
  3274 3231 3238 1
  3275 3231 3232 1
  3276 3232 3240 1
  3277 3232 3233 1
  3278 3233 3234 1
  3279 3234 3241 1
  3280 3234 3242 1
  3281 3234 3243 1
  3282 3235 3227 1
  3283 3237 3231 1
  3284 3239 3232 1
  3285 3205 3227 am
  3286 3244 3245 1
  3287 3245 3250 1
  3288 3245 3248 1
  3289 3245 3246 1
  3290 3246 3247 2
  3291 3248 3251 1
  3292 3248 3252 1
  3293 3248 3253 1
  3294 3249 3244 1
  3295 3229 3244 am
  3296 3254 3255 1
  3297 3255 3260 1
  3298 3255 3258 1
  3299 3255 3256 1
  3300 3256 3257 2
  3301 3258 3261 1
  3302 3258 3262 1
  3303 3258 3263 1
  3304 3259 3254 1
  3305 3246 3254 am
  3306 3264 3265 1
  3307 3265 3266 1
  3308 3265 3276 1
  3309 3265 3268 1
  3310 3266 3267 2
  3311 3268 3269 1
  3312 3268 3278 1
  3313 3269 3280 1
  3314 3269 3270 1
  3315 3270 3282 1
  3316 3270 3271 1
  3317 3271 3283 1
  3318 3271 3272 2
  3319 3272 3273 2
  3320 3272 3274 2
  3321 3273 3284 1
  3322 3273 3285 1
  3323 3274 3286 1
  3324 3274 3287 1
  3325 3275 3264 1
  3326 3277 3268 1
  3327 3279 3269 1
  3328 3281 3270 1
  3329 3256 3264 am
  3330 3288 3289 1
  3331 3289 3298 1
  3332 3289 3292 1
  3333 3289 3290 1
  3334 3290 3291 2
  3335 3292 3300 1
  3336 3292 3293 1
  3337 3293 3302 1
  3338 3293 3294 1
  3339 3294 3295 2
  3340 3294 3296 2
  3341 3297 3288 1
  3342 3299 3292 1
  3343 3301 3293 1
  3344 3266 3288 am
  3345 3303 3304 1
  3346 3304 3305 1
  3347 3304 3315 1
  3348 3304 3307 1
  3349 3305 3306 2
  3350 3307 3308 1
  3351 3307 3317 1
  3352 3308 3319 1
  3353 3308 3309 1
  3354 3309 3321 1
  3355 3309 3310 1
  3356 3310 3322 1
  3357 3310 3311 2
  3358 3311 3312 2
  3359 3311 3313 2
  3360 3312 3323 1
  3361 3312 3324 1
  3362 3313 3325 1
  3363 3313 3326 1
  3364 3314 3303 1
  3365 3316 3307 1
  3366 3318 3308 1
  3367 3320 3309 1
  3368 3290 3303 am
  3369 3327 3328 1
  3370 3328 3337 1
  3371 3328 3331 1
  3372 3328 3329 1
  3373 3329 3330 2
  3374 3331 3339 1
  3375 3331 3332 1
  3376 3332 3341 1
  3377 3332 3333 1
  3378 3333 3343 1
  3379 3333 3334 1
  3380 3334 3345 1
  3381 3334 3335 1
  3382 3335 3346 1
  3383 3335 3347 1
  3384 3335 3348 1
  3385 3336 3327 1
  3386 3338 3331 1
  3387 3340 3332 1
  3388 3342 3333 1
  3389 3344 3334 1
  3390 3305 3327 am
  3391 3349 3350 1
  3392 3350 3355 1
  3393 3350 3353 1
  3394 3350 3351 1
  3395 3351 3352 2
  3396 3353 3356 1
  3397 3353 3357 1
  3398 3353 3358 1
  3399 3354 3349 1
  3400 3329 3349 am
  3401 3359 3360 1
  3402 3360 3367 1
  3403 3360 3363 1
  3404 3360 3361 1
  3405 3361 3362 2
  3406 3363 3368 1
  3407 3363 3364 1
  3408 3363 3365 1
  3409 3364 3370 1
  3410 3364 3371 1
  3411 3364 3372 1
  3412 3365 3369 1
  3413 3366 3359 1
  3414 3351 3359 am
  3415 3373 3374 1
  3416 3374 3383 1
  3417 3374 3377 1
  3418 3374 3375 1
  3419 3375 3376 2
  3420 3377 3385 1
  3421 3377 3378 1
  3422 3378 3387 1
  3423 3378 3379 1
  3424 3379 3389 1
  3425 3379 3380 1
  3426 3380 3391 1
  3427 3380 3381 1
  3428 3381 3392 1
  3429 3381 3393 1
  3430 3381 3394 1
  3431 3382 3373 1
  3432 3384 3377 1
  3433 3386 3378 1
  3434 3388 3379 1
  3435 3390 3380 1
  3436 3361 3373 am
  3437 3395 3396 1
  3438 3396 3403 1
  3439 3396 3399 1
  3440 3396 3397 1
  3441 3397 3398 2
  3442 3399 3404 1
  3443 3399 3400 1
  3444 3399 3401 1
  3445 3400 3406 1
  3446 3400 3407 1
  3447 3400 3408 1
  3448 3401 3405 1
  3449 3402 3395 1
  3450 3375 3395 am
  3451 3409 3410 1
  3452 3410 3418 1
  3453 3410 3413 1
  3454 3410 3411 1
  3455 3411 3412 2
  3456 3413 3420 1
  3457 3413 3414 1
  3458 3414 3421 1
  3459 3414 3415 1
  3460 3414 3416 1
  3461 3415 3422 1
  3462 3415 3423 1
  3463 3415 3424 1
  3464 3416 3425 1
  3465 3416 3426 1
  3466 3416 3427 1
  3467 3417 3409 1
  3468 3419 3413 1
  3469 3397 3409 am
  3470 3428 3429 1
  3471 3429 3434 1
  3472 3429 3430 1
  3473 3430 3431 2
  3474 3432 3428 1
  3475 3433 3429 1
  3476 3411 3428 am
  3477 3435 3436 1
  3478 3436 3437 1
  3479 3436 3444 1
  3480 3436 3439 1
  3481 3437 3438 2
  3482 3439 3445 1
  3483 3439 3441 1
  3484 3439 3440 1
  3485 3440 3447 1
  3486 3441 3450 1
  3487 3441 3448 1
  3488 3441 3449 1
  3489 3442 3440 1
  3490 3442 3451 1
  3491 3442 3452 1
  3492 3442 3453 1
  3493 3443 3435 1
  3494 3446 3440 1
  3495 3430 3435 am
  3496 3454 3455 1
  3497 3455 3456 1
  3498 3455 3463 1
  3499 3455 3458 1
  3500 3456 3457 2
  3501 3458 3464 1
  3502 3458 3460 1
  3503 3458 3459 1
  3504 3459 3466 1
  3505 3460 3469 1
  3506 3460 3467 1
  3507 3460 3468 1
  3508 3461 3459 1
  3509 3461 3470 1
  3510 3461 3471 1
  3511 3461 3472 1
  3512 3462 3454 1
  3513 3465 3459 1
  3514 3437 3454 am
  3515 3473 3474 1
  3516 3474 3482 1
  3517 3474 3477 1
  3518 3474 3475 1
  3519 3475 3476 2
  3520 3477 3484 1
  3521 3477 3478 1
  3522 3478 3485 1
  3523 3478 3479 1
  3524 3478 3480 1
  3525 3479 3486 1
  3526 3479 3487 1
  3527 3479 3488 1
  3528 3480 3489 1
  3529 3480 3490 1
  3530 3480 3491 1
  3531 3481 3473 1
  3532 3483 3477 1
  3533 3456 3473 am
  3534 3492 3493 1
  3535 3493 3498 1
  3536 3493 3494 1
  3537 3494 3495 2
  3538 3496 3492 1
  3539 3497 3493 1
  3540 3475 3492 am
  3541 3499 3500 1
  3542 3500 3505 1
  3543 3500 3503 1
  3544 3500 3501 1
  3545 3501 3502 2
  3546 3503 3506 1
  3547 3503 3507 1
  3548 3503 3508 1
  3549 3504 3499 1
  3550 3494 3499 am
  3551 3509 3510 1
  3552 3510 3521 1
  3553 3510 3513 1
  3554 3510 3511 1
  3555 3511 3512 2
  3556 3513 3523 1
  3557 3513 3514 1
  3558 3514 3515 ar
  3559 3514 3516 ar
  3560 3515 3524 1
  3561 3515 3517 ar
  3562 3516 3518 ar
  3563 3516 3525 1
  3564 3517 3526 1
  3565 3517 3519 ar
  3566 3518 3519 ar
  3567 3518 3527 1
  3568 3519 3528 1
  3569 3520 3509 1
  3570 3522 3513 1
  3571 3501 3509 am
  3572 3529 3530 1
  3573 3530 3531 1
  3574 3530 3538 1
  3575 3530 3533 1
  3576 3531 3532 2
  3577 3533 3539 1
  3578 3533 3535 1
  3579 3533 3534 1
  3580 3534 3541 1
  3581 3535 3544 1
  3582 3535 3542 1
  3583 3535 3543 1
  3584 3536 3534 1
  3585 3536 3545 1
  3586 3536 3546 1
  3587 3536 3547 1
  3588 3537 3529 1
  3589 3540 3534 1
  3590 3511 3529 am
  3591 3548 3549 1
  3592 3549 3556 1
  3593 3549 3552 1
  3594 3549 3550 1
  3595 3550 3551 2
  3596 3552 3557 1
  3597 3552 3553 1
  3598 3552 3554 1
  3599 3553 3558 1
  3600 3553 3559 1
  3601 3553 3560 1
  3602 3554 3561 1
  3603 3554 3562 1
  3604 3554 3563 1
  3605 3555 3548 1
  3606 3531 3548 am
  3607 3564 3565 1
  3608 3565 3571 1
  3609 3565 3568 1
  3610 3565 3566 1
  3611 3566 3567 2
  3612 3568 3573 1
  3613 3568 3569 1
  3614 3570 3564 1
  3615 3572 3568 1
  3616 3574 3569 1
  3617 3550 3564 am
  3618 3575 3576 1
  3619 3576 3577 1
  3620 3576 3590 1
  3621 3576 3579 1
  3622 3577 3578 2
  3623 3579 3592 1
[truncated: 70,312 more chars]
