# Supplementary material for: The pocketome of G-protein-coupled receptors reveals previously untargeted allosteric sites
Source: Nat Commun. 2022 May 10;13:2567. doi: 10.1038/s41467-022-29609-6 (PMC9091257; doi:10.1038/s41467-022-29609-6)
Supplement: Supplementary file 4 — Supplementary Data 1 [file 41467_2022_29609_MOESM4_ESM.zip › docking_files/4iar/mols.mol2]

# TRIPOS MOL2 file generated by SEED

@<TRIPOS>MOLECULE
methanamine
 8 7 0 0 0
****
USER_CHARGES
INVALID_CHARGES
Pose:   1 Cluster:   1 Fr_nu: 1089443 TotEn:   -54.92
@<TRIPOS>ATOM
      1 C1        -73.7438   -6.8925  -51.2125 C.3    1 LIG       0.04000
      2 N1        -73.9532   -6.3463  -52.5672 N.4    1 LIG      -0.30000
      3 H1        -73.7024   -6.0528  -50.5165 H      1 LIG       0.09000
      4 H2        -74.5842   -7.5508  -50.9841 H      1 LIG       0.09000
      5 H3        -72.8023   -7.4451  -51.2171 H      1 LIG       0.09000
      6 H4        -74.0008   -7.0952  -53.2703 H      1 LIG       0.33000
      7 H5        -73.1877   -5.7151  -52.8388 H      1 LIG       0.33000
      8 H6        -74.8301   -5.8118  -52.6244 H      1 LIG       0.33000
@<TRIPOS>BOND
      1       1       2 1
      2       1       3 1
      3       1       4 1
      4       1       5 1
      5       2       6 1
      6       2       7 1
      7       2       8 1
@<TRIPOS>ALT_TYPE
CGenFF_4.0_ALT_TYPE_SET
CGenFF_4.0 1 CG334 2 NG3P3 3 HGA3 4 HGA3 5 HGA3 6 HGP2 7 HGP2 8 HGP2
@<TRIPOS>MOLECULE
methanamine
 8 7 0 0 0
****
USER_CHARGES
INVALID_CHARGES
Pose:   2 Cluster:   2 Fr_nu: 849412 TotEn:   -54.88
@<TRIPOS>ATOM
      1 C1        -73.8376   -9.8519  -50.0703 C.3    1 LIG       0.04000
      2 N1        -73.1570   -9.6171  -51.3583 N.4    1 LIG      -0.30000
      3 H1        -74.5999   -9.0801  -49.9498 H      1 LIG       0.09000
      4 H2        -74.2874  -10.8459  -50.1063 H      1 LIG       0.09000
      5 H3        -73.0873   -9.7890  -49.2798 H      1 LIG       0.09000
      6 H4        -72.4234  -10.3177  -51.5279 H      1 LIG       0.33000
      7 H5        -72.7114   -8.6904  -51.3828 H      1 LIG       0.33000
      8 H6        -73.8176   -9.6639  -52.1453 H      1 LIG       0.33000
@<TRIPOS>BOND
      1       1       2 1
      2       1       3 1
      3       1       4 1
      4       1       5 1
      5       2       6 1
      6       2       7 1
      7       2       8 1
@<TRIPOS>ALT_TYPE
CGenFF_4.0_ALT_TYPE_SET
CGenFF_4.0 1 CG334 2 NG3P3 3 HGA3 4 HGA3 5 HGA3 6 HGP2 7 HGP2 8 HGP2
@<TRIPOS>MOLECULE
methanamine
 8 7 0 0 0
****
USER_CHARGES
INVALID_CHARGES
Pose:   3 Cluster:   3 Fr_nu: 857901 TotEn:   -51.69
@<TRIPOS>ATOM
      1 C1        -73.2634   -7.3460  -50.8648 C.3    1 LIG       0.04000
      2 N1        -72.8240   -8.3044  -51.8971 N.4    1 LIG      -0.30000
      3 H1        -74.3548   -7.3280  -50.8687 H      1 LIG       0.09000
      4 H2        -72.8797   -7.6916  -49.9030 H      1 LIG       0.09000
      5 H3        -72.8540   -6.3672  -51.1220 H      1 LIG       0.09000
      6 H4        -71.7982   -8.3646  -51.9406 H      1 LIG       0.33000
      7 H5        -73.1576   -8.0286  -52.8303 H      1 LIG       0.33000
      8 H6        -73.1818   -9.2499  -51.7074 H      1 LIG       0.33000
@<TRIPOS>BOND
      1       1       2 1
      2       1       3 1
      3       1       4 1
      4       1       5 1
      5       2       6 1
      6       2       7 1
      7       2       8 1
@<TRIPOS>ALT_TYPE
CGenFF_4.0_ALT_TYPE_SET
CGenFF_4.0 1 CG334 2 NG3P3 3 HGA3 4 HGA3 5 HGA3 6 HGP2 7 HGP2 8 HGP2
@<TRIPOS>MOLECULE
methanamine
 8 7 0 0 0
****
USER_CHARGES
INVALID_CHARGES
Pose:   4 Cluster:   4 Fr_nu: 1570965 TotEn:   -47.74
@<TRIPOS>ATOM
      1 C1        -77.0209  -16.2908  -48.3911 C.3    1 LIG       0.04000
      2 N1        -75.9735  -16.3226  -47.3522 N.4    1 LIG      -0.30000
      3 H1        -77.6367  -15.4064  -48.2175 H      1 LIG       0.09000
      4 H2        -76.5263  -16.2402  -49.3629 H      1 LIG       0.09000
      5 H3        -77.6113  -17.2043  -48.2981 H      1 LIG       0.09000
      6 H4        -75.3584  -17.1390  -47.4648 H      1 LIG       0.33000
      7 H5        -76.3825  -16.3710  -46.4096 H      1 LIG       0.33000
      8 H6        -75.3821  -15.4818  -47.3903 H      1 LIG       0.33000
@<TRIPOS>BOND
      1       1       2 1
      2       1       3 1
      3       1       4 1
      4       1       5 1
      5       2       6 1
      6       2       7 1
      7       2       8 1
@<TRIPOS>ALT_TYPE
CGenFF_4.0_ALT_TYPE_SET
CGenFF_4.0 1 CG334 2 NG3P3 3 HGA3 4 HGA3 5 HGA3 6 HGP2 7 HGP2 8 HGP2
@<TRIPOS>MOLECULE
methanamine
 8 7 0 0 0
****
USER_CHARGES
INVALID_CHARGES
Pose:   5 Cluster:   5 Fr_nu: 1089399 TotEn:   -46.94
@<TRIPOS>ATOM
      1 C1        -73.8646   -6.0373  -51.6774 C.3    1 LIG       0.04000
      2 N1        -73.2742   -7.2733  -51.1285 N.4    1 LIG      -0.30000
      3 H1        -74.8848   -5.9573  -51.2977 H      1 LIG       0.09000
      4 H2        -73.2536   -5.1973  -51.3415 H      1 LIG       0.09000
      5 H3        -73.8563   -6.1181  -52.7661 H      1 LIG       0.09000
      6 H4        -72.3072   -7.4033  -51.4534 H      1 LIG       0.33000
      7 H5        -73.8107   -8.1032  -51.4139 H      1 LIG       0.33000
      8 H6        -73.2555   -7.2552  -50.1003 H      1 LIG       0.33000
@<TRIPOS>BOND
      1       1       2 1
      2       1       3 1
      3       1       4 1
      4       1       5 1
      5       2       6 1
      6       2       7 1
      7       2       8 1
@<TRIPOS>ALT_TYPE
CGenFF_4.0_ALT_TYPE_SET
CGenFF_4.0 1 CG334 2 NG3P3 3 HGA3 4 HGA3 5 HGA3 6 HGP2 7 HGP2 8 HGP2
@<TRIPOS>MOLECULE
methanamine
 8 7 0 0 0
****
USER_CHARGES
INVALID_CHARGES
Pose:   6 Cluster:   6 Fr_nu: 219498 TotEn:   -46.26
@<TRIPOS>ATOM
      1 C1        -73.7589   -9.5888  -50.6051 C.3    1 LIG       0.04000
      2 N1        -72.4046  -10.1097  -50.3370 N.4    1 LIG      -0.30000
      3 H1        -74.4693  -10.3981  -50.4270 H      1 LIG       0.09000
      4 H2        -73.9364   -8.7536  -49.9249 H      1 LIG       0.09000
      5 H3        -73.7906   -9.2609  -51.6460 H      1 LIG       0.09000
      6 H4        -71.6883   -9.3876  -50.4890 H      1 LIG       0.33000
      7 H5        -72.1800  -10.9028  -50.9523 H      1 LIG       0.33000
      8 H6        -72.3140  -10.4360  -49.3658 H      1 LIG       0.33000
@<TRIPOS>BOND
      1       1       2 1
      2       1       3 1
      3       1       4 1
      4       1       5 1
      5       2       6 1
      6       2       7 1
      7       2       8 1
@<TRIPOS>ALT_TYPE
CGenFF_4.0_ALT_TYPE_SET
CGenFF_4.0 1 CG334 2 NG3P3 3 HGA3 4 HGA3 5 HGA3 6 HGP2 7 HGP2 8 HGP2
@<TRIPOS>MOLECULE
methanamine
 8 7 0 0 0
****
USER_CHARGES
INVALID_CHARGES
Pose:   7 Cluster:   7 Fr_nu: 1469534 TotEn:   -43.36
@<TRIPOS>ATOM
      1 C1        -76.9592  -15.9826  -44.9290 C.3    1 LIG       0.04000
      2 N1        -76.2026  -16.4382  -46.1111 N.4    1 LIG      -0.30000
      3 H1        -77.3268  -14.9758  -45.1355 H      1 LIG       0.09000
      4 H2        -77.7860  -16.6781  -44.7730 H      1 LIG       0.09000
      5 H3        -76.2784  -15.9844  -44.0757 H      1 LIG       0.09000
      6 H4        -75.8294  -17.3868  -45.9746 H      1 LIG       0.33000
      7 H5        -75.4061  -15.8177  -46.3078 H      1 LIG       0.33000
      8 H6        -76.7955  -16.4568  -46.9514 H      1 LIG       0.33000
@<TRIPOS>BOND
      1       1       2 1
      2       1       3 1
      3       1       4 1
      4       1       5 1
      5       2       6 1
      6       2       7 1
      7       2       8 1
@<TRIPOS>ALT_TYPE
CGenFF_4.0_ALT_TYPE_SET
CGenFF_4.0 1 CG334 2 NG3P3 3 HGA3 4 HGA3 5 HGA3 6 HGP2 7 HGP2 8 HGP2
@<TRIPOS>MOLECULE
methanamine
 8 7 0 0 0
****
USER_CHARGES
INVALID_CHARGES
Pose:   8 Cluster:   8 Fr_nu: 1156078 TotEn:   -39.35
@<TRIPOS>ATOM
      1 C1        -76.3381  -15.3684  -43.7214 C.3    1 LIG       0.04000
      2 N1        -76.1323  -16.4356  -44.7194 N.4    1 LIG      -0.30000
      3 H1        -77.3306  -15.5035  -43.2878 H      1 LIG       0.09000
      4 H2        -75.5607  -15.4672  -42.9614 H      1 LIG       0.09000
      5 H3        -76.2627  -14.4094  -44.2377 H      1 LIG       0.09000
      6 H4        -75.2083  -16.3597  -45.1645 H      1 LIG       0.33000
      7 H5        -76.8395  -16.3922  -45.4652 H      1 LIG       0.33000
      8 H6        -76.1930  -17.3679  -44.2892 H      1 LIG       0.33000
@<TRIPOS>BOND
      1       1       2 1
      2       1       3 1
      3       1       4 1
      4       1       5 1
      5       2       6 1
      6       2       7 1
      7       2       8 1
@<TRIPOS>ALT_TYPE
CGenFF_4.0_ALT_TYPE_SET
CGenFF_4.0 1 CG334 2 NG3P3 3 HGA3 4 HGA3 5 HGA3 6 HGP2 7 HGP2 8 HGP2
@<TRIPOS>MOLECULE
methanamine
 8 7 0 0 0
****
USER_CHARGES
INVALID_CHARGES
Pose:   9 Cluster:   9 Fr_nu: 1543269 TotEn:   -32.80
@<TRIPOS>ATOM
      1 C1        -76.8761  -15.7748  -43.8365 C.3    1 LIG       0.04000
      2 N1        -75.8433  -16.4586  -43.0348 N.4    1 LIG      -0.30000
      3 H1        -77.7378  -15.5979  -43.1903 H      1 LIG       0.09000
      4 H2        -76.4534  -14.8338  -44.1936 H      1 LIG       0.09000
      5 H3        -77.1388  -16.4286  -44.6704 H      1 LIG       0.09000
      6 H4        -75.0022  -16.6528  -43.5938 H      1 LIG       0.33000
      7 H5        -76.1865  -17.3570  -42.6699 H      1 LIG       0.33000
      8 H6        -75.5547  -15.8874  -42.2295 H      1 LIG       0.33000
@<TRIPOS>BOND
      1       1       2 1
      2       1       3 1
      3       1       4 1
      4       1       5 1
      5       2       6 1
      6       2       7 1
      7       2       8 1
@<TRIPOS>ALT_TYPE
CGenFF_4.0_ALT_TYPE_SET
CGenFF_4.0 1 CG334 2 NG3P3 3 HGA3 4 HGA3 5 HGA3 6 HGP2 7 HGP2 8 HGP2
@<TRIPOS>MOLECULE
methanol
 6 5 0 0 0
****
USER_CHARGES
INVALID_CHARGES
Pose:   1 Cluster:   1 Fr_nu: 649959 TotEn:   -16.72
@<TRIPOS>ATOM
      1 C1        -70.1269   -7.9111  -44.0180 C.3    1 LIG      -0.04000
      2 O1        -69.0201   -8.7085  -43.6391 O.3    1 LIG      -0.65000
      3 H1        -71.0431   -8.3362  -43.6007 H      1 LIG       0.09000
      4 H2        -70.1938   -7.8734  -45.1083 H      1 LIG       0.09000
      5 H3        -69.9866   -6.9001  -43.6283 H      1 LIG       0.09000
      6 H4        -68.2276   -8.3002  -44.0276 H      1 LIG       0.42000
@<TRIPOS>BOND
      1       1       2 1
      2       1       3 1
      3       1       4 1
      4       1       5 1
      5       2       6 1
@<TRIPOS>ALT_TYPE
CGenFF_4.0_ALT_TYPE_SET
CGenFF_4.0 1 CG331 2 OG311 3 HGA3 4 HGA3 5 HGA3 6 HGP1
@<TRIPOS>MOLECULE
methanol
 6 5 0 0 0
****
USER_CHARGES
INVALID_CHARGES
Pose:   2 Cluster:   2 Fr_nu: 281604 TotEn:   -14.09
@<TRIPOS>ATOM
      1 C1        -78.8858   -2.5355  -43.7420 C.3    1 LIG      -0.04000
      2 O1        -78.3274   -2.2327  -42.4767 O.3    1 LIG      -0.65000
      3 H1        -78.7307   -1.6931  -44.4206 H      1 LIG       0.09000
      4 H2        -79.9545   -2.7358  -43.6311 H      1 LIG       0.09000
      5 H3        -78.3909   -3.4217  -44.1461 H      1 LIG       0.09000
      6 H4        -78.4848   -3.0024  -41.9035 H      1 LIG       0.42000
@<TRIPOS>BOND
      1       1       2 1
      2       1       3 1
      3       1       4 1
      4       1       5 1
      5       2       6 1
@<TRIPOS>ALT_TYPE
CGenFF_4.0_ALT_TYPE_SET
CGenFF_4.0 1 CG331 2 OG311 3 HGA3 4 HGA3 5 HGA3 6 HGP1
@<TRIPOS>MOLECULE
methanol
 6 5 0 0 0
****
USER_CHARGES
INVALID_CHARGES
Pose:   3 Cluster:   3 Fr_nu: 525188 TotEn:   -12.03
@<TRIPOS>ATOM
      1 C1        -80.4882   -2.3326  -43.9512 C.3    1 LIG      -0.04000
      2 O1        -80.0337   -2.5618  -42.6301 O.3    1 LIG      -0.65000
      3 H1        -79.7238   -1.7882  -44.5110 H      1 LIG       0.09000
      4 H2        -81.4154   -1.7547  -43.9234 H      1 LIG       0.09000
      5 H3        -80.6749   -3.2944  -44.4348 H      1 LIG       0.09000
      6 H4        -80.7378   -3.0460  -42.1658 H      1 LIG       0.42000
@<TRIPOS>BOND
      1       1       2 1
      2       1       3 1
      3       1       4 1
      4       1       5 1
      5       2       6 1
@<TRIPOS>ALT_TYPE
CGenFF_4.0_ALT_TYPE_SET
CGenFF_4.0 1 CG331 2 OG311 3 HGA3 4 HGA3 5 HGA3 6 HGP1
@<TRIPOS>MOLECULE
methanol
 6 5 0 0 0
****
USER_CHARGES
INVALID_CHARGES
Pose:   4 Cluster:   4 Fr_nu: 907711 TotEn:   -11.44
@<TRIPOS>ATOM
      1 C1        -64.4640  -21.6590  -25.8137 C.3    1 LIG      -0.04000
      2 O1        -64.1487  -21.3011  -27.1467 O.3    1 LIG      -0.65000
      3 H1        -63.6110  -21.4424  -25.1659 H      1 LIG       0.09000
      4 H2        -64.7078  -22.7235  -25.7692 H      1 LIG       0.09000
      5 H3        -65.3267  -21.0756  -25.4836 H      1 LIG       0.09000
      6 H4        -64.9283  -21.5078  -27.6900 H      1 LIG       0.42000
@<TRIPOS>BOND
      1       1       2 1
      2       1       3 1
      3       1       4 1
      4       1       5 1
      5       2       6 1
@<TRIPOS>ALT_TYPE
CGenFF_4.0_ALT_TYPE_SET
CGenFF_4.0 1 CG331 2 OG311 3 HGA3 4 HGA3 5 HGA3 6 HGP1
@<TRIPOS>MOLECULE
methanol
 6 5 0 0 0
****
USER_CHARGES
INVALID_CHARGES
Pose:   5 Cluster:   5 Fr_nu: 969097 TotEn:   -11.17
@<TRIPOS>ATOM
      1 C1        -79.5624   -2.1692  -43.5223 C.3    1 LIG      -0.04000
      2 O1        -80.9355   -1.9610  -43.2475 O.3    1 LIG      -0.65000
      3 H1        -79.2210   -1.4337  -44.2549 H      1 LIG       0.09000
      4 H2        -79.4168   -3.1805  -43.9105 H      1 LIG       0.09000
      5 H3        -78.9928   -2.0504  -42.5976 H      1 LIG       0.09000
      6 H4        -81.2010   -2.6313  -42.5949 H      1 LIG       0.42000
@<TRIPOS>BOND
      1       1       2 1
      2       1       3 1
      3       1       4 1
      4       1       5 1
      5       2       6 1
@<TRIPOS>ALT_TYPE
CGenFF_4.0_ALT_TYPE_SET
CGenFF_4.0 1 CG331 2 OG311 3 HGA3 4 HGA3 5 HGA3 6 HGP1
@<TRIPOS>MOLECULE
methanol
 6 5 0 0 0
****
USER_CHARGES
INVALID_CHARGES
Pose:   6 Cluster:   6 Fr_nu: 878409 TotEn:   -11.05
@<TRIPOS>ATOM
      1 C1        -85.5542  -16.1266  -38.8165 C.3    1 LIG      -0.04000
      2 O1        -84.4442  -15.6330  -38.0895 O.3    1 LIG      -0.65000
      3 H1        -86.2590  -15.3128  -39.0040 H      1 LIG       0.09000
      4 H2        -86.0416  -16.9204  -38.2447 H      1 LIG       0.09000
      5 H3        -85.2042  -16.5293  -39.7699 H      1 LIG       0.09000
      6 H4        -83.8426  -16.3828  -37.9428 H      1 LIG       0.42000
@<TRIPOS>BOND
      1       1       2 1
      2       1       3 1
      3       1       4 1
      4       1       5 1
      5       2       6 1
@<TRIPOS>ALT_TYPE
CGenFF_4.0_ALT_TYPE_SET
CGenFF_4.0 1 CG331 2 OG311 3 HGA3 4 HGA3 5 HGA3 6 HGP1
@<TRIPOS>MOLECULE
methanol
 6 5 0 0 0
****
USER_CHARGES
INVALID_CHARGES
Pose:   7 Cluster:   7 Fr_nu: 325733 TotEn:   -10.87
@<TRIPOS>ATOM
      1 C1        -81.2304   -2.5000  -44.7384 C.3    1 LIG      -0.04000
      2 O1        -81.7955   -1.9499  -43.5626 O.3    1 LIG      -0.65000
      3 H1        -80.9920   -1.6963  -45.4394 H      1 LIG       0.09000
      4 H2        -81.9396   -3.1961  -45.1934 H      1 LIG       0.09000
      5 H3        -80.3148   -3.0351  -44.4761 H      1 LIG       0.09000
      6 H4        -81.9933   -2.6924  -42.9665 H      1 LIG       0.42000
@<TRIPOS>BOND
      1       1       2 1
      2       1       3 1
      3       1       4 1
      4       1       5 1
      5       2       6 1
@<TRIPOS>ALT_TYPE
CGenFF_4.0_ALT_TYPE_SET
CGenFF_4.0 1 CG331 2 OG311 3 HGA3 4 HGA3 5 HGA3 6 HGP1
@<TRIPOS>MOLECULE
methanol
 6 5 0 0 0
****
USER_CHARGES
INVALID_CHARGES
Pose:   8 Cluster:   8 Fr_nu: 350838 TotEn:   -10.72
@<TRIPOS>ATOM
      1 C1        -48.6135  -11.1340  -32.1625 C.3    1 LIG      -0.04000
      2 O1        -47.9888   -9.8687  -32.0471 O.3    1 LIG      -0.65000
      3 H1        -48.0461  -11.7594  -32.8561 H      1 LIG       0.09000
      4 H2        -49.6364  -11.0047  -32.5253 H      1 LIG       0.09000
      5 H3        -48.6350  -11.6108  -31.1798 H      1 LIG       0.09000
      6 H4        -48.5204   -9.3435  -31.4248 H      1 LIG       0.42000
@<TRIPOS>BOND
      1       1       2 1
      2       1       3 1
      3       1       4 1
      4       1       5 1
      5       2       6 1
@<TRIPOS>ALT_TYPE
CGenFF_4.0_ALT_TYPE_SET
CGenFF_4.0 1 CG331 2 OG311 3 HGA3 4 HGA3 5 HGA3 6 HGP1
@<TRIPOS>MOLECULE
methanol
 6 5 0 0 0
****
USER_CHARGES
INVALID_CHARGES
Pose:   9 Cluster:   9 Fr_nu: 388230 TotEn:   -10.68
@<TRIPOS>ATOM
      1 C1        -81.7178   -2.5177  -45.0036 C.3    1 LIG      -0.04000
      2 O1        -82.5237   -3.5034  -44.3844 O.3    1 LIG      -0.65000
      3 H1        -82.0681   -2.3484  -46.0248 H      1 LIG       0.09000
      4 H2        -80.6769   -2.8510  -45.0147 H      1 LIG       0.09000
      5 H3        -81.7945   -1.5876  -44.4356 H      1 LIG       0.09000
      6 H4        -82.1824   -3.6257  -43.4820 H      1 LIG       0.42000
@<TRIPOS>BOND
      1       1       2 1
      2       1       3 1
      3       1       4 1
      4       1       5 1
      5       2       6 1
@<TRIPOS>ALT_TYPE
CGenFF_4.0_ALT_TYPE_SET
CGenFF_4.0 1 CG331 2 OG311 3 HGA3 4 HGA3 5 HGA3 6 HGP1
@<TRIPOS>MOLECULE
methanol
 6 5 0 0 0
****
USER_CHARGES
INVALID_CHARGES
Pose:  10 Cluster:  10 Fr_nu: 294066 TotEn:   -10.60
@<TRIPOS>ATOM
      1 C1        -59.5194    0.9855  -25.3230 C.3    1 LIG      -0.04000
      2 O1        -58.5197    0.0433  -25.6657 O.3    1 LIG      -0.65000
      3 H1        -60.3562    0.4719  -24.8434 H      1 LIG       0.09000
      4 H2        -59.8620    1.4989  -26.2251 H      1 LIG       0.09000
      5 H3        -59.0967    1.7156  -24.6288 H      1 LIG       0.09000
      6 H4        -57.7955    0.5361  -26.0881 H      1 LIG       0.42000
@<TRIPOS>BOND
      1       1       2 1
      2       1       3 1
      3       1       4 1
      4       1       5 1
      5       2       6 1
@<TRIPOS>ALT_TYPE
CGenFF_4.0_ALT_TYPE_SET
CGenFF_4.0 1 CG331 2 OG311 3 HGA3 4 HGA3 5 HGA3 6 HGP1
@<TRIPOS>MOLECULE
methanol
 6 5 0 0 0
****
USER_CHARGES
INVALID_CHARGES
Pose:  11 Cluster:  11 Fr_nu: 299825 TotEn:   -10.14
@<TRIPOS>ATOM
      1 C1        -78.8127   -2.6207  -43.2065 C.3    1 LIG      -0.04000
      2 O1        -79.5125   -2.2563  -42.0309 O.3    1 LIG      -0.65000
      3 H1        -78.2220   -1.7712  -43.5580 H      1 LIG       0.09000
      4 H2        -79.5260   -2.9255  -43.9765 H      1 LIG       0.09000
      5 H3        -78.1461   -3.4559  -42.9790 H      1 LIG       0.09000
      6 H4        -80.0240   -3.0344  -41.7503 H      1 LIG       0.42000
@<TRIPOS>BOND
      1       1       2 1
      2       1       3 1
      3       1       4 1
      4       1       5 1
      5       2       6 1
@<TRIPOS>ALT_TYPE
CGenFF_4.0_ALT_TYPE_SET
CGenFF_4.0 1 CG331 2 OG311 3 HGA3 4 HGA3 5 HGA3 6 HGP1
@<TRIPOS>MOLECULE
methanol
 6 5 0 0 0
****
USER_CHARGES
INVALID_CHARGES
Pose:  12 Cluster:  12 Fr_nu: 194034 TotEn:   -10.11
@<TRIPOS>ATOM
      1 C1        -59.4251  -12.0092  -29.5240 C.3    1 LIG      -0.04000
      2 O1        -59.3242  -12.4628  -30.8613 O.3    1 LIG      -0.65000
      3 H1        -58.7186  -11.1915  -29.3615 H      1 LIG       0.09000
      4 H2        -59.2072  -12.8342  -28.8410 H      1 LIG       0.09000
      5 H3        -60.4415  -11.6503  -29.3461 H      1 LIG       0.09000
      6 H4        -59.9649  -13.1869  -30.9664 H      1 LIG       0.42000
@<TRIPOS>BOND
      1       1       2 1
      2       1       3 1
      3       1       4 1
      4       1       5 1
      5       2       6 1
@<TRIPOS>ALT_TYPE
CGenFF_4.0_ALT_TYPE_SET
CGenFF_4.0 1 CG331 2 OG311 3 HGA3 4 HGA3 5 HGA3 6 HGP1
@<TRIPOS>MOLECULE
methanol
 6 5 0 0 0
****
USER_CHARGES
INVALID_CHARGES
Pose:  13 Cluster:  13 Fr_nu: 783435 TotEn:   -10.00
@<TRIPOS>ATOM
      1 C1        -85.3804  -16.0990  -38.0649 C.3    1 LIG      -0.04000
      2 O1        -85.7625  -15.6041  -39.3352 O.3    1 LIG      -0.65000
      3 H1        -85.0593  -15.2687  -37.4311 H      1 LIG       0.09000
      4 H2        -84.5653  -16.8175  -38.1830 H      1 LIG       0.09000
      5 H3        -86.2376  -16.5957  -37.6044 H      1 LIG       0.09000
      6 H4        -86.0403  -16.3688  -39.8678 H      1 LIG       0.42000
@<TRIPOS>BOND
      1       1       2 1
      2       1       3 1
      3       1       4 1
      4       1       5 1
      5       2       6 1
@<TRIPOS>ALT_TYPE
CGenFF_4.0_ALT_TYPE_SET
CGenFF_4.0 1 CG331 2 OG311 3 HGA3 4 HGA3 5 HGA3 6 HGP1
@<TRIPOS>MOLECULE
methanol
 6 5 0 0 0
****
USER_CHARGES
INVALID_CHARGES
Pose:  14 Cluster:  14 Fr_nu:  56323 TotEn:    -9.75
@<TRIPOS>ATOM
      1 C1        -52.9812    2.0453  -30.5781 C.3    1 LIG      -0.04000
      2 O1        -53.2021    1.5308  -29.2777 O.3    1 LIG      -0.65000
      3 H1        -52.0527    2.6214  -30.5900 H      1 LIG       0.09000
      4 H2        -53.8213    2.6823  -30.8664 H      1 LIG       0.09000
      5 H3        -52.8998    1.2128  -31.2808 H      1 LIG       0.09000
      6 H4        -54.0333    1.0270  -29.3074 H      1 LIG       0.42000
@<TRIPOS>BOND
      1       1       2 1
      2       1       3 1
      3       1       4 1
      4       1       5 1
      5       2       6 1
@<TRIPOS>ALT_TYPE
CGenFF_4.0_ALT_TYPE_SET
CGenFF_4.0 1 CG331 2 OG311 3 HGA3 4 HGA3 5 HGA3 6 HGP1
@<TRIPOS>MOLECULE
methanol
 6 5 0 0 0
****
USER_CHARGES
INVALID_CHARGES
Pose:  15 Cluster:  15 Fr_nu: 194106 TotEn:    -9.52
@<TRIPOS>ATOM
      1 C1        -59.1206  -12.1881  -29.6074 C.3    1 LIG      -0.04000
      2 O1        -60.4738  -12.1064  -30.0158 O.3    1 LIG      -0.65000
      3 H1        -58.8229  -11.2464  -29.1397 H      1 LIG       0.09000
      4 H2        -58.4887  -12.3917  -30.4756 H      1 LIG       0.09000
      5 H3        -59.0159  -13.0005  -28.8845 H      1 LIG       0.09000
      6 H4        -60.7004  -12.9588  -30.4254 H      1 LIG       0.42000
@<TRIPOS>BOND
      1       1       2 1
      2       1       3 1
      3       1       4 1
      4       1       5 1
      5       2       6 1
@<TRIPOS>ALT_TYPE
CGenFF_4.0_ALT_TYPE_SET
CGenFF_4.0 1 CG331 2 OG311 3 HGA3 4 HGA3 5 HGA3 6 HGP1
@<TRIPOS>MOLECULE
methanol
 6 5 0 0 0
****
USER_CHARGES
INVALID_CHARGES
Pose:  16 Cluster:  16 Fr_nu: 972092 TotEn:    -9.12
@<TRIPOS>ATOM
      1 C1        -80.2766   -2.1206  -43.5513 C.3    1 LIG      -0.04000
      2 O1        -81.4491   -2.8379  -43.8909 O.3    1 LIG      -0.65000
      3 H1        -79.9448   -1.5349  -44.4121 H      1 LIG       0.09000
      4 H2        -79.4938   -2.8216  -43.2506 H      1 LIG       0.09000
      5 H3        -80.4997   -1.4479  -42.7199 H      1 LIG       0.09000
      6 H4        -81.7121   -3.3444  -43.1035 H      1 LIG       0.42000
@<TRIPOS>BOND
      1       1       2 1
      2       1       3 1
      3       1       4 1
      4       1       5 1
      5       2       6 1
@<TRIPOS>ALT_TYPE
CGenFF_4.0_ALT_TYPE_SET
CGenFF_4.0 1 CG331 2 OG311 3 HGA3 4 HGA3 5 HGA3 6 HGP1
@<TRIPOS>MOLECULE
methanol
 6 5 0 0 0
****
USER_CHARGES
INVALID_CHARGES
Pose:  17 Cluster:  17 Fr_nu:  55428 TotEn:    -9.02
@<TRIPOS>ATOM
      1 C1        -63.0085  -11.6874  -13.4252 C.3    1 LIG      -0.04000
      2 O1        -61.9860  -12.3261  -14.1674 O.3    1 LIG      -0.65000
      3 H1        -62.6894  -11.5746  -12.3862 H      1 LIG       0.09000
      4 H2        -63.9226  -12.2846  -13.4739 H      1 LIG       0.09000
      5 H3        -63.1967  -10.7009  -13.8553 H      1 LIG       0.09000
      6 H4        -62.3058  -12.4082  -15.0821 H      1 LIG       0.42000
@<TRIPOS>BOND
      1       1       2 1
      2       1       3 1
      3       1       4 1
      4       1       5 1
      5       2       6 1
@<TRIPOS>ALT_TYPE
CGenFF_4.0_ALT_TYPE_SET
CGenFF_4.0 1 CG331 2 OG311 3 HGA3 4 HGA3 5 HGA3 6 HGP1
@<TRIPOS>MOLECULE
methanol
 6 5 0 0 0
****
USER_CHARGES
INVALID_CHARGES
Pose:  18 Cluster:  18 Fr_nu: 1028598 TotEn:    -8.82
@<TRIPOS>ATOM
      1 C1        -80.0562   -2.1805  -43.7551 C.3    1 LIG      -0.04000
      2 O1        -78.8844   -2.7316  -43.1827 O.3    1 LIG      -0.65000
      3 H1        -79.8131   -1.7270  -44.7192 H      1 LIG       0.09000
      4 H2        -80.4728   -1.4276  -43.0811 H      1 LIG       0.09000
      5 H3        -80.7879   -2.9779  -43.9043 H      1 LIG       0.09000
      6 H4        -79.1402   -3.1237  -42.3303 H      1 LIG       0.42000
@<TRIPOS>BOND
      1       1       2 1
      2       1       3 1
      3       1       4 1
      4       1       5 1
      5       2       6 1
@<TRIPOS>ALT_TYPE
CGenFF_4.0_ALT_TYPE_SET
CGenFF_4.0 1 CG331 2 OG311 3 HGA3 4 HGA3 5 HGA3 6 HGP1
@<TRIPOS>MOLECULE
methanol
 6 5 0 0 0
****
USER_CHARGES
INVALID_CHARGES
Pose:  19 Cluster:  19 Fr_nu: 325854 TotEn:    -8.66
@<TRIPOS>ATOM
      1 C1        -81.5120   -2.3250  -44.7124 C.3    1 LIG      -0.04000
      2 O1        -80.6210   -2.6799  -43.6710 O.3    1 LIG      -0.65000
      3 H1        -80.9920   -1.6963  -45.4394 H      1 LIG       0.09000
      4 H2        -82.3665   -1.7867  -44.2945 H      1 LIG       0.09000
      5 H3        -81.8626   -3.2346  -45.2056 H      1 LIG       0.09000
      6 H4        -81.1180   -3.2362  -43.0471 H      1 LIG       0.42000
@<TRIPOS>BOND
      1       1       2 1
      2       1       3 1
      3       1       4 1
      4       1       5 1
      5       2       6 1
@<TRIPOS>ALT_TYPE
CGenFF_4.0_ALT_TYPE_SET
CGenFF_4.0 1 CG331 2 OG311 3 HGA3 4 HGA3 5 HGA3 6 HGP1
@<TRIPOS>MOLECULE
methanol
 6 5 0 0 0
****
USER_CHARGES
INVALID_CHARGES
Pose:  20 Cluster:  20 Fr_nu: 372487 TotEn:    -8.34
@<TRIPOS>ATOM
      1 C1        -78.8409   -2.3042  -43.0923 C.3    1 LIG      -0.04000
      2 O1        -77.7288   -1.4440  -43.2591 O.3    1 LIG      -0.65000
      3 H1        -78.6961   -2.9196  -42.2010 H      1 LIG       0.09000
      4 H2        -78.9459   -2.9408  -43.9745 H      1 LIG       0.09000
      5 H3        -79.7430   -1.6997  -42.9722 H      1 LIG       0.09000
      6 H4        -77.8941   -0.9154  -44.0584 H      1 LIG       0.42000
@<TRIPOS>BOND
      1       1       2 1
      2       1       3 1
      3       1       4 1
      4       1       5 1
      5       2       6 1
@<TRIPOS>ALT_TYPE
CGenFF_4.0_ALT_TYPE_SET
CGenFF_4.0 1 CG331 2 OG311 3 HGA3 4 HGA3 5 HGA3 6 HGP1
@<TRIPOS>MOLECULE
methanol
 6 5 0 0 0
****
USER_CHARGES
INVALID_CHARGES
Pose:  21 Cluster:  21 Fr_nu: 446410 TotEn:    -7.92
@<TRIPOS>ATOM
      1 C1        -79.6293   -2.5099  -43.8458 C.3    1 LIG      -0.04000
      2 O1        -78.4698   -2.7559  -44.6200 O.3    1 LIG      -0.65000
      3 H1        -79.3823   -2.5857  -42.7840 H      1 LIG       0.09000
      4 H2        -80.4021   -3.2385  -44.1038 H      1 LIG       0.09000
      5 H3        -79.9940   -1.5030  -44.0617 H      1 LIG       0.09000
      6 H4        -78.7288   -2.6800  -45.5543 H      1 LIG       0.42000
@<TRIPOS>BOND
      1       1       2 1
      2       1       3 1
      3       1       4 1
      4       1       5 1
      5       2       6 1
@<TRIPOS>ALT_TYPE
CGenFF_4.0_ALT_TYPE_SET
CGenFF_4.0 1 CG331 2 OG311 3 HGA3 4 HGA3 5 HGA3 6 HGP1
@<TRIPOS>MOLECULE
methanol
 6 5 0 0 0
****
USER_CHARGES
INVALID_CHARGES
Pose:  22 Cluster:  22 Fr_nu: 9842374 TotEn:    -7.90
@<TRIPOS>ATOM
      1 C1        -62.1188  -14.6328  -13.5981 C.3    1 LIG      -0.04000
      2 O1        -61.5910  -13.3678  -13.2438 O.3    1 LIG      -0.65000
      3 H1        -61.3125  -15.2774  -13.9566 H      1 LIG       0.09000
      4 H2        -62.8740  -14.5081  -14.3782 H      1 LIG       0.09000
      5 H3        -62.5794  -15.0853  -12.7168 H      1 LIG       0.09000
      6 H4        -62.3351  -12.8252  -12.9314 H      1 LIG       0.42000
@<TRIPOS>BOND
      1       1       2 1
      2       1       3 1
      3       1       4 1
      4       1       5 1
      5       2       6 1
@<TRIPOS>ALT_TYPE
CGenFF_4.0_ALT_TYPE_SET
CGenFF_4.0 1 CG331 2 OG311 3 HGA3 4 HGA3 5 HGA3 6 HGP1
@<TRIPOS>MOLECULE
methanol
 6 5 0 0 0
****
USER_CHARGES
INVALID_CHARGES
Pose:  23 Cluster:  23 Fr_nu: 878321 TotEn:    -7.52
@<TRIPOS>ATOM
      1 C1        -85.5542  -16.1266  -38.8165 C.3    1 LIG      -0.04000
      2 O1        -85.4608  -16.7810  -40.0685 O.3    1 LIG      -0.65000
      3 H1        -86.2093  -15.2567  -38.9072 H      1 LIG       0.09000
      4 H2        -84.5583  -15.8139  -38.4926 H      1 LIG       0.09000
      5 H3        -85.9727  -16.8201  -38.0833 H      1 LIG       0.09000
      6 H4        -84.8723  -17.5458  -39.9478 H      1 LIG       0.42000
@<TRIPOS>BOND
      1       1       2 1
      2       1       3 1
      3       1       4 1
      4       1       5 1
      5       2       6 1
@<TRIPOS>ALT_TYPE
CGenFF_4.0_ALT_TYPE_SET
CGenFF_4.0 1 CG331 2 OG311 3 HGA3 4 HGA3 5 HGA3 6 HGP1
@<TRIPOS>MOLECULE
methanol
 6 5 0 0 0
****
USER_CHARGES
INVALID_CHARGES
Pose:  24 Cluster:  24 Fr_nu: 9843105 TotEn:    -7.01
@<TRIPOS>ATOM
      1 C1        -62.2327  -13.6647  -13.1832 C.3    1 LIG      -0.04000
      2 O1        -61.1196  -14.5339  -13.0841 O.3    1 LIG      -0.65000
      3 H1        -61.8874  -12.6541  -13.4146 H      1 LIG       0.09000
      4 H2        -62.7823  -13.6660  -12.2384 H      1 LIG       0.09000
      5 H3        -62.8877  -14.0158  -13.9840 H      1 LIG       0.09000
      6 H4        -61.4658  -15.4191  -12.8782 H      1 LIG       0.42000
@<TRIPOS>BOND
      1       1       2 1
      2       1       3 1
      3       1       4 1
      4       1       5 1
      5       2       6 1
@<TRIPOS>ALT_TYPE
CGenFF_4.0_ALT_TYPE_SET
CGenFF_4.0 1 CG331 2 OG311 3 HGA3 4 HGA3 5 HGA3 6 HGP1
@<TRIPOS>MOLECULE
methanol
 6 5 0 0 0
****
USER_CHARGES
INVALID_CHARGES
Pose:  25 Cluster:  25 Fr_nu:  54493 TotEn:    -5.81
@<TRIPOS>ATOM
      1 C1        -63.2506  -15.3498  -14.8146 C.3    1 LIG      -0.04000
      2 O1        -62.2836  -14.3177  -14.7498 O.3    1 LIG      -0.65000
      3 H1        -63.0482  -16.0892  -14.0358 H      1 LIG       0.09000
      4 H2        -63.2145  -15.8228  -15.7992 H      1 LIG       0.09000
      5 H3        -64.2418  -14.9187  -14.6557 H      1 LIG       0.09000
      6 H4        -62.4962  -13.6825  -15.4547 H      1 LIG       0.42000
@<TRIPOS>BOND
      1       1       2 1
      2       1       3 1
      3       1       4 1
      4       1       5 1
      5       2       6 1
@<TRIPOS>ALT_TYPE
CGenFF_4.0_ALT_TYPE_SET
CGenFF_4.0 1 CG331 2 OG311 3 HGA3 4 HGA3 5 HGA3 6 HGP1
@<TRIPOS>MOLECULE
methanol
 6 5 0 0 0
****
USER_CHARGES
INVALID_CHARGES
Pose:  26 Cluster:  26 Fr_nu: 9841618 TotEn:    -5.73
@<TRIPOS>ATOM
      1 C1        -62.1736  -15.5264  -14.4197 C.3    1 LIG      -0.04000
      2 O1        -61.7951  -14.4312  -13.6064 O.3    1 LIG      -0.65000
      3 H1        -61.2854  -15.9579  -14.8877 H      1 LIG       0.09000
      4 H2        -62.8740  -15.1867  -15.1870 H      1 LIG       0.09000
      5 H3        -62.6575  -16.2818  -13.7962 H      1 LIG       0.09000
      6 H4        -62.6086  -14.0757  -13.2094 H      1 LIG       0.42000
@<TRIPOS>BOND
      1       1       2 1
      2       1       3 1
      3       1       4 1
      4       1       5 1
      5       2       6 1
@<TRIPOS>ALT_TYPE
CGenFF_4.0_ALT_TYPE_SET
CGenFF_4.0 1 CG331 2 OG311 3 HGA3 4 HGA3 5 HGA3 6 HGP1
@<TRIPOS>MOLECULE
methanol
 6 5 0 0 0
****
USER_CHARGES
INVALID_CHARGES
Pose:  27 Cluster:  27 Fr_nu:  56111 TotEn:    -3.93
@<TRIPOS>ATOM
      1 C1        -62.8476  -13.5121  -13.4481 C.3    1 LIG      -0.04000
      2 O1        -61.7793  -13.2679  -14.3444 O.3    1 LIG      -0.65000
      3 H1        -62.4475  -13.8055  -12.4744 H      1 LIG       0.09000
      4 H2        -63.4844  -14.3060  -13.8464 H      1 LIG       0.09000
      5 H3        -63.4350  -12.5975  -13.3375 H      1 LIG       0.09000
      6 H4        -62.1736  -13.0108  -15.1954 H      1 LIG       0.42000
@<TRIPOS>BOND
      1       1       2 1
      2       1       3 1
      3       1       4 1
      4       1       5 1
      5       2       6 1
@<TRIPOS>ALT_TYPE
CGenFF_4.0_ALT_TYPE_SET
CGenFF_4.0 1 CG331 2 OG311 3 HGA3 4 HGA3 5 HGA3 6 HGP1
@<TRIPOS>MOLECULE
furan
 9 9 0 0 0
****
USER_CHARGES
INVALID_CHARGES
Pose:   1 Cluster:   1 Fr_nu: 2036687 TotEn:   -11.39
@<TRIPOS>ATOM
      1 C1        -59.3318    3.4902  -38.4393 C.2    1 LIG      -0.26000
      2 C2        -58.7443    4.4848  -39.2572 C.2    1 LIG      -0.26000
      3 C3        -58.5030    3.3528  -37.3502 C.2    1 LIG       0.09300
      4 C4        -57.5985    4.8844  -38.6094 C.2    1 LIG       0.09300
      5 O1        -57.4443    4.1992  -37.4461 O.3    1 LIG      -0.29200
      6 H1        -60.2447    2.9418  -38.6212 H      1 LIG       0.17500
      7 H2        -59.1104    4.8633  -40.2007 H      1 LIG       0.17500
      8 H3        -58.5258    2.7310  -36.4671 H      1 LIG       0.13800
      9 H4        -56.8268    5.6067  -38.8326 H      1 LIG       0.13800
@<TRIPOS>BOND
      1       1       2 1
      2       1       3 2
      3       2       4 2
      4       3       5 1
      5       4       5 1
      6       1       6 1
      7       2       7 1
      8       3       8 1
      9       4       9 1
@<TRIPOS>ALT_TYPE
CGenFF_4.0_ALT_TYPE_SET
CGenFF_4.0 1 CG2R51 2 CG2R51 3 CG2R51 4 CG2R51 5 OG2R50 6 HGR51 7 HGR51 8 HGR52 9 HGR52
@<TRIPOS>MOLECULE
furan
 9 9 0 0 0
****
USER_CHARGES
INVALID_CHARGES
Pose:   2 Cluster:   2 Fr_nu:  41126 TotEn:   -10.18
@<TRIPOS>ATOM
      1 C1        -71.3143   -5.1376  -47.0621 C.2    1 LIG      -0.26000
      2 C2        -71.6753   -5.2587  -48.4253 C.2    1 LIG      -0.26000
      3 C3        -70.0578   -5.6859  -46.9496 C.2    1 LIG       0.09300
      4 C4        -70.6137   -5.8722  -49.0486 C.2    1 LIG       0.09300
      5 O1        -69.6236   -6.1359  -48.1560 O.3    1 LIG      -0.29200
      6 H1        -71.8972   -4.7053  -46.2617 H      1 LIG       0.17500
      7 H2        -72.5943   -4.9386  -48.8947 H      1 LIG       0.17500
      8 H3        -69.3733   -5.8237  -46.1252 H      1 LIG       0.13800
      9 H4        -70.4177   -6.1743  -50.0671 H      1 LIG       0.13800
@<TRIPOS>BOND
      1       1       2 1
      2       1       3 2
      3       2       4 2
      4       3       5 1
      5       4       5 1
      6       1       6 1
      7       2       7 1
      8       3       8 1
      9       4       9 1
@<TRIPOS>ALT_TYPE
CGenFF_4.0_ALT_TYPE_SET
CGenFF_4.0 1 CG2R51 2 CG2R51 3 CG2R51 4 CG2R51 5 OG2R50 6 HGR51 7 HGR51 8 HGR52 9 HGR52
@<TRIPOS>MOLECULE
furan
 9 9 0 0 0
****
USER_CHARGES
INVALID_CHARGES
Pose:   3 Cluster:   3 Fr_nu: 238522 TotEn:   -10.02
@<TRIPOS>ATOM
      1 C1        -59.3746   -0.8445  -25.9726 C.2    1 LIG      -0.26000
      2 C2        -60.2407   -1.0866  -24.8797 C.2    1 LIG      -0.26000
      3 C3        -58.9634    0.4625  -25.8519 C.2    1 LIG       0.09300
      4 C4        -60.2970    0.0897  -24.1690 C.2    1 LIG       0.09300
      5 O1        -59.5210    1.0390  -24.7550 O.3    1 LIG      -0.29200
      6 H1        -59.0865   -1.5360  -26.7512 H      1 LIG       0.17500
      7 H2        -60.7590   -2.0038  -24.6399 H      1 LIG       0.17500
      8 H3        -58.3096    1.0972  -26.4322 H      1 LIG       0.13800
      9 H4        -60.8150    0.3973  -23.2723 H      1 LIG       0.13800
@<TRIPOS>BOND
      1       1       2 1
      2       1       3 2
      3       2       4 2
      4       3       5 1
      5       4       5 1
      6       1       6 1
      7       2       7 1
      8       3       8 1
      9       4       9 1
@<TRIPOS>ALT_TYPE
CGenFF_4.0_ALT_TYPE_SET
CGenFF_4.0 1 CG2R51 2 CG2R51 3 CG2R51 4 CG2R51 5 OG2R50 6 HGR51 7 HGR51 8 HGR52 9 HGR52
@<TRIPOS>MOLECULE
furan
 9 9 0 0 0
****
USER_CHARGES
INVALID_CHARGES
Pose:   4 Cluster:   4 Fr_nu: 335836 TotEn:    -9.49
@<TRIPOS>ATOM
      1 C1        -70.2457   -5.9285  -49.5929 C.2    1 LIG      -0.26000
      2 C2        -71.6400   -5.8913  -49.3526 C.2    1 LIG      -0.26000
      3 C3        -69.6451   -5.5421  -48.4173 C.2    1 LIG       0.09300
      4 C4        -71.7920   -5.4850  -48.0473 C.2    1 LIG       0.09300
      5 O1        -70.5807   -5.2701  -47.4701 O.3    1 LIG      -0.29200
      6 H1        -69.7416   -6.2022  -50.5085 H      1 LIG       0.17500
      7 H2        -72.4347   -6.1310  -50.0442 H      1 LIG       0.17500
      8 H3        -68.6173   -5.4177  -48.1085 H      1 LIG       0.13800
      9 H4        -72.6494   -5.3096  -47.4140 H      1 LIG       0.13800
@<TRIPOS>BOND
      1       1       2 1
      2       1       3 2
      3       2       4 2
      4       3       5 1
      5       4       5 1
      6       1       6 1
      7       2       7 1
      8       3       8 1
      9       4       9 1
@<TRIPOS>ALT_TYPE
CGenFF_4.0_ALT_TYPE_SET
CGenFF_4.0 1 CG2R51 2 CG2R51 3 CG2R51 4 CG2R51 5 OG2R50 6 HGR51 7 HGR51 8 HGR52 9 HGR52
@<TRIPOS>MOLECULE
furan
 9 9 0 0 0
****
USER_CHARGES
INVALID_CHARGES
Pose:   5 Cluster:   5 Fr_nu: 291170 TotEn:    -9.47
@<TRIPOS>ATOM
      1 C1        -61.5359   -0.4941  -25.2766 C.2    1 LIG      -0.26000
      2 C2        -61.7420   -1.7292  -24.6168 C.2    1 LIG      -0.26000
      3 C3        -60.2592   -0.0970  -24.9537 C.2    1 LIG       0.09300
      4 C4        -60.5764   -1.9989  -23.9380 C.2    1 LIG       0.09300
      5 O1        -59.6675   -1.0088  -24.1383 O.3    1 LIG      -0.29200
      6 H1        -62.2312    0.0401  -25.9079 H      1 LIG       0.17500
      7 H2        -62.6290   -2.3459  -24.6342 H      1 LIG       0.17500
      8 H3        -59.6559    0.7617  -25.2104 H      1 LIG       0.13800
      9 H4        -60.2522   -2.8097  -23.3021 H      1 LIG       0.13800
@<TRIPOS>BOND
      1       1       2 1
      2       1       3 2
      3       2       4 2
      4       3       5 1
      5       4       5 1
      6       1       6 1
      7       2       7 1
      8       3       8 1
      9       4       9 1
@<TRIPOS>ALT_TYPE
CGenFF_4.0_ALT_TYPE_SET
CGenFF_4.0 1 CG2R51 2 CG2R51 3 CG2R51 4 CG2R51 5 OG2R50 6 HGR51 7 HGR51 8 HGR52 9 HGR52
@<TRIPOS>MOLECULE
furan
 9 9 0 0 0
****
USER_CHARGES
INVALID_CHARGES
Pose:   6 Cluster:   6 Fr_nu:  10857 TotEn:    -9.43
@<TRIPOS>ATOM
      1 C1        -80.6922   -1.9574  -43.8061 C.2    1 LIG      -0.26000
      2 C2        -80.2844   -2.2687  -45.1251 C.2    1 LIG      -0.26000
      3 C3        -79.6035   -2.2022  -43.0018 C.2    1 LIG       0.09300
      4 C4        -78.9755   -2.6814  -45.0330 C.2    1 LIG       0.09300
      5 O1        -78.5529   -2.6436  -43.7420 O.3    1 LIG      -0.29200
      6 H1        -81.6589   -1.6000  -43.4820 H      1 LIG       0.17500
      7 H2        -80.8710   -2.2006  -46.0299 H      1 LIG       0.17500
      8 H3        -79.4238   -2.1156  -41.9401 H      1 LIG       0.13800
      9 H4        -78.2447   -3.0163  -45.7546 H      1 LIG       0.13800
@<TRIPOS>BOND
      1       1       2 1
      2       1       3 2
      3       2       4 2
      4       3       5 1
      5       4       5 1
      6       1       6 1
      7       2       7 1
      8       3       8 1
      9       4       9 1
@<TRIPOS>ALT_TYPE
CGenFF_4.0_ALT_TYPE_SET
CGenFF_4.0 1 CG2R51 2 CG2R51 3 CG2R51 4 CG2R51 5 OG2R50 6 HGR51 7 HGR51 8 HGR52 9 HGR52
@<TRIPOS>MOLECULE
furan
 9 9 0 0 0
****
USER_CHARGES
INVALID_CHARGES
Pose:   7 Cluster:   7 Fr_nu: 1832458 TotEn:    -9.40
@<TRIPOS>ATOM
      1 C1        -60.5969    0.8172  -25.5873 C.2    1 LIG      -0.26000
      2 C2        -61.0005    0.8314  -24.2308 C.2    1 LIG      -0.26000
      3 C3        -59.2215    0.8312  -25.5767 C.2    1 LIG       0.09300
      4 C4        -59.8430    0.8530  -23.4880 C.2    1 LIG       0.09300
      5 O1        -58.7541    0.8529  -24.3010 O.3    1 LIG      -0.29200
      6 H1        -61.2293    0.7995  -26.4631 H      1 LIG       0.17500
      7 H2        -62.0090    0.8264  -23.8430 H      1 LIG       0.17500
      8 H3        -58.4679    0.8272  -26.3507 H      1 LIG       0.13800
      9 H4        -59.6352    0.8691  -22.4281 H      1 LIG       0.13800
@<TRIPOS>BOND
      1       1       2 1
      2       1       3 2
      3       2       4 2
      4       3       5 1
      5       4       5 1
      6       1       6 1
      7       2       7 1
      8       3       8 1
      9       4       9 1
@<TRIPOS>ALT_TYPE
CGenFF_4.0_ALT_TYPE_SET
CGenFF_4.0 1 CG2R51 2 CG2R51 3 CG2R51 4 CG2R51 5 OG2R50 6 HGR51 7 HGR51 8 HGR52 9 HGR52
@<TRIPOS>MOLECULE
furan
 9 9 0 0 0
****
USER_CHARGES
INVALID_CHARGES
Pose:   8 Cluster:   8 Fr_nu: 1504273 TotEn:    -9.33
@<TRIPOS>ATOM
      1 C1        -56.6120  -24.4624  -25.5225 C.2    1 LIG      -0.26000
      2 C2        -56.9004  -23.0767  -25.5228 C.2    1 LIG      -0.26000
      3 C3        -55.5713  -24.6357  -24.6398 C.2    1 LIG       0.09300
      4 C4        -56.0155  -22.5021  -24.6403 C.2    1 LIG       0.09300
      5 O1        -55.2019  -23.4456  -24.0978 O.3    1 LIG      -0.29200
      6 H1        -57.1010  -25.2377  -26.0943 H      1 LIG       0.17500
      7 H2        -57.6586  -22.5614  -26.0947 H      1 LIG       0.17500
      8 H3        -55.0115  -25.4963  -24.3037 H      1 LIG       0.13800
      9 H4        -55.8453  -21.4892  -24.3055 H      1 LIG       0.13800
@<TRIPOS>BOND
      1       1       2 1
      2       1       3 2
      3       2       4 2
      4       3       5 1
      5       4       5 1
      6       1       6 1
      7       2       7 1
      8       3       8 1
      9       4       9 1
@<TRIPOS>ALT_TYPE
CGenFF_4.0_ALT_TYPE_SET
CGenFF_4.0 1 CG2R51 2 CG2R51 3 CG2R51 4 CG2R51 5 OG2R50 6 HGR51 7 HGR51 8 HGR52 9 HGR52
@<TRIPOS>MOLECULE
furan
 9 9 0 0 0
****
USER_CHARGES
INVALID_CHARGES
Pose:   9 Cluster:   9 Fr_nu:  74000 TotEn:    -9.26
@<TRIPOS>ATOM
      1 C1        -72.0823   -7.8570  -45.2520 C.2    1 LIG      -0.26000
      2 C2        -70.8402   -7.1793  -45.2182 C.2    1 LIG      -0.26000
      3 C3        -72.0225   -8.8136  -44.2654 C.2    1 LIG       0.09300
      4 C4        -70.1100   -7.7700  -44.2133 C.2    1 LIG       0.09300
      5 O1        -70.8236   -8.7671  -43.6275 O.3    1 LIG      -0.29200
      6 H1        -72.9166   -7.6717  -45.9131 H      1 LIG       0.17500
      7 H2        -70.5177   -6.3623  -45.8475 H      1 LIG       0.17500
      8 H3        -72.7126   -9.5647  -43.9095 H      1 LIG       0.13800
      9 H4        -69.1204   -7.6053  -43.8124 H      1 LIG       0.13800
@<TRIPOS>BOND
      1       1       2 1
      2       1       3 2
      3       2       4 2
      4       3       5 1
      5       4       5 1
      6       1       6 1
      7       2       7 1
      8       3       8 1
      9       4       9 1
@<TRIPOS>ALT_TYPE
CGenFF_4.0_ALT_TYPE_SET
CGenFF_4.0 1 CG2R51 2 CG2R51 3 CG2R51 4 CG2R51 5 OG2R50 6 HGR51 7 HGR51 8 HGR52 9 HGR52
@<TRIPOS>MOLECULE
furan
 9 9 0 0 0
****
USER_CHARGES
INVALID_CHARGES
Pose:  10 Cluster:  10 Fr_nu: 1067650 TotEn:    -9.10
@<TRIPOS>ATOM
      1 C1        -59.4955    0.6496  -25.2996 C.2    1 LIG      -0.26000
      2 C2        -60.7880    0.8397  -24.7550 C.2    1 LIG      -0.26000
      3 C3        -59.4955   -0.6097  -25.8528 C.2    1 LIG       0.09300
      4 C4        -61.4856   -0.3171  -25.0143 C.2    1 LIG       0.09300
      5 O1        -60.7049   -1.2056  -25.6833 O.3    1 LIG      -0.29200
      6 H1        -58.6674    1.3435  -25.2897 H      1 LIG       0.17500
      7 H2        -61.1640    1.7109  -24.2383 H      1 LIG       0.17500
      8 H3        -58.7545   -1.1964  -26.3761 H      1 LIG       0.13800
      9 H4        -62.4919   -0.6470  -24.8006 H      1 LIG       0.13800
@<TRIPOS>BOND
      1       1       2 1
      2       1       3 2
      3       2       4 2
      4       3       5 1
      5       4       5 1
      6       1       6 1
      7       2       7 1
      8       3       8 1
      9       4       9 1
@<TRIPOS>ALT_TYPE
CGenFF_4.0_ALT_TYPE_SET
CGenFF_4.0 1 CG2R51 2 CG2R51 3 CG2R51 4 CG2R51 5 OG2R50 6 HGR51 7 HGR51 8 HGR52 9 HGR52
@<TRIPOS>MOLECULE
furan
 9 9 0 0 0
****
USER_CHARGES
INVALID_CHARGES
Pose:  11 Cluster:  11 Fr_nu: 1270146 TotEn:    -9.00
@<TRIPOS>ATOM
      1 C1        -60.6747    2.8220  -39.6412 C.2    1 LIG      -0.26000
      2 C2        -60.4715    3.5102  -40.8612 C.2    1 LIG      -0.26000
      3 C3        -59.7606    3.3402  -38.7536 C.2    1 LIG       0.09300
      4 C4        -59.4479    4.4000  -40.6320 C.2    1 LIG       0.09300
      5 O1        -59.0091    4.3027  -39.3496 O.3    1 LIG      -0.29200
      6 H1        -61.3966    2.0451  -39.4349 H      1 LIG       0.17500
      7 H2        -61.0047    3.3748  -41.7911 H      1 LIG       0.17500
      8 H3        -59.5308    3.1430  -37.7166 H      1 LIG       0.13800
      9 H4        -58.9431    5.1326  -41.2447 H      1 LIG       0.13800
@<TRIPOS>BOND
      1       1       2 1
      2       1       3 2
      3       2       4 2
      4       3       5 1
      5       4       5 1
      6       1       6 1
      7       2       7 1
      8       3       8 1
      9       4       9 1
@<TRIPOS>ALT_TYPE
CGenFF_4.0_ALT_TYPE_SET
CGenFF_4.0 1 CG2R51 2 CG2R51 3 CG2R51 4 CG2R51 5 OG2R50 6 HGR51 7 HGR51 8 HGR52 9 HGR52
@<TRIPOS>MOLECULE
furan
 9 9 0 0 0
****
USER_CHARGES
INVALID_CHARGES
Pose:  12 Cluster:  12 Fr_nu: 2674466 TotEn:    -8.98
@<TRIPOS>ATOM
      1 C1        -59.1244    0.8124  -24.3340 C.2    1 LIG      -0.26000
      2 C2        -59.9324   -0.1606  -23.6986 C.2    1 LIG      -0.26000
      3 C3        -58.8869    0.3412  -25.6043 C.2    1 LIG       0.09300
      4 C4        -60.1311   -1.1569  -24.6259 C.2    1 LIG       0.09300
      5 O1        -59.4972   -0.8585  -25.7903 O.3    1 LIG      -0.29200
      6 H1        -58.7603    1.7406  -23.9180 H      1 LIG       0.17500
      7 H2        -60.3214   -0.1383  -22.6909 H      1 LIG       0.17500
      8 H3        -58.3342    0.7209  -26.4513 H      1 LIG       0.13800
      9 H4        -60.6702   -2.0929  -24.6135 H      1 LIG       0.13800
@<TRIPOS>BOND
      1       1       2 1
      2       1       3 2
      3       2       4 2
      4       3       5 1
      5       4       5 1
      6       1       6 1
      7       2       7 1
      8       3       8 1
      9       4       9 1
@<TRIPOS>ALT_TYPE
CGenFF_4.0_ALT_TYPE_SET
CGenFF_4.0 1 CG2R51 2 CG2R51 3 CG2R51 4 CG2R51 5 OG2R50 6 HGR51 7 HGR51 8 HGR52 9 HGR52
@<TRIPOS>MOLECULE
furan
 9 9 0 0 0
****
USER_CHARGES
INVALID_CHARGES
Pose:  13 Cluster:  13 Fr_nu:  55306 TotEn:    -8.69
@<TRIPOS>ATOM
      1 C1        -71.0962   -6.8044  -48.9287 C.2    1 LIG      -0.26000
      2 C2        -71.8039   -6.8044  -47.7029 C.2    1 LIG      -0.26000
      3 C3        -69.9142   -6.1437  -48.6873 C.2    1 LIG       0.09300
      4 C4        -71.0038   -6.1439  -46.7999 C.2    1 LIG       0.09300
      5 O1        -69.8500   -5.7380  -47.3920 O.3    1 LIG      -0.29200
      6 H1        -71.4088   -7.2320  -49.8704 H      1 LIG       0.17500
      7 H2        -72.7755   -7.2326  -47.5027 H      1 LIG       0.17500
      8 H3        -69.0591   -5.8938  -49.2983 H      1 LIG       0.13800
      9 H4        -71.1060   -5.8934  -45.7540 H      1 LIG       0.13800
@<TRIPOS>BOND
      1       1       2 1
      2       1       3 2
      3       2       4 2
      4       3       5 1
      5       4       5 1
      6       1       6 1
      7       2       7 1
      8       3       8 1
      9       4       9 1
@<TRIPOS>ALT_TYPE
CGenFF_4.0_ALT_TYPE_SET
CGenFF_4.0 1 CG2R51 2 CG2R51 3 CG2R51 4 CG2R51 5 OG2R50 6 HGR51 7 HGR51 8 HGR52 9 HGR52
@<TRIPOS>MOLECULE
furan
 9 9 0 0 0
****
USER_CHARGES
INVALID_CHARGES
Pose:  14 Cluster:  14 Fr_nu: 780108 TotEn:    -8.68
@<TRIPOS>ATOM
      1 C1        -73.8698   -1.3510  -33.3133 C.2    1 LIG      -0.26000
      2 C2        -73.9761   -1.2518  -31.9054 C.2    1 LIG      -0.26000
      3 C3        -73.7506   -2.6923  -33.5937 C.2    1 LIG       0.09300
      4 C4        -73.9143   -2.5395  -31.4259 C.2    1 LIG       0.09300
      5 O1        -73.7770   -3.4236  -32.4487 O.3    1 LIG      -0.29200
      6 H1        -73.8785   -0.5456  -34.0334 H      1 LIG       0.17500
      7 H2        -74.0844   -0.3539  -31.3142 H      1 LIG       0.17500
      8 H3        -73.6455   -3.2585  -34.5077 H      1 LIG       0.13800
      9 H4        -73.9521   -2.9714  -30.4364 H      1 LIG       0.13800
@<TRIPOS>BOND
      1       1       2 1
      2       1       3 2
      3       2       4 2
      4       3       5 1
      5       4       5 1
      6       1       6 1
      7       2       7 1
      8       3       8 1
      9       4       9 1
@<TRIPOS>ALT_TYPE
CGenFF_4.0_ALT_TYPE_SET
CGenFF_4.0 1 CG2R51 2 CG2R51 3 CG2R51 4 CG2R51 5 OG2R50 6 HGR51 7 HGR51 8 HGR52 9 HGR52
@<TRIPOS>MOLECULE
furan
 9 9 0 0 0
****
USER_CHARGES
INVALID_CHARGES
Pose:  15 Cluster:  15 Fr_nu: 161435 TotEn:    -8.66
@<TRIPOS>ATOM
      1 C1        -58.9225    4.0274  -40.2787 C.2    1 LIG      -0.26000
      2 C2        -59.9169    3.3494  -39.5340 C.2    1 LIG      -0.26000
      3 C3        -58.0918    4.6197  -39.3562 C.2    1 LIG       0.09300
      4 C4        -59.6229    3.5756  -38.2095 C.2    1 LIG       0.09300
      5 O1        -58.5117    4.3490  -38.0925 O.3    1 LIG      -0.29200
      6 H1        -58.8239    4.0785  -41.3534 H      1 LIG       0.17500
      7 H2        -60.7443    2.7683  -39.9150 H      1 LIG       0.17500
      8 H3        -57.2054    5.2325  -39.4330 H      1 LIG       0.13800
      9 H4        -60.0815    3.2723  -37.2796 H      1 LIG       0.13800
@<TRIPOS>BOND
      1       1       2 1
      2       1       3 2
      3       2       4 2
      4       3       5 1
      5       4       5 1
      6       1       6 1
      7       2       7 1
      8       3       8 1
      9       4       9 1
@<TRIPOS>ALT_TYPE
CGenFF_4.0_ALT_TYPE_SET
CGenFF_4.0 1 CG2R51 2 CG2R51 3 CG2R51 4 CG2R51 5 OG2R50 6 HGR51 7 HGR51 8 HGR52 9 HGR52
@<TRIPOS>MOLECULE
furan
 9 9 0 0 0
****
USER_CHARGES
INVALID_CHARGES
Pose:  16 Cluster:  16 Fr_nu:  16461 TotEn:    -8.64
@<TRIPOS>ATOM
      1 C1        -59.8666    4.3881  -39.7703 C.2    1 LIG      -0.26000
      2 C2        -59.9888    4.5406  -41.1721 C.2    1 LIG      -0.26000
      3 C3        -60.5979    3.2701  -39.4426 C.2    1 LIG       0.09300
      4 C4        -60.7859    3.5050  -41.6010 C.2    1 LIG       0.09300
      5 O1        -61.1614    2.7259  -40.5529 O.3    1 LIG      -0.29200
      6 H1        -59.3150    5.0148  -39.0846 H      1 LIG       0.17500
      7 H2        -59.5504    5.3092  -41.7922 H      1 LIG       0.17500
      8 H3        -60.8046    2.7576  -38.5143 H      1 LIG       0.13800
      9 H4        -61.1584    3.1993  -42.5679 H      1 LIG       0.13800
@<TRIPOS>BOND
      1       1       2 1
      2       1       3 2
      3       2       4 2
      4       3       5 1
      5       4       5 1
      6       1       6 1
      7       2       7 1
      8       3       8 1
      9       4       9 1
@<TRIPOS>ALT_TYPE
CGenFF_4.0_ALT_TYPE_SET
CGenFF_4.0 1 CG2R51 2 CG2R51 3 CG2R51 4 CG2R51 5 OG2R50 6 HGR51 7 HGR51 8 HGR52 9 HGR52
@<TRIPOS>MOLECULE
furan
 9 9 0 0 0
****
USER_CHARGES
INVALID_CHARGES
Pose:  17 Cluster:  17 Fr_nu:  16874 TotEn:    -8.56
@<TRIPOS>ATOM
      1 C1        -58.6966    4.2066  -39.6353 C.2    1 LIG      -0.26000
      2 C2        -57.8492    4.0571  -38.5116 C.2    1 LIG      -0.26000
      3 C3        -59.9498    3.8172  -39.2232 C.2    1 LIG       0.09300
      4 C4        -58.6450    3.5870  -37.4929 C.2    1 LIG       0.09300
      5 O1        -59.9269    3.4382  -37.9185 O.3    1 LIG      -0.29200
      6 H1        -58.4276    4.5543  -40.6223 H      1 LIG       0.17500
      7 H2        -56.7908    4.2660  -38.4517 H      1 LIG       0.17500
      8 H3        -60.9118    3.7561  -39.7109 H      1 LIG       0.13800
      9 H4        -58.4610    3.3230  -36.4617 H      1 LIG       0.13800
@<TRIPOS>BOND
      1       1       2 1
      2       1       3 2
      3       2       4 2
      4       3       5 1
      5       4       5 1
      6       1       6 1
      7       2       7 1
      8       3       8 1
      9       4       9 1
@<TRIPOS>ALT_TYPE
CGenFF_4.0_ALT_TYPE_SET
CGenFF_4.0 1 CG2R51 2 CG2R51 3 CG2R51 4 CG2R51 5 OG2R50 6 HGR51 7 HGR51 8 HGR52 9 HGR52
@<TRIPOS>MOLECULE
furan
 9 9 0 0 0
****
USER_CHARGES
INVALID_CHARGES
Pose:  18 Cluster:  18 Fr_nu: 287903 TotEn:    -8.52
@<TRIPOS>ATOM
      1 C1        -73.0083  -23.6782  -43.0095 C.2    1 LIG      -0.26000
      2 C2        -72.4335  -24.9539  -42.7967 C.2    1 LIG      -0.26000
      3 C3        -72.5694  -22.8843  -41.9754 C.2    1 LIG       0.09300
      4 C4        -71.6843  -24.8487  -41.6480 C.2    1 LIG       0.09300
      5 O1        -71.7619  -23.5902  -41.1412 O.3    1 LIG      -0.29200
      6 H1        -73.6611  -23.3753  -43.8153 H      1 LIG       0.17500
      7 H2        -72.5504  -25.8393  -43.4048 H      1 LIG       0.17500
      8 H3        -72.7317  -21.8509  -41.7055 H      1 LIG       0.13800
      9 H4        -71.0701  -25.5404  -41.0901 H      1 LIG       0.13800
@<TRIPOS>BOND
      1       1       2 1
      2       1       3 2
      3       2       4 2
      4       3       5 1
      5       4       5 1
      6       1       6 1
      7       2       7 1
      8       3       8 1
      9       4       9 1
@<TRIPOS>ALT_TYPE
CGenFF_4.0_ALT_TYPE_SET
CGenFF_4.0 1 CG2R51 2 CG2R51 3 CG2R51 4 CG2R51 5 OG2R50 6 HGR51 7 HGR51 8 HGR52 9 HGR52
@<TRIPOS>MOLECULE
furan
 9 9 0 0 0
****
USER_CHARGES
INVALID_CHARGES
Pose:  19 Cluster:  19 Fr_nu: 152643 TotEn:    -8.42
@<TRIPOS>ATOM
      1 C1        -70.9067   -6.0674  -47.1685 C.2    1 LIG      -0.26000
      2 C2        -70.3971   -6.2697  -48.4734 C.2    1 LIG      -0.26000
      3 C3        -71.8303   -5.0533  -47.2722 C.2    1 LIG       0.09300
      4 C4        -71.0457   -5.3650  -49.2814 C.2    1 LIG       0.09300
      5 O1        -71.9211   -4.6198  -48.5568 O.3    1 LIG      -0.29200
      6 H1        -70.6345   -6.5943  -46.2655 H      1 LIG       0.17500
      7 H2        -69.6507   -6.9856  -48.7859 H      1 LIG       0.17500
      8 H3        -72.4739   -4.5530  -46.5633 H      1 LIG       0.13800
      9 H4        -70.9998   -5.1379  -50.3365 H      1 LIG       0.13800
@<TRIPOS>BOND
      1       1       2 1
      2       1       3 2
      3       2       4 2
      4       3       5 1
      5       4       5 1
      6       1       6 1
      7       2       7 1
      8       3       8 1
      9       4       9 1
@<TRIPOS>ALT_TYPE
CGenFF_4.0_ALT_TYPE_SET
CGenFF_4.0 1 CG2R51 2 CG2R51 3 CG2R51 4 CG2R51 5 OG2R50 6 HGR51 7 HGR51 8 HGR52 9 HGR52
@<TRIPOS>MOLECULE
furan
 9 9 0 0 0
****
USER_CHARGES
INVALID_CHARGES
Pose:  20 Cluster:  20 Fr_nu: 927499 TotEn:    -8.40
@<TRIPOS>ATOM
      1 C1        -62.2726  -22.4198  -25.2200 C.2    1 LIG      -0.26000
      2 C2        -62.2165  -22.7759  -26.5887 C.2    1 LIG      -0.26000
      3 C3        -63.3398  -21.5614  -25.0921 C.2    1 LIG       0.09300
      4 C4        -63.2534  -22.1097  -27.1996 C.2    1 LIG       0.09300
      5 O1        -63.9430  -21.3673  -26.2941 O.3    1 LIG      -0.29200
      6 H1        -61.6170  -22.7475  -24.4262 H      1 LIG       0.17500
      7 H2        -61.5089  -23.4357  -27.0697 H      1 LIG       0.17500
      8 H3        -63.7777  -21.0322  -24.2584 H      1 LIG       0.13800
      9 H4        -63.6149  -22.0613  -28.2164 H      1 LIG       0.13800
@<TRIPOS>BOND
      1       1       2 1
      2       1       3 2
      3       2       4 2
      4       3       5 1
      5       4       5 1
      6       1       6 1
      7       2       7 1
      8       3       8 1
      9       4       9 1
@<TRIPOS>ALT_TYPE
CGenFF_4.0_ALT_TYPE_SET
CGenFF_4.0 1 CG2R51 2 CG2R51 3 CG2R51 4 CG2R51 5 OG2R50 6 HGR51 7 HGR51 8 HGR52 9 HGR52
@<TRIPOS>MOLECULE
furan
 9 9 0 0 0
****
USER_CHARGES
INVALID_CHARGES
Pose:  21 Cluster:  21 Fr_nu: 2112046 TotEn:    -8.38
@<TRIPOS>ATOM
      1 C1        -69.7109   -5.7199  -47.9485 C.2    1 LIG      -0.26000
      2 C2        -71.0405   -6.1452  -48.1822 C.2    1 LIG      -0.26000
      3 C3        -69.5378   -5.7400  -46.5840 C.2    1 LIG       0.09300
      4 C4        -71.5849   -6.3950  -46.9440 C.2    1 LIG       0.09300
      5 O1        -70.6753   -6.1505  -45.9645 O.3    1 LIG      -0.29200
      6 H1        -68.9716   -5.4339  -48.6825 H      1 LIG       0.17500
      7 H2        -71.5394   -6.2561  -49.1342 H      1 LIG       0.17500
      8 H3        -68.7092   -5.5046  -45.9320 H      1 LIG       0.13800
      9 H4        -72.5541   -6.7340  -46.6081 H      1 LIG       0.13800
@<TRIPOS>BOND
      1       1       2 1
      2       1       3 2
      3       2       4 2
      4       3       5 1
      5       4       5 1
      6       1       6 1
      7       2       7 1
      8       3       8 1
      9       4       9 1
@<TRIPOS>ALT_TYPE
CGenFF_4.0_ALT_TYPE_SET
CGenFF_4.0 1 CG2R51 2 CG2R51 3 CG2R51 4 CG2R51 5 OG2R50 6 HGR51 7 HGR51 8 HGR52 9 HGR52
@<TRIPOS>MOLECULE
furan
 9 9 0 0 0
****
USER_CHARGES
INVALID_CHARGES
Pose:  22 Cluster:  22 Fr_nu:   5120 TotEn:    -8.32
@<TRIPOS>ATOM
      1 C1        -59.0224    3.7142  -38.8836 C.2    1 LIG      -0.26000
      2 C2        -60.3034    3.2838  -39.3044 C.2    1 LIG      -0.26000
      3 C3        -58.4158    4.2514  -39.9952 C.2    1 LIG       0.09300
      4 C4        -60.3883    3.5888  -40.6430 C.2    1 LIG       0.09300
      5 O1        -59.2418    4.1789  -41.0717 O.3    1 LIG      -0.29200
      6 H1        -58.5946    3.6415  -37.8942 H      1 LIG       0.17500
      7 H2        -61.0691    2.8107  -38.7066 H      1 LIG       0.17500
      8 H3        -57.4512    4.7032  -40.1756 H      1 LIG       0.13800
      9 H4        -61.1554    3.4579  -41.3923 H      1 LIG       0.13800
@<TRIPOS>BOND
      1       1       2 1
      2       1       3 2
      3       2       4 2
      4       3       5 1
      5       4       5 1
      6       1       6 1
      7       2       7 1
      8       3       8 1
      9       4       9 1
@<TRIPOS>ALT_TYPE
CGenFF_4.0_ALT_TYPE_SET
CGenFF_4.0 1 CG2R51 2 CG2R51 3 CG2R51 4 CG2R51 5 OG2R50 6 HGR51 7 HGR51 8 HGR52 9 HGR52
@<TRIPOS>MOLECULE
furan
 9 9 0 0 0
****
USER_CHARGES
INVALID_CHARGES
Pose:  23 Cluster:  23 Fr_nu:  47803 TotEn:    -8.27
@<TRIPOS>ATOM
      1 C1        -59.5645   -0.5243  -23.7935 C.2    1 LIG      -0.26000
      2 C2        -59.0357    0.1435  -24.9238 C.2    1 LIG      -0.26000
      3 C3        -59.1732    0.2102  -22.6983 C.2    1 LIG       0.09300
      4 C4        -58.3591    1.2384  -24.4388 C.2    1 LIG       0.09300
      5 O1        -58.4382    1.2863  -23.0830 O.3    1 LIG      -0.29200
      6 H1        -60.1562   -1.4281  -23.7788 H      1 LIG       0.17500
      7 H2        -59.1354   -0.1380  -25.9622 H      1 LIG       0.17500
      8 H3        -59.3288    0.1066  -21.6343 H      1 LIG       0.13800
      9 H4        -57.7992    2.0372  -24.9030 H      1 LIG       0.13800
@<TRIPOS>BOND
      1       1       2 1
      2       1       3 2
      3       2       4 2
      4       3       5 1
      5       4       5 1
      6       1       6 1
      7       2       7 1
      8       3       8 1
      9       4       9 1
@<TRIPOS>ALT_TYPE
CGenFF_4.0_ALT_TYPE_SET
CGenFF_4.0 1 CG2R51 2 CG2R51 3 CG2R51 4 CG2R51 5 OG2R50 6 HGR51 7 HGR51 8 HGR52 9 HGR52
@<TRIPOS>MOLECULE
furan
 9 9 0 0 0
****
USER_CHARGES
INVALID_CHARGES
Pose:  24 Cluster:  24 Fr_nu: 641108 TotEn:    -8.26
@<TRIPOS>ATOM
      1 C1        -60.5614    2.9913  -40.6445 C.2    1 LIG      -0.26000
      2 C2        -59.4411    3.6562  -40.0911 C.2    1 LIG      -0.26000
      3 C3        -60.7554    3.5418  -41.8900 C.2    1 LIG       0.09300
      4 C4        -59.0304    4.5654  -41.0380 C.2    1 LIG       0.09300
      5 O1        -59.8263    4.5019  -42.1376 O.3    1 LIG      -0.29200
      6 H1        -61.1536    2.2092  -40.1919 H      1 LIG       0.17500
      7 H2        -58.9895    3.4929  -39.1233 H      1 LIG       0.17500
      8 H3        -61.4709    3.3687  -42.6807 H      1 LIG       0.13800
      9 H4        -58.2318    5.2917  -41.0801 H      1 LIG       0.13800
@<TRIPOS>BOND
      1       1       2 1
      2       1       3 2
      3       2       4 2
      4       3       5 1
      5       4       5 1
      6       1       6 1
      7       2       7 1
      8       3       8 1
      9       4       9 1
@<TRIPOS>ALT_TYPE
CGenFF_4.0_ALT_TYPE_SET
CGenFF_4.0 1 CG2R51 2 CG2R51 3 CG2R51 4 CG2R51 5 OG2R50 6 HGR51 7 HGR51 8 HGR52 9 HGR52
@<TRIPOS>MOLECULE
furan
 9 9 0 0 0
****
USER_CHARGES
INVALID_CHARGES
Pose:  25 Cluster:  25 Fr_nu:  24644 TotEn:    -8.22
@<TRIPOS>ATOM
      1 C1        -71.3795   -8.9411  -44.0525 C.2    1 LIG      -0.26000
      2 C2        -70.1439   -8.5850  -43.4610 C.2    1 LIG      -0.26000
      3 C3        -71.6163   -8.0069  -45.0340 C.2    1 LIG       0.09300
      4 C4        -69.7138   -7.4588  -44.1233 C.2    1 LIG       0.09300
      5 O1        -70.6057   -7.1000  -45.0837 O.3    1 LIG      -0.29200
      6 H1        -72.0177   -9.7740  -43.7953 H      1 LIG       0.17500
      7 H2        -69.6310   -9.0867  -42.6532 H      1 LIG       0.17500
      8 H3        -72.4143   -7.8571  -45.7466 H      1 LIG       0.13800
      9 H4        -68.8417   -6.8273  -44.0355 H      1 LIG       0.13800
@<TRIPOS>BOND
      1       1       2 1
      2       1       3 2
      3       2       4 2
      4       3       5 1
      5       4       5 1
      6       1       6 1
      7       2       7 1
      8       3       8 1
      9       4       9 1
@<TRIPOS>ALT_TYPE
CGenFF_4.0_ALT_TYPE_SET
CGenFF_4.0 1 CG2R51 2 CG2R51 3 CG2R51 4 CG2R51 5 OG2R50 6 HGR51 7 HGR51 8 HGR52 9 HGR52
@<TRIPOS>MOLECULE
furan
 9 9 0 0 0
****
USER_CHARGES
INVALID_CHARGES
Pose:  26 Cluster:  26 Fr_nu: 479404 TotEn:    -8.21
@<TRIPOS>ATOM
      1 C1        -82.3096   -3.6525  -47.1792 C.2    1 LIG      -0.26000
      2 C2        -81.7079   -2.8338  -46.1939 C.2    1 LIG      -0.26000
      3 C3        -83.5006   -4.0834  -46.6426 C.2    1 LIG       0.09300
      4 C4        -82.5741   -2.8226  -45.1254 C.2    1 LIG       0.09300
      5 O1        -83.6693   -3.5819  -45.3910 O.3    1 LIG      -0.29200
      6 H1        -81.9234   -3.8982  -48.1579 H      1 LIG       0.17500
      7 H2        -80.7614   -2.3163  -46.2550 H      1 LIG       0.17500
      8 H3        -84.2983   -4.7156  -47.0044 H      1 LIG       0.13800
      9 H4        -82.5578   -2.3486  -44.1548 H      1 LIG       0.13800
@<TRIPOS>BOND
      1       1       2 1
      2       1       3 2
      3       2       4 2
      4       3       5 1
      5       4       5 1
      6       1       6 1
      7       2       7 1
      8       3       8 1
      9       4       9 1
@<TRIPOS>ALT_TYPE
CGenFF_4.0_ALT_TYPE_SET
CGenFF_4.0 1 CG2R51 2 CG2R51 3 CG2R51 4 CG2R51 5 OG2R50 6 HGR51 7 HGR51 8 HGR52 9 HGR52
@<TRIPOS>MOLECULE
furan
 9 9 0 0 0
****
USER_CHARGES
INVALID_CHARGES
Pose:  27 Cluster:  27 Fr_nu: 290810 TotEn:    -8.20
@<TRIPOS>ATOM
      1 C1        -59.5165   -0.1169  -24.4962 C.2    1 LIG      -0.26000
      2 C2        -60.0852   -0.8268  -23.4118 C.2    1 LIG      -0.26000
      3 C3        -59.7007   -0.9059  -25.6077 C.2    1 LIG       0.09300
      4 C4        -60.5764   -1.9989  -23.9380 C.2    1 LIG       0.09300
      5 O1        -60.3461   -2.0548  -25.2761 O.3    1 LIG      -0.29200
      6 H1        -59.0325    0.8486  -24.4707 H      1 LIG       0.17500
      7 H2        -60.1314   -0.5221  -22.3762 H      1 LIG       0.17500
      8 H3        -59.4454   -0.7979  -26.6519 H      1 LIG       0.13800
      9 H4        -61.0893   -2.8507  -23.5158 H      1 LIG       0.13800
@<TRIPOS>BOND
      1       1       2 1
      2       1       3 2
      3       2       4 2
      4       3       5 1
      5       4       5 1
      6       1       6 1
      7       2       7 1
      8       3       8 1
      9       4       9 1
@<TRIPOS>ALT_TYPE
CGenFF_4.0_ALT_TYPE_SET
CGenFF_4.0 1 CG2R51 2 CG2R51 3 CG2R51 4 CG2R51 5 OG2R50 6 HGR51 7 HGR51 8 HGR52 9 HGR52
@<TRIPOS>MOLECULE
furan
 9 9 0 0 0
****
USER_CHARGES
INVALID_CHARGES
Pose:  28 Cluster:  28 Fr_nu:  16616 TotEn:    -8.17
@<TRIPOS>ATOM
      1 C1        -80.4057   -2.4372  -44.0993 C.2    1 LIG      -0.26000
      2 C2        -79.0854   -2.5815  -44.5885 C.2    1 LIG      -0.26000
      3 C3        -80.2858   -2.0394  -42.7880 C.2    1 LIG       0.09300
      4 C4        -78.2529   -2.2614  -43.5414 C.2    1 LIG       0.09300
      5 O1        -78.9768   -1.9297  -42.4402 O.3    1 LIG      -0.29200
      6 H1        -81.3291   -2.6029  -44.6351 H      1 LIG       0.17500
      7 H2        -78.7791   -2.8810  -45.5804 H      1 LIG       0.17500
      8 H3        -80.9974   -1.8046  -42.0099 H      1 LIG       0.13800
      9 H4        -77.1797   -2.2225  -43.4247 H      1 LIG       0.13800
@<TRIPOS>BOND
      1       1       2 1
      2       1       3 2
      3       2       4 2
      4       3       5 1
      5       4       5 1
      6       1       6 1
      7       2       7 1
      8       3       8 1
      9       4       9 1
@<TRIPOS>ALT_TYPE
CGenFF_4.0_ALT_TYPE_SET
CGenFF_4.0 1 CG2R51 2 CG2R51 3 CG2R51 4 CG2R51 5 OG2R50 6 HGR51 7 HGR51 8 HGR52 9 HGR52
@<TRIPOS>MOLECULE
furan
 9 9 0 0 0
****
USER_CHARGES
INVALID_CHARGES
Pose:  29 Cluster:  29 Fr_nu: 148629 TotEn:    -8.13
@<TRIPOS>ATOM
      1 C1        -63.0309  -21.6581  -25.2170 C.2    1 LIG      -0.26000
      2 C2        -64.0442  -21.8434  -26.1876 C.2    1 LIG      -0.26000
      3 C3        -61.8512  -22.0257  -25.8214 C.2    1 LIG       0.09300
      4 C4        -63.4115  -22.3108  -27.3160 C.2    1 LIG       0.09300
      5 O1        -62.0745  -22.4246  -27.1010 O.3    1 LIG      -0.29200
      6 H1        -63.1460  -21.3018  -24.2035 H      1 LIG       0.17500
      7 H2        -65.1032  -21.6590  -26.0784 H      1 LIG       0.17500
      8 H3        -60.8221  -22.0580  -25.4945 H      1 LIG       0.13800
      9 H4        -63.7525  -22.5942  -28.3011 H      1 LIG       0.13800
@<TRIPOS>BOND
      1       1       2 1
      2       1       3 2
      3       2       4 2
      4       3       5 1
      5       4       5 1
      6       1       6 1
      7       2       7 1
      8       3       8 1
      9       4       9 1
@<TRIPOS>ALT_TYPE
CGenFF_4.0_ALT_TYPE_SET
CGenFF_4.0 1 CG2R51 2 CG2R51 3 CG2R51 4 CG2R51 5 OG2R50 6 HGR51 7 HGR51 8 HGR52 9 HGR52
@<TRIPOS>MOLECULE
furan
 9 9 0 0 0
****
USER_CHARGES
INVALID_CHARGES
Pose:  30 Cluster:  30 Fr_nu: 148393 TotEn:    -8.09
@<TRIPOS>ATOM
      1 C1        -63.4083  -22.5489  -24.4121 C.2    1 LIG      -0.26000
      2 C2        -63.4343  -23.4063  -25.5379 C.2    1 LIG      -0.26000
      3 C3        -64.2474  -21.5007  -24.7108 C.2    1 LIG       0.09300
      4 C4        -64.2875  -22.8209  -26.4442 C.2    1 LIG       0.09300
      5 O1        -64.7874  -21.6590  -25.9476 O.3    1 LIG      -0.29200
      6 H1        -62.8477  -22.6784  -23.4977 H      1 LIG       0.17500
      7 H2        -62.8984  -24.3349  -25.6719 H      1 LIG       0.17500
      8 H3        -64.5518  -20.6115  -24.1781 H      1 LIG       0.13800
      9 H4        -64.6265  -23.0907  -27.4339 H      1 LIG       0.13800
@<TRIPOS>BOND
      1       1       2 1
      2       1       3 2
      3       2       4 2
      4       3       5 1
      5       4       5 1
      6       1       6 1
      7       2       7 1
      8       3       8 1
      9       4       9 1
@<TRIPOS>ALT_TYPE
CGenFF_4.0_ALT_TYPE_SET
CGenFF_4.0 1 CG2R51 2 CG2R51 3 CG2R51 4 CG2R51 5 OG2R50 6 HGR51 7 HGR51 8 HGR52 9 HGR52
@<TRIPOS>MOLECULE
furan
 9 9 0 0 0
****
USER_CHARGES
INVALID_CHARGES
Pose:  31 Cluster:  31 Fr_nu: 676990 TotEn:    -7.97
@<TRIPOS>ATOM
      1 C1        -47.2545  -12.8150  -27.7172 C.2    1 LIG      -0.26000
      2 C2        -47.7980  -13.4183  -28.8765 C.2    1 LIG      -0.26000
      3 C3        -47.1537  -11.4721  -27.9970 C.2    1 LIG       0.09300
      4 C4        -47.9907  -12.4010  -29.7820 C.2    1 LIG       0.09300
      5 O1        -47.6005  -11.2114  -29.2536 O.3    1 LIG      -0.29200
      6 H1        -46.9712  -13.2986  -26.7936 H      1 LIG       0.17500
      7 H2        -48.0215  -14.4638  -29.0325 H      1 LIG       0.17500
      8 H3        -46.8048  -10.6160  -27.4380 H      1 LIG       0.13800
      9 H4        -48.3757  -12.3609  -30.7905 H      1 LIG       0.13800
@<TRIPOS>BOND
      1       1       2 1
      2       1       3 2
      3       2       4 2
      4       3       5 1
      5       4       5 1
      6       1       6 1
      7       2       7 1
      8       3       8 1
      9       4       9 1
@<TRIPOS>ALT_TYPE
CGenFF_4.0_ALT_TYPE_SET
CGenFF_4.0 1 CG2R51 2 CG2R51 3 CG2R51 4 CG2R51 5 OG2R50 6 HGR51 7 HGR51 8 HGR52 9 HGR52
@<TRIPOS>MOLECULE
furan
 9 9 0 0 0
****
USER_CHARGES
INVALID_CHARGES
Pose:  32 Cluster:  32 Fr_nu: 2674145 TotEn:    -7.92
@<TRIPOS>ATOM
      1 C1        -59.4332   -0.3292  -25.5376 C.2    1 LIG      -0.26000
      2 C2        -60.1311   -1.1569  -24.6259 C.2    1 LIG      -0.26000
      3 C3        -60.1176    0.8635  -25.5718 C.2    1 LIG       0.09300
      4 C4        -61.1921   -0.4109  -24.1679 C.2    1 LIG       0.09300
      5 O1        -61.1910    0.8219  -24.7395 O.3    1 LIG      -0.29200
      6 H1        -58.5431   -0.5718  -26.0999 H      1 LIG       0.17500
      7 H2        -59.8907   -2.1702  -24.3385 H      1 LIG       0.17500
      8 H3        -59.9766    1.7913  -26.1068 H      1 LIG       0.13800
      9 H4        -61.9950   -0.6024  -23.4709 H      1 LIG       0.13800
@<TRIPOS>BOND
      1       1       2 1
      2       1       3 2
      3       2       4 2
      4       3       5 1
      5       4       5 1
      6       1       6 1
      7       2       7 1
      8       3       8 1
      9       4       9 1
@<TRIPOS>ALT_TYPE
CGenFF_4.0_ALT_TYPE_SET
CGenFF_4.0 1 CG2R51 2 CG2R51 3 CG2R51 4 CG2R51 5 OG2R50 6 HGR51 7 HGR51 8 HGR52 9 HGR52
@<TRIPOS>MOLECULE
furan
 9 9 0 0 0
****
USER_CHARGES
INVALID_CHARGES
Pose:  33 Cluster:  33 Fr_nu: 132137 TotEn:    -7.86
@<TRIPOS>ATOM
      1 C1        -82.4739   -3.5573  -47.3412 C.2    1 LIG      -0.26000
      2 C2        -83.1978   -4.1830  -46.2983 C.2    1 LIG      -0.26000
      3 C3        -82.5387   -4.4117  -48.4172 C.2    1 LIG       0.09300
      4 C4        -83.6535   -5.3751  -46.8115 C.2    1 LIG       0.09300
      5 O1        -83.2561   -5.5220  -48.1026 O.3    1 LIG      -0.29200
      6 H1        -81.9677   -2.6032  -47.3121 H      1 LIG       0.17500
      7 H2        -83.3665   -3.8115  -45.2979 H      1 LIG       0.17500
      8 H3        -82.1491   -4.3767  -49.4242 H      1 LIG       0.13800
      9 H4        -84.2419   -6.1863  -46.4081 H      1 LIG       0.13800
@<TRIPOS>BOND
      1       1       2 1
      2       1       3 2
      3       2       4 2
      4       3       5 1
      5       4       5 1
      6       1       6 1
      7       2       7 1
      8       3       8 1
      9       4       9 1
@<TRIPOS>ALT_TYPE
CGenFF_4.0_ALT_TYPE_SET
CGenFF_4.0 1 CG2R51 2 CG2R51 3 CG2R51 4 CG2R51 5 OG2R50 6 HGR51 7 HGR51 8 HGR52 9 HGR52
@<TRIPOS>MOLECULE
furan
 9 9 0 0 0
****
USER_CHARGES
INVALID_CHARGES
Pose:  34 Cluster:  34 Fr_nu: 104274 TotEn:    -7.85
@<TRIPOS>ATOM
      1 C1        -71.7268   -5.1694  -48.0028 C.2    1 LIG      -0.26000
      2 C2        -70.4191   -5.7110  -48.0028 C.2    1 LIG      -0.26000
      3 C3        -72.1237   -5.1296  -49.3192 C.2    1 LIG       0.09300
      4 C4        -70.1103   -5.9638  -49.3192 C.2    1 LIG       0.09300
      5 O1        -71.1442   -5.6122  -50.1280 O.3    1 LIG      -0.29200
      6 H1        -72.3070   -4.8477  -47.1502 H      1 LIG       0.17500
      7 H2        -69.7816   -5.8945  -47.1500 H      1 LIG       0.17500
      8 H3        -73.0248   -4.8049  -49.8189 H      1 LIG       0.13800
      9 H4        -69.2432   -6.3706  -49.8187 H      1 LIG       0.13800
@<TRIPOS>BOND
      1       1       2 1
      2       1       3 2
      3       2       4 2
      4       3       5 1
      5       4       5 1
      6       1       6 1
      7       2       7 1
      8       3       8 1
      9       4       9 1
@<TRIPOS>ALT_TYPE
CGenFF_4.0_ALT_TYPE_SET
CGenFF_4.0 1 CG2R51 2 CG2R51 3 CG2R51 4 CG2R51 5 OG2R50 6 HGR51 7 HGR51 8 HGR52 9 HGR52
@<TRIPOS>MOLECULE
furan
 9 9 0 0 0
****
USER_CHARGES
INVALID_CHARGES
Pose:  35 Cluster:  35 Fr_nu:  36024 TotEn:    -7.82
@<TRIPOS>ATOM
      1 C1        -59.6614    3.6496  -40.7553 C.2    1 LIG      -0.26000
      2 C2        -58.9160    3.8262  -39.5651 C.2    1 LIG      -0.26000
      3 C3        -60.8332    3.0322  -40.3840 C.2    1 LIG       0.09300
      4 C4        -59.6855    3.3044  -38.5514 C.2    1 LIG       0.09300
      5 O1        -60.8558    2.8184  -39.0423 O.3    1 LIG      -0.29200
      6 H1        -59.3795    3.9359  -41.7582 H      1 LIG       0.17500
      7 H2        -57.9401    4.2776  -39.4594 H      1 LIG       0.17500
      8 H3        -61.7060    2.6975  -40.9255 H      1 LIG       0.13800
      9 H4        -59.5502    3.2078  -37.4840 H      1 LIG       0.13800
@<TRIPOS>BOND
      1       1       2 1
      2       1       3 2
      3       2       4 2
      4       3       5 1
      5       4       5 1
      6       1       6 1
      7       2       7 1
      8       3       8 1
      9       4       9 1
@<TRIPOS>ALT_TYPE
CGenFF_4.0_ALT_TYPE_SET
CGenFF_4.0 1 CG2R51 2 CG2R51 3 CG2R51 4 CG2R51 5 OG2R50 6 HGR51 7 HGR51 8 HGR52 9 HGR52
@<TRIPOS>MOLECULE
furan
 9 9 0 0 0
****
USER_CHARGES
INVALID_CHARGES
Pose:  36 Cluster:  36 Fr_nu:  13727 TotEn:    -7.60
@<TRIPOS>ATOM
      1 C1        -61.2834   -0.1126  -24.5098 C.2    1 LIG      -0.26000
      2 C2        -60.8593    1.1281  -25.0427 C.2    1 LIG      -0.26000
      3 C3        -60.1628   -0.9084  -24.4564 C.2    1 LIG       0.09300
      4 C4        -59.5098    1.0021  -25.2769 C.2    1 LIG       0.09300
      5 O1        -59.0774   -0.2364  -24.9221 O.3    1 LIG      -0.29200
      6 H1        -62.2811   -0.3920  -24.2035 H      1 LIG       0.17500
      7 H2        -61.4620    2.0047  -25.2322 H      1 LIG       0.17500
      8 H3        -59.9803   -1.9218  -24.1295 H      1 LIG       0.13800
      9 H4        -58.7543    1.6660  -25.6712 H      1 LIG       0.13800
@<TRIPOS>BOND
      1       1       2 1
      2       1       3 2
      3       2       4 2
      4       3       5 1
      5       4       5 1
      6       1       6 1
      7       2       7 1
      8       3       8 1
      9       4       9 1
@<TRIPOS>ALT_TYPE
CGenFF_4.0_ALT_TYPE_SET
CGenFF_4.0 1 CG2R51 2 CG2R51 3 CG2R51 4 CG2R51 5 OG2R50 6 HGR51 7 HGR51 8 HGR52 9 HGR52
@<TRIPOS>MOLECULE
furan
 9 9 0 0 0
****
USER_CHARGES
INVALID_CHARGES
Pose:  37 Cluster:  37 Fr_nu:  30277 TotEn:    -7.54
@<TRIPOS>ATOM
      1 C1        -80.3225   -2.4147  -43.4319 C.2    1 LIG      -0.26000
      2 C2        -79.6474   -2.6529  -44.6528 C.2    1 LIG      -0.26000
      3 C3        -81.6286   -2.1404  -43.7648 C.2    1 LIG       0.09300
      4 C4        -80.5892   -2.5074  -45.6448 C.2    1 LIG       0.09300
      5 O1        -81.7995   -2.1950  -45.1117 O.3    1 LIG      -0.29200
      6 H1        -79.9087   -2.4392  -42.4341 H      1 LIG       0.17500
      7 H2        -78.6049   -2.9001  -44.7923 H      1 LIG       0.17500
      8 H3        -82.5119   -1.9006  -43.1909 H      1 LIG       0.13800
      9 H4        -80.5594   -2.5891  -46.7215 H      1 LIG       0.13800
@<TRIPOS>BOND
      1       1       2 1
      2       1       3 2
      3       2       4 2
      4       3       5 1
      5       4       5 1
      6       1       6 1
      7       2       7 1
      8       3       8 1
      9       4       9 1
@<TRIPOS>ALT_TYPE
CGenFF_4.0_ALT_TYPE_SET
CGenFF_4.0 1 CG2R51 2 CG2R51 3 CG2R51 4 CG2R51 5 OG2R50 6 HGR51 7 HGR51 8 HGR52 9 HGR52
@<TRIPOS>MOLECULE
furan
 9 9 0 0 0
****
USER_CHARGES
INVALID_CHARGES
Pose:  38 Cluster:  38 Fr_nu: 956956 TotEn:    -7.48
@<TRIPOS>ATOM
      1 C1        -83.4878   -5.6898  -47.7512 C.2    1 LIG      -0.26000
      2 C2        -82.6724   -4.5501  -47.9500 C.2    1 LIG      -0.26000
      3 C3        -83.4896   -5.9264  -46.3962 C.2    1 LIG       0.09300
      4 C4        -82.2342   -4.1715  -46.7023 C.2    1 LIG       0.09300
      5 O1        -82.7279   -5.0053  -45.7497 O.3    1 LIG      -0.29200
      6 H1        -84.0085   -6.2668  -48.5016 H      1 LIG       0.17500
      7 H2        -82.4341   -4.0652  -48.8857 H      1 LIG       0.17500
      8 H3        -83.9588   -6.6693  -45.7676 H      1 LIG       0.13800
      9 H4        -81.6004   -3.3740  -46.3428 H      1 LIG       0.13800
@<TRIPOS>BOND
      1       1       2 1
      2       1       3 2
      3       2       4 2
      4       3       5 1
      5       4       5 1
      6       1       6 1
      7       2       7 1
      8       3       8 1
      9       4       9 1
@<TRIPOS>ALT_TYPE
CGenFF_4.0_ALT_TYPE_SET
CGenFF_4.0 1 CG2R51 2 CG2R51 3 CG2R51 4 CG2R51 5 OG2R50 6 HGR51 7 HGR51 8 HGR52 9 HGR52
@<TRIPOS>MOLECULE
furan
 9 9 0 0 0
****
USER_CHARGES
INVALID_CHARGES
Pose:  39 Cluster:  39 Fr_nu: 3164431 TotEn:    -7.43
@<TRIPOS>ATOM
      1 C1        -78.1025  -15.3002  -48.3124 C.2    1 LIG      -0.26000
      2 C2        -76.8774  -15.8091  -47.8191 C.2    1 LIG      -0.26000
      3 C3        -78.6622  -16.3100  -49.0600 C.2    1 LIG       0.09300
      4 C4        -76.7760  -17.0937  -48.3002 C.2    1 LIG       0.09300
      5 O1        -77.8600  -17.4068  -49.0575 O.3    1 LIG      -0.29200
      6 H1        -78.5244  -14.3198  -48.1446 H      1 LIG       0.17500
      7 H2        -76.1585  -15.3030  -47.1911 H      1 LIG       0.17500
      8 H3        -79.5779  -16.4019  -49.6260 H      1 LIG       0.13800
      9 H4        -76.0349  -17.8733  -48.1996 H      1 LIG       0.13800
@<TRIPOS>BOND
      1       1       2 1
      2       1       3 2
      3       2       4 2
      4       3       5 1
      5       4       5 1
      6       1       6 1
      7       2       7 1
      8       3       8 1
      9       4       9 1
@<TRIPOS>ALT_TYPE
CGenFF_4.0_ALT_TYPE_SET
CGenFF_4.0 1 CG2R51 2 CG2R51 3 CG2R51 4 CG2R51 5 OG2R50 6 HGR51 7 HGR51 8 HGR52 9 HGR52
@<TRIPOS>MOLECULE
furan
 9 9 0 0 0
****
USER_CHARGES
INVALID_CHARGES
Pose:  40 Cluster:  40 Fr_nu: 163598 TotEn:    -7.35
@<TRIPOS>ATOM
      1 C1        -75.2597  -17.1913  -26.3461 C.2    1 LIG      -0.26000
      2 C2        -76.4805  -17.5535  -26.9636 C.2    1 LIG      -0.26000
      3 C3        -74.9515  -15.9359  -26.8163 C.2    1 LIG       0.09300
      4 C4        -76.8315  -16.4937  -27.7671 C.2    1 LIG       0.09300
      5 O1        -75.9047  -15.5035  -27.6828 O.3    1 LIG      -0.29200
      6 H1        -74.6769  -17.7726  -25.6462 H      1 LIG       0.17500
      7 H2        -77.0354  -18.4722  -26.8386 H      1 LIG       0.17500
      8 H3        -74.1348  -15.2511  -26.6397 H      1 LIG       0.13800
      9 H4        -77.6651  -16.2991  -28.4261 H      1 LIG       0.13800
@<TRIPOS>BOND
      1       1       2 1
      2       1       3 2
      3       2       4 2
      4       3       5 1
      5       4       5 1
      6       1       6 1
      7       2       7 1
      8       3       8 1
      9       4       9 1
@<TRIPOS>ALT_TYPE
CGenFF_4.0_ALT_TYPE_SET
CGenFF_4.0 1 CG2R51 2 CG2R51 3 CG2R51 4 CG2R51 5 OG2R50 6 HGR51 7 HGR51 8 HGR52 9 HGR52
@<TRIPOS>MOLECULE
furan
 9 9 0 0 0
****
USER_CHARGES
INVALID_CHARGES
Pose:  41 Cluster:  41 Fr_nu:    486 TotEn:    -7.35
@<TRIPOS>ATOM
      1 C1        -80.7969   -6.8388  -33.0660 C.2    1 LIG      -0.26000
      2 C2        -80.3043   -7.8109  -33.9690 C.2    1 LIG      -0.26000
      3 C3        -79.7589   -5.9644  -32.8423 C.2    1 LIG       0.09300
      4 C4        -79.0005   -7.4612  -34.2330 C.2    1 LIG       0.09300
      5 O1        -78.6603   -6.3366  -33.5501 O.3    1 LIG      -0.29200
      6 H1        -81.7847   -6.7828  -32.6319 H      1 LIG       0.17500
      7 H2        -80.8335   -8.6601  -34.3767 H      1 LIG       0.17500
      8 H3        -79.6477   -5.0743  -32.2403 H      1 LIG       0.13800
      9 H4        -78.2231   -7.8859  -34.8513 H      1 LIG       0.13800
@<TRIPOS>BOND
      1       1       2 1
      2       1       3 2
      3       2       4 2
      4       3       5 1
      5       4       5 1
      6       1       6 1
      7       2       7 1
      8       3       8 1
      9       4       9 1
@<TRIPOS>ALT_TYPE
CGenFF_4.0_ALT_TYPE_SET
CGenFF_4.0 1 CG2R51 2 CG2R51 3 CG2R51 4 CG2R51 5 OG2R50 6 HGR51 7 HGR51 8 HGR52 9 HGR52
@<TRIPOS>MOLECULE
furan
 9 9 0 0 0
****
USER_CHARGES
INVALID_CHARGES
Pose:  42 Cluster:  42 Fr_nu: 2499248 TotEn:    -7.26
@<TRIPOS>ATOM
      1 C1        -69.9616   -5.7086  -47.7103 C.2    1 LIG      -0.26000
      2 C2        -70.7140   -6.2488  -48.7805 C.2    1 LIG      -0.26000
      3 C3        -70.6575   -6.0113  -46.5631 C.2    1 LIG       0.09300
      4 C4        -71.8159   -6.8432  -48.2110 C.2    1 LIG       0.09300
      5 O1        -71.7890   -6.7029  -46.8596 O.3    1 LIG      -0.29200
      6 H1        -69.0291   -5.1660  -47.7679 H      1 LIG       0.17500
      7 H2        -70.4819   -6.2099  -49.8350 H      1 LIG       0.17500
      8 H3        -70.4897   -5.8173  -45.5137 H      1 LIG       0.13800
      9 H4        -72.6656   -7.3788  -48.6086 H      1 LIG       0.13800
@<TRIPOS>BOND
      1       1       2 1
      2       1       3 2
      3       2       4 2
      4       3       5 1
      5       4       5 1
      6       1       6 1
      7       2       7 1
      8       3       8 1
      9       4       9 1
@<TRIPOS>ALT_TYPE
CGenFF_4.0_ALT_TYPE_SET
CGenFF_4.0 1 CG2R51 2 CG2R51 3 CG2R51 4 CG2R51 5 OG2R50 6 HGR51 7 HGR51 8 HGR52 9 HGR52
@<TRIPOS>MOLECULE
furan
 9 9 0 0 0
****
USER_CHARGES
INVALID_CHARGES
Pose:  43 Cluster:  43 Fr_nu: 470215 TotEn:    -7.23
@<TRIPOS>ATOM
      1 C1        -85.4027    3.4362  -53.9418 C.2    1 LIG      -0.26000
      2 C2        -84.4434    4.4622  -53.7683 C.2    1 LIG      -0.26000
      3 C3        -86.4043    3.6923  -53.0344 C.2    1 LIG       0.09300
      4 C4        -84.9271    5.2723  -52.7674 C.2    1 LIG       0.09300
      5 O1        -86.1221    4.8098  -52.3147 O.3    1 LIG      -0.29200
      6 H1        -85.3683    2.6127  -54.6403 H      1 LIG       0.17500
      7 H2        -83.5155    4.5948  -54.3058 H      1 LIG       0.17500
      8 H3        -87.3352    3.2017  -52.7901 H      1 LIG       0.13800
      9 H4        -84.5606    6.1684  -52.2882 H      1 LIG       0.13800
@<TRIPOS>BOND
      1       1       2 1
      2       1       3 2
      3       2       4 2
      4       3       5 1
      5       4       5 1
      6       1       6 1
      7       2       7 1
      8       3       8 1
      9       4       9 1
@<TRIPOS>ALT_TYPE
CGenFF_4.0_ALT_TYPE_SET
CGenFF_4.0 1 CG2R51 2 CG2R51 3 CG2R51 4 CG2R51 5 OG2R50 6 HGR51 7 HGR51 8 HGR52 9 HGR52
@<TRIPOS>MOLECULE
furan
 9 9 0 0 0
****
USER_CHARGES
INVALID_CHARGES
Pose:  44 Cluster:  44 Fr_nu: 1796151 TotEn:    -7.11
@<TRIPOS>ATOM
      1 C1        -62.4271   -2.0570  -24.6598 C.2    1 LIG      -0.26000
      2 C2        -61.8160   -0.9141  -25.2285 C.2    1 LIG      -0.26000
      3 C3        -61.4026   -2.9125  -24.3275 C.2    1 LIG       0.09300
      4 C4        -60.4615   -1.1526  -25.2031 C.2    1 LIG       0.09300
      5 O1        -60.2012   -2.3687  -24.6552 O.3    1 LIG      -0.29200
      6 H1        -63.4823   -2.2352  -24.5113 H      1 LIG       0.17500
      7 H2        -62.3019   -0.0273  -25.6092 H      1 LIG       0.17500
      8 H3        -61.3641   -3.8924  -23.8742 H      1 LIG       0.13800
      9 H4        -59.5969   -0.5875  -25.5194 H      1 LIG       0.13800
@<TRIPOS>BOND
      1       1       2 1
      2       1       3 2
      3       2       4 2
      4       3       5 1
      5       4       5 1
      6       1       6 1
      7       2       7 1
      8       3       8 1
      9       4       9 1
@<TRIPOS>ALT_TYPE
CGenFF_4.0_ALT_TYPE_SET
CGenFF_4.0 1 CG2R51 2 CG2R51 3 CG2R51 4 CG2R51 5 OG2R50 6 HGR51 7 HGR51 8 HGR52 9 HGR52
@<TRIPOS>MOLECULE
furan
 9 9 0 0 0
****
USER_CHARGES
INVALID_CHARGES
Pose:  45 Cluster:  45 Fr_nu: 194408 TotEn:    -7.06
@<TRIPOS>ATOM
      1 C1        -58.7380    1.5668  -22.9821 C.2    1 LIG      -0.26000
      2 C2        -59.3140    0.6776  -22.0436 C.2    1 LIG      -0.26000
      3 C3        -58.8410    0.9489  -24.2067 C.2    1 LIG       0.09300
      4 C4        -59.7281   -0.4201  -22.7616 C.2    1 LIG       0.09300
      5 O1        -59.4435   -0.2625  -24.0810 O.3    1 LIG      -0.29200
      6 H1        -58.3018    2.5364  -22.7900 H      1 LIG       0.17500
      7 H2        -59.4150    0.8193  -20.9773 H      1 LIG       0.17500
      8 H3        -58.5507    1.2248  -25.2101 H      1 LIG       0.13800
      9 H4        -60.2158   -1.3466  -22.4959 H      1 LIG       0.13800
@<TRIPOS>BOND
      1       1       2 1
      2       1       3 2
      3       2       4 2
      4       3       5 1
      5       4       5 1
      6       1       6 1
      7       2       7 1
      8       3       8 1
      9       4       9 1
@<TRIPOS>ALT_TYPE
CGenFF_4.0_ALT_TYPE_SET
CGenFF_4.0 1 CG2R51 2 CG2R51 3 CG2R51 4 CG2R51 5 OG2R50 6 HGR51 7 HGR51 8 HGR52 9 HGR52
@<TRIPOS>MOLECULE
furan
 9 9 0 0 0
****
USER_CHARGES
INVALID_CHARGES
Pose:  46 Cluster:  46 Fr_nu:  30367 TotEn:    -7.04
@<TRIPOS>ATOM
      1 C1        -71.5630   -5.8807  -47.3102 C.2    1 LIG      -0.26000
      2 C2        -70.1577   -5.8687  -47.1420 C.2    1 LIG      -0.26000
      3 C3        -71.7861   -6.1500  -48.6405 C.2    1 LIG       0.09300
      4 C4        -69.6223   -6.1317  -48.3814 C.2    1 LIG       0.09300
      5 O1        -70.6084   -6.3045  -49.3004 O.3    1 LIG      -0.29200
      6 H1        -72.3186   -5.7134  -46.5563 H      1 LIG       0.17500
      7 H2        -69.6043   -5.6908  -46.2312 H      1 LIG       0.17500
      8 H3        -72.6768   -6.2602  -49.2418 H      1 LIG       0.13800
      9 H4        -68.6131   -6.2248  -48.7553 H      1 LIG       0.13800
@<TRIPOS>BOND
      1       1       2 1
      2       1       3 2
      3       2       4 2
      4       3       5 1
      5       4       5 1
      6       1       6 1
      7       2       7 1
      8       3       8 1
      9       4       9 1
@<TRIPOS>ALT_TYPE
CGenFF_4.0_ALT_TYPE_SET
CGenFF_4.0 1 CG2R51 2 CG2R51 3 CG2R51 4 CG2R51 5 OG2R50 6 HGR51 7 HGR51 8 HGR52 9 HGR52
@<TRIPOS>MOLECULE
furan
 9 9 0 0 0
****
USER_CHARGES
INVALID_CHARGES
Pose:  47 Cluster:  47 Fr_nu: 2158508 TotEn:    -7.01
@<TRIPOS>ATOM
      1 C1        -80.6172  -16.2842  -47.8899 C.2    1 LIG      -0.26000
      2 C2        -79.3860  -15.5861  -47.8820 C.2    1 LIG      -0.26000
      3 C3        -80.4259  -17.4047  -47.1154 C.2    1 LIG       0.09300
      4 C4        -78.5302  -16.3296  -47.1030 C.2    1 LIG       0.09300
      5 O1        -79.1565  -17.4398  -46.6319 O.3    1 LIG      -0.29200
      6 H1        -81.5296  -16.0058  -48.3972 H      1 LIG       0.17500
      7 H2        -79.1519  -14.6570  -48.3813 H      1 LIG       0.17500
      8 H3        -81.0597  -18.2300  -46.8251 H      1 LIG       0.13800
      9 H4        -77.4993  -16.2113  -46.8027 H      1 LIG       0.13800
@<TRIPOS>BOND
      1       1       2 1
      2       1       3 2
      3       2       4 2
      4       3       5 1
      5       4       5 1
      6       1       6 1
      7       2       7 1
      8       3       8 1
      9       4       9 1
@<TRIPOS>ALT_TYPE
CGenFF_4.0_ALT_TYPE_SET
CGenFF_4.0 1 CG2R51 2 CG2R51 3 CG2R51 4 CG2R51 5 OG2R50 6 HGR51 7 HGR51 8 HGR52 9 HGR52
@<TRIPOS>MOLECULE
furan
 9 9 0 0 0
****
USER_CHARGES
INVALID_CHARGES
Pose:  48 Cluster:  48 Fr_nu:  13487 TotEn:    -6.78
@<TRIPOS>ATOM
      1 C1        -59.3706    0.0853  -23.2479 C.2    1 LIG      -0.26000
      2 C2        -58.7248    0.9663  -24.1479 C.2    1 LIG      -0.26000
      3 C3        -60.5043   -0.3544  -23.8910 C.2    1 LIG       0.09300
      4 C4        -59.5098    1.0021  -25.2769 C.2    1 LIG       0.09300
      5 O1        -60.5964    0.1997  -25.1283 O.3    1 LIG      -0.29200
      6 H1        -59.0502   -0.1939  -22.2545 H      1 LIG       0.17500
      7 H2        -57.8025    1.5073  -23.9931 H      1 LIG       0.17500
      8 H3        -61.3045   -1.0274  -23.6194 H      1 LIG       0.13800
      9 H4        -59.4372    1.5208  -26.2217 H      1 LIG       0.13800
@<TRIPOS>BOND
      1       1       2 1
      2       1       3 2
      3       2       4 2
      4       3       5 1
      5       4       5 1
      6       1       6 1
      7       2       7 1
      8       3       8 1
      9       4       9 1
@<TRIPOS>ALT_TYPE
CGenFF_4.0_ALT_TYPE_SET
CGenFF_4.0 1 CG2R51 2 CG2R51 3 CG2R51 4 CG2R51 5 OG2R50 6 HGR51 7 HGR51 8 HGR52 9 HGR52
@<TRIPOS>MOLECULE
furan
 9 9 0 0 0
****
USER_CHARGES
INVALID_CHARGES
Pose:  49 Cluster:  49 Fr_nu: 164850 TotEn:    -6.63
@<TRIPOS>ATOM
      1 C1        -80.5469   -2.4750  -45.5145 C.2    1 LIG      -0.26000
      2 C2        -79.4325   -2.8265  -44.7159 C.2    1 LIG      -0.26000
      3 C3        -81.2832   -1.5821  -44.7711 C.2    1 LIG       0.09300
      4 C4        -79.5672   -2.1233  -43.5414 C.2    1 LIG       0.09300
      5 O1        -80.6927   -1.3622  -43.5672 O.3    1 LIG      -0.29200
      6 H1        -80.7841   -2.8286  -46.5075 H      1 LIG       0.17500
      7 H2        -78.6313   -3.5071  -44.9652 H      1 LIG       0.17500
      8 H3        -82.2012   -1.0407  -44.9474 H      1 LIG       0.13800
      9 H4        -78.9790   -2.0578  -42.6377 H      1 LIG       0.13800
@<TRIPOS>BOND
      1       1       2 1
      2       1       3 2
      3       2       4 2
      4       3       5 1
      5       4       5 1
      6       1       6 1
      7       2       7 1
      8       3       8 1
      9       4       9 1
@<TRIPOS>ALT_TYPE
CGenFF_4.0_ALT_TYPE_SET
CGenFF_4.0 1 CG2R51 2 CG2R51 3 CG2R51 4 CG2R51 5 OG2R50 6 HGR51 7 HGR51 8 HGR52 9 HGR52
@<TRIPOS>MOLECULE
furan
 9 9 0 0 0
****
USER_CHARGES
INVALID_CHARGES
Pose:  50 Cluster:  50 Fr_nu: 2768699 TotEn:    -6.59
@<TRIPOS>ATOM
      1 C1        -60.8180   -1.8187  -23.4430 C.2    1 LIG      -0.26000
      2 C2        -60.5148   -0.5259  -23.9330 C.2    1 LIG      -0.26000
      3 C3        -61.4323   -2.4850  -24.4778 C.2    1 LIG       0.09300
      4 C4        -60.9654   -0.4945  -25.2322 C.2    1 LIG       0.09300
      5 O1        -61.5259   -1.6848  -25.5721 O.3    1 LIG      -0.29200
      6 H1        -60.6147   -2.2151  -22.4587 H      1 LIG       0.17500
      7 H2        -60.0286    0.2817  -23.4052 H      1 LIG       0.17500
      8 H3        -61.8385   -3.4797  -24.5900 H      1 LIG       0.13800
      9 H4        -60.9622    0.2589  -26.0065 H      1 LIG       0.13800
@<TRIPOS>BOND
      1       1       2 1
      2       1       3 2
      3       2       4 2
      4       3       5 1
      5       4       5 1
      6       1       6 1
      7       2       7 1
      8       3       8 1
      9       4       9 1
@<TRIPOS>ALT_TYPE
CGenFF_4.0_ALT_TYPE_SET
CGenFF_4.0 1 CG2R51 2 CG2R51 3 CG2R51 4 CG2R51 5 OG2R50 6 HGR51 7 HGR51 8 HGR52 9 HGR52
@<TRIPOS>MOLECULE
furan
 9 9 0 0 0
****
USER_CHARGES
INVALID_CHARGES
Pose:  51 Cluster:  51 Fr_nu:  30124 TotEn:    -6.52
@<TRIPOS>ATOM
      1 C1        -82.7063   -4.0897  -46.2718 C.2    1 LIG      -0.26000
      2 C2        -82.5917   -3.6153  -44.9433 C.2    1 LIG      -0.26000
      3 C3        -81.8827   -3.2940  -47.0339 C.2    1 LIG       0.09300
      4 C4        -81.7061   -2.5638  -44.9881 C.2    1 LIG       0.09300
      5 O1        -81.2693   -2.3616  -46.2589 O.3    1 LIG      -0.29200
      6 H1        -83.3137   -4.9086  -46.6293 H      1 LIG       0.17500
      7 H2        -83.0918   -3.9929  -44.0631 H      1 LIG       0.17500
      8 H3        -81.6350   -3.2647  -48.0850 H      1 LIG       0.13800
      9 H4        -81.3041   -1.8928  -44.2431 H      1 LIG       0.13800
@<TRIPOS>BOND
      1       1       2 1
      2       1       3 2
      3       2       4 2
      4       3       5 1
      5       4       5 1
      6       1       6 1
      7       2       7 1
      8       3       8 1
      9       4       9 1
@<TRIPOS>ALT_TYPE
CGenFF_4.0_ALT_TYPE_SET
CGenFF_4.0 1 CG2R51 2 CG2R51 3 CG2R51 4 CG2R51 5 OG2R50 6 HGR51 7 HGR51 8 HGR52 9 HGR52
@<TRIPOS>MOLECULE
furan
 9 9 0 0 0
****
USER_CHARGES
INVALID_CHARGES
Pose:  52 Cluster:  52 Fr_nu: 2675726 TotEn:    -6.46
@<TRIPOS>ATOM
      1 C1        -59.3420    0.8888  -25.0372 C.2    1 LIG      -0.26000
      2 C2        -59.3500   -0.4461  -25.5073 C.2    1 LIG      -0.26000
      3 C3        -60.1189    0.8987  -23.9021 C.2    1 LIG       0.09300
      4 C4        -60.1311   -1.1569  -24.6259 C.2    1 LIG       0.09300
      5 O1        -60.6035   -0.3444  -23.6445 O.3    1 LIG      -0.29200
      6 H1        -58.8341    1.7377  -25.4716 H      1 LIG       0.17500
      7 H2        -58.8490   -0.8409  -26.3794 H      1 LIG       0.17500
      8 H3        -60.4084    1.6679  -23.2009 H      1 LIG       0.13800
      9 H4        -60.4319   -2.1924  -24.5610 H      1 LIG       0.13800
@<TRIPOS>BOND
      1       1       2 1
      2       1       3 2
      3       2       4 2
      4       3       5 1
      5       4       5 1
      6       1       6 1
      7       2       7 1
      8       3       8 1
      9       4       9 1
@<TRIPOS>ALT_TYPE
CGenFF_4.0_ALT_TYPE_SET
CGenFF_4.0 1 CG2R51 2 CG2R51 3 CG2R51 4 CG2R51 5 OG2R50 6 HGR51 7 HGR51 8 HGR52 9 HGR52
@<TRIPOS>MOLECULE
furan
 9 9 0 0 0
****
USER_CHARGES
INVALID_CHARGES
Pose:  53 Cluster:  53 Fr_nu:  72314 TotEn:    -6.32
@<TRIPOS>ATOM
      1 C1        -81.5695   -3.0941  -45.7364 C.2    1 LIG      -0.26000
      2 C2        -80.8249   -2.5388  -44.6685 C.2    1 LIG      -0.26000
      3 C3        -82.8651   -2.6663  -45.5617 C.2    1 LIG       0.09300
      4 C4        -81.7185   -1.8112  -43.9174 C.2    1 LIG       0.09300
      5 O1        -82.9643   -1.8838  -44.4552 O.3    1 LIG      -0.29200
      6 H1        -81.2073   -3.7272  -46.5334 H      1 LIG       0.17500
      7 H2        -79.7689   -2.6543  -44.4711 H      1 LIG       0.17500
      8 H3        -83.7838   -2.8215  -46.1084 H      1 LIG       0.13800
      9 H4        -81.6305   -1.2164  -43.0199 H      1 LIG       0.13800
@<TRIPOS>BOND
      1       1       2 1
      2       1       3 2
      3       2       4 2
      4       3       5 1
      5       4       5 1
      6       1       6 1
      7       2       7 1
      8       3       8 1
      9       4       9 1
@<TRIPOS>ALT_TYPE
CGenFF_4.0_ALT_TYPE_SET
CGenFF_4.0 1 CG2R51 2 CG2R51 3 CG2R51 4 CG2R51 5 OG2R50 6 HGR51 7 HGR51 8 HGR52 9 HGR52
@<TRIPOS>MOLECULE
furan
 9 9 0 0 0
****
USER_CHARGES
INVALID_CHARGES
Pose:  54 Cluster:  54 Fr_nu: 388449 TotEn:    -6.23
@<TRIPOS>ATOM
      1 C1        -80.6270   -2.6179  -44.2129 C.2    1 LIG      -0.26000
      2 C2        -79.6140   -2.7715  -43.2364 C.2    1 LIG      -0.26000
      3 C3        -79.9996   -2.7172  -45.4329 C.2    1 LIG       0.09300
      4 C4        -78.4398   -2.9537  -43.9294 C.2    1 LIG       0.09300
      5 O1        -78.6663   -2.9220  -45.2689 O.3    1 LIG      -0.29200
      6 H1        -81.6822   -2.4548  -44.0480 H      1 LIG       0.17500
      7 H2        -79.7257   -2.7519  -42.1619 H      1 LIG       0.17500
      8 H3        -80.3426   -2.6679  -46.4562 H      1 LIG       0.13800
      9 H4        -77.4132   -3.1112  -43.6323 H      1 LIG       0.13800
@<TRIPOS>BOND
      1       1       2 1
      2       1       3 2
      3       2       4 2
      4       3       5 1
      5       4       5 1
      6       1       6 1
      7       2       7 1
      8       3       8 1
      9       4       9 1
@<TRIPOS>ALT_TYPE
CGenFF_4.0_ALT_TYPE_SET
CGenFF_4.0 1 CG2R51 2 CG2R51 3 CG2R51 4 CG2R51 5 OG2R50 6 HGR51 7 HGR51 8 HGR52 9 HGR52
@<TRIPOS>MOLECULE
furan
 9 9 0 0 0
****
USER_CHARGES
INVALID_CHARGES
Pose:  55 Cluster:  55 Fr_nu: 179055 TotEn:    -6.05
@<TRIPOS>ATOM
      1 C1        -77.4262   -0.2801  -34.6719 C.2    1 LIG      -0.26000
      2 C2        -76.1974   -0.2432  -35.3733 C.2    1 LIG      -0.26000
      3 C3        -77.6485   -1.6012  -34.3600 C.2    1 LIG       0.09300
      4 C4        -75.7564   -1.5444  -35.4400 C.2    1 LIG       0.09300
      5 O1        -76.6352   -2.3784  -34.8246 O.3    1 LIG      -0.29200
      6 H1        -78.0696    0.5520  -34.4250 H      1 LIG       0.17500
      7 H2        -75.6959    0.6234  -35.7793 H      1 LIG       0.17500
      8 H3        -78.4371   -2.1238  -33.8384 H      1 LIG       0.13800
      9 H4        -74.8841   -2.0170  -35.8674 H      1 LIG       0.13800
@<TRIPOS>BOND
      1       1       2 1
      2       1       3 2
      3       2       4 2
      4       3       5 1
      5       4       5 1
      6       1       6 1
      7       2       7 1
      8       3       8 1
      9       4       9 1
@<TRIPOS>ALT_TYPE
CGenFF_4.0_ALT_TYPE_SET
CGenFF_4.0 1 CG2R51 2 CG2R51 3 CG2R51 4 CG2R51 5 OG2R50 6 HGR51 7 HGR51 8 HGR52 9 HGR52
@<TRIPOS>MOLECULE
furan
 9 9 0 0 0
****
USER_CHARGES
INVALID_CHARGES
Pose:  56 Cluster:  56 Fr_nu:  20108 TotEn:    -5.65
@<TRIPOS>ATOM
      1 C1        -81.9412   -2.1582  -45.2767 C.2    1 LIG      -0.26000
      2 C2        -81.4355   -1.6311  -44.0644 C.2    1 LIG      -0.26000
      3 C3        -80.8788   -2.7713  -45.8993 C.2    1 LIG       0.09300
      4 C4        -80.1002   -1.9597  -44.0326 C.2    1 LIG       0.09300
      5 O1        -79.7530   -2.6549  -45.1473 O.3    1 LIG      -0.29200
      6 H1        -82.9532   -2.0983  -45.6502 H      1 LIG       0.17500
      7 H2        -81.9766   -1.0807  -43.3084 H      1 LIG       0.17500
      8 H3        -80.7657   -3.3072  -46.8304 H      1 LIG       0.13800
      9 H4        -79.3034   -1.7823  -43.3250 H      1 LIG       0.13800
@<TRIPOS>BOND
      1       1       2 1
      2       1       3 2
      3       2       4 2
      4       3       5 1
      5       4       5 1
      6       1       6 1
      7       2       7 1
      8       3       8 1
      9       4       9 1
@<TRIPOS>ALT_TYPE
CGenFF_4.0_ALT_TYPE_SET
CGenFF_4.0 1 CG2R51 2 CG2R51 3 CG2R51 4 CG2R51 5 OG2R50 6 HGR51 7 HGR51 8 HGR52 9 HGR52
@<TRIPOS>MOLECULE
furan
 9 9 0 0 0
****
USER_CHARGES
INVALID_CHARGES
Pose:  57 Cluster:  57 Fr_nu: 252263 TotEn:    -5.49
@<TRIPOS>ATOM
      1 C1        -80.8773   -2.0318  -45.1238 C.2    1 LIG      -0.26000
      2 C2        -81.2881   -2.3647  -46.4367 C.2    1 LIG      -0.26000
      3 C3        -81.7693   -2.6475  -44.2768 C.2    1 LIG       0.09300
      4 C4        -82.4017   -3.1602  -46.2983 C.2    1 LIG       0.09300
      5 O1        -82.7015   -3.3374  -44.9848 O.3    1 LIG      -0.29200
      6 H1        -80.0367   -1.4192  -44.8315 H      1 LIG       0.17500
      7 H2        -80.8297   -2.0627  -47.3673 H      1 LIG       0.17500
      8 H3        -81.8717   -2.6912  -43.2022 H      1 LIG       0.13800
      9 H4        -83.0598   -3.6532  -46.9989 H      1 LIG       0.13800
@<TRIPOS>BOND
      1       1       2 1
      2       1       3 2
      3       2       4 2
      4       3       5 1
      5       4       5 1
      6       1       6 1
      7       2       7 1
      8       3       8 1
      9       4       9 1
@<TRIPOS>ALT_TYPE
CGenFF_4.0_ALT_TYPE_SET
CGenFF_4.0 1 CG2R51 2 CG2R51 3 CG2R51 4 CG2R51 5 OG2R50 6 HGR51 7 HGR51 8 HGR52 9 HGR52
@<TRIPOS>MOLECULE
furan
 9 9 0 0 0
****
USER_CHARGES
INVALID_CHARGES
Pose:  58 Cluster:  58 Fr_nu: 479226 TotEn:    -5.33
@<TRIPOS>ATOM
      1 C1        -81.7566   -2.9020  -46.2781 C.2    1 LIG      -0.26000
      2 C2        -82.5741   -2.8226  -45.1254 C.2    1 LIG      -0.26000
      3 C3        -80.6466   -2.1342  -46.0127 C.2    1 LIG       0.09300
      4 C4        -81.9053   -2.0122  -44.2378 C.2    1 LIG       0.09300
      5 O1        -80.7294   -1.5884  -44.7710 O.3    1 LIG      -0.29200
      6 H1        -81.9522   -3.4497  -47.1886 H      1 LIG       0.17500
      7 H2        -83.5309   -3.2971  -44.9620 H      1 LIG       0.17500
      8 H3        -79.7558   -1.8890  -46.5726 H      1 LIG       0.13800
      9 H4        -82.1203   -1.6593  -43.2397 H      1 LIG       0.13800
@<TRIPOS>BOND
      1       1       2 1
      2       1       3 2
      3       2       4 2
      4       3       5 1
      5       4       5 1
      6       1       6 1
      7       2       7 1
      8       3       8 1
      9       4       9 1
@<TRIPOS>ALT_TYPE
CGenFF_4.0_ALT_TYPE_SET
CGenFF_4.0 1 CG2R51 2 CG2R51 3 CG2R51 4 CG2R51 5 OG2R50 6 HGR51 7 HGR51 8 HGR52 9 HGR52
@<TRIPOS>MOLECULE
furan
 9 9 0 0 0
****
USER_CHARGES
INVALID_CHARGES
Pose:  59 Cluster:  59 Fr_nu:  38668 TotEn:    -3.78
@<TRIPOS>ATOM
      1 C1        -82.2009   -1.7744  -44.3893 C.2    1 LIG      -0.26000
      2 C2        -80.8165   -1.9254  -44.6422 C.2    1 LIG      -0.26000
      3 C3        -82.8488   -2.4717  -45.3823 C.2    1 LIG       0.09300
      4 C4        -80.7172   -2.7042  -45.7716 C.2    1 LIG       0.09300
      5 O1        -81.9516   -3.0415  -46.2289 O.3    1 LIG      -0.29200
      6 H1        -82.6679   -1.2256  -43.5843 H      1 LIG       0.17500
      7 H2        -79.9940   -1.5177  -44.0724 H      1 LIG       0.17500
      8 H3        -83.8888   -2.6507  -45.6136 H      1 LIG       0.13800
      9 H4        -79.8855   -3.0866  -46.3452 H      1 LIG       0.13800
@<TRIPOS>BOND
      1       1       2 1
      2       1       3 2
      3       2       4 2
      4       3       5 1
      5       4       5 1
      6       1       6 1
      7       2       7 1
      8       3       8 1
      9       4       9 1
@<TRIPOS>ALT_TYPE
CGenFF_4.0_ALT_TYPE_SET
CGenFF_4.0 1 CG2R51 2 CG2R51 3 CG2R51 4 CG2R51 5 OG2R50 6 HGR51 7 HGR51 8 HGR52 9 HGR52
@<TRIPOS>MOLECULE
pyrimidine
 10 10 0 0 0
****
USER_CHARGES
INVALID_CHARGES
Pose:   1 Cluster:   1 Fr_nu: 125181 TotEn:   -15.56
@<TRIPOS>ATOM
      1 C1        -72.3267   -7.6413  -46.1048 C.ar   1 LIG      -0.13100
      2 C2        -71.9706   -8.2884  -44.9391 C.ar   1 LIG       0.28900
      3 C3        -71.4761   -6.6342  -46.5124 C.ar   1 LIG       0.28900
      4 C4        -70.1222   -6.9836  -44.7203 C.ar   1 LIG       0.50700
      5 N1        -70.8710   -7.9841  -44.2188 N.ar   1 LIG      -0.71900
      6 N2        -70.3610   -6.2774  -45.8419 N.ar   1 LIG      -0.71900
      7 H1        -73.2149   -7.9062  -46.6626 H      1 LIG       0.11500
      8 H2        -72.5781   -9.0935  -44.5402 H      1 LIG       0.11400
      9 H3        -71.6740   -6.0686  -47.4165 H      1 LIG       0.11400
     10 H4        -69.2334   -6.7174  -44.1614 H      1 LIG       0.14100
@<TRIPOS>BOND
      1       1       2 ar
      2       1       3 ar
      3       2       5 ar
      4       3       6 ar
      5       4       5 ar
      6       4       6 ar
      7       1       7 1
      8       2       8 1
      9       3       9 1
     10       4      10 1
@<TRIPOS>ALT_TYPE
CGenFF_4.0_ALT_TYPE_SET
CGenFF_4.0 1 CG2R61 2 CG2R61 3 CG2R61 4 CG2R64 5 NG2R62 6 NG2R62 7 HGR61 8 HGR62 9 HGR62 10 HGR62
@<TRIPOS>MOLECULE
pyrimidine
 10 10 0 0 0
****
USER_CHARGES
INVALID_CHARGES
Pose:   2 Cluster:   2 Fr_nu: 214780 TotEn:   -15.51
@<TRIPOS>ATOM
      1 C1        -76.8355  -16.4324  -47.1034 C.ar   1 LIG      -0.13100
      2 C2        -77.4426  -17.0704  -48.1659 C.ar   1 LIG       0.28900
      3 C3        -77.6476  -16.1766  -46.0176 C.ar   1 LIG       0.28900
      4 C4        -79.4278  -17.1307  -47.0604 C.ar   1 LIG       0.50700
      5 N1        -78.7414  -17.4353  -48.1782 N.ar   1 LIG      -0.71900
      6 N2        -78.9530  -16.5130  -45.9619 N.ar   1 LIG      -0.71900
      7 H1        -75.7912  -16.1509  -47.1208 H      1 LIG       0.11500
      8 H2        -76.8843  -17.3128  -49.0637 H      1 LIG       0.11400
      9 H3        -77.2595  -15.6783  -45.1358 H      1 LIG       0.11400
     10 H4        -80.4738  -17.4114  -47.0433 H      1 LIG       0.14100
@<TRIPOS>BOND
      1       1       2 ar
      2       1       3 ar
      3       2       5 ar
      4       3       6 ar
      5       4       5 ar
      6       4       6 ar
      7       1       7 1
      8       2       8 1
      9       3       9 1
     10       4      10 1
@<TRIPOS>ALT_TYPE
CGenFF_4.0_ALT_TYPE_SET
CGenFF_4.0 1 CG2R61 2 CG2R61 3 CG2R61 4 CG2R64 5 NG2R62 6 NG2R62 7 HGR61 8 HGR62 9 HGR62 10 HGR62
@<TRIPOS>MOLECULE
pyrimidine
 10 10 0 0 0
****
USER_CHARGES
INVALID_CHARGES
Pose:   3 Cluster:   3 Fr_nu: 296907 TotEn:   -15.27
@<TRIPOS>ATOM
      1 C1        -61.7903   -2.6180  -24.1803 C.ar   1 LIG      -0.13100
      2 C2        -62.5322   -1.9631  -25.1422 C.ar   1 LIG       0.28900
      3 C3        -60.5353   -2.0983  -23.9380 C.ar   1 LIG       0.28900
      4 C4        -60.8528   -0.4723  -25.4944 C.ar   1 LIG       0.50700
      5 N1        -62.0929   -0.8832  -25.8212 N.ar   1 LIG      -0.71900
      6 N2        -60.0326   -1.0227  -24.5790 N.ar   1 LIG      -0.71900
      7 H1        -62.1679   -3.4825  -23.6510 H      1 LIG       0.11500
      8 H2        -63.5304   -2.2991  -25.4011 H      1 LIG       0.11400
      9 H3        -59.8790   -2.5463  -23.1998 H      1 LIG       0.11400
     10 H4        -60.4741    0.3927  -26.0250 H      1 LIG       0.14100
@<TRIPOS>BOND
      1       1       2 ar
      2       1       3 ar
      3       2       5 ar
      4       3       6 ar
      5       4       5 ar
      6       4       6 ar
      7       1       7 1
      8       2       8 1
      9       3       9 1
     10       4      10 1
@<TRIPOS>ALT_TYPE
CGenFF_4.0_ALT_TYPE_SET
CGenFF_4.0 1 CG2R61 2 CG2R61 3 CG2R61 4 CG2R64 5 NG2R62 6 NG2R62 7 HGR61 8 HGR62 9 HGR62 10 HGR62
@<TRIPOS>MOLECULE
pyrimidine
 10 10 0 0 0
****
USER_CHARGES
INVALID_CHARGES
Pose:   4 Cluster:   4 Fr_nu: 3596026 TotEn:   -14.78
@<TRIPOS>ATOM
      1 C1        -61.3838   -2.5806  -24.0718 C.ar   1 LIG      -0.13100
      2 C2        -62.0372   -1.4834  -24.5950 C.ar   1 LIG       0.28900
      3 C3        -60.1780   -2.3189  -23.4541 C.ar   1 LIG       0.28900
      4 C4        -60.3747   -0.0984  -23.8987 C.ar   1 LIG       0.50700
      5 N1        -61.5597   -0.2234  -24.5260 N.ar   1 LIG      -0.71900
      6 N2        -59.6415   -1.0854  -23.3491 N.ar   1 LIG      -0.71900
      7 H1        -61.7902   -3.5807  -24.1417 H      1 LIG       0.11500
      8 H2        -62.9914   -1.5907  -25.0993 H      1 LIG       0.11400
      9 H3        -59.5918   -3.1181  -23.0137 H      1 LIG       0.11400
     10 H4        -59.9670    0.9027  -23.8296 H      1 LIG       0.14100
@<TRIPOS>BOND
      1       1       2 ar
      2       1       3 ar
      3       2       5 ar
      4       3       6 ar
      5       4       5 ar
      6       4       6 ar
      7       1       7 1
      8       2       8 1
      9       3       9 1
     10       4      10 1
@<TRIPOS>ALT_TYPE
CGenFF_4.0_ALT_TYPE_SET
CGenFF_4.0 1 CG2R61 2 CG2R61 3 CG2R61 4 CG2R64 5 NG2R62 6 NG2R62 7 HGR61 8 HGR62 9 HGR62 10 HGR62
@<TRIPOS>MOLECULE
pyrimidine
 10 10 0 0 0
****
USER_CHARGES
INVALID_CHARGES
Pose:   5 Cluster:   5 Fr_nu:   2010 TotEn:   -14.75
@<TRIPOS>ATOM
      1 C1        -60.6217    3.2120  -39.3099 C.ar   1 LIG      -0.13100
      2 C2        -59.4335    3.5621  -38.7017 C.ar   1 LIG       0.28900
      3 C3        -60.6920    3.4538  -40.6666 C.ar   1 LIG       0.28900
      4 C4        -58.5795    4.2930  -40.6774 C.ar   1 LIG       0.50700
      5 N1        -58.3878    4.1067  -39.3576 N.ar   1 LIG      -0.71900
      6 N2        -59.6862    3.9952  -41.3847 N.ar   1 LIG      -0.71900
      7 H1        -61.4446    2.7766  -38.7590 H      1 LIG       0.11500
      8 H2        -59.2853    3.4097  -37.6382 H      1 LIG       0.11400
      9 H3        -61.5863    3.2122  -41.2308 H      1 LIG       0.11400
     10 H4        -57.7561    4.7300  -41.2291 H      1 LIG       0.14100
@<TRIPOS>BOND
      1       1       2 ar
      2       1       3 ar
      3       2       5 ar
      4       3       6 ar
      5       4       5 ar
      6       4       6 ar
      7       1       7 1
      8       2       8 1
      9       3       9 1
     10       4      10 1
@<TRIPOS>ALT_TYPE
CGenFF_4.0_ALT_TYPE_SET
CGenFF_4.0 1 CG2R61 2 CG2R61 3 CG2R61 4 CG2R64 5 NG2R62 6 NG2R62 7 HGR61 8 HGR62 9 HGR62 10 HGR62
@<TRIPOS>MOLECULE
pyrimidine
 10 10 0 0 0
****
USER_CHARGES
INVALID_CHARGES
Pose:   6 Cluster:   6 Fr_nu: 3599379 TotEn:   -14.54
@<TRIPOS>ATOM
      1 C1        -60.5666   -2.1097  -23.1855 C.ar   1 LIG      -0.13100
      2 C2        -59.7191   -1.0432  -22.9647 C.ar   1 LIG       0.28900
      3 C3        -61.0014   -2.2676  -24.4855 C.ar   1 LIG       0.28900
      4 C4        -59.8126   -0.4502  -25.1571 C.ar   1 LIG       0.50700
      5 N1        -59.3202   -0.1903  -23.9310 N.ar   1 LIG      -0.71900
      6 N2        -60.6431   -1.4534  -25.4999 N.ar   1 LIG      -0.71900
      7 H1        -60.8705   -2.7783  -22.3912 H      1 LIG       0.11500
      8 H2        -59.3259   -0.8390  -21.9747 H      1 LIG       0.11400
      9 H3        -61.6706   -3.0774  -24.7555 H      1 LIG       0.11400
     10 H4        -59.5094    0.2197  -25.9524 H      1 LIG       0.14100
@<TRIPOS>BOND
      1       1       2 ar
      2       1       3 ar
      3       2       5 ar
      4       3       6 ar
      5       4       5 ar
      6       4       6 ar
      7       1       7 1
      8       2       8 1
      9       3       9 1
     10       4      10 1
@<TRIPOS>ALT_TYPE
CGenFF_4.0_ALT_TYPE_SET
CGenFF_4.0 1 CG2R61 2 CG2R61 3 CG2R61 4 CG2R64 5 NG2R62 6 NG2R62 7 HGR61 8 HGR62 9 HGR62 10 HGR62
@<TRIPOS>MOLECULE
pyrimidine
 10 10 0 0 0
****
USER_CHARGES
INVALID_CHARGES
Pose:   7 Cluster:   7 Fr_nu:  16411 TotEn:   -14.35
@<TRIPOS>ATOM
      1 C1        -82.3256   -4.0425  -46.4515 C.ar   1 LIG      -0.13100
      2 C2        -83.5503   -3.6355  -45.9625 C.ar   1 LIG       0.28900
      3 C3        -81.2368   -3.3167  -46.0135 C.ar   1 LIG       0.28900
      4 C4        -82.5735   -1.9735  -44.7581 C.ar   1 LIG       0.50700
      5 N1        -83.7113   -2.6014  -45.1111 N.ar   1 LIG      -0.71900
      6 N2        -81.3246   -2.2724  -45.1639 N.ar   1 LIG      -0.71900
      7 H1        -82.2257   -4.8759  -47.1338 H      1 LIG       0.11500
      8 H2        -84.4632   -4.1453  -46.2508 H      1 LIG       0.11400
      9 H3        -80.2334   -3.5619  -46.3443 H      1 LIG       0.11400
     10 H4        -82.6734   -1.1383  -44.0757 H      1 LIG       0.14100
@<TRIPOS>BOND
      1       1       2 ar
      2       1       3 ar
      3       2       5 ar
      4       3       6 ar
      5       4       5 ar
      6       4       6 ar
      7       1       7 1
      8       2       8 1
      9       3       9 1
     10       4      10 1
@<TRIPOS>ALT_TYPE
CGenFF_4.0_ALT_TYPE_SET
CGenFF_4.0 1 CG2R61 2 CG2R61 3 CG2R61 4 CG2R64 5 NG2R62 6 NG2R62 7 HGR61 8 HGR62 9 HGR62 10 HGR62
@<TRIPOS>MOLECULE
pyrimidine
 10 10 0 0 0
****
USER_CHARGES
INVALID_CHARGES
Pose:   8 Cluster:   8 Fr_nu: 300512 TotEn:   -14.01
@<TRIPOS>ATOM
      1 C1        -61.6723   -1.6166  -24.7911 C.ar   1 LIG      -0.13100
      2 C2        -61.8075   -0.3606  -25.3466 C.ar   1 LIG       0.28900
      3 C3        -60.3979   -1.9560  -24.3854 C.ar   1 LIG       0.28900
      4 C4        -59.5912    0.0578  -25.0642 C.ar   1 LIG       0.50700
      5 N1        -60.7844    0.5057  -25.4989 N.ar   1 LIG      -0.71900
      6 N2        -59.3301   -1.1403  -24.5074 N.ar   1 LIG      -0.71900
      7 H1        -62.5107   -2.2913  -24.6812 H      1 LIG       0.11500
      8 H2        -62.7714   -0.0057  -25.6950 H      1 LIG       0.11400
      9 H3        -60.1937   -2.9227  -23.9380 H      1 LIG       0.11400
     10 H4        -58.7513    0.7327  -25.1752 H      1 LIG       0.14100
@<TRIPOS>BOND
      1       1       2 ar
      2       1       3 ar
      3       2       5 ar
      4       3       6 ar
      5       4       5 ar
      6       4       6 ar
      7       1       7 1
      8       2       8 1
      9       3       9 1
     10       4      10 1
@<TRIPOS>ALT_TYPE
CGenFF_4.0_ALT_TYPE_SET
CGenFF_4.0 1 CG2R61 2 CG2R61 3 CG2R61 4 CG2R64 5 NG2R62 6 NG2R62 7 HGR61 8 HGR62 9 HGR62 10 HGR62
@<TRIPOS>MOLECULE
pyrimidine
 10 10 0 0 0
****
USER_CHARGES
INVALID_CHARGES
Pose:   9 Cluster:   9 Fr_nu: 1464006 TotEn:   -13.75
@<TRIPOS>ATOM
      1 C1        -74.1203   -1.3231  -34.1837 C.ar   1 LIG      -0.13100
      2 C2        -73.7207   -2.4733  -33.5343 C.ar   1 LIG       0.28900
      3 C3        -73.9538   -0.1498  -33.4768 C.ar   1 LIG       0.28900
      4 C4        -73.0860   -1.2807  -31.7062 C.ar   1 LIG       0.50700
      5 N1        -73.1975   -2.4887  -32.2908 N.ar   1 LIG      -0.71900
      6 N2        -73.4381   -0.0916  -32.2314 N.ar   1 LIG      -0.71900
      7 H1        -74.5371   -1.3401  -35.1818 H      1 LIG       0.11500
      8 H2        -73.8133   -3.4434  -34.0104 H      1 LIG       0.11400
      9 H3        -74.2397    0.8048  -33.9050 H      1 LIG       0.11400
     10 H4        -72.6697   -1.2635  -30.7064 H      1 LIG       0.14100
@<TRIPOS>BOND
      1       1       2 ar
      2       1       3 ar
      3       2       5 ar
      4       3       6 ar
      5       4       5 ar
      6       4       6 ar
      7       1       7 1
      8       2       8 1
      9       3       9 1
     10       4      10 1
@<TRIPOS>ALT_TYPE
CGenFF_4.0_ALT_TYPE_SET
CGenFF_4.0 1 CG2R61 2 CG2R61 3 CG2R61 4 CG2R64 5 NG2R62 6 NG2R62 7 HGR61 8 HGR62 9 HGR62 10 HGR62
@<TRIPOS>MOLECULE
pyrimidine
 10 10 0 0 0
****
USER_CHARGES
INVALID_CHARGES
Pose:  10 Cluster:  10 Fr_nu: 548932 TotEn:   -13.64
@<TRIPOS>ATOM
      1 C1        -61.0680   -0.3587  -24.0608 C.ar   1 LIG      -0.13100
      2 C2        -59.8293   -0.2811  -23.4574 C.ar   1 LIG       0.28900
      3 C3        -61.1717    0.2550  -25.2923 C.ar   1 LIG       0.28900
      4 C4        -58.9949    0.9040  -25.2085 C.ar   1 LIG       0.50700
      5 N1        -58.7668    0.3447  -24.0049 N.ar   1 LIG      -0.71900
      6 N2        -60.1518    0.8979  -25.8978 N.ar   1 LIG      -0.71900
      7 H1        -61.9032   -0.8674  -23.5983 H      1 LIG       0.11500
      8 H2        -59.6519   -0.7335  -22.4878 H      1 LIG       0.11400
      9 H3        -62.1064    0.2471  -25.8425 H      1 LIG       0.11400
     10 H4        -58.1590    1.4143  -25.6712 H      1 LIG       0.14100
@<TRIPOS>BOND
      1       1       2 ar
      2       1       3 ar
      3       2       5 ar
      4       3       6 ar
      5       4       5 ar
      6       4       6 ar
      7       1       7 1
      8       2       8 1
      9       3       9 1
     10       4      10 1
@<TRIPOS>ALT_TYPE
CGenFF_4.0_ALT_TYPE_SET
CGenFF_4.0 1 CG2R61 2 CG2R61 3 CG2R61 4 CG2R64 5 NG2R62 6 NG2R62 7 HGR61 8 HGR62 9 HGR62 10 HGR62
@<TRIPOS>MOLECULE
pyrimidine
 10 10 0 0 0
****
USER_CHARGES
INVALID_CHARGES
Pose:  11 Cluster:  11 Fr_nu: 143925 TotEn:   -13.56
@<TRIPOS>ATOM
      1 C1        -59.9114    3.6967  -38.1533 C.ar   1 LIG      -0.13100
      2 C2        -59.5086    3.9095  -39.4560 C.ar   1 LIG       0.28900
      3 C3        -58.9236    3.8109  -37.1967 C.ar   1 LIG       0.28900
      4 C4        -57.3711    4.2946  -38.7851 C.ar   1 LIG       0.50700
      5 N1        -58.2418    4.2114  -39.8089 N.ar   1 LIG      -0.71900
      6 N2        -57.6383    4.1096  -37.4781 N.ar   1 LIG      -0.71900
      7 H1        -60.9348    3.4556  -37.8988 H      1 LIG       0.11500
      8 H2        -60.2147    3.8410  -40.2764 H      1 LIG       0.11400
      9 H3        -59.1448    3.6603  -36.1456 H      1 LIG       0.11400
     10 H4        -56.3461    4.5348  -39.0398 H      1 LIG       0.14100
@<TRIPOS>BOND
      1       1       2 ar
      2       1       3 ar
      3       2       5 ar
      4       3       6 ar
      5       4       5 ar
      6       4       6 ar
      7       1       7 1
      8       2       8 1
      9       3       9 1
     10       4      10 1
@<TRIPOS>ALT_TYPE
CGenFF_4.0_ALT_TYPE_SET
CGenFF_4.0 1 CG2R61 2 CG2R61 3 CG2R61 4 CG2R64 5 NG2R62 6 NG2R62 7 HGR61 8 HGR62 9 HGR62 10 HGR62
@<TRIPOS>MOLECULE
pyrimidine
 10 10 0 0 0
****
USER_CHARGES
INVALID_CHARGES
Pose:  12 Cluster:  12 Fr_nu: 1637347 TotEn:   -13.30
@<TRIPOS>ATOM
      1 C1        -57.5606  -22.7311  -25.4915 C.ar   1 LIG      -0.13100
      2 C2        -56.2441  -22.5764  -25.1075 C.ar   1 LIG       0.28900
      3 C3        -57.9949  -24.0342  -25.6232 C.ar   1 LIG       0.28900
      4 C4        -55.9494  -24.8290  -25.0304 C.ar   1 LIG       0.50700
      5 N1        -55.4072  -23.6071  -24.8677 N.ar   1 LIG      -0.71900
      6 N2        -57.2133  -25.1111  -25.4000 N.ar   1 LIG      -0.71900
      7 H1        -58.2097  -21.8859  -25.6774 H      1 LIG       0.11500
      8 H2        -55.8132  -21.5895  -24.9783 H      1 LIG       0.11400
      9 H3        -59.0140  -24.2551  -25.9217 H      1 LIG       0.11400
     10 H4        -55.2993  -25.6754  -24.8455 H      1 LIG       0.14100
@<TRIPOS>BOND
      1       1       2 ar
      2       1       3 ar
      3       2       5 ar
      4       3       6 ar
      5       4       5 ar
      6       4       6 ar
      7       1       7 1
      8       2       8 1
      9       3       9 1
     10       4      10 1
@<TRIPOS>ALT_TYPE
CGenFF_4.0_ALT_TYPE_SET
CGenFF_4.0 1 CG2R61 2 CG2R61 3 CG2R61 4 CG2R64 5 NG2R62 6 NG2R62 7 HGR61 8 HGR62 9 HGR62 10 HGR62
@<TRIPOS>MOLECULE
pyrimidine
 10 10 0 0 0
****
USER_CHARGES
INVALID_CHARGES
Pose:  13 Cluster:  13 Fr_nu: 1047377 TotEn:   -13.10
@<TRIPOS>ATOM
      1 C1        -80.4380   -7.4144  -33.8926 C.ar   1 LIG      -0.13100
      2 C2        -81.4313   -6.9453  -33.0572 C.ar   1 LIG       0.28900
      3 C3        -79.2553   -6.7041  -33.8716 C.ar   1 LIG       0.28900
      4 C4        -80.0915   -5.2600  -32.3280 C.ar   1 LIG       0.50700
      5 N1        -81.2915   -5.8670  -32.2585 N.ar   1 LIG      -0.71900
      6 N2        -79.0467   -5.6180  -33.0987 N.ar   1 LIG      -0.71900
      7 H1        -80.5777   -8.2823  -34.5231 H      1 LIG       0.11500
      8 H2        -82.3959   -7.4386  -33.0058 H      1 LIG       0.11400
      9 H3        -78.4174   -6.9970  -34.4949 H      1 LIG       0.11400
     10 H4        -79.9518   -4.3903  -31.6977 H      1 LIG       0.14100
@<TRIPOS>BOND
      1       1       2 ar
      2       1       3 ar
      3       2       5 ar
      4       3       6 ar
      5       4       5 ar
      6       4       6 ar
      7       1       7 1
      8       2       8 1
      9       3       9 1
     10       4      10 1
@<TRIPOS>ALT_TYPE
CGenFF_4.0_ALT_TYPE_SET
CGenFF_4.0 1 CG2R61 2 CG2R61 3 CG2R61 4 CG2R64 5 NG2R62 6 NG2R62 7 HGR61 8 HGR62 9 HGR62 10 HGR62
@<TRIPOS>MOLECULE
pyrimidine
 10 10 0 0 0
****
USER_CHARGES
INVALID_CHARGES
Pose:  14 Cluster:  14 Fr_nu: 3591815 TotEn:   -13.05
@<TRIPOS>ATOM
      1 C1        -62.2504   -2.7086  -24.0518 C.ar   1 LIG      -0.13100
      2 C2        -61.0596   -2.5380  -24.7281 C.ar   1 LIG       0.28900
      3 C3        -63.1286   -1.6459  -24.1116 C.ar   1 LIG       0.28900
      4 C4        -61.6797   -0.4557  -25.3966 C.ar   1 LIG       0.50700
      5 N1        -60.7403   -1.4205  -25.4133 N.ar   1 LIG      -0.71900
      6 N2        -62.8747   -0.5001  -24.7771 N.ar   1 LIG      -0.71900
      7 H1        -62.4803   -3.6162  -23.5099 H      1 LIG       0.11500
      8 H2        -60.3069   -3.3188  -24.7377 H      1 LIG       0.11400
      9 H3        -64.0895   -1.6874  -23.6102 H      1 LIG       0.11400
     10 H4        -61.4492    0.4535  -25.9381 H      1 LIG       0.14100
@<TRIPOS>BOND
      1       1       2 ar
      2       1       3 ar
      3       2       5 ar
      4       3       6 ar
      5       4       5 ar
      6       4       6 ar
      7       1       7 1
      8       2       8 1
      9       3       9 1
     10       4      10 1
@<TRIPOS>ALT_TYPE
CGenFF_4.0_ALT_TYPE_SET
CGenFF_4.0 1 CG2R61 2 CG2R61 3 CG2R61 4 CG2R64 5 NG2R62 6 NG2R62 7 HGR61 8 HGR62 9 HGR62 10 HGR62
@<TRIPOS>MOLECULE
pyrimidine
 10 10 0 0 0
****
USER_CHARGES
INVALID_CHARGES
Pose:  15 Cluster:  15 Fr_nu: 2244190 TotEn:   -12.98
@<TRIPOS>ATOM
      1 C1        -72.0444   -7.2823  -48.9165 C.ar   1 LIG      -0.13100
      2 C2        -72.1318   -7.7528  -47.6221 C.ar   1 LIG       0.28900
      3 C3        -71.5086   -6.0186  -49.0575 C.ar   1 LIG       0.28900
      4 C4        -71.2247   -5.8333  -46.8098 C.ar   1 LIG       0.50700
      5 N1        -71.7298   -7.0524  -46.5413 N.ar   1 LIG      -0.71900
      6 N2        -71.0871   -5.2632  -48.0221 N.ar   1 LIG      -0.71900
      7 H1        -72.3748   -7.8660  -49.7652 H      1 LIG       0.11500
      8 H2        -72.5397   -8.7356  -47.4123 H      1 LIG       0.11400
      9 H3        -71.4007   -5.5645  -50.0365 H      1 LIG       0.11400
     10 H4        -70.8949   -5.2483  -45.9600 H      1 LIG       0.14100
@<TRIPOS>BOND
      1       1       2 ar
      2       1       3 ar
      3       2       5 ar
      4       3       6 ar
      5       4       5 ar
      6       4       6 ar
      7       1       7 1
      8       2       8 1
      9       3       9 1
     10       4      10 1
@<TRIPOS>ALT_TYPE
CGenFF_4.0_ALT_TYPE_SET
CGenFF_4.0 1 CG2R61 2 CG2R61 3 CG2R61 4 CG2R64 5 NG2R62 6 NG2R62 7 HGR61 8 HGR62 9 HGR62 10 HGR62
@<TRIPOS>MOLECULE
pyrimidine
 10 10 0 0 0
****
USER_CHARGES
INVALID_CHARGES
Pose:  16 Cluster:  16 Fr_nu: 3090336 TotEn:   -12.41
@<TRIPOS>ATOM
      1 C1        -60.5259   -2.6390  -22.7849 C.ar   1 LIG      -0.13100
      2 C2        -60.2474   -1.5689  -21.9591 C.ar   1 LIG       0.28900
      3 C3        -60.4576   -2.3820  -24.1389 C.ar   1 LIG       0.28900
      4 C4        -59.8923   -0.2149  -23.7501 C.ar   1 LIG       0.50700
      5 N1        -59.9258   -0.3385  -22.4096 N.ar   1 LIG      -0.71900
      6 N2        -60.1429   -1.1772  -24.6583 N.ar   1 LIG      -0.71900
      7 H1        -60.7813   -3.6156  -22.3960 H      1 LIG       0.11500
      8 H2        -60.2762   -1.6748  -20.8801 H      1 LIG       0.11400
      9 H3        -60.6610   -3.1611  -24.8655 H      1 LIG       0.11400
     10 H4        -59.6376    0.7632  -24.1397 H      1 LIG       0.14100
@<TRIPOS>BOND
      1       1       2 ar
      2       1       3 ar
      3       2       5 ar
      4       3       6 ar
      5       4       5 ar
      6       4       6 ar
      7       1       7 1
      8       2       8 1
      9       3       9 1
     10       4      10 1
@<TRIPOS>ALT_TYPE
CGenFF_4.0_ALT_TYPE_SET
CGenFF_4.0 1 CG2R61 2 CG2R61 3 CG2R61 4 CG2R64 5 NG2R62 6 NG2R62 7 HGR61 8 HGR62 9 HGR62 10 HGR62
@<TRIPOS>MOLECULE
pyrimidine
 10 10 0 0 0
****
USER_CHARGES
INVALID_CHARGES
Pose:  17 Cluster:  17 Fr_nu: 1637785 TotEn:   -12.24
@<TRIPOS>ATOM
      1 C1        -56.8440  -23.1086  -25.6395 C.ar   1 LIG      -0.13100
      2 C2        -56.6154  -24.4432  -25.9061 C.ar   1 LIG       0.28900
      3 C3        -55.9659  -22.5178  -24.7541 C.ar   1 LIG       0.28900
      4 C4        -54.8222  -24.4669  -24.5094 C.ar   1 LIG       0.50700
      5 N1        -55.6102  -25.1558  -25.3567 N.ar   1 LIG      -0.71900
      6 N2        -54.9401  -23.1695  -24.1681 N.ar   1 LIG      -0.71900
      7 H1        -57.6586  -22.5614  -26.0947 H      1 LIG       0.11500
      8 H2        -57.2538  -24.9927  -26.5895 H      1 LIG       0.11400
      9 H3        -56.0662  -21.4724  -24.4828 H      1 LIG       0.11400
     10 H4        -54.0072  -25.0149  -24.0527 H      1 LIG       0.14100
@<TRIPOS>BOND
      1       1       2 ar
      2       1       3 ar
      3       2       5 ar
      4       3       6 ar
      5       4       5 ar
      6       4       6 ar
      7       1       7 1
      8       2       8 1
      9       3       9 1
     10       4      10 1
@<TRIPOS>ALT_TYPE
CGenFF_4.0_ALT_TYPE_SET
CGenFF_4.0 1 CG2R61 2 CG2R61 3 CG2R61 4 CG2R64 5 NG2R62 6 NG2R62 7 HGR61 8 HGR62 9 HGR62 10 HGR62
@<TRIPOS>MOLECULE
pyrimidine
 10 10 0 0 0
****
USER_CHARGES
INVALID_CHARGES
Pose:  18 Cluster:  18 Fr_nu: 2159976 TotEn:   -12.24
@<TRIPOS>ATOM
      1 C1        -71.1757   -6.4136  -48.9165 C.ar   1 LIG      -0.13100
      2 C2        -69.9477   -5.7867  -48.8567 C.ar   1 LIG       0.28900
      3 C3        -71.7936   -6.6331  -47.7024 C.ar   1 LIG       0.28900
      4 C4        -70.0616   -5.6694  -46.5895 C.ar   1 LIG       0.50700
      5 N1        -69.3590   -5.3996  -47.7062 N.ar   1 LIG      -0.71900
      6 N2        -71.2633   -6.2729  -46.5153 N.ar   1 LIG      -0.71900
      7 H1        -71.6245   -6.7135  -49.8539 H      1 LIG       0.11500
      8 H2        -69.3866   -5.5723  -49.7598 H      1 LIG       0.11400
      9 H3        -72.7613   -7.1201  -47.6489 H      1 LIG       0.11400
     10 H4        -69.6119   -5.3702  -45.6507 H      1 LIG       0.14100
@<TRIPOS>BOND
      1       1       2 ar
      2       1       3 ar
      3       2       5 ar
      4       3       6 ar
      5       4       5 ar
      6       4       6 ar
      7       1       7 1
      8       2       8 1
      9       3       9 1
     10       4      10 1
@<TRIPOS>ALT_TYPE
CGenFF_4.0_ALT_TYPE_SET
CGenFF_4.0 1 CG2R61 2 CG2R61 3 CG2R61 4 CG2R64 5 NG2R62 6 NG2R62 7 HGR61 8 HGR62 9 HGR62 10 HGR62
@<TRIPOS>MOLECULE
pyrimidine
 10 10 0 0 0
****
USER_CHARGES
INVALID_CHARGES
Pose:  19 Cluster:  19 Fr_nu: 365307 TotEn:   -12.21
@<TRIPOS>ATOM
      1 C1        -71.8267   -5.8726  -49.7841 C.ar   1 LIG      -0.13100
      2 C2        -72.2068   -4.7439  -49.0870 C.ar   1 LIG       0.28900
      3 C3        -71.1076   -6.8049  -49.0645 C.ar   1 LIG       0.28900
      4 C4        -71.2076   -5.5140  -47.1961 C.ar   1 LIG       0.50700
      5 N1        -71.9132   -4.5312  -47.7875 N.ar   1 LIG      -0.71900
      6 N2        -70.7791   -6.6574  -47.7643 N.ar   1 LIG      -0.71900
      7 H1        -72.0761   -6.0171  -50.8268 H      1 LIG       0.11500
      8 H2        -72.7749   -3.9557  -49.5690 H      1 LIG       0.11400
      9 H3        -70.7648   -7.7237  -49.5277 H      1 LIG       0.11400
     10 H4        -70.9568   -5.3691  -46.1524 H      1 LIG       0.14100
@<TRIPOS>BOND
      1       1       2 ar
      2       1       3 ar
      3       2       5 ar
      4       3       6 ar
      5       4       5 ar
      6       4       6 ar
      7       1       7 1
      8       2       8 1
      9       3       9 1
     10       4      10 1
@<TRIPOS>ALT_TYPE
CGenFF_4.0_ALT_TYPE_SET
CGenFF_4.0 1 CG2R61 2 CG2R61 3 CG2R61 4 CG2R64 5 NG2R62 6 NG2R62 7 HGR61 8 HGR62 9 HGR62 10 HGR62
@<TRIPOS>MOLECULE
pyrimidine
 10 10 0 0 0
****
USER_CHARGES
INVALID_CHARGES
Pose:  20 Cluster:  20 Fr_nu: 480743 TotEn:   -12.07
@<TRIPOS>ATOM
      1 C1        -62.0072   -2.9822  -23.1349 C.ar   1 LIG      -0.13100
      2 C2        -62.3519   -2.5728  -24.4070 C.ar   1 LIG       0.28900
      3 C3        -60.7994   -2.5107  -22.6627 C.ar   1 LIG       0.28900
      4 C4        -60.4305   -1.3729  -24.5957 C.ar   1 LIG       0.50700
      5 N1        -61.5844   -1.7654  -25.1682 N.ar   1 LIG      -0.71900
      6 N2        -59.9827   -1.7015  -23.3688 N.ar   1 LIG      -0.71900
      7 H1        -62.6423   -3.6307  -22.5464 H      1 LIG       0.11500
      8 H2        -63.2827   -2.8926  -24.8627 H      1 LIG       0.11400
      9 H3        -60.4438   -2.7793  -21.6739 H      1 LIG       0.11400
     10 H4        -59.7939   -0.7245  -25.1852 H      1 LIG       0.14100
@<TRIPOS>BOND
      1       1       2 ar
      2       1       3 ar
      3       2       5 ar
      4       3       6 ar
      5       4       5 ar
      6       4       6 ar
      7       1       7 1
      8       2       8 1
      9       3       9 1
     10       4      10 1
@<TRIPOS>ALT_TYPE
CGenFF_4.0_ALT_TYPE_SET
CGenFF_4.0 1 CG2R61 2 CG2R61 3 CG2R61 4 CG2R64 5 NG2R62 6 NG2R62 7 HGR61 8 HGR62 9 HGR62 10 HGR62
@<TRIPOS>MOLECULE
pyrimidine
 10 10 0 0 0
****
USER_CHARGES
INVALID_CHARGES
Pose:  21 Cluster:  21 Fr_nu:   7597 TotEn:   -11.95
@<TRIPOS>ATOM
      1 C1        -59.8272    5.3033  -39.5173 C.ar   1 LIG      -0.13100
      2 C2        -60.0437    3.9436  -39.6112 C.ar   1 LIG       0.28900
      3 C3        -58.8497    5.6919  -38.6243 C.ar   1 LIG       0.28900
      4 C4        -58.4367    3.5296  -38.0577 C.ar   1 LIG       0.50700
      5 N1        -59.3641    3.0251  -38.8936 N.ar   1 LIG      -0.71900
      6 N2        -58.1324    4.8288  -37.8754 N.ar   1 LIG      -0.71900
      7 H1        -60.3875    6.0179  -40.1052 H      1 LIG       0.11500
      8 H2        -60.7924    3.5434  -40.2863 H      1 LIG       0.11400
      9 H3        -58.6093    6.7399  -38.4815 H      1 LIG       0.11400
     10 H4        -57.8764    2.8144  -37.4681 H      1 LIG       0.14100
@<TRIPOS>BOND
      1       1       2 ar
      2       1       3 ar
      3       2       5 ar
      4       3       6 ar
      5       4       5 ar
      6       4       6 ar
      7       1       7 1
      8       2       8 1
      9       3       9 1
     10       4      10 1
@<TRIPOS>ALT_TYPE
CGenFF_4.0_ALT_TYPE_SET
CGenFF_4.0 1 CG2R61 2 CG2R61 3 CG2R61 4 CG2R64 5 NG2R62 6 NG2R62 7 HGR61 8 HGR62 9 HGR62 10 HGR62
@<TRIPOS>MOLECULE
pyrimidine
 10 10 0 0 0
****
USER_CHARGES
INVALID_CHARGES
Pose:  22 Cluster:  22 Fr_nu: 793076 TotEn:   -11.92
@<TRIPOS>ATOM
      1 C1        -80.9969  -16.7451  -48.4782 C.ar   1 LIG      -0.13100
      2 C2        -80.2925  -15.6560  -48.9494 C.ar   1 LIG       0.28900
      3 C3        -80.2439  -17.8664  -48.1956 C.ar   1 LIG       0.28900
      4 C4        -78.3346  -16.8039  -48.8224 C.ar   1 LIG       0.50700
      5 N1        -78.9560  -15.6506  -49.1341 N.ar   1 LIG      -0.71900
      6 N2        -78.9059  -17.9310  -48.3566 N.ar   1 LIG      -0.71900
      7 H1        -82.0695  -16.7215  -48.3397 H      1 LIG       0.11500
      8 H2        -80.7988  -14.7299  -49.1990 H      1 LIG       0.11400
      9 H3        -80.7098  -18.7714  -47.8211 H      1 LIG       0.11400
     10 H4        -77.2608  -16.8281  -48.9621 H      1 LIG       0.14100
@<TRIPOS>BOND
      1       1       2 ar
      2       1       3 ar
      3       2       5 ar
      4       3       6 ar
      5       4       5 ar
      6       4       6 ar
      7       1       7 1
      8       2       8 1
      9       3       9 1
     10       4      10 1
@<TRIPOS>ALT_TYPE
CGenFF_4.0_ALT_TYPE_SET
CGenFF_4.0 1 CG2R61 2 CG2R61 3 CG2R61 4 CG2R64 5 NG2R62 6 NG2R62 7 HGR61 8 HGR62 9 HGR62 10 HGR62
@<TRIPOS>MOLECULE
pyrimidine
 10 10 0 0 0
****
USER_CHARGES
INVALID_CHARGES
Pose:  23 Cluster:  23 Fr_nu:   9318 TotEn:   -11.82
@<TRIPOS>ATOM
      1 C1        -80.2570   -2.3834  -45.7211 C.ar   1 LIG      -0.13100
      2 C2        -81.2838   -1.9306  -44.9179 C.ar   1 LIG       0.28900
      3 C3        -79.0739   -2.6715  -45.0720 C.ar   1 LIG       0.28900
      4 C4        -79.9714   -2.0832  -43.0682 C.ar   1 LIG       0.50700
      5 N1        -81.1752   -1.7682  -43.5829 N.ar   1 LIG      -0.71900
      6 N2        -78.8953   -2.5324  -43.7420 N.ar   1 LIG      -0.71900
      7 H1        -80.3719   -2.5042  -46.7899 H      1 LIG       0.11500
      8 H2        -82.2511   -1.6784  -45.3386 H      1 LIG       0.11400
      9 H3        -78.2105   -3.0326  -45.6202 H      1 LIG       0.11400
     10 H4        -79.8557   -1.9612  -41.9982 H      1 LIG       0.14100
@<TRIPOS>BOND
      1       1       2 ar
      2       1       3 ar
      3       2       5 ar
      4       3       6 ar
      5       4       5 ar
      6       4       6 ar
      7       1       7 1
      8       2       8 1
      9       3       9 1
     10       4      10 1
@<TRIPOS>ALT_TYPE
CGenFF_4.0_ALT_TYPE_SET
CGenFF_4.0 1 CG2R61 2 CG2R61 3 CG2R61 4 CG2R64 5 NG2R62 6 NG2R62 7 HGR61 8 HGR62 9 HGR62 10 HGR62
@<TRIPOS>MOLECULE
pyrimidine
 10 10 0 0 0
****
USER_CHARGES
INVALID_CHARGES
Pose:  24 Cluster:  24 Fr_nu: 365428 TotEn:   -11.47
@<TRIPOS>ATOM
      1 C1        -71.8389   -5.2512  -49.4710 C.ar   1 LIG      -0.13100
      2 C2        -70.7809   -6.0766  -49.7932 C.ar   1 LIG       0.28900
      3 C3        -72.0136   -5.0022  -48.1251 C.ar   1 LIG       0.28900
      4 C4        -70.2254   -6.3038  -47.6007 C.ar   1 LIG       0.50700
      5 N1        -69.9510   -6.6223  -48.8800 N.ar   1 LIG      -0.71900
      6 N2        -71.2229   -5.5140  -47.1592 N.ar   1 LIG      -0.71900
      7 H1        -72.4890   -4.8271  -50.2245 H      1 LIG       0.11500
      8 H2        -70.5651   -6.3295  -50.8256 H      1 LIG       0.11400
      9 H3        -72.8192   -4.3655  -47.7756 H      1 LIG       0.11400
     10 H4        -69.5753   -6.7292  -46.8460 H      1 LIG       0.14100
@<TRIPOS>BOND
      1       1       2 ar
      2       1       3 ar
      3       2       5 ar
      4       3       6 ar
      5       4       5 ar
      6       4       6 ar
      7       1       7 1
      8       2       8 1
      9       3       9 1
     10       4      10 1
@<TRIPOS>ALT_TYPE
CGenFF_4.0_ALT_TYPE_SET
CGenFF_4.0 1 CG2R61 2 CG2R61 3 CG2R61 4 CG2R64 5 NG2R62 6 NG2R62 7 HGR61 8 HGR62 9 HGR62 10 HGR62
@<TRIPOS>MOLECULE
pyrimidine
 10 10 0 0 0
****
USER_CHARGES
INVALID_CHARGES
Pose:  25 Cluster:  25 Fr_nu: 3121437 TotEn:   -11.35
@<TRIPOS>ATOM
      1 C1        -61.7120   -2.6892  -23.1417 C.ar   1 LIG      -0.13100
      2 C2        -61.9551   -1.4462  -22.5936 C.ar   1 LIG       0.28900
      3 C3        -61.0143   -2.6907  -24.3321 C.ar   1 LIG       0.28900
      4 C4        -60.8812   -0.4216  -24.3152 C.ar   1 LIG       0.50700
      5 N1        -61.5526   -0.2875  -23.1557 N.ar   1 LIG      -0.71900
      6 N2        -60.5822   -1.5715  -24.9493 N.ar   1 LIG      -0.71900
      7 H1        -62.0469   -3.6028  -22.6689 H      1 LIG       0.11500
      8 H2        -62.4967   -1.3448  -21.6594 H      1 LIG       0.11400
      9 H3        -60.7768   -3.6201  -24.8383 H      1 LIG       0.11400
     10 H4        -60.5468    0.4931  -24.7893 H      1 LIG       0.14100
@<TRIPOS>BOND
      1       1       2 ar
      2       1       3 ar
      3       2       5 ar
      4       3       6 ar
      5       4       5 ar
      6       4       6 ar
      7       1       7 1
      8       2       8 1
      9       3       9 1
     10       4      10 1
@<TRIPOS>ALT_TYPE
CGenFF_4.0_ALT_TYPE_SET
CGenFF_4.0 1 CG2R61 2 CG2R61 3 CG2R61 4 CG2R64 5 NG2R62 6 NG2R62 7 HGR61 8 HGR62 9 HGR62 10 HGR62
@<TRIPOS>MOLECULE
pyrimidine
 10 10 0 0 0
****
USER_CHARGES
INVALID_CHARGES
Pose:  26 Cluster:  26 Fr_nu:  38618 TotEn:   -11.19
@<TRIPOS>ATOM
      1 C1        -72.4992   -7.5604  -49.9455 C.ar   1 LIG      -0.13100
      2 C2        -71.7312   -7.8400  -48.8335 C.ar   1 LIG       0.28900
      3 C3        -72.2351   -6.3567  -50.5662 C.ar   1 LIG       0.28900
      4 C4        -70.6137   -5.8722  -49.0486 C.ar   1 LIG       0.50700
      5 N1        -70.7762   -7.0154  -48.3557 N.ar   1 LIG      -0.71900
      6 N2        -71.2961   -5.4851  -50.1432 N.ar   1 LIG      -0.71900
      7 H1        -73.2589   -8.2405  -50.3068 H      1 LIG       0.11500
      8 H2        -71.8670   -8.7625  -48.2795 H      1 LIG       0.11400
      9 H3        -72.7884   -6.0502  -51.4473 H      1 LIG       0.11400
     10 H4        -69.8538   -5.1906  -48.6863 H      1 LIG       0.14100
@<TRIPOS>BOND
      1       1       2 ar
      2       1       3 ar
      3       2       5 ar
      4       3       6 ar
      5       4       5 ar
      6       4       6 ar
      7       1       7 1
      8       2       8 1
      9       3       9 1
     10       4      10 1
@<TRIPOS>ALT_TYPE
CGenFF_4.0_ALT_TYPE_SET
CGenFF_4.0 1 CG2R61 2 CG2R61 3 CG2R61 4 CG2R64 5 NG2R62 6 NG2R62 7 HGR61 8 HGR62 9 HGR62 10 HGR62
@<TRIPOS>MOLECULE
pyrimidine
 10 10 0 0 0
****
USER_CHARGES
INVALID_CHARGES
Pose:  27 Cluster:  27 Fr_nu: 146752 TotEn:   -10.77
@<TRIPOS>ATOM
      1 C1        -63.8364  -22.4108  -23.6086 C.ar   1 LIG      -0.13100
      2 C2        -63.6103  -23.6580  -24.1544 C.ar   1 LIG       0.28900
      3 C3        -64.2616  -21.4404  -24.4926 C.ar   1 LIG       0.28900
      4 C4        -64.2006  -22.9162  -26.2204 C.ar   1 LIG       0.50700
      5 N1        -63.7830  -23.9468  -25.4609 N.ar   1 LIG      -0.71900
      6 N2        -64.4548  -21.6590  -25.8099 N.ar   1 LIG      -0.71900
      7 H1        -63.6895  -22.2071  -22.5564 H      1 LIG       0.11500
      8 H2        -63.2738  -24.4840  -23.5374 H      1 LIG       0.11400
      9 H3        -64.4643  -20.4294  -24.1561 H      1 LIG       0.11400
     10 H4        -64.3467  -23.1197  -27.2742 H      1 LIG       0.14100
@<TRIPOS>BOND
      1       1       2 ar
      2       1       3 ar
      3       2       5 ar
      4       3       6 ar
      5       4       5 ar
      6       4       6 ar
      7       1       7 1
      8       2       8 1
      9       3       9 1
     10       4      10 1
@<TRIPOS>ALT_TYPE
CGenFF_4.0_ALT_TYPE_SET
CGenFF_4.0 1 CG2R61 2 CG2R61 3 CG2R61 4 CG2R64 5 NG2R62 6 NG2R62 7 HGR61 8 HGR62 9 HGR62 10 HGR62
@<TRIPOS>MOLECULE
pyrimidine
 10 10 0 0 0
****
USER_CHARGES
INVALID_CHARGES
Pose:  28 Cluster:  28 Fr_nu: 242351 TotEn:   -10.70
@<TRIPOS>ATOM
      1 C1        -60.5743   -1.2211  -23.7190 C.ar   1 LIG      -0.13100
      2 C2        -60.3333   -1.9236  -24.8821 C.ar   1 LIG       0.28900
      3 C3        -60.1418    0.0892  -23.7124 C.ar   1 LIG       0.28900
      4 C4        -59.3445   -0.1105  -25.8317 C.ar   1 LIG       0.50700
      5 N1        -59.7187   -1.3975  -25.9618 N.ar   1 LIG      -0.71900
      6 N2        -59.5210    0.6790  -24.7550 N.ar   1 LIG      -0.71900
      7 H1        -61.0696   -1.6686  -22.8677 H      1 LIG       0.11500
      8 H2        -60.6370   -2.9602  -24.9807 H      1 LIG       0.11400
      9 H3        -60.2864    0.7200  -22.8420 H      1 LIG       0.11400
     10 H4        -58.8476    0.3375  -26.6835 H      1 LIG       0.14100
@<TRIPOS>BOND
      1       1       2 ar
      2       1       3 ar
      3       2       5 ar
      4       3       6 ar
      5       4       5 ar
      6       4       6 ar
      7       1       7 1
      8       2       8 1
      9       3       9 1
     10       4      10 1
@<TRIPOS>ALT_TYPE
CGenFF_4.0_ALT_TYPE_SET
CGenFF_4.0 1 CG2R61 2 CG2R61 3 CG2R61 4 CG2R64 5 NG2R62 6 NG2R62 7 HGR61 8 HGR62 9 HGR62 10 HGR62
@<TRIPOS>MOLECULE
pyrimidine
 10 10 0 0 0
****
USER_CHARGES
INVALID_CHARGES
Pose:  29 Cluster:  29 Fr_nu: 544364 TotEn:   -10.53
@<TRIPOS>ATOM
      1 C1        -86.9598    3.5626  -54.4237 C.ar   1 LIG      -0.13100
      2 C2        -87.4012    4.4014  -53.4207 C.ar   1 LIG       0.28900
      3 C3        -85.5908    3.4229  -54.5259 C.ar   1 LIG       0.28900
      4 C4        -85.2652    4.8391  -52.7780 C.ar   1 LIG       0.50700
      5 N1        -86.5785    5.0580  -52.5766 N.ar   1 LIG      -0.71900
      6 N2        -84.7109    4.0486  -53.7169 N.ar   1 LIG      -0.71900
      7 H1        -87.6425    3.0484  -55.0869 H      1 LIG       0.11500
      8 H2        -88.4604    4.5737  -53.2636 H      1 LIG       0.11400
      9 H3        -85.1503    2.7850  -55.2845 H      1 LIG       0.11400
     10 H4        -84.5814    5.3548  -52.1149 H      1 LIG       0.14100
@<TRIPOS>BOND
      1       1       2 ar
      2       1       3 ar
      3       2       5 ar
      4       3       6 ar
      5       4       5 ar
      6       4       6 ar
      7       1       7 1
      8       2       8 1
      9       3       9 1
     10       4      10 1
@<TRIPOS>ALT_TYPE
CGenFF_4.0_ALT_TYPE_SET
CGenFF_4.0 1 CG2R61 2 CG2R61 3 CG2R61 4 CG2R64 5 NG2R62 6 NG2R62 7 HGR61 8 HGR62 9 HGR62 10 HGR62
@<TRIPOS>MOLECULE
pyrimidine
 10 10 0 0 0
****
USER_CHARGES
INVALID_CHARGES
Pose:  30 Cluster:  30 Fr_nu: 1675055 TotEn:   -10.26
@<TRIPOS>ATOM
      1 C1        -75.7242  -11.2055  -46.1144 C.ar   1 LIG      -0.13100
      2 C2        -76.8944  -11.5286  -45.4582 C.ar   1 LIG       0.28900
      3 C3        -74.7147  -10.7001  -45.3210 C.ar   1 LIG       0.28900
      4 C4        -76.0174  -10.8727  -43.4663 C.ar   1 LIG       0.50700
      5 N1        -77.0761  -11.3745  -44.1302 N.ar   1 LIG      -0.71900
      6 N2        -74.8274  -10.5196  -43.9887 N.ar   1 LIG      -0.71900
      7 H1        -75.6060  -11.3394  -47.1813 H      1 LIG       0.11500
      8 H2        -77.7437  -11.9323  -45.9986 H      1 LIG       0.11400
      9 H3        -73.7585  -10.4171  -45.7477 H      1 LIG       0.11400
     10 H4        -76.1359  -10.7374  -42.3982 H      1 LIG       0.14100
@<TRIPOS>BOND
      1       1       2 ar
      2       1       3 ar
      3       2       5 ar
      4       3       6 ar
      5       4       5 ar
      6       4       6 ar
      7       1       7 1
      8       2       8 1
      9       3       9 1
     10       4      10 1
@<TRIPOS>ALT_TYPE
CGenFF_4.0_ALT_TYPE_SET
CGenFF_4.0 1 CG2R61 2 CG2R61 3 CG2R61 4 CG2R64 5 NG2R62 6 NG2R62 7 HGR61 8 HGR62 9 HGR62 10 HGR62
@<TRIPOS>MOLECULE
pyrimidine
 10 10 0 0 0
****
USER_CHARGES
INVALID_CHARGES
Pose:  31 Cluster:  31 Fr_nu: 2057966 TotEn:   -10.18
@<TRIPOS>ATOM
      1 C1        -64.1976  -21.7611  -23.8463 C.ar   1 LIG      -0.13100
      2 C2        -63.1154  -21.5097  -24.6648 C.ar   1 LIG       0.28900
      3 C3        -65.2645  -22.3983  -24.4460 C.ar   1 LIG       0.28900
      4 C4        -64.1697  -22.4662  -26.4369 C.ar   1 LIG       0.50700
      5 N1        -63.0674  -21.8498  -25.9695 N.ar   1 LIG      -0.71900
      6 N2        -65.2847  -22.7665  -25.7438 N.ar   1 LIG      -0.71900
      7 H1        -64.2090  -21.4769  -22.8025 H      1 LIG       0.11500
      8 H2        -62.2305  -21.0126  -24.2823 H      1 LIG       0.11400
      9 H3        -66.1601  -22.6371  -23.8826 H      1 LIG       0.11400
     10 H4        -64.1590  -22.7498  -27.4822 H      1 LIG       0.14100
@<TRIPOS>BOND
      1       1       2 ar
      2       1       3 ar
      3       2       5 ar
      4       3       6 ar
      5       4       5 ar
      6       4       6 ar
      7       1       7 1
      8       2       8 1
      9       3       9 1
     10       4      10 1
@<TRIPOS>ALT_TYPE
CGenFF_4.0_ALT_TYPE_SET
CGenFF_4.0 1 CG2R61 2 CG2R61 3 CG2R61 4 CG2R64 5 NG2R62 6 NG2R62 7 HGR61 8 HGR62 9 HGR62 10 HGR62
@<TRIPOS>MOLECULE
pyrimidine
 10 10 0 0 0
****
USER_CHARGES
INVALID_CHARGES
Pose:  32 Cluster:  32 Fr_nu: 876743 TotEn:   -10.12
@<TRIPOS>ATOM
      1 C1        -61.0000   -1.7098  -23.1546 C.ar   1 LIG      -0.13100
      2 C2        -61.2979   -2.2265  -24.3991 C.ar   1 LIG       0.28900
      3 C3        -60.9671   -0.3328  -23.0720 C.ar   1 LIG       0.28900
      4 C4        -61.4844   -0.1380  -25.2769 C.ar   1 LIG       0.50700
      5 N1        -61.5465   -1.4668  -25.4860 N.ar   1 LIG      -0.71900
      6 N2        -61.2050    0.4867  -24.1170 N.ar   1 LIG      -0.71900
      7 H1        -60.8046   -2.3431  -22.2995 H      1 LIG       0.11500
      8 H2        -61.3463   -3.2978  -24.5611 H      1 LIG       0.11400
      9 H3        -60.7410    0.1646  -22.1351 H      1 LIG       0.11400
     10 H4        -61.6789    0.4962  -26.1331 H      1 LIG       0.14100
@<TRIPOS>BOND
      1       1       2 ar
      2       1       3 ar
      3       2       5 ar
      4       3       6 ar
      5       4       5 ar
      6       4       6 ar
      7       1       7 1
      8       2       8 1
      9       3       9 1
     10       4      10 1
@<TRIPOS>ALT_TYPE
CGenFF_4.0_ALT_TYPE_SET
CGenFF_4.0 1 CG2R61 2 CG2R61 3 CG2R61 4 CG2R64 5 NG2R62 6 NG2R62 7 HGR61 8 HGR62 9 HGR62 10 HGR62
@<TRIPOS>MOLECULE
pyrimidine
 10 10 0 0 0
****
USER_CHARGES
INVALID_CHARGES
Pose:  33 Cluster:  33 Fr_nu: 978665 TotEn:    -9.84
@<TRIPOS>ATOM
      1 C1        -63.4141  -22.3969  -24.5348 C.ar   1 LIG      -0.13100
      2 C2        -62.3823  -22.9417  -25.2718 C.ar   1 LIG       0.28900
      3 C3        -64.3576  -21.6949  -25.2565 C.ar   1 LIG       0.28900
      4 C4        -63.2534  -22.1097  -27.1996 C.ar   1 LIG       0.50700
      5 N1        -62.2705  -22.8171  -26.6106 N.ar   1 LIG      -0.71900
      6 N2        -64.3082  -21.5307  -26.5947 N.ar   1 LIG      -0.71900
      7 H1        -63.4787  -22.5125  -23.4611 H      1 LIG       0.11500
      8 H2        -61.5935  -23.5103  -24.7915 H      1 LIG       0.11400
      9 H3        -65.2048  -21.2304  -24.7636 H      1 LIG       0.11400
     10 H4        -63.1882  -21.9929  -28.2744 H      1 LIG       0.14100
@<TRIPOS>BOND
      1       1       2 ar
      2       1       3 ar
      3       2       5 ar
      4       3       6 ar
      5       4       5 ar
      6       4       6 ar
      7       1       7 1
      8       2       8 1
      9       3       9 1
     10       4      10 1
@<TRIPOS>ALT_TYPE
CGenFF_4.0_ALT_TYPE_SET
CGenFF_4.0 1 CG2R61 2 CG2R61 3 CG2R61 4 CG2R64 5 NG2R62 6 NG2R62 7 HGR61 8 HGR62 9 HGR62 10 HGR62
@<TRIPOS>MOLECULE
pyrimidine
 10 10 0 0 0
****
USER_CHARGES
INVALID_CHARGES
Pose:  34 Cluster:  34 Fr_nu: 195662 TotEn:    -9.78
@<TRIPOS>ATOM
      1 C1        -59.2131    0.6608  -22.0104 C.ar   1 LIG      -0.13100
      2 C2        -59.5673   -0.3812  -22.8430 C.ar   1 LIG       0.28900
      3 C3        -58.6311    1.7482  -22.6291 C.ar   1 LIG       0.28900
      4 C4        -58.7972    0.7442  -24.6617 C.ar   1 LIG       0.50700
      5 N1        -59.3731   -0.3729  -24.1782 N.ar   1 LIG      -0.71900
      6 N2        -58.4072    1.8238  -23.9575 N.ar   1 LIG      -0.71900
      7 H1        -59.3805    0.6272  -20.9422 H      1 LIG       0.11500
      8 H2        -60.0307   -1.2784  -22.4474 H      1 LIG       0.11400
      9 H3        -58.3187    2.6147  -22.0565 H      1 LIG       0.11400
     10 H4        -58.6284    0.7776  -25.7311 H      1 LIG       0.14100
@<TRIPOS>BOND
      1       1       2 ar
      2       1       3 ar
      3       2       5 ar
      4       3       6 ar
      5       4       5 ar
      6       4       6 ar
      7       1       7 1
      8       2       8 1
      9       3       9 1
     10       4      10 1
@<TRIPOS>ALT_TYPE
CGenFF_4.0_ALT_TYPE_SET
CGenFF_4.0 1 CG2R61 2 CG2R61 3 CG2R61 4 CG2R64 5 NG2R62 6 NG2R62 7 HGR61 8 HGR62 9 HGR62 10 HGR62
@<TRIPOS>MOLECULE
pyrimidine
 10 10 0 0 0
****
USER_CHARGES
INVALID_CHARGES
Pose:  35 Cluster:  35 Fr_nu: 2329900 TotEn:    -9.65
@<TRIPOS>ATOM
      1 C1        -62.3105   -3.3922  -23.2708 C.ar   1 LIG      -0.13100
      2 C2        -63.3891   -2.5705  -23.5273 C.ar   1 LIG       0.28900
      3 C3        -61.1076   -2.9842  -23.8100 C.ar   1 LIG       0.28900
      4 C4        -62.0833   -1.1458  -24.7240 C.ar   1 LIG       0.50700
      5 N1        -63.3110   -1.4357  -24.2528 N.ar   1 LIG      -0.71900
      6 N2        -60.9573   -1.8625  -24.5445 N.ar   1 LIG      -0.71900
      7 H1        -62.4020   -4.2973  -22.6855 H      1 LIG       0.11500
      8 H2        -64.3756   -2.8096  -23.1450 H      1 LIG       0.11400
      9 H3        -60.2042   -3.5659  -23.6624 H      1 LIG       0.11400
     10 H4        -61.9917   -0.2402  -25.3111 H      1 LIG       0.14100
@<TRIPOS>BOND
      1       1       2 ar
      2       1       3 ar
      3       2       5 ar
      4       3       6 ar
      5       4       5 ar
      6       4       6 ar
      7       1       7 1
      8       2       8 1
      9       3       9 1
     10       4      10 1
@<TRIPOS>ALT_TYPE
CGenFF_4.0_ALT_TYPE_SET
CGenFF_4.0 1 CG2R61 2 CG2R61 3 CG2R61 4 CG2R64 5 NG2R62 6 NG2R62 7 HGR61 8 HGR62 9 HGR62 10 HGR62
@<TRIPOS>MOLECULE
pyrimidine
 10 10 0 0 0
****
USER_CHARGES
INVALID_CHARGES
Pose:  36 Cluster:  36 Fr_nu: 2939322 TotEn:    -9.46
@<TRIPOS>ATOM
      1 C1        -81.2260  -16.8538  -47.7667 C.ar   1 LIG      -0.13100
      2 C2        -80.6673  -17.1206  -46.5333 C.ar   1 LIG       0.28900
      3 C3        -80.3559  -16.3771  -48.7257 C.ar   1 LIG       0.28900
      4 C4        -78.6160  -16.4707  -47.2660 C.ar   1 LIG       0.50700
      5 N1        -79.3612  -16.9400  -46.2473 N.ar   1 LIG      -0.71900
      6 N2        -79.0400  -16.1727  -48.5090 N.ar   1 LIG      -0.71900
      7 H1        -82.2775  -17.0080  -47.9684 H      1 LIG       0.11500
      8 H2        -81.2729  -17.4983  -45.7167 H      1 LIG       0.11400
      9 H3        -80.7035  -16.1384  -49.7250 H      1 LIG       0.11400
     10 H4        -77.5633  -16.3151  -47.0639 H      1 LIG       0.14100
@<TRIPOS>BOND
      1       1       2 ar
      2       1       3 ar
      3       2       5 ar
      4       3       6 ar
      5       4       5 ar
      6       4       6 ar
      7       1       7 1
      8       2       8 1
      9       3       9 1
     10       4      10 1
@<TRIPOS>ALT_TYPE
CGenFF_4.0_ALT_TYPE_SET
CGenFF_4.0 1 CG2R61 2 CG2R61 3 CG2R61 4 CG2R64 5 NG2R62 6 NG2R62 7 HGR61 8 HGR62 9 HGR62 10 HGR62
@<TRIPOS>MOLECULE
pyrimidine
 10 10 0 0 0
****
USER_CHARGES
INVALID_CHARGES
Pose:  37 Cluster:  37 Fr_nu: 1857288 TotEn:    -9.12
@<TRIPOS>ATOM
      1 C1        -61.0670    1.0534  -24.9757 C.ar   1 LIG      -0.13100
      2 C2        -61.8164    0.0220  -25.5038 C.ar   1 LIG       0.28900
      3 C3        -59.7364    0.7685  -24.7473 C.ar   1 LIG       0.28900
      4 C4        -60.0050   -1.3511  -25.5233 C.ar   1 LIG       0.50700
      5 N1        -61.3158   -1.1976  -25.7908 N.ar   1 LIG      -0.71900
      6 N2        -59.1699   -0.4275  -25.0101 N.ar   1 LIG      -0.71900
      7 H1        -61.4949    2.0222  -24.7550 H      1 LIG       0.11500
      8 H2        -62.8719    0.1518  -25.7170 H      1 LIG       0.11400
      9 H3        -59.0688    1.5164  -24.3333 H      1 LIG       0.11400
     10 H4        -59.5766   -2.3213  -25.7431 H      1 LIG       0.14100
@<TRIPOS>BOND
      1       1       2 ar
      2       1       3 ar
      3       2       5 ar
      4       3       6 ar
      5       4       5 ar
      6       4       6 ar
      7       1       7 1
      8       2       8 1
      9       3       9 1
     10       4      10 1
@<TRIPOS>ALT_TYPE
CGenFF_4.0_ALT_TYPE_SET
CGenFF_4.0 1 CG2R61 2 CG2R61 3 CG2R61 4 CG2R64 5 NG2R62 6 NG2R62 7 HGR61 8 HGR62 9 HGR62 10 HGR62
@<TRIPOS>MOLECULE
pyrimidine
 10 10 0 0 0
****
USER_CHARGES
INVALID_CHARGES
Pose:  38 Cluster:  38 Fr_nu: 1092125 TotEn:    -8.64
@<TRIPOS>ATOM
      1 C1        -74.7548   -0.9211  -34.6398 C.ar   1 LIG      -0.13100
      2 C2        -75.1821   -2.2007  -34.3491 C.ar   1 LIG       0.28900
      3 C3        -75.7371   -0.0417  -35.0468 C.ar   1 LIG       0.28900
      4 C4        -77.3298   -1.6518  -34.8522 C.ar   1 LIG       0.50700
      5 N1        -76.4667   -2.6018  -34.4448 N.ar   1 LIG      -0.71900
      6 N2        -77.0393   -0.3745  -35.1647 N.ar   1 LIG      -0.71900
      7 H1        -73.7174   -0.6267  -34.5543 H      1 LIG       0.11500
      8 H2        -74.4819   -2.9615  -34.0216 H      1 LIG       0.11400
      9 H3        -75.4969    0.9858  -35.2976 H      1 LIG       0.11400
     10 H4        -78.3684   -1.9467  -34.9389 H      1 LIG       0.14100
@<TRIPOS>BOND
      1       1       2 ar
      2       1       3 ar
      3       2       5 ar
      4       3       6 ar
      5       4       5 ar
      6       4       6 ar
      7       1       7 1
      8       2       8 1
      9       3       9 1
     10       4      10 1
@<TRIPOS>ALT_TYPE
CGenFF_4.0_ALT_TYPE_SET
CGenFF_4.0 1 CG2R61 2 CG2R61 3 CG2R61 4 CG2R64 5 NG2R62 6 NG2R62 7 HGR61 8 HGR62 9 HGR62 10 HGR62
@<TRIPOS>MOLECULE
pyrimidine
 10 10 0 0 0
****
USER_CHARGES
INVALID_CHARGES
Pose:  39 Cluster:  39 Fr_nu:   1869 TotEn:    -8.50
@<TRIPOS>ATOM
      1 C1        -60.6298    4.7992  -40.9669 C.ar   1 LIG      -0.13100
      2 C2        -60.1083    5.6083  -39.9780 C.ar   1 LIG       0.28900
      3 C3        -60.6920    3.4538  -40.6666 C.ar   1 LIG       0.28900
      4 C4        -59.7910    3.8194  -38.6119 C.ar   1 LIG       0.50700
      5 N1        -59.6778    5.1501  -38.7843 N.ar   1 LIG      -0.71900
      6 N2        -60.2798    2.9274  -39.4947 N.ar   1 LIG      -0.71900
      7 H1        -60.9676    5.1939  -41.9158 H      1 LIG       0.11500
      8 H2        -60.0196    6.6795  -40.1230 H      1 LIG       0.11400
      9 H3        -61.0862    2.7402  -41.3820 H      1 LIG       0.11400
     10 H4        -59.4518    3.4238  -37.6624 H      1 LIG       0.14100
@<TRIPOS>BOND
      1       1       2 ar
      2       1       3 ar
      3       2       5 ar
      4       3       6 ar
      5       4       5 ar
      6       4       6 ar
      7       1       7 1
      8       2       8 1
      9       3       9 1
     10       4      10 1
@<TRIPOS>ALT_TYPE
CGenFF_4.0_ALT_TYPE_SET
CGenFF_4.0 1 CG2R61 2 CG2R61 3 CG2R61 4 CG2R64 5 NG2R62 6 NG2R62 7 HGR61 8 HGR62 9 HGR62 10 HGR62
@<TRIPOS>MOLECULE
pyrimidine
 10 10 0 0 0
****
USER_CHARGES
INVALID_CHARGES
Pose:  40 Cluster:  40 Fr_nu:  79310 TotEn:    -8.35
@<TRIPOS>ATOM
      1 C1        -75.8217  -13.8522  -43.9654 C.ar   1 LIG      -0.13100
      2 C2        -76.6327  -13.8281  -45.0817 C.ar   1 LIG       0.28900
      3 C3        -75.4580  -12.6188  -43.4649 C.ar   1 LIG       0.28900
      4 C4        -76.6390  -11.5550  -45.0899 C.ar   1 LIG       0.50700
      5 N1        -77.0618  -12.6933  -45.6720 N.ar   1 LIG      -0.71900
      6 N2        -75.8498  -11.4457  -44.0041 N.ar   1 LIG      -0.71900
      7 H1        -75.4922  -14.7776  -43.5125 H      1 LIG       0.11500
      8 H2        -76.9698  -14.7484  -45.5461 H      1 LIG       0.11400
      9 H3        -74.8218  -12.5372  -42.5903 H      1 LIG       0.11400
     10 H4        -76.9678  -10.6282  -45.5440 H      1 LIG       0.14100
@<TRIPOS>BOND
      1       1       2 ar
      2       1       3 ar
      3       2       5 ar
      4       3       6 ar
      5       4       5 ar
      6       4       6 ar
      7       1       7 1
      8       2       8 1
      9       3       9 1
     10       4      10 1
@<TRIPOS>ALT_TYPE
CGenFF_4.0_ALT_TYPE_SET
CGenFF_4.0 1 CG2R61 2 CG2R61 3 CG2R61 4 CG2R64 5 NG2R62 6 NG2R62 7 HGR61 8 HGR62 9 HGR62 10 HGR62
@<TRIPOS>MOLECULE
pyrimidine
 10 10 0 0 0
****
USER_CHARGES
INVALID_CHARGES
Pose:  41 Cluster:  41 Fr_nu: 647594 TotEn:    -8.06
@<TRIPOS>ATOM
      1 C1        -73.1951   -8.5740  -51.0080 C.ar   1 LIG      -0.13100
      2 C2        -73.2778   -7.2850  -51.4941 C.ar   1 LIG       0.28900
      3 C3        -72.5817   -8.7106  -49.7795 C.ar   1 LIG       0.28900
      4 C4        -72.2260   -6.4691  -49.6515 C.ar   1 LIG       0.50700
      5 N1        -72.8021   -6.2053  -50.8398 N.ar   1 LIG      -0.71900
      6 N2        -72.0838   -7.6760  -49.0710 N.ar   1 LIG      -0.71900
      7 H1        -73.5853   -9.4220  -51.5546 H      1 LIG       0.11500
      8 H2        -73.7429   -7.0791  -52.4520 H      1 LIG       0.11400
      9 H3        -72.4697   -9.6853  -49.3173 H      1 LIG       0.11400
     10 H4        -71.8342   -5.6203  -49.1046 H      1 LIG       0.14100
@<TRIPOS>BOND
      1       1       2 ar
      2       1       3 ar
      3       2       5 ar
      4       3       6 ar
      5       4       5 ar
      6       4       6 ar
      7       1       7 1
      8       2       8 1
      9       3       9 1
     10       4      10 1
@<TRIPOS>ALT_TYPE
CGenFF_4.0_ALT_TYPE_SET
CGenFF_4.0 1 CG2R61 2 CG2R61 3 CG2R61 4 CG2R64 5 NG2R62 6 NG2R62 7 HGR61 8 HGR62 9 HGR62 10 HGR62
@<TRIPOS>MOLECULE
pyrimidine
 10 10 0 0 0
****
USER_CHARGES
INVALID_CHARGES
Pose:  42 Cluster:  42 Fr_nu:  18229 TotEn:    -8.05
@<TRIPOS>ATOM
      1 C1        -81.2598   -3.3440  -45.6244 C.ar   1 LIG      -0.13100
      2 C2        -82.4341   -2.7522  -45.2057 C.ar   1 LIG       0.28900
      3 C3        -80.1104   -2.8895  -45.0109 C.ar   1 LIG       0.28900
      4 C4        -81.3050   -1.4330  -43.7388 C.ar   1 LIG       0.50700
      5 N1        -82.4934   -1.7901  -44.2616 N.ar   1 LIG      -0.71900
      6 N2        -80.0961   -1.9317  -44.0608 N.ar   1 LIG      -0.71900
      7 H1        -81.2415   -4.1138  -46.3841 H      1 LIG       0.11500
      8 H2        -83.3882   -3.0441  -45.6309 H      1 LIG       0.11400
      9 H3        -79.1396   -3.2948  -45.2749 H      1 LIG       0.11400
     10 H4        -81.3229   -0.6614  -42.9788 H      1 LIG       0.14100
@<TRIPOS>BOND
      1       1       2 ar
      2       1       3 ar
      3       2       5 ar
      4       3       6 ar
      5       4       5 ar
      6       4       6 ar
      7       1       7 1
      8       2       8 1
      9       3       9 1
     10       4      10 1
@<TRIPOS>ALT_TYPE
CGenFF_4.0_ALT_TYPE_SET
CGenFF_4.0 1 CG2R61 2 CG2R61 3 CG2R61 4 CG2R64 5 NG2R62 6 NG2R62 7 HGR61 8 HGR62 9 HGR62 10 HGR62
@<TRIPOS>MOLECULE
pyrimidine
 10 10 0 0 0
****
USER_CHARGES
INVALID_CHARGES
Pose:  43 Cluster:  43 Fr_nu: 1135338 TotEn:    -7.73
@<TRIPOS>ATOM
      1 C1        -59.5810    0.8216  -25.4705 C.ar   1 LIG      -0.13100
      2 C2        -59.2704   -0.4532  -25.8980 C.ar   1 LIG       0.28900
      3 C3        -60.7547    0.9420  -24.7550 C.ar   1 LIG       0.28900
      4 C4        -61.1577   -1.2871  -24.9442 C.ar   1 LIG       0.50700
      5 N1        -60.0390   -1.5344  -25.6517 N.ar   1 LIG      -0.71900
      6 N2        -61.5703   -0.0950  -24.4726 N.ar   1 LIG      -0.71900
      7 H1        -58.9459    1.6712  -25.6826 H      1 LIG       0.11500
      8 H2        -58.3679   -0.6460  -26.4677 H      1 LIG       0.11400
      9 H3        -61.0820    1.9049  -24.3782 H      1 LIG       0.11400
     10 H4        -61.7944   -2.1374  -24.7326 H      1 LIG       0.14100
@<TRIPOS>BOND
      1       1       2 ar
      2       1       3 ar
      3       2       5 ar
      4       3       6 ar
      5       4       5 ar
      6       4       6 ar
      7       1       7 1
      8       2       8 1
      9       3       9 1
     10       4      10 1
@<TRIPOS>ALT_TYPE
CGenFF_4.0_ALT_TYPE_SET
CGenFF_4.0 1 CG2R61 2 CG2R61 3 CG2R61 4 CG2R64 5 NG2R62 6 NG2R62 7 HGR61 8 HGR62 9 HGR62 10 HGR62
@<TRIPOS>MOLECULE
pyrimidine
 10 10 0 0 0
****
USER_CHARGES
INVALID_CHARGES
Pose:  44 Cluster:  44 Fr_nu:   3826 TotEn:    -5.37
@<TRIPOS>ATOM
      1 C1        -80.6743   -1.7424  -44.0236 C.ar   1 LIG      -0.13100
      2 C2        -80.2850   -1.9305  -42.7131 C.ar   1 LIG       0.28900
      3 C3        -79.7723   -2.1610  -44.9803 C.ar   1 LIG       0.28900
      4 C4        -78.3157   -2.8511  -43.3775 C.ar   1 LIG       0.50700
      5 N1        -79.1084   -2.4838  -42.3528 N.ar   1 LIG      -0.71900
      6 N2        -78.5794   -2.7214  -44.6918 N.ar   1 LIG      -0.71900
      7 H1        -81.6244   -1.2956  -44.2840 H      1 LIG       0.11500
      8 H2        -80.9280   -1.6324  -41.8921 H      1 LIG       0.11400
      9 H3        -79.9902   -2.0535  -46.0374 H      1 LIG       0.11400
     10 H4        -77.3638   -3.2975  -43.1171 H      1 LIG       0.14100
@<TRIPOS>BOND
      1       1       2 ar
      2       1       3 ar
      3       2       5 ar
      4       3       6 ar
      5       4       5 ar
      6       4       6 ar
      7       1       7 1
      8       2       8 1
      9       3       9 1
     10       4      10 1
@<TRIPOS>ALT_TYPE
CGenFF_4.0_ALT_TYPE_SET
CGenFF_4.0 1 CG2R61 2 CG2R61 3 CG2R61 4 CG2R64 5 NG2R62 6 NG2R62 7 HGR61 8 HGR62 9 HGR62 10 HGR62
@<TRIPOS>MOLECULE
pyrimidine
 10 10 0 0 0
****
USER_CHARGES
INVALID_CHARGES
Pose:  45 Cluster:  45 Fr_nu: 3711952 TotEn:    -3.30
@<TRIPOS>ATOM
      1 C1        -63.1621  -11.7219  -13.1469 C.ar   1 LIG      -0.13100
      2 C2        -63.9222  -12.5287  -12.3249 C.ar   1 LIG       0.28900
      3 C3        -62.0922  -12.3372  -13.7640 C.ar   1 LIG       0.28900
      4 C4        -62.5961  -14.3198  -12.7728 C.ar   1 LIG       0.50700
      5 N1        -63.6667  -13.8367  -12.1142 N.ar   1 LIG      -0.71900
      6 N2        -61.7788  -13.6391  -13.5988 N.ar   1 LIG      -0.71900
      7 H1        -63.3900  -10.6752  -13.2976 H      1 LIG       0.11500
      8 H2        -64.7833  -12.1336  -11.7970 H      1 LIG       0.11400
      9 H3        -61.4372  -11.7835  -14.4279 H      1 LIG       0.11400
     10 H4        -62.3670  -15.3675  -12.6212 H      1 LIG       0.14100
@<TRIPOS>BOND
      1       1       2 ar
      2       1       3 ar
      3       2       5 ar
      4       3       6 ar
      5       4       5 ar
      6       4       6 ar
      7       1       7 1
      8       2       8 1
      9       3       9 1
     10       4      10 1
@<TRIPOS>ALT_TYPE
CGenFF_4.0_ALT_TYPE_SET
CGenFF_4.0 1 CG2R61 2 CG2R61 3 CG2R61 4 CG2R64 5 NG2R62 6 NG2R62 7 HGR61 8 HGR62 9 HGR62 10 HGR62
@<TRIPOS>MOLECULE
pyrimidine
 10 10 0 0 0
****
USER_CHARGES
INVALID_CHARGES
Pose:  46 Cluster:  46 Fr_nu: 3739521 TotEn:    -1.88
@<TRIPOS>ATOM
      1 C1        -53.9635   10.8404  -28.7393 C.ar   1 LIG      -0.13100
      2 C2        -53.6200   10.9936  -27.4115 C.ar   1 LIG       0.28900
      3 C3        -53.0099   10.2423  -29.5375 C.ar   1 LIG       0.28900
      4 C4        -51.5943   10.0274  -27.7720 C.ar   1 LIG       0.50700
      5 N1        -52.4396   10.5970  -26.8921 N.ar   1 LIG      -0.71900
      6 N2        -51.8102    9.8221  -29.0854 N.ar   1 LIG      -0.71900
      7 H1        -54.9179   11.1681  -29.1291 H      1 LIG       0.11500
      8 H2        -54.3052   11.4534  -26.7077 H      1 LIG       0.11400
      9 H3        -53.1894   10.0801  -30.5948 H      1 LIG       0.11400
     10 H4        -50.6382    9.7002  -27.3822 H      1 LIG       0.14100
@<TRIPOS>BOND
      1       1       2 ar
      2       1       3 ar
      3       2       5 ar
      4       3       6 ar
      5       4       5 ar
      6       4       6 ar
      7       1       7 1
      8       2       8 1
      9       3       9 1
     10       4      10 1
@<TRIPOS>ALT_TYPE
CGenFF_4.0_ALT_TYPE_SET
CGenFF_4.0 1 CG2R61 2 CG2R61 3 CG2R61 4 CG2R64 5 NG2R62 6 NG2R62 7 HGR61 8 HGR62 9 HGR62 10 HGR62
@<TRIPOS>MOLECULE
pyrimidine
 10 10 0 0 0
****
USER_CHARGES
INVALID_CHARGES
Pose:  47 Cluster:  47 Fr_nu: 2359370 TotEn:    -1.45
@<TRIPOS>ATOM
      1 C1        -85.1707   -3.6364  -50.2922 C.ar   1 LIG      -0.13100
      2 C2        -85.7893   -4.8260  -49.9659 C.ar   1 LIG       0.28900
      3 C3        -85.9335   -2.7470  -51.0210 C.ar   1 LIG       0.28900
      4 C4        -87.6943   -4.1846  -51.0274 C.ar   1 LIG       0.50700
      5 N1        -87.0546   -5.1342  -50.3185 N.ar   1 LIG      -0.71900
      6 N2        -87.2033   -2.9894  -51.4072 N.ar   1 LIG      -0.71900
      7 H1        -84.1539   -3.4155  -49.9962 H      1 LIG       0.11500
      8 H2        -85.2687   -5.5870  -49.3948 H      1 LIG       0.11400
      9 H3        -85.5323   -1.7861  -51.3244 H      1 LIG       0.11400
     10 H4        -88.7119   -4.4060  -51.3249 H      1 LIG       0.14100
@<TRIPOS>BOND
      1       1       2 ar
      2       1       3 ar
      3       2       5 ar
      4       3       6 ar
      5       4       5 ar
      6       4       6 ar
      7       1       7 1
      8       2       8 1
      9       3       9 1
     10       4      10 1
@<TRIPOS>ALT_TYPE
CGenFF_4.0_ALT_TYPE_SET
CGenFF_4.0 1 CG2R61 2 CG2R61 3 CG2R61 4 CG2R64 5 NG2R62 6 NG2R62 7 HGR61 8 HGR62 9 HGR62 10 HGR62
@<TRIPOS>MOLECULE
naphtalene
 18 19 0 0 0
****
USER_CHARGES
INVALID_CHARGES
Pose:   1 Cluster:   1 Fr_nu:   3739 TotEn:   -16.01
@<TRIPOS>ATOM
      1 C1        -56.0382    4.7836  -39.9674 C.ar   1 LIG      -0.11500
      2 C2        -56.1714    4.5032  -38.6107 C.ar   1 LIG      -0.11500
      3 C3        -60.6660    3.4684  -40.6932 C.ar   1 LIG      -0.11500
      4 C4        -60.7990    3.1880  -39.3365 C.ar   1 LIG      -0.11500
      5 C5        -57.1201    4.5979  -40.8285 C.ar   1 LIG      -0.11700
      6 C6        -57.3867    4.0360  -38.1099 C.ar   1 LIG      -0.11700
      7 C7        -59.4505    3.9356  -41.1940 C.ar   1 LIG      -0.11700
      8 C8        -59.7171    3.3736  -38.4754 C.ar   1 LIG      -0.11700
      9 C9        -58.3510    4.1283  -40.3417 C.ar   1 LIG       0.00400
     10 C10       -58.4863    3.8431  -38.9621 C.ar   1 LIG       0.00400
     11 H1        -55.0916    5.1467  -40.3568 H      1 LIG       0.11500
     12 H2        -55.3285    4.6483  -37.9412 H      1 LIG       0.11500
     13 H3        -61.5086    3.3235  -41.3634 H      1 LIG       0.11500
     14 H4        -61.7454    2.8235  -38.9479 H      1 LIG       0.11500
     15 H5        -56.9931    4.8231  -41.8854 H      1 LIG       0.11500
     16 H6        -57.4684    3.8237  -37.0459 H      1 LIG       0.11500
     17 H7        -59.3693    4.1486  -42.2579 H      1 LIG       0.11500
     18 H8        -59.8437    3.1476  -37.4185 H      1 LIG       0.11500
@<TRIPOS>BOND
      1       1       2 ar
      2       1       5 ar
      3       2       6 ar
      4       3       4 ar
      5       3       7 ar
      6       4       8 ar
      7       5       9 ar
      8       6      10 ar
      9       7       9 ar
     10       8      10 ar
     11       9      10 ar
     12       1      11 1
     13       2      12 1
     14       3      13 1
     15       4      14 1
     16       5      15 1
     17       6      16 1
     18       7      17 1
     19       8      18 1
@<TRIPOS>ALT_TYPE
CGenFF_4.0_ALT_TYPE_SET
CGenFF_4.0 1 CG2R61 2 CG2R61 3 CG2R61 4 CG2R61 5 CG2R61 6 CG2R61 7 CG2R61 8 CG2R61 9 CG2R61 10 CG2R61 11 HGR61 12 HGR61 13 HGR61 14 HGR61 15 HGR61 16 HGR61 17 HGR61 18 HGR61
@<TRIPOS>MOLECULE
naphtalene
 18 19 0 0 0
****
USER_CHARGES
INVALID_CHARGES
Pose:   2 Cluster:   2 Fr_nu:  15760 TotEn:   -14.66
@<TRIPOS>ATOM
      1 C1        -60.8535   -2.6912  -23.9654 C.ar   1 LIG      -0.11500
      2 C2        -60.9457   -2.5857  -22.5808 C.ar   1 LIG      -0.11500
      3 C3        -58.4872    1.5568  -24.1313 C.ar   1 LIG      -0.11500
      4 C4        -58.5794    1.6622  -22.7466 C.ar   1 LIG      -0.11500
      5 C5        -60.2199   -1.6897  -24.7016 C.ar   1 LIG      -0.11700
      6 C6        -60.4046   -1.4785  -21.9269 C.ar   1 LIG      -0.11700
      7 C7        -59.0282    0.4494  -24.7851 C.ar   1 LIG      -0.11700
      8 C8        -59.2131    0.6608  -22.0104 C.ar   1 LIG      -0.11700
      9 C9        -59.6696   -0.5680  -24.0600 C.ar   1 LIG       0.00400
     10 C10       -59.7634   -0.4609  -22.6519 C.ar   1 LIG       0.00400
     11 H1        -61.2754   -3.5532  -24.4739 H      1 LIG       0.11500
     12 H2        -61.4389   -3.3661  -22.0086 H      1 LIG       0.11500
     13 H3        -57.9938    2.3369  -24.7042 H      1 LIG       0.11500
     14 H4        -58.1586    2.5251  -22.2388 H      1 LIG       0.11500
     15 H5        -60.1599   -1.7928  -25.7831 H      1 LIG       0.11500
     16 H6        -60.4877   -1.4170  -20.8438 H      1 LIG       0.11500
     17 H7        -58.9443    0.3878  -25.8681 H      1 LIG       0.11500
     18 H8        -59.2739    0.7641  -20.9289 H      1 LIG       0.11500
@<TRIPOS>BOND
      1       1       2 ar
      2       1       5 ar
      3       2       6 ar
      4       3       4 ar
      5       3       7 ar
      6       4       8 ar
      7       5       9 ar
      8       6      10 ar
      9       7       9 ar
     10       8      10 ar
     11       9      10 ar
     12       1      11 1
     13       2      12 1
     14       3      13 1
     15       4      14 1
     16       5      15 1
     17       6      16 1
     18       7      17 1
     19       8      18 1
@<TRIPOS>ALT_TYPE
CGenFF_4.0_ALT_TYPE_SET
CGenFF_4.0 1 CG2R61 2 CG2R61 3 CG2R61 4 CG2R61 5 CG2R61 6 CG2R61 7 CG2R61 8 CG2R61 9 CG2R61 10 CG2R61 11 HGR61 12 HGR61 13 HGR61 14 HGR61 15 HGR61 16 HGR61 17 HGR61 18 HGR61
@<TRIPOS>MOLECULE
naphtalene
 18 19 0 0 0
****
USER_CHARGES
INVALID_CHARGES
Pose:   3 Cluster:   3 Fr_nu:   7706 TotEn:   -13.21
@<TRIPOS>ATOM
      1 C1        -59.9845    5.7641  -42.6602 C.ar   1 LIG      -0.11500
      2 C2        -60.8666    4.7162  -42.4138 C.ar   1 LIG      -0.11500
      3 C3        -57.7735    4.9014  -38.4129 C.ar   1 LIG      -0.11500
      4 C4        -58.6557    3.8536  -38.1665 C.ar   1 LIG      -0.11500
      5 C5        -58.9928    6.0758  -41.7296 C.ar   1 LIG      -0.11700
      6 C6        -60.7606    3.9762  -41.2360 C.ar   1 LIG      -0.11700
      7 C7        -57.8794    5.6414  -39.5909 C.ar   1 LIG      -0.11700
      8 C8        -59.6474    3.5418  -39.0970 C.ar   1 LIG      -0.11700
      9 C9        -58.8715    5.3415  -40.5386 C.ar   1 LIG       0.00400
     10 C10       -59.7687    4.2761  -40.2880 C.ar   1 LIG       0.00400
     11 H1        -60.0678    6.3402  -43.5771 H      1 LIG       0.11500
     12 H2        -61.6380    4.4742  -43.1390 H      1 LIG       0.11500
     13 H3        -57.0016    5.1439  -37.6880 H      1 LIG       0.11500
     14 H4        -58.5728    3.2787  -37.2488 H      1 LIG       0.11500
     15 H5        -58.3145    6.8994  -41.9430 H      1 LIG       0.11500
     16 H6        -61.4606    3.1611  -41.0643 H      1 LIG       0.11500
     17 H7        -57.1789    6.4559  -39.7627 H      1 LIG       0.11500
     18 H8        -60.3264    2.7187  -38.8835 H      1 LIG       0.11500
@<TRIPOS>BOND
      1       1       2 ar
      2       1       5 ar
      3       2       6 ar
      4       3       4 ar
      5       3       7 ar
      6       4       8 ar
      7       5       9 ar
      8       6      10 ar
      9       7       9 ar
     10       8      10 ar
     11       9      10 ar
     12       1      11 1
     13       2      12 1
     14       3      13 1
     15       4      14 1
     16       5      15 1
     17       6      16 1
     18       7      17 1
     19       8      18 1
@<TRIPOS>ALT_TYPE
CGenFF_4.0_ALT_TYPE_SET
CGenFF_4.0 1 CG2R61 2 CG2R61 3 CG2R61 4 CG2R61 5 CG2R61 6 CG2R61 7 CG2R61 8 CG2R61 9 CG2R61 10 CG2R61 11 HGR61 12 HGR61 13 HGR61 14 HGR61 15 HGR61 16 HGR61 17 HGR61 18 HGR61
@<TRIPOS>MOLECULE
naphtalene
 18 19 0 0 0
****
USER_CHARGES
INVALID_CHARGES
Pose:   4 Cluster:   4 Fr_nu:   5125 TotEn:   -12.87
@<TRIPOS>ATOM
      1 C1        -71.6558   -8.2482  -44.2986 C.ar   1 LIG      -0.11500
      2 C2        -70.4951   -7.5243  -44.0425 C.ar   1 LIG      -0.11500
      3 C3        -71.5727   -6.7445  -48.9251 C.ar   1 LIG      -0.11500
      4 C4        -70.4120   -6.0206  -48.6689 C.ar   1 LIG      -0.11500
      5 C5        -72.2178   -8.2383  -45.5756 C.ar   1 LIG      -0.11700
      6 C6        -69.8919   -6.7878  -45.0622 C.ar   1 LIG      -0.11700
      7 C7        -72.1759   -7.4812  -47.9053 C.ar   1 LIG      -0.11700
      8 C8        -69.8500   -6.0304  -47.3920 C.ar   1 LIG      -0.11700
      9 C9        -71.6240   -7.5024  -46.6140 C.ar   1 LIG       0.00400
     10 C10       -70.4437   -6.7663  -46.3535 C.ar   1 LIG       0.00400
     11 H1        -72.1253   -8.8210  -43.5042 H      1 LIG       0.11500
     12 H2        -70.0583   -7.5329  -43.0481 H      1 LIG       0.11500
     13 H3        -72.0100   -6.7365  -49.9196 H      1 LIG       0.11500
     14 H4        -69.9437   -5.4469  -49.4633 H      1 LIG       0.11500
     15 H5        -73.1256   -8.8112  -45.7528 H      1 LIG       0.11500
     16 H6        -68.9848   -6.2297  -44.8396 H      1 LIG       0.11500
     17 H7        -73.0825   -8.0398  -48.1284 H      1 LIG       0.11500
     18 H8        -68.9425   -5.4569  -47.2143 H      1 LIG       0.11500
@<TRIPOS>BOND
      1       1       2 ar
      2       1       5 ar
      3       2       6 ar
      4       3       4 ar
      5       3       7 ar
      6       4       8 ar
      7       5       9 ar
      8       6      10 ar
      9       7       9 ar
     10       8      10 ar
     11       9      10 ar
     12       1      11 1
     13       2      12 1
     14       3      13 1
     15       4      14 1
     16       5      15 1
     17       6      16 1
     18       7      17 1
     19       8      18 1
@<TRIPOS>ALT_TYPE
CGenFF_4.0_ALT_TYPE_SET
CGenFF_4.0 1 CG2R61 2 CG2R61 3 CG2R61 4 CG2R61 5 CG2R61 6 CG2R61 7 CG2R61 8 CG2R61 9 CG2R61 10 CG2R61 11 HGR61 12 HGR61 13 HGR61 14 HGR61 15 HGR61 16 HGR61 17 HGR61 18 HGR61
@<TRIPOS>MOLECULE
naphtalene
 18 19 0 0 0
****
USER_CHARGES
INVALID_CHARGES
Pose:   5 Cluster:   5 Fr_nu:  31196 TotEn:   -12.62
@<TRIPOS>ATOM
      1 C1        -61.0781   -3.8526  -20.8100 C.ar   1 LIG      -0.11500
      2 C2        -60.7532   -3.2494  -19.5986 C.ar   1 LIG      -0.11500
      3 C3        -59.5745    0.1162  -23.1891 C.ar   1 LIG      -0.11500
      4 C4        -59.2496    0.7193  -21.9777 C.ar   1 LIG      -0.11500
      5 C5        -60.8679   -3.1702  -22.0086 C.ar   1 LIG      -0.11700
      6 C6        -60.2169   -1.9617  -19.5810 C.ar   1 LIG      -0.11700
      7 C7        -60.1108   -1.1717  -23.2067 C.ar   1 LIG      -0.11700
      8 C8        -59.4598    0.0370  -20.7790 C.ar   1 LIG      -0.11700
      9 C9        -60.3290   -1.8732  -22.0097 C.ar   1 LIG       0.00400
     10 C10       -59.9987   -1.2599  -20.7778 C.ar   1 LIG       0.00400
     11 H1        -61.4961   -4.8549  -20.8230 H      1 LIG       0.11500
     12 H2        -60.9169   -3.7817  -18.6661 H      1 LIG       0.11500
     13 H3        -59.4108    0.6480  -24.1222 H      1 LIG       0.11500
     14 H4        -58.8330    1.7222  -21.9652 H      1 LIG       0.11500
     15 H5        -61.1297   -3.6610  -22.9437 H      1 LIG       0.11500
     16 H6        -59.9698   -1.5098  -18.6226 H      1 LIG       0.11500
     17 H7        -60.3570   -1.6236  -24.1652 H      1 LIG       0.11500
     18 H8        -59.1988    0.5279  -19.8437 H      1 LIG       0.11500
@<TRIPOS>BOND
      1       1       2 ar
      2       1       5 ar
      3       2       6 ar
      4       3       4 ar
      5       3       7 ar
      6       4       8 ar
      7       5       9 ar
      8       6      10 ar
      9       7       9 ar
     10       8      10 ar
     11       9      10 ar
     12       1      11 1
     13       2      12 1
     14       3      13 1
     15       4      14 1
     16       5      15 1
     17       6      16 1
     18       7      17 1
     19       8      18 1
@<TRIPOS>ALT_TYPE
CGenFF_4.0_ALT_TYPE_SET
CGenFF_4.0 1 CG2R61 2 CG2R61 3 CG2R61 4 CG2R61 5 CG2R61 6 CG2R61 7 CG2R61 8 CG2R61 9 CG2R61 10 CG2R61 11 HGR61 12 HGR61 13 HGR61 14 HGR61 15 HGR61 16 HGR61 17 HGR61 18 HGR61
@<TRIPOS>MOLECULE
naphtalene
 18 19 0 0 0
****
USER_CHARGES
INVALID_CHARGES
Pose:   6 Cluster:   6 Fr_nu: 150854 TotEn:   -12.61
@<TRIPOS>ATOM
      1 C1        -56.1098  -27.0756  -27.0315 C.ar   1 LIG      -0.11500
      2 C2        -57.1746  -26.3515  -27.5594 C.ar   1 LIG      -0.11500
      3 C3        -54.9432  -23.2950  -24.1997 C.ar   1 LIG      -0.11500
      4 C4        -56.0080  -22.5710  -24.7276 C.ar   1 LIG      -0.11500
      5 C5        -55.2857  -26.5006  -26.0636 C.ar   1 LIG      -0.11700
      6 C6        -57.4196  -25.0498  -27.1215 C.ar   1 LIG      -0.11700
      7 C7        -54.6983  -24.5969  -24.6375 C.ar   1 LIG      -0.11700
      8 C8        -56.8321  -23.1459  -25.6956 C.ar   1 LIG      -0.11700
      9 C9        -55.5175  -25.1914  -25.6111 C.ar   1 LIG       0.00400
     10 C10       -56.6003  -24.4551  -26.1480 C.ar   1 LIG       0.00400
     11 H1        -55.9192  -28.0888  -27.3732 H      1 LIG       0.11500
     12 H2        -57.8157  -26.8002  -28.3126 H      1 LIG       0.11500
     13 H3        -54.3017  -22.8469  -23.4461 H      1 LIG       0.11500
     14 H4        -56.1973  -21.5574  -24.3866 H      1 LIG       0.11500
     15 H5        -54.4589  -27.0850  -25.6652 H      1 LIG       0.11500
     16 H6        -58.2579  -24.5025  -27.5476 H      1 LIG       0.11500
     17 H7        -53.8604  -25.1443  -24.2108 H      1 LIG       0.11500
     18 H8        -57.6586  -22.5614  -26.0947 H      1 LIG       0.11500
@<TRIPOS>BOND
      1       1       2 ar
      2       1       5 ar
      3       2       6 ar
      4       3       4 ar
      5       3       7 ar
      6       4       8 ar
      7       5       9 ar
      8       6      10 ar
      9       7       9 ar
     10       8      10 ar
     11       9      10 ar
     12       1      11 1
     13       2      12 1
     14       3      13 1
     15       4      14 1
     16       5      15 1
     17       6      16 1
     18       7      17 1
     19       8      18 1
@<TRIPOS>ALT_TYPE
CGenFF_4.0_ALT_TYPE_SET
CGenFF_4.0 1 CG2R61 2 CG2R61 3 CG2R61 4 CG2R61 5 CG2R61 6 CG2R61 7 CG2R61 8 CG2R61 9 CG2R61 10 CG2R61 11 HGR61 12 HGR61 13 HGR61 14 HGR61 15 HGR61 16 HGR61 17 HGR61 18 HGR61
@<TRIPOS>MOLECULE
naphtalene
 18 19 0 0 0
****
USER_CHARGES
INVALID_CHARGES
Pose:   7 Cluster:   7 Fr_nu:  67589 TotEn:   -12.60
@<TRIPOS>ATOM
      1 C1        -75.7767  -14.2544  -49.4170 C.ar   1 LIG      -0.11500
      2 C2        -76.6633  -13.7286  -50.3520 C.ar   1 LIG      -0.11500
      3 C3        -79.4439  -16.6292  -47.2758 C.ar   1 LIG      -0.11500
      4 C4        -80.3304  -16.1033  -48.2109 C.ar   1 LIG      -0.11500
      5 C5        -76.2420  -15.1078  -48.4161 C.ar   1 LIG      -0.11700
      6 C6        -78.0184  -14.0541  -50.2900 C.ar   1 LIG      -0.11700
      7 C7        -78.0886  -16.3037  -47.3379 C.ar   1 LIG      -0.11700
      8 C8        -79.8652  -15.2499  -49.2118 C.ar   1 LIG      -0.11700
      9 C9        -77.6029  -15.4462  -48.3385 C.ar   1 LIG       0.00400
     10 C10       -78.5043  -14.9115  -49.2894 C.ar   1 LIG       0.00400
     11 H1        -74.7219  -14.0002  -49.4654 H      1 LIG       0.11500
     12 H2        -76.2999  -13.0646  -51.1310 H      1 LIG       0.11500
     13 H3        -79.8066  -17.2936  -46.4965 H      1 LIG       0.11500
     14 H4        -81.3852  -16.3568  -48.1611 H      1 LIG       0.11500
     15 H5        -75.5311  -15.5067  -47.6955 H      1 LIG       0.11500
     16 H6        -78.6933  -13.6320  -51.0317 H      1 LIG       0.11500
     17 H7        -77.4138  -16.7265  -46.5966 H      1 LIG       0.11500
     18 H8        -80.5761  -14.8502  -49.9321 H      1 LIG       0.11500
@<TRIPOS>BOND
      1       1       2 ar
      2       1       5 ar
      3       2       6 ar
      4       3       4 ar
      5       3       7 ar
      6       4       8 ar
      7       5       9 ar
      8       6      10 ar
      9       7       9 ar
     10       8      10 ar
     11       9      10 ar
     12       1      11 1
     13       2      12 1
     14       3      13 1
     15       4      14 1
     16       5      15 1
     17       6      16 1
     18       7      17 1
     19       8      18 1
@<TRIPOS>ALT_TYPE
CGenFF_4.0_ALT_TYPE_SET
CGenFF_4.0 1 CG2R61 2 CG2R61 3 CG2R61 4 CG2R61 5 CG2R61 6 CG2R61 7 CG2R61 8 CG2R61 9 CG2R61 10 CG2R61 11 HGR61 12 HGR61 13 HGR61 14 HGR61 15 HGR61 16 HGR61 17 HGR61 18 HGR61
@<TRIPOS>MOLECULE
naphtalene
 18 19 0 0 0
****
USER_CHARGES
INVALID_CHARGES
Pose:   8 Cluster:   8 Fr_nu: 290445 TotEn:   -12.57
@<TRIPOS>ATOM
      1 C1        -74.7740  -12.3511  -48.8900 C.ar   1 LIG      -0.11500
      2 C2        -75.5441  -13.4257  -48.4555 C.ar   1 LIG      -0.11500
      3 C3        -74.7410  -10.5482  -44.3710 C.ar   1 LIG      -0.11500
      4 C4        -75.5112  -11.6230  -43.9366 C.ar   1 LIG      -0.11500
      5 C5        -74.3792  -11.3641  -47.9863 C.ar   1 LIG      -0.11700
      6 C6        -75.9225  -13.5178  -47.1159 C.ar   1 LIG      -0.11700
      7 C7        -74.3626  -10.4563  -45.7107 C.ar   1 LIG      -0.11700
      8 C8        -75.9061  -12.6099  -44.8403 C.ar   1 LIG      -0.11700
      9 C9        -74.7510  -11.4406  -46.6341 C.ar   1 LIG       0.00400
     10 C10       -75.5343  -12.5335  -46.1924 C.ar   1 LIG       0.00400
     11 H1        -74.4802  -12.2797  -49.9331 H      1 LIG       0.11500
     12 H2        -75.8507  -14.1937  -49.1598 H      1 LIG       0.11500
     13 H3        -74.4339   -9.7799  -43.6670 H      1 LIG       0.11500
     14 H4        -75.8059  -11.6931  -42.8937 H      1 LIG       0.11500
     15 H5        -73.7777  -10.5328  -48.3482 H      1 LIG       0.11500
     16 H6        -76.5242  -14.3668  -46.7983 H      1 LIG       0.11500
     17 H7        -73.7602   -9.6076  -46.0279 H      1 LIG       0.11500
     18 H8        -76.5082  -13.4410  -44.4787 H      1 LIG       0.11500
@<TRIPOS>BOND
      1       1       2 ar
      2       1       5 ar
      3       2       6 ar
      4       3       4 ar
      5       3       7 ar
      6       4       8 ar
      7       5       9 ar
      8       6      10 ar
      9       7       9 ar
     10       8      10 ar
     11       9      10 ar
     12       1      11 1
     13       2      12 1
     14       3      13 1
     15       4      14 1
     16       5      15 1
     17       6      16 1
     18       7      17 1
     19       8      18 1
@<TRIPOS>ALT_TYPE
CGenFF_4.0_ALT_TYPE_SET
CGenFF_4.0 1 CG2R61 2 CG2R61 3 CG2R61 4 CG2R61 5 CG2R61 6 CG2R61 7 CG2R61 8 CG2R61 9 CG2R61 10 CG2R61 11 HGR61 12 HGR61 13 HGR61 14 HGR61 15 HGR61 16 HGR61 17 HGR61 18 HGR61
@<TRIPOS>MOLECULE
naphtalene
 18 19 0 0 0
****
USER_CHARGES
INVALID_CHARGES
Pose:   9 Cluster:   9 Fr_nu: 298570 TotEn:   -12.49
@<TRIPOS>ATOM
      1 C1        -77.0930  -15.9259  -44.3307 C.ar   1 LIG      -0.11500
      2 C2        -76.2354  -15.5983  -43.2847 C.ar   1 LIG      -0.11500
      3 C3        -76.8631  -11.3448  -45.9536 C.ar   1 LIG      -0.11500
      4 C4        -76.0055  -11.0173  -44.9076 C.ar   1 LIG      -0.11500
      5 C5        -77.4665  -14.9531  -45.2585 C.ar   1 LIG      -0.11700
      6 C6        -75.7478  -14.2969  -43.1625 C.ar   1 LIG      -0.11700
      7 C7        -77.3507  -12.6463  -46.0758 C.ar   1 LIG      -0.11700
      8 C8        -75.6321  -11.9900  -43.9797 C.ar   1 LIG      -0.11700
      9 C9        -76.9853  -13.6381  -45.1509 C.ar   1 LIG       0.00400
     10 C10       -76.1132  -13.3050  -44.0873 C.ar   1 LIG       0.00400
     11 H1        -77.4727  -16.9390  -44.4250 H      1 LIG       0.11500
     12 H2        -75.9451  -16.3563  -42.5631 H      1 LIG       0.11500
     13 H3        -77.1538  -10.5871  -46.6758 H      1 LIG       0.11500
     14 H4        -75.6273  -10.0037  -44.8130 H      1 LIG       0.11500
     15 H5        -78.1383  -15.2316  -46.0678 H      1 LIG       0.11500
     16 H6        -75.0782  -14.0634  -42.3374 H      1 LIG       0.11500
     17 H7        -78.0196  -12.8798  -46.9015 H      1 LIG       0.11500
     18 H8        -74.9608  -11.7115  -43.1699 H      1 LIG       0.11500
@<TRIPOS>BOND
      1       1       2 ar
      2       1       5 ar
      3       2       6 ar
      4       3       4 ar
      5       3       7 ar
      6       4       8 ar
      7       5       9 ar
      8       6      10 ar
      9       7       9 ar
     10       8      10 ar
     11       9      10 ar
     12       1      11 1
     13       2      12 1
     14       3      13 1
     15       4      14 1
     16       5      15 1
     17       6      16 1
     18       7      17 1
     19       8      18 1
@<TRIPOS>ALT_TYPE
CGenFF_4.0_ALT_TYPE_SET
CGenFF_4.0 1 CG2R61 2 CG2R61 3 CG2R61 4 CG2R61 5 CG2R61 6 CG2R61 7 CG2R61 8 CG2R61 9 CG2R61 10 CG2R61 11 HGR61 12 HGR61 13 HGR61 14 HGR61 15 HGR61 16 HGR61 17 HGR61 18 HGR61
@<TRIPOS>MOLECULE
naphtalene
 18 19 0 0 0
****
USER_CHARGES
INVALID_CHARGES
Pose:  10 Cluster:  10 Fr_nu: 439156 TotEn:   -12.30
@<TRIPOS>ATOM
      1 C1        -58.8316    1.0671  -24.7877 C.ar   1 LIG      -0.11500
      2 C2        -58.9064   -0.0356  -25.6334 C.ar   1 LIG      -0.11500
      3 C3        -62.2478   -0.8925  -21.9308 C.ar   1 LIG      -0.11500
      4 C4        -62.3226   -1.9951  -22.7766 C.ar   1 LIG      -0.11500
      5 C5        -59.6420    1.1342  -23.6540 C.ar   1 LIG      -0.11700
      6 C6        -59.7918   -1.0754  -25.3489 C.ar   1 LIG      -0.11700
      7 C7        -61.3623    0.1474  -22.2154 C.ar   1 LIG      -0.11700
      8 C8        -61.5122   -2.0623  -23.9103 C.ar   1 LIG      -0.11700
      9 C9        -60.5391    0.0966  -23.3521 C.ar   1 LIG       0.00400
     10 C10       -60.6151   -1.0247  -24.2122 C.ar   1 LIG       0.00400
     11 H1        -58.1425    1.8766  -25.0100 H      1 LIG       0.11500
     12 H2        -58.2748   -0.0869  -26.5156 H      1 LIG       0.11500
     13 H3        -62.8791   -0.8406  -21.0482 H      1 LIG       0.11500
     14 H4        -63.0129   -2.8036  -22.5545 H      1 LIG       0.11500
     15 H5        -59.5670    2.0059  -23.0073 H      1 LIG       0.11500
     16 H6        -59.8332   -1.9280  -26.0236 H      1 LIG       0.11500
     17 H7        -61.3204    0.9995  -21.5401 H      1 LIG       0.11500
     18 H8        -61.5876   -2.9336  -24.5577 H      1 LIG       0.11500
@<TRIPOS>BOND
      1       1       2 ar
      2       1       5 ar
      3       2       6 ar
      4       3       4 ar
      5       3       7 ar
      6       4       8 ar
      7       5       9 ar
      8       6      10 ar
      9       7       9 ar
     10       8      10 ar
     11       9      10 ar
     12       1      11 1
     13       2      12 1
     14       3      13 1
     15       4      14 1
     16       5      15 1
     17       6      16 1
     18       7      17 1
     19       8      18 1
@<TRIPOS>ALT_TYPE
CGenFF_4.0_ALT_TYPE_SET
CGenFF_4.0 1 CG2R61 2 CG2R61 3 CG2R61 4 CG2R61 5 CG2R61 6 CG2R61 7 CG2R61 8 CG2R61 9 CG2R61 10 CG2R61 11 HGR61 12 HGR61 13 HGR61 14 HGR61 15 HGR61 16 HGR61 17 HGR61 18 HGR61
@<TRIPOS>MOLECULE
naphtalene
 18 19 0 0 0
****
USER_CHARGES
INVALID_CHARGES
Pose:  11 Cluster:  11 Fr_nu: 123310 TotEn:   -12.01
@<TRIPOS>ATOM
      1 C1        -73.7855   -2.5159  -32.5279 C.ar   1 LIG      -0.11500
      2 C2        -73.8132   -1.4665  -33.4415 C.ar   1 LIG      -0.11500
      3 C3        -70.8762    0.0883  -29.6250 C.ar   1 LIG      -0.11500
      4 C4        -70.9039    1.1377  -30.5388 C.ar   1 LIG      -0.11500
      5 C5        -73.0494   -2.3962  -31.3487 C.ar   1 LIG      -0.11700
      6 C6        -73.1051   -0.2934  -33.1797 C.ar   1 LIG      -0.11700
      7 C7        -71.5844   -1.0848  -29.8869 C.ar   1 LIG      -0.11700
      8 C8        -71.6399    1.0181  -31.7180 C.ar   1 LIG      -0.11700
      9 C9        -72.3306   -1.2226  -31.0688 C.ar   1 LIG       0.00400
     10 C10       -72.3588   -0.1555  -31.9979 C.ar   1 LIG       0.00400
     11 H1        -74.3365   -3.4292  -32.7326 H      1 LIG       0.11500
     12 H2        -74.3867   -1.5606  -34.3590 H      1 LIG       0.11500
     13 H3        -70.3028    0.1819  -28.7071 H      1 LIG       0.11500
     14 H4        -70.3516    2.0502  -30.3342 H      1 LIG       0.11500
     15 H5        -73.0417   -3.2295  -30.6491 H      1 LIG       0.11500
     16 H6        -73.1413    0.5144  -33.9077 H      1 LIG       0.11500
     17 H7        -71.5486   -1.8921  -29.1584 H      1 LIG       0.11500
     18 H8        -71.6471    1.8510  -32.4181 H      1 LIG       0.11500
@<TRIPOS>BOND
      1       1       2 ar
      2       1       5 ar
      3       2       6 ar
      4       3       4 ar
      5       3       7 ar
      6       4       8 ar
      7       5       9 ar
      8       6      10 ar
      9       7       9 ar
     10       8      10 ar
     11       9      10 ar
     12       1      11 1
     13       2      12 1
     14       3      13 1
     15       4      14 1
     16       5      15 1
     17       6      16 1
     18       7      17 1
     19       8      18 1
@<TRIPOS>ALT_TYPE
CGenFF_4.0_ALT_TYPE_SET
CGenFF_4.0 1 CG2R61 2 CG2R61 3 CG2R61 4 CG2R61 5 CG2R61 6 CG2R61 7 CG2R61 8 CG2R61 9 CG2R61 10 CG2R61 11 HGR61 12 HGR61 13 HGR61 14 HGR61 15 HGR61 16 HGR61 17 HGR61 18 HGR61
@<TRIPOS>MOLECULE
naphtalene
 18 19 0 0 0
****
USER_CHARGES
INVALID_CHARGES
Pose:  12 Cluster:  12 Fr_nu: 188269 TotEn:   -11.86
@<TRIPOS>ATOM
      1 C1        -59.8085    1.2191  -24.7227 C.ar   1 LIG      -0.11500
      2 C2        -59.1483    0.5896  -23.6717 C.ar   1 LIG      -0.11500
      3 C3        -63.0195   -2.4325  -24.8922 C.ar   1 LIG      -0.11500
      4 C4        -62.3592   -3.0619  -23.8412 C.ar   1 LIG      -0.11500
      5 C5        -60.9370    0.6286  -25.2923 C.ar   1 LIG      -0.11700
      6 C6        -59.6138   -0.6326  -23.1862 C.ar   1 LIG      -0.11700
      7 C7        -62.5540   -1.2101  -25.3777 C.ar   1 LIG      -0.11700
      8 C8        -61.2306   -2.4715  -23.2716 C.ar   1 LIG      -0.11700
      9 C9        -61.4196   -0.6014  -24.8163 C.ar   1 LIG       0.00400
     10 C10       -60.7481   -1.2415  -23.7476 C.ar   1 LIG       0.00400
     11 H1        -59.4453    2.1703  -25.1007 H      1 LIG       0.11500
     12 H2        -58.2700    1.0502  -23.2288 H      1 LIG       0.11500
     13 H3        -63.8981   -2.8926  -25.3355 H      1 LIG       0.11500
     14 H4        -62.7220   -4.0137  -23.4646 H      1 LIG       0.11500
     15 H5        -61.4370    1.1384  -26.1133 H      1 LIG       0.11500
     16 H6        -59.0823   -1.1065  -22.3635 H      1 LIG       0.11500
     17 H7        -63.0860   -0.7360  -26.1998 H      1 LIG       0.11500
     18 H8        -60.7300   -2.9815  -22.4510 H      1 LIG       0.11500
@<TRIPOS>BOND
      1       1       2 ar
      2       1       5 ar
      3       2       6 ar
      4       3       4 ar
      5       3       7 ar
      6       4       8 ar
      7       5       9 ar
      8       6      10 ar
      9       7       9 ar
     10       8      10 ar
     11       9      10 ar
     12       1      11 1
     13       2      12 1
     14       3      13 1
     15       4      14 1
     16       5      15 1
     17       6      16 1
     18       7      17 1
     19       8      18 1
@<TRIPOS>ALT_TYPE
CGenFF_4.0_ALT_TYPE_SET
CGenFF_4.0 1 CG2R61 2 CG2R61 3 CG2R61 4 CG2R61 5 CG2R61 6 CG2R61 7 CG2R61 8 CG2R61 9 CG2R61 10 CG2R61 11 HGR61 12 HGR61 13 HGR61 14 HGR61 15 HGR61 16 HGR61 17 HGR61 18 HGR61
@<TRIPOS>MOLECULE
naphtalene
 18 19 0 0 0
****
USER_CHARGES
INVALID_CHARGES
Pose:  13 Cluster:  13 Fr_nu:   1105 TotEn:   -11.80
@<TRIPOS>ATOM
      1 C1        -60.3888    7.6397  -42.1746 C.ar   1 LIG      -0.11500
      2 C2        -60.7428    6.7082  -43.1461 C.ar   1 LIG      -0.11500
      3 C3        -60.2839    4.1093  -38.8282 C.ar   1 LIG      -0.11500
      4 C4        -60.6380    3.1779  -39.7998 C.ar   1 LIG      -0.11500
      5 C5        -60.1850    7.2309  -40.8563 C.ar   1 LIG      -0.11700
      6 C6        -60.8945    5.3644  -42.8032 C.ar   1 LIG      -0.11700
      7 C7        -60.1322    5.4532  -39.1712 C.ar   1 LIG      -0.11700
      8 C8        -60.8418    3.5866  -41.1181 C.ar   1 LIG      -0.11700
      9 C9        -60.3334    5.8823  -40.4932 C.ar   1 LIG       0.00400
     10 C10       -60.6935    4.9352  -41.4812 C.ar   1 LIG       0.00400
     11 H1        -60.2714    8.6857  -42.4421 H      1 LIG       0.11500
     12 H2        -60.9010    7.0274  -44.1722 H      1 LIG       0.11500
     13 H3        -60.1254    3.7907  -37.8018 H      1 LIG       0.11500
     14 H4        -60.7566    2.1322  -39.5315 H      1 LIG       0.11500
     15 H5        -59.9092    7.9764  -40.1134 H      1 LIG       0.11500
     16 H6        -61.1712    4.6535  -43.5790 H      1 LIG       0.11500
     17 H7        -59.8546    6.1637  -38.3954 H      1 LIG       0.11500
     18 H8        -61.1184    2.8413  -41.8611 H      1 LIG       0.11500
@<TRIPOS>BOND
      1       1       2 ar
      2       1       5 ar
      3       2       6 ar
      4       3       4 ar
      5       3       7 ar
      6       4       8 ar
      7       5       9 ar
      8       6      10 ar
      9       7       9 ar
     10       8      10 ar
     11       9      10 ar
     12       1      11 1
     13       2      12 1
     14       3      13 1
     15       4      14 1
     16       5      15 1
     17       6      16 1
     18       7      17 1
     19       8      18 1
@<TRIPOS>ALT_TYPE
CGenFF_4.0_ALT_TYPE_SET
CGenFF_4.0 1 CG2R61 2 CG2R61 3 CG2R61 4 CG2R61 5 CG2R61 6 CG2R61 7 CG2R61 8 CG2R61 9 CG2R61 10 CG2R61 11 HGR61 12 HGR61 13 HGR61 14 HGR61 15 HGR61 16 HGR61 17 HGR61 18 HGR61
@<TRIPOS>MOLECULE
naphtalene
 18 19 0 0 0
****
USER_CHARGES
INVALID_CHARGES
Pose:  14 Cluster:  14 Fr_nu:  28248 TotEn:   -11.67
@<TRIPOS>ATOM
      1 C1        -63.3856  -19.4973  -54.3078 C.ar   1 LIG      -0.11500
      2 C2        -63.0544  -18.1499  -54.4161 C.ar   1 LIG      -0.11500
      3 C3        -59.9394  -20.0719  -50.9216 C.ar   1 LIG      -0.11500
      4 C4        -59.6082  -18.7245  -51.0301 C.ar   1 LIG      -0.11500
      5 C5        -62.6964  -20.3162  -53.4128 C.ar   1 LIG      -0.11700
      6 C6        -62.0329  -17.6162  -53.6301 C.ar   1 LIG      -0.11700
      7 C7        -60.9611  -20.6056  -51.7077 C.ar   1 LIG      -0.11700
      8 C8        -60.2973  -17.9056  -51.9250 C.ar   1 LIG      -0.11700
      9 C9        -61.6652  -19.7959  -52.6138 C.ar   1 LIG       0.00400
     10 C10       -61.3285  -18.4258  -52.7241 C.ar   1 LIG       0.00400
     11 H1        -64.1806  -19.9123  -54.9203 H      1 LIG       0.11500
     12 H2        -63.5917  -17.5132  -55.1129 H      1 LIG       0.11500
     13 H3        -59.4024  -20.7093  -50.2248 H      1 LIG       0.11500
     14 H4        -58.8122  -18.3104  -50.4183 H      1 LIG       0.11500
     15 H5        -62.9720  -21.3666  -53.3451 H      1 LIG       0.11500
     16 H6        -61.7912  -16.5602  -53.7309 H      1 LIG       0.11500
     17 H7        -61.2031  -21.6614  -51.6061 H      1 LIG       0.11500
     18 H8        -60.0214  -16.8552  -51.9934 H      1 LIG       0.11500
@<TRIPOS>BOND
      1       1       2 ar
      2       1       5 ar
      3       2       6 ar
      4       3       4 ar
      5       3       7 ar
      6       4       8 ar
      7       5       9 ar
      8       6      10 ar
      9       7       9 ar
     10       8      10 ar
     11       9      10 ar
     12       1      11 1
     13       2      12 1
     14       3      13 1
     15       4      14 1
     16       5      15 1
     17       6      16 1
     18       7      17 1
     19       8      18 1
@<TRIPOS>ALT_TYPE
CGenFF_4.0_ALT_TYPE_SET
CGenFF_4.0 1 CG2R61 2 CG2R61 3 CG2R61 4 CG2R61 5 CG2R61 6 CG2R61 7 CG2R61 8 CG2R61 9 CG2R61 10 CG2R61 11 HGR61 12 HGR61 13 HGR61 14 HGR61 15 HGR61 16 HGR61 17 HGR61 18 HGR61
@<TRIPOS>MOLECULE
naphtalene
 18 19 0 0 0
****
USER_CHARGES
INVALID_CHARGES
Pose:  15 Cluster:  15 Fr_nu:  88462 TotEn:   -11.49
@<TRIPOS>ATOM
      1 C1        -73.5401   -2.3497  -30.9971 C.ar   1 LIG      -0.11500
      2 C2        -73.4022   -3.0906  -32.1671 C.ar   1 LIG      -0.11500
      3 C3        -75.4084    1.3429  -33.5558 C.ar   1 LIG      -0.11500
      4 C4        -75.2705    0.6019  -34.7257 C.ar   1 LIG      -0.11500
      5 C5        -74.0731   -1.0613  -31.0450 C.ar   1 LIG      -0.11700
      6 C6        -73.7967   -2.5461  -33.3894 C.ar   1 LIG      -0.11700
      7 C7        -75.0140    0.7982  -32.3334 C.ar   1 LIG      -0.11700
      8 C8        -74.7374   -0.6866  -34.6780 C.ar   1 LIG      -0.11700
      9 C9        -74.4754   -0.4972  -32.2666 C.ar   1 LIG       0.00400
     10 C10       -74.3351   -1.2506  -33.4563 C.ar   1 LIG       0.00400
     11 H1        -73.2323   -2.7740  -30.0459 H      1 LIG       0.11500
     12 H2        -72.9874   -4.0937  -32.1287 H      1 LIG       0.11500
     13 H3        -75.8234    2.3461  -33.5935 H      1 LIG       0.11500
     14 H4        -75.5771    1.0272  -35.6768 H      1 LIG       0.11500
     15 H5        -74.1713   -0.5002  -30.1179 H      1 LIG       0.11500
     16 H6        -73.6803   -3.1434  -34.2913 H      1 LIG       0.11500
     17 H7        -75.1312    1.3953  -31.4315 H      1 LIG       0.11500
     18 H8        -74.6384   -1.2475  -35.6051 H      1 LIG       0.11500
@<TRIPOS>BOND
      1       1       2 ar
      2       1       5 ar
      3       2       6 ar
      4       3       4 ar
      5       3       7 ar
      6       4       8 ar
      7       5       9 ar
      8       6      10 ar
      9       7       9 ar
     10       8      10 ar
     11       9      10 ar
     12       1      11 1
     13       2      12 1
     14       3      13 1
     15       4      14 1
     16       5      15 1
     17       6      16 1
     18       7      17 1
     19       8      18 1
@<TRIPOS>ALT_TYPE
CGenFF_4.0_ALT_TYPE_SET
CGenFF_4.0 1 CG2R61 2 CG2R61 3 CG2R61 4 CG2R61 5 CG2R61 6 CG2R61 7 CG2R61 8 CG2R61 9 CG2R61 10 CG2R61 11 HGR61 12 HGR61 13 HGR61 14 HGR61 15 HGR61 16 HGR61 17 HGR61 18 HGR61
@<TRIPOS>MOLECULE
naphtalene
 18 19 0 0 0
****
USER_CHARGES
INVALID_CHARGES
Pose:  16 Cluster:  16 Fr_nu: 449962 TotEn:   -11.41
@<TRIPOS>ATOM
      1 C1        -59.9191   -0.1238  -25.0251 C.ar   1 LIG      -0.11500
      2 C2        -60.1592   -1.4153  -24.5655 C.ar   1 LIG      -0.11500
      3 C3        -64.6549    0.4069  -26.0068 C.ar   1 LIG      -0.11500
      4 C4        -64.8949   -0.8846  -25.5471 C.ar   1 LIG      -0.11500
      5 C5        -60.9742    0.6561  -25.4995 C.ar   1 LIG      -0.11700
      6 C6        -61.4551   -1.9318  -24.5784 C.ar   1 LIG      -0.11700
      7 C7        -63.3589    0.9235  -25.9938 C.ar   1 LIG      -0.11700
      8 C8        -63.8399   -1.6647  -25.0728 C.ar   1 LIG      -0.11700
      9 C9        -62.2851    0.1524  -25.5199 C.ar   1 LIG       0.00400
     10 C10       -62.5291   -1.1609  -25.0525 C.ar   1 LIG       0.00400
     11 H1        -58.9100    0.2775  -25.0154 H      1 LIG       0.11500
     12 H2        -59.3372   -2.0216  -24.1962 H      1 LIG       0.11500
     13 H3        -65.4767    1.0139  -26.3762 H      1 LIG       0.11500
     14 H4        -65.9040   -1.2860  -25.5584 H      1 LIG       0.11500
     15 H5        -60.7632    1.6628  -25.8543 H      1 LIG       0.11500
     16 H6        -61.6197   -2.9437  -24.2139 H      1 LIG       0.11500
     17 H7        -63.1947    1.9356  -26.3576 H      1 LIG       0.11500
     18 H8        -64.0506   -2.6717  -24.7186 H      1 LIG       0.11500
@<TRIPOS>BOND
      1       1       2 ar
      2       1       5 ar
      3       2       6 ar
      4       3       4 ar
      5       3       7 ar
      6       4       8 ar
      7       5       9 ar
      8       6      10 ar
      9       7       9 ar
     10       8      10 ar
     11       9      10 ar
     12       1      11 1
     13       2      12 1
     14       3      13 1
     15       4      14 1
     16       5      15 1
     17       6      16 1
     18       7      17 1
     19       8      18 1
@<TRIPOS>ALT_TYPE
CGenFF_4.0_ALT_TYPE_SET
CGenFF_4.0 1 CG2R61 2 CG2R61 3 CG2R61 4 CG2R61 5 CG2R61 6 CG2R61 7 CG2R61 8 CG2R61 9 CG2R61 10 CG2R61 11 HGR61 12 HGR61 13 HGR61 14 HGR61 15 HGR61 16 HGR61 17 HGR61 18 HGR61
@<TRIPOS>MOLECULE
naphtalene
 18 19 0 0 0
****
USER_CHARGES
INVALID_CHARGES
Pose:  17 Cluster:  17 Fr_nu: 159384 TotEn:   -11.27
@<TRIPOS>ATOM
      1 C1        -76.9767  -20.0511  -28.5017 C.ar   1 LIG      -0.11500
      2 C2        -78.2654  -19.5318  -28.5823 C.ar   1 LIG      -0.11500
      3 C3        -75.3929  -15.8348  -26.6613 C.ar   1 LIG      -0.11500
      4 C4        -76.6816  -15.3156  -26.7419 C.ar   1 LIG      -0.11500
      5 C5        -75.9368  -19.2652  -28.0044 C.ar   1 LIG      -0.11700
      6 C6        -78.5191  -18.2247  -28.1660 C.ar   1 LIG      -0.11700
      7 C7        -75.1392  -17.1421  -27.0776 C.ar   1 LIG      -0.11700
      8 C8        -77.7216  -16.1014  -27.2393 C.ar   1 LIG      -0.11700
      9 C9        -76.1740  -17.9473  -27.5808 C.ar   1 LIG       0.00400
     10 C10       -77.4844  -17.4193  -27.6629 C.ar   1 LIG       0.00400
     11 H1        -76.7797  -21.0686  -28.8265 H      1 LIG       0.11500
     12 H2        -79.0743  -20.1445  -28.9694 H      1 LIG       0.11500
     13 H3        -74.5834  -15.2225  -26.2741 H      1 LIG       0.11500
     14 H4        -76.8778  -14.2976  -26.4183 H      1 LIG       0.11500
     15 H5        -74.9372  -19.6917  -27.9509 H      1 LIG       0.11500
     16 H6        -79.5342  -17.8395  -28.2375 H      1 LIG       0.11500
     17 H7        -74.1243  -17.5272  -27.0052 H      1 LIG       0.11500
     18 H8        -78.7212  -15.6748  -27.2936 H      1 LIG       0.11500
@<TRIPOS>BOND
      1       1       2 ar
      2       1       5 ar
      3       2       6 ar
      4       3       4 ar
      5       3       7 ar
      6       4       8 ar
      7       5       9 ar
      8       6      10 ar
      9       7       9 ar
     10       8      10 ar
     11       9      10 ar
     12       1      11 1
     13       2      12 1
     14       3      13 1
     15       4      14 1
     16       5      15 1
     17       6      16 1
     18       7      17 1
     19       8      18 1
@<TRIPOS>ALT_TYPE
CGenFF_4.0_ALT_TYPE_SET
CGenFF_4.0 1 CG2R61 2 CG2R61 3 CG2R61 4 CG2R61 5 CG2R61 6 CG2R61 7 CG2R61 8 CG2R61 9 CG2R61 10 CG2R61 11 HGR61 12 HGR61 13 HGR61 14 HGR61 15 HGR61 16 HGR61 17 HGR61 18 HGR61
@<TRIPOS>MOLECULE
naphtalene
 18 19 0 0 0
****
USER_CHARGES
INVALID_CHARGES
Pose:  18 Cluster:  18 Fr_nu:  12591 TotEn:   -10.86
@<TRIPOS>ATOM
      1 C1        -60.9260   -0.1914  -20.2463 C.ar   1 LIG      -0.11500
      2 C2        -59.7573    0.5312  -20.0250 C.ar   1 LIG      -0.11500
      3 C3        -60.1521    0.0271  -25.0449 C.ar   1 LIG      -0.11500
      4 C4        -58.9834    0.7496  -24.8234 C.ar   1 LIG      -0.11500
      5 C5        -61.3205   -0.4998  -21.5485 C.ar   1 LIG      -0.11700
      6 C6        -58.9786    0.9480  -21.1048 C.ar   1 LIG      -0.11700
      7 C7        -60.9308   -0.3899  -23.9649 C.ar   1 LIG      -0.11700
      8 C8        -58.5889    1.0582  -23.5213 C.ar   1 LIG      -0.11700
      9 C9        -60.5489   -0.0882  -22.6475 C.ar   1 LIG       0.00400
     10 C10       -59.3605    0.6466  -22.4223 C.ar   1 LIG       0.00400
     11 H1        -61.5321   -0.5152  -19.4053 H      1 LIG       0.11500
     12 H2        -59.4509    0.7705  -19.0108 H      1 LIG       0.11500
     13 H3        -60.4590   -0.2128  -26.0590 H      1 LIG       0.11500
     14 H4        -58.3785    1.0744  -25.6649 H      1 LIG       0.11500
     15 H5        -62.2380   -1.0653  -21.6979 H      1 LIG       0.11500
     16 H6        -58.0687    1.5113  -20.9084 H      1 LIG       0.11500
     17 H7        -61.8402   -0.9538  -24.1615 H      1 LIG       0.11500
     18 H8        -57.6718    1.6243  -23.3717 H      1 LIG       0.11500
@<TRIPOS>BOND
      1       1       2 ar
      2       1       5 ar
      3       2       6 ar
      4       3       4 ar
      5       3       7 ar
      6       4       8 ar
      7       5       9 ar
      8       6      10 ar
      9       7       9 ar
     10       8      10 ar
     11       9      10 ar
     12       1      11 1
     13       2      12 1
     14       3      13 1
     15       4      14 1
     16       5      15 1
     17       6      16 1
     18       7      17 1
     19       8      18 1
@<TRIPOS>ALT_TYPE
CGenFF_4.0_ALT_TYPE_SET
CGenFF_4.0 1 CG2R61 2 CG2R61 3 CG2R61 4 CG2R61 5 CG2R61 6 CG2R61 7 CG2R61 8 CG2R61 9 CG2R61 10 CG2R61 11 HGR61 12 HGR61 13 HGR61 14 HGR61 15 HGR61 16 HGR61 17 HGR61 18 HGR61
@<TRIPOS>MOLECULE
naphtalene
 18 19 0 0 0
****
USER_CHARGES
INVALID_CHARGES
Pose:  19 Cluster:  19 Fr_nu: 176869 TotEn:   -10.71
@<TRIPOS>ATOM
      1 C1        -63.5339   -2.0509  -23.0498 C.ar   1 LIG      -0.11500
      2 C2        -63.9503   -0.7250  -22.9750 C.ar   1 LIG      -0.11500
      3 C3        -59.5819   -0.6693  -25.5290 C.ar   1 LIG      -0.11500
      4 C4        -59.9985    0.6565  -25.4540 C.ar   1 LIG      -0.11500
      5 C5        -62.3439   -2.3734  -23.7028 C.ar   1 LIG      -0.11700
      6 C6        -63.1785    0.2833  -23.5526 C.ar   1 LIG      -0.11700
      7 C7        -60.3538   -1.6778  -24.9512 C.ar   1 LIG      -0.11700
      8 C8        -61.1885    0.9791  -24.8012 C.ar   1 LIG      -0.11700
      9 C9        -61.5544   -1.3713  -24.2901 C.ar   1 LIG       0.00400
     10 C10       -61.9780   -0.0231  -24.2139 C.ar   1 LIG       0.00400
     11 H1        -64.1355   -2.8355  -22.6004 H      1 LIG       0.11500
     12 H2        -64.8768   -0.4750  -22.4662 H      1 LIG       0.11500
     13 H3        -58.6553   -0.9201  -26.0376 H      1 LIG       0.11500
     14 H4        -59.3972    1.4405  -25.9049 H      1 LIG       0.11500
     15 H5        -62.0381   -3.4166  -23.7495 H      1 LIG       0.11500
     16 H6        -63.5230    1.3129  -23.4815 H      1 LIG       0.11500
     17 H7        -60.0087   -2.7071  -25.0217 H      1 LIG       0.11500
     18 H8        -61.4949    2.0222  -24.7550 H      1 LIG       0.11500
@<TRIPOS>BOND
      1       1       2 ar
      2       1       5 ar
      3       2       6 ar
      4       3       4 ar
      5       3       7 ar
      6       4       8 ar
      7       5       9 ar
      8       6      10 ar
      9       7       9 ar
     10       8      10 ar
     11       9      10 ar
     12       1      11 1
     13       2      12 1
     14       3      13 1
     15       4      14 1
     16       5      15 1
     17       6      16 1
     18       7      17 1
     19       8      18 1
@<TRIPOS>ALT_TYPE
CGenFF_4.0_ALT_TYPE_SET
CGenFF_4.0 1 CG2R61 2 CG2R61 3 CG2R61 4 CG2R61 5 CG2R61 6 CG2R61 7 CG2R61 8 CG2R61 9 CG2R61 10 CG2R61 11 HGR61 12 HGR61 13 HGR61 14 HGR61 15 HGR61 16 HGR61 17 HGR61 18 HGR61
@<TRIPOS>MOLECULE
naphtalene
 18 19 0 0 0
****
USER_CHARGES
INVALID_CHARGES
Pose:  20 Cluster:  20 Fr_nu: 198829 TotEn:   -10.62
@<TRIPOS>ATOM
      1 C1        -76.1757   -0.1567  -35.1516 C.ar   1 LIG      -0.11500
      2 C2        -77.0355    0.2599  -34.1396 C.ar   1 LIG      -0.11500
      3 C3        -74.0287   -3.2383  -32.0585 C.ar   1 LIG      -0.11500
      4 C4        -74.8885   -2.8215  -31.0466 C.ar   1 LIG      -0.11500
      5 C5        -75.2113   -1.1308  -34.8918 C.ar   1 LIG      -0.11700
      6 C6        -76.9342   -0.2958  -32.8640 C.ar   1 LIG      -0.11700
      7 C7        -74.1301   -2.6826  -33.3343 C.ar   1 LIG      -0.11700
      8 C8        -75.8530   -1.8475  -31.3063 C.ar   1 LIG      -0.11700
      9 C9        -75.0950   -1.7010  -33.6136 C.ar   1 LIG       0.00400
     10 C10       -75.9693   -1.2772  -32.5845 C.ar   1 LIG       0.00400
     11 H1        -76.2547    0.2766  -36.1444 H      1 LIG       0.11500
     12 H2        -77.7862    1.0180  -34.3431 H      1 LIG       0.11500
     13 H3        -73.2778   -3.9967  -31.8558 H      1 LIG       0.11500
     14 H4        -74.8081   -3.2542  -30.0537 H      1 LIG       0.11500
     15 H5        -74.5495   -1.4410  -35.6979 H      1 LIG       0.11500
     16 H6        -77.6170    0.0445  -32.0883 H      1 LIG       0.11500
     17 H7        -73.4477   -3.0236  -34.1100 H      1 LIG       0.11500
     18 H8        -76.5143   -1.5366  -30.5002 H      1 LIG       0.11500
@<TRIPOS>BOND
      1       1       2 ar
      2       1       5 ar
      3       2       6 ar
      4       3       4 ar
      5       3       7 ar
      6       4       8 ar
      7       5       9 ar
      8       6      10 ar
      9       7       9 ar
     10       8      10 ar
     11       9      10 ar
     12       1      11 1
     13       2      12 1
     14       3      13 1
     15       4      14 1
     16       5      15 1
     17       6      16 1
     18       7      17 1
     19       8      18 1
@<TRIPOS>ALT_TYPE
CGenFF_4.0_ALT_TYPE_SET
CGenFF_4.0 1 CG2R61 2 CG2R61 3 CG2R61 4 CG2R61 5 CG2R61 6 CG2R61 7 CG2R61 8 CG2R61 9 CG2R61 10 CG2R61 11 HGR61 12 HGR61 13 HGR61 14 HGR61 15 HGR61 16 HGR61 17 HGR61 18 HGR61
@<TRIPOS>MOLECULE
naphtalene
 18 19 0 0 0
****
USER_CHARGES
INVALID_CHARGES
Pose:  21 Cluster:  21 Fr_nu: 259595 TotEn:   -10.44
@<TRIPOS>ATOM
      1 C1        -77.9617  -13.0972  -51.8258 C.ar   1 LIG      -0.11500
      2 C2        -77.5507  -14.3436  -51.3628 C.ar   1 LIG      -0.11500
      3 C3        -75.5681  -10.9515  -48.1735 C.ar   1 LIG      -0.11500
      4 C4        -75.1572  -12.1980  -47.7106 C.ar   1 LIG      -0.11500
      5 C5        -77.5738  -11.9390  -51.1516 C.ar   1 LIG      -0.11700
      6 C6        -76.7503  -14.4367  -50.2240 C.ar   1 LIG      -0.11700
      7 C7        -76.3685  -10.8584  -49.3125 C.ar   1 LIG      -0.11700
      8 C8        -75.5451  -13.3563  -48.3846 C.ar   1 LIG      -0.11700
      9 C9        -76.7684  -12.0139  -50.0035 C.ar   1 LIG       0.00400
     10 C10       -76.3505  -13.2814  -49.5327 C.ar   1 LIG       0.00400
     11 H1        -78.5852  -13.0254  -52.7122 H      1 LIG       0.11500
     12 H2        -77.8530  -15.2447  -51.8885 H      1 LIG       0.11500
     13 H3        -75.2660  -10.0498  -47.6482 H      1 LIG       0.11500
     14 H4        -74.5349  -12.2692  -46.8234 H      1 LIG       0.11500
     15 H5        -77.9072  -10.9753  -51.5313 H      1 LIG       0.11500
     16 H6        -76.4403  -15.4214  -49.8802 H      1 LIG       0.11500
     17 H7        -76.6777   -9.8737  -49.6565 H      1 LIG       0.11500
     18 H8        -75.2124  -14.3201  -48.0047 H      1 LIG       0.11500
@<TRIPOS>BOND
      1       1       2 ar
      2       1       5 ar
      3       2       6 ar
      4       3       4 ar
      5       3       7 ar
      6       4       8 ar
      7       5       9 ar
      8       6      10 ar
      9       7       9 ar
     10       8      10 ar
     11       9      10 ar
     12       1      11 1
     13       2      12 1
     14       3      13 1
     15       4      14 1
     16       5      15 1
     17       6      16 1
     18       7      17 1
     19       8      18 1
@<TRIPOS>ALT_TYPE
CGenFF_4.0_ALT_TYPE_SET
CGenFF_4.0 1 CG2R61 2 CG2R61 3 CG2R61 4 CG2R61 5 CG2R61 6 CG2R61 7 CG2R61 8 CG2R61 9 CG2R61 10 CG2R61 11 HGR61 12 HGR61 13 HGR61 14 HGR61 15 HGR61 16 HGR61 17 HGR61 18 HGR61
@<TRIPOS>MOLECULE
naphtalene
 18 19 0 0 0
****
USER_CHARGES
INVALID_CHARGES
Pose:  22 Cluster:  22 Fr_nu: 401619 TotEn:   -10.40
@<TRIPOS>ATOM
      1 C1        -78.6099   -3.6387  -31.4261 C.ar   1 LIG      -0.11500
      2 C2        -79.1554   -2.8912  -32.4656 C.ar   1 LIG      -0.11500
      3 C3        -74.1392   -2.7187  -33.1111 C.ar   1 LIG      -0.11500
      4 C4        -74.6848   -1.9713  -34.1506 C.ar   1 LIG      -0.11500
      5 C5        -77.2263   -3.7855  -31.3226 C.ar   1 LIG      -0.11700
      6 C6        -78.3196   -2.2877  -33.4055 C.ar   1 LIG      -0.11700
      7 C7        -74.9750   -3.3222  -32.1710 C.ar   1 LIG      -0.11700
      8 C8        -76.0683   -1.8245  -34.2542 C.ar   1 LIG      -0.11700
      9 C9        -76.3699   -3.1850  -32.2599 C.ar   1 LIG       0.00400
     10 C10       -76.9247   -2.4250  -33.3169 C.ar   1 LIG       0.00400
     11 H1        -79.2610   -4.1087  -30.6949 H      1 LIG       0.11500
     12 H2        -80.2326   -2.7773  -32.5451 H      1 LIG       0.11500
     13 H3        -73.0618   -2.8329  -33.0309 H      1 LIG       0.11500
     14 H4        -74.0332   -1.5027  -34.8822 H      1 LIG       0.11500
     15 H5        -76.8219   -4.3746  -30.5020 H      1 LIG       0.11500
     16 H6        -78.7678   -1.7075  -34.2095 H      1 LIG       0.11500
     17 H7        -74.5266   -3.9016  -31.3668 H      1 LIG       0.11500
     18 H8        -76.4730   -1.2360  -35.0751 H      1 LIG       0.11500
@<TRIPOS>BOND
      1       1       2 ar
      2       1       5 ar
      3       2       6 ar
      4       3       4 ar
      5       3       7 ar
      6       4       8 ar
      7       5       9 ar
      8       6      10 ar
      9       7       9 ar
     10       8      10 ar
     11       9      10 ar
     12       1      11 1
     13       2      12 1
     14       3      13 1
     15       4      14 1
     16       5      15 1
     17       6      16 1
     18       7      17 1
     19       8      18 1
@<TRIPOS>ALT_TYPE
CGenFF_4.0_ALT_TYPE_SET
CGenFF_4.0 1 CG2R61 2 CG2R61 3 CG2R61 4 CG2R61 5 CG2R61 6 CG2R61 7 CG2R61 8 CG2R61 9 CG2R61 10 CG2R61 11 HGR61 12 HGR61 13 HGR61 14 HGR61 15 HGR61 16 HGR61 17 HGR61 18 HGR61
@<TRIPOS>MOLECULE
naphtalene
 18 19 0 0 0
****
USER_CHARGES
INVALID_CHARGES
Pose:  23 Cluster:  23 Fr_nu: 128442 TotEn:   -10.34
@<TRIPOS>ATOM
      1 C1        -60.7234  -23.0580  -26.8264 C.ar   1 LIG      -0.11500
      2 C2        -60.4922  -21.8821  -26.1188 C.ar   1 LIG      -0.11500
      3 C3        -56.4350  -24.8018  -25.3292 C.ar   1 LIG      -0.11500
      4 C4        -56.2039  -23.6259  -24.6216 C.ar   1 LIG      -0.11500
      5 C5        -59.7749  -24.0811  -26.8100 C.ar   1 LIG      -0.11700
      6 C6        -59.3119  -21.7247  -25.3920 C.ar   1 LIG      -0.11700
      7 C7        -57.6155  -24.9592  -26.0560 C.ar   1 LIG      -0.11700
      8 C8        -57.1523  -22.6027  -24.6381 C.ar   1 LIG      -0.11700
      9 C9        -58.5811  -23.9398  -26.0838 C.ar   1 LIG       0.00400
     10 C10       -58.3461  -22.7440  -25.3642 C.ar   1 LIG       0.00400
     11 H1        -61.6422  -23.1798  -27.3925 H      1 LIG       0.11500
     12 H2        -61.2314  -21.0864  -26.1320 H      1 LIG       0.11500
     13 H3        -55.6961  -25.5981  -25.3163 H      1 LIG       0.11500
     14 H4        -55.2843  -23.5041  -24.0569 H      1 LIG       0.11500
     15 H5        -59.9765  -24.9914  -27.3708 H      1 LIG       0.11500
     16 H6        -59.1524  -20.7973  -24.8457 H      1 LIG       0.11500
     17 H7        -57.7751  -25.8869  -26.6015 H      1 LIG       0.11500
     18 H8        -56.9506  -21.6920  -24.0779 H      1 LIG       0.11500
@<TRIPOS>BOND
      1       1       2 ar
      2       1       5 ar
      3       2       6 ar
      4       3       4 ar
      5       3       7 ar
      6       4       8 ar
      7       5       9 ar
      8       6      10 ar
      9       7       9 ar
     10       8      10 ar
     11       9      10 ar
     12       1      11 1
     13       2      12 1
     14       3      13 1
     15       4      14 1
     16       5      15 1
     17       6      16 1
     18       7      17 1
     19       8      18 1
@<TRIPOS>ALT_TYPE
CGenFF_4.0_ALT_TYPE_SET
CGenFF_4.0 1 CG2R61 2 CG2R61 3 CG2R61 4 CG2R61 5 CG2R61 6 CG2R61 7 CG2R61 8 CG2R61 9 CG2R61 10 CG2R61 11 HGR61 12 HGR61 13 HGR61 14 HGR61 15 HGR61 16 HGR61 17 HGR61 18 HGR61
@<TRIPOS>MOLECULE
naphtalene
 18 19 0 0 0
****
USER_CHARGES
INVALID_CHARGES
Pose:  24 Cluster:  24 Fr_nu:  51815 TotEn:   -10.19
@<TRIPOS>ATOM
      1 C1        -73.6050   -2.0905  -31.6517 C.ar   1 LIG      -0.11500
      2 C2        -73.1026   -1.1102  -32.5022 C.ar   1 LIG      -0.11500
      3 C3        -77.4465   -2.6635  -34.5820 C.ar   1 LIG      -0.11500
      4 C4        -76.9440   -1.6832  -35.4324 C.ar   1 LIG      -0.11500
      5 C5        -74.8107   -2.7248  -31.9522 C.ar   1 LIG      -0.11700
      6 C6        -73.8038   -0.7603  -33.6564 C.ar   1 LIG      -0.11700
      7 C7        -76.7452   -3.0134  -33.4278 C.ar   1 LIG      -0.11700
      8 C8        -75.7383   -1.0488  -35.1320 C.ar   1 LIG      -0.11700
      9 C9        -75.5300   -2.3853  -33.1097 C.ar   1 LIG       0.00400
     10 C10       -75.0190   -1.3883  -33.9745 C.ar   1 LIG       0.00400
     11 H1        -73.0589   -2.3621  -30.7530 H      1 LIG       0.11500
     12 H2        -72.1637   -0.6172  -32.2675 H      1 LIG       0.11500
     13 H3        -78.3855   -3.1572  -34.8163 H      1 LIG       0.11500
     14 H4        -77.4912   -1.4110  -36.3302 H      1 LIG       0.11500
     15 H5        -75.1847   -3.4880  -31.2728 H      1 LIG       0.11500
     16 H6        -73.3920    0.0084  -34.3071 H      1 LIG       0.11500
     17 H7        -77.1567   -3.7827  -32.7777 H      1 LIG       0.11500
     18 H8        -75.3645   -0.2850  -35.8109 H      1 LIG       0.11500
@<TRIPOS>BOND
      1       1       2 ar
      2       1       5 ar
      3       2       6 ar
      4       3       4 ar
      5       3       7 ar
      6       4       8 ar
      7       5       9 ar
      8       6      10 ar
      9       7       9 ar
     10       8      10 ar
     11       9      10 ar
     12       1      11 1
     13       2      12 1
     14       3      13 1
     15       4      14 1
     16       5      15 1
     17       6      16 1
     18       7      17 1
     19       8      18 1
@<TRIPOS>ALT_TYPE
CGenFF_4.0_ALT_TYPE_SET
CGenFF_4.0 1 CG2R61 2 CG2R61 3 CG2R61 4 CG2R61 5 CG2R61 6 CG2R61 7 CG2R61 8 CG2R61 9 CG2R61 10 CG2R61 11 HGR61 12 HGR61 13 HGR61 14 HGR61 15 HGR61 16 HGR61 17 HGR61 18 HGR61
@<TRIPOS>MOLECULE
naphtalene
 18 19 0 0 0
****
USER_CHARGES
INVALID_CHARGES
Pose:  25 Cluster:  25 Fr_nu:  34790 TotEn:   -10.18
@<TRIPOS>ATOM
      1 C1        -81.0124  -16.6920  -48.5412 C.ar   1 LIG      -0.11500
      2 C2        -81.2562  -17.1281  -47.2422 C.ar   1 LIG      -0.11500
      3 C3        -76.5061  -15.3830  -47.2557 C.ar   1 LIG      -0.11500
      4 C4        -76.7500  -15.8191  -45.9568 C.ar   1 LIG      -0.11500
      5 C5        -79.7715  -16.1482  -48.8741 C.ar   1 LIG      -0.11700
      6 C6        -80.2602  -17.0221  -46.2712 C.ar   1 LIG      -0.11700
      7 C7        -77.5023  -15.4890  -48.2268 C.ar   1 LIG      -0.11700
      8 C8        -77.9909  -16.3628  -45.6238 C.ar   1 LIG      -0.11700
      9 C9        -78.7572  -16.0338  -47.9094 C.ar   1 LIG       0.00400
     10 C10       -79.0052  -16.4772  -46.5885 C.ar   1 LIG       0.00400
     11 H1        -81.7884  -16.7742  -49.2965 H      1 LIG       0.11500
     12 H2        -82.2225  -17.5515  -46.9842 H      1 LIG       0.11500
     13 H3        -75.5397  -14.9595  -47.5145 H      1 LIG       0.11500
     14 H4        -75.9741  -15.7353  -45.2015 H      1 LIG       0.11500
     15 H5        -79.6033  -15.8134  -49.8956 H      1 LIG       0.11500
     16 H6        -80.4725  -17.3698  -45.2623 H      1 LIG       0.11500
     17 H7        -77.2894  -15.1420  -49.2358 H      1 LIG       0.11500
     18 H8        -78.1596  -16.6970  -44.6021 H      1 LIG       0.11500
@<TRIPOS>BOND
      1       1       2 ar
      2       1       5 ar
      3       2       6 ar
      4       3       4 ar
      5       3       7 ar
      6       4       8 ar
      7       5       9 ar
      8       6      10 ar
      9       7       9 ar
     10       8      10 ar
     11       9      10 ar
     12       1      11 1
     13       2      12 1
     14       3      13 1
     15       4      14 1
     16       5      15 1
     17       6      16 1
     18       7      17 1
     19       8      18 1
@<TRIPOS>ALT_TYPE
CGenFF_4.0_ALT_TYPE_SET
CGenFF_4.0 1 CG2R61 2 CG2R61 3 CG2R61 4 CG2R61 5 CG2R61 6 CG2R61 7 CG2R61 8 CG2R61 9 CG2R61 10 CG2R61 11 HGR61 12 HGR61 13 HGR61 14 HGR61 15 HGR61 16 HGR61 17 HGR61 18 HGR61
@<TRIPOS>MOLECULE
naphtalene
 18 19 0 0 0
****
USER_CHARGES
INVALID_CHARGES
Pose:  26 Cluster:  26 Fr_nu: 222892 TotEn:   -10.01
@<TRIPOS>ATOM
      1 C1        -70.7830  -24.8065  -41.7815 C.ar   1 LIG      -0.11500
      2 C2        -71.7109  -23.7737  -41.6858 C.ar   1 LIG      -0.11500
      3 C3        -73.1236  -26.5483  -45.6752 C.ar   1 LIG      -0.11500
      4 C4        -74.0515  -25.5154  -45.5793 C.ar   1 LIG      -0.11500
      5 C5        -70.8983  -25.7573  -42.7961 C.ar   1 LIG      -0.11700
      6 C6        -72.7576  -23.6876  -42.6041 C.ar   1 LIG      -0.11700
      7 C7        -72.0769  -26.6343  -44.7568 C.ar   1 LIG      -0.11700
      8 C8        -73.9364  -24.5647  -44.5648 C.ar   1 LIG      -0.11700
      9 C9        -71.9455  -25.6861  -43.7292 C.ar   1 LIG       0.00400
     10 C10       -72.8891  -24.6358  -43.6317 C.ar   1 LIG       0.00400
     11 H1        -69.9687  -24.8734  -41.0660 H      1 LIG       0.11500
     12 H2        -71.6201  -23.0339  -40.8958 H      1 LIG       0.11500
     13 H3        -73.2138  -27.2885  -46.4652 H      1 LIG       0.11500
     14 H4        -74.8664  -25.4499  -46.2943 H      1 LIG       0.11500
     15 H5        -70.1617  -26.5562  -42.8515 H      1 LIG       0.11500
     16 H6        -73.4711  -22.8715  -42.5106 H      1 LIG       0.11500
     17 H7        -71.3630  -27.4500  -44.8510 H      1 LIG       0.11500
     18 H8        -74.6733  -23.7661  -44.5088 H      1 LIG       0.11500
@<TRIPOS>BOND
      1       1       2 ar
      2       1       5 ar
      3       2       6 ar
      4       3       4 ar
      5       3       7 ar
      6       4       8 ar
      7       5       9 ar
      8       6      10 ar
      9       7       9 ar
     10       8      10 ar
     11       9      10 ar
     12       1      11 1
     13       2      12 1
     14       3      13 1
     15       4      14 1
     16       5      15 1
     17       6      16 1
     18       7      17 1
     19       8      18 1
@<TRIPOS>ALT_TYPE
CGenFF_4.0_ALT_TYPE_SET
CGenFF_4.0 1 CG2R61 2 CG2R61 3 CG2R61 4 CG2R61 5 CG2R61 6 CG2R61 7 CG2R61 8 CG2R61 9 CG2R61 10 CG2R61 11 HGR61 12 HGR61 13 HGR61 14 HGR61 15 HGR61 16 HGR61 17 HGR61 18 HGR61
@<TRIPOS>MOLECULE
naphtalene
 18 19 0 0 0
****
USER_CHARGES
INVALID_CHARGES
Pose:  27 Cluster:  27 Fr_nu:   4350 TotEn:    -9.87
@<TRIPOS>ATOM
      1 C1        -81.0621  -20.6511  -30.7570 C.ar   1 LIG      -0.11500
      2 C2        -80.2374  -20.4000  -31.8496 C.ar   1 LIG      -0.11500
      3 C3        -77.1632  -20.8076  -27.8506 C.ar   1 LIG      -0.11500
      4 C4        -76.3386  -20.5565  -28.9433 C.ar   1 LIG      -0.11500
      5 C5        -80.5081  -20.8160  -29.4871 C.ar   1 LIG      -0.11700
      6 C6        -78.8559  -20.3128  -31.6767 C.ar   1 LIG      -0.11700
      7 C7        -78.5449  -20.8948  -28.0236 C.ar   1 LIG      -0.11700
      8 C8        -76.8924  -20.3917  -30.2132 C.ar   1 LIG      -0.11700
      9 C9        -79.1195  -20.7315  -29.2946 C.ar   1 LIG       0.00400
     10 C10       -78.2810  -20.4762  -30.4057 C.ar   1 LIG       0.00400
     11 H1        -82.1375  -20.7194  -30.8923 H      1 LIG       0.11500
     12 H2        -80.6697  -20.2716  -32.8377 H      1 LIG       0.11500
     13 H3        -76.7315  -20.9360  -26.8620 H      1 LIG       0.11500
     14 H4        -75.2632  -20.4897  -28.8076 H      1 LIG       0.11500
     15 H5        -81.1719  -21.0119  -28.6475 H      1 LIG       0.11500
     16 H6        -78.2304  -20.1153  -32.5448 H      1 LIG       0.11500
     17 H7        -79.1702  -21.0915  -27.1552 H      1 LIG       0.11500
     18 H8        -76.2288  -20.1965  -31.0531 H      1 LIG       0.11500
@<TRIPOS>BOND
      1       1       2 ar
      2       1       5 ar
      3       2       6 ar
      4       3       4 ar
      5       3       7 ar
      6       4       8 ar
      7       5       9 ar
      8       6      10 ar
      9       7       9 ar
     10       8      10 ar
     11       9      10 ar
     12       1      11 1
     13       2      12 1
     14       3      13 1
     15       4      14 1
     16       5      15 1
     17       6      16 1
     18       7      17 1
     19       8      18 1
@<TRIPOS>ALT_TYPE
CGenFF_4.0_ALT_TYPE_SET
CGenFF_4.0 1 CG2R61 2 CG2R61 3 CG2R61 4 CG2R61 5 CG2R61 6 CG2R61 7 CG2R61 8 CG2R61 9 CG2R61 10 CG2R61 11 HGR61 12 HGR61 13 HGR61 14 HGR61 15 HGR61 16 HGR61 17 HGR61 18 HGR61
@<TRIPOS>MOLECULE
naphtalene
 18 19 0 0 0
****
USER_CHARGES
INVALID_CHARGES
Pose:  28 Cluster:  28 Fr_nu:  56785 TotEn:    -9.74
@<TRIPOS>ATOM
      1 C1        -74.0237  -10.6023  -49.2882 C.ar   1 LIG      -0.11500
      2 C2        -74.7780  -10.2788  -50.4121 C.ar   1 LIG      -0.11500
      3 C3        -76.2615  -14.9148  -49.0280 C.ar   1 LIG      -0.11500
      4 C4        -77.0157  -14.5911  -50.1519 C.ar   1 LIG      -0.11500
      5 C5        -74.2006  -11.8352  -48.6595 C.ar   1 LIG      -0.11700
      6 C6        -75.7120  -11.1867  -50.9117 C.ar   1 LIG      -0.11700
      7 C7        -75.3274  -14.0068  -48.5284 C.ar   1 LIG      -0.11700
      8 C8        -76.8390  -13.3583  -50.7806 C.ar   1 LIG      -0.11700
      9 C9        -75.1363  -12.7613  -49.1486 C.ar   1 LIG       0.00400
     10 C10       -75.9033  -12.4322  -50.2915 C.ar   1 LIG       0.00400
     11 H1        -73.2971   -9.8948  -48.8994 H      1 LIG       0.11500
     12 H2        -74.6394   -9.3188  -50.9010 H      1 LIG       0.11500
     13 H3        -76.3996  -15.8748  -48.5386 H      1 LIG       0.11500
     14 H4        -77.7432  -15.2984  -50.5394 H      1 LIG       0.11500
     15 H5        -73.6003  -12.0666  -47.7820 H      1 LIG       0.11500
     16 H6        -76.2903  -10.9130  -51.7917 H      1 LIG       0.11500
     17 H7        -74.7487  -14.2810  -47.6489 H      1 LIG       0.11500
     18 H8        -77.4398  -13.1263  -51.6577 H      1 LIG       0.11500
@<TRIPOS>BOND
      1       1       2 ar
      2       1       5 ar
      3       2       6 ar
      4       3       4 ar
      5       3       7 ar
      6       4       8 ar
      7       5       9 ar
      8       6      10 ar
      9       7       9 ar
     10       8      10 ar
     11       9      10 ar
     12       1      11 1
     13       2      12 1
     14       3      13 1
     15       4      14 1
     16       5      15 1
     17       6      16 1
     18       7      17 1
     19       8      18 1
@<TRIPOS>ALT_TYPE
CGenFF_4.0_ALT_TYPE_SET
CGenFF_4.0 1 CG2R61 2 CG2R61 3 CG2R61 4 CG2R61 5 CG2R61 6 CG2R61 7 CG2R61 8 CG2R61 9 CG2R61 10 CG2R61 11 HGR61 12 HGR61 13 HGR61 14 HGR61 15 HGR61 16 HGR61 17 HGR61 18 HGR61
@<TRIPOS>MOLECULE
naphtalene
 18 19 0 0 0
****
USER_CHARGES
INVALID_CHARGES
Pose:  29 Cluster:  29 Fr_nu: 279016 TotEn:    -9.45
@<TRIPOS>ATOM
      1 C1        -64.8007  -22.0989  -23.5882 C.ar   1 LIG      -0.11500
      2 C2        -65.5732  -22.9550  -24.3675 C.ar   1 LIG      -0.11500
      3 C3        -61.1277  -22.5364  -26.7490 C.ar   1 LIG      -0.11500
      4 C4        -61.9003  -23.3925  -27.5282 C.ar   1 LIG      -0.11500
      5 C5        -63.5013  -21.7778  -23.9817 C.ar   1 LIG      -0.11700
      6 C6        -65.0493  -23.4933  -25.5431 C.ar   1 LIG      -0.11700
      7 C7        -61.6517  -21.9980  -25.5734 C.ar   1 LIG      -0.11700
      8 C8        -63.1997  -23.7137  -27.1348 C.ar   1 LIG      -0.11700
      9 C9        -62.9577  -22.3105  -25.1621 C.ar   1 LIG       0.00400
     10 C10       -63.7433  -23.1810  -25.9544 C.ar   1 LIG       0.00400
     11 H1        -65.2089  -21.6806  -22.6728 H      1 LIG       0.11500
     12 H2        -66.5848  -23.2042  -24.0604 H      1 LIG       0.11500
     13 H3        -60.1159  -22.2866  -27.0557 H      1 LIG       0.11500
     14 H4        -61.4911  -23.8116  -28.4428 H      1 LIG       0.11500
     15 H5        -62.9154  -21.1068  -23.3568 H      1 LIG       0.11500
     16 H6        -65.6712  -24.1599  -26.1370 H      1 LIG       0.11500
     17 H7        -61.0299  -21.3308  -24.9801 H      1 LIG       0.11500
     18 H8        -63.7855  -24.3853  -27.7592 H      1 LIG       0.11500
@<TRIPOS>BOND
      1       1       2 ar
      2       1       5 ar
      3       2       6 ar
      4       3       4 ar
      5       3       7 ar
      6       4       8 ar
      7       5       9 ar
      8       6      10 ar
      9       7       9 ar
     10       8      10 ar
     11       9      10 ar
     12       1      11 1
     13       2      12 1
     14       3      13 1
     15       4      14 1
     16       5      15 1
     17       6      16 1
     18       7      17 1
     19       8      18 1
@<TRIPOS>ALT_TYPE
CGenFF_4.0_ALT_TYPE_SET
CGenFF_4.0 1 CG2R61 2 CG2R61 3 CG2R61 4 CG2R61 5 CG2R61 6 CG2R61 7 CG2R61 8 CG2R61 9 CG2R61 10 CG2R61 11 HGR61 12 HGR61 13 HGR61 14 HGR61 15 HGR61 16 HGR61 17 HGR61 18 HGR61
@<TRIPOS>MOLECULE
naphtalene
 18 19 0 0 0
****
USER_CHARGES
INVALID_CHARGES
Pose:  30 Cluster:  30 Fr_nu: 459560 TotEn:    -9.32
@<TRIPOS>ATOM
      1 C1        -80.0228  -17.0591  -47.6716 C.ar   1 LIG      -0.11500
      2 C2        -79.8636  -15.9049  -48.4328 C.ar   1 LIG      -0.11500
      3 C3        -77.0861  -15.2134  -44.2596 C.ar   1 LIG      -0.11500
      4 C4        -76.9270  -14.0593  -45.0208 C.ar   1 LIG      -0.11500
      5 C5        -79.3737  -17.1802  -46.4426 C.ar   1 LIG      -0.11700
      6 C6        -79.0549  -14.8675  -47.9680 C.ar   1 LIG      -0.11700
      7 C7        -77.8949  -16.2509  -44.7244 C.ar   1 LIG      -0.11700
      8 C8        -77.5760  -13.9381  -46.2499 C.ar   1 LIG      -0.11700
      9 C9        -78.5557  -16.1460  -45.9592 C.ar   1 LIG       0.00400
     10 C10       -78.3939  -14.9723  -46.7333 C.ar   1 LIG       0.00400
     11 H1        -80.6520  -17.8666  -48.0342 H      1 LIG       0.11500
     12 H2        -80.3696  -15.8115  -49.3893 H      1 LIG       0.11500
     13 H3        -76.5804  -15.3075  -43.3027 H      1 LIG       0.11500
     14 H4        -76.2965  -13.2527  -44.6584 H      1 LIG       0.11500
     15 H5        -79.5122  -18.0917  -45.8646 H      1 LIG       0.11500
     16 H6        -78.9453  -13.9742  -48.5794 H      1 LIG       0.11500
     17 H7        -78.0050  -17.1437  -44.1125 H      1 LIG       0.11500
     18 H8        -77.4370  -13.0270  -46.8284 H      1 LIG       0.11500
@<TRIPOS>BOND
      1       1       2 ar
      2       1       5 ar
      3       2       6 ar
      4       3       4 ar
      5       3       7 ar
      6       4       8 ar
      7       5       9 ar
      8       6      10 ar
      9       7       9 ar
     10       8      10 ar
     11       9      10 ar
     12       1      11 1
     13       2      12 1
     14       3      13 1
     15       4      14 1
     16       5      15 1
     17       6      16 1
     18       7      17 1
     19       8      18 1
@<TRIPOS>ALT_TYPE
CGenFF_4.0_ALT_TYPE_SET
CGenFF_4.0 1 CG2R61 2 CG2R61 3 CG2R61 4 CG2R61 5 CG2R61 6 CG2R61 7 CG2R61 8 CG2R61 9 CG2R61 10 CG2R61 11 HGR61 12 HGR61 13 HGR61 14 HGR61 15 HGR61 16 HGR61 17 HGR61 18 HGR61
@<TRIPOS>MOLECULE
naphtalene
 18 19 0 0 0
****
USER_CHARGES
INVALID_CHARGES
Pose:  31 Cluster:  31 Fr_nu:  66082 TotEn:    -9.24
@<TRIPOS>ATOM
      1 C1        -75.1473  -10.8396  -49.7846 C.ar   1 LIG      -0.11500
      2 C2        -74.8738  -12.1623  -49.4493 C.ar   1 LIG      -0.11500
      3 C3        -78.7996  -12.3187  -52.6387 C.ar   1 LIG      -0.11500
      4 C4        -78.5259  -13.6414  -52.3033 C.ar   1 LIG      -0.11500
      5 C5        -76.1913  -10.5428  -50.6613 C.ar   1 LIG      -0.11700
      6 C6        -75.6429  -13.1933  -49.9893 C.ar   1 LIG      -0.11700
      7 C7        -78.0304  -11.2876  -52.0985 C.ar   1 LIG      -0.11700
      8 C8        -77.4820  -13.9383  -51.4266 C.ar   1 LIG      -0.11700
      9 C9        -76.9758  -11.5680  -51.2145 C.ar   1 LIG       0.00400
     10 C10       -76.6975  -12.9131  -50.8735 C.ar   1 LIG       0.00400
     11 H1        -74.5479  -10.0374  -49.3643 H      1 LIG       0.11500
     12 H2        -74.0610  -12.3922  -48.7664 H      1 LIG       0.11500
     13 H3        -79.6125  -12.0881  -53.3215 H      1 LIG       0.11500
     14 H4        -79.1248  -14.4433  -52.7250 H      1 LIG       0.11500
     15 H5        -76.3868   -9.5017  -50.9097 H      1 LIG       0.11500
     16 H6        -75.4116  -14.2199  -49.7129 H      1 LIG       0.11500
     17 H7        -78.2624  -10.2611  -52.3745 H      1 LIG       0.11500
     18 H8        -77.2857  -14.9794  -51.1787 H      1 LIG       0.11500
@<TRIPOS>BOND
      1       1       2 ar
      2       1       5 ar
      3       2       6 ar
      4       3       4 ar
      5       3       7 ar
      6       4       8 ar
      7       5       9 ar
      8       6      10 ar
      9       7       9 ar
     10       8      10 ar
     11       9      10 ar
     12       1      11 1
     13       2      12 1
     14       3      13 1
     15       4      14 1
     16       5      15 1
     17       6      16 1
     18       7      17 1
     19       8      18 1
@<TRIPOS>ALT_TYPE
CGenFF_4.0_ALT_TYPE_SET
CGenFF_4.0 1 CG2R61 2 CG2R61 3 CG2R61 4 CG2R61 5 CG2R61 6 CG2R61 7 CG2R61 8 CG2R61 9 CG2R61 10 CG2R61 11 HGR61 12 HGR61 13 HGR61 14 HGR61 15 HGR61 16 HGR61 17 HGR61 18 HGR61
# TRIPOS MOL2 file generated by SEED

@<TRIPOS>MOLECULE
pyrazole
 9 9 0 0 0
****
USER_CHARGES
INVALID_CHARGES
Pose:   1 Cluster:   1 Fr_nu: 1015679 TotEn:   -20.55
@<TRIPOS>ATOM
      1 C1        -79.5762   -2.2815  -44.4523 C.2    1 LIG      -0.25100
      2 C2        -78.2768   -2.0962  -43.9432 C.2    1 LIG       0.13200
      3 C3        -80.3154   -2.6858  -43.3676 C.2    1 LIG      -0.03800
      4 N1        -78.1922   -2.3608  -42.6368 N.2    1 LIG      -0.57800
      5 N2        -79.4478   -2.7165  -42.3157 N.pl3  1 LIG      -0.05900
      6 H1        -79.9286   -2.1412  -45.4635 H      1 LIG       0.15700
      7 H2        -77.3878   -1.7797  -44.4699 H      1 LIG       0.15600
      8 H3        -81.3566   -2.9507  -43.2526 H      1 LIG       0.15900
      9 H4        -79.6431   -2.9714  -41.3557 H      1 LIG       0.32200
@<TRIPOS>BOND
      1       1       2 1
      2       1       3 2
      3       2       4 2
      4       3       5 1
      5       4       5 1
      6       1       6 1
      7       2       7 1
      8       3       8 1
      9       5       9 1
@<TRIPOS>ALT_TYPE
CGenFF_4.0_ALT_TYPE_SET
CGenFF_4.0 1 CG2R51 2 CG2R52 3 CG2R51 4 NG2R50 5 NG2R51 6 HGR51 7 HGR52 8 HGR52 9 HGP1
@<TRIPOS>MOLECULE
pyrazole
 9 9 0 0 0
****
USER_CHARGES
INVALID_CHARGES
Pose:   2 Cluster:   2 Fr_nu: 9176626 TotEn:   -18.18
@<TRIPOS>ATOM
      1 C1        -77.9044  -16.7041  -48.1550 C.2    1 LIG      -0.25100
      2 C2        -78.1883  -15.9017  -47.0337 C.2    1 LIG       0.13200
      3 C3        -76.5911  -17.0713  -47.9907 C.2    1 LIG      -0.03800
      4 N1        -77.1399  -15.7667  -46.2174 N.2    1 LIG      -0.57800
      5 N2        -76.1842  -16.4894  -46.8261 N.pl3  1 LIG      -0.05900
      6 H1        -78.5595  -16.9790  -48.9684 H      1 LIG       0.15700
      7 H2        -79.1155  -15.4091  -46.7776 H      1 LIG       0.15600
      8 H3        -75.9239  -17.6785  -48.5853 H      1 LIG       0.15900
      9 H4        -75.2719  -16.5415  -46.3905 H      1 LIG       0.32200
@<TRIPOS>BOND
      1       1       2 1
      2       1       3 2
      3       2       4 2
      4       3       5 1
      5       4       5 1
      6       1       6 1
      7       2       7 1
      8       3       8 1
      9       5       9 1
@<TRIPOS>ALT_TYPE
CGenFF_4.0_ALT_TYPE_SET
CGenFF_4.0 1 CG2R51 2 CG2R52 3 CG2R51 4 NG2R50 5 NG2R51 6 HGR51 7 HGR52 8 HGR52 9 HGP1
@<TRIPOS>MOLECULE
pyrazole
 9 9 0 0 0
****
USER_CHARGES
INVALID_CHARGES
Pose:   3 Cluster:   3 Fr_nu: 342038 TotEn:   -16.93
@<TRIPOS>ATOM
      1 C1        -71.6611   -7.7413  -44.6247 C.2    1 LIG      -0.25100
      2 C2        -71.3006   -8.7853  -43.7518 C.2    1 LIG       0.13200
      3 C3        -70.4845   -7.0759  -44.8685 C.2    1 LIG      -0.03800
      4 N1        -69.9970   -8.7873  -43.4610 N.2    1 LIG      -0.57800
      5 N2        -69.5279   -7.7364  -44.1550 N.pl3  1 LIG      -0.05900
      6 H1        -72.6367   -7.5040  -45.0224 H      1 LIG       0.15700
      7 H2        -71.9335   -9.5445  -43.3151 H      1 LIG       0.15600
      8 H3        -70.2476   -6.2102  -45.4700 H      1 LIG       0.15900
      9 H4        -68.5399   -7.5243  -44.0946 H      1 LIG       0.32200
@<TRIPOS>BOND
      1       1       2 1
      2       1       3 2
      3       2       4 2
      4       3       5 1
      5       4       5 1
      6       1       6 1
      7       2       7 1
      8       3       8 1
      9       5       9 1
@<TRIPOS>ALT_TYPE
CGenFF_4.0_ALT_TYPE_SET
CGenFF_4.0 1 CG2R51 2 CG2R52 3 CG2R51 4 NG2R50 5 NG2R51 6 HGR51 7 HGR52 8 HGR52 9 HGP1
@<TRIPOS>MOLECULE
pyrazole
 9 9 0 0 0
****
USER_CHARGES
INVALID_CHARGES
Pose:   4 Cluster:   4 Fr_nu: 274265 TotEn:   -16.61
@<TRIPOS>ATOM
      1 C1        -56.2528  -24.4613  -25.1172 C.2    1 LIG      -0.25100
      2 C2        -55.1811  -23.9524  -24.3594 C.2    1 LIG       0.13200
      3 C3        -56.8607  -23.3477  -25.6431 C.2    1 LIG      -0.03800
      4 N1        -55.1094  -22.6193  -24.3981 N.2    1 LIG      -0.57800
      5 N2        -56.1438  -22.2809  -25.1866 N.pl3  1 LIG      -0.05900
      6 H1        -56.5441  -25.4910  -25.2628 H      1 LIG       0.15700
      7 H2        -54.4495  -24.4974  -23.7802 H      1 LIG       0.15600
      8 H3        -57.7207  -23.2209  -26.2847 H      1 LIG       0.15900
      9 H4        -56.3048  -21.2986  -25.3710 H      1 LIG       0.32200
@<TRIPOS>BOND
      1       1       2 1
      2       1       3 2
      3       2       4 2
      4       3       5 1
      5       4       5 1
      6       1       6 1
      7       2       7 1
      8       3       8 1
      9       5       9 1
@<TRIPOS>ALT_TYPE
CGenFF_4.0_ALT_TYPE_SET
CGenFF_4.0 1 CG2R51 2 CG2R52 3 CG2R51 4 NG2R50 5 NG2R51 6 HGR51 7 HGR52 8 HGR52 9 HGP1
@<TRIPOS>MOLECULE
pyrazole
 9 9 0 0 0
****
USER_CHARGES
INVALID_CHARGES
Pose:   5 Cluster:   5 Fr_nu: 3787491 TotEn:   -15.86
@<TRIPOS>ATOM
      1 C1        -74.0153   -0.2113  -33.4136 C.2    1 LIG      -0.25100
      2 C2        -73.5742   -0.9628  -32.3079 C.2    1 LIG       0.13200
      3 C3        -73.9001   -1.0694  -34.4798 C.2    1 LIG      -0.03800
      4 N1        -73.2064   -2.2029  -32.6409 N.2    1 LIG      -0.57800
      5 N2        -73.4162   -2.2373  -33.9679 N.pl3  1 LIG      -0.05900
      6 H1        -74.3682    0.8092  -33.4354 H      1 LIG       0.15700
      7 H2        -73.5050   -0.6584  -31.2734 H      1 LIG       0.15600
      8 H3        -74.1118   -0.9559  -35.5333 H      1 LIG       0.15900
      9 H4        -73.2049   -3.0937  -34.4646 H      1 LIG       0.32200
@<TRIPOS>BOND
      1       1       2 1
      2       1       3 2
      3       2       4 2
      4       3       5 1
      5       4       5 1
      6       1       6 1
      7       2       7 1
      8       3       8 1
      9       5       9 1
@<TRIPOS>ALT_TYPE
CGenFF_4.0_ALT_TYPE_SET
CGenFF_4.0 1 CG2R51 2 CG2R52 3 CG2R51 4 NG2R50 5 NG2R51 6 HGR51 7 HGR52 8 HGR52 9 HGP1
@<TRIPOS>MOLECULE
pyrazole
 9 9 0 0 0
****
USER_CHARGES
INVALID_CHARGES
Pose:   6 Cluster:   6 Fr_nu: 1078198 TotEn:   -15.62
@<TRIPOS>ATOM
      1 C1        -71.5023   -5.1763  -48.1880 C.2    1 LIG      -0.25100
      2 C2        -70.1766   -5.4184  -47.7810 C.2    1 LIG       0.13200
      3 C3        -71.6400   -5.8913  -49.3526 C.2    1 LIG      -0.03800
      4 N1        -69.5190   -6.2243  -48.6189 N.2    1 LIG      -0.57800
      5 N2        -70.4353   -6.4950  -49.5640 N.pl3  1 LIG      -0.05900
      6 H1        -72.2538   -4.5694  -47.7050 H      1 LIG       0.15700
      7 H2        -69.6620   -5.0407  -46.9091 H      1 LIG       0.15600
      8 H3        -72.4671   -6.0201  -50.0357 H      1 LIG       0.15900
      9 H4        -70.1693   -7.1007  -50.3302 H      1 LIG       0.32200
@<TRIPOS>BOND
      1       1       2 1
      2       1       3 2
      3       2       4 2
      4       3       5 1
      5       4       5 1
      6       1       6 1
      7       2       7 1
      8       3       8 1
      9       5       9 1
@<TRIPOS>ALT_TYPE
CGenFF_4.0_ALT_TYPE_SET
CGenFF_4.0 1 CG2R51 2 CG2R52 3 CG2R51 4 NG2R50 5 NG2R51 6 HGR51 7 HGR52 8 HGR52 9 HGP1
@<TRIPOS>MOLECULE
pyrazole
 9 9 0 0 0
****
USER_CHARGES
INVALID_CHARGES
Pose:   7 Cluster:   7 Fr_nu: 9361634 TotEn:   -15.20
@<TRIPOS>ATOM
      1 C1        -77.5916  -15.3700  -47.0245 C.2    1 LIG      -0.25100
      2 C2        -77.9332  -16.0030  -48.2346 C.2    1 LIG       0.13200
      3 C3        -76.4807  -16.0473  -46.5845 C.2    1 LIG      -0.03800
      4 N1        -77.1063  -17.0052  -48.5438 N.2    1 LIG      -0.57800
      5 N2        -76.2338  -17.0072  -47.5216 N.pl3  1 LIG      -0.05900
      6 H1        -78.0810  -14.5387  -46.5389 H      1 LIG       0.15700
      7 H2        -78.7507  -15.7760  -48.9040 H      1 LIG       0.15600
      8 H3        -75.8590  -15.9367  -45.7078 H      1 LIG       0.15900
      9 H4        -75.4917  -17.6956  -47.5260 H      1 LIG       0.32200
@<TRIPOS>BOND
      1       1       2 1
      2       1       3 2
      3       2       4 2
      4       3       5 1
      5       4       5 1
      6       1       6 1
      7       2       7 1
      8       3       8 1
      9       5       9 1
@<TRIPOS>ALT_TYPE
CGenFF_4.0_ALT_TYPE_SET
CGenFF_4.0 1 CG2R51 2 CG2R52 3 CG2R51 4 NG2R50 5 NG2R51 6 HGR51 7 HGR52 8 HGR52 9 HGP1
@<TRIPOS>MOLECULE
pyrazole
 9 9 0 0 0
****
USER_CHARGES
INVALID_CHARGES
Pose:   8 Cluster:   8 Fr_nu: 5185696 TotEn:   -15.13
@<TRIPOS>ATOM
      1 C1        -60.7438    0.4885  -24.5115 C.2    1 LIG      -0.25100
      2 C2        -59.8509    0.7582  -23.4571 C.2    1 LIG       0.13200
      3 C3        -59.9879    0.6380  -25.6484 C.2    1 LIG      -0.03800
      4 N1        -58.6216    1.0563  -23.8860 N.2    1 LIG      -0.57800
      5 N2        -58.7366    0.9747  -25.2225 N.pl3  1 LIG      -0.05900
      6 H1        -61.7890    0.2221  -24.4560 H      1 LIG       0.15700
      7 H2        -60.0447    0.7505  -22.3940 H      1 LIG       0.15600
      8 H3        -60.2228    0.5397  -26.6984 H      1 LIG       0.15900
      9 H4        -57.9178    1.1643  -25.7867 H      1 LIG       0.32200
@<TRIPOS>BOND
      1       1       2 1
      2       1       3 2
      3       2       4 2
      4       3       5 1
      5       4       5 1
      6       1       6 1
      7       2       7 1
      8       3       8 1
      9       5       9 1
@<TRIPOS>ALT_TYPE
CGenFF_4.0_ALT_TYPE_SET
CGenFF_4.0 1 CG2R51 2 CG2R52 3 CG2R51 4 NG2R50 5 NG2R51 6 HGR51 7 HGR52 8 HGR52 9 HGP1
@<TRIPOS>MOLECULE
pyrazole
 9 9 0 0 0
****
USER_CHARGES
INVALID_CHARGES
Pose:   9 Cluster:   9 Fr_nu: 1947390 TotEn:   -14.97
@<TRIPOS>ATOM
      1 C1        -74.3881   -1.4116  -32.2425 C.2    1 LIG      -0.25100
      2 C2        -74.1975   -2.6818  -31.6662 C.2    1 LIG       0.13200
      3 C3        -74.0298   -1.5743  -33.5584 C.2    1 LIG      -0.03800
      4 N1        -73.7528   -3.5848  -32.5441 N.2    1 LIG      -0.57800
      5 N2        -73.6611   -2.8813  -33.6855 N.pl3  1 LIG      -0.05900
      6 H1        -74.7371   -0.5048  -31.7710 H      1 LIG       0.15700
      7 H2        -74.3635   -2.9869  -30.6430 H      1 LIG       0.15600
      8 H3        -74.0024   -0.8927  -34.3963 H      1 LIG       0.15900
      9 H4        -73.3360   -3.3577  -34.5175 H      1 LIG       0.32200
@<TRIPOS>BOND
      1       1       2 1
      2       1       3 2
      3       2       4 2
      4       3       5 1
      5       4       5 1
      6       1       6 1
      7       2       7 1
      8       3       8 1
      9       5       9 1
@<TRIPOS>ALT_TYPE
CGenFF_4.0_ALT_TYPE_SET
CGenFF_4.0 1 CG2R51 2 CG2R52 3 CG2R51 4 NG2R50 5 NG2R51 6 HGR51 7 HGR52 8 HGR52 9 HGP1
@<TRIPOS>MOLECULE
pyrazole
 9 9 0 0 0
****
USER_CHARGES
INVALID_CHARGES
Pose:  10 Cluster:  10 Fr_nu: 9126287 TotEn:   -14.53
@<TRIPOS>ATOM
      1 C1        -61.9230   -1.3618  -24.4523 C.2    1 LIG      -0.25100
      2 C2        -60.8374   -0.5871  -24.9028 C.2    1 LIG       0.13200
      3 C3        -61.3492   -2.5207  -23.9894 C.2    1 LIG      -0.03800
      4 N1        -59.6628   -1.2019  -24.7407 N.2    1 LIG      -0.57800
      5 N2        -60.0069   -2.3751  -24.1830 N.pl3  1 LIG      -0.05900
      6 H1        -62.9745   -1.1153  -24.4608 H      1 LIG       0.15700
      7 H2        -60.8533    0.3996  -25.3431 H      1 LIG       0.15600
      8 H3        -61.7658   -3.4164  -23.5518 H      1 LIG       0.15900
      9 H4        -59.2715   -3.0344  -23.9607 H      1 LIG       0.32200
@<TRIPOS>BOND
      1       1       2 1
      2       1       3 2
      3       2       4 2
      4       3       5 1
      5       4       5 1
      6       1       6 1
      7       2       7 1
      8       3       8 1
      9       5       9 1
@<TRIPOS>ALT_TYPE
CGenFF_4.0_ALT_TYPE_SET
CGenFF_4.0 1 CG2R51 2 CG2R52 3 CG2R51 4 NG2R50 5 NG2R51 6 HGR51 7 HGR52 8 HGR52 9 HGP1
@<TRIPOS>MOLECULE
pyrazole
 9 9 0 0 0
****
USER_CHARGES
INVALID_CHARGES
Pose:  11 Cluster:  11 Fr_nu: 3235590 TotEn:   -14.19
@<TRIPOS>ATOM
      1 C1        -60.4480   -1.5036  -22.9916 C.2    1 LIG      -0.25100
      2 C2        -60.2262   -1.0232  -24.2962 C.2    1 LIG       0.13200
      3 C3        -60.9412   -2.7726  -23.1723 C.2    1 LIG      -0.03800
      4 N1        -60.5516   -1.9146  -25.2361 N.2    1 LIG      -0.57800
      5 N2        -60.9828   -2.9679  -24.5215 N.pl3  1 LIG      -0.05900
      6 H1        -60.2743   -1.0012  -22.0515 H      1 LIG       0.15700
      7 H2        -59.8414   -0.0606  -24.6012 H      1 LIG       0.15600
      8 H3        -61.2613   -3.5362  -22.4781 H      1 LIG       0.15900
      9 H4        -61.2947   -3.7911  -25.0214 H      1 LIG       0.32200
@<TRIPOS>BOND
      1       1       2 1
      2       1       3 2
      3       2       4 2
      4       3       5 1
      5       4       5 1
      6       1       6 1
      7       2       7 1
      8       3       8 1
      9       5       9 1
@<TRIPOS>ALT_TYPE
CGenFF_4.0_ALT_TYPE_SET
CGenFF_4.0 1 CG2R51 2 CG2R52 3 CG2R51 4 NG2R50 5 NG2R51 6 HGR51 7 HGR52 8 HGR52 9 HGP1
@<TRIPOS>MOLECULE
pyrazole
 9 9 0 0 0
****
USER_CHARGES
INVALID_CHARGES
Pose:  12 Cluster:  12 Fr_nu: 309850 TotEn:   -14.00
@<TRIPOS>ATOM
      1 C1        -80.8707   -1.9126  -43.8741 C.2    1 LIG      -0.25100
      2 C2        -79.7471   -2.1400  -43.0571 C.2    1 LIG       0.13200
      3 C3        -80.4540   -2.2607  -45.1357 C.2    1 LIG      -0.03800
      4 N1        -78.6956   -2.5973  -43.7420 N.2    1 LIG      -0.57800
      5 N2        -79.1566   -2.6602  -45.0028 N.pl3  1 LIG      -0.05900
      6 H1        -81.8466   -1.5482  -43.5892 H      1 LIG       0.15700
      7 H2        -79.6505   -1.9910  -41.9911 H      1 LIG       0.15600
      8 H3        -80.9516   -2.2579  -46.0947 H      1 LIG       0.15900
      9 H4        -78.5285   -2.9847  -45.7273 H      1 LIG       0.32200
@<TRIPOS>BOND
      1       1       2 1
      2       1       3 2
      3       2       4 2
      4       3       5 1
      5       4       5 1
      6       1       6 1
      7       2       7 1
      8       3       8 1
      9       5       9 1
@<TRIPOS>ALT_TYPE
CGenFF_4.0_ALT_TYPE_SET
CGenFF_4.0 1 CG2R51 2 CG2R52 3 CG2R51 4 NG2R50 5 NG2R51 6 HGR51 7 HGR52 8 HGR52 9 HGP1
@<TRIPOS>MOLECULE
pyrazole
 9 9 0 0 0
****
USER_CHARGES
INVALID_CHARGES
Pose:  13 Cluster:  13 Fr_nu: 1078043 TotEn:   -13.78
@<TRIPOS>ATOM
      1 C1        -70.2765   -6.0517  -49.3928 C.2    1 LIG      -0.25100
      2 C2        -69.8382   -5.6600  -48.1136 C.2    1 LIG       0.13200
      3 C3        -71.6400   -5.8913  -49.3526 C.2    1 LIG      -0.03800
      4 N1        -70.8419   -5.2793  -47.3188 N.2    1 LIG      -0.57800
      5 N2        -71.9244   -5.4309  -48.1006 N.pl3  1 LIG      -0.05900
      6 H1        -69.6872   -6.4008  -50.2278 H      1 LIG       0.15700
      7 H2        -68.8293   -5.6366  -47.7272 H      1 LIG       0.15600
      8 H3        -72.4162   -6.0617  -50.0847 H      1 LIG       0.15900
      9 H4        -72.8313   -5.2022  -47.7132 H      1 LIG       0.32200
@<TRIPOS>BOND
      1       1       2 1
      2       1       3 2
      3       2       4 2
      4       3       5 1
      5       4       5 1
      6       1       6 1
      7       2       7 1
      8       3       8 1
      9       5       9 1
@<TRIPOS>ALT_TYPE
CGenFF_4.0_ALT_TYPE_SET
CGenFF_4.0 1 CG2R51 2 CG2R52 3 CG2R51 4 NG2R50 5 NG2R51 6 HGR51 7 HGR52 8 HGR52 9 HGP1
@<TRIPOS>MOLECULE
pyrazole
 9 9 0 0 0
****
USER_CHARGES
INVALID_CHARGES
Pose:  14 Cluster:  14 Fr_nu: 2982439 TotEn:   -13.77
@<TRIPOS>ATOM
      1 C1        -60.1078    0.6916  -25.2392 C.2    1 LIG      -0.25100
      2 C2        -60.5428   -0.6473  -25.2392 C.2    1 LIG       0.13200
      3 C3        -58.9656    0.6815  -26.0020 C.2    1 LIG      -0.03800
      4 N1        -59.7424   -1.4495  -25.9460 N.2    1 LIG      -0.57800
      5 N2        -58.7929   -0.6124  -26.3975 N.pl3  1 LIG      -0.05900
      6 H1        -60.5587    1.5452  -24.7550 H      1 LIG       0.15700
      7 H2        -61.4095   -1.0720  -24.7531 H      1 LIG       0.15600
      8 H3        -58.2746    1.4603  -26.2905 H      1 LIG       0.15900
      9 H4        -58.0514   -0.9934  -26.9717 H      1 LIG       0.32200
@<TRIPOS>BOND
      1       1       2 1
      2       1       3 2
      3       2       4 2
      4       3       5 1
      5       4       5 1
      6       1       6 1
      7       2       7 1
      8       3       8 1
      9       5       9 1
@<TRIPOS>ALT_TYPE
CGenFF_4.0_ALT_TYPE_SET
CGenFF_4.0 1 CG2R51 2 CG2R52 3 CG2R51 4 NG2R50 5 NG2R51 6 HGR51 7 HGR52 8 HGR52 9 HGP1
@<TRIPOS>MOLECULE
pyrazole
 9 9 0 0 0
****
USER_CHARGES
INVALID_CHARGES
Pose:  15 Cluster:  15 Fr_nu: 306717 TotEn:   -13.18
@<TRIPOS>ATOM
      1 C1        -83.2610   -5.0378  -46.9716 C.2    1 LIG      -0.25100
      2 C2        -84.5816   -4.8174  -47.4066 C.2    1 LIG       0.13200
      3 C3        -82.4785   -4.4894  -47.9583 C.2    1 LIG      -0.03800
      4 N1        -84.6388   -4.1787  -48.5783 N.2    1 LIG      -0.57800
      5 N2        -83.3443   -3.9929  -48.8879 N.pl3  1 LIG      -0.05900
      6 H1        -82.9228   -5.5250  -46.0691 H      1 LIG       0.15700
      7 H2        -85.5048   -5.0961  -46.9190 H      1 LIG       0.15600
      8 H3        -81.4079   -4.4116  -48.0810 H      1 LIG       0.15900
      9 H4        -83.1218   -3.5191  -49.7544 H      1 LIG       0.32200
@<TRIPOS>BOND
      1       1       2 1
      2       1       3 2
      3       2       4 2
      4       3       5 1
      5       4       5 1
      6       1       6 1
      7       2       7 1
      8       3       8 1
      9       5       9 1
@<TRIPOS>ALT_TYPE
CGenFF_4.0_ALT_TYPE_SET
CGenFF_4.0 1 CG2R51 2 CG2R52 3 CG2R51 4 NG2R50 5 NG2R51 6 HGR51 7 HGR52 8 HGR52 9 HGP1
@<TRIPOS>MOLECULE
pyrazole
 9 9 0 0 0
****
USER_CHARGES
INVALID_CHARGES
Pose:  16 Cluster:  16 Fr_nu: 285691 TotEn:   -12.97
@<TRIPOS>ATOM
      1 C1        -80.9428   -6.9887  -33.0731 C.2    1 LIG      -0.25100
      2 C2        -79.9855   -6.0079  -32.7515 C.2    1 LIG       0.13200
      3 C3        -80.3043   -7.8109  -33.9690 C.2    1 LIG      -0.03800
      4 N1        -78.8270   -6.1889  -33.3910 N.2    1 LIG      -0.57800
      5 N2        -79.0520   -7.2930  -34.1233 N.pl3  1 LIG      -0.05900
      6 H1        -81.9540   -7.0871  -32.7066 H      1 LIG       0.15700
      7 H2        -80.0840   -5.1684  -32.0781 H      1 LIG       0.15600
      8 H3        -80.6218   -8.6964  -34.5005 H      1 LIG       0.15900
      9 H4        -78.3039   -7.6392  -34.7110 H      1 LIG       0.32200
@<TRIPOS>BOND
      1       1       2 1
      2       1       3 2
      3       2       4 2
      4       3       5 1
      5       4       5 1
      6       1       6 1
      7       2       7 1
      8       3       8 1
      9       5       9 1
@<TRIPOS>ALT_TYPE
CGenFF_4.0_ALT_TYPE_SET
CGenFF_4.0 1 CG2R51 2 CG2R52 3 CG2R51 4 NG2R50 5 NG2R51 6 HGR51 7 HGR52 8 HGR52 9 HGP1
@<TRIPOS>MOLECULE
pyrazole
 9 9 0 0 0
****
USER_CHARGES
INVALID_CHARGES
Pose:  17 Cluster:  17 Fr_nu: 325869 TotEn:   -12.88
@<TRIPOS>ATOM
      1 C1        -81.3431   -2.3044  -45.1486 C.2    1 LIG      -0.25100
      2 C2        -82.5841   -1.8857  -44.6325 C.2    1 LIG       0.13200
      3 C3        -81.6514   -3.3625  -45.9682 C.2    1 LIG      -0.03800
      4 N1        -83.6048   -2.6180  -45.0863 N.2    1 LIG      -0.57800
      5 N2        -83.0057   -3.5074  -45.8963 N.pl3  1 LIG      -0.05900
      6 H1        -80.3621   -1.8964  -44.9547 H      1 LIG       0.15700
      7 H2        -82.7873   -1.0778  -43.9441 H      1 LIG       0.15600
      8 H3        -81.0426   -4.0122  -46.5804 H      1 LIG       0.15900
      9 H4        -83.5840   -4.1902  -46.3697 H      1 LIG       0.32200
@<TRIPOS>BOND
      1       1       2 1
      2       1       3 2
      3       2       4 2
      4       3       5 1
      5       4       5 1
      6       1       6 1
      7       2       7 1
      8       3       8 1
      9       5       9 1
@<TRIPOS>ALT_TYPE
CGenFF_4.0_ALT_TYPE_SET
CGenFF_4.0 1 CG2R51 2 CG2R52 3 CG2R51 4 NG2R50 5 NG2R51 6 HGR51 7 HGR52 8 HGR52 9 HGP1
@<TRIPOS>MOLECULE
pyrazole
 9 9 0 0 0
****
USER_CHARGES
INVALID_CHARGES
Pose:  18 Cluster:  18 Fr_nu:  53896 TotEn:   -12.85
@<TRIPOS>ATOM
      1 C1        -62.2689  -22.3228  -25.7712 C.2    1 LIG      -0.25100
      2 C2        -63.2711  -21.5700  -25.1305 C.2    1 LIG       0.13200
      3 C3        -62.8447  -22.7276  -26.9507 C.2    1 LIG      -0.03800
      4 N1        -64.3981  -21.4989  -25.8438 N.2    1 LIG      -0.57800
      5 N2        -64.1076  -22.2122  -26.9451 N.pl3  1 LIG      -0.05900
      6 H1        -61.2687  -22.5413  -25.4274 H      1 LIG       0.15700
      7 H2        -63.2274  -21.0705  -24.1732 H      1 LIG       0.15600
      8 H3        -62.4788  -23.3243  -27.7737 H      1 LIG       0.15900
      9 H4        -64.8219  -22.3092  -27.6557 H      1 LIG       0.32200
@<TRIPOS>BOND
      1       1       2 1
      2       1       3 2
      3       2       4 2
      4       3       5 1
      5       4       5 1
      6       1       6 1
      7       2       7 1
      8       3       8 1
      9       5       9 1
@<TRIPOS>ALT_TYPE
CGenFF_4.0_ALT_TYPE_SET
CGenFF_4.0 1 CG2R51 2 CG2R52 3 CG2R51 4 NG2R50 5 NG2R51 6 HGR51 7 HGR52 8 HGR52 9 HGP1
@<TRIPOS>MOLECULE
pyrazole
 9 9 0 0 0
****
USER_CHARGES
INVALID_CHARGES
Pose:  19 Cluster:  19 Fr_nu: 3246975 TotEn:   -12.78
@<TRIPOS>ATOM
      1 C1        -60.6190   -1.9699  -23.4855 C.2    1 LIG      -0.25100
      2 C2        -61.0241   -1.0929  -24.5096 C.2    1 LIG       0.13200
      3 C3        -61.4605   -3.0488  -23.6046 C.2    1 LIG      -0.03800
      4 N1        -62.0435   -1.5732  -25.2265 N.2    1 LIG      -0.57800
      5 N2        -62.2861   -2.7638  -24.6523 N.pl3  1 LIG      -0.05900
      6 H1        -59.8275   -1.8393  -22.7624 H      1 LIG       0.15700
      7 H2        -60.6192   -0.1236  -24.7630 H      1 LIG       0.15600
      8 H3        -61.5459   -3.9718  -23.0494 H      1 LIG       0.15900
      9 H4        -63.0350   -3.3329  -25.0265 H      1 LIG       0.32200
@<TRIPOS>BOND
      1       1       2 1
      2       1       3 2
      3       2       4 2
      4       3       5 1
      5       4       5 1
      6       1       6 1
      7       2       7 1
      8       3       8 1
      9       5       9 1
@<TRIPOS>ALT_TYPE
CGenFF_4.0_ALT_TYPE_SET
CGenFF_4.0 1 CG2R51 2 CG2R52 3 CG2R51 4 NG2R50 5 NG2R51 6 HGR51 7 HGR52 8 HGR52 9 HGP1
@<TRIPOS>MOLECULE
pyrazole
 9 9 0 0 0
****
USER_CHARGES
INVALID_CHARGES
Pose:  20 Cluster:  20 Fr_nu: 1015843 TotEn:   -12.61
@<TRIPOS>ATOM
      1 C1        -78.6227   -2.7275  -44.6666 C.2    1 LIG      -0.25100
      2 C2        -79.8430   -2.5240  -45.3384 C.2    1 LIG       0.13200
      3 C3        -78.9510   -2.6727  -43.3341 C.2    1 LIG      -0.03800
      4 N1        -80.8699   -2.3529  -44.5016 N.2    1 LIG      -0.57800
      5 N2        -80.2958   -2.4489  -43.2904 N.pl3  1 LIG      -0.05900
      6 H1        -77.6422   -2.8917  -45.0885 H      1 LIG       0.15700
      7 H2        -80.0268   -2.4927  -46.4028 H      1 LIG       0.15600
      8 H3        -78.3619   -2.7683  -42.4334 H      1 LIG       0.15900
      9 H4        -80.8833   -2.3492  -42.4720 H      1 LIG       0.32200
@<TRIPOS>BOND
      1       1       2 1
      2       1       3 2
      3       2       4 2
      4       3       5 1
      5       4       5 1
      6       1       6 1
      7       2       7 1
      8       3       8 1
      9       5       9 1
@<TRIPOS>ALT_TYPE
CGenFF_4.0_ALT_TYPE_SET
CGenFF_4.0 1 CG2R51 2 CG2R52 3 CG2R51 4 NG2R50 5 NG2R51 6 HGR51 7 HGR52 8 HGR52 9 HGP1
@<TRIPOS>MOLECULE
pyrazole
 9 9 0 0 0
****
USER_CHARGES
INVALID_CHARGES
Pose:  21 Cluster:  21 Fr_nu: 7339412 TotEn:   -12.30
@<TRIPOS>ATOM
      1 C1        -74.4654   -0.7291  -32.5045 C.2    1 LIG      -0.25100
      2 C2        -74.9834   -1.9656  -32.0748 C.2    1 LIG       0.13200
      3 C3        -74.0773   -0.9520  -33.8030 C.2    1 LIG      -0.03800
      4 N1        -74.9308   -2.9043  -33.0234 N.2    1 LIG      -0.57800
      5 N2        -74.3753   -2.2576  -34.0622 N.pl3  1 LIG      -0.05900
      6 H1        -74.3848    0.1949  -31.9513 H      1 LIG       0.15700
      7 H2        -75.3965   -2.2219  -31.1097 H      1 LIG       0.15600
      8 H3        -73.6242   -0.3144  -34.5483 H      1 LIG       0.15900
      9 H4        -74.2254   -2.7708  -34.9219 H      1 LIG       0.32200
@<TRIPOS>BOND
      1       1       2 1
      2       1       3 2
      3       2       4 2
      4       3       5 1
      5       4       5 1
      6       1       6 1
      7       2       7 1
      8       3       8 1
      9       5       9 1
@<TRIPOS>ALT_TYPE
CGenFF_4.0_ALT_TYPE_SET
CGenFF_4.0 1 CG2R51 2 CG2R52 3 CG2R51 4 NG2R50 5 NG2R51 6 HGR51 7 HGR52 8 HGR52 9 HGP1
@<TRIPOS>MOLECULE
pyrazole
 9 9 0 0 0
****
USER_CHARGES
INVALID_CHARGES
Pose:  22 Cluster:  22 Fr_nu: 2549168 TotEn:   -12.22
@<TRIPOS>ATOM
      1 C1        -71.7329   -6.5915  -48.2728 C.2    1 LIG      -0.25100
      2 C2        -71.2246   -5.8935  -47.1610 C.2    1 LIG       0.13200
      3 C3        -70.7641   -6.4542  -49.2367 C.2    1 LIG      -0.03800
      4 N1        -70.0259   -5.3531  -47.3954 N.2    1 LIG      -0.57800
      5 N2        -69.7727   -5.7115  -48.6656 N.pl3  1 LIG      -0.05900
      6 H1        -72.6699   -7.1209  -48.3636 H      1 LIG       0.15700
      7 H2        -71.6779   -5.7557  -46.1898 H      1 LIG       0.15600
      8 H3        -70.6934   -6.8080  -50.2551 H      1 LIG       0.15900
      9 H4        -68.9007   -5.4121  -49.0836 H      1 LIG       0.32200
@<TRIPOS>BOND
      1       1       2 1
      2       1       3 2
      3       2       4 2
      4       3       5 1
      5       4       5 1
      6       1       6 1
      7       2       7 1
      8       3       8 1
      9       5       9 1
@<TRIPOS>ALT_TYPE
CGenFF_4.0_ALT_TYPE_SET
CGenFF_4.0 1 CG2R51 2 CG2R52 3 CG2R51 4 NG2R50 5 NG2R51 6 HGR51 7 HGR52 8 HGR52 9 HGP1
@<TRIPOS>MOLECULE
pyrazole
 9 9 0 0 0
****
USER_CHARGES
INVALID_CHARGES
Pose:  23 Cluster:  23 Fr_nu: 6630148 TotEn:   -11.99
@<TRIPOS>ATOM
      1 C1        -86.4508  -27.4735  -37.6748 C.2    1 LIG      -0.25100
      2 C2        -86.0781  -27.2876  -39.0196 C.2    1 LIG       0.13200
      3 C3        -85.4353  -26.8941  -36.9540 C.2    1 LIG      -0.03800
      4 N1        -84.9167  -26.6407  -39.1482 N.2    1 LIG      -0.57800
      5 N2        -84.5508  -26.4147  -37.8749 N.pl3  1 LIG      -0.05900
      6 H1        -87.3322  -27.9586  -37.2822 H      1 LIG       0.15700
      7 H2        -86.6042  -27.5972  -39.9114 H      1 LIG       0.15600
      8 H3        -85.2652  -26.7843  -35.8927 H      1 LIG       0.15900
      9 H4        -83.6799  -25.9272  -37.7057 H      1 LIG       0.32200
@<TRIPOS>BOND
      1       1       2 1
      2       1       3 2
      3       2       4 2
      4       3       5 1
      5       4       5 1
      6       1       6 1
      7       2       7 1
      8       3       8 1
      9       5       9 1
@<TRIPOS>ALT_TYPE
CGenFF_4.0_ALT_TYPE_SET
CGenFF_4.0 1 CG2R51 2 CG2R52 3 CG2R51 4 NG2R50 5 NG2R51 6 HGR51 7 HGR52 8 HGR52 9 HGP1
@<TRIPOS>MOLECULE
pyrazole
 9 9 0 0 0
****
USER_CHARGES
INVALID_CHARGES
Pose:  24 Cluster:  24 Fr_nu: 1310385 TotEn:   -11.99
@<TRIPOS>ATOM
      1 C1        -82.8756   -4.3162  -45.9190 C.2    1 LIG      -0.25100
      2 C2        -83.6319   -5.1416  -46.7724 C.2    1 LIG       0.13200
      3 C3        -81.8082   -3.9163  -46.6854 C.2    1 LIG      -0.03800
      4 N1        -83.0912   -5.2599  -47.9879 N.2    1 LIG      -0.57800
      5 N2        -81.9836   -4.5034  -47.9040 N.pl3  1 LIG      -0.05900
      6 H1        -83.0756   -4.0476  -44.8922 H      1 LIG       0.15700
      7 H2        -84.5545   -5.6624  -46.5591 H      1 LIG       0.15600
      8 H3        -80.9578   -3.2832  -46.4774 H      1 LIG       0.15900
      9 H4        -81.3882   -4.4329  -48.7196 H      1 LIG       0.32200
@<TRIPOS>BOND
      1       1       2 1
      2       1       3 2
      3       2       4 2
      4       3       5 1
      5       4       5 1
      6       1       6 1
      7       2       7 1
      8       3       8 1
      9       5       9 1
@<TRIPOS>ALT_TYPE
CGenFF_4.0_ALT_TYPE_SET
CGenFF_4.0 1 CG2R51 2 CG2R52 3 CG2R51 4 NG2R50 5 NG2R51 6 HGR51 7 HGR52 8 HGR52 9 HGP1
@<TRIPOS>MOLECULE
pyrazole
 9 9 0 0 0
****
USER_CHARGES
INVALID_CHARGES
Pose:  25 Cluster:  25 Fr_nu: 8647643 TotEn:   -11.98
@<TRIPOS>ATOM
      1 C1        -75.0715   -0.0212  -33.5989 C.2    1 LIG      -0.25100
      2 C2        -76.1618   -0.9044  -33.4859 C.2    1 LIG       0.13200
      3 C3        -74.2614   -0.5954  -34.5478 C.2    1 LIG      -0.03800
      4 N1        -76.0572   -1.9595  -34.2982 N.2    1 LIG      -0.57800
      5 N2        -74.8915   -1.7429  -34.9309 N.pl3  1 LIG      -0.05900
      6 H1        -74.8968    0.9029  -33.0678 H      1 LIG       0.15700
      7 H2        -77.0282   -0.8236  -32.8450 H      1 LIG       0.15600
      8 H3        -73.3137   -0.2989  -34.9737 H      1 LIG       0.15900
      9 H4        -74.5833   -2.4231  -35.6143 H      1 LIG       0.32200
@<TRIPOS>BOND
      1       1       2 1
      2       1       3 2
      3       2       4 2
      4       3       5 1
      5       4       5 1
      6       1       6 1
      7       2       7 1
      8       3       8 1
      9       5       9 1
@<TRIPOS>ALT_TYPE
CGenFF_4.0_ALT_TYPE_SET
CGenFF_4.0 1 CG2R51 2 CG2R52 3 CG2R51 4 NG2R50 5 NG2R51 6 HGR51 7 HGR52 8 HGR52 9 HGP1
@<TRIPOS>MOLECULE
pyrazole
 9 9 0 0 0
****
USER_CHARGES
INVALID_CHARGES
Pose:  26 Cluster:  26 Fr_nu: 2666893 TotEn:   -11.81
@<TRIPOS>ATOM
      1 C1        -83.7202   -4.7790  -47.0920 C.2    1 LIG      -0.25100
      2 C2        -83.3165   -4.1904  -45.8786 C.2    1 LIG       0.13200
      3 C3        -82.6724   -4.5501  -47.9500 C.2    1 LIG      -0.03800
      4 N1        -82.1066   -3.6299  -45.9548 N.2    1 LIG      -0.57800
      5 N2        -81.7408   -3.8653  -47.2264 N.pl3  1 LIG      -0.05900
      6 H1        -84.6412   -5.2974  -47.3143 H      1 LIG       0.15700
      7 H2        -83.8538   -4.1461  -44.9421 H      1 LIG       0.15600
      8 H3        -82.5103   -4.8050  -48.9874 H      1 LIG       0.15900
      9 H4        -80.8383   -3.5272  -47.5361 H      1 LIG       0.32200
@<TRIPOS>BOND
      1       1       2 1
      2       1       3 2
      3       2       4 2
      4       3       5 1
      5       4       5 1
      6       1       6 1
      7       2       7 1
      8       3       8 1
      9       5       9 1
@<TRIPOS>ALT_TYPE
CGenFF_4.0_ALT_TYPE_SET
CGenFF_4.0 1 CG2R51 2 CG2R52 3 CG2R51 4 NG2R50 5 NG2R51 6 HGR51 7 HGR52 8 HGR52 9 HGP1
@<TRIPOS>MOLECULE
pyrazole
 9 9 0 0 0
****
USER_CHARGES
INVALID_CHARGES
Pose:  27 Cluster:  27 Fr_nu: 573252 TotEn:   -11.35
@<TRIPOS>ATOM
      1 C1        -81.5070   -2.3913  -46.2720 C.2    1 LIG      -0.25100
      2 C2        -82.6265   -3.2124  -46.0395 C.2    1 LIG       0.13200
      3 C3        -81.0143   -2.1196  -45.0190 C.2    1 LIG      -0.03800
      4 N1        -82.8331   -3.4473  -44.7410 N.2    1 LIG      -0.57800
      5 N2        -81.8365   -2.7697  -44.1461 N.pl3  1 LIG      -0.05900
      6 H1        -81.1114   -2.0449  -47.2153 H      1 LIG       0.15700
      7 H2        -83.3009   -3.6492  -46.7622 H      1 LIG       0.15600
      8 H3        -80.1732   -1.5337  -44.6774 H      1 LIG       0.15900
      9 H4        -81.7777   -2.7922  -43.1358 H      1 LIG       0.32200
@<TRIPOS>BOND
      1       1       2 1
      2       1       3 2
      3       2       4 2
      4       3       5 1
      5       4       5 1
      6       1       6 1
      7       2       7 1
      8       3       8 1
      9       5       9 1
@<TRIPOS>ALT_TYPE
CGenFF_4.0_ALT_TYPE_SET
CGenFF_4.0 1 CG2R51 2 CG2R52 3 CG2R51 4 NG2R50 5 NG2R51 6 HGR51 7 HGR52 8 HGR52 9 HGP1
@<TRIPOS>MOLECULE
pyrazole
 9 9 0 0 0
****
USER_CHARGES
INVALID_CHARGES
Pose:  28 Cluster:  28 Fr_nu: 1525444 TotEn:   -11.32
@<TRIPOS>ATOM
      1 C1        -84.7408    4.0610  -53.7405 C.2    1 LIG      -0.25100
      2 C2        -85.1335    4.9855  -52.7541 C.2    1 LIG       0.13200
      3 C3        -85.8780    3.3377  -54.0053 C.2    1 LIG      -0.03800
      4 N1        -86.4197    4.8631  -52.4155 N.2    1 LIG      -0.57800
      5 N2        -86.8452    3.8532  -53.1933 N.pl3  1 LIG      -0.05900
      6 H1        -83.7699    3.9362  -54.1966 H      1 LIG       0.15700
      7 H2        -84.5359    5.7431  -52.2676 H      1 LIG       0.15600
      8 H3        -86.0809    2.5196  -54.6813 H      1 LIG       0.15900
      9 H4        -87.8123    3.5640  -53.1171 H      1 LIG       0.32200
@<TRIPOS>BOND
      1       1       2 1
      2       1       3 2
      3       2       4 2
      4       3       5 1
      5       4       5 1
      6       1       6 1
      7       2       7 1
      8       3       8 1
      9       5       9 1
@<TRIPOS>ALT_TYPE
CGenFF_4.0_ALT_TYPE_SET
CGenFF_4.0 1 CG2R51 2 CG2R52 3 CG2R51 4 NG2R50 5 NG2R51 6 HGR51 7 HGR52 8 HGR52 9 HGP1
@<TRIPOS>MOLECULE
pyrazole
 9 9 0 0 0
****
USER_CHARGES
INVALID_CHARGES
Pose:  29 Cluster:  29 Fr_nu: 1548394 TotEn:   -11.14
@<TRIPOS>ATOM
      1 C1        -59.8741    0.4467  -25.7133 C.2    1 LIG      -0.25100
      2 C2        -59.3763   -0.8539  -25.9195 C.2    1 LIG       0.13200
      3 C3        -61.1306    0.2550  -25.1929 C.2    1 LIG      -0.03800
      4 N1        -60.2456   -1.8018  -25.5592 N.2    1 LIG      -0.57800
      5 N2        -61.3022   -1.0962  -25.1213 N.pl3  1 LIG      -0.05900
      6 H1        -59.3902    1.3914  -25.9130 H      1 LIG       0.15700
      7 H2        -58.4166   -1.1505  -26.3177 H      1 LIG       0.15600
      8 H3        -61.9014    0.9427  -24.8763 H      1 LIG       0.15900
      9 H4        -62.1123   -1.6033  -24.7875 H      1 LIG       0.32200
@<TRIPOS>BOND
      1       1       2 1
      2       1       3 2
      3       2       4 2
      4       3       5 1
      5       4       5 1
      6       1       6 1
      7       2       7 1
      8       3       8 1
      9       5       9 1
@<TRIPOS>ALT_TYPE
CGenFF_4.0_ALT_TYPE_SET
CGenFF_4.0 1 CG2R51 2 CG2R52 3 CG2R51 4 NG2R50 5 NG2R51 6 HGR51 7 HGR52 8 HGR52 9 HGP1
@<TRIPOS>MOLECULE
pyrazole
 9 9 0 0 0
****
USER_CHARGES
INVALID_CHARGES
Pose:  30 Cluster:  30 Fr_nu: 3170745 TotEn:   -10.99
@<TRIPOS>ATOM
      1 C1        -77.3568   -1.4283  -33.5743 C.2    1 LIG      -0.25100
      2 C2        -77.8395   -2.7484  -33.4965 C.2    1 LIG       0.13200
      3 C3        -76.8339   -1.3280  -34.8404 C.2    1 LIG      -0.03800
      4 N1        -77.6411   -3.4373  -34.6234 N.2    1 LIG      -0.57800
      5 N2        -77.0280   -2.5466  -35.4215 N.pl3  1 LIG      -0.05900
      6 H1        -77.3843   -0.6566  -32.8192 H      1 LIG       0.15700
      7 H2        -78.3272   -3.2374  -32.6653 H      1 LIG       0.15600
      8 H3        -76.3500   -0.5184  -35.3674 H      1 LIG       0.15900
      9 H4        -76.7665   -2.8393  -36.3546 H      1 LIG       0.32200
@<TRIPOS>BOND
      1       1       2 1
      2       1       3 2
      3       2       4 2
      4       3       5 1
      5       4       5 1
      6       1       6 1
      7       2       7 1
      8       3       8 1
      9       5       9 1
@<TRIPOS>ALT_TYPE
CGenFF_4.0_ALT_TYPE_SET
CGenFF_4.0 1 CG2R51 2 CG2R52 3 CG2R51 4 NG2R50 5 NG2R51 6 HGR51 7 HGR52 8 HGR52 9 HGP1
@<TRIPOS>MOLECULE
pyrazole
 9 9 0 0 0
****
USER_CHARGES
INVALID_CHARGES
Pose:  31 Cluster:  31 Fr_nu: 1740439 TotEn:   -10.91
@<TRIPOS>ATOM
      1 C1        -76.5630    0.2553  -35.0214 C.2    1 LIG      -0.25100
      2 C2        -77.4927   -0.8003  -35.0773 C.2    1 LIG       0.13200
      3 C3        -75.3793   -0.3076  -35.4319 C.2    1 LIG      -0.03800
      4 N1        -76.9468   -1.9469  -35.4910 N.2    1 LIG      -0.57800
      5 N2        -75.6612   -1.6152  -35.6989 N.pl3  1 LIG      -0.05900
      6 H1        -76.7271    1.2810  -34.7257 H      1 LIG       0.15700
      7 H2        -78.5453   -0.7819  -34.8334 H      1 LIG       0.15600
      8 H3        -74.3840    0.0947  -35.5532 H      1 LIG       0.15900
      9 H4        -75.0268   -2.3345  -36.0227 H      1 LIG       0.32200
@<TRIPOS>BOND
      1       1       2 1
      2       1       3 2
      3       2       4 2
      4       3       5 1
      5       4       5 1
      6       1       6 1
      7       2       7 1
      8       3       8 1
      9       5       9 1
@<TRIPOS>ALT_TYPE
CGenFF_4.0_ALT_TYPE_SET
CGenFF_4.0 1 CG2R51 2 CG2R52 3 CG2R51 4 NG2R50 5 NG2R51 6 HGR51 7 HGR52 8 HGR52 9 HGP1
@<TRIPOS>MOLECULE
pyrazole
 9 9 0 0 0
****
USER_CHARGES
INVALID_CHARGES
Pose:  32 Cluster:  32 Fr_nu: 395280 TotEn:   -10.87
@<TRIPOS>ATOM
      1 C1        -59.7701    0.5437  -23.6028 C.2    1 LIG      -0.25100
      2 C2        -60.1565   -0.7736  -23.9145 C.2    1 LIG       0.13200
      3 C3        -58.9828    0.9298  -24.6600 C.2    1 LIG      -0.03800
      4 N1        -59.6561   -1.1960  -25.0786 N.2    1 LIG      -0.57800
      5 N2        -58.9472   -0.1380  -25.5078 N.pl3  1 LIG      -0.05900
      6 H1        -60.0265    1.1320  -22.7341 H      1 LIG       0.15700
      7 H2        -60.7815   -1.4437  -23.3417 H      1 LIG       0.15600
      8 H3        -58.4548    1.8466  -24.8792 H      1 LIG       0.15900
      9 H4        -58.4595   -0.2143  -26.3916 H      1 LIG       0.32200
@<TRIPOS>BOND
      1       1       2 1
      2       1       3 2
      3       2       4 2
      4       3       5 1
      5       4       5 1
      6       1       6 1
      7       2       7 1
      8       3       8 1
      9       5       9 1
@<TRIPOS>ALT_TYPE
CGenFF_4.0_ALT_TYPE_SET
CGenFF_4.0 1 CG2R51 2 CG2R52 3 CG2R51 4 NG2R50 5 NG2R51 6 HGR51 7 HGR52 8 HGR52 9 HGP1
@<TRIPOS>MOLECULE
pyrazole
 9 9 0 0 0
****
USER_CHARGES
INVALID_CHARGES
Pose:  33 Cluster:  33 Fr_nu: 5263372 TotEn:   -10.87
@<TRIPOS>ATOM
      1 C1        -65.4126  -22.9467  -24.4704 C.2    1 LIG      -0.25100
      2 C2        -65.1062  -22.4485  -25.7509 C.2    1 LIG       0.13200
      3 C3        -64.6825  -22.1610  -23.6125 C.2    1 LIG      -0.03800
      4 N1        -64.2484  -21.4254  -25.7145 N.2    1 LIG      -0.57800
      5 N2        -64.0096  -21.2741  -24.4007 N.pl3  1 LIG      -0.05900
      6 H1        -66.0710  -23.7608  -24.2054 H      1 LIG       0.15700
      7 H2        -65.4718  -22.7887  -26.7093 H      1 LIG       0.15600
      8 H3        -64.5816  -22.1546  -22.5368 H      1 LIG       0.15900
      9 H4        -63.3721  -20.5434  -24.1102 H      1 LIG       0.32200
@<TRIPOS>BOND
      1       1       2 1
      2       1       3 2
      3       2       4 2
      4       3       5 1
      5       4       5 1
      6       1       6 1
      7       2       7 1
      8       3       8 1
      9       5       9 1
@<TRIPOS>ALT_TYPE
CGenFF_4.0_ALT_TYPE_SET
CGenFF_4.0 1 CG2R51 2 CG2R52 3 CG2R51 4 NG2R50 5 NG2R51 6 HGR51 7 HGR52 8 HGR52 9 HGP1
@<TRIPOS>MOLECULE
pyrazole
 9 9 0 0 0
****
USER_CHARGES
INVALID_CHARGES
Pose:  34 Cluster:  34 Fr_nu: 326446 TotEn:   -10.82
@<TRIPOS>ATOM
      1 C1        -83.0150   -3.4950  -45.5420 C.2    1 LIG      -0.25100
      2 C2        -82.4284   -2.4643  -44.7834 C.2    1 LIG       0.13200
      3 C3        -82.0940   -3.7651  -46.5244 C.2    1 LIG      -0.03800
      4 N1        -81.2276   -2.1043  -45.2442 N.2    1 LIG      -0.57800
      5 N2        -81.0520   -2.9133  -46.3029 N.pl3  1 LIG      -0.05900
      6 H1        -83.9712   -3.9758  -45.3972 H      1 LIG       0.15700
      7 H2        -82.8261   -1.9601  -43.9143 H      1 LIG       0.15600
      8 H3        -82.0873   -4.4692  -47.3440 H      1 LIG       0.15900
      9 H4        -80.1942   -2.8288  -46.8338 H      1 LIG       0.32200
@<TRIPOS>BOND
      1       1       2 1
      2       1       3 2
      3       2       4 2
      4       3       5 1
      5       4       5 1
      6       1       6 1
      7       2       7 1
      8       3       8 1
      9       5       9 1
@<TRIPOS>ALT_TYPE
CGenFF_4.0_ALT_TYPE_SET
CGenFF_4.0 1 CG2R51 2 CG2R52 3 CG2R51 4 NG2R50 5 NG2R51 6 HGR51 7 HGR52 8 HGR52 9 HGP1
@<TRIPOS>MOLECULE
pyrazole
 9 9 0 0 0
****
USER_CHARGES
INVALID_CHARGES
Pose:  35 Cluster:  35 Fr_nu:  72886 TotEn:   -10.81
@<TRIPOS>ATOM
      1 C1        -63.1632  -12.3756  -11.6762 C.2    1 LIG      -0.25100
      2 C2        -61.9118  -12.9712  -11.9233 C.2    1 LIG       0.13200
      3 C3        -63.6839  -12.1401  -12.9251 C.2    1 LIG      -0.03800
      4 N1        -61.6532  -13.1059  -13.2267 N.2    1 LIG      -0.57800
      5 N2        -62.7493  -12.5918  -13.8099 N.pl3  1 LIG      -0.05900
      6 H1        -63.6243  -12.1491  -10.7262 H      1 LIG       0.15700
      7 H2        -61.1772  -13.3122  -11.2078 H      1 LIG       0.15600
      8 H3        -64.6133  -11.6997  -13.2565 H      1 LIG       0.15900
      9 H4        -62.7928  -12.5786  -14.8212 H      1 LIG       0.32200
@<TRIPOS>BOND
      1       1       2 1
      2       1       3 2
      3       2       4 2
      4       3       5 1
      5       4       5 1
      6       1       6 1
      7       2       7 1
      8       3       8 1
      9       5       9 1
@<TRIPOS>ALT_TYPE
CGenFF_4.0_ALT_TYPE_SET
CGenFF_4.0 1 CG2R51 2 CG2R52 3 CG2R51 4 NG2R50 5 NG2R51 6 HGR51 7 HGR52 8 HGR52 9 HGP1
@<TRIPOS>MOLECULE
pyrazole
 9 9 0 0 0
****
USER_CHARGES
INVALID_CHARGES
Pose:  36 Cluster:  36 Fr_nu: 293448 TotEn:   -10.42
@<TRIPOS>ATOM
      1 C1        -80.1925   -2.0462  -44.5606 C.2    1 LIG      -0.25100
      2 C2        -81.3638   -1.9247  -43.7892 C.2    1 LIG       0.13200
      3 C3        -80.6346   -2.4597  -45.7934 C.2    1 LIG      -0.03800
      4 N1        -82.4671   -2.2358  -44.4746 N.2    1 LIG      -0.57800
      5 N2        -81.9912   -2.5567  -45.6897 N.pl3  1 LIG      -0.05900
      6 H1        -79.1705   -1.8596  -44.2653 H      1 LIG       0.15700
      7 H2        -81.4594   -1.6230  -42.7559 H      1 LIG       0.15600
      8 H3        -80.1177   -2.6908  -46.7136 H      1 LIG       0.15900
      9 H4        -82.6511   -2.8364  -46.4046 H      1 LIG       0.32200
@<TRIPOS>BOND
      1       1       2 1
      2       1       3 2
      3       2       4 2
      4       3       5 1
      5       4       5 1
      6       1       6 1
      7       2       7 1
      8       3       8 1
      9       5       9 1
@<TRIPOS>ALT_TYPE
CGenFF_4.0_ALT_TYPE_SET
CGenFF_4.0 1 CG2R51 2 CG2R52 3 CG2R51 4 NG2R50 5 NG2R51 6 HGR51 7 HGR52 8 HGR52 9 HGP1
@<TRIPOS>MOLECULE
pyrazole
 9 9 0 0 0
****
USER_CHARGES
INVALID_CHARGES
Pose:  37 Cluster:  37 Fr_nu: 9444512 TotEn:   -10.08
@<TRIPOS>ATOM
      1 C1        -62.3207  -16.5261  -12.7195 C.2    1 LIG      -0.25100
      2 C2        -61.2636  -15.6118  -12.8877 C.2    1 LIG       0.13200
      3 C3        -63.3556  -15.9923  -13.4479 C.2    1 LIG      -0.03800
      4 N1        -61.5962  -14.5758  -13.6624 N.2    1 LIG      -0.57800
      5 N2        -62.8740  -14.8359  -13.9875 N.pl3  1 LIG      -0.05900
      6 H1        -62.3317  -17.4441  -12.1507 H      1 LIG       0.15700
      7 H2        -60.2648  -15.6568  -12.4777 H      1 LIG       0.15600
      8 H3        -64.3690  -16.3225  -13.6250 H      1 LIG       0.15900
      9 H4        -63.3608  -14.1775  -14.5828 H      1 LIG       0.32200
@<TRIPOS>BOND
      1       1       2 1
      2       1       3 2
      3       2       4 2
      4       3       5 1
      5       4       5 1
      6       1       6 1
      7       2       7 1
      8       3       8 1
      9       5       9 1
@<TRIPOS>ALT_TYPE
CGenFF_4.0_ALT_TYPE_SET
CGenFF_4.0 1 CG2R51 2 CG2R52 3 CG2R51 4 NG2R50 5 NG2R51 6 HGR51 7 HGR52 8 HGR52 9 HGP1
@<TRIPOS>MOLECULE
pyrazole
 9 9 0 0 0
****
USER_CHARGES
INVALID_CHARGES
Pose:  38 Cluster:  38 Fr_nu: 975425 TotEn:   -10.00
@<TRIPOS>ATOM
      1 C1        -76.3998  -16.8005  -26.4612 C.2    1 LIG      -0.25100
      2 C2        -76.5670  -15.8880  -27.5200 C.2    1 LIG       0.13200
      3 C3        -75.0434  -16.8338  -26.2476 C.2    1 LIG      -0.03800
      4 N1        -75.4094  -15.3783  -27.9491 N.2    1 LIG      -0.57800
      5 N2        -74.5018  -15.9724  -27.1559 N.pl3  1 LIG      -0.05900
      6 H1        -77.1560  -17.3562  -25.9266 H      1 LIG       0.15700
      7 H2        -77.4841  -15.5735  -27.9972 H      1 LIG       0.15600
      8 H3        -74.4286  -17.3821  -25.5485 H      1 LIG       0.15900
      9 H4        -73.5247  -15.7444  -27.2908 H      1 LIG       0.32200
@<TRIPOS>BOND
      1       1       2 1
      2       1       3 2
      3       2       4 2
      4       3       5 1
      5       4       5 1
      6       1       6 1
      7       2       7 1
      8       3       8 1
      9       5       9 1
@<TRIPOS>ALT_TYPE
CGenFF_4.0_ALT_TYPE_SET
CGenFF_4.0 1 CG2R51 2 CG2R52 3 CG2R51 4 NG2R50 5 NG2R51 6 HGR51 7 HGR52 8 HGR52 9 HGP1
@<TRIPOS>MOLECULE
pyrazole
 9 9 0 0 0
****
USER_CHARGES
INVALID_CHARGES
Pose:  39 Cluster:  39 Fr_nu: 1551774 TotEn:    -9.88
@<TRIPOS>ATOM
      1 C1        -59.2311    1.1420  -25.3647 C.2    1 LIG      -0.25100
      2 C2        -59.2045   -0.2169  -25.7315 C.2    1 LIG       0.13200
      3 C3        -60.5623    1.4194  -25.1713 C.2    1 LIG      -0.03800
      4 N1        -60.4220   -0.7647  -25.7694 N.2    1 LIG      -0.57800
      5 N2        -61.2262    0.2550  -25.4238 N.pl3  1 LIG      -0.05900
      6 H1        -58.4019    1.8252  -25.2549 H      1 LIG       0.15700
      7 H2        -58.3486   -0.8308  -25.9732 H      1 LIG       0.15600
      8 H3        -61.0853    2.3206  -24.8856 H      1 LIG       0.15900
      9 H4        -62.2235    0.0861  -25.3817 H      1 LIG       0.32200
@<TRIPOS>BOND
      1       1       2 1
      2       1       3 2
      3       2       4 2
      4       3       5 1
      5       4       5 1
      6       1       6 1
      7       2       7 1
      8       3       8 1
      9       5       9 1
@<TRIPOS>ALT_TYPE
CGenFF_4.0_ALT_TYPE_SET
CGenFF_4.0 1 CG2R51 2 CG2R52 3 CG2R51 4 NG2R50 5 NG2R51 6 HGR51 7 HGR52 8 HGR52 9 HGP1
@<TRIPOS>MOLECULE
pyrazole
 9 9 0 0 0
****
USER_CHARGES
INVALID_CHARGES
Pose:  40 Cluster:  40 Fr_nu: 6041936 TotEn:    -8.86
@<TRIPOS>ATOM
      1 C1        -85.9253   -4.7471  -50.9075 C.2    1 LIG      -0.25100
      2 C2        -87.0497   -4.1224  -51.4796 C.2    1 LIG       0.13200
      3 C3        -85.2040   -3.7168  -50.3555 C.2    1 LIG      -0.03800
      4 N1        -87.0474   -2.7980  -51.3068 N.2    1 LIG      -0.57800
      5 N2        -85.9128   -2.5819  -50.6198 N.pl3  1 LIG      -0.05900
      6 H1        -85.6727   -5.7970  -50.8958 H      1 LIG       0.15700
      7 H2        -87.8705   -4.5770  -52.0157 H      1 LIG       0.15600
      8 H3        -84.2702   -3.6893  -49.8127 H      1 LIG       0.15900
      9 H4        -85.6811   -1.6302  -50.3641 H      1 LIG       0.32200
@<TRIPOS>BOND
      1       1       2 1
      2       1       3 2
      3       2       4 2
      4       3       5 1
      5       4       5 1
      6       1       6 1
      7       2       7 1
      8       3       8 1
      9       5       9 1
@<TRIPOS>ALT_TYPE
CGenFF_4.0_ALT_TYPE_SET
CGenFF_4.0 1 CG2R51 2 CG2R52 3 CG2R51 4 NG2R50 5 NG2R51 6 HGR51 7 HGR52 8 HGR52 9 HGP1
@<TRIPOS>MOLECULE
pyrazole
 9 9 0 0 0
****
USER_CHARGES
INVALID_CHARGES
Pose:  41 Cluster:  41 Fr_nu: 293516 TotEn:    -8.60
@<TRIPOS>ATOM
      1 C1        -82.1983   -2.6741  -44.6399 C.2    1 LIG      -0.25100
      2 C2        -81.3638   -1.9247  -43.7892 C.2    1 LIG       0.13200
      3 C3        -81.4291   -2.9126  -45.7525 C.2    1 LIG      -0.03800
      4 N1        -80.1568   -1.7020  -44.3160 N.2    1 LIG      -0.57800
      5 N2        -80.2272   -2.3151  -45.5099 N.pl3  1 LIG      -0.05900
      6 H1        -83.2149   -2.9973  -44.4708 H      1 LIG       0.15700
      7 H2        -81.5850   -1.5312  -42.8074 H      1 LIG       0.15600
      8 H3        -81.6250   -3.4396  -46.6752 H      1 LIG       0.15900
      9 H4        -79.4148   -2.2848  -46.1130 H      1 LIG       0.32200
@<TRIPOS>BOND
      1       1       2 1
      2       1       3 2
      3       2       4 2
      4       3       5 1
      5       4       5 1
      6       1       6 1
      7       2       7 1
      8       3       8 1
      9       5       9 1
@<TRIPOS>ALT_TYPE
CGenFF_4.0_ALT_TYPE_SET
CGenFF_4.0 1 CG2R51 2 CG2R52 3 CG2R51 4 NG2R50 5 NG2R51 6 HGR51 7 HGR52 8 HGR52 9 HGP1
@<TRIPOS>MOLECULE
pyrazole
 9 9 0 0 0
****
USER_CHARGES
INVALID_CHARGES
Pose:  42 Cluster:  42 Fr_nu: 9410471 TotEn:    -7.34
@<TRIPOS>ATOM
      1 C1        -54.4638    8.9015  -33.0848 C.2    1 LIG      -0.25100
      2 C2        -54.4413    7.8303  -32.1717 C.2    1 LIG       0.13200
      3 C3        -54.4949   10.0250  -32.2954 C.2    1 LIG      -0.03800
      4 N1        -54.4566    8.2368  -30.8995 N.2    1 LIG      -0.57800
      5 N2        -54.4889    9.5760  -31.0075 N.pl3  1 LIG      -0.05900
      6 H1        -54.4576    8.8652  -34.1642 H      1 LIG       0.15700
      7 H2        -54.4149    6.7703  -32.3802 H      1 LIG       0.15600
      8 H3        -54.5224   11.0796  -32.5288 H      1 LIG       0.15900
      9 H4        -54.5077   10.1252  -30.1574 H      1 LIG       0.32200
@<TRIPOS>BOND
      1       1       2 1
      2       1       3 2
      3       2       4 2
      4       3       5 1
      5       4       5 1
      6       1       6 1
      7       2       7 1
      8       3       8 1
      9       5       9 1
@<TRIPOS>ALT_TYPE
CGenFF_4.0_ALT_TYPE_SET
CGenFF_4.0 1 CG2R51 2 CG2R52 3 CG2R51 4 NG2R50 5 NG2R51 6 HGR51 7 HGR52 8 HGR52 9 HGP1
@<TRIPOS>MOLECULE
pyrazole
 9 9 0 0 0
****
USER_CHARGES
INVALID_CHARGES
Pose:  43 Cluster:  43 Fr_nu: 9417932 TotEn:    -5.23
@<TRIPOS>ATOM
      1 C1        -54.0006   10.6839  -28.8280 C.2    1 LIG      -0.25100
      2 C2        -53.1459    9.8705  -29.5959 C.2    1 LIG       0.13200
      3 C3        -53.4075   10.7327  -27.5902 C.2    1 LIG      -0.03800
      4 N1        -52.0902    9.4341  -28.9039 N.2    1 LIG      -0.57800
      5 N2        -52.2774    9.9753  -27.6881 N.pl3  1 LIG      -0.05900
      6 H1        -54.9179   11.1681  -29.1291 H      1 LIG       0.15700
      7 H2        -53.2487    9.5771  -30.6309 H      1 LIG       0.15600
      8 H3        -53.6828   11.2250  -26.6686 H      1 LIG       0.15900
      9 H4        -51.5925    9.7842  -26.9676 H      1 LIG       0.32200
@<TRIPOS>BOND
      1       1       2 1
      2       1       3 2
      3       2       4 2
      4       3       5 1
      5       4       5 1
      6       1       6 1
      7       2       7 1
      8       3       8 1
      9       5       9 1
@<TRIPOS>ALT_TYPE
CGenFF_4.0_ALT_TYPE_SET
CGenFF_4.0 1 CG2R51 2 CG2R52 3 CG2R51 4 NG2R50 5 NG2R51 6 HGR51 7 HGR52 8 HGR52 9 HGP1
@<TRIPOS>MOLECULE
4_lactone
 9 9 0 0 0
****
USER_CHARGES
INVALID_CHARGES
Pose:   1 Cluster:   1 Fr_nu: 108377 TotEn:   -22.39
@<TRIPOS>ATOM
      1 C1        -76.9310  -25.2454  -45.4738 C.2    1 LIG       0.04000
      2 C2        -75.5726  -24.7277  -45.9797 C.3    1 LIG       0.11000
      3 C3        -75.1424  -26.1745  -45.7569 C.3    1 LIG       0.08100
      4 O1        -78.0365  -24.7985  -45.2678 O.2    1 LIG      -0.32000
      5 O2        -76.4795  -26.5162  -45.2975 O.3    1 LIG      -0.27100
      6 H1        -75.5826  -24.3910  -47.0175 H      1 LIG       0.09000
      7 H2        -75.1065  -23.9882  -45.3264 H      1 LIG       0.09000
      8 H3        -74.8708  -26.7320  -46.6574 H      1 LIG       0.09000
      9 H4        -74.3964  -26.3293  -44.9725 H      1 LIG       0.09000
@<TRIPOS>BOND
      1       1       2 1
      2       1       4 2
      3       1       5 1
      4       2       3 1
      5       3       5 1
      6       2       6 1
      7       2       7 1
      8       3       8 1
      9       3       9 1
@<TRIPOS>ALT_TYPE
CGenFF_4.0_ALT_TYPE_SET
CGenFF_4.0 1 CG2O4 2 CG3C41 3 CG3C41 4 OG2D1 5 OG3C51 6 HGA2 7 HGA2 8 HGA2 9 HGA2
@<TRIPOS>MOLECULE
4_lactone
 9 9 0 0 0
****
USER_CHARGES
INVALID_CHARGES
Pose:   2 Cluster:   2 Fr_nu: 3740822 TotEn:   -22.27
@<TRIPOS>ATOM
      1 C1        -76.2184  -24.5762  -45.3137 C.2    1 LIG       0.04000
      2 C2        -75.1202  -24.6735  -46.3878 C.3    1 LIG       0.11000
      3 C3        -74.2464  -25.0668  -45.2006 C.3    1 LIG       0.08100
      4 O1        -77.3957  -24.3010  -45.2625 O.2    1 LIG      -0.32000
      5 O2        -75.3821  -24.9322  -44.3019 O.3    1 LIG      -0.27100
      6 H1        -75.2908  -25.4550  -47.1298 H      1 LIG       0.09000
      7 H2        -74.8758  -23.7217  -46.8622 H      1 LIG       0.09000
      8 H3        -73.8620  -26.0904  -45.2139 H      1 LIG       0.09000
      9 H4        -73.4487  -24.3627  -44.9483 H      1 LIG       0.09000
@<TRIPOS>BOND
      1       1       2 1
      2       1       4 2
      3       1       5 1
      4       2       3 1
      5       3       5 1
      6       2       6 1
      7       2       7 1
      8       3       8 1
      9       3       9 1
@<TRIPOS>ALT_TYPE
CGenFF_4.0_ALT_TYPE_SET
CGenFF_4.0 1 CG2O4 2 CG3C41 3 CG3C41 4 OG2D1 5 OG3C51 6 HGA2 7 HGA2 8 HGA2 9 HGA2
@<TRIPOS>MOLECULE
4_lactone
 9 9 0 0 0
****
USER_CHARGES
INVALID_CHARGES
Pose:   3 Cluster:   3 Fr_nu:  62576 TotEn:   -19.72
@<TRIPOS>ATOM
      1 C1        -70.5444   -9.4815  -43.6585 C.2    1 LIG       0.04000
      2 C2        -71.4575   -8.3281  -44.1115 C.3    1 LIG       0.11000
      3 C3        -70.1383   -7.5707  -44.2299 C.3    1 LIG       0.08100
      4 O1        -70.6681  -10.6315  -43.3027 O.2    1 LIG      -0.32000
      5 O2        -69.4070   -8.7468  -43.7854 O.3    1 LIG      -0.27100
      6 H1        -71.9812   -8.5167  -45.0499 H      1 LIG       0.09000
      7 H2        -72.1414   -7.9720  -43.3393 H      1 LIG       0.09000
      8 H3        -69.8506   -7.2760  -45.2428 H      1 LIG       0.09000
      9 H4        -70.0114   -6.7335  -43.5381 H      1 LIG       0.09000
@<TRIPOS>BOND
      1       1       2 1
      2       1       4 2
      3       1       5 1
      4       2       3 1
      5       3       5 1
      6       2       6 1
      7       2       7 1
      8       3       8 1
      9       3       9 1
@<TRIPOS>ALT_TYPE
CGenFF_4.0_ALT_TYPE_SET
CGenFF_4.0 1 CG2O4 2 CG3C41 3 CG3C41 4 OG2D1 5 OG3C51 6 HGA2 7 HGA2 8 HGA2 9 HGA2
@<TRIPOS>MOLECULE
4_lactone
 9 9 0 0 0
****
USER_CHARGES
INVALID_CHARGES
Pose:   4 Cluster:   4 Fr_nu: 2854990 TotEn:   -18.78
@<TRIPOS>ATOM
      1 C1        -75.7542  -25.1600  -45.6604 C.2    1 LIG       0.04000
      2 C2        -74.5788  -24.2531  -46.0669 C.3    1 LIG       0.11000
      3 C3        -73.8720  -25.5835  -46.3089 C.3    1 LIG       0.08100
      4 O1        -76.8910  -25.0264  -45.2678 O.2    1 LIG      -0.32000
      5 O2        -75.0637  -26.3078  -45.8957 O.3    1 LIG      -0.27100
      6 H1        -74.7687  -23.6492  -46.9556 H      1 LIG       0.09000
      7 H2        -74.1818  -23.6463  -45.2515 H      1 LIG       0.09000
      8 H3        -73.6098  -25.7983  -47.3485 H      1 LIG       0.09000
      9 H4        -73.0251  -25.7943  -45.6502 H      1 LIG       0.09000
@<TRIPOS>BOND
      1       1       2 1
      2       1       4 2
      3       1       5 1
      4       2       3 1
      5       3       5 1
      6       2       6 1
      7       2       7 1
      8       3       8 1
      9       3       9 1
@<TRIPOS>ALT_TYPE
CGenFF_4.0_ALT_TYPE_SET
CGenFF_4.0 1 CG2O4 2 CG3C41 3 CG3C41 4 OG2D1 5 OG3C51 6 HGA2 7 HGA2 8 HGA2 9 HGA2
@<TRIPOS>MOLECULE
4_lactone
 9 9 0 0 0
****
USER_CHARGES
INVALID_CHARGES
Pose:   5 Cluster:   5 Fr_nu: 453981 TotEn:   -18.46
@<TRIPOS>ATOM
      1 C1        -72.4602   -7.1238  -50.4573 C.2    1 LIG       0.04000
      2 C2        -73.1651   -7.6233  -51.7312 C.3    1 LIG       0.11000
      3 C3        -73.3334   -8.9035  -50.9183 C.3    1 LIG       0.08100
      4 O1        -71.9155   -6.1127  -50.0761 O.2    1 LIG      -0.32000
      5 O2        -72.6441   -8.2952  -49.7912 O.3    1 LIG      -0.27100
      6 H1        -74.0861   -7.0890  -51.9694 H      1 LIG       0.09000
      7 H2        -72.5117   -7.6967  -52.6021 H      1 LIG       0.09000
      8 H3        -74.3626   -9.1716  -50.6645 H      1 LIG       0.09000
      9 H4        -72.7936   -9.7763  -51.2959 H      1 LIG       0.09000
@<TRIPOS>BOND
      1       1       2 1
      2       1       4 2
      3       1       5 1
      4       2       3 1
      5       3       5 1
      6       2       6 1
      7       2       7 1
      8       3       8 1
      9       3       9 1
@<TRIPOS>ALT_TYPE
CGenFF_4.0_ALT_TYPE_SET
CGenFF_4.0 1 CG2O4 2 CG3C41 3 CG3C41 4 OG2D1 5 OG3C51 6 HGA2 7 HGA2 8 HGA2 9 HGA2
@<TRIPOS>MOLECULE
4_lactone
 9 9 0 0 0
****
USER_CHARGES
INVALID_CHARGES
Pose:   6 Cluster:   6 Fr_nu: 1144661 TotEn:   -18.12
@<TRIPOS>ATOM
      1 C1        -72.1947   -8.9763  -44.1730 C.2    1 LIG       0.04000
      2 C2        -73.4513   -8.3982  -44.8483 C.3    1 LIG       0.11000
      3 C3        -74.0595   -9.7413  -44.4560 C.3    1 LIG       0.08100
      4 O1        -71.0584   -8.6246  -43.9506 O.2    1 LIG      -0.32000
      5 O2        -72.8001  -10.1520  -43.8553 O.3    1 LIG      -0.27100
      6 H1        -73.8665   -7.5246  -44.3433 H      1 LIG       0.09000
      7 H2        -73.3402   -8.2224  -45.9196 H      1 LIG       0.09000
      8 H3        -74.8639   -9.6991  -43.7167 H      1 LIG       0.09000
      9 H4        -74.3393  -10.3934  -45.2879 H      1 LIG       0.09000
@<TRIPOS>BOND
      1       1       2 1
      2       1       4 2
      3       1       5 1
      4       2       3 1
      5       3       5 1
      6       2       6 1
      7       2       7 1
      8       3       8 1
      9       3       9 1
@<TRIPOS>ALT_TYPE
CGenFF_4.0_ALT_TYPE_SET
CGenFF_4.0 1 CG2O4 2 CG3C41 3 CG3C41 4 OG2D1 5 OG3C51 6 HGA2 7 HGA2 8 HGA2 9 HGA2
@<TRIPOS>MOLECULE
4_lactone
 9 9 0 0 0
****
USER_CHARGES
INVALID_CHARGES
Pose:   7 Cluster:   7 Fr_nu: 977433 TotEn:   -17.45
@<TRIPOS>ATOM
      1 C1        -76.5965  -24.9026  -45.0799 C.2    1 LIG       0.04000
      2 C2        -75.1555  -24.8801  -44.5394 C.3    1 LIG       0.11000
      3 C3        -74.7919  -24.9014  -46.0211 C.3    1 LIG       0.08100
      4 O1        -77.7195  -24.9063  -44.6290 O.2    1 LIG      -0.32000
      5 O2        -76.2010  -24.9218  -46.3810 O.3    1 LIG      -0.27100
      6 H1        -74.8958  -23.9672  -44.0011 H      1 LIG       0.09000
      7 H2        -74.8794  -25.7692  -43.9703 H      1 LIG       0.09000
      8 H3        -74.2922  -24.0053  -46.3991 H      1 LIG       0.09000
      9 H4        -74.2758  -25.8011  -46.3671 H      1 LIG       0.09000
@<TRIPOS>BOND
      1       1       2 1
      2       1       4 2
      3       1       5 1
      4       2       3 1
      5       3       5 1
      6       2       6 1
      7       2       7 1
      8       3       8 1
      9       3       9 1
@<TRIPOS>ALT_TYPE
CGenFF_4.0_ALT_TYPE_SET
CGenFF_4.0 1 CG2O4 2 CG3C41 3 CG3C41 4 OG2D1 5 OG3C51 6 HGA2 7 HGA2 8 HGA2 9 HGA2
@<TRIPOS>MOLECULE
4_lactone
 9 9 0 0 0
****
USER_CHARGES
INVALID_CHARGES
Pose:   8 Cluster:   8 Fr_nu: 245317 TotEn:   -17.16
@<TRIPOS>ATOM
      1 C1        -78.6797   -1.6367  -43.6075 C.2    1 LIG       0.04000
      2 C2        -79.8361   -2.4745  -43.0332 C.3    1 LIG       0.11000
      3 C3        -80.5456   -2.0413  -44.3126 C.3    1 LIG       0.08100
      4 O1        -77.5536   -1.3307  -43.2871 O.2    1 LIG      -0.32000
      5 O2        -79.3716   -1.2882  -44.7253 O.3    1 LIG      -0.27100
      6 H1        -79.6163   -3.5401  -42.9510 H      1 LIG       0.09000
      7 H2        -80.2519   -2.0817  -42.1038 H      1 LIG       0.09000
      8 H3        -80.7795   -2.8424  -45.0190 H      1 LIG       0.09000
      9 H4        -81.4125   -1.3896  -44.1736 H      1 LIG       0.09000
@<TRIPOS>BOND
      1       1       2 1
      2       1       4 2
      3       1       5 1
      4       2       3 1
      5       3       5 1
      6       2       6 1
      7       2       7 1
      8       3       8 1
      9       3       9 1
@<TRIPOS>ALT_TYPE
CGenFF_4.0_ALT_TYPE_SET
CGenFF_4.0 1 CG2O4 2 CG3C41 3 CG3C41 4 OG2D1 5 OG3C51 6 HGA2 7 HGA2 8 HGA2 9 HGA2
@<TRIPOS>MOLECULE
4_lactone
 9 9 0 0 0
****
USER_CHARGES
INVALID_CHARGES
Pose:   9 Cluster:   9 Fr_nu: 193188 TotEn:   -16.82
@<TRIPOS>ATOM
      1 C1        -71.5389   -8.0024  -44.6769 C.2    1 LIG       0.04000
      2 C2        -72.7580   -8.0247  -45.6163 C.3    1 LIG       0.11000
      3 C3        -73.2293   -9.1359  -44.6830 C.3    1 LIG       0.08100
      4 O1        -70.5003   -7.3895  -44.5759 O.2    1 LIG      -0.32000
      5 O2        -72.0195   -8.9997  -43.8870 O.3    1 LIG      -0.27100
      6 H1        -73.3505   -7.1087  -45.5991 H      1 LIG       0.09000
      7 H2        -72.5271   -8.3295  -46.6383 H      1 LIG       0.09000
      8 H3        -74.1249   -8.9138  -44.0965 H      1 LIG       0.09000
      9 H4        -73.3043  -10.1296  -45.1331 H      1 LIG       0.09000
@<TRIPOS>BOND
      1       1       2 1
      2       1       4 2
      3       1       5 1
      4       2       3 1
      5       3       5 1
      6       2       6 1
      7       2       7 1
      8       3       8 1
      9       3       9 1
@<TRIPOS>ALT_TYPE
CGenFF_4.0_ALT_TYPE_SET
CGenFF_4.0 1 CG2O4 2 CG3C41 3 CG3C41 4 OG2D1 5 OG3C51 6 HGA2 7 HGA2 8 HGA2 9 HGA2
@<TRIPOS>MOLECULE
4_lactone
 9 9 0 0 0
****
USER_CHARGES
INVALID_CHARGES
Pose:  10 Cluster:  10 Fr_nu: 1248807 TotEn:   -16.65
@<TRIPOS>ATOM
      1 C1        -71.3488   -7.5382  -44.7104 C.2    1 LIG       0.04000
      2 C2        -72.6318   -7.7688  -45.5289 C.3    1 LIG       0.11000
      3 C3        -71.9307   -6.8694  -46.5425 C.3    1 LIG       0.08100
      4 O1        -70.9016   -7.8740  -43.6373 O.2    1 LIG      -0.32000
      5 O2        -70.7834   -6.7426  -45.6576 O.3    1 LIG      -0.27100
      6 H1        -72.7825   -8.8041  -45.8388 H      1 LIG       0.09000
      7 H2        -73.5323   -7.3560  -45.0712 H      1 LIG       0.09000
      8 H3        -71.6592   -7.3444  -47.4892 H      1 LIG       0.09000
      9 H4        -72.4072   -5.9020  -46.7236 H      1 LIG       0.09000
@<TRIPOS>BOND
      1       1       2 1
      2       1       4 2
      3       1       5 1
      4       2       3 1
      5       3       5 1
      6       2       6 1
      7       2       7 1
      8       3       8 1
      9       3       9 1
@<TRIPOS>ALT_TYPE
CGenFF_4.0_ALT_TYPE_SET
CGenFF_4.0 1 CG2O4 2 CG3C41 3 CG3C41 4 OG2D1 5 OG3C51 6 HGA2 7 HGA2 8 HGA2 9 HGA2
@<TRIPOS>MOLECULE
4_lactone
 9 9 0 0 0
****
USER_CHARGES
INVALID_CHARGES
Pose:  11 Cluster:  11 Fr_nu:  18940 TotEn:   -16.11
@<TRIPOS>ATOM
      1 C1        -83.1483   -2.2190  -45.0234 C.2    1 LIG       0.04000
      2 C2        -81.7902   -2.6313  -45.6189 C.3    1 LIG       0.11000
      3 C3        -81.2362   -1.8060  -44.4614 C.3    1 LIG       0.08100
      4 O1        -84.3206   -2.3980  -45.2644 O.2    1 LIG      -0.32000
      5 O2        -82.5863   -1.4986  -44.0160 O.3    1 LIG      -0.27100
      6 H1        -81.5912   -3.7032  -45.5743 H      1 LIG       0.09000
      7 H2        -81.6028   -2.2336  -46.6177 H      1 LIG       0.09000
      8 H3        -80.6795   -2.3654  -43.7047 H      1 LIG       0.09000
      9 H4        -80.6912   -0.9016  -44.7455 H      1 LIG       0.09000
@<TRIPOS>BOND
      1       1       2 1
      2       1       4 2
      3       1       5 1
      4       2       3 1
      5       3       5 1
      6       2       6 1
      7       2       7 1
      8       3       8 1
      9       3       9 1
@<TRIPOS>ALT_TYPE
CGenFF_4.0_ALT_TYPE_SET
CGenFF_4.0 1 CG2O4 2 CG3C41 3 CG3C41 4 OG2D1 5 OG3C51 6 HGA2 7 HGA2 8 HGA2 9 HGA2
@<TRIPOS>MOLECULE
4_lactone
 9 9 0 0 0
****
USER_CHARGES
INVALID_CHARGES
Pose:  12 Cluster:  12 Fr_nu: 1016286 TotEn:   -15.53
@<TRIPOS>ATOM
      1 C1        -70.5924   -6.5590  -48.8570 C.2    1 LIG       0.04000
      2 C2        -72.0189   -7.1369  -48.8701 C.3    1 LIG       0.11000
      3 C3        -72.2559   -6.0485  -49.9128 C.3    1 LIG       0.08100
      4 O1        -69.5472   -6.7733  -48.2861 O.2    1 LIG      -0.32000
      5 O2        -70.8741   -5.6112  -49.7908 O.3    1 LIG      -0.27100
      6 H1        -72.0804   -8.1635  -49.2346 H      1 LIG       0.09000
      7 H2        -72.5568   -7.0169  -47.9282 H      1 LIG       0.09000
      8 H3        -72.4794   -6.4013  -50.9233 H      1 LIG       0.09000
      9 H4        -72.9543   -5.2596  -49.6206 H      1 LIG       0.09000
@<TRIPOS>BOND
      1       1       2 1
      2       1       4 2
      3       1       5 1
      4       2       3 1
      5       3       5 1
      6       2       6 1
      7       2       7 1
      8       3       8 1
      9       3       9 1
@<TRIPOS>ALT_TYPE
CGenFF_4.0_ALT_TYPE_SET
CGenFF_4.0 1 CG2O4 2 CG3C41 3 CG3C41 4 OG2D1 5 OG3C51 6 HGA2 7 HGA2 8 HGA2 9 HGA2
@<TRIPOS>MOLECULE
4_lactone
 9 9 0 0 0
****
USER_CHARGES
INVALID_CHARGES
Pose:  13 Cluster:  13 Fr_nu: 3932642 TotEn:   -15.18
@<TRIPOS>ATOM
      1 C1        -60.7630   -2.0037  -24.6440 C.2    1 LIG       0.04000
      2 C2        -61.7341   -2.9644  -23.9347 C.3    1 LIG       0.11000
      3 C3        -60.8413   -2.6878  -22.7287 C.3    1 LIG       0.08100
      4 O1        -60.6191   -1.5352  -25.7504 O.2    1 LIG      -0.32000
      5 O2        -60.0095   -1.8034  -23.5297 O.3    1 LIG      -0.27100
      6 H1        -62.7568   -2.5910  -23.8624 H      1 LIG       0.09000
      7 H2        -61.7102   -3.9856  -24.3186 H      1 LIG       0.09000
      8 H3        -61.3158   -2.1545  -21.9005 H      1 LIG       0.09000
      9 H4        -60.2736   -3.5447  -22.3558 H      1 LIG       0.09000
@<TRIPOS>BOND
      1       1       2 1
      2       1       4 2
      3       1       5 1
      4       2       3 1
      5       3       5 1
      6       2       6 1
      7       2       7 1
      8       3       8 1
      9       3       9 1
@<TRIPOS>ALT_TYPE
CGenFF_4.0_ALT_TYPE_SET
CGenFF_4.0 1 CG2O4 2 CG3C41 3 CG3C41 4 OG2D1 5 OG3C51 6 HGA2 7 HGA2 8 HGA2 9 HGA2
@<TRIPOS>MOLECULE
4_lactone
 9 9 0 0 0
****
USER_CHARGES
INVALID_CHARGES
Pose:  14 Cluster:  14 Fr_nu: 1907123 TotEn:   -14.97
@<TRIPOS>ATOM
      1 C1        -72.4581   -6.4087  -50.2216 C.2    1 LIG       0.04000
      2 C2        -73.4315   -7.2160  -51.0990 C.3    1 LIG       0.11000
      3 C3        -73.9098   -5.8315  -51.5261 C.3    1 LIG       0.08100
      4 O1        -71.5746   -6.6356  -49.4264 O.2    1 LIG      -0.32000
      5 O2        -72.9345   -5.2076  -50.6458 O.3    1 LIG      -0.27100
      6 H1        -72.9448   -7.8092  -51.8748 H      1 LIG       0.09000
      7 H2        -74.1497   -7.8128  -50.5344 H      1 LIG       0.09000
      8 H3        -73.7325   -5.5713  -52.5732 H      1 LIG       0.09000
      9 H4        -74.9331   -5.5762  -51.2373 H      1 LIG       0.09000
@<TRIPOS>BOND
      1       1       2 1
      2       1       4 2
      3       1       5 1
      4       2       3 1
      5       3       5 1
      6       2       6 1
      7       2       7 1
      8       3       8 1
      9       3       9 1
@<TRIPOS>ALT_TYPE
CGenFF_4.0_ALT_TYPE_SET
CGenFF_4.0 1 CG2O4 2 CG3C41 3 CG3C41 4 OG2D1 5 OG3C51 6 HGA2 7 HGA2 8 HGA2 9 HGA2
@<TRIPOS>MOLECULE
4_lactone
 9 9 0 0 0
****
USER_CHARGES
INVALID_CHARGES
Pose:  15 Cluster:  15 Fr_nu: 6520087 TotEn:   -14.82
@<TRIPOS>ATOM
      1 C1        -62.2755  -13.5907  -13.4181 C.2    1 LIG       0.04000
      2 C2        -63.7240  -14.1011  -13.3153 C.3    1 LIG       0.11000
      3 C3        -63.1123  -15.3984  -13.8356 C.3    1 LIG       0.08100
      4 O1        -61.6734  -12.5630  -13.2044 O.2    1 LIG      -0.32000
      5 O2        -61.7978  -14.7773  -13.8803 O.3    1 LIG      -0.27100
      6 H1        -64.1128  -14.1360  -12.2965 H      1 LIG       0.09000
      7 H2        -64.4211  -13.6013  -13.9899 H      1 LIG       0.09000
      8 H3        -63.1352  -16.2441  -13.1429 H      1 LIG       0.09000
      9 H4        -63.4432  -15.7104  -14.8300 H      1 LIG       0.09000
@<TRIPOS>BOND
      1       1       2 1
      2       1       4 2
      3       1       5 1
      4       2       3 1
      5       3       5 1
      6       2       6 1
      7       2       7 1
      8       3       8 1
      9       3       9 1
@<TRIPOS>ALT_TYPE
CGenFF_4.0_ALT_TYPE_SET
CGenFF_4.0 1 CG2O4 2 CG3C41 3 CG3C41 4 OG2D1 5 OG3C51 6 HGA2 7 HGA2 8 HGA2 9 HGA2
@<TRIPOS>MOLECULE
4_lactone
 9 9 0 0 0
****
USER_CHARGES
INVALID_CHARGES
Pose:  16 Cluster:  16 Fr_nu:  62506 TotEn:   -14.70
@<TRIPOS>ATOM
      1 C1        -83.9171   -3.4913  -46.2543 C.2    1 LIG       0.04000
      2 C2        -82.4240   -3.8351  -46.1072 C.3    1 LIG       0.11000
      3 C3        -82.4700   -2.7638  -45.0218 C.3    1 LIG       0.08100
      4 O1        -84.8527   -3.8471  -46.9344 O.2    1 LIG      -0.32000
      5 O2        -83.8858   -2.5474  -45.2757 O.3    1 LIG      -0.27100
      6 H1        -82.2330   -4.8521  -45.7612 H      1 LIG       0.09000
      7 H2        -81.8231   -3.5949  -46.9858 H      1 LIG       0.09000
      8 H3        -82.2924   -3.1151  -44.0017 H      1 LIG       0.09000
      9 H4        -81.8835   -1.8631  -45.2230 H      1 LIG       0.09000
@<TRIPOS>BOND
      1       1       2 1
      2       1       4 2
      3       1       5 1
      4       2       3 1
      5       3       5 1
      6       2       6 1
      7       2       7 1
      8       3       8 1
      9       3       9 1
@<TRIPOS>ALT_TYPE
CGenFF_4.0_ALT_TYPE_SET
CGenFF_4.0 1 CG2O4 2 CG3C41 3 CG3C41 4 OG2D1 5 OG3C51 6 HGA2 7 HGA2 8 HGA2 9 HGA2
@<TRIPOS>MOLECULE
4_lactone
 9 9 0 0 0
****
USER_CHARGES
INVALID_CHARGES
Pose:  17 Cluster:  17 Fr_nu: 406615 TotEn:   -14.65
@<TRIPOS>ATOM
      1 C1        -70.4632   -6.1719  -48.4425 C.2    1 LIG       0.04000
      2 C2        -71.5141   -5.9026  -49.5345 C.3    1 LIG       0.11000
      3 C3        -72.0215   -7.2843  -49.1329 C.3    1 LIG       0.08100
      4 O1        -69.5133   -5.6006  -47.9570 O.2    1 LIG      -0.32000
      5 O2        -70.9679   -7.3971  -48.1365 O.3    1 LIG      -0.27100
      6 H1        -72.1832   -5.0696  -49.3131 H      1 LIG       0.09000
      7 H2        -71.1002   -5.8232  -50.5410 H      1 LIG       0.09000
      8 H3        -73.0140   -7.3098  -48.6748 H      1 LIG       0.09000
      9 H4        -71.9346   -8.0597  -49.8990 H      1 LIG       0.09000
@<TRIPOS>BOND
      1       1       2 1
      2       1       4 2
      3       1       5 1
      4       2       3 1
      5       3       5 1
      6       2       6 1
      7       2       7 1
      8       3       8 1
      9       3       9 1
@<TRIPOS>ALT_TYPE
CGenFF_4.0_ALT_TYPE_SET
CGenFF_4.0 1 CG2O4 2 CG3C41 3 CG3C41 4 OG2D1 5 OG3C51 6 HGA2 7 HGA2 8 HGA2 9 HGA2
@<TRIPOS>MOLECULE
4_lactone
 9 9 0 0 0
****
USER_CHARGES
INVALID_CHARGES
Pose:  18 Cluster:  18 Fr_nu: 3677455 TotEn:   -14.42
@<TRIPOS>ATOM
      1 C1        -78.1958  -16.3658  -45.7084 C.2    1 LIG       0.04000
      2 C2        -76.7065  -15.9830  -45.7752 C.3    1 LIG       0.11000
      3 C3        -76.7702  -16.1964  -44.2658 C.3    1 LIG       0.08100
      4 O1        -79.1197  -16.4964  -46.4789 O.2    1 LIG      -0.32000
      5 O2        -78.1811  -16.5373  -44.3593 O.3    1 LIG      -0.27100
      6 H1        -76.0886  -16.6922  -46.3281 H      1 LIG       0.09000
      7 H2        -76.5243  -14.9580  -46.1022 H      1 LIG       0.09000
      8 H3        -76.1785  -17.0311  -43.8800 H      1 LIG       0.09000
      9 H4        -76.6124  -15.3026  -43.6560 H      1 LIG       0.09000
@<TRIPOS>BOND
      1       1       2 1
      2       1       4 2
      3       1       5 1
      4       2       3 1
      5       3       5 1
      6       2       6 1
      7       2       7 1
      8       3       8 1
      9       3       9 1
@<TRIPOS>ALT_TYPE
CGenFF_4.0_ALT_TYPE_SET
CGenFF_4.0 1 CG2O4 2 CG3C41 3 CG3C41 4 OG2D1 5 OG3C51 6 HGA2 7 HGA2 8 HGA2 9 HGA2
@<TRIPOS>MOLECULE
4_lactone
 9 9 0 0 0
****
USER_CHARGES
INVALID_CHARGES
Pose:  19 Cluster:  19 Fr_nu: 223047 TotEn:   -14.12
@<TRIPOS>ATOM
      1 C1        -60.6543   -1.5384  -25.2349 C.2    1 LIG       0.04000
      2 C2        -61.1699   -2.4822  -24.1336 C.3    1 LIG       0.11000
      3 C3        -62.5361   -2.0839  -24.6838 C.3    1 LIG       0.08100
      4 O1        -59.5863   -1.1455  -25.6464 O.2    1 LIG      -0.32000
      5 O2        -61.9033   -1.2264  -25.6736 O.3    1 LIG      -0.27100
      6 H1        -60.8887   -3.5269  -24.2747 H      1 LIG       0.09000
      7 H2        -60.9501   -2.1449  -23.1194 H      1 LIG       0.09000
      8 H3        -63.1099   -2.8872  -25.1540 H      1 LIG       0.09000
      9 H4        -63.1702   -1.5104  -24.0021 H      1 LIG       0.09000
@<TRIPOS>BOND
      1       1       2 1
      2       1       4 2
      3       1       5 1
      4       2       3 1
      5       3       5 1
      6       2       6 1
      7       2       7 1
      8       3       8 1
      9       3       9 1
@<TRIPOS>ALT_TYPE
CGenFF_4.0_ALT_TYPE_SET
CGenFF_4.0 1 CG2O4 2 CG3C41 3 CG3C41 4 OG2D1 5 OG3C51 6 HGA2 7 HGA2 8 HGA2 9 HGA2
@<TRIPOS>MOLECULE
4_lactone
 9 9 0 0 0
****
USER_CHARGES
INVALID_CHARGES
Pose:  20 Cluster:  20 Fr_nu: 3982086 TotEn:   -14.02
@<TRIPOS>ATOM
      1 C1        -87.2910   -3.4502  -51.4488 C.2    1 LIG       0.04000
      2 C2        -86.0780   -4.3957  -51.3864 C.3    1 LIG       0.11000
      3 C3        -85.3471   -3.1350  -50.9345 C.3    1 LIG       0.08100
      4 O1        -88.4650   -3.5213  -51.7330 O.2    1 LIG      -0.32000
      5 O2        -86.5772   -2.3663  -51.0421 O.3    1 LIG      -0.27100
      6 H1        -86.1667   -5.1854  -50.6387 H      1 LIG       0.09000
      7 H2        -85.7764   -4.7976  -52.3550 H      1 LIG       0.09000
      8 H3        -84.9687   -3.1487  -49.9087 H      1 LIG       0.09000
      9 H4        -84.5800   -2.7634  -51.6195 H      1 LIG       0.09000
@<TRIPOS>BOND
      1       1       2 1
      2       1       4 2
      3       1       5 1
      4       2       3 1
      5       3       5 1
      6       2       6 1
      7       2       7 1
      8       3       8 1
      9       3       9 1
@<TRIPOS>ALT_TYPE
CGenFF_4.0_ALT_TYPE_SET
CGenFF_4.0 1 CG2O4 2 CG3C41 3 CG3C41 4 OG2D1 5 OG3C51 6 HGA2 7 HGA2 8 HGA2 9 HGA2
@<TRIPOS>MOLECULE
4_lactone
 9 9 0 0 0
****
USER_CHARGES
INVALID_CHARGES
Pose:  21 Cluster:  21 Fr_nu: 648158 TotEn:   -13.98
@<TRIPOS>ATOM
      1 C1        -70.0193   -5.3959  -47.5169 C.2    1 LIG       0.04000
      2 C2        -71.5360   -5.6433  -47.6044 C.3    1 LIG       0.11000
      3 C3        -71.2168   -5.9638  -49.0616 C.3    1 LIG       0.08100
      4 O1        -69.2158   -5.0635  -46.6754 O.2    1 LIG      -0.32000
      5 O2        -69.8070   -5.6939  -48.8268 O.3    1 LIG      -0.27100
      6 H1        -71.8862   -6.4819  -47.0007 H      1 LIG       0.09000
      7 H2        -72.1430   -4.7520  -47.4366 H      1 LIG       0.09000
      8 H3        -71.3836   -7.0006  -49.3660 H      1 LIG       0.09000
      9 H4        -71.6400   -5.2765  -49.7993 H      1 LIG       0.09000
@<TRIPOS>BOND
      1       1       2 1
      2       1       4 2
      3       1       5 1
      4       2       3 1
      5       3       5 1
      6       2       6 1
      7       2       7 1
      8       3       8 1
      9       3       9 1
@<TRIPOS>ALT_TYPE
CGenFF_4.0_ALT_TYPE_SET
CGenFF_4.0 1 CG2O4 2 CG3C41 3 CG3C41 4 OG2D1 5 OG3C51 6 HGA2 7 HGA2 8 HGA2 9 HGA2
@<TRIPOS>MOLECULE
4_lactone
 9 9 0 0 0
****
USER_CHARGES
INVALID_CHARGES
Pose:  22 Cluster:  22 Fr_nu: 3279360 TotEn:   -13.79
@<TRIPOS>ATOM
      1 C1        -61.8628   -1.5676  -25.1572 C.2    1 LIG       0.04000
      2 C2        -63.1979   -1.9212  -24.4777 C.3    1 LIG       0.11000
      3 C3        -62.3727   -3.0383  -23.8460 C.3    1 LIG       0.08100
      4 O1        -61.4488   -0.7385  -25.9353 O.2    1 LIG      -0.32000
      5 O2        -61.1885   -2.5862  -24.5593 O.3    1 LIG      -0.27100
      6 H1        -63.5645   -1.1567  -23.7909 H      1 LIG       0.09000
      7 H2        -63.9787   -2.2412  -25.1696 H      1 LIG       0.09000
      8 H3        -62.2398   -2.9743  -22.7626 H      1 LIG       0.09000
      9 H4        -62.6535   -4.0543  -24.1368 H      1 LIG       0.09000
@<TRIPOS>BOND
      1       1       2 1
      2       1       4 2
      3       1       5 1
      4       2       3 1
      5       3       5 1
      6       2       6 1
      7       2       7 1
      8       3       8 1
      9       3       9 1
@<TRIPOS>ALT_TYPE
CGenFF_4.0_ALT_TYPE_SET
CGenFF_4.0 1 CG2O4 2 CG3C41 3 CG3C41 4 OG2D1 5 OG3C51 6 HGA2 7 HGA2 8 HGA2 9 HGA2
@<TRIPOS>MOLECULE
4_lactone
 9 9 0 0 0
****
USER_CHARGES
INVALID_CHARGES
Pose:  23 Cluster:  23 Fr_nu: 278738 TotEn:   -13.68
@<TRIPOS>ATOM
      1 C1        -47.7823  -11.8135  -28.8675 C.2    1 LIG       0.04000
      2 C2        -47.7823  -13.3003  -28.4691 C.3    1 LIG       0.11000
      3 C3        -47.0247  -12.7867  -27.2484 C.3    1 LIG       0.08100
      4 O1        -48.1900  -11.1340  -29.7820 O.2    1 LIG      -0.32000
      5 O2        -47.1026  -11.4256  -27.7552 O.3    1 LIG      -0.27100
      6 H1        -48.7748  -13.7090  -28.2732 H      1 LIG       0.09000
      7 H2        -47.2143  -13.9423  -29.1445 H      1 LIG       0.09000
      8 H3        -47.5428  -12.8907  -26.2911 H      1 LIG       0.09000
      9 H4        -45.9883  -13.1239  -27.1602 H      1 LIG       0.09000
@<TRIPOS>BOND
      1       1       2 1
      2       1       4 2
      3       1       5 1
      4       2       3 1
      5       3       5 1
      6       2       6 1
      7       2       7 1
      8       3       8 1
      9       3       9 1
@<TRIPOS>ALT_TYPE
CGenFF_4.0_ALT_TYPE_SET
CGenFF_4.0 1 CG2O4 2 CG3C41 3 CG3C41 4 OG2D1 5 OG3C51 6 HGA2 7 HGA2 8 HGA2 9 HGA2
@<TRIPOS>MOLECULE
4_lactone
 9 9 0 0 0
****
USER_CHARGES
INVALID_CHARGES
Pose:  24 Cluster:  24 Fr_nu: 3328481 TotEn:   -13.37
@<TRIPOS>ATOM
      1 C1        -60.9936   -1.7299  -24.2775 C.2    1 LIG       0.04000
      2 C2        -61.6901   -2.5083  -23.1469 C.3    1 LIG       0.11000
      3 C3        -62.5789   -3.0064  -24.2826 C.3    1 LIG       0.08100
      4 O1        -60.0670   -0.9603  -24.3926 O.2    1 LIG      -0.32000
      5 O2        -61.8243   -2.2129  -25.2400 O.3    1 LIG      -0.27100
      6 H1        -61.0609   -3.2627  -22.6721 H      1 LIG       0.09000
      7 H2        -62.1787   -1.8743  -22.4052 H      1 LIG       0.09000
      8 H3        -62.5115   -4.0753  -24.5029 H      1 LIG       0.09000
      9 H4        -63.6249   -2.6915  -24.2358 H      1 LIG       0.09000
@<TRIPOS>BOND
      1       1       2 1
      2       1       4 2
      3       1       5 1
      4       2       3 1
      5       3       5 1
      6       2       6 1
      7       2       7 1
      8       3       8 1
      9       3       9 1
@<TRIPOS>ALT_TYPE
CGenFF_4.0_ALT_TYPE_SET
CGenFF_4.0 1 CG2O4 2 CG3C41 3 CG3C41 4 OG2D1 5 OG3C51 6 HGA2 7 HGA2 8 HGA2 9 HGA2
@<TRIPOS>MOLECULE
4_lactone
 9 9 0 0 0
****
USER_CHARGES
INVALID_CHARGES
Pose:  25 Cluster:  25 Fr_nu:  20331 TotEn:   -13.29
@<TRIPOS>ATOM
      1 C1        -59.0975    3.4354  -38.6060 C.2    1 LIG       0.04000
      2 C2        -60.3771    4.2906  -38.6234 C.3    1 LIG       0.11000
      3 C3        -60.4780    3.7861  -40.0598 C.3    1 LIG       0.08100
      4 O1        -58.2196    3.1576  -37.8208 O.2    1 LIG      -0.32000
      5 O2        -59.2492    3.0258  -39.8940 O.3    1 LIG      -0.27100
      6 H1        -61.1555    3.9416  -37.9431 H      1 LIG       0.09000
      7 H2        -60.1990    5.3610  -38.5079 H      1 LIG       0.09000
      8 H3        -61.3294    3.1345  -40.2743 H      1 LIG       0.09000
      9 H4        -60.3764    4.5495  -40.8361 H      1 LIG       0.09000
@<TRIPOS>BOND
      1       1       2 1
      2       1       4 2
      3       1       5 1
      4       2       3 1
      5       3       5 1
      6       2       6 1
      7       2       7 1
      8       3       8 1
      9       3       9 1
@<TRIPOS>ALT_TYPE
CGenFF_4.0_ALT_TYPE_SET
CGenFF_4.0 1 CG2O4 2 CG3C41 3 CG3C41 4 OG2D1 5 OG3C51 6 HGA2 7 HGA2 8 HGA2 9 HGA2
@<TRIPOS>MOLECULE
4_lactone
 9 9 0 0 0
****
USER_CHARGES
INVALID_CHARGES
Pose:  26 Cluster:  26 Fr_nu:  13061 TotEn:   -13.14
@<TRIPOS>ATOM
      1 C1        -59.1093    3.8932  -37.8251 C.2    1 LIG       0.04000
      2 C2        -60.2009    4.5789  -38.6663 C.3    1 LIG       0.11000
      3 C3        -60.2971    3.2080  -39.3291 C.3    1 LIG       0.08100
      4 O1        -58.3548    4.1912  -36.9272 O.2    1 LIG      -0.32000
      5 O2        -59.2475    2.6987  -38.4605 O.3    1 LIG      -0.27100
      6 H1        -61.0754    4.8901  -38.0929 H      1 LIG       0.09000
      7 H2        -59.8327    5.3875  -39.2998 H      1 LIG       0.09000
      8 H3        -61.2394    2.6742  -39.1786 H      1 LIG       0.09000
      9 H4        -60.0012    3.1710  -40.3811 H      1 LIG       0.09000
@<TRIPOS>BOND
      1       1       2 1
      2       1       4 2
      3       1       5 1
      4       2       3 1
      5       3       5 1
      6       2       6 1
      7       2       7 1
      8       3       8 1
      9       3       9 1
@<TRIPOS>ALT_TYPE
CGenFF_4.0_ALT_TYPE_SET
CGenFF_4.0 1 CG2O4 2 CG3C41 3 CG3C41 4 OG2D1 5 OG3C51 6 HGA2 7 HGA2 8 HGA2 9 HGA2
@<TRIPOS>MOLECULE
4_lactone
 9 9 0 0 0
****
USER_CHARGES
INVALID_CHARGES
Pose:  27 Cluster:  27 Fr_nu:  31701 TotEn:   -13.02
@<TRIPOS>ATOM
      1 C1        -78.4350   -2.0170  -43.2327 C.2    1 LIG       0.04000
      2 C2        -79.7960   -1.5041  -43.7363 C.3    1 LIG       0.11000
      3 C3        -79.7288   -2.7410  -44.6271 C.3    1 LIG       0.08100
      4 O1        -77.5954   -1.6800  -42.4291 O.2    1 LIG      -0.32000
      5 O2        -78.4401   -3.0996  -44.0559 O.3    1 LIG      -0.27100
      6 H1        -80.5815   -1.5079  -42.9791 H      1 LIG       0.09000
      7 H2        -79.7467   -0.5441  -44.2529 H      1 LIG       0.09000
      8 H3        -80.4838   -3.5073  -44.4314 H      1 LIG       0.09000
      9 H4        -79.6522   -2.5458  -45.7003 H      1 LIG       0.09000
@<TRIPOS>BOND
      1       1       2 1
      2       1       4 2
      3       1       5 1
      4       2       3 1
      5       3       5 1
      6       2       6 1
      7       2       7 1
      8       3       8 1
      9       3       9 1
@<TRIPOS>ALT_TYPE
CGenFF_4.0_ALT_TYPE_SET
CGenFF_4.0 1 CG2O4 2 CG3C41 3 CG3C41 4 OG2D1 5 OG3C51 6 HGA2 7 HGA2 8 HGA2 9 HGA2
@<TRIPOS>MOLECULE
4_lactone
 9 9 0 0 0
****
USER_CHARGES
INVALID_CHARGES
Pose:  28 Cluster:  28 Fr_nu: 6461973 TotEn:   -12.50
@<TRIPOS>ATOM
      1 C1        -62.3150  -12.7937  -13.1238 C.2    1 LIG       0.04000
      2 C2        -63.8319  -12.7383  -13.3792 C.3    1 LIG       0.11000
      3 C3        -63.6429  -11.2516  -13.0931 C.3    1 LIG       0.08100
      4 O1        -61.4411  -13.6307  -13.1132 O.2    1 LIG      -0.32000
      5 O2        -62.2193  -11.4594  -12.8788 O.3    1 LIG      -0.27100
      6 H1        -64.1213  -12.9911  -14.4003 H      1 LIG       0.09000
      7 H2        -64.4267  -13.2901  -12.6494 H      1 LIG       0.09000
      8 H3        -63.8300  -10.5797  -13.9352 H      1 LIG       0.09000
      9 H4        -64.1348  -10.8787  -12.1905 H      1 LIG       0.09000
@<TRIPOS>BOND
      1       1       2 1
      2       1       4 2
      3       1       5 1
      4       2       3 1
      5       3       5 1
      6       2       6 1
      7       2       7 1
      8       3       8 1
      9       3       9 1
@<TRIPOS>ALT_TYPE
CGenFF_4.0_ALT_TYPE_SET
CGenFF_4.0 1 CG2O4 2 CG3C41 3 CG3C41 4 OG2D1 5 OG3C51 6 HGA2 7 HGA2 8 HGA2 9 HGA2
@<TRIPOS>MOLECULE
4_lactone
 9 9 0 0 0
****
USER_CHARGES
INVALID_CHARGES
Pose:  29 Cluster:  29 Fr_nu: 6421326 TotEn:   -12.45
@<TRIPOS>ATOM
      1 C1        -62.6506  -11.6646  -13.5371 C.2    1 LIG       0.04000
      2 C2        -64.0899  -11.3532  -13.9849 C.3    1 LIG       0.11000
      3 C3        -64.1822  -10.6953  -12.6113 C.3    1 LIG       0.08100
      4 O1        -61.6751  -12.2201  -13.9891 O.2    1 LIG      -0.32000
      5 O2        -62.8033  -11.0612  -12.3279 O.3    1 LIG      -0.27100
      6 H1        -64.1545  -10.6774  -14.8390 H      1 LIG       0.09000
      7 H2        -64.7123  -12.2377  -14.1301 H      1 LIG       0.09000
      8 H3        -64.3191   -9.6105  -12.6140 H      1 LIG       0.09000
      9 H4        -64.8753  -11.1659  -11.9086 H      1 LIG       0.09000
@<TRIPOS>BOND
      1       1       2 1
      2       1       4 2
      3       1       5 1
      4       2       3 1
      5       3       5 1
      6       2       6 1
      7       2       7 1
      8       3       8 1
      9       3       9 1
@<TRIPOS>ALT_TYPE
CGenFF_4.0_ALT_TYPE_SET
CGenFF_4.0 1 CG2O4 2 CG3C41 3 CG3C41 4 OG2D1 5 OG3C51 6 HGA2 7 HGA2 8 HGA2 9 HGA2
@<TRIPOS>MOLECULE
4_lactone
 9 9 0 0 0
****
USER_CHARGES
INVALID_CHARGES
Pose:  30 Cluster:  30 Fr_nu: 149408 TotEn:   -12.16
@<TRIPOS>ATOM
      1 C1        -47.9211  -11.5977  -29.9022 C.2    1 LIG       0.04000
      2 C2        -48.1667  -12.8257  -29.0073 C.3    1 LIG       0.11000
      3 C3        -47.0379  -12.2211  -28.1778 C.3    1 LIG       0.08100
      4 O1        -48.3711  -11.1340  -30.9254 O.2    1 LIG      -0.32000
      5 O2        -46.9209  -11.1162  -29.1164 O.3    1 LIG      -0.27100
      6 H1        -49.1484  -12.8410  -28.5314 H      1 LIG       0.09000
      7 H2        -47.9435  -13.7793  -29.4886 H      1 LIG       0.09000
      8 H3        -47.3173  -11.8740  -27.1793 H      1 LIG       0.09000
      9 H4        -46.1175  -12.8098  -28.1336 H      1 LIG       0.09000
@<TRIPOS>BOND
      1       1       2 1
      2       1       4 2
      3       1       5 1
      4       2       3 1
      5       3       5 1
      6       2       6 1
      7       2       7 1
      8       3       8 1
      9       3       9 1
@<TRIPOS>ALT_TYPE
CGenFF_4.0_ALT_TYPE_SET
CGenFF_4.0 1 CG2O4 2 CG3C41 3 CG3C41 4 OG2D1 5 OG3C51 6 HGA2 7 HGA2 8 HGA2 9 HGA2
@<TRIPOS>MOLECULE
4_lactone
 9 9 0 0 0
****
USER_CHARGES
INVALID_CHARGES
Pose:  31 Cluster:  31 Fr_nu: 1364819 TotEn:   -12.09
@<TRIPOS>ATOM
      1 C1        -86.3273  -27.0280  -39.8721 C.2    1 LIG       0.04000
      2 C2        -86.8955  -27.4653  -38.5101 C.3    1 LIG       0.11000
      3 C3        -85.4920  -27.1241  -38.0186 C.3    1 LIG       0.08100
      4 O1        -86.7180  -26.9311  -41.0133 O.2    1 LIG      -0.32000
      5 O2        -85.0971  -26.7446  -39.3661 O.3    1 LIG      -0.27100
      6 H1        -87.6969  -26.8264  -38.1358 H      1 LIG       0.09000
      7 H2        -87.1722  -28.5198  -38.4609 H      1 LIG       0.09000
      8 H3        -85.4247  -26.2807  -37.3261 H      1 LIG       0.09000
      9 H4        -84.9031  -27.9686  -37.6502 H      1 LIG       0.09000
@<TRIPOS>BOND
      1       1       2 1
      2       1       4 2
      3       1       5 1
      4       2       3 1
      5       3       5 1
      6       2       6 1
      7       2       7 1
      8       3       8 1
      9       3       9 1
@<TRIPOS>ALT_TYPE
CGenFF_4.0_ALT_TYPE_SET
CGenFF_4.0 1 CG2O4 2 CG3C41 3 CG3C41 4 OG2D1 5 OG3C51 6 HGA2 7 HGA2 8 HGA2 9 HGA2
@<TRIPOS>MOLECULE
4_lactone
 9 9 0 0 0
****
USER_CHARGES
INVALID_CHARGES
Pose:  32 Cluster:  32 Fr_nu: 6256512 TotEn:   -11.87
@<TRIPOS>ATOM
      1 C1        -59.9043   -1.1875  -24.3361 C.2    1 LIG       0.04000
      2 C2        -60.7013   -1.5957  -23.0842 C.3    1 LIG       0.11000
      3 C3        -61.3749   -2.5652  -24.0507 C.3    1 LIG       0.08100
      4 O1        -59.0290   -0.4019  -24.6207 O.2    1 LIG      -0.32000
      5 O2        -60.5472   -2.0750  -25.1416 O.3    1 LIG      -0.27100
      6 H1        -60.0958   -2.0527  -22.3000 H      1 LIG       0.09000
      7 H2        -61.3383   -0.8049  -22.6844 H      1 LIG       0.09000
      8 H3        -61.1987   -3.6267  -23.8564 H      1 LIG       0.09000
      9 H4        -62.4365   -2.3826  -24.2385 H      1 LIG       0.09000
@<TRIPOS>BOND
      1       1       2 1
      2       1       4 2
      3       1       5 1
      4       2       3 1
      5       3       5 1
      6       2       6 1
      7       2       7 1
      8       3       8 1
      9       3       9 1
@<TRIPOS>ALT_TYPE
CGenFF_4.0_ALT_TYPE_SET
CGenFF_4.0 1 CG2O4 2 CG3C41 3 CG3C41 4 OG2D1 5 OG3C51 6 HGA2 7 HGA2 8 HGA2 9 HGA2
@<TRIPOS>MOLECULE
4_lactone
 9 9 0 0 0
****
USER_CHARGES
INVALID_CHARGES
Pose:  33 Cluster:  33 Fr_nu:  31745 TotEn:   -11.69
@<TRIPOS>ATOM
      1 C1        -79.3643   -2.0755  -44.0105 C.2    1 LIG       0.04000
      2 C2        -80.7756   -1.4682  -44.1035 C.3    1 LIG       0.11000
      3 C3        -80.9008   -2.3999  -45.3053 C.3    1 LIG       0.08100
      4 O1        -78.3887   -1.9636  -43.3034 O.2    1 LIG      -0.32000
      5 O2        -79.5444   -2.8798  -45.0923 O.3    1 LIG      -0.27100
      6 H1        -81.4183   -1.7025  -43.2536 H      1 LIG       0.09000
      7 H2        -80.7870   -0.4003  -44.3278 H      1 LIG       0.09000
      8 H3        -81.6337   -3.2052  -45.2059 H      1 LIG       0.09000
      9 H4        -81.0047   -1.9066  -46.2756 H      1 LIG       0.09000
@<TRIPOS>BOND
      1       1       2 1
      2       1       4 2
      3       1       5 1
      4       2       3 1
      5       3       5 1
      6       2       6 1
      7       2       7 1
      8       3       8 1
      9       3       9 1
@<TRIPOS>ALT_TYPE
CGenFF_4.0_ALT_TYPE_SET
CGenFF_4.0 1 CG2O4 2 CG3C41 3 CG3C41 4 OG2D1 5 OG3C51 6 HGA2 7 HGA2 8 HGA2 9 HGA2
@<TRIPOS>MOLECULE
4_lactone
 9 9 0 0 0
****
USER_CHARGES
INVALID_CHARGES
Pose:  34 Cluster:  34 Fr_nu: 6304771 TotEn:   -11.68
@<TRIPOS>ATOM
      1 C1        -54.8041    8.0793  -32.7989 C.2    1 LIG       0.04000
      2 C2        -55.3092    9.3782  -33.4523 C.3    1 LIG       0.11000
      3 C3        -54.8873    8.6801  -34.7417 C.3    1 LIG       0.08100
      4 O1        -54.7059    7.6202  -31.6836 O.2    1 LIG      -0.32000
      5 O2        -54.4495    7.5173  -33.9856 O.3    1 LIG      -0.27100
      6 H1        -56.3805    9.5487  -33.3347 H      1 LIG       0.09000
      7 H2        -54.7337   10.2653  -33.1828 H      1 LIG       0.09000
      8 H3        -55.6976    8.4304  -35.4321 H      1 LIG       0.09000
      9 H4        -54.0569    9.1453  -35.2799 H      1 LIG       0.09000
@<TRIPOS>BOND
      1       1       2 1
      2       1       4 2
      3       1       5 1
      4       2       3 1
      5       3       5 1
      6       2       6 1
      7       2       7 1
      8       3       8 1
      9       3       9 1
@<TRIPOS>ALT_TYPE
CGenFF_4.0_ALT_TYPE_SET
CGenFF_4.0 1 CG2O4 2 CG3C41 3 CG3C41 4 OG2D1 5 OG3C51 6 HGA2 7 HGA2 8 HGA2 9 HGA2
@<TRIPOS>MOLECULE
4_lactone
 9 9 0 0 0
****
USER_CHARGES
INVALID_CHARGES
Pose:  35 Cluster:  35 Fr_nu: 6466818 TotEn:   -11.58
@<TRIPOS>ATOM
      1 C1        -61.5267   -1.7966  -24.0016 C.2    1 LIG       0.04000
      2 C2        -62.3350   -3.0687  -23.6889 C.3    1 LIG       0.11000
      3 C3        -61.7177   -2.9023  -22.3035 C.3    1 LIG       0.08100
      4 O1        -61.3390   -1.0683  -24.9495 O.2    1 LIG      -0.32000
      5 O2        -61.0119   -1.7099  -22.7457 O.3    1 LIG      -0.27100
      6 H1        -63.4164   -2.9344  -23.7448 H      1 LIG       0.09000
      7 H2        -62.0144   -3.9488  -24.2486 H      1 LIG       0.09000
      8 H3        -62.4199   -2.6789  -21.4957 H      1 LIG       0.09000
      9 H4        -61.0235   -3.6903  -21.9989 H      1 LIG       0.09000
@<TRIPOS>BOND
      1       1       2 1
      2       1       4 2
      3       1       5 1
      4       2       3 1
      5       3       5 1
      6       2       6 1
      7       2       7 1
      8       3       8 1
      9       3       9 1
@<TRIPOS>ALT_TYPE
CGenFF_4.0_ALT_TYPE_SET
CGenFF_4.0 1 CG2O4 2 CG3C41 3 CG3C41 4 OG2D1 5 OG3C51 6 HGA2 7 HGA2 8 HGA2 9 HGA2
@<TRIPOS>MOLECULE
4_lactone
 9 9 0 0 0
****
USER_CHARGES
INVALID_CHARGES
Pose:  36 Cluster:  36 Fr_nu: 6483723 TotEn:   -11.55
@<TRIPOS>ATOM
      1 C1        -62.5821  -14.3097  -13.5182 C.2    1 LIG       0.04000
      2 C2        -63.3577  -15.3757  -14.3127 C.3    1 LIG       0.11000
      3 C3        -64.1832  -15.4688  -13.0329 C.3    1 LIG       0.08100
      4 O1        -61.6379  -13.5742  -13.6966 O.2    1 LIG      -0.32000
      5 O2        -63.3585  -14.4455  -12.4098 O.3    1 LIG      -0.27100
      6 H1        -63.8815  -14.9863  -15.1870 H      1 LIG       0.09000
      7 H2        -62.7693  -16.2600  -14.5632 H      1 LIG       0.09000
      8 H3        -65.2257  -15.1501  -13.1176 H      1 LIG       0.09000
      9 H4        -64.1169  -16.4196  -12.4970 H      1 LIG       0.09000
@<TRIPOS>BOND
      1       1       2 1
      2       1       4 2
      3       1       5 1
      4       2       3 1
      5       3       5 1
      6       2       6 1
      7       2       7 1
      8       3       8 1
      9       3       9 1
@<TRIPOS>ALT_TYPE
CGenFF_4.0_ALT_TYPE_SET
CGenFF_4.0 1 CG2O4 2 CG3C41 3 CG3C41 4 OG2D1 5 OG3C51 6 HGA2 7 HGA2 8 HGA2 9 HGA2
@<TRIPOS>MOLECULE
4_lactone
 9 9 0 0 0
****
USER_CHARGES
INVALID_CHARGES
Pose:  37 Cluster:  37 Fr_nu: 3282045 TotEn:   -11.19
@<TRIPOS>ATOM
      1 C1        -60.2423   -1.4816  -23.4708 C.2    1 LIG       0.04000
      2 C2        -60.5609   -2.5692  -22.4292 C.3    1 LIG       0.11000
      3 C3        -61.8709   -2.6729  -23.2044 C.3    1 LIG       0.08100
      4 O1        -59.3316   -0.7257  -23.7227 O.2    1 LIG      -0.32000
      5 O2        -61.4318   -1.6264  -24.1141 O.3    1 LIG      -0.27100
      6 H1        -59.9084   -3.4421  -22.4827 H      1 LIG       0.09000
      7 H2        -60.6427   -2.1963  -21.4069 H      1 LIG       0.09000
      8 H3        -62.0379   -3.6183  -23.7279 H      1 LIG       0.09000
      9 H4        -62.7688   -2.3770  -22.6550 H      1 LIG       0.09000
@<TRIPOS>BOND
      1       1       2 1
      2       1       4 2
      3       1       5 1
      4       2       3 1
      5       3       5 1
      6       2       6 1
      7       2       7 1
      8       3       8 1
      9       3       9 1
@<TRIPOS>ALT_TYPE
CGenFF_4.0_ALT_TYPE_SET
CGenFF_4.0 1 CG2O4 2 CG3C41 3 CG3C41 4 OG2D1 5 OG3C51 6 HGA2 7 HGA2 8 HGA2 9 HGA2
@<TRIPOS>MOLECULE
4_lactone
 9 9 0 0 0
****
USER_CHARGES
INVALID_CHARGES
Pose:  38 Cluster:  38 Fr_nu: 353986 TotEn:   -11.13
@<TRIPOS>ATOM
      1 C1        -76.4173   -2.4351  -34.4788 C.2    1 LIG       0.04000
      2 C2        -75.6924   -1.5179  -35.4800 C.3    1 LIG       0.11000
      3 C3        -74.6517   -1.4287  -34.3678 C.3    1 LIG       0.08100
      4 O1        -77.4448   -3.0728  -34.4339 O.2    1 LIG      -0.32000
      5 O2        -75.4504   -2.3099  -33.5305 O.3    1 LIG      -0.27100
      6 H1        -75.3688   -2.0216  -36.3922 H      1 LIG       0.09000
      7 H2        -76.2270   -0.5935  -35.7048 H      1 LIG       0.09000
      8 H3        -73.6756   -1.8652  -34.5964 H      1 LIG       0.09000
      9 H4        -74.5315   -0.4419  -33.9124 H      1 LIG       0.09000
@<TRIPOS>BOND
      1       1       2 1
      2       1       4 2
      3       1       5 1
      4       2       3 1
      5       3       5 1
      6       2       6 1
      7       2       7 1
      8       3       8 1
      9       3       9 1
@<TRIPOS>ALT_TYPE
CGenFF_4.0_ALT_TYPE_SET
CGenFF_4.0 1 CG2O4 2 CG3C41 3 CG3C41 4 OG2D1 5 OG3C51 6 HGA2 7 HGA2 8 HGA2 9 HGA2
@<TRIPOS>MOLECULE
4_lactone
 9 9 0 0 0
****
USER_CHARGES
INVALID_CHARGES
Pose:  39 Cluster:  39 Fr_nu: 106882 TotEn:   -10.88
@<TRIPOS>ATOM
      1 C1        -77.2475  -11.3871  -45.1069 C.2    1 LIG       0.04000
      2 C2        -75.7555  -11.2729  -45.4675 C.3    1 LIG       0.11000
      3 C3        -75.6148  -10.8940  -43.9962 C.3    1 LIG       0.08100
      4 O1        -78.2833  -11.6642  -45.6680 O.2    1 LIG      -0.32000
      5 O2        -77.0494  -11.0410  -43.8066 O.3    1 LIG      -0.27100
      6 H1        -75.2942  -12.2176  -45.7595 H      1 LIG       0.09000
      7 H2        -75.5300  -10.4821  -46.1848 H      1 LIG       0.09000
      8 H3        -75.0521  -11.5983  -43.3774 H      1 LIG       0.09000
      9 H4        -75.2869   -9.8690  -43.8025 H      1 LIG       0.09000
@<TRIPOS>BOND
      1       1       2 1
      2       1       4 2
      3       1       5 1
      4       2       3 1
      5       3       5 1
      6       2       6 1
      7       2       7 1
      8       3       8 1
      9       3       9 1
@<TRIPOS>ALT_TYPE
CGenFF_4.0_ALT_TYPE_SET
CGenFF_4.0 1 CG2O4 2 CG3C41 3 CG3C41 4 OG2D1 5 OG3C51 6 HGA2 7 HGA2 8 HGA2 9 HGA2
@<TRIPOS>MOLECULE
4_lactone
 9 9 0 0 0
****
USER_CHARGES
INVALID_CHARGES
Pose:  40 Cluster:  40 Fr_nu: 759033 TotEn:   -10.66
@<TRIPOS>ATOM
      1 C1        -80.6259  -18.4444  -48.5000 C.2    1 LIG       0.04000
      2 C2        -81.4265  -17.2497  -47.9514 C.3    1 LIG       0.11000
      3 C3        -80.0957  -16.8903  -47.2974 C.3    1 LIG       0.08100
      4 O1        -80.8283  -19.4070  -49.2048 O.2    1 LIG      -0.32000
      5 O2        -79.4728  -18.0653  -47.8866 O.3    1 LIG      -0.27100
      6 H1        -81.7787  -16.5592  -48.7192 H      1 LIG       0.09000
      7 H2        -82.2307  -17.5285  -47.2685 H      1 LIG       0.09000
      8 H3        -79.6287  -15.9667  -47.6502 H      1 LIG       0.09000
      9 H4        -80.0803  -16.9328  -46.2049 H      1 LIG       0.09000
@<TRIPOS>BOND
      1       1       2 1
      2       1       4 2
      3       1       5 1
      4       2       3 1
      5       3       5 1
      6       2       6 1
      7       2       7 1
      8       3       8 1
      9       3       9 1
@<TRIPOS>ALT_TYPE
CGenFF_4.0_ALT_TYPE_SET
CGenFF_4.0 1 CG2O4 2 CG3C41 3 CG3C41 4 OG2D1 5 OG3C51 6 HGA2 7 HGA2 8 HGA2 9 HGA2
@<TRIPOS>MOLECULE
4_lactone
 9 9 0 0 0
****
USER_CHARGES
INVALID_CHARGES
Pose:  41 Cluster:  41 Fr_nu: 6516827 TotEn:   -10.51
@<TRIPOS>ATOM
      1 C1        -52.4797    9.7737  -29.2368 C.2    1 LIG       0.04000
      2 C2        -53.4772   10.8565  -28.7878 C.3    1 LIG       0.11000
      3 C3        -54.1141   10.5768  -30.1457 C.3    1 LIG       0.08100
      4 O1        -51.4944    9.2283  -28.7940 O.2    1 LIG      -0.32000
      5 O2        -53.0979    9.5764  -30.4321 O.3    1 LIG      -0.27100
      6 H1        -54.0748   10.5787  -27.9182 H      1 LIG       0.09000
      7 H2        -53.0349   11.8466  -28.6662 H      1 LIG       0.09000
      8 H3        -55.1153   10.1380  -30.1180 H      1 LIG       0.09000
      9 H4        -54.0787   11.4020  -30.8623 H      1 LIG       0.09000
@<TRIPOS>BOND
      1       1       2 1
      2       1       4 2
      3       1       5 1
      4       2       3 1
      5       3       5 1
      6       2       6 1
      7       2       7 1
      8       3       8 1
      9       3       9 1
@<TRIPOS>ALT_TYPE
CGenFF_4.0_ALT_TYPE_SET
CGenFF_4.0 1 CG2O4 2 CG3C41 3 CG3C41 4 OG2D1 5 OG3C51 6 HGA2 7 HGA2 8 HGA2 9 HGA2
@<TRIPOS>MOLECULE
4_lactone
 9 9 0 0 0
****
USER_CHARGES
INVALID_CHARGES
Pose:  42 Cluster:  42 Fr_nu:  42300 TotEn:   -10.24
@<TRIPOS>ATOM
      1 C1        -80.0700   -1.7497  -44.2447 C.2    1 LIG       0.04000
      2 C2        -80.8636   -2.6289  -45.2278 C.3    1 LIG       0.11000
      3 C3        -82.0599   -1.8762  -44.6531 C.3    1 LIG       0.08100
      4 O1        -78.9148   -1.5902  -43.9215 O.2    1 LIG      -0.32000
      5 O2        -81.1802   -1.1189  -43.7766 O.3    1 LIG      -0.27100
      6 H1        -80.6418   -2.4344  -46.2783 H      1 LIG       0.09000
      7 H2        -80.8223   -3.6961  -45.0040 H      1 LIG       0.09000
      8 H3        -82.5902   -1.2246  -45.3529 H      1 LIG       0.09000
      9 H4        -82.7694   -2.4828  -44.0836 H      1 LIG       0.09000
@<TRIPOS>BOND
      1       1       2 1
      2       1       4 2
      3       1       5 1
      4       2       3 1
      5       3       5 1
      6       2       6 1
      7       2       7 1
      8       3       8 1
      9       3       9 1
@<TRIPOS>ALT_TYPE
CGenFF_4.0_ALT_TYPE_SET
CGenFF_4.0 1 CG2O4 2 CG3C41 3 CG3C41 4 OG2D1 5 OG3C51 6 HGA2 7 HGA2 8 HGA2 9 HGA2
@<TRIPOS>MOLECULE
4_lactone
 9 9 0 0 0
****
USER_CHARGES
INVALID_CHARGES
Pose:  43 Cluster:  43 Fr_nu:   9584 TotEn:   -10.16
@<TRIPOS>ATOM
      1 C1        -82.0130   -2.3445  -44.8513 C.2    1 LIG       0.04000
      2 C2        -81.6879   -2.9431  -46.2316 C.3    1 LIG       0.11000
      3 C3        -82.9928   -3.7018  -46.0090 C.3    1 LIG       0.08100
      4 O1        -81.5186   -1.5510  -44.0831 O.2    1 LIG      -0.32000
      5 O2        -83.1656   -3.0541  -44.7183 O.3    1 LIG      -0.27100
      6 H1        -81.6954   -2.2164  -47.0454 H      1 LIG       0.09000
      7 H2        -80.7824   -3.5519  -46.2509 H      1 LIG       0.09000
      8 H3        -83.8070   -3.4555  -46.6960 H      1 LIG       0.09000
      9 H4        -82.8961   -4.7860  -45.9047 H      1 LIG       0.09000
@<TRIPOS>BOND
      1       1       2 1
      2       1       4 2
      3       1       5 1
      4       2       3 1
      5       3       5 1
      6       2       6 1
      7       2       7 1
      8       3       8 1
      9       3       9 1
@<TRIPOS>ALT_TYPE
CGenFF_4.0_ALT_TYPE_SET
CGenFF_4.0 1 CG2O4 2 CG3C41 3 CG3C41 4 OG2D1 5 OG3C51 6 HGA2 7 HGA2 8 HGA2 9 HGA2
@<TRIPOS>MOLECULE
4_lactone
 9 9 0 0 0
****
USER_CHARGES
INVALID_CHARGES
Pose:  44 Cluster:  44 Fr_nu: 5240560 TotEn:   -10.14
@<TRIPOS>ATOM
      1 C1        -62.9100  -14.5762  -14.3555 C.2    1 LIG       0.04000
      2 C2        -64.4080  -14.4767  -14.0159 C.3    1 LIG       0.11000
      3 C3        -64.5654  -15.3145  -15.2813 C.3    1 LIG       0.08100
      4 O1        -61.8616  -14.1882  -13.8923 O.2    1 LIG      -0.32000
      5 O2        -63.1236  -15.3209  -15.4733 O.3    1 LIG      -0.27100
      6 H1        -64.6872  -14.9700  -13.0835 H      1 LIG       0.09000
      7 H2        -64.8094  -13.4632  -14.0648 H      1 LIG       0.09000
      8 H3        -64.9571  -16.3247  -15.1349 H      1 LIG       0.09000
      9 H4        -65.0791  -14.8224  -16.1118 H      1 LIG       0.09000
@<TRIPOS>BOND
      1       1       2 1
      2       1       4 2
      3       1       5 1
      4       2       3 1
      5       3       5 1
      6       2       6 1
      7       2       7 1
      8       3       8 1
      9       3       9 1
@<TRIPOS>ALT_TYPE
CGenFF_4.0_ALT_TYPE_SET
CGenFF_4.0 1 CG2O4 2 CG3C41 3 CG3C41 4 OG2D1 5 OG3C51 6 HGA2 7 HGA2 8 HGA2 9 HGA2
@<TRIPOS>MOLECULE
4_lactone
 9 9 0 0 0
****
USER_CHARGES
INVALID_CHARGES
Pose:  45 Cluster:  45 Fr_nu: 2365506 TotEn:   -10.03
@<TRIPOS>ATOM
      1 C1        -62.2382  -15.4775  -16.2369 C.2    1 LIG       0.04000
      2 C2        -63.6834  -16.0023  -16.3077 C.3    1 LIG       0.11000
      3 C3        -63.7585  -15.4591  -14.8839 C.3    1 LIG       0.08100
      4 O1        -61.2678  -15.4332  -16.9586 O.2    1 LIG      -0.32000
      5 O2        -62.3750  -15.0174  -14.9644 O.3    1 LIG      -0.27100
      6 H1        -64.3073  -15.4917  -17.0429 H      1 LIG       0.09000
      7 H2        -63.7592  -17.0864  -16.4065 H      1 LIG       0.09000
      8 H3        -64.4418  -14.6190  -14.7328 H      1 LIG       0.09000
      9 H4        -63.8958  -16.2087  -14.0997 H      1 LIG       0.09000
@<TRIPOS>BOND
      1       1       2 1
      2       1       4 2
      3       1       5 1
      4       2       3 1
      5       3       5 1
      6       2       6 1
      7       2       7 1
      8       3       8 1
      9       3       9 1
@<TRIPOS>ALT_TYPE
CGenFF_4.0_ALT_TYPE_SET
CGenFF_4.0 1 CG2O4 2 CG3C41 3 CG3C41 4 OG2D1 5 OG3C51 6 HGA2 7 HGA2 8 HGA2 9 HGA2
@<TRIPOS>MOLECULE
4_lactone
 9 9 0 0 0
****
USER_CHARGES
INVALID_CHARGES
Pose:  46 Cluster:  46 Fr_nu: 6426720 TotEn:    -9.89
@<TRIPOS>ATOM
      1 C1        -61.4355   -2.4126  -24.2178 C.2    1 LIG       0.04000
      2 C2        -61.9464   -3.4098  -23.1624 C.3    1 LIG       0.11000
      3 C3        -63.0019   -2.3348  -22.9204 C.3    1 LIG       0.08100
      4 O1        -60.5377   -2.3502  -25.0266 O.2    1 LIG      -0.32000
      5 O2        -62.4051   -1.4974  -23.9491 O.3    1 LIG      -0.27100
      6 H1        -62.3139   -4.3492  -23.5781 H      1 LIG       0.09000
      7 H2        -61.2499   -3.5843  -22.3407 H      1 LIG       0.09000
      8 H3        -64.0285   -2.6137  -23.1730 H      1 LIG       0.09000
      9 H4        -62.9675   -1.8524  -21.9398 H      1 LIG       0.09000
@<TRIPOS>BOND
      1       1       2 1
      2       1       4 2
      3       1       5 1
      4       2       3 1
      5       3       5 1
      6       2       6 1
      7       2       7 1
      8       3       8 1
      9       3       9 1
@<TRIPOS>ALT_TYPE
CGenFF_4.0_ALT_TYPE_SET
CGenFF_4.0 1 CG2O4 2 CG3C41 3 CG3C41 4 OG2D1 5 OG3C51 6 HGA2 7 HGA2 8 HGA2 9 HGA2
@<TRIPOS>MOLECULE
4_lactone
 9 9 0 0 0
****
USER_CHARGES
INVALID_CHARGES
Pose:  47 Cluster:  47 Fr_nu: 6500899 TotEn:    -9.30
@<TRIPOS>ATOM
      1 C1        -62.4860  -12.6004  -13.1701 C.2    1 LIG       0.04000
      2 C2        -63.5102  -11.4521  -13.2113 C.3    1 LIG       0.11000
      3 C3        -64.2438  -12.3112  -12.1857 C.3    1 LIG       0.08100
      4 O1        -61.4321  -12.8764  -13.6968 O.2    1 LIG      -0.32000
      5 O2        -63.1934  -13.3149  -12.2542 O.3    1 LIG      -0.27100
      6 H1        -63.1263  -10.4994  -12.8434 H      1 LIG       0.09000
      7 H2        -64.0085  -11.3343  -14.1750 H      1 LIG       0.09000
      8 H3        -64.3279  -11.8834  -11.1830 H      1 LIG       0.09000
      9 H4        -65.2067  -12.7145  -12.5108 H      1 LIG       0.09000
@<TRIPOS>BOND
      1       1       2 1
      2       1       4 2
      3       1       5 1
      4       2       3 1
      5       3       5 1
      6       2       6 1
      7       2       7 1
      8       3       8 1
      9       3       9 1
@<TRIPOS>ALT_TYPE
CGenFF_4.0_ALT_TYPE_SET
CGenFF_4.0 1 CG2O4 2 CG3C41 3 CG3C41 4 OG2D1 5 OG3C51 6 HGA2 7 HGA2 8 HGA2 9 HGA2
@<TRIPOS>MOLECULE
4_lactone
 9 9 0 0 0
****
USER_CHARGES
INVALID_CHARGES
Pose:  48 Cluster:  48 Fr_nu: 6260942 TotEn:    -9.12
@<TRIPOS>ATOM
      1 C1        -60.3488   -0.5594  -25.3565 C.2    1 LIG       0.04000
      2 C2        -60.8182   -0.9518  -23.9441 C.3    1 LIG       0.11000
      3 C3        -60.6663   -2.3707  -24.4841 C.3    1 LIG       0.08100
      4 O1        -60.1294    0.4577  -25.9743 O.2    1 LIG      -0.32000
      5 O2        -60.2367   -1.8495  -25.7723 O.3    1 LIG      -0.27100
      6 H1        -60.1247   -0.6705  -23.1500 H      1 LIG       0.09000
      7 H2        -61.8373   -0.6395  -23.7107 H      1 LIG       0.09000
      8 H3        -59.8865   -2.9757  -24.0136 H      1 LIG       0.09000
      9 H4        -61.5935   -2.9438  -24.5716 H      1 LIG       0.09000
@<TRIPOS>BOND
      1       1       2 1
      2       1       4 2
      3       1       5 1
      4       2       3 1
      5       3       5 1
      6       2       6 1
      7       2       7 1
      8       3       8 1
      9       3       9 1
@<TRIPOS>ALT_TYPE
CGenFF_4.0_ALT_TYPE_SET
CGenFF_4.0 1 CG2O4 2 CG3C41 3 CG3C41 4 OG2D1 5 OG3C51 6 HGA2 7 HGA2 8 HGA2 9 HGA2
@<TRIPOS>MOLECULE
4_lactone
 9 9 0 0 0
****
USER_CHARGES
INVALID_CHARGES
Pose:  49 Cluster:  49 Fr_nu: 3981797 TotEn:    -8.78
@<TRIPOS>ATOM
      1 C1        -86.8586   -3.5356  -51.0086 C.2    1 LIG       0.04000
      2 C2        -85.4194   -3.8781  -50.5836 C.3    1 LIG       0.11000
      3 C3        -85.1261   -3.6773  -52.0673 C.3    1 LIG       0.08100
      4 O1        -87.9426   -3.4241  -50.4825 O.2    1 LIG      -0.32000
      5 O2        -86.5264   -3.3735  -52.3175 O.3    1 LIG      -0.27100
      6 H1        -84.9687   -3.1487  -49.9087 H      1 LIG       0.09000
      7 H2        -85.2959   -4.8955  -50.2090 H      1 LIG       0.09000
      8 H3        -84.4798   -2.8299  -52.3120 H      1 LIG       0.09000
      9 H4        -84.8058   -4.5709  -52.6099 H      1 LIG       0.09000
@<TRIPOS>BOND
      1       1       2 1
      2       1       4 2
      3       1       5 1
      4       2       3 1
      5       3       5 1
      6       2       6 1
      7       2       7 1
      8       3       8 1
      9       3       9 1
@<TRIPOS>ALT_TYPE
CGenFF_4.0_ALT_TYPE_SET
CGenFF_4.0 1 CG2O4 2 CG3C41 3 CG3C41 4 OG2D1 5 OG3C51 6 HGA2 7 HGA2 8 HGA2 9 HGA2
@<TRIPOS>MOLECULE
4_lactone
 9 9 0 0 0
****
USER_CHARGES
INVALID_CHARGES
Pose:  50 Cluster:  50 Fr_nu:   9732 TotEn:    -8.50
@<TRIPOS>ATOM
      1 C1        -79.3683   -2.9301  -44.4482 C.2    1 LIG       0.04000
      2 C2        -80.4788   -2.7615  -45.5006 C.3    1 LIG       0.11000
      3 C3        -81.3059   -2.3262  -44.2947 C.3    1 LIG       0.08100
      4 O1        -78.2083   -3.2737  -44.4210 O.2    1 LIG      -0.32000
      5 O2        -80.1633   -2.5331  -43.4186 O.3    1 LIG      -0.27100
      6 H1        -80.2767   -1.9861  -46.2412 H      1 LIG       0.09000
      7 H2        -80.7872   -3.6942  -45.9758 H      1 LIG       0.09000
      8 H3        -81.6300   -1.2820  -44.2947 H      1 LIG       0.09000
      9 H4        -82.1384   -2.9844  -44.0313 H      1 LIG       0.09000
@<TRIPOS>BOND
      1       1       2 1
      2       1       4 2
      3       1       5 1
      4       2       3 1
      5       3       5 1
      6       2       6 1
      7       2       7 1
      8       3       8 1
      9       3       9 1
@<TRIPOS>ALT_TYPE
CGenFF_4.0_ALT_TYPE_SET
CGenFF_4.0 1 CG2O4 2 CG3C41 3 CG3C41 4 OG2D1 5 OG3C51 6 HGA2 7 HGA2 8 HGA2 9 HGA2
@<TRIPOS>MOLECULE
4_lactone
 9 9 0 0 0
****
USER_CHARGES
INVALID_CHARGES
Pose:  51 Cluster:  51 Fr_nu: 5932910 TotEn:    -8.50
@<TRIPOS>ATOM
      1 C1        -54.2749    8.5105  -32.4608 C.2    1 LIG       0.04000
      2 C2        -53.6987    9.2728  -33.6675 C.3    1 LIG       0.11000
      3 C3        -54.8788    8.6412  -34.4000 C.3    1 LIG       0.08100
      4 O1        -54.0092    8.3599  -31.2898 O.2    1 LIG      -0.32000
      5 O2        -55.3034    7.9807  -33.1757 O.3    1 LIG      -0.27100
      6 H1        -53.7309   10.3586  -33.5652 H      1 LIG       0.09000
      7 H2        -52.7098    8.9321  -33.9785 H      1 LIG       0.09000
      8 H3        -55.6373    9.3386  -34.7658 H      1 LIG       0.09000
      9 H4        -54.6187    7.9177  -35.1775 H      1 LIG       0.09000
@<TRIPOS>BOND
      1       1       2 1
      2       1       4 2
      3       1       5 1
      4       2       3 1
      5       3       5 1
      6       2       6 1
      7       2       7 1
      8       3       8 1
      9       3       9 1
@<TRIPOS>ALT_TYPE
CGenFF_4.0_ALT_TYPE_SET
CGenFF_4.0 1 CG2O4 2 CG3C41 3 CG3C41 4 OG2D1 5 OG3C51 6 HGA2 7 HGA2 8 HGA2 9 HGA2
@<TRIPOS>MOLECULE
4_lactone
 9 9 0 0 0
****
USER_CHARGES
INVALID_CHARGES
Pose:  52 Cluster:  52 Fr_nu:   5157 TotEn:    -8.33
@<TRIPOS>ATOM
      1 C1        -79.1559   -6.5758  -33.1805 C.2    1 LIG       0.04000
      2 C2        -80.6216   -6.9389  -32.8821 C.3    1 LIG       0.11000
      3 C3        -80.2852   -8.1923  -33.6844 C.3    1 LIG       0.08100
      4 O1        -78.3946   -5.6663  -32.9406 O.2    1 LIG      -0.32000
      5 O2        -78.9258   -7.7157  -33.8858 O.3    1 LIG      -0.27100
      6 H1        -80.8349   -7.0970  -31.8238 H      1 LIG       0.09000
      7 H2        -81.3490   -6.2650  -33.3377 H      1 LIG       0.09000
      8 H3        -80.3043   -9.1319  -33.1253 H      1 LIG       0.09000
      9 H4        -80.8172   -8.3018  -34.6334 H      1 LIG       0.09000
@<TRIPOS>BOND
      1       1       2 1
      2       1       4 2
      3       1       5 1
      4       2       3 1
      5       3       5 1
      6       2       6 1
      7       2       7 1
      8       3       8 1
      9       3       9 1
@<TRIPOS>ALT_TYPE
CGenFF_4.0_ALT_TYPE_SET
CGenFF_4.0 1 CG2O4 2 CG3C41 3 CG3C41 4 OG2D1 5 OG3C51 6 HGA2 7 HGA2 8 HGA2 9 HGA2
@<TRIPOS>MOLECULE
4_lactone
 9 9 0 0 0
****
USER_CHARGES
INVALID_CHARGES
Pose:  53 Cluster:  53 Fr_nu:  29393 TotEn:    -8.17
@<TRIPOS>ATOM
      1 C1        -59.6826   -0.5233  -25.0379 C.2    1 LIG       0.04000
      2 C2        -59.5251    0.9755  -25.3508 C.3    1 LIG       0.11000
      3 C3        -58.8828    1.0118  -23.9673 C.3    1 LIG       0.08100
      4 O1        -60.1307   -1.5069  -25.5820 O.2    1 LIG      -0.32000
      5 O2        -59.1007   -0.4180  -23.8132 O.3    1 LIG      -0.27100
      6 H1        -58.8587    1.1882  -26.1881 H      1 LIG       0.09000
      7 H2        -60.4704    1.5117  -25.4492 H      1 LIG       0.09000
      8 H3        -57.8186    1.2621  -23.9456 H      1 LIG       0.09000
      9 H4        -59.4253    1.5847  -23.2103 H      1 LIG       0.09000
@<TRIPOS>BOND
      1       1       2 1
      2       1       4 2
      3       1       5 1
      4       2       3 1
      5       3       5 1
      6       2       6 1
      7       2       7 1
      8       3       8 1
      9       3       9 1
@<TRIPOS>ALT_TYPE
CGenFF_4.0_ALT_TYPE_SET
CGenFF_4.0 1 CG2O4 2 CG3C41 3 CG3C41 4 OG2D1 5 OG3C51 6 HGA2 7 HGA2 8 HGA2 9 HGA2
@<TRIPOS>MOLECULE
4_lactone
 9 9 0 0 0
****
USER_CHARGES
INVALID_CHARGES
Pose:  54 Cluster:  54 Fr_nu: 6499622 TotEn:    -7.15
@<TRIPOS>ATOM
      1 C1        -61.9535  -13.9186  -12.3838 C.2    1 LIG       0.04000
      2 C2        -63.4787  -13.9672  -12.1823 C.3    1 LIG       0.11000
      3 C3        -63.4312  -12.6064  -12.8706 C.3    1 LIG       0.08100
      4 O1        -60.9979  -14.6205  -12.1420 O.2    1 LIG      -0.32000
      5 O2        -61.9846  -12.7013  -12.9896 O.3    1 LIG      -0.27100
      6 H1        -63.9765  -14.7625  -12.7392 H      1 LIG       0.09000
      7 H2        -63.7901  -13.9594  -11.1365 H      1 LIG       0.09000
      8 H3        -63.9137  -12.5540  -13.8503 H      1 LIG       0.09000
      9 H4        -63.7284  -11.7547  -12.2526 H      1 LIG       0.09000
@<TRIPOS>BOND
      1       1       2 1
      2       1       4 2
      3       1       5 1
      4       2       3 1
      5       3       5 1
      6       2       6 1
      7       2       7 1
      8       3       8 1
      9       3       9 1
@<TRIPOS>ALT_TYPE
CGenFF_4.0_ALT_TYPE_SET
CGenFF_4.0 1 CG2O4 2 CG3C41 3 CG3C41 4 OG2D1 5 OG3C51 6 HGA2 7 HGA2 8 HGA2 9 HGA2
@<TRIPOS>MOLECULE
4_lactone
 9 9 0 0 0
****
USER_CHARGES
INVALID_CHARGES
Pose:  55 Cluster:  55 Fr_nu: 898976 TotEn:    -6.49
@<TRIPOS>ATOM
      1 C1        -80.6560   -2.1755  -44.7813 C.2    1 LIG       0.04000
      2 C2        -81.3882   -2.6161  -46.0616 C.3    1 LIG       0.11000
      3 C3        -82.5371   -2.8867  -45.0948 C.3    1 LIG       0.08100
      4 O1        -79.5656   -1.7469  -44.4786 O.2    1 LIG      -0.32000
      5 O2        -81.7204   -2.4404  -43.9771 O.3    1 LIG      -0.27100
      6 H1        -81.5530   -1.8115  -46.7798 H      1 LIG       0.09000
      7 H2        -80.9553   -3.4951  -46.5420 H      1 LIG       0.09000
      8 H3        -83.4225   -2.2580  -45.2235 H      1 LIG       0.09000
      9 H4        -82.8261   -3.9358  -44.9875 H      1 LIG       0.09000
@<TRIPOS>BOND
      1       1       2 1
      2       1       4 2
      3       1       5 1
      4       2       3 1
      5       3       5 1
      6       2       6 1
      7       2       7 1
      8       3       8 1
      9       3       9 1
@<TRIPOS>ALT_TYPE
CGenFF_4.0_ALT_TYPE_SET
CGenFF_4.0 1 CG2O4 2 CG3C41 3 CG3C41 4 OG2D1 5 OG3C51 6 HGA2 7 HGA2 8 HGA2 9 HGA2
@<TRIPOS>MOLECULE
4_lactone
 9 9 0 0 0
****
USER_CHARGES
INVALID_CHARGES
Pose:  56 Cluster:  56 Fr_nu:  55199 TotEn:    -6.13
@<TRIPOS>ATOM
      1 C1        -60.5848   -0.4053  -25.4015 C.2    1 LIG       0.04000
      2 C2        -60.8700    1.0504  -24.9907 C.3    1 LIG       0.11000
      3 C3        -59.3486    1.1360  -24.9130 C.3    1 LIG       0.08100
      4 O1        -61.2213   -1.3881  -25.7070 O.2    1 LIG      -0.32000
      5 O2        -59.2357   -0.2585  -25.3108 O.3    1 LIG      -0.27100
      6 H1        -61.3388    1.6501  -25.7724 H      1 LIG       0.09000
      7 H2        -61.3999    1.1497  -24.0420 H      1 LIG       0.09000
      8 H3        -58.8740    1.8020  -25.6388 H      1 LIG       0.09000
      9 H4        -58.9361    1.3035  -23.9143 H      1 LIG       0.09000
@<TRIPOS>BOND
      1       1       2 1
      2       1       4 2
      3       1       5 1
      4       2       3 1
      5       3       5 1
      6       2       6 1
      7       2       7 1
      8       3       8 1
      9       3       9 1
@<TRIPOS>ALT_TYPE
CGenFF_4.0_ALT_TYPE_SET
CGenFF_4.0 1 CG2O4 2 CG3C41 3 CG3C41 4 OG2D1 5 OG3C51 6 HGA2 7 HGA2 8 HGA2 9 HGA2
@<TRIPOS>MOLECULE
4_lactone
 9 9 0 0 0
****
USER_CHARGES
INVALID_CHARGES
Pose:  57 Cluster:  57 Fr_nu: 6517832 TotEn:    -5.80
@<TRIPOS>ATOM
      1 C1        -61.2788  -15.1967  -13.2616 C.2    1 LIG       0.04000
      2 C2        -62.7453  -15.3157  -12.8093 C.3    1 LIG       0.11000
      3 C3        -62.7499  -13.8076  -13.0403 C.3    1 LIG       0.08100
      4 O1        -60.3328  -15.9328  -13.4274 O.2    1 LIG      -0.32000
      5 O2        -61.3536  -13.8512  -13.4455 O.3    1 LIG      -0.27100
      6 H1        -63.3734  -15.9001  -13.4835 H      1 LIG       0.09000
      7 H2        -62.8672  -15.6375  -11.7737 H      1 LIG       0.09000
      8 H3        -63.3939  -13.4544  -13.8503 H      1 LIG       0.09000
      9 H4        -62.8897  -13.1939  -12.1462 H      1 LIG       0.09000
@<TRIPOS>BOND
      1       1       2 1
      2       1       4 2
      3       1       5 1
      4       2       3 1
      5       3       5 1
      6       2       6 1
      7       2       7 1
      8       3       8 1
      9       3       9 1
@<TRIPOS>ALT_TYPE
CGenFF_4.0_ALT_TYPE_SET
CGenFF_4.0 1 CG2O4 2 CG3C41 3 CG3C41 4 OG2D1 5 OG3C51 6 HGA2 7 HGA2 8 HGA2 9 HGA2
@<TRIPOS>MOLECULE
4_lactone
 9 9 0 0 0
****
USER_CHARGES
INVALID_CHARGES
Pose:  58 Cluster:  58 Fr_nu: 3982036 TotEn:    -4.05
@<TRIPOS>ATOM
      1 C1        -86.9316   -3.6598  -50.8125 C.2    1 LIG       0.04000
      2 C2        -85.4417   -3.9164  -50.5234 C.3    1 LIG       0.11000
      3 C3        -85.9826   -5.1286  -49.7710 C.3    1 LIG       0.08100
      4 O1        -87.5985   -2.8411  -51.4035 O.2    1 LIG      -0.32000
      5 O2        -87.3441   -4.7575  -50.1235 O.3    1 LIG      -0.27100
      6 H1        -84.8470   -4.1367  -51.4113 H      1 LIG       0.09000
      7 H2        -84.9687   -3.1487  -49.9087 H      1 LIG       0.09000
      8 H3        -85.7103   -6.1032  -50.1850 H      1 LIG       0.09000
      9 H4        -85.8308   -5.1178  -48.6882 H      1 LIG       0.09000
@<TRIPOS>BOND
      1       1       2 1
      2       1       4 2
      3       1       5 1
      4       2       3 1
      5       3       5 1
      6       2       6 1
      7       2       7 1
      8       3       8 1
      9       3       9 1
@<TRIPOS>ALT_TYPE
CGenFF_4.0_ALT_TYPE_SET
CGenFF_4.0 1 CG2O4 2 CG3C41 3 CG3C41 4 OG2D1 5 OG3C51 6 HGA2 7 HGA2 8 HGA2 9 HGA2
@<TRIPOS>MOLECULE
pyridine
 11 11 0 0 0
****
USER_CHARGES
INVALID_CHARGES
Pose:   1 Cluster:   1 Fr_nu:  21484 TotEn:   -17.68
@<TRIPOS>ATOM
      1 C1        -71.0442   -7.2050  -45.5498 C.ar   1 LIG      -0.11300
      2 C2        -69.8375   -6.8603  -44.9515 C.ar   1 LIG      -0.11700
      3 C3        -71.7399   -8.3236  -45.1050 C.ar   1 LIG      -0.11700
      4 C4        -69.3730   -7.6607  -43.9202 C.ar   1 LIG       0.17700
      5 C5        -71.1902   -9.0587  -44.0671 C.ar   1 LIG       0.17700
      6 N1        -70.0205   -8.7549  -43.4610 N.ar   1 LIG      -0.60000
      7 H1        -71.4415   -6.6033  -46.3618 H      1 LIG       0.11500
      8 H2        -69.2783   -5.9925  -45.2815 H      1 LIG       0.11500
      9 H3        -72.6822   -8.6115  -45.5570 H      1 LIG       0.11500
     10 H4        -68.4366   -7.4343  -43.4211 H      1 LIG       0.12400
     11 H5        -71.6926   -9.9406  -43.6835 H      1 LIG       0.12400
@<TRIPOS>BOND
      1       1       2 ar
      2       1       3 ar
      3       2       4 ar
      4       3       5 ar
      5       4       6 ar
      6       5       6 ar
      7       1       7 1
      8       2       8 1
      9       3       9 1
     10       4      10 1
     11       5      11 1
@<TRIPOS>ALT_TYPE
CGenFF_4.0_ALT_TYPE_SET
CGenFF_4.0 1 CG2R61 2 CG2R61 3 CG2R61 4 CG2R61 5 CG2R61 6 NG2R60 7 HGR61 8 HGR61 9 HGR61 10 HGR62 11 HGR62
@<TRIPOS>MOLECULE
pyridine
 11 11 0 0 0
****
USER_CHARGES
INVALID_CHARGES
Pose:   2 Cluster:   2 Fr_nu:   6536 TotEn:   -14.97
@<TRIPOS>ATOM
      1 C1        -59.4381    5.2053  -39.0001 C.ar   1 LIG      -0.11300
      2 C2        -58.1885    5.6325  -39.4351 C.ar   1 LIG      -0.11700
      3 C3        -59.5479    4.0306  -38.2644 C.ar   1 LIG      -0.11700
      4 C4        -57.0883    4.8552  -39.1107 C.ar   1 LIG       0.17700
      5 C5        -58.3869    3.3249  -37.9927 C.ar   1 LIG       0.17700
      6 N1        -57.1555    3.7083  -38.3983 N.ar   1 LIG      -0.60000
      7 H1        -60.3249    5.7865  -39.2346 H      1 LIG       0.11500
      8 H2        -58.0791    6.5450  -40.0095 H      1 LIG       0.11500
      9 H3        -60.5118    3.6782  -37.9154 H      1 LIG       0.11500
     10 H4        -56.0918    5.1451  -39.4269 H      1 LIG       0.12400
     11 H5        -58.4180    2.4018  -37.4232 H      1 LIG       0.12400
@<TRIPOS>BOND
      1       1       2 ar
      2       1       3 ar
      3       2       4 ar
      4       3       5 ar
      5       4       6 ar
      6       5       6 ar
      7       1       7 1
      8       2       8 1
      9       3       9 1
     10       4      10 1
     11       5      11 1
@<TRIPOS>ALT_TYPE
CGenFF_4.0_ALT_TYPE_SET
CGenFF_4.0 1 CG2R61 2 CG2R61 3 CG2R61 4 CG2R61 5 CG2R61 6 NG2R60 7 HGR61 8 HGR61 9 HGR61 10 HGR62 11 HGR62
@<TRIPOS>MOLECULE
pyridine
 11 11 0 0 0
****
USER_CHARGES
INVALID_CHARGES
Pose:   3 Cluster:   3 Fr_nu: 554795 TotEn:   -14.24
@<TRIPOS>ATOM
      1 C1        -62.0654   -0.6194  -24.9271 C.ar   1 LIG      -0.11300
      2 C2        -61.5948   -1.8646  -24.5257 C.ar   1 LIG      -0.11700
      3 C3        -61.1652    0.3626  -25.3253 C.ar   1 LIG      -0.11700
      4 C4        -60.2255   -2.0760  -24.5403 C.ar   1 LIG       0.17700
      5 C5        -59.8152    0.0516  -25.3039 C.ar   1 LIG       0.17700
      6 N1        -59.3203   -1.1466  -24.9203 N.ar   1 LIG      -0.60000
      7 H1        -63.1318   -0.4144  -24.9289 H      1 LIG       0.11500
      8 H2        -62.2780   -2.6451  -24.2116 H      1 LIG       0.11500
      9 H3        -61.5094    1.3406  -25.6417 H      1 LIG       0.11500
     10 H4        -59.8083   -3.0302  -24.2360 H      1 LIG       0.12400
     11 H5        -59.0716    0.7826  -25.6042 H      1 LIG       0.12400
@<TRIPOS>BOND
      1       1       2 ar
      2       1       3 ar
      3       2       4 ar
      4       3       5 ar
      5       4       6 ar
      6       5       6 ar
      7       1       7 1
      8       2       8 1
      9       3       9 1
     10       4      10 1
     11       5      11 1
@<TRIPOS>ALT_TYPE
CGenFF_4.0_ALT_TYPE_SET
CGenFF_4.0 1 CG2R61 2 CG2R61 3 CG2R61 4 CG2R61 5 CG2R61 6 NG2R60 7 HGR61 8 HGR61 9 HGR61 10 HGR62 11 HGR62
@<TRIPOS>MOLECULE
pyridine
 11 11 0 0 0
****
USER_CHARGES
INVALID_CHARGES
Pose:   4 Cluster:   4 Fr_nu:  50080 TotEn:   -14.10
@<TRIPOS>ATOM
      1 C1        -71.4769   -6.8349  -46.5728 C.ar   1 LIG      -0.11300
      2 C2        -72.5023   -7.6098  -46.0425 C.ar   1 LIG      -0.11700
      3 C3        -70.3464   -6.5699  -45.8079 C.ar   1 LIG      -0.11700
      4 C4        -72.3499   -8.0923  -44.7526 C.ar   1 LIG       0.17700
      5 C5        -70.2907   -7.0987  -44.5284 C.ar   1 LIG       0.17700
      6 N1        -71.2668   -7.8558  -43.9791 N.ar   1 LIG      -0.60000
      7 H1        -71.5589   -6.4376  -47.5800 H      1 LIG       0.11500
      8 H2        -73.3923   -7.8295  -46.6205 H      1 LIG       0.11500
      9 H3        -69.5350   -5.9678  -46.2005 H      1 LIG       0.11500
     10 H4        -73.1216   -8.7013  -44.2935 H      1 LIG       0.12400
     11 H5        -69.4312   -6.9209  -43.8904 H      1 LIG       0.12400
@<TRIPOS>BOND
      1       1       2 ar
      2       1       3 ar
      3       2       4 ar
      4       3       5 ar
      5       4       6 ar
      6       5       6 ar
      7       1       7 1
      8       2       8 1
      9       3       9 1
     10       4      10 1
     11       5      11 1
@<TRIPOS>ALT_TYPE
CGenFF_4.0_ALT_TYPE_SET
CGenFF_4.0 1 CG2R61 2 CG2R61 3 CG2R61 4 CG2R61 5 CG2R61 6 NG2R60 7 HGR61 8 HGR61 9 HGR61 10 HGR62 11 HGR62
@<TRIPOS>MOLECULE
pyridine
 11 11 0 0 0
****
USER_CHARGES
INVALID_CHARGES
Pose:   5 Cluster:   5 Fr_nu: 1736220 TotEn:   -14.06
@<TRIPOS>ATOM
      1 C1        -61.9175   -1.7771  -24.8763 C.ar   1 LIG      -0.11300
      2 C2        -61.1620   -0.6370  -25.1265 C.ar   1 LIG      -0.11700
      3 C3        -61.4746   -2.7065  -23.9419 C.ar   1 LIG      -0.11700
      4 C4        -59.9804   -0.4743  -24.4215 C.ar   1 LIG       0.17700
      5 C5        -60.2789   -2.4514  -23.2900 C.ar   1 LIG       0.17700
      6 N1        -59.5176   -1.3552  -23.5065 N.ar   1 LIG      -0.60000
      7 H1        -62.8493   -1.9413  -25.4091 H      1 LIG       0.11500
      8 H2        -61.4879    0.1011  -25.8502 H      1 LIG       0.11500
      9 H3        -62.0469   -3.6028  -23.7311 H      1 LIG       0.11500
     10 H4        -59.3551    0.3980  -24.5807 H      1 LIG       0.12400
     11 H5        -59.8888   -3.1452  -22.5526 H      1 LIG       0.12400
@<TRIPOS>BOND
      1       1       2 ar
      2       1       3 ar
      3       2       4 ar
      4       3       5 ar
      5       4       6 ar
      6       5       6 ar
      7       1       7 1
      8       2       8 1
      9       3       9 1
     10       4      10 1
     11       5      11 1
@<TRIPOS>ALT_TYPE
CGenFF_4.0_ALT_TYPE_SET
CGenFF_4.0 1 CG2R61 2 CG2R61 3 CG2R61 4 CG2R61 5 CG2R61 6 NG2R60 7 HGR61 8 HGR61 9 HGR61 10 HGR62 11 HGR62
@<TRIPOS>MOLECULE
pyridine
 11 11 0 0 0
****
USER_CHARGES
INVALID_CHARGES
Pose:   6 Cluster:   6 Fr_nu: 186310 TotEn:   -13.34
@<TRIPOS>ATOM
      1 C1        -71.9071   -4.8485  -48.7798 C.ar   1 LIG      -0.11300
      2 C2        -71.8393   -4.7409  -47.3952 C.ar   1 LIG      -0.11700
      3 C3        -71.0618   -5.7292  -49.4453 C.ar   1 LIG      -0.11700
      4 C4        -70.9162   -5.5297  -46.7279 C.ar   1 LIG       0.17700
      5 C5        -70.1733   -6.4736  -48.6863 C.ar   1 LIG       0.17700
      6 N1        -70.0784   -6.3964  -47.3398 N.ar   1 LIG      -0.60000
      7 H1        -72.6170   -4.2466  -49.3392 H      1 LIG       0.11500
      8 H2        -72.4886   -4.0614  -46.8555 H      1 LIG       0.11500
      9 H3        -71.0967   -5.8292  -50.5242 H      1 LIG       0.11500
     10 H4        -70.8240   -5.4824  -45.6479 H      1 LIG       0.12400
     11 H5        -69.4916   -7.1745  -49.1569 H      1 LIG       0.12400
@<TRIPOS>BOND
      1       1       2 ar
      2       1       3 ar
      3       2       4 ar
      4       3       5 ar
      5       4       6 ar
      6       5       6 ar
      7       1       7 1
      8       2       8 1
      9       3       9 1
     10       4      10 1
     11       5      11 1
@<TRIPOS>ALT_TYPE
CGenFF_4.0_ALT_TYPE_SET
CGenFF_4.0 1 CG2R61 2 CG2R61 3 CG2R61 4 CG2R61 5 CG2R61 6 NG2R60 7 HGR61 8 HGR61 9 HGR61 10 HGR62 11 HGR62
@<TRIPOS>MOLECULE
pyridine
 11 11 0 0 0
****
USER_CHARGES
INVALID_CHARGES
Pose:   7 Cluster:   7 Fr_nu: 3410244 TotEn:   -13.27
@<TRIPOS>ATOM
      1 C1        -77.6626  -16.5860  -48.4997 C.ar   1 LIG      -0.11300
      2 C2        -78.9904  -16.1977  -48.3616 C.ar   1 LIG      -0.11700
      3 C3        -76.7748  -16.3940  -47.4470 C.ar   1 LIG      -0.11700
      4 C4        -79.3775  -15.6265  -47.1600 C.ar   1 LIG       0.17700
      5 C5        -77.2609  -15.8138  -46.2865 C.ar   1 LIG       0.17700
      6 N1        -78.5440  -15.4237  -46.1152 N.ar   1 LIG      -0.60000
      7 H1        -77.3200  -17.0367  -49.4264 H      1 LIG       0.11500
      8 H2        -79.7001  -16.3379  -49.1687 H      1 LIG       0.11500
      9 H3        -75.7350  -16.6886  -47.5324 H      1 LIG       0.11500
     10 H4        -80.4022  -15.3064  -47.0027 H      1 LIG       0.12400
     11 H5        -76.6094  -15.6414  -45.4361 H      1 LIG       0.12400
@<TRIPOS>BOND
      1       1       2 ar
      2       1       3 ar
      3       2       4 ar
      4       3       5 ar
      5       4       6 ar
      6       5       6 ar
      7       1       7 1
      8       2       8 1
      9       3       9 1
     10       4      10 1
     11       5      11 1
@<TRIPOS>ALT_TYPE
CGenFF_4.0_ALT_TYPE_SET
CGenFF_4.0 1 CG2R61 2 CG2R61 3 CG2R61 4 CG2R61 5 CG2R61 6 NG2R60 7 HGR61 8 HGR61 9 HGR61 10 HGR62 11 HGR62
@<TRIPOS>MOLECULE
pyridine
 11 11 0 0 0
****
USER_CHARGES
INVALID_CHARGES
Pose:   8 Cluster:   8 Fr_nu:   3689 TotEn:   -13.27
@<TRIPOS>ATOM
      1 C1        -80.6911   -1.8360  -44.1575 C.ar   1 LIG      -0.11300
      2 C2        -80.1479   -2.0035  -42.8886 C.ar   1 LIG      -0.11700
      3 C3        -80.0339   -2.3624  -45.2640 C.ar   1 LIG      -0.11700
      4 C4        -78.9549   -2.6998  -42.7806 C.ar   1 LIG       0.17700
      5 C5        -78.8459   -3.0424  -45.0497 C.ar   1 LIG       0.17700
      6 N1        -78.2874   -3.2253  -43.8322 N.ar   1 LIG      -0.60000
      7 H1        -81.6244   -1.2956  -44.2840 H      1 LIG       0.11500
      8 H2        -80.6428   -1.6022  -42.0120 H      1 LIG       0.11500
      9 H3        -80.4385   -2.2435  -46.2627 H      1 LIG       0.11500
     10 H4        -78.4902   -2.8571  -41.8129 H      1 LIG       0.12400
     11 H5        -78.2936   -3.4715  -45.8793 H      1 LIG       0.12400
@<TRIPOS>BOND
      1       1       2 ar
      2       1       3 ar
      3       2       4 ar
      4       3       5 ar
      5       4       6 ar
      6       5       6 ar
      7       1       7 1
      8       2       8 1
      9       3       9 1
     10       4      10 1
     11       5      11 1
@<TRIPOS>ALT_TYPE
CGenFF_4.0_ALT_TYPE_SET
CGenFF_4.0 1 CG2R61 2 CG2R61 3 CG2R61 4 CG2R61 5 CG2R61 6 NG2R60 7 HGR61 8 HGR61 9 HGR61 10 HGR62 11 HGR62
@<TRIPOS>MOLECULE
pyridine
 11 11 0 0 0
****
USER_CHARGES
INVALID_CHARGES
Pose:   9 Cluster:   9 Fr_nu: 1454524 TotEn:   -12.56
@<TRIPOS>ATOM
      1 C1        -57.0087  -24.5102  -25.4305 C.ar   1 LIG      -0.11300
      2 C2        -56.0182  -25.2153  -24.7560 C.ar   1 LIG      -0.11700
      3 C3        -56.8982  -23.1316  -25.5732 C.ar   1 LIG      -0.11700
      4 C4        -54.9458  -24.5007  -24.2469 C.ar   1 LIG       0.17700
      5 C5        -55.7866  -22.5102  -25.0274 C.ar   1 LIG       0.17700
      6 N1        -54.8040  -23.1616  -24.3655 N.ar   1 LIG      -0.60000
      7 H1        -57.8656  -25.0341  -25.8434 H      1 LIG       0.11500
      8 H2        -56.0832  -26.2901  -24.6330 H      1 LIG       0.11500
      9 H3        -57.6586  -22.5614  -26.0947 H      1 LIG       0.11500
     10 H4        -54.1472  -25.0045  -23.7125 H      1 LIG       0.12400
     11 H5        -55.6532  -21.4366  -25.1104 H      1 LIG       0.12400
@<TRIPOS>BOND
      1       1       2 ar
      2       1       3 ar
      3       2       4 ar
      4       3       5 ar
      5       4       6 ar
      6       5       6 ar
      7       1       7 1
      8       2       8 1
      9       3       9 1
     10       4      10 1
     11       5      11 1
@<TRIPOS>ALT_TYPE
CGenFF_4.0_ALT_TYPE_SET
CGenFF_4.0 1 CG2R61 2 CG2R61 3 CG2R61 4 CG2R61 5 CG2R61 6 NG2R60 7 HGR61 8 HGR61 9 HGR61 10 HGR62 11 HGR62
@<TRIPOS>MOLECULE
pyridine
 11 11 0 0 0
****
USER_CHARGES
INVALID_CHARGES
Pose:  10 Cluster:  10 Fr_nu:  31497 TotEn:   -12.19
@<TRIPOS>ATOM
      1 C1        -60.4471    3.3561  -40.7387 C.ar   1 LIG      -0.11300
      2 C2        -59.3824    4.1918  -41.0567 C.ar   1 LIG      -0.11700
      3 C3        -60.6249    2.9347  -39.4257 C.ar   1 LIG      -0.11700
      4 C4        -58.5304    4.5747  -40.0333 C.ar   1 LIG       0.17700
      5 C5        -59.7171    3.3736  -38.4754 C.ar   1 LIG       0.17700
      6 N1        -58.6708    4.1857  -38.7462 N.ar   1 LIG      -0.60000
      7 H1        -61.1367    3.0332  -41.5130 H      1 LIG       0.11500
      8 H2        -59.2246    4.5330  -42.0732 H      1 LIG       0.11500
      9 H3        -61.4475    2.2826  -39.1549 H      1 LIG       0.11500
     10 H4        -57.6848    5.2255  -40.2298 H      1 LIG       0.12400
     11 H5        -59.8106    3.0731  -37.4369 H      1 LIG       0.12400
@<TRIPOS>BOND
      1       1       2 ar
      2       1       3 ar
      3       2       4 ar
      4       3       5 ar
      5       4       6 ar
      6       5       6 ar
      7       1       7 1
      8       2       8 1
      9       3       9 1
     10       4      10 1
     11       5      11 1
@<TRIPOS>ALT_TYPE
CGenFF_4.0_ALT_TYPE_SET
CGenFF_4.0 1 CG2R61 2 CG2R61 3 CG2R61 4 CG2R61 5 CG2R61 6 NG2R60 7 HGR61 8 HGR61 9 HGR61 10 HGR62 11 HGR62
@<TRIPOS>MOLECULE
pyridine
 11 11 0 0 0
****
USER_CHARGES
INVALID_CHARGES
Pose:  11 Cluster:  11 Fr_nu: 128476 TotEn:   -12.15
@<TRIPOS>ATOM
      1 C1        -59.4556    3.8886  -39.5457 C.ar   1 LIG      -0.11300
      2 C2        -58.1475    4.2940  -39.7861 C.ar   1 LIG      -0.11700
      3 C3        -59.8805    3.6682  -38.2403 C.ar   1 LIG      -0.11700
      4 C4        -57.3102    4.4635  -38.6952 C.ar   1 LIG       0.17700
      5 C5        -58.9656    3.8655  -37.2186 C.ar   1 LIG       0.17700
      6 N1        -57.6869    4.2589  -37.4131 N.ar   1 LIG      -0.60000
      7 H1        -60.1424    3.7440  -40.3743 H      1 LIG       0.11500
      8 H2        -57.7946    4.4720  -40.7952 H      1 LIG       0.11500
      9 H3        -60.8955    3.3513  -38.0293 H      1 LIG       0.11500
     10 H4        -56.2807    4.7783  -38.8298 H      1 LIG       0.12400
     11 H5        -59.2464    3.7065  -36.1826 H      1 LIG       0.12400
@<TRIPOS>BOND
      1       1       2 ar
      2       1       3 ar
      3       2       4 ar
      4       3       5 ar
      5       4       6 ar
      6       5       6 ar
      7       1       7 1
      8       2       8 1
      9       3       9 1
     10       4      10 1
     11       5      11 1
@<TRIPOS>ALT_TYPE
CGenFF_4.0_ALT_TYPE_SET
CGenFF_4.0 1 CG2R61 2 CG2R61 3 CG2R61 4 CG2R61 5 CG2R61 6 NG2R60 7 HGR61 8 HGR61 9 HGR61 10 HGR62 11 HGR62
@<TRIPOS>MOLECULE
pyridine
 11 11 0 0 0
****
USER_CHARGES
INVALID_CHARGES
Pose:  12 Cluster:  12 Fr_nu: 1934644 TotEn:   -12.04
@<TRIPOS>ATOM
      1 C1        -71.7587   -6.8903  -47.7477 C.ar   1 LIG      -0.11300
      2 C2        -71.1610   -6.6248  -46.5207 C.ar   1 LIG      -0.11700
      3 C3        -71.1757   -6.4136  -48.9165 C.ar   1 LIG      -0.11700
      4 C4        -69.9902   -5.8837  -46.5165 C.ar   1 LIG       0.17700
      5 C5        -70.0044   -5.6818  -48.8050 C.ar   1 LIG       0.17700
      6 N1        -69.3944   -5.4036  -47.6310 N.ar   1 LIG      -0.60000
      7 H1        -72.6776   -7.4672  -47.7929 H      1 LIG       0.11500
      8 H2        -71.5974   -6.9865  -45.5970 H      1 LIG       0.11500
      9 H3        -71.6244   -6.6079  -49.8840 H      1 LIG       0.11500
     10 H4        -69.4855   -5.6495  -45.5852 H      1 LIG       0.12400
     11 H5        -69.5100   -5.2866  -49.6864 H      1 LIG       0.12400
@<TRIPOS>BOND
      1       1       2 ar
      2       1       3 ar
      3       2       4 ar
      4       3       5 ar
      5       4       6 ar
      6       5       6 ar
      7       1       7 1
      8       2       8 1
      9       3       9 1
     10       4      10 1
     11       5      11 1
@<TRIPOS>ALT_TYPE
CGenFF_4.0_ALT_TYPE_SET
CGenFF_4.0 1 CG2R61 2 CG2R61 3 CG2R61 4 CG2R61 5 CG2R61 6 NG2R60 7 HGR61 8 HGR61 9 HGR61 10 HGR62 11 HGR62
@<TRIPOS>MOLECULE
pyridine
 11 11 0 0 0
****
USER_CHARGES
INVALID_CHARGES
Pose:  13 Cluster:  13 Fr_nu: 371571 TotEn:   -11.94
@<TRIPOS>ATOM
      1 C1        -78.7860  -15.7301  -49.5161 C.ar   1 LIG      -0.11300
      2 C2        -77.5804  -16.2450  -49.0528 C.ar   1 LIG      -0.11700
      3 C3        -79.9094  -15.7616  -48.6975 C.ar   1 LIG      -0.11700
      4 C4        -77.5509  -16.7761  -47.7734 C.ar   1 LIG       0.17700
      5 C5        -79.7758  -16.3146  -47.4341 C.ar   1 LIG       0.17700
      6 N1        -78.6213  -16.8244  -46.9492 N.ar   1 LIG      -0.60000
      7 H1        -78.8501  -15.3058  -50.5136 H      1 LIG       0.11500
      8 H2        -76.6919  -16.2307  -49.6733 H      1 LIG       0.11500
      9 H3        -80.8598  -15.3665  -49.0379 H      1 LIG       0.11500
     10 H4        -76.6347  -17.1904  -47.3659 H      1 LIG       0.12400
     11 H5        -80.6220  -16.3640  -46.7567 H      1 LIG       0.12400
@<TRIPOS>BOND
      1       1       2 ar
      2       1       3 ar
      3       2       4 ar
      4       3       5 ar
      5       4       6 ar
      6       5       6 ar
      7       1       7 1
      8       2       8 1
      9       3       9 1
     10       4      10 1
     11       5      11 1
@<TRIPOS>ALT_TYPE
CGenFF_4.0_ALT_TYPE_SET
CGenFF_4.0 1 CG2R61 2 CG2R61 3 CG2R61 4 CG2R61 5 CG2R61 6 NG2R60 7 HGR61 8 HGR61 9 HGR61 10 HGR62 11 HGR62
@<TRIPOS>MOLECULE
pyridine
 11 11 0 0 0
****
USER_CHARGES
INVALID_CHARGES
Pose:  14 Cluster:  14 Fr_nu: 1662624 TotEn:   -11.76
@<TRIPOS>ATOM
      1 C1        -79.0009  -15.2418  -48.9961 C.ar   1 LIG      -0.11300
      2 C2        -80.2216  -15.7238  -48.5370 C.ar   1 LIG      -0.11700
      3 C3        -77.9325  -16.1161  -49.1619 C.ar   1 LIG      -0.11700
      4 C4        -80.3215  -17.0777  -48.2600 C.ar   1 LIG       0.17700
      5 C5        -78.1348  -17.4523  -48.8567 C.ar   1 LIG       0.17700
      6 N1        -79.3060  -17.9576  -48.4084 N.ar   1 LIG      -0.60000
      7 H1        -78.8822  -14.1867  -49.2236 H      1 LIG       0.11500
      8 H2        -81.0681  -15.0608  -48.4006 H      1 LIG       0.11500
      9 H3        -76.9716  -15.7625  -49.5180 H      1 LIG       0.11500
     10 H4        -81.2523  -17.5028  -47.8991 H      1 LIG       0.12400
     11 H5        -77.3334  -18.1754  -48.9679 H      1 LIG       0.12400
@<TRIPOS>BOND
      1       1       2 ar
      2       1       3 ar
      3       2       4 ar
      4       3       5 ar
      5       4       6 ar
      6       5       6 ar
      7       1       7 1
      8       2       8 1
      9       3       9 1
     10       4      10 1
     11       5      11 1
@<TRIPOS>ALT_TYPE
CGenFF_4.0_ALT_TYPE_SET
CGenFF_4.0 1 CG2R61 2 CG2R61 3 CG2R61 4 CG2R61 5 CG2R61 6 NG2R60 7 HGR61 8 HGR61 9 HGR61 10 HGR62 11 HGR62
@<TRIPOS>MOLECULE
pyridine
 11 11 0 0 0
****
USER_CHARGES
INVALID_CHARGES
Pose:  15 Cluster:  15 Fr_nu: 2573989 TotEn:   -11.69
@<TRIPOS>ATOM
      1 C1        -80.7192   -6.1964  -32.3383 C.ar   1 LIG      -0.11300
      2 C2        -80.1536   -7.0900  -33.2410 C.ar   1 LIG      -0.11700
      3 C3        -79.9729   -5.1184  -31.8754 C.ar   1 LIG      -0.11700
      4 C4        -78.8484   -6.8630  -33.6468 C.ar   1 LIG       0.17700
      5 C5        -78.6757   -4.9799  -32.3421 C.ar   1 LIG       0.17700
      6 N1        -78.0921   -5.8274  -33.2190 N.ar   1 LIG      -0.60000
      7 H1        -81.7395   -6.3403  -31.9955 H      1 LIG       0.11500
      8 H2        -80.7166   -7.9370  -33.6153 H      1 LIG       0.11500
      9 H3        -80.3931   -4.4096  -31.1711 H      1 LIG       0.11500
     10 H4        -78.3618   -7.5314  -34.3494 H      1 LIG       0.12400
     11 H5        -78.0510   -4.1565  -32.0115 H      1 LIG       0.12400
@<TRIPOS>BOND
      1       1       2 ar
      2       1       3 ar
      3       2       4 ar
      4       3       5 ar
      5       4       6 ar
      6       5       6 ar
      7       1       7 1
      8       2       8 1
      9       3       9 1
     10       4      10 1
     11       5      11 1
@<TRIPOS>ALT_TYPE
CGenFF_4.0_ALT_TYPE_SET
CGenFF_4.0 1 CG2R61 2 CG2R61 3 CG2R61 4 CG2R61 5 CG2R61 6 NG2R60 7 HGR61 8 HGR61 9 HGR61 10 HGR62 11 HGR62
@<TRIPOS>MOLECULE
pyridine
 11 11 0 0 0
****
USER_CHARGES
INVALID_CHARGES
Pose:  16 Cluster:  16 Fr_nu: 2816910 TotEn:   -11.49
@<TRIPOS>ATOM
      1 C1        -60.1627   -1.2116  -24.7130 C.ar   1 LIG      -0.11300
      2 C2        -60.5467   -0.5555  -23.5489 C.ar   1 LIG      -0.11700
      3 C3        -59.4012   -0.5410  -25.6635 C.ar   1 LIG      -0.11700
      4 C4        -60.1467    0.7608  -23.3842 C.ar   1 LIG       0.17700
      5 C5        -59.0526    0.7748  -25.4044 C.ar   1 LIG       0.17700
      6 N1        -59.4070    1.4453  -24.2852 N.ar   1 LIG      -0.60000
      7 H1        -60.4570   -2.2435  -24.8795 H      1 LIG       0.11500
      8 H2        -61.1400   -1.0585  -22.7941 H      1 LIG       0.11500
      9 H3        -59.0909   -1.0324  -26.5786 H      1 LIG       0.11500
     10 H4        -60.4209    1.3166  -22.4937 H      1 LIG       0.12400
     11 H5        -58.4600    1.3428  -26.1140 H      1 LIG       0.12400
@<TRIPOS>BOND
      1       1       2 ar
      2       1       3 ar
      3       2       4 ar
      4       3       5 ar
      5       4       6 ar
      6       5       6 ar
      7       1       7 1
      8       2       8 1
      9       3       9 1
     10       4      10 1
     11       5      11 1
@<TRIPOS>ALT_TYPE
CGenFF_4.0_ALT_TYPE_SET
CGenFF_4.0 1 CG2R61 2 CG2R61 3 CG2R61 4 CG2R61 5 CG2R61 6 NG2R60 7 HGR61 8 HGR61 9 HGR61 10 HGR62 11 HGR62
@<TRIPOS>MOLECULE
pyridine
 11 11 0 0 0
****
USER_CHARGES
INVALID_CHARGES
Pose:  17 Cluster:  17 Fr_nu: 856123 TotEn:   -11.45
@<TRIPOS>ATOM
      1 C1        -72.1139   -7.5963  -48.4695 C.ar   1 LIG      -0.11300
      2 C2        -71.8090   -6.8029  -49.5698 C.ar   1 LIG      -0.11700
      3 C3        -71.9039   -7.1053  -47.1857 C.ar   1 LIG      -0.11700
      4 C4        -71.3003   -5.5357  -49.3346 C.ar   1 LIG       0.17700
      5 C5        -71.3907   -5.8247  -47.0572 C.ar   1 LIG       0.17700
      6 N1        -71.0824   -5.0244  -48.1023 N.ar   1 LIG      -0.60000
      7 H1        -72.5139   -8.5957  -48.6122 H      1 LIG       0.11500
      8 H2        -71.9648   -7.1647  -50.5794 H      1 LIG       0.11500
      9 H3        -72.1339   -7.7063  -46.3133 H      1 LIG       0.11500
     10 H4        -71.0462   -4.8781  -50.1593 H      1 LIG       0.12400
     11 H5        -71.2076   -5.3950  -46.0778 H      1 LIG       0.12400
@<TRIPOS>BOND
      1       1       2 ar
      2       1       3 ar
      3       2       4 ar
      4       3       5 ar
      5       4       6 ar
      6       5       6 ar
      7       1       7 1
      8       2       8 1
      9       3       9 1
     10       4      10 1
     11       5      11 1
@<TRIPOS>ALT_TYPE
CGenFF_4.0_ALT_TYPE_SET
CGenFF_4.0 1 CG2R61 2 CG2R61 3 CG2R61 4 CG2R61 5 CG2R61 6 NG2R60 7 HGR61 8 HGR61 9 HGR61 10 HGR62 11 HGR62
@<TRIPOS>MOLECULE
pyridine
 11 11 0 0 0
****
USER_CHARGES
INVALID_CHARGES
Pose:  18 Cluster:  18 Fr_nu: 247467 TotEn:   -11.18
@<TRIPOS>ATOM
      1 C1        -60.2926   -1.2770  -22.7030 C.ar   1 LIG      -0.11300
      2 C2        -60.1540   -0.3615  -23.7402 C.ar   1 LIG      -0.11700
      3 C3        -60.8028   -2.5437  -22.9647 C.ar   1 LIG      -0.11700
      4 C4        -60.5371   -0.7585  -25.0112 C.ar   1 LIG       0.17700
      5 C5        -61.1571   -2.8430  -24.2703 C.ar   1 LIG       0.17700
      6 N1        -61.0369   -1.9800  -25.3040 N.ar   1 LIG      -0.60000
      7 H1        -60.0043   -1.0036  -21.6924 H      1 LIG       0.11500
      8 H2        -59.7585    0.6312  -23.5596 H      1 LIG       0.11500
      9 H3        -60.9201   -3.2734  -22.1716 H      1 LIG       0.11500
     10 H4        -60.4490   -0.0810  -25.8540 H      1 LIG       0.12400
     11 H5        -61.5606   -3.8169  -24.5274 H      1 LIG       0.12400
@<TRIPOS>BOND
      1       1       2 ar
      2       1       3 ar
      3       2       4 ar
      4       3       5 ar
      5       4       6 ar
      6       5       6 ar
      7       1       7 1
      8       2       8 1
      9       3       9 1
     10       4      10 1
     11       5      11 1
@<TRIPOS>ALT_TYPE
CGenFF_4.0_ALT_TYPE_SET
CGenFF_4.0 1 CG2R61 2 CG2R61 3 CG2R61 4 CG2R61 5 CG2R61 6 NG2R60 7 HGR61 8 HGR61 9 HGR61 10 HGR62 11 HGR62
@<TRIPOS>MOLECULE
pyridine
 11 11 0 0 0
****
USER_CHARGES
INVALID_CHARGES
Pose:  19 Cluster:  19 Fr_nu: 866778 TotEn:   -11.11
@<TRIPOS>ATOM
      1 C1        -62.1999  -22.8183  -25.2235 C.ar   1 LIG      -0.11300
      2 C2        -63.1597  -22.0855  -24.5343 C.ar   1 LIG      -0.11700
      3 C3        -62.1996  -22.8189  -26.6139 C.ar   1 LIG      -0.11700
      4 C4        -64.0900  -21.3756  -25.2763 C.ar   1 LIG       0.17700
      5 C5        -63.1730  -22.0764  -27.2628 C.ar   1 LIG       0.17700
      6 N1        -64.1215  -21.3522  -26.6276 N.ar   1 LIG      -0.60000
      7 H1        -61.4539  -23.3884  -24.6780 H      1 LIG       0.11500
      8 H2        -63.1789  -22.0701  -23.4508 H      1 LIG       0.11500
      9 H3        -61.4612  -23.3832  -27.1720 H      1 LIG       0.11500
     10 H4        -64.8594  -20.7887  -24.7858 H      1 LIG       0.12400
     11 H5        -63.2170  -22.0441  -28.3465 H      1 LIG       0.12400
@<TRIPOS>BOND
      1       1       2 ar
      2       1       3 ar
      3       2       4 ar
      4       3       5 ar
      5       4       6 ar
      6       5       6 ar
      7       1       7 1
      8       2       8 1
      9       3       9 1
     10       4      10 1
     11       5      11 1
@<TRIPOS>ALT_TYPE
CGenFF_4.0_ALT_TYPE_SET
CGenFF_4.0 1 CG2R61 2 CG2R61 3 CG2R61 4 CG2R61 5 CG2R61 6 NG2R60 7 HGR61 8 HGR61 9 HGR61 10 HGR62 11 HGR62
@<TRIPOS>MOLECULE
pyridine
 11 11 0 0 0
****
USER_CHARGES
INVALID_CHARGES
Pose:  20 Cluster:  20 Fr_nu: 1885729 TotEn:   -11.07
@<TRIPOS>ATOM
      1 C1        -75.5979  -11.5833  -45.3210 C.ar   1 LIG      -0.11300
      2 C2        -76.0133  -11.4240  -44.0037 C.ar   1 LIG      -0.11700
      3 C3        -74.6850  -10.6893  -45.8692 C.ar   1 LIG      -0.11700
      4 C4        -75.4901  -10.3629  -43.2825 C.ar   1 LIG       0.17700
      5 C5        -74.2214   -9.6609  -45.0647 C.ar   1 LIG       0.17700
      6 N1        -74.6018   -9.4740  -43.7809 N.ar   1 LIG      -0.60000
      7 H1        -75.9855  -12.4023  -45.9195 H      1 LIG       0.11500
      8 H2        -76.7237  -12.1089  -43.5555 H      1 LIG       0.11500
      9 H3        -74.3475  -10.7938  -46.8941 H      1 LIG       0.11500
     10 H4        -75.7826  -10.1953  -42.2513 H      1 LIG       0.12400
     11 H5        -73.5088   -8.9362  -45.4445 H      1 LIG       0.12400
@<TRIPOS>BOND
      1       1       2 ar
      2       1       3 ar
      3       2       4 ar
      4       3       5 ar
      5       4       6 ar
      6       5       6 ar
      7       1       7 1
      8       2       8 1
      9       3       9 1
     10       4      10 1
     11       5      11 1
@<TRIPOS>ALT_TYPE
CGenFF_4.0_ALT_TYPE_SET
CGenFF_4.0 1 CG2R61 2 CG2R61 3 CG2R61 4 CG2R61 5 CG2R61 6 NG2R60 7 HGR61 8 HGR61 9 HGR61 10 HGR62 11 HGR62
@<TRIPOS>MOLECULE
pyridine
 11 11 0 0 0
****
USER_CHARGES
INVALID_CHARGES
Pose:  21 Cluster:  21 Fr_nu: 100469 TotEn:   -11.04
@<TRIPOS>ATOM
      1 C1        -59.5304   -1.2424  -25.3763 C.ar   1 LIG      -0.11300
      2 C2        -59.9866   -1.9739  -24.2854 C.ar   1 LIG      -0.11700
      3 C3        -59.1368    0.0800  -25.2040 C.ar   1 LIG      -0.11700
      4 C4        -60.0298   -1.3420  -23.0531 C.ar   1 LIG       0.17700
      5 C5        -59.2183    0.6201  -23.9306 C.ar   1 LIG       0.17700
      6 N1        -59.6562   -0.0592  -22.8468 N.ar   1 LIG      -0.60000
      7 H1        -59.4823   -1.7018  -26.3590 H      1 LIG       0.11500
      8 H2        -60.2981   -3.0060  -24.3961 H      1 LIG       0.11500
      9 H3        -58.7784    0.6695  -26.0402 H      1 LIG       0.11500
     10 H4        -60.3782   -1.8693  -22.1713 H      1 LIG       0.12400
     11 H5        -58.9243    1.6475  -23.7428 H      1 LIG       0.12400
@<TRIPOS>BOND
      1       1       2 ar
      2       1       3 ar
      3       2       4 ar
      4       3       5 ar
      5       4       6 ar
      6       5       6 ar
      7       1       7 1
      8       2       8 1
      9       3       9 1
     10       4      10 1
     11       5      11 1
@<TRIPOS>ALT_TYPE
CGenFF_4.0_ALT_TYPE_SET
CGenFF_4.0 1 CG2R61 2 CG2R61 3 CG2R61 4 CG2R61 5 CG2R61 6 NG2R60 7 HGR61 8 HGR61 9 HGR61 10 HGR62 11 HGR62
@<TRIPOS>MOLECULE
pyridine
 11 11 0 0 0
****
USER_CHARGES
INVALID_CHARGES
Pose:  22 Cluster:  22 Fr_nu: 3423540 TotEn:   -10.96
@<TRIPOS>ATOM
      1 C1        -63.2178   -1.8969  -24.0518 C.ar   1 LIG      -0.11300
      2 C2        -62.0684   -2.6208  -23.7555 C.ar   1 LIG      -0.11700
      3 C3        -63.1727   -0.8948  -25.0147 C.ar   1 LIG      -0.11700
      4 C4        -60.9082   -2.3064  -24.4446 C.ar   1 LIG       0.17700
      5 C5        -61.9631   -0.6575  -25.6473 C.ar   1 LIG       0.17700
      6 N1        -60.8256   -1.3399  -25.3862 N.ar   1 LIG      -0.60000
      7 H1        -64.1470   -2.1127  -23.5328 H      1 LIG       0.11500
      8 H2        -62.0803   -3.4065  -23.0090 H      1 LIG       0.11500
      9 H3        -64.0563   -0.3173  -25.2616 H      1 LIG       0.11500
     10 H4        -59.9849   -2.8419  -24.2497 H      1 LIG       0.12400
     11 H5        -61.8742    0.1137  -26.4054 H      1 LIG       0.12400
@<TRIPOS>BOND
      1       1       2 ar
      2       1       3 ar
      3       2       4 ar
      4       3       5 ar
      5       4       6 ar
      6       5       6 ar
      7       1       7 1
      8       2       8 1
      9       3       9 1
     10       4      10 1
     11       5      11 1
@<TRIPOS>ALT_TYPE
CGenFF_4.0_ALT_TYPE_SET
CGenFF_4.0 1 CG2R61 2 CG2R61 3 CG2R61 4 CG2R61 5 CG2R61 6 NG2R60 7 HGR61 8 HGR61 9 HGR61 10 HGR62 11 HGR62
@<TRIPOS>MOLECULE
pyridine
 11 11 0 0 0
****
USER_CHARGES
INVALID_CHARGES
Pose:  23 Cluster:  23 Fr_nu: 1005566 TotEn:   -10.85
@<TRIPOS>ATOM
      1 C1        -64.9316  -22.5324  -24.3120 C.ar   1 LIG      -0.11300
      2 C2        -65.0768  -22.8319  -25.6619 C.ar   1 LIG      -0.11700
      3 C3        -63.8006  -21.8524  -23.8741 C.ar   1 LIG      -0.11700
      4 C4        -64.0704  -22.4328  -26.5267 C.ar   1 LIG       0.17700
      5 C5        -62.8513  -21.4973  -24.8188 C.ar   1 LIG       0.17700
      6 N1        -62.9574  -21.7709  -26.1386 N.ar   1 LIG      -0.60000
      7 H1        -65.6982  -22.8289  -23.6024 H      1 LIG       0.11500
      8 H2        -65.9500  -23.3608  -26.0258 H      1 LIG       0.11500
      9 H3        -63.6661  -21.6087  -22.8264 H      1 LIG       0.11500
     10 H4        -64.1363  -22.6430  -27.5891 H      1 LIG       0.12400
     11 H5        -61.9504  -20.9663  -24.5292 H      1 LIG       0.12400
@<TRIPOS>BOND
      1       1       2 ar
      2       1       3 ar
      3       2       4 ar
      4       3       5 ar
      5       4       6 ar
      6       5       6 ar
      7       1       7 1
      8       2       8 1
      9       3       9 1
     10       4      10 1
     11       5      11 1
@<TRIPOS>ALT_TYPE
CGenFF_4.0_ALT_TYPE_SET
CGenFF_4.0 1 CG2R61 2 CG2R61 3 CG2R61 4 CG2R61 5 CG2R61 6 NG2R60 7 HGR61 8 HGR61 9 HGR61 10 HGR62 11 HGR62
@<TRIPOS>MOLECULE
pyridine
 11 11 0 0 0
****
USER_CHARGES
INVALID_CHARGES
Pose:  24 Cluster:  24 Fr_nu: 178475 TotEn:   -10.69
@<TRIPOS>ATOM
      1 C1        -59.0058    0.2445  -22.7779 C.ar   1 LIG      -0.11300
      2 C2        -59.8467   -0.8596  -22.8629 C.ar   1 LIG      -0.11700
      3 C3        -58.6625    0.9404  -23.9316 C.ar   1 LIG      -0.11700
      4 C4        -60.3137   -1.2242  -24.1154 C.ar   1 LIG       0.17700
      5 C5        -59.1823    0.4951  -25.1363 C.ar   1 LIG       0.17700
      6 N1        -60.0021   -0.5730  -25.2584 N.ar   1 LIG      -0.60000
      7 H1        -58.6181    0.5615  -21.8144 H      1 LIG       0.11500
      8 H2        -60.1279   -1.4168  -21.9769 H      1 LIG       0.11500
      9 H3        -58.0081    1.8036  -23.8893 H      1 LIG       0.11500
     10 H4        -60.9721   -2.0782  -24.2349 H      1 LIG       0.12400
     11 H5        -58.9447    1.0024  -26.0656 H      1 LIG       0.12400
@<TRIPOS>BOND
      1       1       2 ar
      2       1       3 ar
      3       2       4 ar
      4       3       5 ar
      5       4       6 ar
      6       5       6 ar
      7       1       7 1
      8       2       8 1
      9       3       9 1
     10       4      10 1
     11       5      11 1
@<TRIPOS>ALT_TYPE
CGenFF_4.0_ALT_TYPE_SET
CGenFF_4.0 1 CG2R61 2 CG2R61 3 CG2R61 4 CG2R61 5 CG2R61 6 NG2R60 7 HGR61 8 HGR61 9 HGR61 10 HGR62 11 HGR62
@<TRIPOS>MOLECULE
pyridine
 11 11 0 0 0
****
USER_CHARGES
INVALID_CHARGES
Pose:  25 Cluster:  25 Fr_nu:  23146 TotEn:   -10.68
@<TRIPOS>ATOM
      1 C1        -60.4990    0.5541  -24.0810 C.ar   1 LIG      -0.11300
      2 C2        -61.4885   -0.4073  -23.9083 C.ar   1 LIG      -0.11700
      3 C3        -59.5561    0.3995  -25.0911 C.ar   1 LIG      -0.11700
      4 C4        -61.4916   -1.4961  -24.7652 C.ar   1 LIG       0.17700
      5 C5        -59.6455   -0.7255  -25.8949 C.ar   1 LIG       0.17700
      6 N1        -60.5924   -1.6807  -25.7575 N.ar   1 LIG      -0.60000
      7 H1        -60.4623    1.4218  -23.4292 H      1 LIG       0.11500
      8 H2        -62.2339   -0.3074  -23.1279 H      1 LIG       0.11500
      9 H3        -58.7755    1.1360  -25.2439 H      1 LIG       0.11500
     10 H4        -62.2425   -2.2736  -24.6714 H      1 LIG       0.12400
     11 H5        -58.9340   -0.8938  -26.6967 H      1 LIG       0.12400
@<TRIPOS>BOND
      1       1       2 ar
      2       1       3 ar
      3       2       4 ar
      4       3       5 ar
      5       4       6 ar
      6       5       6 ar
      7       1       7 1
      8       2       8 1
      9       3       9 1
     10       4      10 1
     11       5      11 1
@<TRIPOS>ALT_TYPE
CGenFF_4.0_ALT_TYPE_SET
CGenFF_4.0 1 CG2R61 2 CG2R61 3 CG2R61 4 CG2R61 5 CG2R61 6 NG2R60 7 HGR61 8 HGR61 9 HGR61 10 HGR62 11 HGR62
@<TRIPOS>MOLECULE
pyridine
 11 11 0 0 0
****
USER_CHARGES
INVALID_CHARGES
Pose:  26 Cluster:  26 Fr_nu:  23449 TotEn:   -10.65
@<TRIPOS>ATOM
      1 C1        -61.7942    0.4208  -24.7706 C.ar   1 LIG      -0.11300
      2 C2        -61.5866   -0.5604  -23.8077 C.ar   1 LIG      -0.11700
      3 C3        -60.7037    1.0539  -25.3565 C.ar   1 LIG      -0.11700
      4 C4        -60.2793   -0.8698  -23.4683 C.ar   1 LIG       0.17700
      5 C5        -59.4360    0.6725  -24.9476 C.ar   1 LIG       0.17700
      6 N1        -59.1948   -0.2764  -24.0153 N.ar   1 LIG      -0.60000
      7 H1        -62.8041    0.6922  -25.0634 H      1 LIG       0.11500
      8 H2        -62.4215   -1.0673  -23.3380 H      1 LIG       0.11500
      9 H3        -60.8417    1.8221  -26.1088 H      1 LIG       0.11500
     10 H4        -60.0645   -1.6278  -22.7224 H      1 LIG       0.12400
     11 H5        -58.5519    1.1360  -25.3730 H      1 LIG       0.12400
@<TRIPOS>BOND
      1       1       2 ar
      2       1       3 ar
      3       2       4 ar
      4       3       5 ar
      5       4       6 ar
      6       5       6 ar
      7       1       7 1
      8       2       8 1
      9       3       9 1
     10       4      10 1
     11       5      11 1
@<TRIPOS>ALT_TYPE
CGenFF_4.0_ALT_TYPE_SET
CGenFF_4.0 1 CG2R61 2 CG2R61 3 CG2R61 4 CG2R61 5 CG2R61 6 NG2R60 7 HGR61 8 HGR61 9 HGR61 10 HGR62 11 HGR62
@<TRIPOS>MOLECULE
pyridine
 11 11 0 0 0
****
USER_CHARGES
INVALID_CHARGES
Pose:  27 Cluster:  27 Fr_nu:  21775 TotEn:   -10.45
@<TRIPOS>ATOM
      1 C1        -60.4385    0.3519  -24.6475 C.ar   1 LIG      -0.11300
      2 C2        -60.6178   -0.1603  -23.3674 C.ar   1 LIG      -0.11700
      3 C3        -59.3247    1.1360  -24.9268 C.ar   1 LIG      -0.11700
      4 C4        -59.6622    0.1384  -22.4096 C.ar   1 LIG       0.17700
      5 C5        -58.4271    1.3769  -23.8991 C.ar   1 LIG       0.17700
      6 N1        -58.5676    0.8965  -22.6432 N.ar   1 LIG      -0.60000
      7 H1        -61.1657    0.1410  -25.4259 H      1 LIG       0.11500
      8 H2        -61.4781   -0.7741  -23.1271 H      1 LIG       0.11500
      9 H3        -59.1647    1.5463  -25.9174 H      1 LIG       0.11500
     10 H4        -59.7567   -0.2370  -21.3960 H      1 LIG       0.12400
     11 H5        -57.5425    1.9830  -24.0645 H      1 LIG       0.12400
@<TRIPOS>BOND
      1       1       2 ar
      2       1       3 ar
      3       2       4 ar
      4       3       5 ar
      5       4       6 ar
      6       5       6 ar
      7       1       7 1
      8       2       8 1
      9       3       9 1
     10       4      10 1
     11       5      11 1
@<TRIPOS>ALT_TYPE
CGenFF_4.0_ALT_TYPE_SET
CGenFF_4.0 1 CG2R61 2 CG2R61 3 CG2R61 4 CG2R61 5 CG2R61 6 NG2R60 7 HGR61 8 HGR61 9 HGR61 10 HGR62 11 HGR62
@<TRIPOS>MOLECULE
pyridine
 11 11 0 0 0
****
USER_CHARGES
INVALID_CHARGES
Pose:  28 Cluster:  28 Fr_nu:   5902 TotEn:   -10.03
@<TRIPOS>ATOM
      1 C1        -70.0677   -5.5222  -47.5959 C.ar   1 LIG      -0.11300
      2 C2        -71.2801   -6.1594  -47.8356 C.ar   1 LIG      -0.11700
      3 C3        -69.4189   -5.7089  -46.3804 C.ar   1 LIG      -0.11700
      4 C4        -71.7975   -6.9664  -46.8351 C.ar   1 LIG       0.17700
      5 C5        -70.0198   -6.5358  -45.4450 C.ar   1 LIG       0.17700
      6 N1        -71.1965   -7.1717  -45.6417 N.ar   1 LIG      -0.60000
      7 H1        -69.6297   -4.8808  -48.3548 H      1 LIG       0.11500
      8 H2        -71.8033   -6.0288  -48.7757 H      1 LIG       0.11500
      9 H3        -68.4733   -5.2218  -46.1715 H      1 LIG       0.11500
     10 H4        -72.7404   -7.4851  -46.9730 H      1 LIG       0.12400
     11 H5        -69.5552   -6.7139  -44.4807 H      1 LIG       0.12400
@<TRIPOS>BOND
      1       1       2 ar
      2       1       3 ar
      3       2       4 ar
      4       3       5 ar
      5       4       6 ar
      6       5       6 ar
      7       1       7 1
      8       2       8 1
      9       3       9 1
     10       4      10 1
     11       5      11 1
@<TRIPOS>ALT_TYPE
CGenFF_4.0_ALT_TYPE_SET
CGenFF_4.0 1 CG2R61 2 CG2R61 3 CG2R61 4 CG2R61 5 CG2R61 6 NG2R60 7 HGR61 8 HGR61 9 HGR61 10 HGR62 11 HGR62
@<TRIPOS>MOLECULE
pyridine
 11 11 0 0 0
****
USER_CHARGES
INVALID_CHARGES
Pose:  29 Cluster:  29 Fr_nu: 2674280 TotEn:    -9.97
@<TRIPOS>ATOM
      1 C1        -80.5985  -16.4430  -48.5213 C.ar   1 LIG      -0.11300
      2 C2        -81.2714  -17.0030  -47.4411 C.ar   1 LIG      -0.11700
      3 C3        -79.2284  -16.2208  -48.4402 C.ar   1 LIG      -0.11700
      4 C4        -80.5343  -17.3204  -46.3116 C.ar   1 LIG       0.17700
      5 C5        -78.5827  -16.5730  -47.2660 C.ar   1 LIG       0.17700
      6 N1        -79.2026  -17.1191  -46.1958 N.ar   1 LIG      -0.60000
      7 H1        -81.1410  -16.1796  -49.4243 H      1 LIG       0.11500
      8 H2        -82.3390  -17.1854  -47.4820 H      1 LIG       0.11500
      9 H3        -78.6833  -15.7849  -49.2697 H      1 LIG       0.11500
     10 H4        -81.0128  -17.7590  -45.4422 H      1 LIG       0.12400
     11 H5        -77.5147  -16.4196  -47.1514 H      1 LIG       0.12400
@<TRIPOS>BOND
      1       1       2 ar
      2       1       3 ar
      3       2       4 ar
      4       3       5 ar
      5       4       6 ar
      6       5       6 ar
      7       1       7 1
      8       2       8 1
      9       3       9 1
     10       4      10 1
     11       5      11 1
@<TRIPOS>ALT_TYPE
CGenFF_4.0_ALT_TYPE_SET
CGenFF_4.0 1 CG2R61 2 CG2R61 3 CG2R61 4 CG2R61 5 CG2R61 6 NG2R60 7 HGR61 8 HGR61 9 HGR61 10 HGR62 11 HGR62
@<TRIPOS>MOLECULE
pyridine
 11 11 0 0 0
****
USER_CHARGES
INVALID_CHARGES
Pose:  30 Cluster:  30 Fr_nu:  14129 TotEn:    -9.89
@<TRIPOS>ATOM
      1 C1        -60.3254    5.5452  -40.5323 C.ar   1 LIG      -0.11300
      2 C2        -60.2223    4.8202  -39.3504 C.ar   1 LIG      -0.11700
      3 C3        -60.5804    4.8827  -41.7278 C.ar   1 LIG      -0.11700
      4 C4        -60.3809    3.4453  -39.4170 C.ar   1 LIG       0.17700
      5 C5        -60.7227    3.5050  -41.6881 C.ar   1 LIG       0.17700
      6 N1        -60.6292    2.7666  -40.5594 N.ar   1 LIG      -0.60000
      7 H1        -60.2065    6.6245  -40.5218 H      1 LIG       0.11500
      8 H2        -60.0244    5.3155  -38.4070 H      1 LIG       0.11500
      9 H3        -60.6642    5.4273  -42.6613 H      1 LIG       0.11500
     10 H4        -60.3093    2.8348  -38.5230 H      1 LIG       0.12400
     11 H5        -60.9217    2.9404  -42.5931 H      1 LIG       0.12400
@<TRIPOS>BOND
      1       1       2 ar
      2       1       3 ar
      3       2       4 ar
      4       3       5 ar
      5       4       6 ar
      6       5       6 ar
      7       1       7 1
      8       2       8 1
      9       3       9 1
     10       4      10 1
     11       5      11 1
@<TRIPOS>ALT_TYPE
CGenFF_4.0_ALT_TYPE_SET
CGenFF_4.0 1 CG2R61 2 CG2R61 3 CG2R61 4 CG2R61 5 CG2R61 6 NG2R60 7 HGR61 8 HGR61 9 HGR61 10 HGR62 11 HGR62
@<TRIPOS>MOLECULE
pyridine
 11 11 0 0 0
****
USER_CHARGES
INVALID_CHARGES
Pose:  31 Cluster:  31 Fr_nu: 482551 TotEn:    -9.86
@<TRIPOS>ATOM
      1 C1        -84.6604    4.0277  -53.6772 C.ar   1 LIG      -0.11300
      2 C2        -84.5771    5.2965  -53.1148 C.ar   1 LIG      -0.11700
      3 C3        -85.8783    3.3571  -53.6890 C.ar   1 LIG      -0.11700
      4 C4        -85.7316    5.8465  -52.5814 C.ar   1 LIG       0.17700
      5 C5        -86.9745    3.9938  -53.1297 C.ar   1 LIG       0.17700
      6 N1        -86.9324    5.2256  -52.5742 N.ar   1 LIG      -0.60000
      7 H1        -83.7776    3.5620  -54.1050 H      1 LIG       0.11500
      8 H2        -83.6384    5.8379  -53.0948 H      1 LIG       0.11500
      9 H3        -85.9666    2.3670  -54.1216 H      1 LIG       0.11500
     10 H4        -85.7189    6.8334  -52.1309 H      1 LIG       0.12400
     11 H5        -87.9473    3.5135  -53.1127 H      1 LIG       0.12400
@<TRIPOS>BOND
      1       1       2 ar
      2       1       3 ar
      3       2       4 ar
      4       3       5 ar
      5       4       6 ar
      6       5       6 ar
      7       1       7 1
      8       2       8 1
      9       3       9 1
     10       4      10 1
     11       5      11 1
@<TRIPOS>ALT_TYPE
CGenFF_4.0_ALT_TYPE_SET
CGenFF_4.0 1 CG2R61 2 CG2R61 3 CG2R61 4 CG2R61 5 CG2R61 6 NG2R60 7 HGR61 8 HGR61 9 HGR61 10 HGR62 11 HGR62
@<TRIPOS>MOLECULE
pyridine
 11 11 0 0 0
****
USER_CHARGES
INVALID_CHARGES
Pose:  32 Cluster:  32 Fr_nu:  15343 TotEn:    -9.74
@<TRIPOS>ATOM
      1 C1        -82.8216   -4.2613  -46.1320 C.ar   1 LIG      -0.11300
      2 C2        -82.8947   -3.8529  -44.8050 C.ar   1 LIG      -0.11700
      3 C3        -81.9616   -3.6087  -47.0081 C.ar   1 LIG      -0.11700
      4 C4        -82.0934   -2.7950  -44.4069 C.ar   1 LIG       0.17700
      5 C5        -81.2022   -2.5615  -46.5115 C.ar   1 LIG       0.17700
      6 N1        -81.2461   -2.1363  -45.2289 N.ar   1 LIG      -0.60000
      7 H1        -83.4343   -5.0863  -46.4830 H      1 LIG       0.11500
      8 H2        -83.5577   -4.3472  -44.1043 H      1 LIG       0.11500
      9 H3        -81.8886   -3.9096  -48.0470 H      1 LIG       0.11500
     10 H4        -82.1140   -2.4385  -43.3824 H      1 LIG       0.12400
     11 H5        -80.5164   -2.0189  -47.1538 H      1 LIG       0.12400
@<TRIPOS>BOND
      1       1       2 ar
      2       1       3 ar
      3       2       4 ar
      4       3       5 ar
      5       4       6 ar
      6       5       6 ar
      7       1       7 1
      8       2       8 1
      9       3       9 1
     10       4      10 1
     11       5      11 1
@<TRIPOS>ALT_TYPE
CGenFF_4.0_ALT_TYPE_SET
CGenFF_4.0 1 CG2R61 2 CG2R61 3 CG2R61 4 CG2R61 5 CG2R61 6 NG2R60 7 HGR61 8 HGR61 9 HGR61 10 HGR62 11 HGR62
@<TRIPOS>MOLECULE
pyridine
 11 11 0 0 0
****
USER_CHARGES
INVALID_CHARGES
Pose:  33 Cluster:  33 Fr_nu:  28618 TotEn:    -9.68
@<TRIPOS>ATOM
      1 C1        -59.8524    5.1342  -40.7949 C.ar   1 LIG      -0.11300
      2 C2        -59.2101    5.0147  -39.5675 C.ar   1 LIG      -0.11700
      3 C3        -60.6330    4.0862  -41.2697 C.ar   1 LIG      -0.11700
      4 C4        -59.3790    3.8359  -38.8592 C.ar   1 LIG       0.17700
      5 C5        -60.7380    2.9488  -40.4854 C.ar   1 LIG       0.17700
      6 N1        -60.1290    2.7961  -39.2880 N.ar   1 LIG      -0.60000
      7 H1        -59.7442    6.0422  -41.3806 H      1 LIG       0.11500
      8 H2        -58.5970    5.8188  -39.1775 H      1 LIG       0.11500
      9 H3        -61.1424    4.1570  -42.2240 H      1 LIG       0.11500
     10 H4        -58.8987    3.6934  -37.8969 H      1 LIG       0.12400
     11 H5        -61.3341    2.1025  -40.8106 H      1 LIG       0.12400
@<TRIPOS>BOND
      1       1       2 ar
      2       1       3 ar
      3       2       4 ar
      4       3       5 ar
      5       4       6 ar
      6       5       6 ar
      7       1       7 1
      8       2       8 1
      9       3       9 1
     10       4      10 1
     11       5      11 1
@<TRIPOS>ALT_TYPE
CGenFF_4.0_ALT_TYPE_SET
CGenFF_4.0 1 CG2R61 2 CG2R61 3 CG2R61 4 CG2R61 5 CG2R61 6 NG2R60 7 HGR61 8 HGR61 9 HGR61 10 HGR62 11 HGR62
@<TRIPOS>MOLECULE
pyridine
 11 11 0 0 0
****
USER_CHARGES
INVALID_CHARGES
Pose:  34 Cluster:  34 Fr_nu: 750097 TotEn:    -9.67
@<TRIPOS>ATOM
      1 C1        -75.7951   -0.3926  -35.2290 C.ar   1 LIG      -0.11300
      2 C2        -74.8056   -1.2174  -34.7059 C.ar   1 LIG      -0.11700
      3 C3        -77.1300   -0.7689  -35.1303 C.ar   1 LIG      -0.11700
      4 C4        -75.1999   -2.3987  -34.0988 C.ar   1 LIG       0.17700
      5 C5        -77.4203   -1.9705  -34.5044 C.ar   1 LIG       0.17700
      6 N1        -76.4864   -2.7980  -33.9842 N.ar   1 LIG      -0.60000
      7 H1        -75.5265    0.5415  -35.7133 H      1 LIG       0.11500
      8 H2        -73.7588   -0.9441  -34.7711 H      1 LIG       0.11500
      9 H3        -77.9182   -0.1420  -35.5314 H      1 LIG       0.11500
     10 H4        -74.4661   -3.0766  -33.6755 H      1 LIG       0.12400
     11 H5        -78.4457   -2.3104  -34.4021 H      1 LIG       0.12400
@<TRIPOS>BOND
      1       1       2 ar
      2       1       3 ar
      3       2       4 ar
      4       3       5 ar
      5       4       6 ar
      6       5       6 ar
      7       1       7 1
      8       2       8 1
      9       3       9 1
     10       4      10 1
     11       5      11 1
@<TRIPOS>ALT_TYPE
CGenFF_4.0_ALT_TYPE_SET
CGenFF_4.0 1 CG2R61 2 CG2R61 3 CG2R61 4 CG2R61 5 CG2R61 6 NG2R60 7 HGR61 8 HGR61 9 HGR61 10 HGR62 11 HGR62
@<TRIPOS>MOLECULE
pyridine
 11 11 0 0 0
****
USER_CHARGES
INVALID_CHARGES
Pose:  35 Cluster:  35 Fr_nu: 1923465 TotEn:    -9.48
@<TRIPOS>ATOM
      1 C1        -78.5142  -16.6777  -45.7987 C.ar   1 LIG      -0.11300
      2 C2        -79.7005  -17.3284  -46.1190 C.ar   1 LIG      -0.11700
      3 C3        -77.5188  -16.5454  -46.7604 C.ar   1 LIG      -0.11700
      4 C4        -79.8410  -17.8252  -47.4048 C.ar   1 LIG       0.17700
      5 C5        -77.7569  -17.0774  -48.0174 C.ar   1 LIG       0.17700
      6 N1        -78.8964  -17.7162  -48.3657 N.ar   1 LIG      -0.60000
      7 H1        -78.3655  -16.2750  -44.8013 H      1 LIG       0.11500
      8 H2        -80.4902  -17.4429  -45.3855 H      1 LIG       0.11500
      9 H3        -76.5858  -16.0425  -46.5330 H      1 LIG       0.11500
     10 H4        -80.7473  -18.3411  -47.7041 H      1 LIG       0.12400
     11 H5        -77.0123  -17.0017  -48.8031 H      1 LIG       0.12400
@<TRIPOS>BOND
      1       1       2 ar
      2       1       3 ar
      3       2       4 ar
      4       3       5 ar
      5       4       6 ar
      6       5       6 ar
      7       1       7 1
      8       2       8 1
      9       3       9 1
     10       4      10 1
     11       5      11 1
@<TRIPOS>ALT_TYPE
CGenFF_4.0_ALT_TYPE_SET
CGenFF_4.0 1 CG2R61 2 CG2R61 3 CG2R61 4 CG2R61 5 CG2R61 6 NG2R60 7 HGR61 8 HGR61 9 HGR61 10 HGR62 11 HGR62
@<TRIPOS>MOLECULE
pyridine
 11 11 0 0 0
****
USER_CHARGES
INVALID_CHARGES
Pose:  36 Cluster:  36 Fr_nu:  33255 TotEn:    -9.40
@<TRIPOS>ATOM
      1 C1        -80.4584   -2.9725  -45.5986 C.ar   1 LIG      -0.11300
      2 C2        -81.4752   -3.6783  -46.2321 C.ar   1 LIG      -0.11700
[truncated: 5,339,643 more chars]
