# Supplementary material for: The pocketome of G-protein-coupled receptors reveals previously untargeted allosteric sites
Source: Nat Commun. 2022 May 10;13:2567. doi: 10.1038/s41467-022-29609-6 (PMC9091257; doi:10.1038/s41467-022-29609-6)
Supplement: Supplementary file 4 — Supplementary Data 1 [file 41467_2022_29609_MOESM4_ESM.zip › docking_files/4iar/rec.mol2]

@<TRIPOS>MOLECULE
4iar_align.pdb
4537 4605 273 0 0
PROTEIN
NO_CHARGES


@<TRIPOS>ATOM
      1 N         -87.0540  -21.8810  -55.5970 N.4       1 TYR   -0.2700
      2 CA        -87.0720  -22.9700  -54.6490 C.3       1 TYR    0.0900
      3 CAY       -87.9690  -20.2690  -57.1130 C.3       1 TYR    0.0900
      4 C         -85.9390  -22.7270  -53.6670 C.2       1 TYR    0.0900
      5 O         -84.8800  -22.2250  -54.0460 O.2       1 TYR    0.5100
      6 CB        -86.9450  -24.3410  -55.3830 C.3       1 TYR   -0.5100
      7 CG        -86.8870  -25.5330  -54.4560 C.ar      1 TYR   -0.4700
      8 CD1       -87.8920  -25.7350  -53.4950 C.ar      1 TYR    0.3100
      9 CD2       -85.8430  -26.4710  -54.5550 C.ar      1 TYR    0.0700
     10 CE1       -87.8440  -26.8390  -52.6340 C.ar      1 TYR    0.0900
     11 CE2       -85.7980  -27.5810  -53.6990 C.ar      1 TYR   -0.1800
     12 CZ        -86.7970  -27.7610  -52.7380 C.ar      1 TYR    0.0900
     13 OH        -86.7410  -28.8720  -51.8730 O.3       1 TYR    0.0900
     14 CY        -88.1540  -21.4190  -56.1970 C.2       1 TYR    0.0000
     15 OY        -89.2600  -21.9070  -56.0120 O.2       1 TYR   -0.1150
     16 HN        -86.1570  -21.4870  -55.7810 H         1 TYR    0.1150
     17 HA        -88.0020  -22.9220  -54.1020 H         1 TYR   -0.1150
     18 HB1       -86.0110  -24.3490  -55.9840 H         1 TYR    0.1150
     19 HB2       -87.8270  -24.4840  -56.0440 H         1 TYR    0.1100
     20 HD1       -88.7100  -25.0340  -53.4210 H         1 TYR   -0.5400
     21 HD2       -85.0700  -26.3350  -55.2960 H         1 TYR    0.4300
     22 HE1       -88.6150  -26.9780  -51.8900 H         1 TYR   -0.1150
     23 HE2       -84.9930  -28.2960  -53.7830 H         1 TYR    0.1150
     24 HH        -87.4030  -28.7480  -51.1880 H         1 TYR   -0.1150
     25 HY1       -88.9490  -19.9800  -57.5480 H         1 TYR    0.1150
     26 HY2       -87.2790  -20.5540  -57.9360 H         1 TYR    0.5100
     27 HY3       -87.5540  -19.4060  -56.5520 H         1 TYR   -0.5100
     28 N         -86.1430  -23.0510  -52.3770 N.am      2 ILE   -0.4700
     29 CA        -85.1690  -22.8250  -51.3290 C.3       2 ILE    0.3100
     30 C         -84.4370  -24.1440  -51.1110 C.2       2 ILE    0.0700
     31 O         -85.0400  -25.1980  -50.9340 O.2       2 ILE    0.0900
     32 CB        -85.8520  -22.2940  -50.0650 C.3       2 ILE   -0.0900
     33 CG1       -86.5630  -20.9440  -50.3560 C.3       2 ILE    0.0900
     34 CG2       -84.8450  -22.1530  -48.9090 C.3       2 ILE   -0.2700
     35 CD        -87.3460  -20.3870  -49.1580 C.3       2 ILE    0.0900
     36 HN        -86.9960  -23.4690  -52.0810 H         2 ILE    0.0900
     37 HA        -84.4450  -22.1130  -51.6920 H         2 ILE    0.0900
     38 HB        -86.6590  -22.9940  -49.7630 H         2 ILE   -0.1800
     39 HG11      -87.2680  -21.0910  -51.2000 H         2 ILE    0.0900
     40 HG12      -85.7960  -20.1990  -50.6540 H         2 ILE    0.0900
     41 HG21      -84.0350  -21.4470  -49.1930 H         2 ILE   -0.2700
     42 HG22      -84.3910  -23.1410  -48.6810 H         2 ILE    0.0900
     43 HG23      -85.3580  -21.7590  -48.0070 H         2 ILE    0.0900
     44 HD1       -86.6440  -20.0450  -48.3690 H         2 ILE    0.0900
     45 HD2       -88.0010  -21.1760  -48.7340 H         2 ILE    0.5100
     46 HD3       -87.9640  -19.5220  -49.4810 H         2 ILE   -0.5100
     47 N         -83.0820  -24.1670  -51.1470 N.am      3 TYR   -0.4700
     48 CA        -82.3290  -25.4290  -51.2000 C.3       3 TYR    0.3100
     49 C         -82.4010  -26.1840  -49.8620 C.2       3 TYR    0.0700
     50 O         -82.1520  -27.3900  -49.8070 O.2       3 TYR    0.0900
     51 CB        -80.8510  -25.1870  -51.6060 C.3       3 TYR   -0.1800
     52 CG        -79.9520  -24.6220  -50.5180 C.ar      3 TYR    0.0900
     53 CD1       -79.4020  -25.4480  -49.5370 C.ar      3 TYR    0.0900
     54 CD2       -79.5800  -23.2790  -50.5200 C.ar      3 TYR    0.0000
     55 CE1       -78.5700  -24.9360  -48.5430 C.ar      3 TYR   -0.1150
     56 CE2       -78.7370  -22.7600  -49.5390 C.ar      3 TYR    0.1150
     57 CZ        -78.2340  -23.5930  -48.5520 C.ar      3 TYR   -0.1150
     58 OH        -77.4070  -23.0930  -47.5760 O.3       3 TYR    0.1150
     59 HN        -82.5380  -23.3310  -51.1390 H         3 TYR    0.1100
     60 HA        -82.8120  -26.0740  -51.9190 H         3 TYR   -0.5400
     61 HB1       -80.8260  -24.4620  -52.4480 H         3 TYR    0.4300
     62 HB2       -80.4030  -26.1540  -51.9200 H         3 TYR   -0.1150
     63 HD1       -79.6260  -26.5050  -49.5470 H         3 TYR    0.1150
     64 HD2       -79.9520  -22.6270  -51.2970 H         3 TYR   -0.1150
     65 HE1       -78.1880  -25.5860  -47.7670 H         3 TYR    0.1150
     66 HE2       -78.4760  -21.7130  -49.5470 H         3 TYR    0.5100
     67 HH        -77.5320  -22.1410  -47.5400 H         3 TYR   -0.5100
     68 N         -82.7030  -25.4420  -48.7810 N.am      4 GLN   -0.4700
     69 CA        -82.8150  -25.9240  -47.4130 C.3       4 GLN    0.3100
     70 C         -84.0490  -26.7990  -47.2210 C.2       4 GLN    0.0700
     71 O         -84.0330  -27.6660  -46.3480 O.2       4 GLN    0.0900
     72 CB        -82.8280  -24.7410  -46.4460 C.3       4 GLN   -0.1800
     73 CG        -81.4580  -24.0730  -46.3360 C.3       4 GLN    0.0900
     74 CD        -81.4090  -22.6690  -46.8920 C.2       4 GLN    0.0900
     75 NE2       -80.7780  -21.7780  -46.2930 N.am      4 GLN   -0.1800
     76 OE1       -81.9990  -22.4340  -48.0350 O.2       4 GLN    0.0900
     77 HN        -82.8740  -24.4670  -48.8810 H         4 GLN    0.0900
     78 HA        -81.9720  -26.5690  -47.2110 H         4 GLN    0.5500
     79 HB1       -83.1370  -25.0990  -45.4410 H         4 GLN   -0.5500
     80 HB2       -83.5670  -23.9930  -46.8030 H         4 GLN   -0.6200
     81 HG1       -80.7190  -24.6900  -46.8880 H         4 GLN    0.3200
     82 HG2       -81.1710  -24.0290  -45.2650 H         4 GLN    0.3000
     83 HE21      -80.3020  -21.9890  -45.4380 H         4 GLN    0.5100
     84 HE22      -80.7480  -20.8500  -46.6650 H         4 GLN   -0.5100
     85 N         -85.0970  -26.6140  -48.0640 N.am      5 ASP   -0.4700
     86 CA        -86.3380  -27.4010  -48.0630 C.3       5 ASP    0.3100
     87 C         -86.0780  -28.8840  -48.4060 C.2       5 ASP    0.0700
     88 O         -86.8980  -29.7420  -48.0680 O.2       5 ASP    0.0900
     89 CB        -87.3640  -26.8180  -49.0670 C.3       5 ASP   -0.2800
     90 CG        -87.9780  -25.4650  -48.7240 C.2       5 ASP    0.0900
     91 OD1       -88.1790  -25.1860  -47.5170 O.co2     5 ASP    0.0900
     92 OD2       -88.3460  -24.7290  -49.6670 O.co2     5 ASP    0.6200
     93 HN        -85.0650  -25.8970  -48.7550 H         5 ASP   -0.7600
     94 HA        -86.7420  -27.3840  -47.0620 H         5 ASP   -0.7600
     95 HB1       -88.1980  -27.5450  -49.1610 H         5 ASP    0.5100
     96 HB2       -86.8580  -26.7120  -50.0490 H         5 ASP   -0.5100
     97 N         -84.9480  -29.1750  -49.0900 N.am      6 SER   -0.4700
     98 CA        -84.5350  -30.5230  -49.4880 C.3       6 SER    0.3100
     99 C         -83.7610  -31.2490  -48.3680 C.2       6 SER    0.0700
    100 O         -83.7700  -32.4840  -48.3500 O.2       6 SER    0.0900
    101 CB        -83.7000  -30.4780  -50.7680 C.3       6 SER    0.0500
    102 OG        -82.4050  -29.9310  -50.5610 O.3       6 SER    0.0900
    103 HN        -84.3200  -28.4520  -49.3620 H         6 SER    0.0900
    104 HA        -85.4260  -31.1130  -49.6440 H         6 SER   -0.6600
    105 HB1       -84.2230  -29.8520  -51.5220 H         6 SER    0.4300
    106 HB2       -83.5810  -31.5100  -51.1610 H         6 SER    0.5100
    107 HG1       -82.5370  -28.9960  -50.3890 H         6 SER   -0.5100
    108 N         -83.1040  -30.4940  -47.4370 N.am      7 ILE   -0.4700
    109 CA        -82.3400  -31.0340  -46.2970 C.3       7 ILE    0.3100
    110 C         -83.2910  -31.7870  -45.3330 C.2       7 ILE    0.0700
    111 O         -84.3300  -31.2520  -44.9250 O.2       7 ILE    0.0900
    112 CB        -81.5140  -29.9400  -45.5520 C.3       7 ILE   -0.0900
    113 CG1       -80.6590  -29.1000  -46.5350 C.3       7 ILE    0.0900
    114 CG2       -80.6310  -30.5730  -44.4620 C.3       7 ILE   -0.2700
    115 CD        -79.9260  -27.8650  -45.9270 C.3       7 ILE    0.0900
    116 HN        -83.1160  -29.4990  -47.4940 H         7 ILE    0.0900
    117 HA        -81.6770  -31.7950  -46.6810 H         7 ILE    0.0900
    118 HB        -82.2080  -29.2100  -45.0840 H         7 ILE   -0.1800
    119 HG11      -81.3270  -28.7350  -47.3430 H         7 ILE    0.0900
    120 HG12      -79.8910  -29.7690  -46.9750 H         7 ILE    0.0900
    121 HG21      -79.9250  -31.3010  -44.9170 H         7 ILE   -0.2700
    122 HG22      -81.2660  -31.1100  -43.7250 H         7 ILE    0.0900
    123 HG23      -80.0430  -29.7850  -43.9450 H         7 ILE    0.0900
    124 HD1       -79.1030  -28.2000  -45.2590 H         7 ILE    0.0900
    125 HD2       -80.6410  -27.2560  -45.3320 H         7 ILE    0.5100
    126 HD3       -79.4910  -27.2450  -46.7400 H         7 ILE   -0.5100
    127 N         -82.9260  -33.0390  -44.9920 N.am      8 SER   -0.4700
    128 CA        -83.7050  -33.9000  -44.1050 C.3       8 SER    0.3100
    129 C         -83.6930  -33.3700  -42.6690 C.2       8 SER    0.0700
    130 O         -82.8470  -32.5430  -42.3190 O.2       8 SER    0.0900
    131 CB        -83.1860  -35.3360  -44.1480 C.3       8 SER    0.0500
    132 OG        -81.9810  -35.5060  -43.4200 O.3       8 SER    0.0900
    133 HN        -82.0850  -33.4440  -45.3410 H         8 SER    0.0900
    134 HA        -84.7370  -33.8640  -44.4260 H         8 SER   -0.6600
    135 HB1       -82.9970  -35.6240  -45.2040 H         8 SER    0.4300
    136 HB2       -83.9520  -36.0140  -43.7130 H         8 SER    0.5100
    137 HG1       -81.7440  -36.4320  -43.5100 H         8 SER   -0.5100
    138 N         -84.6520  -33.8450  -41.8500 N.am      9 LEU   -0.4700
    139 CA        -84.8460  -33.5080  -40.4430 C.3       9 LEU    0.3100
    140 C         -83.5690  -33.8280  -39.6160 C.2       9 LEU    0.0700
    141 O         -83.0860  -32.9040  -38.9490 O.2       9 LEU    0.0900
    142 CB        -86.0970  -34.2610  -39.9190 C.3       9 LEU   -0.1800
    143 CG        -86.5610  -34.1700  -38.4480 C.3       9 LEU    0.0900
    144 CD1       -85.8720  -35.1940  -37.5550 C.3       9 LEU    0.0900
    145 CD2       -86.5390  -32.7660  -37.9040 C.3       9 LEU   -0.0900
    146 HN        -85.3200  -34.4960  -42.2010 H         9 LEU    0.0900
    147 HA        -84.9780  -32.4400  -40.3610 H         9 LEU   -0.2700
    148 HB1       -85.9180  -35.3360  -40.1200 H         9 LEU    0.0900
    149 HB2       -86.9490  -33.9110  -40.5350 H         9 LEU    0.0900
    150 HG        -87.6580  -34.3370  -38.4070 H         9 LEU    0.0900
    151 HD11      -84.8000  -34.9290  -37.4270 H         9 LEU   -0.2700
    152 HD12      -85.9340  -36.2030  -38.0180 H         9 LEU    0.0900
    153 HD13      -86.3550  -35.2100  -36.5550 H         9 LEU    0.0900
    154 HD21      -87.0630  -32.0770  -38.6010 H         9 LEU    0.0900
    155 HD22      -85.4890  -32.4220  -37.7880 H         9 LEU    0.5100
    156 HD23      -87.0540  -32.7340  -36.9200 H         9 LEU   -0.5100
    157 N         -82.9570  -35.0520  -39.6640 N.am     10 PRO   -0.2900
    158 CA        -81.7430  -35.2900  -38.8550 C.3      10 PRO    0.0000
    159 C         -80.5710  -34.3670  -39.2030 C.2      10 PRO    0.0900
    160 O         -79.8870  -33.9040  -38.2880 O.2      10 PRO    0.0900
    161 CB        -81.3960  -36.7540  -39.1500 C.3      10 PRO    0.0200
    162 CG        -82.6690  -37.3650  -39.6190 C.3      10 PRO    0.0900
    163 CD        -83.3520  -36.2820  -40.3860 C.3      10 PRO   -0.1800
    164 HA        -81.9370  -35.0740  -37.8170 H        10 PRO    0.0900
    165 HB1       -81.0310  -37.2640  -38.2320 H        10 PRO    0.0900
    166 HB2       -80.6140  -36.8230  -39.9350 H        10 PRO   -0.1800
    167 HG1       -82.4680  -38.2420  -40.2710 H        10 PRO    0.0900
    168 HG2       -83.2900  -37.6920  -38.7590 H        10 PRO    0.0900
    169 HD1       -82.9980  -36.2390  -41.4370 H        10 PRO    0.5100
    170 HD2       -84.4560  -36.4000  -40.3630 H        10 PRO   -0.5100
    171 N         -80.3520  -34.0690  -40.4980 N.am     11 TRP   -0.4700
    172 CA        -79.2550  -33.1880  -40.9160 C.3      11 TRP    0.3100
    173 C         -79.5440  -31.7270  -40.5860 C.2      11 TRP    0.0700
    174 O         -78.6010  -30.9530  -40.3840 O.2      11 TRP    0.0900
    175 CB        -78.9240  -33.3500  -42.4070 C.3      11 TRP   -0.1800
    176 CG        -78.0970  -34.5680  -42.6810 C.ar     11 TRP    0.0900
    177 CD1       -78.5150  -35.7280  -43.2680 C.ar     11 TRP    0.0900
    178 CD2       -76.7360  -34.7880  -42.2740 C.ar     11 TRP   -0.0300
    179 CE2       -76.3860  -36.0970  -42.6790 C.ar     11 TRP   -0.1500
    180 CE3       -75.7740  -34.0020  -41.6170 C.ar     11 TRP    0.2200
    181 NE1       -77.4900  -36.6470  -43.2820 N.ar     11 TRP   -0.5100
    182 CZ2       -75.1170  -36.6370  -42.4470 C.ar     11 TRP    0.3700
    183 CZ3       -74.5170  -34.5390  -41.3860 C.ar     11 TRP    0.2400
    184 CH2       -74.1980  -35.8400  -41.7940 C.ar     11 TRP    0.1100
    185 HN        -80.9230  -34.4350  -41.2290 H        11 TRP   -0.2500
    186 HA        -78.3920  -33.4330  -40.3160 H        11 TRP    0.1700
    187 HB1       -78.3610  -32.4570  -42.7520 H        11 TRP   -0.2000
    188 HB2       -79.8710  -33.4300  -42.9820 H        11 TRP    0.1400
    189 HD1       -79.5050  -35.8990  -43.6630 H        11 TRP   -0.2700
    190 HE1       -77.5400  -37.5450  -43.6600 H        11 TRP    0.1600
    191 HE3       -75.9930  -32.9960  -41.2920 H        11 TRP   -0.1400
    192 HZ2       -74.8470  -37.6350  -42.7580 H        11 TRP    0.1400
    193 HZ3       -73.7690  -33.9440  -40.8830 H        11 TRP    0.5100
    194 HH2       -73.2110  -36.2300  -41.5930 H        11 TRP   -0.5100
    195 N         -80.8390  -31.3530  -40.5010 N.am     12 LYS   -0.4700
    196 CA        -81.2280  -29.9960  -40.1600 C.3      12 LYS    0.3100
    197 C         -80.9850  -29.7260  -38.6710 C.2      12 LYS    0.0700
    198 O         -80.3890  -28.7040  -38.3450 O.2      12 LYS    0.0900
    199 CB        -82.6810  -29.7130  -40.5610 C.3      12 LYS   -0.1800
    200 CG        -82.7620  -28.8860  -41.8420 C.3      12 LYS    0.0900
    201 CD        -84.1790  -28.5490  -42.2200 C.3      12 LYS    0.0900
    202 CE        -84.2320  -27.3520  -43.1220 C.3      12 LYS   -0.1800
    203 NZ        -85.6080  -27.1410  -43.6510 N.4      12 LYS    0.0900
    204 HN        -81.5850  -31.9940  -40.6690 H        12 LYS    0.0900
    205 HA        -80.5610  -29.3210  -40.6740 H        12 LYS   -0.1800
    206 HB1       -83.1830  -29.1580  -39.7400 H        12 LYS    0.0900
    207 HB2       -83.2080  -30.6780  -40.7180 H        12 LYS    0.0900
    208 HG1       -82.2960  -29.4610  -42.6710 H        12 LYS    0.2100
    209 HG2       -82.1950  -27.9430  -41.6970 H        12 LYS    0.0500
    210 HD1       -84.7610  -28.3360  -41.2980 H        12 LYS    0.0500
    211 HD2       -84.6350  -29.4180  -42.7400 H        12 LYS   -0.3000
    212 HE1       -83.5520  -27.5010  -43.9880 H        12 LYS    0.3300
    213 HE2       -83.9380  -26.4400  -42.5590 H        12 LYS    0.3300
    214 HZ1       -86.2640  -26.9900  -42.8580 H        12 LYS    0.3300
    215 HZ2       -85.9030  -27.9780  -44.1910 H        12 LYS    0.5100
    216 HZ3       -85.6160  -26.3070  -44.2720 H        12 LYS   -0.5100
    217 N         -81.3750  -30.6690  -37.7800 N.am     13 VAL   -0.4700
    218 CA        -81.1870  -30.5430  -36.3260 C.3      13 VAL    0.3100
    219 C         -79.6760  -30.5800  -35.9750 C.2      13 VAL    0.0700
    220 O         -79.2430  -29.8000  -35.1230 O.2      13 VAL    0.0900
    221 CB        -82.0150  -31.5820  -35.5350 C.3      13 VAL   -0.0900
    222 CG1       -81.8540  -31.3940  -34.0270 C.3      13 VAL    0.0900
    223 CG2       -83.4880  -31.4830  -35.9130 C.3      13 VAL   -0.2700
    224 HN        -81.8160  -31.5110  -38.0800 H        13 VAL    0.0900
    225 HA        -81.4840  -29.5440  -36.0440 H        13 VAL    0.0900
    226 HB        -81.6780  -32.6030  -35.8120 H        13 VAL    0.0900
    227 HG11      -82.1960  -30.3790  -33.7300 H        13 VAL   -0.2700
    228 HG12      -80.7850  -31.5040  -33.7440 H        13 VAL    0.0900
    229 HG13      -82.4640  -32.1470  -33.4850 H        13 VAL    0.0900
    230 HG21      -83.6170  -31.6770  -36.9990 H        13 VAL    0.0900
    231 HG22      -83.8690  -30.4650  -35.6870 H        13 VAL    0.5100
    232 HG23      -84.0750  -32.2370  -35.3460 H        13 VAL   -0.5100
    233 N         -78.8770  -31.4320  -36.6690 N.am     14 LEU   -0.4700
    234 CA        -77.4170  -31.4970  -36.4980 C.3      14 LEU    0.3100
    235 C         -76.7850  -30.1680  -36.8590 C.2      14 LEU    0.0700
    236 O         -75.9430  -29.6830  -36.1100 O.2      14 LEU    0.0900
    237 CB        -76.7880  -32.6040  -37.3600 C.3      14 LEU   -0.1800
    238 CG        -76.7890  -34.0190  -36.7990 C.3      14 LEU    0.0900
    239 CD1       -76.7260  -35.0400  -37.9270 C.3      14 LEU    0.0900
    240 CD2       -75.6250  -34.2270  -35.8520 C.3      14 LEU   -0.0900
    241 HN        -79.2550  -32.0630  -37.3400 H        14 LEU    0.0900
    242 HA        -77.2170  -31.6840  -35.4540 H        14 LEU   -0.2700
    243 HB1       -75.7310  -32.3200  -37.5490 H        14 LEU    0.0900
    244 HB2       -77.3330  -32.6270  -38.3260 H        14 LEU    0.0900
    245 HG        -77.7160  -34.1800  -36.2080 H        14 LEU    0.0900
    246 HD11      -75.7990  -34.8950  -38.5210 H        14 LEU   -0.2700
    247 HD12      -77.6010  -34.9160  -38.5990 H        14 LEU    0.0900
    248 HD13      -76.7200  -36.0680  -37.5060 H        14 LEU    0.0900
    249 HD21      -75.6910  -33.5130  -35.0030 H        14 LEU    0.0900
    250 HD22      -74.6660  -34.0540  -36.3870 H        14 LEU    0.5100
    251 HD23      -75.6460  -35.2610  -35.4470 H        14 LEU   -0.5100
    252 N         -77.2260  -29.5610  -37.9860 N.am     15 LEU   -0.4700
    253 CA        -76.7540  -28.2600  -38.4800 C.3      15 LEU    0.3100
    254 C         -77.0420  -27.1400  -37.4980 C.2      15 LEU    0.0700
    255 O         -76.2450  -26.2020  -37.4050 O.2      15 LEU    0.0900
    256 CB        -77.3830  -27.9040  -39.8340 C.3      15 LEU   -0.1800
    257 CG        -76.4130  -27.7910  -41.0060 C.3      15 LEU    0.0900
    258 CD1       -77.1550  -27.8900  -42.3210 C.3      15 LEU    0.0900
    259 CD2       -75.5920  -26.5080  -40.9380 C.3      15 LEU   -0.0900
    260 HN        -77.9220  -29.9910  -38.5540 H        15 LEU    0.0900
    261 HA        -75.6800  -28.3130  -38.5720 H        15 LEU   -0.2700
    262 HB1       -77.9050  -26.9310  -39.7250 H        15 LEU    0.0900
    263 HB2       -78.1300  -28.6880  -40.0810 H        15 LEU    0.0900
    264 HG        -75.6630  -28.6070  -40.9440 H        15 LEU    0.0900
    265 HD11      -77.9040  -27.0730  -42.3990 H        15 LEU   -0.2700
    266 HD12      -77.6860  -28.8640  -42.3830 H        15 LEU    0.0900
    267 HD13      -76.4410  -27.7990  -43.1670 H        15 LEU    0.0900
    268 HD21      -74.9990  -26.4830  -39.9980 H        15 LEU    0.0900
    269 HD22      -76.2670  -25.6250  -40.9540 H        15 LEU    0.5100
    270 HD23      -74.8920  -26.4590  -41.8000 H        15 LEU   -0.5100
    271 N         -78.1850  -27.2300  -36.7750 N.am     16 VAL   -0.4700
    272 CA        -78.5820  -26.2610  -35.7540 C.3      16 VAL    0.3100
    273 C         -77.6580  -26.4320  -34.5460 C.2      16 VAL    0.0700
    274 O         -77.1780  -25.4380  -34.0110 O.2      16 VAL    0.0900
    275 CB        -80.0820  -26.3780  -35.3820 C.3      16 VAL   -0.0900
    276 CG1       -80.4360  -25.5190  -34.1660 C.3      16 VAL    0.0900
    277 CG2       -80.9570  -26.0020  -36.5700 C.3      16 VAL   -0.2700
    278 HN        -78.8230  -27.9840  -36.9130 H        16 VAL    0.0900
    279 HA        -78.3750  -25.2750  -36.1420 H        16 VAL    0.0900
    280 HB        -80.3170  -27.4390  -35.1580 H        16 VAL    0.0900
    281 HG11      -80.0540  -24.4860  -34.3040 H        16 VAL   -0.2700
    282 HG12      -79.9720  -25.9490  -33.2520 H        16 VAL    0.0900
    283 HG13      -81.5380  -25.4760  -34.0400 H        16 VAL    0.0900
    284 HG21      -80.6280  -26.5540  -37.4770 H        16 VAL    0.0900
    285 HG22      -80.8750  -24.9120  -36.7700 H        16 VAL    0.5100
    286 HG23      -82.0150  -26.2660  -36.3600 H        16 VAL   -0.5100
    287 N         -77.3740  -27.6890  -34.1570 N.am     17 MET   -0.4700
    288 CA        -76.4920  -28.0310  -33.0430 C.3      17 MET    0.3100
    289 C         -75.0450  -27.5910  -33.2930 C.2      17 MET    0.0700
    290 O         -74.3990  -27.1030  -32.3620 O.2      17 MET    0.0900
    291 CB        -76.5350  -29.5330  -32.7650 C.3      17 MET   -0.1800
    292 CG        -77.6430  -29.9350  -31.8350 C.3      17 MET    0.0900
    293 SD        -77.4480  -31.6620  -31.3200 S.3      17 MET    0.0900
    294 CE        -78.4350  -32.5030  -32.5930 C.3      17 MET   -0.1400
    295 HN        -77.7690  -28.4700  -34.6320 H        17 MET    0.0900
    296 HA        -76.8210  -27.4810  -32.1750 H        17 MET    0.0900
    297 HB1       -75.5660  -29.8380  -32.3170 H        17 MET   -0.0900
    298 HB2       -76.6690  -30.0690  -33.7300 H        17 MET   -0.2200
    299 HG1       -78.6170  -29.8010  -32.3510 H        17 MET    0.0900
    300 HG2       -77.6270  -29.2700  -30.9450 H        17 MET    0.0900
    301 HE1       -78.2800  -32.0420  -33.5930 H        17 MET    0.0900
    302 HE2       -79.5160  -32.4340  -32.3490 H        17 MET    0.5100
    303 HE3       -78.1440  -33.5720  -32.6590 H        17 MET   -0.5100
    304 N         -74.5370  -27.7520  -34.5450 N.am     18 LEU   -0.4700
    305 CA        -73.1740  -27.3610  -34.9160 C.3      18 LEU    0.3100
    306 C         -73.0100  -25.8430  -34.8590 C.2      18 LEU    0.0700
    307 O         -72.0250  -25.3560  -34.3160 O.2      18 LEU    0.0900
    308 CB        -72.8000  -27.8840  -36.3220 C.3      18 LEU   -0.1800
    309 CG        -71.4260  -27.4390  -36.8680 C.3      18 LEU    0.0900
    310 CD1       -70.3220  -28.3930  -36.4560 C.3      18 LEU    0.0900
    311 CD2       -71.4580  -27.2910  -38.3690 C.3      18 LEU   -0.0900
    312 HN        -75.0810  -28.1520  -35.2780 H        18 LEU    0.0900
    313 HA        -72.5000  -27.7670  -34.1770 H        18 LEU   -0.2700
    314 HB1       -73.5780  -27.5380  -37.0330 H        18 LEU    0.0900
    315 HB2       -72.8090  -28.9940  -36.2870 H        18 LEU    0.0900
    316 HG        -71.1930  -26.4250  -36.4810 H        18 LEU    0.0900
    317 HD11      -70.5320  -29.4130  -36.8450 H        18 LEU   -0.2700
    318 HD12      -70.2590  -28.4430  -35.3480 H        18 LEU    0.0900
    319 HD13      -69.3500  -28.0500  -36.8710 H        18 LEU    0.0900
    320 HD21      -72.2130  -26.5290  -38.6600 H        18 LEU    0.0900
    321 HD22      -71.7320  -28.2600  -38.8380 H        18 LEU    0.5100
    322 HD23      -70.4630  -26.9640  -38.7370 H        18 LEU   -0.5100
    323 N         -73.9750  -25.1060  -35.4260 N.am     19 LEU   -0.4700
    324 CA        -74.0030  -23.6480  -35.4990 C.3      19 LEU    0.3100
    325 C         -74.1670  -23.0250  -34.1100 C.2      19 LEU    0.0700
    326 O         -73.4450  -22.0780  -33.7760 O.2      19 LEU    0.0900
    327 CB        -75.1360  -23.2080  -36.4450 C.3      19 LEU   -0.1800
    328 CG        -74.7510  -22.9340  -37.9080 C.3      19 LEU    0.0900
    329 CD1       -73.8760  -24.0400  -38.5120 C.3      19 LEU    0.0900
    330 CD2       -75.9790  -22.7400  -38.7630 C.3      19 LEU   -0.0900
    331 HN        -74.7610  -25.5490  -35.8480 H        19 LEU    0.0900
    332 HA        -73.0470  -23.3050  -35.8650 H        19 LEU   -0.2700
    333 HB1       -75.5780  -22.2780  -36.0320 H        19 LEU    0.0900
    334 HB2       -75.9060  -24.0070  -36.4420 H        19 LEU    0.0900
    335 HG        -74.1960  -21.9720  -37.9570 H        19 LEU    0.0900
    336 HD11      -74.4160  -25.0100  -38.4870 H        19 LEU   -0.2700
    337 HD12      -72.9370  -24.1410  -37.9280 H        19 LEU    0.0900
    338 HD13      -73.6340  -23.7960  -39.5690 H        19 LEU    0.0900
    339 HD21      -76.7390  -22.1470  -38.2110 H        19 LEU    0.0900
    340 HD22      -76.4190  -23.7280  -39.0210 H        19 LEU    0.5100
    341 HD23      -75.7110  -22.1960  -39.6930 H        19 LEU   -0.5100
    342 N         -75.0680  -23.5910  -33.2820 N.am     20 ALA   -0.4700
    343 CA        -75.3070  -23.1560  -31.9080 C.3      20 ALA    0.3100
    344 C         -74.0790  -23.4040  -31.0250 C.2      20 ALA    0.0700
    345 O         -73.8220  -22.5970  -30.1250 O.2      20 ALA    0.0900
    346 CB        -76.5220  -23.8640  -31.3310 C.3      20 ALA   -0.2700
    347 HN        -75.6300  -24.3580  -33.5830 H        20 ALA    0.0900
    348 HA        -75.4640  -22.0870  -31.9180 H        20 ALA    0.0900
    349 HB1       -76.3600  -24.9630  -31.3320 H        20 ALA    0.0900
    350 HB2       -77.4190  -23.6370  -31.9460 H        20 ALA    0.5100
    351 HB3       -76.6920  -23.5310  -30.2850 H        20 ALA   -0.5100
    352 N         -73.2960  -24.4900  -31.2840 N.am     21 LEU   -0.4700
    353 CA        -72.0970  -24.7100  -30.4810 C.3      21 LEU    0.3100
    354 C         -70.9840  -23.7320  -30.9040 C.2      21 LEU    0.0700
    355 O         -70.3260  -23.2070  -30.0200 O.2      21 LEU    0.0900
    356 CB        -71.6120  -26.1850  -30.4080 C.3      21 LEU   -0.1800
    357 CG        -70.9990  -26.8730  -31.6340 C.3      21 LEU    0.0900
    358 CD1       -69.4690  -26.7020  -31.6660 C.3      21 LEU    0.0900
    359 CD2       -71.3330  -28.3670  -31.6350 C.3      21 LEU   -0.0900
    360 HN        -73.4960  -25.1530  -32.0000 H        21 LEU    0.0900
    361 HA        -72.3200  -24.3610  -29.4840 H        21 LEU   -0.2700
    362 HB1       -72.4900  -26.7930  -30.1100 H        21 LEU    0.0900
    363 HB2       -70.8490  -26.2280  -29.6050 H        21 LEU    0.0900
    364 HG        -71.4340  -26.4310  -32.5560 H        21 LEU    0.0900
    365 HD11      -69.0150  -27.1480  -30.7550 H        21 LEU   -0.2700
    366 HD12      -69.2100  -25.6220  -31.6990 H        21 LEU    0.0900
    367 HD13      -69.0490  -27.2150  -32.5580 H        21 LEU    0.0900
    368 HD21      -72.4340  -28.5120  -31.6620 H        21 LEU    0.0900
    369 HD22      -70.9340  -28.8440  -30.7150 H        21 LEU    0.5100
    370 HD23      -70.8890  -28.8530  -32.5300 H        21 LEU   -0.5100
    371 N         -70.8280  -23.4190  -32.2160 N.am     22 ILE   -0.4700
    372 CA        -69.8480  -22.4340  -32.7050 C.3      22 ILE    0.3100
    373 C         -70.1280  -21.0680  -32.0380 C.2      22 ILE    0.0700
    374 O         -69.2080  -20.4320  -31.5300 O.2      22 ILE    0.0900
    375 CB        -69.8330  -22.3190  -34.2790 C.3      22 ILE   -0.0900
    376 CG1       -69.3990  -23.6340  -34.9910 C.3      22 ILE    0.0900
    377 CG2       -69.0170  -21.1010  -34.7980 C.3      22 ILE   -0.2700
    378 CD        -67.8770  -24.1040  -34.8050 C.3      22 ILE    0.0900
    379 HN        -71.3840  -23.8540  -32.9200 H        22 ILE    0.0900
    380 HA        -68.8750  -22.7390  -32.3510 H        22 ILE    0.0900
    381 HB        -70.8810  -22.2250  -34.6390 H        22 ILE   -0.1800
    382 HG11      -69.5770  -23.5010  -36.0780 H        22 ILE    0.0900
    383 HG12      -70.0500  -24.4500  -34.6140 H        22 ILE    0.0900
    384 HG21      -67.9610  -21.1800  -34.4620 H        22 ILE   -0.2700
    385 HG22      -69.4470  -20.1590  -34.3950 H        22 ILE    0.0900
    386 HG23      -69.0370  -21.0770  -35.9080 H        22 ILE    0.0900
    387 HD1       -67.6600  -24.2740  -33.7290 H        22 ILE    0.0900
    388 HD2       -67.1900  -23.3200  -35.1870 H        22 ILE    0.5100
    389 HD3       -67.7050  -25.0530  -35.3560 H        22 ILE   -0.5100
    390 N         -71.4040  -20.6410  -32.0270 N.am     23 THR   -0.4700
    391 CA        -71.8710  -19.3710  -31.4660 C.3      23 THR    0.3100
    392 C         -71.5460  -19.3150  -29.9710 C.2      23 THR    0.0700
    393 O         -70.9890  -18.3180  -29.5040 O.2      23 THR    0.0900
    394 CB        -73.3810  -19.2020  -31.7460 C.3      23 THR    0.1400
    395 CG2       -73.9240  -17.8670  -31.2720 C.3      23 THR    0.0900
    396 OG1       -73.6370  -19.3480  -33.1450 O.3      23 THR   -0.6600
    397 HN        -72.1240  -21.2030  -32.4230 H        23 THR    0.4300
    398 HA        -71.3090  -18.5710  -31.9240 H        23 THR   -0.2700
    399 HB        -73.9560  -19.9750  -31.1930 H        23 THR    0.0900
    400 HG1       -73.4920  -20.2750  -33.3450 H        23 THR    0.0900
    401 HG21      -73.3950  -17.0350  -31.7860 H        23 THR    0.0900
    402 HG22      -73.7670  -17.7630  -30.1770 H        23 THR    0.5100
    403 HG23      -75.0070  -17.7950  -31.5050 H        23 THR   -0.5100
    404 N         -71.8630  -20.4050  -29.2330 N.am     24 LEU   -0.4700
    405 CA        -71.5930  -20.5070  -27.8000 C.3      24 LEU    0.3100
    406 C         -70.0600  -20.4890  -27.5240 C.2      24 LEU    0.0700
    407 O         -69.6110  -19.7210  -26.6660 O.2      24 LEU    0.0900
    408 CB        -72.2730  -21.7660  -27.2080 C.3      24 LEU   -0.1800
    409 CG        -72.0370  -22.0750  -25.7100 C.3      24 LEU    0.0900
    410 CD1       -72.7740  -21.1010  -24.8000 C.3      24 LEU    0.0900
    411 CD2       -72.4640  -23.4760  -25.3850 C.3      24 LEU   -0.0900
    412 HN        -72.3000  -21.2010  -29.6440 H        24 LEU    0.0900
    413 HA        -71.9740  -19.6150  -27.3230 H        24 LEU   -0.2700
    414 HB1       -71.9150  -22.6410  -27.7890 H        24 LEU    0.0900
    415 HB2       -73.3670  -21.6540  -27.3570 H        24 LEU    0.0900
    416 HG        -70.9480  -22.0150  -25.4970 H        24 LEU    0.0900
    417 HD11      -73.8670  -21.1530  -24.9890 H        24 LEU   -0.2700
    418 HD12      -72.4300  -20.0630  -24.9990 H        24 LEU    0.0900
    419 HD13      -72.5850  -21.3610  -23.7360 H        24 LEU    0.0900
    420 HD21      -71.8830  -24.2020  -25.9910 H        24 LEU    0.0900
    421 HD22      -73.5430  -23.6050  -25.6140 H        24 LEU    0.5100
    422 HD23      -72.2820  -23.6850  -24.3090 H        24 LEU   -0.5100
    423 N         -69.2690  -21.2970  -28.2730 N.am     25 ALA   -0.4700
    424 CA        -67.8190  -21.3900  -28.1330 C.3      25 ALA    0.3100
    425 C         -67.1530  -20.0310  -28.3690 C.2      25 ALA    0.0700
    426 O         -66.1760  -19.7270  -27.6940 O.2      25 ALA    0.0900
    427 CB        -67.2580  -22.4320  -29.0890 C.3      25 ALA   -0.2700
    428 HN        -69.6600  -21.8850  -28.9750 H        25 ALA    0.0900
    429 HA        -67.5960  -21.6590  -27.1110 H        25 ALA    0.0900
    430 HB1       -67.4970  -22.1570  -30.1390 H        25 ALA    0.0900
    431 HB2       -67.7080  -23.4250  -28.8720 H        25 ALA    0.5100
    432 HB3       -66.1540  -22.4900  -28.9810 H        25 ALA   -0.5100
    433 N         -67.7110  -19.2000  -29.2860 N.am     26 THR   -0.4700
    434 CA        -67.2310  -17.8430  -29.5980 C.3      26 THR    0.3100
    435 C         -67.5070  -16.8980  -28.4180 C.2      26 THR    0.0700
    436 O         -66.6820  -16.0480  -28.1000 O.2      26 THR    0.0900
    437 CB        -67.9050  -17.3080  -30.9020 C.3      26 THR    0.1400
    438 CG2       -67.3480  -15.9460  -31.3580 C.3      26 THR    0.0900
    439 OG1       -67.7520  -18.2550  -31.9570 O.3      26 THR   -0.6600
    440 HN        -68.5080  -19.4880  -29.8090 H        26 THR    0.4300
    441 HA        -66.1580  -17.8880  -29.7220 H        26 THR   -0.2700
    442 HB        -68.9880  -17.1400  -30.7240 H        26 THR    0.0900
    443 HG1       -68.3120  -19.0000  -31.7260 H        26 THR    0.0900
    444 HG21      -66.2380  -15.9770  -31.3880 H        26 THR    0.0900
    445 HG22      -67.6620  -15.1520  -30.6480 H        26 THR    0.5100
    446 HG23      -67.7230  -15.7060  -32.3770 H        26 THR   -0.5100
    447 N         -68.6900  -17.0260  -27.8000 N.am     27 THR   -0.4700
    448 CA        -69.1320  -16.1880  -26.6900 C.3      27 THR    0.3100
    449 C         -68.2590  -16.4380  -25.4800 C.2      27 THR    0.0700
    450 O         -67.7580  -15.4850  -24.8970 O.2      27 THR    0.0900
    451 CB        -70.6250  -16.4520  -26.3870 C.3      27 THR    0.1400
    452 CG2       -71.1570  -15.6080  -25.2380 C.3      27 THR    0.0900
    453 OG1       -71.4040  -16.2050  -27.5600 O.3      27 THR   -0.6600
    454 HN        -69.3410  -17.7250  -28.0820 H        27 THR    0.4300
    455 HA        -68.9810  -15.1560  -26.9670 H        27 THR   -0.2700
    456 HB        -70.7660  -17.5080  -26.0740 H        27 THR    0.0900
    457 HG1       -71.3130  -16.9880  -28.1070 H        27 THR    0.0900
    458 HG21      -71.0540  -14.5280  -25.4780 H        27 THR    0.0900
    459 HG22      -70.5810  -15.8210  -24.3120 H        27 THR    0.5100
    460 HG23      -72.2320  -15.8330  -25.0690 H        27 THR   -0.5100
    461 N         -68.0440  -17.7090  -25.1210 N.am     28 LEU   -0.4700
    462 CA        -67.2610  -18.0430  -23.9410 C.3      28 LEU    0.3100
    463 C         -65.7720  -17.7790  -24.1550 C.2      28 LEU    0.0700
    464 O         -65.1340  -17.2230  -23.2490 O.2      28 LEU    0.0900
    465 CB        -67.5200  -19.4910  -23.4690 C.3      28 LEU   -0.1800
    466 CG        -68.9720  -19.7820  -22.9940 C.3      28 LEU    0.0900
    467 CD1       -69.2070  -21.2630  -22.8010 C.3      28 LEU    0.0900
    468 CD2       -69.3210  -19.0140  -21.7190 C.3      28 LEU   -0.0900
    469 HN        -68.4080  -18.4770  -25.6400 H        28 LEU    0.0900
    470 HA        -67.5300  -17.3460  -23.1600 H        28 LEU   -0.2700
    471 HB1       -66.8300  -19.7090  -22.6270 H        28 LEU    0.0900
    472 HB2       -67.2880  -20.1760  -24.3120 H        28 LEU    0.0900
    473 HG        -69.6860  -19.3960  -23.7510 H        28 LEU    0.0900
    474 HD11      -68.5070  -21.6650  -22.0370 H        28 LEU   -0.2700
    475 HD12      -69.0350  -21.8020  -23.7580 H        28 LEU    0.0900
    476 HD13      -70.2480  -21.4390  -22.4550 H        28 LEU    0.0900
    477 HD21      -69.2330  -17.9210  -21.8950 H        28 LEU    0.0900
    478 HD22      -68.6240  -19.2990  -20.9030 H        28 LEU    0.5100
    479 HD23      -70.3660  -19.2410  -21.4150 H        28 LEU   -0.5100
    480 N         -65.2210  -18.1140  -25.3510 N.am     29 SER   -0.4700
    481 CA        -63.7960  -17.8980  -25.6040 C.3      29 SER    0.3100
    482 C         -63.4330  -16.4060  -25.5520 C.2      29 SER    0.0700
    483 O         -62.3810  -16.0570  -25.0090 O.2      29 SER    0.0900
    484 CB        -63.3570  -18.5220  -26.9230 C.3      29 SER    0.0500
    485 OG        -63.8450  -17.7810  -28.0220 O.3      29 SER    0.0900
    486 HN        -65.7540  -18.5130  -26.0940 H        29 SER    0.0900
    487 HA        -63.2450  -18.3370  -24.7850 H        29 SER   -0.6600
    488 HB1       -63.7500  -19.5600  -26.9920 H        29 SER    0.4300
    489 HB2       -62.2470  -18.5420  -26.9740 H        29 SER    0.5100
    490 HG1       -64.7610  -18.0480  -28.1360 H        29 SER   -0.5100
    491 N         -64.3290  -15.5320  -26.0530 N.am     30 ASN   -0.4700
    492 CA        -64.1120  -14.0930  -26.0190 C.3      30 ASN    0.3100
    493 C         -64.3950  -13.5330  -24.6330 C.2      30 ASN    0.0700
    494 O         -63.6710  -12.6400  -24.2070 O.2      30 ASN    0.0900
    495 CB        -64.9210  -13.3750  -27.0870 C.3      30 ASN   -0.1800
    496 CG        -64.3050  -13.5000  -28.4610 C.2      30 ASN    0.0900
    497 ND2       -64.9120  -14.3020  -29.3130 N.am     30 ASN    0.0900
    498 OD1       -63.2800  -12.8910  -28.7780 O.2      30 ASN    0.5500
    499 HN        -65.1820  -15.8330  -26.4720 H        30 ASN   -0.5500
    500 HA        -63.0580  -13.9150  -26.1710 H        30 ASN   -0.6200
    501 HB1       -64.9880  -12.2980  -26.8270 H        30 ASN    0.3200
    502 HB2       -65.9440  -13.8080  -27.1190 H        30 ASN    0.3000
    503 HD21      -64.5450  -14.4190  -30.2360 H        30 ASN    0.5100
    504 HD22      -65.7390  -14.7910  -29.0380 H        30 ASN   -0.5100
    505 N         -65.3930  -14.0870  -23.8940 N.am     31 ALA   -0.4700
    506 CA        -65.6960  -13.6810  -22.5050 C.3      31 ALA    0.3100
    507 C         -64.4730  -13.8930  -21.5950 C.2      31 ALA    0.0700
    508 O         -64.1850  -13.0490  -20.7400 O.2      31 ALA    0.0900
    509 CB        -66.8800  -14.4570  -21.9650 C.3      31 ALA   -0.2700
    510 HN        -65.9740  -14.8060  -24.2650 H        31 ALA    0.0900
    511 HA        -65.9100  -12.6230  -22.5070 H        31 ALA    0.0900
    512 HB1       -66.6590  -15.5460  -21.9740 H        31 ALA    0.0900
    513 HB2       -67.7740  -14.2710  -22.5970 H        31 ALA    0.5100
    514 HB3       -67.0900  -14.1460  -20.9200 H        31 ALA   -0.5100
    515 N         -63.7380  -15.0100  -21.8180 N.am     32 PHE   -0.4700
    516 CA        -62.5100  -15.3690  -21.1140 C.3      32 PHE    0.3100
    517 C         -61.4140  -14.3130  -21.3760 C.2      32 PHE    0.0700
    518 O         -60.8360  -13.8020  -20.4200 O.2      32 PHE    0.0900
    519 CB        -62.0440  -16.7770  -21.5440 C.3      32 PHE   -0.1800
    520 CG        -60.6050  -17.0910  -21.2230 C.ar     32 PHE    0.0900
    521 CD1       -60.2070  -17.3470  -19.9140 C.ar     32 PHE    0.0900
    522 CD2       -59.6390  -17.1010  -22.2210 C.ar     32 PHE    0.0000
    523 CE1       -58.8640  -17.6050  -19.6090 C.ar     32 PHE   -0.1150
    524 CE2       -58.2960  -17.3560  -21.9120 C.ar     32 PHE    0.1150
    525 CZ        -57.9180  -17.6060  -20.6100 C.ar     32 PHE   -0.1150
    526 HN        -64.0210  -15.6680  -22.5100 H        32 PHE    0.1150
    527 HA        -62.7100  -15.3450  -20.0540 H        32 PHE   -0.1150
    528 HB1       -62.1590  -16.8760  -22.6450 H        32 PHE    0.1150
    529 HB2       -62.6650  -17.5380  -21.0250 H        32 PHE   -0.1150
    530 HD1       -60.9420  -17.3470  -19.1230 H        32 PHE    0.1150
    531 HD2       -59.9260  -16.9110  -23.2450 H        32 PHE   -0.1150
    532 HE1       -58.5710  -17.8040  -18.5890 H        32 PHE    0.1150
    533 HE2       -57.5540  -17.3560  -22.6960 H        32 PHE    0.5100
    534 HZ        -56.8820  -17.8010  -20.3750 H        32 PHE   -0.5100
    535 N         -61.1640  -13.9650  -22.6610 N.am     33 VAL   -0.4700
    536 CA        -60.1560  -12.9810  -23.0730 C.3      33 VAL    0.3100
    537 C         -60.4550  -11.5930  -22.4610 C.2      33 VAL    0.0700
    538 O         -59.5170  -10.9270  -22.0190 O.2      33 VAL    0.0900
    539 CB        -59.9950  -12.9040  -24.6120 C.3      33 VAL   -0.0900
    540 CG1       -58.9050  -11.9100  -25.0050 C.3      33 VAL    0.0900
    541 CG2       -59.6700  -14.2720  -25.1990 C.3      33 VAL   -0.2700
    542 HN        -61.6750  -14.3790  -23.4100 H        33 VAL    0.0900
    543 HA        -59.2190  -13.2660  -22.6200 H        33 VAL    0.0900
    544 HB        -60.9590  -12.5880  -25.0650 H        33 VAL    0.0900
    545 HG11      -57.9310  -12.2190  -24.5680 H        33 VAL   -0.2700
    546 HG12      -59.1610  -10.8990  -24.6240 H        33 VAL    0.0900
    547 HG13      -58.8020  -11.8790  -26.1110 H        33 VAL    0.0900
    548 HG21      -60.3890  -15.0310  -24.8210 H        33 VAL    0.0900
    549 HG22      -58.6440  -14.5770  -24.9020 H        33 VAL    0.5100
    550 HG23      -59.7430  -14.2370  -26.3070 H        33 VAL   -0.5100
    551 N         -61.7250  -11.1320  -22.4550 N.am     34 ILE   -0.4700
    552 CA        -62.1200   -9.8680  -21.8390 C.3      34 ILE    0.3100
    553 C         -61.8910   -9.8710  -20.3340 C.2      34 ILE    0.0700
    554 O         -61.2640   -8.9770  -19.7630 O.2      34 ILE    0.0900
    555 CB        -63.5890   -9.5390  -22.1350 C.3      34 ILE   -0.0900
    556 CG1       -63.8460   -9.4250  -23.6560 C.3      34 ILE    0.0900
    557 CG2       -64.0240   -8.2350  -21.4210 C.3      34 ILE   -0.2700
    558 CD        -65.3230   -9.6040  -24.0280 C.3      34 ILE    0.0900
    559 HN        -62.4640  -11.6480  -22.8800 H        34 ILE    0.0900
    560 HA        -61.4790   -9.0930  -22.2320 H        34 ILE    0.0900
    561 HB        -64.2290  -10.3770  -21.7860 H        34 ILE   -0.1800
    562 HG11      -63.2500  -10.2040  -24.1770 H        34 ILE    0.0900
    563 HG12      -63.5100   -8.4240  -24.0010 H        34 ILE    0.0900
    564 HG21      -63.2930   -7.4250  -21.6250 H        34 ILE   -0.2700
    565 HG22      -64.0710   -8.4030  -20.3240 H        34 ILE    0.0900
    566 HG23      -65.0210   -7.9150  -21.7930 H        34 ILE    0.0900
    567 HD1       -65.9390   -8.8260  -23.5290 H        34 ILE    0.0900
    568 HD2       -65.6780  -10.6030  -23.6980 H        34 ILE    0.5100
    569 HD3       -65.4500   -9.5060  -25.1280 H        34 ILE   -0.5100
    570 N         -62.3520  -10.9440  -19.6550 N.am     35 ALA   -0.4700
    571 CA        -62.2260  -11.1230  -18.2270 C.3      35 ALA    0.3100
    572 C         -60.7860  -11.1800  -17.7460 C.2      35 ALA    0.0700
    573 O         -60.4350  -10.6150  -16.7170 O.2      35 ALA    0.0900
    574 CB        -62.9720  -12.4050  -17.8040 C.3      35 ALA   -0.2700
    575 HN        -62.8170  -11.6860  -20.1310 H        35 ALA    0.0900
    576 HA        -62.6490  -10.2590  -17.7370 H        35 ALA    0.0900
    577 HB1       -62.5380  -13.2880  -18.3220 H        35 ALA    0.0900
    578 HB2       -64.0450  -12.3260  -18.0750 H        35 ALA    0.5100
    579 HB3       -62.8740  -12.5540  -16.7070 H        35 ALA   -0.5100
    580 N         -59.9100  -11.8760  -18.4930 N.am     36 THR   -0.4700
    581 CA        -58.4830  -12.0510  -18.2310 C.3      36 THR    0.3100
    582 C         -57.7660  -10.6890  -18.2600 C.2      36 THR    0.0700
    583 O         -56.9470  -10.4340  -17.3750 O.2      36 THR    0.0900
    584 CB        -57.8840  -13.0650  -19.2180 C.3      36 THR    0.1400
    585 CG2       -56.4000  -13.2970  -18.9910 C.3      36 THR    0.0900
    586 OG1       -58.5730  -14.3030  -19.0550 O.3      36 THR   -0.6600
    587 HN        -60.2240  -12.3360  -19.3180 H        36 THR    0.4300
    588 HA        -58.3680  -12.3990  -17.2160 H        36 THR   -0.2700
    589 HB        -58.0100  -12.7070  -20.2610 H        36 THR    0.0900
    590 HG1       -59.3150  -14.2750  -19.6630 H        36 THR    0.0900
    591 HG21      -56.2070  -13.5130  -17.9170 H        36 THR    0.0900
    592 HG22      -55.8270  -12.3910  -19.2780 H        36 THR    0.5100
    593 HG23      -56.0560  -14.1650  -19.5930 H        36 THR   -0.5100
    594 N         -58.0870   -9.8120  -19.2360 N.am     37 VAL   -0.4700
    595 CA        -57.4720   -8.4850  -19.3090 C.3      37 VAL    0.3100
    596 C         -57.9790   -7.6330  -18.1300 C.2      37 VAL    0.0700
    597 O         -57.1630   -7.0460  -17.4130 O.2      37 VAL    0.0900
    598 CB        -57.6720   -7.7850  -20.6800 C.3      37 VAL   -0.0900
    599 CG1       -57.0850   -6.3750  -20.6830 C.3      37 VAL    0.0900
    600 CG2       -57.0580   -8.6050  -21.8070 C.3      37 VAL   -0.2700
    601 HN        -58.7550  -10.0290  -19.9450 H        37 VAL    0.0900
    602 HA        -56.4180   -8.6100  -19.1170 H        37 VAL    0.0900
    603 HB        -58.7580   -7.7260  -20.9030 H        37 VAL    0.0900
    604 HG11      -56.0430   -6.3930  -20.2980 H        37 VAL   -0.2700
    605 HG12      -57.6920   -5.7110  -20.0310 H        37 VAL    0.0900
    606 HG13      -57.0730   -5.9720  -21.7180 H        37 VAL    0.0900
    607 HG21      -57.5360   -9.6070  -21.8540 H        37 VAL    0.0900
    608 HG22      -55.9690   -8.7390  -21.6280 H        37 VAL    0.5100
    609 HG23      -57.2170   -8.0910  -22.7790 H        37 VAL   -0.5100
    610 N         -59.3030   -7.6370  -17.8860 N.am     38 TYR   -0.4700
    611 CA        -59.9660   -6.8740  -16.8260 C.3      38 TYR    0.3100
    612 C         -59.4570   -7.2520  -15.4260 C.2      38 TYR    0.0700
    613 O         -59.1480   -6.3610  -14.6380 O.2      38 TYR    0.0900
    614 CB        -61.5050   -7.0590  -16.9030 C.3      38 TYR   -0.1800
    615 CG        -62.2770   -6.2670  -15.8640 C.ar     38 TYR    0.0900
    616 CD1       -62.8000   -5.0120  -16.1630 C.ar     38 TYR    0.0900
    617 CD2       -62.4840   -6.7740  -14.5810 C.ar     38 TYR    0.0000
    618 CE1       -63.5010   -4.2730  -15.2070 C.ar     38 TYR   -0.1150
    619 CE2       -63.1650   -6.0360  -13.6110 C.ar     38 TYR    0.1150
    620 CZ        -63.6830   -4.7920  -13.9300 C.ar     38 TYR   -0.1150
    621 OH        -64.3640   -4.0720  -12.9720 O.3      38 TYR    0.1150
    622 HN        -59.9190   -8.1850  -18.4460 H        38 TYR    0.1100
    623 HA        -59.7050   -5.8330  -16.9490 H        38 TYR   -0.5400
    624 HB1       -61.7520   -8.1300  -16.7480 H        38 TYR    0.4300
    625 HB2       -61.8620   -6.7250  -17.9000 H        38 TYR   -0.1150
    626 HD1       -62.6600   -4.6020  -17.1520 H        38 TYR    0.1150
    627 HD2       -62.1100   -7.7570  -14.3330 H        38 TYR   -0.1150
    628 HE1       -63.9010   -3.3020  -15.4580 H        38 TYR    0.1150
    629 HE2       -63.2870   -6.4340  -12.6140 H        38 TYR    0.5100
    630 HH        -64.7720   -3.3170  -13.4020 H        38 TYR   -0.5100
    631 N         -59.4030   -8.5660  -15.1200 N.am     39 ARG   -0.4700
    632 CA        -58.9740   -9.1560  -13.8660 C.3      39 ARG    0.3100
    633 C         -57.5110   -8.9700  -13.5290 C.2      39 ARG    0.0700
    634 O         -57.1330   -8.6120  -12.4140 O.2      39 ARG    0.0900
    635 CB        -59.2880  -10.6770  -13.9410 C.3      39 ARG   -0.1800
    636 CG        -58.8010  -11.5660  -12.7790 C.3      39 ARG    0.0900
    637 CD        -59.1420  -13.0540  -12.9680 C.3      39 ARG    0.0900
    638 NE        -58.3040  -13.5880  -14.0970 N.pl3    39 ARG   -0.1800
    639 CZ        -58.7550  -14.1040  -15.2380 C.cat    39 ARG    0.0900
    640 NH1       -60.0240  -14.1190  -15.5830 N.pl3    39 ARG    0.0900
    641 NH2       -57.8860  -14.5790  -16.1120 N.pl3    39 ARG    0.2000
    642 HN        -59.6770   -9.2380  -15.8010 H        39 ARG    0.0900
    643 HA        -59.5140   -8.6870  -13.0570 H        39 ARG    0.0900
    644 HB1       -58.8290  -11.0670  -14.8720 H        39 ARG   -0.7000
    645 HB2       -60.3890  -10.7880  -14.0060 H        39 ARG    0.4400
    646 HG1       -59.2730  -11.2100  -11.8370 H        39 ARG    0.6400
    647 HG2       -57.6990  -11.4620  -12.6900 H        39 ARG   -0.8000
    648 HD1       -60.2140  -13.1770  -13.2320 H        39 ARG    0.4600
    649 HD2       -58.9060  -13.6280  -12.0470 H        39 ARG    0.4600
    650 HE        -57.3130  -13.5520  -13.9790 H        39 ARG   -0.8000
    651 HH11      -60.7120  -13.7260  -14.9720 H        39 ARG    0.4600
    652 HH12      -60.3010  -14.5210  -16.4550 H        39 ARG    0.4600
    653 HH21      -56.9250  -14.6860  -15.8540 H        39 ARG    0.5100
    654 HH22      -58.1880  -14.8320  -17.0320 H        39 ARG   -0.5100
    655 N         -56.6400   -9.2260  -14.5160 N.am     40 THR   -0.4700
    656 CA        -55.1790   -9.2070  -14.3380 C.3      40 THR    0.3100
    657 C         -54.6160   -7.7810  -14.4970 C.2      40 THR    0.0700
    658 O         -54.6180   -7.2190  -15.5980 O.2      40 THR    0.0900
    659 CB        -54.4880  -10.2000  -15.3010 C.3      40 THR    0.1400
    660 CG2       -53.1560  -10.6720  -14.7910 C.3      40 THR    0.0900
    661 OG1       -55.3230  -11.3370  -15.5160 O.3      40 THR   -0.6600
    662 HN        -56.9530   -9.4470  -15.4360 H        40 THR    0.4300
    663 HA        -54.9660   -9.4700  -13.3130 H        40 THR   -0.2700
    664 HB        -54.2970   -9.7060  -16.2770 H        40 THR    0.0900
    665 HG1       -55.9750  -11.0680  -16.1670 H        40 THR    0.0900
    666 HG21      -53.2810  -11.1860  -13.8150 H        40 THR    0.0900
    667 HG22      -52.4770   -9.8040  -14.6500 H        40 THR    0.5100
    668 HG23      -52.7060  -11.3860  -15.5130 H        40 THR   -0.5100
    669 N         -54.0810   -7.1970  -13.4070 N.am     41 ARG   -0.4700
    670 CA        -53.5470   -5.8460  -13.4190 C.3      41 ARG    0.3100
    671 C         -52.1990   -5.7720  -14.1250 C.2      41 ARG    0.0700
    672 O         -51.7990   -4.7270  -14.6240 O.2      41 ARG    0.0900
    673 CB        -53.4630   -5.2900  -11.9720 C.3      41 ARG   -0.1800
    674 CG        -54.7880   -5.4140  -11.1750 C.3      41 ARG    0.0900
    675 CD        -56.0140   -4.8340  -11.8980 C.3      41 ARG    0.0900
    676 NE        -57.2300   -5.1720  -11.0950 N.pl3    41 ARG   -0.1800
    677 CZ        -58.4600   -5.0720  -11.5880 C.cat    41 ARG    0.0900
    678 NH1       -59.4700   -5.6560  -10.9730 N.pl3    41 ARG    0.0900
    679 NH2       -58.7400   -4.4300  -12.6990 N.pl3    41 ARG    0.2000
    680 HN        -54.0270   -7.6730  -12.5330 H        41 ARG    0.0900
    681 HA        -54.2000   -5.2320  -14.0210 H        41 ARG    0.0900
    682 HB1       -53.1800   -4.2180  -12.0220 H        41 ARG   -0.7000
    683 HB2       -52.6710   -5.8460  -11.4270 H        41 ARG    0.4400
    684 HG1       -54.6660   -4.8810  -10.2090 H        41 ARG    0.6400
    685 HG2       -54.9760   -6.4890  -10.9730 H        41 ARG   -0.8000
    686 HD1       -56.1190   -5.2820  -12.9090 H        41 ARG    0.4600
    687 HD2       -55.9350   -3.7290  -11.9770 H        41 ARG    0.4600
    688 HE        -57.1140   -5.4840  -10.1520 H        41 ARG   -0.8000
    689 HH11      -59.3100   -6.1750  -10.1330 H        41 ARG    0.4600
    690 HH12      -60.3950   -5.5800  -11.3460 H        41 ARG    0.4600
    691 HH21      -58.0100   -3.9860  -13.2190 H        41 ARG    0.5100
    692 HH22      -59.6840   -4.3860  -13.0270 H        41 ARG   -0.5100
    693 N         -51.5070   -6.9240  -14.2670 N.am     42 LYS   -0.4700
    694 CA        -50.3010   -7.1090  -15.0840 C.3      42 LYS    0.3100
    695 C         -50.6110   -6.8540  -16.5750 C.2      42 LYS    0.0700
    696 O         -49.7270   -6.4280  -17.3240 O.2      42 LYS    0.0900
    697 CB        -49.7890   -8.5500  -14.8840 C.3      42 LYS   -0.1800
    698 CG        -48.3950   -8.8560  -15.4350 C.3      42 LYS    0.0900
    699 CD        -48.3120  -10.2580  -16.0730 C.3      42 LYS    0.0900
    700 CE        -48.3000  -11.4130  -15.0890 C.3      42 LYS   -0.1800
    701 NZ        -48.4740  -12.7240  -15.7740 N.4      42 LYS    0.0900
    702 HN        -51.8060   -7.7470  -13.7930 H        42 LYS    0.0900
    703 HA        -49.5590   -6.3910  -14.7690 H        42 LYS   -0.1800
    704 HB1       -50.5080   -9.2370  -15.3760 H        42 LYS    0.0900
    705 HB2       -49.7780   -8.7580  -13.7940 H        42 LYS    0.0900
    706 HG1       -47.6590   -8.7950  -14.6060 H        42 LYS    0.2100
    707 HG2       -48.1360   -8.0950  -16.2020 H        42 LYS    0.0500
    708 HD1       -47.3830  -10.3080  -16.6780 H        42 LYS    0.0500
    709 HD2       -49.1870  -10.3850  -16.7450 H        42 LYS   -0.3000
    710 HE1       -49.1340  -11.2980  -14.3630 H        42 LYS    0.3300
    711 HE2       -47.3280  -11.4380  -14.5520 H        42 LYS    0.3300
    712 HZ1       -47.9310  -12.7270  -16.6610 H        42 LYS    0.3300
    713 HZ2       -49.4810  -12.8740  -15.9830 H        42 LYS    0.5100
    714 HZ3       -48.1310  -13.4860  -15.1550 H        42 LYS   -0.5100
    715 N         -51.8710   -7.0810  -17.0160 N.am     43 LEU   -0.4700
    716 CA        -52.2990   -6.9040  -18.3940 C.3      43 LEU    0.3100
    717 C         -52.9970   -5.5700  -18.6010 C.2      43 LEU    0.0700
    718 O         -53.6690   -5.3390  -19.6040 O.2      43 LEU    0.0900
    719 CB        -53.2680   -8.0400  -18.8200 C.3      43 LEU   -0.1800
    720 CG        -52.6550   -9.4530  -18.7610 C.3      43 LEU    0.0900
    721 CD1       -53.6770  -10.5060  -19.2130 C.3      43 LEU    0.0900
    722 CD2       -51.3880   -9.5460  -19.6200 C.3      43 LEU   -0.0900
    723 HN        -52.5820   -7.3910  -16.3930 H        43 LEU    0.0900
    724 HA        -51.4200   -6.9070  -19.0200 H        43 LEU   -0.2700
    725 HB1       -53.5990   -7.8450  -19.8610 H        43 LEU    0.0900
    726 HB2       -54.1540   -8.0150  -18.1500 H        43 LEU    0.0900
    727 HG        -52.3360   -9.6720  -17.7200 H        43 LEU    0.0900
    728 HD11      -53.9990  -10.3040  -20.2560 H        43 LEU   -0.2700
    729 HD12      -54.5720  -10.4730  -18.5540 H        43 LEU    0.0900
    730 HD13      -53.2210  -11.5190  -19.1730 H        43 LEU    0.0900
    731 HD21      -50.6280   -8.8210  -19.2580 H        43 LEU    0.0900
    732 HD22      -51.6300   -9.3070  -20.6770 H        43 LEU    0.5100
    733 HD23      -50.9600  -10.5690  -19.5550 H        43 LEU   -0.5100
    734 N         -52.8660   -4.6240  -17.6520 N.am     44 HSD   -0.4700
    735 CA        -53.4010   -3.2820  -17.8100 C.3      44 HSD    0.3100
    736 C         -52.4860   -2.4070  -18.6430 C.2      44 HSD    0.0700
    737 O         -51.8040   -1.5140  -18.1480 O.2      44 HSD    0.0900
    738 CB        -53.7310   -2.6230  -16.4490 C.3      44 HSD   -0.0900
    739 CG        -54.9800   -3.1820  -15.8140 C.ar     44 HSD    0.0900
    740 CD2       -55.8030   -2.6230  -14.8860 C.ar     44 HSD    0.0900
    741 ND1       -55.5780   -4.3770  -16.1640 N.ar     44 HSD   -0.3600
    742 CE1       -56.7120   -4.4900  -15.4410 C.ar     44 HSD    0.3200
    743 NE2       -56.8860   -3.4520  -14.6420 N.ar     44 HSD   -0.0500
    744 HN        -52.3920   -4.8040  -16.7940 H        44 HSD    0.2500
    745 HA        -54.2950   -3.3550  -18.4100 H        44 HSD    0.1300
    746 HB1       -53.8730   -1.5320  -16.6020 H        44 HSD   -0.7000
    747 HB2       -52.8790   -2.7860  -15.7540 H        44 HSD    0.2200
    748 HD1       -55.2230   -5.0280  -16.8330 H        44 HSD    0.1000
    749 HD2       -55.7150   -1.6810  -14.3590 H        44 HSD    0.5100
    750 HE1       -57.3840   -5.3440  -15.5240 H        44 HSD   -0.5100
    751 N         -52.4570   -2.6560  -19.9640 N.am     45 THR   -0.4700
    752 CA        -51.5980   -1.9400  -20.9160 C.3      45 THR    0.3100
    753 C         -52.3850   -1.6650  -22.1850 C.2      45 THR    0.0700
    754 O         -53.2060   -2.5110  -22.5630 O.2      45 THR    0.0900
    755 CB        -50.2890   -2.7050  -21.2580 C.3      45 THR    0.1400
    756 CG2       -49.5380   -3.1990  -20.0450 C.3      45 THR    0.0900
    757 OG1       -50.5420   -3.7670  -22.1870 O.3      45 THR   -0.6600
    758 HN        -53.0380   -3.3600  -20.3670 H        45 THR    0.4300
    759 HA        -51.3550   -0.9850  -20.4750 H        45 THR   -0.2700
    760 HB        -49.5570   -2.0040  -21.7120 H        45 THR    0.0900
    761 HG1       -50.7430   -4.5400  -21.6570 H        45 THR    0.0900
    762 HG21      -50.0990   -4.0240  -19.5580 H        45 THR    0.0900
    763 HG22      -49.4180   -2.3720  -19.3120 H        45 THR    0.5100
    764 HG23      -48.5390   -3.5790  -20.3470 H        45 THR   -0.5100
    765 N         -52.1060   -0.5510  -22.9060 N.am     46 PRO   -0.2900
    766 CA        -52.8430   -0.2660  -24.1520 C.3      46 PRO    0.0000
    767 C         -52.8530   -1.4110  -25.1630 C.2      46 PRO    0.0900
    768 O         -53.8840   -1.6090  -25.7880 O.2      46 PRO    0.0900
    769 CB        -52.1280    0.9620  -24.7300 C.3      46 PRO    0.0200
    770 CG        -50.8630    1.1080  -23.9260 C.3      46 PRO    0.0900
    771 CD        -51.1720    0.5450  -22.5840 C.3      46 PRO   -0.1800
    772 HA        -53.8890   -0.1160  -23.9400 H        46 PRO    0.0900
    773 HB1       -52.7620    1.8680  -24.6280 H        46 PRO    0.0900
    774 HB2       -51.8920    0.8070  -25.8040 H        46 PRO   -0.1800
    775 HG1       -50.0300    0.5480  -24.4030 H        46 PRO    0.0900
    776 HG2       -50.5750    2.1780  -23.8430 H        46 PRO    0.0900
    777 HD1       -50.2640    0.1440  -22.0880 H        46 PRO    0.5100
    778 HD2       -51.6660    1.2920  -21.9290 H        46 PRO   -0.5100
    779 N         -51.7470   -2.1760  -25.3020 N.am     47 ALA   -0.4700
    780 CA        -51.6560   -3.3030  -26.2410 C.3      47 ALA    0.3100
    781 C         -52.6670   -4.4180  -25.9130 C.2      47 ALA    0.0700
    782 O         -53.3260   -4.9140  -26.8310 O.2      47 ALA    0.0900
    783 CB        -50.2440   -3.8680  -26.2580 C.3      47 ALA   -0.2700
    784 HN        -50.9280   -2.0050  -24.7620 H        47 ALA    0.0900
    785 HA        -51.9300   -2.9450  -27.2220 H        47 ALA    0.0900
    786 HB1       -49.9630   -4.2260  -25.2440 H        47 ALA    0.0900
    787 HB2       -49.5250   -3.0800  -26.5670 H        47 ALA    0.5100
    788 HB3       -50.1870   -4.7240  -26.9650 H        47 ALA   -0.5100
    789 N         -52.8240   -4.7840  -24.6090 N.am     48 ASN   -0.4700
    790 CA        -53.7730   -5.8050  -24.1700 C.3      48 ASN    0.3100
    791 C         -55.1920   -5.2660  -24.2370 C.2      48 ASN    0.0700
    792 O         -56.1430   -6.0530  -24.3210 O.2      48 ASN    0.0900
    793 CB        -53.4600   -6.2970  -22.7540 C.3      48 ASN   -0.1800
    794 CG        -52.1360   -7.0110  -22.5890 C.2      48 ASN    0.0900
    795 ND2       -51.8520   -8.0220  -23.2670 N.am     48 ASN    0.0900
    796 OD1       -51.3210   -6.5570  -21.6650 O.2      48 ASN    0.5500
    797 HN        -52.2850   -4.3620  -23.8840 H        48 ASN   -0.5500
    798 HA        -53.7200   -6.6270  -24.8680 H        48 ASN   -0.6200
    799 HB1       -54.2640   -6.9980  -22.4440 H        48 ASN    0.3200
    800 HB2       -53.4590   -5.4190  -22.0730 H        48 ASN    0.3000
    801 HD21      -50.9710   -8.4780  -23.1420 H        48 ASN    0.5100
    802 HD22      -52.5060   -8.3750  -23.9350 H        48 ASN   -0.5100
    803 N         -55.3470   -3.9220  -24.2070 N.am     49 TYR   -0.4700
    804 CA        -56.6600   -3.2910  -24.2950 C.3      49 TYR    0.3100
    805 C         -57.2260   -3.4920  -25.6890 C.2      49 TYR    0.0700
    806 O         -58.4310   -3.6980  -25.8380 O.2      49 TYR    0.0900
    807 CB        -56.6060   -1.7960  -23.9330 C.3      49 TYR   -0.1800
    808 CG        -56.3050   -1.4830  -22.4800 C.ar     49 TYR    0.0900
    809 CD1       -55.7670   -0.2530  -22.1080 C.ar     49 TYR    0.0900
    810 CD2       -56.5820   -2.4050  -21.4700 C.ar     49 TYR    0.0000
    811 CE1       -55.4750    0.0370  -20.7790 C.ar     49 TYR   -0.1150
    812 CE2       -56.2970   -2.1200  -20.1350 C.ar     49 TYR    0.1150
    813 CZ        -55.7500   -0.8960  -19.7960 C.ar     49 TYR   -0.1150
    814 OH        -55.4730   -0.5940  -18.4880 O.3      49 TYR    0.1150
    815 HN        -54.5700   -3.3020  -24.1240 H        49 TYR    0.1100
    816 HA        -57.3210   -3.8110  -23.6180 H        49 TYR   -0.5400
    817 HB1       -57.5910   -1.3370  -24.1610 H        49 TYR    0.4300
    818 HB2       -55.8100   -1.3100  -24.5360 H        49 TYR   -0.1150
    819 HD1       -55.5720    0.4890  -22.8680 H        49 TYR    0.1150
    820 HD2       -57.0250   -3.3560  -21.7270 H        49 TYR   -0.1150
    821 HE1       -55.0350    0.9890  -20.5160 H        49 TYR    0.1150
    822 HE2       -56.5020   -2.8530  -19.3680 H        49 TYR    0.5100
    823 HH        -55.8660   -1.2750  -17.9370 H        49 TYR   -0.5100
    824 N         -56.3370   -3.4870  -26.7050 N.am     50 LEU   -0.4700
    825 CA        -56.6820   -3.7110  -28.1050 C.3      50 LEU    0.3100
    826 C         -57.1210   -5.1520  -28.3010 C.2      50 LEU    0.0700
    827 O         -58.0670   -5.3890  -29.0460 O.2      50 LEU    0.0900
    828 CB        -55.5150   -3.3540  -29.0400 C.3      50 LEU   -0.1800
    829 CG        -54.9530   -1.9270  -28.9610 C.3      50 LEU    0.0900
    830 CD1       -53.6790   -1.8150  -29.7500 C.3      50 LEU    0.0900
    831 CD2       -55.9540   -0.8830  -29.4400 C.3      50 LEU   -0.0900
    832 HN        -55.3690   -3.3250  -26.5350 H        50 LEU    0.0900
    833 HA        -57.5420   -3.0980  -28.3350 H        50 LEU   -0.2700
    834 HB1       -55.8580   -3.5210  -30.0820 H        50 LEU    0.0900
    835 HB2       -54.6830   -4.0540  -28.8170 H        50 LEU    0.0900
    836 HG        -54.7530   -1.6690  -27.9000 H        50 LEU    0.0900
    837 HD11      -53.8670   -2.0620  -30.8160 H        50 LEU   -0.2700
    838 HD12      -52.9220   -2.5230  -29.3490 H        50 LEU    0.0900
    839 HD13      -53.2870   -0.7760  -29.6890 H        50 LEU    0.0900
    840 HD21      -56.8720   -0.9200  -28.8160 H        50 LEU    0.0900
    841 HD22      -56.2350   -1.0850  -30.4970 H        50 LEU    0.5100
    842 HD23      -55.5100    0.1320  -29.3600 H        50 LEU   -0.5100
    843 N         -56.4760   -6.1150  -27.5930 N.am     51 ILE   -0.4700
    844 CA        -56.8720   -7.5360  -27.5840 C.3      51 ILE    0.3100
    845 C         -58.2850   -7.6480  -26.9790 C.2      51 ILE    0.0700
    846 O         -59.1680   -8.2970  -27.5570 O.2      51 ILE    0.0900
    847 CB        -55.8740   -8.4590  -26.8050 C.3      51 ILE   -0.0900
    848 CG1       -54.3670   -8.1770  -27.0910 C.3      51 ILE    0.0900
    849 CG2       -56.2400   -9.9520  -26.9340 C.3      51 ILE   -0.2700
    850 CD        -53.8910   -8.3300  -28.5480 C.3      51 ILE    0.0900
    851 HN        -55.6820   -5.8950  -27.0320 H        51 ILE    0.0900
    852 HA        -56.9350   -7.8580  -28.6120 H        51 ILE    0.0900
    853 HB        -55.8860   -8.1760  -25.7310 H        51 ILE   -0.1800
    854 HG11      -53.7700   -8.8730  -26.4660 H        51 ILE    0.0900
    855 HG12      -54.1530   -7.1350  -26.7740 H        51 ILE    0.0900
    856 HG21      -56.2230  -10.2580  -28.0010 H        51 ILE   -0.2700
    857 HG22      -57.2600  -10.1270  -26.5320 H        51 ILE    0.0900
    858 HG23      -55.5060  -10.5710  -26.3750 H        51 ILE    0.0900
    859 HD1       -54.4490   -7.6310  -29.2070 H        51 ILE    0.0900
    860 HD2       -54.0740   -9.3690  -28.8970 H        51 ILE    0.5100
    861 HD3       -52.8080   -8.0960  -28.6170 H        51 ILE   -0.5100
    862 N         -58.4820   -6.9840  -25.8140 N.am     52 ALA   -0.4700
    863 CA        -59.7440   -6.9670  -25.0710 C.3      52 ALA    0.3100
    864 C         -60.8770   -6.3490  -25.8890 C.2      52 ALA    0.0700
    865 O         -61.9790   -6.8820  -25.8250 O.2      52 ALA    0.0900
    866 CB        -59.5770   -6.2250  -23.7500 C.3      52 ALA   -0.2700
    867 HN        -57.7450   -6.4590  -25.3960 H        52 ALA    0.0900
    868 HA        -60.0430   -7.9890  -24.8930 H        52 ALA    0.0900
    869 HB1       -59.2600   -5.1770  -23.9380 H        52 ALA    0.0900
    870 HB2       -58.8010   -6.7240  -23.1320 H        52 ALA    0.5100
    871 HB3       -60.5410   -6.2110  -23.2000 H        52 ALA   -0.5100
    872 N         -60.6230   -5.2710  -26.6860 N.am     53 SER   -0.4700
    873 CA        -61.6780   -4.6710  -27.5270 C.3      53 SER    0.3100
    874 C         -61.9750   -5.5390  -28.7500 C.2      53 SER    0.0700
    875 O         -63.1290   -5.5780  -29.1840 O.2      53 SER    0.0900
    876 CB        -61.3390   -3.2490  -27.9510 C.3      53 SER    0.0500
    877 OG        -60.1250   -3.2410  -28.6770 O.3      53 SER    0.0900
    878 HN        -59.7230   -4.8450  -26.7360 H        53 SER    0.0900
    879 HA        -62.5930   -4.6750  -26.9540 H        53 SER   -0.6600
    880 HB1       -61.2280   -2.6040  -27.0540 H        53 SER    0.4300
    881 HB2       -62.1480   -2.8470  -28.5980 H        53 SER    0.5100
    882 HG1       -60.3700   -3.2020  -29.6040 H        53 SER   -0.5100
    883 N         -60.9610   -6.2760  -29.2770 N.am     54 LEU   -0.4700
    884 CA        -61.1600   -7.2290  -30.3750 C.3      54 LEU    0.3100
    885 C         -62.0670   -8.3440  -29.8930 C.2      54 LEU    0.0700
    886 O         -62.9370   -8.7850  -30.6380 O.2      54 LEU    0.0900
    887 CB        -59.8260   -7.8080  -30.9060 C.3      54 LEU   -0.1800
    888 CG        -59.9140   -9.0130  -31.8910 C.3      54 LEU    0.0900
    889 CD1       -60.6080   -8.6350  -33.2010 C.3      54 LEU    0.0900
    890 CD2       -58.5410   -9.6100  -32.1670 C.3      54 LEU   -0.0900
    891 HN        -60.0280   -6.2010  -28.9340 H        54 LEU    0.0900
    892 HA        -61.6760   -6.7080  -31.1680 H        54 LEU   -0.2700
    893 HB1       -59.2290   -8.1340  -30.0290 H        54 LEU    0.0900
    894 HB2       -59.2880   -6.9890  -31.4250 H        54 LEU    0.0900
    895 HG        -60.4830   -9.8340  -31.4050 H        54 LEU    0.0900
    896 HD11      -60.0470   -7.8210  -33.7080 H        54 LEU   -0.2700
    897 HD12      -61.6400   -8.2780  -32.9940 H        54 LEU    0.0900
    898 HD13      -60.6450   -9.5160  -33.8770 H        54 LEU    0.0900
    899 HD21      -58.0830   -9.9700  -31.2210 H        54 LEU    0.0900
    900 HD22      -57.8750   -8.8390  -32.6120 H        54 LEU    0.5100
    901 HD23      -58.6360  -10.4690  -32.8650 H        54 LEU   -0.5100
    902 N         -61.8750   -8.7720  -28.6290 N.am     55 ALA   -0.4700
    903 CA        -62.6520   -9.8120  -27.9660 C.3      55 ALA    0.3100
    904 C         -64.0620   -9.3310  -27.7010 C.2      55 ALA    0.0700
    905 O         -64.9830  -10.1290  -27.8020 O.2      55 ALA    0.0900
    906 CB        -61.9760  -10.2380  -26.6710 C.3      55 ALA   -0.2700
    907 HN        -61.1570   -8.3720  -28.0660 H        55 ALA    0.0900
    908 HA        -62.7340  -10.6510  -28.6410 H        55 ALA    0.0900
    909 HB1       -61.8870   -9.3700  -25.9840 H        55 ALA    0.0900
    910 HB2       -60.9580  -10.6270  -26.8860 H        55 ALA    0.5100
    911 HB3       -62.5800  -11.0260  -26.1710 H        55 ALA   -0.5100
    912 N         -64.2480   -8.0210  -27.4240 N.am     56 VAL   -0.4700
    913 CA        -65.5670   -7.4040  -27.2250 C.3      56 VAL    0.3100
    914 C         -66.3430   -7.3910  -28.5590 C.2      56 VAL    0.0700
    915 O         -67.5340   -7.7100  -28.5630 O.2      56 VAL    0.0900
    916 CB        -65.4540   -5.9840  -26.6040 C.3      56 VAL   -0.0900
    917 CG1       -66.7240   -5.1580  -26.8170 C.3      56 VAL    0.0900
    918 CG2       -65.1200   -6.0680  -25.1200 C.3      56 VAL   -0.2700
    919 HN        -63.4750   -7.4000  -27.3400 H        56 VAL    0.0900
    920 HA        -66.1360   -8.0480  -26.5730 H        56 VAL    0.0900
    921 HB        -64.5960   -5.4540  -27.0690 H        56 VAL    0.0900
    922 HG11      -67.6170   -5.7440  -26.5090 H        56 VAL   -0.2700
    923 HG12      -66.8280   -4.8920  -27.8900 H        56 VAL    0.0900
    924 HG13      -66.6810   -4.2320  -26.2050 H        56 VAL    0.0900
    925 HG21      -64.1520   -6.5940  -24.9750 H        56 VAL    0.0900
    926 HG22      -65.9130   -6.6330  -24.5850 H        56 VAL    0.5100
    927 HG23      -65.0360   -5.0460  -24.6930 H        56 VAL   -0.5100
    928 N         -65.6790   -7.0390  -29.6870 N.am     57 THR   -0.4700
    929 CA        -66.3520   -7.0010  -30.9930 C.3      57 THR    0.3100
    930 C         -66.8260   -8.3970  -31.3650 C.2      57 THR    0.0700
    931 O         -67.9910   -8.5570  -31.7310 O.2      57 THR    0.0900
    932 CB        -65.4770   -6.3950  -32.1130 C.3      57 THR    0.1400
    933 CG2       -65.0910   -4.9720  -31.8410 C.3      57 THR    0.0900
    934 OG1       -64.3040   -7.1810  -32.3100 O.3      57 THR   -0.6600
    935 HN        -64.7130   -6.7920  -29.6800 H        57 THR    0.4300
    936 HA        -67.2500   -6.4130  -30.8750 H        57 THR   -0.2700
    937 HB        -66.0520   -6.3670  -33.0630 H        57 THR    0.0900
    938 HG1       -64.6060   -8.0880  -32.3980 H        57 THR    0.0900
    939 HG21      -65.1950   -4.7480  -30.7580 H        57 THR    0.0900
    940 HG22      -65.7530   -4.2860  -32.4110 H        57 THR    0.5100
    941 HG23      -64.0340   -4.8040  -32.1380 H        57 THR   -0.5100
    942 N         -65.9400   -9.4120  -31.1990 N.am     58 ASP   -0.4700
    943 CA        -66.2040  -10.8110  -31.5150 C.3      58 ASP    0.3100
    944 C         -67.3330  -11.3860  -30.6200 C.2      58 ASP    0.0700
    945 O         -68.0580  -12.3020  -31.0390 O.2      58 ASP    0.0900
    946 CB        -64.9040  -11.6340  -31.3930 C.3      58 ASP   -0.2800
    947 CG        -63.7990  -11.3440  -32.4250 C.2      58 ASP    0.0900
    948 OD1       -64.1280  -10.8580  -33.5380 O.co2    58 ASP    0.0900
    949 OD2       -62.6170  -11.6710  -32.1450 O.co2    58 ASP    0.6200
    950 HN        -65.0290   -9.2330  -30.8370 H        58 ASP   -0.7600
    951 HA        -66.5910  -10.8620  -32.5220 H        58 ASP   -0.7600
    952 HB1       -65.1700  -12.7080  -31.4850 H        58 ASP    0.5100
    953 HB2       -64.4760  -11.4480  -30.3860 H        58 ASP   -0.5100
    954 N         -67.5100  -10.8110  -29.4070 N.am     59 LEU   -0.4700
    955 CA        -68.5610  -11.2010  -28.4720 C.3      59 LEU    0.3100
    956 C         -69.9100  -10.6780  -28.9520 C.2      59 LEU    0.0700
    957 O         -70.9090  -11.3970  -28.8460 O.2      59 LEU    0.0900
    958 CB        -68.2530  -10.6970  -27.0480 C.3      59 LEU   -0.1800
    959 CG        -69.2640  -11.0500  -25.9510 C.3      59 LEU    0.0900
    960 CD1       -69.1140  -12.4800  -25.5100 C.3      59 LEU    0.0900
    961 CD2       -69.0890  -10.1420  -24.7660 C.3      59 LEU   -0.0900
    962 HN        -66.9140  -10.0770  -29.0920 H        59 LEU    0.0900
    963 HA        -68.6290  -12.2790  -28.4790 H        59 LEU   -0.2700
    964 HB1       -68.1760   -9.5910  -27.0930 H        59 LEU    0.0900
    965 HB2       -67.2700  -11.1160  -26.7480 H        59 LEU    0.0900
    966 HG        -70.2930  -10.8950  -26.3380 H        59 LEU    0.0900
    967 HD11      -68.0920  -12.6520  -25.1090 H        59 LEU   -0.2700
    968 HD12      -69.2750  -13.1620  -26.3720 H        59 LEU    0.0900
    969 HD13      -69.8520  -12.7100  -24.7110 H        59 LEU    0.0900
    970 HD21      -69.2460   -9.0860  -25.0690 H        59 LEU    0.0900
    971 HD22      -68.0600  -10.2460  -24.3600 H        59 LEU    0.5100
    972 HD23      -69.8290  -10.4020  -23.9790 H        59 LEU   -0.5100
    973 N         -69.9430   -9.4300  -29.4880 N.am     60 LEU   -0.4700
    974 CA        -71.1590   -8.8030  -30.0260 C.3      60 LEU    0.3100
    975 C         -71.6460   -9.5450  -31.2650 C.2      60 LEU    0.0700
    976 O         -72.8480   -9.7140  -31.4260 O.2      60 LEU    0.0900
    977 CB        -70.9430   -7.3240  -30.3530 C.3      60 LEU   -0.1800
    978 CG        -70.6430   -6.4090  -29.1740 C.3      60 LEU    0.0900
    979 CD1       -69.9820   -5.1380  -29.6500 C.3      60 LEU    0.0900
    980 CD2       -71.8900   -6.1010  -28.3690 C.3      60 LEU   -0.0900
    981 HN        -69.1200   -8.8690  -29.5390 H        60 LEU    0.0900
    982 HA        -71.9380   -8.9090  -29.2860 H        60 LEU   -0.2700
    983 HB1       -71.8620   -6.9490  -30.8500 H        60 LEU    0.0900
    984 HB2       -70.0940   -7.2540  -31.0640 H        60 LEU    0.0900
    985 HG        -69.9690   -6.9320  -28.4630 H        60 LEU    0.0900
    986 HD11      -70.6510   -4.6010  -30.3560 H        60 LEU   -0.2700
    987 HD12      -69.0330   -5.3790  -30.1740 H        60 LEU    0.0900
    988 HD13      -69.7740   -4.4730  -28.7850 H        60 LEU    0.0900
    989 HD21      -72.3300   -7.0410  -27.9710 H        60 LEU    0.0900
    990 HD22      -72.6450   -5.6040  -29.0160 H        60 LEU    0.5100
    991 HD23      -71.6360   -5.4380  -27.5150 H        60 LEU   -0.5100
    992 N         -70.7080  -10.0270  -32.1150 N.am     61 VAL   -0.4700
    993 CA        -70.9850  -10.8390  -33.3110 C.3      61 VAL    0.3100
    994 C         -71.6930  -12.1300  -32.8550 C.2      61 VAL    0.0700
    995 O         -72.6970  -12.5290  -33.4360 O.2      61 VAL    0.0900
    996 CB        -69.6900  -11.1490  -34.1330 C.3      61 VAL   -0.0900
    997 CG1       -70.0020  -11.9380  -35.4000 C.3      61 VAL    0.0900
    998 CG2       -68.9270   -9.8770  -34.4960 C.3      61 VAL   -0.2700
    999 HN        -69.7430   -9.8420  -31.9580 H        61 VAL    0.0900
   1000 HA        -71.6870  -10.2910  -33.9220 H        61 VAL    0.0900
   1001 HB        -68.9910  -11.7390  -33.5010 H        61 VAL    0.0900
   1002 HG11      -70.5400  -11.2930  -36.1270 H        61 VAL   -0.2700
   1003 HG12      -70.6460  -12.8090  -35.1540 H        61 VAL    0.0900
   1004 HG13      -69.0590  -12.2900  -35.8690 H        61 VAL    0.0900
   1005 HG21      -68.9390   -9.1670  -33.6410 H        61 VAL    0.0900
   1006 HG22      -69.4060   -9.3860  -35.3700 H        61 VAL    0.5100
   1007 HG23      -67.8720  -10.1240  -34.7370 H        61 VAL   -0.5100
   1008 N         -71.1970  -12.7370  -31.7700 N.am     62 SER   -0.4700
   1009 CA        -71.7280  -13.9650  -31.2010 C.3      62 SER    0.3100
   1010 C         -73.0670  -13.7550  -30.4920 C.2      62 SER    0.0700
   1011 O         -73.7660  -14.7360  -30.2500 O.2      62 SER    0.0900
   1012 CB        -70.7080  -14.5870  -30.2440 C.3      62 SER    0.0500
   1013 OG        -70.7000  -13.9940  -28.9570 O.3      62 SER    0.0900
   1014 HN        -70.4120  -12.3570  -31.2870 H        62 SER    0.0900
   1015 HA        -71.9480  -14.6430  -32.0120 H        62 SER   -0.6600
   1016 HB1       -69.6920  -14.4760  -30.6790 H        62 SER    0.4300
   1017 HB2       -70.9420  -15.6660  -30.1220 H        62 SER    0.5100
   1018 HG1       -71.2090  -14.5800  -28.3910 H        62 SER   -0.5100
   1019 N         -73.4260  -12.5070  -30.1370 N.am     63 ILE   -0.4700
   1020 CA        -74.6900  -12.2560  -29.4310 C.3      63 ILE    0.3100
   1021 C         -75.7220  -11.5990  -30.3710 C.2      63 ILE    0.0700
   1022 O         -76.8560  -12.0670  -30.4260 O.2      63 ILE    0.0900
   1023 CB        -74.4680  -11.4360  -28.1210 C.3      63 ILE   -0.0900
   1024 CG1       -73.7780  -12.3140  -27.0530 C.3      63 ILE    0.0900
   1025 CG2       -75.7930  -10.8520  -27.5760 C.3      63 ILE   -0.2700
   1026 CD        -73.1170  -11.5590  -25.9480 C.3      63 ILE    0.0900
   1027 HN        -72.8600  -11.7100  -30.3350 H        63 ILE    0.0900
   1028 HA        -75.1330  -13.2130  -29.1990 H        63 ILE    0.0900
   1029 HB        -73.7640  -10.6030  -28.3300 H        63 ILE   -0.1800
   1030 HG11      -73.0080  -12.9340  -27.5570 H        63 ILE    0.0900
   1031 HG12      -74.5440  -12.9820  -26.6060 H        63 ILE    0.0900
   1032 HG21      -76.5670  -11.6480  -27.5200 H        63 ILE   -0.2700
   1033 HG22      -76.1580  -10.0480  -28.2510 H        63 ILE    0.0900
   1034 HG23      -75.6340  -10.4400  -26.5560 H        63 ILE    0.0900
   1035 HD1       -73.8830  -11.0850  -25.2980 H        63 ILE    0.0900
   1036 HD2       -72.4680  -10.7630  -26.3700 H        63 ILE    0.5100
   1037 HD3       -72.5070  -12.2510  -25.3300 H        63 ILE   -0.5100
   1038 N         -75.3320  -10.5280  -31.0930 N.am     64 LEU   -0.4700
   1039 CA        -76.2020   -9.7750  -31.9930 C.3      64 LEU    0.3100
   1040 C         -76.3730  -10.3840  -33.3740 C.2      64 LEU    0.0700
   1041 O         -77.3720  -10.0740  -34.0290 O.2      64 LEU    0.0900
   1042 CB        -75.6620   -8.3400  -32.2090 C.3      64 LEU   -0.1800
   1043 CG        -75.8860   -7.2580  -31.1440 C.3      64 LEU    0.0900
   1044 CD1       -77.2170   -7.4170  -30.3880 C.3      64 LEU    0.0900
   1045 CD2       -74.7240   -7.1660  -30.2200 C.3      64 LEU   -0.0900
   1046 HN        -74.3950  -10.1920  -31.0400 H        64 LEU    0.0900
   1047 HA        -77.1870   -9.7410  -31.5540 H        64 LEU   -0.2700
   1048 HB1       -76.1190   -7.9650  -33.1470 H        64 LEU    0.0900
   1049 HB2       -74.5650   -8.4290  -32.3490 H        64 LEU    0.0900
   1050 HG        -75.8750   -6.2640  -31.6390 H        64 LEU    0.0900
   1051 HD11      -77.1770   -8.3100  -29.7290 H        64 LEU   -0.2700
   1052 HD12      -78.0500   -7.5470  -31.1120 H        64 LEU    0.0900
   1053 HD13      -77.4050   -6.5210  -29.7600 H        64 LEU    0.0900
   1054 HD21      -73.8030   -6.9110  -30.7870 H        64 LEU    0.0900
   1055 HD22      -74.5680   -8.1410  -29.7110 H        64 LEU    0.5100
   1056 HD23      -74.9040   -6.3730  -29.4630 H        64 LEU   -0.5100
   1057 N         -75.3770  -11.1550  -33.8780 N.am     65 VAL   -0.4700
   1058 CA        -75.4360  -11.6220  -35.2650 C.3      65 VAL    0.3100
   1059 C         -75.5420  -13.1560  -35.4600 C.2      65 VAL    0.0700
   1060 O         -76.3740  -13.5820  -36.2750 O.2      65 VAL    0.0900
   1061 CB        -74.2450  -11.0750  -36.0760 C.3      65 VAL   -0.0900
   1062 CG1       -74.4380  -11.3430  -37.5580 C.3      65 VAL    0.0900
   1063 CG2       -74.0470   -9.5830  -35.8290 C.3      65 VAL   -0.2700
   1064 HN        -74.5820  -11.4310  -33.3430 H        65 VAL    0.0900
   1065 HA        -76.3690  -11.2830  -35.6920 H        65 VAL    0.0900
   1066 HB        -73.3100  -11.5650  -35.7330 H        65 VAL    0.0900
   1067 HG11      -75.3670  -10.8500  -37.9180 H        65 VAL   -0.2700
   1068 HG12      -74.5250  -12.4370  -37.7370 H        65 VAL    0.0900
   1069 HG13      -73.5780  -10.9370  -38.1310 H        65 VAL    0.0900
   1070 HG21      -73.8480   -9.3980  -34.7520 H        65 VAL    0.0900
   1071 HG22      -74.9630   -9.0250  -36.1210 H        65 VAL    0.5100
   1072 HG23      -73.1800   -9.2130  -36.4180 H        65 VAL   -0.5100
   1073 N         -74.6830  -13.9690  -34.7930 N.am     66 MET   -0.4700
   1074 CA        -74.6520  -15.4120  -35.0180 C.3      66 MET    0.3100
   1075 C         -75.9000  -16.2010  -34.5500 C.2      66 MET    0.0700
   1076 O         -76.3120  -17.0770  -35.3210 O.2      66 MET    0.0900
   1077 CB        -73.4020  -16.0530  -34.4240 C.3      66 MET   -0.1800
   1078 CG        -72.2090  -16.0430  -35.3630 C.3      66 MET    0.0900
   1079 SD        -70.6870  -16.7170  -34.6210 S.3      66 MET    0.0900
   1080 CE        -69.9930  -15.2940  -34.0470 C.3      66 MET   -0.1400
   1081 HN        -74.0370  -13.6160  -34.1220 H        66 MET    0.0900
   1082 HA        -74.6830  -15.5790  -36.0840 H        66 MET    0.0900
   1083 HB1       -73.6360  -17.1070  -34.1610 H        66 MET   -0.0900
   1084 HB2       -73.1290  -15.5040  -33.4980 H        66 MET   -0.2200
   1085 HG1       -72.0250  -14.9940  -35.6790 H        66 MET    0.0900
   1086 HG2       -72.4700  -16.6380  -36.2620 H        66 MET    0.0900
   1087 HE1       -70.7510  -14.4880  -33.9460 H        66 MET    0.0900
   1088 HE2       -69.2080  -14.9400  -34.7480 H        66 MET    0.5100
   1089 HE3       -69.5390  -15.4640  -33.0480 H        66 MET   -0.5100
   1090 N         -76.5330  -15.9940  -33.3600 N.am     67 PRO   -0.2900
   1091 CA        -77.6720  -16.8670  -32.9940 C.3      67 PRO    0.0000
   1092 C         -78.8690  -16.7210  -33.9300 C.2      67 PRO    0.0900
   1093 O         -79.4280  -17.7150  -34.3910 O.2      67 PRO    0.0900
   1094 CB        -78.0210  -16.4440  -31.5610 C.3      67 PRO    0.0200
   1095 CG        -77.4080  -15.1200  -31.3740 C.3      67 PRO    0.0900
   1096 CD        -76.2270  -15.0250  -32.2880 C.3      67 PRO   -0.1800
   1097 HA        -77.3950  -17.9040  -33.0990 H        67 PRO    0.0900
   1098 HB1       -77.6080  -17.1710  -30.8280 H        67 PRO    0.0900
   1099 HB2       -79.1220  -16.3870  -31.4280 H        67 PRO   -0.1800
   1100 HG1       -78.1430  -14.3230  -31.6170 H        67 PRO    0.0900
   1101 HG2       -77.0840  -14.9970  -30.3180 H        67 PRO    0.0900
   1102 HD1       -76.1250  -14.0050  -32.7160 H        67 PRO    0.5100
   1103 HD2       -75.2890  -15.3150  -31.7710 H        67 PRO   -0.5100
   1104 N         -79.2150  -15.4760  -34.2430 N.am     68 ILE   -0.4700
   1105 CA        -80.3010  -15.0270  -35.1210 C.3      68 ILE    0.3100
   1106 C         -79.9900  -15.3960  -36.6160 C.2      68 ILE    0.0700
   1107 O         -80.8970  -15.3880  -37.4490 O.2      68 ILE    0.0900
   1108 CB        -80.4700  -13.4980  -34.8360 C.3      68 ILE   -0.0900
   1109 CG1       -81.3140  -12.7290  -35.8540 C.3      68 ILE    0.0900
   1110 CG2       -79.1100  -12.8140  -34.5280 C.3      68 ILE   -0.2700
   1111 CD        -81.7620  -11.3390  -35.3590 C.3      68 ILE    0.0900
   1112 HN        -78.6970  -14.7220  -33.8540 H        68 ILE    0.0900
   1113 HA        -81.2010  -15.5750  -34.8840 H        68 ILE    0.0900
   1114 HB        -81.1480  -13.3630  -33.9670 H        68 ILE   -0.1800
   1115 HG11      -82.2190  -13.3290  -36.0880 H        68 ILE    0.0900
   1116 HG12      -80.7190  -12.5980  -36.7820 H        68 ILE    0.0900
   1117 HG21      -78.3640  -13.0780  -35.3080 H        68 ILE   -0.2700
   1118 HG22      -78.7290  -13.1560  -33.5420 H        68 ILE    0.0900
   1119 HG23      -79.2360  -11.7100  -34.5170 H        68 ILE    0.0900
   1120 HD1       -80.8740  -10.7120  -35.1320 H        68 ILE    0.0900
   1121 HD2       -82.3690  -11.4450  -34.4350 H        68 ILE    0.5100
   1122 HD3       -82.3630  -10.8330  -36.1460 H        68 ILE   -0.5100
   1123 N         -78.7240  -15.7880  -36.9200 N.am     69 SER   -0.4700
   1124 CA        -78.2620  -16.2240  -38.2430 C.3      69 SER    0.3100
   1125 C         -78.4030  -17.7410  -38.4310 C.2      69 SER    0.0700
   1126 O         -78.7170  -18.1720  -39.5340 O.2      69 SER    0.0900
   1127 CB        -76.8030  -15.8240  -38.4620 C.3      69 SER    0.0500
   1128 OG        -76.3660  -16.0850  -39.7860 O.3      69 SER    0.0900
   1129 HN        -78.0180  -15.7960  -36.2180 H        69 SER    0.0900
   1130 HA        -78.8940  -15.7610  -38.9880 H        69 SER   -0.6600
   1131 HB1       -76.1580  -16.3970  -37.7620 H        69 SER    0.4300
   1132 HB2       -76.6880  -14.7370  -38.2640 H        69 SER    0.5100
   1133 HG1       -75.6960  -15.4250  -39.9780 H        69 SER   -0.5100
   1134 N         -78.1480  -18.5510  -37.3670 N.am     70 THR   -0.4700
   1135 CA        -78.2050  -20.0280  -37.3800 C.3      70 THR    0.3100
   1136 C         -79.5230  -20.5380  -37.9490 C.2      70 THR    0.0700
   1137 O         -79.5340  -21.4840  -38.7380 O.2      70 THR    0.0900
   1138 CB        -78.0130  -20.6390  -35.9740 C.3      70 THR    0.1400
   1139 CG2       -76.7410  -20.1870  -35.2830 C.3      70 THR    0.0900
   1140 OG1       -79.1380  -20.3110  -35.1690 O.3      70 THR   -0.6600
   1141 HN        -77.9000  -18.1600  -36.4860 H        70 THR    0.4300
   1142 HA        -77.4280  -20.3780  -38.0430 H        70 THR   -0.2700
   1143 HB        -77.9270  -21.7440  -36.0480 H        70 THR    0.0900
   1144 HG1       -79.0760  -19.3680  -35.0000 H        70 THR    0.0900
   1145 HG21      -76.8870  -19.1790  -34.8390 H        70 THR    0.0900
   1146 HG22      -75.9100  -20.1350  -36.0170 H        70 THR    0.5100
   1147 HG23      -76.4790  -20.8980  -34.4710 H        70 THR   -0.5100
   1148 N         -80.6370  -19.9130  -37.5320 N.am     71 MET   -0.4700
   1149 CA        -81.9780  -20.2770  -37.9660 C.3      71 MET    0.3100
   1150 C         -82.2060  -19.8740  -39.4190 C.2      71 MET    0.0700
   1151 O         -82.6990  -20.6880  -40.1920 O.2      71 MET    0.0900
   1152 CB        -83.0270  -19.6510  -37.0430 C.3      71 MET   -0.1800
   1153 CG        -83.1700  -20.3870  -35.7310 C.3      71 MET    0.0900
   1154 SD        -84.2100  -21.8700  -35.8830 S.3      71 MET    0.0900
   1155 CE        -83.0100  -23.1100  -35.6240 C.3      71 MET   -0.1400
   1156 HN        -80.5910  -19.1530  -36.8890 H        71 MET    0.0900
   1157 HA        -82.0560  -21.3540  -37.9470 H        71 MET    0.0900
   1158 HB1       -84.0070  -19.6540  -37.5650 H        71 MET   -0.0900
   1159 HB2       -82.7350  -18.5990  -36.8330 H        71 MET   -0.2200
   1160 HG1       -83.6160  -19.6970  -34.9840 H        71 MET    0.0900
   1161 HG2       -82.1580  -20.6790  -35.3760 H        71 MET    0.0900
   1162 HE1       -82.5340  -23.0080  -34.6250 H        71 MET    0.0900
   1163 HE2       -82.2120  -23.0380  -36.3940 H        71 MET    0.5100
   1164 HE3       -83.4790  -24.1150  -35.6790 H        71 MET   -0.5100
   1165 N         -81.7970  -18.6480  -39.8070 N.am     72 TYR   -0.4700
   1166 CA        -81.9270  -18.1390  -41.1720 C.3      72 TYR    0.3100
   1167 C         -81.0890  -18.9650  -42.1690 C.2      72 TYR    0.0700
   1168 O         -81.5230  -19.1540  -43.3020 O.2      72 TYR    0.0900
   1169 CB        -81.5430  -16.6430  -41.2250 C.3      72 TYR   -0.1800
   1170 CG        -81.8310  -15.9390  -42.5430 C.ar     72 TYR    0.0900
   1171 CD1       -82.9820  -16.2260  -43.2740 C.ar     72 TYR    0.0900
   1172 CD2       -80.9870  -14.9400  -43.0200 C.ar     72 TYR    0.0000
   1173 CE1       -83.2520  -15.5770  -44.4780 C.ar     72 TYR   -0.1150
   1174 CE2       -81.2600  -14.2700  -44.2110 C.ar     72 TYR    0.1150
   1175 CZ        -82.3910  -14.5950  -44.9390 C.ar     72 TYR   -0.1150
   1176 OH        -82.6520  -13.9420  -46.1220 O.3      72 TYR    0.1150
   1177 HN        -81.3760  -18.0170  -39.1610 H        72 TYR    0.1100
   1178 HA        -82.9530  -18.2760  -41.4850 H        72 TYR   -0.5400
   1179 HB1       -80.4510  -16.5470  -41.0430 H        72 TYR    0.4300
   1180 HB2       -82.1100  -16.0990  -40.4410 H        72 TYR   -0.1150
   1181 HD1       -83.6770  -16.9640  -42.9020 H        72 TYR    0.1150
   1182 HD2       -80.1040  -14.6800  -42.4560 H        72 TYR   -0.1150
   1183 HE1       -84.1310  -15.8390  -45.0490 H        72 TYR    0.1150
   1184 HE2       -80.5910  -13.4990  -44.5650 H        72 TYR    0.5100
   1185 HH        -83.2580  -14.4840  -46.6320 H        72 TYR   -0.5100
   1186 N         -79.9120  -19.4690  -41.7480 N.am     73 THR   -0.4700
   1187 CA        -79.0100  -20.2810  -42.5720 C.3      73 THR    0.3100
   1188 C         -79.5490  -21.6950  -42.7810 C.2      73 THR    0.0700
   1189 O         -79.3330  -22.2690  -43.8510 O.2      73 THR    0.0900
   1190 CB        -77.6230  -20.3480  -41.9350 C.3      73 THR    0.1400
   1191 CG2       -76.5830  -20.9960  -42.8430 C.3      73 THR    0.0900
   1192 OG1       -77.2140  -19.0320  -41.5800 O.3      73 THR   -0.6600
   1193 HN        -79.5920  -19.3030  -40.8190 H        73 THR    0.4300
   1194 HA        -78.9530  -19.8300  -43.5520 H        73 THR   -0.2700
   1195 HB        -77.6530  -20.9800  -41.0210 H        73 THR    0.0900
   1196 HG1       -77.3530  -18.4920  -42.3610 H        73 THR    0.0900
   1197 HG21      -76.4860  -20.4180  -43.7870 H        73 THR    0.0900
   1198 HG22      -76.8910  -22.0330  -43.0930 H        73 THR    0.5100
   1199 HG23      -75.5950  -21.0110  -42.3350 H        73 THR   -0.5100
   1200 N         -80.2050  -22.2730  -41.7570 N.am     74 VAL   -0.4700
   1201 CA        -80.7370  -23.6370  -41.7960 C.3      74 VAL    0.3100
   1202 C         -82.1390  -23.6430  -42.4630 C.2      74 VAL    0.0700
   1203 O         -82.4070  -24.5210  -43.2820 O.2      74 VAL    0.0900
   1204 CB        -80.7240  -24.2880  -40.3730 C.3      74 VAL   -0.0900
   1205 CG1       -81.5250  -25.5920  -40.3200 C.3      74 VAL    0.0900
   1206 CG2       -79.2860  -24.5270  -39.8980 C.3      74 VAL   -0.2700
   1207 HN        -80.3610  -21.7810  -40.9040 H        74 VAL    0.0900
   1208 HA        -80.1250  -24.2130  -42.4750 H        74 VAL    0.0900
   1209 HB        -81.1580  -23.5690  -39.6450 H        74 VAL    0.0900
   1210 HG11      -81.0990  -26.3310  -41.0330 H        74 VAL   -0.2700
   1211 HG12      -82.5830  -25.3980  -40.6010 H        74 VAL    0.0900
   1212 HG13      -81.4830  -26.0210  -39.2960 H        74 VAL    0.0900
   1213 HG21      -78.7340  -23.5630  -39.8510 H        74 VAL    0.0900
   1214 HG22      -78.7610  -25.2010  -40.6080 H        74 VAL    0.5100
   1215 HG23      -79.2930  -24.9830  -38.8850 H        74 VAL   -0.5100
   1216 N         -83.0200  -22.6750  -42.1370 N.am     75 THR   -0.4700
   1217 CA        -84.3730  -22.6340  -42.7020 C.3      75 THR    0.3100
   1218 C         -84.3670  -22.0100  -44.1040 C.2      75 THR    0.0700
   1219 O         -84.9650  -22.5770  -45.0220 O.2      75 THR    0.0900
   1220 CB        -85.3540  -21.9100  -41.7640 C.3      75 THR    0.1400
   1221 CG2       -85.4180  -22.5430  -40.3750 C.3      75 THR    0.0900
   1222 OG1       -84.9980  -20.5330  -41.6570 O.3      75 THR   -0.6600
   1223 HN        -82.7900  -21.9450  -41.4990 H        75 THR    0.4300
   1224 HA        -84.6940  -23.6520  -42.8620 H        75 THR   -0.2700
   1225 HB        -86.3860  -21.9850  -42.1680 H        75 THR    0.0900
   1226 HG1       -84.2740  -20.4940  -41.0300 H        75 THR    0.0900
   1227 HG21      -84.4150  -22.5140  -39.8960 H        75 THR    0.0900
   1228 HG22      -85.7420  -23.6030  -40.4560 H        75 THR    0.5100
   1229 HG23      -86.1320  -21.9810  -39.7350 H        75 THR   -0.5100
   1230 N         -83.7030  -20.8620  -44.2520 N.am     76 GLY   -0.4700
   1231 CA        -83.6190  -20.1260  -45.5090 C.3      76 GLY    0.3100
   1232 C         -84.7150  -19.0960  -45.6940 C.2      76 GLY   -0.0200
   1233 O         -84.8740  -18.5540  -46.7900 O.2      76 GLY    0.0900
   1234 HN        -83.2230  -20.4440  -43.4860 H        76 GLY    0.0900
   1235 HA1       -83.6800  -20.8450  -46.3120 H        76 GLY    0.5100
   1236 HA2       -82.6640  -19.6240  -45.5300 H        76 GLY   -0.5100
   1237 N         -85.4670  -18.7650  -44.6280 N.am     77 ARG   -0.4700
   1238 CA        -86.5450  -17.8110  -44.7430 C.3      77 ARG    0.3100
   1239 C         -86.5790  -16.9460  -43.4990 C.2      77 ARG    0.0700
   1240 O         -86.3740  -17.3990  -42.3770 O.2      77 ARG    0.0900
   1241 CB        -87.9050  -18.5380  -44.9060 C.3      77 ARG   -0.1800
   1242 CG        -89.0710  -17.6160  -45.3180 C.3      77 ARG    0.0900
   1243 CD        -90.4370  -18.2970  -45.1800 C.3      77 ARG    0.0900
   1244 NE        -91.5100  -17.3710  -45.6750 N.pl3    77 ARG   -0.1800
   1245 CZ        -92.0170  -16.3540  -44.9840 C.cat    77 ARG    0.0900
   1246 NH1       -91.4750  -15.8970  -43.8770 N.pl3    77 ARG    0.0900
   1247 NH2       -93.1030  -15.7500  -45.4330 N.pl3    77 ARG    0.2000
   1248 HN        -85.3160  -19.1580  -43.7230 H        77 ARG    0.0900
   1249 HA        -86.3490  -17.1880  -45.6030 H        77 ARG    0.0900
   1250 HB1       -88.1630  -19.0180  -43.9380 H        77 ARG   -0.7000
   1251 HB2       -87.7910  -19.3250  -45.6800 H        77 ARG    0.4400
   1252 HG1       -88.9290  -17.3090  -46.3760 H        77 ARG    0.6400
   1253 HG2       -89.0560  -16.7100  -44.6760 H        77 ARG   -0.8000
   1254 HD1       -90.6430  -18.5320  -44.1140 H        77 ARG    0.4600
   1255 HD2       -90.4670  -19.2260  -45.7880 H        77 ARG    0.4600
   1256 HE        -91.8710  -17.5310  -46.5930 H        77 ARG   -0.8000
   1257 HH11      -90.6420  -16.3180  -43.5160 H        77 ARG    0.4600
   1258 HH12      -91.8960  -15.1290  -43.3940 H        77 ARG    0.4600
   1259 HH21      -93.5320  -16.0580  -46.2820 H        77 ARG    0.5100
   1260 HH22      -93.4950  -14.9840  -44.9230 H        77 ARG   -0.5100
   1261 N         -86.8490  -15.6460  -43.6830 N.am     78 TRP   -0.4700
   1262 CA        -86.8810  -14.6310  -42.6330 C.3      78 TRP    0.3100
   1263 C         -88.2800  -14.5500  -42.0270 C.2      78 TRP    0.0700
   1264 O         -89.2760  -14.4180  -42.7540 O.2      78 TRP    0.0900
   1265 CB        -86.4260  -13.2630  -43.1630 C.3      78 TRP   -0.1800
   1266 CG        -86.1770  -12.2760  -42.0680 C.ar     78 TRP    0.0900
   1267 CD1       -87.0440  -11.3340  -41.6010 C.ar     78 TRP    0.0900
   1268 CD2       -85.0090  -12.2010  -41.2340 C.ar     78 TRP   -0.0300
   1269 CE2       -85.2240  -11.1570  -40.3090 C.ar     78 TRP   -0.1500
   1270 CE3       -83.7870  -12.8970  -41.2010 C.ar     78 TRP    0.2200
   1271 NE1       -86.4760  -10.6480  -40.5540 N.ar     78 TRP   -0.5100
   1272 CZ2       -84.2730  -10.8090  -39.3410 C.ar     78 TRP    0.3700
   1273 CZ3       -82.8460  -12.5450  -40.2480 C.ar     78 TRP    0.2400
   1274 CH2       -83.0860  -11.5090  -39.3380 C.ar     78 TRP    0.1100
   1275 HN        -87.0520  -15.2980  -44.5950 H        78 TRP   -0.2500
   1276 HA        -86.2270  -14.9580  -41.8380 H        78 TRP    0.1700
   1277 HB1       -87.2140  -12.8550  -43.8320 H        78 TRP   -0.2000
   1278 HB2       -85.4870  -13.3930  -43.7420 H        78 TRP    0.1400
   1279 HD1       -88.0330  -11.1520  -41.9960 H        78 TRP   -0.2700
   1280 HE1       -86.8960   -9.9160  -40.0640 H        78 TRP    0.1600
   1281 HE3       -83.5700  -13.6920  -41.8980 H        78 TRP   -0.1400
   1282 HZ2       -84.4460  -10.0270  -38.6180 H        78 TRP    0.1400
   1283 HZ3       -81.9080  -13.0810  -40.2060 H        78 TRP    0.5100
   1284 HH2       -82.3240  -11.2520  -38.6190 H        78 TRP   -0.5100
   1285 N         -88.3550  -14.6410  -40.6850 N.am     79 THR   -0.4700
   1286 CA        -89.6320  -14.6440  -39.9680 C.3      79 THR    0.3100
   1287 C         -89.6800  -13.6240  -38.8110 C.2      79 THR    0.0700
   1288 O         -90.6790  -13.5940  -38.0820 O.2      79 THR    0.0900
   1289 CB        -89.9130  -16.0640  -39.4390 C.3      79 THR    0.1400
   1290 CG2       -90.2720  -17.0530  -40.5500 C.3      79 THR    0.0900
   1291 OG1       -88.7800  -16.5340  -38.7090 O.3      79 THR   -0.6600
   1292 HN        -87.5390  -14.7100  -40.1160 H        79 THR    0.4300
   1293 HA        -90.4060  -14.3320  -40.6520 H        79 THR   -0.2700
   1294 HB        -90.7970  -16.0470  -38.7650 H        79 THR    0.0900
   1295 HG1       -89.0630  -17.3410  -38.2720 H        79 THR    0.0900
   1296 HG21      -89.4340  -17.1300  -41.2770 H        79 THR    0.0900
   1297 HG22      -91.1780  -16.7050  -41.0890 H        79 THR    0.5100
   1298 HG23      -90.4580  -18.0580  -40.1170 H        79 THR   -0.5100
   1299 N         -88.6470  -12.7650  -38.6660 N.am     80 LEU   -0.4700
   1300 CA        -88.5740  -11.7870  -37.5730 C.3      80 LEU    0.3100
   1301 C         -89.0300  -10.3430  -37.9330 C.2      80 LEU    0.0700
   1302 O         -88.9490   -9.4460  -37.0860 O.2      80 LEU    0.0900
   1303 CB        -87.1430  -11.7430  -37.0200 C.3      80 LEU   -0.1800
   1304 CG        -86.5920  -13.0420  -36.4470 C.3      80 LEU    0.0900
   1305 CD1       -85.1100  -12.8970  -36.1360 C.3      80 LEU    0.0900
   1306 CD2       -87.3640  -13.4850  -35.2060 C.3      80 LEU   -0.0900
   1307 HN        -87.8790  -12.7570  -39.3020 H        80 LEU    0.0900
   1308 HA        -89.2700  -12.0860  -36.8030 H        80 LEU   -0.2700
   1309 HB1       -87.1150  -10.9790  -36.2160 H        80 LEU    0.0900
   1310 HB2       -86.4710  -11.4240  -37.8440 H        80 LEU    0.0900
   1311 HG        -86.7360  -13.8610  -37.1830 H        80 LEU    0.0900
   1312 HD11      -84.9520  -12.0850  -35.3940 H        80 LEU   -0.2700
   1313 HD12      -84.5520  -12.6430  -37.0620 H        80 LEU    0.0900
   1314 HD13      -84.7180  -13.8460  -35.7120 H        80 LEU    0.0900
   1315 HD21      -88.4330  -13.6490  -35.4590 H        80 LEU    0.0900
   1316 HD22      -87.3010  -12.7010  -34.4200 H        80 LEU    0.5100
   1317 HD23      -86.9420  -14.4370  -34.8170 H        80 LEU   -0.5100
   1318 N         -89.5360  -10.1360  -39.1480 N.am     81 GLY   -0.4700
   1319 CA        -90.0070   -8.8250  -39.5820 C.3      81 GLY    0.3100
   1320 C         -88.9210   -7.9160  -40.1260 C.2      81 GLY   -0.0200
   1321 O         -87.7310   -8.2160  -39.9930 O.2      81 GLY    0.0900
   1322 HN        -89.6130  -10.8700  -39.8190 H        81 GLY    0.0900
   1323 HA1       -90.4630   -8.3460  -38.7290 H        81 GLY    0.5100
   1324 HA2       -90.7430   -8.9860  -40.3560 H        81 GLY   -0.5100
   1325 N         -89.3360   -6.7820  -40.7400 N.am     82 GLN   -0.4700
   1326 CA        -88.4490   -5.8060  -41.3810 C.3      82 GLN    0.3100
   1327 C         -87.5330   -5.0360  -40.3930 C.2      82 GLN    0.0700
   1328 O         -86.3490   -4.8910  -40.6880 O.2      82 GLN    0.0900
   1329 CB        -89.2590   -4.8120  -42.2370 C.3      82 GLN   -0.1800
   1330 CG        -88.4180   -3.8620  -43.1040 C.3      82 GLN    0.0900
   1331 CD        -87.5830   -4.5660  -44.1520 C.2      82 GLN    0.0900
   1332 NE2       -86.3730   -4.8020  -43.9540 N.am     82 GLN   -0.1800
   1333 OE1       -88.1770   -4.8990  -45.2700 O.2      82 GLN    0.0900
   1334 HN        -90.3050   -6.5530  -40.7850 H        82 GLN    0.0900
   1335 HA        -87.7470   -6.3470  -41.9980 H        82 GLN    0.5500
   1336 HB1       -89.8840   -4.1980  -41.5550 H        82 GLN   -0.5500
   1337 HB2       -89.9240   -5.3960  -42.9070 H        82 GLN   -0.6200
   1338 HG1       -87.7340   -3.2890  -42.4430 H        82 GLN    0.3200
   1339 HG2       -89.1010   -3.1550  -43.6240 H        82 GLN    0.3000
   1340 HE21      -85.9060   -4.3970  -43.1680 H        82 GLN    0.5100
   1341 HE22      -85.8700   -5.3950  -44.5840 H        82 GLN   -0.5100
   1342 N         -88.0690   -4.5400  -39.2540 N.am     83 VAL   -0.4700
   1343 CA        -87.3300   -3.7540  -38.2490 C.3      83 VAL    0.3100
   1344 C         -86.1070   -4.5390  -37.6950 C.2      83 VAL    0.0700
   1345 O         -84.9910   -4.0160  -37.7370 O.2      83 VAL    0.0900
   1346 CB        -88.2700   -3.2540  -37.1140 C.3      83 VAL   -0.0900
   1347 CG1       -87.4910   -2.5870  -35.9780 C.3      83 VAL    0.0900
   1348 CG2       -89.3320   -2.3000  -37.6600 C.3      83 VAL   -0.2700
   1349 HN        -89.0290   -4.6940  -39.0370 H        83 VAL    0.0900
   1350 HA        -86.8780   -2.9120  -38.7540 H        83 VAL    0.0900
   1351 HB        -88.8340   -4.1200  -36.7050 H        83 VAL    0.0900
   1352 HG11      -86.7920   -1.8280  -36.3900 H        83 VAL   -0.2700
   1353 HG12      -86.9020   -3.3490  -35.4250 H        83 VAL    0.0900
   1354 HG13      -88.1950   -2.0810  -35.2830 H        83 VAL    0.0900
   1355 HG21      -89.9510   -2.8160  -38.4250 H        83 VAL    0.0900
   1356 HG22      -88.8440   -1.4210  -38.1330 H        83 VAL    0.5100
   1357 HG23      -89.9970   -1.9620  -36.8370 H        83 VAL   -0.5100
   1358 N         -86.3200   -5.7940  -37.2150 N.am     84 VAL   -0.4700
   1359 CA        -85.2780   -6.6860  -36.6810 C.3      84 VAL    0.3100
   1360 C         -84.2780   -7.0180  -37.8050 C.2      84 VAL    0.0700
   1361 O         -83.0790   -7.0950  -37.5340 O.2      84 VAL    0.0900
   1362 CB        -85.8810   -7.9620  -36.0060 C.3      84 VAL   -0.0900
   1363 CG1       -84.8310   -9.0450  -35.7610 C.3      84 VAL    0.0900
   1364 CG2       -86.5740   -7.6060  -34.6960 C.3      84 VAL   -0.2700
   1365 HN        -87.2390   -6.1800  -37.2050 H        84 VAL    0.0900
   1366 HA        -84.7050   -6.1250  -35.9600 H        84 VAL    0.0900
   1367 HB        -86.6760   -8.3750  -36.6620 H        84 VAL    0.0900
   1368 HG11      -84.0300   -8.6580  -35.0940 H        84 VAL   -0.2700
   1369 HG12      -84.3720   -9.3510  -36.7250 H        84 VAL    0.0900
   1370 HG13      -85.3010   -9.9260  -35.2740 H        84 VAL    0.0900
   1371 HG21      -87.3980   -6.8840  -34.8840 H        84 VAL    0.0900
   1372 HG22      -85.8470   -7.1380  -33.9980 H        84 VAL    0.5100
   1373 HG23      -87.0010   -8.5200  -34.2330 H        84 VAL   -0.5100
   1374 N         -84.7610   -7.1560  -39.0620 N.am     85 CYS   -0.4700
   1375 CA        -83.9340   -7.4030  -40.2490 C.3      85 CYS    0.3100
   1376 C         -82.9450   -6.2360  -40.4590 C.2      85 CYS    0.0700
   1377 O         -81.7570   -6.4780  -40.7040 O.2      85 CYS    0.0900
   1378 CB        -84.8170   -7.6260  -41.4780 C.3      85 CYS   -0.1000
   1379 SG        -83.9270   -7.6970  -43.0560 S.3      85 CYS    0.0900
   1380 HN        -85.7400   -7.0920  -39.2420 H        85 CYS    0.0900
   1381 HA        -83.3260   -8.2750  -40.0580 H        85 CYS   -0.0800
   1382 HB1       -85.5560   -6.8000  -41.5230 H        85 CYS    0.5100
   1383 HB2       -85.3650   -8.5820  -41.3360 H        85 CYS   -0.5100
   1384 N         -83.4320   -4.9790  -40.3060 N.am     86 ASP   -0.4700
   1385 CA        -82.6360   -3.7610  -40.4690 C.3      86 ASP    0.3100
   1386 C         -81.4840   -3.6990  -39.4720 C.2      86 ASP    0.0700
   1387 O         -80.3540   -3.4160  -39.8700 O.2      86 ASP    0.0900
   1388 CB        -83.5170   -2.5020  -40.3340 C.3      86 ASP   -0.2800
   1389 CG        -84.6020   -2.3560  -41.3860 C.2      86 ASP    0.0900
   1390 OD1       -84.3000   -2.5550  -42.5920 O.co2    86 ASP    0.0900
   1391 OD2       -85.7440   -2.0110  -41.0110 O.co2    86 ASP    0.6200
   1392 HN        -84.3870   -4.8280  -40.0660 H        86 ASP   -0.7600
   1393 HA        -82.1780   -3.7920  -41.4470 H        86 ASP   -0.7600
   1394 HB1       -82.8600   -1.6080  -40.3970 H        86 ASP    0.5100
   1395 HB2       -84.0090   -2.5250  -39.3390 H        86 ASP   -0.5100
   1396 N         -81.7610   -3.9930  -38.1870 N.am     87 PHE   -0.4700
   1397 CA        -80.7590   -3.9710  -37.1320 C.3      87 PHE    0.3100
   1398 C         -79.7870   -5.1440  -37.2420 C.2      87 PHE    0.0700
   1399 O         -78.5940   -4.9470  -36.9970 O.2      87 PHE    0.0900
   1400 CB        -81.4110   -3.9430  -35.7420 C.3      87 PHE   -0.1800
   1401 CG        -82.2220   -2.7030  -35.4290 C.ar     87 PHE    0.0900
   1402 CD1       -83.4870   -2.8050  -34.8610 C.ar     87 PHE    0.0900
   1403 CD2       -81.7120   -1.4310  -35.6770 C.ar     87 PHE    0.0000
   1404 CE1       -84.2290   -1.6600  -34.5510 C.ar     87 PHE   -0.1150
   1405 CE2       -82.4610   -0.2880  -35.3820 C.ar     87 PHE    0.1150
   1406 CZ        -83.7160   -0.4090  -34.8210 C.ar     87 PHE   -0.1150
   1407 HN        -82.6820   -4.2400  -37.8980 H        87 PHE    0.1150
   1408 HA        -80.1480   -3.0920  -37.2730 H        87 PHE   -0.1150
   1409 HB1       -80.6140   -4.0080  -34.9710 H        87 PHE    0.1150
   1410 HB2       -82.1020   -4.8090  -35.6530 H        87 PHE   -0.1150
   1411 HD1       -83.9020   -3.7800  -34.6550 H        87 PHE    0.1150
   1412 HD2       -80.7260   -1.3280  -36.1050 H        87 PHE   -0.1150
   1413 HE1       -85.2060   -1.7560  -34.1000 H        87 PHE    0.1150
   1414 HE2       -82.0570    0.6910  -35.5930 H        87 PHE    0.5100
   1415 HZ        -84.2940    0.4740  -34.5940 H        87 PHE   -0.5100
   1416 N         -80.2770   -6.3480  -37.6300 N.am     88 TRP   -0.4700
   1417 CA        -79.4410   -7.5480  -37.7820 C.3      88 TRP    0.3100
   1418 C         -78.3950   -7.3930  -38.8970 C.2      88 TRP    0.0700
   1419 O         -77.2390   -7.7500  -38.6650 O.2      88 TRP    0.0900
   1420 CB        -80.2910   -8.8070  -38.0320 C.3      88 TRP   -0.1800
   1421 CG        -79.4870  -10.0640  -38.2210 C.ar     88 TRP    0.0900
   1422 CD1       -78.7360  -10.7070  -37.2810 C.ar     88 TRP    0.0900
   1423 CD2       -79.3440  -10.8160  -39.4340 C.ar     88 TRP   -0.0300
   1424 CE2       -78.5150  -11.9240  -39.1440 C.ar     88 TRP   -0.1500
   1425 CE3       -79.8610  -10.6760  -40.7350 C.ar     88 TRP    0.2200
   1426 NE1       -78.1690  -11.8380  -37.8210 N.ar     88 TRP   -0.5100
   1427 CZ2       -78.1810  -12.8780  -40.1060 C.ar     88 TRP    0.3700
   1428 CZ3       -79.5480  -11.6370  -41.6840 C.ar     88 TRP    0.2400
   1429 CH2       -78.7110  -12.7170  -41.3700 C.ar     88 TRP    0.1100
   1430 HN        -81.2440   -6.4720  -37.8340 H        88 TRP   -0.2500
   1431 HA        -78.8640   -7.6650  -36.8770 H        88 TRP    0.1700
   1432 HB1       -80.9010   -8.6470  -38.9460 H        88 TRP   -0.2000
   1433 HB2       -80.9660   -8.9570  -37.1640 H        88 TRP    0.1400
   1434 HD1       -78.6060  -10.3760  -36.2610 H        88 TRP   -0.2700
   1435 HE1       -77.6090  -12.4770  -37.3400 H        88 TRP    0.1600
   1436 HE3       -80.4900   -9.8420  -41.0090 H        88 TRP   -0.1400
   1437 HZ2       -77.5340  -13.7160  -39.8890 H        88 TRP    0.1400
   1438 HZ3       -79.9560  -11.5550  -42.6800 H        88 TRP    0.5100
   1439 HH2       -78.4740  -13.4410  -42.1360 H        88 TRP   -0.5100
   1440 N         -78.7960   -6.8760  -40.0930 N.am     89 LEU   -0.4700
   1441 CA        -77.9060   -6.6580  -41.2430 C.3      89 LEU    0.3100
   1442 C         -76.8570   -5.6250  -40.9170 C.2      89 LEU    0.0700
   1443 O         -75.6830   -5.8350  -41.2170 O.2      89 LEU    0.0900
   1444 CB        -78.6710   -6.1990  -42.5020 C.3      89 LEU   -0.1800
   1445 CG        -79.6630   -7.1550  -43.1560 C.3      89 LEU    0.0900
   1446 CD1       -80.4340   -6.4370  -44.2420 C.3      89 LEU    0.0900
   1447 CD2       -78.9730   -8.3730  -43.7410 C.3      89 LEU   -0.0900
   1448 HN        -79.7460   -6.6140  -40.2430 H        89 LEU    0.0900
   1449 HA        -77.3960   -7.5890  -41.4420 H        89 LEU   -0.2700
   1450 HB1       -77.9130   -5.9410  -43.2680 H        89 LEU    0.0900
   1451 HB2       -79.2350   -5.2840  -42.2250 H        89 LEU    0.0900
   1452 HG        -80.3720   -7.5360  -42.3890 H        89 LEU    0.0900
   1453 HD11      -79.7350   -6.0570  -45.0190 H        89 LEU   -0.2700
   1454 HD12      -80.9850   -5.5750  -43.8090 H        89 LEU    0.0900
   1455 HD13      -81.1510   -7.1360  -44.7230 H        89 LEU    0.0900
   1456 HD21      -78.4380   -8.9290  -42.9430 H        89 LEU    0.0900
   1457 HD22      -78.2350   -8.0560  -44.5090 H        89 LEU    0.5100
   1458 HD23      -79.7250   -9.0480  -44.2020 H        89 LEU   -0.5100
   1459 N         -77.2690   -4.5070  -40.2880 N.am     90 SER   -0.4700
   1460 CA        -76.3530   -3.4350  -39.9120 C.3      90 SER    0.3100
   1461 C         -75.3890   -3.8720  -38.8000 C.2      90 SER    0.0700
   1462 O         -74.2030   -3.5750  -38.9090 O.2      90 SER    0.0900
   1463 CB        -77.1110   -2.1710  -39.5180 C.3      90 SER    0.0500
   1464 OG        -78.1680   -2.4520  -38.6200 O.3      90 SER    0.0900
   1465 HN        -78.2260   -4.3630  -40.0500 H        90 SER    0.0900
   1466 HA        -75.7110   -3.2350  -40.7570 H        90 SER   -0.6600
   1467 HB1       -77.5390   -1.7000  -40.4280 H        90 SER    0.4300
   1468 HB2       -76.4120   -1.4610  -39.0260 H        90 SER    0.5100
   1469 HG1       -78.8920   -2.7800  -39.1570 H        90 SER   -0.5100
   1470 N         -75.8580   -4.6310  -37.7790 N.am     91 SER   -0.4700
   1471 CA        -74.9730   -5.1210  -36.7100 C.3      91 SER    0.3100
   1472 C         -74.0200   -6.1990  -37.2570 C.2      91 SER    0.0700
   1473 O         -72.9320   -6.3850  -36.7020 O.2      91 SER    0.0900
   1474 CB        -75.7540   -5.6180  -35.4910 C.3      91 SER    0.0500
   1475 OG        -76.4520   -6.8260  -35.7350 O.3      91 SER    0.0900
   1476 HN        -76.8190   -4.8900  -37.7080 H        91 SER    0.0900
   1477 HA        -74.3250   -4.3060  -36.4230 H        91 SER   -0.6600
   1478 HB1       -76.4940   -4.8450  -35.1950 H        91 SER    0.4300
   1479 HB2       -75.0450   -5.7910  -34.6520 H        91 SER    0.5100
   1480 HG1       -77.0610   -6.6390  -36.4520 H        91 SER   -0.5100
   1481 N         -74.3940   -6.8560  -38.3840 N.am     92 ASP   -0.4700
   1482 CA        -73.5340   -7.8150  -39.0790 C.3      92 ASP    0.3100
   1483 C         -72.4140   -7.0620  -39.8070 C.2      92 ASP    0.0700
   1484 O         -71.2510   -7.4420  -39.7020 O.2      92 ASP    0.0900
   1485 CB        -74.3500   -8.6670  -40.0670 C.3      92 ASP   -0.2800
   1486 CG        -73.6450   -9.8880  -40.6360 C.2      92 ASP    0.0900
   1487 OD1       -74.3290  -10.8940  -40.8920 O.co2    92 ASP    0.0900
   1488 OD2       -72.4100   -9.8360  -40.8320 O.co2    92 ASP    0.6200
   1489 HN        -75.2900   -6.7100  -38.7960 H        92 ASP   -0.7600
   1490 HA        -73.0700   -8.4460  -38.3350 H        92 ASP   -0.7600
   1491 HB1       -74.6410   -8.0200  -40.9200 H        92 ASP    0.5100
   1492 HB2       -75.2640   -9.0200  -39.5450 H        92 ASP   -0.5100
   1493 N         -72.7630   -5.9860  -40.5410 N.am     93 ILE   -0.4700
   1494 CA        -71.7770   -5.1900  -41.2600 C.3      93 ILE    0.3100
   1495 C         -70.8610   -4.4640  -40.2650 C.2      93 ILE    0.0700
   1496 O         -69.6440   -4.5910  -40.3980 O.2      93 ILE    0.0900
   1497 CB        -72.4170   -4.2040  -42.2910 C.3      93 ILE   -0.0900
   1498 CG1       -73.2350   -4.9560  -43.3730 C.3      93 ILE    0.0900
   1499 CG2       -71.3410   -3.3250  -42.9490 C.3      93 ILE   -0.2700
   1500 CD        -74.0980   -4.0640  -44.2710 C.3      93 ILE    0.0900
   1501 HN        -73.7100   -5.6890  -40.6240 H        93 ILE    0.0900
   1502 HA        -71.1200   -5.8770  -41.7730 H        93 ILE    0.0900
   1503 HB        -73.1530   -3.5560  -41.7680 H        93 ILE   -0.1800
   1504 HG11      -73.9020   -5.6800  -42.8610 H        93 ILE    0.0900
   1505 HG12      -72.5240   -5.5140  -44.0180 H        93 ILE    0.0900
   1506 HG21      -70.6030   -3.9610  -43.4820 H        93 ILE   -0.2700
   1507 HG22      -70.8070   -2.7360  -42.1720 H        93 ILE    0.0900
   1508 HG23      -71.8120   -2.6360  -43.6820 H        93 ILE    0.0900
   1509 HD1       -73.5460   -3.1340  -44.5280 H        93 ILE    0.0900
   1510 HD2       -75.0340   -3.7870  -43.7420 H        93 ILE    0.5100
   1511 HD3       -74.3450   -4.6010  -45.2110 H        93 ILE   -0.5100
   1512 N         -71.4310   -3.7330  -39.2680 N.am     94 THR   -0.4700
   1513 CA        -70.6700   -2.9210  -38.3000 C.3      94 THR    0.3100
   1514 C         -69.6960   -3.7130  -37.4370 C.2      94 THR    0.0700
   1515 O         -68.5410   -3.3020  -37.3190 O.2      94 THR    0.0900
   1516 CB        -71.5680   -2.1050  -37.3570 C.3      94 THR    0.1400
   1517 CG2       -72.3730   -1.0520  -38.0660 C.3      94 THR    0.0900
   1518 OG1       -72.4390   -2.9870  -36.6620 O.3      94 THR   -0.6600
   1519 HN        -72.4190   -3.7130  -39.1470 H        94 THR    0.4300
   1520 HA        -70.0360   -2.2550  -38.8640 H        94 THR   -0.2700
   1521 HB        -70.9440   -1.5560  -36.6200 H        94 THR    0.0900
   1522 HG1       -73.1530   -3.1870  -37.2720 H        94 THR    0.0900
   1523 HG21      -73.2660   -1.5110  -38.5440 H        94 THR    0.0900
   1524 HG22      -71.7560   -0.5710  -38.8560 H        94 THR    0.5100
   1525 HG23      -72.7160   -0.2850  -37.3400 H        94 THR   -0.5100
   1526 N         -70.1410   -4.8180  -36.8100 N.am     95 CYS   -0.4700
   1527 CA        -69.2810   -5.5840  -35.9080 C.3      95 CYS    0.3100
   1528 C         -68.1930   -6.3440  -36.6740 C.2      95 CYS    0.0700
   1529 O         -67.0470   -6.3620  -36.2180 O.2      95 CYS    0.0900
   1530 CB        -70.0970   -6.5170  -35.0170 C.3      95 CYS   -0.1100
   1531 SG        -71.3400   -5.6760  -33.9990 S.3      95 CYS    0.0900
   1532 HN        -71.0700   -5.1600  -36.9320 H        95 CYS    0.0900
   1533 HA        -68.7270   -4.8830  -35.3020 H        95 CYS   -0.2300
   1534 HB1       -69.3930   -7.0610  -34.3520 H        95 CYS    0.1600
   1535 HB2       -70.6060   -7.2580  -35.6680 H        95 CYS    0.5100
   1536 HG1       -72.2310   -5.5630  -34.9720 H        95 CYS   -0.5100
   1537 N         -68.5200   -6.9140  -37.8540 N.am     96 CYS   -0.4700
   1538 CA        -67.5140   -7.6240  -38.6420 C.3      96 CYS    0.3100
   1539 C         -66.4590   -6.6650  -39.1780 C.2      96 CYS    0.0700
   1540 O         -65.2830   -7.0150  -39.1400 O.2      96 CYS    0.0900
   1541 CB        -68.1480   -8.4350  -39.7600 C.3      96 CYS   -0.1100
   1542 SG        -69.0550   -9.8960  -39.1950 S.3      96 CYS    0.0900
   1543 HN        -69.4420   -6.8790  -38.2330 H        96 CYS    0.0900
   1544 HA        -66.9710   -8.2760  -37.9730 H        96 CYS   -0.2300
   1545 HB1       -67.3420   -8.7550  -40.4520 H        96 CYS    0.1600
   1546 HB2       -68.8430   -7.7700  -40.3140 H        96 CYS    0.5100
   1547 HG1       -70.2200   -9.5100  -39.6960 H        96 CYS   -0.5100
   1548 N         -66.8530   -5.4430  -39.6090 N.am     97 THR   -0.4700
   1549 CA        -65.8990   -4.4200  -40.0550 C.3      97 THR    0.3100
   1550 C         -65.0210   -4.0020  -38.8510 C.2      97 THR    0.0700
   1551 O         -63.8030   -3.9220  -39.0060 O.2      97 THR    0.0900
   1552 CB        -66.6030   -3.2200  -40.7230 C.3      97 THR    0.1400
   1553 CG2       -65.6130   -2.2150  -41.3240 C.3      97 THR    0.0900
   1554 OG1       -67.5010   -3.6800  -41.7380 O.3      97 THR   -0.6600
   1555 HN        -67.8140   -5.1830  -39.6410 H        97 THR    0.4300
   1556 HA        -65.2220   -4.8870  -40.7560 H        97 THR   -0.2700
   1557 HB        -67.1820   -2.6530  -39.9620 H        97 THR    0.0900
   1558 HG1       -68.2230   -4.1120  -41.2770 H        97 THR    0.0900
   1559 HG21      -64.8730   -2.7440  -41.9630 H        97 THR    0.0900
   1560 HG22      -65.0680   -1.6890  -40.5110 H        97 THR    0.5100
   1561 HG23      -66.1580   -1.4760  -41.9490 H        97 THR   -0.5100
   1562 N         -65.6250   -3.8110  -37.6440 N.am     98 ALA   -0.4700
   1563 CA        -64.9050   -3.4820  -36.4020 C.3      98 ALA    0.3100
   1564 C         -63.9100   -4.5970  -36.0470 C.2      98 ALA    0.0700
   1565 O         -62.7900   -4.3140  -35.6450 O.2      98 ALA    0.0900
   1566 CB        -65.8850   -3.2620  -35.2550 C.3      98 ALA   -0.2700
   1567 HN        -66.6140   -3.8900  -37.5480 H        98 ALA    0.0900
   1568 HA        -64.3270   -2.5870  -36.5780 H        98 ALA    0.0900
   1569 HB1       -66.4830   -4.1830  -35.0820 H        98 ALA    0.0900
   1570 HB2       -66.5780   -2.4290  -35.5030 H        98 ALA    0.5100
   1571 HB3       -65.3290   -3.0220  -34.3230 H        98 ALA   -0.5100
   1572 N         -64.3060   -5.8660  -36.2690 N.am     99 SER   -0.4700
   1573 CA        -63.4950   -7.0600  -36.0260 C.3      99 SER    0.3100
   1574 C         -62.2370   -7.0590  -36.9050 C.2      99 SER    0.0700
   1575 O         -61.1380   -7.2870  -36.3940 O.2      99 SER    0.0900
   1576 CB        -64.3280   -8.3170  -36.2800 C.3      99 SER    0.0500
   1577 OG        -63.6960   -9.4940  -35.8130 O.3      99 SER    0.0900
   1578 HN        -65.2170   -6.0530  -36.6270 H        99 SER    0.0900
   1579 HA        -63.1520   -7.0330  -35.0020 H        99 SER   -0.6600
   1580 HB1       -64.5000   -8.4260  -37.3720 H        99 SER    0.4300
   1581 HB2       -65.3050   -8.2190  -35.7600 H        99 SER    0.5100
   1582 HG1       -63.9860   -9.6090  -34.9050 H        99 SER   -0.5100
   1583 N         -62.4000   -6.7740  -38.2180 N.am    100 ILE   -0.4700
   1584 CA        -61.3230   -6.7260  -39.2180 C.3     100 ILE    0.3100
   1585 C         -60.3590   -5.5560  -38.9350 C.2     100 ILE    0.0700
   1586 O         -59.1470   -5.7300  -39.0010 O.2     100 ILE    0.0900
   1587 CB        -61.9280   -6.6150  -40.6600 C.3     100 ILE   -0.0900
   1588 CG1       -62.8280   -7.8340  -41.0390 C.3     100 ILE    0.0900
   1589 CG2       -60.8530   -6.3420  -41.7250 C.3     100 ILE   -0.2700
   1590 CD        -63.9630   -7.4970  -42.0440 C.3     100 ILE    0.0900
   1591 HN        -63.3060   -6.5740  -38.5800 H       100 ILE    0.0900
   1592 HA        -60.7350   -7.6270  -39.1230 H       100 ILE    0.0900
   1593 HB        -62.6690   -5.7880  -40.6770 H       100 ILE   -0.1800
   1594 HG11      -63.2890   -8.2320  -40.1100 H       100 ILE    0.0900
   1595 HG12      -62.1850   -8.6200  -41.4870 H       100 ILE    0.0900
   1596 HG21      -60.0150   -7.0630  -41.6150 H       100 ILE   -0.2700
   1597 HG22      -60.4540   -5.3130  -41.6030 H       100 ILE    0.0900
   1598 HG23      -61.2890   -6.4570  -42.7400 H       100 ILE    0.0900
   1599 HD1       -63.5310   -7.1110  -42.9930 H       100 ILE    0.0900
   1600 HD2       -64.6290   -6.7180  -41.6150 H       100 ILE    0.5100
   1601 HD3       -64.5530   -8.4110  -42.2700 H       100 ILE   -0.5100
   1602 N         -60.9090   -4.3630  -38.6540 N.am    101 TRP   -0.4700
   1603 CA        -60.1390   -3.1480  -38.4290 C.3     101 TRP    0.3100
   1604 C         -59.3870   -3.1460  -37.0900 C.2     101 TRP    0.0700
   1605 O         -58.4250   -2.3880  -36.9440 O.2     101 TRP    0.0900
   1606 CB        -61.0400   -1.9190  -38.5660 C.3     101 TRP   -0.1800
   1607 CG        -61.0320   -1.3670  -39.9610 C.ar    101 TRP    0.0900
   1608 CD1       -61.9590   -1.5860  -40.9350 C.ar    101 TRP    0.0900
   1609 CD2       -59.9820   -0.5950  -40.5690 C.ar    101 TRP   -0.0300
   1610 CE2       -60.3790   -0.3230  -41.8980 C.ar    101 TRP   -0.1500
   1611 CE3       -58.7590   -0.0740  -40.1060 C.ar    101 TRP    0.2200
   1612 NE1       -61.5820   -0.9490  -42.0980 N.ar    101 TRP   -0.5100
   1613 CZ2       -59.5970    0.4380  -42.7730 C.ar    101 TRP    0.3700
   1614 CZ3       -57.9800    0.6820  -40.9740 C.ar    101 TRP    0.2400
   1615 CH2       -58.3990    0.9330  -42.2900 C.ar    101 TRP    0.1100
   1616 HN        -61.8970   -4.2570  -38.5860 H       101 TRP   -0.2500
   1617 HA        -59.3420   -3.1140  -39.1560 H       101 TRP    0.1700
   1618 HB1       -60.6860   -1.1290  -37.8690 H       101 TRP   -0.2000
   1619 HB2       -62.0810   -2.2010  -38.3020 H       101 TRP    0.1400
   1620 HD1       -62.8580   -2.1710  -40.8140 H       101 TRP   -0.2700
   1621 HE1       -62.0910   -0.9450  -42.9320 H       101 TRP    0.1600
   1622 HE3       -58.4160   -0.2480  -39.0970 H       101 TRP   -0.1400
   1623 HZ2       -59.9000    0.6440  -43.7890 H       101 TRP    0.1400
   1624 HZ3       -57.0380    1.0830  -40.6320 H       101 TRP    0.5100
   1625 HH2       -57.7710    1.5250  -42.9380 H       101 TRP   -0.5100
   1626 N         -59.7950   -4.0150  -36.1330 N.am    102 HSD   -0.4700
   1627 CA        -59.1410   -4.1870  -34.8390 C.3     102 HSD    0.3100
   1628 C         -57.8110   -4.8770  -35.0460 C.2     102 HSD    0.0700
   1629 O         -56.8140   -4.5250  -34.4040 O.2     102 HSD    0.0900
   1630 CB        -60.0240   -4.9810  -33.8730 C.3     102 HSD   -0.0900
   1631 CG        -60.8210   -4.0960  -32.9780 C.ar    102 HSD    0.0900
   1632 CD2       -60.4960   -3.5680  -31.7790 C.ar    102 HSD    0.0900
   1633 ND1       -62.0760   -3.6380  -33.3360 N.ar    102 HSD   -0.3600
   1634 CE1       -62.4740   -2.8530  -32.3520 C.ar    102 HSD    0.3200
   1635 NE2       -61.5590   -2.7920  -31.3850 N.ar    102 HSD   -0.0500
   1636 HN        -60.5900   -4.5960  -36.2800 H       102 HSD    0.2500
   1637 HA        -58.9380   -3.2050  -34.4360 H       102 HSD    0.1300
   1638 HB1       -59.3800   -5.6330  -33.2450 H       102 HSD   -0.7000
   1639 HB2       -60.7230   -5.6150  -34.4580 H       102 HSD    0.2200
   1640 HD1       -62.5700   -3.8640  -34.1750 H       102 HSD    0.1000
   1641 HD2       -59.6100   -3.6690  -31.1660 H       102 HSD    0.5100
   1642 HE1       -63.4330   -2.3350  -32.3530 H       102 HSD   -0.5100
   1643 N         -57.7970   -5.8330  -35.9920 N.am    103 LEU   -0.4700
   1644 CA        -56.6350   -6.6050  -36.4020 C.3     103 LEU    0.3100
   1645 C         -55.5340   -5.6900  -36.9470 C.2     103 LEU    0.0700
   1646 O         -54.3920   -5.8110  -36.4840 O.2     103 LEU    0.0900
   1647 CB        -57.0730   -7.6150  -37.4650 C.3     103 LEU   -0.1800
   1648 CG        -56.6840   -9.0630  -37.2820 C.3     103 LEU    0.0900
   1649 CD1       -57.2910   -9.6470  -36.0170 C.3     103 LEU    0.0900
   1650 CD2       -57.1970   -9.8710  -38.4530 C.3     103 LEU   -0.0900
   1651 HN        -58.6340   -6.0640  -36.4800 H       103 LEU    0.0900
   1652 HA        -56.2340   -7.1090  -35.5360 H       103 LEU   -0.2700
   1653 HB1       -56.6480   -7.2800  -38.4330 H       103 LEU    0.0900
   1654 HB2       -58.1800   -7.5760  -37.5210 H       103 LEU    0.0900
   1655 HG        -55.5770   -9.1380  -37.2220 H       103 LEU    0.0900
   1656 HD11      -58.3990   -9.5900  -36.0630 H       103 LEU   -0.2700
   1657 HD12      -56.9430   -9.0740  -35.1310 H       103 LEU    0.0900
   1658 HD13      -56.9940  -10.7130  -35.9120 H       103 LEU    0.0900
   1659 HD21      -56.7590   -9.4920  -39.4000 H       103 LEU    0.0900
   1660 HD22      -58.3030   -9.7860  -38.5160 H       103 LEU    0.5100
   1661 HD23      -56.9110  -10.9380  -38.3320 H       103 LEU   -0.5100
   1662 N         -55.8580   -4.7360  -37.8790 N.am    104 CYS   -0.4700
   1663 CA        -54.8030   -3.8470  -38.3710 C.3     104 CYS    0.3100
   1664 C         -54.4110   -2.7930  -37.3260 C.2     104 CYS    0.0700
   1665 O         -53.2570   -2.3750  -37.3400 O.2     104 CYS    0.0900
   1666 CB        -55.0770   -3.2100  -39.7380 C.3     104 CYS   -0.1100
   1667 SG        -56.8050   -3.2070  -40.2760 S.3     104 CYS    0.0900
   1668 HN        -56.7770   -4.6110  -38.2450 H       104 CYS    0.0900
   1669 HA        -53.8990   -4.4340  -38.4270 H       104 CYS   -0.2300
   1670 HB1       -54.4740   -3.7590  -40.4910 H       104 CYS    0.1600
   1671 HB2       -54.7170   -2.1610  -39.6980 H       104 CYS    0.5100
   1672 HG1       -57.1520   -2.1580  -39.5440 H       104 CYS   -0.5100
   1673 N         -55.3130   -2.4050  -36.4000 N.am    105 VAL   -0.4700
   1674 CA        -54.9720   -1.4560  -35.3260 C.3     105 VAL    0.3100
   1675 C         -53.9730   -2.1430  -34.3260 C.2     105 VAL    0.0700
   1676 O         -53.0760   -1.4780  -33.8000 O.2     105 VAL    0.0900
   1677 CB        -56.2430   -0.8780  -34.6470 C.3     105 VAL   -0.0900
   1678 CG1       -55.9720   -0.3640  -33.2330 C.3     105 VAL    0.0900
   1679 CG2       -56.8450    0.2260  -35.5050 C.3     105 VAL   -0.2700
   1680 HN        -56.2510   -2.7450  -36.4010 H       105 VAL    0.0900
   1681 HA        -54.3910   -0.6580  -35.7640 H       105 VAL    0.0900
   1682 HB        -57.0150   -1.6740  -34.5980 H       105 VAL    0.0900
   1683 HG11      -55.2100    0.4450  -33.2610 H       105 VAL   -0.2700
   1684 HG12      -55.5890   -1.1910  -32.5980 H       105 VAL    0.0900
   1685 HG13      -56.9070    0.0450  -32.7930 H       105 VAL    0.0900
   1686 HG21      -57.1230   -0.1760  -36.5040 H       105 VAL    0.0900
   1687 HG22      -56.1030    1.0410  -35.6460 H       105 VAL    0.5100
   1688 HG23      -57.7570    0.6290  -35.0190 H       105 VAL   -0.5100
   1689 N         -54.1060   -3.4780  -34.1270 N.am    106 ILE   -0.4700
   1690 CA        -53.2110   -4.3080  -33.3110 C.3     106 ILE    0.3100
   1691 C         -51.8520   -4.3830  -34.0390 C.2     106 ILE    0.0700
   1692 O         -50.7970   -4.2590  -33.4020 O.2     106 ILE    0.0900
   1693 CB        -53.8490   -5.7140  -33.0470 C.3     106 ILE   -0.0900
   1694 CG1       -54.9190   -5.6470  -31.9420 C.3     106 ILE    0.0900
   1695 CG2       -52.8000   -6.7880  -32.7180 C.3     106 ILE   -0.2700
   1696 CD        -56.0440   -6.7460  -32.0290 C.3     106 ILE    0.0900
   1697 HN        -54.8580   -3.9770  -34.5480 H       106 ILE    0.0900
   1698 HA        -53.0370   -3.7950  -32.3770 H       106 ILE    0.0900
   1699 HB        -54.4100   -6.0280  -33.9520 H       106 ILE   -0.1800
   1700 HG11      -55.4060   -4.6500  -31.9920 H       106 ILE    0.0900
   1701 HG12      -54.4100   -5.7510  -30.9600 H       106 ILE    0.0900
   1702 HG21      -52.1170   -6.4220  -31.9210 H       106 ILE   -0.2700
   1703 HG22      -52.1980   -7.0190  -33.6220 H       106 ILE    0.0900
   1704 HG23      -53.3040   -7.7100  -32.3570 H       106 ILE    0.0900
   1705 HD1       -55.5940   -7.7590  -31.9630 H       106 ILE    0.0900
   1706 HD2       -56.5820   -6.6600  -32.9970 H       106 ILE    0.5100
   1707 HD3       -56.7610   -6.6210  -31.1900 H       106 ILE   -0.5100
   1708 N         -51.8930   -4.5560  -35.3820 N.am    107 ALA   -0.4700
   1709 CA        -50.7050   -4.6240  -36.2290 C.3     107 ALA    0.3100
   1710 C         -49.9890   -3.2690  -36.2840 C.2     107 ALA    0.0700
   1711 O         -48.7610   -3.2420  -36.1740 O.2     107 ALA    0.0900
   1712 CB        -51.0760   -5.0860  -37.6250 C.3     107 ALA   -0.2700
   1713 HN        -52.7610   -4.6460  -35.8630 H       107 ALA    0.0900
   1714 HA        -50.0100   -5.3150  -35.7770 H       107 ALA    0.0900
   1715 HB1       -51.7990   -4.3770  -38.0830 H       107 ALA    0.0900
   1716 HB2       -51.5470   -6.0910  -37.5790 H       107 ALA    0.5100
   1717 HB3       -50.1680   -5.1270  -38.2640 H       107 ALA   -0.5100
   1718 N         -50.7460   -2.1470  -36.4090 N.am    108 LEU   -0.4700
   1719 CA        -50.1960   -0.7900  -36.4180 C.3     108 LEU    0.3100
   1720 C         -49.4020   -0.5640  -35.1500 C.2     108 LEU    0.0700
   1721 O         -48.2680   -0.1050  -35.2270 O.2     108 LEU    0.0900
   1722 CB        -51.2990    0.2850  -36.5700 C.3     108 LEU   -0.1800
   1723 CG        -51.7690    0.5630  -37.9990 C.3     108 LEU    0.0900
   1724 CD1       -53.1490    1.1840  -38.0200 C.3     108 LEU    0.0900
   1725 CD2       -50.7530    1.4050  -38.7870 C.3     108 LEU   -0.0900
   1726 HN        -51.7370   -2.2020  -36.5030 H       108 LEU    0.0900
   1727 HA        -49.5010   -0.7230  -37.2420 H       108 LEU   -0.2700
   1728 HB1       -50.9120    1.2350  -36.1450 H       108 LEU    0.0900
   1729 HB2       -52.1790   -0.0430  -35.9780 H       108 LEU    0.0900
   1730 HG        -51.7910   -0.3910  -38.5670 H       108 LEU    0.0900
   1731 HD11      -53.1430    2.1470  -37.4660 H       108 LEU   -0.2700
   1732 HD12      -53.8790    0.5000  -37.5360 H       108 LEU    0.0900
   1733 HD13      -53.4600    1.3810  -39.0690 H       108 LEU    0.0900
   1734 HD21      -49.7800    0.8720  -38.8470 H       108 LEU    0.0900
   1735 HD22      -50.5930    2.3790  -38.2770 H       108 LEU    0.5100
   1736 HD23      -51.1260    1.5800  -39.8190 H       108 LEU   -0.5100
   1737 N         -49.9750   -0.9750  -34.0020 N.am    109 ASP   -0.4700
   1738 CA        -49.4050   -0.8810  -32.6730 C.3     109 ASP    0.3100
   1739 C         -48.1160   -1.6970  -32.5810 C.2     109 ASP    0.0700
   1740 O         -47.1220   -1.1760  -32.0660 O.2     109 ASP    0.0900
   1741 CB        -50.4310   -1.3380  -31.6300 C.3     109 ASP   -0.2800
   1742 CG        -49.9510   -1.2430  -30.1970 C.2     109 ASP    0.0900
   1743 OD1       -49.7030   -2.3040  -29.5890 O.co2   109 ASP    0.0900
   1744 OD2       -49.8090   -0.1070  -29.6840 O.co2   109 ASP    0.6200
   1745 HN        -50.8800   -1.3900  -34.0220 H       109 ASP   -0.7600
   1746 HA        -49.1210    0.1470  -32.5000 H       109 ASP   -0.7600
   1747 HB1       -50.6960   -2.3970  -31.8350 H       109 ASP    0.5100
   1748 HB2       -51.3410   -0.7080  -31.7300 H       109 ASP   -0.5100
   1749 N         -48.1060   -2.9470  -33.1190 N.am    110 ARG   -0.4700
   1750 CA        -46.9120   -3.8070  -33.1360 C.3     110 ARG    0.3100
   1751 C         -45.8330   -3.2410  -34.0770 C.2     110 ARG    0.0700
   1752 O         -44.6560   -3.2460  -33.7100 O.2     110 ARG    0.0900
   1753 CB        -47.2660   -5.2480  -33.5340 C.3     110 ARG   -0.1800
   1754 CG        -48.0620   -5.9960  -32.4730 C.3     110 ARG    0.0900
   1755 CD        -47.2560   -7.0990  -31.8240 C.3     110 ARG    0.0900
   1756 NE        -47.7680   -7.4120  -30.4890 N.pl3   110 ARG   -0.1800
   1757 CZ        -47.0110   -7.7170  -29.4370 C.cat   110 ARG    0.0900
   1758 NH1       -45.6810   -7.7540  -29.5490 N.pl3   110 ARG    0.0900
   1759 NH2       -47.5710   -7.9780  -28.2640 N.pl3   110 ARG    0.2000
   1760 HN        -48.9220   -3.3400  -33.5330 H       110 ARG    0.0900
   1761 HA        -46.4780   -3.7890  -32.1480 H       110 ARG    0.0900
   1762 HB1       -46.3230   -5.8030  -33.7250 H       110 ARG   -0.7000
   1763 HB2       -47.8630   -5.2200  -34.4700 H       110 ARG    0.4400
   1764 HG1       -48.9630   -6.4400  -32.9470 H       110 ARG    0.6400
   1765 HG2       -48.3840   -5.2770  -31.6910 H       110 ARG   -0.8000
   1766 HD1       -46.1970   -6.7800  -31.7190 H       110 ARG    0.4600
   1767 HD2       -47.3170   -8.0230  -32.4380 H       110 ARG    0.4600
   1768 HE        -48.7590   -7.3940  -30.3560 H       110 ARG   -0.8000
   1769 HH11      -45.2480   -7.5530  -30.4280 H       110 ARG    0.4600
   1770 HH12      -45.1180   -7.9860  -28.7560 H       110 ARG    0.4600
   1771 HH21      -48.5650   -7.9460  -28.1670 H       110 ARG    0.5100
   1772 HH22      -46.9990   -8.2070  -27.4770 H       110 ARG   -0.5100
   1773 N         -46.2350   -2.7330  -35.2660 N.am    111 TYR   -0.4700
   1774 CA        -45.3610   -2.1300  -36.2740 C.3     111 TYR    0.3100
   1775 C         -44.6100   -0.9560  -35.6530 C.2     111 TYR    0.0700
   1776 O         -43.3810   -0.9940  -35.6190 O.2     111 TYR    0.0900
   1777 CB        -46.1750   -1.7160  -37.5270 C.3     111 TYR   -0.1800
   1778 CG        -45.5060   -0.7180  -38.4450 C.ar    111 TYR    0.0900
   1779 CD1       -44.5470   -1.1240  -39.3730 C.ar    111 TYR    0.0900
   1780 CD2       -45.8480    0.6310  -38.4070 C.ar    111 TYR    0.0000
   1781 CE1       -43.9050   -0.2000  -40.2030 C.ar    111 TYR   -0.1150
   1782 CE2       -45.1980    1.5650  -39.2160 C.ar    111 TYR    0.1150
   1783 CZ        -44.2410    1.1430  -40.1260 C.ar    111 TYR   -0.1150
   1784 OH        -43.6320    2.0640  -40.9490 O.3     111 TYR    0.1150
   1785 HN        -47.1980   -2.7490  -35.5180 H       111 TYR    0.1100
   1786 HA        -44.6070   -2.8560  -36.5400 H       111 TYR   -0.5400
   1787 HB1       -47.1300   -1.2550  -37.1960 H       111 TYR    0.4300
   1788 HB2       -46.3790   -2.6230  -38.1360 H       111 TYR   -0.1150
   1789 HD1       -44.2950   -2.1720  -39.4520 H       111 TYR    0.1150
   1790 HD2       -46.6310    0.9600  -37.7420 H       111 TYR   -0.1150
   1791 HE1       -43.1500   -0.5310  -40.9020 H       111 TYR    0.1150
   1792 HE2       -45.4400    2.6150  -39.1320 H       111 TYR    0.5100
   1793 HH        -43.8750    2.9410  -40.6440 H       111 TYR   -0.5100
   1794 N         -45.3290    0.0330  -35.0790 N.am    112 TRP   -0.4700
   1795 CA        -44.7160    1.2040  -34.4360 C.3     112 TRP    0.3100
   1796 C         -43.7880    0.8390  -33.2690 C.2     112 TRP    0.0700
   1797 O         -42.7820    1.5160  -33.0520 O.2     112 TRP    0.0900
   1798 CB        -45.7970    2.1570  -33.9210 C.3     112 TRP   -0.1800
   1799 CG        -46.6110    2.8200  -34.9920 C.ar    112 TRP    0.0900
   1800 CD1       -46.1490    3.3830  -36.1450 C.ar    112 TRP    0.0900
   1801 CD2       -48.0210    3.0830  -34.9520 C.ar    112 TRP   -0.0300
   1802 CE2       -48.3510    3.7730  -36.1380 C.ar    112 TRP   -0.1500
   1803 CE3       -49.0510    2.7660  -34.0450 C.ar    112 TRP    0.2200
   1804 NE1       -47.1900    3.9310  -36.8520 N.ar    112 TRP   -0.5100
   1805 CZ2       -49.6620    4.1660  -36.4380 C.ar    112 TRP    0.3700
   1806 CZ3       -50.3450    3.1670  -34.3350 C.ar    112 TRP    0.2400
   1807 CH2       -50.6420    3.8580  -35.5160 C.ar    112 TRP    0.1100
   1808 HN        -46.3260    0.0110  -35.0660 H       112 TRP   -0.2500
   1809 HA        -44.0940    1.7000  -35.1660 H       112 TRP    0.1700
   1810 HB1       -45.3070    2.9540  -33.3230 H       112 TRP   -0.2000
   1811 HB2       -46.4890    1.5850  -33.2710 H       112 TRP    0.1400
   1812 HD1       -45.1150    3.3960  -36.4560 H       112 TRP   -0.2700
   1813 HE1       -47.1160    4.3640  -37.7230 H       112 TRP    0.1600
   1814 HE3       -48.8530    2.2200  -33.1340 H       112 TRP   -0.1400
   1815 HZ2       -49.9150    4.6890  -37.3480 H       112 TRP    0.1400
   1816 HZ3       -51.1390    2.9430  -33.6370 H       112 TRP    0.5100
   1817 HH2       -51.6610    4.1560  -35.7110 H       112 TRP   -0.5100
   1818 N         -44.1390   -0.2200  -32.5120 N.am    113 ALA   -0.4700
   1819 CA        -43.3840   -0.7150  -31.3630 C.3     113 ALA    0.3100
   1820 C         -42.0510   -1.3530  -31.7670 C.2     113 ALA    0.0700
   1821 O         -41.0760   -1.2130  -31.0310 O.2     113 ALA    0.0900
   1822 CB        -44.2160   -1.7260  -30.5990 C.3     113 ALA   -0.2700
   1823 HN        -44.9680   -0.7330  -32.7150 H       113 ALA    0.0900
   1824 HA        -43.1370    0.1260  -30.7330 H       113 ALA    0.0900
   1825 HB1       -44.4770   -2.5830  -31.2560 H       113 ALA    0.0900
   1826 HB2       -45.1570   -1.2530  -30.2450 H       113 ALA    0.5100
   1827 HB3       -43.6400   -2.1090  -29.7290 H       113 ALA   -0.5100
   1828 N         -42.0070   -2.0650  -32.9160 N.am    114 ILE   -0.4700
   1829 CA        -40.7950   -2.7390  -33.3970 C.3     114 ILE    0.3100
   1830 C         -39.9900   -1.8490  -34.3940 C.2     114 ILE    0.0700
   1831 O         -38.7960   -2.0820  -34.5660 O.2     114 ILE    0.0900
   1832 CB        -41.1570   -4.1320  -34.0100 C.3     114 ILE   -0.0900
   1833 CG1       -39.9470   -5.0940  -34.0390 C.3     114 ILE    0.0900
   1834 CG2       -41.8610   -4.0140  -35.3700 C.3     114 ILE   -0.2700
   1835 CD        -40.2470   -6.5530  -34.4260 C.3     114 ILE    0.0900
   1836 HN        -42.8100   -2.1640  -33.4970 H       114 ILE    0.0900
   1837 HA        -40.1220   -2.8600  -32.5600 H       114 ILE    0.0900
   1838 HB        -41.8260   -4.6690  -33.3060 H       114 ILE   -0.1800
   1839 HG11      -39.4890   -5.0970  -33.0280 H       114 ILE    0.0900
   1840 HG12      -39.2110   -4.6940  -34.7680 H       114 ILE    0.0900
   1841 HG21      -41.1450   -3.6570  -36.1410 H       114 ILE   -0.2700
   1842 HG22      -42.6990   -3.2880  -35.3020 H       114 ILE    0.0900
   1843 HG23      -42.2490   -5.0070  -35.6810 H       114 ILE    0.0900
   1844 HD1       -40.6880   -6.5950  -35.4440 H       114 ILE    0.0900
   1845 HD2       -40.9720   -6.9920  -33.7070 H       114 ILE    0.5100
   1846 HD3       -39.3080   -7.1460  -34.4200 H       114 ILE   -0.5100
   1847 N         -40.6330   -0.8450  -35.0320 N.am    115 THR   -0.4700
   1848 CA        -40.0270    0.0190  -36.0480 C.3     115 THR    0.3100
   1849 C         -39.6290    1.4070  -35.5070 C.2     115 THR    0.0700
   1850 O         -38.7750    2.0440  -36.1170 O.2     115 THR    0.0900
   1851 CB        -40.9820    0.1300  -37.2840 C.3     115 THR    0.1400
   1852 CG2       -41.8660    1.3970  -37.2940 C.3     115 THR    0.0900
   1853 OG1       -40.2260    0.0570  -38.4880 O.3     115 THR   -0.6600
   1854 HN        -41.5880   -0.6410  -34.8270 H       115 THR    0.4300
   1855 HA        -39.0810   -0.4130  -36.3380 H       115 THR   -0.2700
   1856 HB        -41.7160   -0.7040  -37.2680 H       115 THR    0.0900
   1857 HG1       -39.7280    0.8760  -38.5380 H       115 THR    0.0900
   1858 HG21      -41.2410    2.2960  -37.4840 H       115 THR    0.0900
   1859 HG22      -42.3680    1.5160  -36.3110 H       115 THR    0.5100
   1860 HG23      -42.6280    1.3200  -38.0970 H       115 THR   -0.5100
   1861 N         -40.2270    1.8770  -34.3860 N.am    116 ASP   -0.4700
   1862 CA        -39.9920    3.2260  -33.8440 C.3     116 ASP    0.3100
   1863 C         -40.1120    3.2540  -32.2940 C.2     116 ASP    0.0700
   1864 O         -40.7160    4.1700  -31.7330 O.2     116 ASP    0.0900
   1865 CB        -41.0390    4.1700  -34.4890 C.3     116 ASP   -0.2800
   1866 CG        -40.6650    5.6340  -34.5980 C.2     116 ASP    0.0900
   1867 OD1       -39.4660    5.9300  -34.8130 O.co2   116 ASP    0.0900
   1868 OD2       -41.5880    6.4810  -34.5640 O.co2   116 ASP    0.6200
   1869 HN        -40.8680    1.3160  -33.8680 H       116 ASP   -0.7600
   1870 HA        -38.9860    3.5320  -34.0920 H       116 ASP   -0.7600
   1871 HB1       -41.9690    4.1090  -33.8870 H       116 ASP    0.5100
   1872 HB2       -41.2420    3.8020  -35.5160 H       116 ASP   -0.5100
   1873 N         -39.5040    2.2630  -31.6140 N.am    117 ALA   -0.4700
   1874 CA        -39.5590    2.0170  -30.1670 C.3     117 ALA    0.3100
   1875 C         -39.3810    3.2510  -29.2490 C.2     117 ALA    0.0700
   1876 O         -40.1240    3.3720  -28.2790 O.2     117 ALA    0.0900
   1877 CB        -38.5370    0.9590  -29.7840 C.3     117 ALA   -0.2700
   1878 HN        -38.9470    1.6030  -32.1070 H       117 ALA    0.0900
   1879 HA        -40.5570    1.6860  -29.9160 H       117 ALA    0.0900
   1880 HB1       -37.5140    1.3020  -30.0540 H       117 ALA    0.0900
   1881 HB2       -38.7490    0.0140  -30.3280 H       117 ALA    0.5100
   1882 HB3       -38.5720    0.7760  -28.6890 H       117 ALA   -0.5100
   1883 N         -38.4170    4.1440  -29.5180 N.am    118 VAL   -0.4700
   1884 CA        -38.2040    5.2950  -28.6290 C.3     118 VAL    0.3100
   1885 C         -39.3180    6.3350  -28.7870 C.2     118 VAL    0.0700
   1886 O         -39.9360    6.7090  -27.7880 O.2     118 VAL    0.0900
   1887 CB        -36.8040    5.9610  -28.7170 C.3     118 VAL   -0.0900
   1888 CG1       -35.9260    5.5370  -27.5520 C.3     118 VAL    0.0900
   1889 CG2       -36.1140    5.6880  -30.0500 C.3     118 VAL   -0.2700
   1890 HN        -37.8160    4.0690  -30.3100 H       118 VAL    0.0900
   1891 HA        -38.3650    4.9430  -27.6220 H       118 VAL    0.0900
   1892 HB        -36.9230    7.0660  -28.7040 H       118 VAL    0.0900
   1893 HG11      -35.7900    4.4340  -27.5570 H       118 VAL   -0.2700
   1894 HG12      -36.4040    5.8320  -26.5920 H       118 VAL    0.0900
   1895 HG13      -34.9270    6.0180  -27.6350 H       118 VAL    0.0900
   1896 HG21      -36.8020    5.9180  -30.8910 H       118 VAL    0.0900
   1897 HG22      -35.8220    4.6180  -30.1130 H       118 VAL    0.5100
   1898 HG23      -35.2110    6.3280  -30.1470 H       118 VAL   -0.5100
   1899 N         -39.5820    6.7870  -30.0290 N.am    119 GLU   -0.4700
   1900 CA        -40.6030    7.7910  -30.3270 C.3     119 GLU    0.3100
   1901 C         -42.0120    7.3020  -29.9520 C.2     119 GLU    0.0700
   1902 O         -42.8090    8.0960  -29.4500 O.2     119 GLU    0.0900
   1903 CB        -40.5510    8.1820  -31.8120 C.3     119 GLU   -0.1800
   1904 CG        -41.1220    9.5590  -32.1150 C.3     119 GLU    0.0900
   1905 CD        -41.5780    9.7510  -33.5510 C.2     119 GLU    0.0900
   1906 OE1       -42.6370    9.1910  -33.9270 O.co2   119 GLU   -0.2800
   1907 OE2       -40.8900   10.4890  -34.2920 O.co2   119 GLU    0.0900
   1908 HN        -39.0800    6.4460  -30.8190 H       119 GLU    0.0900
   1909 HA        -40.4180    8.6530  -29.7040 H       119 GLU    0.6200
   1910 HB1       -41.1260    7.4290  -32.3930 H       119 GLU   -0.7600
   1911 HB2       -39.4920    8.1600  -32.1440 H       119 GLU   -0.7600
   1912 HG1       -40.3410   10.3200  -31.8990 H       119 GLU    0.5100
   1913 HG2       -41.9950    9.7330  -31.4520 H       119 GLU   -0.5100
   1914 N         -42.2940    5.9920  -30.1420 N.am    120 TYR   -0.4700
   1915 CA        -43.5970    5.4070  -29.8600 C.3     120 TYR    0.3100
   1916 C         -43.8560    5.1120  -28.3750 C.2     120 TYR    0.0700
   1917 O         -45.0080    5.2230  -27.9600 O.2     120 TYR    0.0900
   1918 CB        -43.8270    4.1330  -30.6880 C.3     120 TYR   -0.1800
   1919 CG        -45.2670    3.6650  -30.6950 C.ar    120 TYR    0.0900
   1920 CD1       -45.6040    2.3800  -30.2800 C.ar    120 TYR    0.0900
   1921 CD2       -46.2990    4.5200  -31.0820 C.ar    120 TYR    0.0000
   1922 CE1       -46.9250    1.9380  -30.3080 C.ar    120 TYR   -0.1150
   1923 CE2       -47.6270    4.1010  -31.0740 C.ar    120 TYR    0.1150
   1924 CZ        -47.9390    2.8060  -30.6860 C.ar    120 TYR   -0.1150
   1925 OH        -49.2510    2.3890  -30.6790 O.3     120 TYR    0.1150
   1926 HN        -41.6080    5.3590  -30.4910 H       120 TYR    0.1100
   1927 HA        -44.3500    6.1440  -30.0950 H       120 TYR   -0.5400
   1928 HB1       -43.2130    3.3070  -30.2680 H       120 TYR    0.4300
   1929 HB2       -43.5370    4.3240  -31.7430 H       120 TYR   -0.1150
   1930 HD1       -44.8290    1.7130  -29.9330 H       120 TYR    0.1150
   1931 HD2       -46.0630    5.5260  -31.3960 H       120 TYR   -0.1150
   1932 HE1       -47.1610    0.9200  -30.0340 H       120 TYR    0.1150
   1933 HE2       -48.4120    4.7830  -31.3690 H       120 TYR    0.5100
   1934 HH        -49.2710    1.4750  -30.3860 H       120 TYR   -0.5100
   1935 N         -42.8300    4.7500  -27.5740 N.am    121 SER   -0.4700
   1936 CA        -42.9840    4.4600  -26.1340 C.3     121 SER    0.3100
   1937 C         -43.7910    5.5520  -25.3960 C.2     121 SER    0.0700
   1938 O         -44.6770    5.2260  -24.6050 O.2     121 SER    0.0900
   1939 CB        -41.6200    4.2840  -25.4630 C.3     121 SER    0.0500
   1940 OG        -40.8300    5.4600  -25.5260 O.3     121 SER    0.0900
   1941 HN        -41.9020    4.6620  -27.9290 H       121 SER    0.0900
   1942 HA        -43.5670    3.5560  -26.0380 H       121 SER   -0.6600
   1943 HB1       -41.0660    3.4640  -25.9690 H       121 SER    0.4300
   1944 HB2       -41.7700    4.0220  -24.3930 H       121 SER    0.5100
   1945 HG1       -40.5770    5.5600  -26.4460 H       121 SER   -0.5100
   1946 N         -43.5120    6.8430  -25.7160 N.am    122 ALA   -0.4700
   1947 CA        -44.1540    8.0390  -25.1630 C.3     122 ALA    0.3100
   1948 C         -45.5980    8.2480  -25.6690 C.2     122 ALA    0.0700
   1949 O         -46.3810    8.9300  -25.0030 O.2     122 ALA    0.0900
   1950 CB        -43.3180    9.2630  -25.5120 C.3     122 ALA   -0.2700
   1951 HN        -42.8070    7.0420  -26.3890 H       122 ALA    0.0900
   1952 HA        -44.2290    7.9220  -24.0920 H       122 ALA    0.0900
   1953 HB1       -43.2370    9.3670  -26.6150 H       122 ALA    0.0900
   1954 HB2       -42.2960    9.1560  -25.0890 H       122 ALA    0.5100
   1955 HB3       -43.7990   10.1770  -25.1040 H       122 ALA   -0.5100
   1956 N         -45.9600    7.6300  -26.8160 N.am    123 LYS   -0.4700
   1957 CA        -47.2310    7.7900  -27.5000 C.3     123 LYS    0.3100
   1958 C         -48.2000    6.6240  -27.2690 C.2     123 LYS    0.0700
   1959 O         -49.4170    6.7890  -27.3850 O.2     123 LYS    0.0900
   1960 CB        -46.9600    7.9030  -29.0350 C.3     123 LYS   -0.1800
   1961 CG        -46.0940    9.1170  -29.4350 C.3     123 LYS    0.0900
   1962 CD        -45.7000    9.1450  -30.9310 C.3     123 LYS    0.0900
   1963 CE        -44.8420   10.3740  -31.2910 C.3     123 LYS   -0.1800
   1964 NZ        -44.4950   10.4300  -32.7260 N.4     123 LYS    0.0900
   1965 HN        -45.3320    7.0020  -27.2660 H       123 LYS    0.0900
   1966 HA        -47.7110    8.6830  -27.1280 H       123 LYS   -0.1800
   1967 HB1       -47.9370    7.9810  -29.5570 H       123 LYS    0.0900
   1968 HB2       -46.4450    6.9790  -29.3690 H       123 LYS    0.0900
   1969 HG1       -45.1650    9.1000  -28.8280 H       123 LYS    0.2100
   1970 HG2       -46.6600   10.0430  -29.2040 H       123 LYS    0.0500
   1971 HD1       -46.6250    9.1610  -31.5460 H       123 LYS    0.0500
   1972 HD2       -45.1260    8.2250  -31.1690 H       123 LYS   -0.3000
   1973 HE1       -43.8900   10.3420  -30.7190 H       123 LYS    0.3300
   1974 HE2       -45.4030   11.3010  -31.0480 H       123 LYS    0.3300
   1975 HZ1       -45.3560   10.3030  -33.2970 H       123 LYS    0.3300
   1976 HZ2       -43.8180    9.6720  -32.9490 H       123 LYS    0.5100
   1977 HZ3       -44.0670   11.3520  -32.9450 H       123 LYS   -0.5100
   1978 N         -47.6870    5.4240  -26.9120 N.am    124 ARG   -0.4700
   1979 CA        -48.4490    4.1930  -26.6510 C.3     124 ARG    0.3100
   1980 C         -49.1330    4.2600  -25.2660 C.2     124 ARG    0.0700
   1981 O         -48.6210    3.7140  -24.2840 O.2     124 ARG    0.0900
   1982 CB        -47.5080    2.9770  -26.7500 C.3     124 ARG   -0.1800
   1983 CG        -48.1930    1.7280  -27.2210 C.3     124 ARG    0.0900
   1984 CD        -47.9320    0.5400  -26.3390 C.3     124 ARG    0.0900
   1985 NE        -46.7010   -0.1730  -26.6930 N.pl3   124 ARG   -0.1800
   1986 CZ        -46.6430   -1.2560  -27.4660 C.cat   124 ARG    0.0900
   1987 NH1       -47.7350   -1.7370  -28.0370 N.pl3   124 ARG    0.0900
   1988 NH2       -45.4820   -1.8620  -27.6780 N.pl3   124 ARG    0.2000
   1989 HN        -46.7030    5.3200  -26.8020 H       124 ARG    0.0900
   1990 HA        -49.2400    4.1220  -27.3820 H       124 ARG    0.0900
   1991 HB1       -47.0740    2.7840  -25.7460 H       124 ARG   -0.7000
   1992 HB2       -46.6880    3.2200  -27.4570 H       124 ARG    0.4400
   1993 HG1       -47.8380    1.4930  -28.2470 H       124 ARG    0.6400
   1994 HG2       -49.2870    1.9130  -27.2530 H       124 ARG   -0.8000
   1995 HD1       -48.7720   -0.1810  -26.4300 H       124 ARG    0.4600
   1996 HD2       -47.8310    0.8770  -25.2850 H       124 ARG    0.4600
   1997 HE        -45.8400    0.1800  -26.3280 H       124 ARG   -0.8000
   1998 HH11      -48.5830   -1.2090  -28.0160 H       124 ARG    0.4600
   1999 HH12      -47.7120   -2.6280  -28.4890 H       124 ARG    0.4600
   2000 HH21      -44.6480   -1.5070  -27.2560 H       124 ARG    0.5100
   2001 HH22      -45.4400   -2.6760  -28.2580 H       124 ARG   -0.5100
   2002 N         -50.2940    4.9480  -25.2000 N.am    125 THR   -0.4700
   2003 CA        -51.0650    5.1810  -23.9680 C.3     125 THR    0.3100
   2004 C         -52.5240    4.6500  -24.0640 C.2     125 THR    0.0700
   2005 O         -53.0410    4.5180  -25.1820 O.2     125 THR    0.0900
   2006 CB        -51.0910    6.6940  -23.6560 C.3     125 THR    0.1400
   2007 CG2       -49.7000    7.2860  -23.4510 C.3     125 THR    0.0900
   2008 OG1       -51.7930    7.3910  -24.6960 O.3     125 THR   -0.6600
   2009 HN        -50.6960    5.3440  -26.0200 H       125 THR    0.4300
   2010 HA        -50.5940    4.6360  -23.1640 H       125 THR   -0.2700
   2011 HB        -51.6110    6.8700  -22.6900 H       125 THR    0.0900
   2012 HG1       -51.1300    7.6290  -25.3490 H       125 THR    0.0900
   2013 HG21      -49.0870    7.1490  -24.3680 H       125 THR    0.0900
   2014 HG22      -49.1930    6.7750  -22.6050 H       125 THR    0.5100
   2015 HG23      -49.7800    8.3730  -23.2370 H       125 THR   -0.5100
   2016 N         -53.2300    4.3980  -22.9130 N.am    126 PRO   -0.2900
   2017 CA        -54.6270    3.9280  -22.9870 C.3     126 PRO    0.0000
   2018 C         -55.5850    4.9540  -23.6140 C.2     126 PRO    0.0900
   2019 O         -56.6350    4.5570  -24.1200 O.2     126 PRO    0.0900
   2020 CB        -54.9880    3.6490  -21.5220 C.3     126 PRO    0.0200
   2021 CG        -54.0590    4.4880  -20.7270 C.3     126 PRO    0.0900
   2022 CD        -52.7790    4.4820  -21.5030 C.3     126 PRO   -0.1800
   2023 HA        -54.7010    3.0730  -23.6400 H       126 PRO    0.0900
   2024 HB1       -54.8490    2.5730  -21.2830 H       126 PRO    0.0900
   2025 HB2       -56.0440    3.9290  -21.3190 H       126 PRO   -0.1800
   2026 HG1       -54.4530    5.5220  -20.6220 H       126 PRO    0.0900
   2027 HG2       -53.9080    4.0570  -19.7140 H       126 PRO    0.0900
   2028 HD1       -52.2010    5.4170  -21.3430 H       126 PRO    0.5100
   2029 HD2       -52.1530    3.6010  -21.2510 H       126 PRO   -0.5100
   2030 N         -55.2820    6.2670  -23.5230 N.am    127 LYS   -0.4700
   2031 CA        -56.0150    7.3090  -24.2180 C.3     127 LYS    0.3100
   2032 C         -55.9140    7.1910  -25.7310 C.2     127 LYS    0.0700
   2033 O         -56.9070    7.2750  -26.4520 O.2     127 LYS    0.0900
   2034 CB        -55.5500    8.7100  -23.7410 C.3     127 LYS   -0.1800
   2035 CG        -56.1850    9.9160  -24.4650 C.3     127 LYS    0.0900
   2036 CD        -57.7220    9.9620  -24.3580 C.3     127 LYS    0.0900
   2037 CE        -58.3290   11.2080  -25.0180 C.3     127 LYS   -0.1800
   2038 NZ        -59.8050   11.2050  -24.8880 N.4     127 LYS    0.0900
   2039 HN        -54.5230    6.5850  -22.9610 H       127 LYS    0.0900
   2040 HA        -57.0680    7.1720  -24.0130 H       127 LYS   -0.1800
   2041 HB1       -54.4500    8.7700  -23.8780 H       127 LYS    0.0900
   2042 HB2       -55.7840    8.7990  -22.6600 H       127 LYS    0.0900
   2043 HG1       -55.9060    9.8710  -25.5390 H       127 LYS    0.2100
   2044 HG2       -55.7720   10.8490  -24.0260 H       127 LYS    0.0500
   2045 HD1       -58.0050    9.9520  -23.2830 H       127 LYS    0.0500
   2046 HD2       -58.1400    9.0570  -24.8480 H       127 LYS   -0.3000
   2047 HE1       -58.0790   11.2230  -26.1010 H       127 LYS    0.3300
   2048 HE2       -57.9420   12.1250  -24.5250 H       127 LYS    0.3300
   2049 HZ1       -60.0650   11.1980  -23.8810 H       127 LYS    0.3300
   2050 HZ2       -60.1920   10.3570  -25.3510 H       127 LYS    0.5100
   2051 HZ3       -60.1940   12.0550  -25.3420 H       127 LYS   -0.5100
   2052 N         -54.6900    6.9330  -26.2380 N.am    128 ARG   -0.4700
   2053 CA        -54.3670    6.6690  -27.6460 C.3     128 ARG    0.3100
   2054 C         -55.1410    5.4420  -28.1450 C.2     128 ARG    0.0700
   2055 O         -55.7040    5.4890  -29.2350 O.2     128 ARG    0.0900
   2056 CB        -52.8340    6.4620  -27.8150 C.3     128 ARG   -0.1800
   2057 CG        -52.3240    6.1270  -29.2320 C.3     128 ARG    0.0900
   2058 CD        -52.2710    7.3440  -30.1470 C.3     128 ARG    0.0900
   2059 NE        -51.3460    7.1690  -31.2730 N.pl3   128 ARG   -0.1800
   2060 CZ        -50.3570    8.0100  -31.5670 C.cat   128 ARG    0.0900
   2061 NH1       -50.1510    9.0950  -30.8270 N.pl3   128 ARG    0.0900
   2062 NH2       -49.5670    7.7740  -32.6080 N.pl3   128 ARG    0.2000
   2063 HN        -53.8990    6.9100  -25.6330 H       128 ARG    0.0900
   2064 HA        -54.7000    7.5120  -28.2320 H       128 ARG    0.0900
   2065 HB1       -52.5310    5.6320  -27.1430 H       128 ARG   -0.7000
   2066 HB2       -52.3310    7.3950  -27.4880 H       128 ARG    0.4400
   2067 HG1       -52.9980    5.3700  -29.6840 H       128 ARG    0.6400
   2068 HG2       -51.3030    5.6970  -29.1510 H       128 ARG   -0.8000
   2069 HD1       -51.9280    8.2280  -29.5690 H       128 ARG    0.4600
   2070 HD2       -53.2800    7.5330  -30.5710 H       128 ARG    0.4600
   2071 HE        -51.4660    6.3650  -31.8560 H       128 ARG   -0.8000
   2072 HH11      -50.7410    9.2850  -30.0420 H       128 ARG    0.4600
   2073 HH12      -49.4050    9.7220  -31.0550 H       128 ARG    0.4600
   2074 HH21      -49.7140    6.9630  -33.1730 H       128 ARG    0.5100
   2075 HH22      -48.8260    8.4080  -32.8270 H       128 ARG   -0.5100
   2076 N         -55.1860    4.3640  -27.3300 N.am    129 ALA   -0.4700
   2077 CA        -55.8780    3.1120  -27.6300 C.3     129 ALA    0.3100
   2078 C         -57.3880    3.3280  -27.7760 C.2     129 ALA    0.0700
   2079 O         -57.9870    2.7780  -28.6910 O.2     129 ALA    0.0900
   2080 CB        -55.5930    2.0840  -26.5460 C.3     129 ALA   -0.2700
   2081 HN        -54.7250    4.3790  -26.4470 H       129 ALA    0.0900
   2082 HA        -55.5310    2.7560  -28.5880 H       129 ALA    0.0900
   2083 HB1       -55.9430    2.4600  -25.5610 H       129 ALA    0.0900
   2084 HB2       -54.5010    1.8920  -26.4850 H       129 ALA    0.5100
   2085 HB3       -56.1270    1.1360  -26.7730 H       129 ALA   -0.5100
   2086 N         -57.9870    4.1680  -26.8990 N.am    130 ALA   -0.4700
   2087 CA        -59.4090    4.5000  -26.9050 C.3     130 ALA    0.3100
   2088 C         -59.7940    5.2650  -28.1650 C.2     130 ALA    0.0700
   2089 O         -60.7620    4.8930  -28.8250 O.2     130 ALA    0.0900
   2090 CB        -59.7590    5.3170  -25.6730 C.3     130 ALA   -0.2700
   2091 HN        -57.4580    4.6150  -26.1830 H       130 ALA    0.0900
   2092 HA        -59.9700    3.5770  -26.9190 H       130 ALA    0.0900
   2093 HB1       -59.1710    6.2600  -25.6600 H       130 ALA    0.0900
   2094 HB2       -59.5210    4.7390  -24.7550 H       130 ALA    0.5100
   2095 HB3       -60.8400    5.5740  -25.6840 H       130 ALA   -0.5100
   2096 N         -59.0120    6.3070  -28.5190 N.am    131 VAL   -0.4700
   2097 CA        -59.2350    7.1630  -29.6880 C.3     131 VAL    0.3100
   2098 C         -59.2110    6.3170  -30.9800 C.2     131 VAL    0.0700
   2099 O         -60.0730    6.5040  -31.8500 O.2     131 VAL    0.0900
   2100 CB        -58.2240    8.3400  -29.7220 C.3     131 VAL   -0.0900
   2101 CG1       -58.2630    9.0860  -31.0530 C.3     131 VAL    0.0900
   2102 CG2       -58.4820    9.3050  -28.5660 C.3     131 VAL   -0.2700
   2103 HN        -58.2130    6.5480  -27.9750 H       131 VAL    0.0900
   2104 HA        -60.2450    7.5400  -29.6330 H       131 VAL    0.0900
   2105 HB        -57.1990    7.9420  -29.5610 H       131 VAL    0.0900
   2106 HG11      -59.3110    9.3470  -31.3140 H       131 VAL   -0.2700
   2107 HG12      -57.8460    8.4450  -31.8590 H       131 VAL    0.0900
   2108 HG13      -57.6730   10.0250  -30.9790 H       131 VAL    0.0900
   2109 HG21      -58.3760    8.7750  -27.5960 H       131 VAL    0.0900
   2110 HG22      -59.5130    9.7120  -28.6380 H       131 VAL    0.5100
   2111 HG23      -57.7480   10.1380  -28.5980 H       131 VAL   -0.5100
   2112 N         -58.2670    5.3620  -31.0730 N.am    132 MET   -0.4700
   2113 CA        -58.1610    4.4660  -32.2210 C.3     132 MET    0.3100
   2114 C         -59.3390    3.4930  -32.2890 C.2     132 MET    0.0700
   2115 O         -59.7890    3.1810  -33.3890 O.2     132 MET    0.0900
   2116 CB        -56.8420    3.6970  -32.1970 C.3     132 MET   -0.1800
   2117 CG        -55.6430    4.5710  -32.4490 C.3     132 MET    0.0900
   2118 SD        -54.2120    3.5890  -32.9400 S.3     132 MET    0.0900
   2119 CE        -54.3000    3.8030  -34.7210 C.3     132 MET   -0.1400
   2120 HN        -57.5920    5.2220  -30.3530 H       132 MET    0.0900
   2121 HA        -58.2260    5.0670  -33.1170 H       132 MET    0.0900
   2122 HB1       -56.8770    2.9060  -32.9760 H       132 MET   -0.0900
   2123 HB2       -56.7290    3.2170  -31.2020 H       132 MET   -0.2200
   2124 HG1       -55.4100    5.1370  -31.5230 H       132 MET    0.0900
   2125 HG2       -55.8920    5.2970  -33.2510 H       132 MET    0.0900
   2126 HE1       -54.0430    4.8430  -35.0160 H       132 MET    0.0900
   2127 HE2       -55.3280    3.5870  -35.0830 H       132 MET    0.5100
   2128 HE3       -53.5860    3.1170  -35.2250 H       132 MET   -0.5100
   2129 N         -59.8460    3.0270  -31.1210 N.am    133 ILE   -0.4700
   2130 CA        -60.9830    2.1030  -31.0270 C.3     133 ILE    0.3100
   2131 C         -62.2760    2.8210  -31.4390 C.2     133 ILE    0.0700
   2132 O         -63.0780    2.2430  -32.1780 O.2     133 ILE    0.0900
   2133 CB        -61.0900    1.4470  -29.6150 C.3     133 ILE   -0.0900
   2134 CG1       -59.8790    0.5200  -29.3010 C.3     133 ILE    0.0900
   2135 CG2       -62.4320    0.7040  -29.3860 C.3     133 ILE   -0.2700
   2136 CD        -59.3720   -0.3900  -30.4590 C.3     133 ILE    0.0900
   2137 HN        -59.4550    3.3020  -30.2470 H       133 ILE    0.0900
   2138 HA        -60.8490    1.3400  -31.7800 H       133 ILE    0.0900
   2139 HB        -60.9890    2.2420  -28.8450 H       133 ILE   -0.1800
   2140 HG11      -60.1680   -0.1380  -28.4550 H       133 ILE    0.0900
   2141 HG12      -59.0340    1.1660  -28.9830 H       133 ILE    0.0900
   2142 HG21      -62.5510   -0.1070  -30.1370 H       133 ILE   -0.2700
   2143 HG22      -63.2790    1.4140  -29.4940 H       133 ILE    0.0900
   2144 HG23      -62.4470    0.2550  -28.3710 H       133 ILE    0.0900
   2145 HD1       -58.7320    0.1970  -31.1520 H       133 ILE    0.0900
   2146 HD2       -60.2360   -0.7910  -31.0300 H       133 ILE    0.5100
   2147 HD3       -58.7740   -1.2290  -30.0470 H       133 ILE   -0.5100
   2148 N         -62.4670    4.0770  -30.9820 N.am    134 ALA   -0.4700
   2149 CA        -63.6380    4.8900  -31.3140 C.3     134 ALA    0.3100
   2150 C         -63.7100    5.1240  -32.8190 C.2     134 ALA    0.0700
   2151 O         -64.7580    4.9030  -33.4190 O.2     134 ALA    0.0900
   2152 CB        -63.5860    6.2160  -30.5690 C.3     134 ALA   -0.2700
   2153 HN        -61.8020    4.5150  -30.3830 H       134 ALA    0.0900
   2154 HA        -64.5230    4.3360  -31.0360 H       134 ALA    0.0900
   2155 HB1       -62.6700    6.7780  -30.8510 H       134 ALA    0.0900
   2156 HB2       -63.5670    6.0340  -29.4730 H       134 ALA    0.5100
   2157 HB3       -64.4740    6.8320  -30.8300 H       134 ALA   -0.5100
   2158 N         -62.5750    5.4930  -33.4350 N.am    135 LEU   -0.4700
   2159 CA        -62.4380    5.7120  -34.8740 C.3     135 LEU    0.3100
   2160 C         -62.8730    4.4610  -35.6620 C.2     135 LEU    0.0700
   2161 O         -63.6060    4.5940  -36.6370 O.2     135 LEU    0.0900
   2162 CB        -60.9700    6.0760  -35.2000 C.3     135 LEU   -0.1800
   2163 CG        -60.5830    7.5540  -35.4390 C.3     135 LEU    0.0900
   2164 CD1       -61.2040    8.5100  -34.4200 C.3     135 LEU    0.0900
   2165 CD2       -59.0880    7.7210  -35.3910 C.3     135 LEU   -0.0900
   2166 HN        -61.7400    5.6410  -32.9110 H       135 LEU    0.0900
   2167 HA        -63.1010    6.5150  -35.1610 H       135 LEU   -0.2700
   2168 HB1       -60.6960    5.5170  -36.1190 H       135 LEU    0.0900
   2169 HB2       -60.3510    5.7110  -34.3550 H       135 LEU    0.0900
   2170 HG        -60.9180    7.8510  -36.4550 H       135 LEU    0.0900
   2171 HD11      -60.8720    8.2430  -33.3940 H       135 LEU   -0.2700
   2172 HD12      -62.3120    8.4410  -34.4620 H       135 LEU    0.0900
   2173 HD13      -60.8870    9.5530  -34.6360 H       135 LEU    0.0900
   2174 HD21      -58.6090    7.0970  -36.1770 H       135 LEU    0.0900
   2175 HD22      -58.7020    7.3990  -34.4000 H       135 LEU    0.5100
   2176 HD23      -58.8190    8.7840  -35.5700 H       135 LEU   -0.5100
   2177 N         -62.4580    3.2550  -35.2090 N.am    136 VAL   -0.4700
   2178 CA        -62.7810    1.9690  -35.8270 C.3     136 VAL    0.3100
   2179 C         -64.2950    1.7570  -35.8130 C.2     136 VAL    0.0700
   2180 O         -64.8570    1.3780  -36.8360 O.2     136 VAL    0.0900
   2181 CB        -62.0100    0.7990  -35.1470 C.3     136 VAL   -0.0900
   2182 CG1       -62.7080   -0.5530  -35.3350 C.3     136 VAL    0.0900
   2183 CG2       -60.5740    0.7320  -35.6450 C.3     136 VAL   -0.2700
   2184 HN        -61.8880    3.1900  -34.3940 H       136 VAL    0.0900
   2185 HA        -62.5180    2.0290  -36.8730 H       136 VAL    0.0900
   2186 HB        -61.9250    1.0110  -34.0600 H       136 VAL    0.0900
   2187 HG11      -62.9540   -0.7090  -36.4070 H       136 VAL   -0.2700
   2188 HG12      -63.6500   -0.5780  -34.7470 H       136 VAL    0.0900
   2189 HG13      -62.0380   -1.3740  -35.0010 H       136 VAL    0.0900
   2190 HG21      -60.0450    1.6830  -35.4150 H       136 VAL    0.0900
   2191 HG22      -60.5620    0.5770  -36.7450 H       136 VAL    0.5100
   2192 HG23      -60.0370   -0.1010  -35.1440 H       136 VAL   -0.5100
   2193 N         -64.9580    2.0460  -34.6780 N.am    137 TRP   -0.4700
   2194 CA        -66.4060    1.8930  -34.5150 C.3     137 TRP    0.3100
   2195 C         -67.1940    2.9390  -35.2880 C.2     137 TRP    0.0700
   2196 O         -68.2450    2.6040  -35.8230 O.2     137 TRP    0.0900
   2197 CB        -66.7940    1.9230  -33.0360 C.3     137 TRP   -0.1800
   2198 CG        -66.6600    0.5840  -32.3650 C.ar    137 TRP    0.0900
   2199 CD1       -65.6880    0.1960  -31.4900 C.ar    137 TRP    0.0900
   2200 CD2       -67.5060   -0.5560  -32.5600 C.ar    137 TRP   -0.0300
   2201 CE2       -67.0080   -1.5910  -31.7380 C.ar    137 TRP   -0.1500
   2202 CE3       -68.6770   -0.7850  -33.3010 C.ar    137 TRP    0.2200
   2203 NE1       -65.8970   -1.1050  -31.0970 N.ar    137 TRP   -0.5100
   2204 CZ2       -67.6460   -2.8360  -31.6360 C.ar    137 TRP    0.3700
   2205 CZ3       -69.2860   -2.0280  -33.2250 C.ar    137 TRP    0.2400
   2206 CH2       -68.7640   -3.0410  -32.4130 C.ar    137 TRP    0.1100
   2207 HN        -64.4770    2.3860  -33.8740 H       137 TRP   -0.2500
   2208 HA        -66.6930    0.9520  -34.9570 H       137 TRP    0.1700
   2209 HB1       -67.8500    2.2550  -32.9490 H       137 TRP   -0.2000
   2210 HB2       -66.1390    2.6480  -32.5070 H       137 TRP    0.1400
   2211 HD1       -64.8730    0.8200  -31.1530 H       137 TRP   -0.2700
   2212 HE1       -65.3440   -1.6010  -30.4660 H       137 TRP    0.1600
   2213 HE3       -69.1100   -0.0180  -33.9260 H       137 TRP   -0.1400
   2214 HZ2       -67.2880   -3.6150  -30.9790 H       137 TRP    0.1400
   2215 HZ3       -70.1780   -2.2190  -33.8030 H       137 TRP    0.5100
   2216 HH2       -69.2500   -4.0060  -32.3950 H       137 TRP   -0.5100
   2217 N         -66.7000    4.1960  -35.3510 N.am    138 VAL   -0.4700
   2218 CA        -67.3270    5.2940  -36.0990 C.3     138 VAL    0.3100
   2219 C         -67.2430    4.9620  -37.5980 C.2     138 VAL    0.0700
   2220 O         -68.2230    5.1470  -38.3130 O.2     138 VAL    0.0900
   2221 CB        -66.7180    6.6880  -35.7470 C.3     138 VAL   -0.0900
   2222 CG1       -67.1050    7.7580  -36.7700 C.3     138 VAL    0.0900
   2223 CG2       -67.1320    7.1300  -34.3450 C.3     138 VAL   -0.2700
   2224 HN        -65.8600    4.4400  -34.8740 H       138 VAL    0.0900
   2225 HA        -68.3820    5.2860  -35.8650 H       138 VAL    0.0900
   2226 HB        -65.6110    6.6030  -35.7180 H       138 VAL    0.0900
   2227 HG11      -68.2040    7.7440  -36.9390 H       138 VAL   -0.2700
   2228 HG12      -66.5950    7.5590  -37.7370 H       138 VAL    0.0900
   2229 HG13      -66.8170    8.7620  -36.3940 H       138 VAL    0.0900
   2230 HG21      -66.7780    6.3930  -33.5930 H       138 VAL    0.0900
   2231 HG22      -68.2390    7.1970  -34.2810 H       138 VAL    0.5100
   2232 HG23      -66.6850    8.1200  -34.1110 H       138 VAL   -0.5100
   2233 N         -66.0970    4.4200  -38.0540 N.am    139 PHE   -0.4700
   2234 CA        -65.8960    3.9980  -39.4350 C.3     139 PHE    0.3100
   2235 C         -66.7450    2.7730  -39.7490 C.2     139 PHE    0.0700
   2236 O         -67.2480    2.6520  -40.8680 O.2     139 PHE    0.0900
   2237 CB        -64.4140    3.7040  -39.7340 C.3     139 PHE   -0.1800
   2238 CG        -64.1610    3.3020  -41.1720 C.ar    139 PHE    0.0900
   2239 CD1       -63.6600    2.0430  -41.4810 C.ar    139 PHE    0.0900
   2240 CD2       -64.4930    4.1570  -42.2240 C.ar    139 PHE    0.0000
   2241 CE1       -63.4560    1.6610  -42.8150 C.ar    139 PHE   -0.1150
   2242 CE2       -64.3020    3.7710  -43.5550 C.ar    139 PHE    0.1150
   2243 CZ        -63.7740    2.5290  -43.8430 C.ar    139 PHE   -0.1150
   2244 HN        -65.3170    4.2820  -37.4510 H       139 PHE    0.1150
   2245 HA        -66.2530    4.7900  -40.0760 H       139 PHE   -0.1150
   2246 HB1       -64.0670    2.8670  -39.0910 H       139 PHE    0.1150
   2247 HB2       -63.8090    4.6140  -39.5340 H       139 PHE   -0.1150
   2248 HD1       -63.4250    1.3520  -40.6850 H       139 PHE    0.1150
   2249 HD2       -64.9040    5.1330  -42.0070 H       139 PHE   -0.1150
   2250 HE1       -63.0510    0.6860  -43.0400 H       139 PHE    0.1150
   2251 HE2       -64.5670    4.4440  -44.3560 H       139 PHE    0.5100
   2252 HZ        -63.6110    2.2360  -44.8690 H       139 PHE   -0.5100
   2253 N         -66.9160    1.8730  -38.7610 N.am    140 SER   -0.4700
   2254 CA        -67.7190    0.6640  -38.9030 C.3     140 SER    0.3100
   2255 C         -69.2000    0.9870  -39.1030 C.2     140 SER    0.0700
   2256 O         -69.8020    0.4510  -40.0300 O.2     140 SER    0.0900
   2257 CB        -67.5320   -0.2430  -37.6940 C.3     140 SER    0.0500
   2258 OG        -66.2120   -0.7540  -37.6970 O.3     140 SER    0.0900
   2259 HN        -66.4890    1.9980  -37.8700 H       140 SER    0.0900
   2260 HA        -67.4080    0.1570  -39.8040 H       140 SER   -0.6600
   2261 HB1       -68.2490   -1.0900  -37.7400 H       140 SER    0.4300
   2262 HB2       -67.6970    0.3320  -36.7580 H       140 SER    0.5100
   2263 HG1       -65.6400   -0.0110  -37.4940 H       140 SER   -0.5100
   2264 N         -69.7720    1.8900  -38.2710 N.am    141 ILE   -0.4700
   2265 CA        -71.1790    2.2930  -38.3600 C.3     141 ILE    0.3100
   2266 C         -71.4140    3.0810  -39.6560 C.2     141 ILE    0.0700
   2267 O         -72.4720    2.9240  -40.2660 O.2     141 ILE    0.0900
   2268 CB        -71.7130    3.0440  -37.0950 C.3     141 ILE   -0.0900
   2269 CG1       -71.0090    4.3920  -36.8360 C.3     141 ILE    0.0900
   2270 CG2       -71.6470    2.1570  -35.8470 C.3     141 ILE   -0.2700
   2271 CD        -71.8530    5.6400  -37.1380 C.3     141 ILE    0.0900
   2272 HN        -69.2490    2.3280  -37.5460 H       141 ILE    0.0900
   2273 HA        -71.7580    1.3960  -38.5160 H       141 ILE    0.0900
   2274 HB        -72.7660    3.3470  -37.2700 H       141 ILE   -0.1800
   2275 HG11      -70.0950    4.4310  -37.4660 H       141 ILE    0.0900
   2276 HG12      -70.7110    4.4270  -35.7670 H       141 ILE    0.0900
   2277 HG21      -70.5970    1.8510  -35.6500 H       141 ILE   -0.2700
   2278 HG22      -72.2590    1.2420  -36.0010 H       141 ILE    0.0900
   2279 HG23      -72.0240    2.7160  -34.9650 H       141 ILE    0.0900
   2280 HD1       -72.7680    5.6420  -36.5100 H       141 ILE    0.0900
   2281 HD2       -72.1560    5.6400  -38.2070 H       141 ILE    0.5100
   2282 HD3       -71.2660    6.5560  -36.9150 H       141 ILE   -0.5100
   2283 N         -70.4030    3.8660  -40.1120 N.am    142 SER   -0.4700
   2284 CA        -70.4740    4.6680  -41.3350 C.3     142 SER    0.3100
   2285 C         -70.5850    3.8010  -42.5990 C.2     142 SER    0.0700
   2286 O         -71.0850    4.2890  -43.6070 O.2     142 SER    0.0900
   2287 CB        -69.2660    5.5980  -41.4480 C.3     142 SER    0.0500
   2288 OG        -68.1230    4.9630  -42.0020 O.3     142 SER    0.0900
   2289 HN        -69.5410    3.9310  -39.6140 H       142 SER    0.0900
   2290 HA        -71.3880    5.2420  -41.3040 H       142 SER   -0.6600
   2291 HB1       -68.9980    5.9690  -40.4360 H       142 SER    0.4300
   2292 HB2       -69.5310    6.4600  -42.0990 H       142 SER    0.5100
   2293 HG1       -68.0090    4.1480  -41.5080 H       142 SER   -0.5100
   2294 N         -70.0900    2.5430  -42.5570 N.am    143 ILE   -0.4700
   2295 CA        -70.1270    1.6140  -43.6920 C.3     143 ILE    0.3100
   2296 C         -71.5450    1.0580  -43.8670 C.2     143 ILE    0.0700
   2297 O         -72.0020    0.9150  -44.9930 O.2     143 ILE    0.0900
   2298 CB        -69.0650    0.4720  -43.5370 C.3     143 ILE   -0.0900
   2299 CG1       -67.5960    0.9940  -43.6220 C.3     143 ILE    0.0900
   2300 CG2       -69.3040   -0.7180  -44.5020 C.3     143 ILE   -0.2700
   2301 CD        -67.0260    1.3360  -45.0190 C.3     143 ILE    0.0900
   2302 HN        -69.6660    2.1840  -41.7300 H       143 ILE    0.0900
   2303 HA        -69.9330    2.1820  -44.5900 H       143 ILE    0.0900
   2304 HB        -69.0980    0.0950  -42.4930 H       143 ILE   -0.1800
   2305 HG11      -66.9400    0.2150  -43.1790 H       143 ILE    0.0900
   2306 HG12      -67.5340    1.9130  -43.0030 H       143 ILE    0.0900
   2307 HG21      -69.2620   -0.3680  -45.5560 H       143 ILE   -0.2700
   2308 HG22      -70.3060   -1.1610  -44.3160 H       143 ILE    0.0900
   2309 HG23      -68.5200   -1.4900  -44.3520 H       143 ILE    0.0900
   2310 HD1       -67.7320    1.9970  -45.5660 H       143 ILE    0.0900
   2311 HD2       -66.8830    0.4050  -45.6080 H       143 ILE    0.5100
   2312 HD3       -66.0540    1.8650  -44.9120 H       143 ILE   -0.5100
   2313 N         -72.2340    0.7320  -42.7650 N.am    144 SER   -0.4700
   2314 CA        -73.5710    0.1440  -42.8070 C.3     144 SER    0.3100
   2315 C         -74.7040    1.1810  -42.8870 C.2     144 SER    0.0700
   2316 O         -75.8510    0.7960  -43.1300 O.2     144 SER    0.0900
   2317 CB        -73.7890   -0.7340  -41.5780 C.3     144 SER    0.0500
   2318 OG        -74.0730    0.0560  -40.4350 O.3     144 SER    0.0900
   2319 HN        -71.8590    0.8790  -41.8530 H       144 SER    0.0900
   2320 HA        -73.6550   -0.4420  -43.7110 H       144 SER   -0.6600
   2321 HB1       -72.8730   -1.3300  -41.3790 H       144 SER    0.4300
   2322 HB2       -74.6450   -1.4200  -41.7570 H       144 SER    0.5100
   2323 HG1       -74.8720    0.5470  -40.6440 H       144 SER   -0.5100
   2324 N         -74.4100    2.4660  -42.6330 N.am    145 LEU   -0.4700
   2325 CA        -75.4150    3.5270  -42.6220 C.3     145 LEU    0.3100
   2326 C         -75.9180    3.9150  -44.0370 C.2     145 LEU    0.0700
   2327 O         -77.1370    4.0830  -44.1680 O.2     145 LEU    0.0900
   2328 CB        -74.8970    4.7630  -41.8580 C.3     145 LEU   -0.1800
   2329 CG        -75.3880    4.9950  -40.3990 C.3     145 LEU    0.0900
   2330 CD1       -76.5420    5.9710  -40.3480 C.3     145 LEU    0.0900
   2331 CD2       -75.7470    3.6960  -39.6630 C.3     145 LEU   -0.0900
   2332 HN        -73.4770    2.7560  -42.4400 H       145 LEU    0.0900
   2333 HA        -76.3040    3.1400  -42.1480 H       145 LEU   -0.2700
   2334 HB1       -75.1840    5.6580  -42.4480 H       145 LEU    0.0900
   2335 HB2       -73.7900    4.6910  -41.8250 H       145 LEU    0.0900
   2336 HG        -74.5470    5.3950  -39.7930 H       145 LEU    0.0900
   2337 HD11      -77.3970    5.5810  -40.9410 H       145 LEU   -0.2700
   2338 HD12      -76.2300    6.9480  -40.7750 H       145 LEU    0.0900
   2339 HD13      -76.8740    6.1100  -39.2980 H       145 LEU    0.0900
   2340 HD21      -74.9210    2.9600  -39.7630 H       145 LEU    0.0900
   2341 HD22      -76.6680    3.2560  -40.1000 H       145 LEU    0.5100
   2342 HD23      -75.9070    3.9050  -38.5830 H       145 LEU   -0.5100
   2343 N         -75.0790    4.0250  -45.1120 N.am    146 PRO   -0.2900
   2344 CA        -75.6230    4.4050  -46.4290 C.3     146 PRO    0.0000
   2345 C         -76.7010    3.4710  -47.0230 C.2     146 PRO    0.0900
   2346 O         -77.6240    4.0550  -47.5950 O.2     146 PRO    0.0900
   2347 CB        -74.3830    4.4440  -47.3300 C.3     146 PRO    0.0200
   2348 CG        -73.2460    4.6750  -46.4040 C.3     146 PRO    0.0900
   2349 CD        -73.6090    3.8950  -45.1820 C.3     146 PRO   -0.1800
   2350 HA        -76.1580    5.3380  -46.3590 H       146 PRO    0.0900
   2351 HB1       -74.4610    5.2680  -48.0720 H       146 PRO    0.0900
   2352 HB2       -74.2590    3.4840  -47.8730 H       146 PRO   -0.1800
   2353 HG1       -72.2950    4.3070  -46.8430 H       146 PRO    0.0900
   2354 HG2       -73.1390    5.7560  -46.1680 H       146 PRO    0.0900
   2355 HD1       -73.3250    2.8260  -45.2820 H       146 PRO    0.5100
   2356 HD2       -73.1450    4.3280  -44.2700 H       146 PRO   -0.5100
   2357 N         -76.7060    2.1040  -46.9230 N.am    147 PRO   -0.2900
   2358 CA        -77.7860    1.3300  -47.5610 C.3     147 PRO    0.0000
   2359 C         -79.1300    1.4500  -46.8320 C.2     147 PRO    0.0900
   2360 O         -79.7540    0.4480  -46.4650 O.2     147 PRO    0.0900
   2361 CB        -77.2480   -0.1040  -47.5520 C.3     147 PRO    0.0200
   2362 CG        -76.3820   -0.1560  -46.3710 C.3     147 PRO    0.0900
   2363 CD        -75.7160    1.1940  -46.3130 C.3     147 PRO   -0.1800
   2364 HA        -78.0020    1.7240  -48.5410 H       147 PRO    0.0900
   2365 HB1       -76.6710   -0.3170  -48.4760 H       147 PRO    0.0900
   2366 HB2       -78.0780   -0.8380  -47.4680 H       147 PRO   -0.1800
   2367 HG1       -76.9810   -0.3390  -45.4530 H       147 PRO    0.0900
   2368 HG2       -75.6270   -0.9630  -46.4730 H       147 PRO    0.0900
   2369 HD1       -75.5130    1.5010  -45.2650 H       147 PRO    0.5100
   2370 HD2       -74.7740    1.2080  -46.9020 H       147 PRO   -0.5100
   2371 N         -79.5830    2.6990  -46.6510 N.am    148 PHE   -0.4700
   2372 CA        -80.8510    3.0310  -46.0330 C.3     148 PHE    0.3100
   2373 C         -81.7330    3.7150  -47.0730 C.2     148 PHE    0.0700
   2374 O         -82.5830    4.5420  -46.7360 O.2     148 PHE    0.0900
   2375 CB        -80.6530    3.8580  -44.7510 C.3     148 PHE   -0.1800
   2376 CG        -80.7770    3.0090  -43.5060 C.ar    148 PHE    0.0900
   2377 CD1       -79.8620    1.9970  -43.2370 C.ar    148 PHE    0.0900
   2378 CD2       -81.8230    3.2070  -42.6110 C.ar    148 PHE    0.0000
   2379 CE1       -79.9940    1.1930  -42.1030 C.ar    148 PHE   -0.1150
   2380 CE2       -81.9540    2.4050  -41.4740 C.ar    148 PHE    0.1150
   2381 CZ        -81.0370    1.4050  -41.2250 C.ar    148 PHE   -0.1150
   2382 HN        -79.0460    3.4840  -46.9470 H       148 PHE    0.1150
   2383 HA        -81.3590    2.1060  -45.8030 H       148 PHE   -0.1150
   2384 HB1       -81.4270    4.6540  -44.6960 H       148 PHE    0.1150
   2385 HB2       -79.6390    4.3120  -44.7510 H       148 PHE   -0.1150
   2386 HD1       -79.0370    1.8300  -43.9150 H       148 PHE    0.1150
   2387 HD2       -82.5440    3.9910  -42.7960 H       148 PHE   -0.1150
   2388 HE1       -79.2800    0.4060  -41.9130 H       148 PHE    0.1150
   2389 HE2       -82.7740    2.5680  -40.7900 H       148 PHE    0.5100
   2390 HZ        -81.1350    0.7890  -40.3420 H       148 PHE   -0.5100
   2391 N         -81.5510    3.3090  -48.3530 N.am    149 PHE   -0.4700
   2392 CA        -82.3180    3.7780  -49.5100 C.3     149 PHE    0.3100
   2393 C         -83.5980    2.9160  -49.6970 C.2     149 PHE    0.0700
   2394 O         -84.3120    3.0890  -50.6920 O.2     149 PHE    0.0900
   2395 CB        -81.4730    3.7540  -50.8170 C.3     149 PHE   -0.1800
   2396 CG        -79.9620    3.8570  -50.7490 C.ar    149 PHE    0.0900
   2397 CD1       -79.1640    2.7250  -50.8840 C.ar    149 PHE    0.0900
   2398 CD2       -79.3360    5.0960  -50.6650 C.ar    149 PHE    0.0000
   2399 CE1       -77.7660    2.8240  -50.8770 C.ar    149 PHE   -0.1150
   2400 CE2       -77.9390    5.1950  -50.6530 C.ar    149 PHE    0.1150
   2401 CZ        -77.1630    4.0590  -50.7610 C.ar    149 PHE   -0.1150
   2402 HN        -80.8480    2.6380  -48.5730 H       149 PHE    0.1150
   2403 HA        -82.6450    4.7850  -49.3000 H       149 PHE   -0.1150
   2404 HB1       -81.8020    4.6080  -51.4440 H       149 PHE    0.1150
   2405 HB2       -81.6820    2.7940  -51.3350 H       149 PHE   -0.1150
   2406 HD1       -79.6280    1.7560  -50.9950 H       149 PHE    0.1150
   2407 HD2       -79.9350    5.9940  -50.6070 H       149 PHE   -0.1150
   2408 HE1       -77.1600    1.9330  -50.9630 H       149 PHE    0.1150
   2409 HE2       -77.4660    6.1620  -50.5590 H       149 PHE    0.5100
   2410 HZ        -76.0860    4.1350  -50.7550 H       149 PHE   -0.5100
   2411 N         -83.8870    1.9940  -48.7340 N.am    150 TRP   -0.4700
   2412 CA        -85.0150    1.0520  -48.7480 C.3     150 TRP    0.3100
   2413 C         -86.3950    1.7580  -48.6120 C.2     150 TRP    0.0700
   2414 O         -87.1690    1.4830  -47.6870 O.2     150 TRP    0.0900
   2415 CB        -84.8380   -0.0670  -47.6830 C.3     150 TRP   -0.1800
   2416 CG        -84.6740    0.3980  -46.2630 C.ar    150 TRP    0.0900
   2417 CD1       -83.5710    0.9790  -45.7150 C.ar    150 TRP    0.0900
   2418 CD2       -85.6080    0.2210  -45.1850 C.ar    150 TRP   -0.0300
   2419 CE2       -85.0200    0.7760  -44.0270 C.ar    150 TRP   -0.1500
   2420 CE3       -86.8990   -0.3300  -45.0920 C.ar    150 TRP    0.2200
   2421 NE1       -83.7800    1.2350  -44.3810 N.ar    150 TRP   -0.5100
   2422 CZ2       -85.6750    0.7990  -42.7920 C.ar    150 TRP    0.3700
   2423 CZ3       -87.5450   -0.3120  -43.8630 C.ar    150 TRP    0.2400
   2424 CH2       -86.9440    0.2640  -42.7380 C.ar    150 TRP    0.1100
   2425 HN        -83.3060    1.9170  -47.9290 H       150 TRP   -0.2500
   2426 HA        -85.0720    0.6200  -49.7350 H       150 TRP    0.1700
   2427 HB1       -83.9370   -0.6580  -47.9500 H       150 TRP   -0.2000
   2428 HB2       -85.7320   -0.7240  -47.7210 H       150 TRP    0.1400
   2429 HD1       -82.6610    1.2070  -46.2520 H       150 TRP   -0.2700
   2430 HE1       -83.1460    1.6730  -43.7830 H       150 TRP    0.1600
   2431 HE3       -87.3920   -0.7630  -45.9490 H       150 TRP   -0.1400
   2432 HZ2       -85.2210    1.2160  -41.9050 H       150 TRP    0.1400
   2433 HZ3       -88.5280   -0.7490  -43.7740 H       150 TRP    0.5100
   2434 HH2       -87.4870    0.2900  -41.8050 H       150 TRP   -0.5100
   2435 N         -86.7820    2.6130  -49.5700 N.am    151 ARG   -0.4700
   2436 CA        -88.1080    3.1930  -49.6110 C.3     151 ARG    0.3100
   2437 C         -89.0560    2.4390  -50.5220 C.2     151 ARG    0.0700
   2438 O         -90.2330    2.7720  -50.6070 O.2     151 ARG    0.0900
   2439 CB        -88.0880    4.7170  -49.8720 C.3     151 ARG   -0.1800
   2440 CG        -87.6330    5.5540  -48.6490 C.3     151 ARG    0.0900
   2441 CD        -88.5570    5.4800  -47.4100 C.3     151 ARG    0.0900
   2442 NE        -87.9350    4.5960  -46.3640 N.pl3   151 ARG   -0.1800
   2443 CZ        -88.4170    3.4450  -45.8970 C.cat   151 ARG    0.0900
   2444 NH1       -89.5510    2.9150  -46.3020 N.pl3   151 ARG    0.0900
   2445 NH2       -87.6860    2.7630  -45.0330 N.pl3   151 ARG    0.2000
   2446 HN        -86.1670    2.8890  -50.3040 H       151 ARG    0.0900
   2447 HA        -88.5800    2.9900  -48.6610 H       151 ARG    0.0900
   2448 HB1       -89.1100    5.0390  -50.1590 H       151 ARG   -0.7000
   2449 HB2       -87.3950    4.9210  -50.7170 H       151 ARG    0.4400
   2450 HG1       -87.5660    6.6160  -48.9660 H       151 ARG    0.6400
   2451 HG2       -86.6240    5.2030  -48.3490 H       151 ARG   -0.8000
   2452 HD1       -89.5410    5.0490  -47.6910 H       151 ARG    0.4600
   2453 HD2       -88.6940    6.4930  -46.9730 H       151 ARG    0.4600
   2454 HE        -87.0680    4.9050  -45.9780 H       151 ARG   -0.8000
   2455 HH11      -89.7270    1.9400  -46.1610 H       151 ARG    0.4600
   2456 HH12      -90.2380    3.4860  -46.7520 H       151 ARG    0.4600
   2457 HH21      -86.8700    3.1800  -44.6310 H       151 ARG    0.5100
   2458 HH22      -87.9490    1.8320  -44.7800 H       151 ARG   -0.5100
   2459 N         -88.5840    1.3300  -51.1310 N.am    152 GLN   -0.4700
   2460 CA        -89.4260    0.3440  -51.7770 C.3     152 GLN    0.3100
   2461 C         -89.7280   -0.8000  -50.8070 C.2     152 GLN    0.0700
   2462 O         -90.3140   -1.8110  -51.1820 O.2     152 GLN    0.0900
   2463 CB        -88.7860   -0.2130  -53.0900 C.3     152 GLN   -0.1800
   2464 CG        -87.5380   -1.1430  -52.9910 C.3     152 GLN    0.0900
   2465 CD        -86.2050   -0.4170  -52.7390 C.2     152 GLN    0.0900
   2466 NE2       -85.1820   -0.6960  -53.5840 N.am    152 GLN   -0.1800
   2467 OE1       -86.0830    0.3590  -51.7890 O.2     152 GLN    0.0900
   2468 HN        -87.6070    1.1370  -51.1620 H       152 GLN    0.0900
   2469 HA        -90.3720    0.8170  -52.0000 H       152 GLN    0.5500
   2470 HB1       -88.4930    0.6620  -53.7060 H       152 GLN   -0.5500
   2471 HB2       -89.5750   -0.7840  -53.6210 H       152 GLN   -0.6200
   2472 HG1       -87.4440   -1.7060  -53.9430 H       152 GLN    0.3200
   2473 HG2       -87.6990   -1.8580  -52.1570 H       152 GLN    0.3000
   2474 HE21      -84.2960   -0.2500  -53.4600 H       152 GLN    0.5100
   2475 HE22      -85.3130   -1.3500  -54.3290 H       152 GLN   -0.5100
   2476 N         -89.3520   -0.6560  -49.5160 N.am    153 ALA   -0.4700
   2477 CA        -89.6050   -1.6470  -48.4940 C.3     153 ALA    0.3100
   2478 CAT       -91.2100   -1.2820  -45.0530 C.3     153 ALA    0.0700
   2479 C         -90.0500   -0.9840  -47.1940 C.2     153 ALA    0.0900
   2480 O         -89.9280    0.2270  -46.9950 O.2     153 ALA   -0.2700
   2481 CB        -88.3610   -2.5280  -48.2620 C.3     153 ALA    0.0900
   2482 NT        -90.6230   -1.7850  -46.2740 N.pl3   153 ALA    0.0900
   2483 HN        -88.8730    0.1610  -49.2060 H       153 ALA    0.0900
   2484 HNT       -90.6670   -2.7730  -46.3970 H       153 ALA    0.5100
   2485 HA        -90.4380   -2.2540  -48.8160 H       153 ALA   -0.5100
   2486 HB1       -87.5040   -1.9000  -47.9380 H       153 ALA   -0.4700
   2487 HB2       -88.0840   -3.0470  -49.2050 H       153 ALA    0.3100
   2488 HB3       -88.5710   -3.2780  -47.4700 H       153 ALA   -0.1100
   2489 HT1       -92.2250   -0.8820  -45.2680 H       153 ALA    0.0900
   2490 HT2       -90.5800   -0.4640  -44.6440 H       153 ALA    0.0900
   2491 HT3       -91.2950   -2.1040  -44.3110 H       153 ALA    0.0900
   2492 N         -89.9330  -11.4490  -45.9430 N.am    154 SER   -0.2700
   2493 CA        -89.7910  -12.9000  -45.9020 C.3     154 SER    0.0900
   2494 CAY       -89.9970   -9.2090  -45.0850 C.3     154 SER    0.0900
   2495 C         -88.3840  -13.3440  -46.2260 C.2     154 SER    0.0900
   2496 O         -88.0580  -14.5220  -46.1060 O.2     154 SER    0.5100
   2497 CB        -90.7320  -13.5810  -46.9310 C.3     154 SER   -0.5100
   2498 OG        -90.5680  -13.0480  -48.2470 O.3     154 SER   -0.4700
   2499 CY        -89.9140  -10.6680  -44.8520 C.2     154 SER    0.3100
   2500 OY        -89.8300  -11.1250  -43.7200 O.2     154 SER    0.0700
   2501 HN        -90.0500  -11.0610  -46.8530 H       154 SER    0.0900
   2502 HA        -90.0310  -13.2290  -44.9010 H       154 SER    0.0500
   2503 HB1       -91.7870  -13.4250  -46.6210 H       154 SER    0.0900
   2504 HB2       -90.5130  -14.6690  -46.9640 H       154 SER    0.0900
   2505 HG1       -89.7060  -13.3470  -48.5480 H       154 SER   -0.6600
   2506 HY1       -89.9700   -8.6760  -44.1100 H       154 SER    0.4300
   2507 HY2       -90.9490   -8.9650  -45.6020 H       154 SER    0.5100
   2508 HY3       -89.1340   -8.8780  -45.7010 H       154 SER   -0.5100
   2509 N         -87.5310  -12.3800  -46.5990 N.am    155 GLU   -0.4700
   2510 CA        -86.1550  -12.5420  -46.9950 C.3     155 GLU    0.3100
   2511 C         -85.4350  -11.3180  -46.4860 C.2     155 GLU    0.0700
   2512 O         -86.0270  -10.2430  -46.3830 O.2     155 GLU    0.0900
   2513 CB        -85.9840  -12.6540  -48.5330 C.3     155 GLU   -0.1800
   2514 CG        -86.0950  -14.1040  -49.0580 C.3     155 GLU    0.0900
   2515 CD        -84.7660  -14.8400  -48.8770 C.2     155 GLU    0.0900
   2516 OE1       -84.1170  -15.1360  -49.9100 O.co2   155 GLU   -0.2800
   2517 OE2       -84.3750  -15.0640  -47.7030 O.co2   155 GLU    0.0900
   2518 HN        -87.8410  -11.4340  -46.6190 H       155 GLU    0.0900
   2519 HA        -85.7820  -13.4370  -46.5190 H       155 GLU    0.6200
   2520 HB1       -84.9860  -12.2520  -48.8100 H       155 GLU   -0.7600
   2521 HB2       -86.7680  -12.0390  -49.0240 H       155 GLU   -0.7600
   2522 HG1       -86.3580  -14.0900  -50.1370 H       155 GLU    0.5100
   2523 HG2       -86.8870  -14.6440  -48.4970 H       155 GLU   -0.5100
   2524 N         -84.1640  -11.4670  -46.0910 N.am    156 CYS   -0.4700
   2525 CA        -83.4060  -10.4280  -45.4010 C.3     156 CYS    0.3100
   2526 C         -81.9600  -10.4190  -45.9290 C.2     156 CYS    0.0700
   2527 O         -81.1540  -11.2860  -45.5920 O.2     156 CYS    0.0900
   2528 CB        -83.4730  -10.6450  -43.8910 C.3     156 CYS   -0.1000
   2529 SG        -82.7210   -9.3270  -42.8990 S.3     156 CYS    0.0900
   2530 HN        -83.6690  -12.3170  -46.2560 H       156 CYS    0.0900
   2531 HA        -83.8300   -9.4700  -45.6640 H       156 CYS   -0.0800
   2532 HB1       -82.9600  -11.6020  -43.6590 H       156 CYS    0.5100
   2533 HB2       -84.5410  -10.7390  -43.6050 H       156 CYS   -0.5100
   2534 N         -81.6740   -9.4690  -46.8370 N.am    157 VAL   -0.4700
   2535 CA        -80.3790   -9.2960  -47.5080 C.3     157 VAL    0.3100
   2536 C         -80.0630   -7.7900  -47.6120 C.2     157 VAL    0.0700
   2537 O         -80.9960   -6.9770  -47.6700 O.2     157 VAL    0.0900
   2538 CB        -80.3100  -10.0010  -48.8950 C.3     157 VAL   -0.0900
   2539 CG1       -80.0500  -11.5000  -48.7520 C.3     157 VAL    0.0900
   2540 CG2       -81.5670   -9.7510  -49.7180 C.3     157 VAL   -0.2700
   2541 HN        -82.3670   -8.8080  -47.1070 H       157 VAL    0.0900
   2542 HA        -79.6200   -9.7020  -46.8550 H       157 VAL    0.0900
   2543 HB        -79.4930   -9.5450  -49.4940 H       157 VAL    0.0900
   2544 HG11      -80.8640  -11.9750  -48.1640 H       157 VAL   -0.2700
   2545 HG12      -79.0870  -11.6670  -48.2240 H       157 VAL    0.0900
   2546 HG13      -80.0140  -11.9740  -49.7560 H       157 VAL    0.0900
   2547 HG21      -81.8000   -8.6650  -49.7410 H       157 VAL    0.0900
   2548 HG22      -82.4290  -10.2880  -49.2650 H       157 VAL    0.5100
   2549 HG23      -81.4130  -10.1030  -50.7600 H       157 VAL   -0.5100
   2550 N         -78.7560   -7.4150  -47.6050 N.am    158 VAL   -0.4700
   2551 CA        -78.3580   -5.9980  -47.6590 C.3     158 VAL    0.3100
   2552 C         -78.6040   -5.4310  -49.0740 C.2     158 VAL    0.0700
   2553 O         -78.5150   -6.1630  -50.0710 O.2     158 VAL    0.0900
   2554 CB        -76.9230   -5.6680  -47.1270 C.3     158 VAL   -0.0900
   2555 CG1       -76.6280   -6.3570  -45.7950 C.3     158 VAL    0.0900
   2556 CG2       -75.8400   -5.9760  -48.1420 C.3     158 VAL   -0.2700
   2557 HN        -78.0130   -8.0780  -47.5650 H       158 VAL    0.0900
   2558 HA        -79.0830   -5.4510  -47.0730 H       158 VAL    0.0900
   2559 HB        -76.8310   -4.5700  -46.9930 H       158 VAL    0.0900
   2560 HG11      -76.7030   -7.4590  -45.9110 H       158 VAL   -0.2700
   2561 HG12      -77.3650   -6.0300  -45.0300 H       158 VAL    0.0900
   2562 HG13      -75.6010   -6.1030  -45.4580 H       158 VAL    0.0900
   2563 HG21      -76.0000   -5.3770  -49.0630 H       158 VAL    0.0900
   2564 HG22      -75.8670   -7.0540  -48.4080 H       158 VAL    0.5100
   2565 HG23      -74.8440   -5.7200  -47.7210 H       158 VAL   -0.5100
   2566 N         -78.9550   -4.1250  -49.1370 N.am    159 ASN   -0.4700
   2567 CA        -79.2490   -3.4040  -50.3750 C.3     159 ASN    0.3100
   2568 C         -78.0610   -3.4970  -51.3360 C.2     159 ASN    0.0700
   2569 O         -76.9270   -3.1590  -50.9820 O.2     159 ASN    0.0900
   2570 CB        -79.6300   -1.9500  -50.0910 C.3     159 ASN   -0.1800
   2571 CG        -80.2780   -1.2590  -51.2640 C.2     159 ASN    0.0900
   2572 ND2       -81.5120   -1.6410  -51.5770 N.am    159 ASN    0.0900
   2573 OD1       -79.6850   -0.3840  -51.8990 O.2     159 ASN    0.5500
   2574 HN        -79.0300   -3.5770  -48.3080 H       159 ASN   -0.5500
   2575 HA        -80.0640   -3.9120  -50.8690 H       159 ASN   -0.6200
   2576 HB1       -78.7110   -1.3870  -49.8190 H       159 ASN    0.3200
   2577 HB2       -80.3390   -1.9270  -49.2370 H       159 ASN    0.3000
   2578 HD21      -81.9320   -1.3280  -52.4300 H       159 ASN    0.5100
   2579 HD22      -82.0210   -2.2420  -50.9610 H       159 ASN   -0.5100
   2580 N         -78.3440   -4.0260  -52.5340 N.am    160 THR   -0.4700
   2581 CA        -77.4020   -4.3130  -53.6120 C.3     160 THR    0.3100
   2582 C         -77.7230   -3.4260  -54.8610 C.2     160 THR    0.0700
   2583 O         -77.2270   -3.6940  -55.9610 O.2     160 THR    0.0900
   2584 CB        -77.4780   -5.8450  -53.8800 C.3     160 THR    0.1400
   2585 CG2       -78.8070   -6.3000  -54.5210 C.3     160 THR    0.0900
   2586 OG1       -76.3620   -6.2910  -54.6390 O.3     160 THR   -0.6600
   2587 HN        -79.2850   -4.2630  -52.7540 H       160 THR    0.4300
   2588 HA        -76.4110   -4.0200  -53.3010 H       160 THR   -0.2700
   2589 HB        -77.4890   -6.3900  -52.9120 H       160 THR    0.0900
   2590 HG1       -76.2990   -5.6980  -55.3920 H       160 THR    0.0900
   2591 HG21      -78.9530   -5.7930  -55.4990 H       160 THR    0.0900
   2592 HG22      -79.6570   -6.0390  -53.8560 H       160 THR    0.5100
   2593 HG23      -78.7890   -7.3980  -54.6900 H       160 THR   -0.5100
   2594 N         -78.5410   -2.3610  -54.6700 N.am    161 ASP   -0.4700
   2595 CA        -78.9820   -1.4460  -55.7250 C.3     161 ASP    0.3100
   2596 C         -77.8440   -0.5920  -56.3010 C.2     161 ASP    0.0700
   2597 O         -77.7280   -0.4920  -57.5190 O.2     161 ASP    0.0900
   2598 CB        -80.1210   -0.5280  -55.2240 C.3     161 ASP   -0.2800
   2599 CG        -81.4870   -1.1920  -55.0740 C.2     161 ASP    0.0900
   2600 OD1       -81.8020   -2.1060  -55.8730 O.co2   161 ASP    0.0900
   2601 OD2       -82.2630   -0.7590  -54.1940 O.co2   161 ASP    0.6200
   2602 HN        -78.8920   -2.1470  -53.7620 H       161 ASP   -0.7600
   2603 HA        -79.3230   -2.0400  -56.5610 H       161 ASP   -0.7600
   2604 HB1       -80.2310    0.3120  -55.9420 H       161 ASP    0.5100
   2605 HB2       -79.8300   -0.1250  -54.2310 H       161 ASP   -0.5100
   2606 N         -77.0050    0.0080  -55.4320 N.am    162 HSE   -0.4700
   2607 CA        -75.9030    0.8870  -55.8340 C.3     162 HSE    0.3100
   2608 C         -74.5670    0.1170  -55.8450 C.2     162 HSE    0.0700
   2609 O         -74.0470   -0.2520  -54.7890 O.2     162 HSE    0.0900
   2610 CB        -75.8500    2.1370  -54.9190 C.3     162 HSE   -0.0800
   2611 CG        -77.1280    2.9420  -54.9140 C.ar    162 HSE    0.0900
   2612 CD2       -78.3310    2.6610  -54.3550 C.ar    162 HSE    0.0900
   2613 ND1       -77.2200    4.1610  -55.5720 N.ar    162 HSE   -0.7000
   2614 CE1       -78.4630    4.5820  -55.3840 C.ar    162 HSE    0.2200
   2615 NE2       -79.1670    3.7130  -54.6550 N.ar    162 HSE    0.2500
   2616 HN        -77.1020   -0.1240  -54.4510 H       162 HSE    0.1300
   2617 HA        -76.0640    1.1800  -56.8610 H       162 HSE   -0.3600
   2618 HB1       -75.0250    2.7960  -55.2640 H       162 HSE    0.3200
   2619 HB2       -75.6430    1.8070  -53.8790 H       162 HSE   -0.0500
   2620 HD2       -78.6390    1.7990  -53.7760 H       162 HSE    0.0900
   2621 HE1       -78.8810    5.5130  -55.7640 H       162 HSE    0.5100
   2622 HE2       -80.1230    3.7980  -54.3720 H       162 HSE   -0.5100
   2623 N         -74.0370   -0.1510  -57.0600 N.am    163 ILE   -0.4700
   2624 CA        -72.7810   -0.8780  -57.3120 C.3     163 ILE    0.3100
   2625 C         -71.5750   -0.1400  -56.6760 C.2     163 ILE    0.0700
   2626 O         -70.6430   -0.7840  -56.1910 O.2     163 ILE    0.0900
   2627 CB        -72.5840   -1.1140  -58.8510 C.3     163 ILE   -0.0900
   2628 CG1       -71.3740   -2.0260  -59.1820 C.3     163 ILE    0.0900
   2629 CG2       -72.5210    0.1950  -59.6500 C.3     163 ILE   -0.2700
   2630 CD        -71.6880   -3.5090  -59.2740 C.3     163 ILE    0.0900
   2631 HN        -74.5040    0.1520  -57.8860 H       163 ILE    0.0900
   2632 HA        -72.8290   -1.8230  -56.7900 H       163 ILE    0.0900
   2633 HB        -73.4300   -1.7240  -59.2300 H       163 ILE   -0.1800
   2634 HG11      -70.6080   -1.8840  -58.3910 H       163 ILE    0.0900
   2635 HG12      -70.9520   -1.7010  -60.1560 H       163 ILE    0.0900
   2636 HG21      -71.5750    0.7340  -59.4270 H       163 ILE   -0.2700
   2637 HG22      -73.3750    0.8490  -59.3720 H       163 ILE    0.0900
   2638 HG23      -72.5560   -0.0240  -60.7380 H       163 ILE    0.0900
   2639 HD1       -72.4400   -3.6910  -60.0720 H       163 ILE    0.0900
   2640 HD2       -72.1010   -3.8690  -58.3080 H       163 ILE    0.5100
   2641 HD3       -70.7650   -4.0770  -59.5200 H       163 ILE   -0.5100
   2642 N         -71.6140    1.2070  -56.6900 N.am    164 LEU   -0.4700
   2643 CA        -70.5890    2.1040  -56.1760 C.3     164 LEU    0.3100
   2644 C         -70.4390    1.9540  -54.6610 C.2     164 LEU    0.0700
   2645 O         -69.3120    1.9030  -54.1790 O.2     164 LEU    0.0900
   2646 CB        -70.9310    3.5570  -56.5730 C.3     164 LEU   -0.1800
   2647 CG        -69.8780    4.6620  -56.3680 C.3     164 LEU    0.0900
   2648 CD1       -68.4900    4.2410  -56.8390 C.3     164 LEU    0.0900
   2649 CD2       -70.2950    5.9330  -57.0840 C.3     164 LEU   -0.0900
   2650 HN        -72.4010    1.6760  -57.0800 H       164 LEU    0.0900
   2651 HA        -69.6380    1.8110  -56.5950 H       164 LEU   -0.2700
   2652 HB1       -71.8270    3.8500  -55.9890 H       164 LEU    0.0900
   2653 HB2       -71.1870    3.5470  -57.6510 H       164 LEU    0.0900
   2654 HG        -69.8280    4.9140  -55.2870 H       164 LEU    0.0900
   2655 HD11      -68.5130    3.9950  -57.9220 H       164 LEU   -0.2700
   2656 HD12      -68.1570    3.3410  -56.2790 H       164 LEU    0.0900
   2657 HD13      -67.7680    5.0700  -56.6790 H       164 LEU    0.0900
   2658 HD21      -71.2690    6.2930  -56.6870 H       164 LEU    0.0900
   2659 HD22      -70.4070    5.7350  -58.1710 H       164 LEU    0.5100
   2660 HD23      -69.5330    6.7250  -56.9240 H       164 LEU   -0.5100
   2661 N         -71.5570    1.8520  -53.9110 N.am    165 TYR   -0.4700
   2662 CA        -71.4730    1.6460  -52.4660 C.3     165 TYR    0.3100
   2663 C         -71.0420    0.2000  -52.1890 C.2     165 TYR    0.0700
   2664 O         -70.1720   -0.0160  -51.3480 O.2     165 TYR    0.0900
   2665 CB        -72.7940    1.9930  -51.7400 C.3     165 TYR   -0.1800
   2666 CG        -72.9310    1.2820  -50.4090 C.ar    165 TYR    0.0900
   2667 CD1       -72.1690    1.6700  -49.3060 C.ar    165 TYR    0.0900
   2668 CD2       -73.7560    0.1650  -50.2750 C.ar    165 TYR    0.0000
   2669 CE1       -72.2260    0.9630  -48.1050 C.ar    165 TYR   -0.1150
   2670 CE2       -73.8320   -0.5380  -49.0740 C.ar    165 TYR    0.1150
   2671 CZ        -73.0610   -0.1400  -47.9920 C.ar    165 TYR   -0.1150
   2672 OH        -73.1450   -0.8360  -46.8070 O.3     165 TYR    0.1150
   2673 HN        -72.4730    1.9110  -54.3010 H       165 TYR    0.1100
   2674 HA        -70.6740    2.2710  -52.0940 H       165 TYR   -0.5400
   2675 HB1       -73.6550    1.6890  -52.3710 H       165 TYR    0.4300
   2676 HB2       -72.8330    3.0850  -51.5410 H       165 TYR   -0.1150
   2677 HD1       -71.5250    2.5320  -49.3830 H       165 TYR    0.1150
   2678 HD2       -74.3470   -0.1620  -51.1180 H       165 TYR   -0.1150
   2679 HE1       -71.6210    1.2730  -47.2650 H       165 TYR    0.1150
   2680 HE2       -74.4910   -1.3900  -48.9850 H       165 TYR    0.5100
   2681 HH        -72.6860   -0.3290  -46.1320 H       165 TYR   -0.5100
   2682 N         -71.6600   -0.7810  -52.8890 N.am    166 THR   -0.4700
   2683 CA        -71.3520   -2.2100  -52.7730 C.3     166 THR    0.3100
   2684 C         -69.8260   -2.4370  -52.8390 C.2     166 THR    0.0700
   2685 O         -69.2810   -3.1260  -51.9770 O.2     166 THR    0.0900
   2686 CB        -72.1220   -2.9840  -53.8520 C.3     166 THR    0.1400
   2687 CG2       -71.6520   -4.4360  -54.0100 C.3     166 THR    0.0900
   2688 OG1       -73.5120   -2.9570  -53.5100 O.3     166 THR   -0.6600
   2689 HN        -72.3810   -0.5630  -53.5400 H       166 THR    0.4300
   2690 HA        -71.6400   -2.5420  -51.7860 H       166 THR   -0.2700
   2691 HB        -71.9780   -2.5080  -54.8450 H       166 THR    0.0900
   2692 HG1       -73.8370   -2.0990  -53.7930 H       166 THR    0.0900
   2693 HG21      -71.6130   -4.9350  -53.0170 H       166 THR    0.0900
   2694 HG22      -70.6360   -4.4570  -54.4570 H       166 THR    0.5100
   2695 HG23      -72.3590   -4.9940  -54.6600 H       166 THR   -0.5100
   2696 N         -69.1330   -1.8090  -53.8090 N.am    167 VAL   -0.4700
   2697 CA        -67.6930   -1.9720  -53.9020 C.3     167 VAL    0.3100
   2698 C         -66.9920   -1.1230  -52.8060 C.2     167 VAL    0.0700
   2699 O         -66.0720   -1.6390  -52.1790 O.2     167 VAL    0.0900
   2700 CB        -67.1290   -1.7540  -55.3240 C.3     167 VAL   -0.0900
   2701 CG1       -67.2350   -0.3010  -55.7650 C.3     167 VAL    0.0900
   2702 CG2       -65.6930   -2.2490  -55.4300 C.3     167 VAL   -0.2700
   2703 HN        -69.5650   -1.2210  -54.4880 H       167 VAL    0.0900
   2704 HA        -67.4630   -2.9730  -53.5720 H       167 VAL    0.0900
   2705 HB        -67.6940   -2.3900  -56.0380 H       167 VAL    0.0900
   2706 HG11      -66.6650    0.3510  -55.0700 H       167 VAL   -0.2700
   2707 HG12      -68.2990    0.0190  -55.7590 H       167 VAL    0.0900
   2708 HG13      -66.8140   -0.1840  -56.7860 H       167 VAL    0.0900
   2709 HG21      -65.6140   -3.2820  -55.0270 H       167 VAL    0.0900
   2710 HG22      -65.0210   -1.5880  -54.8410 H       167 VAL    0.5100
   2711 HG23      -65.3720   -2.2580  -56.4930 H       167 VAL   -0.5100
   2712 N         -67.4700    0.1100  -52.4960 N.am    168 TYR   -0.4700
   2713 CA        -66.8590    0.9280  -51.4360 C.3     168 TYR    0.3100
   2714 C         -66.8990    0.1840  -50.0940 C.2     168 TYR    0.0700
   2715 O         -65.9090    0.2020  -49.3600 O.2     168 TYR    0.0900
   2716 CB        -67.5060    2.3320  -51.3140 C.3     168 TYR   -0.1800
   2717 CG        -67.3670    2.9640  -49.9410 C.ar    168 TYR    0.0900
   2718 CD1       -68.4340    2.9750  -49.0480 C.ar    168 TYR    0.0900
   2719 CD2       -66.1460    3.4910  -49.5110 C.ar    168 TYR    0.0000
   2720 CE1       -68.2990    3.5040  -47.7650 C.ar    168 TYR   -0.1150
   2721 CE2       -65.9960    4.0160  -48.2230 C.ar    168 TYR    0.1150
   2722 CZ        -67.0790    4.0240  -47.3560 C.ar    168 TYR   -0.1150
   2723 OH        -66.9650    4.5480  -46.0860 O.3     168 TYR    0.1150
   2724 HN        -68.2500    0.5130  -52.9680 H       168 TYR    0.1100
   2725 HA        -65.8090    1.0270  -51.6670 H       168 TYR   -0.5400
   2726 HB1       -68.5930    2.2520  -51.5270 H       168 TYR    0.4300
   2727 HB2       -67.0240    3.0200  -52.0400 H       168 TYR   -0.1150
   2728 HD1       -69.3860    2.5650  -49.3550 H       168 TYR    0.1150
   2729 HD2       -65.3020    3.4930  -50.1860 H       168 TYR   -0.1150
   2730 HE1       -69.1430    3.5100  -47.0900 H       168 TYR    0.1150
   2731 HE2       -65.0420    4.4120  -47.9050 H       168 TYR    0.5100
   2732 HH        -67.8170    4.4610  -45.6520 H       168 TYR   -0.5100
   2733 N         -68.0260   -0.4730  -49.7880 N.am    169 SER   -0.4700
   2734 CA        -68.2110   -1.2270  -48.5540 C.3     169 SER    0.3100
   2735 C         -67.2390   -2.4120  -48.4740 C.2     169 SER    0.0700
   2736 O         -66.7070   -2.6830  -47.4040 O.2     169 SER    0.0900
   2737 CB        -69.6530   -1.7130  -48.4360 C.3     169 SER    0.0500
   2738 OG        -69.9000   -2.8070  -49.3030 O.3     169 SER    0.0900
   2739 HN        -68.8070   -0.4750  -50.4080 H       169 SER    0.0900
   2740 HA        -67.9630   -0.5790  -47.7250 H       169 SER   -0.6600
   2741 HB1       -70.3460   -0.8870  -48.7030 H       169 SER    0.4300
   2742 HB2       -69.8500   -2.0380  -47.3920 H       169 SER    0.5100
   2743 HG1       -69.7280   -2.4840  -50.1910 H       169 SER   -0.5100
   2744 N         -67.0030   -3.0980  -49.6080 N.am    170 THR   -0.4700
   2745 CA        -66.1290   -4.2680  -49.7100 C.3     170 THR    0.3100
   2746 C         -64.6330   -3.8440  -49.5820 C.2     170 THR    0.0700
   2747 O         -63.8280   -4.5640  -48.9830 O.2     170 THR    0.0900
   2748 CB        -66.4880   -5.0340  -51.0120 C.3     170 THR    0.1400
   2749 CG2       -65.5190   -4.8000  -52.1650 C.3     170 THR    0.0900
   2750 OG1       -66.6280   -6.4240  -50.7410 O.3     170 THR   -0.6600
   2751 HN        -67.4330   -2.8260  -50.4640 H       170 THR    0.4300
   2752 HA        -66.2850   -4.8910  -48.8420 H       170 THR   -0.2700
   2753 HB        -67.4460   -4.6490  -51.4210 H       170 THR    0.0900
   2754 HG1       -67.5050   -6.5330  -50.3650 H       170 THR    0.0900
   2755 HG21      -64.4740   -4.9530  -51.8220 H       170 THR    0.0900
   2756 HG22      -65.6210   -3.7590  -52.5390 H       170 THR    0.5100
   2757 HG23      -65.7310   -5.5160  -52.9880 H       170 THR   -0.5100
   2758 N         -64.2830   -2.6620  -50.1100 N.am    171 VAL   -0.4700
   2759 CA        -62.9300   -2.1150  -50.0810 C.3     171 VAL    0.3100
   2760 C         -62.6390   -1.5430  -48.6890 C.2     171 VAL    0.0700
   2761 O         -61.6230   -1.8890  -48.0830 O.2     171 VAL    0.0900
   2762 CB        -62.7290   -1.0510  -51.1950 C.3     171 VAL   -0.0900
   2763 CG1       -61.4210   -0.2890  -51.0050 C.3     171 VAL    0.0900
   2764 CG2       -62.7930   -1.6790  -52.5890 C.3     171 VAL   -0.2700
   2765 HN        -64.9580   -2.0860  -50.5630 H       171 VAL    0.0900
   2766 HA        -62.2380   -2.9320  -50.2160 H       171 VAL    0.0900
   2767 HB        -63.5760   -0.3330  -51.1720 H       171 VAL    0.0900
   2768 HG11      -60.5820   -1.0010  -50.8550 H       171 VAL   -0.2700
   2769 HG12      -61.4920    0.3680  -50.1100 H       171 VAL    0.0900
   2770 HG13      -61.2070    0.3270  -51.9040 H       171 VAL    0.0900
   2771 HG21      -63.7830   -2.1600  -52.7450 H       171 VAL    0.0900
   2772 HG22      -62.0030   -2.4530  -52.6920 H       171 VAL    0.5100
   2773 HG23      -62.6530   -0.8950  -53.3640 H       171 VAL   -0.5100
   2774 N         -63.5320   -0.6760  -48.2030 N.am    172 GLY   -0.4700
   2775 CA        -63.4090   -0.0140  -46.9120 C.3     172 GLY    0.3100
   2776 C         -63.3580   -0.9770  -45.7490 C.2     172 GLY   -0.0200
   2777 O         -62.6230   -0.7370  -44.7920 O.2     172 GLY    0.0900
   2778 HN        -64.3490   -0.4380  -48.7200 H       172 GLY    0.0900
   2779 HA1       -64.2640    0.6350  -46.7920 H       172 GLY    0.5100
   2780 HA2       -62.4990    0.5670  -46.9250 H       172 GLY   -0.5100
   2781 N         -64.1100   -2.0980  -45.8540 N.am    173 ALA   -0.4700
   2782 CA        -64.2150   -3.1430  -44.8320 C.3     173 ALA    0.3100
   2783 C         -63.2040   -4.2720  -44.9760 C.2     173 ALA    0.0700
   2784 O         -62.8240   -4.8290  -43.9480 O.2     173 ALA    0.0900
   2785 CB        -65.6110   -3.7430  -44.8280 C.3     173 ALA   -0.2700
   2786 HN        -64.6530   -2.2680  -46.6720 H       173 ALA    0.0900
   2787 HA        -63.9940   -2.6960  -43.8730 H       173 ALA    0.0900
   2788 HB1       -65.7700   -4.3460  -45.7480 H       173 ALA    0.0900
   2789 HB2       -66.3710   -2.9330  -44.7990 H       173 ALA    0.5100
   2790 HB3       -65.7350   -4.4050  -43.9450 H       173 ALA   -0.5100
   2791 N         -62.7900   -4.6530  -46.2020 N.am    174 PHE   -0.4700
   2792 CA        -61.8700   -5.7760  -46.3270 C.3     174 PHE    0.3100
   2793 C         -60.5940   -5.4780  -47.1100 C.2     174 PHE    0.0700
   2794 O         -59.5130   -5.5900  -46.5340 O.2     174 PHE    0.0900
   2795 CB        -62.5800   -6.9850  -46.9430 C.3     174 PHE   -0.1800
   2796 CG        -61.7010   -8.1820  -47.2140 C.ar    174 PHE    0.0900
   2797 CD1       -61.2060   -8.4280  -48.4920 C.ar    174 PHE    0.0900
   2798 CD2       -61.3940   -9.0840  -46.1980 C.ar    174 PHE    0.0000
   2799 CE1       -60.3940   -9.5360  -48.7460 C.ar    174 PHE   -0.1150
   2800 CE2       -60.5890  -10.1960  -46.4530 C.ar    174 PHE    0.1150
   2801 CZ        -60.0990  -10.4190  -47.7270 C.ar    174 PHE   -0.1150
   2802 HN        -63.0820   -4.2050  -47.0440 H       174 PHE    0.1150
   2803 HA        -61.5020   -6.0190  -45.3410 H       174 PHE   -0.1150
   2804 HB1       -63.0210   -6.6830  -47.9170 H       174 PHE    0.1150
   2805 HB2       -63.3790   -7.3230  -46.2500 H       174 PHE   -0.1150
   2806 HD1       -61.4540   -7.7540  -49.2980 H       174 PHE    0.1150
   2807 HD2       -61.7820   -8.9220  -45.2030 H       174 PHE   -0.1150
   2808 HE1       -59.9970   -9.7010  -49.7380 H       174 PHE    0.1150
   2809 HE2       -60.3490  -10.8830  -45.6560 H       174 PHE    0.5100
   2810 HZ        -59.4860  -11.2850  -47.9260 H       174 PHE   -0.5100
   2811 N         -60.6950   -5.1650  -48.4140 N.am    175 TYR   -0.4700
   2812 CA        -59.5400   -4.9820  -49.2900 C.3     175 TYR    0.3100
   2813 C         -58.5660   -3.9140  -48.8100 C.2     175 TYR    0.0700
   2814 O         -57.3560   -4.1340  -48.9300 O.2     175 TYR    0.0900
   2815 CB        -59.9800   -4.7100  -50.7230 C.3     175 TYR   -0.1800
   2816 CG        -60.7120   -5.8830  -51.3360 C.ar    175 TYR    0.0900
   2817 CD1       -60.0170   -6.9780  -51.8460 C.ar    175 TYR    0.0900
   2818 CD2       -62.1000   -5.8940  -51.4250 C.ar    175 TYR    0.0000
   2819 CE1       -60.6870   -8.0520  -52.4290 C.ar    175 TYR   -0.1150
   2820 CE2       -62.7820   -6.9580  -52.0140 C.ar    175 TYR    0.1150
   2821 CZ        -62.0730   -8.0350  -52.5150 C.ar    175 TYR   -0.1150
   2822 OH        -62.7570   -9.0890  -53.0810 O.3     175 TYR    0.1150
   2823 HN        -61.5820   -5.0410  -48.8490 H       175 TYR    0.1100
   2824 HA        -58.9430   -5.8810  -49.2460 H       175 TYR   -0.5400
   2825 HB1       -59.0890   -4.5040  -51.3540 H       175 TYR    0.4300
   2826 HB2       -60.6690   -3.8390  -50.7410 H       175 TYR   -0.1150
   2827 HD1       -58.9380   -6.9930  -51.7890 H       175 TYR    0.1150
   2828 HD2       -62.6620   -5.0590  -51.0280 H       175 TYR   -0.1150
   2829 HE1       -60.1310   -8.8960  -52.8120 H       175 TYR    0.1150
   2830 HE2       -63.8600   -6.9410  -52.0790 H       175 TYR    0.5100
   2831 HH        -63.6920   -8.9630  -52.9060 H       175 TYR   -0.5100
   2832 N         -59.0540   -2.7900  -48.2450 N.am    176 PHE   -0.4700
   2833 CA        -58.1410   -1.7840  -47.6970 C.3     176 PHE    0.3100
   2834 C         -57.4530   -2.4050  -46.4430 C.2     176 PHE    0.0700
   2835 O         -56.2300   -2.5650  -46.5170 O.2     176 PHE    0.0900
   2836 CB        -58.8300   -0.4210  -47.4300 C.3     176 PHE   -0.1800
   2837 CG        -58.0100    0.6850  -46.7870 C.ar    176 PHE    0.0900
   2838 CD1       -56.6280    0.7440  -46.9500 C.ar    176 PHE    0.0900
   2839 CD2       -58.6290    1.7020  -46.0680 C.ar    176 PHE    0.0000
   2840 CE1       -55.8770    1.7690  -46.3580 C.ar    176 PHE   -0.1150
   2841 CE2       -57.8800    2.7320  -45.4860 C.ar    176 PHE    0.1150
   2842 CZ        -56.5070    2.7600  -45.6360 C.ar    176 PHE   -0.1150
   2843 HN        -60.0300   -2.5970  -48.1770 H       176 PHE    0.1150
   2844 HA        -57.3390   -1.6540  -48.4080 H       176 PHE   -0.1150
   2845 HB1       -59.6930   -0.5960  -46.7530 H       176 PHE    0.1150
   2846 HB2       -59.1810   -0.0150  -48.4020 H       176 PHE   -0.1150
   2847 HD1       -56.1270   -0.0100  -47.5390 H       176 PHE    0.1150
   2848 HD2       -59.7040    1.6970  -45.9560 H       176 PHE   -0.1150
   2849 HE1       -54.8030    1.7830  -46.4690 H       176 PHE    0.1150
   2850 HE2       -58.3760    3.5050  -44.9180 H       176 PHE    0.5100
   2851 HZ        -55.9300    3.5550  -45.1870 H       176 PHE   -0.5100
   2852 N         -58.1700   -2.9180  -45.3940 N.am    177 PRO   -0.2900
   2853 CA        -57.4710   -3.5560  -44.2690 C.3     177 PRO    0.0000
   2854 C         -56.5170   -4.7060  -44.6100 C.2     177 PRO    0.0900
   2855 O         -55.5190   -4.8250  -43.9020 O.2     177 PRO    0.0900
   2856 CB        -58.6070   -4.1020  -43.4150 C.3     177 PRO    0.0200
   2857 CG        -59.7170   -3.2240  -43.6680 C.3     177 PRO    0.0900
   2858 CD        -59.6150   -2.8110  -45.0990 C.3     177 PRO   -0.1800
   2859 HA        -56.8350   -2.8440  -43.7690 H       177 PRO    0.0900
   2860 HB1       -58.3320   -4.0890  -42.3380 H       177 PRO    0.0900
   2861 HB2       -58.8550   -5.1440  -43.7080 H       177 PRO   -0.1800
   2862 HG1       -60.6770   -3.7510  -43.4850 H       177 PRO    0.0900
   2863 HG2       -59.6640   -2.3330  -43.0050 H       177 PRO    0.0900
   2864 HD1       -60.1900   -3.4940  -45.7610 H       177 PRO    0.5100
   2865 HD2       -59.9560   -1.7650  -45.2470 H       177 PRO   -0.5100
   2866 N         -56.7940   -5.5670  -45.6260 N.am    178 THR   -0.4700
   2867 CA        -55.8530   -6.6710  -45.9190 C.3     178 THR    0.3100
   2868 C         -54.5580   -6.1480  -46.5180 C.2     178 THR    0.0700
   2869 O         -53.4940   -6.5990  -46.1040 O.2     178 THR    0.0900
   2870 CB        -56.4140   -7.7920  -46.8060 C.3     178 THR    0.1400
   2871 CG2       -57.8250   -8.0740  -46.5460 C.3     178 THR    0.0900
   2872 OG1       -56.1950   -7.5230  -48.1890 O.3     178 THR   -0.6600
   2873 HN        -57.6090   -5.4970  -46.1960 H       178 THR    0.4300
   2874 HA        -55.5550   -7.0870  -44.9680 H       178 THR   -0.2700
   2875 HB        -55.9150   -8.7510  -46.5500 H       178 THR    0.0900
   2876 HG1       -56.6460   -6.6960  -48.3740 H       178 THR    0.0900
   2877 HG21      -58.4610   -7.5810  -47.3120 H       178 THR    0.0900
   2878 HG22      -58.1100   -7.6840  -45.5440 H       178 THR    0.5100
   2879 HG23      -58.0060   -9.1690  -46.5860 H       178 THR   -0.5100
   2880 N         -54.6420   -5.2030  -47.4840 N.am    179 LEU   -0.4700
   2881 CA        -53.4530   -4.6050  -48.0970 C.3     179 LEU    0.3100
   2882 C         -52.5840   -3.9080  -47.0360 C.2     179 LEU    0.0700
   2883 O         -51.3600   -3.9570  -47.1210 O.2     179 LEU    0.0900
   2884 CB        -53.8210   -3.6260  -49.2270 C.3     179 LEU   -0.1800
   2885 CG        -54.2730   -4.2620  -50.5430 C.3     179 LEU    0.0900
   2886 CD1       -55.0310   -3.2670  -51.3980 C.3     179 LEU    0.0900
   2887 CD2       -53.1050   -4.8420  -51.3160 C.3     179 LEU   -0.0900
   2888 HN        -55.5200   -4.8720  -47.8230 H       179 LEU    0.0900
   2889 HA        -52.8460   -5.4080  -48.4870 H       179 LEU   -0.2700
   2890 HB1       -52.9300   -2.9990  -49.4390 H       179 LEU    0.0900
   2891 HB2       -54.6430   -2.9750  -48.8610 H       179 LEU    0.0900
   2892 HG        -54.9310   -5.1310  -50.3220 H       179 LEU    0.0900
   2893 HD11      -54.3830   -2.3960  -51.6360 H       179 LEU   -0.2700
   2894 HD12      -55.9270   -2.9020  -50.8500 H       179 LEU    0.0900
   2895 HD13      -55.3440   -3.7460  -52.3500 H       179 LEU    0.0900
   2896 HD21      -52.5990   -5.6250  -50.7120 H       179 LEU    0.0900
   2897 HD22      -52.3700   -4.0410  -51.5470 H       179 LEU    0.5100
   2898 HD23      -53.4670   -5.3020  -52.2600 H       179 LEU   -0.5100
   2899 N         -53.2220   -3.2920  -46.0310 N.am    180 LEU   -0.4700
   2900 CA        -52.5510   -2.6280  -44.9310 C.3     180 LEU    0.3100
   2901 C         -51.8270   -3.6670  -44.0620 C.2     180 LEU    0.0700
   2902 O         -50.6610   -3.4570  -43.7060 O.2     180 LEU    0.0900
   2903 CB        -53.5720   -1.8070  -44.1120 C.3     180 LEU   -0.1800
   2904 CG        -53.1290   -1.1840  -42.7770 C.3     180 LEU    0.0900
   2905 CD1       -51.9440   -0.2080  -42.9460 C.3     180 LEU    0.0900
   2906 CD2       -54.2810   -0.4720  -42.1300 C.3     180 LEU   -0.0900
   2907 HN        -54.2170   -3.2650  -45.9950 H       180 LEU    0.0900
   2908 HA        -51.7880   -1.9820  -45.3400 H       180 LEU   -0.2700
   2909 HB1       -54.4280   -2.4770  -43.8910 H       180 LEU    0.0900
   2910 HB2       -53.9190   -0.9770  -44.7610 H       180 LEU    0.0900
   2911 HG        -52.8280   -1.9960  -42.0830 H       180 LEU    0.0900
   2912 HD11      -52.2270    0.6220  -43.6290 H       180 LEU   -0.2700
   2913 HD12      -51.0740   -0.7430  -43.3820 H       180 LEU    0.0900
   2914 HD13      -51.6640    0.2230  -41.9610 H       180 LEU    0.0900
   2915 HD21      -55.1100   -1.1860  -41.9340 H       180 LEU    0.0900
   2916 HD22      -54.6560    0.3300  -42.8020 H       180 LEU    0.5100
   2917 HD23      -53.9590   -0.0290  -41.1630 H       180 LEU   -0.5100
   2918 N         -52.4980   -4.8050  -43.7730 N.am    181 LEU   -0.4700
   2919 CA        -51.9620   -5.9040  -42.9800 C.3     181 LEU    0.3100
   2920 C         -50.7870   -6.5910  -43.6510 C.2     181 LEU    0.0700
   2921 O         -49.8020   -6.8730  -42.9760 O.2     181 LEU    0.0900
   2922 CB        -53.0420   -6.9310  -42.6620 C.3     181 LEU   -0.1800
   2923 CG        -53.9070   -6.6010  -41.4590 C.3     181 LEU    0.0900
   2924 CD1       -55.1220   -7.5050  -41.4090 C.3     181 LEU    0.0900
   2925 CD2       -53.1260   -6.7180  -40.1610 C.3     181 LEU   -0.0900
   2926 HN        -53.4280   -4.9440  -44.1050 H       181 LEU    0.0900
   2927 HA        -51.5620   -5.4910  -42.0660 H       181 LEU   -0.2700
   2928 HB1       -52.5480   -7.9080  -42.4760 H       181 LEU    0.0900
   2929 HB2       -53.7030   -7.0250  -43.5490 H       181 LEU    0.0900
   2930 HG        -54.2390   -5.5430  -41.5240 H       181 LEU    0.0900
   2931 HD11      -54.8040   -8.5680  -41.3350 H       181 LEU   -0.2700
   2932 HD12      -55.7250   -7.3800  -42.3330 H       181 LEU    0.0900
   2933 HD13      -55.7420   -7.2580  -40.5210 H       181 LEU    0.0900
   2934 HD21      -52.2640   -6.0160  -40.1700 H       181 LEU    0.0900
   2935 HD22      -52.7400   -7.7520  -40.0440 H       181 LEU    0.5100
   2936 HD23      -53.7810   -6.4630  -39.3010 H       181 LEU   -0.5100
   2937 N         -50.8660   -6.8370  -44.9660 N.am    182 ILE   -0.4700
   2938 CA        -49.7700   -7.4500  -45.7130 C.3     182 ILE    0.3100
   2939 C         -48.5290   -6.5340  -45.5910 C.2     182 ILE    0.0700
   2940 O         -47.4700   -7.0130  -45.1840 O.2     182 ILE    0.0900
   2941 CB        -50.1590   -7.7540  -47.1880 C.3     182 ILE   -0.0900
   2942 CG1       -51.3050   -8.7880  -47.2620 C.3     182 ILE    0.0900
   2943 CG2       -48.9400   -8.2510  -47.9860 C.3     182 ILE   -0.2700
   2944 CD        -52.1240   -8.7370  -48.5290 C.3     182 ILE    0.0900
   2945 HN        -51.6800   -6.6130  -45.4950 H       182 ILE    0.0900
   2946 HA        -49.5020   -8.3670  -45.2070 H       182 ILE    0.0900
   2947 HB        -50.5540   -6.8290  -47.6590 H       182 ILE   -0.1800
   2948 HG11      -51.9860   -8.6140  -46.4020 H       182 ILE    0.0900
   2949 HG12      -50.8650   -9.8030  -47.1730 H       182 ILE    0.0900
   2950 HG21      -48.5390   -9.1820  -47.5310 H       182 ILE   -0.2700
   2951 HG22      -48.1410   -7.4790  -47.9770 H       182 ILE    0.0900
   2952 HG23      -49.2370   -8.4690  -49.0340 H       182 ILE    0.0900
   2953 HD1       -51.4740   -8.9260  -49.4100 H       182 ILE    0.0900
   2954 HD2       -52.5880   -7.7340  -48.6400 H       182 ILE    0.5100
   2955 HD3       -52.9160   -9.5150  -48.5000 H       182 ILE   -0.5100
   2956 N         -48.6910   -5.2160  -45.8690 N.am    183 ALA   -0.4700
   2957 CA        -47.6430   -4.2000  -45.7750 C.3     183 ALA    0.3100
   2958 C         -47.0730   -4.1120  -44.3350 C.2     183 ALA    0.0700
   2959 O         -45.8440   -4.0740  -44.1400 O.2     183 ALA    0.0900
   2960 CB        -48.1930   -2.8520  -46.2160 C.3     183 ALA   -0.2700
   2961 HN        -49.5770   -4.8690  -46.1630 H       183 ALA    0.0900
   2962 HA        -46.8230   -4.5010  -46.4100 H       183 ALA    0.0900
   2963 HB1       -49.0430   -2.5550  -45.5660 H       183 ALA    0.0900
   2964 HB2       -48.5530   -2.9140  -47.2650 H       183 ALA    0.5100
   2965 HB3       -47.4000   -2.0770  -46.1390 H       183 ALA   -0.5100
   2966 N         -47.9770   -4.1270  -43.3340 N.am    184 LEU   -0.4700
   2967 CA        -47.6320   -4.0700  -41.9240 C.3     184 LEU    0.3100
   2968 C         -46.8520   -5.3120  -41.5090 C.2     184 LEU    0.0700
   2969 O         -45.7880   -5.1700  -40.8970 O.2     184 LEU    0.0900
   2970 CB        -48.9000   -3.9150  -41.0790 C.3     184 LEU   -0.1800
   2971 CG        -49.1010   -2.5870  -40.3390 C.3     184 LEU    0.0900
   2972 CD1       -48.4330   -1.4190  -41.0290 C.3     184 LEU    0.0900
   2973 CD2       -50.5650   -2.3110  -40.1320 C.3     184 LEU   -0.0900
   2974 HN        -48.9540   -4.1800  -43.5250 H       184 LEU    0.0900
   2975 HA        -46.9720   -3.2290  -41.7710 H       184 LEU   -0.2700
   2976 HB1       -48.8960   -4.7230  -40.3180 H       184 LEU    0.0900
   2977 HB2       -49.7700   -4.0570  -41.7520 H       184 LEU    0.0900
   2978 HG        -48.6840   -2.6830  -39.3150 H       184 LEU    0.0900
   2979 HD11      -48.7080   -1.4010  -42.1050 H       184 LEU   -0.2700
   2980 HD12      -47.3290   -1.5120  -40.9470 H       184 LEU    0.0900
   2981 HD13      -48.7620   -0.4640  -40.5630 H       184 LEU    0.0900
   2982 HD21      -50.9460   -2.8910  -39.2640 H       184 LEU    0.0900
   2983 HD22      -51.1390   -2.6100  -41.0360 H       184 LEU    0.5100
   2984 HD23      -50.7220   -1.2300  -39.9310 H       184 LEU   -0.5100
   2985 N         -47.3380   -6.5220  -41.8900 N.am    185 TYR   -0.4700
   2986 CA        -46.6600   -7.7830  -41.5670 C.3     185 TYR    0.3100
   2987 C         -45.2880   -7.8720  -42.2280 C.2     185 TYR    0.0700
   2988 O         -44.3520   -8.3660  -41.5980 O.2     185 TYR    0.0900
   2989 CB        -47.4960   -9.0160  -41.9570 C.3     185 TYR   -0.1800
   2990 CG        -46.8450  -10.3150  -41.5330 C.ar    185 TYR    0.0900
   2991 CD1       -46.7470  -10.6620  -40.1910 C.ar    185 TYR    0.0900
   2992 CD2       -46.2740  -11.1710  -42.4740 C.ar    185 TYR    0.0000
   2993 CE1       -46.1350  -11.8460  -39.7940 C.ar    185 TYR   -0.1150
   2994 CE2       -45.6530  -12.3580  -42.0860 C.ar    185 TYR    0.1150
   2995 CZ        -45.5990  -12.6980  -40.7450 C.ar    185 TYR   -0.1150
   2996 OH        -45.0030  -13.8690  -40.3420 O.3     185 TYR    0.1150
   2997 HN        -48.1830   -6.6070  -42.4090 H       185 TYR    0.1100
   2998 HA        -46.4700   -7.7900  -40.5050 H       185 TYR   -0.5400
   2999 HB1       -47.6190   -9.0490  -43.0610 H       185 TYR    0.4300
   3000 HB2       -48.4900   -8.9630  -41.4630 H       185 TYR   -0.1150
   3001 HD1       -47.1550   -9.9990  -39.4420 H       185 TYR    0.1150
   3002 HD2       -46.3150  -10.9100  -43.5210 H       185 TYR   -0.1150
   3003 HE1       -46.0770  -12.1000  -38.7450 H       185 TYR    0.1150
   3004 HE2       -45.2170  -13.0090  -42.8290 H       185 TYR    0.5100
   3005 HH        -45.1940  -13.9940  -39.4100 H       185 TYR   -0.5100
   3006 N         -45.1930   -7.4010  -43.4760 N.am    186 GLY   -0.4700
   3007 CA        -43.9600   -7.3830  -44.2450 C.3     186 GLY    0.3100
   3008 C         -42.8550   -6.6280  -43.5400 C.2     186 GLY   -0.0200
   3009 O         -41.7610   -7.1640  -43.3600 O.2     186 GLY    0.0900
   3010 HN        -45.9900   -7.0310  -43.9470 H       186 GLY    0.0900
   3011 HA1       -44.1650   -6.9090  -45.1940 H       186 GLY    0.5100
   3012 HA2       -43.6480   -8.4050  -44.4000 H       186 GLY   -0.5100
   3013 N         -43.0770   -5.3500  -43.1500 N.am    187 ARG   -0.4700
   3014 CA        -42.0590   -4.6360  -42.3930 C.3     187 ARG    0.3100
   3015 C         -41.8190   -5.2070  -41.0200 C.2     187 ARG    0.0700
   3016 O         -40.6720   -5.2180  -40.5900 O.2     187 ARG    0.0900
   3017 CB        -42.1450   -3.0810  -42.3640 C.3     187 ARG   -0.1800
   3018 CG        -41.0610   -2.3960  -43.2420 C.3     187 ARG    0.0900
   3019 CD        -39.5800   -2.6060  -42.8180 C.3     187 ARG    0.0900
   3020 NE        -39.2330   -1.6850  -41.6860 N.pl3   187 ARG   -0.1800
   3021 CZ        -38.0750   -1.6830  -41.0290 C.cat   187 ARG    0.0900
   3022 NH1       -37.1060   -2.5620  -41.1850 N.pl3   187 ARG    0.0900
   3023 NH2       -37.9190   -0.8740  -39.9990 N.pl3   187 ARG    0.2000
   3024 HN        -43.9190   -4.8580  -43.3560 H       187 ARG    0.0900
   3025 HA        -41.1110   -4.9210  -42.8210 H       187 ARG    0.0900
   3026 HB1       -42.0220   -2.7370  -41.3140 H       187 ARG   -0.7000
   3027 HB2       -43.1460   -2.7720  -42.7280 H       187 ARG    0.4400
   3028 HG1       -41.2620   -1.3040  -43.2380 H       187 ARG    0.6400
   3029 HG2       -41.1740   -2.7790  -44.2780 H       187 ARG   -0.8000
   3030 HD1       -38.9040   -2.3790  -43.6700 H       187 ARG    0.4600
   3031 HD2       -39.4260   -3.6510  -42.4740 H       187 ARG    0.4600
   3032 HE        -39.9240   -1.0200  -41.4040 H       187 ARG   -0.8000
   3033 HH11      -37.1430   -3.2160  -41.9410 H       187 ARG    0.4600
   3034 HH12      -36.3360   -2.5750  -40.5490 H       187 ARG    0.4600
   3035 HH21      -37.1180   -0.9660  -39.4070 H       187 ARG    0.5100
   3036 HH22      -38.6010   -0.1680  -39.8100 H       187 ARG   -0.5100
   3037 N         -42.8510   -5.7280  -40.3110 N.am    188 ILE   -0.4700
   3038 CA        -42.6550   -6.3600  -38.9990 C.3     188 ILE    0.3100
   3039 C         -41.7110   -7.5720  -39.1360 C.2     188 ILE    0.0700
   3040 O         -40.7440   -7.6690  -38.3830 O.2     188 ILE    0.0900
   3041 CB        -44.0180   -6.7370  -38.3340 C.3     188 ILE   -0.0900
   3042 CG1       -44.7880   -5.4710  -37.8980 C.3     188 ILE    0.0900
   3043 CG2       -43.8100   -7.6460  -37.1330 C.3     188 ILE   -0.2700
   3044 CD        -46.2910   -5.6480  -37.5380 C.3     188 ILE    0.0900
   3045 HN        -43.7880   -5.7050  -40.6500 H       188 ILE    0.0900
   3046 HA        -42.1180   -5.6620  -38.3740 H       188 ILE    0.0900
   3047 HB        -44.6560   -7.2590  -39.0800 H       188 ILE   -0.1800
   3048 HG11      -44.7240   -4.7350  -38.7250 H       188 ILE    0.0900
   3049 HG12      -44.2750   -5.0560  -37.0050 H       188 ILE    0.0900
   3050 HG21      -43.0410   -7.2140  -36.4570 H       188 ILE   -0.2700
   3051 HG22      -43.4650   -8.6470  -37.4710 H       188 ILE    0.0900
   3052 HG23      -44.7600   -7.7490  -36.5680 H       188 ILE    0.0900
   3053 HD1       -46.3990   -6.3620  -36.6940 H       188 ILE    0.0900
   3054 HD2       -46.8440   -6.0480  -38.4150 H       188 ILE    0.5100
   3055 HD3       -46.7250   -4.6710  -37.2350 H       188 ILE   -0.5100
   3056 N         -41.9880   -8.4740  -40.1040 N.am    189 TYR   -0.4700
   3057 CA        -41.2200   -9.6850  -40.4070 C.3     189 TYR    0.3100
   3058 C         -39.7550   -9.3510  -40.6830 C.2     189 TYR    0.0700
   3059 O         -38.8690   -9.9970  -40.1210 O.2     189 TYR    0.0900
   3060 CB        -41.8400  -10.4320  -41.6210 C.3     189 TYR   -0.1800
   3061 CG        -41.1270  -11.7150  -41.9860 C.ar    189 TYR    0.0900
   3062 CD1       -40.0360  -11.7090  -42.8510 C.ar    189 TYR    0.0900
   3063 CD2       -41.5300  -12.9330  -41.4500 C.ar    189 TYR    0.0000
   3064 CE1       -39.3410  -12.8790  -43.1450 C.ar    189 TYR   -0.1150
   3065 CE2       -40.8510  -14.1120  -41.7470 C.ar    189 TYR    0.1150
   3066 CZ        -39.7540  -14.0810  -42.5950 C.ar    189 TYR   -0.1150
   3067 OH        -39.0850  -15.2480  -42.8970 O.3     189 TYR    0.1150
   3068 HN        -42.7820   -8.3420  -40.6900 H       189 TYR    0.1100
   3069 HA        -41.2310  -10.3180  -39.5320 H       189 TYR   -0.5400
   3070 HB1       -41.8030   -9.7720  -42.5130 H       189 TYR    0.4300
   3071 HB2       -42.8920  -10.6980  -41.3860 H       189 TYR   -0.1150
   3072 HD1       -39.7240  -10.7800  -43.3040 H       189 TYR    0.1150
   3073 HD2       -42.3860  -12.9660  -40.7930 H       189 TYR   -0.1150
   3074 HE1       -38.4820  -12.8490  -43.8000 H       189 TYR    0.1150
   3075 HE2       -41.1760  -15.0480  -41.3170 H       189 TYR    0.5100
   3076 HH        -39.7160  -15.9710  -42.8530 H       189 TYR   -0.5100
   3077 N         -39.5090   -8.3510  -41.5540 N.am    190 VAL   -0.4700
   3078 CA        -38.1820   -7.8830  -41.9570 C.3     190 VAL    0.3100
   3079 C         -37.4800   -7.2300  -40.7490 C.2     190 VAL    0.0700
   3080 O         -36.2630   -7.4080  -40.5980 O.2     190 VAL    0.0900
   3081 CB        -38.2510   -6.9350  -43.2020 C.3     190 VAL   -0.0900
   3082 CG1       -36.9010   -6.3000  -43.5090 C.3     190 VAL    0.0900
   3083 CG2       -38.7510   -7.6820  -44.4350 C.3     190 VAL   -0.2700
   3084 HN        -40.2620   -7.8610  -41.9820 H       190 VAL    0.0900
   3085 HA        -37.5830   -8.7510  -42.1870 H       190 VAL    0.0900
   3086 HB        -38.9930   -6.1320  -43.0040 H       190 VAL    0.0900
   3087 HG11      -36.1460   -7.0890  -43.7210 H       190 VAL   -0.2700
   3088 HG12      -36.5560   -5.7050  -42.6360 H       190 VAL    0.0900
   3089 HG13      -36.9860   -5.6410  -44.4000 H       190 VAL    0.0900
   3090 HG21      -39.7690   -8.0890  -44.2480 H       190 VAL    0.0900
   3091 HG22      -38.0690   -8.5270  -44.6680 H       190 VAL    0.5100
   3092 HG23      -38.7990   -6.9900  -45.3030 H       190 VAL   -0.5100
   3093 N         -38.2340   -6.4960  -39.8800 N.am    191 GLU   -0.4700
   3094 CA        -37.6580   -5.8460  -38.6970 C.3     191 GLU    0.3100
   3095 C         -37.1160   -6.8730  -37.7200 C.2     191 GLU    0.0700
   3096 O         -35.9500   -6.7940  -37.3460 O.2     191 GLU    0.0900
   3097 CB        -38.6630   -4.9310  -37.9800 C.3     191 GLU   -0.1800
   3098 CG        -38.2860   -3.4550  -37.9830 C.3     191 GLU    0.0900
   3099 CD        -36.8660   -3.0680  -37.5830 C.2     191 GLU    0.0900
   3100 OE1       -36.4700   -3.3250  -36.4250 O.co2   191 GLU   -0.2800
   3101 OE2       -36.1720   -2.4490  -38.4240 O.co2   191 GLU    0.0900
   3102 HN        -39.2140   -6.3700  -40.0120 H       191 GLU    0.0900
   3103 HA        -36.8060   -5.2690  -39.0250 H       191 GLU    0.6200
   3104 HB1       -38.7530   -5.2680  -36.9250 H       191 GLU   -0.7600
   3105 HB2       -39.6510   -5.0400  -38.4770 H       191 GLU   -0.7600
   3106 HG1       -38.9720   -2.9340  -37.2840 H       191 GLU    0.5100
   3107 HG2       -38.4480   -3.0720  -39.0110 H       191 GLU   -0.5100
   3108 N         -37.9470   -7.8650  -37.3480 N.am    192 ALA   -0.4700
   3109 CA        -37.5830   -8.9420  -36.4320 C.3     192 ALA    0.3100
   3110 C         -36.3930   -9.7860  -36.9500 C.2     192 ALA    0.0700
   3111 O         -35.5310  -10.1590  -36.1560 O.2     192 ALA    0.0900
   3112 CB        -38.7860   -9.8300  -36.1980 C.3     192 ALA   -0.2700
   3113 HN        -38.8810   -7.9080  -37.6950 H       192 ALA    0.0900
   3114 HA        -37.2490   -8.5020  -35.5050 H       192 ALA    0.0900
   3115 HB1       -39.1300  -10.2690  -37.1600 H       192 ALA    0.0900
   3116 HB2       -39.6160   -9.2360  -35.7630 H       192 ALA    0.5100
   3117 HB3       -38.5160  -10.6580  -35.5080 H       192 ALA   -0.5100
   3118 N         -36.3410  -10.0620  -38.2770 N.am    193 ARG   -0.4700
   3119 CA        -35.2940  -10.8390  -38.9480 C.3     193 ARG    0.3100
   3120 C         -33.9290  -10.1840  -38.7790 C.2     193 ARG    0.0700
   3121 O         -32.9580  -10.8700  -38.4450 O.2     193 ARG    0.0900
   3122 CB        -35.6130  -10.9870  -40.4440 C.3     193 ARG   -0.1800
   3123 CG        -35.9820  -12.3990  -40.9010 C.3     193 ARG    0.0900
   3124 CD        -35.0840  -12.8980  -42.0340 C.3     193 ARG    0.0900
   3125 NE        -34.9730  -11.9600  -43.1660 N.pl3   193 ARG   -0.1800
   3126 CZ        -35.5690  -12.1180  -44.3470 C.cat   193 ARG    0.0900
   3127 NH1       -36.3310  -13.1830  -44.5800 N.pl3   193 ARG    0.0900
   3128 NH2       -35.4040  -11.2160  -45.3070 N.pl3   193 ARG    0.2000
   3129 HN        -37.0530   -9.7290  -38.8860 H       193 ARG    0.0900
   3130 HA        -35.2420  -11.8090  -38.4770 H       193 ARG    0.0900
   3131 HB1       -34.7210  -10.6620  -41.0200 H       193 ARG   -0.7000
   3132 HB2       -36.4620  -10.3140  -40.6830 H       193 ARG    0.4400
   3133 HG1       -37.0360  -12.3980  -41.2510 H       193 ARG    0.6400
   3134 HG2       -35.8910  -13.0910  -40.0370 H       193 ARG   -0.8000
   3135 HD1       -35.4960  -13.8490  -42.4360 H       193 ARG    0.4600
   3136 HD2       -34.0580  -13.0620  -41.6420 H       193 ARG    0.4600
   3137 HE        -34.4100  -11.1450  -43.0380 H       193 ARG   -0.8000
   3138 HH11      -36.4600  -13.8720  -43.8670 H       193 ARG    0.4600
   3139 HH12      -36.7740  -13.2950  -45.4690 H       193 ARG    0.4600
   3140 HH21      -34.8300  -10.4130  -45.1450 H       193 ARG    0.5100
   3141 HH22      -35.8530  -11.3390  -46.1920 H       193 ARG   -0.5100
   3142 N         -33.8550   -8.8580  -38.9980 N.am    194 SER   -0.4700
   3143 CA        -32.6150   -8.0930  -38.8470 C.3     194 SER    0.3100
   3144 C         -32.2820   -7.8620  -37.3630 C.2     194 SER    0.0700
   3145 O         -31.1100   -7.7290  -37.0190 O.2     194 SER    0.0900
   3146 CB        -32.7050   -6.7610  -39.5880 C.3     194 SER    0.0500
   3147 OG        -33.8400   -6.0220  -39.1700 O.3     194 SER    0.0900
   3148 HN        -34.6540   -8.3310  -39.2780 H       194 SER    0.0900
   3149 HA        -31.8060   -8.6870  -39.2430 H       194 SER   -0.6600
   3150 HB1       -32.7860   -6.9480  -40.6800 H       194 SER    0.4300
   3151 HB2       -31.7940   -6.1600  -39.3810 H       194 SER    0.5100
   3152 HG1       -33.7280   -5.8750  -38.2280 H       194 SER   -0.5100
   3153 N         -33.3020   -7.8380  -36.4870 N.am    195 ARG   -0.4700
   3154 CA        -33.1190   -7.6500  -35.0560 C.3     195 ARG    0.3100
   3155 C         -32.5490   -8.9040  -34.4110 C.2     195 ARG    0.0700
   3156 O         -31.6870   -8.7810  -33.5350 O.2     195 ARG    0.0900
   3157 CB        -34.4140   -7.2050  -34.3740 C.3     195 ARG   -0.1800
   3158 CG        -34.5110   -5.6840  -34.3210 C.3     195 ARG    0.0900
   3159 CD        -35.8150   -5.1980  -33.7240 C.3     195 ARG    0.0900
   3160 NE        -35.7090   -4.9700  -32.2800 N.pl3   195 ARG   -0.1800
   3161 CZ        -36.3370   -3.9980  -31.6270 C.cat   195 ARG    0.0900
   3162 NH1       -37.1000   -3.1300  -32.2820 N.pl3   195 ARG    0.0900
   3163 NH2       -36.1970   -3.8770  -30.3140 N.pl3   195 ARG    0.2000
   3164 HN        -34.2460   -7.9510  -36.7860 H       195 ARG    0.0900
   3165 HA        -32.3520   -6.9030  -34.9180 H       195 ARG    0.0900
   3166 HB1       -34.4400   -7.6100  -33.3400 H       195 ARG   -0.7000
   3167 HB2       -35.2810   -7.6080  -34.9390 H       195 ARG    0.4400
   3168 HG1       -34.4210   -5.2830  -35.3530 H       195 ARG    0.6400
   3169 HG2       -33.6700   -5.2930  -33.7090 H       195 ARG   -0.8000
   3170 HD1       -36.6070   -5.9600  -33.8860 H       195 ARG    0.4600
   3171 HD2       -36.1070   -4.2370  -34.1950 H       195 ARG    0.4600
   3172 HE        -35.1260   -5.5870  -31.7510 H       195 ARG   -0.8000
   3173 HH11      -37.2060   -3.2050  -33.2740 H       195 ARG    0.4600
   3174 HH12      -37.5700   -2.4010  -31.7820 H       195 ARG    0.4600
   3175 HH21      -35.6180   -4.5200  -29.8120 H       195 ARG    0.5100
   3176 HH22      -36.6710   -3.1450  -29.8260 H       195 ARG   -0.5100
   3177 N         -32.9620  -10.1090  -34.8680 N.am    196 ILE   -0.4700
   3178 CA        -32.3610  -11.3300  -34.3160 C.3     196 ILE    0.3100
   3179 CAT       -29.0050  -12.9930  -35.1960 C       196 ILE    0.0700
   3180 C         -30.9780  -11.5750  -34.9850 C.2     196 ILE    0.0900
   3181 O         -30.1170  -12.0840  -34.3430 O.2     196 ILE   -0.0900
   3182 CB        -33.2600  -12.5950  -34.2790 C.3     196 ILE    0.0900
   3183 CG1       -33.6170  -13.1150  -35.6660 C.3     196 ILE   -0.2700
   3184 CG2       -34.4810  -12.4290  -33.3730 C.3     196 ILE    0.0900
   3185 CD        -33.1900  -14.5530  -35.8650 C.3     196 ILE    0.0900
   3186 NT        -30.3140  -12.6830  -34.5900 N.4     196 ILE    0.0900
   3187 HN        -33.6630  -10.2200  -35.5680 H       196 ILE   -0.1800
   3188 HNT       -30.6610  -13.3150  -33.9000 H       196 ILE    0.0900
   3189 HA        -32.0540  -11.0920  -33.3100 H       196 ILE    0.0900
   3190 HB        -32.6570  -13.4510  -33.9110 H       196 ILE   -0.2700
   3191 HG11      -33.1150  -12.4810  -36.4280 H       196 ILE    0.0900
   3192 HG12      -34.7160  -13.0440  -35.8060 H       196 ILE    0.0900
   3193 HG21      -35.1090  -11.5850  -33.7300 H       196 ILE    0.0900
   3194 HG22      -34.1540  -12.2140  -32.3340 H       196 ILE    0.5100
   3195 HG23      -35.0920  -13.3580  -33.3880 H       196 ILE   -0.5100
   3196 HD1       -33.6900  -15.2080  -35.1200 H       196 ILE   -0.4700
   3197 HD2       -32.0900  -14.6420  -35.7350 H       196 ILE    0.3100
   3198 HD3       -33.4740  -14.8940  -36.8840 H       196 ILE   -0.1100
   3199 HT1       -28.7470  -12.2110  -35.9410 H       196 ILE    0.0900
   3200 HT2       -29.0530  -13.9770  -35.7100 H       196 ILE    0.0900
   3201 HT3       -28.2220  -13.0140  -34.4090 H       196 ILE    0.0900
   3202 N         -34.9410  -18.8500  -27.3150 N.am    197 ALA   -0.2700
   3203 CA        -36.3700  -18.5490  -27.3460 C.3     197 ALA    0.0900
   3204 CAY       -32.8260  -19.3930  -28.3390 C.3     197 ALA    0.0900
   3205 C         -36.6430  -17.2970  -28.1780 C.2     197 ALA    0.0900
   3206 O         -37.5710  -17.3090  -28.9900 O.2     197 ALA    0.5100
   3207 CB        -36.9070  -18.3640  -25.9320 C.3     197 ALA   -0.5100
   3208 CY        -34.2800  -19.0950  -28.4600 C.2     197 ALA   -0.4700
   3209 OY        -34.8330  -19.0770  -29.5590 O.2     197 ALA    0.3100
   3210 HN        -34.5010  -18.8620  -26.4200 H       197 ALA    0.0700
   3211 HA        -36.8750  -19.3680  -27.8350 H       197 ALA    0.0900
   3212 HB1       -36.3780  -17.5260  -25.4290 H       197 ALA   -0.2700
   3213 HB2       -36.7440  -19.2910  -25.3410 H       197 ALA    0.0900
   3214 HB3       -37.9920  -18.1280  -25.9670 H       197 ALA    0.0900
   3215 HY1       -32.3990  -19.5740  -29.3480 H       197 ALA    0.0900
   3216 HY2       -32.6790  -20.3010  -27.7170 H       197 ALA    0.5100
   3217 HY3       -32.3040  -18.5280  -27.8760 H       197 ALA   -0.5100
   3218 N         -35.8300  -16.2230  -27.9840 N.am    198 ALA   -0.4700
   3219 CA        -35.9530  -14.9360  -28.6910 C.3     198 ALA    0.3100
   3220 C         -35.8500  -15.0860  -30.2200 C.2     198 ALA    0.0700
   3221 O         -36.6240  -14.4550  -30.9550 O.2     198 ALA    0.0900
   3222 CB        -34.8910  -13.9580  -28.1950 C.3     198 ALA   -0.2700
   3223 HN        -35.0830  -16.2650  -27.3270 H       198 ALA    0.0900
   3224 HA        -36.9420  -14.5450  -28.5050 H       198 ALA    0.0900
   3225 HB1       -33.8760  -14.3710  -28.3800 H       198 ALA    0.0900
   3226 HB2       -35.0120  -13.7900  -27.1040 H       198 ALA    0.5100
   3227 HB3       -34.9840  -12.9920  -28.7360 H       198 ALA   -0.5100
   3228 N         -34.9060  -15.9520  -30.6780 N.am    199 ARG   -0.4700
   3229 CA        -34.5950  -16.2820  -32.0740 C.3     199 ARG    0.3100
   3230 C         -35.7800  -16.8730  -32.8340 C.2     199 ARG    0.0700
   3231 O         -35.7870  -16.8330  -34.0660 O.2     199 ARG    0.0900
   3232 CB        -33.4460  -17.2920  -32.1320 C.3     199 ARG   -0.1800
   3233 CG        -32.1250  -16.7690  -31.6290 C.3     199 ARG    0.0900
   3234 CD        -31.0240  -17.7710  -31.8780 C.3     199 ARG    0.0900
   3235 NE        -30.6200  -17.8000  -33.2880 N.pl3   199 ARG   -0.1800
   3236 CZ        -30.7840  -18.8430  -34.0960 C.cat   199 ARG    0.0900
   3237 NH1       -31.3330  -19.9640  -33.6460 N.pl3   199 ARG    0.0900
   3238 NH2       -30.3860  -18.7770  -35.3590 N.pl3   199 ARG    0.2000
   3239 HN        -34.3390  -16.4400  -30.0240 H       199 ARG    0.0900
   3240 HA        -34.3220  -15.3710  -32.5830 H       199 ARG    0.0900
   3241 HB1       -33.3160  -17.6110  -33.1880 H       199 ARG   -0.7000
   3242 HB2       -33.7270  -18.1750  -31.5200 H       199 ARG    0.4400
   3243 HG1       -32.2000  -16.5670  -30.5390 H       199 ARG    0.6400
   3244 HG2       -31.8830  -15.8190  -32.1530 H       199 ARG   -0.8000
   3245 HD1       -31.3780  -18.7890  -31.6070 H       199 ARG    0.4600
   3246 HD2       -30.1300  -17.5040  -31.2760 H       199 ARG    0.4600
   3247 HE        -30.1930  -16.9800  -33.6670 H       199 ARG   -0.8000
   3248 HH11      -31.6280  -20.0290  -32.6920 H       199 ARG    0.4600
   3249 HH12      -31.4520  -20.7440  -34.2590 H       199 ARG    0.4600
   3250 HH21      -29.9610  -17.9400  -35.7060 H       199 ARG    0.5100
   3251 HH22      -30.5100  -19.5630  -35.9640 H       199 ARG   -0.5100
   3252 N         -36.7600  -17.4440  -32.1020 N.am    200 GLU   -0.4700
   3253 CA        -37.9620  -18.0840  -32.6460 C.3     200 GLU    0.3100
   3254 C         -39.0450  -17.0710  -33.0560 C.2     200 GLU    0.0700
   3255 O         -40.0400  -17.4740  -33.6730 O.2     200 GLU    0.0900
   3256 CB        -38.5520  -19.0780  -31.6290 C.3     200 GLU   -0.1800
   3257 CG        -37.6650  -20.2840  -31.3480 C.3     200 GLU    0.0900
   3258 CD        -38.3690  -21.4370  -30.6580 C.2     200 GLU    0.0900
   3259 OE1       -39.0140  -21.2050  -29.6070 O.co2   200 GLU   -0.2800
   3260 OE2       -38.2690  -22.5780  -31.1650 O.co2   200 GLU    0.0900
   3261 HN        -36.7030  -17.4550  -31.1090 H       200 GLU    0.0900
   3262 HA        -37.6870  -18.5960  -33.5560 H       200 GLU    0.6200
   3263 HB1       -39.5250  -19.4440  -32.0180 H       200 GLU   -0.7600
   3264 HB2       -38.7250  -18.5400  -30.6730 H       200 GLU   -0.7600
   3265 HG1       -36.8230  -19.9590  -30.7000 H       200 GLU    0.5100
   3266 HG2       -37.2610  -20.6570  -32.3130 H       200 GLU   -0.5100
   3267 N         -38.8540  -15.7660  -32.7140 N.am    201 ARG   -0.4700
   3268 CA        -39.7460  -14.6220  -33.0010 C.3     201 ARG    0.3100
   3269 C         -41.2410  -15.0230  -32.9170 C.2     201 ARG    0.0700
   3270 O         -41.9490  -15.0260  -33.9280 O.2     201 ARG    0.0900
   3271 CB        -39.4380  -13.9650  -34.3690 C.3     201 ARG   -0.1800
   3272 CG        -37.9580  -13.7620  -34.6800 C.3     201 ARG    0.0900
   3273 CD        -37.7680  -13.5520  -36.1630 C.3     201 ARG    0.0900
   3274 NE        -36.6820  -14.3750  -36.7030 N.pl3   201 ARG   -0.1800
   3275 CZ        -36.7330  -15.0120  -37.8670 C.cat   201 ARG    0.0900
   3276 NH1       -37.8220  -14.9460  -38.6270 N.pl3   201 ARG    0.0900
   3277 NH2       -35.6960  -15.7310  -38.2810 N.pl3   201 ARG    0.2000
   3278 HN        -38.0330  -15.5100  -32.2150 H       201 ARG    0.0900
   3279 HA        -39.6150  -13.9010  -32.2080 H       201 ARG    0.0900
   3280 HB1       -39.9350  -12.9730  -34.3950 H       201 ARG   -0.7000
   3281 HB2       -39.8720  -14.6060  -35.1650 H       201 ARG    0.4400
   3282 HG1       -37.3850  -14.6570  -34.3560 H       201 ARG    0.6400
   3283 HG2       -37.5810  -12.8750  -34.1280 H       201 ARG   -0.8000
   3284 HD1       -37.5150  -12.4880  -36.3600 H       201 ARG    0.4600
   3285 HD2       -38.7000  -13.8270  -36.7020 H       201 ARG    0.4600
   3286 HE        -35.8490  -14.4630  -36.1590 H       201 ARG   -0.8000
   3287 HH11      -38.6120  -14.4130  -38.3240 H       201 ARG    0.4600
   3288 HH12      -37.8510  -15.4300  -39.5020 H       201 ARG    0.4600
   3289 HH21      -34.8740  -15.7920  -37.7160 H       201 ARG    0.5100
   3290 HH22      -35.7370  -16.2100  -39.1580 H       201 ARG   -0.5100
   3291 N         -41.6950  -15.3780  -31.6990 N.am    202 LYS   -0.4700
   3292 CA        -43.0650  -15.7710  -31.3830 C.3     202 LYS    0.3100
   3293 C         -44.0810  -14.6740  -31.7700 C.2     202 LYS    0.0700
   3294 O         -45.1520  -15.0190  -32.2630 O.2     202 LYS    0.0900
   3295 CB        -43.1860  -16.1080  -29.8800 C.3     202 LYS   -0.1800
   3296 CG        -44.4940  -16.8240  -29.5060 C.3     202 LYS    0.0900
   3297 CD        -44.9400  -16.5610  -28.0690 C.3     202 LYS    0.0900
   3298 CE        -44.4840  -17.6300  -27.1030 C.3     202 LYS   -0.1800
   3299 NZ        -45.0280  -17.4070  -25.7400 N.4     202 LYS    0.0900
   3300 HN        -41.0780  -15.3870  -30.9190 H       202 LYS    0.0900
   3301 HA        -43.3150  -16.6330  -31.9840 H       202 LYS   -0.1800
   3302 HB1       -43.1250  -15.1620  -29.3010 H       202 LYS    0.0900
   3303 HB2       -42.3340  -16.7600  -29.5950 H       202 LYS    0.0900
   3304 HG1       -44.3490  -17.9170  -29.6370 H       202 LYS    0.2100
   3305 HG2       -45.2940  -16.4810  -30.1950 H       202 LYS    0.0500
   3306 HD1       -46.0500  -16.5090  -28.0450 H       202 LYS    0.0500
   3307 HD2       -44.5270  -15.5840  -27.7400 H       202 LYS   -0.3000
   3308 HE1       -43.3760  -17.6220  -27.0310 H       202 LYS    0.3300
   3309 HE2       -44.8370  -18.6250  -27.4500 H       202 LYS    0.3300
   3310 HZ1       -46.0660  -17.4190  -25.7740 H       202 LYS    0.3300
   3311 HZ2       -44.7030  -16.4850  -25.3840 H       202 LYS    0.5100
   3312 HZ3       -44.6920  -18.1600  -25.1050 H       202 LYS   -0.5100
   3313 N         -43.7620  -13.3740  -31.5660 N.am    203 ALA   -0.4700
   3314 CA        -44.6740  -12.2660  -31.8690 C.3     203 ALA    0.3100
   3315 C         -45.0060  -12.1600  -33.3760 C.2     203 ALA    0.0700
   3316 O         -46.1960  -12.0510  -33.7360 O.2     203 ALA    0.0900
   3317 CB        -44.1170  -10.9460  -31.3530 C.3     203 ALA   -0.2700
   3318 HN        -42.8750  -13.1100  -31.1930 H       203 ALA    0.0900
   3319 HA        -45.6240  -12.4790  -31.4020 H       203 ALA    0.0900
   3320 HB1       -43.1360  -10.7330  -31.8300 H       203 ALA    0.0900
   3321 HB2       -43.9720  -11.0000  -30.2520 H       203 ALA    0.5100
   3322 HB3       -44.8170  -10.1180  -31.5960 H       203 ALA   -0.5100
   3323 N         -43.9800  -12.2390  -34.2510 N.am    204 THR   -0.4700
   3324 CA        -44.2250  -12.1780  -35.6940 C.3     204 THR    0.3100
   3325 C         -44.8440  -13.4920  -36.1780 C.2     204 THR    0.0700
   3326 O         -45.7590  -13.4580  -37.0120 O.2     204 THR    0.0900
   3327 CB        -42.9760  -11.8010  -36.4950 C.3     204 THR    0.1400
   3328 CG2       -42.2910  -10.5850  -35.9420 C.3     204 THR    0.0900
   3329 OG1       -42.0740  -12.9000  -36.5390 O.3     204 THR   -0.6600
   3330 HN        -43.0310  -12.3410  -33.9610 H       204 THR    0.4300
   3331 HA        -45.0010  -11.4460  -35.8590 H       204 THR   -0.2700
   3332 HB        -43.2640  -11.5300  -37.5330 H       204 THR    0.0900
   3333 HG1       -42.5500  -13.6170  -36.9650 H       204 THR    0.0900
   3334 HG21      -41.6700  -10.8630  -35.0630 H       204 THR    0.0900
   3335 HG22      -43.0470   -9.8370  -35.6210 H       204 THR    0.5100
   3336 HG23      -41.6290  -10.1400  -36.7160 H       204 THR   -0.5100
   3337 N         -44.3910  -14.6390  -35.6320 N.am    205 LYS   -0.4700
   3338 CA        -44.8860  -15.9570  -35.9640 C.3     205 LYS    0.3100
   3339 C         -46.3770  -16.0740  -35.6990 C.2     205 LYS    0.0700
   3340 O         -47.1320  -16.5500  -36.5400 O.2     205 LYS    0.0900
   3341 CB        -44.0510  -17.0020  -35.1720 C.3     205 LYS   -0.1800
   3342 CG        -44.3660  -18.4840  -35.4330 C.3     205 LYS    0.0900
   3343 CD        -43.1850  -19.4190  -35.0690 C.3     205 LYS    0.0900
   3344 CE        -42.7860  -19.4290  -33.5810 C.3     205 LYS   -0.1800
   3345 NZ        -41.5220  -20.1800  -33.3710 N.4     205 LYS    0.0900
   3346 HN        -43.6660  -14.6260  -34.9500 H       205 LYS    0.0900
   3347 HA        -44.7830  -16.1080  -37.0290 H       205 LYS   -0.1800
   3348 HB1       -44.2070  -16.8090  -34.0900 H       205 LYS    0.0900
   3349 HB2       -42.9820  -16.8360  -35.4180 H       205 LYS    0.0900
   3350 HG1       -44.6080  -18.6150  -36.5090 H       205 LYS    0.2100
   3351 HG2       -45.2520  -18.7740  -34.8290 H       205 LYS    0.0500
   3352 HD1       -42.3000  -19.1020  -35.6600 H       205 LYS    0.0500
   3353 HD2       -43.4610  -20.4530  -35.3590 H       205 LYS   -0.3000
   3354 HE1       -43.5790  -19.9210  -32.9800 H       205 LYS    0.3300
   3355 HE2       -42.6270  -18.3880  -33.2250 H       205 LYS    0.3300
   3356 HZ1       -40.7280  -19.6430  -33.7760 H       205 LYS    0.3300
   3357 HZ2       -41.5880  -21.1060  -33.8400 H       205 LYS    0.5100
   3358 HZ3       -41.3650  -20.3170  -32.3530 H       205 LYS   -0.5100
   3359 N         -46.8520  -15.5500  -34.5510 N.am    206 THR   -0.4700
   3360 CA        -48.2740  -15.5770  -34.1950 C.3     206 THR    0.3100
   3361 C         -49.0840  -14.5360  -34.9890 C.2     206 THR    0.0700
   3362 O         -50.2330  -14.8230  -35.3380 O.2     206 THR    0.0900
   3363 CB        -48.4780  -15.4730  -32.6900 C.3     206 THR    0.1400
   3364 CG2       -47.8380  -16.6470  -31.9550 C.3     206 THR    0.0900
   3365 OG1       -47.9070  -14.2550  -32.2300 O.3     206 THR   -0.6600
   3366 HN        -46.2490  -15.1140  -33.8870 H       206 THR    0.4300
   3367 HA        -48.6880  -16.5030  -34.5630 H       206 THR   -0.2700
   3368 HB        -49.5620  -15.4810  -32.4510 H       206 THR    0.0900
   3369 HG1       -46.9560  -14.3620  -32.3090 H       206 THR    0.0900
   3370 HG21      -46.8580  -16.8970  -32.4140 H       206 THR    0.0900
   3371 HG22      -48.4970  -17.5380  -32.0190 H       206 THR    0.5100
   3372 HG23      -47.6720  -16.3800  -30.8880 H       206 THR   -0.5100
   3373 N         -48.4770  -13.3810  -35.3490 N.am    207 LEU   -0.4700
   3374 CA        -49.1420  -12.3800  -36.1840 C.3     207 LEU    0.3100
   3375 C         -49.3430  -12.9430  -37.6050 C.2     207 LEU    0.0700
   3376 O         -50.3350  -12.6190  -38.2660 O.2     207 LEU    0.0900
   3377 CB        -48.3620  -11.0590  -36.2180 C.3     207 LEU   -0.1800
   3378 CG        -49.0950   -9.8690  -36.8430 C.3     207 LEU    0.0900
   3379 CD1       -50.1120   -9.2680  -35.8920 C.3     207 LEU    0.0900
   3380 CD2       -48.1210   -8.8150  -37.2800 C.3     207 LEU   -0.0900
   3381 HN        -47.5480  -13.1610  -35.0600 H       207 LEU    0.0900
   3382 HA        -50.1300  -12.2170  -35.7790 H       207 LEU   -0.2700
   3383 HB1       -47.4280  -11.2260  -36.7940 H       207 LEU    0.0900
   3384 HB2       -48.0980  -10.7890  -35.1740 H       207 LEU    0.0900
   3385 HG        -49.6160  -10.2070  -37.7630 H       207 LEU    0.0900
   3386 HD11      -49.6080   -8.9120  -34.9680 H       207 LEU   -0.2700
   3387 HD12      -50.8660  -10.0340  -35.6110 H       207 LEU    0.0900
   3388 HD13      -50.6180   -8.4050  -36.3750 H       207 LEU    0.0900
   3389 HD21      -47.1550   -9.2830  -37.5660 H       207 LEU    0.0900
   3390 HD22      -47.9370   -8.1020  -36.4480 H       207 LEU    0.5100
   3391 HD23      -48.5250   -8.2690  -38.1600 H       207 LEU   -0.5100
   3392 N         -48.4310  -13.8270  -38.0220 N.am    208 GLY   -0.4700
   3393 CA        -48.5200  -14.5410  -39.2910 C.3     208 GLY    0.3100
   3394 C         -49.6940  -15.5010  -39.3110 C.2     208 GLY   -0.0200
   3395 O         -50.4250  -15.5520  -40.3010 O.2     208 GLY    0.0900
   3396 HN        -47.6310  -14.0430  -37.4700 H       208 GLY    0.0900
   3397 HA1       -47.6040  -15.0940  -39.4310 H       208 GLY    0.5100
   3398 HA2       -48.6400  -13.8130  -40.0800 H       208 GLY   -0.5100
   3399 N         -49.9130  -16.2380  -38.1950 N.am    209 ILE   -0.4700
   3400 CA        -51.0150  -17.2040  -38.0270 C.3     209 ILE    0.3100
   3401 C         -52.3610  -16.4540  -38.0420 C.2     209 ILE    0.0700
   3402 O         -53.2930  -16.9200  -38.6800 O.2     209 ILE    0.0900
   3403 CB        -50.8360  -18.0970  -36.7610 C.3     209 ILE   -0.0900
   3404 CG1       -49.4790  -18.8370  -36.7950 C.3     209 ILE    0.0900
   3405 CG2       -51.9750  -19.1130  -36.6320 C.3     209 ILE   -0.2700
   3406 CD        -48.9170  -19.1520  -35.4750 C.3     209 ILE    0.0900
   3407 HN        -49.3110  -16.1540  -37.4050 H       209 ILE    0.0900
   3408 HA        -51.0440  -17.8230  -38.9120 H       209 ILE    0.0900
   3409 HB        -50.8200  -17.4500  -35.8580 H       209 ILE   -0.1800
   3410 HG11      -48.7510  -18.2010  -37.3420 H       209 ILE    0.0900
   3411 HG12      -49.6170  -19.7880  -37.3520 H       209 ILE    0.0900
   3412 HG21      -51.8900  -19.8840  -37.4270 H       209 ILE   -0.2700
   3413 HG22      -52.9540  -18.6000  -36.7390 H       209 ILE    0.0900
   3414 HG23      -51.9220  -19.6160  -35.6420 H       209 ILE    0.0900
   3415 HD1       -49.4070  -20.0590  -35.0580 H       209 ILE    0.0900
   3416 HD2       -49.0890  -18.3040  -34.7780 H       209 ILE    0.5100
   3417 HD3       -47.8270  -19.3470  -35.5650 H       209 ILE   -0.5100
   3418 N         -52.4380  -15.2690  -37.3960 N.am    210 ILE   -0.4700
   3419 CA        -53.6150  -14.3950  -37.3910 C.3     210 ILE    0.3100
   3420 C         -53.8590  -13.8880  -38.8230 C.2     210 ILE    0.0700
   3421 O         -54.9790  -14.0140  -39.3110 O.2     210 ILE    0.0900
   3422 CB        -53.4470  -13.2350  -36.3650 C.3     210 ILE   -0.0900
   3423 CG1       -53.6930  -13.7330  -34.9330 C.3     210 ILE    0.0900
   3424 CG2       -54.3400  -12.0210  -36.7030 C.3     210 ILE   -0.2700
   3425 CD        -53.0870  -12.8940  -33.8770 C.3     210 ILE    0.0900
   3426 HN        -51.6630  -14.9240  -36.8720 H       210 ILE    0.0900
   3427 HA        -54.4740  -14.9970  -37.1360 H       210 ILE    0.0900
   3428 HB        -52.3850  -12.9110  -36.3600 H       210 ILE   -0.1800
   3429 HG11      -53.2800  -14.7590  -34.8440 H       210 ILE    0.0900
   3430 HG12      -54.7900  -13.7700  -34.7600 H       210 ILE    0.0900
   3431 HG21      -55.3850  -12.3530  -36.8780 H       210 ILE   -0.2700
   3432 HG22      -53.9670  -11.5220  -37.6220 H       210 ILE    0.0900
   3433 HG23      -54.3330  -11.3010  -35.8570 H       210 ILE    0.0900
   3434 HD1       -53.4960  -11.8620  -33.9280 H       210 ILE    0.0900
   3435 HD2       -51.9860  -12.8470  -34.0190 H       210 ILE    0.5100
   3436 HD3       -53.3190  -13.3190  -32.8770 H       210 ILE   -0.5100
   3437 N         -52.8100  -13.3510  -39.5010 N.am    211 LEU   -0.4700
   3438 CA        -52.8930  -12.8690  -40.8870 C.3     211 LEU    0.3100
   3439 C         -53.4200  -14.0000  -41.7720 C.2     211 LEU    0.0700
   3440 O         -54.4270  -13.8140  -42.4630 O.2     211 LEU    0.0900
   3441 CB        -51.5180  -12.3390  -41.3800 C.3     211 LEU   -0.1800
   3442 CG        -51.3150  -12.1310  -42.8990 C.3     211 LEU    0.0900
   3443 CD1       -50.8860  -10.7040  -43.2080 C.3     211 LEU    0.0900
   3444 CD2       -50.2730  -13.1030  -43.4540 C.3     211 LEU   -0.0900
   3445 HN        -51.9150  -13.2580  -39.0740 H       211 LEU    0.0900
   3446 HA        -53.6310  -12.0810  -40.9210 H       211 LEU   -0.2700
   3447 HB1       -50.7460  -13.0580  -41.0380 H       211 LEU    0.0900
   3448 HB2       -51.3470  -11.3600  -40.8870 H       211 LEU    0.0900
   3449 HG        -52.2680  -12.3490  -43.4270 H       211 LEU    0.0900
   3450 HD11      -49.9290  -10.4720  -42.6950 H       211 LEU   -0.2700
   3451 HD12      -51.6610   -9.9910  -42.8530 H       211 LEU    0.0900
   3452 HD13      -50.7400  -10.5820  -44.3040 H       211 LEU    0.0900
   3453 HD21      -50.6010  -14.1510  -43.2860 H       211 LEU    0.0900
   3454 HD22      -49.3000  -12.9490  -42.9410 H       211 LEU    0.5100
   3455 HD23      -50.1490  -12.9410  -44.5470 H       211 LEU   -0.5100
   3456 N         -52.7910  -15.1740  -41.6680 N.am    212 GLY   -0.4700
   3457 CA        -53.1930  -16.3700  -42.3970 C.3     212 GLY    0.3100
   3458 C         -54.6430  -16.7480  -42.1470 C.2     212 GLY   -0.0200
   3459 O         -55.4000  -16.9380  -43.1000 O.2     212 GLY    0.0900
   3460 HN        -52.0000  -15.2860  -41.0710 H       212 GLY    0.0900
   3461 HA1       -52.5570  -17.1830  -42.0790 H       212 GLY    0.5100
   3462 HA2       -53.0550  -16.1780  -43.4510 H       212 GLY   -0.5100
   3463 N         -55.0460  -16.8100  -40.8550 N.am    213 ALA   -0.4700
   3464 CA        -56.3990  -17.1400  -40.4120 C.3     213 ALA    0.3100
   3465 C         -57.4290  -16.1330  -40.9160 C.2     213 ALA    0.0700
   3466 O         -58.5550  -16.5210  -41.2120 O.2     213 ALA    0.0900
   3467 CB        -56.4590  -17.2120  -38.8960 C.3     213 ALA   -0.2700
   3468 HN        -54.4040  -16.6250  -40.1160 H       213 ALA    0.0900
   3469 HA        -56.6700  -18.0930  -40.8430 H       213 ALA    0.0900
   3470 HB1       -56.1700  -16.2340  -38.4550 H       213 ALA    0.0900
   3471 HB2       -55.7570  -17.9890  -38.5250 H       213 ALA    0.5100
   3472 HB3       -57.4930  -17.4560  -38.5690 H       213 ALA   -0.5100
   3473 N         -57.0440  -14.8440  -41.0200 N.am    214 PHE   -0.4700
   3474 CA        -57.9170  -13.7720  -41.4710 C.3     214 PHE    0.3100
   3475 C         -58.2010  -13.8920  -42.9730 C.2     214 PHE    0.0700
   3476 O         -59.3630  -13.7910  -43.3870 O.2     214 PHE    0.0900
   3477 CB        -57.2880  -12.4100  -41.1260 C.3     214 PHE   -0.1800
   3478 CG        -57.8870  -11.2320  -41.8480 C.ar    214 PHE    0.0900
   3479 CD1       -57.2030  -10.6140  -42.8900 C.ar    214 PHE    0.0900
   3480 CD2       -59.1530  -10.7610  -41.5140 C.ar    214 PHE    0.0000
   3481 CE1       -57.7700   -9.5460  -43.5800 C.ar    214 PHE   -0.1150
   3482 CE2       -59.7220   -9.6920  -42.2120 C.ar    214 PHE    0.1150
   3483 CZ        -59.0300   -9.0920  -43.2440 C.ar    214 PHE   -0.1150
   3484 HN        -56.1170  -14.5650  -40.7840 H       214 PHE    0.1150
   3485 HA        -58.8720  -13.8840  -40.9810 H       214 PHE   -0.1150
   3486 HB1       -56.2100  -12.4350  -41.3870 H       214 PHE    0.1150
   3487 HB2       -57.4150  -12.2210  -40.0390 H       214 PHE   -0.1150
   3488 HD1       -56.2200  -10.9670  -43.1680 H       214 PHE    0.1150
   3489 HD2       -59.7010  -11.2250  -40.7070 H       214 PHE   -0.1150
   3490 HE1       -57.2220   -9.0690  -44.3790 H       214 PHE    0.1150
   3491 HE2       -60.7060   -9.3370  -41.9450 H       214 PHE    0.5100
   3492 HZ        -59.4720   -8.2700  -43.7860 H       214 PHE   -0.5100
   3493 N         -57.1480  -14.1130  -43.7860 N.am    215 ILE   -0.4700
   3494 CA        -57.2990  -14.2590  -45.2330 C.3     215 ILE    0.3100
   3495 C         -58.1490  -15.4980  -45.5390 C.2     215 ILE    0.0700
   3496 O         -59.1740  -15.3660  -46.2080 O.2     215 ILE    0.0900
   3497 CB        -55.9380  -14.3040  -45.9910 C.3     215 ILE   -0.0900
   3498 CG1       -54.9860  -13.1020  -45.6570 C.3     215 ILE    0.0900
   3499 CG2       -56.1410  -14.5030  -47.5050 C.3     215 ILE   -0.2700
   3500 CD        -55.4860  -11.6340  -45.9740 C.3     215 ILE    0.0900
   3501 HN        -56.2180  -14.1870  -43.4350 H       215 ILE    0.0900
   3502 HA        -57.8820  -13.4200  -45.5820 H       215 ILE    0.0900
   3503 HB        -55.3280  -15.1440  -45.5930 H       215 ILE   -0.1800
   3504 HG11      -54.0460  -13.2600  -46.2220 H       215 ILE    0.0900
   3505 HG12      -54.7680  -13.1470  -44.5700 H       215 ILE    0.0900
   3506 HG21      -56.7410  -13.6660  -47.9220 H       215 ILE   -0.2700
   3507 HG22      -56.6810  -15.4550  -47.6930 H       215 ILE    0.0900
   3508 HG23      -55.1560  -14.5240  -48.0190 H       215 ILE    0.0900
   3509 HD1       -56.4160  -11.4170  -45.4080 H       215 ILE    0.0900
   3510 HD2       -55.6990  -11.5340  -47.0600 H       215 ILE    0.5100
   3511 HD3       -54.7080  -10.8980  -45.6770 H       215 ILE   -0.5100
   3512 N         -57.7660  -16.6800  -45.0080 N.am    216 VAL   -0.4700
   3513 CA        -58.4550  -17.9440  -45.2660 C.3     216 VAL    0.3100
   3514 C         -59.9450  -17.9070  -44.8020 C.2     216 VAL    0.0700
   3515 O         -60.7490  -18.6710  -45.3260 O.2     216 VAL    0.0900
   3516 CB        -57.6710  -19.1510  -44.6760 C.3     216 VAL   -0.0900
   3517 CG1       -57.8660  -19.2850  -43.1650 C.3     216 VAL    0.0900
   3518 CG2       -58.0270  -20.4530  -45.3860 C.3     216 VAL   -0.2700
   3519 HN        -56.9790  -16.7420  -44.4000 H       216 VAL    0.0900
   3520 HA        -58.5550  -18.0530  -46.3370 H       216 VAL    0.0900
   3521 HB        -56.5880  -19.0150  -44.8880 H       216 VAL    0.0900
   3522 HG11      -58.9040  -19.6110  -42.9420 H       216 VAL   -0.2700
   3523 HG12      -57.6890  -18.3050  -42.6720 H       216 VAL    0.0900
   3524 HG13      -57.1610  -20.0410  -42.7580 H       216 VAL    0.0900
   3525 HG21      -57.7830  -20.3780  -46.4670 H       216 VAL    0.0900
   3526 HG22      -59.1160  -20.6550  -45.2810 H       216 VAL    0.5100
   3527 HG23      -57.4480  -21.2940  -44.9480 H       216 VAL   -0.5100
   3528 N         -60.3140  -16.9870  -43.8860 N.am    217 CYS   -0.4700
   3529 CA        -61.6830  -16.8810  -43.3800 C.3     217 CYS    0.3100
   3530 C         -62.5290  -15.8880  -44.1750 C.2     217 CYS    0.0700
   3531 O         -63.6880  -16.1820  -44.4430 O.2     217 CYS    0.0900
   3532 CB        -61.6910  -16.5170  -41.8950 C.3     217 CYS   -0.1100
   3533 SG        -61.2960  -17.8900  -40.7790 S.3     217 CYS    0.0900
   3534 HN        -59.6640  -16.3320  -43.5110 H       217 CYS    0.0900
   3535 HA        -62.1700  -17.8320  -43.5330 H       217 CYS   -0.2300
   3536 HB1       -62.6990  -16.1270  -41.6440 H       217 CYS    0.1600
   3537 HB2       -60.9520  -15.7030  -41.7380 H       217 CYS    0.5100
   3538 HG1       -59.9910  -17.6670  -40.7770 H       217 CYS   -0.5100
   3539 N         -61.9910  -14.7030  -44.4980 N.am    218 TRP   -0.4700
   3540 CA        -62.7460  -13.6350  -45.1500 C.3     218 TRP    0.3100
   3541 C         -62.5050  -13.4540  -46.6580 C.2     218 TRP    0.0700
   3542 O         -63.3820  -12.8920  -47.3190 O.2     218 TRP    0.0900
   3543 CB        -62.4470  -12.3000  -44.4630 C.3     218 TRP   -0.1800
   3544 CG        -63.0330  -12.1370  -43.0980 C.ar    218 TRP    0.0900
   3545 CD1       -62.3530  -11.9940  -41.9270 C.ar    218 TRP    0.0900
   3546 CD2       -64.4230  -11.9890  -42.7780 C.ar    218 TRP   -0.0300
   3547 CE2       -64.5140  -11.7860  -41.3840 C.ar    218 TRP   -0.1500
   3548 CE3       -65.6060  -12.0190  -43.5380 C.ar    218 TRP    0.2200
   3549 NE1       -63.2350  -11.8020  -40.8880 N.ar    218 TRP   -0.5100
   3550 CZ2       -65.7380  -11.6270  -40.7310 C.ar    218 TRP    0.3700
   3551 CZ3       -66.8190  -11.8760  -42.8870 C.ar    218 TRP    0.2400
   3552 CH2       -66.8800  -11.6990  -41.5000 C.ar    218 TRP    0.1100
   3553 HN        -61.0350  -14.4950  -44.3040 H       218 TRP   -0.2500
   3554 HA        -63.7980  -13.8700  -45.0790 H       218 TRP    0.1700
   3555 HB1       -62.8430  -11.4830  -45.1020 H       218 TRP   -0.2000
   3556 HB2       -61.3450  -12.1940  -44.3750 H       218 TRP    0.1400
   3557 HD1       -61.2780  -12.0260  -41.8260 H       218 TRP   -0.2700
   3558 HE1       -62.9910  -11.6950  -39.9490 H       218 TRP    0.1600
   3559 HE3       -65.5860  -12.1500  -44.6110 H       218 TRP   -0.1400
   3560 HZ2       -65.8070  -11.4540  -39.6670 H       218 TRP    0.1400
   3561 HZ3       -67.7340  -11.9020  -43.4610 H       218 TRP    0.5100
   3562 HH2       -67.8440  -11.6180  -41.0220 H       218 TRP   -0.5100
   3563 N         -61.3350  -13.8600  -47.2070 N.am    219 LEU   -0.4700
   3564 CA        -61.0830  -13.7110  -48.6440 C.3     219 LEU    0.3100
   3565 C         -62.1630  -14.4350  -49.4710 C.2     219 LEU    0.0700
   3566 O         -62.6660  -13.7960  -50.3990 O.2     219 LEU    0.0900
   3567 CB        -59.6750  -14.1680  -49.0720 C.3     219 LEU   -0.1800
   3568 CG        -59.2790  -13.9280  -50.5410 C.3     219 LEU    0.0900
   3569 CD1       -59.0160  -12.4540  -50.8220 C.3     219 LEU    0.0900
   3570 CD2       -58.0620  -14.7490  -50.9180 C.3     219 LEU   -0.0900
   3571 HN        -60.6030  -14.2710  -46.6670 H       219 LEU    0.0900
   3572 HA        -61.2130  -12.6670  -48.8860 H       219 LEU   -0.2700
   3573 HB1       -59.6000  -15.2580  -48.8760 H       219 LEU    0.0900
   3574 HB2       -58.9390  -13.6350  -48.4330 H       219 LEU    0.0900
   3575 HG        -60.1010  -14.2810  -51.2000 H       219 LEU    0.0900
   3576 HD11      -58.1880  -12.0850  -50.1800 H       219 LEU   -0.2700
   3577 HD12      -59.9280  -11.8580  -50.6030 H       219 LEU    0.0900
   3578 HD13      -58.7270  -12.3170  -51.8870 H       219 LEU    0.0900
   3579 HD21      -58.2760  -15.8310  -50.7850 H       219 LEU    0.0900
   3580 HD22      -57.2040  -14.4740  -50.2680 H       219 LEU    0.5100
   3581 HD23      -57.7980  -14.5670  -51.9820 H       219 LEU   -0.5100
   3582 N         -62.6060  -15.6950  -49.1630 N.am    220 PRO   -0.2900
   3583 CA        -63.6560  -16.3040  -49.9950 C.3     220 PRO    0.0000
   3584 C         -64.9420  -15.4790  -49.9920 C.2     220 PRO    0.0900
   3585 O         -65.4610  -15.2030  -51.0740 O.2     220 PRO    0.0900
   3586 CB        -63.8550  -17.6900  -49.3750 C.3     220 PRO    0.0200
   3587 CG        -62.5740  -17.9700  -48.6410 C.3     220 PRO    0.0900
   3588 CD        -62.1540  -16.6370  -48.1120 C.3     220 PRO   -0.1800
   3589 HA        -63.3530  -16.3150  -51.0300 H       220 PRO    0.0900
   3590 HB1       -64.0320  -18.4530  -50.1620 H       220 PRO    0.0900
   3591 HB2       -64.7180  -17.6900  -48.6750 H       220 PRO   -0.1800
   3592 HG1       -62.7400  -18.6900  -47.8120 H       220 PRO    0.0900
   3593 HG2       -61.8050  -18.3840  -49.3280 H       220 PRO    0.0900
   3594 HD1       -62.6530  -16.4030  -47.1500 H       220 PRO    0.5100
   3595 HD2       -61.0520  -16.5750  -47.9920 H       220 PRO   -0.5100
   3596 N         -65.4000  -15.0030  -48.8070 N.am    221 PHE   -0.4700
   3597 CA        -66.6240  -14.2080  -48.7020 C.3     221 PHE    0.3100
   3598 C         -66.5790  -12.9480  -49.5730 C.2     221 PHE    0.0700
   3599 O         -67.4740  -12.7500  -50.3920 O.2     221 PHE    0.0900
   3600 CB        -66.9530  -13.8240  -47.2440 C.3     221 PHE   -0.1800
   3601 CG        -68.2030  -12.9660  -47.1390 C.ar    221 PHE    0.0900
   3602 CD1       -69.4680  -13.5430  -47.1650 C.ar    221 PHE    0.0900
   3603 CD2       -68.1100  -11.5800  -47.0490 C.ar    221 PHE    0.0000
   3604 CE1       -70.6180  -12.7470  -47.1050 C.ar    221 PHE   -0.1150
   3605 CE2       -69.2630  -10.7860  -46.9970 C.ar    221 PHE    0.1150
   3606 CZ        -70.5060  -11.3770  -47.0130 C.ar    221 PHE   -0.1150
   3607 HN        -64.9200  -15.1750  -47.9510 H       221 PHE    0.1150
   3608 HA        -67.4290  -14.7930  -49.1190 H       221 PHE   -0.1150
   3609 HB1       -66.1100  -13.2430  -46.8130 H       221 PHE    0.1150
   3610 HB2       -67.1280  -14.7450  -46.6480 H       221 PHE   -0.1150
   3611 HD1       -69.5640  -14.6170  -47.2310 H       221 PHE    0.1150
   3612 HD2       -67.1390  -11.1110  -47.0180 H       221 PHE   -0.1150
   3613 HE1       -71.5940  -13.2080  -47.1320 H       221 PHE    0.1150
   3614 HE2       -69.1750   -9.7120  -46.9440 H       221 PHE    0.5100
   3615 HZ        -71.3950  -10.7660  -46.9510 H       221 PHE   -0.5100
   3616 N         -65.5600  -12.0940  -49.3850 N.am    222 PHE   -0.4700
   3617 CA        -65.4530  -10.8340  -50.1150 C.3     222 PHE    0.3100
   3618 C         -65.1350  -11.0190  -51.6070 C.2     222 PHE    0.0700
   3619 O         -65.4440  -10.1220  -52.3950 O.2     222 PHE    0.0900
   3620 CB        -64.4600   -9.8890  -49.4290 C.3     222 PHE   -0.1800
   3621 CG        -65.0700   -9.3110  -48.1720 C.ar    222 PHE    0.0900
   3622 CD1       -65.9880   -8.2670  -48.2390 C.ar    222 PHE    0.0900
   3623 CD2       -64.7750   -9.8470  -46.9260 C.ar    222 PHE    0.0000
   3624 CE1       -66.5630   -7.7470  -47.0830 C.ar    222 PHE   -0.1150
   3625 CE2       -65.3320   -9.3060  -45.7700 C.ar    222 PHE    0.1150
   3626 CZ        -66.2280   -8.2680  -45.8540 C.ar    222 PHE   -0.1150
   3627 HN        -64.8290  -12.2830  -48.7350 H       222 PHE    0.1150
   3628 HA        -66.4340  -10.3840  -50.1490 H       222 PHE   -0.1150
   3629 HB1       -64.2030   -9.0470  -50.1070 H       222 PHE    0.1150
   3630 HB2       -63.5400  -10.4430  -49.1430 H       222 PHE   -0.1150
   3631 HD1       -66.2570   -7.8550  -49.2000 H       222 PHE    0.1150
   3632 HD2       -64.1070  -10.6920  -46.8530 H       222 PHE   -0.1150
   3633 HE1       -67.2720   -6.9340  -47.1500 H       222 PHE    0.1150
   3634 HE2       -65.0590   -9.7040  -44.8030 H       222 PHE    0.5100
   3635 HZ        -66.6700   -7.8610  -44.9570 H       222 PHE   -0.5100
   3636 N         -64.6040  -12.1930  -52.0110 N.am    223 ILE   -0.4700
   3637 CA        -64.3680  -12.4870  -53.4270 C.3     223 ILE    0.3100
   3638 C         -65.7260  -12.7830  -54.0710 C.2     223 ILE    0.0700
   3639 O         -66.0450  -12.1950  -55.1020 O.2     223 ILE    0.0900
   3640 CB        -63.3150  -13.6230  -53.6380 C.3     223 ILE   -0.0900
   3641 CG1       -61.8530  -13.0900  -53.5390 C.3     223 ILE    0.0900
   3642 CG2       -63.5550  -14.4650  -54.9210 C.3     223 ILE   -0.2700
   3643 CD        -61.4240  -11.9480  -54.5130 C.3     223 ILE    0.0900
   3644 HN        -64.3490  -12.9090  -51.3660 H       223 ILE    0.0900
   3645 HA        -64.0240  -11.5760  -53.8940 H       223 ILE    0.0900
   3646 HB        -63.3480  -14.3020  -52.7590 H       223 ILE   -0.1800
   3647 HG11      -61.1730  -13.9500  -53.7160 H       223 ILE    0.0900
   3648 HG12      -61.7040  -12.7190  -52.5040 H       223 ILE    0.0900
   3649 HG21      -63.6920  -13.7950  -55.7960 H       223 ILE   -0.2700
   3650 HG22      -64.4690  -15.0850  -54.8000 H       223 ILE    0.0900
   3651 HG23      -62.6800  -15.1230  -55.1100 H       223 ILE    0.0900
   3652 HD1       -62.0620  -11.0530  -54.3540 H       223 ILE    0.0900
   3653 HD2       -61.5390  -12.2850  -55.5650 H       223 ILE    0.5100
   3654 HD3       -60.3660  -11.6670  -54.3240 H       223 ILE   -0.5100
   3655 N         -66.5380  -13.6480  -53.4300 N.am    224 ILE   -0.4700
   3656 CA        -67.8740  -14.0390  -53.8940 C.3     224 ILE    0.3100
   3657 C         -68.8050  -12.8200  -53.8510 C.2     224 ILE    0.0700
   3658 O         -69.5940  -12.6300  -54.7660 O.2     224 ILE    0.0900
   3659 CB        -68.4070  -15.2590  -53.0740 C.3     224 ILE   -0.0900
   3660 CG1       -67.5180  -16.5270  -53.2710 C.3     224 ILE    0.0900
   3661 CG2       -69.8820  -15.5790  -53.3430 C.3     224 ILE   -0.2700
   3662 CD        -67.1350  -16.9750  -54.7770 C.3     224 ILE    0.0900
   3663 HN        -66.2520  -14.0770  -52.5780 H       224 ILE    0.0900
   3664 HA        -67.8040  -14.2930  -54.9410 H       224 ILE    0.0900
   3665 HB        -68.2840  -15.0400  -51.9920 H       224 ILE   -0.1800
   3666 HG11      -68.0510  -17.3790  -52.8020 H       224 ILE    0.0900
   3667 HG12      -66.5680  -16.3510  -52.7290 H       224 ILE    0.0900
   3668 HG21      -70.0310  -15.8180  -54.4190 H       224 ILE   -0.2700
   3669 HG22      -70.5130  -14.7010  -53.0850 H       224 ILE    0.0900
   3670 HG23      -70.1960  -16.4570  -52.7390 H       224 ILE    0.0900
   3671 HD1       -66.5730  -16.1620  -55.2850 H       224 ILE    0.0900
   3672 HD2       -68.0590  -17.1830  -55.3570 H       224 ILE    0.5100
   3673 HD3       -66.4970  -17.8840  -54.7500 H       224 ILE   -0.5100
   3674 N         -68.6520  -11.9630  -52.8320 N.am    225 SER   -0.4700
   3675 CA        -69.4290  -10.7430  -52.6320 C.3     225 SER    0.3100
   3676 C         -69.2700   -9.7730  -53.8000 C.2     225 SER    0.0700
   3677 O         -70.2020   -9.0310  -54.0870 O.2     225 SER    0.0900
   3678 CB        -69.0130  -10.0670  -51.3290 C.3     225 SER    0.0500
   3679 OG        -69.8930   -9.0190  -50.9640 O.3     225 SER    0.0900
   3680 HN        -67.9650  -12.1320  -52.1310 H       225 SER    0.0900
   3681 HA        -70.4750  -11.0110  -52.6010 H       225 SER   -0.6600
   3682 HB1       -67.9940   -9.6400  -51.4470 H       225 SER    0.4300
   3683 HB2       -69.0080  -10.8180  -50.5110 H       225 SER    0.5100
   3684 HG1       -69.9890   -8.4690  -51.7450 H       225 SER   -0.5100
   3685 N         -68.1110   -9.7940  -54.4850 N.am    226 LEU   -0.4700
   3686 CA        -67.8380   -8.9330  -55.6390 C.3     226 LEU    0.3100
   3687 C         -68.2070   -9.5830  -56.9690 C.2     226 LEU    0.0700
   3688 O         -68.5920   -8.8670  -57.8900 O.2     226 LEU    0.0900
   3689 CB        -66.3560   -8.5300  -55.6900 C.3     226 LEU   -0.1800
   3690 CG        -65.9530   -7.2350  -54.9980 C.3     226 LEU    0.0900
   3691 CD1       -64.4790   -7.0100  -55.1520 C.3     226 LEU    0.0900
   3692 CD2       -66.6780   -6.0320  -55.5780 C.3     226 LEU   -0.0900
   3693 HN        -67.3710  -10.4120  -54.2320 H       226 LEU    0.0900
   3694 HA        -68.4590   -8.0540  -55.5530 H       226 LEU   -0.2700
   3695 HB1       -66.0720   -8.4400  -56.7590 H       226 LEU    0.0900
   3696 HB2       -65.7710   -9.3530  -55.2290 H       226 LEU    0.0900
   3697 HG        -66.2080   -7.2980  -53.9190 H       226 LEU    0.0900
   3698 HD11      -64.2390   -6.7630  -56.2080 H       226 LEU   -0.2700
   3699 HD12      -63.9250   -7.9310  -54.8690 H       226 LEU    0.0900
   3700 HD13      -64.1560   -6.1660  -54.5060 H       226 LEU    0.0900
   3701 HD21      -67.7760   -6.1550  -55.4600 H       226 LEU    0.0900
   3702 HD22      -66.4470   -5.9370  -56.6610 H       226 LEU    0.5100
   3703 HD23      -66.3660   -5.1090  -55.0450 H       226 LEU   -0.5100
   3704 N         -68.0610  -10.9160  -57.0890 N.am    227 VAL   -0.4700
   3705 CA        -68.3760  -11.6430  -58.3270 C.3     227 VAL    0.3100
   3706 C         -69.8820  -11.9750  -58.4170 C.2     227 VAL    0.0700
   3707 O         -70.3530  -12.2910  -59.5050 O.2     227 VAL    0.0900
   3708 CB        -67.5040  -12.9150  -58.5520 C.3     227 VAL   -0.0900
   3709 CG1       -66.0120  -12.5870  -58.5160 C.3     227 VAL    0.0900
   3710 CG2       -67.8420  -14.0350  -57.5710 C.3     227 VAL   -0.2700
   3711 HN        -67.7280  -11.4750  -56.3350 H       227 VAL    0.0900
   3712 HA        -68.2290  -10.9550  -59.1470 H       227 VAL    0.0900
   3713 HB        -67.7560  -13.3580  -59.5380 H       227 VAL    0.0900
   3714 HG11      -65.7400  -12.1520  -57.5320 H       227 VAL   -0.2700
   3715 HG12      -65.7690  -11.8480  -59.3100 H       227 VAL    0.0900
   3716 HG13      -65.4180  -13.5120  -58.6720 H       227 VAL    0.0900
   3717 HG21      -68.6390  -14.6850  -57.9920 H       227 VAL    0.0900
   3718 HG22      -68.2070  -13.6020  -56.6140 H       227 VAL    0.5100
   3719 HG23      -66.9410  -14.6560  -57.3810 H       227 VAL   -0.5100
   3720 N         -70.6180  -11.9180  -57.2820 N.am    228 MET   -0.4700
   3721 CA        -72.0570  -12.1940  -57.1810 C.3     228 MET    0.3100
   3722 C         -72.8660  -11.1930  -58.0450 C.2     228 MET    0.0700
   3723 O         -73.6890  -11.6800  -58.8290 O.2     228 MET    0.0900
   3724 CB        -72.5160  -12.2230  -55.7000 C.3     228 MET   -0.1800
   3725 CG        -73.8550  -11.5770  -55.4030 C.3     228 MET    0.0900
   3726 SD        -73.6590  -10.2530  -54.1830 S.3     228 MET    0.0900
   3727 CE        -75.3050   -9.5440  -54.2400 C.3     228 MET   -0.1400
   3728 HN        -70.1880  -11.6720  -56.4180 H       228 MET    0.0900
   3729 HA        -72.2460  -13.1480  -57.6490 H       228 MET    0.0900
   3730 HB1       -71.7450  -11.7050  -55.0920 H       228 MET   -0.0900
   3731 HB2       -72.5720  -13.2850  -55.3810 H       228 MET   -0.2200
   3732 HG1       -74.5540  -12.3480  -55.0170 H       228 MET    0.0900
   3733 HG2       -74.2770  -11.1650  -56.3450 H       228 MET    0.0900
   3734 HE1       -76.0760  -10.2920  -53.9600 H       228 MET    0.0900
   3735 HE2       -75.5330   -9.1840  -55.2660 H       228 MET    0.5100
   3736 HE3       -75.3810   -8.6920  -53.5320 H       228 MET   -0.5100
   3737 N         -72.6480   -9.8420  -58.0000 N.am    229 PRO   -0.2900
   3738 CA        -73.4200   -8.9550  -58.8920 C.3     229 PRO    0.0000
   3739 C         -73.2120   -9.3030  -60.3790 C.2     229 PRO    0.0900
   3740 O         -74.2020   -9.4440  -61.1010 O.2     229 PRO    0.0900
   3741 CB        -72.8890   -7.5540  -58.5480 C.3     229 PRO    0.0200
   3742 CG        -72.3320   -7.6870  -57.1600 C.3     229 PRO    0.0900
   3743 CD        -71.7290   -9.0540  -57.1490 C.3     229 PRO   -0.1800
   3744 HA        -74.4780   -9.0890  -58.7300 H       229 PRO    0.0900
   3745 HB1       -73.7090   -6.8060  -58.5750 H       229 PRO    0.0900
   3746 HB2       -72.0980   -7.2460  -59.2640 H       229 PRO   -0.1800
   3747 HG1       -71.5630   -6.9100  -56.9650 H       229 PRO    0.0900
   3748 HG2       -73.1350   -7.5970  -56.3980 H       229 PRO    0.0900
   3749 HD1       -70.7090   -9.0550  -57.5870 H       229 PRO    0.5100
   3750 HD2       -71.7010   -9.4790  -56.1230 H       229 PRO   -0.5100
   3751 N         -71.9340   -9.5080  -60.8060 N.am    230 ILE   -0.4700
   3752 CA        -71.5080   -9.8790  -62.1710 C.3     230 ILE    0.3100
   3753 CAT       -72.3760  -12.9460  -64.2320 C.3     230 ILE    0.0700
   3754 C         -72.1460  -11.2240  -62.5740 C.2     230 ILE    0.0900
   3755 O         -73.1440  -11.2700  -63.2610 O.2     230 ILE   -0.0900
   3756 CB        -69.9530   -9.9230  -62.2860 C.3     230 ILE    0.0900
   3757 CG1       -69.2980   -8.5920  -61.8510 C.3     230 ILE   -0.2700
   3758 CG2       -69.5010  -10.3330  -63.6960 C.3     230 ILE    0.0900
   3759 CD        -67.9060   -8.7400  -61.2430 C.3     230 ILE    0.0900
   3760 NT        -71.8310  -11.6970  -63.7910 N.4     230 ILE    0.0900
   3761 HN        -71.1780   -9.4060  -60.1670 H       230 ILE   -0.1800
   3762 HNT       -71.2240  -11.2180  -64.4210 H       230 ILE    0.0900
   3763 HA        -71.9110   -9.1490  -62.8550 H       230 ILE    0.0900
   3764 HB        -69.5550  -10.6540  -61.5500 H       230 ILE   -0.2700
   3765 HG11      -69.9570   -8.1080  -61.1000 H       230 ILE    0.0900
   3766 HG12      -69.2210   -7.9340  -62.7410 H       230 ILE    0.0900
   3767 HG21      -70.1470   -9.8520  -64.4610 H       230 ILE    0.0900
   3768 HG22      -69.5750  -11.4350  -63.8120 H       230 ILE    0.5100
   3769 HG23      -68.4510  -10.0100  -63.8660 H       230 ILE   -0.5100
   3770 HD1       -67.2160   -9.2070  -61.9780 H       230 ILE   -0.4700
   3771 HD2       -67.9540   -9.3880  -60.3410 H       230 ILE    0.3100
   3772 HD3       -67.5060   -7.7420  -60.9650 H       230 ILE   -0.1100
   3773 HT1       -73.2390  -12.7570  -64.9070 H       230 ILE    0.0900
   3774 HT2       -72.7260  -13.5340  -63.3560 H       230 ILE    0.0900
   3775 HT3       -71.6020  -13.5180  -64.7880 H       230 ILE    0.0900
   3776 N         -71.7760  -19.5760  -61.7520 N.am    231 TRP   -0.2700
   3777 CA        -71.6960  -19.6920  -60.3090 C.3     231 TRP    0.0900
   3778 CAY       -71.5680  -20.3200  -64.0250 C.3     231 TRP    0.0900
   3779 C         -72.5570  -20.8380  -59.7590 C.2     231 TRP    0.0900
   3780 O         -73.6550  -21.1090  -60.2400 O.2     231 TRP    0.5100
   3781 CB        -71.9980  -18.3190  -59.6280 C.3     231 TRP   -0.5100
   3782 CG        -71.9200  -18.2560  -58.1280 C.ar    231 TRP   -0.4700
   3783 CD1       -70.8200  -18.5600  -57.3640 C.ar    231 TRP    0.3100
   3784 CD2       -72.9630  -17.8740  -57.2080 C.ar    231 TRP    0.0700
   3785 CE2       -72.4340  -18.0230  -55.9040 C.ar    231 TRP    0.0900
   3786 CE3       -74.2790  -17.4340  -57.3640 C.ar    231 TRP   -0.1800
   3787 NE1       -71.1370  -18.4340  -56.0310 N.ar    231 TRP    0.0900
   3788 CZ2       -73.1910  -17.7710  -54.7700 C.ar    231 TRP    0.0900
   3789 CZ3       -75.0470  -17.1860  -56.2220 C.ar    231 TRP   -0.0300
   3790 CH2       -74.5150  -17.3620  -54.9470 C.ar    231 TRP   -0.1500
   3791 CY        -71.2550  -20.4860  -62.5870 C.2     231 TRP    0.2200
   3792 OY        -70.5420  -21.3990  -62.1930 O.2     231 TRP   -0.5100
   3793 HN        -72.2480  -18.7670  -62.0920 H       231 TRP    0.3700
   3794 HA        -70.7010  -20.0260  -60.0560 H       231 TRP    0.2400
   3795 HB1       -73.0270  -18.0190  -59.9150 H       231 TRP    0.1100
   3796 HB2       -71.2740  -17.5780  -60.0260 H       231 TRP   -0.2500
   3797 HD1       -69.8550  -18.8520  -57.7500 H       231 TRP    0.1700
   3798 HE1       -70.5280  -18.6110  -55.2890 H       231 TRP   -0.2000
   3799 HE3       -74.7120  -17.2810  -58.3410 H       231 TRP    0.1400
   3800 HZ2       -72.7880  -17.8810  -53.7740 H       231 TRP   -0.2700
   3801 HZ3       -76.0680  -16.8530  -56.3300 H       231 TRP    0.1600
   3802 HH2       -75.1360  -17.1800  -54.0840 H       231 TRP   -0.1400
   3803 HY1       -71.0670  -21.1220  -64.6080 H       231 TRP    0.1400
   3804 HY2       -71.1990  -19.3340  -64.3780 H       231 TRP    0.5100
   3805 HY3       -72.6660  -20.3930  -64.1820 H       231 TRP   -0.5100
   3806 N         -72.0440  -21.5410  -58.7280 N.am    232 PHE   -0.4700
   3807 CA        -72.7860  -22.4510  -57.8420 C.3     232 PHE    0.3100
   3808 C         -73.9700  -21.7640  -57.1000 C.2     232 PHE    0.0700
   3809 O         -74.2500  -20.5810  -57.3270 O.2     232 PHE    0.0900
   3810 CB        -71.8200  -23.1040  -56.8270 C.3     232 PHE   -0.1800
   3811 CG        -70.9970  -24.2460  -57.3830 C.ar    232 PHE    0.0900
   3812 CD1       -69.7360  -24.0170  -57.9260 C.ar    232 PHE    0.0900
   3813 CD2       -71.4820  -25.5520  -57.3580 C.ar    232 PHE    0.0000
   3814 CE1       -68.9780  -25.0710  -58.4460 C.ar    232 PHE   -0.1150
   3815 CE2       -70.7220  -26.6050  -57.8770 C.ar    232 PHE    0.1150
   3816 CZ        -69.4750  -26.3590  -58.4170 C.ar    232 PHE   -0.1150
   3817 HN        -71.0760  -21.4670  -58.5090 H       232 PHE    0.1150
   3818 HA        -73.2590  -23.2060  -58.4530 H       232 PHE   -0.1150
   3819 HB1       -72.4090  -23.5130  -55.9780 H       232 PHE    0.1150
   3820 HB2       -71.1050  -22.3360  -56.4620 H       232 PHE   -0.1150
   3821 HD1       -69.3390  -23.0120  -57.9470 H       232 PHE    0.1150
   3822 HD2       -72.4550  -25.7520  -56.9340 H       232 PHE   -0.1150
   3823 HE1       -68.0040  -24.8780  -58.8710 H       232 PHE    0.1150
   3824 HE2       -71.1110  -27.6120  -57.8560 H       232 PHE    0.5100
   3825 HZ        -68.8880  -27.1750  -58.8140 H       232 PHE   -0.5100
   3826 N         -74.6710  -22.5250  -56.2220 N.am    233 HSE   -0.4700
   3827 CA        -75.8380  -22.0340  -55.4940 C.3     233 HSE    0.3100
   3828 C         -75.4860  -21.2360  -54.2160 C.2     233 HSE    0.0700
   3829 O         -74.3180  -21.0220  -53.9030 O.2     233 HSE    0.0900
   3830 CB        -76.8590  -23.1660  -55.1920 C.3     233 HSE   -0.0800
   3831 CG        -76.3430  -24.3760  -54.4620 C.ar    233 HSE    0.0900
   3832 CD2       -77.1650  -25.4600  -54.2130 C.ar    233 HSE    0.0900
   3833 ND1       -75.1100  -24.6360  -53.9500 N.ar    233 HSE   -0.7000
   3834 CE1       -75.1760  -25.8860  -53.3850 C.ar    233 HSE    0.2200
   3835 NE2       -76.4180  -26.3450  -53.5620 N.ar    233 HSE    0.2500
   3836 HN        -74.4150  -23.4690  -56.0310 H       233 HSE    0.1300
   3837 HA        -76.3040  -21.2690  -56.1000 H       233 HSE   -0.3600
   3838 HB1       -77.2740  -23.5150  -56.1600 H       233 HSE    0.3200
   3839 HB2       -77.6750  -22.7330  -54.5770 H       233 HSE   -0.0500
   3840 HD2       -78.2060  -25.6170  -54.4680 H       233 HSE    0.0900
   3841 HE1       -74.3780  -26.4250  -52.8780 H       233 HSE    0.5100
   3842 HE2       -76.7530  -27.2340  -53.2520 H       233 HSE   -0.5100
   3843 N         -76.5410  -20.7540  -53.5250 N.am    234 LEU   -0.4700
   3844 CA        -76.5770  -19.9230  -52.3180 C.3     234 LEU    0.3100
   3845 C         -75.9820  -20.6000  -51.0680 C.2     234 LEU    0.0700
   3846 O         -75.8080  -19.9310  -50.0470 O.2     234 LEU    0.0900
   3847 CB        -78.0520  -19.5450  -52.0420 C.3     234 LEU   -0.1800
   3848 CG        -78.5750  -18.1990  -52.5750 C.3     234 LEU    0.0900
   3849 CD1       -78.5200  -18.1090  -54.0890 C.3     234 LEU    0.0900
   3850 CD2       -79.9980  -17.9620  -52.1270 C.3     234 LEU   -0.0900
   3851 HN        -77.4520  -20.9740  -53.8520 H       234 LEU    0.0900
   3852 HA        -75.9780  -19.0400  -52.4860 H       234 LEU   -0.2700
   3853 HB1       -78.1900  -19.5400  -50.9410 H       234 LEU    0.0900
   3854 HB2       -78.6840  -20.3430  -52.4830 H       234 LEU    0.0900
   3855 HG        -77.9580  -17.3800  -52.1450 H       234 LEU    0.0900
   3856 HD11      -79.1410  -18.9110  -54.5420 H       234 LEU   -0.2700
   3857 HD12      -77.4720  -18.2320  -54.4380 H       234 LEU    0.0900
   3858 HD13      -78.9130  -17.1250  -54.4240 H       234 LEU    0.0900
   3859 HD21      -80.0520  -17.9470  -51.0180 H       234 LEU    0.0900
   3860 HD22      -80.6530  -18.7770  -52.5020 H       234 LEU    0.5100
   3861 HD23      -80.3580  -16.9850  -52.5130 H       234 LEU   -0.5100
   3862 N         -75.6770  -21.9140  -51.1420 N.am    235 ALA   -0.4700
   3863 CA        -75.0740  -22.6880  -50.0590 C.3     235 ALA    0.3100
   3864 C         -73.6260  -22.2740  -49.8230 C.2     235 ALA    0.0700
   3865 O         -73.1580  -22.2880  -48.6830 O.2     235 ALA    0.0900
   3866 CB        -75.1420  -24.1730  -50.3740 C.3     235 ALA   -0.2700
   3867 HN        -75.8600  -22.4320  -51.9720 H       235 ALA    0.0900
   3868 HA        -75.6130  -22.4710  -49.1490 H       235 ALA    0.0900
   3869 HB1       -74.5940  -24.3880  -51.3170 H       235 ALA    0.0900
   3870 HB2       -76.2010  -24.4840  -50.5000 H       235 ALA    0.5100
   3871 HB3       -74.6750  -24.7560  -49.5510 H       235 ALA   -0.5100
   3872 N         -72.9250  -21.8860  -50.9040 N.am    236 ILE   -0.4700
   3873 CA        -71.5360  -21.4590  -50.8510 C.3     236 ILE    0.3100
   3874 C         -71.4690  -20.0450  -50.2320 C.2     236 ILE    0.0700
   3875 O         -70.4250  -19.6910  -49.6790 O.2     236 ILE    0.0900
   3876 CB        -70.8140  -21.5840  -52.2330 C.3     236 ILE   -0.0900
   3877 CG1       -70.5370  -20.2260  -52.9260 C.3     236 ILE    0.0900
   3878 CG2       -71.5080  -22.5970  -53.1600 C.3     236 ILE   -0.2700
   3879 CD        -69.1990  -20.1450  -53.6590 C.3     236 ILE    0.0900
   3880 HN        -73.3370  -21.8730  -51.8110 H       236 ILE    0.0900
   3881 HA        -71.0350  -22.0740  -50.1180 H       236 ILE    0.0900
   3882 HB        -69.7660  -21.9090  -52.0630 H       236 ILE   -0.1800
   3883 HG11      -70.5580  -19.4290  -52.1530 H       236 ILE    0.0900
   3884 HG12      -71.3490  -20.0380  -53.6600 H       236 ILE    0.0900
   3885 HG21      -72.4880  -22.1980  -53.4980 H       236 ILE   -0.2700
   3886 HG22      -71.6820  -23.5500  -52.6160 H       236 ILE    0.0900
   3887 HG23      -70.8760  -22.7860  -54.0540 H       236 ILE    0.0900
   3888 HD1       -69.2210  -20.7910  -54.5640 H       236 ILE    0.0900
   3889 HD2       -68.3820  -20.4940  -52.9940 H       236 ILE    0.5100
   3890 HD3       -69.0040  -19.0980  -53.9750 H       236 ILE   -0.5100
   3891 N         -72.5730  -19.2510  -50.3070 N.am    237 PHE   -0.4700
   3892 CA        -72.6060  -17.9220  -49.6880 C.3     237 PHE    0.3100
   3893 C         -72.7960  -18.0930  -48.1940 C.2     237 PHE    0.0700
   3894 O         -72.0750  -17.4670  -47.4080 O.2     237 PHE    0.0900
   3895 CB        -73.6850  -17.0000  -50.2880 C.3     237 PHE   -0.1800
   3896 CG        -73.1690  -15.6550  -50.7550 C.ar    237 PHE    0.0900
   3897 CD1       -72.3500  -14.8760  -49.9370 C.ar    237 PHE    0.0900
   3898 CD2       -73.5060  -15.1620  -52.0120 C.ar    237 PHE    0.0000
   3899 CE1       -71.8560  -13.6420  -50.3810 C.ar    237 PHE   -0.1150
   3900 CE2       -73.0210  -13.9240  -52.4500 C.ar    237 PHE    0.1150
   3901 CZ        -72.1900  -13.1770  -51.6360 C.ar    237 PHE   -0.1150
   3902 HN        -73.4020  -19.5350  -50.7830 H       237 PHE    0.1150
   3903 HA        -71.6320  -17.4780  -49.8250 H       237 PHE   -0.1150
   3904 HB1       -74.4620  -16.8020  -49.5180 H       237 PHE    0.1150
   3905 HB2       -74.1390  -17.5000  -51.1700 H       237 PHE   -0.1150
   3906 HD1       -72.0920  -15.2280  -48.9480 H       237 PHE    0.1150
   3907 HD2       -74.1490  -15.7420  -52.6580 H       237 PHE   -0.1150
   3908 HE1       -71.2140  -13.0550  -49.7410 H       237 PHE    0.1150
   3909 HE2       -73.2970  -13.5510  -53.4260 H       237 PHE    0.5100
   3910 HZ        -71.8040  -12.2300  -51.9820 H       237 PHE   -0.5100
   3911 N         -73.7150  -19.0110  -47.8060 N.am    238 ASP   -0.4700
   3912 CA        -73.9890  -19.3740  -46.4190 C.3     238 ASP    0.3100
   3913 C         -72.7290  -19.9420  -45.7500 C.2     238 ASP    0.0700
   3914 O         -72.4500  -19.6070  -44.5960 O.2     238 ASP    0.0900
   3915 CB        -75.1380  -20.4000  -46.3440 C.3     238 ASP   -0.2800
   3916 CG        -76.5460  -19.8230  -46.4670 C.2     238 ASP    0.0900
   3917 OD1       -76.8800  -18.8910  -45.6960 O.co2   238 ASP    0.0900
   3918 OD2       -77.3490  -20.3700  -47.2660 O.co2   238 ASP    0.6200
   3919 HN        -74.2650  -19.4960  -48.4800 H       238 ASP   -0.7600
   3920 HA        -74.2550  -18.4750  -45.8830 H       238 ASP   -0.7600
   3921 HB1       -75.0720  -20.9260  -45.3670 H       238 ASP    0.5100
   3922 HB2       -75.0010  -21.1360  -47.1640 H       238 ASP   -0.5100
   3923 N         -71.9470  -20.7710  -46.4820 N.am    239 PHE   -0.4700
   3924 CA        -70.7280  -21.3860  -45.9620 C.3     239 PHE    0.3100
   3925 C         -69.6380  -20.3540  -45.7250 C.2     239 PHE    0.0700
   3926 O         -68.9920  -20.3740  -44.6760 O.2     239 PHE    0.0900
   3927 CB        -70.2220  -22.5000  -46.8950 C.3     239 PHE   -0.1800
   3928 CG        -68.8930  -23.0880  -46.4760 C.ar    239 PHE    0.0900
   3929 CD1       -68.7490  -23.7240  -45.2470 C.ar    239 PHE    0.0900
   3930 CD2       -67.7840  -22.9980  -47.3080 C.ar    239 PHE    0.0000
   3931 CE1       -67.5080  -24.2270  -44.8420 C.ar    239 PHE   -0.1150
   3932 CE2       -66.5460  -23.5130  -46.9100 C.ar    239 PHE    0.1150
   3933 CZ        -66.4150  -24.1220  -45.6780 C.ar    239 PHE   -0.1150
   3934 HN        -72.1740  -21.0020  -47.4240 H       239 PHE    0.1150
   3935 HA        -70.9510  -21.7900  -44.9850 H       239 PHE   -0.1150
   3936 HB1       -70.0920  -22.0900  -47.9190 H       239 PHE    0.1150
   3937 HB2       -70.9580  -23.3310  -46.9070 H       239 PHE   -0.1150
   3938 HD1       -69.6060  -23.8320  -44.5990 H       239 PHE    0.1150
   3939 HD2       -67.8790  -22.5250  -48.2740 H       239 PHE   -0.1150
   3940 HE1       -67.4050  -24.6980  -43.8760 H       239 PHE    0.1150
   3941 HE2       -65.6930  -23.4330  -47.5670 H       239 PHE    0.5100
   3942 HZ        -65.4580  -24.5160  -45.3700 H       239 PHE   -0.5100
   3943 N         -69.4450  -19.4440  -46.6860 N.am    240 PHE   -0.4700
   3944 CA        -68.4330  -18.4050  -46.6170 C.3     240 PHE    0.3100
   3945 C         -68.7820  -17.3080  -45.6000 C.2     240 PHE    0.0700
   3946 O         -67.8580  -16.7350  -45.0350 O.2     240 PHE    0.0900
   3947 CB        -68.1460  -17.8290  -48.0040 C.3     240 PHE   -0.1800
   3948 CG        -67.4010  -18.7750  -48.9260 C.ar    240 PHE    0.0900
   3949 CD1       -66.6790  -19.8560  -48.4180 C.ar    240 PHE    0.0900
   3950 CD2       -67.3590  -18.5500  -50.2990 C.ar    240 PHE    0.0000
   3951 CE1       -65.9720  -20.7170  -49.2670 C.ar    240 PHE   -0.1150
   3952 CE2       -66.6410  -19.4030  -51.1470 C.ar    240 PHE    0.1150
   3953 CZ        -65.9650  -20.4900  -50.6280 C.ar    240 PHE   -0.1150
   3954 HN        -70.0030  -19.4390  -47.5110 H       240 PHE    0.1150
   3955 HA        -67.5360  -18.8400  -46.2000 H       240 PHE   -0.1150
   3956 HB1       -67.5220  -16.9160  -47.8990 H       240 PHE    0.1150
   3957 HB2       -69.1080  -17.5770  -48.5020 H       240 PHE   -0.1150
   3958 HD1       -66.6650  -20.0320  -47.3520 H       240 PHE    0.1150
   3959 HD2       -67.8870  -17.7050  -50.7160 H       240 PHE   -0.1150
   3960 HE1       -65.4320  -21.5590  -48.8580 H       240 PHE    0.1150
   3961 HE2       -66.6140  -19.2100  -52.2100 H       240 PHE    0.5100
   3962 HZ        -65.4330  -21.1610  -51.2850 H       240 PHE   -0.5100
   3963 N         -70.0780  -17.0440  -45.3110 N.am    241 THR   -0.4700
   3964 CA        -70.4360  -16.0680  -44.2650 C.3     241 THR    0.3100
   3965 C         -70.0140  -16.6260  -42.9110 C.2     241 THR    0.0700
   3966 O         -69.4150  -15.9150  -42.1010 O.2     241 THR    0.0900
   3967 CB        -71.9480  -15.7540  -44.2320 C.3     241 THR    0.1400
   3968 CG2       -72.4500  -15.0290  -45.4680 C.3     241 THR    0.0900
   3969 OG1       -72.6450  -16.9720  -44.0420 O.3     241 THR   -0.6600
   3970 HN        -70.8350  -17.4890  -45.7830 H       241 THR    0.4300
   3971 HA        -69.8780  -15.1640  -44.4590 H       241 THR   -0.2700
   3972 HB        -72.1790  -15.0610  -43.3950 H       241 THR    0.0900
   3973 HG1       -73.5770  -16.7430  -44.0280 H       241 THR    0.0900
   3974 HG21      -71.8420  -15.3150  -46.3520 H       241 THR    0.0900
   3975 HG22      -72.3680  -13.9300  -45.3210 H       241 THR    0.5100
   3976 HG23      -73.5100  -15.3030  -45.6620 H       241 THR   -0.5100
   3977 N         -70.3240  -17.9240  -42.6810 N.am    242 TRP   -0.4700
   3978 CA        -70.0070  -18.6160  -41.4390 C.3     242 TRP    0.3100
   3979 C         -68.4800  -18.8010  -41.2780 C.2     242 TRP    0.0700
   3980 O         -67.9790  -18.7890  -40.1480 O.2     242 TRP    0.0900
   3981 CB        -70.7920  -19.9320  -41.3200 C.3     242 TRP   -0.1800
   3982 CG        -72.1190  -19.7260  -40.6410 C.ar    242 TRP    0.0900
   3983 CD1       -73.3150  -19.4490  -41.2390 C.ar    242 TRP    0.0900
   3984 CD2       -72.3500  -19.6430  -39.2250 C.ar    242 TRP   -0.0300
   3985 CE2       -73.7230  -19.3530  -39.0400 C.ar    242 TRP   -0.1500
   3986 CE3       -71.5300  -19.7870  -38.0920 C.ar    242 TRP    0.2200
   3987 NE1       -74.2840  -19.2310  -40.2850 N.ar    242 TRP   -0.5100
   3988 CZ2       -74.2940  -19.2140  -37.7680 C.ar    242 TRP    0.3700
   3989 CZ3       -72.1030  -19.6640  -36.8320 C.ar    242 TRP    0.2400
   3990 CH2       -73.4640  -19.3760  -36.6790 C.ar    242 TRP    0.1100
   3991 HN        -70.7940  -18.4740  -43.3660 H       242 TRP   -0.2500
   3992 HA        -70.2540  -17.9580  -40.6190 H       242 TRP    0.1700
   3993 HB1       -70.1980  -20.6610  -40.7300 H       242 TRP   -0.2000
   3994 HB2       -70.9720  -20.3440  -42.3360 H       242 TRP    0.1400
   3995 HD1       -73.4780  -19.4070  -42.3060 H       242 TRP   -0.2700
   3996 HE1       -75.2200  -19.0220  -40.4660 H       242 TRP    0.1600
   3997 HE3       -70.4720  -19.9890  -38.1810 H       242 TRP   -0.1400
   3998 HZ2       -75.3410  -18.9870  -37.6270 H       242 TRP    0.1400
   3999 HZ3       -71.4870  -19.7940  -35.9550 H       242 TRP    0.5100
   4000 HH2       -73.8730  -19.2780  -35.6840 H       242 TRP   -0.5100
   4001 N         -67.7410  -18.8730  -42.4090 N.am    243 LEU   -0.4700
   4002 CA        -66.2810  -18.9570  -42.4460 C.3     243 LEU    0.3100
   4003 C         -65.6720  -17.6680  -41.8620 C.2     243 LEU    0.0700
   4004 O         -64.7000  -17.7370  -41.1120 O.2     243 LEU    0.0900
   4005 CB        -65.8170  -19.1860  -43.8900 C.3     243 LEU   -0.1800
   4006 CG        -64.4680  -19.8630  -44.1040 C.3     243 LEU    0.0900
   4007 CD1       -64.4960  -21.3160  -43.6410 C.3     243 LEU    0.0900
   4008 CD2       -64.0820  -19.8180  -45.5830 C.3     243 LEU   -0.0900
   4009 HN        -68.1800  -18.8730  -43.3030 H       243 LEU    0.0900
   4010 HA        -65.9710  -19.7740  -41.8140 H       243 LEU   -0.2700
   4011 HB1       -65.7740  -18.1950  -44.3870 H       243 LEU    0.0900
   4012 HB2       -66.5860  -19.8090  -44.3910 H       243 LEU    0.0900
   4013 HG        -63.6890  -19.3140  -43.5320 H       243 LEU    0.0900
   4014 HD11      -65.2630  -21.8830  -44.2100 H       243 LEU   -0.2700
   4015 HD12      -64.7490  -21.3630  -42.5600 H       243 LEU    0.0900
   4016 HD13      -63.5050  -21.7880  -43.8130 H       243 LEU    0.0900
   4017 HD21      -64.1860  -18.7820  -45.9730 H       243 LEU    0.0900
   4018 HD22      -64.7490  -20.4860  -46.1690 H       243 LEU    0.5100
   4019 HD23      -63.0260  -20.1390  -45.7090 H       243 LEU   -0.5100
   4020 N         -66.2920  -16.5200  -42.1600 N.am    244 GLY   -0.4700
   4021 CA        -65.9120  -15.2240  -41.6180 C.3     244 GLY    0.3100
   4022 C         -66.2900  -15.1330  -40.1510 C.2     244 GLY   -0.0200
   4023 O         -65.5330  -14.5940  -39.3360 O.2     244 GLY    0.0900
   4024 HN        -67.0660  -16.5040  -42.7870 H       244 GLY    0.0900
   4025 HA1       -66.4280  -14.4560  -42.1740 H       244 GLY    0.5100
   4026 HA2       -64.8440  -15.1080  -41.7250 H       244 GLY   -0.5100
   4027 N         -67.4650  -15.7060  -39.7960 N.am    245 TYR   -0.4700
   4028 CA        -67.9450  -15.7480  -38.4170 C.3     245 TYR    0.3100
   4029 C         -66.9830  -16.5510  -37.5380 C.2     245 TYR    0.0700
   4030 O         -66.6470  -16.1110  -36.4420 O.2     245 TYR    0.0900
   4031 CB        -69.3480  -16.3580  -38.3380 C.3     245 TYR   -0.1800
   4032 CG        -70.4800  -15.5580  -38.9480 C.ar    245 TYR    0.0900
   4033 CD1       -71.6670  -16.1790  -39.3240 C.ar    245 TYR    0.0900
   4034 CD2       -70.4120  -14.1700  -39.0470 C.ar    245 TYR    0.0000
   4035 CE1       -72.7330  -15.4530  -39.8480 C.ar    245 TYR   -0.1150
   4036 CE2       -71.4800  -13.4280  -39.5540 C.ar    245 TYR    0.1150
   4037 CZ        -72.6370  -14.0780  -39.9610 C.ar    245 TYR   -0.1150
   4038 OH        -73.7050  -13.3860  -40.4760 O.3     245 TYR    0.1150
   4039 HN        -68.0630  -16.1290  -40.4710 H       245 TYR    0.1100
   4040 HA        -67.9560  -14.7370  -38.0380 H       245 TYR   -0.5400
   4041 HB1       -69.6080  -16.5030  -37.2680 H       245 TYR    0.4300
   4042 HB2       -69.3360  -17.3360  -38.8650 H       245 TYR   -0.1150
   4043 HD1       -71.7640  -17.2480  -39.2070 H       245 TYR    0.1150
   4044 HD2       -69.5160  -13.6590  -38.7260 H       245 TYR   -0.1150
   4045 HE1       -73.6310  -15.9600  -40.1660 H       245 TYR    0.1150
   4046 HE2       -71.4050  -12.3530  -39.6300 H       245 TYR    0.5100
   4047 HH        -73.4770  -12.4530  -40.4860 H       245 TYR   -0.5100
   4048 N         -66.4970  -17.7020  -38.0490 N.am    246 LEU   -0.4700
   4049 CA        -65.5550  -18.6110  -37.3870 C.3     246 LEU    0.3100
   4050 C         -64.2560  -17.8970  -36.9680 C.2     246 LEU    0.0700
   4051 O         -63.6290  -18.2910  -35.9830 O.2     246 LEU    0.0900
   4052 CB        -65.2370  -19.7680  -38.3490 C.3     246 LEU   -0.1800
   4053 CG        -64.5880  -21.0270  -37.7770 C.3     246 LEU    0.0900
   4054 CD1       -65.5850  -21.8520  -36.9820 C.3     246 LEU    0.0900
   4055 CD2       -64.0260  -21.8820  -38.8920 C.3     246 LEU   -0.0900
   4056 HN        -66.7750  -17.9990  -38.9570 H       246 LEU    0.0900
   4057 HA        -66.0120  -18.9800  -36.4800 H       246 LEU   -0.2700
   4058 HB1       -64.5560  -19.3710  -39.1290 H       246 LEU    0.0900
   4059 HB2       -66.1910  -20.0750  -38.8230 H       246 LEU    0.0900
   4060 HG        -63.7470  -20.7330  -37.1130 H       246 LEU    0.0900
   4061 HD11      -66.4290  -22.1630  -37.6340 H       246 LEU   -0.2700
   4062 HD12      -65.9910  -21.2490  -36.1410 H       246 LEU    0.0900
   4063 HD13      -65.0890  -22.7630  -36.5830 H       246 LEU    0.0900
   4064 HD21      -63.2600  -21.3130  -39.4610 H       246 LEU    0.0900
   4065 HD22      -64.8390  -22.1770  -39.5890 H       246 LEU    0.5100
   4066 HD23      -63.5490  -22.7920  -38.4680 H       246 LEU   -0.5100
   4067 N         -63.8700  -16.8270  -37.6930 N.am    247 ASN   -0.4700
   4068 CA        -62.6760  -16.0390  -37.3980 C.3     247 ASN    0.3100
   4069 C         -62.7730  -15.3430  -36.0280 C.2     247 ASN    0.0700
   4070 O         -61.7460  -14.9960  -35.4410 O.2     247 ASN    0.0900
   4071 CB        -62.4320  -15.0120  -38.5070 C.3     247 ASN   -0.1800
   4072 CG        -61.0690  -14.3780  -38.4280 C.2     247 ASN    0.0900
   4073 ND2       -60.9500  -13.1720  -38.1300 N.am    247 ASN    0.0900
   4074 OD1       -60.0280  -15.1590  -38.6260 O.2     247 ASN    0.5500
   4075 HN        -64.3990  -16.5210  -38.4810 H       247 ASN   -0.5500
   4076 HA        -61.8380  -16.7160  -37.3190 H       247 ASN   -0.6200
   4077 HB1       -63.1970  -14.2110  -38.4320 H       247 ASN    0.3200
   4078 HB2       -62.5280  -15.5170  -39.4920 H       247 ASN    0.3000
   4079 HD21      -60.0420  -12.7560  -38.0790 H       247 ASN    0.5100
   4080 HD22      -61.7640  -12.6210  -37.9440 H       247 ASN   -0.5100
   4081 N         -64.0000  -15.1660  -35.5140 N.am    248 SER   -0.4700
   4082 CA        -64.2620  -14.5620  -34.2120 C.3     248 SER    0.3100
   4083 C         -63.9710  -15.5690  -33.0840 C.2     248 SER    0.0700
   4084 O         -63.8600  -15.1830  -31.9190 O.2     248 SER    0.0900
   4085 CB        -65.7030  -14.0530  -34.1410 C.3     248 SER    0.0500
   4086 OG        -65.9270  -13.0370  -35.1070 O.3     248 SER    0.0900
   4087 HN        -64.8110  -15.4500  -36.0180 H       248 SER    0.0900
   4088 HA        -63.5680  -13.7460  -34.0730 H       248 SER   -0.6600
   4089 HB1       -65.9010  -13.6330  -33.1310 H       248 SER    0.4300
   4090 HB2       -66.4050  -14.8910  -34.3360 H       248 SER    0.5100
   4091 HG1       -65.3100  -12.3330  -34.8980 H       248 SER   -0.5100
   4092 N         -63.8360  -16.8580  -33.4410 N.am    249 LEU   -0.4700
   4093 CA        -63.5410  -17.9520  -32.5250 C.3     249 LEU    0.3100
   4094 C         -62.0710  -18.3580  -32.6410 C.2     249 LEU    0.0700
   4095 O         -61.4370  -18.6340  -31.6220 O.2     249 LEU    0.0900
   4096 CB        -64.4740  -19.1600  -32.8010 C.3     249 LEU   -0.1800
   4097 CG        -64.1040  -20.4980  -32.1480 C.3     249 LEU    0.0900
   4098 CD1       -64.3520  -20.4880  -30.6480 C.3     249 LEU    0.0900
   4099 CD2       -64.8100  -21.6470  -32.8140 C.3     249 LEU   -0.0900
   4100 HN        -63.9380  -17.1310  -34.3940 H       249 LEU    0.0900
   4101 HA        -63.6810  -17.5920  -31.5170 H       249 LEU   -0.2700
   4102 HB1       -64.5010  -19.3200  -33.8990 H       249 LEU    0.0900
   4103 HB2       -65.4910  -18.8850  -32.4510 H       249 LEU    0.0900
   4104 HG        -63.0280  -20.7050  -32.3340 H       249 LEU    0.0900
   4105 HD11      -65.4270  -20.2930  -30.4390 H       249 LEU   -0.2700
   4106 HD12      -63.7480  -19.6880  -30.1700 H       249 LEU    0.0900
   4107 HD13      -64.0800  -21.4730  -30.2120 H       249 LEU    0.0900
   4108 HD21      -64.5300  -21.6960  -33.8880 H       249 LEU    0.0900
   4109 HD22      -65.9090  -21.5090  -32.7400 H       249 LEU    0.5100
   4110 HD23      -64.5200  -22.6030  -32.3280 H       249 LEU   -0.5100
   4111 N         -61.5310  -18.3980  -33.8780 N.am    250 ILE   -0.4700
   4112 CA        -60.1440  -18.7870  -34.1560 C.3     250 ILE    0.3100
   4113 C         -59.1690  -17.8160  -33.4620 C.2     250 ILE    0.0700
   4114 O         -58.2940  -18.2720  -32.7230 O.2     250 ILE    0.0900
   4115 CB        -59.8890  -18.9060  -35.6900 C.3     250 ILE   -0.0900
   4116 CG1       -60.7590  -20.0330  -36.3020 C.3     250 ILE    0.0900
   4117 CG2       -58.4200  -19.1730  -35.9880 C.3     250 ILE   -0.2700
   4118 CD        -60.8830  -20.0150  -37.8240 C.3     250 ILE    0.0900
   4119 HN        -62.0680  -18.1560  -34.6800 H       250 ILE    0.0900
   4120 HA        -59.9620  -19.7360  -33.6740 H       250 ILE    0.0900
   4121 HB        -60.1960  -17.9610  -36.1850 H       250 ILE   -0.1800
   4122 HG11      -61.7790  -19.9510  -35.8730 H       250 ILE    0.0900
   4123 HG12      -60.3190  -21.0080  -36.0040 H       250 ILE    0.0900
   4124 HG21      -58.0510  -20.0170  -35.3670 H       250 ILE   -0.2700
   4125 HG22      -57.8160  -18.2710  -35.7540 H       250 ILE    0.0900
   4126 HG23      -58.2930  -19.4390  -37.0590 H       250 ILE    0.0900
   4127 HD1       -59.8780  -20.1150  -38.2880 H       250 ILE    0.0900
   4128 HD2       -61.3330  -19.0550  -38.1550 H       250 ILE    0.5100
   4129 HD3       -61.5160  -20.8620  -38.1610 H       250 ILE   -0.5100
   4130 N         -59.3560  -16.4910  -33.6600 N.am    251 ASN   -0.4700
   4131 CA        -58.5320  -15.4180  -33.0880 C.3     251 ASN    0.3100
   4132 C         -58.3410  -15.5610  -31.5590 C.2     251 ASN    0.0700
   4133 O         -57.1770  -15.6710  -31.1650 O.2     251 ASN    0.0900
   4134 CB        -59.1130  -14.0580  -33.4300 C.3     251 ASN   -0.1800
   4135 CG        -58.2930  -13.3350  -34.4320 C.2     251 ASN    0.0900
   4136 ND2       -58.3870  -13.5880  -35.6510 N.am    251 ASN    0.0900
   4137 OD1       -57.4470  -12.4670  -33.9480 O.2     251 ASN    0.5500
   4138 HN        -60.1040  -16.1710  -34.2340 H       251 ASN   -0.5500
   4139 HA        -57.5340  -15.5120  -33.4890 H       251 ASN   -0.6200
   4140 HB1       -59.1680  -13.4430  -32.5070 H       251 ASN    0.3200
   4141 HB2       -60.1360  -14.1920  -33.8400 H       251 ASN    0.3000
   4142 HD21      -59.1240  -14.1760  -35.9840 H       251 ASN    0.5100
   4143 HD22      -57.7250  -13.2020  -36.2940 H       251 ASN   -0.5100
   4144 N         -59.3990  -15.6640  -30.6880 N.am    252 PRO   -0.2900
   4145 CA        -59.1420  -15.8420  -29.2470 C.3     252 PRO    0.0000
   4146 C         -58.4940  -17.1740  -28.8960 C.2     252 PRO    0.0900
   4147 O         -57.8060  -17.2260  -27.8860 O.2     252 PRO    0.0900
   4148 CB        -60.5190  -15.7260  -28.6020 C.3     252 PRO    0.0200
   4149 CG        -61.4790  -16.0140  -29.6750 C.3     252 PRO    0.0900
   4150 CD        -60.8490  -15.5330  -30.9470 C.3     252 PRO   -0.1800
   4151 HA        -58.4270  -15.1120  -28.9050 H       252 PRO    0.0900
   4152 HB1       -60.6770  -14.7030  -28.1980 H       252 PRO    0.0900
   4153 HB2       -60.6260  -16.4600  -27.7730 H       252 PRO   -0.1800
   4154 HG1       -61.6820  -17.1040  -29.7310 H       252 PRO    0.0900
   4155 HG2       -62.4360  -15.4810  -29.4920 H       252 PRO    0.0900
   4156 HD1       -61.1390  -16.1670  -31.8110 H       252 PRO    0.5100
   4157 HD2       -61.1030  -14.4730  -31.1530 H       252 PRO   -0.5100
   4158 N         -58.6450  -18.2330  -29.7160 N.am    253 ILE   -0.4700
   4159 CA        -57.9590  -19.4840  -29.3660 C.3     253 ILE    0.3100
   4160 C         -56.4750  -19.3870  -29.7630 C.2     253 ILE    0.0700
   4161 O         -55.6540  -19.9840  -29.0750 O.2     253 ILE    0.0900
   4162 CB        -58.6290  -20.8090  -29.8520 C.3     253 ILE   -0.0900
   4163 CG1       -58.2090  -21.2380  -31.2680 C.3     253 ILE    0.0900
   4164 CG2       -60.1590  -20.8280  -29.6330 C.3     253 ILE   -0.2700
   4165 CD        -58.4900  -22.6850  -31.5520 C.3     253 ILE    0.0900
   4166 HN        -59.1940  -18.2180  -30.5480 H       253 ILE    0.0900
   4167 HA        -57.8890  -19.5040  -28.2900 H       253 ILE    0.0900
   4168 HB        -58.1790  -21.6600  -29.2980 H       253 ILE   -0.1800
   4169 HG11      -57.1200  -21.0560  -31.3870 H       253 ILE    0.0900
   4170 HG12      -58.7600  -20.6170  -32.0060 H       253 ILE    0.0900
   4171 HG21      -60.6770  -20.4150  -30.5250 H       253 ILE   -0.2700
   4172 HG22      -60.4220  -20.2060  -28.7510 H       253 ILE    0.0900
   4173 HG23      -60.5060  -21.8700  -29.4720 H       253 ILE    0.0900
   4174 HD1       -59.5780  -22.8900  -31.4530 H       253 ILE    0.0900
   4175 HD2       -57.9420  -23.3250  -30.8290 H       253 ILE    0.5100
   4176 HD3       -58.1750  -22.9350  -32.5870 H       253 ILE   -0.5100
   4177 N         -56.1240  -18.6150  -30.8270 N.am    254 ILE   -0.4700
   4178 CA        -54.7350  -18.4230  -31.2720 C.3     254 ILE    0.3100
   4179 C         -53.9600  -17.6440  -30.1930 C.2     254 ILE    0.0700
   4180 O         -52.8330  -18.0120  -29.8840 O.2     254 ILE    0.0900
   4181 CB        -54.6190  -17.7480  -32.6850 C.3     254 ILE   -0.0900
   4182 CG1       -55.2270  -18.6480  -33.8050 C.3     254 ILE    0.0900
   4183 CG2       -53.1640  -17.3500  -33.0250 C.3     254 ILE   -0.2700
   4184 CD        -55.2410  -18.0310  -35.2540 C.3     254 ILE    0.0900
   4185 HN        -56.8120  -18.1340  -31.3630 H       254 ILE    0.0900
   4186 HA        -54.2680  -19.3970  -31.2960 H       254 ILE    0.0900
   4187 HB        -55.2550  -16.8380  -32.7020 H       254 ILE   -0.1800
   4188 HG11      -56.2750  -18.8820  -33.5230 H       254 ILE    0.0900
   4189 HG12      -54.6430  -19.5900  -33.8400 H       254 ILE    0.0900
   4190 HG21      -52.5130  -18.2500  -33.0250 H       254 ILE   -0.2700
   4191 HG22      -52.7810  -16.6360  -32.2660 H       254 ILE    0.0900
   4192 HG23      -53.1260  -16.8840  -34.0330 H       254 ILE    0.0900
   4193 HD1       -54.2340  -17.6360  -35.5100 H       254 ILE    0.0900
   4194 HD2       -55.9720  -17.1960  -35.3030 H       254 ILE    0.5100
   4195 HD3       -55.5140  -18.8120  -35.9950 H       254 ILE   -0.5100
   4196 N         -54.5700  -16.5910  -29.6140 N.am    255 TYR   -0.4700
   4197 CA        -53.9450  -15.7750  -28.5820 C.3     255 TYR    0.3100
   4198 C         -53.7600  -16.5260  -27.2960 C.2     255 TYR    0.0700
   4199 O         -52.7250  -16.3660  -26.6600 O.2     255 TYR    0.0900
   4200 CB        -54.7610  -14.5120  -28.2850 C.3     255 TYR   -0.1800
   4201 CG        -54.4190  -13.3290  -29.1600 C.ar    255 TYR    0.0900
   4202 CD1       -55.3400  -12.8260  -30.0780 C.ar    255 TYR    0.0900
   4203 CD2       -53.1820  -12.6930  -29.0530 C.ar    255 TYR    0.0000
   4204 CE1       -55.0350  -11.7260  -30.8810 C.ar    255 TYR   -0.1150
   4205 CE2       -52.8600  -11.6010  -29.8620 C.ar    255 TYR    0.1150
   4206 CZ        -53.7940  -11.1180  -30.7700 C.ar    255 TYR   -0.1150
   4207 OH        -53.4920  -10.0310  -31.5540 O.3     255 TYR    0.1150
   4208 HN        -55.4930  -16.3200  -29.8720 H       255 TYR    0.1100
   4209 HA        -52.9590  -15.5040  -28.9280 H       255 TYR   -0.5400
   4210 HB1       -54.5830  -14.2020  -27.2330 H       255 TYR    0.4300
   4211 HB2       -55.8390  -14.7310  -28.4410 H       255 TYR   -0.1150
   4212 HD1       -56.3090  -13.2960  -30.1700 H       255 TYR    0.1150
   4213 HD2       -52.4620  -13.0490  -28.3320 H       255 TYR   -0.1150
   4214 HE1       -55.7620  -11.3500  -31.5860 H       255 TYR    0.1150
   4215 HE2       -51.8900  -11.1340  -29.7820 H       255 TYR    0.5100
   4216 HH        -54.2550   -9.8430  -32.1070 H       255 TYR   -0.5100
   4217 N         -54.7490  -17.3250  -26.8820 N.am    256 THR   -0.4700
   4218 CA        -54.6370  -18.0280  -25.6070 C.3     256 THR    0.3100
   4219 C         -53.7040  -19.2470  -25.7240 C.2     256 THR    0.0700
   4220 O         -53.2730  -19.7680  -24.7040 O.2     256 THR    0.0900
   4221 CB        -56.0210  -18.3830  -25.0060 C.3     256 THR    0.1400
   4222 CG2       -56.9780  -17.1930  -24.9800 C.3     256 THR    0.0900
   4223 OG1       -56.6050  -19.4670  -25.7150 O.3     256 THR   -0.6600
   4224 HN        -55.5820  -17.4740  -27.4080 H       256 THR    0.4300
   4225 HA        -54.0940  -17.3880  -24.9280 H       256 THR   -0.2700
   4226 HB        -55.9030  -18.6740  -23.9390 H       256 THR    0.0900
   4227 HG1       -56.9850  -19.0880  -26.5120 H       256 THR    0.0900
   4228 HG21      -57.0100  -16.7080  -25.9800 H       256 THR    0.0900
   4229 HG22      -56.6330  -16.4450  -24.2350 H       256 THR    0.5100
   4230 HG23      -58.0020  -17.5360  -24.7200 H       256 THR   -0.5100
   4231 N         -53.3750  -19.6920  -26.9390 N.am    257 MET   -0.4700
   4232 CA        -52.4680  -20.8220  -27.0940 C.3     257 MET    0.3100
   4233 C         -51.0250  -20.3350  -27.2320 C.2     257 MET    0.0700
   4234 O         -50.0910  -21.0370  -26.8350 O.2     257 MET    0.0900
   4235 CB        -52.8650  -21.6800  -28.3040 C.3     257 MET   -0.1800
   4236 CG        -54.0350  -22.5930  -28.0210 C.3     257 MET    0.0900
   4237 SD        -54.1340  -24.0020  -29.1460 S.3     257 MET    0.0900
   4238 CE        -55.0880  -23.3100  -30.4510 C.3     257 MET   -0.1400
   4239 HN        -53.7280  -19.2810  -27.7770 H       257 MET    0.0900
   4240 HA        -52.5100  -21.4100  -26.1900 H       257 MET    0.0900
   4241 HB1       -51.9930  -22.3010  -28.6030 H       257 MET   -0.0900
   4242 HB2       -53.1330  -21.0080  -29.1460 H       257 MET   -0.2200
   4243 HG1       -54.9680  -21.9970  -28.1000 H       257 MET    0.0900
   4244 HG2       -53.9430  -22.9620  -26.9780 H       257 MET    0.0900
   4245 HE1       -54.5070  -22.5500  -31.0170 H       257 MET    0.0900
   4246 HE2       -55.9950  -22.8150  -30.0440 H       257 MET    0.5100
   4247 HE3       -55.3980  -24.1040  -31.1640 H       257 MET   -0.5100
   4248 N         -50.8610  -19.1060  -27.7660 N.am    258 SER   -0.4700
   4249 CA        -49.5960  -18.4530  -28.0630 C.3     258 SER    0.3100
   4250 C         -49.1130  -17.5180  -26.9520 C.2     258 SER    0.0700
   4251 O         -47.9520  -17.6210  -26.5520 O.2     258 SER    0.0900
   4252 CB        -49.7330  -17.6690  -29.3560 C.3     258 SER    0.0500
   4253 OG        -50.2330  -18.5140  -30.3780 O.3     258 SER    0.0900
   4254 HN        -51.6580  -18.5560  -27.9960 H       258 SER    0.0900
   4255 HA        -48.8330  -19.2110  -28.1560 H       258 SER   -0.6600
   4256 HB1       -48.7420  -17.2750  -29.6660 H       258 SER    0.4300
   4257 HB2       -50.4380  -16.8220  -29.2110 H       258 SER    0.5100
   4258 HG1       -51.1810  -18.5670  -30.2370 H       258 SER   -0.5100
   4259 N         -49.9680  -16.5870  -26.4790 N.am    259 ASN   -0.4700
   4260 CA        -49.6080  -15.6610  -25.4040 C.3     259 ASN    0.3100
   4261 C         -49.6240  -16.4310  -24.0760 C.2     259 ASN    0.0700
   4262 O         -50.6490  -17.0190  -23.7240 O.2     259 ASN    0.0900
   4263 CB        -50.5660  -14.4600  -25.4030 C.3     259 ASN   -0.1800
   4264 CG        -50.2460  -13.3880  -24.4010 C.2     259 ASN    0.0900
   4265 ND2       -49.9180  -12.2020  -24.8890 N.am    259 ASN    0.0900
   4266 OD1       -50.3630  -13.5790  -23.1930 O.2     259 ASN    0.5500
   4267 HN        -50.8890  -16.4880  -26.8440 H       259 ASN   -0.5500
   4268 HA        -48.5920  -15.3320  -25.5680 H       259 ASN   -0.6200
   4269 HB1       -51.5910  -14.8310  -25.1870 H       259 ASN    0.3200
   4270 HB2       -50.5500  -13.9990  -26.4120 H       259 ASN    0.3000
   4271 HD21      -49.6950  -11.4510  -24.2680 H       259 ASN    0.5100
   4272 HD22      -49.8950  -12.0570  -25.8780 H       259 ASN   -0.5100
   4273 N         -48.4830  -16.4640  -23.3590 N.am    260 GLU   -0.4700
   4274 CA        -48.3510  -17.2150  -22.1050 C.3     260 GLU    0.3100
   4275 C         -49.1700  -16.6350  -20.9480 C.2     260 GLU    0.0700
   4276 O         -49.5110  -17.3870  -20.0240 O.2     260 GLU    0.0900
   4277 CB        -46.8880  -17.3760  -21.6800 C.3     260 GLU   -0.1800
   4278 CG        -46.4860  -18.8400  -21.5830 C.3     260 GLU    0.0900
   4279 CD        -46.0390  -19.4510  -22.9000 C.2     260 GLU    0.0900
   4280 OE1       -46.9130  -19.7850  -23.7340 O.co2   260 GLU   -0.2800
   4281 OE2       -44.8100  -19.5710  -23.1080 O.co2   260 GLU    0.0900
   4282 HN        -47.6660  -15.9740  -23.6540 H       260 GLU    0.0900
   4283 HA        -48.8010  -18.1850  -22.2540 H       260 GLU    0.6200
   4284 HB1       -46.7430  -16.8930  -20.6910 H       260 GLU   -0.7600
   4285 HB2       -46.2380  -16.8710  -22.4260 H       260 GLU   -0.7600
   4286 HG1       -47.3560  -19.4220  -21.2100 H       260 GLU    0.5100
   4287 HG2       -45.6490  -18.9310  -20.8580 H       260 GLU   -0.5100
   4288 N         -49.5110  -15.3280  -20.9950 N.am    261 ASP   -0.4700
   4289 CA        -50.3470  -14.7100  -19.9680 C.3     261 ASP    0.3100
   4290 C         -51.7600  -15.2650  -20.0820 C.2     261 ASP    0.0700
   4291 O         -52.3360  -15.6620  -19.0660 O.2     261 ASP    0.0900
   4292 CB        -50.3520  -13.1730  -20.0650 C.3     261 ASP   -0.2800
   4293 CG        -48.9920  -12.5170  -19.9950 C.2     261 ASP    0.0900
   4294 OD1       -48.1160  -13.0380  -19.2660 O.co2   261 ASP    0.0900
   4295 OD2       -48.8110  -11.4590  -20.6380 O.co2   261 ASP    0.6200
   4296 HN        -49.2060  -14.7290  -21.7300 H       261 ASP   -0.7600
   4297 HA        -49.9640  -15.0170  -19.0060 H       261 ASP   -0.7600
   4298 HB1       -50.9650  -12.7730  -19.2300 H       261 ASP    0.5100
   4299 HB2       -50.8180  -12.8870  -21.0310 H       261 ASP   -0.5100
   4300 N         -52.2940  -15.3350  -21.3280 N.am    262 PHE   -0.4700
   4301 CA        -53.6140  -15.8850  -21.6110 C.3     262 PHE    0.3100
   4302 C         -53.6340  -17.4070  -21.4560 C.2     262 PHE    0.0700
   4303 O         -54.6540  -17.9520  -21.0370 O.2     262 PHE    0.0900
   4304 CB        -54.0840  -15.4810  -23.0120 C.3     262 PHE   -0.1800
   4305 CG        -54.5570  -14.0510  -23.0670 C.ar    262 PHE    0.0900
   4306 CD1       -55.7900  -13.6840  -22.5250 C.ar    262 PHE    0.0900
   4307 CD2       -53.7700  -13.0640  -23.6530 C.ar    262 PHE    0.0000
   4308 CE1       -56.2120  -12.3510  -22.5460 C.ar    262 PHE   -0.1150
   4309 CE2       -54.1980  -11.7340  -23.6890 C.ar    262 PHE    0.1150
   4310 CZ        -55.4160  -11.3880  -23.1390 C.ar    262 PHE   -0.1150
   4311 HN        -51.7940  -15.0060  -22.1240 H       262 PHE    0.1150
   4312 HA        -54.2990  -15.5100  -20.8640 H       262 PHE   -0.1150
   4313 HB1       -54.9330  -16.1270  -23.3210 H       262 PHE    0.1150
   4314 HB2       -53.2450  -15.5850  -23.7320 H       262 PHE   -0.1150
   4315 HD1       -56.4260  -14.4380  -22.0850 H       262 PHE    0.1150
   4316 HD2       -52.8160  -13.3280  -24.0870 H       262 PHE   -0.1150
   4317 HE1       -57.1560  -12.0740  -22.1010 H       262 PHE    0.1150
   4318 HE2       -53.5770  -10.9780  -24.1460 H       262 PHE    0.5100
   4319 HZ        -55.7480  -10.3600  -23.1700 H       262 PHE   -0.5100
   4320 N         -52.5090  -18.0900  -21.7760 N.am    263 LYS   -0.4700
   4321 CA        -52.3540  -19.5440  -21.6530 C.3     263 LYS    0.3100
   4322 C         -52.4700  -19.9810  -20.1860 C.2     263 LYS    0.0700
   4323 O         -53.2780  -20.8630  -19.8890 O.2     263 LYS    0.0900
   4324 CB        -51.0030  -19.9920  -22.2480 C.3     263 LYS   -0.1800
   4325 CG        -50.8860  -21.4830  -22.5480 C.3     263 LYS    0.0900
   4326 CD        -49.4660  -21.8250  -23.0160 C.3     263 LYS    0.0900
   4327 CE        -49.2930  -23.2340  -23.5400 C.3     263 LYS   -0.1800
   4328 NZ        -50.0780  -23.4850  -24.7860 N.4     263 LYS    0.0900
   4329 HN        -51.7050  -17.6130  -22.1230 H       263 LYS    0.0900
   4330 HA        -53.1710  -20.0150  -22.1790 H       263 LYS   -0.1800
   4331 HB1       -50.2020  -19.7210  -21.5280 H       263 LYS    0.0900
   4332 HB2       -50.8410  -19.4360  -23.1940 H       263 LYS    0.0900
   4333 HG1       -51.6130  -21.7580  -23.3430 H       263 LYS    0.2100
   4334 HG2       -51.1220  -22.0640  -21.6310 H       263 LYS    0.0500
   4335 HD1       -48.7750  -21.6850  -22.1590 H       263 LYS    0.0500
   4336 HD2       -49.1870  -21.1160  -23.8230 H       263 LYS   -0.3000
   4337 HE1       -49.6390  -23.9600  -22.7740 H       263 LYS    0.3300
   4338 HE2       -48.2220  -23.4110  -23.7780 H       263 LYS    0.3300
   4339 HZ1       -49.8930  -22.7260  -25.4720 H       263 LYS    0.3300
   4340 HZ2       -51.0920  -23.5060  -24.5580 H       263 LYS    0.5100
   4341 HZ3       -49.7960  -24.3990  -25.1950 H       263 LYS   -0.5100
   4342 N         -51.7210  -19.3180  -19.2850 N.am    264 GLN   -0.4700
   4343 CA        -51.6970  -19.6060  -17.8710 C.3     264 GLN    0.3100
   4344 C         -53.0360  -19.3060  -17.2240 C.2     264 GLN    0.0700
   4345 O         -53.4790  -20.0070  -16.3160 O.2     264 GLN    0.0900
   4346 CB        -50.5750  -18.7810  -17.1910 C.3     264 GLN   -0.1800
   4347 CG        -50.1670  -19.2650  -15.7760 C.3     264 GLN    0.0900
   4348 CD        -49.8320  -20.7590  -15.7130 C.2     264 GLN    0.0900
   4349 NE2       -48.9570  -21.2240  -16.6340 N.am    264 GLN   -0.1800
   4350 OE1       -50.3120  -21.4980  -14.8460 O.2     264 GLN    0.0900
   4351 HN        -51.1270  -18.5690  -19.5670 H       264 GLN    0.0900
   4352 HA        -51.5190  -20.6640  -17.7430 H       264 GLN    0.5500
   4353 HB1       -50.9200  -17.7290  -17.1100 H       264 GLN   -0.5500
   4354 HB2       -49.6760  -18.8170  -17.8410 H       264 GLN   -0.6200
   4355 HG1       -51.0060  -19.0670  -15.0760 H       264 GLN    0.3200
   4356 HG2       -49.2740  -18.6930  -15.4470 H       264 GLN    0.3000
   4357 HE21      -48.5640  -20.6000  -17.3100 H       264 GLN    0.5100
   4358 HE22      -48.7020  -22.1910  -16.6390 H       264 GLN   -0.5100
   4359 N         -53.7270  -18.2520  -17.7080 N.am    265 ALA   -0.4700
   4360 CA        -55.0600  -17.8400  -17.2440 C.3     265 ALA    0.3100
   4361 C         -56.0720  -18.9300  -17.5260 C.2     265 ALA    0.0700
   4362 O         -56.9290  -19.1970  -16.6780 O.2     265 ALA    0.0900
   4363 CB        -55.4870  -16.5500  -17.9180 C.3     265 ALA   -0.2700
   4364 HN        -53.3460  -17.6830  -18.4320 H       265 ALA    0.0900
   4365 HA        -55.0140  -17.7070  -16.1730 H       265 ALA    0.0900
   4366 HB1       -55.5250  -16.6880  -19.0190 H       265 ALA    0.0900
   4367 HB2       -54.7590  -15.7430  -17.6860 H       265 ALA    0.5100
   4368 HB3       -56.4980  -16.2540  -17.5630 H       265 ALA   -0.5100
   4369 N         -55.9490  -19.5810  -18.7070 N.am    266 PHE   -0.4700
   4370 CA        -56.8130  -20.6700  -19.1320 C.3     266 PHE    0.3100
   4371 C         -56.5770  -21.8920  -18.2590 C.2     266 PHE    0.0700
   4372 O         -57.5390  -22.4450  -17.7350 O.2     266 PHE    0.0900
   4373 CB        -56.6120  -21.0010  -20.6200 C.3     266 PHE   -0.1800
   4374 CG        -57.6790  -21.9200  -21.1620 C.ar    266 PHE    0.0900
   4375 CD1       -58.9290  -21.4250  -21.5250 C.ar    266 PHE    0.0900
   4376 CD2       -57.4500  -23.2860  -21.2740 C.ar    266 PHE    0.0000
   4377 CE1       -59.9240  -22.2810  -22.0110 C.ar    266 PHE   -0.1150
   4378 CE2       -58.4470  -24.1410  -21.7510 C.ar    266 PHE    0.1150
   4379 CZ        -59.6760  -23.6330  -22.1260 C.ar    266 PHE   -0.1150
   4380 HN        -55.2370  -19.3310  -19.3570 H       266 PHE    0.1150
   4381 HA        -57.8350  -20.3700  -18.9540 H       266 PHE   -0.1150
   4382 HB1       -55.6330  -21.5080  -20.7590 H       266 PHE    0.1150
   4383 HB2       -56.6440  -20.0640  -21.2160 H       266 PHE   -0.1150
   4384 HD1       -59.1320  -20.3680  -21.4320 H       266 PHE    0.1150
   4385 HD2       -56.4910  -23.6910  -20.9910 H       266 PHE   -0.1150
   4386 HE1       -60.8870  -21.8830  -22.2930 H       266 PHE    0.1150
   4387 HE2       -58.2560  -25.2010  -21.8270 H       266 PHE    0.5100
   4388 HZ        -60.4410  -24.2920  -22.5100 H       266 PHE   -0.5100
   4389 N         -55.3020  -22.2850  -18.0700 N.am    267 HSD   -0.4700
   4390 CA        -54.8810  -23.4110  -17.2290 C.3     267 HSD    0.3100
   4391 C         -55.4220  -23.2420  -15.8050 C.2     267 HSD    0.0700
   4392 O         -55.8790  -24.2210  -15.2090 O.2     267 HSD    0.0900
   4393 CB        -53.3470  -23.5370  -17.2210 C.3     267 HSD   -0.0900
   4394 CG        -52.7490  -24.0200  -18.5110 C.ar    267 HSD    0.0900
   4395 CD2       -51.4190  -24.3780  -18.5950 C.ar    267 HSD    0.0900
   4396 ND1       -53.3190  -24.1870  -19.7360 N.ar    267 HSD   -0.3600
   4397 CE1       -52.3320  -24.6460  -20.5720 C.ar    267 HSD    0.3200
   4398 NE2       -51.2150  -24.7540  -19.8520 N.ar    267 HSD   -0.0500
   4399 HN        -54.5540  -21.8020  -18.5160 H       267 HSD    0.2500
   4400 HA        -55.3300  -24.3100  -17.6240 H       267 HSD    0.1300
   4401 HB1       -53.0590  -24.2520  -16.4220 H       267 HSD   -0.7000
   4402 HB2       -52.9140  -22.5400  -16.9950 H       267 HSD    0.2200
   4403 HD1       -54.2760  -24.0060  -19.9670 H       267 HSD    0.1000
   4404 HD2       -50.6270  -24.3900  -17.8580 H       267 HSD    0.5100
   4405 HE1       -52.4640  -24.8740  -21.6290 H       267 HSD   -0.5100
   4406 N         -55.4420  -21.9890  -15.2950 N.am    268 LYS   -0.4700
   4407 CA        -56.0150  -21.6510  -13.9910 C.3     268 LYS    0.3100
   4408 C         -57.5380  -21.9050  -14.0120 C.2     268 LYS    0.0700
   4409 O         -58.0390  -22.6110  -13.1390 O.2     268 LYS    0.0900
   4410 CB        -55.7080  -20.1830  -13.6190 C.3     268 LYS   -0.1800
   4411 CG        -55.1990  -19.9780  -12.1910 C.3     268 LYS    0.0900
   4412 CD        -56.3210  -19.8330  -11.1530 C.3     268 LYS    0.0900
   4413 CE        -56.6110  -18.3930  -10.7960 C.3     268 LYS   -0.1800
   4414 NZ        -57.5340  -18.2840   -9.6320 N.4     268 LYS    0.0900
   4415 HN        -55.0570  -21.2210  -15.8000 H       268 LYS    0.0900
   4416 HA        -55.5910  -22.3200  -13.2570 H       268 LYS   -0.1800
   4417 HB1       -56.6380  -19.5900  -13.7450 H       268 LYS    0.0900
   4418 HB2       -54.9380  -19.8000  -14.3210 H       268 LYS    0.0900
   4419 HG1       -54.5740  -19.0610  -12.1670 H       268 LYS    0.2100
   4420 HG2       -54.5700  -20.8490  -11.9120 H       268 LYS    0.0500
   4421 HD1       -56.0260  -20.3760  -10.2300 H       268 LYS    0.0500
   4422 HD2       -57.2460  -20.2930  -11.5610 H       268 LYS   -0.3000
   4423 HE1       -57.0930  -17.8830  -11.6570 H       268 LYS    0.3300
   4424 HE2       -55.6660  -17.8750  -10.5260 H       268 LYS    0.3300
   4425 HZ1       -57.1040  -18.7440   -8.8040 H       268 LYS    0.3300
   4426 HZ2       -58.4350  -18.7510   -9.8600 H       268 LYS    0.5100
   4427 HZ3       -57.7070  -17.2800   -9.4200 H       268 LYS   -0.5100
   4428 N         -58.2480  -21.3850  -15.0510 N.am    269 LEU   -0.4700
   4429 CA        -59.6930  -21.5010  -15.2550 C.3     269 LEU    0.3100
   4430 C         -60.1660  -22.9530  -15.2230 C.2     269 LEU    0.0700
   4431 O         -61.1300  -23.2420  -14.5070 O.2     269 LEU    0.0900
   4432 CB        -60.1080  -20.8260  -16.5760 C.3     269 LEU   -0.1800
   4433 CG        -61.5690  -20.9750  -17.0340 C.3     269 LEU    0.0900
   4434 CD1       -62.5380  -20.3490  -16.0350 C.3     269 LEU    0.0900
   4435 CD2       -61.7710  -20.4020  -18.4310 C.3     269 LEU   -0.0900
   4436 HN        -57.7800  -20.8680  -15.7620 H       269 LEU    0.0900
   4437 HA        -60.1880  -21.0280  -14.4190 H       269 LEU   -0.2700
   4438 HB1       -59.4650  -21.2420  -17.3790 H       269 LEU    0.0900
   4439 HB2       -59.9020  -19.7410  -16.4740 H       269 LEU    0.0900
   4440 HG        -61.8070  -22.0540  -17.1430 H       269 LEU    0.0900
   4441 HD11      -62.3210  -19.2660  -15.9220 H       269 LEU   -0.2700
   4442 HD12      -62.4270  -20.8390  -15.0440 H       269 LEU    0.0900
   4443 HD13      -63.5820  -20.4670  -16.3960 H       269 LEU    0.0900
   4444 HD21      -61.1220  -20.9330  -19.1600 H       269 LEU    0.0900
   4445 HD22      -61.5040  -19.3230  -18.4400 H       269 LEU    0.5100
   4446 HD23      -62.8300  -20.5280  -18.7430 H       269 LEU   -0.5100
   4447 N         -59.4940  -23.8680  -15.9540 N.am    270 ILE   -0.4700
   4448 CA        -59.8740  -25.2920  -15.9800 C.3     270 ILE    0.3100
   4449 C         -59.1510  -26.1290  -14.8820 C.2     270 ILE    0.0700
   4450 O         -59.3010  -27.3520  -14.8620 O.2     270 ILE    0.0900
   4451 CB        -59.6630  -25.9250  -17.3790 C.3     270 ILE   -0.0900
   4452 CG1       -58.2840  -25.5600  -17.9660 C.3     270 ILE    0.0900
   4453 CG2       -60.8100  -25.5800  -18.3260 C.3     270 ILE   -0.2700
   4454 CD        -57.6330  -26.6480  -18.6520 C.3     270 ILE    0.0900
   4455 HN        -58.7060  -23.6190  -16.5130 H       270 ILE    0.0900
   4456 HA        -60.9140  -25.3600  -15.6980 H       270 ILE    0.0900
   4457 HB        -59.5980  -27.0280  -17.2740 H       270 ILE   -0.1800
   4458 HG11      -57.6270  -25.2220  -17.1390 H       270 ILE    0.0900
   4459 HG12      -58.4190  -24.7230  -18.6840 H       270 ILE    0.0900
   4460 HG21      -60.8830  -24.4780  -18.4510 H       270 ILE   -0.2700
   4461 HG22      -61.7690  -25.9530  -17.9100 H       270 ILE    0.0900
   4462 HG23      -60.6290  -26.0390  -19.3210 H       270 ILE    0.0900
   4463 HD1       -58.2610  -26.9970  -19.4990 H       270 ILE    0.0900
   4464 HD2       -57.4780  -27.4970  -17.9520 H       270 ILE    0.5100
   4465 HD3       -56.6530  -26.3100  -19.0520 H       270 ILE   -0.5100
   4466 N         -58.3750  -25.5120  -13.9680 N.am    271 ARG   -0.4700
   4467 CA        -57.7030  -26.1850  -12.8570 C.3     271 ARG    0.3100
   4468 C         -56.6170  -27.1610  -13.3220 C.2     271 ARG    0.0700
   4469 O         -56.3950  -28.2090  -12.7210 O.2     271 ARG    0.0900
   4470 CB        -58.6800  -26.9230  -11.8810 C.3     271 ARG   -0.1800
   4471 CG        -60.0330  -26.2230  -11.6160 C.3     271 ARG    0.0900
   4472 CD        -59.9400  -24.7740  -11.1130 C.3     271 ARG    0.0900
   4473 NE        -61.0050  -23.9820  -11.8050 N.pl3   271 ARG   -0.1800
   4474 CZ        -62.3100  -24.1140  -11.6040 C.cat   271 ARG    0.0900
   4475 NH1       -63.1120  -23.6820  -12.5590 N.pl3   271 ARG    0.0900
   4476 NH2       -62.8210  -24.6670  -10.5270 N.pl3   271 ARG    0.2000
   4477 HN        -58.2220  -24.5290  -14.0130 H       271 ARG    0.0900
   4478 HA        -57.1510  -25.4330  -12.3150 H       271 ARG    0.0900
   4479 HB1       -58.1630  -27.0440  -10.9070 H       271 ARG   -0.7000
   4480 HB2       -58.8930  -27.9260  -12.3050 H       271 ARG    0.4400
   4481 HG1       -60.5840  -26.8170  -10.8570 H       271 ARG    0.6400
   4482 HG2       -60.6110  -26.2220  -12.5630 H       271 ARG   -0.8000
   4483 HD1       -58.9500  -24.3360  -11.3610 H       271 ARG    0.4600
   4484 HD2       -60.1150  -24.7290  -10.0170 H       271 ARG    0.4600
   4485 HE        -60.7090  -23.2980  -12.4700 H       271 ARG   -0.8000
   4486 HH11      -62.7350  -23.4160  -13.4460 H       271 ARG    0.4600
   4487 HH12      -64.0960  -23.6210  -12.3970 H       271 ARG    0.4600
   4488 HH21      -62.2190  -25.0130   -9.8090 H       271 ARG    0.5100
   4489 HH22      -63.8130  -24.7410  -10.4260 H       271 ARG   -0.5100
   4490 N         -55.8740  -26.8080  -14.3830 N.am    272 PHE   -0.4700
   4491 CA        -54.8530  -27.6580  -15.0050 C.3     272 PHE    0.3100
   4492 C         -53.4360  -27.1030  -14.7300 C.2     272 PHE    0.0700
   4493 O         -53.1950  -25.9110  -14.9180 O.2     272 PHE    0.0900
   4494 CB        -55.1140  -27.7820  -16.5230 C.3     272 PHE   -0.1800
   4495 CG        -54.0320  -28.4320  -17.3540 C.ar    272 PHE    0.0900
   4496 CD1       -53.9220  -29.8170  -17.4280 C.ar    272 PHE    0.0900
   4497 CD2       -53.1430  -27.6590  -18.0970 C.ar    272 PHE    0.0000
   4498 CE1       -52.9220  -30.4180  -18.2020 C.ar    272 PHE   -0.1150
   4499 CE2       -52.1440  -28.2620  -18.8740 C.ar    272 PHE    0.1150
   4500 CZ        -52.0400  -29.6380  -18.9190 C.ar    272 PHE   -0.1150
   4501 HN        -55.9900  -25.9150  -14.8110 H       272 PHE    0.1150
   4502 HA        -54.8920  -28.6300  -14.5350 H       272 PHE   -0.1150
   4503 HB1       -55.2590  -26.7620  -16.9380 H       272 PHE    0.1150
   4504 HB2       -56.0320  -28.3910  -16.6730 H       272 PHE   -0.1150
   4505 HD1       -54.6180  -30.4360  -16.8810 H       272 PHE    0.1150
   4506 HD2       -53.2250  -26.5830  -18.0760 H       272 PHE   -0.1150
   4507 HE1       -52.8410  -31.4950  -18.2360 H       272 PHE    0.1150
   4508 HE2       -51.4570  -27.6490  -19.4380 H       272 PHE    0.5100
   4509 HZ        -51.2680  -30.1030  -19.5130 H       272 PHE   -0.5100
   4510 N         -52.5000  -27.9880  -14.3440 N.am    273 LYS   -0.4700
   4511 CA        -51.0810  -27.7240  -14.3440 C.3     273 LYS    0.3100
   4512 CAT       -48.9190  -29.6710  -16.8010 C.3     273 LYS    0.0700
   4513 C         -50.4030  -28.8890  -15.0380 C.2     273 LYS    0.0900
   4514 O         -50.6050  -30.0410  -14.6640 O.2     273 LYS   -0.1800
   4515 CB        -50.5140  -27.5660  -12.9090 C.3     273 LYS    0.0900
   4516 CG        -51.0620  -26.3440  -12.1490 C.3     273 LYS    0.0900
   4517 CD        -50.5780  -25.0050  -12.7330 C.3     273 LYS   -0.1800
   4518 CE        -51.1660  -23.7970  -11.9970 C.3     273 LYS    0.0900
   4519 NZ        -50.4710  -22.5550  -12.3930 N.4     273 LYS    0.0900
   4520 NT        -49.5940  -28.6160  -16.0810 N.am    273 LYS   -0.1800
   4521 HN        -52.7570  -28.8990  -14.0290 H       273 LYS    0.0900
   4522 HNT       -49.4270  -27.6860  -16.3990 H       273 LYS    0.0900
   4523 HA        -50.9190  -26.8170  -14.9060 H       273 LYS    0.2100
   4524 HB1       -49.4110  -27.4720  -12.9750 H       273 LYS    0.0500
   4525 HB2       -50.7650  -28.4800  -12.3300 H       273 LYS    0.0500
   4526 HG1       -50.7370  -26.4090  -11.0890 H       273 LYS   -0.3000
   4527 HG2       -52.1720  -26.3690  -12.1880 H       273 LYS    0.3300
   4528 HD1       -50.8730  -24.9520  -13.8030 H       273 LYS    0.3300
   4529 HD2       -49.4700  -24.9620  -12.6630 H       273 LYS    0.3300
   4530 HE1       -51.0450  -23.9250  -10.9010 H       273 LYS    0.5100
   4531 HE2       -52.2410  -23.6840  -12.2520 H       273 LYS   -0.5100
   4532 HZ1       -50.5770  -22.4090  -13.4170 H       273 LYS   -0.4700
   4533 HZ2       -49.4610  -22.6320  -12.1560 H       273 LYS    0.3100
   4534 HZ3       -50.8850  -21.7490  -11.8820 H       273 LYS   -0.1100
   4535 HT1       -49.6710  -30.3630  -17.2360 H       273 LYS    0.0900
   4536 HT2       -48.2640  -30.2390  -16.1080 H       273 LYS    0.0900
   4537 HT3       -48.3130  -29.2350  -17.6250 H       273 LYS    0.0900
@<TRIPOS>BOND
     1    1    2 1
     2    2    4 1
     3    2   17 1
     4    2    6 1
     5    4    5 2
     6    6   19 1
     7    6    7 1
     8    7    8 ar
     9    7    9 ar
    10    8   20 1
    11    8   10 ar
    12    9   11 ar
    13    9   21 1
    14   10   22 1
    15   10   12 ar
    16   11   12 ar
    17   11   23 1
    18   12   13 1
    19   13   24 1
    20    3   14 1
    21    3   25 1
    22    3   26 1
    23    3   27 1
    24   14    1 1
    25   14   15 2
    26   16    1 1
    27   18    6 1
    28   28   29 1
    29   29   30 1
    30   29   37 1
    31   29   32 1
    32   30   31 2
    33   32   38 1
    34   32   34 1
    35   32   33 1
    36   33   40 1
    37   34   43 1
    38   34   41 1
    39   34   42 1
    40   35   33 1
    41   35   44 1
    42   35   45 1
    43   35   46 1
    44   36   28 1
    45   39   33 1
    46    4   28 am
    47   47   48 1
    48   48   49 1
    49   48   60 1
    50   48   51 1
    51   49   50 2
    52   51   52 1
    53   51   62 1
    54   52   54 ar
    55   52   53 ar
    56   53   63 1
    57   53   55 ar
    58   54   56 ar
    59   54   64 1
    60   55   65 1
    61   55   57 ar
    62   56   57 ar
    63   56   66 1
    64   57   58 1
    65   58   67 1
    66   59   47 1
    67   61   51 1
    68   30   47 am
    69   68   69 1
    70   69   78 1
    71   69   72 1
    72   69   70 1
    73   70   71 2
    74   72   80 1
    75   72   73 1
    76   73   82 1
    77   73   74 1
    78   74   76 2
    79   74   75 am
    80   75   83 1
    81   75   84 1
    82   77   68 1
    83   79   72 1
    84   81   73 1
    85   49   68 am
    86   85   86 1
    87   86   87 1
    88   86   94 1
    89   86   89 1
    90   87   88 2
    91   89   96 1
    92   89   90 1
    93   90   92 2
    94   90   91 2
    95   93   85 1
    96   95   89 1
    97   70   85 am
    98   97   98 1
    99   98  104 1
   100   98  101 1
   101   98   99 1
   102   99  100 2
   103  101  106 1
   104  101  102 1
   105  103   97 1
   106  105  101 1
   107  107  102 1
   108   87   97 am
   109  108  109 1
   110  109  110 1
   111  109  117 1
   112  109  112 1
   113  110  111 2
   114  112  118 1
   115  112  114 1
   116  112  113 1
   117  113  120 1
   118  114  123 1
   119  114  121 1
   120  114  122 1
   121  115  113 1
   122  115  124 1
   123  115  125 1
   124  115  126 1
   125  116  108 1
   126  119  113 1
   127   99  108 am
   128  127  128 1
   129  128  134 1
   130  128  131 1
   131  128  129 1
   132  129  130 2
   133  131  136 1
   134  131  132 1
   135  133  127 1
   136  135  131 1
   137  137  132 1
   138  110  127 am
   139  138  139 1
   140  139  147 1
   141  139  142 1
   142  139  140 1
   143  140  141 2
   144  142  149 1
   145  142  143 1
   146  143  150 1
   147  143  144 1
   148  143  145 1
   149  144  151 1
   150  144  152 1
   151  144  153 1
   152  145  154 1
   153  145  155 1
   154  145  156 1
   155  146  138 1
   156  148  142 1
   157  129  138 am
   158  157  163 1
   159  157  158 1
   160  158  161 1
   161  158  164 1
   162  158  159 1
   163  159  160 2
   164  161  162 1
   165  161  166 1
   166  162  163 1
   167  162  168 1
   168  163  170 1
   169  165  161 1
   170  167  162 1
   171  169  163 1
   172  140  157 am
   173  171  172 1
   174  172  173 1
   175  172  186 1
   176  172  175 1
   177  173  174 2
   178  175  188 1
   179  175  176 1
   180  176  178 ar
   181  176  177 ar
   182  177  189 1
   183  177  181 ar
   184  178  180 ar
   185  178  179 ar
   186  179  181 ar
   187  179  182 ar
   188  180  183 ar
   189  180  191 1
   190  181  190 1
   191  182  192 1
   192  182  184 ar
   193  183  193 1
   194  183  184 ar
   195  184  194 1
   196  185  171 1
   197  187  175 1
   198  159  171 am
   199  195  196 1
   200  196  205 1
   201  196  199 1
   202  196  197 1
   203  197  198 2
   204  199  207 1
   205  199  200 1
   206  200  209 1
   207  200  201 1
   208  201  211 1
   209  201  202 1
   210  202  213 1
   211  202  203 1
   212  203  214 1
   213  203  215 1
   214  203  216 1
   215  204  195 1
   216  206  199 1
   217  208  200 1
   218  210  201 1
   219  212  202 1
   220  173  195 am
   221  217  218 1
   222  218  225 1
   223  218  221 1
   224  218  219 1
   225  219  220 2
   226  221  226 1
   227  221  222 1
   228  221  223 1
   229  222  227 1
   230  222  228 1
   231  222  229 1
   232  223  230 1
   233  223  231 1
   234  223  232 1
   235  224  217 1
   236  197  217 am
   237  233  234 1
   238  234  242 1
   239  234  237 1
   240  234  235 1
   241  235  236 2
   242  237  244 1
   243  237  238 1
   244  238  245 1
   245  238  239 1
   246  238  240 1
   247  239  246 1
   248  239  247 1
   249  239  248 1
   250  240  249 1
   251  240  250 1
   252  240  251 1
   253  241  233 1
   254  243  237 1
   255  219  233 am
   256  252  253 1
   257  253  261 1
   258  253  256 1
   259  253  254 1
   260  254  255 2
   261  256  263 1
   262  256  257 1
   263  257  264 1
   264  257  258 1
   265  257  259 1
   266  258  265 1
   267  258  266 1
   268  258  267 1
   269  259  268 1
   270  259  269 1
   271  259  270 1
   272  260  252 1
   273  262  256 1
   274  235  252 am
   275  271  272 1
   276  272  279 1
   277  272  275 1
   278  272  273 1
   279  273  274 2
   280  275  280 1
   281  275  276 1
   282  275  277 1
   283  276  281 1
   284  276  282 1
   285  276  283 1
   286  277  284 1
   287  277  285 1
   288  277  286 1
   289  278  271 1
   290  254  271 am
   291  287  288 1
   292  288  296 1
   293  288  291 1
   294  288  289 1
   295  289  290 2
   296  291  298 1
   297  291  292 1
   298  292  300 1
   299  292  293 1
   300  293  294 1
   301  294  301 1
   302  294  302 1
   303  294  303 1
   304  295  287 1
   305  297  291 1
   306  299  292 1
   307  273  287 am
   308  304  305 1
   309  305  313 1
   310  305  308 1
   311  305  306 1
   312  306  307 2
   313  308  315 1
   314  308  309 1
   315  309  316 1
   316  309  310 1
   317  309  311 1
   318  310  317 1
   319  310  318 1
   320  310  319 1
   321  311  320 1
   322  311  321 1
   323  311  322 1
   324  312  304 1
   325  314  308 1
   326  289  304 am
   327  323  324 1
   328  324  332 1
   329  324  327 1
   330  324  325 1
   331  325  326 2
   332  327  334 1
   333  327  328 1
   334  328  335 1
   335  328  329 1
   336  328  330 1
   337  329  336 1
   338  329  337 1
   339  329  338 1
   340  330  339 1
   341  330  340 1
   342  330  341 1
   343  331  323 1
   344  333  327 1
   345  306  323 am
   346  342  343 1
   347  343  348 1
   348  343  346 1
   349  343  344 1
   350  344  345 2
   351  346  349 1
   352  346  350 1
   353  346  351 1
   354  347  342 1
   355  325  342 am
   356  352  353 1
   357  353  361 1
   358  353  356 1
   359  353  354 1
   360  354  355 2
   361  356  363 1
   362  356  357 1
   363  357  364 1
   364  357  358 1
   365  357  359 1
   366  358  365 1
   367  358  366 1
   368  358  367 1
   369  359  368 1
   370  359  369 1
   371  359  370 1
   372  360  352 1
   373  362  356 1
   374  344  352 am
   375  371  372 1
   376  372  373 1
   377  372  380 1
   378  372  375 1
   379  373  374 2
   380  375  381 1
   381  375  377 1
   382  375  376 1
   383  376  383 1
   384  377  386 1
   385  377  384 1
   386  377  385 1
   387  378  376 1
   388  378  387 1
   389  378  388 1
   390  378  389 1
   391  379  371 1
   392  382  376 1
   393  354  371 am
   394  390  391 1
   395  391  398 1
   396  391  394 1
   397  391  392 1
   398  392  393 2
   399  394  399 1
   400  394  395 1
   401  394  396 1
   402  395  401 1
   403  395  402 1
   404  395  403 1
   405  396  400 1
   406  397  390 1
   407  373  390 am
   408  404  405 1
   409  405  413 1
   410  405  408 1
   411  405  406 1
   412  406  407 2
   413  408  415 1
   414  408  409 1
   415  409  416 1
   416  409  410 1
   417  409  411 1
   418  410  417 1
   419  410  418 1
   420  410  419 1
   421  411  420 1
   422  411  421 1
   423  411  422 1
   424  412  404 1
   425  414  408 1
   426  392  404 am
   427  423  424 1
   428  424  429 1
   429  424  427 1
   430  424  425 1
   431  425  426 2
   432  427  430 1
   433  427  431 1
   434  427  432 1
   435  428  423 1
   436  406  423 am
   437  433  434 1
   438  434  441 1
   439  434  437 1
   440  434  435 1
   441  435  436 2
   442  437  442 1
   443  437  438 1
   444  437  439 1
   445  438  444 1
   446  438  445 1
   447  438  446 1
   448  439  443 1
   449  440  433 1
   450  425  433 am
   451  447  448 1
   452  448  455 1
   453  448  451 1
   454  448  449 1
   455  449  450 2
   456  451  456 1
   457  451  452 1
   458  451  453 1
   459  452  458 1
   460  452  459 1
   461  452  460 1
   462  453  457 1
   463  454  447 1
   464  435  447 am
   465  461  462 1
   466  462  470 1
   467  462  465 1
   468  462  463 1
   469  463  464 2
   470  465  472 1
   471  465  466 1
   472  466  473 1
   473  466  467 1
   474  466  468 1
   475  467  474 1
   476  467  475 1
   477  467  476 1
   478  468  477 1
   479  468  478 1
   480  468  479 1
   481  469  461 1
   482  471  465 1
   483  449  461 am
   484  480  481 1
   485  481  487 1
   486  481  484 1
   487  481  482 1
   488  482  483 2
   489  484  489 1
   490  484  485 1
   491  486  480 1
   492  488  484 1
   493  490  485 1
   494  463  480 am
   495  491  492 1
   496  492  500 1
   497  492  495 1
   498  492  493 1
   499  493  494 2
   500  495  502 1
   501  495  496 1
   502  496  498 2
   503  496  497 am
   504  497  503 1
   505  497  504 1
   506  499  491 1
   507  501  495 1
   508  482  491 am
   509  505  506 1
   510  506  511 1
   511  506  509 1
   512  506  507 1
   513  507  508 2
   514  509  512 1
   515  509  513 1
   516  509  514 1
   517  510  505 1
   518  493  505 am
   519  515  516 1
   520  516  527 1
   521  516  519 1
   522  516  517 1
   523  517  518 2
   524  519  529 1
   525  519  520 1
   526  520  521 ar
   527  520  522 ar
   528  521  530 1
   529  521  523 ar
   530  522  524 ar
   531  522  531 1
   532  523  532 1
   533  523  525 ar
   534  524  525 ar
   535  524  533 1
   536  525  534 1
   537  526  515 1
   538  528  519 1
   539  507  515 am
   540  535  536 1
   541  536  543 1
   542  536  539 1
   543  536  537 1
   544  537  538 2
   545  539  544 1
   546  539  540 1
   547  539  541 1
   548  540  545 1
   549  540  546 1
   550  540  547 1
   551  541  548 1
   552  541  549 1
   553  541  550 1
   554  542  535 1
   555  517  535 am
   556  551  552 1
   557  552  553 1
   558  552  560 1
   559  552  555 1
   560  553  554 2
   561  555  561 1
   562  555  557 1
   563  555  556 1
   564  556  563 1
   565  557  566 1
   566  557  564 1
   567  557  565 1
   568  558  556 1
   569  558  567 1
   570  558  568 1
   571  558  569 1
   572  559  551 1
   573  562  556 1
   574  537  551 am
   575  570  571 1
   576  571  576 1
   577  571  574 1
   578  571  572 1
   579  572  573 2
   580  574  577 1
   581  574  578 1
   582  574  579 1
   583  575  570 1
   584  553  570 am
   585  580  581 1
   586  581  588 1
   587  581  584 1
   588  581  582 1
   589  582  583 2
   590  584  589 1
   591  584  585 1
   592  584  586 1
   593  585  591 1
   594  585  592 1
   595  585  593 1
   596  586  590 1
   597  587  580 1
   598  572  580 am
   599  594  595 1
   600  595  602 1
   601  595  598 1
   602  595  596 1
   603  596  597 2
   604  598  603 1
   605  598  599 1
   606  598  600 1
   607  599  604 1
   608  599  605 1
   609  599  606 1
   610  600  607 1
   611  600  608 1
   612  600  609 1
   613  601  594 1
   614  582  594 am
   615  610  611 1
   616  611  612 1
   617  611  623 1
   618  611  614 1
   619  612  613 2
   620  614  615 1
   621  614  625 1
   622  615  617 ar
   623  615  616 ar
   624  616  626 1
   625  616  618 ar
   626  617  619 ar
   627  617  627 1
   628  618  628 1
   629  618  620 ar
   630  619  620 ar
   631  619  629 1
   632  620  621 1
   633  621  630 1
   634  622  610 1
   635  624  614 1
   636  596  610 am
   637  631  632 1
   638  632  633 1
   639  632  643 1
   640  632  635 1
   641  633  634 2
   642  635  636 1
   643  635  645 1
   644  636  647 1
   645  636  637 1
   646  637  649 1
   647  637  638 1
   648  638  650 1
   649  638  639 2
   650  639  640 2
   651  639  641 2
   652  640  651 1
   653  640  652 1
   654  641  653 1
   655  641  654 1
   656  642  631 1
   657  644  635 1
   658  646  636 1
   659  648  637 1
   660  612  631 am
   661  655  656 1
   662  656  663 1
   663  656  659 1
   664  656  657 1
   665  657  658 2
   666  659  664 1
   667  659  660 1
   668  659  661 1
   669  660  666 1
   670  660  667 1
   671  660  668 1
   672  661  665 1
   673  662  655 1
   674  633  655 am
   675  669  670 1
   676  670  671 1
   677  670  681 1
   678  670  673 1
   679  671  672 2
   680  673  674 1
   681  673  683 1
   682  674  685 1
   683  674  675 1
   684  675  687 1
   685  675  676 1
   686  676  688 1
   687  676  677 2
   688  677  678 2
   689  677  679 2
   690  678  689 1
   691  678  690 1
   692  679  691 1
   693  679  692 1
   694  680  669 1
   695  682  673 1
   696  684  674 1
   697  686  675 1
   698  657  669 am
   699  693  694 1
   700  694  703 1
   701  694  697 1
   702  694  695 1
   703  695  696 2
   704  697  705 1
   705  697  698 1
   706  698  707 1
   707  698  699 1
   708  699  709 1
   709  699  700 1
   710  700  711 1
   711  700  701 1
   712  701  712 1
   713  701  713 1
   714  701  714 1
   715  702  693 1
   716  704  697 1
   717  706  698 1
   718  708  699 1
   719  710  700 1
   720  671  693 am
   721  715  716 1
   722  716  724 1
   723  716  719 1
   724  716  717 1
   725  717  718 2
   726  719  726 1
   727  719  720 1
   728  720  727 1
   729  720  721 1
   730  720  722 1
   731  721  728 1
   732  721  729 1
   733  721  730 1
   734  722  731 1
   735  722  732 1
   736  722  733 1
   737  723  715 1
   738  725  719 1
   739  695  715 am
   740  734  735 1
   741  734  744 1
   742  735  736 1
   743  735  738 1
   744  735  745 1
   745  736  737 2
   746  738  739 1
   747  738  746 1
   748  738  747 1
   749  739  740 ar
   750  739  741 ar
   751  740  743 ar
   752  740  749 1
   753  741  742 ar
   754  741  748 1
   755  742  743 ar
   756  742  750 1
   757  717  734 am
   758  751  752 1
   759  752  759 1
   760  752  755 1
   761  752  753 1
   762  753  754 2
   763  755  760 1
   764  755  756 1
   765  755  757 1
   766  756  762 1
   767  756  763 1
   768  756  764 1
   769  757  761 1
   770  758  751 1
   771  751  736 am
   772  765  771 1
   773  765  766 1
   774  766  769 1
   775  766  772 1
   776  766  767 1
   777  767  768 2
   778  769  770 1
   779  769  774 1
   780  770  771 1
   781  770  776 1
   782  771  778 1
   783  773  769 1
   784  775  770 1
   785  777  771 1
   786  753  765 am
   787  779  780 1
   788  780  785 1
   789  780  783 1
   790  780  781 1
   791  781  782 2
   792  783  786 1
   793  783  787 1
   794  783  788 1
   795  784  779 1
   796  767  779 am
   797  789  790 1
   798  790  798 1
   799  790  793 1
   800  790  791 1
   801  791  792 2
   802  793  800 1
   803  793  794 1
   804  794  796 2
   805  794  795 am
   806  795  801 1
   807  795  802 1
   808  797  789 1
   809  799  793 1
   810  781  789 am
   811  803  804 1
   812  804  805 1
   813  804  816 1
   814  804  807 1
   815  805  806 2
   816  807  808 1
   817  807  818 1
   818  808  810 ar
   819  808  809 ar
   820  809  819 1
   821  809  811 ar
   822  810  812 ar
   823  810  820 1
   824  811  821 1
   825  811  813 ar
   826  812  813 ar
   827  812  822 1
   828  813  814 1
   829  814  823 1
   830  815  803 1
   831  817  807 1
   832  791  803 am
   833  824  825 1
   834  825  833 1
   835  825  828 1
   836  825  826 1
   837  826  827 2
   838  828  835 1
   839  828  829 1
   840  829  836 1
   841  829  830 1
   842  829  831 1
   843  830  837 1
   844  830  838 1
   845  830  839 1
   846  831  840 1
   847  831  841 1
   848  831  842 1
   849  832  824 1
   850  834  828 1
   851  805  824 am
   852  843  844 1
   853  844  845 1
   854  844  852 1
   855  844  847 1
   856  845  846 2
   857  847  853 1
   858  847  849 1
   859  847  848 1
   860  848  855 1
   861  849  858 1
   862  849  856 1
   863  849  857 1
   864  850  848 1
   865  850  859 1
   866  850  860 1
   867  850  861 1
   868  851  843 1
   869  854  848 1
   870  826  843 am
   871  862  863 1
   872  863  868 1
   873  863  866 1
   874  863  864 1
   875  864  865 2
   876  866  869 1
   877  866  870 1
   878  866  871 1
   879  867  862 1
   880  845  862 am
   881  872  873 1
   882  873  879 1
   883  873  876 1
   884  873  874 1
   885  874  875 2
   886  876  881 1
   887  876  877 1
   888  878  872 1
   889  880  876 1
   890  882  877 1
   891  864  872 am
   892  883  884 1
   893  884  892 1
   894  884  887 1
   895  884  885 1
   896  885  886 2
   897  887  894 1
   898  887  888 1
   899  888  895 1
   900  888  889 1
   901  888  890 1
   902  889  896 1
   903  889  897 1
   904  889  898 1
   905  890  899 1
   906  890  900 1
   907  890  901 1
   908  891  883 1
   909  893  887 1
   910  874  883 am
   911  902  903 1
   912  903  908 1
   913  903  906 1
   914  903  904 1
   915  904  905 2
   916  906  909 1
   917  906  910 1
   918  906  911 1
   919  907  902 1
   920  885  902 am
   921  912  913 1
   922  913  920 1
   923  913  916 1
   924  913  914 1
   925  914  915 2
   926  916  921 1
   927  916  917 1
   928  916  918 1
   929  917  922 1
   930  917  923 1
   931  917  924 1
   932  918  925 1
   933  918  926 1
   934  918  927 1
   935  919  912 1
   936  904  912 am
   937  928  929 1
   938  929  936 1
   939  929  932 1
   940  929  930 1
   941  930  931 2
   942  932  937 1
   943  932  933 1
   944  932  934 1
   945  933  939 1
   946  933  940 1
   947  933  941 1
   948  934  938 1
   949  935  928 1
   950  914  928 am
   951  942  943 1
   952  943  944 1
   953  943  951 1
   954  943  946 1
   955  944  945 2
   956  946  953 1
   957  946  947 1
   958  947  949 2
   959  947  948 2
   960  950  942 1
   961  952  946 1
   962  930  942 am
   963  954  955 1
   964  955  963 1
   965  955  958 1
   966  955  956 1
   967  956  957 2
   968  958  965 1
   969  958  959 1
   970  959  966 1
   971  959  960 1
   972  959  961 1
   973  960  967 1
   974  960  968 1
   975  960  969 1
   976  961  970 1
   977  961  971 1
   978  961  972 1
   979  962  954 1
   980  964  958 1
   981  944  954 am
   982  973  974 1
   983  974  982 1
   984  974  977 1
   985  974  975 1
   986  975  976 2
   987  977  984 1
   988  977  978 1
   989  978  985 1
   990  978  979 1
   991  978  980 1
   992  979  986 1
   993  979  987 1
   994  979  988 1
   995  980  989 1
   996  980  990 1
   997  980  991 1
   998  981  973 1
   999  983  977 1
  1000  956  973 am
  1001  992  993 1
  1002  993 1000 1
  1003  993  996 1
  1004  993  994 1
  1005  994  995 2
  1006  996 1001 1
  1007  996  997 1
  1008  996  998 1
  1009  997 1002 1
  1010  997 1003 1
  1011  997 1004 1
  1012  998 1005 1
  1013  998 1006 1
  1014  998 1007 1
  1015  999  992 1
  1016  975  992 am
  1017 1008 1009 1
  1018 1009 1015 1
  1019 1009 1012 1
  1020 1009 1010 1
  1021 1010 1011 2
  1022 1012 1017 1
  1023 1012 1013 1
  1024 1014 1008 1
  1025 1016 1012 1
  1026 1018 1013 1
  1027  994 1008 am
  1028 1019 1020 1
  1029 1020 1021 1
  1030 1020 1028 1
  1031 1020 1023 1
  1032 1021 1022 2
  1033 1023 1029 1
  1034 1023 1025 1
  1035 1023 1024 1
  1036 1024 1031 1
  1037 1025 1034 1
  1038 1025 1032 1
  1039 1025 1033 1
  1040 1026 1024 1
  1041 1026 1035 1
  1042 1026 1036 1
  1043 1026 1037 1
  1044 1027 1019 1
  1045 1030 1024 1
  1046 1010 1019 am
  1047 1038 1039 1
  1048 1039 1047 1
  1049 1039 1042 1
  1050 1039 1040 1
  1051 1040 1041 2
  1052 1042 1049 1
  1053 1042 1043 1
  1054 1043 1050 1
  1055 1043 1044 1
  1056 1043 1045 1
  1057 1044 1051 1
  1058 1044 1052 1
  1059 1044 1053 1
  1060 1045 1054 1
  1061 1045 1055 1
  1062 1045 1056 1
  1063 1046 1038 1
  1064 1048 1042 1
  1065 1021 1038 am
  1066 1057 1058 1
  1067 1058 1065 1
  1068 1058 1061 1
  1069 1058 1059 1
  1070 1059 1060 2
  1071 1061 1066 1
  1072 1061 1062 1
  1073 1061 1063 1
  1074 1062 1067 1
  1075 1062 1068 1
  1076 1062 1069 1
  1077 1063 1070 1
  1078 1063 1071 1
  1079 1063 1072 1
  1080 1064 1057 1
  1081 1040 1057 am
  1082 1073 1074 1
  1083 1074 1082 1
  1084 1074 1077 1
  1085 1074 1075 1
  1086 1075 1076 2
  1087 1077 1084 1
  1088 1077 1078 1
  1089 1078 1086 1
  1090 1078 1079 1
  1091 1079 1080 1
  1092 1080 1087 1
  1093 1080 1088 1
  1094 1080 1089 1
  1095 1081 1073 1
  1096 1083 1077 1
  1097 1085 1078 1
  1098 1059 1073 am
  1099 1090 1096 1
  1100 1090 1091 1
  1101 1091 1094 1
  1102 1091 1097 1
  1103 1091 1092 1
  1104 1092 1093 2
  1105 1094 1095 1
  1106 1094 1099 1
  1107 1095 1096 1
  1108 1095 1101 1
  1109 1096 1103 1
  1110 1098 1094 1
  1111 1100 1095 1
  1112 1102 1096 1
  1113 1075 1090 am
  1114 1104 1105 1
  1115 1105 1106 1
  1116 1105 1113 1
  1117 1105 1108 1
  1118 1106 1107 2
  1119 1108 1114 1
  1120 1108 1110 1
  1121 1108 1109 1
  1122 1109 1116 1
  1123 1110 1119 1
  1124 1110 1117 1
  1125 1110 1118 1
  1126 1111 1109 1
  1127 1111 1120 1
  1128 1111 1121 1
  1129 1111 1122 1
  1130 1112 1104 1
  1131 1115 1109 1
  1132 1092 1104 am
  1133 1123 1124 1
  1134 1124 1130 1
  1135 1124 1127 1
  1136 1124 1125 1
  1137 1125 1126 2
  1138 1127 1132 1
  1139 1127 1128 1
  1140 1129 1123 1
  1141 1131 1127 1
  1142 1133 1128 1
  1143 1106 1123 am
  1144 1134 1135 1
  1145 1135 1142 1
  1146 1135 1138 1
  1147 1135 1136 1
  1148 1136 1137 2
  1149 1138 1143 1
  1150 1138 1139 1
  1151 1138 1140 1
  1152 1139 1145 1
  1153 1139 1146 1
  1154 1139 1147 1
  1155 1140 1144 1
  1156 1141 1134 1
  1157 1125 1134 am
  1158 1148 1149 1
  1159 1149 1157 1
  1160 1149 1152 1
  1161 1149 1150 1
  1162 1150 1151 2
  1163 1152 1159 1
  1164 1152 1153 1
  1165 1153 1161 1
  1166 1153 1154 1
  1167 1154 1155 1
  1168 1155 1162 1
  1169 1155 1163 1
  1170 1155 1164 1
  1171 1156 1148 1
  1172 1158 1152 1
  1173 1160 1153 1
  1174 1136 1148 am
  1175 1165 1166 1
  1176 1166 1167 1
  1177 1166 1178 1
  1178 1166 1169 1
  1179 1167 1168 2
  1180 1169 1170 1
  1181 1169 1180 1
  1182 1170 1172 ar
  1183 1170 1171 ar
  1184 1171 1181 1
  1185 1171 1173 ar
  1186 1172 1174 ar
  1187 1172 1182 1
  1188 1173 1183 1
  1189 1173 1175 ar
  1190 1174 1175 ar
  1191 1174 1184 1
  1192 1175 1176 1
  1193 1176 1185 1
  1194 1177 1165 1
  1195 1179 1169 1
  1196 1150 1165 am
  1197 1186 1187 1
  1198 1187 1194 1
  1199 1187 1190 1
  1200 1187 1188 1
  1201 1188 1189 2
  1202 1190 1195 1
  1203 1190 1191 1
  1204 1190 1192 1
  1205 1191 1197 1
  1206 1191 1198 1
  1207 1191 1199 1
  1208 1192 1196 1
  1209 1193 1186 1
  1210 1167 1186 am
  1211 1200 1201 1
  1212 1201 1208 1
  1213 1201 1204 1
  1214 1201 1202 1
  1215 1202 1203 2
  1216 1204 1209 1
  1217 1204 1205 1
  1218 1204 1206 1
  1219 1205 1210 1
  1220 1205 1211 1
  1221 1205 1212 1
  1222 1206 1213 1
  1223 1206 1214 1
  1224 1206 1215 1
  1225 1207 1200 1
  1226 1188 1200 am
  1227 1216 1217 1
  1228 1217 1224 1
  1229 1217 1220 1
  1230 1217 1218 1
  1231 1218 1219 2
  1232 1220 1225 1
  1233 1220 1221 1
  1234 1220 1222 1
  1235 1221 1227 1
  1236 1221 1228 1
  1237 1221 1229 1
  1238 1222 1226 1
  1239 1223 1216 1
  1240 1202 1216 am
  1241 1230 1231 1
  1242 1231 1236 1
  1243 1231 1232 1
  1244 1232 1233 2
  1245 1234 1230 1
  1246 1235 1231 1
  1247 1218 1230 am
  1248 1237 1238 1
  1249 1238 1239 1
  1250 1238 1249 1
  1251 1238 1241 1
  1252 1239 1240 2
  1253 1241 1242 1
  1254 1241 1251 1
  1255 1242 1253 1
  1256 1242 1243 1
  1257 1243 1255 1
  1258 1243 1244 1
  1259 1244 1256 1
  1260 1244 1245 2
  1261 1245 1246 2
  1262 1245 1247 2
  1263 1246 1257 1
  1264 1246 1258 1
  1265 1247 1259 1
  1266 1247 1260 1
  1267 1248 1237 1
  1268 1250 1241 1
  1269 1252 1242 1
  1270 1254 1243 1
  1271 1232 1237 am
  1272 1261 1262 1
  1273 1262 1263 1
  1274 1262 1276 1
  1275 1262 1265 1
  1276 1263 1264 2
  1277 1265 1278 1
  1278 1265 1266 1
  1279 1266 1268 ar
  1280 1266 1267 ar
  1281 1267 1279 1
  1282 1267 1271 ar
  1283 1268 1270 ar
  1284 1268 1269 ar
  1285 1269 1271 ar
  1286 1269 1272 ar
  1287 1270 1273 ar
  1288 1270 1281 1
  1289 1271 1280 1
  1290 1272 1282 1
  1291 1272 1274 ar
  1292 1273 1283 1
  1293 1273 1274 ar
  1294 1274 1284 1
  1295 1275 1261 1
  1296 1277 1265 1
  1297 1239 1261 am
  1298 1285 1286 1
  1299 1286 1293 1
  1300 1286 1289 1
  1301 1286 1287 1
  1302 1287 1288 2
  1303 1289 1294 1
  1304 1289 1290 1
  1305 1289 1291 1
  1306 1290 1296 1
  1307 1290 1297 1
  1308 1290 1298 1
  1309 1291 1295 1
  1310 1292 1285 1
  1311 1263 1285 am
  1312 1299 1300 1
  1313 1300 1308 1
  1314 1300 1303 1
  1315 1300 1301 1
  1316 1301 1302 2
  1317 1303 1310 1
  1318 1303 1304 1
  1319 1304 1311 1
  1320 1304 1305 1
  1321 1304 1306 1
  1322 1305 1312 1
  1323 1305 1313 1
  1324 1305 1314 1
  1325 1306 1315 1
  1326 1306 1316 1
  1327 1306 1317 1
  1328 1307 1299 1
  1329 1309 1303 1
  1330 1287 1299 am
  1331 1318 1319 1
  1332 1319 1324 1
  1333 1319 1320 1
  1334 1320 1321 2
  1335 1322 1318 1
  1336 1323 1319 1
  1337 1301 1318 am
  1338 1325 1326 1
  1339 1326 1335 1
  1340 1326 1329 1
  1341 1326 1327 1
  1342 1327 1328 2
  1343 1329 1337 1
  1344 1329 1330 1
  1345 1330 1339 1
  1346 1330 1331 1
  1347 1331 1333 2
  1348 1331 1332 am
  1349 1332 1340 1
  1350 1332 1341 1
  1351 1334 1325 1
  1352 1336 1329 1
  1353 1338 1330 1
  1354 1320 1325 am
  1355 1342 1343 1
  1356 1343 1350 1
  1357 1343 1346 1
  1358 1343 1344 1
  1359 1344 1345 2
  1360 1346 1351 1
  1361 1346 1347 1
  1362 1346 1348 1
  1363 1347 1352 1
  1364 1347 1353 1
  1365 1347 1354 1
  1366 1348 1355 1
  1367 1348 1356 1
  1368 1348 1357 1
  1369 1349 1342 1
  1370 1327 1342 am
  1371 1358 1359 1
  1372 1359 1366 1
  1373 1359 1362 1
  1374 1359 1360 1
  1375 1360 1361 2
  1376 1362 1367 1
  1377 1362 1363 1
  1378 1362 1364 1
  1379 1363 1368 1
  1380 1363 1369 1
  1381 1363 1370 1
  1382 1364 1371 1
  1383 1364 1372 1
  1384 1364 1373 1
  1385 1365 1358 1
  1386 1344 1358 am
  1387 1374 1375 1
  1388 1375 1381 1
  1389 1375 1378 1
  1390 1375 1376 1
  1391 1376 1377 2
  1392 1378 1383 1
  1393 1378 1379 1
  1394 1380 1374 1
  1395 1382 1378 1
  1396 1360 1374 am
  1397 1384 1385 1
  1398 1385 1386 1
  1399 1385 1393 1
  1400 1385 1388 1
  1401 1386 1387 2
  1402 1388 1395 1
  1403 1388 1389 1
  1404 1389 1391 2
  1405 1389 1390 2
  1406 1392 1384 1
  1407 1394 1388 1
  1408 1376 1384 am
  1409 1396 1397 1
  1410 1397 1408 1
  1411 1397 1400 1
  1412 1397 1398 1
  1413 1398 1399 2
  1414 1400 1410 1
  1415 1400 1401 1
  1416 1401 1402 ar
  1417 1401 1403 ar
  1418 1402 1411 1
  1419 1402 1404 ar
  1420 1403 1405 ar
  1421 1403 1412 1
  1422 1404 1413 1
  1423 1404 1406 ar
  1424 1405 1406 ar
  1425 1405 1414 1
  1426 1406 1415 1
  1427 1407 1396 1
  1428 1409 1400 1
  1429 1386 1396 am
  1430 1416 1417 1
  1431 1417 1418 1
  1432 1417 1431 1
  1433 1417 1420 1
  1434 1418 1419 2
  1435 1420 1433 1
  1436 1420 1421 1
  1437 1421 1423 ar
  1438 1421 1422 ar
  1439 1422 1434 1
  1440 1422 1426 ar
  1441 1423 1425 ar
  1442 1423 1424 ar
  1443 1424 1426 ar
  1444 1424 1427 ar
  1445 1425 1428 ar
  1446 1425 1436 1
  1447 1426 1435 1
  1448 1427 1437 1
  1449 1427 1429 ar
  1450 1428 1438 1
  1451 1428 1429 ar
  1452 1429 1439 1
  1453 1430 1416 1
  1454 1432 1420 1
  1455 1398 1416 am
  1456 1440 1441 1
  1457 1441 1449 1
  1458 1441 1444 1
  1459 1441 1442 1
  1460 1442 1443 2
  1461 1444 1451 1
  1462 1444 1445 1
  1463 1445 1452 1
  1464 1445 1446 1
  1465 1445 1447 1
  1466 1446 1453 1
  1467 1446 1454 1
  1468 1446 1455 1
  1469 1447 1456 1
  1470 1447 1457 1
  1471 1447 1458 1
  1472 1448 1440 1
  1473 1450 1444 1
  1474 1418 1440 am
  1475 1459 1460 1
  1476 1460 1466 1
  1477 1460 1463 1
  1478 1460 1461 1
  1479 1461 1462 2
  1480 1463 1468 1
  1481 1463 1464 1
  1482 1465 1459 1
  1483 1467 1463 1
  1484 1469 1464 1
  1485 1442 1459 am
  1486 1470 1471 1
  1487 1471 1477 1
  1488 1471 1474 1
  1489 1471 1472 1
  1490 1472 1473 2
  1491 1474 1479 1
  1492 1474 1475 1
  1493 1476 1470 1
  1494 1478 1474 1
  1495 1480 1475 1
  1496 1461 1470 am
  1497 1481 1482 1
  1498 1482 1483 1
  1499 1482 1490 1
  1500 1482 1485 1
  1501 1483 1484 2
  1502 1485 1492 1
  1503 1485 1486 1
  1504 1486 1488 2
  1505 1486 1487 2
  1506 1489 1481 1
  1507 1491 1485 1
  1508 1472 1481 am
  1509 1493 1494 1
  1510 1494 1495 1
  1511 1494 1502 1
  1512 1494 1497 1
  1513 1495 1496 2
  1514 1497 1503 1
  1515 1497 1499 1
  1516 1497 1498 1
  1517 1498 1505 1
  1518 1499 1508 1
  1519 1499 1506 1
  1520 1499 1507 1
  1521 1500 1498 1
  1522 1500 1509 1
  1523 1500 1510 1
  1524 1500 1511 1
  1525 1501 1493 1
  1526 1504 1498 1
  1527 1483 1493 am
  1528 1512 1513 1
  1529 1513 1520 1
  1530 1513 1516 1
  1531 1513 1514 1
  1532 1514 1515 2
  1533 1516 1521 1
  1534 1516 1517 1
  1535 1516 1518 1
  1536 1517 1523 1
  1537 1517 1524 1
  1538 1517 1525 1
  1539 1518 1522 1
  1540 1519 1512 1
  1541 1495 1512 am
  1542 1526 1527 1
  1543 1527 1533 1
  1544 1527 1530 1
  1545 1527 1528 1
  1546 1528 1529 2
  1547 1530 1535 1
  1548 1530 1531 1
  1549 1532 1526 1
  1550 1534 1530 1
  1551 1536 1531 1
  1552 1514 1526 am
  1553 1537 1538 1
  1554 1538 1544 1
  1555 1538 1541 1
  1556 1538 1539 1
  1557 1539 1540 2
  1558 1541 1546 1
  1559 1541 1542 1
  1560 1543 1537 1
  1561 1545 1541 1
  1562 1547 1542 1
  1563 1528 1537 am
  1564 1548 1549 1
  1565 1549 1556 1
  1566 1549 1552 1
  1567 1549 1550 1
  1568 1550 1551 2
  1569 1552 1557 1
  1570 1552 1553 1
  1571 1552 1554 1
  1572 1553 1559 1
  1573 1553 1560 1
  1574 1553 1561 1
  1575 1554 1558 1
  1576 1555 1548 1
  1577 1539 1548 am
  1578 1562 1563 1
  1579 1563 1568 1
  1580 1563 1566 1
  1581 1563 1564 1
  1582 1564 1565 2
  1583 1566 1569 1
  1584 1566 1570 1
  1585 1566 1571 1
  1586 1567 1562 1
  1587 1550 1562 am
  1588 1572 1573 1
  1589 1573 1579 1
  1590 1573 1576 1
  1591 1573 1574 1
  1592 1574 1575 2
  1593 1576 1581 1
  1594 1576 1577 1
  1595 1578 1572 1
  1596 1580 1576 1
  1597 1582 1577 1
  1598 1564 1572 am
  1599 1583 1584 1
  1600 1584 1585 1
  1601 1584 1592 1
  1602 1584 1587 1
  1603 1585 1586 2
  1604 1587 1593 1
  1605 1587 1589 1
  1606 1587 1588 1
  1607 1588 1595 1
  1608 1589 1598 1
  1609 1589 1596 1
  1610 1589 1597 1
  1611 1590 1588 1
  1612 1590 1599 1
  1613 1590 1600 1
  1614 1590 1601 1
  1615 1591 1583 1
  1616 1594 1588 1
  1617 1574 1583 am
  1618 1602 1603 1
  1619 1603 1604 1
  1620 1603 1617 1
  1621 1603 1606 1
  1622 1604 1605 2
  1623 1606 1619 1
  1624 1606 1607 1
  1625 1607 1609 ar
  1626 1607 1608 ar
  1627 1608 1620 1
  1628 1608 1612 ar
  1629 1609 1611 ar
  1630 1609 1610 ar
  1631 1610 1612 ar
  1632 1610 1613 ar
  1633 1611 1614 ar
  1634 1611 1622 1
  1635 1612 1621 1
  1636 1613 1623 1
  1637 1613 1615 ar
  1638 1614 1624 1
  1639 1614 1615 ar
  1640 1615 1625 1
  1641 1616 1602 1
  1642 1618 1606 1
  1643 1585 1602 am
  1644 1626 1627 1
  1645 1626 1636 1
  1646 1627 1628 1
  1647 1627 1630 1
  1648 1627 1637 1
  1649 1628 1629 2
  1650 1630 1631 1
  1651 1630 1638 1
  1652 1630 1639 1
  1653 1631 1632 ar
  1654 1631 1633 ar
  1655 1632 1635 ar
  1656 1632 1641 1
  1657 1633 1634 ar
  1658 1633 1640 1
  1659 1634 1635 ar
  1660 1634 1642 1
  1661 1604 1626 am
  1662 1643 1644 1
  1663 1644 1652 1
  1664 1644 1647 1
  1665 1644 1645 1
  1666 1645 1646 2
  1667 1647 1654 1
  1668 1647 1648 1
  1669 1648 1655 1
  1670 1648 1649 1
  1671 1648 1650 1
  1672 1649 1656 1
  1673 1649 1657 1
  1674 1649 1658 1
  1675 1650 1659 1
  1676 1650 1660 1
  1677 1650 1661 1
  1678 1651 1643 1
  1679 1653 1647 1
  1680 1643 1628 am
  1681 1662 1663 1
  1682 1663 1669 1
  1683 1663 1666 1
  1684 1663 1664 1
  1685 1664 1665 2
  1686 1666 1671 1
  1687 1666 1667 1
  1688 1668 1662 1
  1689 1670 1666 1
  1690 1672 1667 1
  1691 1645 1662 am
  1692 1673 1674 1
  1693 1674 1681 1
  1694 1674 1677 1
  1695 1674 1675 1
  1696 1675 1676 2
  1697 1677 1682 1
  1698 1677 1678 1
  1699 1677 1679 1
  1700 1678 1683 1
  1701 1678 1684 1
  1702 1678 1685 1
  1703 1679 1686 1
  1704 1679 1687 1
  1705 1679 1688 1
  1706 1680 1673 1
  1707 1664 1673 am
  1708 1689 1690 1
  1709 1690 1691 1
  1710 1690 1698 1
  1711 1690 1693 1
  1712 1691 1692 2
  1713 1693 1699 1
  1714 1693 1695 1
  1715 1693 1694 1
  1716 1694 1701 1
  1717 1695 1704 1
  1718 1695 1702 1
  1719 1695 1703 1
  1720 1696 1694 1
  1721 1696 1705 1
  1722 1696 1706 1
  1723 1696 1707 1
  1724 1697 1689 1
  1725 1700 1694 1
  1726 1675 1689 am
  1727 1708 1709 1
  1728 1709 1714 1
  1729 1709 1712 1
  1730 1709 1710 1
  1731 1710 1711 2
  1732 1712 1715 1
  1733 1712 1716 1
  1734 1712 1717 1
  1735 1713 1708 1
  1736 1691 1708 am
  1737 1718 1719 1
  1738 1719 1727 1
  1739 1719 1722 1
  1740 1719 1720 1
  1741 1720 1721 2
  1742 1722 1729 1
  1743 1722 1723 1
  1744 1723 1730 1
  1745 1723 1724 1
  1746 1723 1725 1
  1747 1724 1731 1
  1748 1724 1732 1
  1749 1724 1733 1
  1750 1725 1734 1
  1751 1725 1735 1
  1752 1725 1736 1
  1753 1726 1718 1
  1754 1728 1722 1
  1755 1710 1718 am
  1756 1737 1738 1
  1757 1738 1739 1
  1758 1738 1746 1
  1759 1738 1741 1
  1760 1739 1740 2
  1761 1741 1748 1
  1762 1741 1742 1
  1763 1742 1744 2
  1764 1742 1743 2
  1765 1745 1737 1
  1766 1747 1741 1
  1767 1720 1737 am
  1768 1749 1750 1
  1769 1750 1751 1
  1770 1750 1761 1
  1771 1750 1753 1
  1772 1751 1752 2
  1773 1753 1754 1
  1774 1753 1763 1
  1775 1754 1765 1
  1776 1754 1755 1
  1777 1755 1767 1
  1778 1755 1756 1
  1779 1756 1768 1
  1780 1756 1757 2
  1781 1757 1758 2
  1782 1757 1759 2
  1783 1758 1769 1
  1784 1758 1770 1
  1785 1759 1771 1
  1786 1759 1772 1
  1787 1760 1749 1
  1788 1762 1753 1
  1789 1764 1754 1
  1790 1766 1755 1
  1791 1739 1749 am
  1792 1773 1774 1
  1793 1774 1775 1
  1794 1774 1786 1
  1795 1774 1777 1
  1796 1775 1776 2
  1797 1777 1778 1
  1798 1777 1788 1
  1799 1778 1780 ar
  1800 1778 1779 ar
  1801 1779 1789 1
  1802 1779 1781 ar
  1803 1780 1782 ar
  1804 1780 1790 1
  1805 1781 1791 1
  1806 1781 1783 ar
  1807 1782 1783 ar
  1808 1782 1792 1
  1809 1783 1784 1
  1810 1784 1793 1
  1811 1785 1773 1
  1812 1787 1777 1
  1813 1751 1773 am
  1814 1794 1795 1
  1815 1795 1796 1
  1816 1795 1809 1
  1817 1795 1798 1
  1818 1796 1797 2
  1819 1798 1811 1
  1820 1798 1799 1
  1821 1799 1801 ar
  1822 1799 1800 ar
  1823 1800 1812 1
  1824 1800 1804 ar
  1825 1801 1803 ar
  1826 1801 1802 ar
  1827 1802 1804 ar
  1828 1802 1805 ar
  1829 1803 1806 ar
  1830 1803 1814 1
  1831 1804 1813 1
  1832 1805 1815 1
  1833 1805 1807 ar
  1834 1806 1816 1
  1835 1806 1807 ar
  1836 1807 1817 1
  1837 1808 1794 1
  1838 1810 1798 1
  1839 1775 1794 am
  1840 1818 1819 1
  1841 1819 1824 1
  1842 1819 1822 1
  1843 1819 1820 1
  1844 1820 1821 2
  1845 1822 1825 1
  1846 1822 1826 1
  1847 1822 1827 1
  1848 1823 1818 1
  1849 1796 1818 am
  1850 1828 1829 1
  1851 1829 1830 1
  1852 1829 1837 1
  1853 1829 1832 1
  1854 1830 1831 2
  1855 1832 1838 1
  1856 1832 1834 1
  1857 1832 1833 1
  1858 1833 1840 1
  1859 1834 1843 1
  1860 1834 1841 1
  1861 1834 1842 1
  1862 1835 1833 1
  1863 1835 1844 1
  1864 1835 1845 1
  1865 1835 1846 1
  1866 1836 1828 1
  1867 1839 1833 1
  1868 1820 1828 am
  1869 1847 1848 1
  1870 1848 1855 1
  1871 1848 1851 1
  1872 1848 1849 1
  1873 1849 1850 2
  1874 1851 1856 1
  1875 1851 1852 1
  1876 1851 1853 1
  1877 1852 1858 1
  1878 1852 1859 1
  1879 1852 1860 1
  1880 1853 1857 1
  1881 1854 1847 1
  1882 1830 1847 am
  1883 1861 1862 1
  1884 1862 1863 1
  1885 1862 1870 1
  1886 1862 1865 1
  1887 1863 1864 2
  1888 1865 1872 1
  1889 1865 1866 1
  1890 1866 1868 2
  1891 1866 1867 2
  1892 1869 1861 1
  1893 1871 1865 1
  1894 1849 1861 am
  1895 1873 1874 1
  1896 1874 1879 1
  1897 1874 1877 1
  1898 1874 1875 1
  1899 1875 1876 2
  1900 1877 1880 1
  1901 1877 1881 1
  1902 1877 1882 1
  1903 1878 1873 1
  1904 1863 1873 am
  1905 1883 1884 1
  1906 1884 1891 1
  1907 1884 1887 1
  1908 1884 1885 1
  1909 1885 1886 2
  1910 1887 1892 1
  1911 1887 1888 1
  1912 1887 1889 1
  1913 1888 1893 1
  1914 1888 1894 1
  1915 1888 1895 1
  1916 1889 1896 1
  1917 1889 1897 1
  1918 1889 1898 1
  1919 1890 1883 1
  1920 1875 1883 am
  1921 1899 1900 1
  1922 1900 1909 1
  1923 1900 1903 1
  1924 1900 1901 1
  1925 1901 1902 2
  1926 1903 1911 1
  1927 1903 1904 1
  1928 1904 1913 1
  1929 1904 1905 1
  1930 1905 1906 2
  1931 1905 1907 2
  1932 1908 1899 1
  1933 1910 1903 1
  1934 1912 1904 1
  1935 1885 1899 am
  1936 1914 1915 1
  1937 1915 1916 1
  1938 1915 1927 1
  1939 1915 1918 1
  1940 1916 1917 2
  1941 1918 1919 1
  1942 1918 1929 1
  1943 1919 1921 ar
  1944 1919 1920 ar
  1945 1920 1930 1
  1946 1920 1922 ar
  1947 1921 1923 ar
  1948 1921 1931 1
  1949 1922 1932 1
  1950 1922 1924 ar
  1951 1923 1924 ar
  1952 1923 1933 1
  1953 1924 1925 1
  1954 1925 1934 1
  1955 1926 1914 1
  1956 1928 1918 1
  1957 1901 1914 am
  1958 1935 1936 1
  1959 1936 1942 1
  1960 1936 1939 1
  1961 1936 1937 1
  1962 1937 1938 2
  1963 1939 1944 1
  1964 1939 1940 1
  1965 1941 1935 1
  1966 1943 1939 1
  1967 1945 1940 1
  1968 1916 1935 am
  1969 1946 1947 1
  1970 1947 1952 1
  1971 1947 1950 1
  1972 1947 1948 1
  1973 1948 1949 2
  1974 1950 1953 1
  1975 1950 1954 1
  1976 1950 1955 1
  1977 1951 1946 1
  1978 1937 1946 am
  1979 1956 1957 1
  1980 1957 1966 1
  1981 1957 1960 1
  1982 1957 1958 1
  1983 1958 1959 2
  1984 1960 1968 1
  1985 1960 1961 1
  1986 1961 1970 1
  1987 1961 1962 1
  1988 1962 1972 1
  1989 1962 1963 1
  1990 1963 1974 1
  1991 1963 1964 1
  1992 1964 1975 1
  1993 1964 1976 1
  1994 1964 1977 1
  1995 1965 1956 1
  1996 1967 1960 1
  1997 1969 1961 1
  1998 1971 1962 1
  1999 1973 1963 1
  2000 1948 1956 am
  2001 1978 1979 1
  2002 1979 1980 1
  2003 1979 1990 1
  2004 1979 1982 1
  2005 1980 1981 2
  2006 1982 1983 1
  2007 1982 1992 1
  2008 1983 1994 1
  2009 1983 1984 1
  2010 1984 1996 1
  2011 1984 1985 1
  2012 1985 1997 1
  2013 1985 1986 2
  2014 1986 1987 2
  2015 1986 1988 2
  2016 1987 1998 1
  2017 1987 1999 1
  2018 1988 2000 1
  2019 1988 2001 1
  2020 1989 1978 1
  2021 1991 1982 1
  2022 1993 1983 1
  2023 1995 1984 1
  2024 1958 1978 am
  2025 2002 2003 1
  2026 2003 2010 1
  2027 2003 2006 1
  2028 2003 2004 1
  2029 2004 2005 2
  2030 2006 2011 1
  2031 2006 2007 1
  2032 2006 2008 1
  2033 2007 2013 1
  2034 2007 2014 1
  2035 2007 2015 1
  2036 2008 2012 1
  2037 2009 2002 1
  2038 1980 2002 am
  2039 2016 2022 1
  2040 2016 2017 1
  2041 2017 2020 1
  2042 2017 2023 1
  2043 2017 2018 1
  2044 2018 2019 2
  2045 2020 2021 1
  2046 2020 2025 1
  2047 2021 2022 1
  2048 2021 2027 1
  2049 2022 2029 1
  2050 2024 2020 1
  2051 2026 2021 1
  2052 2028 2022 1
  2053 2004 2016 am
  2054 2030 2031 1
  2055 2031 2040 1
  2056 2031 2034 1
  2057 2031 2032 1
  2058 2032 2033 2
  2059 2034 2042 1
  2060 2034 2035 1
  2061 2035 2044 1
  2062 2035 2036 1
  2063 2036 2046 1
  2064 2036 2037 1
  2065 2037 2048 1
  2066 2037 2038 1
  2067 2038 2049 1
  2068 2038 2050 1
  2069 2038 2051 1
  2070 2039 2030 1
  2071 2041 2034 1
  2072 2043 2035 1
  2073 2045 2036 1
  2074 2047 2037 1
  2075 2018 2030 am
  2076 2052 2053 1
  2077 2053 2054 1
  2078 2053 2064 1
  2079 2053 2056 1
  2080 2054 2055 2
  2081 2056 2057 1
  2082 2056 2066 1
  2083 2057 2068 1
  2084 2057 2058 1
  2085 2058 2070 1
  2086 2058 2059 1
  2087 2059 2071 1
  2088 2059 2060 2
  2089 2060 2061 2
  2090 2060 2062 2
  2091 2061 2072 1
  2092 2061 2073 1
  2093 2062 2074 1
  2094 2062 2075 1
  2095 2063 2052 1
  2096 2065 2056 1
  2097 2067 2057 1
  2098 2069 2058 1
  2099 2032 2052 am
  2100 2076 2077 1
  2101 2077 2082 1
  2102 2077 2080 1
  2103 2077 2078 1
  2104 2078 2079 2
  2105 2080 2083 1
  2106 2080 2084 1
  2107 2080 2085 1
  2108 2081 2076 1
  2109 2054 2076 am
  2110 2086 2087 1
  2111 2087 2092 1
  2112 2087 2090 1
  2113 2087 2088 1
  2114 2088 2089 2
  2115 2090 2093 1
  2116 2090 2094 1
  2117 2090 2095 1
  2118 2091 2086 1
  2119 2078 2086 am
  2120 2096 2097 1
  2121 2097 2104 1
  2122 2097 2100 1
  2123 2097 2098 1
  2124 2098 2099 2
  2125 2100 2105 1
  2126 2100 2101 1
  2127 2100 2102 1
  2128 2101 2106 1
  2129 2101 2107 1
  2130 2101 2108 1
  2131 2102 2109 1
  2132 2102 2110 1
  2133 2102 2111 1
  2134 2103 2096 1
  2135 2088 2096 am
  2136 2112 2113 1
  2137 2113 2121 1
  2138 2113 2116 1
  2139 2113 2114 1
  2140 2114 2115 2
  2141 2116 2123 1
  2142 2116 2117 1
  2143 2117 2125 1
  2144 2117 2118 1
  2145 2118 2119 1
  2146 2119 2126 1
  2147 2119 2127 1
  2148 2119 2128 1
  2149 2120 2112 1
  2150 2122 2116 1
  2151 2124 2117 1
  2152 2098 2112 am
  2153 2129 2130 1
  2154 2130 2131 1
  2155 2130 2138 1
  2156 2130 2133 1
  2157 2131 2132 2
  2158 2133 2139 1
  2159 2133 2135 1
  2160 2133 2134 1
  2161 2134 2141 1
  2162 2135 2144 1
  2163 2135 2142 1
  2164 2135 2143 1
  2165 2136 2134 1
  2166 2136 2145 1
  2167 2136 2146 1
  2168 2136 2147 1
  2169 2137 2129 1
  2170 2140 2134 1
  2171 2114 2129 am
  2172 2148 2149 1
  2173 2149 2154 1
  2174 2149 2152 1
  2175 2149 2150 1
  2176 2150 2151 2
  2177 2152 2155 1
  2178 2152 2156 1
  2179 2152 2157 1
  2180 2153 2148 1
  2181 2131 2148 am
  2182 2158 2159 1
  2183 2159 2167 1
  2184 2159 2162 1
  2185 2159 2160 1
  2186 2160 2161 2
  2187 2162 2169 1
  2188 2162 2163 1
  2189 2163 2170 1
  2190 2163 2164 1
  2191 2163 2165 1
  2192 2164 2171 1
  2193 2164 2172 1
  2194 2164 2173 1
  2195 2165 2174 1
  2196 2165 2175 1
  2197 2165 2176 1
  2198 2166 2158 1
  2199 2168 2162 1
  2200 2150 2158 am
  2201 2177 2178 1
  2202 2178 2185 1
  2203 2178 2181 1
  2204 2178 2179 1
  2205 2179 2180 2
  2206 2181 2186 1
  2207 2181 2182 1
  2208 2181 2183 1
  2209 2182 2187 1
  2210 2182 2188 1
  2211 2182 2189 1
  2212 2183 2190 1
  2213 2183 2191 1
  2214 2183 2192 1
  2215 2184 2177 1
  2216 2160 2177 am
  2217 2193 2194 1
  2218 2194 2195 1
  2219 2194 2208 1
  2220 2194 2197 1
  2221 2195 2196 2
  2222 2197 2210 1
  2223 2197 2198 1
  2224 2198 2200 ar
  2225 2198 2199 ar
  2226 2199 2211 1
  2227 2199 2203 ar
  2228 2200 2202 ar
  2229 2200 2201 ar
  2230 2201 2203 ar
  2231 2201 2204 ar
  2232 2202 2205 ar
  2233 2202 2213 1
  2234 2203 2212 1
  2235 2204 2214 1
  2236 2204 2206 ar
  2237 2205 2215 1
  2238 2205 2206 ar
  2239 2206 2216 1
  2240 2207 2193 1
  2241 2209 2197 1
  2242 2179 2193 am
  2243 2217 2218 1
  2244 2218 2225 1
  2245 2218 2221 1
  2246 2218 2219 1
  2247 2219 2220 2
  2248 2221 2226 1
  2249 2221 2222 1
  2250 2221 2223 1
  2251 2222 2227 1
  2252 2222 2228 1
  2253 2222 2229 1
  2254 2223 2230 1
  2255 2223 2231 1
  2256 2223 2232 1
  2257 2224 2217 1
  2258 2195 2217 am
  2259 2233 2234 1
  2260 2234 2245 1
  2261 2234 2237 1
  2262 2234 2235 1
  2263 2235 2236 2
  2264 2237 2247 1
  2265 2237 2238 1
  2266 2238 2239 ar
  2267 2238 2240 ar
  2268 2239 2248 1
  2269 2239 2241 ar
  2270 2240 2242 ar
  2271 2240 2249 1
  2272 2241 2250 1
  2273 2241 2243 ar
  2274 2242 2243 ar
  2275 2242 2251 1
  2276 2243 2252 1
  2277 2244 2233 1
  2278 2246 2237 1
  2279 2219 2233 am
  2280 2253 2254 1
  2281 2254 2260 1
  2282 2254 2257 1
  2283 2254 2255 1
  2284 2255 2256 2
  2285 2257 2262 1
  2286 2257 2258 1
  2287 2259 2253 1
  2288 2261 2257 1
  2289 2263 2258 1
  2290 2235 2253 am
  2291 2264 2265 1
  2292 2265 2266 1
  2293 2265 2273 1
  2294 2265 2268 1
  2295 2266 2267 2
  2296 2268 2274 1
  2297 2268 2270 1
  2298 2268 2269 1
  2299 2269 2276 1
  2300 2270 2279 1
  2301 2270 2277 1
  2302 2270 2278 1
  2303 2271 2269 1
  2304 2271 2280 1
  2305 2271 2281 1
  2306 2271 2282 1
  2307 2272 2264 1
  2308 2275 2269 1
  2309 2255 2264 am
  2310 2283 2284 1
  2311 2284 2290 1
  2312 2284 2287 1
  2313 2284 2285 1
  2314 2285 2286 2
  2315 2287 2292 1
  2316 2287 2288 1
  2317 2289 2283 1
  2318 2291 2287 1
  2319 2293 2288 1
  2320 2266 2283 am
  2321 2294 2295 1
  2322 2295 2296 1
  2323 2295 2303 1
  2324 2295 2298 1
  2325 2296 2297 2
  2326 2298 2304 1
  2327 2298 2300 1
  2328 2298 2299 1
  2329 2299 2306 1
  2330 2300 2309 1
  2331 2300 2307 1
  2332 2300 2308 1
  2333 2301 2299 1
  2334 2301 2310 1
  2335 2301 2311 1
  2336 2301 2312 1
  2337 2302 2294 1
  2338 2305 2299 1
  2339 2285 2294 am
  2340 2313 2314 1
  2341 2314 2320 1
  2342 2314 2317 1
  2343 2314 2315 1
  2344 2315 2316 2
  2345 2317 2322 1
  2346 2317 2318 1
  2347 2319 2313 1
  2348 2321 2317 1
  2349 2323 2318 1
  2350 2296 2313 am
  2351 2324 2325 1
  2352 2325 2333 1
  2353 2325 2328 1
  2354 2325 2326 1
  2355 2326 2327 2
  2356 2328 2335 1
  2357 2328 2329 1
  2358 2329 2336 1
  2359 2329 2330 1
  2360 2329 2331 1
  2361 2330 2337 1
  2362 2330 2338 1
  2363 2330 2339 1
  2364 2331 2340 1
  2365 2331 2341 1
  2366 2331 2342 1
  2367 2332 2324 1
  2368 2334 2328 1
  2369 2315 2324 am
  2370 2343 2349 1
  2371 2343 2344 1
  2372 2344 2347 1
  2373 2344 2350 1
  2374 2344 2345 1
  2375 2345 2346 2
  2376 2347 2348 1
  2377 2347 2352 1
  2378 2348 2349 1
  2379 2348 2354 1
  2380 2349 2356 1
  2381 2351 2347 1
  2382 2353 2348 1
  2383 2355 2349 1
  2384 2326 2343 am
  2385 2357 2363 1
  2386 2357 2358 1
  2387 2358 2361 1
  2388 2358 2364 1
  2389 2358 2359 1
  2390 2359 2360 2
  2391 2361 2362 1
  2392 2361 2366 1
  2393 2362 2363 1
  2394 2362 2368 1
  2395 2363 2370 1
  2396 2365 2361 1
  2397 2367 2362 1
  2398 2369 2363 1
  2399 2345 2357 am
  2400 2371 2372 1
  2401 2372 2383 1
  2402 2372 2375 1
  2403 2372 2373 1
  2404 2373 2374 2
  2405 2375 2385 1
  2406 2375 2376 1
  2407 2376 2377 ar
  2408 2376 2378 ar
  2409 2377 2386 1
  2410 2377 2379 ar
  2411 2378 2380 ar
  2412 2378 2387 1
  2413 2379 2388 1
  2414 2379 2381 ar
  2415 2380 2381 ar
  2416 2380 2389 1
  2417 2381 2390 1
  2418 2382 2371 1
  2419 2384 2375 1
  2420 2359 2371 am
  2421 2391 2392 1
  2422 2392 2403 1
  2423 2392 2395 1
  2424 2392 2393 1
  2425 2393 2394 2
  2426 2395 2405 1
  2427 2395 2396 1
  2428 2396 2397 ar
  2429 2396 2398 ar
  2430 2397 2406 1
  2431 2397 2399 ar
  2432 2398 2400 ar
  2433 2398 2407 1
  2434 2399 2408 1
  2435 2399 2401 ar
  2436 2400 2401 ar
  2437 2400 2409 1
  2438 2401 2410 1
  2439 2402 2391 1
  2440 2404 2395 1
  2441 2373 2391 am
  2442 2411 2412 1
  2443 2412 2413 1
  2444 2412 2426 1
  2445 2412 2415 1
  2446 2413 2414 2
  2447 2415 2428 1
  2448 2415 2416 1
  2449 2416 2418 ar
  2450 2416 2417 ar
  2451 2417 2429 1
  2452 2417 2421 ar
  2453 2418 2420 ar
  2454 2418 2419 ar
  2455 2419 2421 ar
  2456 2419 2422 ar
  2457 2420 2423 ar
  2458 2420 2431 1
  2459 2421 2430 1
  2460 2422 2432 1
  2461 2422 2424 ar
  2462 2423 2433 1
  2463 2423 2424 ar
  2464 2424 2434 1
  2465 2425 2411 1
  2466 2427 2415 1
  2467 2393 2411 am
  2468 2435 2436 1
  2469 2436 2437 1
  2470 2436 2447 1
  2471 2436 2439 1
  2472 2437 2438 2
  2473 2439 2440 1
  2474 2439 2449 1
  2475 2440 2451 1
  2476 2440 2441 1
  2477 2441 2453 1
  2478 2441 2442 1
  2479 2442 2454 1
  2480 2442 2443 2
  2481 2443 2444 2
  2482 2443 2445 2
  2483 2444 2455 1
  2484 2444 2456 1
  2485 2445 2457 1
  2486 2445 2458 1
  2487 2446 2435 1
  2488 2448 2439 1
  2489 2450 2440 1
  2490 2452 2441 1
  2491 2413 2435 am
  2492 2459 2460 1
  2493 2460 2469 1
  2494 2460 2463 1
  2495 2460 2461 1
  2496 2461 2462 2
  2497 2463 2471 1
  2498 2463 2464 1
  2499 2464 2473 1
  2500 2464 2465 1
  2501 2465 2467 2
  2502 2465 2466 am
  2503 2466 2474 1
  2504 2466 2475 1
  2505 2468 2459 1
  2506 2470 2463 1
  2507 2472 2464 1
  2508 2437 2459 am
  2509 2476 2477 1
  2510 2477 2485 1
  2511 2477 2481 1
  2512 2477 2479 1
  2513 2479 2480 2
  2514 2481 2486 1
  2515 2481 2487 1
  2516 2481 2488 1
  2517 2478 2482 1
  2518 2478 2489 1
  2519 2478 2490 1
  2520 2478 2491 1
  2521 2482 2479 2
  2522 2482 2484 1
  2523 2483 2476 1
  2524 2461 2476 am
  2525 2492 2493 1
  2526 2493 2502 1
  2527 2493 2497 1
  2528 2493 2495 1
  2529 2495 2496 2
  2530 2497 2504 1
  2531 2497 2498 1
  2532 2494 2499 1
  2533 2494 2506 1
  2534 2494 2507 1
  2535 2494 2508 1
  2536 2499 2492 am
  2537 2499 2500 2
  2538 2501 2492 1
  2539 2503 2497 1
  2540 2505 2498 1
  2541 2479 2492 1
  2542 2509 2510 1
  2543 2510 2519 1
  2544 2510 2513 1
  2545 2510 2511 1
  2546 2511 2512 2
  2547 2513 2521 1
  2548 2513 2514 1
  2549 2514 2523 1
  2550 2514 2515 1
  2551 2515 2516 2
  2552 2515 2517 2
  2553 2518 2509 1
  2554 2520 2513 1
  2555 2522 2514 1
  2556 2495 2509 am
  2557 2524 2525 1
  2558 2525 2531 1
  2559 2525 2528 1
  2560 2525 2526 1
  2561 2526 2527 2
  2562 2528 2533 1
  2563 2528 2529 1
  2564 2530 2524 1
  2565 2532 2528 1
  2566 2511 2524 am
  2567 2534 2535 1
  2568 2535 2542 1
  2569 2535 2538 1
  2570 2535 2536 1
  2571 2536 2537 2
  2572 2538 2543 1
  2573 2538 2539 1
  2574 2538 2540 1
  2575 2539 2544 1
  2576 2539 2545 1
  2577 2539 2546 1
  2578 2540 2547 1
  2579 2540 2548 1
  2580 2540 2549 1
  2581 2541 2534 1
  2582 2526 2534 am
  2583 2550 2551 1
  2584 2551 2558 1
  2585 2551 2554 1
  2586 2551 2552 1
  2587 2552 2553 2
  2588 2554 2559 1
  2589 2554 2555 1
  2590 2554 2556 1
  2591 2555 2560 1
  2592 2555 2561 1
  2593 2555 2562 1
  2594 2556 2563 1
  2595 2556 2564 1
  2596 2556 2565 1
  2597 2557 2550 1
  2598 2536 2550 am
  2599 2566 2567 1
  2600 2567 2575 1
  2601 2567 2570 1
  2602 2567 2568 1
  2603 2568 2569 2
  2604 2570 2577 1
  2605 2570 2571 1
  2606 2571 2573 2
  2607 2571 2572 am
  2608 2572 2578 1
  2609 2572 2579 1
  2610 2574 2566 1
  2611 2576 2570 1
  2612 2552 2566 am
  2613 2580 2581 1
  2614 2581 2588 1
  2615 2581 2584 1
  2616 2581 2582 1
  2617 2582 2583 2
  2618 2584 2589 1
  2619 2584 2585 1
  2620 2584 2586 1
  2621 2585 2591 1
  2622 2585 2592 1
  2623 2585 2593 1
  2624 2586 2590 1
  2625 2587 2580 1
  2626 2568 2580 am
  2627 2594 2595 1
  2628 2595 2596 1
  2629 2595 2603 1
  2630 2595 2598 1
  2631 2596 2597 2
  2632 2598 2605 1
  2633 2598 2599 1
  2634 2599 2601 2
  2635 2599 2600 2
  2636 2602 2594 1
  2637 2604 2598 1
  2638 2582 2594 am
  2639 2606 2607 1
  2640 2606 2616 1
  2641 2607 2608 1
  2642 2607 2610 1
  2643 2607 2617 1
  2644 2608 2609 2
  2645 2610 2611 1
  2646 2610 2618 1
  2647 2610 2619 1
  2648 2611 2612 ar
  2649 2611 2613 ar
  2650 2612 2615 ar
  2651 2612 2620 1
  2652 2613 2614 ar
  2653 2614 2615 ar
  2654 2614 2621 1
  2655 2615 2622 1
  2656 2596 2606 am
  2657 2623 2624 1
  2658 2624 2625 1
  2659 2624 2632 1
  2660 2624 2627 1
  2661 2625 2626 2
  2662 2627 2633 1
  2663 2627 2629 1
  2664 2627 2628 1
  2665 2628 2635 1
  2666 2629 2638 1
  2667 2629 2636 1
  2668 2629 2637 1
  2669 2630 2628 1
  2670 2630 2639 1
  2671 2630 2640 1
  2672 2630 2641 1
  2673 2631 2623 1
  2674 2634 2628 1
  2675 2623 2608 am
  2676 2642 2643 1
  2677 2643 2651 1
  2678 2643 2646 1
  2679 2643 2644 1
  2680 2644 2645 2
  2681 2646 2653 1
  2682 2646 2647 1
  2683 2647 2654 1
  2684 2647 2648 1
  2685 2647 2649 1
  2686 2648 2655 1
  2687 2648 2656 1
  2688 2648 2657 1
  2689 2649 2658 1
  2690 2649 2659 1
  2691 2649 2660 1
  2692 2650 2642 1
  2693 2652 2646 1
  2694 2625 2642 am
  2695 2661 2662 1
  2696 2662 2663 1
  2697 2662 2674 1
  2698 2662 2665 1
  2699 2663 2664 2
  2700 2665 2666 1
  2701 2665 2676 1
  2702 2666 2668 ar
  2703 2666 2667 ar
  2704 2667 2677 1
  2705 2667 2669 ar
  2706 2668 2670 ar
  2707 2668 2678 1
  2708 2669 2679 1
  2709 2669 2671 ar
  2710 2670 2671 ar
  2711 2670 2680 1
  2712 2671 2672 1
  2713 2672 2681 1
  2714 2673 2661 1
  2715 2675 2665 1
  2716 2644 2661 am
  2717 2682 2683 1
  2718 2683 2690 1
  2719 2683 2686 1
  2720 2683 2684 1
  2721 2684 2685 2
  2722 2686 2691 1
  2723 2686 2687 1
  2724 2686 2688 1
  2725 2687 2693 1
  2726 2687 2694 1
  2727 2687 2695 1
  2728 2688 2692 1
  2729 2689 2682 1
  2730 2663 2682 am
  2731 2696 2697 1
  2732 2697 2704 1
  2733 2697 2700 1
  2734 2697 2698 1
  2735 2698 2699 2
  2736 2700 2705 1
  2737 2700 2701 1
  2738 2700 2702 1
  2739 2701 2706 1
  2740 2701 2707 1
  2741 2701 2708 1
  2742 2702 2709 1
  2743 2702 2710 1
  2744 2702 2711 1
  2745 2703 2696 1
  2746 2684 2696 am
  2747 2712 2713 1
  2748 2713 2714 1
  2749 2713 2725 1
  2750 2713 2716 1
  2751 2714 2715 2
  2752 2716 2717 1
  2753 2716 2727 1
  2754 2717 2719 ar
  2755 2717 2718 ar
  2756 2718 2728 1
  2757 2718 2720 ar
  2758 2719 2721 ar
  2759 2719 2729 1
  2760 2720 2730 1
  2761 2720 2722 ar
  2762 2721 2722 ar
  2763 2721 2731 1
  2764 2722 2723 1
  2765 2723 2732 1
  2766 2724 2712 1
  2767 2726 2716 1
  2768 2698 2712 am
  2769 2733 2734 1
  2770 2734 2740 1
  2771 2734 2737 1
  2772 2734 2735 1
  2773 2735 2736 2
  2774 2737 2742 1
  2775 2737 2738 1
  2776 2739 2733 1
  2777 2741 2737 1
  2778 2743 2738 1
  2779 2714 2733 am
  2780 2744 2745 1
  2781 2745 2752 1
  2782 2745 2748 1
  2783 2745 2746 1
  2784 2746 2747 2
  2785 2748 2753 1
  2786 2748 2749 1
  2787 2748 2750 1
  2788 2749 2755 1
  2789 2749 2756 1
  2790 2749 2757 1
  2791 2750 2754 1
  2792 2751 2744 1
  2793 2735 2744 am
  2794 2758 2759 1
  2795 2759 2766 1
  2796 2759 2762 1
  2797 2759 2760 1
  2798 2760 2761 2
  2799 2762 2767 1
  2800 2762 2763 1
  2801 2762 2764 1
  2802 2763 2768 1
  2803 2763 2769 1
  2804 2763 2770 1
  2805 2764 2771 1
  2806 2764 2772 1
  2807 2764 2773 1
  2808 2765 2758 1
  2809 2746 2758 am
  2810 2774 2775 1
  2811 2775 2780 1
  2812 2775 2776 1
  2813 2776 2777 2
  2814 2778 2774 1
  2815 2779 2775 1
  2816 2760 2774 am
  2817 2781 2782 1
  2818 2782 2787 1
  2819 2782 2785 1
  2820 2782 2783 1
  2821 2783 2784 2
  2822 2785 2788 1
  2823 2785 2789 1
  2824 2785 2790 1
  2825 2786 2781 1
  2826 2776 2781 am
  2827 2791 2792 1
  2828 2792 2803 1
  2829 2792 2795 1
  2830 2792 2793 1
  2831 2793 2794 2
  2832 2795 2805 1
  2833 2795 2796 1
  2834 2796 2797 ar
  2835 2796 2798 ar
  2836 2797 2806 1
  2837 2797 2799 ar
  2838 2798 2800 ar
  2839 2798 2807 1
  2840 2799 2808 1
  2841 2799 2801 ar
  2842 2800 2801 ar
  2843 2800 2809 1
  2844 2801 2810 1
  2845 2802 2791 1
  2846 2804 2795 1
  2847 2783 2791 am
  2848 2811 2812 1
  2849 2812 2813 1
  2850 2812 2824 1
  2851 2812 2815 1
  2852 2813 2814 2
  2853 2815 2816 1
  2854 2815 2826 1
  2855 2816 2818 ar
  2856 2816 2817 ar
  2857 2817 2827 1
  2858 2817 2819 ar
  2859 2818 2820 ar
  2860 2818 2828 1
  2861 2819 2829 1
  2862 2819 2821 ar
  2863 2820 2821 ar
  2864 2820 2830 1
  2865 2821 2822 1
  2866 2822 2831 1
  2867 2823 2811 1
  2868 2825 2815 1
  2869 2793 2811 am
  2870 2832 2833 1
  2871 2833 2844 1
  2872 2833 2836 1
  2873 2833 2834 1
  2874 2834 2835 2
  2875 2836 2846 1
  2876 2836 2837 1
  2877 2837 2838 ar
  2878 2837 2839 ar
  2879 2838 2847 1
  2880 2838 2840 ar
  2881 2839 2841 ar
  2882 2839 2848 1
  2883 2840 2849 1
  2884 2840 2842 ar
  2885 2841 2842 ar
  2886 2841 2850 1
  2887 2842 2851 1
  2888 2843 2832 1
  2889 2845 2836 1
  2890 2813 2832 am
  2891 2852 2858 1
  2892 2852 2853 1
  2893 2853 2856 1
  2894 2853 2859 1
  2895 2853 2854 1
  2896 2854 2855 2
  2897 2856 2857 1
  2898 2856 2861 1
  2899 2857 2858 1
  2900 2857 2863 1
  2901 2858 2865 1
  2902 2860 2856 1
  2903 2862 2857 1
  2904 2864 2858 1
  2905 2834 2852 am
  2906 2866 2867 1
  2907 2867 2874 1
  2908 2867 2870 1
  2909 2867 2868 1
  2910 2868 2869 2
  2911 2870 2875 1
  2912 2870 2871 1
  2913 2870 2872 1
  2914 2871 2877 1
  2915 2871 2878 1
  2916 2871 2879 1
  2917 2872 2876 1
  2918 2873 2866 1
  2919 2854 2866 am
  2920 2880 2881 1
  2921 2881 2889 1
  2922 2881 2884 1
  2923 2881 2882 1
  2924 2882 2883 2
  2925 2884 2891 1
  2926 2884 2885 1
  2927 2885 2892 1
  2928 2885 2886 1
  2929 2885 2887 1
  2930 2886 2893 1
  2931 2886 2894 1
  2932 2886 2895 1
  2933 2887 2896 1
  2934 2887 2897 1
  2935 2887 2898 1
  2936 2888 2880 1
  2937 2890 2884 1
  2938 2868 2880 am
  2939 2899 2900 1
  2940 2900 2908 1
  2941 2900 2903 1
  2942 2900 2901 1
  2943 2901 2902 2
  2944 2903 2910 1
  2945 2903 2904 1
  2946 2904 2911 1
  2947 2904 2905 1
  2948 2904 2906 1
  2949 2905 2912 1
  2950 2905 2913 1
  2951 2905 2914 1
  2952 2906 2915 1
  2953 2906 2916 1
  2954 2906 2917 1
  2955 2907 2899 1
  2956 2909 2903 1
  2957 2882 2899 am
  2958 2918 2919 1
  2959 2919 2927 1
  2960 2919 2922 1
  2961 2919 2920 1
  2962 2920 2921 2
  2963 2922 2929 1
  2964 2922 2923 1
  2965 2923 2930 1
  2966 2923 2924 1
  2967 2923 2925 1
  2968 2924 2931 1
  2969 2924 2932 1
  2970 2924 2933 1
  2971 2925 2934 1
  2972 2925 2935 1
  2973 2925 2936 1
  2974 2926 2918 1
  2975 2928 2922 1
  2976 2901 2918 am
  2977 2937 2938 1
  2978 2938 2939 1
  2979 2938 2946 1
  2980 2938 2941 1
  2981 2939 2940 2
  2982 2941 2947 1
  2983 2941 2943 1
  2984 2941 2942 1
  2985 2942 2949 1
  2986 2943 2952 1
  2987 2943 2950 1
  2988 2943 2951 1
  2989 2944 2942 1
  2990 2944 2953 1
  2991 2944 2954 1
  2992 2944 2955 1
  2993 2945 2937 1
  2994 2948 2942 1
  2995 2920 2937 am
  2996 2956 2957 1
  2997 2957 2962 1
  2998 2957 2960 1
  2999 2957 2958 1
  3000 2958 2959 2
  3001 2960 2963 1
  3002 2960 2964 1
  3003 2960 2965 1
  3004 2961 2956 1
  3005 2939 2956 am
  3006 2966 2967 1
  3007 2967 2975 1
  3008 2967 2970 1
  3009 2967 2968 1
  3010 2968 2969 2
  3011 2970 2977 1
  3012 2970 2971 1
  3013 2971 2978 1
  3014 2971 2972 1
  3015 2971 2973 1
  3016 2972 2979 1
  3017 2972 2980 1
  3018 2972 2981 1
  3019 2973 2982 1
  3020 2973 2983 1
  3021 2973 2984 1
  3022 2974 2966 1
  3023 2976 2970 1
  3024 2958 2966 am
  3025 2985 2986 1
  3026 2986 2987 1
  3027 2986 2998 1
  3028 2986 2989 1
  3029 2987 2988 2
  3030 2989 2990 1
  3031 2989 3000 1
  3032 2990 2992 ar
  3033 2990 2991 ar
  3034 2991 3001 1
  3035 2991 2993 ar
  3036 2992 2994 ar
  3037 2992 3002 1
  3038 2993 3003 1
  3039 2993 2995 ar
  3040 2994 2995 ar
  3041 2994 3004 1
  3042 2995 2996 1
  3043 2996 3005 1
  3044 2997 2985 1
  3045 2999 2989 1
  3046 2968 2985 am
  3047 3006 3007 1
  3048 3007 3012 1
  3049 3007 3008 1
  3050 3008 3009 2
  3051 3010 3006 1
  3052 3011 3007 1
  3053 2987 3006 am
  3054 3013 3014 1
  3055 3014 3015 1
  3056 3014 3025 1
  3057 3014 3017 1
  3058 3015 3016 2
  3059 3017 3018 1
  3060 3017 3027 1
  3061 3018 3029 1
  3062 3018 3019 1
  3063 3019 3031 1
  3064 3019 3020 1
  3065 3020 3032 1
  3066 3020 3021 2
  3067 3021 3022 2
  3068 3021 3023 2
  3069 3022 3033 1
  3070 3022 3034 1
  3071 3023 3035 1
  3072 3023 3036 1
  3073 3024 3013 1
  3074 3026 3017 1
  3075 3028 3018 1
  3076 3030 3019 1
  3077 3008 3013 am
  3078 3037 3038 1
  3079 3038 3039 1
  3080 3038 3046 1
  3081 3038 3041 1
  3082 3039 3040 2
  3083 3041 3047 1
  3084 3041 3043 1
  3085 3041 3042 1
  3086 3042 3049 1
  3087 3043 3052 1
  3088 3043 3050 1
  3089 3043 3051 1
  3090 3044 3042 1
  3091 3044 3053 1
  3092 3044 3054 1
  3093 3044 3055 1
  3094 3045 3037 1
  3095 3048 3042 1
  3096 3015 3037 am
  3097 3056 3057 1
  3098 3057 3058 1
  3099 3057 3069 1
  3100 3057 3060 1
  3101 3058 3059 2
  3102 3060 3061 1
  3103 3060 3071 1
  3104 3061 3063 ar
  3105 3061 3062 ar
  3106 3062 3072 1
  3107 3062 3064 ar
  3108 3063 3065 ar
  3109 3063 3073 1
  3110 3064 3074 1
  3111 3064 3066 ar
  3112 3065 3066 ar
  3113 3065 3075 1
  3114 3066 3067 1
  3115 3067 3076 1
  3116 3068 3056 1
  3117 3070 3060 1
  3118 3039 3056 am
  3119 3077 3078 1
  3120 3078 3085 1
  3121 3078 3081 1
  3122 3078 3079 1
  3123 3079 3080 2
  3124 3081 3086 1
  3125 3081 3082 1
  3126 3081 3083 1
  3127 3082 3087 1
  3128 3082 3088 1
  3129 3082 3089 1
  3130 3083 3090 1
  3131 3083 3091 1
  3132 3083 3092 1
  3133 3084 3077 1
  3134 3058 3077 am
  3135 3093 3094 1
  3136 3094 3103 1
  3137 3094 3097 1
  3138 3094 3095 1
  3139 3095 3096 2
  3140 3097 3105 1
  3141 3097 3098 1
  3142 3098 3107 1
  3143 3098 3099 1
  3144 3099 3100 2
  3145 3099 3101 2
  3146 3102 3093 1
  3147 3104 3097 1
  3148 3106 3098 1
  3149 3079 3093 am
  3150 3108 3109 1
  3151 3109 3114 1
  3152 3109 3112 1
  3153 3109 3110 1
  3154 3110 3111 2
  3155 3112 3115 1
  3156 3112 3116 1
  3157 3112 3117 1
  3158 3113 3108 1
  3159 3095 3108 am
  3160 3118 3119 1
  3161 3119 3120 1
  3162 3119 3130 1
  3163 3119 3122 1
  3164 3120 3121 2
  3165 3122 3123 1
  3166 3122 3132 1
  3167 3123 3134 1
  3168 3123 3124 1
  3169 3124 3136 1
  3170 3124 3125 1
  3171 3125 3137 1
  3172 3125 3126 2
  3173 3126 3127 2
  3174 3126 3128 2
  3175 3127 3138 1
  3176 3127 3139 1
  3177 3128 3140 1
  3178 3128 3141 1
  3179 3129 3118 1
  3180 3131 3122 1
  3181 3133 3123 1
  3182 3135 3124 1
  3183 3110 3118 am
  3184 3142 3143 1
  3185 3143 3149 1
  3186 3143 3146 1
  3187 3143 3144 1
  3188 3144 3145 2
  3189 3146 3151 1
  3190 3146 3147 1
  3191 3148 3142 1
  3192 3150 3146 1
  3193 3152 3147 1
  3194 3120 3142 am
  3195 3153 3154 1
  3196 3154 3155 1
  3197 3154 3165 1
  3198 3154 3157 1
  3199 3155 3156 2
  3200 3157 3158 1
  3201 3157 3167 1
  3202 3158 3169 1
  3203 3158 3159 1
  3204 3159 3171 1
  3205 3159 3160 1
  3206 3160 3172 1
  3207 3160 3161 2
  3208 3161 3162 2
  3209 3161 3163 2
  3210 3162 3173 1
  3211 3162 3174 1
  3212 3163 3175 1
  3213 3163 3176 1
  3214 3164 3153 1
  3215 3166 3157 1
  3216 3168 3158 1
  3217 3170 3159 1
  3218 3144 3153 am
  3219 3177 3178 1
  3220 3178 3180 1
  3221 3178 3189 1
  3222 3178 3182 1
  3223 3180 3181 2
  3224 3182 3190 1
  3225 3182 3184 1
  3226 3182 3183 1
  3227 3183 3192 1
  3228 3184 3195 1
  3229 3184 3193 1
  3230 3184 3194 1
  3231 3179 3181 1
  3232 3179 3186 1
  3233 3179 3199 1
  3234 3179 3200 1
  3235 3179 3201 1
  3236 3185 3183 1
  3237 3185 3196 1
  3238 3185 3197 1
  3239 3185 3198 1
  3240 3186 3180 1
  3241 3186 3181 1
  3242 3186 3188 1
  3243 3187 3177 1
  3244 3191 3183 1
  3245 3155 3177 am
  3246 3202 3203 1
  3247 3203 3211 1
  3248 3203 3207 1
  3249 3203 3205 1
  3250 3205 3206 2
  3251 3207 3212 1
  3252 3207 3213 1
  3253 3207 3214 1
  3254 3204 3208 1
  3255 3204 3215 1
  3256 3204 3216 1
  3257 3204 3217 1
  3258 3208 3202 am
  3259 3208 3209 2
  3260 3210 3202 1
  3261 3180 3202 1
  3262 3218 3219 1
  3263 3219 3224 1
  3264 3219 3222 1
  3265 3219 3220 1
  3266 3220 3221 2
  3267 3222 3225 1
  3268 3222 3226 1
  3269 3222 3227 1
  3270 3223 3218 1
  3271 3205 3218 am
  3272 3228 3229 1
  3273 3229 3230 1
  3274 3229 3240 1
  3275 3229 3232 1
  3276 3230 3231 2
  3277 3232 3233 1
  3278 3232 3242 1
  3279 3233 3244 1
  3280 3233 3234 1
  3281 3234 3246 1
  3282 3234 3235 1
  3283 3235 3247 1
  3284 3235 3236 2
  3285 3236 3237 2
  3286 3236 3238 2
  3287 3237 3248 1
  3288 3237 3249 1
  3289 3238 3250 1
  3290 3238 3251 1
  3291 3239 3228 1
  3292 3241 3232 1
  3293 3243 3233 1
  3294 3245 3234 1
  3295 3220 3228 am
  3296 3252 3253 1
  3297 3253 3262 1
  3298 3253 3256 1
  3299 3253 3254 1
  3300 3254 3255 2
  3301 3256 3264 1
  3302 3256 3257 1
  3303 3257 3266 1
  3304 3257 3258 1
  3305 3258 3259 2
  3306 3258 3260 2
  3307 3261 3252 1
  3308 3263 3256 1
  3309 3265 3257 1
  3310 3230 3252 am
  3311 3267 3268 1
  3312 3268 3269 1
  3313 3268 3279 1
  3314 3268 3271 1
  3315 3269 3270 2
  3316 3271 3272 1
  3317 3271 3281 1
  3318 3272 3283 1
  3319 3272 3273 1
  3320 3273 3285 1
  3321 3273 3274 1
  3322 3274 3286 1
  3323 3274 3275 2
  3324 3275 3276 2
  3325 3275 3277 2
  3326 3276 3287 1
  3327 3276 3288 1
  3328 3277 3289 1
  3329 3277 3290 1
  3330 3278 3267 1
  3331 3280 3271 1
  3332 3282 3272 1
  3333 3284 3273 1
  3334 3254 3267 am
  3335 3291 3292 1
  3336 3292 3301 1
  3337 3292 3295 1
  3338 3292 3293 1
  3339 3293 3294 2
  3340 3295 3303 1
  3341 3295 3296 1
  3342 3296 3305 1
  3343 3296 3297 1
  3344 3297 3307 1
  3345 3297 3298 1
  3346 3298 3309 1
  3347 3298 3299 1
  3348 3299 3310 1
  3349 3299 3311 1
  3350 3299 3312 1
  3351 3300 3291 1
  3352 3302 3295 1
  3353 3304 3296 1
  3354 3306 3297 1
  3355 3308 3298 1
  3356 3269 3291 am
  3357 3313 3314 1
  3358 3314 3319 1
  3359 3314 3317 1
  3360 3314 3315 1
  3361 3315 3316 2
  3362 3317 3320 1
  3363 3317 3321 1
  3364 3317 3322 1
  3365 3318 3313 1
  3366 3293 3313 am
  3367 3323 3324 1
  3368 3324 3331 1
  3369 3324 3327 1
  3370 3324 3325 1
  3371 3325 3326 2
  3372 3327 3332 1
  3373 3327 3328 1
  3374 3327 3329 1
  3375 3328 3334 1
  3376 3328 3335 1
  3377 3328 3336 1
  3378 3329 3333 1
  3379 3330 3323 1
  3380 3315 3323 am
  3381 3337 3338 1
  3382 3338 3347 1
  3383 3338 3341 1
  3384 3338 3339 1
  3385 3339 3340 2
  3386 3341 3349 1
  3387 3341 3342 1
  3388 3342 3351 1
  3389 3342 3343 1
  3390 3343 3353 1
  3391 3343 3344 1
  3392 3344 3355 1
  3393 3344 3345 1
  3394 3345 3356 1
  3395 3345 3357 1
  3396 3345 3358 1
  3397 3346 3337 1
  3398 3348 3341 1
  3399 3350 3342 1
  3400 3352 3343 1
  3401 3354 3344 1
  3402 3325 3337 am
  3403 3359 3360 1
  3404 3360 3367 1
  3405 3360 3363 1
  3406 3360 3361 1
  3407 3361 3362 2
  3408 3363 3368 1
  3409 3363 3364 1
  3410 3363 3365 1
  3411 3364 3370 1
  3412 3364 3371 1
  3413 3364 3372 1
  3414 3365 3369 1
  3415 3366 3359 1
  3416 3339 3359 am
  3417 3373 3374 1
  3418 3374 3382 1
  3419 3374 3377 1
  3420 3374 3375 1
  3421 3375 3376 2
  3422 3377 3384 1
  3423 3377 3378 1
  3424 3378 3385 1
  3425 3378 3379 1
  3426 3378 3380 1
  3427 3379 3386 1
  3428 3379 3387 1
  3429 3379 3388 1
  3430 3380 3389 1
  3431 3380 3390 1
  3432 3380 3391 1
  3433 3381 3373 1
  3434 3383 3377 1
  3435 3361 3373 am
  3436 3392 3393 1
  3437 3393 3398 1
  3438 3393 3394 1
  3439 3394 3395 2
  3440 3396 3392 1
  3441 3397 3393 1
  3442 3375 3392 am
  3443 3399 3400 1
  3444 3400 3401 1
  3445 3400 3408 1
  3446 3400 3403 1
  3447 3401 3402 2
  3448 3403 3409 1
  3449 3403 3405 1
  3450 3403 3404 1
  3451 3404 3411 1
  3452 3405 3414 1
  3453 3405 3412 1
  3454 3405 3413 1
  3455 3406 3404 1
  3456 3406 3415 1
  3457 3406 3416 1
  3458 3406 3417 1
  3459 3407 3399 1
  3460 3410 3404 1
  3461 3394 3399 am
  3462 3418 3419 1
  3463 3419 3420 1
  3464 3419 3427 1
  3465 3419 3422 1
  3466 3420 3421 2
  3467 3422 3428 1
  3468 3422 3424 1
  3469 3422 3423 1
  3470 3423 3430 1
  3471 3424 3433 1
  3472 3424 3431 1
  3473 3424 3432 1
  3474 3425 3423 1
  3475 3425 3434 1
  3476 3425 3435 1
  3477 3425 3436 1
  3478 3426 3418 1
  3479 3429 3423 1
  3480 3401 3418 am
  3481 3437 3438 1
  3482 3438 3446 1
  3483 3438 3441 1
  3484 3438 3439 1
  3485 3439 3440 2
  3486 3441 3448 1
  3487 3441 3442 1
  3488 3442 3449 1
  3489 3442 3443 1
  3490 3442 3444 1
  3491 3443 3450 1
  3492 3443 3451 1
  3493 3443 3452 1
  3494 3444 3453 1
  3495 3444 3454 1
  3496 3444 3455 1
  3497 3445 3437 1
  3498 3447 3441 1
  3499 3420 3437 am
  3500 3456 3457 1
  3501 3457 3462 1
  3502 3457 3458 1
  3503 3458 3459 2
  3504 3460 3456 1
  3505 3461 3457 1
  3506 3439 3456 am
  3507 3463 3464 1
  3508 3464 3469 1
  3509 3464 3467 1
  3510 3464 3465 1
  3511 3465 3466 2
  3512 3467 3470 1
  3513 3467 3471 1
  3514 3467 3472 1
  3515 3468 3463 1
  3516 3458 3463 am
  3517 3473 3474 1
  3518 3474 3485 1
  3519 3474 3477 1
  3520 3474 3475 1
  3521 3475 3476 2
  3522 3477 3487 1
  3523 3477 3478 1
  3524 3478 3479 ar
  3525 3478 3480 ar
  3526 3479 3488 1
  3527 3479 3481 ar
  3528 3480 3482 ar
  3529 3480 3489 1
  3530 3481 3490 1
  3531 3481 3483 ar
  3532 3482 3483 ar
  3533 3482 3491 1
  3534 3483 3492 1
  3535 3484 3473 1
  3536 3486 3477 1
  3537 3465 3473 am
  3538 3493 3494 1
  3539 3494 3495 1
  3540 3494 3502 1
  3541 3494 3497 1
  3542 3495 3496 2
  3543 3497 3503 1
  3544 3497 3499 1
  3545 3497 3498 1
  3546 3498 3505 1
  3547 3499 3508 1
  3548 3499 3506 1
  3549 3499 3507 1
  3550 3500 3498 1
  3551 3500 3509 1
  3552 3500 3510 1
  3553 3500 3511 1
  3554 3501 3493 1
  3555 3504 3498 1
  3556 3475 3493 am
  3557 3512 3513 1
  3558 3513 3520 1
  3559 3513 3516 1
  3560 3513 3514 1
  3561 3514 3515 2
  3562 3516 3521 1
  3563 3516 3517 1
  3564 3516 3518 1
  3565 3517 3522 1
  3566 3517 3523 1
  3567 3517 3524 1
  3568 3518 3525 1
  3569 3518 3526 1
  3570 3518 3527 1
  3571 3519 3512 1
  3572 3495 3512 am
  3573 3528 3529 1
  3574 3529 3535 1
  3575 3529 3532 1
  3576 3529 3530 1
  3577 3530 3531 2
  3578 3532 3537 1
  3579 3532 3533 1
  3580 3534 3528 1
  3581 3536 3532 1
  3582 3538 3533 1
  3583 3514 3528 am
  3584 3539 3540 1
  3585 3540 3541 1
  3586 3540 3554 1
  3587 3540 3543 1
  3588 3541 3542 2
  3589 3543 3556 1
  3590 3543 3544 1
  3591 3544 3546 ar
  3592 3544 3545 ar
  3593 3545 3557 1
[truncated: 71,210 more chars]
