# Supplementary material for: The pocketome of G-protein-coupled receptors reveals previously untargeted allosteric sites
Source: Nat Commun. 2022 May 10;13:2567. doi: 10.1038/s41467-022-29609-6 (PMC9091257; doi:10.1038/s41467-022-29609-6)
Supplement: Supplementary file 4 — Supplementary Data 1 [file 41467_2022_29609_MOESM4_ESM.zip › docking_files/4ib4/mols.mol2]

# TRIPOS MOL2 file generated by SEED

@<TRIPOS>MOLECULE
methanamine
 8 7 0 0 0
****
USER_CHARGES
INVALID_CHARGES
Pose:   1 Cluster:   1 Fr_nu: 214953 TotEn:   -57.54
@<TRIPOS>ATOM
      1 C1        -79.5264  -19.5461  -49.8945 C.3    1 LIG       0.04000
      2 N1        -78.6057  -18.4098  -49.6988 N.4    1 LIG      -0.30000
      3 H1        -78.9391  -20.3942  -50.2512 H      1 LIG       0.09000
      4 H2        -79.9926  -19.7680  -48.9327 H      1 LIG       0.09000
      5 H3        -80.2730  -19.2477  -50.6330 H      1 LIG       0.09000
      6 H4        -79.1050  -17.5765  -49.3613 H      1 LIG       0.33000
      7 H5        -78.1349  -18.1539  -50.5768 H      1 LIG       0.33000
      8 H6        -77.8755  -18.6334  -49.0097 H      1 LIG       0.33000
@<TRIPOS>BOND
      1       1       2 1
      2       1       3 1
      3       1       4 1
      4       1       5 1
      5       2       6 1
      6       2       7 1
      7       2       8 1
@<TRIPOS>ALT_TYPE
CGenFF_4.0_ALT_TYPE_SET
CGenFF_4.0 1 CG334 2 NG3P3 3 HGA3 4 HGA3 5 HGA3 6 HGP2 7 HGP2 8 HGP2
@<TRIPOS>MOLECULE
methanamine
 8 7 0 0 0
****
USER_CHARGES
INVALID_CHARGES
Pose:   2 Cluster:   2 Fr_nu: 214871 TotEn:   -56.49
@<TRIPOS>ATOM
      1 C1        -79.3405  -20.7379  -49.3599 C.3    1 LIG       0.04000
      2 N1        -78.6151  -19.4992  -49.7016 N.4    1 LIG      -0.30000
      3 H1        -80.1009  -20.9017  -50.1256 H      1 LIG       0.09000
      4 H2        -78.6170  -21.5552  -49.3439 H      1 LIG       0.09000
      5 H3        -79.7963  -20.5979  -48.3779 H      1 LIG       0.09000
      6 H4        -77.8813  -19.2919  -49.0115 H      1 LIG       0.33000
      7 H5        -79.2495  -18.6900  -49.7313 H      1 LIG       0.33000
      8 H6        -78.1625  -19.5718  -50.6224 H      1 LIG       0.33000
@<TRIPOS>BOND
      1       1       2 1
      2       1       3 1
      3       1       4 1
      4       1       5 1
      5       2       6 1
      6       2       7 1
      7       2       8 1
@<TRIPOS>ALT_TYPE
CGenFF_4.0_ALT_TYPE_SET
CGenFF_4.0 1 CG334 2 NG3P3 3 HGA3 4 HGA3 5 HGA3 6 HGP2 7 HGP2 8 HGP2
@<TRIPOS>MOLECULE
methanamine
 8 7 0 0 0
****
USER_CHARGES
INVALID_CHARGES
Pose:   3 Cluster:   3 Fr_nu: 1481863 TotEn:   -51.74
@<TRIPOS>ATOM
      1 C1        -80.1794  -18.6580  -49.3584 C.3    1 LIG       0.04000
      2 N1        -79.2567  -19.1544  -50.3973 N.4    1 LIG      -0.30000
      3 H1        -79.9245  -17.6163  -49.1553 H      1 LIG       0.09000
      4 H2        -81.1964  -18.7451  -49.7455 H      1 LIG       0.09000
      5 H3        -80.0438  -19.2757  -48.4685 H      1 LIG       0.09000
      6 H4        -79.4496  -20.1370  -50.6318 H      1 LIG       0.33000
      7 H5        -78.2777  -19.0968  -50.0870 H      1 LIG       0.33000
      8 H6        -79.3393  -18.6073  -51.2645 H      1 LIG       0.33000
@<TRIPOS>BOND
      1       1       2 1
      2       1       3 1
      3       1       4 1
      4       1       5 1
      5       2       6 1
      6       2       7 1
      7       2       8 1
@<TRIPOS>ALT_TYPE
CGenFF_4.0_ALT_TYPE_SET
CGenFF_4.0 1 CG334 2 NG3P3 3 HGA3 4 HGA3 5 HGA3 6 HGP2 7 HGP2 8 HGP2
@<TRIPOS>MOLECULE
methanamine
 8 7 0 0 0
****
USER_CHARGES
INVALID_CHARGES
Pose:   4 Cluster:   4 Fr_nu: 1485500 TotEn:   -48.91
@<TRIPOS>ATOM
      1 C1        -79.8560  -19.1713  -49.5134 C.3    1 LIG       0.04000
      2 N1        -79.1601  -20.4616  -49.3457 N.4    1 LIG      -0.30000
      3 H1        -79.3178  -18.5974  -50.2700 H      1 LIG       0.09000
      4 H2        -80.8781  -19.3820  -49.8338 H      1 LIG       0.09000
      5 H3        -79.8446  -18.6580  -48.5500 H      1 LIG       0.09000
      6 H4        -79.6244  -21.0492  -48.6408 H      1 LIG       0.33000
      7 H5        -78.1867  -20.3253  -49.0424 H      1 LIG       0.33000
      8 H6        -79.1386  -20.9931  -50.2261 H      1 LIG       0.33000
@<TRIPOS>BOND
      1       1       2 1
      2       1       3 1
      3       1       4 1
      4       1       5 1
      5       2       6 1
      6       2       7 1
      7       2       8 1
@<TRIPOS>ALT_TYPE
CGenFF_4.0_ALT_TYPE_SET
CGenFF_4.0 1 CG334 2 NG3P3 3 HGA3 4 HGA3 5 HGA3 6 HGP2 7 HGP2 8 HGP2
@<TRIPOS>MOLECULE
methanamine
 8 7 0 0 0
****
USER_CHARGES
INVALID_CHARGES
Pose:   5 Cluster:   5 Fr_nu: 1422158 TotEn:   -48.25
@<TRIPOS>ATOM
      1 C1        -79.1767  -16.1698  -48.5878 C.3    1 LIG       0.04000
      2 N1        -78.8678  -17.4297  -49.2909 N.4    1 LIG      -0.30000
      3 H1        -79.2016  -16.3822  -47.5174 H      1 LIG       0.09000
      4 H2        -78.3902  -15.4518  -48.8275 H      1 LIG       0.09000
      5 H3        -80.1487  -15.8200  -48.9410 H      1 LIG       0.09000
      6 H4        -78.8308  -17.2915  -50.3093 H      1 LIG       0.33000
      7 H5        -79.5792  -18.1482  -49.1018 H      1 LIG       0.33000
      8 H6        -77.9582  -17.8097  -48.9970 H      1 LIG       0.33000
@<TRIPOS>BOND
      1       1       2 1
      2       1       3 1
      3       1       4 1
      4       1       5 1
      5       2       6 1
      6       2       7 1
      7       2       8 1
@<TRIPOS>ALT_TYPE
CGenFF_4.0_ALT_TYPE_SET
CGenFF_4.0 1 CG334 2 NG3P3 3 HGA3 4 HGA3 5 HGA3 6 HGP2 7 HGP2 8 HGP2
@<TRIPOS>MOLECULE
methanamine
 8 7 0 0 0
****
USER_CHARGES
INVALID_CHARGES
Pose:   6 Cluster:   6 Fr_nu: 1420615 TotEn:   -48.01
@<TRIPOS>ATOM
      1 C1        -80.5865  -18.8945  -49.7924 C.3    1 LIG       0.04000
      2 N1        -79.6004  -17.7985  -49.7320 N.4    1 LIG      -0.30000
      3 H1        -81.4583  -18.5296  -50.3386 H      1 LIG       0.09000
      4 H2        -80.1211  -19.7345  -50.3116 H      1 LIG       0.09000
      5 H3        -80.8499  -19.1636  -48.7677 H      1 LIG       0.09000
      6 H4        -78.7521  -18.0848  -49.2259 H      1 LIG       0.33000
      7 H5        -79.9849  -16.9750  -49.2503 H      1 LIG       0.33000
      8 H6        -79.3132  -17.5003  -50.6736 H      1 LIG       0.33000
@<TRIPOS>BOND
      1       1       2 1
      2       1       3 1
      3       1       4 1
      4       1       5 1
      5       2       6 1
      6       2       7 1
      7       2       8 1
@<TRIPOS>ALT_TYPE
CGenFF_4.0_ALT_TYPE_SET
CGenFF_4.0 1 CG334 2 NG3P3 3 HGA3 4 HGA3 5 HGA3 6 HGP2 7 HGP2 8 HGP2
@<TRIPOS>MOLECULE
methanamine
 8 7 0 0 0
****
USER_CHARGES
INVALID_CHARGES
Pose:   7 Cluster:   7 Fr_nu: 1512810 TotEn:   -47.61
@<TRIPOS>ATOM
      1 C1        -79.8109  -20.2725  -49.5732 C.3    1 LIG       0.04000
      2 N1        -79.5915  -18.8642  -49.1914 N.4    1 LIG      -0.30000
      3 H1        -80.8772  -20.4042  -49.7657 H      1 LIG       0.09000
      4 H2        -79.2223  -20.4710  -50.4709 H      1 LIG       0.09000
      5 H3        -79.4821  -20.8990  -48.7418 H      1 LIG       0.09000
      6 H4        -78.5989  -18.6787  -48.9966 H      1 LIG       0.33000
      7 H5        -80.1239  -18.6181  -48.3464 H      1 LIG       0.33000
      8 H6        -79.8851  -18.2228  -49.9401 H      1 LIG       0.33000
@<TRIPOS>BOND
      1       1       2 1
      2       1       3 1
      3       1       4 1
      4       1       5 1
      5       2       6 1
      6       2       7 1
      7       2       8 1
@<TRIPOS>ALT_TYPE
CGenFF_4.0_ALT_TYPE_SET
CGenFF_4.0 1 CG334 2 NG3P3 3 HGA3 4 HGA3 5 HGA3 6 HGP2 7 HGP2 8 HGP2
@<TRIPOS>MOLECULE
methanamine
 8 7 0 0 0
****
USER_CHARGES
INVALID_CHARGES
Pose:   8 Cluster:   8 Fr_nu: 1500308 TotEn:   -46.78
@<TRIPOS>ATOM
      1 C1        -79.8974  -20.1638  -50.2905 C.3    1 LIG       0.04000
      2 N1        -80.2599  -18.8576  -50.8732 N.4    1 LIG      -0.30000
      3 H1        -80.8123  -20.6297  -49.9200 H      1 LIG       0.09000
      4 H2        -79.4412  -20.7662  -51.0784 H      1 LIG       0.09000
      5 H3        -79.1923  -19.9825  -49.4770 H      1 LIG       0.09000
      6 H4        -79.4333  -18.3688  -51.2412 H      1 LIG       0.33000
      7 H5        -80.6963  -18.2434  -50.1730 H      1 LIG       0.33000
      8 H6        -80.9266  -18.9653  -51.6491 H      1 LIG       0.33000
@<TRIPOS>BOND
      1       1       2 1
      2       1       3 1
      3       1       4 1
      4       1       5 1
      5       2       6 1
      6       2       7 1
      7       2       8 1
@<TRIPOS>ALT_TYPE
CGenFF_4.0_ALT_TYPE_SET
CGenFF_4.0 1 CG334 2 NG3P3 3 HGA3 4 HGA3 5 HGA3 6 HGP2 7 HGP2 8 HGP2
@<TRIPOS>MOLECULE
methanamine
 8 7 0 0 0
****
USER_CHARGES
INVALID_CHARGES
Pose:   9 Cluster:   9 Fr_nu: 1454844 TotEn:   -44.43
@<TRIPOS>ATOM
      1 C1        -80.0799  -19.6646  -49.9710 C.3    1 LIG       0.04000
      2 N1        -79.6068  -19.8592  -51.3550 N.4    1 LIG      -0.30000
      3 H1        -81.0876  -19.2477  -50.0179 H      1 LIG       0.09000
      4 H2        -80.0805  -20.6386  -49.4780 H      1 LIG       0.09000
      5 H3        -79.3927  -18.9750  -49.4770 H      1 LIG       0.09000
      6 H4        -78.6567  -20.2522  -51.3748 H      1 LIG       0.33000
      7 H5        -79.5847  -18.9699  -51.8716 H      1 LIG       0.33000
      8 H6        -80.2190  -20.5032  -51.8733 H      1 LIG       0.33000
@<TRIPOS>BOND
      1       1       2 1
      2       1       3 1
      3       1       4 1
      4       1       5 1
      5       2       6 1
      6       2       7 1
      7       2       8 1
@<TRIPOS>ALT_TYPE
CGenFF_4.0_ALT_TYPE_SET
CGenFF_4.0 1 CG334 2 NG3P3 3 HGA3 4 HGA3 5 HGA3 6 HGP2 7 HGP2 8 HGP2
@<TRIPOS>MOLECULE
methanamine
 8 7 0 0 0
****
USER_CHARGES
INVALID_CHARGES
Pose:  10 Cluster:  10 Fr_nu: 322678 TotEn:   -21.92
@<TRIPOS>ATOM
      1 C1        -58.6165  -18.4126  -36.6497 C.3    1 LIG       0.04000
      2 N1        -59.4124  -17.1775  -36.7851 N.4    1 LIG      -0.30000
      3 H1        -59.2376  -19.1568  -36.1477 H      1 LIG       0.09000
      4 H2        -58.3401  -18.7437  -37.6525 H      1 LIG       0.09000
      5 H3        -57.7311  -18.1760  -36.0565 H      1 LIG       0.09000
      6 H4        -58.8763  -16.4355  -37.2538 H      1 LIG       0.33000
      7 H5        -59.7026  -16.8165  -35.8667 H      1 LIG       0.33000
      8 H6        -60.2648  -17.3396  -37.3375 H      1 LIG       0.33000
@<TRIPOS>BOND
      1       1       2 1
      2       1       3 1
      3       1       4 1
      4       1       5 1
      5       2       6 1
      6       2       7 1
      7       2       8 1
@<TRIPOS>ALT_TYPE
CGenFF_4.0_ALT_TYPE_SET
CGenFF_4.0 1 CG334 2 NG3P3 3 HGA3 4 HGA3 5 HGA3 6 HGP2 7 HGP2 8 HGP2
@<TRIPOS>MOLECULE
methanol
 6 5 0 0 0
****
USER_CHARGES
INVALID_CHARGES
Pose:   1 Cluster:   1 Fr_nu: 9546821 TotEn:   -14.39
@<TRIPOS>ATOM
      1 C1        -51.0619  -22.7301  -27.0842 C.3    1 LIG      -0.04000
      2 O1        -50.3988  -22.4647  -25.8618 O.3    1 LIG      -0.65000
      3 H1        -51.3735  -21.7883  -27.5426 H      1 LIG       0.09000
      4 H2        -51.9336  -23.3624  -26.8971 H      1 LIG       0.09000
      5 H3        -50.3746  -23.2498  -27.7558 H      1 LIG       0.09000
      6 H4        -50.1384  -23.3230  -25.4859 H      1 LIG       0.42000
@<TRIPOS>BOND
      1       1       2 1
      2       1       3 1
      3       1       4 1
      4       1       5 1
      5       2       6 1
@<TRIPOS>ALT_TYPE
CGenFF_4.0_ALT_TYPE_SET
CGenFF_4.0 1 CG331 2 OG311 3 HGA3 4 HGA3 5 HGA3 6 HGP1
@<TRIPOS>MOLECULE
methanol
 6 5 0 0 0
****
USER_CHARGES
INVALID_CHARGES
Pose:   2 Cluster:   2 Fr_nu: 331308 TotEn:   -12.64
@<TRIPOS>ATOM
      1 C1        -46.2285   -9.8342  -39.2940 C.3    1 LIG      -0.04000
      2 O1        -45.0166   -9.7671  -40.0228 O.3    1 LIG      -0.65000
      3 H1        -46.1536  -10.6140  -38.5321 H      1 LIG       0.09000
      4 H2        -47.0533  -10.0548  -39.9763 H      1 LIG       0.09000
      5 H3        -46.4061   -8.8710  -38.8101 H      1 LIG       0.09000
      6 H4        -45.1219   -9.0655  -40.6880 H      1 LIG       0.42000
@<TRIPOS>BOND
      1       1       2 1
      2       1       3 1
      3       1       4 1
      4       1       5 1
      5       2       6 1
@<TRIPOS>ALT_TYPE
CGenFF_4.0_ALT_TYPE_SET
CGenFF_4.0 1 CG331 2 OG311 3 HGA3 4 HGA3 5 HGA3 6 HGP1
@<TRIPOS>MOLECULE
methanol
 6 5 0 0 0
****
USER_CHARGES
INVALID_CHARGES
Pose:   3 Cluster:   3 Fr_nu: 3322060 TotEn:   -12.17
@<TRIPOS>ATOM
      1 C1        -53.1432    2.1993  -36.1819 C.3    1 LIG      -0.04000
      2 O1        -51.9879    1.7352  -35.5079 O.3    1 LIG      -0.65000
      3 H1        -53.4476    3.1621  -35.7643 H      1 LIG       0.09000
      4 H2        -53.9495    1.4700  -36.0693 H      1 LIG       0.09000
      5 H3        -52.9109    2.3218  -37.2424 H      1 LIG       0.09000
      6 H4        -51.7491    0.8806  -35.9057 H      1 LIG       0.42000
@<TRIPOS>BOND
      1       1       2 1
      2       1       3 1
      3       1       4 1
      4       1       5 1
      5       2       6 1
@<TRIPOS>ALT_TYPE
CGenFF_4.0_ALT_TYPE_SET
CGenFF_4.0 1 CG331 2 OG311 3 HGA3 4 HGA3 5 HGA3 6 HGP1
@<TRIPOS>MOLECULE
methanol
 6 5 0 0 0
****
USER_CHARGES
INVALID_CHARGES
Pose:   4 Cluster:   4 Fr_nu: 2024904 TotEn:   -12.07
@<TRIPOS>ATOM
      1 C1        -70.4085   -5.7752  -46.6570 C.3    1 LIG      -0.04000
      2 O1        -69.8166   -5.9304  -47.9337 O.3    1 LIG      -0.65000
      3 H1        -71.3514   -6.3266  -46.6222 H      1 LIG       0.09000
      4 H2        -70.5872   -4.7144  -46.4638 H      1 LIG       0.09000
      5 H3        -69.7288   -6.1722  -45.8994 H      1 LIG       0.09000
      6 H4        -68.9841   -5.4279  -47.9255 H      1 LIG       0.42000
@<TRIPOS>BOND
      1       1       2 1
      2       1       3 1
      3       1       4 1
      4       1       5 1
      5       2       6 1
@<TRIPOS>ALT_TYPE
CGenFF_4.0_ALT_TYPE_SET
CGenFF_4.0 1 CG331 2 OG311 3 HGA3 4 HGA3 5 HGA3 6 HGP1
@<TRIPOS>MOLECULE
methanol
 6 5 0 0 0
****
USER_CHARGES
INVALID_CHARGES
Pose:   5 Cluster:   5 Fr_nu: 317097 TotEn:   -11.62
@<TRIPOS>ATOM
      1 C1        -58.2485  -18.3464  -36.8638 C.3    1 LIG      -0.04000
      2 O1        -57.2913  -19.1860  -36.2447 O.3    1 LIG      -0.65000
      3 H1        -57.9309  -18.1217  -37.8850 H      1 LIG       0.09000
      4 H2        -58.3485  -17.4214  -36.2902 H      1 LIG       0.09000
      5 H3        -59.2109  -18.8629  -36.8893 H      1 LIG       0.09000
      6 H4        -57.6077  -19.3626  -35.3422 H      1 LIG       0.42000
@<TRIPOS>BOND
      1       1       2 1
      2       1       3 1
      3       1       4 1
      4       1       5 1
      5       2       6 1
@<TRIPOS>ALT_TYPE
CGenFF_4.0_ALT_TYPE_SET
CGenFF_4.0 1 CG331 2 OG311 3 HGA3 4 HGA3 5 HGA3 6 HGP1
@<TRIPOS>MOLECULE
methanol
 6 5 0 0 0
****
USER_CHARGES
INVALID_CHARGES
Pose:   6 Cluster:   6 Fr_nu: 699474 TotEn:   -11.31
@<TRIPOS>ATOM
      1 C1        -69.4197   -5.4283  -46.6247 C.3    1 LIG      -0.04000
      2 O1        -70.5771   -6.2230  -46.8070 O.3    1 LIG      -0.65000
      3 H1        -68.7398   -5.5745  -47.4676 H      1 LIG       0.09000
      4 H2        -68.9259   -5.7107  -45.6914 H      1 LIG       0.09000
      5 H3        -69.7142   -4.3774  -46.5752 H      1 LIG       0.09000
      6 H4        -71.1547   -6.0664  -46.0405 H      1 LIG       0.42000
@<TRIPOS>BOND
      1       1       2 1
      2       1       3 1
      3       1       4 1
      4       1       5 1
      5       2       6 1
@<TRIPOS>ALT_TYPE
CGenFF_4.0_ALT_TYPE_SET
CGenFF_4.0 1 CG331 2 OG311 3 HGA3 4 HGA3 5 HGA3 6 HGP1
@<TRIPOS>MOLECULE
methanol
 6 5 0 0 0
****
USER_CHARGES
INVALID_CHARGES
Pose:   7 Cluster:   7 Fr_nu: 206340 TotEn:   -11.15
@<TRIPOS>ATOM
      1 C1        -59.0917  -18.5589  -37.3887 C.3    1 LIG      -0.04000
      2 O1        -58.1321  -19.4768  -36.8979 O.3    1 LIG      -0.65000
      3 H1        -58.8589  -18.3073  -38.4263 H      1 LIG       0.09000
      4 H2        -59.0820  -17.6560  -36.7728 H      1 LIG       0.09000
      5 H3        -60.0812  -19.0195  -37.3411 H      1 LIG       0.09000
      6 H4        -58.3719  -19.6753  -35.9766 H      1 LIG       0.42000
@<TRIPOS>BOND
      1       1       2 1
      2       1       3 1
      3       1       4 1
      4       1       5 1
      5       2       6 1
@<TRIPOS>ALT_TYPE
CGenFF_4.0_ALT_TYPE_SET
CGenFF_4.0 1 CG331 2 OG311 3 HGA3 4 HGA3 5 HGA3 6 HGP1
@<TRIPOS>MOLECULE
methanol
 6 5 0 0 0
****
USER_CHARGES
INVALID_CHARGES
Pose:   8 Cluster:   8 Fr_nu: 305090 TotEn:   -11.10
@<TRIPOS>ATOM
      1 C1        -70.1278   -5.9777  -47.2725 C.3    1 LIG      -0.04000
      2 O1        -71.2581   -6.6242  -47.8281 O.3    1 LIG      -0.65000
      3 H1        -69.4056   -5.7610  -48.0635 H      1 LIG       0.09000
      4 H2        -69.6731   -6.6226  -46.5162 H      1 LIG       0.09000
      5 H3        -70.4465   -5.0421  -46.8070 H      1 LIG       0.09000
      6 H4        -71.8747   -6.7998  -47.0970 H      1 LIG       0.42000
@<TRIPOS>BOND
      1       1       2 1
      2       1       3 1
      3       1       4 1
      4       1       5 1
      5       2       6 1
@<TRIPOS>ALT_TYPE
CGenFF_4.0_ALT_TYPE_SET
CGenFF_4.0 1 CG331 2 OG311 3 HGA3 4 HGA3 5 HGA3 6 HGP1
@<TRIPOS>MOLECULE
methanol
 6 5 0 0 0
****
USER_CHARGES
INVALID_CHARGES
Pose:   9 Cluster:   9 Fr_nu: 336701 TotEn:   -10.85
@<TRIPOS>ATOM
      1 C1        -58.4983  -17.8197  -36.8055 C.3    1 LIG      -0.04000
      2 O1        -59.0763  -18.5980  -37.8374 O.3    1 LIG      -0.65000
      3 H1        -57.4303  -17.6924  -36.9987 H      1 LIG       0.09000
      4 H2        -58.6487  -18.3180  -35.8444 H      1 LIG       0.09000
      5 H3        -58.9820  -16.8403  -36.7856 H      1 LIG       0.09000
      6 H4        -60.0222  -18.6888  -37.6309 H      1 LIG       0.42000
@<TRIPOS>BOND
      1       1       2 1
      2       1       3 1
      3       1       4 1
      4       1       5 1
      5       2       6 1
@<TRIPOS>ALT_TYPE
CGenFF_4.0_ALT_TYPE_SET
CGenFF_4.0 1 CG331 2 OG311 3 HGA3 4 HGA3 5 HGA3 6 HGP1
@<TRIPOS>MOLECULE
methanol
 6 5 0 0 0
****
USER_CHARGES
INVALID_CHARGES
Pose:  10 Cluster:  10 Fr_nu: 160265 TotEn:   -10.76
@<TRIPOS>ATOM
      1 C1        -79.4670  -19.4408  -50.0328 C.3    1 LIG      -0.04000
      2 O1        -78.8077  -20.3511  -49.1719 O.3    1 LIG      -0.65000
      3 H1        -80.2919  -19.9487  -50.5385 H      1 LIG       0.09000
      4 H2        -78.7571  -19.0544  -50.7686 H      1 LIG       0.09000
      5 H3        -79.8611  -18.6123  -49.4395 H      1 LIG       0.09000
      6 H4        -78.0835  -19.8645  -48.7423 H      1 LIG       0.42000
@<TRIPOS>BOND
      1       1       2 1
      2       1       3 1
      3       1       4 1
      4       1       5 1
      5       2       6 1
@<TRIPOS>ALT_TYPE
CGenFF_4.0_ALT_TYPE_SET
CGenFF_4.0 1 CG331 2 OG311 3 HGA3 4 HGA3 5 HGA3 6 HGP1
@<TRIPOS>MOLECULE
methanol
 6 5 0 0 0
****
USER_CHARGES
INVALID_CHARGES
Pose:  11 Cluster:  11 Fr_nu: 336006 TotEn:   -10.52
@<TRIPOS>ATOM
      1 C1        -58.9215  -18.5175  -36.8660 C.3    1 LIG      -0.04000
      2 O1        -57.7480  -17.8240  -37.2485 O.3    1 LIG      -0.65000
      3 H1        -59.0468  -19.3998  -37.4985 H      1 LIG       0.09000
      4 H2        -59.7861  -17.8568  -36.9686 H      1 LIG       0.09000
      5 H3        -58.8259  -18.8300  -35.8235 H      1 LIG       0.09000
      6 H4        -57.6714  -17.0492  -36.6658 H      1 LIG       0.42000
@<TRIPOS>BOND
      1       1       2 1
      2       1       3 1
      3       1       4 1
      4       1       5 1
      5       2       6 1
@<TRIPOS>ALT_TYPE
CGenFF_4.0_ALT_TYPE_SET
CGenFF_4.0 1 CG331 2 OG311 3 HGA3 4 HGA3 5 HGA3 6 HGP1
@<TRIPOS>MOLECULE
methanol
 6 5 0 0 0
****
USER_CHARGES
INVALID_CHARGES
Pose:  12 Cluster:  12 Fr_nu: 161102 TotEn:   -10.40
@<TRIPOS>ATOM
      1 C1        -78.2292  -16.1674  -49.3033 C.3    1 LIG      -0.04000
      2 O1        -76.8851  -16.6093  -49.3536 O.3    1 LIG      -0.65000
      3 H1        -78.3244  -15.2253  -49.8487 H      1 LIG       0.09000
      4 H2        -78.5297  -16.0296  -48.2615 H      1 LIG       0.09000
      5 H3        -78.8688  -16.9212  -49.7683 H      1 LIG       0.09000
      6 H4        -76.8408  -17.4459  -48.8597 H      1 LIG       0.42000
@<TRIPOS>BOND
      1       1       2 1
      2       1       3 1
      3       1       4 1
      4       1       5 1
      5       2       6 1
@<TRIPOS>ALT_TYPE
CGenFF_4.0_ALT_TYPE_SET
CGenFF_4.0 1 CG331 2 OG311 3 HGA3 4 HGA3 5 HGA3 6 HGP1
@<TRIPOS>MOLECULE
methanol
 6 5 0 0 0
****
USER_CHARGES
INVALID_CHARGES
Pose:  13 Cluster:  13 Fr_nu: 731891 TotEn:   -10.36
@<TRIPOS>ATOM
      1 C1        -70.7430   -9.7400  -43.0281 C.3    1 LIG      -0.04000
      2 O1        -69.4373   -9.3069  -43.3628 O.3    1 LIG      -0.65000
      3 H1        -70.6840  -10.5276  -42.2728 H      1 LIG       0.09000
      4 H2        -71.2439  -10.1162  -43.9237 H      1 LIG       0.09000
      5 H3        -71.3059   -8.8944  -42.6261 H      1 LIG       0.09000
      6 H4        -69.5311   -8.6096  -44.0341 H      1 LIG       0.42000
@<TRIPOS>BOND
      1       1       2 1
      2       1       3 1
      3       1       4 1
      4       1       5 1
      5       2       6 1
@<TRIPOS>ALT_TYPE
CGenFF_4.0_ALT_TYPE_SET
CGenFF_4.0 1 CG331 2 OG311 3 HGA3 4 HGA3 5 HGA3 6 HGP1
@<TRIPOS>MOLECULE
methanol
 6 5 0 0 0
****
USER_CHARGES
INVALID_CHARGES
Pose:  14 Cluster:  14 Fr_nu: 266022 TotEn:   -10.21
@<TRIPOS>ATOM
      1 C1        -48.9688   -8.0942  -40.4428 C.3    1 LIG      -0.04000
      2 O1        -50.2312   -8.2398  -39.8186 O.3    1 LIG      -0.65000
      3 H1        -49.1089   -7.8012  -41.4862 H      1 LIG       0.09000
      4 H2        -48.4234   -9.0398  -40.3889 H      1 LIG       0.09000
      5 H3        -48.4021   -7.3188  -39.9220 H      1 LIG       0.09000
      6 H4        -50.0654   -8.4998  -38.8963 H      1 LIG       0.42000
@<TRIPOS>BOND
      1       1       2 1
      2       1       3 1
      3       1       4 1
      4       1       5 1
      5       2       6 1
@<TRIPOS>ALT_TYPE
CGenFF_4.0_ALT_TYPE_SET
CGenFF_4.0 1 CG331 2 OG311 3 HGA3 4 HGA3 5 HGA3 6 HGP1
@<TRIPOS>MOLECULE
methanol
 6 5 0 0 0
****
USER_CHARGES
INVALID_CHARGES
Pose:  15 Cluster:  15 Fr_nu: 232683 TotEn:   -10.14
@<TRIPOS>ATOM
      1 C1        -55.3502  -13.6697  -47.6757 C.3    1 LIG      -0.04000
      2 O1        -56.5050  -12.9912  -48.1347 O.3    1 LIG      -0.65000
      3 H1        -54.4874  -13.3686  -48.2750 H      1 LIG       0.09000
      4 H2        -55.5044  -14.7487  -47.7561 H      1 LIG       0.09000
      5 H3        -55.1747  -13.4055  -46.6302 H      1 LIG       0.09000
      6 H4        -57.2478  -13.2841  -47.5796 H      1 LIG       0.42000
@<TRIPOS>BOND
      1       1       2 1
      2       1       3 1
      3       1       4 1
      4       1       5 1
      5       2       6 1
@<TRIPOS>ALT_TYPE
CGenFF_4.0_ALT_TYPE_SET
CGenFF_4.0 1 CG331 2 OG311 3 HGA3 4 HGA3 5 HGA3 6 HGP1
@<TRIPOS>MOLECULE
methanol
 6 5 0 0 0
****
USER_CHARGES
INVALID_CHARGES
Pose:  16 Cluster:  16 Fr_nu: 374264 TotEn:   -10.14
@<TRIPOS>ATOM
      1 C1        -59.1941  -18.1065  -37.0301 C.3    1 LIG      -0.04000
      2 O1        -58.0866  -18.3683  -36.1878 O.3    1 LIG      -0.65000
      3 H1        -58.8835  -18.1804  -38.0752 H      1 LIG       0.09000
      4 H2        -59.5812  -17.1054  -36.8239 H      1 LIG       0.09000
      5 H3        -59.9743  -18.8449  -36.8312 H      1 LIG       0.09000
      6 H4        -58.4013  -18.2934  -35.2707 H      1 LIG       0.42000
@<TRIPOS>BOND
      1       1       2 1
      2       1       3 1
      3       1       4 1
      4       1       5 1
      5       2       6 1
@<TRIPOS>ALT_TYPE
CGenFF_4.0_ALT_TYPE_SET
CGenFF_4.0 1 CG331 2 OG311 3 HGA3 4 HGA3 5 HGA3 6 HGP1
@<TRIPOS>MOLECULE
methanol
 6 5 0 0 0
****
USER_CHARGES
INVALID_CHARGES
Pose:  17 Cluster:  17 Fr_nu: 2026884 TotEn:    -9.97
@<TRIPOS>ATOM
      1 C1        -69.8369   -5.6262  -47.2824 C.3    1 LIG      -0.04000
      2 O1        -70.8483   -5.2672  -48.2058 O.3    1 LIG      -0.65000
      3 H1        -68.9367   -5.9256  -47.8249 H      1 LIG       0.09000
      4 H2        -70.1891   -6.4505  -46.6570 H      1 LIG       0.09000
      5 H3        -69.6093   -4.7640  -46.6513 H      1 LIG       0.09000
      6 H4        -71.6293   -5.0083  -47.6874 H      1 LIG       0.42000
@<TRIPOS>BOND
      1       1       2 1
      2       1       3 1
      3       1       4 1
      4       1       5 1
      5       2       6 1
@<TRIPOS>ALT_TYPE
CGenFF_4.0_ALT_TYPE_SET
CGenFF_4.0 1 CG331 2 OG311 3 HGA3 4 HGA3 5 HGA3 6 HGP1
@<TRIPOS>MOLECULE
methanol
 6 5 0 0 0
****
USER_CHARGES
INVALID_CHARGES
Pose:  18 Cluster:  18 Fr_nu: 317917 TotEn:    -9.75
@<TRIPOS>ATOM
      1 C1        -58.2485  -18.3464  -36.8638 C.3    1 LIG      -0.04000
      2 O1        -57.9382  -18.5849  -38.2244 O.3    1 LIG      -0.65000
      3 H1        -58.1014  -19.2644  -36.2894 H      1 LIG       0.09000
      4 H2        -59.2859  -18.0131  -36.7788 H      1 LIG       0.09000
      5 H3        -57.5851  -17.5683  -36.4790 H      1 LIG       0.09000
      6 H4        -58.0807  -17.7491  -38.7006 H      1 LIG       0.42000
@<TRIPOS>BOND
      1       1       2 1
      2       1       3 1
      3       1       4 1
      4       1       5 1
      5       2       6 1
@<TRIPOS>ALT_TYPE
CGenFF_4.0_ALT_TYPE_SET
CGenFF_4.0 1 CG331 2 OG311 3 HGA3 4 HGA3 5 HGA3 6 HGP1
@<TRIPOS>MOLECULE
methanol
 6 5 0 0 0
****
USER_CHARGES
INVALID_CHARGES
Pose:  19 Cluster:  19 Fr_nu: 669410 TotEn:    -9.57
@<TRIPOS>ATOM
      1 C1        -69.3602    1.7173  -48.6770 C.3    1 LIG      -0.04000
      2 O1        -69.5843    1.3946  -47.3168 O.3    1 LIG      -0.65000
      3 H1        -69.9703    2.5810  -48.9526 H      1 LIG       0.09000
      4 H2        -69.6196    0.8599  -49.3034 H      1 LIG       0.09000
      5 H3        -68.3042    1.9609  -48.8152 H      1 LIG       0.09000
      6 H4        -69.0269    0.6249  -47.1104 H      1 LIG       0.42000
@<TRIPOS>BOND
      1       1       2 1
      2       1       3 1
      3       1       4 1
      4       1       5 1
      5       2       6 1
@<TRIPOS>ALT_TYPE
CGenFF_4.0_ALT_TYPE_SET
CGenFF_4.0 1 CG331 2 OG311 3 HGA3 4 HGA3 5 HGA3 6 HGP1
@<TRIPOS>MOLECULE
methanol
 6 5 0 0 0
****
USER_CHARGES
INVALID_CHARGES
Pose:  20 Cluster:  20 Fr_nu: 360447 TotEn:    -9.56
@<TRIPOS>ATOM
      1 C1        -55.2247  -13.6295  -47.6176 C.3    1 LIG      -0.04000
      2 O1        -55.1365  -13.9690  -46.2460 O.3    1 LIG      -0.65000
      3 H1        -54.4225  -12.9330  -47.8737 H      1 LIG       0.09000
      4 H2        -56.1967  -13.1721  -47.8189 H      1 LIG       0.09000
      5 H3        -55.1206  -14.5376  -48.2161 H      1 LIG       0.09000
      6 H4        -55.8633  -14.5870  -46.0575 H      1 LIG       0.42000
@<TRIPOS>BOND
      1       1       2 1
      2       1       3 1
      3       1       4 1
      4       1       5 1
      5       2       6 1
@<TRIPOS>ALT_TYPE
CGenFF_4.0_ALT_TYPE_SET
CGenFF_4.0 1 CG331 2 OG311 3 HGA3 4 HGA3 5 HGA3 6 HGP1
@<TRIPOS>MOLECULE
methanol
 6 5 0 0 0
****
USER_CHARGES
INVALID_CHARGES
Pose:  21 Cluster:  21 Fr_nu: 405814 TotEn:    -9.56
@<TRIPOS>ATOM
      1 C1        -70.5549   -9.5390  -43.3071 C.3    1 LIG      -0.04000
      2 O1        -71.0614  -10.6824  -43.9708 O.3    1 LIG      -0.65000
      3 H1        -70.0988   -9.8386  -42.3603 H      1 LIG       0.09000
      4 H2        -71.3685   -8.8324  -43.1243 H      1 LIG       0.09000
      5 H3        -69.7996   -9.0664  -43.9393 H      1 LIG       0.09000
      6 H4        -71.4574  -10.3765  -44.8047 H      1 LIG       0.42000
@<TRIPOS>BOND
      1       1       2 1
      2       1       3 1
      3       1       4 1
      4       1       5 1
      5       2       6 1
@<TRIPOS>ALT_TYPE
CGenFF_4.0_ALT_TYPE_SET
CGenFF_4.0 1 CG331 2 OG311 3 HGA3 4 HGA3 5 HGA3 6 HGP1
@<TRIPOS>MOLECULE
methanol
 6 5 0 0 0
****
USER_CHARGES
INVALID_CHARGES
Pose:  22 Cluster:  22 Fr_nu: 213005 TotEn:    -9.11
@<TRIPOS>ATOM
      1 C1        -49.8621   -8.9470  -40.0206 C.3    1 LIG      -0.04000
      2 O1        -49.5136   -7.5749  -40.0378 O.3    1 LIG      -0.65000
      3 H1        -50.7250   -9.0964  -39.3671 H      1 LIG       0.09000
      4 H2        -49.0136   -9.5349  -39.6615 H      1 LIG       0.09000
      5 H3        -50.1175   -9.2616  -41.0352 H      1 LIG       0.09000
      6 H4        -48.7455   -7.4827  -40.6271 H      1 LIG       0.42000
@<TRIPOS>BOND
      1       1       2 1
      2       1       3 1
      3       1       4 1
      4       1       5 1
      5       2       6 1
@<TRIPOS>ALT_TYPE
CGenFF_4.0_ALT_TYPE_SET
CGenFF_4.0 1 CG331 2 OG311 3 HGA3 4 HGA3 5 HGA3 6 HGP1
@<TRIPOS>MOLECULE
methanol
 6 5 0 0 0
****
USER_CHARGES
INVALID_CHARGES
Pose:  23 Cluster:  23 Fr_nu: 238745 TotEn:    -8.84
@<TRIPOS>ATOM
      1 C1        -69.3048  -24.7976  -39.1279 C.3    1 LIG      -0.04000
      2 O1        -70.3943  -25.1024  -39.9790 O.3    1 LIG      -0.65000
      3 H1        -68.5641  -25.5992  -39.1816 H      1 LIG       0.09000
      4 H2        -69.6632  -24.6864  -38.1013 H      1 LIG       0.09000
      5 H3        -68.8486  -23.8606  -39.4560 H      1 LIG       0.09000
      6 H4        -71.0290  -24.3694  -39.9041 H      1 LIG       0.42000
@<TRIPOS>BOND
      1       1       2 1
      2       1       3 1
      3       1       4 1
      4       1       5 1
      5       2       6 1
@<TRIPOS>ALT_TYPE
CGenFF_4.0_ALT_TYPE_SET
CGenFF_4.0 1 CG331 2 OG311 3 HGA3 4 HGA3 5 HGA3 6 HGP1
@<TRIPOS>MOLECULE
methanol
 6 5 0 0 0
****
USER_CHARGES
INVALID_CHARGES
Pose:  24 Cluster:  24 Fr_nu: 2073392 TotEn:    -8.78
@<TRIPOS>ATOM
      1 C1        -55.7262  -13.4462  -48.4077 C.3    1 LIG      -0.04000
      2 O1        -56.1185  -13.5181  -47.0492 O.3    1 LIG      -0.65000
      3 H1        -54.8298  -12.8274  -48.4966 H      1 LIG       0.09000
      4 H2        -56.5382  -13.0171  -49.0002 H      1 LIG       0.09000
      5 H3        -55.5076  -14.4540  -48.7684 H      1 LIG       0.09000
      6 H4        -56.9153  -14.0742  -47.0112 H      1 LIG       0.42000
@<TRIPOS>BOND
      1       1       2 1
      2       1       3 1
      3       1       4 1
      4       1       5 1
      5       2       6 1
@<TRIPOS>ALT_TYPE
CGenFF_4.0_ALT_TYPE_SET
CGenFF_4.0 1 CG331 2 OG311 3 HGA3 4 HGA3 5 HGA3 6 HGP1
@<TRIPOS>MOLECULE
methanol
 6 5 0 0 0
****
USER_CHARGES
INVALID_CHARGES
Pose:  25 Cluster:  25 Fr_nu:  77168 TotEn:    -8.71
@<TRIPOS>ATOM
      1 C1        -54.7286    1.4408  -38.8554 C.3    1 LIG      -0.04000
      2 O1        -54.3244    0.6112  -39.9291 O.3    1 LIG      -0.65000
      3 H1        -55.7910    1.6762  -38.9558 H      1 LIG       0.09000
      4 H2        -54.1384    2.3607  -38.8622 H      1 LIG       0.09000
      5 H3        -54.5626    0.9107  -37.9146 H      1 LIG       0.09000
      6 H4        -53.3780    0.4246  -39.8052 H      1 LIG       0.42000
@<TRIPOS>BOND
      1       1       2 1
      2       1       3 1
      3       1       4 1
      4       1       5 1
      5       2       6 1
@<TRIPOS>ALT_TYPE
CGenFF_4.0_ALT_TYPE_SET
CGenFF_4.0 1 CG331 2 OG311 3 HGA3 4 HGA3 5 HGA3 6 HGP1
@<TRIPOS>MOLECULE
methanol
 6 5 0 0 0
****
USER_CHARGES
INVALID_CHARGES
Pose:  26 Cluster:  26 Fr_nu: 455801 TotEn:    -8.61
@<TRIPOS>ATOM
      1 C1        -65.6171   -1.7086  -27.1441 C.3    1 LIG      -0.04000
      2 O1        -65.7242   -2.9149  -27.8773 O.3    1 LIG      -0.65000
      3 H1        -66.4865   -1.0787  -27.3483 H      1 LIG       0.09000
      4 H2        -64.7005   -1.1869  -27.4310 H      1 LIG       0.09000
      5 H3        -65.5822   -1.9427  -26.0775 H      1 LIG       0.09000
      6 H4        -64.9362   -3.4459  -27.6703 H      1 LIG       0.42000
@<TRIPOS>BOND
      1       1       2 1
      2       1       3 1
      3       1       4 1
      4       1       5 1
      5       2       6 1
@<TRIPOS>ALT_TYPE
CGenFF_4.0_ALT_TYPE_SET
CGenFF_4.0 1 CG331 2 OG311 3 HGA3 4 HGA3 5 HGA3 6 HGP1
@<TRIPOS>MOLECULE
methanol
 6 5 0 0 0
****
USER_CHARGES
INVALID_CHARGES
Pose:  27 Cluster:  27 Fr_nu: 389604 TotEn:    -8.57
@<TRIPOS>ATOM
      1 C1        -46.8645   -6.7273  -38.1002 C.3    1 LIG      -0.04000
      2 O1        -47.5613   -6.7397  -39.3325 O.3    1 LIG      -0.65000
      3 H1        -47.5814   -6.7086  -37.2756 H      1 LIG       0.09000
      4 H2        -46.2180   -5.8472  -38.0549 H      1 LIG       0.09000
      5 H3        -46.2534   -7.6300  -38.0282 H      1 LIG       0.09000
      6 H4        -46.8926   -6.7561  -40.0385 H      1 LIG       0.42000
@<TRIPOS>BOND
      1       1       2 1
      2       1       3 1
      3       1       4 1
      4       1       5 1
      5       2       6 1
@<TRIPOS>ALT_TYPE
CGenFF_4.0_ALT_TYPE_SET
CGenFF_4.0 1 CG331 2 OG311 3 HGA3 4 HGA3 5 HGA3 6 HGP1
@<TRIPOS>MOLECULE
methanol
 6 5 0 0 0
****
USER_CHARGES
INVALID_CHARGES
Pose:  28 Cluster:  28 Fr_nu: 265538 TotEn:    -7.88
@<TRIPOS>ATOM
      1 C1        -48.9688   -8.0942  -40.4428 C.3    1 LIG      -0.04000
      2 O1        -48.8710   -6.9146  -39.6659 O.3    1 LIG      -0.65000
      3 H1        -49.7045   -8.7665  -39.9947 H      1 LIG       0.09000
      4 H2        -47.9925   -8.5835  -40.4883 H      1 LIG       0.09000
      5 H3        -49.2887   -7.8288  -41.4531 H      1 LIG       0.09000
      6 H4        -48.2098   -6.3445  -40.0943 H      1 LIG       0.42000
@<TRIPOS>BOND
      1       1       2 1
      2       1       3 1
      3       1       4 1
      4       1       5 1
      5       2       6 1
@<TRIPOS>ALT_TYPE
CGenFF_4.0_ALT_TYPE_SET
CGenFF_4.0 1 CG331 2 OG311 3 HGA3 4 HGA3 5 HGA3 6 HGP1
@<TRIPOS>MOLECULE
methanol
 6 5 0 0 0
****
USER_CHARGES
INVALID_CHARGES
Pose:  29 Cluster:  29 Fr_nu: 9580254 TotEn:    -7.82
@<TRIPOS>ATOM
      1 C1        -51.6615  -24.7115  -25.8650 C.3    1 LIG      -0.04000
      2 O1        -51.9554  -24.3703  -24.5228 O.3    1 LIG      -0.65000
      3 H1        -51.6099  -23.8028  -26.4698 H      1 LIG       0.09000
      4 H2        -52.4387  -25.3756  -26.2517 H      1 LIG       0.09000
      5 H3        -50.6972  -25.2240  -25.8985 H      1 LIG       0.09000
      6 H4        -51.9929  -25.2011  -24.0186 H      1 LIG       0.42000
@<TRIPOS>BOND
      1       1       2 1
      2       1       3 1
      3       1       4 1
      4       1       5 1
      5       2       6 1
@<TRIPOS>ALT_TYPE
CGenFF_4.0_ALT_TYPE_SET
CGenFF_4.0 1 CG331 2 OG311 3 HGA3 4 HGA3 5 HGA3 6 HGP1
@<TRIPOS>MOLECULE
methanol
 6 5 0 0 0
****
USER_CHARGES
INVALID_CHARGES
Pose:  30 Cluster:  30 Fr_nu: 222472 TotEn:    -7.77
@<TRIPOS>ATOM
      1 C1        -47.3701  -14.2605  -28.6134 C.3    1 LIG      -0.04000
      2 O1        -47.1773  -15.3832  -27.7727 O.3    1 LIG      -0.65000
      3 H1        -47.1085  -14.5247  -29.6410 H      1 LIG       0.09000
      4 H2        -46.7444  -13.4337  -28.2679 H      1 LIG       0.09000
      5 H3        -48.4203  -13.9620  -28.5725 H      1 LIG       0.09000
      6 H4        -47.4194  -15.1099  -26.8713 H      1 LIG       0.42000
@<TRIPOS>BOND
      1       1       2 1
      2       1       3 1
      3       1       4 1
      4       1       5 1
      5       2       6 1
@<TRIPOS>ALT_TYPE
CGenFF_4.0_ALT_TYPE_SET
CGenFF_4.0 1 CG331 2 OG311 3 HGA3 4 HGA3 5 HGA3 6 HGP1
@<TRIPOS>MOLECULE
methanol
 6 5 0 0 0
****
USER_CHARGES
INVALID_CHARGES
Pose:  31 Cluster:  31 Fr_nu: 389287 TotEn:    -7.64
@<TRIPOS>ATOM
      1 C1        -47.3049   -6.8278  -39.4206 C.3    1 LIG      -0.04000
      2 O1        -46.3450   -7.6381  -38.7677 O.3    1 LIG      -0.65000
      3 H1        -48.1975   -7.4204  -39.6356 H      1 LIG       0.09000
      4 H2        -46.8818   -6.4368  -40.3495 H      1 LIG       0.09000
      5 H3        -47.5721   -5.9953  -38.7655 H      1 LIG       0.09000
      6 H4        -45.5692   -7.0780  -38.5941 H      1 LIG       0.42000
@<TRIPOS>BOND
      1       1       2 1
      2       1       3 1
      3       1       4 1
      4       1       5 1
      5       2       6 1
@<TRIPOS>ALT_TYPE
CGenFF_4.0_ALT_TYPE_SET
CGenFF_4.0 1 CG331 2 OG311 3 HGA3 4 HGA3 5 HGA3 6 HGP1
@<TRIPOS>MOLECULE
methanol
 6 5 0 0 0
****
USER_CHARGES
INVALID_CHARGES
Pose:  32 Cluster:  32 Fr_nu: 195999 TotEn:    -7.36
@<TRIPOS>ATOM
      1 C1        -68.9808  -23.9095  -40.2467 C.3    1 LIG      -0.04000
      2 O1        -67.6463  -24.1169  -39.8217 O.3    1 LIG      -0.65000
      3 H1        -69.2274  -24.6231  -41.0367 H      1 LIG       0.09000
      4 H2        -69.0915  -22.8872  -40.6170 H      1 LIG       0.09000
      5 H3        -69.6519  -24.0624  -39.3982 H      1 LIG       0.09000
      6 H4        -67.4651  -23.4663  -39.1219 H      1 LIG       0.42000
@<TRIPOS>BOND
      1       1       2 1
      2       1       3 1
      3       1       4 1
      4       1       5 1
      5       2       6 1
@<TRIPOS>ALT_TYPE
CGenFF_4.0_ALT_TYPE_SET
CGenFF_4.0 1 CG331 2 OG311 3 HGA3 4 HGA3 5 HGA3 6 HGP1
@<TRIPOS>MOLECULE
methanol
 6 5 0 0 0
****
USER_CHARGES
INVALID_CHARGES
Pose:  33 Cluster:  33 Fr_nu: 389115 TotEn:    -7.32
@<TRIPOS>ATOM
      1 C1        -47.3049   -6.8278  -39.4206 C.3    1 LIG      -0.04000
      2 O1        -48.2685   -7.6328  -40.0747 O.3    1 LIG      -0.65000
      3 H1        -47.6754   -6.5453  -38.4321 H      1 LIG       0.09000
      4 H2        -47.1102   -5.9333  -40.0177 H      1 LIG       0.09000
      5 H3        -46.3800   -7.3988  -39.3110 H      1 LIG       0.09000
      6 H4        -47.9043   -7.8627  -40.9466 H      1 LIG       0.42000
@<TRIPOS>BOND
      1       1       2 1
      2       1       3 1
      3       1       4 1
      4       1       5 1
      5       2       6 1
@<TRIPOS>ALT_TYPE
CGenFF_4.0_ALT_TYPE_SET
CGenFF_4.0 1 CG331 2 OG311 3 HGA3 4 HGA3 5 HGA3 6 HGP1
@<TRIPOS>MOLECULE
methanol
 6 5 0 0 0
****
USER_CHARGES
INVALID_CHARGES
Pose:  34 Cluster:  34 Fr_nu: 9535021 TotEn:    -7.09
@<TRIPOS>ATOM
      1 C1        -59.0587   -0.3180  -15.9193 C.3    1 LIG      -0.04000
      2 O1        -57.7494    0.2204  -15.9314 O.3    1 LIG      -0.65000
      3 H1        -59.7630    0.4260  -16.2996 H      1 LIG       0.09000
      4 H2        -59.3277   -0.6014  -14.8985 H      1 LIG       0.09000
      5 H3        -59.0853   -1.2025  -16.5600 H      1 LIG       0.09000
      6 H4        -57.1544   -0.4678  -15.5876 H      1 LIG       0.42000
@<TRIPOS>BOND
      1       1       2 1
      2       1       3 1
      3       1       4 1
      4       1       5 1
      5       2       6 1
@<TRIPOS>ALT_TYPE
CGenFF_4.0_ALT_TYPE_SET
CGenFF_4.0 1 CG331 2 OG311 3 HGA3 4 HGA3 5 HGA3 6 HGP1
@<TRIPOS>MOLECULE
methanol
 6 5 0 0 0
****
USER_CHARGES
INVALID_CHARGES
Pose:  35 Cluster:  35 Fr_nu: 5193285 TotEn:    -7.03
@<TRIPOS>ATOM
      1 C1        -82.7272  -25.2748  -33.2049 C.3    1 LIG      -0.04000
      2 O1        -81.8520  -25.9772  -34.0681 O.3    1 LIG      -0.65000
      3 H1        -83.3471  -25.9872  -32.6549 H      1 LIG       0.09000
      4 H2        -83.3589  -24.6036  -33.7923 H      1 LIG       0.09000
      5 H3        -82.1350  -24.6890  -32.4980 H      1 LIG       0.09000
      6 H4        -81.3198  -25.3124  -34.5377 H      1 LIG       0.42000
@<TRIPOS>BOND
      1       1       2 1
      2       1       3 1
      3       1       4 1
      4       1       5 1
      5       2       6 1
@<TRIPOS>ALT_TYPE
CGenFF_4.0_ALT_TYPE_SET
CGenFF_4.0 1 CG331 2 OG311 3 HGA3 4 HGA3 5 HGA3 6 HGP1
@<TRIPOS>MOLECULE
methanol
 6 5 0 0 0
****
USER_CHARGES
INVALID_CHARGES
Pose:  36 Cluster:  36 Fr_nu: 995894 TotEn:    -6.58
@<TRIPOS>ATOM
      1 C1        -65.5803  -18.5150  -18.3380 C.3    1 LIG      -0.04000
      2 O1        -64.9572  -18.8934  -17.1243 O.3    1 LIG      -0.65000
      3 H1        -64.8294  -18.4504  -19.1293 H      1 LIG       0.09000
      4 H2        -66.0735  -17.5481  -18.2094 H      1 LIG       0.09000
      5 H3        -66.3245  -19.2687  -18.6056 H      1 LIG       0.09000
      6 H4        -65.6543  -18.9398  -16.4478 H      1 LIG       0.42000
@<TRIPOS>BOND
      1       1       2 1
      2       1       3 1
      3       1       4 1
      4       1       5 1
      5       2       6 1
@<TRIPOS>ALT_TYPE
CGenFF_4.0_ALT_TYPE_SET
CGenFF_4.0 1 CG331 2 OG311 3 HGA3 4 HGA3 5 HGA3 6 HGP1
@<TRIPOS>MOLECULE
methanol
 6 5 0 0 0
****
USER_CHARGES
INVALID_CHARGES
Pose:  37 Cluster:  37 Fr_nu: 212721 TotEn:    -6.19
@<TRIPOS>ATOM
      1 C1        -49.8621   -8.9470  -40.0206 C.3    1 LIG      -0.04000
      2 O1        -50.1180  -10.1342  -40.7484 O.3    1 LIG      -0.65000
      3 H1        -49.9426   -8.0852  -40.6878 H      1 LIG       0.09000
      4 H2        -48.8598   -8.9931  -39.5872 H      1 LIG       0.09000
      5 H3        -50.5994   -8.8551  -39.2197 H      1 LIG       0.09000
      6 H4        -50.0372  -10.8751  -40.1236 H      1 LIG       0.42000
@<TRIPOS>BOND
      1       1       2 1
      2       1       3 1
      3       1       4 1
      4       1       5 1
      5       2       6 1
@<TRIPOS>ALT_TYPE
CGenFF_4.0_ALT_TYPE_SET
CGenFF_4.0 1 CG331 2 OG311 3 HGA3 4 HGA3 5 HGA3 6 HGP1
@<TRIPOS>MOLECULE
methanol
 6 5 0 0 0
****
USER_CHARGES
INVALID_CHARGES
Pose:  38 Cluster:  38 Fr_nu: 389095 TotEn:    -5.38
@<TRIPOS>ATOM
      1 C1        -47.3049   -6.8278  -39.4206 C.3    1 LIG      -0.04000
      2 O1        -47.1513   -6.3616  -38.0926 O.3    1 LIG      -0.65000
      3 H1        -48.3019   -7.2580  -39.5435 H      1 LIG       0.09000
      4 H2        -46.5425   -7.5813  -39.6337 H      1 LIG       0.09000
      5 H3        -47.1860   -5.9873  -40.1084 H      1 LIG       0.09000
      6 H4        -46.2562   -5.9879  -38.0230 H      1 LIG       0.42000
@<TRIPOS>BOND
      1       1       2 1
      2       1       3 1
      3       1       4 1
      4       1       5 1
      5       2       6 1
@<TRIPOS>ALT_TYPE
CGenFF_4.0_ALT_TYPE_SET
CGenFF_4.0 1 CG331 2 OG311 3 HGA3 4 HGA3 5 HGA3 6 HGP1
@<TRIPOS>MOLECULE
furan
 9 9 0 0 0
****
USER_CHARGES
INVALID_CHARGES
Pose:   1 Cluster:   1 Fr_nu: 363048 TotEn:   -10.01
@<TRIPOS>ATOM
      1 C1        -75.9326  -10.5140  -43.7317 C.2    1 LIG      -0.26000
      2 C2        -75.3011   -9.2617  -43.9220 C.2    1 LIG      -0.26000
      3 C3        -75.2268  -11.4171  -44.4921 C.2    1 LIG       0.09300
      4 C4        -74.2543   -9.4889  -44.7850 C.2    1 LIG       0.09300
      5 O1        -74.2021  -10.8003  -45.1372 O.3    1 LIG      -0.29200
      6 H1        -76.7946  -10.7311  -43.1177 H      1 LIG       0.17500
      7 H2        -75.5746   -8.3123  -43.4846 H      1 LIG       0.17500
      8 H3        -75.3203  -12.4784  -44.6709 H      1 LIG       0.13800
      9 H4        -73.4947   -8.8569  -45.2214 H      1 LIG       0.13800
@<TRIPOS>BOND
      1       1       2 1
      2       1       3 2
      3       2       4 2
      4       3       5 1
      5       4       5 1
      6       1       6 1
      7       2       7 1
      8       3       8 1
      9       4       9 1
@<TRIPOS>ALT_TYPE
CGenFF_4.0_ALT_TYPE_SET
CGenFF_4.0 1 CG2R51 2 CG2R51 3 CG2R51 4 CG2R51 5 OG2R50 6 HGR51 7 HGR51 8 HGR52 9 HGR52
@<TRIPOS>MOLECULE
furan
 9 9 0 0 0
****
USER_CHARGES
INVALID_CHARGES
Pose:   2 Cluster:   2 Fr_nu: 302664 TotEn:    -9.84
@<TRIPOS>ATOM
      1 C1        -74.3939  -10.4957  -44.8915 C.2    1 LIG      -0.26000
      2 C2        -75.3138  -11.5658  -44.7828 C.2    1 LIG      -0.26000
      3 C3        -74.7622   -9.5768  -43.9364 C.2    1 LIG       0.09300
      4 C4        -76.1786  -11.2246  -43.7690 C.2    1 LIG       0.09300
      5 O1        -75.8491  -10.0137  -43.2478 O.3    1 LIG      -0.29200
      6 H1        -73.5663  -10.4051  -45.5801 H      1 LIG       0.17500
      7 H2        -75.3428  -12.4724  -45.3698 H      1 LIG       0.17500
      8 H3        -74.3737   -8.6148  -43.6355 H      1 LIG       0.13800
      9 H4        -77.0343  -11.7091  -43.3217 H      1 LIG       0.13800
@<TRIPOS>BOND
      1       1       2 1
      2       1       3 2
      3       2       4 2
      4       3       5 1
      5       4       5 1
      6       1       6 1
      7       2       7 1
      8       3       8 1
      9       4       9 1
@<TRIPOS>ALT_TYPE
CGenFF_4.0_ALT_TYPE_SET
CGenFF_4.0 1 CG2R51 2 CG2R51 3 CG2R51 4 CG2R51 5 OG2R50 6 HGR51 7 HGR51 8 HGR52 9 HGR52
@<TRIPOS>MOLECULE
furan
 9 9 0 0 0
****
USER_CHARGES
INVALID_CHARGES
Pose:   3 Cluster:   3 Fr_nu:  84405 TotEn:    -9.80
@<TRIPOS>ATOM
      1 C1        -50.3853  -12.0581  -46.6001 C.2    1 LIG      -0.26000
      2 C2        -51.6676  -11.6577  -46.1546 C.2    1 LIG      -0.26000
      3 C3        -49.4854  -11.2366  -45.9620 C.2    1 LIG       0.09300
      4 C4        -51.4599  -10.6201  -45.2758 C.2    1 LIG       0.09300
      5 O1        -50.1323  -10.3572  -45.1528 O.3    1 LIG      -0.29200
      6 H1        -50.1469  -12.8465  -47.2993 H      1 LIG       0.17500
      7 H2        -52.6236  -12.0735  -46.4383 H      1 LIG       0.17500
      8 H3        -48.4083  -11.1550  -45.9745 H      1 LIG       0.13800
      9 H4        -52.1165   -9.9967  -44.6866 H      1 LIG       0.13800
@<TRIPOS>BOND
      1       1       2 1
      2       1       3 2
      3       2       4 2
      4       3       5 1
      5       4       5 1
      6       1       6 1
      7       2       7 1
      8       3       8 1
      9       4       9 1
@<TRIPOS>ALT_TYPE
CGenFF_4.0_ALT_TYPE_SET
CGenFF_4.0 1 CG2R51 2 CG2R51 3 CG2R51 4 CG2R51 5 OG2R50 6 HGR51 7 HGR51 8 HGR52 9 HGR52
@<TRIPOS>MOLECULE
furan
 9 9 0 0 0
****
USER_CHARGES
INVALID_CHARGES
Pose:   4 Cluster:   4 Fr_nu:  57337 TotEn:    -9.62
@<TRIPOS>ATOM
      1 C1        -80.6667   -5.5345  -32.7774 C.2    1 LIG      -0.26000
      2 C2        -80.4233   -6.7010  -32.0138 C.2    1 LIG      -0.26000
      3 C3        -80.8827   -5.9605  -34.0673 C.2    1 LIG       0.09300
      4 C4        -80.5081   -7.7567  -32.8914 C.2    1 LIG       0.09300
      5 O1        -80.7880   -7.3138  -34.1452 O.3    1 LIG      -0.29200
      6 H1        -80.6821   -4.5112  -32.4311 H      1 LIG       0.17500
      7 H2        -80.2127   -6.7643  -30.9559 H      1 LIG       0.17500
      8 H3        -81.1054   -5.4533  -34.9948 H      1 LIG       0.13800
      9 H4        -80.4010   -8.8265  -32.7864 H      1 LIG       0.13800
@<TRIPOS>BOND
      1       1       2 1
      2       1       3 2
      3       2       4 2
      4       3       5 1
      5       4       5 1
      6       1       6 1
      7       2       7 1
      8       3       8 1
      9       4       9 1
@<TRIPOS>ALT_TYPE
CGenFF_4.0_ALT_TYPE_SET
CGenFF_4.0 1 CG2R51 2 CG2R51 3 CG2R51 4 CG2R51 5 OG2R50 6 HGR51 7 HGR51 8 HGR52 9 HGR52
@<TRIPOS>MOLECULE
furan
 9 9 0 0 0
****
USER_CHARGES
INVALID_CHARGES
Pose:   5 Cluster:   5 Fr_nu: 320270 TotEn:    -9.09
@<TRIPOS>ATOM
      1 C1        -76.3829   -9.1767  -52.5394 C.2    1 LIG      -0.26000
      2 C2        -75.8962   -9.8307  -51.3824 C.2    1 LIG      -0.26000
      3 C3        -75.3957   -9.2965  -53.4897 C.2    1 LIG       0.09300
      4 C4        -74.6463  -10.3036  -51.7082 C.2    1 LIG       0.09300
      5 O1        -74.3338   -9.9822  -52.9911 O.3    1 LIG      -0.29200
      6 H1        -77.3340   -8.6798  -52.6648 H      1 LIG       0.17500
      7 H2        -76.3943   -9.9435  -50.4303 H      1 LIG       0.17500
      8 H3        -75.3005   -8.9678  -54.5144 H      1 LIG       0.13800
      9 H4        -73.8929  -10.8584  -51.1683 H      1 LIG       0.13800
@<TRIPOS>BOND
      1       1       2 1
      2       1       3 2
      3       2       4 2
      4       3       5 1
      5       4       5 1
      6       1       6 1
      7       2       7 1
      8       3       8 1
      9       4       9 1
@<TRIPOS>ALT_TYPE
CGenFF_4.0_ALT_TYPE_SET
CGenFF_4.0 1 CG2R51 2 CG2R51 3 CG2R51 4 CG2R51 5 OG2R50 6 HGR51 7 HGR51 8 HGR52 9 HGR52
@<TRIPOS>MOLECULE
furan
 9 9 0 0 0
****
USER_CHARGES
INVALID_CHARGES
Pose:   6 Cluster:   6 Fr_nu: 819931 TotEn:    -8.93
@<TRIPOS>ATOM
      1 C1        -81.2942   -7.3869  -31.3979 C.2    1 LIG      -0.26000
      2 C2        -81.0107   -6.4808  -32.4476 C.2    1 LIG      -0.26000
      3 C3        -81.5382   -8.6009  -31.9968 C.2    1 LIG       0.09300
      4 C4        -81.1015   -7.2057  -33.6130 C.2    1 LIG       0.09300
      5 O1        -81.4226   -8.4990  -33.3468 O.3    1 LIG      -0.29200
      6 H1        -81.3182   -7.1808  -30.3376 H      1 LIG       0.17500
      7 H2        -80.7700   -5.4307  -32.3649 H      1 LIG       0.17500
      8 H3        -81.7923   -9.5818  -31.6220 H      1 LIG       0.13800
      9 H4        -80.9732   -6.9612  -34.6574 H      1 LIG       0.13800
@<TRIPOS>BOND
      1       1       2 1
      2       1       3 2
      3       2       4 2
      4       3       5 1
      5       4       5 1
      6       1       6 1
      7       2       7 1
      8       3       8 1
      9       4       9 1
@<TRIPOS>ALT_TYPE
CGenFF_4.0_ALT_TYPE_SET
CGenFF_4.0 1 CG2R51 2 CG2R51 3 CG2R51 4 CG2R51 5 OG2R50 6 HGR51 7 HGR51 8 HGR52 9 HGR52
@<TRIPOS>MOLECULE
furan
 9 9 0 0 0
****
USER_CHARGES
INVALID_CHARGES
Pose:   7 Cluster:   7 Fr_nu:  37403 TotEn:    -8.86
@<TRIPOS>ATOM
      1 C1        -49.4540   -9.9679  -28.1643 C.2    1 LIG      -0.26000
      2 C2        -49.9741  -11.2538  -27.8832 C.2    1 LIG      -0.26000
      3 C3        -50.0008   -9.1216  -27.2279 C.2    1 LIG       0.09300
      4 C4        -50.8016  -11.1017  -26.7950 C.2    1 LIG       0.09300
      5 O1        -50.8232   -9.8049  -26.3894 O.3    1 LIG      -0.29200
      6 H1        -48.7670   -9.6922  -28.9513 H      1 LIG       0.17500
      7 H2        -49.7711  -12.1762  -28.4080 H      1 LIG       0.17500
      8 H3        -49.9092   -8.0630  -27.0330 H      1 LIG       0.13800
      9 H4        -51.4138  -11.7816  -26.2206 H      1 LIG       0.13800
@<TRIPOS>BOND
      1       1       2 1
      2       1       3 2
      3       2       4 2
      4       3       5 1
      5       4       5 1
      6       1       6 1
      7       2       7 1
      8       3       8 1
      9       4       9 1
@<TRIPOS>ALT_TYPE
CGenFF_4.0_ALT_TYPE_SET
CGenFF_4.0 1 CG2R51 2 CG2R51 3 CG2R51 4 CG2R51 5 OG2R50 6 HGR51 7 HGR51 8 HGR52 9 HGR52
@<TRIPOS>MOLECULE
furan
 9 9 0 0 0
****
USER_CHARGES
INVALID_CHARGES
Pose:   8 Cluster:   8 Fr_nu:  16919 TotEn:    -8.78
@<TRIPOS>ATOM
      1 C1        -68.9964  -23.6311  -41.3880 C.2    1 LIG      -0.26000
      2 C2        -67.6293  -23.9274  -41.1727 C.2    1 LIG      -0.26000
      3 C3        -69.6616  -24.0570  -40.2618 C.2    1 LIG       0.09300
      4 C4        -67.5565  -24.5132  -39.9302 C.2    1 LIG       0.09300
      5 O1        -68.7910  -24.5958  -39.3684 O.3    1 LIG      -0.29200
      6 H1        -69.4414  -23.1658  -42.2556 H      1 LIG       0.17500
      7 H2        -66.8007  -23.7376  -41.8395 H      1 LIG       0.17500
      8 H3        -70.6980  -24.0478  -39.9573 H      1 LIG       0.13800
      9 H4        -66.7446  -24.9053  -39.3351 H      1 LIG       0.13800
@<TRIPOS>BOND
      1       1       2 1
      2       1       3 2
      3       2       4 2
      4       3       5 1
      5       4       5 1
      6       1       6 1
      7       2       7 1
      8       3       8 1
      9       4       9 1
@<TRIPOS>ALT_TYPE
CGenFF_4.0_ALT_TYPE_SET
CGenFF_4.0 1 CG2R51 2 CG2R51 3 CG2R51 4 CG2R51 5 OG2R50 6 HGR51 7 HGR51 8 HGR52 9 HGR52
@<TRIPOS>MOLECULE
furan
 9 9 0 0 0
****
USER_CHARGES
INVALID_CHARGES
Pose:   9 Cluster:   9 Fr_nu: 342448 TotEn:    -8.73
@<TRIPOS>ATOM
      1 C1        -75.8536   -9.5547  -47.9249 C.2    1 LIG      -0.26000
      2 C2        -76.5267   -9.9921  -49.0906 C.2    1 LIG      -0.26000
      3 C3        -74.5276   -9.4367  -48.2710 C.2    1 LIG       0.09300
      4 C4        -75.5640  -10.1100  -50.0660 C.2    1 LIG       0.09300
      5 O1        -74.3427   -9.7732  -49.5745 O.3    1 LIG      -0.29200
      6 H1        -76.2814   -9.3515  -46.9538 H      1 LIG       0.17500
      7 H2        -77.5815  -10.1957  -49.2055 H      1 LIG       0.17500
      8 H3        -73.6384   -9.1400  -47.7341 H      1 LIG       0.13800
      9 H4        -75.5847  -10.4054  -51.1049 H      1 LIG       0.13800
@<TRIPOS>BOND
      1       1       2 1
      2       1       3 2
      3       2       4 2
      4       3       5 1
      5       4       5 1
      6       1       6 1
      7       2       7 1
      8       3       8 1
      9       4       9 1
@<TRIPOS>ALT_TYPE
CGenFF_4.0_ALT_TYPE_SET
CGenFF_4.0 1 CG2R51 2 CG2R51 3 CG2R51 4 CG2R51 5 OG2R50 6 HGR51 7 HGR51 8 HGR52 9 HGR52
@<TRIPOS>MOLECULE
furan
 9 9 0 0 0
****
USER_CHARGES
INVALID_CHARGES
Pose:  10 Cluster:  10 Fr_nu:  46633 TotEn:    -8.71
@<TRIPOS>ATOM
      1 C1        -75.9864  -23.7772  -44.0524 C.2    1 LIG      -0.26000
      2 C2        -75.3050  -22.9654  -43.1144 C.2    1 LIG      -0.26000
      3 C3        -75.1815  -24.8720  -44.2659 C.2    1 LIG       0.09300
      4 C4        -74.1323  -23.6220  -42.8216 C.2    1 LIG       0.09300
      5 O1        -74.0495  -24.7851  -43.5194 O.3    1 LIG      -0.29200
      6 H1        -76.9441  -23.5878  -44.5152 H      1 LIG       0.17500
      7 H2        -75.6282  -22.0200  -42.7031 H      1 LIG       0.17500
      8 H3        -75.2673  -25.7537  -44.8842 H      1 LIG       0.13800
      9 H4        -73.2965  -23.4057  -42.1723 H      1 LIG       0.13800
@<TRIPOS>BOND
      1       1       2 1
      2       1       3 2
      3       2       4 2
      4       3       5 1
      5       4       5 1
      6       1       6 1
      7       2       7 1
      8       3       8 1
      9       4       9 1
@<TRIPOS>ALT_TYPE
CGenFF_4.0_ALT_TYPE_SET
CGenFF_4.0 1 CG2R51 2 CG2R51 3 CG2R51 4 CG2R51 5 OG2R50 6 HGR51 7 HGR51 8 HGR52 9 HGR52
@<TRIPOS>MOLECULE
furan
 9 9 0 0 0
****
USER_CHARGES
INVALID_CHARGES
Pose:  11 Cluster:  11 Fr_nu: 614090 TotEn:    -8.69
@<TRIPOS>ATOM
      1 C1        -68.8489  -23.8530  -40.3311 C.2    1 LIG      -0.26000
      2 C2        -69.3562  -24.3152  -41.5689 C.2    1 LIG      -0.26000
      3 C3        -67.4850  -24.0212  -40.3906 C.2    1 LIG       0.09300
      4 C4        -68.2662  -24.7327  -42.2966 C.2    1 LIG       0.09300
      5 O1        -67.1217  -24.5567  -41.5854 O.3    1 LIG      -0.29200
      6 H1        -69.4075  -23.4485  -39.4994 H      1 LIG       0.17500
      7 H2        -70.3874  -24.3407  -41.8905 H      1 LIG       0.17500
      8 H3        -66.6761  -23.8189  -39.7036 H      1 LIG       0.13800
      9 H4        -68.1435  -25.1561  -43.2828 H      1 LIG       0.13800
@<TRIPOS>BOND
      1       1       2 1
      2       1       3 2
      3       2       4 2
      4       3       5 1
      5       4       5 1
      6       1       6 1
      7       2       7 1
      8       3       8 1
      9       4       9 1
@<TRIPOS>ALT_TYPE
CGenFF_4.0_ALT_TYPE_SET
CGenFF_4.0 1 CG2R51 2 CG2R51 3 CG2R51 4 CG2R51 5 OG2R50 6 HGR51 7 HGR51 8 HGR52 9 HGR52
@<TRIPOS>MOLECULE
furan
 9 9 0 0 0
****
USER_CHARGES
INVALID_CHARGES
Pose:  12 Cluster:  12 Fr_nu:  11563 TotEn:    -8.57
@<TRIPOS>ATOM
      1 C1        -49.1185  -12.0730  -44.1754 C.2    1 LIG      -0.26000
      2 C2        -50.2679  -11.3968  -43.7013 C.2    1 LIG      -0.26000
      3 C3        -48.8677  -11.5669  -45.4296 C.2    1 LIG       0.09300
      4 C4        -50.6375  -10.5256  -44.6996 C.2    1 LIG       0.09300
      5 O1        -49.7890  -10.6231  -45.7565 O.3    1 LIG      -0.29200
      6 H1        -48.5449  -12.8344  -43.6668 H      1 LIG       0.17500
      7 H2        -50.7647  -11.5278  -42.7508 H      1 LIG       0.17500
      8 H3        -48.1127  -11.7619  -46.1772 H      1 LIG       0.13800
      9 H4        -51.4370   -9.8070  -44.8064 H      1 LIG       0.13800
@<TRIPOS>BOND
      1       1       2 1
      2       1       3 2
      3       2       4 2
      4       3       5 1
      5       4       5 1
      6       1       6 1
      7       2       7 1
      8       3       8 1
      9       4       9 1
@<TRIPOS>ALT_TYPE
CGenFF_4.0_ALT_TYPE_SET
CGenFF_4.0 1 CG2R51 2 CG2R51 3 CG2R51 4 CG2R51 5 OG2R50 6 HGR51 7 HGR51 8 HGR52 9 HGR52
@<TRIPOS>MOLECULE
furan
 9 9 0 0 0
****
USER_CHARGES
INVALID_CHARGES
Pose:  13 Cluster:  13 Fr_nu: 748705 TotEn:    -8.54
@<TRIPOS>ATOM
      1 C1        -50.3449  -12.0713  -46.3107 C.2    1 LIG      -0.26000
      2 C2        -50.3821  -11.3145  -45.1153 C.2    1 LIG      -0.26000
      3 C3        -51.5005  -11.7668  -46.9917 C.2    1 LIG       0.09300
      4 C4        -51.5578  -10.6014  -45.1511 C.2    1 LIG       0.09300
      5 O1        -52.2453  -10.8715  -46.2917 O.3    1 LIG      -0.29200
      6 H1        -49.5726  -12.7537  -46.6351 H      1 LIG       0.17500
      7 H2        -49.6442  -11.2915  -44.3264 H      1 LIG       0.17500
      8 H3        -51.9174  -12.0845  -47.9364 H      1 LIG       0.13800
      9 H4        -52.0253   -9.8965  -44.4791 H      1 LIG       0.13800
@<TRIPOS>BOND
      1       1       2 1
      2       1       3 2
      3       2       4 2
      4       3       5 1
      5       4       5 1
      6       1       6 1
      7       2       7 1
      8       3       8 1
      9       4       9 1
@<TRIPOS>ALT_TYPE
CGenFF_4.0_ALT_TYPE_SET
CGenFF_4.0 1 CG2R51 2 CG2R51 3 CG2R51 4 CG2R51 5 OG2R50 6 HGR51 7 HGR51 8 HGR52 9 HGR52
@<TRIPOS>MOLECULE
furan
 9 9 0 0 0
****
USER_CHARGES
INVALID_CHARGES
Pose:  14 Cluster:  14 Fr_nu: 1444230 TotEn:    -8.50
@<TRIPOS>ATOM
      1 C1        -51.2179  -11.5623  -45.4622 C.2    1 LIG      -0.26000
      2 C2        -50.8995  -12.1442  -46.7125 C.2    1 LIG      -0.26000
      3 C3        -50.0857  -10.8985  -45.0505 C.2    1 LIG       0.09300
      4 C4        -49.5956  -11.7943  -46.9758 C.2    1 LIG       0.09300
      5 O1        -49.0923  -11.0348  -45.9676 O.3    1 LIG      -0.29200
      6 H1        -52.1550  -11.6200  -44.9277 H      1 LIG       0.17500
      7 H2        -51.5405  -12.7434  -47.3430 H      1 LIG       0.17500
      8 H3        -49.8387  -10.3118  -44.1776 H      1 LIG       0.13800
      9 H4        -48.9182  -11.9950  -47.7930 H      1 LIG       0.13800
@<TRIPOS>BOND
      1       1       2 1
      2       1       3 2
      3       2       4 2
      4       3       5 1
      5       4       5 1
      6       1       6 1
      7       2       7 1
      8       3       8 1
      9       4       9 1
@<TRIPOS>ALT_TYPE
CGenFF_4.0_ALT_TYPE_SET
CGenFF_4.0 1 CG2R51 2 CG2R51 3 CG2R51 4 CG2R51 5 OG2R50 6 HGR51 7 HGR51 8 HGR52 9 HGR52
@<TRIPOS>MOLECULE
furan
 9 9 0 0 0
****
USER_CHARGES
INVALID_CHARGES
Pose:  15 Cluster:  15 Fr_nu: 1435489 TotEn:    -8.49
@<TRIPOS>ATOM
      1 C1        -81.0282   -7.6640  -33.4792 C.2    1 LIG      -0.26000
      2 C2        -81.2763   -7.7481  -32.0883 C.2    1 LIG      -0.26000
      3 C3        -80.7100   -6.3498  -33.7317 C.2    1 LIG       0.09300
      4 C4        -81.0919   -6.4793  -31.5900 C.2    1 LIG       0.09300
      5 O1        -80.7465   -5.6211  -32.5854 O.3    1 LIG      -0.29200
      6 H1        -81.0758   -8.4614  -34.2067 H      1 LIG       0.17500
      7 H2        -81.5544   -8.6239  -31.5201 H      1 LIG       0.17500
      8 H3        -80.4459   -5.8029  -34.6251 H      1 LIG       0.13800
      9 H4        -81.1640   -6.0461  -30.6031 H      1 LIG       0.13800
@<TRIPOS>BOND
      1       1       2 1
      2       1       3 2
      3       2       4 2
      4       3       5 1
      5       4       5 1
      6       1       6 1
      7       2       7 1
      8       3       8 1
      9       4       9 1
@<TRIPOS>ALT_TYPE
CGenFF_4.0_ALT_TYPE_SET
CGenFF_4.0 1 CG2R51 2 CG2R51 3 CG2R51 4 CG2R51 5 OG2R50 6 HGR51 7 HGR51 8 HGR52 9 HGR52
@<TRIPOS>MOLECULE
furan
 9 9 0 0 0
****
USER_CHARGES
INVALID_CHARGES
Pose:  16 Cluster:  16 Fr_nu:  36958 TotEn:    -8.49
@<TRIPOS>ATOM
      1 C1        -76.0062  -10.5189  -44.0441 C.2    1 LIG      -0.26000
      2 C2        -75.1922   -9.3680  -43.9171 C.2    1 LIG      -0.26000
      3 C3        -75.2083  -11.5894  -43.7136 C.2    1 LIG       0.09300
      4 C4        -73.9550   -9.8173  -43.5180 C.2    1 LIG       0.09300
      5 O1        -73.9565  -11.1703  -43.3915 O.3    1 LIG      -0.29200
      6 H1        -77.0444  -10.5626  -44.3399 H      1 LIG       0.17500
      7 H2        -75.4724   -8.3396  -44.0942 H      1 LIG       0.17500
      8 H3        -75.3725  -12.6558  -43.6599 H      1 LIG       0.13800
      9 H4        -73.0186   -9.3277  -43.2935 H      1 LIG       0.13800
@<TRIPOS>BOND
      1       1       2 1
      2       1       3 2
      3       2       4 2
      4       3       5 1
      5       4       5 1
      6       1       6 1
      7       2       7 1
      8       3       8 1
      9       4       9 1
@<TRIPOS>ALT_TYPE
CGenFF_4.0_ALT_TYPE_SET
CGenFF_4.0 1 CG2R51 2 CG2R51 3 CG2R51 4 CG2R51 5 OG2R50 6 HGR51 7 HGR51 8 HGR52 9 HGR52
@<TRIPOS>MOLECULE
furan
 9 9 0 0 0
****
USER_CHARGES
INVALID_CHARGES
Pose:  17 Cluster:  17 Fr_nu:  13557 TotEn:    -8.48
@<TRIPOS>ATOM
      1 C1        -46.8703  -14.0571  -28.7520 C.2    1 LIG      -0.26000
      2 C2        -47.5479  -13.3824  -29.7956 C.2    1 LIG      -0.26000
      3 C3        -47.7845  -14.2031  -27.7347 C.2    1 LIG       0.09300
      4 C4        -48.8279  -13.1644  -29.3416 C.2    1 LIG       0.09300
      5 O1        -48.9803  -13.6617  -28.0862 O.3    1 LIG      -0.29200
      6 H1        -45.8439  -14.3942  -28.7424 H      1 LIG       0.17500
      7 H2        -47.1528  -13.0917  -30.7582 H      1 LIG       0.17500
      8 H3        -47.7433  -14.6464  -26.7505 H      1 LIG       0.13800
      9 H4        -49.7024  -12.6949  -29.7680 H      1 LIG       0.13800
@<TRIPOS>BOND
      1       1       2 1
      2       1       3 2
      3       2       4 2
      4       3       5 1
      5       4       5 1
      6       1       6 1
      7       2       7 1
      8       3       8 1
      9       4       9 1
@<TRIPOS>ALT_TYPE
CGenFF_4.0_ALT_TYPE_SET
CGenFF_4.0 1 CG2R51 2 CG2R51 3 CG2R51 4 CG2R51 5 OG2R50 6 HGR51 7 HGR51 8 HGR52 9 HGR52
@<TRIPOS>MOLECULE
furan
 9 9 0 0 0
****
USER_CHARGES
INVALID_CHARGES
Pose:  18 Cluster:  18 Fr_nu:  52275 TotEn:    -8.45
@<TRIPOS>ATOM
      1 C1        -76.0274  -10.4676  -44.4491 C.2    1 LIG      -0.26000
      2 C2        -74.9984  -10.7849  -45.3677 C.2    1 LIG      -0.26000
      3 C3        -75.4393   -9.7086  -43.4641 C.2    1 LIG       0.09300
      4 C4        -73.8550  -10.1971  -44.8786 C.2    1 LIG       0.09300
      5 O1        -74.1154   -9.5390  -43.7186 O.3    1 LIG      -0.29200
      6 H1        -77.0673  -10.7564  -44.4985 H      1 LIG       0.17500
      7 H2        -75.0801  -11.3689  -46.2731 H      1 LIG       0.17500
      8 H3        -75.8065   -9.2375  -42.5639 H      1 LIG       0.13800
      9 H4        -72.8310  -10.1559  -45.2200 H      1 LIG       0.13800
@<TRIPOS>BOND
      1       1       2 1
      2       1       3 2
      3       2       4 2
      4       3       5 1
      5       4       5 1
      6       1       6 1
      7       2       7 1
      8       3       8 1
      9       4       9 1
@<TRIPOS>ALT_TYPE
CGenFF_4.0_ALT_TYPE_SET
CGenFF_4.0 1 CG2R51 2 CG2R51 3 CG2R51 4 CG2R51 5 OG2R50 6 HGR51 7 HGR51 8 HGR52 9 HGR52
@<TRIPOS>MOLECULE
furan
 9 9 0 0 0
****
USER_CHARGES
INVALID_CHARGES
Pose:  19 Cluster:  19 Fr_nu: 319921 TotEn:    -8.44
@<TRIPOS>ATOM
      1 C1        -50.9956  -10.9830  -43.7176 C.2    1 LIG      -0.26000
      2 C2        -50.9956  -10.9830  -45.1330 C.2    1 LIG      -0.26000
      3 C3        -49.7748  -11.4887  -43.3357 C.2    1 LIG       0.09300
      4 C4        -49.7747  -11.4886  -45.5150 C.2    1 LIG       0.09300
      5 O1        -49.0246  -11.7992  -44.4253 O.3    1 LIG      -0.29200
      6 H1        -51.7866  -10.6559  -43.0584 H      1 LIG       0.17500
      7 H2        -51.7865  -10.6553  -45.7922 H      1 LIG       0.17500
      8 H3        -49.3109  -11.6797  -42.3789 H      1 LIG       0.13800
      9 H4        -49.3113  -11.6802  -46.4718 H      1 LIG       0.13800
@<TRIPOS>BOND
      1       1       2 1
      2       1       3 2
      3       2       4 2
      4       3       5 1
      5       4       5 1
      6       1       6 1
      7       2       7 1
      8       3       8 1
      9       4       9 1
@<TRIPOS>ALT_TYPE
CGenFF_4.0_ALT_TYPE_SET
CGenFF_4.0 1 CG2R51 2 CG2R51 3 CG2R51 4 CG2R51 5 OG2R50 6 HGR51 7 HGR51 8 HGR52 9 HGR52
@<TRIPOS>MOLECULE
furan
 9 9 0 0 0
****
USER_CHARGES
INVALID_CHARGES
Pose:  20 Cluster:  20 Fr_nu: 701163 TotEn:    -8.37
@<TRIPOS>ATOM
      1 C1        -76.0367   -9.6979  -52.9301 C.2    1 LIG      -0.26000
      2 C2        -75.3005  -10.4551  -51.9878 C.2    1 LIG      -0.26000
      3 C3        -76.6438   -8.6891  -52.2188 C.2    1 LIG       0.09300
      4 C4        -75.5100   -9.8550  -50.7680 C.2    1 LIG       0.09300
      5 O1        -76.3277   -8.7777  -50.9002 O.3    1 LIG      -0.29200
      6 H1        -76.1156   -9.8666  -53.9943 H      1 LIG       0.17500
      7 H2        -74.6930  -11.3288  -52.1746 H      1 LIG       0.17500
      8 H3        -77.2956   -7.8712  -52.4893 H      1 LIG       0.13800
      9 H4        -75.1670  -10.0614  -49.7646 H      1 LIG       0.13800
@<TRIPOS>BOND
      1       1       2 1
      2       1       3 2
      3       2       4 2
      4       3       5 1
      5       4       5 1
      6       1       6 1
      7       2       7 1
      8       3       8 1
      9       4       9 1
@<TRIPOS>ALT_TYPE
CGenFF_4.0_ALT_TYPE_SET
CGenFF_4.0 1 CG2R51 2 CG2R51 3 CG2R51 4 CG2R51 5 OG2R50 6 HGR51 7 HGR51 8 HGR52 9 HGR52
@<TRIPOS>MOLECULE
furan
 9 9 0 0 0
****
USER_CHARGES
INVALID_CHARGES
Pose:  21 Cluster:  21 Fr_nu:   9370 TotEn:    -8.35
@<TRIPOS>ATOM
      1 C1        -67.9233  -25.7138  -40.8927 C.2    1 LIG      -0.26000
      2 C2        -68.2437  -24.3487  -40.6996 C.2    1 LIG      -0.26000
      3 C3        -68.8206  -26.4279  -40.1331 C.2    1 LIG       0.09300
      4 C4        -69.3140  -24.3260  -39.8360 C.2    1 LIG       0.09300
      5 O1        -69.6719  -25.5894  -39.4860 O.3    1 LIG      -0.29200
      6 H1        -67.1364  -26.1256  -41.5080 H      1 LIG       0.17500
      7 H2        -67.7556  -23.4890  -41.1356 H      1 LIG       0.17500
      8 H3        -68.9782  -27.4819  -39.9563 H      1 LIG       0.13800
      9 H4        -69.9042  -23.5344  -39.3977 H      1 LIG       0.13800
@<TRIPOS>BOND
      1       1       2 1
      2       1       3 2
      3       2       4 2
      4       3       5 1
      5       4       5 1
      6       1       6 1
      7       2       7 1
      8       3       8 1
      9       4       9 1
@<TRIPOS>ALT_TYPE
CGenFF_4.0_ALT_TYPE_SET
CGenFF_4.0 1 CG2R51 2 CG2R51 3 CG2R51 4 CG2R51 5 OG2R50 6 HGR51 7 HGR51 8 HGR52 9 HGR52
@<TRIPOS>MOLECULE
furan
 9 9 0 0 0
****
USER_CHARGES
INVALID_CHARGES
Pose:  22 Cluster:  22 Fr_nu:  35041 TotEn:    -8.27
@<TRIPOS>ATOM
      1 C1        -72.4810  -10.5719  -43.2297 C.2    1 LIG      -0.26000
      2 C2        -72.2784   -9.3010  -43.8188 C.2    1 LIG      -0.26000
      3 C3        -71.2329  -11.0369  -42.8860 C.2    1 LIG       0.09300
      4 C4        -70.9211   -9.0800  -43.7930 C.2    1 LIG       0.09300
      5 O1        -70.2766  -10.1334  -43.2258 O.3    1 LIG      -0.29200
      6 H1        -73.4192  -11.0850  -43.0754 H      1 LIG       0.17500
      7 H2        -73.0281   -8.6300  -44.2127 H      1 LIG       0.17500
      8 H3        -70.8754  -11.9418  -42.4166 H      1 LIG       0.13800
      9 H4        -70.2897   -8.2670  -44.1209 H      1 LIG       0.13800
@<TRIPOS>BOND
      1       1       2 1
      2       1       3 2
      3       2       4 2
      4       3       5 1
      5       4       5 1
      6       1       6 1
      7       2       7 1
      8       3       8 1
      9       4       9 1
@<TRIPOS>ALT_TYPE
CGenFF_4.0_ALT_TYPE_SET
CGenFF_4.0 1 CG2R51 2 CG2R51 3 CG2R51 4 CG2R51 5 OG2R50 6 HGR51 7 HGR51 8 HGR52 9 HGR52
@<TRIPOS>MOLECULE
furan
 9 9 0 0 0
****
USER_CHARGES
INVALID_CHARGES
Pose:  23 Cluster:  23 Fr_nu: 402457 TotEn:    -8.23
@<TRIPOS>ATOM
      1 C1        -73.6883  -23.8723  -42.8748 C.2    1 LIG      -0.26000
      2 C2        -74.6417  -24.1573  -43.8812 C.2    1 LIG      -0.26000
      3 C3        -72.9722  -25.0317  -42.6877 C.2    1 LIG       0.09300
      4 C4        -74.4402  -25.4705  -44.2375 C.2    1 LIG       0.09300
      5 O1        -73.4242  -26.0107  -43.5146 O.3    1 LIG      -0.29200
      6 H1        -73.5418  -22.9388  -42.3509 H      1 LIG       0.17500
      7 H2        -75.3830  -23.4891  -44.2953 H      1 LIG       0.17500
      8 H3        -72.1528  -25.3081  -42.0402 H      1 LIG       0.13800
      9 H4        -74.9104  -26.1323  -44.9501 H      1 LIG       0.13800
@<TRIPOS>BOND
      1       1       2 1
      2       1       3 2
      3       2       4 2
      4       3       5 1
      5       4       5 1
      6       1       6 1
      7       2       7 1
      8       3       8 1
      9       4       9 1
@<TRIPOS>ALT_TYPE
CGenFF_4.0_ALT_TYPE_SET
CGenFF_4.0 1 CG2R51 2 CG2R51 3 CG2R51 4 CG2R51 5 OG2R50 6 HGR51 7 HGR51 8 HGR52 9 HGR52
@<TRIPOS>MOLECULE
furan
 9 9 0 0 0
****
USER_CHARGES
INVALID_CHARGES
Pose:  24 Cluster:  24 Fr_nu: 748507 TotEn:    -8.09
@<TRIPOS>ATOM
      1 C1        -51.6535  -11.2398  -46.0740 C.2    1 LIG      -0.26000
      2 C2        -51.2361  -11.0248  -44.7388 C.2    1 LIG      -0.26000
      3 C3        -50.7647  -12.1415  -46.6116 C.2    1 LIG       0.09300
      4 C4        -50.1221  -11.8105  -44.5556 C.2    1 LIG       0.09300
      5 O1        -49.8282  -12.4945  -45.6925 O.3    1 LIG      -0.29200
      6 H1        -52.4964  -10.7931  -46.5812 H      1 LIG       0.17500
      7 H2        -51.6906  -10.3782  -44.0021 H      1 LIG       0.17500
      8 H3        -50.6673  -12.6079  -47.5811 H      1 LIG       0.13800
      9 H4        -49.4599  -11.9856  -43.7202 H      1 LIG       0.13800
@<TRIPOS>BOND
      1       1       2 1
      2       1       3 2
      3       2       4 2
      4       3       5 1
      5       4       5 1
      6       1       6 1
      7       2       7 1
      8       3       8 1
      9       4       9 1
@<TRIPOS>ALT_TYPE
CGenFF_4.0_ALT_TYPE_SET
CGenFF_4.0 1 CG2R51 2 CG2R51 3 CG2R51 4 CG2R51 5 OG2R50 6 HGR51 7 HGR51 8 HGR52 9 HGR52
@<TRIPOS>MOLECULE
furan
 9 9 0 0 0
****
USER_CHARGES
INVALID_CHARGES
Pose:  25 Cluster:  25 Fr_nu:  56910 TotEn:    -7.95
@<TRIPOS>ATOM
      1 C1        -80.7182   -6.3581  -32.8362 C.2    1 LIG      -0.26000
      2 C2        -80.5081   -7.7567  -32.8914 C.2    1 LIG      -0.26000
      3 C3        -81.3107   -6.1086  -31.6202 C.2    1 LIG       0.09300
      4 C4        -80.9871   -8.2621  -31.7051 C.2    1 LIG       0.09300
      5 O1        -81.4780   -7.2638  -30.9246 O.3    1 LIG      -0.29200
      6 H1        -80.4694   -5.6240  -33.5888 H      1 LIG       0.17500
      7 H2        -80.0631   -8.3253  -33.6952 H      1 LIG       0.17500
      8 H3        -81.6552   -5.2115  -31.1265 H      1 LIG       0.13800
      9 H4        -81.0482   -9.2560  -31.2864 H      1 LIG       0.13800
@<TRIPOS>BOND
      1       1       2 1
      2       1       3 2
      3       2       4 2
      4       3       5 1
      5       4       5 1
      6       1       6 1
      7       2       7 1
      8       3       8 1
      9       4       9 1
@<TRIPOS>ALT_TYPE
CGenFF_4.0_ALT_TYPE_SET
CGenFF_4.0 1 CG2R51 2 CG2R51 3 CG2R51 4 CG2R51 5 OG2R50 6 HGR51 7 HGR51 8 HGR52 9 HGR52
@<TRIPOS>MOLECULE
furan
 9 9 0 0 0
****
USER_CHARGES
INVALID_CHARGES
Pose:  26 Cluster:  26 Fr_nu:  14166 TotEn:    -7.93
@<TRIPOS>ATOM
      1 C1        -67.4517  -24.9785  -40.1254 C.2    1 LIG      -0.26000
      2 C2        -68.7910  -24.8309  -39.6920 C.2    1 LIG      -0.26000
      3 C3        -67.2232  -23.9547  -41.0151 C.2    1 LIG       0.09300
      4 C4        -69.2853  -23.7274  -40.3476 C.2    1 LIG       0.09300
      5 O1        -68.3359  -23.1874  -41.1561 O.3    1 LIG      -0.29200
      6 H1        -66.7420  -25.7365  -39.8271 H      1 LIG       0.17500
      7 H2        -69.3286  -25.4512  -38.9894 H      1 LIG       0.17500
      8 H3        -66.3680  -23.6500  -41.6007 H      1 LIG       0.13800
      9 H4        -70.2411  -23.2238  -40.3477 H      1 LIG       0.13800
@<TRIPOS>BOND
      1       1       2 1
      2       1       3 2
      3       2       4 2
      4       3       5 1
      5       4       5 1
      6       1       6 1
      7       2       7 1
      8       3       8 1
      9       4       9 1
@<TRIPOS>ALT_TYPE
CGenFF_4.0_ALT_TYPE_SET
CGenFF_4.0 1 CG2R51 2 CG2R51 3 CG2R51 4 CG2R51 5 OG2R50 6 HGR51 7 HGR51 8 HGR52 9 HGR52
@<TRIPOS>MOLECULE
furan
 9 9 0 0 0
****
USER_CHARGES
INVALID_CHARGES
Pose:  27 Cluster:  27 Fr_nu:   3882 TotEn:    -7.86
@<TRIPOS>ATOM
      1 C1        -69.1105  -25.9580  -40.5162 C.2    1 LIG      -0.26000
      2 C2        -69.1986  -24.9847  -39.4924 C.2    1 LIG      -0.26000
      3 C3        -69.0725  -25.2623  -41.7023 C.2    1 LIG       0.09300
      4 C4        -69.2081  -23.7637  -40.1258 C.2    1 LIG       0.09300
      5 O1        -69.1315  -23.9243  -41.4730 O.3    1 LIG      -0.29200
      6 H1        -69.0791  -27.0320  -40.4038 H      1 LIG       0.17500
      7 H2        -69.2487  -25.1522  -38.4262 H      1 LIG       0.17500
      8 H3        -69.0065  -25.5564  -42.7397 H      1 LIG       0.13800
      9 H4        -69.2621  -22.7421  -39.7790 H      1 LIG       0.13800
@<TRIPOS>BOND
      1       1       2 1
      2       1       3 2
      3       2       4 2
      4       3       5 1
      5       4       5 1
      6       1       6 1
      7       2       7 1
      8       3       8 1
      9       4       9 1
@<TRIPOS>ALT_TYPE
CGenFF_4.0_ALT_TYPE_SET
CGenFF_4.0 1 CG2R51 2 CG2R51 3 CG2R51 4 CG2R51 5 OG2R50 6 HGR51 7 HGR51 8 HGR52 9 HGR52
@<TRIPOS>MOLECULE
furan
 9 9 0 0 0
****
USER_CHARGES
INVALID_CHARGES
Pose:  28 Cluster:  28 Fr_nu:    561 TotEn:    -7.82
@<TRIPOS>ATOM
      1 C1        -68.1944  -25.0023  -39.7599 C.2    1 LIG      -0.26000
      2 C2        -68.9647  -23.9373  -40.2850 C.2    1 LIG      -0.26000
      3 C3        -68.7104  -26.1535  -40.3082 C.2    1 LIG       0.09300
      4 C4        -69.8964  -24.5136  -41.1167 C.2    1 LIG       0.09300
      5 O1        -69.7481  -25.8643  -41.1365 O.3    1 LIG      -0.29200
      6 H1        -67.3670  -24.9389  -39.0680 H      1 LIG       0.17500
      7 H2        -68.8544  -22.8818  -40.0826 H      1 LIG       0.17500
      8 H3        -68.4639  -27.2012  -40.2160 H      1 LIG       0.13800
      9 H4        -70.6917  -24.1215  -41.7338 H      1 LIG       0.13800
@<TRIPOS>BOND
      1       1       2 1
      2       1       3 2
      3       2       4 2
      4       3       5 1
      5       4       5 1
      6       1       6 1
      7       2       7 1
      8       3       8 1
      9       4       9 1
@<TRIPOS>ALT_TYPE
CGenFF_4.0_ALT_TYPE_SET
CGenFF_4.0 1 CG2R51 2 CG2R51 3 CG2R51 4 CG2R51 5 OG2R50 6 HGR51 7 HGR51 8 HGR52 9 HGR52
@<TRIPOS>MOLECULE
furan
 9 9 0 0 0
****
USER_CHARGES
INVALID_CHARGES
Pose:  29 Cluster:  29 Fr_nu: 100137 TotEn:    -7.76
@<TRIPOS>ATOM
      1 C1        -69.1359    3.3363  -47.1326 C.2    1 LIG      -0.26000
      2 C2        -68.6176    2.0849  -47.5432 C.2    1 LIG      -0.26000
      3 C3        -70.1121    3.6633  -48.0448 C.2    1 LIG       0.09300
      4 C4        -69.3140    1.7364  -48.6770 C.2    1 LIG       0.09300
      5 O1        -70.2270    2.6932  -48.9894 O.3    1 LIG      -0.29200
      6 H1        -68.8353    3.9263  -46.2789 H      1 LIG       0.17500
      7 H2        -67.8345    1.5090  -47.0716 H      1 LIG       0.17500
      8 H3        -70.7807    4.5047  -48.1551 H      1 LIG       0.13800
      9 H4        -69.2812    0.8862  -49.3427 H      1 LIG       0.13800
@<TRIPOS>BOND
      1       1       2 1
      2       1       3 2
      3       2       4 2
      4       3       5 1
      5       4       5 1
      6       1       6 1
      7       2       7 1
      8       3       8 1
      9       4       9 1
@<TRIPOS>ALT_TYPE
CGenFF_4.0_ALT_TYPE_SET
CGenFF_4.0 1 CG2R51 2 CG2R51 3 CG2R51 4 CG2R51 5 OG2R50 6 HGR51 7 HGR51 8 HGR52 9 HGR52
@<TRIPOS>MOLECULE
furan
 9 9 0 0 0
****
USER_CHARGES
INVALID_CHARGES
Pose:  30 Cluster:  30 Fr_nu:  42071 TotEn:    -7.51
@<TRIPOS>ATOM
      1 C1        -47.4949  -13.4124  -28.9988 C.2    1 LIG      -0.26000
      2 C2        -48.3953  -13.9771  -28.0641 C.2    1 LIG      -0.26000
      3 C3        -48.1246  -12.3032  -29.5137 C.2    1 LIG       0.09300
      4 C4        -49.5110  -13.1725  -28.0743 C.2    1 LIG       0.09300
      5 O1        -49.3539  -12.1498  -28.9553 O.3    1 LIG      -0.29200
      6 H1        -46.5105  -13.7696  -29.2644 H      1 LIG       0.17500
      7 H2        -48.2493  -14.8599  -27.4586 H      1 LIG       0.17500
      8 H3        -47.8468  -11.5576  -30.2444 H      1 LIG       0.13800
      9 H4        -50.4507  -13.1909  -27.5419 H      1 LIG       0.13800
@<TRIPOS>BOND
      1       1       2 1
      2       1       3 2
      3       2       4 2
      4       3       5 1
      5       4       5 1
      6       1       6 1
      7       2       7 1
      8       3       8 1
      9       4       9 1
@<TRIPOS>ALT_TYPE
CGenFF_4.0_ALT_TYPE_SET
CGenFF_4.0 1 CG2R51 2 CG2R51 3 CG2R51 4 CG2R51 5 OG2R50 6 HGR51 7 HGR51 8 HGR52 9 HGR52
@<TRIPOS>MOLECULE
furan
 9 9 0 0 0
****
USER_CHARGES
INVALID_CHARGES
Pose:  31 Cluster:  31 Fr_nu: 1299960 TotEn:    -7.50
@<TRIPOS>ATOM
      1 C1        -68.7758  -23.7861  -41.4734 C.2    1 LIG      -0.26000
      2 C2        -67.7674  -24.5288  -42.1327 C.2    1 LIG      -0.26000
      3 C3        -68.5474  -23.9442  -40.1262 C.2    1 LIG       0.09300
      4 C4        -66.9946  -25.0876  -41.1415 C.2    1 LIG       0.09300
      5 O1        -67.4634  -24.7360  -39.9154 O.3    1 LIG      -0.29200
      6 H1        -69.5700  -23.2084  -41.9237 H      1 LIG       0.17500
      7 H2        -67.6219  -24.6424  -43.1973 H      1 LIG       0.17500
      8 H3        -69.0384  -23.5774  -39.2366 H      1 LIG       0.13800
      9 H4        -66.1228  -25.7255  -41.1434 H      1 LIG       0.13800
@<TRIPOS>BOND
      1       1       2 1
      2       1       3 2
      3       2       4 2
      4       3       5 1
      5       4       5 1
      6       1       6 1
      7       2       7 1
      8       3       8 1
      9       4       9 1
@<TRIPOS>ALT_TYPE
CGenFF_4.0_ALT_TYPE_SET
CGenFF_4.0 1 CG2R51 2 CG2R51 3 CG2R51 4 CG2R51 5 OG2R50 6 HGR51 7 HGR51 8 HGR52 9 HGR52
@<TRIPOS>MOLECULE
furan
 9 9 0 0 0
****
USER_CHARGES
INVALID_CHARGES
Pose:  32 Cluster:  32 Fr_nu:   7019 TotEn:    -7.41
@<TRIPOS>ATOM
      1 C1        -81.0302   -7.9131  -33.6171 C.2    1 LIG      -0.26000
      2 C2        -81.0263   -6.4991  -33.6793 C.2    1 LIG      -0.26000
      3 C3        -80.1382   -8.2543  -32.6272 C.2    1 LIG       0.09300
      4 C4        -80.1323   -6.0771  -32.7229 C.2    1 LIG       0.09300
      5 O1        -79.5867   -7.1409  -32.0771 O.3    1 LIG      -0.29200
      6 H1        -81.6102   -8.5978  -34.2188 H      1 LIG       0.17500
      7 H2        -81.6031   -5.8667  -34.3387 H      1 LIG       0.17500
      8 H3        -79.8026   -9.1948  -32.2150 H      1 LIG       0.13800
      9 H4        -79.7910   -5.1059  -32.3955 H      1 LIG       0.13800
@<TRIPOS>BOND
      1       1       2 1
      2       1       3 2
      3       2       4 2
      4       3       5 1
      5       4       5 1
      6       1       6 1
      7       2       7 1
      8       3       8 1
      9       4       9 1
@<TRIPOS>ALT_TYPE
CGenFF_4.0_ALT_TYPE_SET
CGenFF_4.0 1 CG2R51 2 CG2R51 3 CG2R51 4 CG2R51 5 OG2R50 6 HGR51 7 HGR51 8 HGR52 9 HGR52
@<TRIPOS>MOLECULE
furan
 9 9 0 0 0
****
USER_CHARGES
INVALID_CHARGES
Pose:  33 Cluster:  33 Fr_nu: 859098 TotEn:    -7.41
@<TRIPOS>ATOM
      1 C1        -66.1916  -18.8702  -20.1809 C.2    1 LIG      -0.26000
      2 C2        -65.9903  -19.6820  -19.0391 C.2    1 LIG      -0.26000
      3 C3        -66.1143  -17.5687  -19.7426 C.2    1 LIG       0.09300
      4 C4        -65.8042  -18.8187  -17.9846 C.2    1 LIG       0.09300
      5 O1        -65.8782  -17.5286  -18.4050 O.3    1 LIG      -0.29200
      6 H1        -66.3711  -19.1932  -21.1961 H      1 LIG       0.17500
      7 H2        -65.9816  -20.7613  -18.9910 H      1 LIG       0.17500
      8 H3        -66.1994  -16.6089  -20.2312 H      1 LIG       0.13800
      9 H4        -65.6178  -18.9567  -16.9295 H      1 LIG       0.13800
@<TRIPOS>BOND
      1       1       2 1
      2       1       3 2
      3       2       4 2
      4       3       5 1
      5       4       5 1
      6       1       6 1
      7       2       7 1
      8       3       8 1
      9       4       9 1
@<TRIPOS>ALT_TYPE
CGenFF_4.0_ALT_TYPE_SET
CGenFF_4.0 1 CG2R51 2 CG2R51 3 CG2R51 4 CG2R51 5 OG2R50 6 HGR51 7 HGR51 8 HGR52 9 HGR52
@<TRIPOS>MOLECULE
furan
 9 9 0 0 0
****
USER_CHARGES
INVALID_CHARGES
Pose:  34 Cluster:  34 Fr_nu: 248298 TotEn:    -7.39
@<TRIPOS>ATOM
      1 C1        -50.3033  -11.4843  -46.1771 C.2    1 LIG      -0.26000
      2 C2        -49.4710  -11.3156  -45.0448 C.2    1 LIG      -0.26000
      3 C3        -51.5512  -11.0429  -45.8030 C.2    1 LIG       0.09300
      4 C4        -50.2695  -10.7830  -44.0596 C.2    1 LIG       0.09300
      5 O1        -51.5391  -10.6136  -44.5138 O.3    1 LIG      -0.29200
      6 H1        -50.0282  -11.8788  -47.1445 H      1 LIG       0.17500
      7 H2        -48.4204  -11.5523  -44.9578 H      1 LIG       0.17500
      8 H3        -52.5021  -10.9711  -46.3107 H      1 LIG       0.13800
      9 H4        -50.0952  -10.4839  -43.0363 H      1 LIG       0.13800
@<TRIPOS>BOND
      1       1       2 1
      2       1       3 2
      3       2       4 2
      4       3       5 1
      5       4       5 1
      6       1       6 1
      7       2       7 1
      8       3       8 1
      9       4       9 1
@<TRIPOS>ALT_TYPE
CGenFF_4.0_ALT_TYPE_SET
CGenFF_4.0 1 CG2R51 2 CG2R51 3 CG2R51 4 CG2R51 5 OG2R50 6 HGR51 7 HGR51 8 HGR52 9 HGR52
@<TRIPOS>MOLECULE
furan
 9 9 0 0 0
****
USER_CHARGES
INVALID_CHARGES
Pose:  35 Cluster:  35 Fr_nu: 2461062 TotEn:    -7.39
@<TRIPOS>ATOM
      1 C1        -54.3848    2.0716  -36.6760 C.2    1 LIG      -0.26000
      2 C2        -55.6043    2.7556  -36.4564 C.2    1 LIG      -0.26000
      3 C3        -54.3791    1.7183  -38.0054 C.2    1 LIG       0.09300
      4 C4        -56.2568    2.7716  -37.6671 C.2    1 LIG       0.09300
      5 O1        -55.5166    2.1414  -38.6166 O.3    1 LIG      -0.29200
      6 H1        -53.6075    1.8619  -35.9555 H      1 LIG       0.17500
      7 H2        -55.9627    3.1836  -35.5313 H      1 LIG       0.17500
      8 H3        -53.6771    1.1928  -38.6363 H      1 LIG       0.13800
      9 H4        -57.2038    3.1702  -38.0007 H      1 LIG       0.13800
@<TRIPOS>BOND
      1       1       2 1
      2       1       3 2
      3       2       4 2
      4       3       5 1
      5       4       5 1
      6       1       6 1
      7       2       7 1
      8       3       8 1
      9       4       9 1
@<TRIPOS>ALT_TYPE
CGenFF_4.0_ALT_TYPE_SET
CGenFF_4.0 1 CG2R51 2 CG2R51 3 CG2R51 4 CG2R51 5 OG2R50 6 HGR51 7 HGR51 8 HGR52 9 HGR52
@<TRIPOS>MOLECULE
furan
 9 9 0 0 0
****
USER_CHARGES
INVALID_CHARGES
Pose:  36 Cluster:  36 Fr_nu:  26397 TotEn:    -7.39
@<TRIPOS>ATOM
      1 C1        -59.1168  -18.4889  -37.1151 C.2    1 LIG      -0.26000
      2 C2        -57.8591  -18.7334  -36.5138 C.2    1 LIG      -0.26000
      3 C3        -59.3862  -19.5877  -37.8974 C.2    1 LIG       0.09300
      4 C4        -57.4497  -19.9642  -36.9713 C.2    1 LIG       0.09300
      5 O1        -58.3750  -20.4917  -37.8152 O.3    1 LIG      -0.29200
      6 H1        -59.7477  -17.6203  -36.9939 H      1 LIG       0.17500
      7 H2        -57.3187  -18.0927  -35.8319 H      1 LIG       0.17500
      8 H3        -60.2103  -19.8652  -38.5384 H      1 LIG       0.13800
      9 H4        -56.5730  -20.5717  -36.7999 H      1 LIG       0.13800
@<TRIPOS>BOND
      1       1       2 1
      2       1       3 2
      3       2       4 2
      4       3       5 1
      5       4       5 1
      6       1       6 1
      7       2       7 1
      8       3       8 1
      9       4       9 1
@<TRIPOS>ALT_TYPE
CGenFF_4.0_ALT_TYPE_SET
CGenFF_4.0 1 CG2R51 2 CG2R51 3 CG2R51 4 CG2R51 5 OG2R50 6 HGR51 7 HGR51 8 HGR52 9 HGR52
@<TRIPOS>MOLECULE
furan
 9 9 0 0 0
****
USER_CHARGES
INVALID_CHARGES
Pose:  37 Cluster:  37 Fr_nu: 363982 TotEn:    -7.26
@<TRIPOS>ATOM
      1 C1        -74.9328  -11.0894  -43.6456 C.2    1 LIG      -0.26000
      2 C2        -73.9386  -10.2470  -44.1980 C.2    1 LIG      -0.26000
      3 C3        -76.1150  -10.3915  -43.7304 C.2    1 LIG       0.09300
      4 C4        -74.5842   -9.0944  -44.5811 C.2    1 LIG       0.09300
      5 O1        -75.9112   -9.1745  -44.2996 O.3    1 LIG      -0.29200
      6 H1        -74.8037  -12.0809  -43.2363 H      1 LIG       0.17500
      7 H2        -72.8835  -10.4541  -44.3039 H      1 LIG       0.17500
      8 H3        -77.1342  -10.6101  -43.4467 H      1 LIG       0.13800
      9 H4        -74.2591   -8.1739  -45.0436 H      1 LIG       0.13800
@<TRIPOS>BOND
      1       1       2 1
      2       1       3 2
      3       2       4 2
      4       3       5 1
      5       4       5 1
      6       1       6 1
      7       2       7 1
      8       3       8 1
      9       4       9 1
@<TRIPOS>ALT_TYPE
CGenFF_4.0_ALT_TYPE_SET
CGenFF_4.0 1 CG2R51 2 CG2R51 3 CG2R51 4 CG2R51 5 OG2R50 6 HGR51 7 HGR51 8 HGR52 9 HGR52
@<TRIPOS>MOLECULE
furan
 9 9 0 0 0
****
USER_CHARGES
INVALID_CHARGES
Pose:  38 Cluster:  38 Fr_nu: 440414 TotEn:    -7.06
@<TRIPOS>ATOM
      1 C1        -59.0440  -20.3845  -37.8075 C.2    1 LIG      -0.26000
      2 C2        -58.8649  -18.9866  -37.6773 C.2    1 LIG      -0.26000
      3 C3        -58.0365  -20.9685  -37.0754 C.2    1 LIG       0.09300
      4 C4        -57.7608  -18.8160  -36.8749 C.2    1 LIG       0.09300
      5 O1        -57.2500  -20.0193  -36.5037 O.3    1 LIG      -0.29200
      6 H1        -59.8111  -20.9017  -38.3654 H      1 LIG       0.17500
      7 H2        -59.4656  -18.2016  -38.1136 H      1 LIG       0.17500
      8 H3        -57.7573  -21.9920  -36.8713 H      1 LIG       0.13800
      9 H4        -57.2391  -17.9494  -36.4956 H      1 LIG       0.13800
@<TRIPOS>BOND
      1       1       2 1
      2       1       3 2
      3       2       4 2
      4       3       5 1
      5       4       5 1
      6       1       6 1
      7       2       7 1
      8       3       8 1
      9       4       9 1
@<TRIPOS>ALT_TYPE
CGenFF_4.0_ALT_TYPE_SET
CGenFF_4.0 1 CG2R51 2 CG2R51 3 CG2R51 4 CG2R51 5 OG2R50 6 HGR51 7 HGR51 8 HGR52 9 HGR52
@<TRIPOS>MOLECULE
furan
 9 9 0 0 0
****
USER_CHARGES
INVALID_CHARGES
Pose:  39 Cluster:  39 Fr_nu:   5796 TotEn:    -6.98
@<TRIPOS>ATOM
      1 C1        -59.1674  -19.3961  -37.3269 C.2    1 LIG      -0.26000
      2 C2        -59.0440  -18.2555  -36.4982 C.2    1 LIG      -0.26000
      3 C3        -57.8842  -19.7971  -37.6183 C.2    1 LIG       0.09300
      4 C4        -57.6943  -18.0408  -36.3421 C.2    1 LIG       0.09300
      5 O1        -56.9805  -18.9763  -37.0217 O.3    1 LIG      -0.29200
      6 H1        -60.0775  -19.8668  -37.6695 H      1 LIG       0.17500
      7 H2        -59.8394  -17.6639  -36.0682 H      1 LIG       0.17500
      8 H3        -57.4679  -20.6042  -38.2033 H      1 LIG       0.13800
      9 H4        -57.1114  -17.3052  -35.8073 H      1 LIG       0.13800
@<TRIPOS>BOND
      1       1       2 1
      2       1       3 2
      3       2       4 2
      4       3       5 1
      5       4       5 1
      6       1       6 1
      7       2       7 1
      8       3       8 1
      9       4       9 1
@<TRIPOS>ALT_TYPE
CGenFF_4.0_ALT_TYPE_SET
CGenFF_4.0 1 CG2R51 2 CG2R51 3 CG2R51 4 CG2R51 5 OG2R50 6 HGR51 7 HGR51 8 HGR52 9 HGR52
@<TRIPOS>MOLECULE
furan
 9 9 0 0 0
****
USER_CHARGES
INVALID_CHARGES
Pose:  40 Cluster:  40 Fr_nu: 701374 TotEn:    -6.77
@<TRIPOS>ATOM
      1 C1        -76.8427   -9.7803  -51.6208 C.2    1 LIG      -0.26000
      2 C2        -75.4274   -9.7803  -51.6208 C.2    1 LIG      -0.26000
      3 C3        -77.2247   -9.6651  -52.9372 C.2    1 LIG       0.09300
      4 C4        -75.0454   -9.6652  -52.9372 C.2    1 LIG       0.09300
      5 O1        -76.1350   -9.5946  -53.7460 O.3    1 LIG      -0.29200
      6 H1        -77.5020   -9.8543  -50.7680 H      1 LIG       0.17500
      7 H2        -74.7682   -9.8550  -50.7680 H      1 LIG       0.17500
      8 H3        -78.1814   -9.6224  -53.4371 H      1 LIG       0.13800
      9 H4        -74.0885   -9.6218  -53.4368 H      1 LIG       0.13800
@<TRIPOS>BOND
      1       1       2 1
      2       1       3 2
      3       2       4 2
      4       3       5 1
      5       4       5 1
      6       1       6 1
      7       2       7 1
      8       3       8 1
      9       4       9 1
@<TRIPOS>ALT_TYPE
CGenFF_4.0_ALT_TYPE_SET
CGenFF_4.0 1 CG2R51 2 CG2R51 3 CG2R51 4 CG2R51 5 OG2R50 6 HGR51 7 HGR51 8 HGR52 9 HGR52
@<TRIPOS>MOLECULE
furan
 9 9 0 0 0
****
USER_CHARGES
INVALID_CHARGES
Pose:  41 Cluster:  41 Fr_nu:   6450 TotEn:    -6.69
@<TRIPOS>ATOM
      1 C1        -49.4859  -13.3520  -28.8870 C.2    1 LIG      -0.26000
      2 C2        -48.4262  -13.2504  -29.8197 C.2    1 LIG      -0.26000
      3 C3        -48.9921  -14.0732  -27.8249 C.2    1 LIG       0.09300
      4 C4        -47.3604  -13.9166  -29.2610 C.2    1 LIG       0.09300
      5 O1        -47.6971  -14.4211  -28.0450 O.3    1 LIG      -0.29200
      6 H1        -50.4848  -12.9504  -28.9777 H      1 LIG       0.17500
      7 H2        -48.4378  -12.7535  -30.7790 H      1 LIG       0.17500
      8 H3        -49.4121  -14.4044  -26.8863 H      1 LIG       0.13800
      9 H4        -46.3479  -14.1110  -29.5838 H      1 LIG       0.13800
@<TRIPOS>BOND
      1       1       2 1
      2       1       3 2
      3       2       4 2
      4       3       5 1
      5       4       5 1
      6       1       6 1
      7       2       7 1
      8       3       8 1
      9       4       9 1
@<TRIPOS>ALT_TYPE
CGenFF_4.0_ALT_TYPE_SET
CGenFF_4.0 1 CG2R51 2 CG2R51 3 CG2R51 4 CG2R51 5 OG2R50 6 HGR51 7 HGR51 8 HGR52 9 HGR52
@<TRIPOS>MOLECULE
furan
 9 9 0 0 0
****
USER_CHARGES
INVALID_CHARGES
Pose:  42 Cluster:  42 Fr_nu: 640408 TotEn:    -6.69
@<TRIPOS>ATOM
      1 C1        -65.3405  -18.7309  -18.0217 C.2    1 LIG      -0.26000
      2 C2        -65.9345  -17.9273  -19.0241 C.2    1 LIG      -0.26000
      3 C3        -65.1859  -19.9804  -18.5758 C.2    1 LIG       0.09300
      4 C4        -66.1003  -18.7430  -20.1192 C.2    1 LIG       0.09300
      5 O1        -65.6464  -19.9961  -19.8541 O.3    1 LIG      -0.29200
      6 H1        -65.0607  -18.4364  -17.0206 H      1 LIG       0.17500
      7 H2        -66.2073  -16.8841  -18.9568 H      1 LIG       0.17500
      8 H3        -64.7856  -20.9154  -18.2116 H      1 LIG       0.13800
      9 H4        -66.5037  -18.5916  -21.1098 H      1 LIG       0.13800
@<TRIPOS>BOND
      1       1       2 1
      2       1       3 2
      3       2       4 2
      4       3       5 1
      5       4       5 1
      6       1       6 1
      7       2       7 1
      8       3       8 1
      9       4       9 1
@<TRIPOS>ALT_TYPE
CGenFF_4.0_ALT_TYPE_SET
CGenFF_4.0 1 CG2R51 2 CG2R51 3 CG2R51 4 CG2R51 5 OG2R50 6 HGR51 7 HGR51 8 HGR52 9 HGR52
@<TRIPOS>MOLECULE
furan
 9 9 0 0 0
****
USER_CHARGES
INVALID_CHARGES
Pose:  43 Cluster:  43 Fr_nu:   3688 TotEn:    -6.25
@<TRIPOS>ATOM
      1 C1        -57.3759  -19.4942  -37.0275 C.2    1 LIG      -0.26000
      2 C2        -57.7350  -18.1277  -37.1103 C.2    1 LIG      -0.26000
      3 C3        -58.5292  -20.2069  -37.2600 C.2    1 LIG       0.09300
      4 C4        -59.0820  -18.1028  -37.3876 C.2    1 LIG       0.09300
      5 O1        -59.5736  -19.3662  -37.4805 O.3    1 LIG      -0.29200
      6 H1        -56.3989  -19.9079  -36.8233 H      1 LIG       0.17500
      7 H2        -57.0923  -17.2684  -36.9839 H      1 LIG       0.17500
      8 H3        -58.7608  -21.2613  -37.3018 H      1 LIG       0.13800
      9 H4        -59.7992  -17.3095  -37.5406 H      1 LIG       0.13800
@<TRIPOS>BOND
      1       1       2 1
      2       1       3 2
      3       2       4 2
      4       3       5 1
      5       4       5 1
      6       1       6 1
      7       2       7 1
      8       3       8 1
      9       4       9 1
@<TRIPOS>ALT_TYPE
CGenFF_4.0_ALT_TYPE_SET
CGenFF_4.0 1 CG2R51 2 CG2R51 3 CG2R51 4 CG2R51 5 OG2R50 6 HGR51 7 HGR51 8 HGR52 9 HGR52
@<TRIPOS>MOLECULE
furan
 9 9 0 0 0
****
USER_CHARGES
INVALID_CHARGES
Pose:  44 Cluster:  44 Fr_nu: 100364 TotEn:    -6.23
@<TRIPOS>ATOM
      1 C1        -70.1581    3.7738  -48.3404 C.2    1 LIG      -0.26000
      2 C2        -69.7751    2.8491  -49.3412 C.2    1 LIG      -0.26000
      3 C3        -69.9039    3.1600  -47.1360 C.2    1 LIG       0.09300
      4 C4        -69.3140    1.7364  -48.6770 C.2    1 LIG       0.09300
      5 O1        -69.3891    1.9179  -47.3324 O.3    1 LIG      -0.29200
      6 H1        -70.5686    4.7634  -48.4796 H      1 LIG       0.17500
      7 H2        -69.8283    2.9778  -50.4127 H      1 LIG       0.17500
      8 H3        -70.0260    3.4577  -46.1047 H      1 LIG       0.13800
      9 H4        -68.9192    0.7838  -48.9990 H      1 LIG       0.13800
@<TRIPOS>BOND
      1       1       2 1
      2       1       3 2
      3       2       4 2
      4       3       5 1
      5       4       5 1
      6       1       6 1
      7       2       7 1
      8       3       8 1
      9       4       9 1
@<TRIPOS>ALT_TYPE
CGenFF_4.0_ALT_TYPE_SET
CGenFF_4.0 1 CG2R51 2 CG2R51 3 CG2R51 4 CG2R51 5 OG2R50 6 HGR51 7 HGR51 8 HGR52 9 HGR52
@<TRIPOS>MOLECULE
furan
 9 9 0 0 0
****
USER_CHARGES
INVALID_CHARGES
Pose:  45 Cluster:  45 Fr_nu: 641853 TotEn:    -5.93
@<TRIPOS>ATOM
      1 C1        -66.9559  -17.7217  -18.9106 C.2    1 LIG      -0.26000
      2 C2        -66.1999  -18.5622  -19.7622 C.2    1 LIG      -0.26000
      3 C3        -66.3784  -17.8199  -17.6661 C.2    1 LIG       0.09300
      4 C4        -65.2142  -19.1140  -18.9774 C.2    1 LIG       0.09300
      5 O1        -65.3160  -18.6665  -17.6983 O.3    1 LIG      -0.29200
      6 H1        -67.8146  -17.1201  -19.1712 H      1 LIG       0.17500
      7 H2        -66.3540  -18.7430  -20.8162 H      1 LIG       0.17500
      8 H3        -66.5921  -17.3743  -16.7055 H      1 LIG       0.13800
      9 H4        -64.4063  -19.8054  -19.1680 H      1 LIG       0.13800
@<TRIPOS>BOND
      1       1       2 1
      2       1       3 2
      3       2       4 2
      4       3       5 1
      5       4       5 1
      6       1       6 1
      7       2       7 1
      8       3       8 1
      9       4       9 1
@<TRIPOS>ALT_TYPE
CGenFF_4.0_ALT_TYPE_SET
CGenFF_4.0 1 CG2R51 2 CG2R51 3 CG2R51 4 CG2R51 5 OG2R50 6 HGR51 7 HGR51 8 HGR52 9 HGR52
@<TRIPOS>MOLECULE
furan
 9 9 0 0 0
****
USER_CHARGES
INVALID_CHARGES
Pose:  46 Cluster:  46 Fr_nu:  88772 TotEn:    -5.82
@<TRIPOS>ATOM
      1 C1        -47.1980  -14.4385  -27.6509 C.2    1 LIG      -0.26000
      2 C2        -48.1629  -13.5045  -28.0980 C.2    1 LIG      -0.26000
      3 C3        -46.6046  -14.9462  -28.7831 C.2    1 LIG       0.09300
      4 C4        -48.0902  -13.5080  -29.4715 C.2    1 LIG       0.09300
      5 O1        -47.1426  -14.3841  -29.8971 O.3    1 LIG      -0.29200
      6 H1        -46.9647  -14.7082  -26.6310 H      1 LIG       0.17500
      7 H2        -48.8280  -12.9038  -27.4945 H      1 LIG       0.17500
      8 H3        -45.8252  -15.6739  -28.9565 H      1 LIG       0.13800
      9 H4        -48.6159  -12.9734  -30.2493 H      1 LIG       0.13800
@<TRIPOS>BOND
      1       1       2 1
      2       1       3 2
      3       2       4 2
      4       3       5 1
      5       4       5 1
      6       1       6 1
      7       2       7 1
      8       3       8 1
      9       4       9 1
@<TRIPOS>ALT_TYPE
CGenFF_4.0_ALT_TYPE_SET
CGenFF_4.0 1 CG2R51 2 CG2R51 3 CG2R51 4 CG2R51 5 OG2R50 6 HGR51 7 HGR51 8 HGR52 9 HGR52
@<TRIPOS>MOLECULE
furan
 9 9 0 0 0
****
USER_CHARGES
INVALID_CHARGES
Pose:  47 Cluster:  47 Fr_nu:  26321 TotEn:    -5.37
@<TRIPOS>ATOM
      1 C1        -58.6158  -19.9212  -36.6545 C.2    1 LIG      -0.26000
      2 C2        -57.8591  -18.7334  -36.5138 C.2    1 LIG      -0.26000
      3 C3        -59.0953  -19.9181  -37.9437 C.2    1 LIG       0.09300
      4 C4        -57.9301  -18.0892  -37.7270 C.2    1 LIG       0.09300
      5 O1        -58.6817  -18.8049  -38.6042 O.3    1 LIG      -0.29200
      6 H1        -58.7903  -20.6838  -35.9093 H      1 LIG       0.17500
      7 H2        -57.3282  -18.3899  -35.6376 H      1 LIG       0.17500
      8 H3        -59.7105  -20.5987  -38.5142 H      1 LIG       0.13800
      9 H4        -57.5228  -17.1636  -38.1069 H      1 LIG       0.13800
@<TRIPOS>BOND
      1       1       2 1
      2       1       3 2
      3       2       4 2
      4       3       5 1
      5       4       5 1
      6       1       6 1
      7       2       7 1
      8       3       8 1
      9       4       9 1
@<TRIPOS>ALT_TYPE
CGenFF_4.0_ALT_TYPE_SET
CGenFF_4.0 1 CG2R51 2 CG2R51 3 CG2R51 4 CG2R51 5 OG2R50 6 HGR51 7 HGR51 8 HGR52 9 HGR52
@<TRIPOS>MOLECULE
furan
 9 9 0 0 0
****
USER_CHARGES
INVALID_CHARGES
Pose:  48 Cluster:  48 Fr_nu: 532605 TotEn:    -5.27
@<TRIPOS>ATOM
      1 C1        -59.1672  -19.2821  -37.2072 C.2    1 LIG      -0.26000
      2 C2        -57.9768  -19.8756  -36.7236 C.2    1 LIG      -0.26000
      3 C3        -58.9263  -17.9287  -37.2571 C.2    1 LIG       0.09300
      4 C4        -57.0933  -18.8427  -36.5126 C.2    1 LIG       0.09300
      5 O1        -57.6644  -17.6526  -36.8355 O.3    1 LIG      -0.29200
      6 H1        -60.0860  -19.7785  -37.4842 H      1 LIG       0.17500
      7 H2        -57.7866  -20.9250  -36.5506 H      1 LIG       0.17500
      8 H3        -59.5172  -17.0746  -37.5545 H      1 LIG       0.13800
      9 H4        -56.0751  -18.7911  -36.1553 H      1 LIG       0.13800
@<TRIPOS>BOND
      1       1       2 1
      2       1       3 2
      3       2       4 2
      4       3       5 1
      5       4       5 1
      6       1       6 1
      7       2       7 1
      8       3       8 1
      9       4       9 1
@<TRIPOS>ALT_TYPE
CGenFF_4.0_ALT_TYPE_SET
CGenFF_4.0 1 CG2R51 2 CG2R51 3 CG2R51 4 CG2R51 5 OG2R50 6 HGR51 7 HGR51 8 HGR52 9 HGR52
@<TRIPOS>MOLECULE
furan
 9 9 0 0 0
****
USER_CHARGES
INVALID_CHARGES
Pose:  49 Cluster:  49 Fr_nu: 1161568 TotEn:    -3.99
@<TRIPOS>ATOM
      1 C1        -58.3090  -19.5906  -38.0074 C.2    1 LIG      -0.26000
      2 C2        -57.3852  -18.9274  -37.1648 C.2    1 LIG      -0.26000
      3 C3        -59.4151  -18.7758  -38.0775 C.2    1 LIG       0.09300
      4 C4        -57.9924  -17.7547  -36.7802 C.2    1 LIG       0.09300
      5 O1        -59.2301  -17.6547  -37.3323 O.3    1 LIG      -0.29200
      6 H1        -58.1846  -20.5433  -38.5014 H      1 LIG       0.17500
      7 H2        -56.3998  -19.2623  -36.8744 H      1 LIG       0.17500
      8 H3        -60.3644  -18.8463  -38.5882 H      1 LIG       0.13800
      9 H4        -57.6929  -16.9292  -36.1511 H      1 LIG       0.13800
@<TRIPOS>BOND
      1       1       2 1
      2       1       3 2
      3       2       4 2
      4       3       5 1
      5       4       5 1
      6       1       6 1
      7       2       7 1
      8       3       8 1
      9       4       9 1
@<TRIPOS>ALT_TYPE
CGenFF_4.0_ALT_TYPE_SET
CGenFF_4.0 1 CG2R51 2 CG2R51 3 CG2R51 4 CG2R51 5 OG2R50 6 HGR51 7 HGR51 8 HGR52 9 HGR52
@<TRIPOS>MOLECULE
pyrimidine
 10 10 0 0 0
****
USER_CHARGES
INVALID_CHARGES
Pose:   1 Cluster:   1 Fr_nu:   3102 TotEn:   -16.78
@<TRIPOS>ATOM
      1 C1        -58.7566  -18.6259  -37.1673 C.ar   1 LIG      -0.13100
      2 C2        -59.3128  -19.1976  -38.2935 C.ar   1 LIG       0.28900
      3 C3        -57.7584  -19.3577  -36.5572 C.ar   1 LIG       0.28900
      4 C4        -57.9490  -21.0069  -38.1099 C.ar   1 LIG       0.50700
      5 N1        -58.9317  -20.3910  -38.7943 N.ar   1 LIG      -0.71900
      6 N2        -57.3282  -20.5562  -37.0030 N.ar   1 LIG      -0.71900
      7 H1        -59.0820  -17.6667  -36.7875 H      1 LIG       0.11500
      8 H2        -60.1042  -18.6966  -38.8403 H      1 LIG       0.11400
      9 H3        -57.2625  -18.9897  -35.6656 H      1 LIG       0.11400
     10 H4        -57.6238  -21.9678  -38.4894 H      1 LIG       0.14100
@<TRIPOS>BOND
      1       1       2 ar
      2       1       3 ar
      3       2       5 ar
      4       3       6 ar
      5       4       5 ar
      6       4       6 ar
      7       1       7 1
      8       2       8 1
      9       3       9 1
     10       4      10 1
@<TRIPOS>ALT_TYPE
CGenFF_4.0_ALT_TYPE_SET
CGenFF_4.0 1 CG2R61 2 CG2R61 3 CG2R61 4 CG2R64 5 NG2R62 6 NG2R62 7 HGR61 8 HGR62 9 HGR62 10 HGR62
@<TRIPOS>MOLECULE
pyrimidine
 10 10 0 0 0
****
USER_CHARGES
INVALID_CHARGES
Pose:   2 Cluster:   2 Fr_nu:  77425 TotEn:   -16.68
@<TRIPOS>ATOM
      1 C1        -59.3146  -19.7807  -37.4817 C.ar   1 LIG      -0.13100
      2 C2        -58.8202  -19.5386  -38.7471 C.ar   1 LIG       0.28900
      3 C3        -59.5304  -21.1071  -37.1687 C.ar   1 LIG       0.28900
      4 C4        -58.8055  -21.7616  -39.2212 C.ar   1 LIG       0.50700
      5 N1        -58.5532  -20.5088  -39.6458 N.ar   1 LIG      -0.71900
      6 N2        -59.2861  -22.1270  -38.0174 N.ar   1 LIG      -0.71900
      7 H1        -59.5199  -18.9826  -36.7808 H      1 LIG       0.11500
      8 H2        -58.6192  -18.5271  -39.0832 H      1 LIG       0.11400
      9 H3        -59.9182  -21.3952  -36.1976 H      1 LIG       0.11400
     10 H4        -58.6011  -22.5608  -39.9232 H      1 LIG       0.14100
@<TRIPOS>BOND
      1       1       2 ar
      2       1       3 ar
      3       2       5 ar
      4       3       6 ar
      5       4       5 ar
      6       4       6 ar
      7       1       7 1
      8       2       8 1
      9       3       9 1
     10       4      10 1
@<TRIPOS>ALT_TYPE
CGenFF_4.0_ALT_TYPE_SET
CGenFF_4.0 1 CG2R61 2 CG2R61 3 CG2R61 4 CG2R64 5 NG2R62 6 NG2R62 7 HGR61 8 HGR62 9 HGR62 10 HGR62
@<TRIPOS>MOLECULE
pyrimidine
 10 10 0 0 0
****
USER_CHARGES
INVALID_CHARGES
Pose:   3 Cluster:   3 Fr_nu:   5240 TotEn:   -16.57
@<TRIPOS>ATOM
      1 C1        -59.0440  -18.1922  -36.5852 C.ar   1 LIG      -0.13100
      2 C2        -57.6845  -18.0855  -36.3737 C.ar   1 LIG       0.28900
      3 C3        -59.4810  -19.4137  -37.0555 C.ar   1 LIG       0.28900
      4 C4        -57.3590  -20.2287  -37.0576 C.ar   1 LIG       0.50700
      5 N1        -56.8098  -19.0874  -36.6002 N.ar   1 LIG      -0.71900
      6 N2        -58.6631  -20.4576  -37.3037 N.ar   1 LIG      -0.71900
      7 H1        -59.7229  -17.3717  -36.3951 H      1 LIG       0.11500
      8 H2        -57.2481  -17.1634  -36.0053 H      1 LIG       0.11400
      9 H3        -60.5326  -19.5919  -37.2522 H      1 LIG       0.11400
     10 H4        -56.6793  -21.0500  -37.2491 H      1 LIG       0.14100
@<TRIPOS>BOND
      1       1       2 ar
      2       1       3 ar
      3       2       5 ar
      4       3       6 ar
      5       4       5 ar
      6       4       6 ar
      7       1       7 1
      8       2       8 1
      9       3       9 1
     10       4      10 1
@<TRIPOS>ALT_TYPE
CGenFF_4.0_ALT_TYPE_SET
CGenFF_4.0 1 CG2R61 2 CG2R61 3 CG2R61 4 CG2R64 5 NG2R62 6 NG2R62 7 HGR61 8 HGR62 9 HGR62 10 HGR62
@<TRIPOS>MOLECULE
pyrimidine
 10 10 0 0 0
****
USER_CHARGES
INVALID_CHARGES
Pose:   4 Cluster:   4 Fr_nu: 1979327 TotEn:   -15.90
@<TRIPOS>ATOM
      1 C1        -76.5391  -10.1682  -48.5362 C.ar   1 LIG      -0.13100
      2 C2        -76.6478   -9.7495  -47.2257 C.ar   1 LIG       0.28900
      3 C3        -75.3645   -9.8290  -49.1759 C.ar   1 LIG       0.28900
      4 C4        -74.5918   -8.7839  -47.3111 C.ar   1 LIG       0.50700
      5 N1        -75.6899   -9.0530  -46.5796 N.ar   1 LIG      -0.71900
      6 N2        -74.3661   -9.1348  -48.5916 N.ar   1 LIG      -0.71900
      7 H1        -77.3237  -10.7258  -49.0299 H      1 LIG       0.11500
      8 H2        -77.5350   -9.9693  -46.6419 H      1 LIG       0.11400
      9 H3        -75.1887  -10.1140  -50.2075 H      1 LIG       0.11400
     10 H4        -73.8065   -8.2246  -46.8173 H      1 LIG       0.14100
@<TRIPOS>BOND
      1       1       2 ar
      2       1       3 ar
      3       2       5 ar
      4       3       6 ar
      5       4       5 ar
      6       4       6 ar
      7       1       7 1
      8       2       8 1
      9       3       9 1
     10       4      10 1
@<TRIPOS>ALT_TYPE
CGenFF_4.0_ALT_TYPE_SET
CGenFF_4.0 1 CG2R61 2 CG2R61 3 CG2R61 4 CG2R64 5 NG2R62 6 NG2R62 7 HGR61 8 HGR62 9 HGR62 10 HGR62
@<TRIPOS>MOLECULE
pyrimidine
 10 10 0 0 0
****
USER_CHARGES
INVALID_CHARGES
Pose:   5 Cluster:   5 Fr_nu: 3461975 TotEn:   -13.97
@<TRIPOS>ATOM
      1 C1        -48.8144   -8.2572  -27.2634 C.ar   1 LIG      -0.13100
      2 C2        -49.3762   -8.4172  -26.0130 C.ar   1 LIG       0.28900
      3 C3        -49.0296   -9.2913  -28.1513 C.ar   1 LIG       0.28900
      4 C4        -50.2339  -10.4382  -26.6017 C.ar   1 LIG       0.50700
      5 N1        -50.0947   -9.4989  -25.6470 N.ar   1 LIG      -0.71900
      6 N2        -49.7369  -10.4008  -27.8529 N.ar   1 LIG      -0.71900
      7 H1        -48.2424   -7.3786  -27.5299 H      1 LIG       0.11500
      8 H2        -49.2603   -7.6569  -25.2482 H      1 LIG       0.11400
      9 H3        -48.6263   -9.2556  -29.1575 H      1 LIG       0.11400
     10 H4        -50.8056  -11.3186  -26.3347 H      1 LIG       0.14100
@<TRIPOS>BOND
      1       1       2 ar
      2       1       3 ar
      3       2       5 ar
      4       3       6 ar
      5       4       5 ar
      6       4       6 ar
      7       1       7 1
      8       2       8 1
      9       3       9 1
     10       4      10 1
@<TRIPOS>ALT_TYPE
CGenFF_4.0_ALT_TYPE_SET
CGenFF_4.0 1 CG2R61 2 CG2R61 3 CG2R61 4 CG2R64 5 NG2R62 6 NG2R62 7 HGR61 8 HGR62 9 HGR62 10 HGR62
@<TRIPOS>MOLECULE
pyrimidine
 10 10 0 0 0
****
USER_CHARGES
INVALID_CHARGES
Pose:   6 Cluster:   6 Fr_nu: 2644554 TotEn:   -13.08
@<TRIPOS>ATOM
      1 C1        -58.8481  -20.4032  -36.8536 C.ar   1 LIG      -0.13100
      2 C2        -58.5053  -21.6539  -36.3817 C.ar   1 LIG       0.28900
      3 C3        -58.9410  -20.2874  -38.2254 C.ar   1 LIG       0.28900
      4 C4        -58.3919  -22.4763  -38.4978 C.ar   1 LIG       0.50700
      5 N1        -58.2693  -22.7168  -37.1785 N.ar   1 LIG      -0.71900
      6 N2        -58.7186  -21.3070  -39.0806 N.ar   1 LIG      -0.71900
      7 H1        -59.0318  -19.5679  -36.1912 H      1 LIG       0.11500
      8 H2        -58.4079  -21.8412  -35.3179 H      1 LIG       0.11400
      9 H3        -59.2041  -19.3428  -38.6890 H      1 LIG       0.11400
     10 H4        -58.2069  -23.3122  -39.1613 H      1 LIG       0.14100
@<TRIPOS>BOND
      1       1       2 ar
      2       1       3 ar
      3       2       5 ar
      4       3       6 ar
      5       4       5 ar
      6       4       6 ar
      7       1       7 1
      8       2       8 1
      9       3       9 1
     10       4      10 1
@<TRIPOS>ALT_TYPE
CGenFF_4.0_ALT_TYPE_SET
CGenFF_4.0 1 CG2R61 2 CG2R61 3 CG2R61 4 CG2R64 5 NG2R62 6 NG2R62 7 HGR61 8 HGR62 9 HGR62 10 HGR62
@<TRIPOS>MOLECULE
pyrimidine
 10 10 0 0 0
****
USER_CHARGES
INVALID_CHARGES
Pose:   7 Cluster:   7 Fr_nu: 1653942 TotEn:   -12.89
@<TRIPOS>ATOM
      1 C1        -77.3679  -10.9217  -52.5880 C.ar   1 LIG      -0.13100
      2 C2        -77.1373  -10.5316  -53.8915 C.ar   1 LIG       0.28900
      3 C3        -76.4214  -10.5195  -51.6681 C.ar   1 LIG       0.28900
      4 C4        -75.2177   -9.4740  -53.2883 C.ar   1 LIG       0.50700
      5 N1        -76.0685   -9.8046  -54.2783 N.ar   1 LIG      -0.71900
      6 N2        -75.3299   -9.7923  -51.9845 N.ar   1 LIG      -0.71900
      7 H1        -78.2341  -11.5051  -52.3059 H      1 LIG       0.11500
      8 H2        -77.8263  -10.8011  -54.6846 H      1 LIG       0.11400
      9 H3        -76.5170  -10.7792  -50.6194 H      1 LIG       0.11400
     10 H4        -74.3497   -8.8909  -53.5707 H      1 LIG       0.14100
@<TRIPOS>BOND
      1       1       2 ar
      2       1       3 ar
      3       2       5 ar
      4       3       6 ar
      5       4       5 ar
      6       4       6 ar
      7       1       7 1
      8       2       8 1
      9       3       9 1
     10       4      10 1
@<TRIPOS>ALT_TYPE
CGenFF_4.0_ALT_TYPE_SET
CGenFF_4.0 1 CG2R61 2 CG2R61 3 CG2R61 4 CG2R64 5 NG2R62 6 NG2R62 7 HGR61 8 HGR62 9 HGR62 10 HGR62
@<TRIPOS>MOLECULE
pyrimidine
 10 10 0 0 0
****
USER_CHARGES
INVALID_CHARGES
Pose:   8 Cluster:   8 Fr_nu: 2243762 TotEn:   -12.79
@<TRIPOS>ATOM
      1 C1        -52.5643    4.2561  -38.2259 C.ar   1 LIG      -0.13100
      2 C2        -51.8792    3.9879  -37.0584 C.ar   1 LIG       0.28900
      3 C3        -53.6260    3.4189  -38.5009 C.ar   1 LIG       0.28900
      4 C4        -53.2528    2.2369  -36.5955 C.ar   1 LIG       0.50700
      5 N1        -52.1974    2.9827  -36.2167 N.ar   1 LIG      -0.71900
      6 N2        -53.9995    2.3955  -37.7050 N.ar   1 LIG      -0.71900
      7 H1        -52.2868    5.0696  -38.8829 H      1 LIG       0.11500
      8 H2        -51.0298    4.5922  -36.7588 H      1 LIG       0.11400
      9 H3        -54.2236    3.5514  -39.3964 H      1 LIG       0.11400
     10 H4        -53.5300    1.4217  -35.9385 H      1 LIG       0.14100
@<TRIPOS>BOND
      1       1       2 ar
      2       1       3 ar
      3       2       5 ar
      4       3       6 ar
      5       4       5 ar
      6       4       6 ar
      7       1       7 1
      8       2       8 1
      9       3       9 1
     10       4      10 1
@<TRIPOS>ALT_TYPE
CGenFF_4.0_ALT_TYPE_SET
CGenFF_4.0 1 CG2R61 2 CG2R61 3 CG2R61 4 CG2R64 5 NG2R62 6 NG2R62 7 HGR61 8 HGR62 9 HGR62 10 HGR62
@<TRIPOS>MOLECULE
pyrimidine
 10 10 0 0 0
****
USER_CHARGES
INVALID_CHARGES
Pose:   9 Cluster:   9 Fr_nu: 1282012 TotEn:   -12.45
@<TRIPOS>ATOM
      1 C1        -48.3181  -10.0321  -27.5402 C.ar   1 LIG      -0.13100
      2 C2        -48.8009   -9.7085  -26.2885 C.ar   1 LIG       0.28900
      3 C3        -48.8727   -9.3334  -28.5930 C.ar   1 LIG       0.28900
      4 C4        -50.2129   -8.1646  -27.1770 C.ar   1 LIG       0.50700
      5 N1        -49.7514   -8.7764  -26.0697 N.ar   1 LIG      -0.71900
      6 N2        -49.8257   -8.3895  -28.4471 N.ar   1 LIG      -0.71900
      7 H1        -47.5549  -10.7845  -27.6866 H      1 LIG       0.11500
      8 H2        -48.4252  -10.2051  -25.4005 H      1 LIG       0.11400
      9 H3        -48.5571   -9.5193  -29.6138 H      1 LIG       0.11400
     10 H4        -50.9779   -7.4119  -27.0308 H      1 LIG       0.14100
@<TRIPOS>BOND
      1       1       2 ar
      2       1       3 ar
      3       2       5 ar
      4       3       6 ar
      5       4       5 ar
      6       4       6 ar
      7       1       7 1
      8       2       8 1
      9       3       9 1
     10       4      10 1
@<TRIPOS>ALT_TYPE
CGenFF_4.0_ALT_TYPE_SET
CGenFF_4.0 1 CG2R61 2 CG2R61 3 CG2R61 4 CG2R64 5 NG2R62 6 NG2R62 7 HGR61 8 HGR62 9 HGR62 10 HGR62
@<TRIPOS>MOLECULE
pyrimidine
 10 10 0 0 0
****
USER_CHARGES
INVALID_CHARGES
Pose:  10 Cluster:  10 Fr_nu: 3753056 TotEn:   -12.43
@<TRIPOS>ATOM
      1 C1        -83.7850  -14.3755  -46.0565 C.ar   1 LIG      -0.13100
      2 C2        -83.8956  -13.9232  -44.7574 C.ar   1 LIG       0.28900
      3 C3        -82.5014  -14.4411  -46.5586 C.ar   1 LIG       0.28900
      4 C4        -81.6421  -13.6696  -44.6007 C.ar   1 LIG       0.50700
      5 N1        -82.8413  -13.5605  -43.9977 N.ar   1 LIG      -0.71900
      6 N2        -81.4029  -14.0946  -45.8560 N.ar   1 LIG      -0.71900
      7 H1        -84.6483  -14.6598  -46.6431 H      1 LIG       0.11500
      8 H2        -84.8644  -13.8375  -44.2774 H      1 LIG       0.11400
      9 H3        -82.3151  -14.7839  -47.5706 H      1 LIG       0.11400
     10 H4        -80.7777  -13.3839  -44.0139 H      1 LIG       0.14100
@<TRIPOS>BOND
      1       1       2 ar
      2       1       3 ar
      3       2       5 ar
      4       3       6 ar
      5       4       5 ar
      6       4       6 ar
      7       1       7 1
      8       2       8 1
      9       3       9 1
     10       4      10 1
@<TRIPOS>ALT_TYPE
CGenFF_4.0_ALT_TYPE_SET
CGenFF_4.0 1 CG2R61 2 CG2R61 3 CG2R61 4 CG2R64 5 NG2R62 6 NG2R62 7 HGR61 8 HGR62 9 HGR62 10 HGR62
@<TRIPOS>MOLECULE
pyrimidine
 10 10 0 0 0
****
USER_CHARGES
INVALID_CHARGES
Pose:  11 Cluster:  11 Fr_nu: 322332 TotEn:   -12.38
@<TRIPOS>ATOM
      1 C1        -76.7417   -9.4120  -52.3753 C.ar   1 LIG      -0.13100
      2 C2        -76.1804   -9.4101  -53.6360 C.ar   1 LIG       0.28900
      3 C3        -75.8858   -9.7319  -51.3413 C.ar   1 LIG       0.28900
      4 C4        -74.1530   -9.9924  -52.7891 C.ar   1 LIG       0.50700
      5 N1        -74.8848   -9.6965  -53.8801 N.ar   1 LIG      -0.71900
      6 N2        -74.5809  -10.0286  -51.5127 N.ar   1 LIG      -0.71900
      7 H1        -77.7847   -9.1784  -52.2085 H      1 LIG       0.11500
      8 H2        -76.7753   -9.1710  -54.5109 H      1 LIG       0.11400
      9 H3        -76.2365   -9.7598  -50.3153 H      1 LIG       0.11400
     10 H4        -73.1089  -10.2275  -52.9560 H      1 LIG       0.14100
@<TRIPOS>BOND
      1       1       2 ar
      2       1       3 ar
      3       2       5 ar
      4       3       6 ar
      5       4       5 ar
      6       4       6 ar
      7       1       7 1
      8       2       8 1
      9       3       9 1
     10       4      10 1
@<TRIPOS>ALT_TYPE
CGenFF_4.0_ALT_TYPE_SET
CGenFF_4.0 1 CG2R61 2 CG2R61 3 CG2R61 4 CG2R64 5 NG2R62 6 NG2R62 7 HGR61 8 HGR62 9 HGR62 10 HGR62
@<TRIPOS>MOLECULE
pyrimidine
 10 10 0 0 0
****
USER_CHARGES
INVALID_CHARGES
Pose:  12 Cluster:  12 Fr_nu:    146 TotEn:   -11.87
@<TRIPOS>ATOM
      1 C1        -68.9993  -23.8774  -40.2025 C.ar   1 LIG      -0.13100
      2 C2        -67.7242  -24.3151  -39.9073 C.ar   1 LIG       0.28900
      3 C3        -69.8947  -24.8574  -40.5793 C.ar   1 LIG       0.28900
      4 C4        -68.3061  -26.4672  -40.3512 C.ar   1 LIG       0.50700
      5 N1        -67.3418  -25.6074  -39.9713 N.ar   1 LIG      -0.71900
      6 N2        -69.5809  -26.1668  -40.6647 N.ar   1 LIG      -0.71900
      7 H1        -69.2786  -22.8341  -40.1428 H      1 LIG       0.11500
      8 H2        -66.9519  -23.6175  -39.6020 H      1 LIG       0.11400
      9 H3        -70.9200  -24.6093  -40.8311 H      1 LIG       0.11400
     10 H4        -68.0264  -27.5118  -40.4121 H      1 LIG       0.14100
@<TRIPOS>BOND
      1       1       2 ar
      2       1       3 ar
      3       2       5 ar
      4       3       6 ar
      5       4       5 ar
      6       4       6 ar
      7       1       7 1
      8       2       8 1
      9       3       9 1
     10       4      10 1
@<TRIPOS>ALT_TYPE
CGenFF_4.0_ALT_TYPE_SET
CGenFF_4.0 1 CG2R61 2 CG2R61 3 CG2R61 4 CG2R64 5 NG2R62 6 NG2R62 7 HGR61 8 HGR62 9 HGR62 10 HGR62
@<TRIPOS>MOLECULE
pyrimidine
 10 10 0 0 0
****
USER_CHARGES
INVALID_CHARGES
Pose:  13 Cluster:  13 Fr_nu:  33412 TotEn:   -11.70
@<TRIPOS>ATOM
      1 C1        -49.1326  -11.5491  -28.4553 C.ar   1 LIG      -0.13100
      2 C2        -48.7399  -10.2343  -28.3090 C.ar   1 LIG       0.28900
      3 C3        -50.1911  -11.9476  -27.6648 C.ar   1 LIG       0.28900
      4 C4        -50.3491   -9.8752  -26.7442 C.ar   1 LIG       0.50700
      5 N1        -49.3280   -9.3665  -27.4597 N.ar   1 LIG      -0.71900
      6 N2        -50.8251  -11.1340  -26.7950 N.ar   1 LIG      -0.71900
      7 H1        -48.6425  -12.2236  -29.1445 H      1 LIG       0.11500
      8 H2        -47.9165   -9.8305  -28.8881 H      1 LIG       0.11400
      9 H3        -50.5698  -12.9629  -27.7098 H      1 LIG       0.11400
     10 H4        -50.8393   -9.2004  -26.0532 H      1 LIG       0.14100
@<TRIPOS>BOND
      1       1       2 ar
      2       1       3 ar
      3       2       5 ar
      4       3       6 ar
      5       4       5 ar
      6       4       6 ar
      7       1       7 1
      8       2       8 1
      9       3       9 1
     10       4      10 1
@<TRIPOS>ALT_TYPE
CGenFF_4.0_ALT_TYPE_SET
CGenFF_4.0 1 CG2R61 2 CG2R61 3 CG2R61 4 CG2R64 5 NG2R62 6 NG2R62 7 HGR61 8 HGR62 9 HGR62 10 HGR62
@<TRIPOS>MOLECULE
pyrimidine
 10 10 0 0 0
****
USER_CHARGES
INVALID_CHARGES
Pose:  14 Cluster:  14 Fr_nu: 2373247 TotEn:   -11.58
@<TRIPOS>ATOM
      1 C1        -63.3194   -2.0521  -24.4016 C.ar   1 LIG      -0.13100
      2 C2        -62.2090   -1.4704  -23.8244 C.ar   1 LIG       0.28900
      3 C3        -64.0893   -1.2190  -25.1874 C.ar   1 LIG       0.28900
      4 C4        -62.6974    0.5320  -24.7829 C.ar   1 LIG       0.50700
      5 N1        -61.8669   -0.1765  -23.9944 N.ar   1 LIG      -0.71900
      6 N2        -63.8068    0.0829  -25.4004 N.ar   1 LIG      -0.71900
      7 H1        -63.5701   -3.0931  -24.2479 H      1 LIG       0.11500
      8 H2        -61.5440   -2.0464  -23.1901 H      1 LIG       0.11400
      9 H3        -64.9820   -1.5864  -25.6818 H      1 LIG       0.11400
     10 H4        -62.4473    1.5747  -24.9360 H      1 LIG       0.14100
@<TRIPOS>BOND
      1       1       2 ar
      2       1       3 ar
      3       2       5 ar
      4       3       6 ar
      5       4       5 ar
      6       4       6 ar
      7       1       7 1
      8       2       8 1
      9       3       9 1
     10       4      10 1
@<TRIPOS>ALT_TYPE
CGenFF_4.0_ALT_TYPE_SET
CGenFF_4.0 1 CG2R61 2 CG2R61 3 CG2R61 4 CG2R64 5 NG2R62 6 NG2R62 7 HGR61 8 HGR62 9 HGR62 10 HGR62
@<TRIPOS>MOLECULE
pyrimidine
 10 10 0 0 0
****
USER_CHARGES
INVALID_CHARGES
Pose:  15 Cluster:  15 Fr_nu:   5428 TotEn:   -11.58
@<TRIPOS>ATOM
      1 C1        -47.9018  -12.8418  -29.7874 C.ar   1 LIG      -0.13100
      2 C2        -48.8981  -12.3057  -28.9971 C.ar   1 LIG       0.28900
      3 C3        -47.3247  -14.0027  -29.3148 C.ar   1 LIG       0.28900
      4 C4        -48.6674  -13.9833  -27.4807 C.ar   1 LIG       0.50700
      5 N1        -49.3074  -12.8522  -27.8335 N.ar   1 LIG      -0.71900
      6 N2        -47.6842  -14.6029  -28.1612 N.ar   1 LIG      -0.71900
      7 H1        -47.5933  -12.3819  -30.7166 H      1 LIG       0.11500
      8 H2        -49.4097  -11.3942  -29.2866 H      1 LIG       0.11400
      9 H3        -46.5328  -14.4969  -29.8671 H      1 LIG       0.11400
     10 H4        -48.9754  -14.4434  -26.5498 H      1 LIG       0.14100
@<TRIPOS>BOND
      1       1       2 ar
      2       1       3 ar
      3       2       5 ar
      4       3       6 ar
      5       4       5 ar
      6       4       6 ar
      7       1       7 1
      8       2       8 1
      9       3       9 1
     10       4      10 1
@<TRIPOS>ALT_TYPE
CGenFF_4.0_ALT_TYPE_SET
CGenFF_4.0 1 CG2R61 2 CG2R61 3 CG2R61 4 CG2R64 5 NG2R62 6 NG2R62 7 HGR61 8 HGR62 9 HGR62 10 HGR62
@<TRIPOS>MOLECULE
pyrimidine
 10 10 0 0 0
****
USER_CHARGES
INVALID_CHARGES
Pose:  16 Cluster:  16 Fr_nu: 154930 TotEn:   -11.33
@<TRIPOS>ATOM
      1 C1        -48.4566  -11.2583  -28.4129 C.ar   1 LIG      -0.13100
      2 C2        -48.1880  -12.4306  -29.0897 C.ar   1 LIG       0.28900
      3 C3        -49.5929  -11.2678  -27.6301 C.ar   1 LIG       0.28900
      4 C4        -50.0416  -13.4170  -28.2189 C.ar   1 LIG       0.50700
      5 N1        -48.9619  -13.5332  -29.0153 N.ar   1 LIG      -0.71900
      6 N2        -50.4114  -12.3336  -27.5096 N.ar   1 LIG      -0.71900
      7 H1        -47.8182  -10.3886  -28.4911 H      1 LIG       0.11500
      8 H2        -47.3168  -12.5179  -29.7298 H      1 LIG       0.11400
      9 H3        -49.8859  -10.3919  -27.0614 H      1 LIG       0.11400
     10 H4        -50.6816  -14.2873  -28.1413 H      1 LIG       0.14100
@<TRIPOS>BOND
      1       1       2 ar
      2       1       3 ar
      3       2       5 ar
      4       3       6 ar
      5       4       5 ar
      6       4       6 ar
      7       1       7 1
      8       2       8 1
      9       3       9 1
     10       4      10 1
@<TRIPOS>ALT_TYPE
CGenFF_4.0_ALT_TYPE_SET
CGenFF_4.0 1 CG2R61 2 CG2R61 3 CG2R61 4 CG2R64 5 NG2R62 6 NG2R62 7 HGR61 8 HGR62 9 HGR62 10 HGR62
@<TRIPOS>MOLECULE
pyrimidine
 10 10 0 0 0
****
USER_CHARGES
INVALID_CHARGES
Pose:  17 Cluster:  17 Fr_nu: 890530 TotEn:   -11.33
@<TRIPOS>ATOM
      1 C1        -50.1045  -11.3676  -43.2922 C.ar   1 LIG      -0.13100
      2 C2        -48.9809  -12.0995  -42.9660 C.ar   1 LIG       0.28900
      3 C3        -50.2636  -11.0838  -44.6332 C.ar   1 LIG       0.28900
      4 C4        -48.3432  -12.1865  -45.1461 C.ar   1 LIG       0.50700
      5 N1        -48.0760  -12.5269  -43.8709 N.ar   1 LIG      -0.71900
      6 N2        -49.3993  -11.4789  -45.5908 N.ar   1 LIG      -0.71900
      7 H1        -50.8140  -11.0375  -42.5453 H      1 LIG       0.11500
      8 H2        -48.7712  -12.3705  -41.9370 H      1 LIG       0.11400
      9 H3        -51.1161  -10.5131  -44.9853 H      1 LIG       0.11400
     10 H4        -47.6323  -12.5159  -45.8940 H      1 LIG       0.14100
@<TRIPOS>BOND
      1       1       2 ar
      2       1       3 ar
      3       2       5 ar
      4       3       6 ar
      5       4       5 ar
      6       4       6 ar
      7       1       7 1
      8       2       8 1
      9       3       9 1
     10       4      10 1
@<TRIPOS>ALT_TYPE
CGenFF_4.0_ALT_TYPE_SET
CGenFF_4.0 1 CG2R61 2 CG2R61 3 CG2R61 4 CG2R64 5 NG2R62 6 NG2R62 7 HGR61 8 HGR62 9 HGR62 10 HGR62
@<TRIPOS>MOLECULE
pyrimidine
 10 10 0 0 0
****
USER_CHARGES
INVALID_CHARGES
Pose:  18 Cluster:  18 Fr_nu:   3287 TotEn:   -11.20
@<TRIPOS>ATOM
      1 C1        -69.2894  -24.9442  -39.4513 C.ar   1 LIG      -0.13100
      2 C2        -69.0031  -23.7205  -40.0214 C.ar   1 LIG       0.28900
      3 C3        -69.2939  -26.0194  -40.3161 C.ar   1 LIG       0.28900
      4 C4        -68.7743  -24.6733  -42.0725 C.ar   1 LIG       0.50700
      5 N1        -68.7398  -23.5482  -41.3333 N.ar   1 LIG      -0.71900
      6 N2        -69.0399  -25.9198  -41.6374 N.ar   1 LIG      -0.71900
      7 H1        -69.4971  -25.0534  -38.3952 H      1 LIG       0.11500
      8 H2        -68.9769  -22.8179  -39.4206 H      1 LIG       0.11400
      9 H3        -69.5090  -27.0210  -39.9598 H      1 LIG       0.11400
     10 H4        -68.5675  -24.5640  -43.1300 H      1 LIG       0.14100
@<TRIPOS>BOND
      1       1       2 ar
      2       1       3 ar
      3       2       5 ar
      4       3       6 ar
      5       4       5 ar
      6       4       6 ar
      7       1       7 1
      8       2       8 1
      9       3       9 1
     10       4      10 1
@<TRIPOS>ALT_TYPE
CGenFF_4.0_ALT_TYPE_SET
CGenFF_4.0 1 CG2R61 2 CG2R61 3 CG2R61 4 CG2R64 5 NG2R62 6 NG2R62 7 HGR61 8 HGR62 9 HGR62 10 HGR62
@<TRIPOS>MOLECULE
pyrimidine
 10 10 0 0 0
****
USER_CHARGES
INVALID_CHARGES
Pose:  19 Cluster:  19 Fr_nu:    493 TotEn:   -10.89
@<TRIPOS>ATOM
      1 C1        -69.5600  -23.8480  -41.4630 C.ar   1 LIG      -0.13100
      2 C2        -70.0234  -25.0577  -41.9388 C.ar   1 LIG       0.28900
      3 C3        -68.9993  -23.8774  -40.2025 C.ar   1 LIG       0.28900
      4 C4        -69.3819  -26.1114  -40.0295 C.ar   1 LIG       0.50700
      5 N1        -69.9501  -26.2132  -41.2462 N.ar   1 LIG      -0.71900
      6 N2        -68.8937  -24.9956  -39.4549 N.ar   1 LIG      -0.71900
      7 H1        -69.6318  -22.9361  -42.0405 H      1 LIG       0.11500
      8 H2        -70.4802  -25.1331  -42.9196 H      1 LIG       0.11400
      9 H3        -68.6082  -22.9753  -39.7448 H      1 LIG       0.11400
     10 H4        -69.3109  -27.0242  -39.4507 H      1 LIG       0.14100
@<TRIPOS>BOND
      1       1       2 ar
      2       1       3 ar
      3       2       5 ar
      4       3       6 ar
      5       4       5 ar
      6       4       6 ar
      7       1       7 1
      8       2       8 1
      9       3       9 1
     10       4      10 1
@<TRIPOS>ALT_TYPE
CGenFF_4.0_ALT_TYPE_SET
CGenFF_4.0 1 CG2R61 2 CG2R61 3 CG2R61 4 CG2R64 5 NG2R62 6 NG2R62 7 HGR61 8 HGR62 9 HGR62 10 HGR62
@<TRIPOS>MOLECULE
pyrimidine
 10 10 0 0 0
****
USER_CHARGES
INVALID_CHARGES
Pose:  20 Cluster:  20 Fr_nu:  64629 TotEn:   -10.89
@<TRIPOS>ATOM
      1 C1        -66.5789  -18.7060  -19.8118 C.ar   1 LIG      -0.13100
      2 C2        -67.1804  -19.7889  -19.2036 C.ar   1 LIG       0.28900
      3 C3        -65.6144  -18.0613  -19.0647 C.ar   1 LIG       0.28900
      4 C4        -65.9154  -19.5065  -17.3362 C.ar   1 LIG       0.50700
      5 N1        -66.8718  -20.2183  -17.9624 N.ar   1 LIG      -0.71900
      6 N2        -65.2564  -18.4359  -17.8190 N.ar   1 LIG      -0.71900
      7 H1        -66.8463  -18.3833  -20.8091 H      1 LIG       0.11500
      8 H2        -67.9503  -20.3581  -19.7132 H      1 LIG       0.11400
      9 H3        -65.0873  -17.1992  -19.4588 H      1 LIG       0.11400
     10 H4        -65.6484  -19.8287  -16.3372 H      1 LIG       0.14100
@<TRIPOS>BOND
      1       1       2 ar
      2       1       3 ar
      3       2       5 ar
      4       3       6 ar
      5       4       5 ar
      6       4       6 ar
      7       1       7 1
      8       2       8 1
      9       3       9 1
     10       4      10 1
@<TRIPOS>ALT_TYPE
CGenFF_4.0_ALT_TYPE_SET
CGenFF_4.0 1 CG2R61 2 CG2R61 3 CG2R61 4 CG2R64 5 NG2R62 6 NG2R62 7 HGR61 8 HGR62 9 HGR62 10 HGR62
@<TRIPOS>MOLECULE
pyrimidine
 10 10 0 0 0
****
USER_CHARGES
INVALID_CHARGES
Pose:  21 Cluster:  21 Fr_nu: 242778 TotEn:   -10.70
@<TRIPOS>ATOM
      1 C1        -59.5897  -19.8630  -37.2343 C.ar   1 LIG      -0.13100
      2 C2        -58.8858  -21.0167  -36.9552 C.ar   1 LIG       0.28900
      3 C3        -58.8299  -18.7205  -37.3798 C.ar   1 LIG       0.28900
      4 C4        -56.9158  -19.8832  -36.9907 C.ar   1 LIG       0.50700
      5 N1        -57.5437  -21.0631  -36.8261 N.ar   1 LIG      -0.71900
      6 N2        -57.4859  -18.6941  -37.2640 N.ar   1 LIG      -0.71900
      7 H1        -60.6670  -19.8548  -37.3323 H      1 LIG       0.11500
      8 H2        -59.3974  -21.9640  -36.8236 H      1 LIG       0.11400
      9 H3        -59.2948  -17.7655  -37.5995 H      1 LIG       0.11400
     10 H4        -55.8373  -19.8910  -36.8914 H      1 LIG       0.14100
@<TRIPOS>BOND
      1       1       2 ar
      2       1       3 ar
      3       2       5 ar
      4       3       6 ar
      5       4       5 ar
      6       4       6 ar
      7       1       7 1
      8       2       8 1
      9       3       9 1
     10       4      10 1
@<TRIPOS>ALT_TYPE
CGenFF_4.0_ALT_TYPE_SET
CGenFF_4.0 1 CG2R61 2 CG2R61 3 CG2R61 4 CG2R64 5 NG2R62 6 NG2R62 7 HGR61 8 HGR62 9 HGR62 10 HGR62
@<TRIPOS>MOLECULE
pyrimidine
 10 10 0 0 0
****
USER_CHARGES
INVALID_CHARGES
Pose:  22 Cluster:  22 Fr_nu: 1338245 TotEn:   -10.57
@<TRIPOS>ATOM
      1 C1        -80.7380   -5.3239  -32.4029 C.ar   1 LIG      -0.13100
      2 C2        -80.7388   -6.2537  -33.4228 C.ar   1 LIG       0.28900
      3 C3        -81.0779   -5.8058  -31.1554 C.ar   1 LIG       0.28900
      4 C4        -81.3602   -7.9025  -31.9867 C.ar   1 LIG       0.50700
      5 N1        -81.0459   -7.5559  -33.2495 N.ar   1 LIG      -0.71900
      6 N2        -81.3960   -7.0938  -30.9104 N.ar   1 LIG      -0.71900
      7 H1        -80.4874   -4.2850  -32.5706 H      1 LIG       0.11500
      8 H2        -80.4849   -5.9682  -34.4378 H      1 LIG       0.11400
      9 H3        -81.1055   -5.1494  -30.2924 H      1 LIG       0.11400
     10 H4        -81.6122   -8.9424  -31.8188 H      1 LIG       0.14100
@<TRIPOS>BOND
      1       1       2 ar
      2       1       3 ar
      3       2       5 ar
      4       3       6 ar
      5       4       5 ar
      6       4       6 ar
      7       1       7 1
      8       2       8 1
      9       3       9 1
     10       4      10 1
@<TRIPOS>ALT_TYPE
CGenFF_4.0_ALT_TYPE_SET
CGenFF_4.0 1 CG2R61 2 CG2R61 3 CG2R61 4 CG2R64 5 NG2R62 6 NG2R62 7 HGR61 8 HGR62 9 HGR62 10 HGR62
@<TRIPOS>MOLECULE
pyrimidine
 10 10 0 0 0
****
USER_CHARGES
INVALID_CHARGES
Pose:  23 Cluster:  23 Fr_nu: 1165238 TotEn:   -10.52
@<TRIPOS>ATOM
      1 C1        -49.9498  -11.8088  -45.1330 C.ar   1 LIG      -0.13100
      2 C2        -48.8445  -12.3110  -44.4768 C.ar   1 LIG       0.28900
      3 C3        -50.8678  -11.1517  -44.3396 C.ar   1 LIG       0.28900
      4 C4        -49.6078  -11.5254  -42.4849 C.ar   1 LIG       0.50700
      5 N1        -48.6408  -12.1869  -43.1488 N.ar   1 LIG      -0.71900
      6 N2        -50.7282  -10.9911  -43.0073 N.ar   1 LIG      -0.71900
      7 H1        -50.0877  -11.9230  -46.1998 H      1 LIG       0.11500
      8 H2        -48.0691  -12.8430  -45.0171 H      1 LIG       0.11400
      9 H3        -51.7686  -10.7238  -44.7660 H      1 LIG       0.11400
     10 H4        -49.4705  -11.4119  -41.4166 H      1 LIG       0.14100
@<TRIPOS>BOND
      1       1       2 ar
      2       1       3 ar
      3       2       5 ar
      4       3       6 ar
      5       4       5 ar
      6       4       6 ar
      7       1       7 1
      8       2       8 1
      9       3       9 1
     10       4      10 1
@<TRIPOS>ALT_TYPE
CGenFF_4.0_ALT_TYPE_SET
CGenFF_4.0 1 CG2R61 2 CG2R61 3 CG2R61 4 CG2R64 5 NG2R62 6 NG2R62 7 HGR61 8 HGR62 9 HGR62 10 HGR62
@<TRIPOS>MOLECULE
pyrimidine
 10 10 0 0 0
****
USER_CHARGES
INVALID_CHARGES
Pose:  24 Cluster:  24 Fr_nu: 405459 TotEn:   -10.22
@<TRIPOS>ATOM
      1 C1        -75.2070  -25.2609  -44.8021 C.ar   1 LIG      -0.13100
      2 C2        -74.2040  -26.1405  -44.4488 C.ar   1 LIG       0.28900
      3 C3        -75.2349  -24.0738  -44.0993 C.ar   1 LIG       0.28900
      4 C4        -73.4258  -24.6988  -42.8731 C.ar   1 LIG       0.50700
      5 N1        -73.2930  -25.8908  -43.4854 N.ar   1 LIG      -0.71900
      6 N2        -74.3567  -23.7587  -43.1247 N.ar   1 LIG      -0.71900
      7 H1        -75.9246  -25.4874  -45.5792 H      1 LIG       0.11500
      8 H2        -74.1024  -27.0992  -44.9458 H      1 LIG       0.11400
      9 H3        -75.9874  -23.3206  -44.3062 H      1 LIG       0.11400
     10 H4        -72.7080  -24.4723  -42.0942 H      1 LIG       0.14100
@<TRIPOS>BOND
      1       1       2 ar
      2       1       3 ar
      3       2       5 ar
      4       3       6 ar
      5       4       5 ar
      6       4       6 ar
      7       1       7 1
      8       2       8 1
      9       3       9 1
     10       4      10 1
@<TRIPOS>ALT_TYPE
CGenFF_4.0_ALT_TYPE_SET
CGenFF_4.0 1 CG2R61 2 CG2R61 3 CG2R61 4 CG2R64 5 NG2R62 6 NG2R62 7 HGR61 8 HGR62 9 HGR62 10 HGR62
@<TRIPOS>MOLECULE
pyrimidine
 10 10 0 0 0
****
USER_CHARGES
INVALID_CHARGES
Pose:  25 Cluster:  25 Fr_nu:  81142 TotEn:   -10.21
@<TRIPOS>ATOM
      1 C1        -51.5094  -10.5328  -45.3797 C.ar   1 LIG      -0.13100
      2 C2        -50.1830  -10.3104  -45.0703 C.ar   1 LIG       0.28900
      3 C3        -51.7584  -11.6172  -46.1957 C.ar   1 LIG       0.28900
      4 C4        -49.5416  -12.1078  -46.3052 C.ar   1 LIG       0.50700
      5 N1        -49.1698  -11.0809  -45.5174 N.ar   1 LIG      -0.71900
      6 N2        -50.7950  -12.4290  -46.6786 N.ar   1 LIG      -0.71900
      7 H1        -52.3022   -9.8982  -45.0069 H      1 LIG       0.11500
      8 H2        -49.8899   -9.4814  -44.4353 H      1 LIG       0.11400
      9 H3        -52.7701  -11.8707  -46.4935 H      1 LIG       0.11400
     10 H4        -48.7479  -12.7427  -46.6794 H      1 LIG       0.14100
@<TRIPOS>BOND
      1       1       2 ar
      2       1       3 ar
      3       2       5 ar
      4       3       6 ar
      5       4       5 ar
      6       4       6 ar
      7       1       7 1
      8       2       8 1
      9       3       9 1
     10       4      10 1
@<TRIPOS>ALT_TYPE
CGenFF_4.0_ALT_TYPE_SET
CGenFF_4.0 1 CG2R61 2 CG2R61 3 CG2R61 4 CG2R64 5 NG2R62 6 NG2R62 7 HGR61 8 HGR62 9 HGR62 10 HGR62
@<TRIPOS>MOLECULE
pyrimidine
 10 10 0 0 0
****
USER_CHARGES
INVALID_CHARGES
Pose:  26 Cluster:  26 Fr_nu:  33213 TotEn:   -10.05
@<TRIPOS>ATOM
      1 C1        -49.1889   -9.3286  -28.0054 C.ar   1 LIG      -0.13100
      2 C2        -50.0527   -8.9646  -26.9925 C.ar   1 LIG       0.28900
      3 C3        -49.2079  -10.6631  -28.3555 C.ar   1 LIG       0.28900
      4 C4        -50.8016  -11.1017  -26.7950 C.ar   1 LIG       0.50700
      5 N1        -50.8760   -9.8284  -26.3630 N.ar   1 LIG      -0.71900
      6 N2        -50.0044  -11.5807  -27.7690 N.ar   1 LIG      -0.71900
      7 H1        -48.5391   -8.6143  -28.4929 H      1 LIG       0.11500
      8 H2        -50.1079   -7.9373  -26.6489 H      1 LIG       0.11400
      9 H3        -48.5632  -11.0432  -29.1405 H      1 LIG       0.11400
     10 H4        -51.4513  -11.8173  -26.3062 H      1 LIG       0.14100
@<TRIPOS>BOND
      1       1       2 ar
      2       1       3 ar
      3       2       5 ar
      4       3       6 ar
      5       4       5 ar
      6       4       6 ar
      7       1       7 1
      8       2       8 1
      9       3       9 1
     10       4      10 1
@<TRIPOS>ALT_TYPE
CGenFF_4.0_ALT_TYPE_SET
CGenFF_4.0 1 CG2R61 2 CG2R61 3 CG2R61 4 CG2R64 5 NG2R62 6 NG2R62 7 HGR61 8 HGR62 9 HGR62 10 HGR62
@<TRIPOS>MOLECULE
pyrimidine
 10 10 0 0 0
****
USER_CHARGES
INVALID_CHARGES
Pose:  27 Cluster:  27 Fr_nu: 2067048 TotEn:    -9.96
@<TRIPOS>ATOM
      1 C1        -75.4043  -11.3448  -45.4601 C.ar   1 LIG      -0.13100
      2 C2        -74.6558  -10.2302  -45.7794 C.ar   1 LIG       0.28900
      3 C3        -76.1055  -11.2733  -44.2738 C.ar   1 LIG       0.28900
      4 C4        -75.3184   -9.1782  -43.8765 C.ar   1 LIG       0.50700
      5 N1        -74.5898   -9.1255  -45.0078 N.ar   1 LIG      -0.71900
      6 N2        -76.0852  -10.2017  -43.4544 N.ar   1 LIG      -0.71900
      7 H1        -75.4389  -12.2178  -46.0981 H      1 LIG       0.11500
      8 H2        -74.0710  -10.1940  -46.6921 H      1 LIG       0.11400
      9 H3        -76.7212  -12.1011  -43.9390 H      1 LIG       0.11400
     10 H4        -75.2830   -8.3047  -43.2370 H      1 LIG       0.14100
@<TRIPOS>BOND
      1       1       2 ar
      2       1       3 ar
      3       2       5 ar
      4       3       6 ar
      5       4       5 ar
      6       4       6 ar
      7       1       7 1
      8       2       8 1
      9       3       9 1
     10       4      10 1
@<TRIPOS>ALT_TYPE
CGenFF_4.0_ALT_TYPE_SET
CGenFF_4.0 1 CG2R61 2 CG2R61 3 CG2R61 4 CG2R64 5 NG2R62 6 NG2R62 7 HGR61 8 HGR62 9 HGR62 10 HGR62
@<TRIPOS>MOLECULE
pyrimidine
 10 10 0 0 0
****
USER_CHARGES
INVALID_CHARGES
Pose:  28 Cluster:  28 Fr_nu:     12 TotEn:    -9.80
@<TRIPOS>ATOM
      1 C1        -68.9993  -23.8774  -40.2025 C.ar   1 LIG      -0.13100
      2 C2        -68.1281  -23.1912  -41.0239 C.ar   1 LIG       0.28900
      3 C3        -68.4365  -24.8812  -39.4411 C.ar   1 LIG       0.28900
      4 C4        -66.3799  -24.4575  -40.3116 C.ar   1 LIG       0.50700
      5 N1        -66.8076  -23.4559  -41.1037 N.ar   1 LIG      -0.71900
      6 N2        -67.1257  -25.1995  -39.4709 N.ar   1 LIG      -0.71900
      7 H1        -70.0546  -23.6439  -40.1587 H      1 LIG       0.11500
      8 H2        -68.4788  -22.3855  -41.6597 H      1 LIG       0.11400
      9 H3        -69.0425  -25.4757  -38.7660 H      1 LIG       0.11400
     10 H4        -65.3235  -24.6923  -40.3562 H      1 LIG       0.14100
@<TRIPOS>BOND
      1       1       2 ar
      2       1       3 ar
      3       2       5 ar
      4       3       6 ar
      5       4       5 ar
      6       4       6 ar
      7       1       7 1
      8       2       8 1
      9       3       9 1
     10       4      10 1
@<TRIPOS>ALT_TYPE
CGenFF_4.0_ALT_TYPE_SET
CGenFF_4.0 1 CG2R61 2 CG2R61 3 CG2R61 4 CG2R64 5 NG2R62 6 NG2R62 7 HGR61 8 HGR62 9 HGR62 10 HGR62
@<TRIPOS>MOLECULE
pyrimidine
 10 10 0 0 0
****
USER_CHARGES
INVALID_CHARGES
Pose:  29 Cluster:  29 Fr_nu:   7146 TotEn:    -9.76
@<TRIPOS>ATOM
      1 C1        -68.6751  -23.6723  -40.8913 C.ar   1 LIG      -0.13100
      2 C2        -67.9937  -24.5261  -41.7346 C.ar   1 LIG       0.28900
      3 C3        -69.2481  -24.2601  -39.7822 C.ar   1 LIG       0.28900
      4 C4        -68.4770  -26.3056  -40.4054 C.ar   1 LIG       0.50700
      5 N1        -67.8744  -25.8530  -41.5213 N.ar   1 LIG      -0.71900
      6 N2        -69.1687  -25.5786  -39.5072 N.ar   1 LIG      -0.71900
      7 H1        -68.7550  -22.6114  -41.0871 H      1 LIG       0.11500
      8 H2        -67.5105  -24.1554  -42.6321 H      1 LIG       0.11400
      9 H3        -69.8044  -23.6694  -39.0625 H      1 LIG       0.11400
     10 H4        -68.3981  -27.3680  -40.2097 H      1 LIG       0.14100
@<TRIPOS>BOND
      1       1       2 ar
      2       1       3 ar
      3       2       5 ar
      4       3       6 ar
      5       4       5 ar
      6       4       6 ar
      7       1       7 1
      8       2       8 1
      9       3       9 1
     10       4      10 1
@<TRIPOS>ALT_TYPE
CGenFF_4.0_ALT_TYPE_SET
CGenFF_4.0 1 CG2R61 2 CG2R61 3 CG2R61 4 CG2R64 5 NG2R62 6 NG2R62 7 HGR61 8 HGR62 9 HGR62 10 HGR62
@<TRIPOS>MOLECULE
pyrimidine
 10 10 0 0 0
****
USER_CHARGES
INVALID_CHARGES
Pose:  30 Cluster:  30 Fr_nu: 474919 TotEn:    -9.74
@<TRIPOS>ATOM
      1 C1        -56.4296    3.6034  -36.6778 C.ar   1 LIG      -0.13100
      2 C2        -56.6149    2.7789  -37.7689 C.ar   1 LIG       0.28900
      3 C3        -55.1390    3.6736  -36.1948 C.ar   1 LIG       0.28900
      4 C4        -54.4102    2.2257  -37.7884 C.ar   1 LIG       0.50700
      5 N1        -55.6238    2.0728  -38.3515 N.ar   1 LIG      -0.71900
      6 N2        -54.1012    2.9957  -36.7276 N.ar   1 LIG      -0.71900
      7 H1        -57.2432    4.1584  -36.2303 H      1 LIG       0.11500
      8 H2        -57.5950    2.6598  -38.2178 H      1 LIG       0.11400
      9 H3        -54.8964    4.2951  -35.3397 H      1 LIG       0.11400
     10 H4        -53.5956    1.6693  -38.2357 H      1 LIG       0.14100
@<TRIPOS>BOND
      1       1       2 ar
      2       1       3 ar
      3       2       5 ar
      4       3       6 ar
      5       4       5 ar
      6       4       6 ar
      7       1       7 1
      8       2       8 1
      9       3       9 1
     10       4      10 1
@<TRIPOS>ALT_TYPE
CGenFF_4.0_ALT_TYPE_SET
CGenFF_4.0 1 CG2R61 2 CG2R61 3 CG2R61 4 CG2R64 5 NG2R62 6 NG2R62 7 HGR61 8 HGR62 9 HGR62 10 HGR62
@<TRIPOS>MOLECULE
pyrimidine
 10 10 0 0 0
****
USER_CHARGES
INVALID_CHARGES
Pose:  31 Cluster:  31 Fr_nu: 321985 TotEn:    -9.73
@<TRIPOS>ATOM
      1 C1        -50.3871  -11.3515  -43.9458 C.ar   1 LIG      -0.13100
      2 C2        -49.1170  -11.8777  -44.0660 C.ar   1 LIG       0.28900
      3 C3        -51.0368  -11.0824  -45.1330 C.ar   1 LIG       0.28900
      4 C4        -49.2541  -11.8212  -46.3343 C.ar   1 LIG       0.50700
      5 N1        -48.5176  -12.1261  -45.2490 N.ar   1 LIG      -0.71900
      6 N2        -50.4981  -11.3056  -46.3497 N.ar   1 LIG      -0.71900
      7 H1        -50.8436  -11.1622  -42.9835 H      1 LIG       0.11500
      8 H2        -48.5287  -12.1210  -43.1879 H      1 LIG       0.11400
      9 H3        -52.0386  -10.6667  -45.1389 H      1 LIG       0.11400
     10 H4        -48.7968  -12.0097  -47.2979 H      1 LIG       0.14100
@<TRIPOS>BOND
      1       1       2 ar
      2       1       3 ar
      3       2       5 ar
      4       3       6 ar
      5       4       5 ar
      6       4       6 ar
      7       1       7 1
      8       2       8 1
      9       3       9 1
     10       4      10 1
@<TRIPOS>ALT_TYPE
CGenFF_4.0_ALT_TYPE_SET
CGenFF_4.0 1 CG2R61 2 CG2R61 3 CG2R61 4 CG2R64 5 NG2R62 6 NG2R62 7 HGR61 8 HGR62 9 HGR62 10 HGR62
@<TRIPOS>MOLECULE
pyrimidine
 10 10 0 0 0
****
USER_CHARGES
INVALID_CHARGES
Pose:  32 Cluster:  32 Fr_nu: 110322 TotEn:    -9.62
@<TRIPOS>ATOM
      1 C1        -69.7294    1.9536  -48.8798 C.ar   1 LIG      -0.13100
      2 C2        -70.3732    3.0802  -49.3498 C.ar   1 LIG       0.28900
      3 C3        -69.3685    1.9839  -47.5483 C.ar   1 LIG       0.28900
      4 C4        -70.2462    4.0666  -47.3058 C.ar   1 LIG       0.50700
      5 N1        -70.6486    4.1588  -48.5876 N.ar   1 LIG      -0.71900
      6 N2        -69.6120    3.0279  -46.7291 N.ar   1 LIG      -0.71900
      7 H1        -69.5211    1.1023  -49.5139 H      1 LIG       0.11500
      8 H2        -70.6947    3.1484  -50.3834 H      1 LIG       0.11400
      9 H3        -68.8575    1.1443  -47.0896 H      1 LIG       0.11400
     10 H4        -70.4537    4.9193  -46.6710 H      1 LIG       0.14100
@<TRIPOS>BOND
      1       1       2 ar
      2       1       3 ar
      3       2       5 ar
      4       3       6 ar
      5       4       5 ar
      6       4       6 ar
      7       1       7 1
      8       2       8 1
      9       3       9 1
     10       4      10 1
@<TRIPOS>ALT_TYPE
CGenFF_4.0_ALT_TYPE_SET
CGenFF_4.0 1 CG2R61 2 CG2R61 3 CG2R61 4 CG2R64 5 NG2R62 6 NG2R62 7 HGR61 8 HGR62 9 HGR62 10 HGR62
@<TRIPOS>MOLECULE
pyrimidine
 10 10 0 0 0
****
USER_CHARGES
INVALID_CHARGES
Pose:  33 Cluster:  33 Fr_nu: 201973 TotEn:    -9.61
@<TRIPOS>ATOM
      1 C1        -69.7703  -25.0482  -41.1562 C.ar   1 LIG      -0.13100
      2 C2        -69.1099  -25.5757  -40.0653 C.ar   1 LIG       0.28900
      3 C3        -69.0782  -24.0887  -41.8664 C.ar   1 LIG       0.28900
      4 C4        -67.2996  -24.2592  -40.4612 C.ar   1 LIG       0.50700
      5 N1        -67.8694  -25.2029  -39.6878 N.ar   1 LIG      -0.71900
      6 N2        -67.8368  -23.6686  -41.5458 N.ar   1 LIG      -0.71900
      7 H1        -70.7657  -25.3659  -41.4361 H      1 LIG       0.11500
      8 H2        -69.5743  -26.3356  -39.4461 H      1 LIG       0.11400
      9 H3        -69.5163  -23.6163  -42.7389 H      1 LIG       0.11400
     10 H4        -66.3034  -23.9400  -40.1804 H      1 LIG       0.14100
@<TRIPOS>BOND
      1       1       2 ar
      2       1       3 ar
      3       2       5 ar
      4       3       6 ar
      5       4       5 ar
      6       4       6 ar
      7       1       7 1
      8       2       8 1
      9       3       9 1
     10       4      10 1
@<TRIPOS>ALT_TYPE
CGenFF_4.0_ALT_TYPE_SET
CGenFF_4.0 1 CG2R61 2 CG2R61 3 CG2R61 4 CG2R64 5 NG2R62 6 NG2R62 7 HGR61 8 HGR62 9 HGR62 10 HGR62
@<TRIPOS>MOLECULE
pyrimidine
 10 10 0 0 0
****
USER_CHARGES
INVALID_CHARGES
Pose:  34 Cluster:  34 Fr_nu: 438725 TotEn:    -9.53
@<TRIPOS>ATOM
      1 C1        -68.3927    2.1750  -47.6282 C.ar   1 LIG      -0.13100
      2 C2        -68.4249    3.4283  -47.0515 C.ar   1 LIG       0.28900
      3 C3        -69.4057    1.9044  -48.5252 C.ar   1 LIG       0.28900
      4 C4        -70.3018    3.9700  -48.2136 C.ar   1 LIG       0.50700
      5 N1        -69.3683    4.3540  -47.3222 N.ar   1 LIG      -0.71900
      6 N2        -70.3803    2.7817  -48.8425 N.ar   1 LIG      -0.71900
      7 H1        -67.6236    1.4518  -47.3923 H      1 LIG       0.11500
      8 H2        -67.6701    3.7316  -46.3340 H      1 LIG       0.11400
      9 H3        -69.4638    0.9453  -49.0284 H      1 LIG       0.11400
     10 H4        -71.0726    4.6936  -48.4491 H      1 LIG       0.14100
@<TRIPOS>BOND
      1       1       2 ar
      2       1       3 ar
      3       2       5 ar
      4       3       6 ar
      5       4       5 ar
      6       4       6 ar
      7       1       7 1
      8       2       8 1
      9       3       9 1
     10       4      10 1
@<TRIPOS>ALT_TYPE
CGenFF_4.0_ALT_TYPE_SET
CGenFF_4.0 1 CG2R61 2 CG2R61 3 CG2R61 4 CG2R64 5 NG2R62 6 NG2R62 7 HGR61 8 HGR62 9 HGR62 10 HGR62
@<TRIPOS>MOLECULE
pyrimidine
 10 10 0 0 0
****
USER_CHARGES
INVALID_CHARGES
Pose:  35 Cluster:  35 Fr_nu: 322092 TotEn:    -9.25
@<TRIPOS>ATOM
      1 C1        -50.5160  -11.2250  -42.7865 C.ar   1 LIG      -0.13100
      2 C2        -49.2844  -11.7351  -43.1436 C.ar   1 LIG       0.28900
      3 C3        -51.3462  -10.8811  -43.8336 C.ar   1 LIG       0.28900
      4 C4        -49.7833  -11.5288  -45.3517 C.ar   1 LIG       0.50700
      5 N1        -48.8839  -11.9012  -44.4213 N.ar   1 LIG      -0.71900
      6 N2        -51.0109  -11.0200  -45.1330 N.ar   1 LIG      -0.71900
      7 H1        -50.8111  -11.1025  -41.7530 H      1 LIG       0.11500
      8 H2        -48.5642  -12.0332  -42.3894 H      1 LIG       0.11400
      9 H3        -52.3337  -10.4713  -43.6511 H      1 LIG       0.11400
     10 H4        -49.4876  -11.6503  -46.3866 H      1 LIG       0.14100
@<TRIPOS>BOND
      1       1       2 ar
      2       1       3 ar
      3       2       5 ar
      4       3       6 ar
      5       4       5 ar
      6       4       6 ar
      7       1       7 1
      8       2       8 1
      9       3       9 1
     10       4      10 1
@<TRIPOS>ALT_TYPE
CGenFF_4.0_ALT_TYPE_SET
CGenFF_4.0 1 CG2R61 2 CG2R61 3 CG2R61 4 CG2R64 5 NG2R62 6 NG2R62 7 HGR61 8 HGR62 9 HGR62 10 HGR62
@<TRIPOS>MOLECULE
pyrimidine
 10 10 0 0 0
****
USER_CHARGES
INVALID_CHARGES
Pose:  36 Cluster:  36 Fr_nu: 1982009 TotEn:    -9.17
@<TRIPOS>ATOM
      1 C1        -76.4632  -11.7611  -44.3652 C.ar   1 LIG      -0.13100
      2 C2        -76.2425  -10.7167  -43.4906 C.ar   1 LIG       0.28900
      3 C3        -75.6108  -11.8230  -45.4485 C.ar   1 LIG       0.28900
      4 C4        -74.5026   -9.9666  -44.7465 C.ar   1 LIG       0.50700
      5 N1        -75.2676   -9.7979  -43.6512 N.ar   1 LIG      -0.71900
      6 N2        -74.6161  -10.9391  -45.6712 N.ar   1 LIG      -0.71900
      7 H1        -77.2532  -12.4840  -44.2117 H      1 LIG       0.11500
      8 H2        -76.8623  -10.5861  -42.6102 H      1 LIG       0.11400
      9 H3        -75.7074  -12.6084  -46.1902 H      1 LIG       0.11400
     10 H4        -73.7123   -9.2423  -44.9010 H      1 LIG       0.14100
@<TRIPOS>BOND
      1       1       2 ar
      2       1       3 ar
      3       2       5 ar
      4       3       6 ar
      5       4       5 ar
      6       4       6 ar
      7       1       7 1
      8       2       8 1
      9       3       9 1
     10       4      10 1
@<TRIPOS>ALT_TYPE
CGenFF_4.0_ALT_TYPE_SET
CGenFF_4.0 1 CG2R61 2 CG2R61 3 CG2R61 4 CG2R64 5 NG2R62 6 NG2R62 7 HGR61 8 HGR62 9 HGR62 10 HGR62
@<TRIPOS>MOLECULE
pyrimidine
 10 10 0 0 0
****
USER_CHARGES
INVALID_CHARGES
Pose:  37 Cluster:  37 Fr_nu: 472498 TotEn:    -9.13
@<TRIPOS>ATOM
      1 C1        -54.3998    2.1269  -37.7473 C.ar   1 LIG      -0.13100
      2 C2        -54.3001    2.7636  -36.5269 C.ar   1 LIG       0.28900
      3 C3        -55.6559    2.1243  -38.3185 C.ar   1 LIG       0.28900
      4 C4        -56.5123    3.2854  -36.5619 C.ar   1 LIG       0.50700
      5 N1        -55.3398    3.3556  -35.9033 N.ar   1 LIG      -0.71900
      6 N2        -56.7385    2.6959  -37.7515 N.ar   1 LIG      -0.71900
      7 H1        -53.5488    1.6600  -38.2248 H      1 LIG       0.11500
      8 H2        -53.3529    2.8166  -36.0013 H      1 LIG       0.11400
      9 H3        -55.8320    1.6475  -39.2766 H      1 LIG       0.11400
     10 H4        -57.3647    3.7518  -36.0835 H      1 LIG       0.14100
@<TRIPOS>BOND
      1       1       2 ar
      2       1       3 ar
      3       2       5 ar
      4       3       6 ar
      5       4       5 ar
      6       4       6 ar
      7       1       7 1
      8       2       8 1
      9       3       9 1
     10       4      10 1
@<TRIPOS>ALT_TYPE
CGenFF_4.0_ALT_TYPE_SET
CGenFF_4.0 1 CG2R61 2 CG2R61 3 CG2R61 4 CG2R64 5 NG2R62 6 NG2R62 7 HGR61 8 HGR62 9 HGR62 10 HGR62
@<TRIPOS>MOLECULE
pyrimidine
 10 10 0 0 0
****
USER_CHARGES
INVALID_CHARGES
Pose:  38 Cluster:  38 Fr_nu:  11172 TotEn:    -9.11
@<TRIPOS>ATOM
      1 C1        -68.7910  -24.7677  -39.6049 C.ar   1 LIG      -0.13100
      2 C2        -67.8968  -25.7440  -39.9943 C.ar   1 LIG       0.28900
      3 C3        -68.8473  -23.6522  -40.4152 C.ar   1 LIG       0.28900
      4 C4        -67.2608  -24.5134  -41.7966 C.ar   1 LIG       0.50700
      5 N1        -67.1132  -25.6493  -41.0886 N.ar   1 LIG      -0.71900
      6 N2        -68.0937  -23.4912  -41.5226 N.ar   1 LIG      -0.71900
      7 H1        -69.4074  -24.8700  -38.7219 H      1 LIG       0.11500
      8 H2        -67.7824  -26.6567  -39.4197 H      1 LIG       0.11400
      9 H3        -69.5199  -22.8319  -40.1891 H      1 LIG       0.11400
     10 H4        -66.6429  -24.4101  -42.6802 H      1 LIG       0.14100
@<TRIPOS>BOND
      1       1       2 ar
      2       1       3 ar
      3       2       5 ar
      4       3       6 ar
      5       4       5 ar
      6       4       6 ar
      7       1       7 1
      8       2       8 1
      9       3       9 1
     10       4      10 1
@<TRIPOS>ALT_TYPE
CGenFF_4.0_ALT_TYPE_SET
CGenFF_4.0 1 CG2R61 2 CG2R61 3 CG2R61 4 CG2R64 5 NG2R62 6 NG2R62 7 HGR61 8 HGR62 9 HGR62 10 HGR62
@<TRIPOS>MOLECULE
pyrimidine
 10 10 0 0 0
****
USER_CHARGES
INVALID_CHARGES
Pose:  39 Cluster:  39 Fr_nu: 1981693 TotEn:    -8.98
@<TRIPOS>ATOM
      1 C1        -76.4649  -11.7572  -44.3548 C.ar   1 LIG      -0.13100
      2 C2        -76.5677  -10.7324  -45.2733 C.ar   1 LIG       0.28900
      3 C3        -75.2907  -11.7946  -43.6309 C.ar   1 LIG       0.28900
      4 C4        -74.5079   -9.9534  -44.7100 C.ar   1 LIG       0.50700
      5 N1        -75.6049   -9.8096  -45.4776 N.ar   1 LIG      -0.71900
      6 N2        -74.2874  -10.9055  -43.7834 N.ar   1 LIG      -0.71900
      7 H1        -77.2532  -12.4840  -44.2117 H      1 LIG       0.11500
      8 H2        -77.4539  -10.6220  -45.8887 H      1 LIG       0.11400
      9 H3        -75.1187  -12.5642  -42.8863 H      1 LIG       0.11400
     10 H4        -73.7179   -9.2265  -44.8538 H      1 LIG       0.14100
@<TRIPOS>BOND
      1       1       2 ar
      2       1       3 ar
      3       2       5 ar
      4       3       6 ar
      5       4       5 ar
      6       4       6 ar
      7       1       7 1
      8       2       8 1
      9       3       9 1
     10       4      10 1
@<TRIPOS>ALT_TYPE
CGenFF_4.0_ALT_TYPE_SET
CGenFF_4.0 1 CG2R61 2 CG2R61 3 CG2R61 4 CG2R64 5 NG2R62 6 NG2R62 7 HGR61 8 HGR62 9 HGR62 10 HGR62
@<TRIPOS>MOLECULE
pyrimidine
 10 10 0 0 0
****
USER_CHARGES
INVALID_CHARGES
Pose:  40 Cluster:  40 Fr_nu: 256617 TotEn:    -8.90
@<TRIPOS>ATOM
      1 C1        -69.1678  -24.3055  -39.8410 C.ar   1 LIG      -0.13100
      2 C2        -70.1683  -25.1597  -40.2580 C.ar   1 LIG       0.28900
      3 C3        -68.1737  -24.0544  -40.7645 C.ar   1 LIG       0.28900
      4 C4        -69.1795  -25.4067  -42.2899 C.ar   1 LIG       0.50700
      5 N1        -70.2057  -25.7302  -41.4801 N.ar   1 LIG      -0.71900
      6 N2        -68.1479  -24.5901  -42.0026 N.ar   1 LIG      -0.71900
      7 H1        -69.1629  -23.8620  -38.8544 H      1 LIG       0.11500
      8 H2        -70.9921  -25.4165  -39.6010 H      1 LIG       0.11400
      9 H3        -67.3451  -23.3961  -40.5271 H      1 LIG       0.11400
     10 H4        -69.1836  -25.8516  -43.2774 H      1 LIG       0.14100
@<TRIPOS>BOND
      1       1       2 ar
      2       1       3 ar
      3       2       5 ar
      4       3       6 ar
      5       4       5 ar
      6       4       6 ar
      7       1       7 1
      8       2       8 1
      9       3       9 1
     10       4      10 1
@<TRIPOS>ALT_TYPE
CGenFF_4.0_ALT_TYPE_SET
CGenFF_4.0 1 CG2R61 2 CG2R61 3 CG2R61 4 CG2R64 5 NG2R62 6 NG2R62 7 HGR61 8 HGR62 9 HGR62 10 HGR62
@<TRIPOS>MOLECULE
pyrimidine
 10 10 0 0 0
****
USER_CHARGES
INVALID_CHARGES
Pose:  41 Cluster:  41 Fr_nu: 1383092 TotEn:    -8.69
@<TRIPOS>ATOM
      1 C1        -68.7999  -23.8642  -40.4136 C.ar   1 LIG      -0.13100
      2 C2        -69.6178  -24.5718  -41.2709 C.ar   1 LIG       0.28900
      3 C3        -67.4677  -23.8090  -40.7691 C.ar   1 LIG       0.28900
      4 C4        -67.8603  -25.0553  -42.6290 C.ar   1 LIG       0.50700
      5 N1        -69.1797  -25.1821  -42.3916 N.ar   1 LIG      -0.71900
      6 N2        -66.9616  -24.3952  -41.8738 N.ar   1 LIG      -0.71900
      7 H1        -69.1784  -23.3845  -39.5210 H      1 LIG       0.11500
      8 H2        -70.6798  -24.6704  -41.0741 H      1 LIG       0.11400
      9 H3        -66.7486  -23.2761  -40.1565 H      1 LIG       0.11400
     10 H4        -67.4809  -25.5366  -43.5221 H      1 LIG       0.14100
@<TRIPOS>BOND
      1       1       2 ar
      2       1       3 ar
      3       2       5 ar
      4       3       6 ar
      5       4       5 ar
      6       4       6 ar
      7       1       7 1
      8       2       8 1
      9       3       9 1
     10       4      10 1
@<TRIPOS>ALT_TYPE
CGenFF_4.0_ALT_TYPE_SET
CGenFF_4.0 1 CG2R61 2 CG2R61 3 CG2R61 4 CG2R64 5 NG2R62 6 NG2R62 7 HGR61 8 HGR62 9 HGR62 10 HGR62
@<TRIPOS>MOLECULE
pyrimidine
 10 10 0 0 0
****
USER_CHARGES
INVALID_CHARGES
Pose:  42 Cluster:  42 Fr_nu: 1487960 TotEn:    -8.15
@<TRIPOS>ATOM
      1 C1        -67.3619  -17.8120  -18.9841 C.ar   1 LIG      -0.13100
      2 C2        -66.8950  -18.5124  -20.0777 C.ar   1 LIG       0.28900
      3 C3        -66.7114  -18.0615  -17.7931 C.ar   1 LIG       0.28900
      4 C4        -65.3204  -19.5469  -18.8058 C.ar   1 LIG       0.50700
      5 N1        -65.8724  -19.3909  -20.0242 N.ar   1 LIG      -0.71900
      6 N2        -65.6831  -18.9259  -17.6672 N.ar   1 LIG      -0.71900
      7 H1        -68.1845  -17.1132  -19.0559 H      1 LIG       0.11500
      8 H2        -67.3440  -18.3825  -21.0564 H      1 LIG       0.11400
      9 H3        -67.0084  -17.5586  -16.8792 H      1 LIG       0.11400
     10 H4        -64.4975  -20.2475  -18.7335 H      1 LIG       0.14100
@<TRIPOS>BOND
      1       1       2 ar
      2       1       3 ar
      3       2       5 ar
      4       3       6 ar
      5       4       5 ar
      6       4       6 ar
      7       1       7 1
      8       2       8 1
      9       3       9 1
     10       4      10 1
@<TRIPOS>ALT_TYPE
CGenFF_4.0_ALT_TYPE_SET
CGenFF_4.0 1 CG2R61 2 CG2R61 3 CG2R61 4 CG2R64 5 NG2R62 6 NG2R62 7 HGR61 8 HGR62 9 HGR62 10 HGR62
@<TRIPOS>MOLECULE
pyrimidine
 10 10 0 0 0
****
USER_CHARGES
INVALID_CHARGES
Pose:  43 Cluster:  43 Fr_nu:  14551 TotEn:    -8.15
@<TRIPOS>ATOM
      1 C1        -73.9579  -23.3080  -43.3057 C.ar   1 LIG      -0.13100
      2 C2        -73.6677  -24.5353  -43.8660 C.ar   1 LIG       0.28900
      3 C3        -75.2721  -22.9004  -43.4088 C.ar   1 LIG       0.28900
      4 C4        -75.8287  -24.8053  -44.5172 C.ar   1 LIG       0.50700
      5 N1        -74.5821  -25.3132  -44.4817 N.ar   1 LIG      -0.71900
      6 N2        -76.2373  -23.6264  -44.0102 N.ar   1 LIG      -0.71900
      7 H1        -73.2041  -22.7047  -42.8177 H      1 LIG       0.11500
      8 H2        -72.6615  -24.9389  -43.8343 H      1 LIG       0.11400
      9 H3        -75.5951  -21.9496  -42.9988 H      1 LIG       0.11400
     10 H4        -76.5833  -25.4087  -45.0067 H      1 LIG       0.14100
@<TRIPOS>BOND
      1       1       2 ar
      2       1       3 ar
      3       2       5 ar
      4       3       6 ar
      5       4       5 ar
      6       4       6 ar
      7       1       7 1
      8       2       8 1
      9       3       9 1
     10       4      10 1
@<TRIPOS>ALT_TYPE
CGenFF_4.0_ALT_TYPE_SET
CGenFF_4.0 1 CG2R61 2 CG2R61 3 CG2R61 4 CG2R64 5 NG2R62 6 NG2R62 7 HGR61 8 HGR62 9 HGR62 10 HGR62
@<TRIPOS>MOLECULE
pyrimidine
 10 10 0 0 0
****
USER_CHARGES
INVALID_CHARGES
Pose:  44 Cluster:  44 Fr_nu: 1224447 TotEn:    -8.04
@<TRIPOS>ATOM
      1 C1        -74.9763  -11.2941  -45.5828 C.ar   1 LIG      -0.13100
      2 C2        -74.7448  -10.9369  -44.2700 C.ar   1 LIG       0.28900
      3 C3        -75.1323  -10.2470  -46.4678 C.ar   1 LIG       0.28900
      4 C4        -74.8382   -8.7288  -44.8018 C.ar   1 LIG       0.50700
      5 N1        -74.6693   -9.6593  -43.8431 N.ar   1 LIG      -0.71900
      6 N2        -75.0693   -8.9476  -46.1104 N.ar   1 LIG      -0.71900
      7 H1        -75.0320  -12.3276  -45.8975 H      1 LIG       0.11500
      8 H2        -74.6097  -11.6911  -43.5024 H      1 LIG       0.11400
      9 H3        -75.3186  -10.4295  -47.5206 H      1 LIG       0.11400
     10 H4        -74.7836   -7.6940  -44.4867 H      1 LIG       0.14100
@<TRIPOS>BOND
      1       1       2 ar
      2       1       3 ar
      3       2       5 ar
      4       3       6 ar
      5       4       5 ar
      6       4       6 ar
      7       1       7 1
      8       2       8 1
      9       3       9 1
     10       4      10 1
@<TRIPOS>ALT_TYPE
CGenFF_4.0_ALT_TYPE_SET
CGenFF_4.0 1 CG2R61 2 CG2R61 3 CG2R61 4 CG2R64 5 NG2R62 6 NG2R62 7 HGR61 8 HGR62 9 HGR62 10 HGR62
@<TRIPOS>MOLECULE
pyrimidine
 10 10 0 0 0
****
USER_CHARGES
INVALID_CHARGES
Pose:  45 Cluster:  45 Fr_nu: 1552904 TotEn:    -7.91
@<TRIPOS>ATOM
      1 C1        -51.2978  -12.1574  -47.3430 C.ar   1 LIG      -0.13100
      2 C2        -51.9120  -11.4406  -46.3364 C.ar   1 LIG       0.28900
      3 C3        -49.9181  -12.1376  -47.3338 C.ar   1 LIG       0.28900
      4 C4        -49.8993  -10.8119  -45.4874 C.ar   1 LIG       0.50700
      5 N1        -51.2411  -10.7537  -45.3886 N.ar   1 LIG      -0.71900
      6 N2        -49.1840  -11.4726  -46.4176 N.ar   1 LIG      -0.71900
      7 H1        -51.8612  -12.6994  -48.0907 H      1 LIG       0.11500
      8 H2        -52.9932  -11.3974  -46.2623 H      1 LIG       0.11400
      9 H3        -49.3475  -12.6714  -48.0860 H      1 LIG       0.11400
     10 H4        -49.3351  -10.2684  -44.7395 H      1 LIG       0.14100
@<TRIPOS>BOND
      1       1       2 ar
      2       1       3 ar
      3       2       5 ar
      4       3       6 ar
      5       4       5 ar
      6       4       6 ar
      7       1       7 1
      8       2       8 1
      9       3       9 1
     10       4      10 1
@<TRIPOS>ALT_TYPE
CGenFF_4.0_ALT_TYPE_SET
CGenFF_4.0 1 CG2R61 2 CG2R61 3 CG2R61 4 CG2R64 5 NG2R62 6 NG2R62 7 HGR61 8 HGR62 9 HGR62 10 HGR62
@<TRIPOS>MOLECULE
pyrimidine
 10 10 0 0 0
****
USER_CHARGES
INVALID_CHARGES
Pose:  46 Cluster:  46 Fr_nu:    414 TotEn:    -7.82
@<TRIPOS>ATOM
      1 C1        -68.8373  -23.5429  -41.5314 C.ar   1 LIG      -0.13100
      2 C2        -67.7557  -24.1202  -42.1649 C.ar   1 LIG       0.28900
      3 C3        -68.9993  -23.8774  -40.2025 C.ar   1 LIG       0.28900
      4 C4        -67.1575  -25.2083  -40.2609 C.ar   1 LIG       0.50700
      5 N1        -66.8923  -24.9606  -41.5577 N.ar   1 LIG      -0.71900
      6 N2        -68.1754  -24.7102  -39.5333 N.ar   1 LIG      -0.71900
      7 H1        -69.5142  -22.8721  -42.0433 H      1 LIG       0.11500
      8 H2        -67.5476  -23.9168  -43.2097 H      1 LIG       0.11400
      9 H3        -69.8214  -23.4734  -39.6218 H      1 LIG       0.11400
     10 H4        -66.4805  -25.8809  -39.7485 H      1 LIG       0.14100
@<TRIPOS>BOND
      1       1       2 ar
      2       1       3 ar
      3       2       5 ar
      4       3       6 ar
      5       4       5 ar
      6       4       6 ar
      7       1       7 1
      8       2       8 1
      9       3       9 1
     10       4      10 1
@<TRIPOS>ALT_TYPE
CGenFF_4.0_ALT_TYPE_SET
CGenFF_4.0 1 CG2R61 2 CG2R61 3 CG2R61 4 CG2R64 5 NG2R62 6 NG2R62 7 HGR61 8 HGR62 9 HGR62 10 HGR62
@<TRIPOS>MOLECULE
pyrimidine
 10 10 0 0 0
****
USER_CHARGES
INVALID_CHARGES
Pose:  47 Cluster:  47 Fr_nu: 660095 TotEn:    -7.81
@<TRIPOS>ATOM
      1 C1        -65.6191  -19.9299  -17.7592 C.ar   1 LIG      -0.13100
      2 C2        -65.9838  -18.6022  -17.8534 C.ar   1 LIG       0.28900
      3 C3        -65.5181  -20.6077  -18.9569 C.ar   1 LIG       0.28900
      4 C4        -66.1003  -18.7430  -20.1192 C.ar   1 LIG       0.50700
      5 N1        -66.2328  -17.9744  -19.0214 N.ar   1 LIG      -0.71900
      6 N2        -65.7525  -20.0434  -20.1598 N.ar   1 LIG      -0.71900
      7 H1        -65.4253  -20.4081  -16.8085 H      1 LIG       0.11500
      8 H2        -66.0889  -17.9884  -16.9654 H      1 LIG       0.11400
      9 H3        -65.2379  -21.6552  -18.9831 H      1 LIG       0.11400
     10 H4        -66.2954  -18.2647  -21.0712 H      1 LIG       0.14100
@<TRIPOS>BOND
      1       1       2 ar
      2       1       3 ar
      3       2       5 ar
      4       3       6 ar
      5       4       5 ar
      6       4       6 ar
      7       1       7 1
      8       2       8 1
      9       3       9 1
     10       4      10 1
@<TRIPOS>ALT_TYPE
CGenFF_4.0_ALT_TYPE_SET
CGenFF_4.0 1 CG2R61 2 CG2R61 3 CG2R61 4 CG2R64 5 NG2R62 6 NG2R62 7 HGR61 8 HGR62 9 HGR62 10 HGR62
@<TRIPOS>MOLECULE
pyrimidine
 10 10 0 0 0
****
USER_CHARGES
INVALID_CHARGES
Pose:  48 Cluster:  48 Fr_nu: 2651011 TotEn:    -7.68
@<TRIPOS>ATOM
      1 C1        -66.1128  -19.8194  -20.2929 C.ar   1 LIG      -0.13100
      2 C2        -65.4998  -20.7851  -19.5208 C.ar   1 LIG       0.28900
      3 C3        -66.4443  -18.6518  -19.6364 C.ar   1 LIG       0.28900
      4 C4        -65.5984  -19.4503  -17.6835 C.ar   1 LIG       0.50700
      5 N1        -65.2265  -20.6334  -18.2083 N.ar   1 LIG      -0.71900
      6 N2        -66.2011  -18.4326  -18.3276 N.ar   1 LIG      -0.71900
      7 H1        -66.3202  -19.9681  -21.3441 H      1 LIG       0.11500
      8 H2        -65.2027  -21.7361  -19.9494 H      1 LIG       0.11400
      9 H3        -66.9300  -17.8358  -20.1605 H      1 LIG       0.11400
     10 H4        -65.3919  -19.3017  -16.6307 H      1 LIG       0.14100
@<TRIPOS>BOND
      1       1       2 ar
      2       1       3 ar
      3       2       5 ar
      4       3       6 ar
      5       4       5 ar
      6       4       6 ar
      7       1       7 1
      8       2       8 1
      9       3       9 1
     10       4      10 1
@<TRIPOS>ALT_TYPE
CGenFF_4.0_ALT_TYPE_SET
CGenFF_4.0 1 CG2R61 2 CG2R61 3 CG2R61 4 CG2R64 5 NG2R62 6 NG2R62 7 HGR61 8 HGR62 9 HGR62 10 HGR62
@<TRIPOS>MOLECULE
pyrimidine
 10 10 0 0 0
****
USER_CHARGES
INVALID_CHARGES
Pose:  49 Cluster:  49 Fr_nu: 127684 TotEn:    -5.72
@<TRIPOS>ATOM
      1 C1        -77.1098  -10.9773  -45.0928 C.ar   1 LIG      -0.13100
      2 C2        -77.0205  -10.2464  -46.2599 C.ar   1 LIG       0.28900
      3 C3        -76.1739  -10.6739  -44.1253 C.ar   1 LIG       0.28900
      4 C4        -75.2373   -9.0878  -45.4571 C.ar   1 LIG       0.50700
      5 N1        -76.0933   -9.2906  -46.4766 N.ar   1 LIG      -0.71900
      6 N2        -75.2198   -9.7317  -44.2744 N.ar   1 LIG      -0.71900
      7 H1        -77.8641  -11.7387  -44.9460 H      1 LIG       0.11500
      8 H2        -77.7130  -10.4146  -47.0776 H      1 LIG       0.11400
      9 H3        -76.1647  -11.1964  -43.1748 H      1 LIG       0.11400
     10 H4        -74.4812   -8.3263  -45.6042 H      1 LIG       0.14100
@<TRIPOS>BOND
      1       1       2 ar
      2       1       3 ar
      3       2       5 ar
      4       3       6 ar
      5       4       5 ar
      6       4       6 ar
      7       1       7 1
      8       2       8 1
      9       3       9 1
     10       4      10 1
@<TRIPOS>ALT_TYPE
CGenFF_4.0_ALT_TYPE_SET
CGenFF_4.0 1 CG2R61 2 CG2R61 3 CG2R61 4 CG2R64 5 NG2R62 6 NG2R62 7 HGR61 8 HGR62 9 HGR62 10 HGR62
@<TRIPOS>MOLECULE
pyrimidine
 10 10 0 0 0
****
USER_CHARGES
INVALID_CHARGES
Pose:  50 Cluster:  50 Fr_nu: 3396358 TotEn:    -5.43
@<TRIPOS>ATOM
      1 C1        -78.7668  -11.2626  -53.7118 C.ar   1 LIG      -0.13100
      2 C2        -79.0487  -12.6018  -53.5345 C.ar   1 LIG       0.28900
      3 C3        -77.9053  -10.7064  -52.7884 C.ar   1 LIG       0.28900
      4 C4        -77.7077  -12.6929  -51.7013 C.ar   1 LIG       0.50700
      5 N1        -78.5347  -13.3502  -52.5364 N.ar   1 LIG      -0.71900
      6 N2        -77.3553  -11.3947  -51.7667 N.ar   1 LIG      -0.71900
      7 H1        -79.1936  -10.6862  -54.5216 H      1 LIG       0.11500
      8 H2        -79.7158  -13.1255  -54.2105 H      1 LIG       0.11400
      9 H3        -77.6256   -9.6601  -52.8460 H      1 LIG       0.11400
     10 H4        -77.2811  -13.2695  -50.8897 H      1 LIG       0.14100
@<TRIPOS>BOND
      1       1       2 ar
      2       1       3 ar
      3       2       5 ar
      4       3       6 ar
      5       4       5 ar
      6       4       6 ar
      7       1       7 1
      8       2       8 1
      9       3       9 1
     10       4      10 1
@<TRIPOS>ALT_TYPE
CGenFF_4.0_ALT_TYPE_SET
CGenFF_4.0 1 CG2R61 2 CG2R61 3 CG2R61 4 CG2R64 5 NG2R62 6 NG2R62 7 HGR61 8 HGR62 9 HGR62 10 HGR62
@<TRIPOS>MOLECULE
pyrimidine
 10 10 0 0 0
****
USER_CHARGES
INVALID_CHARGES
Pose:  51 Cluster:  51 Fr_nu: 183742 TotEn:    -5.23
@<TRIPOS>ATOM
      1 C1        -54.4342    1.9835  -36.9706 C.ar   1 LIG      -0.13100
      2 C2        -54.6965    1.7115  -38.2979 C.ar   1 LIG       0.28900
      3 C3        -55.2733    2.9007  -36.3720 C.ar   1 LIG       0.28900
      4 C4        -56.4465    3.1622  -38.3013 C.ar   1 LIG       0.50700
      5 N1        -55.6981    2.2848  -38.9967 N.ar   1 LIG      -0.71900
      6 N2        -56.2932    3.5118  -37.0098 N.ar   1 LIG      -0.71900
      7 H1        -53.6234    1.5087  -36.4345 H      1 LIG       0.11500
      8 H2        -54.0899    1.0039  -38.8526 H      1 LIG       0.11400
      9 H3        -55.1446    3.1786  -35.3315 H      1 LIG       0.11400
     10 H4        -57.2576    3.6385  -38.8382 H      1 LIG       0.14100
@<TRIPOS>BOND
      1       1       2 ar
      2       1       3 ar
      3       2       5 ar
      4       3       6 ar
      5       4       5 ar
      6       4       6 ar
      7       1       7 1
      8       2       8 1
      9       3       9 1
     10       4      10 1
@<TRIPOS>ALT_TYPE
CGenFF_4.0_ALT_TYPE_SET
CGenFF_4.0 1 CG2R61 2 CG2R61 3 CG2R61 4 CG2R64 5 NG2R62 6 NG2R62 7 HGR61 8 HGR62 9 HGR62 10 HGR62
@<TRIPOS>MOLECULE
naphtalene
 18 19 0 0 0
****
USER_CHARGES
INVALID_CHARGES
Pose:   1 Cluster:   1 Fr_nu:  60562 TotEn:   -15.41
@<TRIPOS>ATOM
      1 C1        -75.8677   -9.6659  -43.7007 C.ar   1 LIG      -0.11500
      2 C2        -74.7478   -8.9087  -44.0312 C.ar   1 LIG      -0.11500
      3 C3        -76.8353  -10.2975  -48.4270 C.ar   1 LIG      -0.11500
      4 C4        -75.7153   -9.5403  -48.7574 C.ar   1 LIG      -0.11500
      5 C5        -76.6700  -10.2028  -44.7080 C.ar   1 LIG      -0.11700
      6 C6        -74.4258   -8.6854  -45.3701 C.ar   1 LIG      -0.11700
      7 C7        -77.1572  -10.5209  -47.0879 C.ar   1 LIG      -0.11700
      8 C8        -74.9130   -9.0033  -47.7502 C.ar   1 LIG      -0.11700
      9 C9        -76.3609   -9.9881  -46.0611 C.ar   1 LIG       0.00400
     10 C10       -75.2221   -9.2180  -46.3971 C.ar   1 LIG       0.00400
     11 H1        -76.1182   -9.8389  -42.6582 H      1 LIG       0.11500
     12 H2        -74.1237   -8.4914  -43.2463 H      1 LIG       0.11500
     13 H3        -77.4598  -10.7153  -49.2116 H      1 LIG       0.11500
     14 H4        -75.4661   -9.3664  -49.8000 H      1 LIG       0.11500
     15 H5        -77.5408  -10.7912  -44.4263 H      1 LIG       0.11500
     16 H6        -73.5454   -8.0909  -45.6054 H      1 LIG       0.11500
     17 H7        -78.0371  -11.1160  -46.8529 H      1 LIG       0.11500
     18 H8        -74.0425   -8.4142  -48.0316 H      1 LIG       0.11500
@<TRIPOS>BOND
      1       1       2 ar
      2       1       5 ar
      3       2       6 ar
      4       3       4 ar
      5       3       7 ar
      6       4       8 ar
      7       5       9 ar
      8       6      10 ar
      9       7       9 ar
     10       8      10 ar
     11       9      10 ar
     12       1      11 1
     13       2      12 1
     14       3      13 1
     15       4      14 1
     16       5      15 1
     17       6      16 1
     18       7      17 1
     19       8      18 1
@<TRIPOS>ALT_TYPE
CGenFF_4.0_ALT_TYPE_SET
CGenFF_4.0 1 CG2R61 2 CG2R61 3 CG2R61 4 CG2R61 5 CG2R61 6 CG2R61 7 CG2R61 8 CG2R61 9 CG2R61 10 CG2R61 11 HGR61 12 HGR61 13 HGR61 14 HGR61 15 HGR61 16 HGR61 17 HGR61 18 HGR61
@<TRIPOS>MOLECULE
naphtalene
 18 19 0 0 0
****
USER_CHARGES
INVALID_CHARGES
Pose:   2 Cluster:   2 Fr_nu: 189416 TotEn:   -14.92
@<TRIPOS>ATOM
      1 C1        -76.3221  -11.2654  -42.9925 C.ar   1 LIG      -0.11500
      2 C2        -76.4949  -12.4560  -43.6921 C.ar   1 LIG      -0.11500
      3 C3        -74.7855   -9.0949  -47.0670 C.ar   1 LIG      -0.11500
      4 C4        -74.9584  -10.2856  -47.7664 C.ar   1 LIG      -0.11500
      5 C5        -75.8539  -10.1290  -43.6528 C.ar   1 LIG      -0.11700
      6 C6        -76.2004  -12.5150  -45.0544 C.ar   1 LIG      -0.11700
      7 C7        -75.0801   -9.0360  -45.7045 C.ar   1 LIG      -0.11700
      8 C8        -75.4265  -11.4221  -47.1062 C.ar   1 LIG      -0.11700
      9 C9        -75.5523  -10.1701  -45.0239 C.ar   1 LIG       0.00400
     10 C10       -75.7281  -11.3809  -45.7351 C.ar   1 LIG       0.00400
     11 H1        -76.5510  -11.2202  -41.9318 H      1 LIG       0.11500
     12 H2        -76.8597  -13.3400  -43.1772 H      1 LIG       0.11500
     13 H3        -74.4208   -8.2103  -47.5814 H      1 LIG       0.11500
     14 H4        -74.7279  -10.3306  -48.8268 H      1 LIG       0.11500
     15 H5        -75.7259   -9.2091  -43.0859 H      1 LIG       0.11500
     16 H6        -76.3435  -13.4561  -45.5814 H      1 LIG       0.11500
     17 H7        -74.9377   -8.0946  -45.1780 H      1 LIG       0.11500
     18 H8        -75.5538  -12.3423  -47.6728 H      1 LIG       0.11500
@<TRIPOS>BOND
      1       1       2 ar
      2       1       5 ar
      3       2       6 ar
      4       3       4 ar
      5       3       7 ar
      6       4       8 ar
      7       5       9 ar
      8       6      10 ar
      9       7       9 ar
     10       8      10 ar
     11       9      10 ar
     12       1      11 1
     13       2      12 1
     14       3      13 1
     15       4      14 1
     16       5      15 1
     17       6      16 1
     18       7      17 1
     19       8      18 1
@<TRIPOS>ALT_TYPE
CGenFF_4.0_ALT_TYPE_SET
CGenFF_4.0 1 CG2R61 2 CG2R61 3 CG2R61 4 CG2R61 5 CG2R61 6 CG2R61 7 CG2R61 8 CG2R61 9 CG2R61 10 CG2R61 11 HGR61 12 HGR61 13 HGR61 14 HGR61 15 HGR61 16 HGR61 17 HGR61 18 HGR61
@<TRIPOS>MOLECULE
naphtalene
 18 19 0 0 0
****
USER_CHARGES
INVALID_CHARGES
Pose:   3 Cluster:   3 Fr_nu: 245430 TotEn:   -14.33
@<TRIPOS>ATOM
      1 C1        -74.7994  -11.1263  -44.4209 C.ar   1 LIG      -0.11500
      2 C2        -75.8514  -12.0227  -44.5839 C.ar   1 LIG      -0.11500
      3 C3        -75.3694   -9.6230  -49.0131 C.ar   1 LIG      -0.11500
      4 C4        -76.4214  -10.5195  -49.1759 C.ar   1 LIG      -0.11500
      5 C5        -74.4129  -10.3031  -45.4790 C.ar   1 LIG      -0.11700
      6 C6        -76.5209  -12.0996  -45.8053 C.ar   1 LIG      -0.11700
      7 C7        -74.6999   -9.5461  -47.7914 C.ar   1 LIG      -0.11700
      8 C8        -76.8080  -11.3427  -48.1179 C.ar   1 LIG      -0.11700
      9 C9        -75.0756  -10.3671  -46.7157 C.ar   1 LIG       0.00400
     10 C10       -76.1453  -11.2787  -46.8813 C.ar   1 LIG       0.00400
     11 H1        -74.2782  -11.0673  -43.4699 H      1 LIG       0.11500
     12 H2        -76.1517  -12.6629  -43.7594 H      1 LIG       0.11500
     13 H3        -75.0687   -8.9823  -49.8372 H      1 LIG       0.11500
     14 H4        -76.9413  -10.5790  -50.1276 H      1 LIG       0.11500
     15 H5        -73.5876   -9.6102  -45.3292 H      1 LIG       0.11500
     16 H6        -77.3407  -12.8072  -45.9101 H      1 LIG       0.11500
     17 H7        -73.8807   -8.8378  -47.6866 H      1 LIG       0.11500
     18 H8        -77.6328  -12.0363  -48.2678 H      1 LIG       0.11500
@<TRIPOS>BOND
      1       1       2 ar
      2       1       5 ar
      3       2       6 ar
      4       3       4 ar
      5       3       7 ar
      6       4       8 ar
      7       5       9 ar
      8       6      10 ar
      9       7       9 ar
     10       8      10 ar
     11       9      10 ar
     12       1      11 1
     13       2      12 1
     14       3      13 1
     15       4      14 1
     16       5      15 1
     17       6      16 1
     18       7      17 1
     19       8      18 1
@<TRIPOS>ALT_TYPE
CGenFF_4.0_ALT_TYPE_SET
CGenFF_4.0 1 CG2R61 2 CG2R61 3 CG2R61 4 CG2R61 5 CG2R61 6 CG2R61 7 CG2R61 8 CG2R61 9 CG2R61 10 CG2R61 11 HGR61 12 HGR61 13 HGR61 14 HGR61 15 HGR61 16 HGR61 17 HGR61 18 HGR61
@<TRIPOS>MOLECULE
naphtalene
 18 19 0 0 0
****
USER_CHARGES
INVALID_CHARGES
Pose:   4 Cluster:   4 Fr_nu: 259311 TotEn:   -14.28
@<TRIPOS>ATOM
      1 C1        -49.8689  -11.1457  -42.9004 C.ar   1 LIG      -0.11500
      2 C2        -48.7703  -11.9617  -43.1535 C.ar   1 LIG      -0.11500
      3 C3        -51.4548  -11.8724  -47.4423 C.ar   1 LIG      -0.11500
      4 C4        -50.3562  -12.6883  -47.6954 C.ar   1 LIG      -0.11500
      5 C5        -50.8140  -10.9165  -43.9008 C.ar   1 LIG      -0.11700
      6 C6        -48.6125  -12.5517  -44.4078 C.ar   1 LIG      -0.11700
      7 C7        -51.6127  -11.2824  -46.1879 C.ar   1 LIG      -0.11700
      8 C8        -49.4110  -12.9175  -46.6951 C.ar   1 LIG      -0.11700
      9 C9        -50.6711  -11.5022  -45.1693 C.ar   1 LIG       0.00400
     10 C10       -49.5539  -12.3319  -45.4266 C.ar   1 LIG       0.00400
     11 H1        -49.9909  -10.6862  -41.9239 H      1 LIG       0.11500
     12 H2        -48.0353  -12.1397  -42.3739 H      1 LIG       0.11500
     13 H3        -52.1905  -11.6941  -48.2216 H      1 LIG       0.11500
     14 H4        -50.2339  -13.1464  -48.6725 H      1 LIG       0.11500
     15 H5        -51.6647  -10.2748  -43.6807 H      1 LIG       0.11500
     16 H6        -47.7463  -13.1863  -44.5833 H      1 LIG       0.11500
     17 H7        -52.4793  -10.6485  -46.0124 H      1 LIG       0.11500
     18 H8        -48.5598  -13.5587  -46.9152 H      1 LIG       0.11500
@<TRIPOS>BOND
      1       1       2 ar
      2       1       5 ar
      3       2       6 ar
      4       3       4 ar
      5       3       7 ar
      6       4       8 ar
      7       5       9 ar
      8       6      10 ar
      9       7       9 ar
     10       8      10 ar
     11       9      10 ar
     12       1      11 1
     13       2      12 1
     14       3      13 1
     15       4      14 1
     16       5      15 1
     17       6      16 1
     18       7      17 1
     19       8      18 1
@<TRIPOS>ALT_TYPE
CGenFF_4.0_ALT_TYPE_SET
CGenFF_4.0 1 CG2R61 2 CG2R61 3 CG2R61 4 CG2R61 5 CG2R61 6 CG2R61 7 CG2R61 8 CG2R61 9 CG2R61 10 CG2R61 11 HGR61 12 HGR61 13 HGR61 14 HGR61 15 HGR61 16 HGR61 17 HGR61 18 HGR61
@<TRIPOS>MOLECULE
naphtalene
 18 19 0 0 0
****
USER_CHARGES
INVALID_CHARGES
Pose:   5 Cluster:   5 Fr_nu:  11654 TotEn:   -13.15
@<TRIPOS>ATOM
      1 C1        -55.9595    4.6250  -40.6081 C.ar   1 LIG      -0.11500
      2 C2        -54.8500    3.9011  -41.0343 C.ar   1 LIG      -0.11500
      3 C3        -55.1875    3.1213  -36.0456 C.ar   1 LIG      -0.11500
      4 C4        -54.0780    2.3974  -36.4720 C.ar   1 LIG      -0.11500
      5 C5        -56.3248    4.6151  -39.2616 C.ar   1 LIG      -0.11700
      6 C6        -54.1014    3.1645  -40.1159 C.ar   1 LIG      -0.11700
      7 C7        -55.9361    3.8580  -36.9641 C.ar   1 LIG      -0.11700
      8 C8        -53.7127    2.4072  -37.8185 C.ar   1 LIG      -0.11700
      9 C9        -55.5829    3.8792  -38.3232 C.ar   1 LIG       0.00400
     10 C10       -54.4546    3.1431  -38.7568 C.ar   1 LIG       0.00400
     11 H1        -56.5422    5.1978  -41.3236 H      1 LIG       0.11500
     12 H2        -54.5663    3.9096  -42.0827 H      1 LIG       0.11500
     13 H3        -55.4717    3.1133  -34.9971 H      1 LIG       0.11500
     14 H4        -53.4965    1.8237  -35.7563 H      1 LIG       0.11500
     15 H5        -57.1961    5.1880  -38.9509 H      1 LIG       0.11500
     16 H6        -53.2377    2.6065  -40.4713 H      1 LIG       0.11500
     17 H7        -56.7992    4.4166  -36.6084 H      1 LIG       0.11500
     18 H8        -52.8418    1.8337  -38.1295 H      1 LIG       0.11500
@<TRIPOS>BOND
      1       1       2 ar
      2       1       5 ar
      3       2       6 ar
      4       3       4 ar
      5       3       7 ar
      6       4       8 ar
      7       5       9 ar
      8       6      10 ar
      9       7       9 ar
     10       8      10 ar
     11       9      10 ar
     12       1      11 1
     13       2      12 1
     14       3      13 1
     15       4      14 1
     16       5      15 1
     17       6      16 1
     18       7      17 1
     19       8      18 1
@<TRIPOS>ALT_TYPE
CGenFF_4.0_ALT_TYPE_SET
CGenFF_4.0 1 CG2R61 2 CG2R61 3 CG2R61 4 CG2R61 5 CG2R61 6 CG2R61 7 CG2R61 8 CG2R61 9 CG2R61 10 CG2R61 11 HGR61 12 HGR61 13 HGR61 14 HGR61 15 HGR61 16 HGR61 17 HGR61 18 HGR61
@<TRIPOS>MOLECULE
naphtalene
 18 19 0 0 0
****
USER_CHARGES
INVALID_CHARGES
Pose:   6 Cluster:   6 Fr_nu: 347287 TotEn:   -13.03
@<TRIPOS>ATOM
      1 C1        -75.4603  -23.6113  -43.2623 C.ar   1 LIG      -0.11500
      2 C2        -76.3263  -23.8123  -44.3331 C.ar   1 LIG      -0.11500
      3 C3        -72.7036  -27.3150  -44.7973 C.ar   1 LIG      -0.11500
      4 C4        -73.5697  -27.5159  -45.8680 C.ar   1 LIG      -0.11500
      5 C5        -74.3413  -24.4299  -43.1059 C.ar   1 LIG      -0.11700
      6 C6        -76.0768  -24.8323  -45.2515 C.ar   1 LIG      -0.11700
      7 C7        -72.9531  -26.2948  -43.8788 C.ar   1 LIG      -0.11700
      8 C8        -74.6887  -26.6974  -46.0245 C.ar   1 LIG      -0.11700
      9 C9        -74.0746  -25.4615  -44.0208 C.ar   1 LIG       0.00400
     10 C10       -74.9554  -25.6658  -45.1096 C.ar   1 LIG       0.00400
     11 H1        -75.6553  -22.8174  -42.5473 H      1 LIG       0.11500
     12 H2        -77.1970  -23.1743  -44.4541 H      1 LIG       0.11500
     13 H3        -71.8325  -27.9527  -44.6758 H      1 LIG       0.11500
     14 H4        -73.3749  -28.3108  -46.5818 H      1 LIG       0.11500
     15 H5        -73.6782  -24.2548  -42.2612 H      1 LIG       0.11500
     16 H6        -76.7669  -24.9709  -46.0812 H      1 LIG       0.11500
     17 H7        -72.2625  -26.1559  -43.0497 H      1 LIG       0.11500
     18 H8        -75.3524  -26.8728  -46.8687 H      1 LIG       0.11500
@<TRIPOS>BOND
      1       1       2 ar
      2       1       5 ar
      3       2       6 ar
      4       3       4 ar
      5       3       7 ar
      6       4       8 ar
      7       5       9 ar
      8       6      10 ar
      9       7       9 ar
     10       8      10 ar
     11       9      10 ar
     12       1      11 1
     13       2      12 1
     14       3      13 1
     15       4      14 1
     16       5      15 1
     17       6      16 1
     18       7      17 1
     19       8      18 1
@<TRIPOS>ALT_TYPE
CGenFF_4.0_ALT_TYPE_SET
CGenFF_4.0 1 CG2R61 2 CG2R61 3 CG2R61 4 CG2R61 5 CG2R61 6 CG2R61 7 CG2R61 8 CG2R61 9 CG2R61 10 CG2R61 11 HGR61 12 HGR61 13 HGR61 14 HGR61 15 HGR61 16 HGR61 17 HGR61 18 HGR61
@<TRIPOS>MOLECULE
naphtalene
 18 19 0 0 0
****
USER_CHARGES
INVALID_CHARGES
Pose:   7 Cluster:   7 Fr_nu: 292103 TotEn:   -12.86
@<TRIPOS>ATOM
      1 C1        -69.1864    0.9021  -30.3798 C.ar   1 LIG      -0.11500
      2 C2        -69.5151   -0.3524  -29.8750 C.ar   1 LIG      -0.11500
      3 C3        -73.7514    1.4585  -31.9686 C.ar   1 LIG      -0.11500
      4 C4        -74.0799    0.2039  -31.4638 C.ar   1 LIG      -0.11500
      5 C5        -70.1546    1.6700  -31.0276 C.ar   1 LIG      -0.11700
      6 C6        -70.8130   -0.8441  -30.0159 C.ar   1 LIG      -0.11700
      7 C7        -72.4533    1.9502  -31.8276 C.ar   1 LIG      -0.11700
      8 C8        -73.1118   -0.5640  -30.8161 C.ar   1 LIG      -0.11700
      9 C9        -71.4662    1.1909  -31.1785 C.ar   1 LIG       0.00400
     10 C10       -71.8003   -0.0849  -30.6652 C.ar   1 LIG       0.00400
     11 H1        -68.1757    1.2841  -30.2703 H      1 LIG       0.11500
     12 H2        -68.7607   -0.9493  -29.3707 H      1 LIG       0.11500
     13 H3        -74.5055    2.0561  -32.4731 H      1 LIG       0.11500
     14 H4        -75.0905   -0.1781  -31.5749 H      1 LIG       0.11500
     15 H5        -69.8751    2.6477  -31.4147 H      1 LIG       0.11500
     16 H6        -71.0478   -1.8272  -29.6132 H      1 LIG       0.11500
     17 H7        -72.2190    2.9336  -32.2297 H      1 LIG       0.11500
     18 H8        -73.3909   -1.5421  -30.4296 H      1 LIG       0.11500
@<TRIPOS>BOND
      1       1       2 ar
      2       1       5 ar
      3       2       6 ar
      4       3       4 ar
      5       3       7 ar
      6       4       8 ar
      7       5       9 ar
      8       6      10 ar
      9       7       9 ar
     10       8      10 ar
     11       9      10 ar
     12       1      11 1
     13       2      12 1
     14       3      13 1
     15       4      14 1
     16       5      15 1
     17       6      16 1
     18       7      17 1
     19       8      18 1
@<TRIPOS>ALT_TYPE
CGenFF_4.0_ALT_TYPE_SET
CGenFF_4.0 1 CG2R61 2 CG2R61 3 CG2R61 4 CG2R61 5 CG2R61 6 CG2R61 7 CG2R61 8 CG2R61 9 CG2R61 10 CG2R61 11 HGR61 12 HGR61 13 HGR61 14 HGR61 15 HGR61 16 HGR61 17 HGR61 18 HGR61
@<TRIPOS>MOLECULE
naphtalene
 18 19 0 0 0
****
USER_CHARGES
INVALID_CHARGES
Pose:   8 Cluster:   8 Fr_nu:  18255 TotEn:   -12.79
@<TRIPOS>ATOM
      1 C1        -77.6036  -12.0167  -45.3324 C.ar   1 LIG      -0.11500
      2 C2        -77.0277  -12.5456  -44.1812 C.ar   1 LIG      -0.11500
      3 C3        -74.0820   -8.6668  -45.5547 C.ar   1 LIG      -0.11500
      4 C4        -73.5062   -9.1959  -44.4034 C.ar   1 LIG      -0.11500
      5 C5        -77.0185  -10.9196  -45.9655 C.ar   1 LIG      -0.11700
      6 C6        -75.8646  -11.9797  -43.6585 C.ar   1 LIG      -0.11700
      7 C7        -75.2451   -9.2328  -46.0775 C.ar   1 LIG      -0.11700
      8 C8        -74.0912  -10.2928  -43.7703 C.ar   1 LIG      -0.11700
      9 C9        -75.8476  -10.3373  -45.4532 C.ar   1 LIG       0.00400
     10 C10       -75.2621  -10.8752  -44.2825 C.ar   1 LIG       0.00400
     11 H1        -78.5094  -12.4573  -45.7386 H      1 LIG       0.11500
     12 H2        -77.4839  -13.3998  -43.6893 H      1 LIG       0.11500
     13 H3        -73.6261   -7.8126  -46.0473 H      1 LIG       0.11500
     14 H4        -72.6012   -8.7540  -43.9969 H      1 LIG       0.11500
     15 H5        -77.4862  -10.5224  -46.8640 H      1 LIG       0.11500
     16 H6        -75.4314  -12.4099  -42.7578 H      1 LIG       0.11500
     17 H7        -75.6777   -8.8031  -46.9785 H      1 LIG       0.11500
     18 H8        -73.6241  -10.6897  -42.8713 H      1 LIG       0.11500
@<TRIPOS>BOND
      1       1       2 ar
      2       1       5 ar
      3       2       6 ar
      4       3       4 ar
      5       3       7 ar
      6       4       8 ar
      7       5       9 ar
      8       6      10 ar
      9       7       9 ar
     10       8      10 ar
     11       9      10 ar
     12       1      11 1
     13       2      12 1
     14       3      13 1
     15       4      14 1
     16       5      15 1
     17       6      16 1
     18       7      17 1
     19       8      18 1
@<TRIPOS>ALT_TYPE
CGenFF_4.0_ALT_TYPE_SET
CGenFF_4.0 1 CG2R61 2 CG2R61 3 CG2R61 4 CG2R61 5 CG2R61 6 CG2R61 7 CG2R61 8 CG2R61 9 CG2R61 10 CG2R61 11 HGR61 12 HGR61 13 HGR61 14 HGR61 15 HGR61 16 HGR61 17 HGR61 18 HGR61
@<TRIPOS>MOLECULE
naphtalene
 18 19 0 0 0
****
USER_CHARGES
INVALID_CHARGES
Pose:   9 Cluster:   9 Fr_nu: 231038 TotEn:   -12.76
@<TRIPOS>ATOM
      1 C1        -50.6797  -11.2704  -44.8278 C.ar   1 LIG      -0.11500
      2 C2        -49.6199  -11.6701  -44.0193 C.ar   1 LIG      -0.11500
      3 C3        -48.0929  -12.4185  -48.7855 C.ar   1 LIG      -0.11500
      4 C4        -47.0331  -12.8181  -47.9768 C.ar   1 LIG      -0.11500
      5 C5        -50.5696  -11.3548  -46.2161 C.ar   1 LIG      -0.11700
      6 C6        -48.4459  -12.1556  -44.5956 C.ar   1 LIG      -0.11700
      7 C7        -49.2670  -11.9330  -48.2090 C.ar   1 LIG      -0.11700
      8 C8        -47.1431  -12.7337  -46.5885 C.ar   1 LIG      -0.11700
      9 C9        -49.3952  -11.8411  -46.8135 C.ar   1 LIG       0.00400
     10 C10       -48.3175  -12.2474  -45.9911 C.ar   1 LIG       0.00400
     11 H1        -51.5932  -10.8919  -44.3786 H      1 LIG       0.11500
     12 H2        -49.7068  -11.6042  -42.9386 H      1 LIG       0.11500
     13 H3        -48.0067  -12.4843  -49.8664 H      1 LIG       0.11500
     14 H4        -46.1194  -13.1952  -48.4266 H      1 LIG       0.11500
     15 H5        -51.4106  -11.0364  -46.8286 H      1 LIG       0.11500
     16 H6        -47.6303  -12.4629  -43.9442 H      1 LIG       0.11500
     17 H7        -50.0827  -11.6265  -48.8605 H      1 LIG       0.11500
     18 H8        -46.3019  -13.0514  -45.9758 H      1 LIG       0.11500
@<TRIPOS>BOND
      1       1       2 ar
      2       1       5 ar
      3       2       6 ar
      4       3       4 ar
      5       3       7 ar
      6       4       8 ar
      7       5       9 ar
      8       6      10 ar
      9       7       9 ar
     10       8      10 ar
     11       9      10 ar
     12       1      11 1
     13       2      12 1
     14       3      13 1
     15       4      14 1
     16       5      15 1
     17       6      16 1
     18       7      17 1
     19       8      18 1
@<TRIPOS>ALT_TYPE
CGenFF_4.0_ALT_TYPE_SET
CGenFF_4.0 1 CG2R61 2 CG2R61 3 CG2R61 4 CG2R61 5 CG2R61 6 CG2R61 7 CG2R61 8 CG2R61 9 CG2R61 10 CG2R61 11 HGR61 12 HGR61 13 HGR61 14 HGR61 15 HGR61 16 HGR61 17 HGR61 18 HGR61
@<TRIPOS>MOLECULE
naphtalene
 18 19 0 0 0
****
USER_CHARGES
INVALID_CHARGES
Pose:  10 Cluster:  10 Fr_nu: 202339 TotEn:   -12.25
@<TRIPOS>ATOM
      1 C1        -70.6075    0.6266  -30.9979 C.ar   1 LIG      -0.11500
      2 C2        -69.4411    1.3837  -30.9406 C.ar   1 LIG      -0.11500
      3 C3        -69.0749   -2.0200  -27.2138 C.ar   1 LIG      -0.11500
      4 C4        -67.9085   -1.2628  -27.1566 C.ar   1 LIG      -0.11500
      5 C5        -70.8125   -0.4103  -30.0872 C.ar   1 LIG      -0.11700
      6 C6        -68.4753    1.1069  -29.9727 C.ar   1 LIG      -0.11700
      7 C7        -70.0408   -1.7431  -28.1817 C.ar   1 LIG      -0.11700
      8 C8        -67.7034   -0.2259  -28.0672 C.ar   1 LIG      -0.11700
      9 C9        -69.8510   -0.7031  -29.1063 C.ar   1 LIG       0.00400
     10 C10       -68.6649    0.0668  -29.0482 C.ar   1 LIG       0.00400
     11 H1        -71.3587    0.8423  -31.7519 H      1 LIG       0.11500
     12 H2        -69.2826    2.1909  -31.6498 H      1 LIG       0.11500
     13 H3        -69.2341   -2.8274  -26.5046 H      1 LIG       0.11500
     14 H4        -67.1570   -1.4798  -26.4033 H      1 LIG       0.11500
     15 H5        -71.7315   -0.9893  -30.1509 H      1 LIG       0.11500
     16 H6        -67.5714    1.7119  -29.9462 H      1 LIG       0.11500
     17 H7        -70.9449   -2.3476  -28.2076 H      1 LIG       0.11500
     18 H8        -66.7841    0.3528  -28.0043 H      1 LIG       0.11500
@<TRIPOS>BOND
      1       1       2 ar
      2       1       5 ar
      3       2       6 ar
      4       3       4 ar
      5       3       7 ar
      6       4       8 ar
      7       5       9 ar
      8       6      10 ar
      9       7       9 ar
     10       8      10 ar
     11       9      10 ar
     12       1      11 1
     13       2      12 1
     14       3      13 1
     15       4      14 1
     16       5      15 1
     17       6      16 1
     18       7      17 1
     19       8      18 1
@<TRIPOS>ALT_TYPE
CGenFF_4.0_ALT_TYPE_SET
CGenFF_4.0 1 CG2R61 2 CG2R61 3 CG2R61 4 CG2R61 5 CG2R61 6 CG2R61 7 CG2R61 8 CG2R61 9 CG2R61 10 CG2R61 11 HGR61 12 HGR61 13 HGR61 14 HGR61 15 HGR61 16 HGR61 17 HGR61 18 HGR61
@<TRIPOS>MOLECULE
naphtalene
 18 19 0 0 0
****
USER_CHARGES
INVALID_CHARGES
Pose:  11 Cluster:  11 Fr_nu:  99140 TotEn:   -12.22
@<TRIPOS>ATOM
      1 C1        -69.7287  -25.9598  -41.0136 C.ar   1 LIG      -0.11500
      2 C2        -69.6978  -24.6059  -41.3343 C.ar   1 LIG      -0.11500
      3 C3        -65.0351  -25.7663  -39.7466 C.ar   1 LIG      -0.11500
      4 C4        -65.0043  -24.4124  -40.0674 C.ar   1 LIG      -0.11500
      5 C5        -68.5791  -26.5913  -40.5381 C.ar   1 LIG      -0.11700
      6 C6        -68.5175  -23.8783  -41.1808 C.ar   1 LIG      -0.11700
      7 C7        -66.2156  -26.4939  -39.9001 C.ar   1 LIG      -0.11700
      8 C8        -66.1539  -23.7808  -40.5429 C.ar   1 LIG      -0.11700
      9 C9        -67.3821  -25.8744  -40.3774 C.ar   1 LIG       0.00400
     10 C10       -67.3508  -24.4977  -40.7036 C.ar   1 LIG       0.00400
     11 H1        -70.6477  -26.5258  -41.1338 H      1 LIG       0.11500
     12 H2        -70.5934  -24.1151  -41.7042 H      1 LIG       0.11500
     13 H3        -64.1397  -26.2577  -39.3765 H      1 LIG       0.11500
     14 H4        -64.0847  -23.8472  -39.9483 H      1 LIG       0.11500
     15 H5        -68.6262  -27.6506  -40.2941 H      1 LIG       0.11500
     16 H6        -68.5165  -22.8209  -41.4372 H      1 LIG       0.11500
     17 H7        -66.2166  -27.5510  -39.6429 H      1 LIG       0.11500
     18 H8        -66.1068  -22.7216  -40.7877 H      1 LIG       0.11500
@<TRIPOS>BOND
      1       1       2 ar
      2       1       5 ar
      3       2       6 ar
      4       3       4 ar
      5       3       7 ar
      6       4       8 ar
      7       5       9 ar
      8       6      10 ar
      9       7       9 ar
     10       8      10 ar
     11       9      10 ar
     12       1      11 1
     13       2      12 1
     14       3      13 1
     15       4      14 1
     16       5      15 1
     17       6      16 1
     18       7      17 1
     19       8      18 1
@<TRIPOS>ALT_TYPE
CGenFF_4.0_ALT_TYPE_SET
CGenFF_4.0 1 CG2R61 2 CG2R61 3 CG2R61 4 CG2R61 5 CG2R61 6 CG2R61 7 CG2R61 8 CG2R61 9 CG2R61 10 CG2R61 11 HGR61 12 HGR61 13 HGR61 14 HGR61 15 HGR61 16 HGR61 17 HGR61 18 HGR61
@<TRIPOS>MOLECULE
naphtalene
 18 19 0 0 0
****
USER_CHARGES
INVALID_CHARGES
Pose:  12 Cluster:  12 Fr_nu: 246712 TotEn:   -12.08
@<TRIPOS>ATOM
      1 C1        -73.7090  -28.1442  -46.4559 C.ar   1 LIG      -0.11500
      2 C2        -72.3624  -28.4432  -46.2715 C.ar   1 LIG      -0.11500
      3 C3        -73.6126  -25.2852  -42.5202 C.ar   1 LIG      -0.11500
      4 C4        -72.2660  -25.5843  -42.3359 C.ar   1 LIG      -0.11500
      5 C5        -74.3610  -27.2844  -45.5715 C.ar   1 LIG      -0.11700
      6 C6        -71.6625  -27.8837  -45.2023 C.ar   1 LIG      -0.11700
      7 C7        -74.3125  -25.8447  -43.5896 C.ar   1 LIG      -0.11700
      8 C8        -71.6139  -26.4441  -43.2202 C.ar   1 LIG      -0.11700
      9 C9        -73.6722  -26.7122  -44.4895 C.ar   1 LIG       0.00400
     10 C10       -72.3028  -27.0164  -44.3022 C.ar   1 LIG       0.00400
     11 H1        -74.2535  -28.5805  -47.2882 H      1 LIG       0.11500
     12 H2        -71.8557  -29.1125  -46.9608 H      1 LIG       0.11500
     13 H3        -74.1200  -24.6158  -41.8312 H      1 LIG       0.11500
     14 H4        -71.7224  -25.1489  -41.5026 H      1 LIG       0.11500
     15 H5        -75.4142  -27.0651  -45.7347 H      1 LIG       0.11500
     16 H6        -70.6103  -28.1310  -45.0777 H      1 LIG       0.11500
     17 H7        -75.3644  -25.5966  -43.7144 H      1 LIG       0.11500
     18 H8        -70.5609  -26.6642  -43.0568 H      1 LIG       0.11500
@<TRIPOS>BOND
      1       1       2 ar
      2       1       5 ar
      3       2       6 ar
      4       3       4 ar
      5       3       7 ar
      6       4       8 ar
      7       5       9 ar
      8       6      10 ar
      9       7       9 ar
     10       8      10 ar
     11       9      10 ar
     12       1      11 1
     13       2      12 1
     14       3      13 1
     15       4      14 1
     16       5      15 1
     17       6      16 1
     18       7      17 1
     19       8      18 1
@<TRIPOS>ALT_TYPE
CGenFF_4.0_ALT_TYPE_SET
CGenFF_4.0 1 CG2R61 2 CG2R61 3 CG2R61 4 CG2R61 5 CG2R61 6 CG2R61 7 CG2R61 8 CG2R61 9 CG2R61 10 CG2R61 11 HGR61 12 HGR61 13 HGR61 14 HGR61 15 HGR61 16 HGR61 17 HGR61 18 HGR61
@<TRIPOS>MOLECULE
naphtalene
 18 19 0 0 0
****
USER_CHARGES
INVALID_CHARGES
Pose:  13 Cluster:  13 Fr_nu: 272579 TotEn:   -11.90
@<TRIPOS>ATOM
      1 C1        -50.1214  -10.5605  -44.8715 C.ar   1 LIG      -0.11500
      2 C2        -51.3954  -10.9886  -45.2328 C.ar   1 LIG      -0.11500
      3 C3        -48.3747  -12.1787  -49.1145 C.ar   1 LIG      -0.11500
      4 C4        -49.6488  -12.6068  -49.4757 C.ar   1 LIG      -0.11500
      5 C5        -49.0484  -10.7473  -45.7434 C.ar   1 LIG      -0.11700
      6 C6        -51.6014  -11.6051  -46.4672 C.ar   1 LIG      -0.11700
      7 C7        -48.1688  -11.5621  -47.8800 C.ar   1 LIG      -0.11700
      8 C8        -50.7218  -12.4201  -48.6038 C.ar   1 LIG      -0.11700
      9 C9        -49.2373  -11.3660  -46.9900 C.ar   1 LIG       0.00400
     10 C10       -50.5329  -11.8014  -47.3573 C.ar   1 LIG       0.00400
     11 H1        -49.9616  -10.0811  -43.9102 H      1 LIG       0.11500
     12 H2        -52.2301  -10.8425  -44.5534 H      1 LIG       0.11500
     13 H3        -47.5394  -12.3245  -49.7937 H      1 LIG       0.11500
     14 H4        -49.8078  -13.0874  -50.4365 H      1 LIG       0.11500
     15 H5        -48.0611  -10.4051  -45.4400 H      1 LIG       0.11500
     16 H6        -52.6058  -11.9313  -46.7290 H      1 LIG       0.11500
     17 H7        -47.1645  -11.2353  -47.6188 H      1 LIG       0.11500
     18 H8        -51.7091  -12.7630  -48.9067 H      1 LIG       0.11500
@<TRIPOS>BOND
      1       1       2 ar
      2       1       5 ar
      3       2       6 ar
      4       3       4 ar
      5       3       7 ar
      6       4       8 ar
      7       5       9 ar
      8       6      10 ar
      9       7       9 ar
     10       8      10 ar
     11       9      10 ar
     12       1      11 1
     13       2      12 1
     14       3      13 1
     15       4      14 1
     16       5      15 1
     17       6      16 1
     18       7      17 1
     19       8      18 1
@<TRIPOS>ALT_TYPE
CGenFF_4.0_ALT_TYPE_SET
CGenFF_4.0 1 CG2R61 2 CG2R61 3 CG2R61 4 CG2R61 5 CG2R61 6 CG2R61 7 CG2R61 8 CG2R61 9 CG2R61 10 CG2R61 11 HGR61 12 HGR61 13 HGR61 14 HGR61 15 HGR61 16 HGR61 17 HGR61 18 HGR61
@<TRIPOS>MOLECULE
naphtalene
 18 19 0 0 0
****
USER_CHARGES
INVALID_CHARGES
Pose:  14 Cluster:  14 Fr_nu:  14507 TotEn:   -11.76
@<TRIPOS>ATOM
      1 C1        -46.4813  -12.7650  -47.8812 C.ar   1 LIG      -0.11500
      2 C2        -46.0360  -13.8771  -47.1729 C.ar   1 LIG      -0.11500
      3 C3        -49.3138  -11.5103  -44.1294 C.ar   1 LIG      -0.11500
      4 C4        -48.8684  -12.6225  -43.4212 C.ar   1 LIG      -0.11500
      5 C5        -47.4080  -11.8953  -47.3053 C.ar   1 LIG      -0.11700
      6 C6        -46.5153  -14.1239  -45.8863 C.ar   1 LIG      -0.11700
      7 C7        -48.8343  -11.2635  -45.4161 C.ar   1 LIG      -0.11700
      8 C8        -47.9418  -13.4923  -43.9970 C.ar   1 LIG      -0.11700
      9 C9        -47.9014  -12.1283  -46.0112 C.ar   1 LIG       0.00400
     10 C10       -47.4484  -13.2593  -45.2911 C.ar   1 LIG       0.00400
     11 H1        -46.1082  -12.5736  -48.8830 H      1 LIG       0.11500
     12 H2        -45.3144  -14.5534  -47.6220 H      1 LIG       0.11500
     13 H3        -50.0354  -10.8335  -43.6807 H      1 LIG       0.11500
     14 H4        -49.2429  -12.8141  -42.4200 H      1 LIG       0.11500
     15 H5        -47.7425  -11.0325  -47.8776 H      1 LIG       0.11500
     16 H6        -46.1530  -14.9991  -45.3508 H      1 LIG       0.11500
     17 H7        -49.1962  -10.3879  -45.9510 H      1 LIG       0.11500
     18 H8        -47.6077  -14.3557  -43.4252 H      1 LIG       0.11500
@<TRIPOS>BOND
      1       1       2 ar
      2       1       5 ar
      3       2       6 ar
      4       3       4 ar
      5       3       7 ar
      6       4       8 ar
      7       5       9 ar
      8       6      10 ar
      9       7       9 ar
     10       8      10 ar
     11       9      10 ar
     12       1      11 1
     13       2      12 1
     14       3      13 1
     15       4      14 1
     16       5      15 1
     17       6      16 1
     18       7      17 1
     19       8      18 1
@<TRIPOS>ALT_TYPE
CGenFF_4.0_ALT_TYPE_SET
CGenFF_4.0 1 CG2R61 2 CG2R61 3 CG2R61 4 CG2R61 5 CG2R61 6 CG2R61 7 CG2R61 8 CG2R61 9 CG2R61 10 CG2R61 11 HGR61 12 HGR61 13 HGR61 14 HGR61 15 HGR61 16 HGR61 17 HGR61 18 HGR61
@<TRIPOS>MOLECULE
naphtalene
 18 19 0 0 0
****
USER_CHARGES
INVALID_CHARGES
Pose:  15 Cluster:  15 Fr_nu: 196738 TotEn:   -11.64
@<TRIPOS>ATOM
      1 C1        -69.2857   -1.1779  -29.3853 C.ar   1 LIG      -0.11500
      2 C2        -69.1126    0.1318  -29.8230 C.ar   1 LIG      -0.11500
      3 C3        -65.1430   -0.8781  -26.8513 C.ar   1 LIG      -0.11500
      4 C4        -64.9701    0.4316  -27.2891 C.ar   1 LIG      -0.11500
      5 C5        -68.3442   -1.7608  -28.5366 C.ar   1 LIG      -0.11700
      6 C6        -67.9976    0.8636  -29.4138 C.ar   1 LIG      -0.11700
      7 C7        -66.2582   -1.6099  -27.2605 C.ar   1 LIG      -0.11700
      8 C8        -65.9114    1.0146  -28.1379 C.ar   1 LIG      -0.11700
      9 C9        -67.2158   -1.0390  -28.1146 C.ar   1 LIG       0.00400
     10 C10       -67.0399    0.2928  -28.5598 C.ar   1 LIG       0.00400
     11 H1        -70.1537   -1.7473  -29.7047 H      1 LIG       0.11500
     12 H2        -69.8463    0.5848  -30.4836 H      1 LIG       0.11500
     13 H3        -64.4097   -1.3317  -26.1905 H      1 LIG       0.11500
     14 H4        -64.1012    1.0000  -26.9706 H      1 LIG       0.11500
     15 H5        -68.4997   -2.7861  -28.2072 H      1 LIG       0.11500
     16 H6        -67.8829    1.8860  -29.7679 H      1 LIG       0.11500
     17 H7        -66.3732   -2.6319  -26.9056 H      1 LIG       0.11500
     18 H8        -65.7558    2.0397  -28.4680 H      1 LIG       0.11500
@<TRIPOS>BOND
      1       1       2 ar
      2       1       5 ar
      3       2       6 ar
      4       3       4 ar
      5       3       7 ar
      6       4       8 ar
      7       5       9 ar
      8       6      10 ar
      9       7       9 ar
     10       8      10 ar
     11       9      10 ar
     12       1      11 1
     13       2      12 1
     14       3      13 1
     15       4      14 1
     16       5      15 1
     17       6      16 1
     18       7      17 1
     19       8      18 1
@<TRIPOS>ALT_TYPE
CGenFF_4.0_ALT_TYPE_SET
CGenFF_4.0 1 CG2R61 2 CG2R61 3 CG2R61 4 CG2R61 5 CG2R61 6 CG2R61 7 CG2R61 8 CG2R61 9 CG2R61 10 CG2R61 11 HGR61 12 HGR61 13 HGR61 14 HGR61 15 HGR61 16 HGR61 17 HGR61 18 HGR61
@<TRIPOS>MOLECULE
naphtalene
 18 19 0 0 0
****
USER_CHARGES
INVALID_CHARGES
Pose:  16 Cluster:  16 Fr_nu:  19056 TotEn:   -11.63
@<TRIPOS>ATOM
      1 C1        -63.7566  -22.3504  -49.6301 C.ar   1 LIG      -0.11500
      2 C2        -62.5858  -21.8498  -50.1916 C.ar   1 LIG      -0.11500
      3 C3        -61.8044  -21.9376  -45.1926 C.ar   1 LIG      -0.11500
      4 C4        -60.6336  -21.4371  -45.7543 C.ar   1 LIG      -0.11500
      5 C5        -63.8597  -22.4992  -48.2466 C.ar   1 LIG      -0.11700
      6 C6        -61.5136  -21.4960  -49.3722 C.ar   1 LIG      -0.11700
      7 C7        -62.8767  -22.2913  -46.0121 C.ar   1 LIG      -0.11700
      8 C8        -60.5304  -21.2883  -47.1376 C.ar   1 LIG      -0.11700
      9 C9        -62.7903  -22.1483  -47.4065 C.ar   1 LIG       0.00400
     10 C10       -61.5998  -21.6392  -47.9777 C.ar   1 LIG       0.00400
     11 H1        -64.5908  -22.6261  -50.2685 H      1 LIG       0.11500
     12 H2        -62.5067  -21.7341  -51.2687 H      1 LIG       0.11500
     13 H3        -61.8843  -22.0535  -44.1153 H      1 LIG       0.11500
     14 H4        -59.7993  -21.1628  -45.1154 H      1 LIG       0.11500
     15 H5        -64.7843  -22.8929  -47.8296 H      1 LIG       0.11500
     16 H6        -60.6082  -21.1063  -49.8328 H      1 LIG       0.11500
     17 H7        -63.7823  -22.6803  -45.5513 H      1 LIG       0.11500
     18 H8        -59.6056  -20.8952  -47.5550 H      1 LIG       0.11500
@<TRIPOS>BOND
      1       1       2 ar
      2       1       5 ar
      3       2       6 ar
      4       3       4 ar
      5       3       7 ar
      6       4       8 ar
      7       5       9 ar
      8       6      10 ar
      9       7       9 ar
     10       8      10 ar
     11       9      10 ar
     12       1      11 1
     13       2      12 1
     14       3      13 1
     15       4      14 1
     16       5      15 1
     17       6      16 1
     18       7      17 1
     19       8      18 1
@<TRIPOS>ALT_TYPE
CGenFF_4.0_ALT_TYPE_SET
CGenFF_4.0 1 CG2R61 2 CG2R61 3 CG2R61 4 CG2R61 5 CG2R61 6 CG2R61 7 CG2R61 8 CG2R61 9 CG2R61 10 CG2R61 11 HGR61 12 HGR61 13 HGR61 14 HGR61 15 HGR61 16 HGR61 17 HGR61 18 HGR61
@<TRIPOS>MOLECULE
naphtalene
 18 19 0 0 0
****
USER_CHARGES
INVALID_CHARGES
Pose:  17 Cluster:  17 Fr_nu: 113447 TotEn:   -11.59
@<TRIPOS>ATOM
      1 C1        -64.5473  -24.3056  -40.1175 C.ar   1 LIG      -0.11500
      2 C2        -64.5615  -24.3081  -41.5091 C.ar   1 LIG      -0.11500
      3 C3        -69.3888  -24.7857  -40.0674 C.ar   1 LIG      -0.11500
      4 C4        -69.4029  -24.7881  -41.4590 C.ar   1 LIG      -0.11500
      5 C5        -65.7420  -24.4235  -39.4065 C.ar   1 LIG      -0.11700
      6 C6        -65.7702  -24.4285  -42.1952 C.ar   1 LIG      -0.11700
      7 C7        -68.1799  -24.6653  -39.3813 C.ar   1 LIG      -0.11700
      8 C8        -68.2083  -24.6701  -42.1700 C.ar   1 LIG      -0.11700
      9 C9        -66.9680  -24.5456  -40.0807 C.ar   1 LIG       0.00400
     10 C10       -66.9823  -24.5481  -41.4959 C.ar   1 LIG       0.00400
     11 H1        -63.6060  -24.2113  -39.5839 H      1 LIG       0.11500
     12 H2        -63.6309  -24.2165  -42.0616 H      1 LIG       0.11500
     13 H3        -70.3192  -24.8774  -39.5141 H      1 LIG       0.11500
     14 H4        -70.3445  -24.8810  -41.9920 H      1 LIG       0.11500
     15 H5        -65.7070  -24.4188  -38.3190 H      1 LIG       0.11500
     16 H6        -65.7577  -24.4286  -43.2832 H      1 LIG       0.11500
     17 H7        -68.1927  -24.6660  -38.2934 H      1 LIG       0.11500
     18 H8        -68.2431  -24.6741  -43.2576 H      1 LIG       0.11500
@<TRIPOS>BOND
      1       1       2 ar
      2       1       5 ar
      3       2       6 ar
      4       3       4 ar
      5       3       7 ar
      6       4       8 ar
      7       5       9 ar
      8       6      10 ar
      9       7       9 ar
     10       8      10 ar
     11       9      10 ar
     12       1      11 1
     13       2      12 1
     14       3      13 1
     15       4      14 1
     16       5      15 1
     17       6      16 1
     18       7      17 1
     19       8      18 1
@<TRIPOS>ALT_TYPE
CGenFF_4.0_ALT_TYPE_SET
CGenFF_4.0 1 CG2R61 2 CG2R61 3 CG2R61 4 CG2R61 5 CG2R61 6 CG2R61 7 CG2R61 8 CG2R61 9 CG2R61 10 CG2R61 11 HGR61 12 HGR61 13 HGR61 14 HGR61 15 HGR61 16 HGR61 17 HGR61 18 HGR61
@<TRIPOS>MOLECULE
naphtalene
 18 19 0 0 0
****
USER_CHARGES
INVALID_CHARGES
Pose:  18 Cluster:  18 Fr_nu: 362467 TotEn:   -11.52
@<TRIPOS>ATOM
      1 C1        -69.0068  -23.8752  -40.3131 C.ar   1 LIG      -0.11500
      2 C2        -68.0768  -24.7534  -39.7647 C.ar   1 LIG      -0.11500
      3 C3        -70.9040  -27.5158  -42.9246 C.ar   1 LIG      -0.11500
      4 C4        -69.9739  -28.3938  -42.3761 C.ar   1 LIG      -0.11500
      5 C5        -69.9445  -24.3381  -41.2366 C.ar   1 LIG      -0.11700
      6 C6        -68.0808  -26.0977  -40.1375 C.ar   1 LIG      -0.11700
      7 C7        -70.8999  -26.1714  -42.5516 C.ar   1 LIG      -0.11700
      8 C8        -69.0361  -27.9310  -41.4527 C.ar   1 LIG      -0.11700
      9 C9        -69.9632  -25.6881  -41.6235 C.ar   1 LIG       0.00400
     10 C10       -69.0174  -26.5810  -41.0658 C.ar   1 LIG       0.00400
     11 H1        -69.0028  -22.8286  -40.0229 H      1 LIG       0.11500
     12 H2        -67.3473  -24.3920  -39.0457 H      1 LIG       0.11500
     13 H3        -71.6340  -27.8766  -43.6437 H      1 LIG       0.11500
     14 H4        -69.9775  -29.4400  -42.6678 H      1 LIG       0.11500
     15 H5        -70.6619  -23.6337  -41.6527 H      1 LIG       0.11500
     16 H6        -67.3450  -26.7664  -39.6958 H      1 LIG       0.11500
     17 H7        -71.6364  -25.5030  -42.9929 H      1 LIG       0.11500
     18 H8        -68.3181  -28.6351  -41.0370 H      1 LIG       0.11500
@<TRIPOS>BOND
      1       1       2 ar
      2       1       5 ar
      3       2       6 ar
      4       3       4 ar
      5       3       7 ar
      6       4       8 ar
      7       5       9 ar
      8       6      10 ar
      9       7       9 ar
     10       8      10 ar
     11       9      10 ar
     12       1      11 1
     13       2      12 1
     14       3      13 1
     15       4      14 1
     16       5      15 1
     17       6      16 1
     18       7      17 1
     19       8      18 1
@<TRIPOS>ALT_TYPE
CGenFF_4.0_ALT_TYPE_SET
CGenFF_4.0 1 CG2R61 2 CG2R61 3 CG2R61 4 CG2R61 5 CG2R61 6 CG2R61 7 CG2R61 8 CG2R61 9 CG2R61 10 CG2R61 11 HGR61 12 HGR61 13 HGR61 14 HGR61 15 HGR61 16 HGR61 17 HGR61 18 HGR61
@<TRIPOS>MOLECULE
naphtalene
 18 19 0 0 0
****
USER_CHARGES
INVALID_CHARGES
Pose:  19 Cluster:  19 Fr_nu: 171629 TotEn:   -11.30
@<TRIPOS>ATOM
      1 C1        -48.1836   -8.9160  -27.5755 C.ar   1 LIG      -0.11500
      2 C2        -49.3596   -8.9554  -26.8324 C.ar   1 LIG      -0.11500
      3 C3        -48.9443  -13.4987  -29.0221 C.ar   1 LIG      -0.11500
      4 C4        -50.1204  -13.5380  -28.2789 C.ar   1 LIG      -0.11500
      5 C5        -47.7821  -10.0338  -28.3076 C.ar   1 LIG      -0.11700
      6 C6        -50.1388  -10.1125  -26.8185 C.ar   1 LIG      -0.11700
      7 C7        -48.1652  -12.3414  -29.0360 C.ar   1 LIG      -0.11700
      8 C8        -50.5219  -12.4203  -27.5468 C.ar   1 LIG      -0.11700
      9 C9        -48.5540  -11.2071  -28.3050 C.ar   1 LIG       0.00400
     10 C10       -49.7499  -11.2470  -27.5493 C.ar   1 LIG       0.00400
     11 H1        -47.5771   -8.0151  -27.5855 H      1 LIG       0.11500
     12 H2        -49.6714   -8.0846  -26.2631 H      1 LIG       0.11500
     13 H3        -48.6320  -14.3693  -29.5919 H      1 LIG       0.11500
     14 H4        -50.7257  -14.4397  -28.2681 H      1 LIG       0.11500
     15 H5        -46.8589   -9.9806  -28.8809 H      1 LIG       0.11500
     16 H6        -51.0546  -10.1208  -26.2310 H      1 LIG       0.11500
     17 H7        -47.2499  -12.3332  -29.6242 H      1 LIG       0.11500
     18 H8        -51.4447  -12.4736  -26.9727 H      1 LIG       0.11500
@<TRIPOS>BOND
      1       1       2 ar
      2       1       5 ar
      3       2       6 ar
      4       3       4 ar
      5       3       7 ar
      6       4       8 ar
      7       5       9 ar
      8       6      10 ar
      9       7       9 ar
     10       8      10 ar
     11       9      10 ar
     12       1      11 1
     13       2      12 1
     14       3      13 1
     15       4      14 1
     16       5      15 1
     17       6      16 1
     18       7      17 1
     19       8      18 1
@<TRIPOS>ALT_TYPE
CGenFF_4.0_ALT_TYPE_SET
CGenFF_4.0 1 CG2R61 2 CG2R61 3 CG2R61 4 CG2R61 5 CG2R61 6 CG2R61 7 CG2R61 8 CG2R61 9 CG2R61 10 CG2R61 11 HGR61 12 HGR61 13 HGR61 14 HGR61 15 HGR61 16 HGR61 17 HGR61 18 HGR61
@<TRIPOS>MOLECULE
naphtalene
 18 19 0 0 0
****
USER_CHARGES
INVALID_CHARGES
Pose:  20 Cluster:  20 Fr_nu: 431341 TotEn:   -11.28
@<TRIPOS>ATOM
      1 C1        -69.1577  -24.0082  -40.1621 C.ar   1 LIG      -0.11500
      2 C2        -69.3533  -23.8012  -41.5243 C.ar   1 LIG      -0.11500
      3 C3        -65.2382  -26.7209  -41.1372 C.ar   1 LIG      -0.11500
      4 C4        -65.4339  -26.5139  -42.4995 C.ar   1 LIG      -0.11500
      5 C5        -68.0866  -24.7854  -39.7204 C.ar   1 LIG      -0.11700
      6 C6        -68.4787  -24.3706  -42.4501 C.ar   1 LIG      -0.11700
      7 C7        -66.1129  -26.1514  -40.2114 C.ar   1 LIG      -0.11700
      8 C8        -66.5050  -25.7368  -42.9413 C.ar   1 LIG      -0.11700
      9 C9        -67.1963  -25.3663  -40.6382 C.ar   1 LIG       0.00400
     10 C10       -67.3953  -25.1559  -42.0235 C.ar   1 LIG       0.00400
     11 H1        -69.8393  -23.5651  -39.4418 H      1 LIG       0.11500
     12 H2        -70.1873  -23.1958  -41.8671 H      1 LIG       0.11500
     13 H3        -64.4041  -27.3263  -40.7937 H      1 LIG       0.11500
     14 H4        -64.7529  -26.9584  -43.2193 H      1 LIG       0.11500
     15 H5        -67.9533  -24.9342  -38.6508 H      1 LIG       0.11500
     16 H6        -68.6504  -24.1951  -43.5101 H      1 LIG       0.11500
     17 H7        -65.9405  -26.3263  -39.1515 H      1 LIG       0.11500
     18 H8        -66.6390  -25.5885  -44.0109 H      1 LIG       0.11500
@<TRIPOS>BOND
      1       1       2 ar
      2       1       5 ar
      3       2       6 ar
      4       3       4 ar
      5       3       7 ar
      6       4       8 ar
      7       5       9 ar
      8       6      10 ar
      9       7       9 ar
     10       8      10 ar
     11       9      10 ar
     12       1      11 1
     13       2      12 1
     14       3      13 1
     15       4      14 1
     16       5      15 1
     17       6      16 1
     18       7      17 1
     19       8      18 1
@<TRIPOS>ALT_TYPE
CGenFF_4.0_ALT_TYPE_SET
CGenFF_4.0 1 CG2R61 2 CG2R61 3 CG2R61 4 CG2R61 5 CG2R61 6 CG2R61 7 CG2R61 8 CG2R61 9 CG2R61 10 CG2R61 11 HGR61 12 HGR61 13 HGR61 14 HGR61 15 HGR61 16 HGR61 17 HGR61 18 HGR61
@<TRIPOS>MOLECULE
naphtalene
 18 19 0 0 0
****
USER_CHARGES
INVALID_CHARGES
Pose:  21 Cluster:  21 Fr_nu:  55904 TotEn:   -11.28
@<TRIPOS>ATOM
      1 C1        -62.2811   -0.4942  -22.5148 C.ar   1 LIG      -0.11500
      2 C2        -62.8884   -1.7454  -22.5649 C.ar   1 LIG      -0.11500
      3 C3        -64.3015    0.6570  -26.7887 C.ar   1 LIG      -0.11500
      4 C4        -64.9087   -0.5943  -26.8386 C.ar   1 LIG      -0.11500
      5 C5        -62.4779    0.4196  -23.5506 C.ar   1 LIG      -0.11700
      6 C6        -63.6946   -2.0877  -23.6506 C.ar   1 LIG      -0.11700
      7 C7        -63.4952    0.9993  -25.7027 C.ar   1 LIG      -0.11700
      8 C8        -64.7120   -1.5082  -25.8029 C.ar   1 LIG      -0.11700
      9 C9        -63.2862    0.0919  -24.6514 C.ar   1 LIG       0.00400
     10 C10       -63.9036   -1.1805  -24.7022 C.ar   1 LIG       0.00400
     11 H1        -61.6531   -0.2284  -21.6695 H      1 LIG       0.11500
     12 H2        -62.7348   -2.4559  -21.7578 H      1 LIG       0.11500
     13 H3        -64.4548    1.3682  -27.5954 H      1 LIG       0.11500
     14 H4        -65.5354   -0.8600  -27.6848 H      1 LIG       0.11500
     15 H5        -61.9929    1.3918  -23.4906 H      1 LIG       0.11500
     16 H6        -64.1598   -3.0711  -23.6686 H      1 LIG       0.11500
     17 H7        -63.0308    1.9831  -25.6846 H      1 LIG       0.11500
     18 H8        -65.1962   -2.4807  -25.8630 H      1 LIG       0.11500
@<TRIPOS>BOND
      1       1       2 ar
      2       1       5 ar
      3       2       6 ar
      4       3       4 ar
      5       3       7 ar
      6       4       8 ar
      7       5       9 ar
      8       6      10 ar
      9       7       9 ar
     10       8      10 ar
     11       9      10 ar
     12       1      11 1
     13       2      12 1
     14       3      13 1
     15       4      14 1
     16       5      15 1
     17       6      16 1
     18       7      17 1
     19       8      18 1
@<TRIPOS>ALT_TYPE
CGenFF_4.0_ALT_TYPE_SET
CGenFF_4.0 1 CG2R61 2 CG2R61 3 CG2R61 4 CG2R61 5 CG2R61 6 CG2R61 7 CG2R61 8 CG2R61 9 CG2R61 10 CG2R61 11 HGR61 12 HGR61 13 HGR61 14 HGR61 15 HGR61 16 HGR61 17 HGR61 18 HGR61
@<TRIPOS>MOLECULE
naphtalene
 18 19 0 0 0
****
USER_CHARGES
INVALID_CHARGES
Pose:  22 Cluster:  22 Fr_nu: 443755 TotEn:   -11.27
@<TRIPOS>ATOM
      1 C1        -63.1685   -0.7392  -23.9881 C.ar   1 LIG      -0.11500
      2 C2        -63.5923   -0.7344  -25.3137 C.ar   1 LIG      -0.11500
      3 C3        -62.1706    4.0133  -24.2902 C.ar   1 LIG      -0.11500
      4 C4        -62.5944    4.0179  -25.6158 C.ar   1 LIG      -0.11500
      5 C5        -62.7081    0.4381  -23.3978 C.ar   1 LIG      -0.11700
      6 C6        -63.5574    0.4475  -26.0541 C.ar   1 LIG      -0.11700
      7 C7        -62.2056    2.8312  -23.5498 C.ar   1 LIG      -0.11700
      8 C8        -63.0548    2.8407  -26.2063 C.ar   1 LIG      -0.11700
      9 C9        -62.6660    1.6370  -24.1280 C.ar   1 LIG       0.00400
     10 C10       -63.0969    1.6418  -25.4760 C.ar   1 LIG       0.00400
     11 H1        -63.1954   -1.6597  -23.4124 H      1 LIG       0.11500
     12 H2        -63.9508   -1.6514  -25.7723 H      1 LIG       0.11500
     13 H3        -61.8120    4.9301  -23.8309 H      1 LIG       0.11500
     14 H4        -62.5660    4.9384  -26.1915 H      1 LIG       0.11500
     15 H5        -62.3813    0.4109  -22.3603 H      1 LIG       0.11500
     16 H6        -63.8940    0.4282  -27.0885 H      1 LIG       0.11500
     17 H7        -61.8697    2.8510  -22.5152 H      1 LIG       0.11500
     18 H8        -63.3809    2.8675  -27.2441 H      1 LIG       0.11500
@<TRIPOS>BOND
      1       1       2 ar
      2       1       5 ar
      3       2       6 ar
      4       3       4 ar
      5       3       7 ar
      6       4       8 ar
      7       5       9 ar
      8       6      10 ar
      9       7       9 ar
     10       8      10 ar
     11       9      10 ar
     12       1      11 1
     13       2      12 1
     14       3      13 1
     15       4      14 1
     16       5      15 1
     17       6      16 1
     18       7      17 1
     19       8      18 1
@<TRIPOS>ALT_TYPE
CGenFF_4.0_ALT_TYPE_SET
CGenFF_4.0 1 CG2R61 2 CG2R61 3 CG2R61 4 CG2R61 5 CG2R61 6 CG2R61 7 CG2R61 8 CG2R61 9 CG2R61 10 CG2R61 11 HGR61 12 HGR61 13 HGR61 14 HGR61 15 HGR61 16 HGR61 17 HGR61 18 HGR61
@<TRIPOS>MOLECULE
naphtalene
 18 19 0 0 0
****
USER_CHARGES
INVALID_CHARGES
Pose:  23 Cluster:  23 Fr_nu:  46277 TotEn:   -11.18
@<TRIPOS>ATOM
      1 C1        -76.6455  -10.6456  -47.7030 C.ar   1 LIG      -0.11500
      2 C2        -75.8969   -9.8525  -46.8384 C.ar   1 LIG      -0.11500
      3 C3        -77.1567  -13.9823  -44.1990 C.ar   1 LIG      -0.11500
      4 C4        -76.4081  -13.1891  -43.3345 C.ar   1 LIG      -0.11500
      5 C5        -77.1482  -11.8720  -47.2671 C.ar   1 LIG      -0.11700
      6 C6        -75.6481  -10.2825  -45.5348 C.ar   1 LIG      -0.11700
      7 C7        -77.4057  -13.5522  -45.5027 C.ar   1 LIG      -0.11700
      8 C8        -75.9054  -11.9628  -43.7703 C.ar   1 LIG      -0.11700
      9 C9        -76.9074  -12.3207  -45.9582 C.ar   1 LIG       0.00400
     10 C10       -76.1461  -11.5141  -45.0792 C.ar   1 LIG       0.00400
     11 H1        -76.8385  -10.3106  -48.7179 H      1 LIG       0.11500
     12 H2        -75.5063   -8.8979  -47.1786 H      1 LIG       0.11500
     13 H3        -77.5479  -14.9372  -43.8593 H      1 LIG       0.11500
     14 H4        -76.2143  -13.5253  -42.3202 H      1 LIG       0.11500
     15 H5        -77.7304  -12.4756  -47.9602 H      1 LIG       0.11500
     16 H6        -75.0609   -9.6461  -44.8760 H      1 LIG       0.11500
     17 H7        -77.9935  -14.1884  -46.1610 H      1 LIG       0.11500
     18 H8        -75.3224  -11.3593  -43.0775 H      1 LIG       0.11500
@<TRIPOS>BOND
      1       1       2 ar
      2       1       5 ar
      3       2       6 ar
      4       3       4 ar
      5       3       7 ar
      6       4       8 ar
      7       5       9 ar
      8       6      10 ar
      9       7       9 ar
     10       8      10 ar
     11       9      10 ar
     12       1      11 1
     13       2      12 1
     14       3      13 1
     15       4      14 1
     16       5      15 1
     17       6      16 1
     18       7      17 1
     19       8      18 1
@<TRIPOS>ALT_TYPE
CGenFF_4.0_ALT_TYPE_SET
CGenFF_4.0 1 CG2R61 2 CG2R61 3 CG2R61 4 CG2R61 5 CG2R61 6 CG2R61 7 CG2R61 8 CG2R61 9 CG2R61 10 CG2R61 11 HGR61 12 HGR61 13 HGR61 14 HGR61 15 HGR61 16 HGR61 17 HGR61 18 HGR61
@<TRIPOS>MOLECULE
naphtalene
 18 19 0 0 0
****
USER_CHARGES
INVALID_CHARGES
Pose:  24 Cluster:  24 Fr_nu:  86327 TotEn:   -10.92
@<TRIPOS>ATOM
      1 C1        -70.6158    2.6054  -48.9487 C.ar   1 LIG      -0.11500
      2 C2        -69.4462    1.8852  -48.7249 C.ar   1 LIG      -0.11500
      3 C3        -69.0690    6.0651  -45.8974 C.ar   1 LIG      -0.11500
      4 C4        -67.8994    5.3448  -45.6736 C.ar   1 LIG      -0.11500
      5 C5        -70.8189    3.8257  -48.3036 C.ar   1 LIG      -0.11700
      6 C6        -68.4752    2.3823  -47.8553 C.ar   1 LIG      -0.11700
      7 C7        -70.0400    5.5679  -46.7671 C.ar   1 LIG      -0.11700
      8 C8        -67.6962    4.1244  -46.3186 C.ar   1 LIG      -0.11700
      9 C9        -69.8522    4.3413  -47.4249 C.ar   1 LIG       0.00400
     10 C10       -68.6629    3.6088  -47.1974 C.ar   1 LIG       0.00400
     11 H1        -71.3716    2.2176  -49.6254 H      1 LIG       0.11500
     12 H2        -69.2889    0.9354  -49.2278 H      1 LIG       0.11500
     13 H3        -69.2268    7.0152  -45.3948 H      1 LIG       0.11500
     14 H4        -67.1446    5.7324  -44.9958 H      1 LIG       0.11500
     15 H5        -71.7409    4.3714  -48.4933 H      1 LIG       0.11500
     16 H6        -67.5683    1.8027  -47.6957 H      1 LIG       0.11500
     17 H7        -70.9464    6.1480  -46.9272 H      1 LIG       0.11500
     18 H8        -66.7746    3.5782  -46.1286 H      1 LIG       0.11500
@<TRIPOS>BOND
      1       1       2 ar
      2       1       5 ar
      3       2       6 ar
      4       3       4 ar
      5       3       7 ar
      6       4       8 ar
      7       5       9 ar
      8       6      10 ar
      9       7       9 ar
     10       8      10 ar
     11       9      10 ar
     12       1      11 1
     13       2      12 1
     14       3      13 1
     15       4      14 1
     16       5      15 1
     17       6      16 1
     18       7      17 1
     19       8      18 1
@<TRIPOS>ALT_TYPE
CGenFF_4.0_ALT_TYPE_SET
CGenFF_4.0 1 CG2R61 2 CG2R61 3 CG2R61 4 CG2R61 5 CG2R61 6 CG2R61 7 CG2R61 8 CG2R61 9 CG2R61 10 CG2R61 11 HGR61 12 HGR61 13 HGR61 14 HGR61 15 HGR61 16 HGR61 17 HGR61 18 HGR61
@<TRIPOS>MOLECULE
naphtalene
 18 19 0 0 0
****
USER_CHARGES
INVALID_CHARGES
Pose:  25 Cluster:  25 Fr_nu: 118091 TotEn:   -10.84
@<TRIPOS>ATOM
      1 C1        -81.2783   -4.7767  -28.9032 C.ar   1 LIG      -0.11500
      2 C2        -81.6086   -6.0966  -28.6106 C.ar   1 LIG      -0.11500
      3 C3        -80.6649   -5.9675  -33.5806 C.ar   1 LIG      -0.11500
      4 C4        -80.9951   -7.2874  -33.2879 C.ar   1 LIG      -0.11500
      5 C5        -80.9602   -4.4098  -30.2112 C.ar   1 LIG      -0.11700
      6 C6        -81.6221   -7.0547  -29.6245 C.ar   1 LIG      -0.11700
      7 C7        -80.6514   -5.0094  -32.5665 C.ar   1 LIG      -0.11700
      8 C8        -81.3131   -7.6544  -31.9800 C.ar   1 LIG      -0.11700
      9 C9        -80.9688   -5.3610  -31.2444 C.ar   1 LIG       0.00400
     10 C10       -81.3046   -6.7032  -30.9467 C.ar   1 LIG       0.00400
     11 H1        -81.2673   -4.0314  -28.1133 H      1 LIG       0.11500
     12 H2        -81.8563   -6.3811  -27.5920 H      1 LIG       0.11500
     13 H3        -80.4171   -5.6822  -34.5992 H      1 LIG       0.11500
     14 H4        -81.0045   -8.0325  -34.0779 H      1 LIG       0.11500
     15 H5        -80.7047   -3.3724  -30.4168 H      1 LIG       0.11500
     16 H6        -81.8838   -8.0804  -29.3731 H      1 LIG       0.11500
     17 H7        -80.3905   -3.9837  -32.8184 H      1 LIG       0.11500
     18 H8        -81.5680   -8.6920  -31.7739 H      1 LIG       0.11500
@<TRIPOS>BOND
      1       1       2 ar
      2       1       5 ar
      3       2       6 ar
      4       3       4 ar
      5       3       7 ar
      6       4       8 ar
      7       5       9 ar
      8       6      10 ar
      9       7       9 ar
     10       8      10 ar
     11       9      10 ar
     12       1      11 1
     13       2      12 1
     14       3      13 1
     15       4      14 1
     16       5      15 1
     17       6      16 1
     18       7      17 1
     19       8      18 1
@<TRIPOS>ALT_TYPE
CGenFF_4.0_ALT_TYPE_SET
CGenFF_4.0 1 CG2R61 2 CG2R61 3 CG2R61 4 CG2R61 5 CG2R61 6 CG2R61 7 CG2R61 8 CG2R61 9 CG2R61 10 CG2R61 11 HGR61 12 HGR61 13 HGR61 14 HGR61 15 HGR61 16 HGR61 17 HGR61 18 HGR61
@<TRIPOS>MOLECULE
naphtalene
 18 19 0 0 0
****
USER_CHARGES
INVALID_CHARGES
Pose:  26 Cluster:  26 Fr_nu:  93968 TotEn:   -10.56
@<TRIPOS>ATOM
      1 C1        -66.3348    3.1051  -29.0214 C.ar   1 LIG      -0.11500
      2 C2        -67.3160    3.8255  -29.6960 C.ar   1 LIG      -0.11500
      3 C3        -69.0621   -0.9112  -29.3435 C.ar   1 LIG      -0.11500
      4 C4        -70.0433   -0.1907  -30.0181 C.ar   1 LIG      -0.11500
      5 C5        -66.5193    1.7466  -28.7628 C.ar   1 LIG      -0.11700
      6 C6        -68.4854    3.1903  -30.1146 C.ar   1 LIG      -0.11700
      7 C7        -67.8926   -0.2759  -28.9250 C.ar   1 LIG      -0.11700
      8 C8        -69.8590    1.1678  -30.2767 C.ar   1 LIG      -0.11700
      9 C9        -67.6902    1.0909  -29.1768 C.ar   1 LIG       0.00400
     10 C10       -68.6880    1.8235  -29.8627 C.ar   1 LIG       0.00400
     11 H1        -65.4248    3.6003  -28.6953 H      1 LIG       0.11500
     12 H2        -67.1713    4.8830  -29.8971 H      1 LIG       0.11500
     13 H3        -69.2062   -1.9690  -29.1422 H      1 LIG       0.11500
     14 H4        -70.9537   -0.6861  -30.3427 H      1 LIG       0.11500
     15 H5        -65.7391    1.2034  -28.2335 H      1 LIG       0.11500
     16 H6        -69.2389    3.7728  -30.6407 H      1 LIG       0.11500
     17 H7        -67.1390   -0.8588  -28.3996 H      1 LIG       0.11500
     18 H8        -70.6394    1.7114  -30.8053 H      1 LIG       0.11500
@<TRIPOS>BOND
      1       1       2 ar
      2       1       5 ar
      3       2       6 ar
      4       3       4 ar
      5       3       7 ar
      6       4       8 ar
      7       5       9 ar
      8       6      10 ar
      9       7       9 ar
     10       8      10 ar
     11       9      10 ar
     12       1      11 1
     13       2      12 1
     14       3      13 1
     15       4      14 1
     16       5      15 1
     17       6      16 1
     18       7      17 1
     19       8      18 1
@<TRIPOS>ALT_TYPE
CGenFF_4.0_ALT_TYPE_SET
CGenFF_4.0 1 CG2R61 2 CG2R61 3 CG2R61 4 CG2R61 5 CG2R61 6 CG2R61 7 CG2R61 8 CG2R61 9 CG2R61 10 CG2R61 11 HGR61 12 HGR61 13 HGR61 14 HGR61 15 HGR61 16 HGR61 17 HGR61 18 HGR61
@<TRIPOS>MOLECULE
naphtalene
 18 19 0 0 0
****
USER_CHARGES
INVALID_CHARGES
Pose:  27 Cluster:  27 Fr_nu:  19750 TotEn:    -9.97
@<TRIPOS>ATOM
      1 C1        -57.2266  -23.0479  -35.8125 C.ar   1 LIG      -0.11500
      2 C2        -58.5870  -23.2420  -36.0326 C.ar   1 LIG      -0.11500
      3 C3        -57.6520  -18.4234  -37.2639 C.ar   1 LIG      -0.11500
      4 C4        -59.0124  -18.6177  -37.4840 C.ar   1 LIG      -0.11500
      5 C5        -56.6494  -21.8025  -36.0624 C.ar   1 LIG      -0.11700
      6 C6        -59.3755  -22.1917  -36.5033 C.ar   1 LIG      -0.11700
      7 C7        -56.8636  -19.4738  -36.7932 C.ar   1 LIG      -0.11700
      8 C8        -59.5897  -19.8630  -37.2343 C.ar   1 LIG      -0.11700
      9 C9        -57.4279  -20.7340  -36.5364 C.ar   1 LIG       0.00400
     10 C10       -58.8113  -20.9315  -36.7602 C.ar   1 LIG       0.00400
     11 H1        -56.6132  -23.8660  -35.4467 H      1 LIG       0.11500
     12 H2        -59.0355  -24.2118  -35.8376 H      1 LIG       0.11500
     13 H3        -57.2029  -17.4536  -37.4587 H      1 LIG       0.11500
     14 H4        -59.6250  -17.7996  -37.8512 H      1 LIG       0.11500
     15 H5        -55.5839  -21.6736  -35.8836 H      1 LIG       0.11500
     16 H6        -60.4368  -22.3659  -36.6677 H      1 LIG       0.11500
     17 H7        -55.8025  -19.2992  -36.6281 H      1 LIG       0.11500
     18 H8        -60.6552  -19.9923  -37.4137 H      1 LIG       0.11500
@<TRIPOS>BOND
      1       1       2 ar
      2       1       5 ar
      3       2       6 ar
      4       3       4 ar
      5       3       7 ar
      6       4       8 ar
      7       5       9 ar
      8       6      10 ar
      9       7       9 ar
     10       8      10 ar
     11       9      10 ar
     12       1      11 1
     13       2      12 1
     14       3      13 1
     15       4      14 1
     16       5      15 1
     17       6      16 1
     18       7      17 1
     19       8      18 1
@<TRIPOS>ALT_TYPE
CGenFF_4.0_ALT_TYPE_SET
CGenFF_4.0 1 CG2R61 2 CG2R61 3 CG2R61 4 CG2R61 5 CG2R61 6 CG2R61 7 CG2R61 8 CG2R61 9 CG2R61 10 CG2R61 11 HGR61 12 HGR61 13 HGR61 14 HGR61 15 HGR61 16 HGR61 17 HGR61 18 HGR61
@<TRIPOS>MOLECULE
naphtalene
 18 19 0 0 0
****
USER_CHARGES
INVALID_CHARGES
Pose:  28 Cluster:  28 Fr_nu: 109046 TotEn:    -9.71
@<TRIPOS>ATOM
      1 C1        -77.7439  -11.5330  -51.8896 C.ar   1 LIG      -0.11500
      2 C2        -77.2653  -10.2473  -52.1231 C.ar   1 LIG      -0.11500
      3 C3        -75.6109  -11.5328  -47.5166 C.ar   1 LIG      -0.11500
      4 C4        -75.1323  -10.2470  -47.7502 C.ar   1 LIG      -0.11500
      5 C5        -77.4547  -12.1783  -50.6869 C.ar   1 LIG      -0.11700
      6 C6        -76.4957   -9.6018  -51.1549 C.ar   1 LIG      -0.11700
      7 C7        -76.3807  -12.1782  -48.4848 C.ar   1 LIG      -0.11700
      8 C8        -75.4214   -9.6016  -48.9529 C.ar   1 LIG      -0.11700
      9 C9        -76.6814  -11.5437  -49.7011 C.ar   1 LIG       0.00400
     10 C10       -76.1947  -10.2362  -49.9386 C.ar   1 LIG       0.00400
     11 H1        -78.3426  -12.0352  -52.6439 H      1 LIG       0.11500
     12 H2        -77.4912   -9.7457  -53.0596 H      1 LIG       0.11500
     13 H3        -75.3854  -12.0350  -46.5800 H      1 LIG       0.11500
     14 H4        -74.5325   -9.7458  -46.9961 H      1 LIG       0.11500
     15 H5        -77.8390  -13.1835  -50.5261 H      1 LIG       0.11500
     16 H6        -76.1324   -8.5966  -51.3586 H      1 LIG       0.11500
     17 H7        -76.7445  -13.1830  -48.2806 H      1 LIG       0.11500
     18 H8        -75.0366   -8.5967  -49.1142 H      1 LIG       0.11500
@<TRIPOS>BOND
      1       1       2 ar
      2       1       5 ar
      3       2       6 ar
      4       3       4 ar
      5       3       7 ar
      6       4       8 ar
      7       5       9 ar
      8       6      10 ar
      9       7       9 ar
     10       8      10 ar
     11       9      10 ar
     12       1      11 1
     13       2      12 1
     14       3      13 1
     15       4      14 1
     16       5      15 1
     17       6      16 1
     18       7      17 1
     19       8      18 1
@<TRIPOS>ALT_TYPE
CGenFF_4.0_ALT_TYPE_SET
CGenFF_4.0 1 CG2R61 2 CG2R61 3 CG2R61 4 CG2R61 5 CG2R61 6 CG2R61 7 CG2R61 8 CG2R61 9 CG2R61 10 CG2R61 11 HGR61 12 HGR61 13 HGR61 14 HGR61 15 HGR61 16 HGR61 17 HGR61 18 HGR61
@<TRIPOS>MOLECULE
naphtalene
 18 19 0 0 0
****
USER_CHARGES
INVALID_CHARGES
Pose:  29 Cluster:  29 Fr_nu: 141862 TotEn:    -9.35
@<TRIPOS>ATOM
      1 C1        -65.7555   -0.5770  -27.6036 C.ar   1 LIG      -0.11500
      2 C2        -65.3247   -1.3012  -26.4961 C.ar   1 LIG      -0.11500
      3 C3        -62.8956    3.1334  -26.2895 C.ar   1 LIG      -0.11500
      4 C4        -62.4648    2.4090  -25.1820 C.ar   1 LIG      -0.11500
      5 C5        -65.2618    0.7076  -27.8333 C.ar   1 LIG      -0.11700
      6 C6        -64.3986   -0.7440  -25.6140 C.ar   1 LIG      -0.11700
      7 C7        -63.8217    2.5759  -27.1717 C.ar   1 LIG      -0.11700
      8 C8        -62.9584    1.1245  -24.9522 C.ar   1 LIG      -0.11700
      9 C9        -64.3292    1.2843  -26.9559 C.ar   1 LIG       0.00400
     10 C10       -63.8911    0.5477  -25.8296 C.ar   1 LIG       0.00400
     11 H1        -66.4769   -1.0112  -28.2896 H      1 LIG       0.11500
     12 H2        -65.7094   -2.3013  -26.3183 H      1 LIG       0.11500
     13 H3        -62.5110    4.1336  -26.4680 H      1 LIG       0.11500
     14 H4        -61.7445    2.8442  -24.4956 H      1 LIG       0.11500
     15 H5        -65.6130    1.2556  -28.7052 H      1 LIG       0.11500
     16 H6        -64.0754   -1.3284  -24.7551 H      1 LIG       0.11500
     17 H7        -64.1441    3.1602  -28.0309 H      1 LIG       0.11500
     18 H8        -62.6080    0.5766  -24.0798 H      1 LIG       0.11500
@<TRIPOS>BOND
      1       1       2 ar
      2       1       5 ar
      3       2       6 ar
      4       3       4 ar
      5       3       7 ar
      6       4       8 ar
      7       5       9 ar
      8       6      10 ar
      9       7       9 ar
     10       8      10 ar
     11       9      10 ar
     12       1      11 1
     13       2      12 1
     14       3      13 1
     15       4      14 1
     16       5      15 1
     17       6      16 1
     18       7      17 1
     19       8      18 1
@<TRIPOS>ALT_TYPE
CGenFF_4.0_ALT_TYPE_SET
CGenFF_4.0 1 CG2R61 2 CG2R61 3 CG2R61 4 CG2R61 5 CG2R61 6 CG2R61 7 CG2R61 8 CG2R61 9 CG2R61 10 CG2R61 11 HGR61 12 HGR61 13 HGR61 14 HGR61 15 HGR61 16 HGR61 17 HGR61 18 HGR61
@<TRIPOS>MOLECULE
naphtalene
 18 19 0 0 0
****
USER_CHARGES
INVALID_CHARGES
Pose:  30 Cluster:  30 Fr_nu: 133280 TotEn:    -8.72
@<TRIPOS>ATOM
      1 C1        -65.4539  -22.0441  -20.6509 C.ar   1 LIG      -0.11500
      2 C2        -65.5567  -22.5245  -19.3488 C.ar   1 LIG      -0.11500
      3 C3        -66.6086  -17.5810  -19.0951 C.ar   1 LIG      -0.11500
      4 C4        -66.7114  -18.0615  -17.7931 C.ar   1 LIG      -0.11500
      5 C5        -65.6889  -20.6951  -20.9183 C.ar   1 LIG      -0.11700
      6 C6        -65.8949  -21.6580  -18.3091 C.ar   1 LIG      -0.11700
      7 C7        -66.2703  -18.4476  -20.1349 C.ar   1 LIG      -0.11700
      8 C8        -66.4765  -19.4105  -17.5256 C.ar   1 LIG      -0.11700
      9 C9        -66.0304  -19.8085  -19.8840 C.ar   1 LIG       0.00400
     10 C10       -66.1350  -20.2971  -18.5599 C.ar   1 LIG       0.00400
     11 H1        -65.1911  -22.7193  -21.4600 H      1 LIG       0.11500
     12 H2        -65.3733  -23.5748  -19.1417 H      1 LIG       0.11500
     13 H3        -66.7918  -16.5305  -19.3030 H      1 LIG       0.11500
     14 H4        -66.9756  -17.3862  -16.9846 H      1 LIG       0.11500
     15 H5        -65.6033  -20.3416  -21.9438 H      1 LIG       0.11500
     16 H6        -65.9691  -22.0552  -17.2989 H      1 LIG       0.11500
     17 H7        -66.1954  -18.0501  -21.1449 H      1 LIG       0.11500
     18 H8        -66.5628  -19.7644  -16.5002 H      1 LIG       0.11500
@<TRIPOS>BOND
      1       1       2 ar
      2       1       5 ar
      3       2       6 ar
      4       3       4 ar
      5       3       7 ar
      6       4       8 ar
      7       5       9 ar
      8       6      10 ar
      9       7       9 ar
     10       8      10 ar
     11       9      10 ar
     12       1      11 1
     13       2      12 1
     14       3      13 1
     15       4      14 1
     16       5      15 1
     17       6      16 1
     18       7      17 1
     19       8      18 1
@<TRIPOS>ALT_TYPE
CGenFF_4.0_ALT_TYPE_SET
CGenFF_4.0 1 CG2R61 2 CG2R61 3 CG2R61 4 CG2R61 5 CG2R61 6 CG2R61 7 CG2R61 8 CG2R61 9 CG2R61 10 CG2R61 11 HGR61 12 HGR61 13 HGR61 14 HGR61 15 HGR61 16 HGR61 17 HGR61 18 HGR61
# TRIPOS MOL2 file generated by SEED

@<TRIPOS>MOLECULE
pyrazole
 9 9 0 0 0
****
USER_CHARGES
INVALID_CHARGES
Pose:   1 Cluster:   1 Fr_nu: 9469661 TotEn:   -16.46
@<TRIPOS>ATOM
      1 C1        -74.6590    4.5216  -52.5972 C.2    1 LIG      -0.25100
      2 C2        -75.9499    4.6659  -53.1400 C.2    1 LIG       0.13200
      3 C3        -74.3130    3.2218  -52.8755 C.2    1 LIG      -0.03800
      4 N1        -76.3937    3.5473  -53.7194 N.2    1 LIG      -0.57800
      5 N2        -75.3761    2.6876  -53.5424 N.pl3  1 LIG      -0.05900
      6 H1        -74.0620    5.2564  -52.0776 H      1 LIG       0.15700
      7 H2        -76.5860    5.5395  -53.1371 H      1 LIG       0.15600
      8 H3        -73.4271    2.6414  -52.6617 H      1 LIG       0.15900
      9 H4        -75.4754    1.7466  -53.9022 H      1 LIG       0.32200
@<TRIPOS>BOND
      1       1       2 1
      2       1       3 2
      3       2       4 2
      4       3       5 1
      5       4       5 1
      6       1       6 1
      7       2       7 1
      8       3       8 1
      9       5       9 1
@<TRIPOS>ALT_TYPE
CGenFF_4.0_ALT_TYPE_SET
CGenFF_4.0 1 CG2R51 2 CG2R52 3 CG2R51 4 NG2R50 5 NG2R51 6 HGR51 7 HGR52 8 HGR52 9 HGP1
@<TRIPOS>MOLECULE
pyrazole
 9 9 0 0 0
****
USER_CHARGES
INVALID_CHARGES
Pose:   2 Cluster:   2 Fr_nu: 606872 TotEn:   -15.79
@<TRIPOS>ATOM
      1 C1        -53.8953    3.8228  -36.8131 C.2    1 LIG      -0.25100
      2 C2        -52.5141    4.0403  -36.6500 C.2    1 LIG       0.13200
      3 C3        -54.0780    2.5050  -36.4720 C.2    1 LIG      -0.03800
      4 N1        -51.8653    2.9483  -36.2371 N.2    1 LIG      -0.57800
      5 N2        -52.8432    2.0318  -36.1378 N.pl3  1 LIG      -0.05900
      6 H1        -54.6532    4.5229  -37.1326 H      1 LIG       0.15700
      7 H2        -51.9530    4.9490  -36.8152 H      1 LIG       0.15600
      8 H3        -54.9552    1.8749  -36.4399 H      1 LIG       0.15900
      9 H4        -52.5959    1.0976  -35.8364 H      1 LIG       0.32200
@<TRIPOS>BOND
      1       1       2 1
      2       1       3 2
      3       2       4 2
      4       3       5 1
      5       4       5 1
      6       1       6 1
      7       2       7 1
      8       3       8 1
      9       5       9 1
@<TRIPOS>ALT_TYPE
CGenFF_4.0_ALT_TYPE_SET
CGenFF_4.0 1 CG2R51 2 CG2R52 3 CG2R51 4 NG2R50 5 NG2R51 6 HGR51 7 HGR52 8 HGR52 9 HGP1
@<TRIPOS>MOLECULE
pyrazole
 9 9 0 0 0
****
USER_CHARGES
INVALID_CHARGES
Pose:   3 Cluster:   3 Fr_nu: 8343837 TotEn:   -15.60
@<TRIPOS>ATOM
      1 C1        -49.4008   -9.5123  -27.6771 C.2    1 LIG      -0.25100
      2 C2        -49.7767   -9.9180  -26.3825 C.2    1 LIG       0.13200
      3 C3        -49.0734   -8.1856  -27.5396 C.2    1 LIG      -0.03800
      4 N1        -49.6958   -8.9291  -25.4884 N.2    1 LIG      -0.57800
      5 N2        -49.2652   -7.8888  -26.2222 N.pl3  1 LIG      -0.05900
      6 H1        -49.3705  -10.0990  -28.5834 H      1 LIG       0.15700
      7 H2        -50.1067  -10.8930  -26.0534 H      1 LIG       0.15600
      8 H3        -48.7312   -7.4421  -28.2450 H      1 LIG       0.15900
      9 H4        -49.1244   -7.0003  -25.7580 H      1 LIG       0.32200
@<TRIPOS>BOND
      1       1       2 1
      2       1       3 2
      3       2       4 2
      4       3       5 1
      5       4       5 1
      6       1       6 1
      7       2       7 1
      8       3       8 1
      9       5       9 1
@<TRIPOS>ALT_TYPE
CGenFF_4.0_ALT_TYPE_SET
CGenFF_4.0 1 CG2R51 2 CG2R52 3 CG2R51 4 NG2R50 5 NG2R51 6 HGR51 7 HGR52 8 HGR52 9 HGP1
@<TRIPOS>MOLECULE
pyrazole
 9 9 0 0 0
****
USER_CHARGES
INVALID_CHARGES
Pose:   4 Cluster:   4 Fr_nu: 229510 TotEn:   -14.23
@<TRIPOS>ATOM
      1 C1        -76.3598   -9.6807  -48.3122 C.2    1 LIG      -0.25100
      2 C2        -75.6762   -9.3490  -49.4973 C.2    1 LIG       0.13200
      3 C3        -75.3651   -9.9923  -47.4178 C.2    1 LIG      -0.03800
      4 N1        -74.3498   -9.4410  -49.3704 N.2    1 LIG      -0.57800
      5 N2        -74.1918   -9.8340  -48.0950 N.pl3  1 LIG      -0.05900
      6 H1        -77.4243   -9.6920  -48.1306 H      1 LIG       0.15700
      7 H2        -76.0893   -9.0445  -50.4483 H      1 LIG       0.15600
      8 H3        -75.3860  -10.3074  -46.3845 H      1 LIG       0.15900
      9 H4        -73.2508   -9.9781  -47.7508 H      1 LIG       0.32200
@<TRIPOS>BOND
      1       1       2 1
      2       1       3 2
      3       2       4 2
      4       3       5 1
      5       4       5 1
      6       1       6 1
      7       2       7 1
      8       3       8 1
      9       5       9 1
@<TRIPOS>ALT_TYPE
CGenFF_4.0_ALT_TYPE_SET
CGenFF_4.0 1 CG2R51 2 CG2R52 3 CG2R51 4 NG2R50 5 NG2R51 6 HGR51 7 HGR52 8 HGR52 9 HGP1
@<TRIPOS>MOLECULE
pyrazole
 9 9 0 0 0
****
USER_CHARGES
INVALID_CHARGES
Pose:   5 Cluster:   5 Fr_nu: 8338770 TotEn:   -14.14
@<TRIPOS>ATOM
      1 C1        -49.0866  -10.0990  -27.8980 C.2    1 LIG      -0.25100
      2 C2        -50.1484  -10.2573  -26.9874 C.2    1 LIG       0.13200
      3 C3        -48.9729   -8.7398  -28.0600 C.2    1 LIG      -0.03800
      4 N1        -50.6718   -9.0918  -26.5979 N.2    1 LIG      -0.57800
      5 N2        -49.9358   -8.1881  -27.2670 N.pl3  1 LIG      -0.05900
      6 H1        -48.4867  -10.8626  -28.3708 H      1 LIG       0.15700
      7 H2        -50.5630  -11.1734  -26.5916 H      1 LIG       0.15600
      8 H3        -48.3102   -8.1295  -28.6563 H      1 LIG       0.15900
      9 H4        -50.1469   -7.2067  -27.1366 H      1 LIG       0.32200
@<TRIPOS>BOND
      1       1       2 1
      2       1       3 2
      3       2       4 2
      4       3       5 1
      5       4       5 1
      6       1       6 1
      7       2       7 1
      8       3       8 1
      9       5       9 1
@<TRIPOS>ALT_TYPE
CGenFF_4.0_ALT_TYPE_SET
CGenFF_4.0 1 CG2R51 2 CG2R52 3 CG2R51 4 NG2R50 5 NG2R51 6 HGR51 7 HGR52 8 HGR52 9 HGP1
@<TRIPOS>MOLECULE
pyrazole
 9 9 0 0 0
****
USER_CHARGES
INVALID_CHARGES
Pose:   6 Cluster:   6 Fr_nu: 9292258 TotEn:   -14.02
@<TRIPOS>ATOM
      1 C1        -82.0015  -14.1973  -46.0382 C.2    1 LIG      -0.25100
      2 C2        -81.3900  -13.7374  -44.8566 C.2    1 LIG       0.13200
      3 C3        -83.3345  -14.2913  -45.7208 C.2    1 LIG      -0.03800
      4 N1        -82.2628  -13.5520  -43.8627 N.2    1 LIG      -0.57800
      5 N2        -83.4365  -13.8970  -44.4191 N.pl3  1 LIG      -0.05900
      6 H1        -81.5414  -14.4279  -46.9877 H      1 LIG       0.15700
      7 H2        -80.3446  -13.5302  -44.6780 H      1 LIG       0.15600
      8 H3        -84.1998  -14.5985  -46.2903 H      1 LIG       0.15900
      9 H4        -84.2717  -13.8413  -43.8498 H      1 LIG       0.32200
@<TRIPOS>BOND
      1       1       2 1
      2       1       3 2
      3       2       4 2
      4       3       5 1
      5       4       5 1
      6       1       6 1
      7       2       7 1
      8       3       8 1
      9       5       9 1
@<TRIPOS>ALT_TYPE
CGenFF_4.0_ALT_TYPE_SET
CGenFF_4.0 1 CG2R51 2 CG2R52 3 CG2R51 4 NG2R50 5 NG2R51 6 HGR51 7 HGR52 8 HGR52 9 HGP1
@<TRIPOS>MOLECULE
pyrazole
 9 9 0 0 0
****
USER_CHARGES
INVALID_CHARGES
Pose:   7 Cluster:   7 Fr_nu: 240435 TotEn:   -13.85
@<TRIPOS>ATOM
      1 C1        -77.7714  -14.4660  -49.5662 C.2    1 LIG      -0.25100
      2 C2        -76.9133  -14.2557  -48.4702 C.2    1 LIG       0.13200
      3 C3        -77.9024  -15.8310  -49.6427 C.2    1 LIG      -0.03800
      4 N1        -76.5265  -15.3958  -47.8919 N.2    1 LIG      -0.57800
      5 N2        -77.1446  -16.3358  -48.6271 N.pl3  1 LIG      -0.05900
      6 H1        -78.2316  -13.7315  -50.2105 H      1 LIG       0.15700
      7 H2        -76.5531  -13.3191  -48.0691 H      1 LIG       0.15600
      8 H3        -78.4522  -16.4743  -50.3145 H      1 LIG       0.15900
      9 H4        -77.0030  -17.3073  -48.3805 H      1 LIG       0.32200
@<TRIPOS>BOND
      1       1       2 1
      2       1       3 2
      3       2       4 2
      4       3       5 1
      5       4       5 1
      6       1       6 1
      7       2       7 1
      8       3       8 1
      9       5       9 1
@<TRIPOS>ALT_TYPE
CGenFF_4.0_ALT_TYPE_SET
CGenFF_4.0 1 CG2R51 2 CG2R52 3 CG2R51 4 NG2R50 5 NG2R51 6 HGR51 7 HGR52 8 HGR52 9 HGP1
@<TRIPOS>MOLECULE
pyrazole
 9 9 0 0 0
****
USER_CHARGES
INVALID_CHARGES
Pose:   8 Cluster:   8 Fr_nu: 284666 TotEn:   -13.81
@<TRIPOS>ATOM
      1 C1        -57.7468  -18.6982  -36.4110 C.2    1 LIG      -0.25100
      2 C2        -57.6127  -19.6071  -37.4776 C.2    1 LIG       0.13200
      3 C3        -59.0440  -18.2555  -36.4982 C.2    1 LIG      -0.03800
      4 N1        -58.7352  -19.7354  -38.1900 N.2    1 LIG      -0.57800
      5 N2        -59.5871  -18.9013  -37.5698 N.pl3  1 LIG      -0.05900
      6 H1        -57.0074  -18.4050  -35.6803 H      1 LIG       0.15700
      7 H2        -56.7436  -20.1810  -37.7658 H      1 LIG       0.15600
      8 H3        -59.6160  -17.5532  -35.9090 H      1 LIG       0.15900
      9 H4        -60.5281  -18.8193  -37.9338 H      1 LIG       0.32200
@<TRIPOS>BOND
      1       1       2 1
      2       1       3 2
      3       2       4 2
      4       3       5 1
      5       4       5 1
      6       1       6 1
      7       2       7 1
      8       3       8 1
      9       5       9 1
@<TRIPOS>ALT_TYPE
CGenFF_4.0_ALT_TYPE_SET
CGenFF_4.0 1 CG2R51 2 CG2R52 3 CG2R51 4 NG2R50 5 NG2R51 6 HGR51 7 HGR52 8 HGR52 9 HGP1
@<TRIPOS>MOLECULE
pyrazole
 9 9 0 0 0
****
USER_CHARGES
INVALID_CHARGES
Pose:   9 Cluster:   9 Fr_nu: 3093012 TotEn:   -13.70
@<TRIPOS>ATOM
      1 C1        -58.7164  -18.1143  -36.9970 C.2    1 LIG      -0.25100
      2 C2        -57.3256  -18.3055  -37.1022 C.2    1 LIG       0.13200
      3 C3        -59.2310  -19.3839  -36.8986 C.2    1 LIG      -0.03800
      4 N1        -56.9788  -19.5950  -37.0732 N.2    1 LIG      -0.57800
      5 N2        -58.1589  -20.2257  -36.9485 N.pl3  1 LIG      -0.05900
      6 H1        -59.2691  -17.1865  -36.9922 H      1 LIG       0.15700
      7 H2        -56.5504  -17.5590  -37.1993 H      1 LIG       0.15600
      8 H3        -60.2408  -19.7560  -36.8022 H      1 LIG       0.15900
      9 H4        -58.1598  -21.2371  -36.9052 H      1 LIG       0.32200
@<TRIPOS>BOND
      1       1       2 1
      2       1       3 2
      3       2       4 2
      4       3       5 1
      5       4       5 1
      6       1       6 1
      7       2       7 1
      8       3       8 1
      9       5       9 1
@<TRIPOS>ALT_TYPE
CGenFF_4.0_ALT_TYPE_SET
CGenFF_4.0 1 CG2R51 2 CG2R52 3 CG2R51 4 NG2R50 5 NG2R51 6 HGR51 7 HGR52 8 HGR52 9 HGP1
@<TRIPOS>MOLECULE
pyrazole
 9 9 0 0 0
****
USER_CHARGES
INVALID_CHARGES
Pose:  10 Cluster:  10 Fr_nu: 8341576 TotEn:   -13.31
@<TRIPOS>ATOM
      1 C1        -49.3092   -8.7596  -27.6910 C.2    1 LIG      -0.25100
      2 C2        -50.3790   -8.7178  -26.7770 C.2    1 LIG       0.13200
      3 C3        -49.0866  -10.0990  -27.8980 C.2    1 LIG      -0.03800
      4 N1        -50.8066   -9.9339  -26.4276 N.2    1 LIG      -0.57800
      5 N2        -50.0014  -10.7526  -27.1258 N.pl3  1 LIG      -0.05900
      6 H1        -48.7742   -7.9348  -28.1382 H      1 LIG       0.15700
      7 H2        -50.8647   -7.8517  -26.3505 H      1 LIG       0.15600
      8 H3        -48.3743  -10.6338  -28.5096 H      1 LIG       0.15900
      9 H4        -50.1305  -11.7517  -27.0261 H      1 LIG       0.32200
@<TRIPOS>BOND
      1       1       2 1
      2       1       3 2
      3       2       4 2
      4       3       5 1
      5       4       5 1
      6       1       6 1
      7       2       7 1
      8       3       8 1
      9       5       9 1
@<TRIPOS>ALT_TYPE
CGenFF_4.0_ALT_TYPE_SET
CGenFF_4.0 1 CG2R51 2 CG2R52 3 CG2R51 4 NG2R50 5 NG2R51 6 HGR51 7 HGR52 8 HGR52 9 HGP1
@<TRIPOS>MOLECULE
pyrazole
 9 9 0 0 0
****
USER_CHARGES
INVALID_CHARGES
Pose:  11 Cluster:  11 Fr_nu: 317260 TotEn:   -13.08
@<TRIPOS>ATOM
      1 C1        -50.7378  -11.9103  -46.7774 C.2    1 LIG      -0.25100
      2 C2        -49.4834  -11.3803  -46.4205 C.2    1 LIG       0.13200
      3 C3        -51.6117  -11.3660  -45.8682 C.2    1 LIG      -0.03800
      4 N1        -49.5502  -10.5621  -45.3669 N.2    1 LIG      -0.57800
      5 N2        -50.8571  -10.5736  -45.0540 N.pl3  1 LIG      -0.05900
      6 H1        -50.9762  -12.5909  -47.5813 H      1 LIG       0.15700
      7 H2        -48.5233  -11.5567  -46.8839 H      1 LIG       0.15600
      8 H3        -52.6781  -11.4706  -45.7290 H      1 LIG       0.15900
      9 H4        -51.1667  -10.0165  -44.2675 H      1 LIG       0.32200
@<TRIPOS>BOND
      1       1       2 1
      2       1       3 2
      3       2       4 2
      4       3       5 1
      5       4       5 1
      6       1       6 1
      7       2       7 1
      8       3       8 1
      9       5       9 1
@<TRIPOS>ALT_TYPE
CGenFF_4.0_ALT_TYPE_SET
CGenFF_4.0 1 CG2R51 2 CG2R52 3 CG2R51 4 NG2R50 5 NG2R51 6 HGR51 7 HGR52 8 HGR52 9 HGP1
@<TRIPOS>MOLECULE
pyrazole
 9 9 0 0 0
****
USER_CHARGES
INVALID_CHARGES
Pose:  12 Cluster:  12 Fr_nu: 155315 TotEn:   -13.01
@<TRIPOS>ATOM
      1 C1        -62.0246   -8.4072  -56.6250 C.2    1 LIG      -0.25100
      2 C2        -61.5246   -8.4994  -55.3122 C.2    1 LIG       0.13200
      3 C3        -62.3295   -7.0775  -56.7837 C.2    1 LIG      -0.03800
      4 N1        -61.5108   -7.3219  -54.6819 N.2    1 LIG      -0.57800
      5 N2        -62.0058   -6.4772  -55.6025 N.pl3  1 LIG      -0.05900
      6 H1        -62.1465   -9.1939  -57.3549 H      1 LIG       0.15700
      7 H2        -61.1702   -9.3756  -54.7884 H      1 LIG       0.15600
      8 H3        -62.7405   -6.5173  -57.6112 H      1 LIG       0.15900
      9 H4        -62.0980   -5.4997  -55.3558 H      1 LIG       0.32200
@<TRIPOS>BOND
      1       1       2 1
      2       1       3 2
      3       2       4 2
      4       3       5 1
      5       4       5 1
      6       1       6 1
      7       2       7 1
      8       3       8 1
      9       5       9 1
@<TRIPOS>ALT_TYPE
CGenFF_4.0_ALT_TYPE_SET
CGenFF_4.0 1 CG2R51 2 CG2R52 3 CG2R51 4 NG2R50 5 NG2R51 6 HGR51 7 HGR52 8 HGR52 9 HGP1
@<TRIPOS>MOLECULE
pyrazole
 9 9 0 0 0
****
USER_CHARGES
INVALID_CHARGES
Pose:  13 Cluster:  13 Fr_nu: 832060 TotEn:   -13.00
@<TRIPOS>ATOM
      1 C1        -59.0243  -19.2390  -37.4681 C.2    1 LIG      -0.25100
      2 C2        -57.6620  -19.5651  -37.3285 C.2    1 LIG       0.13200
      3 C3        -59.1087  -17.9322  -37.0539 C.2    1 LIG      -0.03800
      4 N1        -56.9333  -18.5474  -36.8623 N.2    1 LIG      -0.57800
      5 N2        -57.8411  -17.5690  -36.7054 N.pl3  1 LIG      -0.05900
      6 H1        -59.8324  -19.8630  -37.8202 H      1 LIG       0.15700
      7 H2        -57.1698  -20.5021  -37.5466 H      1 LIG       0.15600
      8 H3        -59.9382  -17.2443  -36.9754 H      1 LIG       0.15900
      9 H4        -57.5254  -16.6742  -36.3525 H      1 LIG       0.32200
@<TRIPOS>BOND
      1       1       2 1
      2       1       3 2
      3       2       4 2
      4       3       5 1
      5       4       5 1
      6       1       6 1
      7       2       7 1
      8       3       8 1
      9       5       9 1
@<TRIPOS>ALT_TYPE
CGenFF_4.0_ALT_TYPE_SET
CGenFF_4.0 1 CG2R51 2 CG2R52 3 CG2R51 4 NG2R50 5 NG2R51 6 HGR51 7 HGR52 8 HGR52 9 HGP1
@<TRIPOS>MOLECULE
pyrazole
 9 9 0 0 0
****
USER_CHARGES
INVALID_CHARGES
Pose:  14 Cluster:  14 Fr_nu: 289339 TotEn:   -12.90
@<TRIPOS>ATOM
      1 C1        -80.6481   -6.6577  -31.7712 C.2    1 LIG      -0.25100
      2 C2        -80.9702   -7.8777  -32.3955 C.2    1 LIG       0.13200
      3 C3        -80.6673   -5.7356  -32.7890 C.2    1 LIG      -0.03800
      4 N1        -81.1789   -7.7459  -33.7082 N.2    1 LIG      -0.57800
      5 N2        -80.9877   -6.4322  -33.9171 N.pl3  1 LIG      -0.05900
      6 H1        -80.4328   -6.4718  -30.7294 H      1 LIG       0.15700
      7 H2        -81.0610   -8.8575  -31.9488 H      1 LIG       0.15600
      8 H3        -80.4838   -4.6711  -32.8120 H      1 LIG       0.15900
      9 H4        -81.0904   -6.0766  -34.8593 H      1 LIG       0.32200
@<TRIPOS>BOND
      1       1       2 1
      2       1       3 2
      3       2       4 2
      4       3       5 1
      5       4       5 1
      6       1       6 1
      7       2       7 1
      8       3       8 1
      9       5       9 1
@<TRIPOS>ALT_TYPE
CGenFF_4.0_ALT_TYPE_SET
CGenFF_4.0 1 CG2R51 2 CG2R52 3 CG2R51 4 NG2R50 5 NG2R51 6 HGR51 7 HGR52 8 HGR52 9 HGP1
@<TRIPOS>MOLECULE
pyrazole
 9 9 0 0 0
****
USER_CHARGES
INVALID_CHARGES
Pose:  15 Cluster:  15 Fr_nu: 3432978 TotEn:   -12.42
@<TRIPOS>ATOM
      1 C1        -59.0674  -20.6030  -37.4380 C.2    1 LIG      -0.25100
      2 C2        -57.6813  -20.3714  -37.3551 C.2    1 LIG       0.13200
      3 C3        -59.6126  -19.3574  -37.6320 C.2    1 LIG      -0.03800
      4 N1        -57.3655  -19.0803  -37.4859 N.2    1 LIG      -0.57800
      5 N2        -58.5608  -18.4893  -37.6531 N.pl3  1 LIG      -0.05900
      6 H1        -59.5978  -21.5411  -37.3678 H      1 LIG       0.15700
      7 H2        -56.8881  -21.0897  -37.2042 H      1 LIG       0.15600
      8 H3        -60.6313  -19.0179  -37.7519 H      1 LIG       0.15900
      9 H4        -58.5860  -17.4846  -37.7748 H      1 LIG       0.32200
@<TRIPOS>BOND
      1       1       2 1
      2       1       3 2
      3       2       4 2
      4       3       5 1
      5       4       5 1
      6       1       6 1
      7       2       7 1
      8       3       8 1
      9       5       9 1
@<TRIPOS>ALT_TYPE
CGenFF_4.0_ALT_TYPE_SET
CGenFF_4.0 1 CG2R51 2 CG2R52 3 CG2R51 4 NG2R50 5 NG2R51 6 HGR51 7 HGR52 8 HGR52 9 HGP1
@<TRIPOS>MOLECULE
pyrazole
 9 9 0 0 0
****
USER_CHARGES
INVALID_CHARGES
Pose:  16 Cluster:  16 Fr_nu: 288543 TotEn:   -12.28
@<TRIPOS>ATOM
      1 C1        -80.9235   -7.3105  -32.5759 C.2    1 LIG      -0.25100
      2 C2        -80.6002   -6.4336  -31.5232 C.2    1 LIG       0.13200
      3 C3        -81.0263   -6.4991  -33.6793 C.2    1 LIG      -0.03800
      4 N1        -80.5037   -5.1626  -31.9220 N.2    1 LIG      -0.57800
      5 N2        -80.7679   -5.2347  -33.2377 N.pl3  1 LIG      -0.05900
      6 H1        -81.0621   -8.3810  -32.5409 H      1 LIG       0.15700
      7 H2        -80.4313   -6.6677  -30.4818 H      1 LIG       0.15600
      8 H3        -81.2571   -6.7025  -34.7151 H      1 LIG       0.15900
      9 H4        -80.7569   -4.3779  -33.7766 H      1 LIG       0.32200
@<TRIPOS>BOND
      1       1       2 1
      2       1       3 2
      3       2       4 2
      4       3       5 1
      5       4       5 1
      6       1       6 1
      7       2       7 1
      8       3       8 1
      9       5       9 1
@<TRIPOS>ALT_TYPE
CGenFF_4.0_ALT_TYPE_SET
CGenFF_4.0 1 CG2R51 2 CG2R52 3 CG2R51 4 NG2R50 5 NG2R51 6 HGR51 7 HGR52 8 HGR52 9 HGP1
@<TRIPOS>MOLECULE
pyrazole
 9 9 0 0 0
****
USER_CHARGES
INVALID_CHARGES
Pose:  17 Cluster:  17 Fr_nu: 459234 TotEn:   -12.23
@<TRIPOS>ATOM
      1 C1        -48.5928  -12.1549  -28.5268 C.2    1 LIG      -0.25100
      2 C2        -49.6924  -11.3895  -28.0945 C.2    1 LIG       0.13200
      3 C3        -49.0658  -13.4437  -28.5662 C.2    1 LIG      -0.03800
      4 N1        -50.7819  -12.1303  -27.8753 N.2    1 LIG      -0.57800
      5 N2        -50.3694  -13.3746  -28.1710 N.pl3  1 LIG      -0.05900
      6 H1        -47.5967  -11.8200  -28.7758 H      1 LIG       0.15700
      7 H2        -49.7451  -10.3228  -27.9297 H      1 LIG       0.15600
      8 H3        -48.6021  -14.3829  -28.8316 H      1 LIG       0.15900
      9 H4        -51.0324  -14.1341  -28.0787 H      1 LIG       0.32200
@<TRIPOS>BOND
      1       1       2 1
      2       1       3 2
      3       2       4 2
      4       3       5 1
      5       4       5 1
      6       1       6 1
      7       2       7 1
      8       3       8 1
      9       5       9 1
@<TRIPOS>ALT_TYPE
CGenFF_4.0_ALT_TYPE_SET
CGenFF_4.0 1 CG2R51 2 CG2R52 3 CG2R51 4 NG2R50 5 NG2R51 6 HGR51 7 HGR52 8 HGR52 9 HGP1
@<TRIPOS>MOLECULE
pyrazole
 9 9 0 0 0
****
USER_CHARGES
INVALID_CHARGES
Pose:  18 Cluster:  18 Fr_nu:  34059 TotEn:   -12.22
@<TRIPOS>ATOM
      1 C1        -65.8462  -19.6890  -19.1071 C.2    1 LIG      -0.25100
      2 C2        -65.7612  -18.5182  -18.3302 C.2    1 LIG       0.13200
      3 C3        -66.1804  -19.2442  -20.3629 C.2    1 LIG      -0.03800
      4 N1        -66.0202  -17.4127  -19.0335 N.2    1 LIG      -0.57800
      5 N2        -66.2712  -17.8868  -20.2657 N.pl3  1 LIG      -0.05900
      6 H1        -65.6871  -20.7124  -18.8008 H      1 LIG       0.15700
      7 H2        -65.5218  -18.4244  -17.2806 H      1 LIG       0.15600
      8 H3        -66.3599  -19.7599  -21.2953 H      1 LIG       0.15900
      9 H4        -66.5012  -17.2250  -20.9964 H      1 LIG       0.32200
@<TRIPOS>BOND
      1       1       2 1
      2       1       3 2
      3       2       4 2
      4       3       5 1
      5       4       5 1
      6       1       6 1
      7       2       7 1
      8       3       8 1
      9       5       9 1
@<TRIPOS>ALT_TYPE
CGenFF_4.0_ALT_TYPE_SET
CGenFF_4.0 1 CG2R51 2 CG2R52 3 CG2R51 4 NG2R50 5 NG2R51 6 HGR51 7 HGR52 8 HGR52 9 HGP1
@<TRIPOS>MOLECULE
pyrazole
 9 9 0 0 0
****
USER_CHARGES
INVALID_CHARGES
Pose:  19 Cluster:  19 Fr_nu: 5785573 TotEn:   -11.84
@<TRIPOS>ATOM
      1 C1        -76.9597  -14.8742  -48.1716 C.2    1 LIG      -0.25100
      2 C2        -77.1515  -13.8630  -49.1320 C.2    1 LIG       0.13200
      3 C3        -77.4528  -16.0101  -48.7658 C.2    1 LIG      -0.03800
      4 N1        -77.7217  -14.3165  -50.2514 N.2    1 LIG      -0.57800
      5 N2        -77.8924  -15.6253  -49.9983 N.pl3  1 LIG      -0.05900
      6 H1        -76.5244  -14.7923  -47.1866 H      1 LIG       0.15700
      7 H2        -76.8999  -12.8144  -49.0627 H      1 LIG       0.15600
      8 H3        -77.5308  -17.0339  -48.4294 H      1 LIG       0.15900
      9 H4        -78.3194  -16.2003  -50.7137 H      1 LIG       0.32200
@<TRIPOS>BOND
      1       1       2 1
      2       1       3 2
      3       2       4 2
      4       3       5 1
      5       4       5 1
      6       1       6 1
      7       2       7 1
      8       3       8 1
      9       5       9 1
@<TRIPOS>ALT_TYPE
CGenFF_4.0_ALT_TYPE_SET
CGenFF_4.0 1 CG2R51 2 CG2R52 3 CG2R51 4 NG2R50 5 NG2R51 6 HGR51 7 HGR52 8 HGR52 9 HGP1
@<TRIPOS>MOLECULE
pyrazole
 9 9 0 0 0
****
USER_CHARGES
INVALID_CHARGES
Pose:  20 Cluster:  20 Fr_nu: 974461 TotEn:   -11.73
@<TRIPOS>ATOM
      1 C1        -74.6311  -10.7304  -44.8205 C.2    1 LIG      -0.25100
      2 C2        -75.0179   -9.7314  -43.9072 C.2    1 LIG       0.13200
      3 C3        -75.5369  -11.7441  -44.6244 C.2    1 LIG      -0.03800
      4 N1        -76.0862  -10.0788  -43.1847 N.2    1 LIG      -0.57800
      5 N2        -76.3786  -11.3075  -43.6440 N.pl3  1 LIG      -0.05900
      6 H1        -73.8113  -10.7180  -45.5234 H      1 LIG       0.15700
      7 H2        -74.5655   -8.7648  -43.7375 H      1 LIG       0.15600
      8 H3        -75.6543  -12.7158  -45.0822 H      1 LIG       0.15900
      9 H4        -77.1689  -11.7947  -43.2404 H      1 LIG       0.32200
@<TRIPOS>BOND
      1       1       2 1
      2       1       3 2
      3       2       4 2
      4       3       5 1
      5       4       5 1
      6       1       6 1
      7       2       7 1
      8       3       8 1
      9       5       9 1
@<TRIPOS>ALT_TYPE
CGenFF_4.0_ALT_TYPE_SET
CGenFF_4.0 1 CG2R51 2 CG2R52 3 CG2R51 4 NG2R50 5 NG2R51 6 HGR51 7 HGR52 8 HGR52 9 HGP1
@<TRIPOS>MOLECULE
pyrazole
 9 9 0 0 0
****
USER_CHARGES
INVALID_CHARGES
Pose:  21 Cluster:  21 Fr_nu: 274534 TotEn:   -11.66
@<TRIPOS>ATOM
      1 C1        -69.3807  -24.3203  -41.5367 C.2    1 LIG      -0.25100
      2 C2        -68.1883  -24.5360  -42.2531 C.2    1 LIG       0.13200
      3 C3        -68.9647  -23.9373  -40.2850 C.2    1 LIG      -0.03800
      4 N1        -67.0967  -24.3089  -41.5179 N.2    1 LIG      -0.57800
      5 N2        -67.6014  -23.9463  -40.3263 N.pl3  1 LIG      -0.05900
      6 H1        -70.3995  -24.4265  -41.8790 H      1 LIG       0.15700
      7 H2        -68.0693  -24.8499  -43.2803 H      1 LIG       0.15600
      8 H3        -69.5037  -23.6677  -39.3882 H      1 LIG       0.15900
      9 H4        -66.9552  -23.7190  -39.5810 H      1 LIG       0.32200
@<TRIPOS>BOND
      1       1       2 1
      2       1       3 2
      3       2       4 2
      4       3       5 1
      5       4       5 1
      6       1       6 1
      7       2       7 1
      8       3       8 1
      9       5       9 1
@<TRIPOS>ALT_TYPE
CGenFF_4.0_ALT_TYPE_SET
CGenFF_4.0 1 CG2R51 2 CG2R52 3 CG2R51 4 NG2R50 5 NG2R51 6 HGR51 7 HGR52 8 HGR52 9 HGP1
@<TRIPOS>MOLECULE
pyrazole
 9 9 0 0 0
****
USER_CHARGES
INVALID_CHARGES
Pose:  22 Cluster:  22 Fr_nu: 279914 TotEn:   -11.66
@<TRIPOS>ATOM
      1 C1        -58.9311  -18.6395  -37.2318 C.2    1 LIG      -0.25100
      2 C2        -58.6502  -18.9558  -38.5745 C.2    1 LIG       0.13200
      3 C3        -58.9723  -19.8552  -36.5941 C.2    1 LIG      -0.03800
      4 N1        -58.5218  -20.2694  -38.7788 N.2    1 LIG      -0.57800
      5 N2        -58.7229  -20.7894  -37.5561 N.pl3  1 LIG      -0.05900
      6 H1        -59.0820  -17.6667  -36.7875 H      1 LIG       0.15700
      7 H2        -58.5342  -18.2838  -39.4128 H      1 LIG       0.15600
      8 H3        -59.1548  -20.1336  -35.5662 H      1 LIG       0.15900
      9 H4        -58.6772  -21.7951  -37.4493 H      1 LIG       0.32200
@<TRIPOS>BOND
      1       1       2 1
      2       1       3 2
      3       2       4 2
      4       3       5 1
      5       4       5 1
      6       1       6 1
      7       2       7 1
      8       3       8 1
      9       5       9 1
@<TRIPOS>ALT_TYPE
CGenFF_4.0_ALT_TYPE_SET
CGenFF_4.0 1 CG2R51 2 CG2R52 3 CG2R51 4 NG2R50 5 NG2R51 6 HGR51 7 HGR52 8 HGR52 9 HGP1
@<TRIPOS>MOLECULE
pyrazole
 9 9 0 0 0
****
USER_CHARGES
INVALID_CHARGES
Pose:  23 Cluster:  23 Fr_nu: 1507951 TotEn:   -11.45
@<TRIPOS>ATOM
      1 C1        -83.6934  -25.2019  -32.2429 C.2    1 LIG      -0.25100
      2 C2        -83.1682  -26.4551  -32.6111 C.2    1 LIG       0.13200
      3 C3        -83.0266  -24.3029  -33.0389 C.2    1 LIG      -0.03800
      4 N1        -82.2395  -26.3644  -33.5667 N.2    1 LIG      -0.57800
      5 N2        -82.1759  -25.0435  -33.8059 N.pl3  1 LIG      -0.05900
      6 H1        -84.4499  -24.9805  -31.5046 H      1 LIG       0.15700
      7 H2        -83.4231  -27.4307  -32.2225 H      1 LIG       0.15600
      8 H3        -83.0779  -23.2271  -33.1250 H      1 LIG       0.15900
      9 H4        -81.5252  -24.7142  -34.5080 H      1 LIG       0.32200
@<TRIPOS>BOND
      1       1       2 1
      2       1       3 2
      3       2       4 2
      4       3       5 1
      5       4       5 1
      6       1       6 1
      7       2       7 1
      8       3       8 1
      9       5       9 1
@<TRIPOS>ALT_TYPE
CGenFF_4.0_ALT_TYPE_SET
CGenFF_4.0 1 CG2R51 2 CG2R52 3 CG2R51 4 NG2R50 5 NG2R51 6 HGR51 7 HGR52 8 HGR52 9 HGP1
@<TRIPOS>MOLECULE
pyrazole
 9 9 0 0 0
****
USER_CHARGES
INVALID_CHARGES
Pose:  24 Cluster:  24 Fr_nu: 1012158 TotEn:   -11.38
@<TRIPOS>ATOM
      1 C1        -75.8962   -9.8307  -51.3824 C.2    1 LIG      -0.25100
      2 C2        -74.6155  -10.2862  -51.7487 C.2    1 LIG       0.13200
      3 C3        -76.3697   -9.1977  -52.5056 C.2    1 LIG      -0.03800
      4 N1        -74.2958   -9.9697  -53.0063 N.2    1 LIG      -0.57800
      5 N2        -75.3824   -9.3086  -53.4402 N.pl3  1 LIG      -0.05900
      6 H1        -76.4058   -9.9454  -50.4371 H      1 LIG       0.15700
      7 H2        -73.9016  -10.8353  -51.1515 H      1 LIG       0.15600
      8 H3        -77.2982   -8.6879  -52.7185 H      1 LIG       0.15900
      9 H4        -75.3822   -8.9564  -54.3893 H      1 LIG       0.32200
@<TRIPOS>BOND
      1       1       2 1
      2       1       3 2
      3       2       4 2
      4       3       5 1
      5       4       5 1
      6       1       6 1
      7       2       7 1
      8       3       8 1
      9       5       9 1
@<TRIPOS>ALT_TYPE
CGenFF_4.0_ALT_TYPE_SET
CGenFF_4.0 1 CG2R51 2 CG2R52 3 CG2R51 4 NG2R50 5 NG2R51 6 HGR51 7 HGR52 8 HGR52 9 HGP1
@<TRIPOS>MOLECULE
pyrazole
 9 9 0 0 0
****
USER_CHARGES
INVALID_CHARGES
Pose:  25 Cluster:  25 Fr_nu:   9354 TotEn:   -11.38
@<TRIPOS>ATOM
      1 C1        -67.9383  -24.3579  -41.1385 C.2    1 LIG      -0.25100
      2 C2        -68.0622  -24.8958  -39.8435 C.2    1 LIG       0.13200
      3 C3        -69.1714  -23.8141  -41.4038 C.2    1 LIG      -0.03800
      4 N1        -69.2779  -24.7105  -39.3223 N.2    1 LIG      -0.57800
      5 N2        -69.9293  -24.0499  -40.2945 N.pl3  1 LIG      -0.05900
      6 H1        -67.0762  -24.3625  -41.7889 H      1 LIG       0.15700
      7 H2        -67.3174  -25.4157  -39.2580 H      1 LIG       0.15600
      8 H3        -69.5695  -23.2945  -42.2634 H      1 LIG       0.15900
      9 H4        -70.8947  -23.7909  -40.1345 H      1 LIG       0.32200
@<TRIPOS>BOND
      1       1       2 1
      2       1       3 2
      3       2       4 2
      4       3       5 1
      5       4       5 1
      6       1       6 1
      7       2       7 1
      8       3       8 1
      9       5       9 1
@<TRIPOS>ALT_TYPE
CGenFF_4.0_ALT_TYPE_SET
CGenFF_4.0 1 CG2R51 2 CG2R52 3 CG2R51 4 NG2R50 5 NG2R51 6 HGR51 7 HGR52 8 HGR52 9 HGP1
@<TRIPOS>MOLECULE
pyrazole
 9 9 0 0 0
****
USER_CHARGES
INVALID_CHARGES
Pose:  26 Cluster:  26 Fr_nu: 1093402 TotEn:   -11.37
@<TRIPOS>ATOM
      1 C1        -54.6184    2.4550  -36.8091 C.2    1 LIG      -0.25100
      2 C2        -55.7244    2.1514  -37.6256 C.2    1 LIG       0.13200
      3 C3        -53.5740    1.7661  -37.3757 C.2    1 LIG      -0.03800
      4 N1        -55.4117    1.3335  -38.6341 N.2    1 LIG      -0.57800
      5 N2        -54.0974    1.1173  -38.4553 N.pl3  1 LIG      -0.05900
      6 H1        -54.5823    3.0854  -35.9330 H      1 LIG       0.15700
      7 H2        -56.7453    2.4917  -37.5273 H      1 LIG       0.15600
      8 H3        -52.5297    1.6792  -37.1126 H      1 LIG       0.15900
      9 H4        -53.6178    0.5116  -39.1095 H      1 LIG       0.32200
@<TRIPOS>BOND
      1       1       2 1
      2       1       3 2
      3       2       4 2
      4       3       5 1
      5       4       5 1
      6       1       6 1
      7       2       7 1
      8       3       8 1
      9       5       9 1
@<TRIPOS>ALT_TYPE
CGenFF_4.0_ALT_TYPE_SET
CGenFF_4.0 1 CG2R51 2 CG2R52 3 CG2R51 4 NG2R50 5 NG2R51 6 HGR51 7 HGR52 8 HGR52 9 HGP1
@<TRIPOS>MOLECULE
pyrazole
 9 9 0 0 0
****
USER_CHARGES
INVALID_CHARGES
Pose:  27 Cluster:  27 Fr_nu: 380863 TotEn:   -11.32
@<TRIPOS>ATOM
      1 C1        -74.8226  -23.9847  -43.9522 C.2    1 LIG      -0.25100
      2 C2        -74.4492  -25.3231  -44.1783 C.2    1 LIG       0.13200
      3 C3        -74.1323  -23.6220  -42.8216 C.2    1 LIG      -0.03800
      4 N1        -73.5884  -25.7796  -43.2649 N.2    1 LIG      -0.57800
      5 N2        -73.4150  -24.7222  -42.4537 N.pl3  1 LIG      -0.05900
      6 H1        -75.4971  -23.3683  -44.5280 H      1 LIG       0.15700
      7 H2        -74.7689  -25.9850  -44.9704 H      1 LIG       0.15600
      8 H3        -74.0897  -22.7017  -42.2571 H      1 LIG       0.15900
      9 H4        -72.7912  -24.8220  -41.6627 H      1 LIG       0.32200
@<TRIPOS>BOND
      1       1       2 1
      2       1       3 2
      3       2       4 2
      4       3       5 1
      5       4       5 1
      6       1       6 1
      7       2       7 1
      8       3       8 1
      9       5       9 1
@<TRIPOS>ALT_TYPE
CGenFF_4.0_ALT_TYPE_SET
CGenFF_4.0 1 CG2R51 2 CG2R52 3 CG2R51 4 NG2R50 5 NG2R51 6 HGR51 7 HGR52 8 HGR52 9 HGP1
@<TRIPOS>MOLECULE
pyrazole
 9 9 0 0 0
****
USER_CHARGES
INVALID_CHARGES
Pose:  28 Cluster:  28 Fr_nu: 476769 TotEn:   -11.27
@<TRIPOS>ATOM
      1 C1        -48.0902  -13.5080  -29.4715 C.2    1 LIG      -0.25100
      2 C2        -47.0840  -14.4681  -29.2535 C.2    1 LIG       0.13200
      3 C3        -48.8382  -13.5269  -28.3198 C.2    1 LIG      -0.03800
      4 N1        -47.1809  -15.0541  -28.0572 N.2    1 LIG      -0.57800
      5 N2        -48.2569  -14.4606  -27.5130 N.pl3  1 LIG      -0.05900
      6 H1        -48.2511  -12.8881  -30.3412 H      1 LIG       0.15700
      7 H2        -46.2843  -14.7656  -29.9167 H      1 LIG       0.15600
      8 H3        -49.7133  -12.9743  -28.0095 H      1 LIG       0.15900
      9 H4        -48.5419  -14.7435  -26.5838 H      1 LIG       0.32200
@<TRIPOS>BOND
      1       1       2 1
      2       1       3 2
      3       2       4 2
      4       3       5 1
      5       4       5 1
      6       1       6 1
      7       2       7 1
      8       3       8 1
      9       5       9 1
@<TRIPOS>ALT_TYPE
CGenFF_4.0_ALT_TYPE_SET
CGenFF_4.0 1 CG2R51 2 CG2R52 3 CG2R51 4 NG2R50 5 NG2R51 6 HGR51 7 HGR52 8 HGR52 9 HGP1
@<TRIPOS>MOLECULE
pyrazole
 9 9 0 0 0
****
USER_CHARGES
INVALID_CHARGES
Pose:  29 Cluster:  29 Fr_nu: 1014677 TotEn:   -11.26
@<TRIPOS>ATOM
      1 C1        -75.5467   -9.3499  -53.4320 C.2    1 LIG      -0.25100
      2 C2        -74.4137   -9.8637  -52.7731 C.2    1 LIG       0.13200
      3 C3        -76.4795   -9.1898  -52.4367 C.2    1 LIG      -0.03800
      4 N1        -74.6069  -10.0195  -51.4607 N.2    1 LIG      -0.57800
      5 N2        -75.8721   -9.6010  -51.2868 N.pl3  1 LIG      -0.05900
      6 H1        -75.6705   -9.1259  -54.4812 H      1 LIG       0.15700
      7 H2        -73.4555  -10.1316  -53.1947 H      1 LIG       0.15600
      8 H3        -77.4985   -8.8306  -52.4432 H      1 LIG       0.15900
      9 H4        -76.2608   -9.6249  -50.3524 H      1 LIG       0.32200
@<TRIPOS>BOND
      1       1       2 1
      2       1       3 2
      3       2       4 2
      4       3       5 1
      5       4       5 1
      6       1       6 1
      7       2       7 1
      8       3       8 1
      9       5       9 1
@<TRIPOS>ALT_TYPE
CGenFF_4.0_ALT_TYPE_SET
CGenFF_4.0 1 CG2R51 2 CG2R52 3 CG2R51 4 NG2R50 5 NG2R51 6 HGR51 7 HGR52 8 HGR52 9 HGP1
@<TRIPOS>MOLECULE
pyrazole
 9 9 0 0 0
****
USER_CHARGES
INVALID_CHARGES
Pose:  30 Cluster:  30 Fr_nu: 251282 TotEn:   -11.20
@<TRIPOS>ATOM
      1 C1        -69.7029  -24.7276  -41.1922 C.2    1 LIG      -0.25100
      2 C2        -68.9335  -23.8838  -42.0155 C.2    1 LIG       0.13200
      3 C3        -69.3338  -24.3891  -39.9133 C.2    1 LIG      -0.03800
      4 N1        -68.1361  -23.0703  -41.3182 N.2    1 LIG      -0.57800
      5 N2        -68.4024  -23.4012  -40.0432 N.pl3  1 LIG      -0.05900
      6 H1        -70.4247  -25.4761  -41.4841 H      1 LIG       0.15700
      7 H2        -68.9203  -23.8281  -43.0947 H      1 LIG       0.15600
      8 H3        -69.6414  -24.7555  -38.9445 H      1 LIG       0.15900
      9 H4        -67.9083  -22.9118  -39.3077 H      1 LIG       0.32200
@<TRIPOS>BOND
      1       1       2 1
      2       1       3 2
      3       2       4 2
      4       3       5 1
      5       4       5 1
      6       1       6 1
      7       2       7 1
      8       3       8 1
      9       5       9 1
@<TRIPOS>ALT_TYPE
CGenFF_4.0_ALT_TYPE_SET
CGenFF_4.0 1 CG2R51 2 CG2R52 3 CG2R51 4 NG2R50 5 NG2R51 6 HGR51 7 HGR52 8 HGR52 9 HGP1
@<TRIPOS>MOLECULE
pyrazole
 9 9 0 0 0
****
USER_CHARGES
INVALID_CHARGES
Pose:  31 Cluster:  31 Fr_nu: 250920 TotEn:   -11.17
@<TRIPOS>ATOM
      1 C1        -69.7117  -25.1839  -40.7391 C.2    1 LIG      -0.25100
      2 C2        -68.5317  -25.8999  -40.4621 C.2    1 LIG       0.13200
      3 C3        -69.5354  -23.9753  -40.1108 C.2    1 LIG      -0.03800
      4 N1        -67.6695  -25.2042  -39.7161 N.2    1 LIG      -0.57800
      5 N2        -68.3081  -24.0383  -39.5191 N.pl3  1 LIG      -0.05900
      6 H1        -70.5699  -25.4987  -41.3141 H      1 LIG       0.15700
      7 H2        -68.2643  -26.8999  -40.7723 H      1 LIG       0.15600
      8 H3        -70.1595  -23.0969  -40.0314 H      1 LIG       0.15900
      9 H4        -67.8469  -23.3264  -38.9665 H      1 LIG       0.32200
@<TRIPOS>BOND
      1       1       2 1
      2       1       3 2
      3       2       4 2
      4       3       5 1
      5       4       5 1
      6       1       6 1
      7       2       7 1
      8       3       8 1
      9       5       9 1
@<TRIPOS>ALT_TYPE
CGenFF_4.0_ALT_TYPE_SET
CGenFF_4.0 1 CG2R51 2 CG2R52 3 CG2R51 4 NG2R50 5 NG2R51 6 HGR51 7 HGR52 8 HGR52 9 HGP1
@<TRIPOS>MOLECULE
pyrazole
 9 9 0 0 0
****
USER_CHARGES
INVALID_CHARGES
Pose:  32 Cluster:  32 Fr_nu: 201742 TotEn:   -11.16
@<TRIPOS>ATOM
      1 C1        -47.1622  -13.2996  -27.8561 C.2    1 LIG      -0.25100
      2 C2        -46.8626  -14.4118  -27.0469 C.2    1 LIG       0.13200
      3 C3        -47.0183  -13.7616  -29.1416 C.2    1 LIG      -0.03800
      4 N1        -46.5520  -15.4986  -27.7584 N.2    1 LIG      -0.57800
      5 N2        -46.6557  -15.0716  -29.0285 N.pl3  1 LIG      -0.05900
      6 H1        -47.4439  -12.3026  -27.5513 H      1 LIG       0.15700
      7 H2        -46.8571  -14.4756  -25.9681 H      1 LIG       0.15600
      8 H3        -47.1363  -13.2864  -30.1047 H      1 LIG       0.15900
      9 H4        -46.4621  -15.7298  -29.7729 H      1 LIG       0.32200
@<TRIPOS>BOND
      1       1       2 1
      2       1       3 2
      3       2       4 2
      4       3       5 1
      5       4       5 1
      6       1       6 1
      7       2       7 1
      8       3       8 1
      9       5       9 1
@<TRIPOS>ALT_TYPE
CGenFF_4.0_ALT_TYPE_SET
CGenFF_4.0 1 CG2R51 2 CG2R52 3 CG2R51 4 NG2R50 5 NG2R51 6 HGR51 7 HGR52 8 HGR52 9 HGP1
@<TRIPOS>MOLECULE
pyrazole
 9 9 0 0 0
****
USER_CHARGES
INVALID_CHARGES
Pose:  33 Cluster:  33 Fr_nu: 305255 TotEn:   -10.96
@<TRIPOS>ATOM
      1 C1        -49.0327  -13.8590  -28.2459 C.2    1 LIG      -0.25100
      2 C2        -47.7651  -14.3977  -27.9546 C.2    1 LIG       0.13200
      3 C3        -48.9053  -13.3479  -29.5144 C.2    1 LIG      -0.03800
      4 N1        -46.8964  -14.2434  -28.9573 N.2    1 LIG      -0.57800
      5 N2        -47.6193  -13.6021  -29.8912 N.pl3  1 LIG      -0.05900
      6 H1        -49.9158  -13.8435  -27.6243 H      1 LIG       0.15700
      7 H2        -47.4380  -14.8958  -27.0531 H      1 LIG       0.15600
      8 H3        -49.5974  -12.8358  -30.1671 H      1 LIG       0.15900
      9 H4        -47.1694  -13.3652  -30.7666 H      1 LIG       0.32200
@<TRIPOS>BOND
      1       1       2 1
      2       1       3 2
      3       2       4 2
      4       3       5 1
      5       4       5 1
      6       1       6 1
      7       2       7 1
      8       3       8 1
      9       5       9 1
@<TRIPOS>ALT_TYPE
CGenFF_4.0_ALT_TYPE_SET
CGenFF_4.0 1 CG2R51 2 CG2R52 3 CG2R51 4 NG2R50 5 NG2R51 6 HGR51 7 HGR52 8 HGR52 9 HGP1
@<TRIPOS>MOLECULE
pyrazole
 9 9 0 0 0
****
USER_CHARGES
INVALID_CHARGES
Pose:  34 Cluster:  34 Fr_nu: 1148787 TotEn:   -10.87
@<TRIPOS>ATOM
      1 C1        -68.8395    3.8327  -47.2523 C.2    1 LIG      -0.25100
      2 C2        -69.9172    3.1931  -47.8934 C.2    1 LIG       0.13200
      3 C3        -67.9054    2.8409  -47.0790 C.2    1 LIG      -0.03800
      4 N1        -69.6900    1.8953  -48.1129 N.2    1 LIG      -0.57800
      5 N2        -68.4586    1.7114  -47.6068 N.pl3  1 LIG      -0.05900
      6 H1        -68.7511    4.8679  -46.9573 H      1 LIG       0.15700
      7 H2        -70.8590    3.6184  -48.2095 H      1 LIG       0.15600
      8 H3        -66.9201    2.8366  -46.6357 H      1 LIG       0.15900
      9 H4        -68.0547    0.7843  -47.6534 H      1 LIG       0.32200
@<TRIPOS>BOND
      1       1       2 1
      2       1       3 2
      3       2       4 2
      4       3       5 1
      5       4       5 1
      6       1       6 1
      7       2       7 1
      8       3       8 1
      9       5       9 1
@<TRIPOS>ALT_TYPE
CGenFF_4.0_ALT_TYPE_SET
CGenFF_4.0 1 CG2R51 2 CG2R52 3 CG2R51 4 NG2R50 5 NG2R51 6 HGR51 7 HGR52 8 HGR52 9 HGP1
@<TRIPOS>MOLECULE
pyrazole
 9 9 0 0 0
****
USER_CHARGES
INVALID_CHARGES
Pose:  35 Cluster:  35 Fr_nu: 553385 TotEn:   -10.57
@<TRIPOS>ATOM
      1 C1        -49.7119  -12.7823  -28.1919 C.2    1 LIG      -0.25100
      2 C2        -49.0228  -13.9749  -27.9008 C.2    1 LIG       0.13200
      3 C3        -48.8679  -12.0934  -29.0282 C.2    1 LIG      -0.03800
      4 N1        -47.8328  -14.0430  -28.5034 N.2    1 LIG      -0.57800
      5 N2        -47.7675  -12.8846  -29.1816 N.pl3  1 LIG      -0.05900
      6 H1        -50.6846  -12.4659  -27.8451 H      1 LIG       0.15700
      7 H2        -49.3380  -14.7970  -27.2742 H      1 LIG       0.15600
      8 H3        -48.9483  -11.1322  -29.5151 H      1 LIG       0.15900
      9 H4        -46.9379  -12.6964  -29.7303 H      1 LIG       0.32200
@<TRIPOS>BOND
      1       1       2 1
      2       1       3 2
      3       2       4 2
      4       3       5 1
      5       4       5 1
      6       1       6 1
      7       2       7 1
      8       3       8 1
      9       5       9 1
@<TRIPOS>ALT_TYPE
CGenFF_4.0_ALT_TYPE_SET
CGenFF_4.0 1 CG2R51 2 CG2R52 3 CG2R51 4 NG2R50 5 NG2R51 6 HGR51 7 HGR52 8 HGR52 9 HGP1
@<TRIPOS>MOLECULE
pyrazole
 9 9 0 0 0
****
USER_CHARGES
INVALID_CHARGES
Pose:  36 Cluster:  36 Fr_nu: 274500 TotEn:   -10.57
@<TRIPOS>ATOM
      1 C1        -67.9548  -24.8485  -40.4760 C.2    1 LIG      -0.25100
      2 C2        -68.6051  -25.9971  -40.9654 C.2    1 LIG       0.13200
      3 C3        -68.9647  -23.9373  -40.2850 C.2    1 LIG      -0.03800
      4 N1        -69.9259  -25.8333  -41.0781 N.2    1 LIG      -0.57800
      5 N2        -70.1138  -24.5711  -40.6567 N.pl3  1 LIG      -0.05900
      6 H1        -66.9018  -24.7010  -40.2871 H      1 LIG       0.15700
      7 H2        -68.1716  -26.9466  -41.2452 H      1 LIG       0.15600
      8 H3        -68.9688  -22.9175  -39.9283 H      1 LIG       0.15900
      9 H4        -71.0569  -24.2032  -40.6505 H      1 LIG       0.32200
@<TRIPOS>BOND
      1       1       2 1
      2       1       3 2
      3       2       4 2
      4       3       5 1
      5       4       5 1
      6       1       6 1
      7       2       7 1
      8       3       8 1
      9       5       9 1
@<TRIPOS>ALT_TYPE
CGenFF_4.0_ALT_TYPE_SET
CGenFF_4.0 1 CG2R51 2 CG2R52 3 CG2R51 4 NG2R50 5 NG2R51 6 HGR51 7 HGR52 8 HGR52 9 HGP1
@<TRIPOS>MOLECULE
pyrazole
 9 9 0 0 0
****
USER_CHARGES
INVALID_CHARGES
Pose:  37 Cluster:  37 Fr_nu: 228424 TotEn:   -10.53
@<TRIPOS>ATOM
      1 C1        -72.6449   -9.9214  -43.5967 C.2    1 LIG      -0.25100
      2 C2        -71.6246   -9.0159  -43.9443 C.2    1 LIG       0.13200
      3 C3        -72.0099  -10.8845  -42.8512 C.2    1 LIG      -0.03800
      4 N1        -70.4321   -9.3718  -43.4593 N.2    1 LIG      -0.57800
      5 N2        -70.6989  -10.5116  -42.7992 N.pl3  1 LIG      -0.05900
      6 H1        -73.6940   -9.8820  -43.8501 H      1 LIG       0.15700
      7 H2        -71.7002   -8.1117  -44.5312 H      1 LIG       0.15600
      8 H3        -72.3643  -11.7825  -42.3660 H      1 LIG       0.15900
      9 H4        -69.9352  -10.9868  -42.3349 H      1 LIG       0.32200
@<TRIPOS>BOND
      1       1       2 1
      2       1       3 2
      3       2       4 2
      4       3       5 1
      5       4       5 1
      6       1       6 1
      7       2       7 1
      8       3       8 1
      9       5       9 1
@<TRIPOS>ALT_TYPE
CGenFF_4.0_ALT_TYPE_SET
CGenFF_4.0 1 CG2R51 2 CG2R52 3 CG2R51 4 NG2R50 5 NG2R51 6 HGR51 7 HGR52 8 HGR52 9 HGP1
@<TRIPOS>MOLECULE
pyrazole
 9 9 0 0 0
****
USER_CHARGES
INVALID_CHARGES
Pose:  38 Cluster:  38 Fr_nu: 505044 TotEn:   -10.48
@<TRIPOS>ATOM
      1 C1        -69.8205    2.9590  -49.0446 C.2    1 LIG      -0.25100
      2 C2        -70.0898    3.6093  -47.8255 C.2    1 LIG       0.13200
      3 C3        -69.3140    1.7364  -48.6770 C.2    1 LIG      -0.03800
      4 N1        -69.7803    2.8617  -46.7628 N.2    1 LIG      -0.57800
      5 N2        -69.3113    1.7288  -47.3131 N.pl3  1 LIG      -0.05900
      6 H1        -69.9725    3.3243  -50.0495 H      1 LIG       0.15700
      7 H2        -70.4983    4.5972  -47.6670 H      1 LIG       0.15600
      8 H3        -68.9612    0.8911  -49.2501 H      1 LIG       0.15900
      9 H4        -69.0028    0.9881  -46.6959 H      1 LIG       0.32200
@<TRIPOS>BOND
      1       1       2 1
      2       1       3 2
      3       2       4 2
      4       3       5 1
      5       4       5 1
      6       1       6 1
      7       2       7 1
      8       3       8 1
      9       5       9 1
@<TRIPOS>ALT_TYPE
CGenFF_4.0_ALT_TYPE_SET
CGenFF_4.0 1 CG2R51 2 CG2R52 3 CG2R51 4 NG2R50 5 NG2R51 6 HGR51 7 HGR52 8 HGR52 9 HGP1
@<TRIPOS>MOLECULE
pyrazole
 9 9 0 0 0
****
USER_CHARGES
INVALID_CHARGES
Pose:  39 Cluster:  39 Fr_nu: 288864 TotEn:   -10.41
@<TRIPOS>ATOM
      1 C1        -81.4966   -7.7814  -33.8245 C.2    1 LIG      -0.25100
      2 C2        -80.9467   -8.4833  -32.7352 C.2    1 LIG       0.13200
      3 C3        -81.0263   -6.4991  -33.6793 C.2    1 LIG      -0.03800
      4 N1        -80.1851   -7.7111  -31.9556 N.2    1 LIG      -0.57800
      5 N2        -80.2530   -6.5106  -32.5558 N.pl3  1 LIG      -0.05900
      6 H1        -82.1428   -8.1523  -34.6063 H      1 LIG       0.15700
      7 H2        -81.0695   -9.5253  -32.4765 H      1 LIG       0.15600
      8 H3        -81.1708   -5.5993  -34.2598 H      1 LIG       0.15900
      9 H4        -79.7462   -5.7382  -32.1418 H      1 LIG       0.32200
@<TRIPOS>BOND
      1       1       2 1
      2       1       3 2
      3       2       4 2
      4       3       5 1
      5       4       5 1
      6       1       6 1
      7       2       7 1
      8       3       8 1
      9       5       9 1
@<TRIPOS>ALT_TYPE
CGenFF_4.0_ALT_TYPE_SET
CGenFF_4.0 1 CG2R51 2 CG2R52 3 CG2R51 4 NG2R50 5 NG2R51 6 HGR51 7 HGR52 8 HGR52 9 HGP1
@<TRIPOS>MOLECULE
pyrazole
 9 9 0 0 0
****
USER_CHARGES
INVALID_CHARGES
Pose:  40 Cluster:  40 Fr_nu: 379995 TotEn:   -10.38
@<TRIPOS>ATOM
      1 C1        -81.0506   -6.7083  -32.4414 C.2    1 LIG      -0.25100
      2 C2        -81.1725   -7.1747  -33.7640 C.2    1 LIG       0.13200
      3 C3        -81.4820   -7.7569  -31.6664 C.2    1 LIG      -0.03800
      4 N1        -81.6443   -8.4225  -33.8293 N.2    1 LIG      -0.57800
      5 N2        -81.8225   -8.7493  -32.5380 N.pl3  1 LIG      -0.05900
      6 H1        -80.6987   -5.7470  -32.0971 H      1 LIG       0.15700
      7 H2        -80.9378   -6.6571  -34.6831 H      1 LIG       0.15600
      8 H3        -81.5774   -7.8828  -30.5975 H      1 LIG       0.15900
      9 H4        -82.1835   -9.6700  -32.3218 H      1 LIG       0.32200
@<TRIPOS>BOND
      1       1       2 1
      2       1       3 2
      3       2       4 2
      4       3       5 1
      5       4       5 1
      6       1       6 1
      7       2       7 1
      8       3       8 1
      9       5       9 1
@<TRIPOS>ALT_TYPE
CGenFF_4.0_ALT_TYPE_SET
CGenFF_4.0 1 CG2R51 2 CG2R52 3 CG2R51 4 NG2R50 5 NG2R51 6 HGR51 7 HGR52 8 HGR52 9 HGP1
@<TRIPOS>MOLECULE
pyrazole
 9 9 0 0 0
****
USER_CHARGES
INVALID_CHARGES
Pose:  41 Cluster:  41 Fr_nu: 356516 TotEn:   -10.21
@<TRIPOS>ATOM
      1 C1        -48.0104   -7.8398  -40.0105 C.2    1 LIG      -0.25100
      2 C2        -47.3077   -9.0236  -39.7163 C.2    1 LIG       0.13200
      3 C3        -47.2599   -6.8432  -39.4361 C.2    1 LIG      -0.03800
      4 N1        -46.1961   -8.8013  -39.0099 N.2    1 LIG      -0.57800
      5 N2        -46.1945   -7.4663  -38.8556 N.pl3  1 LIG      -0.05900
      6 H1        -48.9316   -7.7241  -40.5623 H      1 LIG       0.15700
      7 H2        -47.5595  -10.0391  -39.9866 H      1 LIG       0.15600
      8 H3        -47.3864   -5.7713  -39.3871 H      1 LIG       0.15900
      9 H4        -45.4332   -7.0443  -38.3388 H      1 LIG       0.32200
@<TRIPOS>BOND
      1       1       2 1
      2       1       3 2
      3       2       4 2
      4       3       5 1
      5       4       5 1
      6       1       6 1
      7       2       7 1
      8       3       8 1
      9       5       9 1
@<TRIPOS>ALT_TYPE
CGenFF_4.0_ALT_TYPE_SET
CGenFF_4.0 1 CG2R51 2 CG2R52 3 CG2R51 4 NG2R50 5 NG2R51 6 HGR51 7 HGR52 8 HGR52 9 HGP1
@<TRIPOS>MOLECULE
pyrazole
 9 9 0 0 0
****
USER_CHARGES
INVALID_CHARGES
Pose:  42 Cluster:  42 Fr_nu:  35020 TotEn:   -10.20
@<TRIPOS>ATOM
      1 C1        -66.7589  -21.2327  -18.0644 C.2    1 LIG      -0.25100
      2 C2        -66.3733  -20.2592  -17.1235 C.2    1 LIG       0.13200
      3 C3        -65.7170  -21.2780  -18.9583 C.2    1 LIG      -0.03800
      4 N1        -65.1796  -19.7247  -17.3943 N.2    1 LIG      -0.57800
      5 N2        -64.8060  -20.3646  -18.5154 N.pl3  1 LIG      -0.05900
      6 H1        -67.6646  -21.8203  -18.0913 H      1 LIG       0.15700
      7 H2        -66.9126  -19.9165  -16.2520 H      1 LIG       0.15600
      8 H3        -65.5467  -21.8629  -19.8506 H      1 LIG       0.15900
      9 H4        -63.9131  -20.1263  -18.9286 H      1 LIG       0.32200
@<TRIPOS>BOND
      1       1       2 1
      2       1       3 2
      3       2       4 2
      4       3       5 1
      5       4       5 1
      6       1       6 1
      7       2       7 1
      8       3       8 1
      9       5       9 1
@<TRIPOS>ALT_TYPE
CGenFF_4.0_ALT_TYPE_SET
CGenFF_4.0 1 CG2R51 2 CG2R52 3 CG2R51 4 NG2R50 5 NG2R51 6 HGR51 7 HGR52 8 HGR52 9 HGP1
@<TRIPOS>MOLECULE
pyrazole
 9 9 0 0 0
****
USER_CHARGES
INVALID_CHARGES
Pose:  43 Cluster:  43 Fr_nu: 3179964 TotEn:   -10.17
@<TRIPOS>ATOM
      1 C1        -76.0632  -23.8222  -43.7819 C.2    1 LIG      -0.25100
      2 C2        -75.1688  -24.8782  -44.0398 C.2    1 LIG       0.13200
      3 C3        -75.3694  -22.9807  -42.9471 C.2    1 LIG      -0.03800
      4 N1        -73.9961  -24.7240  -43.4193 N.2    1 LIG      -0.57800
      5 N2        -74.1488  -23.5611  -42.7632 N.pl3  1 LIG      -0.05900
      6 H1        -77.0698  -23.6885  -44.1498 H      1 LIG       0.15700
      7 H2        -75.3227  -25.7541  -44.6537 H      1 LIG       0.15600
      8 H3        -75.6291  -22.0436  -42.4761 H      1 LIG       0.15900
      9 H4        -73.3766  -23.2212  -42.2039 H      1 LIG       0.32200
@<TRIPOS>BOND
      1       1       2 1
      2       1       3 2
      3       2       4 2
      4       3       5 1
      5       4       5 1
      6       1       6 1
      7       2       7 1
      8       3       8 1
      9       5       9 1
@<TRIPOS>ALT_TYPE
CGenFF_4.0_ALT_TYPE_SET
CGenFF_4.0 1 CG2R51 2 CG2R52 3 CG2R51 4 NG2R50 5 NG2R51 6 HGR51 7 HGR52 8 HGR52 9 HGP1
@<TRIPOS>MOLECULE
pyrazole
 9 9 0 0 0
****
USER_CHARGES
INVALID_CHARGES
Pose:  44 Cluster:  44 Fr_nu: 304694 TotEn:   -10.13
@<TRIPOS>ATOM
      1 C1        -47.1620  -14.0121  -28.6375 C.2    1 LIG      -0.25100
      2 C2        -48.3121  -13.9919  -27.8260 C.2    1 LIG       0.13200
      3 C3        -47.5479  -13.3824  -29.7956 C.2    1 LIG      -0.03800
      4 N1        -49.3507  -13.3964  -28.4181 N.2    1 LIG      -0.57800
      5 N2        -48.8547  -13.0364  -29.6141 N.pl3  1 LIG      -0.05900
      6 H1        -46.1890  -14.4245  -28.4148 H      1 LIG       0.15700
      7 H2        -48.4370  -14.3868  -26.8278 H      1 LIG       0.15600
      8 H3        -47.0229  -13.1565  -30.7125 H      1 LIG       0.15900
      9 H4        -49.4668  -12.5570  -30.2624 H      1 LIG       0.32200
@<TRIPOS>BOND
      1       1       2 1
      2       1       3 2
      3       2       4 2
      4       3       5 1
      5       4       5 1
      6       1       6 1
      7       2       7 1
      8       3       8 1
      9       5       9 1
@<TRIPOS>ALT_TYPE
CGenFF_4.0_ALT_TYPE_SET
CGenFF_4.0 1 CG2R51 2 CG2R52 3 CG2R51 4 NG2R50 5 NG2R51 6 HGR51 7 HGR52 8 HGR52 9 HGP1
@<TRIPOS>MOLECULE
pyrazole
 9 9 0 0 0
****
USER_CHARGES
INVALID_CHARGES
Pose:  45 Cluster:  45 Fr_nu: 291126 TotEn:    -9.77
@<TRIPOS>ATOM
      1 C1        -54.5813  -13.0956  -49.2552 C.2    1 LIG      -0.25100
      2 C2        -54.0640  -13.0623  -47.9464 C.2    1 LIG       0.13200
      3 C3        -55.8306  -13.6493  -49.1166 C.2    1 LIG      -0.03800
      4 N1        -54.9151  -13.5554  -47.0428 N.2    1 LIG      -0.57800
      5 N2        -55.9800  -13.9037  -47.7850 N.pl3  1 LIG      -0.05900
      6 H1        -54.1150  -12.7641  -50.1712 H      1 LIG       0.15700
      7 H2        -53.1021  -12.6997  -47.6133 H      1 LIG       0.15600
      8 H3        -56.6082  -13.8821  -49.8298 H      1 LIG       0.15900
      9 H4        -56.7779  -14.3138  -47.3159 H      1 LIG       0.32200
@<TRIPOS>BOND
      1       1       2 1
      2       1       3 2
      3       2       4 2
      4       3       5 1
      5       4       5 1
      6       1       6 1
      7       2       7 1
      8       3       8 1
      9       5       9 1
@<TRIPOS>ALT_TYPE
CGenFF_4.0_ALT_TYPE_SET
CGenFF_4.0 1 CG2R51 2 CG2R52 3 CG2R51 4 NG2R50 5 NG2R51 6 HGR51 7 HGR52 8 HGR52 9 HGP1
@<TRIPOS>MOLECULE
pyrazole
 9 9 0 0 0
****
USER_CHARGES
INVALID_CHARGES
Pose:  46 Cluster:  46 Fr_nu: 230771 TotEn:    -9.76
@<TRIPOS>ATOM
      1 C1        -75.6993  -10.6867  -44.3587 C.2    1 LIG      -0.25100
      2 C2        -75.1158   -9.4912  -43.8982 C.2    1 LIG       0.13200
      3 C3        -74.8356  -11.1399  -45.3258 C.2    1 LIG      -0.03800
      4 N1        -73.9701   -9.2031  -44.5212 N.2    1 LIG      -0.57800
      5 N2        -73.8264  -10.2241  -45.3831 N.pl3  1 LIG      -0.05900
      6 H1        -76.6169  -11.1554  -44.0352 H      1 LIG       0.15700
      7 H2        -75.4781   -8.8175  -43.1348 H      1 LIG       0.15600
      8 H3        -74.8491  -12.0105  -45.9654 H      1 LIG       0.15900
      9 H4        -73.0129  -10.2321  -45.9856 H      1 LIG       0.32200
@<TRIPOS>BOND
      1       1       2 1
      2       1       3 2
      3       2       4 2
      4       3       5 1
      5       4       5 1
      6       1       6 1
      7       2       7 1
      8       3       8 1
      9       5       9 1
@<TRIPOS>ALT_TYPE
CGenFF_4.0_ALT_TYPE_SET
CGenFF_4.0 1 CG2R51 2 CG2R52 3 CG2R51 4 NG2R50 5 NG2R51 6 HGR51 7 HGR52 8 HGR52 9 HGP1
@<TRIPOS>MOLECULE
pyrazole
 9 9 0 0 0
****
USER_CHARGES
INVALID_CHARGES
Pose:  47 Cluster:  47 Fr_nu: 1775774 TotEn:    -9.72
@<TRIPOS>ATOM
      1 C1        -67.0652  -18.0781  -19.4026 C.2    1 LIG      -0.25100
      2 C2        -66.5837  -18.0781  -18.0798 C.2    1 LIG       0.13200
      3 C3        -66.1003  -18.7430  -20.1192 C.2    1 LIG      -0.03800
      4 N1        -65.4047  -18.6943  -17.9601 N.2    1 LIG      -0.57800
      5 N2        -65.1372  -19.0878  -19.2170 N.pl3  1 LIG      -0.05900
      6 H1        -67.9832  -17.6561  -19.7841 H      1 LIG       0.15700
      7 H2        -67.0425  -17.6542  -17.1979 H      1 LIG       0.15600
      8 H3        -66.0131  -18.9942  -21.1664 H      1 LIG       0.15900
      9 H4        -64.2743  -19.5882  -19.3893 H      1 LIG       0.32200
@<TRIPOS>BOND
      1       1       2 1
      2       1       3 2
      3       2       4 2
      4       3       5 1
      5       4       5 1
      6       1       6 1
      7       2       7 1
      8       3       8 1
      9       5       9 1
@<TRIPOS>ALT_TYPE
CGenFF_4.0_ALT_TYPE_SET
CGenFF_4.0 1 CG2R51 2 CG2R52 3 CG2R51 4 NG2R50 5 NG2R51 6 HGR51 7 HGR52 8 HGR52 9 HGP1
@<TRIPOS>MOLECULE
pyrazole
 9 9 0 0 0
****
USER_CHARGES
INVALID_CHARGES
Pose:  48 Cluster:  48 Fr_nu: 1782598 TotEn:    -9.61
@<TRIPOS>ATOM
      1 C1        -66.9068   -0.2694  -27.4620 C.2    1 LIG      -0.25100
      2 C2        -67.5797   -1.3048  -28.1380 C.2    1 LIG       0.13200
      3 C3        -65.7646   -0.8600  -26.9793 C.2    1 LIG      -0.03800
      4 N1        -66.9198   -2.4651  -28.0914 N.2    1 LIG      -0.57800
      5 N2        -65.8204   -2.1625  -27.3803 N.pl3  1 LIG      -0.05900
      6 H1        -67.2067    0.7611  -27.3416 H      1 LIG       0.15700
      7 H2        -68.5236   -1.2624  -28.6624 H      1 LIG       0.15600
      8 H3        -64.9371   -0.4800  -26.3978 H      1 LIG       0.15900
      9 H4        -65.1467   -2.8971  -27.2031 H      1 LIG       0.32200
@<TRIPOS>BOND
      1       1       2 1
      2       1       3 2
      3       2       4 2
      4       3       5 1
      5       4       5 1
      6       1       6 1
      7       2       7 1
      8       3       8 1
      9       5       9 1
@<TRIPOS>ALT_TYPE
CGenFF_4.0_ALT_TYPE_SET
CGenFF_4.0 1 CG2R51 2 CG2R52 3 CG2R51 4 NG2R50 5 NG2R51 6 HGR51 7 HGR52 8 HGR52 9 HGP1
@<TRIPOS>MOLECULE
pyrazole
 9 9 0 0 0
****
USER_CHARGES
INVALID_CHARGES
Pose:  49 Cluster:  49 Fr_nu: 7914044 TotEn:    -7.69
@<TRIPOS>ATOM
      1 C1        -58.6310   -1.1011  -14.8585 C.2    1 LIG      -0.25100
      2 C2        -58.7871    0.0153  -15.7018 C.2    1 LIG       0.13200
      3 C3        -57.3028   -1.0844  -14.5092 C.2    1 LIG      -0.03800
      4 N1        -57.6491    0.6920  -15.8774 N.2    1 LIG      -0.57800
      5 N2        -56.7651   -0.0010  -15.1395 N.pl3  1 LIG      -0.05900
      6 H1        -59.3765   -1.8176  -14.5465 H      1 LIG       0.15700
      7 H2        -59.6827    0.3637  -16.1961 H      1 LIG       0.15600
      8 H3        -56.7049   -1.7326  -13.8848 H      1 LIG       0.15900
      9 H4        -55.8060    0.3218  -15.1122 H      1 LIG       0.32200
@<TRIPOS>BOND
      1       1       2 1
      2       1       3 2
      3       2       4 2
      4       3       5 1
      5       4       5 1
      6       1       6 1
      7       2       7 1
      8       3       8 1
      9       5       9 1
@<TRIPOS>ALT_TYPE
CGenFF_4.0_ALT_TYPE_SET
CGenFF_4.0 1 CG2R51 2 CG2R52 3 CG2R51 4 NG2R50 5 NG2R51 6 HGR51 7 HGR52 8 HGR52 9 HGP1
@<TRIPOS>MOLECULE
4_lactone
 9 9 0 0 0
****
USER_CHARGES
INVALID_CHARGES
Pose:   1 Cluster:   1 Fr_nu:  62906 TotEn:   -23.13
@<TRIPOS>ATOM
      1 C1        -56.7458  -19.0369  -36.8426 C.2    1 LIG       0.04000
      2 C2        -57.7746  -17.9626  -36.4469 C.3    1 LIG       0.11000
      3 C3        -58.6457  -18.6756  -37.4769 C.3    1 LIG       0.08100
      4 O1        -55.6143  -19.3433  -36.5425 O.2    1 LIG      -0.32000
      5 O2        -57.5755  -19.6228  -37.7470 O.3    1 LIG      -0.27100
      6 H1        -58.1135  -18.0300  -35.4120 H      1 LIG       0.09000
      7 H2        -57.4757  -16.9445  -36.7016 H      1 LIG       0.09000
      8 H3        -59.5350  -19.1739  -37.0815 H      1 LIG       0.09000
      9 H4        -58.8989  -18.0913  -38.3658 H      1 LIG       0.09000
@<TRIPOS>BOND
      1       1       2 1
      2       1       4 2
      3       1       5 1
      4       2       3 1
      5       3       5 1
      6       2       6 1
      7       2       7 1
      8       3       8 1
      9       3       9 1
@<TRIPOS>ALT_TYPE
CGenFF_4.0_ALT_TYPE_SET
CGenFF_4.0 1 CG2O4 2 CG3C41 3 CG3C41 4 OG2D1 5 OG3C51 6 HGA2 7 HGA2 8 HGA2 9 HGA2
@<TRIPOS>MOLECULE
4_lactone
 9 9 0 0 0
****
USER_CHARGES
INVALID_CHARGES
Pose:   2 Cluster:   2 Fr_nu: 1985279 TotEn:   -21.17
@<TRIPOS>ATOM
      1 C1        -61.1353   -1.0461  -24.2105 C.2    1 LIG       0.04000
      2 C2        -62.6424   -1.2266  -24.4656 C.3    1 LIG       0.11000
      3 C3        -62.7109   -1.2717  -22.9420 C.3    1 LIG       0.08100
      4 O1        -60.1287   -0.9063  -24.8676 O.2    1 LIG      -0.32000
      5 O2        -61.2694   -1.0964  -22.8580 O.3    1 LIG      -0.27100
      6 H1        -63.1208   -0.3661  -24.9359 H      1 LIG       0.09000
      7 H2        -62.8991   -2.1542  -24.9797 H      1 LIG       0.09000
      8 H3        -63.2459   -0.4447  -22.4672 H      1 LIG       0.09000
      9 H4        -63.0252   -2.2267  -22.5121 H      1 LIG       0.09000
@<TRIPOS>BOND
      1       1       2 1
      2       1       4 2
      3       1       5 1
      4       2       3 1
      5       3       5 1
      6       2       6 1
      7       2       7 1
      8       3       8 1
      9       3       9 1
@<TRIPOS>ALT_TYPE
CGenFF_4.0_ALT_TYPE_SET
CGenFF_4.0 1 CG2O4 2 CG3C41 3 CG3C41 4 OG2D1 5 OG3C51 6 HGA2 7 HGA2 8 HGA2 9 HGA2
@<TRIPOS>MOLECULE
4_lactone
 9 9 0 0 0
****
USER_CHARGES
INVALID_CHARGES
Pose:   3 Cluster:   3 Fr_nu: 3747238 TotEn:   -20.31
@<TRIPOS>ATOM
      1 C1        -58.4054  -20.0325  -37.8467 C.2    1 LIG       0.04000
      2 C2        -59.4377  -18.8908  -37.8428 C.3    1 LIG       0.11000
      3 C3        -58.4805  -18.2717  -36.8287 C.3    1 LIG       0.08100
      4 O1        -58.2575  -21.1010  -38.3953 O.2    1 LIG      -0.32000
      5 O2        -57.5985  -19.4232  -36.9371 O.3    1 LIG      -0.27100
      6 H1        -59.5240  -18.3650  -38.7950 H      1 LIG       0.09000
      7 H2        -60.4173  -19.1775  -37.4570 H      1 LIG       0.09000
      8 H3        -57.9831  -17.3515  -37.1473 H      1 LIG       0.09000
      9 H4        -58.8744  -18.1614  -35.8146 H      1 LIG       0.09000
@<TRIPOS>BOND
      1       1       2 1
      2       1       4 2
      3       1       5 1
      4       2       3 1
      5       3       5 1
      6       2       6 1
      7       2       7 1
      8       3       8 1
      9       3       9 1
@<TRIPOS>ALT_TYPE
CGenFF_4.0_ALT_TYPE_SET
CGenFF_4.0 1 CG2O4 2 CG3C41 3 CG3C41 4 OG2D1 5 OG3C51 6 HGA2 7 HGA2 8 HGA2 9 HGA2
@<TRIPOS>MOLECULE
4_lactone
 9 9 0 0 0
****
USER_CHARGES
INVALID_CHARGES
Pose:   4 Cluster:   4 Fr_nu: 6377717 TotEn:   -19.51
@<TRIPOS>ATOM
      1 C1        -51.3441  -22.6298  -27.1660 C.2    1 LIG       0.04000
      2 C2        -51.9333  -23.5756  -28.2279 C.3    1 LIG       0.11000
      3 C3        -51.1963  -22.6548  -29.1958 C.3    1 LIG       0.08100
      4 O1        -51.3628  -22.5173  -25.9613 O.2    1 LIG      -0.32000
      5 O2        -50.7133  -21.8501  -28.0847 O.3    1 LIG      -0.27100
      6 H1        -51.5592  -24.5989  -28.1699 H      1 LIG       0.09000
      7 H2        -53.0226  -23.5536  -28.2885 H      1 LIG       0.09000
      8 H3        -50.3724  -23.1123  -29.7503 H      1 LIG       0.09000
      9 H4        -51.8315  -22.0715  -29.8681 H      1 LIG       0.09000
@<TRIPOS>BOND
      1       1       2 1
      2       1       4 2
      3       1       5 1
      4       2       3 1
      5       3       5 1
      6       2       6 1
      7       2       7 1
      8       3       8 1
      9       3       9 1
@<TRIPOS>ALT_TYPE
CGenFF_4.0_ALT_TYPE_SET
CGenFF_4.0 1 CG2O4 2 CG3C41 3 CG3C41 4 OG2D1 5 OG3C51 6 HGA2 7 HGA2 8 HGA2 9 HGA2
@<TRIPOS>MOLECULE
4_lactone
 9 9 0 0 0
****
USER_CHARGES
INVALID_CHARGES
Pose:   5 Cluster:   5 Fr_nu:   5466 TotEn:   -19.27
@<TRIPOS>ATOM
      1 C1        -58.6059  -19.8540  -38.4454 C.2    1 LIG       0.04000
      2 C2        -59.3710  -19.8404  -37.1099 C.3    1 LIG       0.11000
      3 C3        -58.5283  -18.5959  -36.8474 C.3    1 LIG       0.08100
      4 O1        -58.5674  -20.5338  -39.4458 O.2    1 LIG      -0.32000
      5 O2        -57.8871  -18.7391  -38.1450 O.3    1 LIG      -0.27100
      6 H1        -60.4442  -19.6727  -37.2130 H      1 LIG       0.09000
      7 H2        -59.1628  -20.6985  -36.4687 H      1 LIG       0.09000
      8 H3        -59.0820  -17.6560  -36.7728 H      1 LIG       0.09000
      9 H4        -57.8058  -18.6793  -36.0309 H      1 LIG       0.09000
@<TRIPOS>BOND
      1       1       2 1
      2       1       4 2
      3       1       5 1
      4       2       3 1
      5       3       5 1
      6       2       6 1
      7       2       7 1
      8       3       8 1
      9       3       9 1
@<TRIPOS>ALT_TYPE
CGenFF_4.0_ALT_TYPE_SET
CGenFF_4.0 1 CG2O4 2 CG3C41 3 CG3C41 4 OG2D1 5 OG3C51 6 HGA2 7 HGA2 8 HGA2 9 HGA2
@<TRIPOS>MOLECULE
4_lactone
 9 9 0 0 0
****
USER_CHARGES
INVALID_CHARGES
Pose:   6 Cluster:   6 Fr_nu: 290519 TotEn:   -18.77
@<TRIPOS>ATOM
      1 C1        -50.5602  -12.1848  -27.6624 C.2    1 LIG       0.04000
      2 C2        -50.1516  -13.4328  -28.4654 C.3    1 LIG       0.11000
      3 C3        -48.9648  -12.5628  -28.8684 C.3    1 LIG       0.08100
      4 O1        -51.4629  -11.8507  -26.9291 O.2    1 LIG      -0.32000
      5 O2        -49.4778  -11.4654  -28.0633 O.3    1 LIG      -0.27100
      6 H1        -49.9145  -14.3013  -27.8490 H      1 LIG       0.09000
      7 H2        -50.8439  -13.6923  -29.2680 H      1 LIG       0.09000
      8 H3        -47.9875  -12.9008  -28.5133 H      1 LIG       0.09000
      9 H4        -48.9145  -12.2948  -29.9273 H      1 LIG       0.09000
@<TRIPOS>BOND
      1       1       2 1
      2       1       4 2
      3       1       5 1
      4       2       3 1
      5       3       5 1
      6       2       6 1
      7       2       7 1
      8       3       8 1
      9       3       9 1
@<TRIPOS>ALT_TYPE
CGenFF_4.0_ALT_TYPE_SET
CGenFF_4.0 1 CG2O4 2 CG3C41 3 CG3C41 4 OG2D1 5 OG3C51 6 HGA2 7 HGA2 8 HGA2 9 HGA2
@<TRIPOS>MOLECULE
4_lactone
 9 9 0 0 0
****
USER_CHARGES
INVALID_CHARGES
Pose:   7 Cluster:   7 Fr_nu: 145972 TotEn:   -18.23
@<TRIPOS>ATOM
      1 C1        -57.4450  -20.1657  -36.7093 C.2    1 LIG       0.04000
      2 C2        -58.3068  -18.8910  -36.7483 C.3    1 LIG       0.11000
      3 C3        -59.2938  -19.7982  -37.4769 C.3    1 LIG       0.08100
      4 O1        -56.3584  -20.4966  -36.2920 O.2    1 LIG      -0.32000
      5 O2        -58.3704  -20.9163  -37.3649 O.3    1 LIG      -0.27100
      6 H1        -58.6245  -18.5377  -35.7660 H      1 LIG       0.09000
      7 H2        -57.8786  -18.0819  -37.3422 H      1 LIG       0.09000
      8 H3        -60.2321  -19.9960  -36.9515 H      1 LIG       0.09000
      9 H4        -59.4882  -19.5407  -38.5217 H      1 LIG       0.09000
@<TRIPOS>BOND
      1       1       2 1
      2       1       4 2
      3       1       5 1
      4       2       3 1
      5       3       5 1
      6       2       6 1
      7       2       7 1
      8       3       8 1
      9       3       9 1
@<TRIPOS>ALT_TYPE
CGenFF_4.0_ALT_TYPE_SET
CGenFF_4.0 1 CG2O4 2 CG3C41 3 CG3C41 4 OG2D1 5 OG3C51 6 HGA2 7 HGA2 8 HGA2 9 HGA2
@<TRIPOS>MOLECULE
4_lactone
 9 9 0 0 0
****
USER_CHARGES
INVALID_CHARGES
Pose:   8 Cluster:   8 Fr_nu: 2026647 TotEn:   -18.22
@<TRIPOS>ATOM
      1 C1        -57.4365  -19.0163  -36.8829 C.2    1 LIG       0.04000
      2 C2        -58.9117  -19.2795  -37.2344 C.3    1 LIG       0.11000
      3 C3        -59.0850  -17.8250  -36.8074 C.3    1 LIG       0.08100
      4 O1        -56.3942  -19.6311  -36.8864 O.2    1 LIG      -0.32000
      5 O2        -57.6633  -17.7264  -36.5163 O.3    1 LIG      -0.27100
      6 H1        -59.0878  -19.4872  -38.2909 H      1 LIG       0.09000
      7 H2        -59.3956  -20.0218  -36.5975 H      1 LIG       0.09000
      8 H3        -59.3836  -17.1316  -37.5983 H      1 LIG       0.09000
      9 H4        -59.6906  -17.6655  -35.9111 H      1 LIG       0.09000
@<TRIPOS>BOND
      1       1       2 1
      2       1       4 2
      3       1       5 1
      4       2       3 1
      5       3       5 1
      6       2       6 1
      7       2       7 1
      8       3       8 1
      9       3       9 1
@<TRIPOS>ALT_TYPE
CGenFF_4.0_ALT_TYPE_SET
CGenFF_4.0 1 CG2O4 2 CG3C41 3 CG3C41 4 OG2D1 5 OG3C51 6 HGA2 7 HGA2 8 HGA2 9 HGA2
@<TRIPOS>MOLECULE
4_lactone
 9 9 0 0 0
****
USER_CHARGES
INVALID_CHARGES
Pose:   9 Cluster:   9 Fr_nu: 484426 TotEn:   -17.60
@<TRIPOS>ATOM
      1 C1        -57.5956  -19.8089  -37.1418 C.2    1 LIG       0.04000
      2 C2        -58.5546  -18.7376  -37.6911 C.3    1 LIG       0.11000
      3 C3        -57.5451  -17.7754  -37.0723 C.3    1 LIG       0.08100
      4 O1        -57.5230  -21.0166  -37.1213 O.2    1 LIG      -0.32000
      5 O2        -56.7383  -18.8950  -36.6130 O.3    1 LIG      -0.27100
      6 H1        -58.6229  -18.7169  -38.7799 H      1 LIG       0.09000
      7 H2        -59.5441  -18.7477  -37.2311 H      1 LIG       0.09000
      8 H3        -56.9966  -17.1459  -37.7783 H      1 LIG       0.09000
      9 H4        -57.9156  -17.1771  -36.2354 H      1 LIG       0.09000
@<TRIPOS>BOND
      1       1       2 1
      2       1       4 2
      3       1       5 1
      4       2       3 1
      5       3       5 1
      6       2       6 1
      7       2       7 1
      8       3       8 1
      9       3       9 1
@<TRIPOS>ALT_TYPE
CGenFF_4.0_ALT_TYPE_SET
CGenFF_4.0 1 CG2O4 2 CG3C41 3 CG3C41 4 OG2D1 5 OG3C51 6 HGA2 7 HGA2 8 HGA2 9 HGA2
@<TRIPOS>MOLECULE
4_lactone
 9 9 0 0 0
****
USER_CHARGES
INVALID_CHARGES
Pose:  10 Cluster:  10 Fr_nu: 5543294 TotEn:   -17.59
@<TRIPOS>ATOM
      1 C1        -58.7373  -20.6562  -39.2316 C.2    1 LIG       0.04000
      2 C2        -58.9223  -19.5686  -38.1583 C.3    1 LIG       0.11000
      3 C3        -59.2568  -20.7606  -37.2665 C.3    1 LIG       0.08100
      4 O1        -58.4386  -20.7134  -40.4029 O.2    1 LIG      -0.32000
      5 O2        -59.0470  -21.6713  -38.3811 O.3    1 LIG      -0.27100
      6 H1        -58.0070  -19.0308  -37.9065 H      1 LIG       0.09000
      7 H2        -59.7451  -18.8804  -38.3589 H      1 LIG       0.09000
      8 H3        -58.5549  -20.9534  -36.4507 H      1 LIG       0.09000
      9 H4        -60.2868  -20.8024  -36.9019 H      1 LIG       0.09000
@<TRIPOS>BOND
      1       1       2 1
      2       1       4 2
      3       1       5 1
      4       2       3 1
      5       3       5 1
      6       2       6 1
      7       2       7 1
      8       3       8 1
      9       3       9 1
@<TRIPOS>ALT_TYPE
CGenFF_4.0_ALT_TYPE_SET
CGenFF_4.0 1 CG2O4 2 CG3C41 3 CG3C41 4 OG2D1 5 OG3C51 6 HGA2 7 HGA2 8 HGA2 9 HGA2
@<TRIPOS>MOLECULE
4_lactone
 9 9 0 0 0
****
USER_CHARGES
INVALID_CHARGES
Pose:  11 Cluster:  11 Fr_nu: 707584 TotEn:   -17.54
@<TRIPOS>ATOM
      1 C1        -50.7997  -11.1278  -26.8217 C.2    1 LIG       0.04000
      2 C2        -49.5372  -11.3116  -27.6829 C.3    1 LIG       0.11000
      3 C3        -50.0805  -12.7269  -27.8552 C.3    1 LIG       0.08100
      4 O1        -51.3187  -10.2469  -26.1744 O.2    1 LIG      -0.32000
      5 O2        -51.2246  -12.4049  -27.0168 O.3    1 LIG      -0.27100
      6 H1        -49.5199  -10.6979  -28.5848 H      1 LIG       0.09000
      7 H2        -48.6023  -11.2267  -27.1264 H      1 LIG       0.09000
      8 H3        -50.3870  -12.9964  -28.8695 H      1 LIG       0.09000
      9 H4        -49.4720  -13.5224  -27.4162 H      1 LIG       0.09000
@<TRIPOS>BOND
      1       1       2 1
      2       1       4 2
      3       1       5 1
      4       2       3 1
      5       3       5 1
      6       2       6 1
      7       2       7 1
      8       3       8 1
      9       3       9 1
@<TRIPOS>ALT_TYPE
CGenFF_4.0_ALT_TYPE_SET
CGenFF_4.0 1 CG2O4 2 CG3C41 3 CG3C41 4 OG2D1 5 OG3C51 6 HGA2 7 HGA2 8 HGA2 9 HGA2
@<TRIPOS>MOLECULE
4_lactone
 9 9 0 0 0
****
USER_CHARGES
INVALID_CHARGES
Pose:  12 Cluster:  12 Fr_nu: 2711273 TotEn:   -17.23
@<TRIPOS>ATOM
      1 C1        -62.0491   -1.1515  -24.3380 C.2    1 LIG       0.04000
      2 C2        -63.5090   -0.8301  -24.7049 C.3    1 LIG       0.11000
      3 C3        -63.8050   -2.0538  -23.8429 C.3    1 LIG       0.08100
      4 O1        -60.9503   -0.6991  -24.5670 O.2    1 LIG      -0.32000
      5 O2        -62.3849   -2.2328  -23.5845 O.3    1 LIG      -0.27100
      6 H1        -63.8673    0.1231  -24.3131 H      1 LIG       0.09000
      7 H2        -63.7340   -0.9328  -25.7677 H      1 LIG       0.09000
      8 H3        -64.3612   -1.8608  -22.9215 H      1 LIG       0.09000
      9 H4        -64.2284   -2.9120  -24.3718 H      1 LIG       0.09000
@<TRIPOS>BOND
      1       1       2 1
      2       1       4 2
      3       1       5 1
      4       2       3 1
      5       3       5 1
      6       2       6 1
      7       2       7 1
      8       3       8 1
      9       3       9 1
@<TRIPOS>ALT_TYPE
CGenFF_4.0_ALT_TYPE_SET
CGenFF_4.0 1 CG2O4 2 CG3C41 3 CG3C41 4 OG2D1 5 OG3C51 6 HGA2 7 HGA2 8 HGA2 9 HGA2
@<TRIPOS>MOLECULE
4_lactone
 9 9 0 0 0
****
USER_CHARGES
INVALID_CHARGES
Pose:  13 Cluster:  13 Fr_nu: 6326991 TotEn:   -17.04
@<TRIPOS>ATOM
      1 C1        -82.3104  -13.7404  -44.4968 C.2    1 LIG       0.04000
      2 C2        -83.3738  -14.2073  -45.5069 C.3    1 LIG       0.11000
      3 C3        -84.3286  -13.9548  -44.3440 C.3    1 LIG       0.08100
      4 O1        -81.1117  -13.5767  -44.4736 O.2    1 LIG      -0.32000
      5 O2        -83.2171  -13.5380  -43.5035 O.3    1 LIG      -0.27100
      6 H1        -83.4908  -13.5471  -46.3677 H      1 LIG       0.09000
      7 H2        -83.2676  -15.2484  -45.8162 H      1 LIG       0.09000
      8 H3        -85.0493  -13.1456  -44.4899 H      1 LIG       0.09000
      9 H4        -84.8263  -14.8413  -43.9414 H      1 LIG       0.09000
@<TRIPOS>BOND
      1       1       2 1
      2       1       4 2
      3       1       5 1
      4       2       3 1
      5       3       5 1
      6       2       6 1
      7       2       7 1
      8       3       8 1
      9       3       9 1
@<TRIPOS>ALT_TYPE
CGenFF_4.0_ALT_TYPE_SET
CGenFF_4.0 1 CG2O4 2 CG3C41 3 CG3C41 4 OG2D1 5 OG3C51 6 HGA2 7 HGA2 8 HGA2 9 HGA2
@<TRIPOS>MOLECULE
4_lactone
 9 9 0 0 0
****
USER_CHARGES
INVALID_CHARGES
Pose:  14 Cluster:  14 Fr_nu: 6497346 TotEn:   -16.74
@<TRIPOS>ATOM
      1 C1        -50.5936  -22.6087  -27.0390 C.2    1 LIG       0.04000
      2 C2        -50.5488  -22.5906  -28.5774 C.3    1 LIG       0.11000
      3 C3        -51.7366  -23.5388  -28.4429 C.3    1 LIG       0.08100
      4 O1        -49.9818  -22.1098  -26.1218 O.2    1 LIG      -0.32000
      5 O2        -51.6547  -23.4581  -26.9929 O.3    1 LIG      -0.27100
      6 H1        -50.7676  -21.6168  -29.0181 H      1 LIG       0.09000
      7 H2        -49.6415  -23.0239  -29.0016 H      1 LIG       0.09000
      8 H3        -52.6915  -23.1574  -28.8146 H      1 LIG       0.09000
      9 H4        -51.5684  -24.5590  -28.7986 H      1 LIG       0.09000
@<TRIPOS>BOND
      1       1       2 1
      2       1       4 2
      3       1       5 1
      4       2       3 1
      5       3       5 1
      6       2       6 1
      7       2       7 1
      8       3       8 1
      9       3       9 1
@<TRIPOS>ALT_TYPE
CGenFF_4.0_ALT_TYPE_SET
CGenFF_4.0 1 CG2O4 2 CG3C41 3 CG3C41 4 OG2D1 5 OG3C51 6 HGA2 7 HGA2 8 HGA2 9 HGA2
@<TRIPOS>MOLECULE
4_lactone
 9 9 0 0 0
****
USER_CHARGES
INVALID_CHARGES
Pose:  15 Cluster:  15 Fr_nu: 5249447 TotEn:   -16.72
@<TRIPOS>ATOM
      1 C1        -58.3272  -20.6099  -37.7594 C.2    1 LIG       0.04000
      2 C2        -58.2996  -19.4903  -36.7035 C.3    1 LIG       0.11000
      3 C3        -58.4899  -18.5873  -37.9185 C.3    1 LIG       0.08100
      4 O1        -58.2419  -21.8167  -37.7838 O.2    1 LIG      -0.32000
      5 O2        -58.4951  -19.7467  -38.7969 O.3    1 LIG      -0.27100
      6 H1        -59.1335  -19.5203  -36.0004 H      1 LIG       0.09000
      7 H2        -57.3451  -19.3917  -36.1838 H      1 LIG       0.09000
      8 H3        -59.4381  -18.0446  -37.9615 H      1 LIG       0.09000
      9 H4        -57.6557  -17.9170  -38.1431 H      1 LIG       0.09000
@<TRIPOS>BOND
      1       1       2 1
      2       1       4 2
      3       1       5 1
      4       2       3 1
      5       3       5 1
      6       2       6 1
      7       2       7 1
      8       3       8 1
      9       3       9 1
@<TRIPOS>ALT_TYPE
CGenFF_4.0_ALT_TYPE_SET
CGenFF_4.0 1 CG2O4 2 CG3C41 3 CG3C41 4 OG2D1 5 OG3C51 6 HGA2 7 HGA2 8 HGA2 9 HGA2
@<TRIPOS>MOLECULE
4_lactone
 9 9 0 0 0
****
USER_CHARGES
INVALID_CHARGES
Pose:  16 Cluster:  16 Fr_nu: 3547348 TotEn:   -16.65
@<TRIPOS>ATOM
      1 C1        -49.6699   -9.0741  -26.1048 C.2    1 LIG       0.04000
      2 C2        -48.7273   -8.2022  -26.9536 C.3    1 LIG       0.11000
      3 C3        -49.5952   -8.7025  -28.1044 C.3    1 LIG       0.08100
      4 O1        -49.8081   -9.3659  -24.9385 O.2    1 LIG      -0.32000
      5 O2        -50.4010   -9.4810  -27.1770 O.3    1 LIG      -0.27100
      6 H1        -48.7944   -7.1345  -26.7392 H      1 LIG       0.09000
      7 H2        -47.6904   -8.5421  -26.9588 H      1 LIG       0.09000
      8 H3        -50.1908   -7.9404  -28.6145 H      1 LIG       0.09000
      9 H4        -49.0897   -9.3427  -28.8326 H      1 LIG       0.09000
@<TRIPOS>BOND
      1       1       2 1
      2       1       4 2
      3       1       5 1
      4       2       3 1
      5       3       5 1
      6       2       6 1
      7       2       7 1
      8       3       8 1
      9       3       9 1
@<TRIPOS>ALT_TYPE
CGenFF_4.0_ALT_TYPE_SET
CGenFF_4.0 1 CG2O4 2 CG3C41 3 CG3C41 4 OG2D1 5 OG3C51 6 HGA2 7 HGA2 8 HGA2 9 HGA2
@<TRIPOS>MOLECULE
4_lactone
 9 9 0 0 0
****
USER_CHARGES
INVALID_CHARGES
Pose:  17 Cluster:  17 Fr_nu: 6172094 TotEn:   -16.41
@<TRIPOS>ATOM
      1 C1        -77.7939  -14.7758  -50.2886 C.2    1 LIG       0.04000
      2 C2        -78.9375  -15.5387  -49.5963 C.3    1 LIG       0.11000
      3 C3        -77.8899  -15.7593  -48.5092 C.3    1 LIG       0.08100
      4 O1        -77.6227  -14.1666  -51.3200 O.2    1 LIG      -0.32000
      5 O2        -76.9104  -15.0113  -49.2817 O.3    1 LIG      -0.27100
      6 H1        -79.7858  -14.9122  -49.3165 H      1 LIG       0.09000
      7 H2        -79.2631  -16.4332  -50.1299 H      1 LIG       0.09000
      8 H3        -78.0964  -15.2804  -47.5482 H      1 LIG       0.09000
      9 H4        -77.5766  -16.7962  -48.3596 H      1 LIG       0.09000
@<TRIPOS>BOND
      1       1       2 1
      2       1       4 2
      3       1       5 1
      4       2       3 1
      5       3       5 1
      6       2       6 1
      7       2       7 1
      8       3       8 1
      9       3       9 1
@<TRIPOS>ALT_TYPE
CGenFF_4.0_ALT_TYPE_SET
CGenFF_4.0 1 CG2O4 2 CG3C41 3 CG3C41 4 OG2D1 5 OG3C51 6 HGA2 7 HGA2 8 HGA2 9 HGA2
@<TRIPOS>MOLECULE
4_lactone
 9 9 0 0 0
****
USER_CHARGES
INVALID_CHARGES
Pose:  18 Cluster:  18 Fr_nu: 3059923 TotEn:   -16.38
@<TRIPOS>ATOM
      1 C1        -62.1111   -1.2021  -23.8170 C.2    1 LIG       0.04000
      2 C2        -63.2094   -2.2525  -23.5727 C.3    1 LIG       0.11000
      3 C3        -64.0336   -1.3358  -24.4717 C.3    1 LIG       0.08100
      4 O1        -60.9606   -1.0201  -23.4891 O.2    1 LIG      -0.32000
      5 O2        -62.9031   -0.4311  -24.6096 O.3    1 LIG      -0.27100
      6 H1        -62.9822   -3.2380  -23.9821 H      1 LIG       0.09000
      7 H2        -63.5383   -2.3197  -22.5344 H      1 LIG       0.09000
      8 H3        -64.3308   -1.7593  -25.4350 H      1 LIG       0.09000
      9 H4        -64.8846   -0.8450  -23.9915 H      1 LIG       0.09000
@<TRIPOS>BOND
      1       1       2 1
      2       1       4 2
      3       1       5 1
      4       2       3 1
      5       3       5 1
      6       2       6 1
      7       2       7 1
      8       3       8 1
      9       3       9 1
@<TRIPOS>ALT_TYPE
CGenFF_4.0_ALT_TYPE_SET
CGenFF_4.0 1 CG2O4 2 CG3C41 3 CG3C41 4 OG2D1 5 OG3C51 6 HGA2 7 HGA2 8 HGA2 9 HGA2
@<TRIPOS>MOLECULE
4_lactone
 9 9 0 0 0
****
USER_CHARGES
INVALID_CHARGES
Pose:  19 Cluster:  19 Fr_nu: 5112720 TotEn:   -16.16
@<TRIPOS>ATOM
      1 C1        -47.2785    1.6468  -29.6477 C.2    1 LIG       0.04000
      2 C2        -46.2828    2.7343  -29.2060 C.3    1 LIG       0.11000
      3 C3        -47.4802    3.6579  -29.4088 C.3    1 LIG       0.08100
      4 O1        -47.2735    0.4495  -29.8231 O.2    1 LIG      -0.32000
      5 O2        -48.3026    2.5270  -29.8091 O.3    1 LIG      -0.27100
      6 H1        -45.9350    2.6286  -28.1772 H      1 LIG       0.09000
      7 H2        -45.4488    2.8805  -29.8943 H      1 LIG       0.09000
      8 H3        -47.8666    4.1377  -28.5055 H      1 LIG       0.09000
      9 H4        -47.3809    4.3883  -30.2164 H      1 LIG       0.09000
@<TRIPOS>BOND
      1       1       2 1
      2       1       4 2
      3       1       5 1
      4       2       3 1
      5       3       5 1
      6       2       6 1
      7       2       7 1
      8       3       8 1
      9       3       9 1
@<TRIPOS>ALT_TYPE
CGenFF_4.0_ALT_TYPE_SET
CGenFF_4.0 1 CG2O4 2 CG3C41 3 CG3C41 4 OG2D1 5 OG3C51 6 HGA2 7 HGA2 8 HGA2 9 HGA2
@<TRIPOS>MOLECULE
4_lactone
 9 9 0 0 0
****
USER_CHARGES
INVALID_CHARGES
Pose:  20 Cluster:  20 Fr_nu: 4716544 TotEn:   -16.09
@<TRIPOS>ATOM
      1 C1        -76.1992  -13.1373  -42.9922 C.2    1 LIG       0.04000
      2 C2        -77.2013  -13.5855  -44.0712 C.3    1 LIG       0.11000
      3 C3        -77.3883  -14.7822  -43.1434 C.3    1 LIG       0.08100
      4 O1        -75.4533  -12.2043  -42.7985 O.2    1 LIG      -0.32000
      5 O2        -76.4143  -14.2317  -42.2139 O.3    1 LIG      -0.27100
      6 H1        -78.0659  -12.9284  -44.1767 H      1 LIG       0.09000
      7 H2        -76.7463  -13.8021  -45.0391 H      1 LIG       0.09000
      8 H3        -78.3761  -14.8756  -42.6840 H      1 LIG       0.09000
      9 H4        -77.0611  -15.7455  -43.5444 H      1 LIG       0.09000
@<TRIPOS>BOND
      1       1       2 1
      2       1       4 2
      3       1       5 1
      4       2       3 1
      5       3       5 1
      6       2       6 1
      7       2       7 1
      8       3       8 1
      9       3       9 1
@<TRIPOS>ALT_TYPE
CGenFF_4.0_ALT_TYPE_SET
CGenFF_4.0 1 CG2O4 2 CG3C41 3 CG3C41 4 OG2D1 5 OG3C51 6 HGA2 7 HGA2 8 HGA2 9 HGA2
@<TRIPOS>MOLECULE
4_lactone
 9 9 0 0 0
****
USER_CHARGES
INVALID_CHARGES
Pose:  21 Cluster:  21 Fr_nu: 707789 TotEn:   -15.86
@<TRIPOS>ATOM
      1 C1        -50.2389  -11.9037  -27.5673 C.2    1 LIG       0.04000
      2 C2        -48.8319  -12.0392  -28.1764 C.3    1 LIG       0.11000
      3 C3        -49.3760  -13.3721  -28.6816 C.3    1 LIG       0.08100
      4 O1        -50.8506  -11.0984  -26.9026 O.2    1 LIG      -0.32000
      5 O2        -50.6578  -13.1049  -28.0483 O.3    1 LIG      -0.27100
      6 H1        -48.6058  -11.2982  -28.9447 H      1 LIG       0.09000
      7 H2        -48.0311  -12.1028  -27.4379 H      1 LIG       0.09000
      8 H3        -49.4737  -13.4632  -29.7668 H      1 LIG       0.09000
      9 H4        -48.9002  -14.2641  -28.2648 H      1 LIG       0.09000
@<TRIPOS>BOND
      1       1       2 1
      2       1       4 2
      3       1       5 1
      4       2       3 1
      5       3       5 1
      6       2       6 1
      7       2       7 1
      8       3       8 1
      9       3       9 1
@<TRIPOS>ALT_TYPE
CGenFF_4.0_ALT_TYPE_SET
CGenFF_4.0 1 CG2O4 2 CG3C41 3 CG3C41 4 OG2D1 5 OG3C51 6 HGA2 7 HGA2 8 HGA2 9 HGA2
@<TRIPOS>MOLECULE
4_lactone
 9 9 0 0 0
****
USER_CHARGES
INVALID_CHARGES
Pose:  22 Cluster:  22 Fr_nu: 153133 TotEn:   -15.38
@<TRIPOS>ATOM
      1 C1        -58.8327  -21.0444  -38.8639 C.2    1 LIG       0.04000
      2 C2        -59.3083  -21.0406  -37.4000 C.3    1 LIG       0.11000
      3 C3        -59.2626  -19.5260  -37.5786 C.3    1 LIG       0.08100
      4 O1        -58.5507  -21.8632  -39.7092 O.2    1 LIG      -0.32000
      5 O2        -58.8136  -19.6874  -38.9526 O.3    1 LIG      -0.27100
      6 H1        -60.3003  -21.4704  -37.2528 H      1 LIG       0.09000
      7 H2        -58.5862  -21.4574  -36.6961 H      1 LIG       0.09000
      8 H3        -60.2272  -19.0137  -37.5272 H      1 LIG       0.09000
      9 H4        -58.5191  -19.0018  -36.9719 H      1 LIG       0.09000
@<TRIPOS>BOND
      1       1       2 1
      2       1       4 2
      3       1       5 1
      4       2       3 1
      5       3       5 1
      6       2       6 1
      7       2       7 1
      8       3       8 1
      9       3       9 1
@<TRIPOS>ALT_TYPE
CGenFF_4.0_ALT_TYPE_SET
CGenFF_4.0 1 CG2O4 2 CG3C41 3 CG3C41 4 OG2D1 5 OG3C51 6 HGA2 7 HGA2 8 HGA2 9 HGA2
@<TRIPOS>MOLECULE
4_lactone
 9 9 0 0 0
****
USER_CHARGES
INVALID_CHARGES
Pose:  23 Cluster:  23 Fr_nu: 1416247 TotEn:   -15.36
@<TRIPOS>ATOM
      1 C1        -54.0154  -12.9253  -47.7968 C.2    1 LIG       0.04000
      2 C2        -55.3171  -13.4753  -47.1866 C.3    1 LIG       0.11000
      3 C3        -55.6179  -13.8619  -48.6316 C.3    1 LIG       0.08100
      4 O1        -53.0161  -12.3626  -47.4106 O.2    1 LIG      -0.32000
      5 O2        -54.3485  -13.2972  -49.0619 O.3    1 LIG      -0.27100
      6 H1        -55.1687  -14.3062  -46.4951 H      1 LIG       0.09000
      7 H2        -55.9648  -12.7103  -46.7554 H      1 LIG       0.09000
      8 H3        -55.6709  -14.9352  -48.8336 H      1 LIG       0.09000
      9 H4        -56.4643  -13.3446  -49.0918 H      1 LIG       0.09000
@<TRIPOS>BOND
      1       1       2 1
      2       1       4 2
      3       1       5 1
      4       2       3 1
      5       3       5 1
      6       2       6 1
      7       2       7 1
      8       3       8 1
      9       3       9 1
@<TRIPOS>ALT_TYPE
CGenFF_4.0_ALT_TYPE_SET
CGenFF_4.0 1 CG2O4 2 CG3C41 3 CG3C41 4 OG2D1 5 OG3C51 6 HGA2 7 HGA2 8 HGA2 9 HGA2
@<TRIPOS>MOLECULE
4_lactone
 9 9 0 0 0
****
USER_CHARGES
INVALID_CHARGES
Pose:  24 Cluster:  24 Fr_nu:  19825 TotEn:   -15.29
@<TRIPOS>ATOM
      1 C1        -46.8309  -15.4343  -28.0702 C.2    1 LIG       0.04000
      2 C2        -47.7550  -14.2236  -27.8478 C.3    1 LIG       0.11000
      3 C3        -47.4279  -13.9345  -29.3098 C.3    1 LIG       0.08100
      4 O1        -46.4122  -16.3686  -27.4252 O.2    1 LIG      -0.32000
      5 O2        -46.5817  -15.1160  -29.3688 O.3    1 LIG      -0.27100
      6 H1        -48.7926  -14.4878  -27.6379 H      1 LIG       0.09000
      7 H2        -47.3750  -13.5002  -27.1245 H      1 LIG       0.09000
      8 H3        -48.2680  -14.0051  -30.0060 H      1 LIG       0.09000
      9 H4        -46.8557  -13.0209  -29.4933 H      1 LIG       0.09000
@<TRIPOS>BOND
      1       1       2 1
      2       1       4 2
      3       1       5 1
      4       2       3 1
      5       3       5 1
      6       2       6 1
      7       2       7 1
      8       3       8 1
      9       3       9 1
@<TRIPOS>ALT_TYPE
CGenFF_4.0_ALT_TYPE_SET
CGenFF_4.0 1 CG2O4 2 CG3C41 3 CG3C41 4 OG2D1 5 OG3C51 6 HGA2 7 HGA2 8 HGA2 9 HGA2
@<TRIPOS>MOLECULE
4_lactone
 9 9 0 0 0
****
USER_CHARGES
INVALID_CHARGES
Pose:  25 Cluster:  25 Fr_nu: 4645357 TotEn:   -15.15
@<TRIPOS>ATOM
      1 C1        -50.6834  -10.4738  -26.6899 C.2    1 LIG       0.04000
      2 C2        -49.4818  -10.0110  -27.5331 C.3    1 LIG       0.11000
      3 C3        -49.2850   -9.0270  -26.3838 C.3    1 LIG       0.08100
      4 O1        -51.5629  -11.3014  -26.7672 O.2    1 LIG      -0.32000
      5 O2        -50.4496   -9.5690  -25.7017 O.3    1 LIG      -0.27100
      6 H1        -48.7022  -10.7655  -27.6494 H      1 LIG       0.09000
      7 H2        -49.7548   -9.5705  -28.4934 H      1 LIG       0.09000
      8 H3        -48.3736   -9.1625  -25.7950 H      1 LIG       0.09000
      9 H4        -49.4226   -7.9722  -26.6372 H      1 LIG       0.09000
@<TRIPOS>BOND
      1       1       2 1
      2       1       4 2
      3       1       5 1
      4       2       3 1
      5       3       5 1
      6       2       6 1
      7       2       7 1
      8       3       8 1
      9       3       9 1
@<TRIPOS>ALT_TYPE
CGenFF_4.0_ALT_TYPE_SET
CGenFF_4.0 1 CG2O4 2 CG3C41 3 CG3C41 4 OG2D1 5 OG3C51 6 HGA2 7 HGA2 8 HGA2 9 HGA2
@<TRIPOS>MOLECULE
4_lactone
 9 9 0 0 0
****
USER_CHARGES
INVALID_CHARGES
Pose:  26 Cluster:  26 Fr_nu: 6542759 TotEn:   -14.96
@<TRIPOS>ATOM
      1 C1        -51.8133  -24.3226  -25.0972 C.2    1 LIG       0.04000
      2 C2        -51.7755  -25.8571  -24.9827 C.3    1 LIG       0.11000
      3 C3        -52.5511  -25.5993  -23.6943 C.3    1 LIG       0.08100
      4 O1        -51.4191  -23.4744  -25.8650 O.2    1 LIG      -0.32000
      5 O2        -52.5052  -24.1659  -23.9369 O.3    1 LIG      -0.27100
      6 H1        -52.3242  -26.3762  -25.7700 H      1 LIG       0.09000
      7 H2        -50.7730  -26.2698  -24.8586 H      1 LIG       0.09000
      8 H3        -53.5786  -25.9726  -23.6772 H      1 LIG       0.09000
      9 H4        -52.0321  -25.8670  -22.7698 H      1 LIG       0.09000
@<TRIPOS>BOND
      1       1       2 1
      2       1       4 2
      3       1       5 1
      4       2       3 1
      5       3       5 1
      6       2       6 1
      7       2       7 1
      8       3       8 1
      9       3       9 1
@<TRIPOS>ALT_TYPE
CGenFF_4.0_ALT_TYPE_SET
CGenFF_4.0 1 CG2O4 2 CG3C41 3 CG3C41 4 OG2D1 5 OG3C51 6 HGA2 7 HGA2 8 HGA2 9 HGA2
@<TRIPOS>MOLECULE
4_lactone
 9 9 0 0 0
****
USER_CHARGES
INVALID_CHARGES
Pose:  27 Cluster:  27 Fr_nu: 3620862 TotEn:   -14.91
@<TRIPOS>ATOM
      1 C1        -76.6544  -13.7129  -42.4813 C.2    1 LIG       0.04000
      2 C2        -77.3186  -15.0499  -42.8562 C.3    1 LIG       0.11000
      3 C3        -77.4882  -14.3772  -44.2151 C.3    1 LIG       0.08100
      4 O1        -76.1362  -13.2152  -41.5076 O.2    1 LIG      -0.32000
      5 O2        -76.8395  -13.1746  -43.7165 O.3    1 LIG      -0.27100
      6 H1        -76.6420  -15.9056  -42.8324 H      1 LIG       0.09000
      7 H2        -78.2408  -15.2572  -42.3110 H      1 LIG       0.09000
      8 H3        -76.9268  -14.8260  -45.0391 H      1 LIG       0.09000
      9 H4        -78.5201  -14.1807  -44.5185 H      1 LIG       0.09000
@<TRIPOS>BOND
      1       1       2 1
      2       1       4 2
      3       1       5 1
      4       2       3 1
      5       3       5 1
      6       2       6 1
      7       2       7 1
      8       3       8 1
      9       3       9 1
@<TRIPOS>ALT_TYPE
CGenFF_4.0_ALT_TYPE_SET
CGenFF_4.0 1 CG2O4 2 CG3C41 3 CG3C41 4 OG2D1 5 OG3C51 6 HGA2 7 HGA2 8 HGA2 9 HGA2
@<TRIPOS>MOLECULE
4_lactone
 9 9 0 0 0
****
USER_CHARGES
INVALID_CHARGES
Pose:  28 Cluster:  28 Fr_nu: 1382043 TotEn:   -14.81
@<TRIPOS>ATOM
      1 C1        -74.9928   -9.5984  -52.7919 C.2    1 LIG       0.04000
      2 C2        -76.2720   -8.7423  -52.7831 C.3    1 LIG       0.11000
      3 C3        -76.4711   -9.3779  -51.4104 C.3    1 LIG       0.08100
      4 O1        -74.0630   -9.8070  -53.5377 O.2    1 LIG      -0.32000
      5 O2        -75.2337  -10.1272  -51.5623 O.3    1 LIG      -0.27100
      6 H1        -76.0884   -7.6668  -52.7850 H      1 LIG       0.09000
      7 H2        -77.0005   -9.0224  -53.5458 H      1 LIG       0.09000
      8 H3        -76.4254   -8.6923  -50.5599 H      1 LIG       0.09000
      9 H4        -77.3346  -10.0425  -51.3191 H      1 LIG       0.09000
@<TRIPOS>BOND
      1       1       2 1
      2       1       4 2
      3       1       5 1
      4       2       3 1
      5       3       5 1
      6       2       6 1
      7       2       7 1
      8       3       8 1
      9       3       9 1
@<TRIPOS>ALT_TYPE
CGenFF_4.0_ALT_TYPE_SET
CGenFF_4.0 1 CG2O4 2 CG3C41 3 CG3C41 4 OG2D1 5 OG3C51 6 HGA2 7 HGA2 8 HGA2 9 HGA2
@<TRIPOS>MOLECULE
4_lactone
 9 9 0 0 0
****
USER_CHARGES
INVALID_CHARGES
Pose:  29 Cluster:  29 Fr_nu: 5533429 TotEn:   -14.81
@<TRIPOS>ATOM
      1 C1        -50.5538   -9.4880  -26.8187 C.2    1 LIG       0.04000
      2 C2        -49.3634   -9.3710  -27.7874 C.3    1 LIG       0.11000
      3 C3        -49.9854   -8.0137  -28.1016 C.3    1 LIG       0.08100
      4 O1        -50.9846  -10.2950  -26.0266 O.2    1 LIG      -0.32000
      5 O2        -51.0540   -8.2669  -27.1480 O.3    1 LIG      -0.27100
      6 H1        -48.3898   -9.3434  -27.2956 H      1 LIG       0.09000
      7 H2        -49.3774  -10.0990  -28.6002 H      1 LIG       0.09000
      8 H3        -49.3893   -7.1423  -27.8173 H      1 LIG       0.09000
      9 H4        -50.3729   -7.8963  -29.1174 H      1 LIG       0.09000
@<TRIPOS>BOND
      1       1       2 1
      2       1       4 2
      3       1       5 1
      4       2       3 1
      5       3       5 1
      6       2       6 1
      7       2       7 1
      8       3       8 1
      9       3       9 1
@<TRIPOS>ALT_TYPE
CGenFF_4.0_ALT_TYPE_SET
CGenFF_4.0 1 CG2O4 2 CG3C41 3 CG3C41 4 OG2D1 5 OG3C51 6 HGA2 7 HGA2 8 HGA2 9 HGA2
@<TRIPOS>MOLECULE
4_lactone
 9 9 0 0 0
****
USER_CHARGES
INVALID_CHARGES
Pose:  30 Cluster:  30 Fr_nu: 2707764 TotEn:   -14.73
@<TRIPOS>ATOM
      1 C1        -75.6513   -9.7764  -53.4080 C.2    1 LIG       0.04000
      2 C2        -77.0680   -9.6975  -52.8116 C.3    1 LIG       0.11000
      3 C3        -76.4392  -10.5002  -51.6766 C.3    1 LIG       0.08100
      4 O1        -75.0789   -9.3952  -54.4037 O.2    1 LIG      -0.32000
      5 O2        -75.1568  -10.4927  -52.3630 O.3    1 LIG      -0.27100
      6 H1        -77.3880   -8.6862  -52.5558 H      1 LIG       0.09000
      7 H2        -77.8274  -10.2184  -53.3971 H      1 LIG       0.09000
      8 H3        -76.3825   -9.9906  -50.7109 H      1 LIG       0.09000
      9 H4        -76.8212  -11.5169  -51.5500 H      1 LIG       0.09000
@<TRIPOS>BOND
      1       1       2 1
      2       1       4 2
      3       1       5 1
      4       2       3 1
      5       3       5 1
      6       2       6 1
      7       2       7 1
      8       3       8 1
      9       3       9 1
@<TRIPOS>ALT_TYPE
CGenFF_4.0_ALT_TYPE_SET
CGenFF_4.0 1 CG2O4 2 CG3C41 3 CG3C41 4 OG2D1 5 OG3C51 6 HGA2 7 HGA2 8 HGA2 9 HGA2
@<TRIPOS>MOLECULE
4_lactone
 9 9 0 0 0
****
USER_CHARGES
INVALID_CHARGES
Pose:  31 Cluster:  31 Fr_nu: 1584596 TotEn:   -14.44
@<TRIPOS>ATOM
      1 C1        -53.8880  -13.2371  -48.3754 C.2    1 LIG       0.04000
      2 C2        -55.1471  -14.0444  -48.7389 C.3    1 LIG       0.11000
      3 C3        -55.5761  -13.6692  -47.3236 C.3    1 LIG       0.08100
      4 O1        -52.8466  -12.9206  -48.9041 O.2    1 LIG      -0.32000
      5 O2        -54.3327  -12.9411  -47.1247 O.3    1 LIG      -0.27100
      6 H1        -55.7391  -13.6077  -49.5447 H      1 LIG       0.09000
      7 H2        -54.9610  -15.1055  -48.9127 H      1 LIG       0.09000
      8 H3        -56.4454  -13.0100  -47.2512 H      1 LIG       0.09000
      9 H4        -55.6699  -14.5031  -46.6225 H      1 LIG       0.09000
@<TRIPOS>BOND
      1       1       2 1
      2       1       4 2
      3       1       5 1
      4       2       3 1
      5       3       5 1
      6       2       6 1
      7       2       7 1
      8       3       8 1
      9       3       9 1
@<TRIPOS>ALT_TYPE
CGenFF_4.0_ALT_TYPE_SET
CGenFF_4.0 1 CG2O4 2 CG3C41 3 CG3C41 4 OG2D1 5 OG3C51 6 HGA2 7 HGA2 8 HGA2 9 HGA2
@<TRIPOS>MOLECULE
4_lactone
 9 9 0 0 0
****
USER_CHARGES
INVALID_CHARGES
Pose:  32 Cluster:  32 Fr_nu: 2495703 TotEn:   -13.84
@<TRIPOS>ATOM
      1 C1        -50.1892  -11.1909  -27.9212 C.2    1 LIG       0.04000
      2 C2        -49.2150  -12.2970  -28.3647 C.3    1 LIG       0.11000
      3 C3        -50.4947  -13.1145  -28.5119 C.3    1 LIG       0.08100
      4 O1        -50.1261  -10.0390  -27.5559 O.2    1 LIG      -0.32000
      5 O2        -51.2884  -11.9772  -28.0733 O.3    1 LIG      -0.27100
      6 H1        -48.6840  -12.0773  -29.2922 H      1 LIG       0.09000
      7 H2        -48.5290  -12.6261  -27.5825 H      1 LIG       0.09000
      8 H3        -50.7501  -13.4151  -29.5316 H      1 LIG       0.09000
      9 H4        -50.5945  -13.9617  -27.8278 H      1 LIG       0.09000
@<TRIPOS>BOND
      1       1       2 1
      2       1       4 2
      3       1       5 1
      4       2       3 1
      5       3       5 1
      6       2       6 1
      7       2       7 1
      8       3       8 1
      9       3       9 1
@<TRIPOS>ALT_TYPE
CGenFF_4.0_ALT_TYPE_SET
CGenFF_4.0 1 CG2O4 2 CG3C41 3 CG3C41 4 OG2D1 5 OG3C51 6 HGA2 7 HGA2 8 HGA2 9 HGA2
@<TRIPOS>MOLECULE
4_lactone
 9 9 0 0 0
****
USER_CHARGES
INVALID_CHARGES
Pose:  33 Cluster:  33 Fr_nu: 707660 TotEn:   -13.76
@<TRIPOS>ATOM
      1 C1        -49.9078  -10.5623  -27.4393 C.2    1 LIG       0.04000
      2 C2        -48.4710  -10.9338  -27.8477 C.3    1 LIG       0.11000
      3 C3        -48.4370   -9.4959  -28.3570 C.3    1 LIG       0.08100
      4 O1        -50.8506  -11.0984  -26.9026 O.2    1 LIG      -0.32000
      5 O2        -49.8081   -9.2925  -27.9163 O.3    1 LIG      -0.27100
      6 H1        -47.8116  -11.1541  -27.0068 H      1 LIG       0.09000
      7 H2        -48.4120  -11.7096  -28.6128 H      1 LIG       0.09000
      8 H3        -47.7439   -8.8266  -27.8401 H      1 LIG       0.09000
      9 H4        -48.3419   -9.3814  -29.4403 H      1 LIG       0.09000
@<TRIPOS>BOND
      1       1       2 1
      2       1       4 2
      3       1       5 1
      4       2       3 1
      5       3       5 1
      6       2       6 1
      7       2       7 1
      8       3       8 1
      9       3       9 1
@<TRIPOS>ALT_TYPE
CGenFF_4.0_ALT_TYPE_SET
CGenFF_4.0 1 CG2O4 2 CG3C41 3 CG3C41 4 OG2D1 5 OG3C51 6 HGA2 7 HGA2 8 HGA2 9 HGA2
@<TRIPOS>MOLECULE
4_lactone
 9 9 0 0 0
****
USER_CHARGES
INVALID_CHARGES
Pose:  34 Cluster:  34 Fr_nu: 290800 TotEn:   -13.76
@<TRIPOS>ATOM
      1 C1        -49.7781  -12.5724  -28.4709 C.2    1 LIG       0.04000
      2 C2        -48.3849  -12.1675  -28.9849 C.3    1 LIG       0.11000
      3 C3        -48.4900  -13.4766  -29.7615 C.3    1 LIG       0.08100
      4 O1        -50.6174  -12.1276  -27.7212 O.2    1 LIG      -0.32000
      5 O2        -49.8043  -13.7261  -29.1906 O.3    1 LIG      -0.27100
      6 H1        -48.3794  -11.2582  -29.5880 H      1 LIG       0.09000
      7 H2        -47.6165  -12.1355  -28.2107 H      1 LIG       0.09000
      8 H3        -48.5349  -13.3795  -30.8497 H      1 LIG       0.09000
      9 H4        -47.7743  -14.2527  -29.4767 H      1 LIG       0.09000
@<TRIPOS>BOND
      1       1       2 1
      2       1       4 2
      3       1       5 1
      4       2       3 1
      5       3       5 1
      6       2       6 1
      7       2       7 1
      8       3       8 1
      9       3       9 1
@<TRIPOS>ALT_TYPE
CGenFF_4.0_ALT_TYPE_SET
CGenFF_4.0 1 CG2O4 2 CG3C41 3 CG3C41 4 OG2D1 5 OG3C51 6 HGA2 7 HGA2 8 HGA2 9 HGA2
@<TRIPOS>MOLECULE
4_lactone
 9 9 0 0 0
****
USER_CHARGES
INVALID_CHARGES
Pose:  35 Cluster:  35 Fr_nu: 2708167 TotEn:   -13.68
@<TRIPOS>ATOM
      1 C1        -74.6019   -9.8013  -52.7288 C.2    1 LIG       0.04000
      2 C2        -75.7178   -9.9438  -51.6783 C.3    1 LIG       0.11000
      3 C3        -76.5555   -9.2306  -52.7354 C.3    1 LIG       0.08100
      4 O1        -73.4324  -10.0935  -52.8345 O.2    1 LIG      -0.32000
      5 O2        -75.4060   -9.1683  -53.6245 O.3    1 LIG      -0.27100
      6 H1        -76.0012  -10.9760  -51.4665 H      1 LIG       0.09000
      7 H2        -75.5379   -9.3845  -50.7588 H      1 LIG       0.09000
      8 H3        -77.3697   -9.8173  -53.1697 H      1 LIG       0.09000
      9 H4        -76.9076   -8.2318  -52.4633 H      1 LIG       0.09000
@<TRIPOS>BOND
      1       1       2 1
      2       1       4 2
      3       1       5 1
      4       2       3 1
      5       3       5 1
      6       2       6 1
      7       2       7 1
      8       3       8 1
      9       3       9 1
@<TRIPOS>ALT_TYPE
CGenFF_4.0_ALT_TYPE_SET
CGenFF_4.0 1 CG2O4 2 CG3C41 3 CG3C41 4 OG2D1 5 OG3C51 6 HGA2 7 HGA2 8 HGA2 9 HGA2
@<TRIPOS>MOLECULE
4_lactone
 9 9 0 0 0
****
USER_CHARGES
INVALID_CHARGES
Pose:  36 Cluster:  36 Fr_nu:  30439 TotEn:   -13.48
@<TRIPOS>ATOM
      1 C1        -49.3898  -10.8592  -45.6033 C.2    1 LIG       0.04000
      2 C2        -50.4381  -11.9819  -45.7013 C.3    1 LIG       0.11000
      3 C3        -51.2654  -11.0383  -44.8335 C.3    1 LIG       0.08100
      4 O1        -48.2693  -10.6457  -46.0074 O.2    1 LIG      -0.32000
      5 O2        -50.1812  -10.0687  -44.8296 O.3    1 LIG      -0.27100
      6 H1        -50.8164  -12.1513  -46.7106 H      1 LIG       0.09000
      7 H2        -50.1342  -12.9174  -45.2287 H      1 LIG       0.09000
      8 H3        -52.1670  -10.6331  -45.3009 H      1 LIG       0.09000
      9 H4        -51.4867  -11.3975  -43.8248 H      1 LIG       0.09000
@<TRIPOS>BOND
      1       1       2 1
      2       1       4 2
      3       1       5 1
      4       2       3 1
      5       3       5 1
      6       2       6 1
      7       2       7 1
      8       3       8 1
      9       3       9 1
@<TRIPOS>ALT_TYPE
CGenFF_4.0_ALT_TYPE_SET
CGenFF_4.0 1 CG2O4 2 CG3C41 3 CG3C41 4 OG2D1 5 OG3C51 6 HGA2 7 HGA2 8 HGA2 9 HGA2
@<TRIPOS>MOLECULE
4_lactone
 9 9 0 0 0
****
USER_CHARGES
INVALID_CHARGES
Pose:  37 Cluster:  37 Fr_nu:  39736 TotEn:   -12.90
@<TRIPOS>ATOM
      1 C1        -46.7996   -9.0491  -39.2998 C.2    1 LIG       0.04000
      2 C2        -48.0854   -8.3545  -39.7830 C.3    1 LIG       0.11000
      3 C3        -47.4102   -7.1093  -39.2160 C.3    1 LIG       0.08100
      4 O1        -46.3366  -10.1671  -39.2940 O.2    1 LIG      -0.32000
      5 O2        -46.2575   -7.9002  -38.8142 O.3    1 LIG      -0.27100
      6 H1        -48.2197   -8.3691  -40.8657 H      1 LIG       0.09000
      7 H2        -48.9892   -8.6812  -39.2661 H      1 LIG       0.09000
      8 H3        -47.1385   -6.3433  -39.9473 H      1 LIG       0.09000
      9 H4        -47.9062   -6.6552  -38.3538 H      1 LIG       0.09000
@<TRIPOS>BOND
      1       1       2 1
      2       1       4 2
      3       1       5 1
      4       2       3 1
      5       3       5 1
      6       2       6 1
      7       2       7 1
      8       3       8 1
      9       3       9 1
@<TRIPOS>ALT_TYPE
CGenFF_4.0_ALT_TYPE_SET
CGenFF_4.0 1 CG2O4 2 CG3C41 3 CG3C41 4 OG2D1 5 OG3C51 6 HGA2 7 HGA2 8 HGA2 9 HGA2
@<TRIPOS>MOLECULE
4_lactone
 9 9 0 0 0
****
USER_CHARGES
INVALID_CHARGES
Pose:  38 Cluster:  38 Fr_nu: 2708073 TotEn:   -12.45
@<TRIPOS>ATOM
      1 C1        -75.5746   -9.5927  -51.2507 C.2    1 LIG       0.04000
      2 C2        -76.4100   -8.7644  -52.2433 C.3    1 LIG       0.11000
      3 C3        -77.0648  -10.1109  -52.5364 C.3    1 LIG       0.08100
      4 O1        -74.6838   -9.3999  -50.4546 O.2    1 LIG      -0.32000
      5 O2        -76.2009  -10.7591  -51.5623 O.3    1 LIG      -0.27100
      6 H1        -77.0516   -8.0184  -51.7716 H      1 LIG       0.09000
      7 H2        -75.8304   -8.3308  -53.0599 H      1 LIG       0.09000
      8 H3        -78.1192  -10.1952  -52.2594 H      1 LIG       0.09000
      9 H4        -76.9019  -10.5053  -53.5432 H      1 LIG       0.09000
@<TRIPOS>BOND
      1       1       2 1
      2       1       4 2
      3       1       5 1
      4       2       3 1
      5       3       5 1
      6       2       6 1
      7       2       7 1
      8       3       8 1
      9       3       9 1
@<TRIPOS>ALT_TYPE
CGenFF_4.0_ALT_TYPE_SET
CGenFF_4.0 1 CG2O4 2 CG3C41 3 CG3C41 4 OG2D1 5 OG3C51 6 HGA2 7 HGA2 8 HGA2 9 HGA2
@<TRIPOS>MOLECULE
4_lactone
 9 9 0 0 0
****
USER_CHARGES
INVALID_CHARGES
Pose:  39 Cluster:  39 Fr_nu: 3668151 TotEn:   -12.30
@<TRIPOS>ATOM
      1 C1        -52.9139    2.7999  -36.4946 C.2    1 LIG       0.04000
      2 C2        -53.5834    2.2885  -37.7828 C.3    1 LIG       0.11000
      3 C3        -54.6818    3.2706  -37.3866 C.3    1 LIG       0.08100
      4 O1        -51.8916    2.5992  -35.8791 O.2    1 LIG      -0.32000
      5 O2        -53.9309    3.6541  -36.2014 O.3    1 LIG      -0.27100
      6 H1        -53.0373    2.5317  -38.6955 H      1 LIG       0.09000
      7 H2        -53.8576    1.2327  -37.7532 H      1 LIG       0.09000
      8 H3        -54.8270    4.1170  -38.0633 H      1 LIG       0.09000
      9 H4        -55.6439    2.8216  -37.1248 H      1 LIG       0.09000
@<TRIPOS>BOND
      1       1       2 1
      2       1       4 2
      3       1       5 1
      4       2       3 1
      5       3       5 1
      6       2       6 1
      7       2       7 1
      8       3       8 1
      9       3       9 1
@<TRIPOS>ALT_TYPE
CGenFF_4.0_ALT_TYPE_SET
CGenFF_4.0 1 CG2O4 2 CG3C41 3 CG3C41 4 OG2D1 5 OG3C51 6 HGA2 7 HGA2 8 HGA2 9 HGA2
@<TRIPOS>MOLECULE
4_lactone
 9 9 0 0 0
****
USER_CHARGES
INVALID_CHARGES
Pose:  40 Cluster:  40 Fr_nu:    226 TotEn:   -12.06
@<TRIPOS>ATOM
      1 C1        -48.2748   -7.7820  -39.7859 C.2    1 LIG       0.04000
      2 C2        -47.4543   -6.7271  -39.0223 C.3    1 LIG       0.11000
      3 C3        -46.4103   -7.8385  -38.9718 C.3    1 LIG       0.08100
      4 O1        -49.3656   -7.8618  -40.3038 O.2    1 LIG      -0.32000
      5 O2        -47.3002   -8.7270  -39.7026 O.3    1 LIG      -0.27100
      6 H1        -47.1873   -5.8532  -39.6185 H      1 LIG       0.09000
      7 H2        -47.8852   -6.4368  -38.0627 H      1 LIG       0.09000
      8 H3        -45.4874   -7.6470  -39.5261 H      1 LIG       0.09000
      9 H4        -46.1835   -8.2276  -37.9754 H      1 LIG       0.09000
@<TRIPOS>BOND
      1       1       2 1
      2       1       4 2
      3       1       5 1
      4       2       3 1
      5       3       5 1
      6       2       6 1
      7       2       7 1
      8       3       8 1
      9       3       9 1
@<TRIPOS>ALT_TYPE
CGenFF_4.0_ALT_TYPE_SET
CGenFF_4.0 1 CG2O4 2 CG3C41 3 CG3C41 4 OG2D1 5 OG3C51 6 HGA2 7 HGA2 8 HGA2 9 HGA2
@<TRIPOS>MOLECULE
4_lactone
 9 9 0 0 0
****
USER_CHARGES
INVALID_CHARGES
Pose:  41 Cluster:  41 Fr_nu:  84318 TotEn:   -11.69
@<TRIPOS>ATOM
      1 C1        -82.1794   -8.0988  -33.8466 C.2    1 LIG       0.04000
      2 C2        -81.0062   -7.1058  -33.7640 C.3    1 LIG       0.11000
      3 C3        -81.0429   -7.4651  -32.2816 C.3    1 LIG       0.08100
      4 O1        -82.9148   -8.5434  -34.6986 O.2    1 LIG      -0.32000
      5 O2        -82.1562   -8.3717  -32.5144 O.3    1 LIG      -0.27100
      6 H1        -80.1145   -7.4237  -34.3065 H      1 LIG       0.09000
      7 H2        -81.2753   -6.0772  -34.0097 H      1 LIG       0.09000
      8 H3        -80.1651   -7.9941  -31.9006 H      1 LIG       0.09000
      9 H4        -81.3216   -6.6518  -31.6060 H      1 LIG       0.09000
@<TRIPOS>BOND
      1       1       2 1
      2       1       4 2
      3       1       5 1
      4       2       3 1
      5       3       5 1
      6       2       6 1
      7       2       7 1
      8       3       8 1
      9       3       9 1
@<TRIPOS>ALT_TYPE
CGenFF_4.0_ALT_TYPE_SET
CGenFF_4.0 1 CG2O4 2 CG3C41 3 CG3C41 4 OG2D1 5 OG3C51 6 HGA2 7 HGA2 8 HGA2 9 HGA2
@<TRIPOS>MOLECULE
4_lactone
 9 9 0 0 0
****
USER_CHARGES
INVALID_CHARGES
Pose:  42 Cluster:  42 Fr_nu: 6543817 TotEn:   -11.41
@<TRIPOS>ATOM
      1 C1        -58.7963   -0.0667  -16.3300 C.2    1 LIG       0.04000
      2 C2        -59.4946   -1.1994  -15.5563 C.3    1 LIG       0.11000
      3 C3        -60.1176   -1.4995  -16.9164 C.3    1 LIG       0.08100
      4 O1        -58.0118    0.8241  -16.0946 O.2    1 LIG      -0.32000
      5 O2        -59.3891   -0.3897  -17.5107 O.3    1 LIG      -0.27100
      6 H1        -58.8145   -1.9594  -15.1688 H      1 LIG       0.09000
      7 H2        -60.1840   -0.8525  -14.7848 H      1 LIG       0.09000
      8 H3        -59.8345   -2.4548  -17.3666 H      1 LIG       0.09000
      9 H4        -61.1990   -1.3517  -16.9827 H      1 LIG       0.09000
@<TRIPOS>BOND
      1       1       2 1
      2       1       4 2
      3       1       5 1
      4       2       3 1
      5       3       5 1
      6       2       6 1
      7       2       7 1
      8       3       8 1
      9       3       9 1
@<TRIPOS>ALT_TYPE
CGenFF_4.0_ALT_TYPE_SET
CGenFF_4.0 1 CG2O4 2 CG3C41 3 CG3C41 4 OG2D1 5 OG3C51 6 HGA2 7 HGA2 8 HGA2 9 HGA2
@<TRIPOS>MOLECULE
4_lactone
 9 9 0 0 0
****
USER_CHARGES
INVALID_CHARGES
Pose:  43 Cluster:  43 Fr_nu:  20866 TotEn:   -10.80
@<TRIPOS>ATOM
      1 C1        -49.2393  -13.4922  -28.8115 C.2    1 LIG       0.04000
      2 C2        -48.3409  -13.2524  -30.0381 C.3    1 LIG       0.11000
      3 C3        -47.3330  -14.0673  -29.2331 C.3    1 LIG       0.08100
      4 O1        -50.3602  -13.2068  -28.4560 O.2    1 LIG      -0.32000
      5 O2        -48.2924  -14.2096  -28.1493 O.3    1 LIG      -0.27100
      6 H1        -48.7040  -13.7201  -30.9546 H      1 LIG       0.09000
      7 H2        -48.0815  -12.2053  -30.2022 H      1 LIG       0.09000
      8 H3        -47.0592  -15.0364  -29.6591 H      1 LIG       0.09000
      9 H4        -46.4394  -13.5261  -28.9102 H      1 LIG       0.09000
@<TRIPOS>BOND
      1       1       2 1
      2       1       4 2
      3       1       5 1
      4       2       3 1
      5       3       5 1
      6       2       6 1
      7       2       7 1
      8       3       8 1
      9       3       9 1
@<TRIPOS>ALT_TYPE
CGenFF_4.0_ALT_TYPE_SET
CGenFF_4.0 1 CG2O4 2 CG3C41 3 CG3C41 4 OG2D1 5 OG3C51 6 HGA2 7 HGA2 8 HGA2 9 HGA2
@<TRIPOS>MOLECULE
4_lactone
 9 9 0 0 0
****
USER_CHARGES
INVALID_CHARGES
Pose:  44 Cluster:  44 Fr_nu: 6542658 TotEn:   -10.35
@<TRIPOS>ATOM
      1 C1        -51.3240  -23.5053  -25.8650 C.2    1 LIG       0.04000
      2 C2        -51.3594  -24.0056  -27.3202 C.3    1 LIG       0.11000
      3 C3        -50.4843  -22.7814  -27.5718 C.3    1 LIG       0.08100
      4 O1        -51.7734  -23.8429  -24.7934 O.2    1 LIG      -0.32000
      5 O2        -50.5427  -22.4321  -26.1611 O.3    1 LIG      -0.27100
      6 H1        -50.8763  -24.9722  -27.4709 H      1 LIG       0.09000
      7 H2        -52.3510  -23.9817  -27.7753 H      1 LIG       0.09000
      8 H3        -49.4602  -22.9893  -27.8937 H      1 LIG       0.09000
      9 H4        -50.9304  -22.0032  -28.1971 H      1 LIG       0.09000
@<TRIPOS>BOND
      1       1       2 1
      2       1       4 2
      3       1       5 1
      4       2       3 1
      5       3       5 1
      6       2       6 1
      7       2       7 1
      8       3       8 1
      9       3       9 1
@<TRIPOS>ALT_TYPE
CGenFF_4.0_ALT_TYPE_SET
CGenFF_4.0 1 CG2O4 2 CG3C41 3 CG3C41 4 OG2D1 5 OG3C51 6 HGA2 7 HGA2 8 HGA2 9 HGA2
@<TRIPOS>MOLECULE
4_lactone
 9 9 0 0 0
****
USER_CHARGES
INVALID_CHARGES
Pose:  45 Cluster:  45 Fr_nu:  27704 TotEn:   -10.09
@<TRIPOS>ATOM
      1 C1        -70.5280   -8.9106  -43.6974 C.2    1 LIG       0.04000
      2 C2        -71.9454   -9.5061  -43.7732 C.3    1 LIG       0.11000
      3 C3        -71.2752  -10.7174  -43.1317 C.3    1 LIG       0.08100
      4 O1        -69.9774   -7.8750  -43.9949 O.2    1 LIG      -0.32000
      5 O2        -69.9960  -10.0250  -43.1274 O.3    1 LIG      -0.27100
      6 H1        -72.6799   -8.9882  -43.1545 H      1 LIG       0.09000
      7 H2        -72.3137   -9.6509  -44.7902 H      1 LIG       0.09000
      8 H3        -71.6056  -10.9600  -42.1181 H      1 LIG       0.09000
      9 H4        -71.2416  -11.6196  -43.7486 H      1 LIG       0.09000
@<TRIPOS>BOND
      1       1       2 1
      2       1       4 2
      3       1       5 1
      4       2       3 1
      5       3       5 1
      6       2       6 1
      7       2       7 1
      8       3       8 1
      9       3       9 1
@<TRIPOS>ALT_TYPE
CGenFF_4.0_ALT_TYPE_SET
CGenFF_4.0 1 CG2O4 2 CG3C41 3 CG3C41 4 OG2D1 5 OG3C51 6 HGA2 7 HGA2 8 HGA2 9 HGA2
@<TRIPOS>MOLECULE
4_lactone
 9 9 0 0 0
****
USER_CHARGES
INVALID_CHARGES
Pose:  46 Cluster:  46 Fr_nu:    488 TotEn:    -9.82
@<TRIPOS>ATOM
      1 C1        -69.7832  -24.8055  -39.2710 C.2    1 LIG       0.04000
      2 C2        -68.9904  -23.8928  -40.2237 C.3    1 LIG       0.11000
      3 C3        -69.9242  -24.4837  -41.2757 C.3    1 LIG       0.08100
      4 O1        -69.7895  -25.0746  -38.0912 O.2    1 LIG      -0.32000
      5 O2        -70.5805  -25.2916  -40.2598 O.3    1 LIG      -0.27100
      6 H1        -69.1143  -22.8270  -40.0255 H      1 LIG       0.09000
      7 H2        -67.9367  -24.1590  -40.3213 H      1 LIG       0.09000
      8 H3        -70.6188  -23.7795  -41.7417 H      1 LIG       0.09000
      9 H4        -69.4444  -25.1063  -42.0359 H      1 LIG       0.09000
@<TRIPOS>BOND
      1       1       2 1
      2       1       4 2
      3       1       5 1
      4       2       3 1
      5       3       5 1
      6       2       6 1
      7       2       7 1
      8       3       8 1
      9       3       9 1
@<TRIPOS>ALT_TYPE
CGenFF_4.0_ALT_TYPE_SET
CGenFF_4.0 1 CG2O4 2 CG3C41 3 CG3C41 4 OG2D1 5 OG3C51 6 HGA2 7 HGA2 8 HGA2 9 HGA2
@<TRIPOS>MOLECULE
4_lactone
 9 9 0 0 0
****
USER_CHARGES
INVALID_CHARGES
Pose:  47 Cluster:  47 Fr_nu:  20233 TotEn:    -9.74
@<TRIPOS>ATOM
      1 C1        -47.4639  -14.4523  -28.3546 C.2    1 LIG       0.04000
      2 C2        -48.5516  -13.4143  -28.0248 C.3    1 LIG       0.11000
      3 C3        -48.3746  -13.0302  -29.4907 C.3    1 LIG       0.08100
      4 O1        -46.8591  -15.3266  -27.7766 O.2    1 LIG      -0.32000
      5 O2        -47.3571  -14.0571  -29.6516 O.3    1 LIG      -0.27100
      6 H1        -49.5173  -13.8491  -27.7624 H      1 LIG       0.09000
      7 H2        -48.2433  -12.6623  -27.2966 H      1 LIG       0.09000
      8 H3        -49.2380  -13.2135  -30.1360 H      1 LIG       0.09000
      9 H4        -47.9687  -12.0309  -29.6707 H      1 LIG       0.09000
@<TRIPOS>BOND
      1       1       2 1
      2       1       4 2
      3       1       5 1
      4       2       3 1
      5       3       5 1
      6       2       6 1
      7       2       7 1
      8       3       8 1
      9       3       9 1
@<TRIPOS>ALT_TYPE
CGenFF_4.0_ALT_TYPE_SET
CGenFF_4.0 1 CG2O4 2 CG3C41 3 CG3C41 4 OG2D1 5 OG3C51 6 HGA2 7 HGA2 8 HGA2 9 HGA2
@<TRIPOS>MOLECULE
4_lactone
 9 9 0 0 0
****
USER_CHARGES
INVALID_CHARGES
Pose:  48 Cluster:  48 Fr_nu:  22889 TotEn:    -8.75
@<TRIPOS>ATOM
      1 C1        -68.7910  -24.6546  -39.4493 C.2    1 LIG       0.04000
      2 C2        -68.8787  -23.4863  -40.4475 C.3    1 LIG       0.11000
      3 C3        -67.4282  -23.8614  -40.7362 C.3    1 LIG       0.08100
      4 O1        -69.5161  -25.2036  -38.6511 O.2    1 LIG      -0.32000
      5 O2        -67.4955  -24.9333  -39.7554 O.3    1 LIG      -0.27100
      6 H1        -69.5822  -23.6508  -41.2652 H      1 LIG       0.09000
      7 H2        -69.0330  -22.5121  -39.9805 H      1 LIG       0.09000
      8 H3        -67.2292  -24.2456  -41.7403 H      1 LIG       0.09000
      9 H4        -66.6830  -23.1104  -40.4601 H      1 LIG       0.09000
@<TRIPOS>BOND
      1       1       2 1
      2       1       4 2
      3       1       5 1
      4       2       3 1
      5       3       5 1
      6       2       6 1
      7       2       7 1
      8       3       8 1
      9       3       9 1
@<TRIPOS>ALT_TYPE
CGenFF_4.0_ALT_TYPE_SET
CGenFF_4.0 1 CG2O4 2 CG3C41 3 CG3C41 4 OG2D1 5 OG3C51 6 HGA2 7 HGA2 8 HGA2 9 HGA2
@<TRIPOS>MOLECULE
4_lactone
 9 9 0 0 0
****
USER_CHARGES
INVALID_CHARGES
Pose:  49 Cluster:  49 Fr_nu:  63090 TotEn:    -8.40
@<TRIPOS>ATOM
      1 C1        -58.0663  -19.4719  -37.9308 C.2    1 LIG       0.04000
      2 C2        -57.0166  -18.9987  -36.9093 C.3    1 LIG       0.11000
      3 C3        -58.1028  -17.9971  -36.5286 C.3    1 LIG       0.08100
      4 O1        -58.1559  -20.3157  -38.7935 O.2    1 LIG      -0.32000
      5 O2        -58.9881  -18.5509  -37.5411 O.3    1 LIG      -0.27100
      6 H1        -56.7690  -19.7408  -36.1487 H      1 LIG       0.09000
      7 H2        -56.1171  -18.5751  -37.3589 H      1 LIG       0.09000
      8 H3        -58.5194  -18.1092  -35.5239 H      1 LIG       0.09000
      9 H4        -57.8686  -16.9482  -36.7300 H      1 LIG       0.09000
@<TRIPOS>BOND
      1       1       2 1
      2       1       4 2
      3       1       5 1
      4       2       3 1
      5       3       5 1
      6       2       6 1
      7       2       7 1
      8       3       8 1
      9       3       9 1
@<TRIPOS>ALT_TYPE
CGenFF_4.0_ALT_TYPE_SET
CGenFF_4.0 1 CG2O4 2 CG3C41 3 CG3C41 4 OG2D1 5 OG3C51 6 HGA2 7 HGA2 8 HGA2 9 HGA2
@<TRIPOS>MOLECULE
4_lactone
 9 9 0 0 0
****
USER_CHARGES
INVALID_CHARGES
Pose:  50 Cluster:  50 Fr_nu: 3786441 TotEn:    -6.41
@<TRIPOS>ATOM
      1 C1        -77.4008  -14.4328  -50.9590 C.2    1 LIG       0.04000
      2 C2        -77.8550  -15.5061  -49.9535 C.3    1 LIG       0.11000
      3 C3        -77.1585  -14.5976  -48.9449 C.3    1 LIG       0.08100
      4 O1        -77.4835  -14.2322  -52.1495 O.2    1 LIG      -0.32000
      5 O2        -76.7978  -13.6715  -50.0068 O.3    1 LIG      -0.27100
      6 H1        -78.9379  -15.5882  -49.8483 H      1 LIG       0.09000
      7 H2        -77.3956  -16.4838  -50.1080 H      1 LIG       0.09000
      8 H3        -77.8093  -14.1268  -48.2031 H      1 LIG       0.09000
      9 H4        -76.2729  -15.0202  -48.4624 H      1 LIG       0.09000
@<TRIPOS>BOND
      1       1       2 1
      2       1       4 2
      3       1       5 1
      4       2       3 1
      5       3       5 1
      6       2       6 1
      7       2       7 1
      8       3       8 1
      9       3       9 1
@<TRIPOS>ALT_TYPE
CGenFF_4.0_ALT_TYPE_SET
CGenFF_4.0 1 CG2O4 2 CG3C41 3 CG3C41 4 OG2D1 5 OG3C51 6 HGA2 7 HGA2 8 HGA2 9 HGA2
@<TRIPOS>MOLECULE
pyridine
 11 11 0 0 0
****
USER_CHARGES
INVALID_CHARGES
Pose:   1 Cluster:   1 Fr_nu:  28603 TotEn:   -14.20
@<TRIPOS>ATOM
      1 C1        -49.2331  -10.6948  -28.4532 C.ar   1 LIG      -0.11300
      2 C2        -49.3073   -9.3564  -28.0840 C.ar   1 LIG      -0.11700
      3 C3        -50.0236  -11.6349  -27.8015 C.ar   1 LIG      -0.11700
      4 C4        -50.1808   -9.0122  -27.0650 C.ar   1 LIG       0.17700
      5 C5        -50.8648  -11.1887  -26.7950 C.ar   1 LIG       0.17700
      6 N1        -50.9642   -9.8970  -26.4086 N.ar   1 LIG      -0.60000
      7 H1        -48.5601  -11.0048  -29.2470 H      1 LIG       0.11500
      8 H2        -48.7008   -8.6064  -28.5783 H      1 LIG       0.11500
      9 H3        -49.9819  -12.6837  -28.0723 H      1 LIG       0.11500
     10 H4        -50.2750   -7.9814  -26.7399 H      1 LIG       0.12400
     11 H5        -51.5016  -11.8817  -26.2549 H      1 LIG       0.12400
@<TRIPOS>BOND
      1       1       2 ar
      2       1       3 ar
      3       2       4 ar
      4       3       5 ar
      5       4       6 ar
      6       5       6 ar
      7       1       7 1
      8       2       8 1
      9       3       9 1
     10       4      10 1
     11       5      11 1
@<TRIPOS>ALT_TYPE
CGenFF_4.0_ALT_TYPE_SET
CGenFF_4.0 1 CG2R61 2 CG2R61 3 CG2R61 4 CG2R61 5 CG2R61 6 NG2R60 7 HGR61 8 HGR61 9 HGR61 10 HGR62 11 HGR62
@<TRIPOS>MOLECULE
pyridine
 11 11 0 0 0
****
USER_CHARGES
INVALID_CHARGES
Pose:   2 Cluster:   2 Fr_nu:  52499 TotEn:   -13.64
@<TRIPOS>ATOM
      1 C1        -76.5313   -9.7105  -47.0052 C.ar   1 LIG      -0.11300
      2 C2        -75.3947   -9.0541  -46.5465 C.ar   1 LIG      -0.11700
      3 C3        -76.6078  -10.1097  -48.3349 C.ar   1 LIG      -0.11700
      4 C4        -74.3704   -8.8225  -47.4502 C.ar   1 LIG       0.17700
      5 C5        -75.5292   -9.8306  -49.1587 C.ar   1 LIG       0.17700
      6 N1        -74.4084   -9.1951  -48.7492 N.ar   1 LIG      -0.60000
      7 H1        -77.3563   -9.9100  -46.3279 H      1 LIG       0.11500
      8 H2        -75.3131   -8.7341  -45.5142 H      1 LIG       0.11500
      9 H3        -77.4842  -10.6224  -48.7146 H      1 LIG       0.11500
     10 H4        -73.4630   -8.3138  -47.1418 H      1 LIG       0.12400
     11 H5        -75.5390  -10.1201  -50.2044 H      1 LIG       0.12400
@<TRIPOS>BOND
      1       1       2 ar
      2       1       3 ar
      3       2       4 ar
      4       3       5 ar
      5       4       6 ar
      6       5       6 ar
      7       1       7 1
      8       2       8 1
      9       3       9 1
     10       4      10 1
     11       5      11 1
@<TRIPOS>ALT_TYPE
CGenFF_4.0_ALT_TYPE_SET
CGenFF_4.0 1 CG2R61 2 CG2R61 3 CG2R61 4 CG2R61 5 CG2R61 6 NG2R60 7 HGR61 8 HGR61 9 HGR61 10 HGR62 11 HGR62
@<TRIPOS>MOLECULE
pyridine
 11 11 0 0 0
****
USER_CHARGES
INVALID_CHARGES
Pose:   3 Cluster:   3 Fr_nu:  69900 TotEn:   -13.16
@<TRIPOS>ATOM
      1 C1        -59.2788  -19.5260  -37.5563 C.ar   1 LIG      -0.11300
      2 C2        -58.7895  -18.2434  -37.3357 C.ar   1 LIG      -0.11700
      3 C3        -58.4520  -20.6246  -37.3497 C.ar   1 LIG      -0.11700
      4 C4        -57.4765  -18.1140  -36.9125 C.ar   1 LIG       0.17700
      5 C5        -57.1540  -20.3887  -36.9261 C.ar   1 LIG       0.17700
      6 N1        -56.6431  -19.1573  -36.7014 N.ar   1 LIG      -0.60000
      7 H1        -60.3025  -19.6691  -37.8892 H      1 LIG       0.11500
      8 H2        -59.4160  -17.3726  -37.4899 H      1 LIG       0.11500
      9 H3        -58.8119  -21.6336  -37.5158 H      1 LIG       0.11500
     10 H4        -57.0475  -17.1349  -36.7269 H      1 LIG       0.12400
     11 H5        -56.4683  -21.2112  -36.7512 H      1 LIG       0.12400
@<TRIPOS>BOND
      1       1       2 ar
      2       1       3 ar
      3       2       4 ar
      4       3       5 ar
      5       4       6 ar
      6       5       6 ar
      7       1       7 1
      8       2       8 1
      9       3       9 1
     10       4      10 1
     11       5      11 1
@<TRIPOS>ALT_TYPE
CGenFF_4.0_ALT_TYPE_SET
CGenFF_4.0 1 CG2R61 2 CG2R61 3 CG2R61 4 CG2R61 5 CG2R61 6 NG2R60 7 HGR61 8 HGR61 9 HGR61 10 HGR62 11 HGR62
@<TRIPOS>MOLECULE
pyridine
 11 11 0 0 0
****
USER_CHARGES
INVALID_CHARGES
Pose:   4 Cluster:   4 Fr_nu: 2109257 TotEn:   -12.62
@<TRIPOS>ATOM
      1 C1        -64.0675   -1.3712  -24.6763 C.ar   1 LIG      -0.11300
      2 C2        -63.0002   -2.0640  -24.1160 C.ar   1 LIG      -0.11700
      3 C3        -63.9005   -0.0480  -25.0696 C.ar   1 LIG      -0.11700
      4 C4        -61.7961   -1.3939  -23.9716 C.ar   1 LIG       0.17700
      5 C5        -62.6563    0.5320  -24.8823 C.ar   1 LIG       0.17700
      6 N1        -61.5959   -0.1091  -24.3415 N.ar   1 LIG      -0.60000
      7 H1        -65.0278   -1.8612  -24.8056 H      1 LIG       0.11500
      8 H2        -63.1072   -3.0960  -23.8025 H      1 LIG       0.11500
      9 H3        -64.7188    0.5118  -25.5081 H      1 LIG       0.11500
     10 H4        -60.9334   -1.8902  -23.5397 H      1 LIG       0.12400
     11 H5        -62.4739    1.5618  -25.1714 H      1 LIG       0.12400
@<TRIPOS>BOND
      1       1       2 ar
      2       1       3 ar
      3       2       4 ar
      4       3       5 ar
      5       4       6 ar
      6       5       6 ar
      7       1       7 1
      8       2       8 1
      9       3       9 1
     10       4      10 1
     11       5      11 1
@<TRIPOS>ALT_TYPE
CGenFF_4.0_ALT_TYPE_SET
CGenFF_4.0 1 CG2R61 2 CG2R61 3 CG2R61 4 CG2R61 5 CG2R61 6 NG2R60 7 HGR61 8 HGR61 9 HGR61 10 HGR62 11 HGR62
@<TRIPOS>MOLECULE
pyridine
 11 11 0 0 0
****
USER_CHARGES
INVALID_CHARGES
Pose:   5 Cluster:   5 Fr_nu: 1987733 TotEn:   -12.61
@<TRIPOS>ATOM
      1 C1        -53.5671    3.4106  -38.5538 C.ar   1 LIG      -0.11300
      2 C2        -52.4811    4.1982  -38.1884 C.ar   1 LIG      -0.11700
      3 C3        -53.9581    2.3541  -37.7388 C.ar   1 LIG      -0.11700
      4 C4        -51.8248    3.8903  -37.0076 C.ar   1 LIG       0.17700
      5 C5        -53.2355    2.1286  -36.5783 C.ar   1 LIG       0.17700
      6 N1        -52.1752    2.8721  -36.1902 N.ar   1 LIG      -0.60000
      7 H1        -54.1073    3.6193  -39.4724 H      1 LIG       0.11500
      8 H2        -52.1588    5.0270  -38.8079 H      1 LIG       0.11500
      9 H3        -54.8013    1.7266  -38.0040 H      1 LIG       0.11500
     10 H4        -50.9716    4.4744  -36.6787 H      1 LIG       0.12400
     11 H5        -53.4991    1.3167  -35.9084 H      1 LIG       0.12400
@<TRIPOS>BOND
      1       1       2 ar
      2       1       3 ar
      3       2       4 ar
      4       3       5 ar
      5       4       6 ar
      6       5       6 ar
      7       1       7 1
      8       2       8 1
      9       3       9 1
     10       4      10 1
     11       5      11 1
@<TRIPOS>ALT_TYPE
CGenFF_4.0_ALT_TYPE_SET
CGenFF_4.0 1 CG2R61 2 CG2R61 3 CG2R61 4 CG2R61 5 CG2R61 6 NG2R60 7 HGR61 8 HGR61 9 HGR61 10 HGR62 11 HGR62
@<TRIPOS>MOLECULE
pyridine
 11 11 0 0 0
****
USER_CHARGES
INVALID_CHARGES
Pose:   6 Cluster:   6 Fr_nu: 514229 TotEn:   -12.60
@<TRIPOS>ATOM
      1 C1        -51.3624  -11.2340  -46.4152 C.ar   1 LIG      -0.11300
      2 C2        -50.2510  -11.8438  -46.9862 C.ar   1 LIG      -0.11700
      3 C3        -51.2755  -10.7037  -45.1328 C.ar   1 LIG      -0.11700
      4 C4        -49.0853  -11.8973  -46.2392 C.ar   1 LIG       0.17700
      5 C5        -50.0640  -10.8084  -44.4687 C.ar   1 LIG       0.17700
      6 N1        -48.9627  -11.3936  -44.9907 N.ar   1 LIG      -0.60000
      7 H1        -52.2949  -11.1727  -46.9684 H      1 LIG       0.11500
      8 H2        -50.2956  -12.2636  -47.9844 H      1 LIG       0.11500
      9 H3        -52.1292  -10.2243  -44.6676 H      1 LIG       0.11500
     10 H4        -48.1908  -12.3627  -46.6397 H      1 LIG       0.12400
     11 H5        -49.9437  -10.4117  -43.4659 H      1 LIG       0.12400
@<TRIPOS>BOND
      1       1       2 ar
      2       1       3 ar
      3       2       4 ar
      4       3       5 ar
      5       4       6 ar
      6       5       6 ar
      7       1       7 1
      8       2       8 1
      9       3       9 1
     10       4      10 1
     11       5      11 1
@<TRIPOS>ALT_TYPE
CGenFF_4.0_ALT_TYPE_SET
CGenFF_4.0 1 CG2R61 2 CG2R61 3 CG2R61 4 CG2R61 5 CG2R61 6 NG2R60 7 HGR61 8 HGR61 9 HGR61 10 HGR62 11 HGR62
@<TRIPOS>MOLECULE
pyridine
 11 11 0 0 0
****
USER_CHARGES
INVALID_CHARGES
Pose:   7 Cluster:   7 Fr_nu: 281103 TotEn:   -12.20
@<TRIPOS>ATOM
      1 C1        -51.0368  -11.0824  -45.1330 C.ar   1 LIG      -0.11300
      2 C2        -49.9845  -11.5183  -45.9305 C.ar   1 LIG      -0.11700
      3 C3        -50.9190  -11.1313  -43.7484 C.ar   1 LIG      -0.11700
      4 C4        -48.8449  -11.9904  -45.2995 C.ar   1 LIG       0.17700
      5 C5        -49.7376  -11.6209  -43.2151 C.ar   1 LIG       0.17700
      6 N1        -48.6938  -12.0533  -43.9576 N.ar   1 LIG      -0.60000
      7 H1        -51.9473  -10.7061  -45.5897 H      1 LIG       0.11500
      8 H2        -50.0541  -11.4891  -47.0117 H      1 LIG       0.11500
      9 H3        -51.7266  -10.7973  -43.1071 H      1 LIG       0.11500
     10 H4        -47.9965  -12.3422  -45.8771 H      1 LIG       0.12400
     11 H5        -49.5954  -11.6807  -42.1411 H      1 LIG       0.12400
@<TRIPOS>BOND
      1       1       2 ar
      2       1       3 ar
      3       2       4 ar
      4       3       5 ar
      5       4       6 ar
      6       5       6 ar
      7       1       7 1
      8       2       8 1
      9       3       9 1
     10       4      10 1
     11       5      11 1
@<TRIPOS>ALT_TYPE
CGenFF_4.0_ALT_TYPE_SET
CGenFF_4.0 1 CG2R61 2 CG2R61 3 CG2R61 4 CG2R61 5 CG2R61 6 NG2R60 7 HGR61 8 HGR61 9 HGR61 10 HGR62 11 HGR62
@<TRIPOS>MOLECULE
pyridine
 11 11 0 0 0
****
USER_CHARGES
INVALID_CHARGES
Pose:   8 Cluster:   8 Fr_nu: 3455782 TotEn:   -12.09
@<TRIPOS>ATOM
      1 C1        -81.6921  -14.7780  -46.9478 C.ar   1 LIG      -0.11300
      2 C2        -83.0581  -14.5416  -46.8418 C.ar   1 LIG      -0.11700
      3 C3        -80.8398  -14.3657  -45.9295 C.ar   1 LIG      -0.11700
      4 C4        -83.5181  -13.8943  -45.7064 C.ar   1 LIG       0.17700
      5 C5        -81.3990  -13.7261  -44.8351 C.ar   1 LIG       0.17700
      6 N1        -82.7209  -13.4789  -44.6967 N.ar   1 LIG      -0.60000
      7 H1        -81.2924  -15.2820  -47.8227 H      1 LIG       0.11500
      8 H2        -83.7412  -14.8544  -47.6229 H      1 LIG       0.11500
      9 H3        -79.7714  -14.5389  -45.9910 H      1 LIG       0.11500
     10 H4        -84.5750  -13.6862  -45.5763 H      1 LIG       0.12400
     11 H5        -80.7777  -13.3839  -44.0139 H      1 LIG       0.12400
@<TRIPOS>BOND
      1       1       2 ar
      2       1       3 ar
      3       2       4 ar
      4       3       5 ar
      5       4       6 ar
      6       5       6 ar
      7       1       7 1
      8       2       8 1
      9       3       9 1
     10       4      10 1
     11       5      11 1
@<TRIPOS>ALT_TYPE
CGenFF_4.0_ALT_TYPE_SET
CGenFF_4.0 1 CG2R61 2 CG2R61 3 CG2R61 4 CG2R61 5 CG2R61 6 NG2R60 7 HGR61 8 HGR61 9 HGR61 10 HGR62 11 HGR62
@<TRIPOS>MOLECULE
pyridine
 11 11 0 0 0
****
USER_CHARGES
INVALID_CHARGES
Pose:   9 Cluster:   9 Fr_nu: 1491313 TotEn:   -12.05
@<TRIPOS>ATOM
      1 C1        -74.9593  -10.4583  -45.5535 C.ar   1 LIG      -0.11300
      2 C2        -74.7473   -9.2627  -44.8761 C.ar   1 LIG      -0.11700
      3 C3        -75.7959  -11.4233  -45.0040 C.ar   1 LIG      -0.11700
      4 C4        -75.3901   -9.0824  -43.6620 C.ar   1 LIG       0.17700
      5 C5        -76.3916  -11.1464  -43.7841 C.ar   1 LIG       0.17700
      6 N1        -76.2097   -9.9967  -43.0964 N.ar   1 LIG      -0.60000
      7 H1        -74.4729  -10.6378  -46.5076 H      1 LIG       0.11500
      8 H2        -74.0996   -8.4962  -45.2855 H      1 LIG       0.11500
      9 H3        -75.9754  -12.3629  -45.5141 H      1 LIG       0.11500
     10 H4        -75.2571   -8.1673  -43.0945 H      1 LIG       0.12400
     11 H5        -77.0523  -11.8662  -43.3120 H      1 LIG       0.12400
@<TRIPOS>BOND
      1       1       2 ar
      2       1       3 ar
      3       2       4 ar
      4       3       5 ar
      5       4       6 ar
      6       5       6 ar
      7       1       7 1
      8       2       8 1
      9       3       9 1
     10       4      10 1
     11       5      11 1
@<TRIPOS>ALT_TYPE
CGenFF_4.0_ALT_TYPE_SET
CGenFF_4.0 1 CG2R61 2 CG2R61 3 CG2R61 4 CG2R61 5 CG2R61 6 NG2R60 7 HGR61 8 HGR61 9 HGR61 10 HGR62 11 HGR62
@<TRIPOS>MOLECULE
pyridine
 11 11 0 0 0
****
USER_CHARGES
INVALID_CHARGES
Pose:  10 Cluster:  10 Fr_nu: 301247 TotEn:   -11.83
@<TRIPOS>ATOM
      1 C1        -77.1321  -10.0021  -51.8540 C.ar   1 LIG      -0.11300
      2 C2        -76.0670  -10.0021  -52.7477 C.ar   1 LIG      -0.11700
      3 C3        -76.8844  -10.0021  -50.4858 C.ar   1 LIG      -0.11700
      4 C4        -74.7832  -10.0021  -52.2267 C.ar   1 LIG       0.17700
      5 C5        -75.5640  -10.0024  -50.0660 C.ar   1 LIG       0.17700
      6 N1        -74.5032  -10.0024  -50.9041 N.ar   1 LIG      -0.60000
      7 H1        -78.1534  -10.0028  -52.2231 H      1 LIG       0.11500
      8 H2        -76.2364  -10.0017  -53.8182 H      1 LIG       0.11500
      9 H3        -77.6991  -10.0026  -49.7708 H      1 LIG       0.11500
     10 H4        -73.9186  -10.0025  -52.8821 H      1 LIG       0.12400
     11 H5        -75.3167  -10.0032  -49.0095 H      1 LIG       0.12400
@<TRIPOS>BOND
      1       1       2 ar
      2       1       3 ar
      3       2       4 ar
      4       3       5 ar
      5       4       6 ar
      6       5       6 ar
      7       1       7 1
      8       2       8 1
      9       3       9 1
     10       4      10 1
     11       5      11 1
@<TRIPOS>ALT_TYPE
CGenFF_4.0_ALT_TYPE_SET
CGenFF_4.0 1 CG2R61 2 CG2R61 3 CG2R61 4 CG2R61 5 CG2R61 6 NG2R60 7 HGR61 8 HGR61 9 HGR61 10 HGR62 11 HGR62
@<TRIPOS>MOLECULE
pyridine
 11 11 0 0 0
****
USER_CHARGES
INVALID_CHARGES
Pose:  11 Cluster:  11 Fr_nu:  27729 TotEn:   -11.77
@<TRIPOS>ATOM
      1 C1        -51.0993  -11.9776  -46.8651 C.ar   1 LIG      -0.11300
      2 C2        -50.0258  -12.2033  -47.7194 C.ar   1 LIG      -0.11700
      3 C3        -50.9353  -11.1600  -45.7525 C.ar   1 LIG      -0.11700
      4 C4        -48.8186  -11.5930  -47.4192 C.ar   1 LIG       0.17700
      5 C5        -49.6874  -10.5967  -45.5402 C.ar   1 LIG       0.17700
      6 N1        -48.6210  -10.7927  -46.3477 N.ar   1 LIG      -0.60000
      7 H1        -52.0619  -12.4386  -47.0657 H      1 LIG       0.11500
      8 H2        -50.1307  -12.8365  -48.5927 H      1 LIG       0.11500
      9 H3        -51.7581  -10.9705  -45.0726 H      1 LIG       0.11500
     10 H4        -47.9509  -11.7379  -48.0542 H      1 LIG       0.12400
     11 H5        -49.5066   -9.9519  -44.6864 H      1 LIG       0.12400
@<TRIPOS>BOND
      1       1       2 ar
      2       1       3 ar
      3       2       4 ar
      4       3       5 ar
      5       4       6 ar
      6       5       6 ar
      7       1       7 1
      8       2       8 1
      9       3       9 1
     10       4      10 1
     11       5      11 1
@<TRIPOS>ALT_TYPE
CGenFF_4.0_ALT_TYPE_SET
CGenFF_4.0 1 CG2R61 2 CG2R61 3 CG2R61 4 CG2R61 5 CG2R61 6 NG2R60 7 HGR61 8 HGR61 9 HGR61 10 HGR62 11 HGR62
@<TRIPOS>MOLECULE
pyridine
 11 11 0 0 0
****
USER_CHARGES
INVALID_CHARGES
Pose:  12 Cluster:  12 Fr_nu: 3517914 TotEn:   -11.70
@<TRIPOS>ATOM
      1 C1        -61.4168   -1.5651  -18.2203 C.ar   1 LIG      -0.11300
      2 C2        -61.5710   -0.3209  -18.8214 C.ar   1 LIG      -0.11700
      3 C3        -60.2728   -1.8352  -17.4776 C.ar   1 LIG      -0.11700
      4 C4        -60.5603    0.6114  -18.6511 C.ar   1 LIG       0.17700
      5 C5        -59.3200   -0.8353  -17.3677 C.ar   1 LIG       0.17700
      6 N1        -59.4347    0.3855  -17.9372 N.ar   1 LIG      -0.60000
      7 H1        -62.1865   -2.3231  -18.3309 H      1 LIG       0.11500
      8 H2        -62.4545   -0.0881  -19.4044 H      1 LIG       0.11500
      9 H3        -60.1310   -2.7983  -17.0007 H      1 LIG       0.11500
     10 H4        -60.6329    1.5964  -19.1001 H      1 LIG       0.12400
     11 H5        -58.4092   -0.9954  -16.8002 H      1 LIG       0.12400
@<TRIPOS>BOND
      1       1       2 ar
      2       1       3 ar
      3       2       4 ar
      4       3       5 ar
      5       4       6 ar
      6       5       6 ar
      7       1       7 1
      8       2       8 1
      9       3       9 1
     10       4      10 1
     11       5      11 1
@<TRIPOS>ALT_TYPE
CGenFF_4.0_ALT_TYPE_SET
CGenFF_4.0 1 CG2R61 2 CG2R61 3 CG2R61 4 CG2R61 5 CG2R61 6 NG2R60 7 HGR61 8 HGR61 9 HGR61 10 HGR62 11 HGR62
@<TRIPOS>MOLECULE
pyridine
 11 11 0 0 0
****
USER_CHARGES
INVALID_CHARGES
Pose:  13 Cluster:  13 Fr_nu: 1002713 TotEn:   -11.66
@<TRIPOS>ATOM
      1 C1        -75.3761  -23.9842  -44.4266 C.ar   1 LIG      -0.11300
      2 C2        -75.3814  -25.2116  -45.0798 C.ar   1 LIG      -0.11700
      3 C3        -74.5714  -23.8020  -43.3074 C.ar   1 LIG      -0.11700
      4 C4        -74.5705  -26.2168  -44.5781 C.ar   1 LIG       0.17700
      5 C5        -73.7970  -24.8704  -42.8848 C.ar   1 LIG       0.17700
      6 N1        -73.7756  -26.0774  -43.4935 N.ar   1 LIG      -0.60000
      7 H1        -75.9984  -23.1713  -44.7886 H      1 LIG       0.11500
      8 H2        -76.0003  -25.3761  -45.9541 H      1 LIG       0.11500
      9 H3        -74.5516  -22.8540  -42.7820 H      1 LIG       0.11500
     10 H4        -74.5392  -27.1925  -45.0516 H      1 LIG       0.12400
     11 H5        -73.1524  -24.7806  -42.0165 H      1 LIG       0.12400
@<TRIPOS>BOND
      1       1       2 ar
      2       1       3 ar
      3       2       4 ar
      4       3       5 ar
      5       4       6 ar
      6       5       6 ar
      7       1       7 1
      8       2       8 1
      9       3       9 1
     10       4      10 1
     11       5      11 1
@<TRIPOS>ALT_TYPE
CGenFF_4.0_ALT_TYPE_SET
CGenFF_4.0 1 CG2R61 2 CG2R61 3 CG2R61 4 CG2R61 5 CG2R61 6 NG2R60 7 HGR61 8 HGR61 9 HGR61 10 HGR62 11 HGR62
@<TRIPOS>MOLECULE
pyridine
 11 11 0 0 0
****
USER_CHARGES
INVALID_CHARGES
Pose:  14 Cluster:  14 Fr_nu: 3037881 TotEn:   -11.64
@<TRIPOS>ATOM
      1 C1        -48.2196   -9.0481  -27.9349 C.ar   1 LIG      -0.11300
      2 C2        -48.3850   -8.0494  -26.9817 C.ar   1 LIG      -0.11700
      3 C3        -49.1278  -10.0990  -27.9974 C.ar   1 LIG      -0.11700
      4 C4        -49.4665   -8.1470  -26.1211 C.ar   1 LIG       0.17700
      5 C5        -50.1759  -10.1050  -27.0912 C.ar   1 LIG       0.17700
      6 N1        -50.3694   -9.1527  -26.1513 N.ar   1 LIG      -0.60000
      7 H1        -47.3839   -9.0078  -28.6272 H      1 LIG       0.11500
      8 H2        -47.6897   -7.2207  -26.9148 H      1 LIG       0.11500
      9 H3        -49.0183  -10.8888  -28.7319 H      1 LIG       0.11500
     10 H4        -49.6392   -7.3935  -25.3598 H      1 LIG       0.12400
     11 H5        -50.9114  -10.9028  -27.0974 H      1 LIG       0.12400
@<TRIPOS>BOND
      1       1       2 ar
      2       1       3 ar
      3       2       4 ar
      4       3       5 ar
      5       4       6 ar
      6       5       6 ar
      7       1       7 1
      8       2       8 1
      9       3       9 1
     10       4      10 1
     11       5      11 1
@<TRIPOS>ALT_TYPE
CGenFF_4.0_ALT_TYPE_SET
CGenFF_4.0 1 CG2R61 2 CG2R61 3 CG2R61 4 CG2R61 5 CG2R61 6 NG2R60 7 HGR61 8 HGR61 9 HGR61 10 HGR62 11 HGR62
@<TRIPOS>MOLECULE
pyridine
 11 11 0 0 0
****
USER_CHARGES
INVALID_CHARGES
Pose:  15 Cluster:  15 Fr_nu:  11834 TotEn:   -11.45
@<TRIPOS>ATOM
      1 C1        -75.8205  -23.3609  -43.2878 C.ar   1 LIG      -0.11300
      2 C2        -76.7961  -24.0707  -43.9790 C.ar   1 LIG      -0.11700
      3 C3        -74.5176  -23.8443  -43.2430 C.ar   1 LIG      -0.11700
      4 C4        -76.4205  -25.2491  -44.6036 C.ar   1 LIG       0.17700
      5 C5        -74.2441  -25.0329  -43.9004 C.ar   1 LIG       0.17700
      6 N1        -75.1652  -25.7503  -44.5820 N.ar   1 LIG      -0.60000
      7 H1        -76.0753  -22.4332  -42.7843 H      1 LIG       0.11500
      8 H2        -77.8179  -23.7128  -44.0275 H      1 LIG       0.11500
      9 H3        -73.7410  -23.3080  -42.7098 H      1 LIG       0.11500
     10 H4        -77.1445  -25.8395  -45.1553 H      1 LIG       0.12400
     11 H5        -73.2438  -25.4534  -43.8954 H      1 LIG       0.12400
@<TRIPOS>BOND
      1       1       2 ar
      2       1       3 ar
      3       2       4 ar
      4       3       5 ar
      5       4       6 ar
      6       5       6 ar
      7       1       7 1
      8       2       8 1
      9       3       9 1
     10       4      10 1
     11       5      11 1
@<TRIPOS>ALT_TYPE
CGenFF_4.0_ALT_TYPE_SET
CGenFF_4.0 1 CG2R61 2 CG2R61 3 CG2R61 4 CG2R61 5 CG2R61 6 NG2R60 7 HGR61 8 HGR61 9 HGR61 10 HGR62 11 HGR62
@<TRIPOS>MOLECULE
pyridine
 11 11 0 0 0
****
USER_CHARGES
INVALID_CHARGES
Pose:  16 Cluster:  16 Fr_nu: 112288 TotEn:   -11.15
@<TRIPOS>ATOM
      1 C1        -75.8988   -9.3393  -46.0744 C.ar   1 LIG      -0.11300
      2 C2        -74.8216   -8.7136  -45.4569 C.ar   1 LIG      -0.11700
      3 C3        -76.5934  -10.3391  -45.4026 C.ar   1 LIG      -0.11700
      4 C4        -74.4816   -9.1210  -44.1769 C.ar   1 LIG       0.17700
      5 C5        -76.1739  -10.6739  -44.1253 C.ar   1 LIG       0.17700
      6 N1        -75.1323  -10.0885  -43.4928 N.ar   1 LIG      -0.60000
      7 H1        -76.1961   -9.0488  -47.0776 H      1 LIG       0.11500
      8 H2        -74.2660   -7.9317  -45.9613 H      1 LIG       0.11500
      9 H3        -77.4359  -10.8410  -45.8647 H      1 LIG       0.11500
     10 H4        -73.6490   -8.6642  -43.6523 H      1 LIG       0.12400
     11 H5        -76.6813  -11.4478  -43.5586 H      1 LIG       0.12400
@<TRIPOS>BOND
      1       1       2 ar
      2       1       3 ar
      3       2       4 ar
      4       3       5 ar
      5       4       6 ar
      6       5       6 ar
      7       1       7 1
      8       2       8 1
      9       3       9 1
     10       4      10 1
     11       5      11 1
@<TRIPOS>ALT_TYPE
CGenFF_4.0_ALT_TYPE_SET
CGenFF_4.0 1 CG2R61 2 CG2R61 3 CG2R61 4 CG2R61 5 CG2R61 6 NG2R60 7 HGR61 8 HGR61 9 HGR61 10 HGR62 11 HGR62
@<TRIPOS>MOLECULE
pyridine
 11 11 0 0 0
****
USER_CHARGES
INVALID_CHARGES
Pose:  17 Cluster:  17 Fr_nu: 1478834 TotEn:   -11.11
@<TRIPOS>ATOM
      1 C1        -76.3050  -10.7256  -48.5569 C.ar   1 LIG      -0.11300
      2 C2        -76.6475  -10.4117  -49.8673 C.ar   1 LIG      -0.11700
      3 C3        -75.0724  -10.3270  -48.0518 C.ar   1 LIG      -0.11700
      4 C4        -75.7295   -9.7033  -50.6257 C.ar   1 LIG       0.17700
      5 C5        -74.2247   -9.6226  -48.8915 C.ar   1 LIG       0.17700
      6 N1        -74.5226   -9.2993  -50.1700 N.ar   1 LIG      -0.60000
      7 H1        -76.9972  -11.2804  -47.9305 H      1 LIG       0.11500
      8 H2        -77.6028  -10.7118  -50.2820 H      1 LIG       0.11500
      9 H3        -74.7840  -10.5611  -47.0334 H      1 LIG       0.11500
     10 H4        -75.9490   -9.4343  -51.6536 H      1 LIG       0.12400
     11 H5        -73.2514   -9.2894  -48.5465 H      1 LIG       0.12400
@<TRIPOS>BOND
      1       1       2 ar
      2       1       3 ar
      3       2       4 ar
      4       3       5 ar
      5       4       6 ar
      6       5       6 ar
      7       1       7 1
      8       2       8 1
      9       3       9 1
     10       4      10 1
     11       5      11 1
@<TRIPOS>ALT_TYPE
CGenFF_4.0_ALT_TYPE_SET
CGenFF_4.0 1 CG2R61 2 CG2R61 3 CG2R61 4 CG2R61 5 CG2R61 6 NG2R60 7 HGR61 8 HGR61 9 HGR61 10 HGR62 11 HGR62
@<TRIPOS>MOLECULE
pyridine
 11 11 0 0 0
****
USER_CHARGES
INVALID_CHARGES
Pose:  18 Cluster:  18 Fr_nu: 177842 TotEn:   -10.82
@<TRIPOS>ATOM
      1 C1        -69.1984  -24.9989  -39.6725 C.ar   1 LIG      -0.11300
      2 C2        -67.8462  -24.7166  -39.5142 C.ar   1 LIG      -0.11700
      3 C3        -69.8337  -24.6823  -40.8681 C.ar   1 LIG      -0.11700
      4 C4        -67.1796  -24.1216  -40.5732 C.ar   1 LIG       0.17700
      5 C5        -69.0782  -24.0887  -41.8664 C.ar   1 LIG       0.17700
      6 N1        -67.7628  -23.7992  -41.7494 N.ar   1 LIG      -0.60000
      7 H1        -69.7562  -25.4642  -38.8654 H      1 LIG       0.11500
      8 H2        -67.3303  -24.9549  -38.5913 H      1 LIG       0.11500
      9 H3        -70.8871  -24.8928  -41.0136 H      1 LIG       0.11500
     10 H4        -66.1242  -23.8810  -40.4993 H      1 LIG       0.12400
     11 H5        -69.5262  -23.8211  -42.8177 H      1 LIG       0.12400
@<TRIPOS>BOND
      1       1       2 ar
      2       1       3 ar
      3       2       4 ar
      4       3       5 ar
      5       4       6 ar
      6       5       6 ar
      7       1       7 1
      8       2       8 1
      9       3       9 1
     10       4      10 1
     11       5      11 1
@<TRIPOS>ALT_TYPE
CGenFF_4.0_ALT_TYPE_SET
CGenFF_4.0 1 CG2R61 2 CG2R61 3 CG2R61 4 CG2R61 5 CG2R61 6 NG2R60 7 HGR61 8 HGR61 9 HGR61 10 HGR62 11 HGR62
@<TRIPOS>MOLECULE
pyridine
 11 11 0 0 0
****
USER_CHARGES
INVALID_CHARGES
Pose:  19 Cluster:  19 Fr_nu: 1996009 TotEn:   -10.73
@<TRIPOS>ATOM
      1 C1        -54.5195    3.1362  -36.6513 C.ar   1 LIG      -0.11300
      2 C2        -53.8814    2.0601  -37.2580 C.ar   1 LIG      -0.11700
      3 C3        -55.8421    3.4229  -36.9702 C.ar   1 LIG      -0.11700
      4 C4        -54.6042    1.3076  -38.1696 C.ar   1 LIG       0.17700
      5 C5        -56.4771    2.6095  -37.8949 C.ar   1 LIG       0.17700
      6 N1        -55.8901    1.5554  -38.5050 N.ar   1 LIG      -0.60000
      7 H1        -53.9867    3.7508  -35.9318 H      1 LIG       0.11500
      8 H2        -52.8512    1.8179  -37.0245 H      1 LIG       0.11500
      9 H3        -56.3594    4.2570  -36.5100 H      1 LIG       0.11500
     10 H4        -54.1515    0.4581  -38.6702 H      1 LIG       0.12400
     11 H5        -57.5085    2.7907  -38.1789 H      1 LIG       0.12400
@<TRIPOS>BOND
      1       1       2 ar
      2       1       3 ar
      3       2       4 ar
      4       3       5 ar
      5       4       6 ar
      6       5       6 ar
      7       1       7 1
      8       2       8 1
      9       3       9 1
     10       4      10 1
     11       5      11 1
@<TRIPOS>ALT_TYPE
CGenFF_4.0_ALT_TYPE_SET
CGenFF_4.0 1 CG2R61 2 CG2R61 3 CG2R61 4 CG2R61 5 CG2R61 6 NG2R60 7 HGR61 8 HGR61 9 HGR61 10 HGR62 11 HGR62
@<TRIPOS>MOLECULE
pyridine
 11 11 0 0 0
****
USER_CHARGES
INVALID_CHARGES
Pose:  20 Cluster:  20 Fr_nu: 1172142 TotEn:   -10.70
@<TRIPOS>ATOM
      1 C1        -80.9703   -6.2261  -33.7154 C.ar   1 LIG      -0.11300
      2 C2        -80.4448   -5.4236  -32.7090 C.ar   1 LIG      -0.11700
      3 C3        -81.4033   -7.5130  -33.4158 C.ar   1 LIG      -0.11700
      4 C4        -80.3743   -5.9506  -31.4295 C.ar   1 LIG       0.17700
      5 C5        -81.2897   -7.9467  -32.1048 C.ar   1 LIG       0.17700
      6 N1        -80.7846   -7.1959  -31.1003 N.ar   1 LIG      -0.60000
      7 H1        -81.0417   -5.8497  -34.7314 H      1 LIG       0.11500
      8 H2        -80.1015   -4.4173  -32.9192 H      1 LIG       0.11500
      9 H3        -81.8158   -8.1566  -34.1845 H      1 LIG       0.11500
     10 H4        -79.9721   -5.3647  -30.6097 H      1 LIG       0.12400
     11 H5        -81.6122   -8.9424  -31.8188 H      1 LIG       0.12400
@<TRIPOS>BOND
      1       1       2 ar
      2       1       3 ar
      3       2       4 ar
      4       3       5 ar
      5       4       6 ar
      6       5       6 ar
      7       1       7 1
      8       2       8 1
      9       3       9 1
     10       4      10 1
     11       5      11 1
@<TRIPOS>ALT_TYPE
CGenFF_4.0_ALT_TYPE_SET
CGenFF_4.0 1 CG2R61 2 CG2R61 3 CG2R61 4 CG2R61 5 CG2R61 6 NG2R60 7 HGR61 8 HGR61 9 HGR61 10 HGR62 11 HGR62
@<TRIPOS>MOLECULE
pyridine
 11 11 0 0 0
****
USER_CHARGES
INVALID_CHARGES
Pose:  21 Cluster:  21 Fr_nu:   2590 TotEn:   -10.59
@<TRIPOS>ATOM
      1 C1        -69.2224  -23.7612  -40.1787 C.ar   1 LIG      -0.11300
      2 C2        -69.2421  -23.8039  -41.5683 C.ar   1 LIG      -0.11700
      3 C3        -69.2894  -24.9442  -39.4513 C.ar   1 LIG      -0.11700
      4 C4        -69.3293  -25.0452  -42.1778 C.ar   1 LIG       0.17700
      5 C5        -69.3748  -26.1344  -40.1555 C.ar   1 LIG       0.17700
      6 N1        -69.3965  -26.2157  -41.5048 N.ar   1 LIG      -0.60000
      7 H1        -69.1556  -22.8076  -39.6635 H      1 LIG       0.11500
      8 H2        -69.1906  -22.8946  -42.1557 H      1 LIG       0.11500
      9 H3        -69.2761  -24.9349  -38.3673 H      1 LIG       0.11500
     10 H4        -69.3485  -25.1320  -43.2591 H      1 LIG       0.12400
     11 H5        -69.4303  -27.0852  -39.6355 H      1 LIG       0.12400
@<TRIPOS>BOND
      1       1       2 ar
      2       1       3 ar
      3       2       4 ar
      4       3       5 ar
      5       4       6 ar
      6       5       6 ar
      7       1       7 1
      8       2       8 1
      9       3       9 1
     10       4      10 1
     11       5      11 1
@<TRIPOS>ALT_TYPE
CGenFF_4.0_ALT_TYPE_SET
CGenFF_4.0 1 CG2R61 2 CG2R61 3 CG2R61 4 CG2R61 5 CG2R61 6 NG2R60 7 HGR61 8 HGR61 9 HGR61 10 HGR62 11 HGR62
@<TRIPOS>MOLECULE
pyridine
 11 11 0 0 0
****
USER_CHARGES
INVALID_CHARGES
Pose:  22 Cluster:  22 Fr_nu: 281340 TotEn:   -10.44
@<TRIPOS>ATOM
      1 C1        -75.8858   -9.7319  -51.3413 C.ar   1 LIG      -0.11300
      2 C2        -76.5781   -9.3078  -52.4700 C.ar   1 LIG      -0.11700
      3 C3        -74.5707  -10.1670  -51.4617 C.ar   1 LIG      -0.11700
      4 C4        -75.9156   -9.3381  -53.6866 C.ar   1 LIG       0.17700
      5 C5        -73.9982  -10.1590  -52.7234 C.ar   1 LIG       0.17700
      6 N1        -74.6390   -9.7543  -53.8430 N.ar   1 LIG      -0.60000
      7 H1        -76.3705   -9.7239  -50.3696 H      1 LIG       0.11500
      8 H2        -77.6036   -8.9643  -52.3998 H      1 LIG       0.11500
      9 H3        -74.0119  -10.5025  -50.5955 H      1 LIG       0.11500
     10 H4        -76.4121   -9.0179  -54.5966 H      1 LIG       0.12400
     11 H5        -72.9753  -10.4894  -52.8717 H      1 LIG       0.12400
@<TRIPOS>BOND
      1       1       2 ar
      2       1       3 ar
      3       2       4 ar
      4       3       5 ar
      5       4       6 ar
      6       5       6 ar
      7       1       7 1
      8       2       8 1
      9       3       9 1
     10       4      10 1
     11       5      11 1
@<TRIPOS>ALT_TYPE
CGenFF_4.0_ALT_TYPE_SET
CGenFF_4.0 1 CG2R61 2 CG2R61 3 CG2R61 4 CG2R61 5 CG2R61 6 NG2R60 7 HGR61 8 HGR61 9 HGR61 10 HGR62 11 HGR62
@<TRIPOS>MOLECULE
pyridine
 11 11 0 0 0
****
USER_CHARGES
INVALID_CHARGES
Pose:  23 Cluster:  23 Fr_nu: 546119 TotEn:   -10.41
@<TRIPOS>ATOM
      1 C1        -69.2578  -24.0805  -41.5484 C.ar   1 LIG      -0.11300
      2 C2        -69.1321  -24.0952  -40.1638 C.ar   1 LIG      -0.11700
      3 C3        -68.2558  -24.6339  -42.3377 C.ar   1 LIG      -0.11700
      4 C4        -67.9941  -24.6705  -39.6219 C.ar   1 LIG       0.17700
      5 C5        -67.1569  -25.1848  -41.6986 C.ar   1 LIG       0.17700
      6 N1        -66.9996  -25.2176  -40.3562 N.ar   1 LIG      -0.60000
      7 H1        -70.1347  -23.6381  -42.0115 H      1 LIG       0.11500
      8 H2        -69.9007  -23.6700  -39.5288 H      1 LIG       0.11500
      9 H3        -68.3323  -24.6332  -43.4191 H      1 LIG       0.11500
     10 H4        -67.8487  -24.7065  -38.5473 H      1 LIG       0.12400
     11 H5        -66.3471  -25.6286  -42.2685 H      1 LIG       0.12400
@<TRIPOS>BOND
      1       1       2 ar
      2       1       3 ar
      3       2       4 ar
      4       3       5 ar
      5       4       6 ar
      6       5       6 ar
      7       1       7 1
      8       2       8 1
      9       3       9 1
     10       4      10 1
     11       5      11 1
@<TRIPOS>ALT_TYPE
CGenFF_4.0_ALT_TYPE_SET
CGenFF_4.0 1 CG2R61 2 CG2R61 3 CG2R61 4 CG2R61 5 CG2R61 6 NG2R60 7 HGR61 8 HGR61 9 HGR61 10 HGR62 11 HGR62
@<TRIPOS>MOLECULE
pyridine
 11 11 0 0 0
****
USER_CHARGES
INVALID_CHARGES
Pose:  24 Cluster:  24 Fr_nu:  18925 TotEn:   -10.40
@<TRIPOS>ATOM
      1 C1        -57.8924  -18.6529  -36.4505 C.ar   1 LIG      -0.11300
      2 C2        -57.7133  -20.0246  -36.5905 C.ar   1 LIG      -0.11700
      3 C3        -58.6487  -17.9571  -37.3870 C.ar   1 LIG      -0.11700
      4 C4        -58.3065  -20.6487  -37.6760 C.ar   1 LIG       0.17700
      5 C5        -59.1998  -18.6736  -38.4370 C.ar   1 LIG       0.17700
      6 N1        -59.0478  -20.0063  -38.6062 N.ar   1 LIG      -0.60000
      7 H1        -57.4429  -18.1271  -35.6135 H      1 LIG       0.11500
      8 H2        -57.1281  -20.5874  -35.8725 H      1 LIG       0.11500
      9 H3        -58.8012  -16.8875  -37.2983 H      1 LIG       0.11500
     10 H4        -58.1963  -21.7170  -37.8299 H      1 LIG       0.12400
     11 H5        -59.7976  -18.1780  -39.1950 H      1 LIG       0.12400
@<TRIPOS>BOND
      1       1       2 ar
      2       1       3 ar
      3       2       4 ar
      4       3       5 ar
      5       4       6 ar
      6       5       6 ar
      7       1       7 1
      8       2       8 1
      9       3       9 1
     10       4      10 1
     11       5      11 1
@<TRIPOS>ALT_TYPE
CGenFF_4.0_ALT_TYPE_SET
CGenFF_4.0 1 CG2R61 2 CG2R61 3 CG2R61 4 CG2R61 5 CG2R61 6 NG2R60 7 HGR61 8 HGR61 9 HGR61 10 HGR62 11 HGR62
@<TRIPOS>MOLECULE
pyridine
 11 11 0 0 0
****
USER_CHARGES
INVALID_CHARGES
Pose:  25 Cluster:  25 Fr_nu:  67713 TotEn:   -10.27
@<TRIPOS>ATOM
      1 C1        -48.3746  -12.2396  -28.6967 C.ar   1 LIG      -0.11300
      2 C2        -48.8171  -11.1147  -28.0096 C.ar   1 LIG      -0.11700
      3 C3        -49.1206  -13.4121  -28.6532 C.ar   1 LIG      -0.11700
      4 C4        -50.0027  -11.2133  -27.2994 C.ar   1 LIG       0.17700
      5 C5        -50.2925  -13.4080  -27.9140 C.ar   1 LIG       0.17700
      6 N1        -50.7544  -12.3350  -27.2335 N.ar   1 LIG      -0.60000
      7 H1        -47.4496  -12.2027  -29.2644 H      1 LIG       0.11500
      8 H2        -48.2521  -10.1901  -28.0296 H      1 LIG       0.11500
      9 H3        -48.7946  -14.3013  -29.1807 H      1 LIG       0.11500
     10 H4        -50.3903  -10.3641  -26.7465 H      1 LIG       0.12400
     11 H5        -50.9106  -14.2973  -27.8471 H      1 LIG       0.12400
@<TRIPOS>BOND
      1       1       2 ar
      2       1       3 ar
      3       2       4 ar
      4       3       5 ar
      5       4       6 ar
      6       5       6 ar
      7       1       7 1
      8       2       8 1
      9       3       9 1
     10       4      10 1
     11       5      11 1
@<TRIPOS>ALT_TYPE
CGenFF_4.0_ALT_TYPE_SET
CGenFF_4.0 1 CG2R61 2 CG2R61 3 CG2R61 4 CG2R61 5 CG2R61 6 NG2R60 7 HGR61 8 HGR61 9 HGR61 10 HGR62 11 HGR62
@<TRIPOS>MOLECULE
pyridine
 11 11 0 0 0
****
USER_CHARGES
INVALID_CHARGES
Pose:  26 Cluster:  26 Fr_nu: 1828950 TotEn:   -10.14
@<TRIPOS>ATOM
      1 C1        -77.4521  -11.0121  -52.2116 C.ar   1 LIG      -0.11300
      2 C2        -76.8851  -10.0691  -53.0616 C.ar   1 LIG      -0.11700
      3 C3        -77.1055  -11.0237  -50.8651 C.ar   1 LIG      -0.11700
      4 C4        -75.9839   -9.1666  -52.5201 C.ar   1 LIG       0.17700
      5 C5        -76.1942  -10.0787  -50.4220 C.ar   1 LIG       0.17700
      6 N1        -75.6224   -9.1471  -51.2176 N.ar   1 LIG      -0.60000
      7 H1        -78.1622  -11.7371  -52.5979 H      1 LIG       0.11500
      8 H2        -77.1407  -10.0411  -54.1144 H      1 LIG       0.11500
      9 H3        -77.5345  -11.7500  -50.1842 H      1 LIG       0.11500
     10 H4        -75.5138   -8.4116  -53.1415 H      1 LIG       0.12400
     11 H5        -75.8897  -10.0455  -49.3810 H      1 LIG       0.12400
@<TRIPOS>BOND
      1       1       2 ar
      2       1       3 ar
      3       2       4 ar
      4       3       5 ar
      5       4       6 ar
      6       5       6 ar
      7       1       7 1
      8       2       8 1
      9       3       9 1
     10       4      10 1
     11       5      11 1
@<TRIPOS>ALT_TYPE
CGenFF_4.0_ALT_TYPE_SET
CGenFF_4.0 1 CG2R61 2 CG2R61 3 CG2R61 4 CG2R61 5 CG2R61 6 NG2R60 7 HGR61 8 HGR61 9 HGR61 10 HGR62 11 HGR62
@<TRIPOS>MOLECULE
pyridine
 11 11 0 0 0
****
USER_CHARGES
INVALID_CHARGES
Pose:  27 Cluster:  27 Fr_nu: 616047 TotEn:   -10.14
@<TRIPOS>ATOM
      1 C1        -80.4780   -6.8771  -31.9247 C.ar   1 LIG      -0.11300
      2 C2        -80.5609   -7.2940  -33.2485 C.ar   1 LIG      -0.11700
      3 C3        -81.4358   -7.2966  -31.0082 C.ar   1 LIG      -0.11700
      4 C4        -81.6128   -8.1235  -33.6026 C.ar   1 LIG       0.17700
      5 C5        -82.4486   -8.1258  -31.4626 C.ar   1 LIG       0.17700
      6 N1        -82.5622   -8.5516  -32.7407 N.ar   1 LIG      -0.60000
      7 H1        -79.6688   -6.2260  -31.6079 H      1 LIG       0.11500
      8 H2        -79.8255   -6.9798  -33.9799 H      1 LIG       0.11500
      9 H3        -81.3914   -6.9838  -29.9713 H      1 LIG       0.11500
     10 H4        -81.7220   -8.4759  -34.6229 H      1 LIG       0.12400
     11 H5        -83.2211   -8.4806  -30.7882 H      1 LIG       0.12400
@<TRIPOS>BOND
      1       1       2 ar
      2       1       3 ar
      3       2       4 ar
      4       3       5 ar
      5       4       6 ar
      6       5       6 ar
      7       1       7 1
      8       2       8 1
      9       3       9 1
     10       4      10 1
     11       5      11 1
@<TRIPOS>ALT_TYPE
CGenFF_4.0_ALT_TYPE_SET
CGenFF_4.0 1 CG2R61 2 CG2R61 3 CG2R61 4 CG2R61 5 CG2R61 6 NG2R60 7 HGR61 8 HGR61 9 HGR61 10 HGR62 11 HGR62
@<TRIPOS>MOLECULE
pyridine
 11 11 0 0 0
****
USER_CHARGES
INVALID_CHARGES
Pose:  28 Cluster:  28 Fr_nu:  18578 TotEn:   -10.07
@<TRIPOS>ATOM
      1 C1        -81.3998   -6.0101  -31.4868 C.ar   1 LIG      -0.11300
      2 C2        -81.5639   -7.2986  -30.9907 C.ar   1 LIG      -0.11700
      3 C3        -80.8138   -5.8206  -32.7334 C.ar   1 LIG      -0.11700
      4 C4        -81.1287   -8.3555  -31.7738 C.ar   1 LIG       0.17700
      5 C5        -80.4119   -6.9436  -33.4384 C.ar   1 LIG       0.17700
      6 N1        -80.5548   -8.2107  -32.9892 N.ar   1 LIG      -0.60000
      7 H1        -81.7273   -5.1553  -30.9028 H      1 LIG       0.11500
      8 H2        -82.0183   -7.4701  -30.0218 H      1 LIG       0.11500
      9 H3        -80.6753   -4.8252  -33.1399 H      1 LIG       0.11500
     10 H4        -81.2338   -9.3796  -31.4314 H      1 LIG       0.12400
     11 H5        -79.9487   -6.8503  -34.4152 H      1 LIG       0.12400
@<TRIPOS>BOND
      1       1       2 ar
      2       1       3 ar
      3       2       4 ar
      4       3       5 ar
      5       4       6 ar
      6       5       6 ar
      7       1       7 1
      8       2       8 1
      9       3       9 1
     10       4      10 1
     11       5      11 1
@<TRIPOS>ALT_TYPE
CGenFF_4.0_ALT_TYPE_SET
CGenFF_4.0 1 CG2R61 2 CG2R61 3 CG2R61 4 CG2R61 5 CG2R61 6 NG2R60 7 HGR61 8 HGR61 9 HGR61 10 HGR62 11 HGR62
@<TRIPOS>MOLECULE
pyridine
 11 11 0 0 0
****
USER_CHARGES
INVALID_CHARGES
Pose:  29 Cluster:  29 Fr_nu: 1537762 TotEn:   -10.00
@<TRIPOS>ATOM
      1 C1        -68.0959  -24.7063  -41.4771 C.ar   1 LIG      -0.11300
      2 C2        -68.2328  -26.0594  -41.1879 C.ar   1 LIG      -0.11700
      3 C3        -68.7073  -23.7613  -40.6607 C.ar   1 LIG      -0.11700
      4 C4        -68.9856  -26.4129  -40.0797 C.ar   1 LIG       0.17700
      5 C5        -69.4391  -24.2176  -39.5763 C.ar   1 LIG       0.17700
      6 N1        -69.5945  -25.5237  -39.2636 N.ar   1 LIG      -0.60000
      7 H1        -67.5144  -24.3888  -42.3374 H      1 LIG       0.11500
      8 H2        -67.7648  -26.8134  -41.8101 H      1 LIG       0.11500
      9 H3        -68.6146  -22.7012  -40.8672 H      1 LIG       0.11500
     10 H4        -69.1227  -27.4553  -39.8119 H      1 LIG       0.12400
     11 H5        -69.9364  -23.5215  -38.9088 H      1 LIG       0.12400
@<TRIPOS>BOND
      1       1       2 ar
      2       1       3 ar
      3       2       4 ar
      4       3       5 ar
      5       4       6 ar
      6       5       6 ar
      7       1       7 1
      8       2       8 1
      9       3       9 1
     10       4      10 1
     11       5      11 1
@<TRIPOS>ALT_TYPE
CGenFF_4.0_ALT_TYPE_SET
CGenFF_4.0 1 CG2R61 2 CG2R61 3 CG2R61 4 CG2R61 5 CG2R61 6 NG2R60 7 HGR61 8 HGR61 9 HGR61 10 HGR62 11 HGR62
@<TRIPOS>MOLECULE
pyridine
 11 11 0 0 0
****
USER_CHARGES
INVALID_CHARGES
Pose:  30 Cluster:  30 Fr_nu:  12230 TotEn:    -9.95
@<TRIPOS>ATOM
      1 C1        -49.1092  -11.8818  -43.6274 C.ar   1 LIG      -0.11300
      2 C2        -48.6438  -12.3331  -44.8574 C.ar   1 LIG      -0.11700
      3 C3        -50.1681  -10.9821  -43.5785 C.ar   1 LIG      -0.11700
      4 C4        -49.2665  -11.8580  -46.0004 C.ar   1 LIG       0.17700
      5 C5        -50.7224  -10.5673  -44.7787 C.ar   1 LIG       0.17700
      6 N1        -50.2974  -10.9836  -45.9928 N.ar   1 LIG      -0.60000
      7 H1        -48.6470  -12.2302  -42.7086 H      1 LIG       0.11500
      8 H2        -47.8200  -13.0346  -44.9196 H      1 LIG       0.11500
      9 H3        -50.5470  -10.6164  -42.6310 H      1 LIG       0.11500
     10 H4        -48.9404  -12.1795  -46.9840 H      1 LIG       0.12400
     11 H5        -51.5499   -9.8656  -44.7957 H      1 LIG       0.12400
@<TRIPOS>BOND
      1       1       2 ar
      2       1       3 ar
      3       2       4 ar
      4       3       5 ar
      5       4       6 ar
      6       5       6 ar
      7       1       7 1
      8       2       8 1
      9       3       9 1
     10       4      10 1
     11       5      11 1
@<TRIPOS>ALT_TYPE
CGenFF_4.0_ALT_TYPE_SET
CGenFF_4.0 1 CG2R61 2 CG2R61 3 CG2R61 4 CG2R61 5 CG2R61 6 NG2R60 7 HGR61 8 HGR61 9 HGR61 10 HGR62 11 HGR62
@<TRIPOS>MOLECULE
pyridine
 11 11 0 0 0
****
USER_CHARGES
INVALID_CHARGES
Pose:  31 Cluster:  31 Fr_nu: 714426 TotEn:    -9.88
@<TRIPOS>ATOM
      1 C1        -76.5835  -10.3338  -51.2292 C.ar   1 LIG      -0.11300
      2 C2        -77.6260  -10.5021  -52.1336 C.ar   1 LIG      -0.11700
      3 C3        -75.3645   -9.8290  -51.6681 C.ar   1 LIG      -0.11700
      4 C4        -77.4006  -10.1534  -53.4555 C.ar   1 LIG       0.17700
      5 C5        -75.2402   -9.5106  -53.0108 C.ar   1 LIG       0.17700
      6 N1        -76.2304   -9.6603  -53.9191 N.ar   1 LIG      -0.60000
      7 H1        -76.7204  -10.5962  -50.1844 H      1 LIG       0.11500
      8 H2        -78.5848  -10.8935  -51.8139 H      1 LIG       0.11500
      9 H3        -74.5377   -9.6899  -50.9810 H      1 LIG       0.11500
     10 H4        -78.1819  -10.2662  -54.1998 H      1 LIG       0.12400
     11 H5        -74.3099   -9.1142  -53.4043 H      1 LIG       0.12400
@<TRIPOS>BOND
      1       1       2 ar
      2       1       3 ar
      3       2       4 ar
      4       3       5 ar
      5       4       6 ar
      6       5       6 ar
      7       1       7 1
      8       2       8 1
      9       3       9 1
     10       4      10 1
     11       5      11 1
@<TRIPOS>ALT_TYPE
CGenFF_4.0_ALT_TYPE_SET
CGenFF_4.0 1 CG2R61 2 CG2R61 3 CG2R61 4 CG2R61 5 CG2R61 6 NG2R60 7 HGR61 8 HGR61 9 HGR61 10 HGR62 11 HGR62
@<TRIPOS>MOLECULE
pyridine
 11 11 0 0 0
****
USER_CHARGES
INVALID_CHARGES
Pose:  32 Cluster:  32 Fr_nu: 192382 TotEn:    -9.72
@<TRIPOS>ATOM
      1 C1        -76.3643  -11.4835  -45.8963 C.ar   1 LIG      -0.11300
      2 C2        -77.2220  -11.3666  -44.8082 C.ar   1 LIG      -0.11700
      3 C3        -75.0131  -11.1934  -45.7435 C.ar   1 LIG      -0.11700
      4 C4        -76.6833  -10.9591  -43.5985 C.ar   1 LIG       0.17700
      5 C5        -74.5732  -10.7934  -44.4920 C.ar   1 LIG       0.17700
      6 N1        -75.3763  -10.6683  -43.4117 N.ar   1 LIG      -0.60000
      7 H1        -76.7483  -11.7994  -46.8616 H      1 LIG       0.11500
      8 H2        -78.2787  -11.5878  -44.9039 H      1 LIG       0.11500
      9 H3        -74.3261  -11.2771  -46.5779 H      1 LIG       0.11500
     10 H4        -77.3107  -10.8522  -42.7198 H      1 LIG       0.12400
     11 H5        -73.5288  -10.5547  -44.3201 H      1 LIG       0.12400
@<TRIPOS>BOND
      1       1       2 ar
      2       1       3 ar
      3       2       4 ar
      4       3       5 ar
      5       4       6 ar
      6       5       6 ar
      7       1       7 1
      8       2       8 1
      9       3       9 1
     10       4      10 1
     11       5      11 1
@<TRIPOS>ALT_TYPE
CGenFF_4.0_ALT_TYPE_SET
CGenFF_4.0 1 CG2R61 2 CG2R61 3 CG2R61 4 CG2R61 5 CG2R61 6 NG2R60 7 HGR61 8 HGR61 9 HGR61 10 HGR62 11 HGR62
@<TRIPOS>MOLECULE
pyridine
 11 11 0 0 0
****
USER_CHARGES
INVALID_CHARGES
Pose:  33 Cluster:  33 Fr_nu: 382900 TotEn:    -9.70
@<TRIPOS>ATOM
      1 C1        -68.8314    3.5011  -46.8588 C.ar   1 LIG      -0.11300
      2 C2        -69.9289    4.2594  -47.2505 C.ar   1 LIG      -0.11700
      3 C3        -68.5576    2.2998  -47.5034 C.ar   1 LIG      -0.11700
      4 C4        -70.7154    3.7764  -48.2839 C.ar   1 LIG       0.17700
      5 C5        -69.4057    1.9044  -48.5252 C.ar   1 LIG       0.17700
      6 N1        -70.4814    2.6143  -48.9336 N.ar   1 LIG      -0.60000
      7 H1        -68.1909    3.8452  -46.0523 H      1 LIG       0.11500
      8 H2        -70.1612    5.1989  -46.7627 H      1 LIG       0.11500
      9 H3        -67.7078    1.6920  -47.2144 H      1 LIG       0.11500
     10 H4        -71.5831    4.3307  -48.6262 H      1 LIG       0.12400
     11 H5        -69.2367    0.9752  -49.0595 H      1 LIG       0.12400
@<TRIPOS>BOND
      1       1       2 ar
      2       1       3 ar
      3       2       4 ar
      4       3       5 ar
      5       4       6 ar
      6       5       6 ar
      7       1       7 1
      8       2       8 1
      9       3       9 1
     10       4      10 1
     11       5      11 1
@<TRIPOS>ALT_TYPE
CGenFF_4.0_ALT_TYPE_SET
CGenFF_4.0 1 CG2R61 2 CG2R61 3 CG2R61 4 CG2R61 5 CG2R61 6 NG2R60 7 HGR61 8 HGR61 9 HGR61 10 HGR62 11 HGR62
@<TRIPOS>MOLECULE
pyridine
 11 11 0 0 0
****
USER_CHARGES
INVALID_CHARGES
Pose:  34 Cluster:  34 Fr_nu: 2638488 TotEn:    -9.68
@<TRIPOS>ATOM
      1 C1        -71.3195    0.2660  -30.7745 C.ar   1 LIG      -0.11300
      2 C2        -71.0499   -0.9737  -30.2056 C.ar   1 LIG      -0.11700
      3 C3        -70.2888    1.1821  -30.9524 C.ar   1 LIG      -0.11700
      4 C4        -69.7431   -1.2465  -29.8344 C.ar   1 LIG       0.17700
      5 C5        -69.0162    0.8129  -30.5476 C.ar   1 LIG       0.17700
      6 N1        -68.7157   -0.3820  -29.9912 N.ar   1 LIG      -0.60000
      7 H1        -72.3312    0.5180  -31.0780 H      1 LIG       0.11500
      8 H2        -71.8374   -1.7034  -30.0577 H      1 LIG       0.11500
      9 H3        -70.4759    2.1546  -31.3933 H      1 LIG       0.11500
     10 H4        -69.4813   -2.1992  -29.3861 H      1 LIG       0.12400
     11 H5        -68.1774    1.4914  -30.6635 H      1 LIG       0.12400
@<TRIPOS>BOND
      1       1       2 ar
      2       1       3 ar
      3       2       4 ar
      4       3       5 ar
      5       4       6 ar
      6       5       6 ar
      7       1       7 1
      8       2       8 1
      9       3       9 1
     10       4      10 1
     11       5      11 1
@<TRIPOS>ALT_TYPE
CGenFF_4.0_ALT_TYPE_SET
CGenFF_4.0 1 CG2R61 2 CG2R61 3 CG2R61 4 CG2R61 5 CG2R61 6 NG2R60 7 HGR61 8 HGR61 9 HGR61 10 HGR62 11 HGR62
@<TRIPOS>MOLECULE
pyridine
 11 11 0 0 0
****
USER_CHARGES
INVALID_CHARGES
Pose:  35 Cluster:  35 Fr_nu:    304 TotEn:    -9.53
@<TRIPOS>ATOM
      1 C1        -68.5425  -25.0771  -39.6683 C.ar   1 LIG      -0.11300
      2 C2        -67.2302  -25.4772  -39.8938 C.ar   1 LIG      -0.11700
      3 C3        -68.9993  -23.8774  -40.2025 C.ar   1 LIG      -0.11700
      4 C4        -66.4210  -24.6484  -40.6542 C.ar   1 LIG       0.17700
      5 C5        -68.1109  -23.1201  -40.9489 C.ar   1 LIG       0.17700
      6 N1        -66.8290  -23.4759  -41.1894 N.ar   1 LIG      -0.60000
      7 H1        -69.2079  -25.6988  -39.0767 H      1 LIG       0.11500
      8 H2        -66.8527  -26.4084  -39.4876 H      1 LIG       0.11500
      9 H3        -70.0182  -23.5454  -40.0392 H      1 LIG       0.11500
     10 H4        -65.3895  -24.9156  -40.8584 H      1 LIG       0.12400
     11 H5        -68.4171  -22.1758  -41.3870 H      1 LIG       0.12400
@<TRIPOS>BOND
      1       1       2 ar
      2       1       3 ar
      3       2       4 ar
      4       3       5 ar
      5       4       6 ar
      6       5       6 ar
      7       1       7 1
      8       2       8 1
      9       3       9 1
     10       4      10 1
     11       5      11 1
@<TRIPOS>ALT_TYPE
CGenFF_4.0_ALT_TYPE_SET
CGenFF_4.0 1 CG2R61 2 CG2R61 3 CG2R61 4 CG2R61 5 CG2R61 6 NG2R60 7 HGR61 8 HGR61 9 HGR61 10 HGR62 11 HGR62
@<TRIPOS>MOLECULE
pyridine
 11 11 0 0 0
****
USER_CHARGES
INVALID_CHARGES
Pose:  36 Cluster:  36 Fr_nu:   4932 TotEn:    -9.42
@<TRIPOS>ATOM
      1 C1        -68.4907  -25.7260  -40.8006 C.ar   1 LIG      -0.11300
      2 C2        -68.3825  -25.4938  -42.1671 C.ar   1 LIG      -0.11700
      3 C3        -68.8341  -24.6822  -39.9486 C.ar   1 LIG      -0.11700
      4 C4        -68.6257  -24.2100  -42.6281 C.ar   1 LIG       0.17700
      5 C5        -69.0568  -23.4346  -40.5088 C.ar   1 LIG       0.17700
      6 N1        -68.9612  -23.1707  -41.8313 N.ar   1 LIG      -0.60000
      7 H1        -68.3072  -26.7186  -40.4001 H      1 LIG       0.11500
      8 H2        -68.1165  -26.2924  -42.8499 H      1 LIG       0.11500
      9 H3        -68.9237  -24.8400  -38.8799 H      1 LIG       0.11500
     10 H4        -68.5538  -23.9774  -43.6854 H      1 LIG       0.12400
     11 H5        -69.3264  -22.5866  -39.8879 H      1 LIG       0.12400
@<TRIPOS>BOND
      1       1       2 ar
      2       1       3 ar
      3       2       4 ar
      4       3       5 ar
      5       4       6 ar
      6       5       6 ar
      7       1       7 1
      8       2       8 1
      9       3       9 1
     10       4      10 1
     11       5      11 1
@<TRIPOS>ALT_TYPE
CGenFF_4.0_ALT_TYPE_SET
[truncated: 4,634,478 more chars]
