# Supplementary material for: The pocketome of G-protein-coupled receptors reveals previously untargeted allosteric sites
Source: Nat Commun. 2022 May 10;13:2567. doi: 10.1038/s41467-022-29609-6 (PMC9091257; doi:10.1038/s41467-022-29609-6)
Supplement: Supplementary file 4 — Supplementary Data 1 [file 41467_2022_29609_MOESM4_ESM.zip › docking_files/4ib4/rec.mol2]

@<TRIPOS>MOLECULE
4ib4_align.pdb
4667 4727 285 0 0
PROTEIN
NO_CHARGES


@<TRIPOS>ATOM
      1 N         -90.3610  -29.4390  -56.8440 N.4       1 GLU   -0.2700
      2 CA        -89.2470  -29.7120  -55.9570 C.3       1 GLU    0.0900
      3 CAY       -92.5690  -29.5230  -57.7440 C.3       1 GLU    0.0900
      4 C         -89.3750  -29.1220  -54.5520 C.2       1 GLU    0.0900
      5 O         -89.7600  -27.9690  -54.3630 O.2       1 GLU    0.5100
      6 CB        -87.9180  -29.1770  -56.5680 C.3       1 GLU   -0.5100
      7 CG        -87.6610  -29.5460  -58.0550 C.3       1 GLU   -0.4700
      8 CD        -88.1840  -30.9240  -58.4490 C.2       1 GLU    0.3100
      9 OE1       -87.6470  -31.9330  -57.9290 O.co2     1 GLU    0.0700
     10 OE2       -89.1440  -30.9580  -59.2620 O.co2     1 GLU    0.0900
     11 CY        -91.6390  -29.7660  -56.6180 C.2       1 GLU   -0.1800
     12 OY        -92.0400  -30.2530  -55.5680 O.2       1 GLU    0.0900
     13 HN        -90.1070  -28.9660  -57.6830 H         1 GLU    0.0900
     14 HA        -89.1890  -30.7800  -55.8100 H         1 GLU   -0.2800
     15 HB1       -87.0770  -29.5790  -55.9650 H         1 GLU    0.0900
     16 HB2       -87.9250  -28.0700  -56.4870 H         1 GLU    0.0900
     17 HG1       -86.5670  -29.5240  -58.2420 H         1 GLU    0.6200
     18 HG2       -88.1560  -28.7890  -58.7000 H         1 GLU   -0.7600
     19 HY1       -92.7170  -28.4290  -57.8730 H         1 GLU   -0.7600
     20 HY2       -93.5510  -29.9960  -57.5280 H         1 GLU    0.5100
     21 HY3       -92.1440  -29.9410  -58.6810 H         1 GLU   -0.5100
     22 N         -88.9900  -29.9130  -53.5310 N.am      2 GLU   -0.4700
     23 CA        -88.9570  -29.5090  -52.1270 C.3       2 GLU    0.3100
     24 C         -87.5430  -29.7020  -51.5640 C.2       2 GLU    0.0700
     25 O         -86.9380  -30.7590  -51.7550 O.2       2 GLU    0.0900
     26 CB        -90.0020  -30.3020  -51.3090 C.3       2 GLU   -0.1800
     27 CG        -90.0190  -30.0180  -49.8090 C.3       2 GLU    0.0900
     28 CD        -90.3430  -28.5990  -49.3710 C.2       2 GLU    0.0900
     29 OE1       -89.5470  -28.0300  -48.5870 O.co2     2 GLU   -0.2800
     30 OE2       -91.3910  -28.0620  -49.7960 O.co2     2 GLU    0.0900
     31 HN        -88.6980  -30.8500  -53.6990 H         2 GLU    0.0900
     32 HA        -89.1650  -28.4500  -52.0780 H         2 GLU    0.6200
     33 HB1       -89.8010  -31.3840  -51.4520 H         2 GLU   -0.7600
     34 HB2       -91.0070  -30.0640  -51.7160 H         2 GLU   -0.7600
     35 HG1       -89.0160  -30.2650  -49.4060 H         2 GLU    0.5100
     36 HG2       -90.7750  -30.6870  -49.3470 H         2 GLU   -0.5100
     37 N         -87.0240  -28.6670  -50.8770 N.am      3 GLN   -0.4700
     38 CA        -85.6980  -28.6690  -50.2510 C.3       3 GLN    0.3100
     39 C         -85.6350  -29.6590  -49.0690 C.2       3 GLN    0.0700
     40 O         -84.6930  -30.4480  -48.9870 O.2       3 GLN    0.0900
     41 CB        -85.2640  -27.2490  -49.8110 C.3       3 GLN   -0.1800
     42 CG        -86.3200  -26.4130  -49.0690 C.3       3 GLN    0.0900
     43 CD        -87.2220  -25.6420  -50.0040 C.2       3 GLN    0.0900
     44 NE2       -88.5130  -25.9270  -49.9500 N.am      3 GLN   -0.1800
     45 OE1       -86.7820  -24.7760  -50.7700 O.2       3 GLN    0.0900
     46 HN        -87.5390  -27.8230  -50.7600 H         3 GLN    0.0900
     47 HA        -84.9970  -29.0640  -50.9710 H         3 GLN    0.5500
     48 HB1       -84.9640  -26.6880  -50.7210 H         3 GLN   -0.5500
     49 HB2       -84.3820  -27.3540  -49.1450 H         3 GLN   -0.6200
     50 HG1       -85.8040  -25.6900  -48.4020 H         3 GLN    0.3200
     51 HG2       -86.9490  -27.0910  -48.4530 H         3 GLN    0.3000
     52 HE21      -88.8460  -26.6230  -49.3120 H         3 GLN    0.5100
     53 HE22      -89.1570  -25.4480  -50.5460 H         3 GLN   -0.5100
     54 N         -86.6560  -29.6340  -48.2030 N.am      4 GLY   -0.4700
     55 CA        -86.7580  -30.5050  -47.0400 C.3       4 GLY    0.3100
     56 C         -86.6440  -29.7610  -45.7240 C.2       4 GLY   -0.0200
     57 O         -87.2540  -28.6990  -45.5570 O.2       4 GLY    0.0900
     58 HN        -87.4140  -28.9980  -48.3210 H         4 GLY    0.0900
     59 HA1       -85.9620  -31.2330  -47.1010 H         4 GLY    0.5100
     60 HA2       -87.7170  -31.0000  -47.0800 H         4 GLY   -0.5100
     61 N         -85.8560  -30.3220  -44.7800 N.am      5 ASN   -0.4700
     62 CA        -85.6210  -29.7590  -43.4490 C.3       5 ASN    0.3100
     63 C         -84.1270  -29.5800  -43.2020 C.2       5 ASN    0.0700
     64 O         -83.3310  -30.4610  -43.5390 O.2       5 ASN    0.0900
     65 CB        -86.2400  -30.6530  -42.3700 C.3       5 ASN   -0.1800
     66 CG        -86.3620  -30.0370  -40.9910 C.2       5 ASN    0.0900
     67 ND2       -86.9970  -30.7730  -40.0880 N.am      5 ASN    0.0900
     68 OD1       -85.9040  -28.9230  -40.7090 O.2       5 ASN    0.5500
     69 HN        -85.3800  -31.1790  -44.9580 H         5 ASN   -0.5500
     70 HA        -86.0630  -28.7740  -43.4180 H         5 ASN   -0.6200
     71 HB1       -85.6150  -31.5660  -42.2760 H         5 ASN    0.3200
     72 HB2       -87.2600  -30.9410  -42.7020 H         5 ASN    0.3000
     73 HD21      -87.1150  -30.4280  -39.1560 H         5 ASN    0.5100
     74 HD22      -87.3580  -31.6710  -40.3380 H         5 ASN   -0.5100
     75 N         -83.7580  -28.4610  -42.5600 N.am      6 LYS   -0.4700
     76 CA        -82.4060  -28.0010  -42.3700 C.3       6 LYS    0.3100
     77 C         -82.0450  -27.7840  -40.8890 C.2       6 LYS    0.0700
     78 O         -81.1150  -27.0440  -40.5690 O.2       6 LYS    0.0900
     79 CB        -82.1480  -26.7610  -43.2960 C.3       6 LYS   -0.1800
     80 CG        -83.4130  -26.0370  -43.8290 C.3       6 LYS    0.0900
     81 CD        -83.0750  -24.7920  -44.6840 C.3       6 LYS    0.0900
     82 CE        -84.2730  -23.9730  -45.2200 C.3       6 LYS   -0.1800
     83 NZ        -85.1210  -23.4750  -44.1200 N.4       6 LYS    0.0900
     84 HN        -84.4490  -27.8640  -42.1630 H         6 LYS    0.0900
     85 HA        -81.7320  -28.8070  -42.6180 H         6 LYS   -0.1800
     86 HB1       -81.5560  -27.1030  -44.1700 H         6 LYS    0.0900
     87 HB2       -81.5490  -26.0230  -42.7220 H         6 LYS    0.0900
     88 HG1       -84.0340  -25.7190  -42.9650 H         6 LYS    0.2100
     89 HG2       -83.9980  -26.7480  -44.4500 H         6 LYS    0.0500
     90 HD1       -82.4790  -25.1310  -45.5570 H         6 LYS    0.0500
     91 HD2       -82.4520  -24.1130  -44.0640 H         6 LYS   -0.3000
     92 HE1       -84.9050  -24.6140  -45.8720 H         6 LYS    0.3300
     93 HE2       -83.9040  -23.0940  -45.7900 H         6 LYS    0.3300
     94 HZ1       -84.5780  -23.4780  -43.2340 H         6 LYS    0.3300
     95 HZ2       -85.9550  -24.0890  -44.0190 H         6 LYS    0.5100
     96 HZ3       -85.4300  -22.5050  -44.3340 H         6 LYS   -0.5100
     97 N         -82.7490  -28.4470  -39.9270 N.am      7 LEU   -0.4700
     98 CA        -82.5790  -28.2200  -38.4890 C.3       7 LEU    0.3100
     99 C         -81.2060  -28.7230  -38.0140 C.2       7 LEU    0.0700
    100 O         -80.6160  -28.1250  -37.1130 O.2       7 LEU    0.0900
    101 CB        -83.7140  -28.8820  -37.6800 C.3       7 LEU   -0.1800
    102 CG        -83.8230  -28.5000  -36.1940 C.3       7 LEU    0.0900
    103 CD1       -84.3400  -27.0790  -36.0140 C.3       7 LEU    0.0900
    104 CD2       -84.7050  -29.4700  -35.4580 C.3       7 LEU   -0.0900
    105 HN        -83.4280  -29.1340  -40.1680 H         7 LEU    0.0900
    106 HA        -82.5760  -27.1520  -38.3200 H         7 LEU   -0.2700
    107 HB1       -83.5710  -29.9820  -37.7370 H         7 LEU    0.0900
    108 HB2       -84.6750  -28.6180  -38.1680 H         7 LEU    0.0900
    109 HG        -82.8200  -28.5840  -35.7250 H         7 LEU    0.0900
    110 HD11      -85.3480  -26.9790  -36.4690 H         7 LEU   -0.2700
    111 HD12      -83.6530  -26.3610  -36.5110 H         7 LEU    0.0900
    112 HD13      -84.4120  -26.8370  -34.9320 H         7 LEU    0.0900
    113 HD21      -84.2850  -30.4960  -35.5270 H         7 LEU    0.0900
    114 HD22      -85.7220  -29.4710  -35.9050 H         7 LEU    0.5100
    115 HD23      -84.7670  -29.1840  -34.3860 H         7 LEU   -0.5100
    116 N         -80.6850  -29.8050  -38.6360 N.am      8 HSE   -0.4700
    117 CA        -79.3790  -30.3870  -38.3150 C.3       8 HSE    0.3100
    118 C         -78.2310  -29.3870  -38.5340 C.2       8 HSE    0.0700
    119 O         -77.2320  -29.4660  -37.8200 O.2       8 HSE    0.0900
    120 CB        -79.1270  -31.6740  -39.1140 C.3       8 HSE   -0.0800
    121 CG        -79.3300  -31.5330  -40.5900 C.ar      8 HSE    0.0900
    122 CD2       -78.4150  -31.4370  -41.5810 C.ar      8 HSE    0.0900
    123 ND1       -80.5970  -31.5080  -41.1430 N.ar      8 HSE   -0.7000
    124 CE1       -80.4160  -31.3860  -42.4460 C.ar      8 HSE    0.2200
    125 NE2       -79.1200  -31.3410  -42.7570 N.ar      8 HSE    0.2500
    126 HN        -81.1850  -30.2670  -39.3640 H         8 HSE    0.1300
    127 HA        -79.3630  -30.5980  -37.2570 H         8 HSE   -0.3600
    128 HB1       -79.8190  -32.4610  -38.7460 H         8 HSE    0.3200
    129 HB2       -78.0790  -31.9990  -38.9400 H         8 HSE   -0.0500
    130 HD2       -77.3330  -31.4290  -41.5260 H         8 HSE    0.0900
    131 HE1       -81.2080  -31.3280  -43.1930 H         8 HSE    0.5100
    132 HE2       -78.7200  -31.2550  -43.6710 H         8 HSE   -0.5100
    133 N         -78.3780  -28.4320  -39.4850 N.am      9 TRP   -0.4700
    134 CA        -77.3610  -27.4040  -39.7210 C.3       9 TRP    0.3100
    135 C         -77.4030  -26.3770  -38.5940 C.2       9 TRP    0.0700
    136 O         -76.3480  -25.9820  -38.0900 O.2       9 TRP    0.0900
    137 CB        -77.5160  -26.7210  -41.0980 C.3       9 TRP   -0.1800
    138 CG        -77.4550  -27.6530  -42.2770 C.ar      9 TRP    0.0900
    139 CD1       -78.4350  -27.8650  -43.2030 C.ar      9 TRP    0.0900
    140 CD2       -76.3650  -28.5200  -42.6410 C.ar      9 TRP   -0.0300
    141 CE2       -76.7650  -29.2340  -43.7950 C.ar      9 TRP   -0.1500
    142 CE3       -75.0950  -28.7750  -42.0950 C.ar      9 TRP    0.2200
    143 NE1       -78.0300  -28.8150  -44.1160 N.ar      9 TRP   -0.5100
    144 CZ2       -75.9400  -30.1790  -44.4130 C.ar      9 TRP    0.3700
    145 CZ3       -74.2820  -29.7170  -42.7050 C.ar      9 TRP    0.2400
    146 CH2       -74.7020  -30.4050  -43.8520 C.ar      9 TRP    0.1100
    147 HN        -79.1860  -28.3870  -40.0670 H         9 TRP   -0.2500
    148 HA        -76.3940  -27.8810  -39.6550 H         9 TRP    0.1700
    149 HB1       -76.7050  -25.9720  -41.2130 H         9 TRP   -0.2000
    150 HB2       -78.4980  -26.2030  -41.1240 H         9 TRP    0.1400
    151 HD1       -79.3900  -27.3610  -43.2190 H         9 TRP   -0.2700
    152 HE1       -78.5590  -29.1360  -44.8690 H         9 TRP    0.1600
    153 HE3       -74.7440  -28.2550  -41.2160 H         9 TRP   -0.1400
    154 HZ2       -76.2440  -30.7220  -45.2960 H         9 TRP    0.1400
    155 HZ3       -73.3070  -29.9250  -42.2910 H         9 TRP    0.5100
    156 HH2       -74.0400  -31.1280  -44.3050 H         9 TRP   -0.5100
    157 N         -78.6250  -25.9880  -38.1650 N.am     10 ALA   -0.4700
    158 CA        -78.8670  -25.0360  -37.0790 C.3      10 ALA    0.3100
    159 C         -78.2730  -25.5200  -35.7520 C.2      10 ALA    0.0700
    160 O         -77.6590  -24.7290  -35.0430 O.2      10 ALA    0.0900
    161 CB        -80.3590  -24.7990  -36.9210 C.3      10 ALA   -0.2700
    162 HN        -79.4490  -26.3480  -38.5910 H        10 ALA    0.0900
    163 HA        -78.3600  -24.1130  -37.3180 H        10 ALA    0.0900
    164 HB1       -80.8750  -25.7550  -36.6860 H        10 ALA    0.0900
    165 HB2       -80.7790  -24.3930  -37.8660 H        10 ALA    0.5100
    166 HB3       -80.5430  -24.0830  -36.0920 H        10 ALA   -0.5100
    167 N         -78.4240  -26.8180  -35.4370 N.am     11 ALA   -0.4700
    168 CA        -77.8910  -27.4130  -34.2140 C.3      11 ALA    0.3100
    169 C         -76.3610  -27.4870  -34.2490 C.2      11 ALA    0.0700
    170 O         -75.7090  -27.2430  -33.2300 O.2      11 ALA    0.0900
    171 CB        -78.4830  -28.7970  -34.0080 C.3      11 ALA   -0.2700
    172 HN        -78.9170  -27.4450  -36.0360 H        11 ALA    0.0900
    173 HA        -78.1460  -26.7660  -33.3870 H        11 ALA    0.0900
    174 HB1       -78.2270  -29.4530  -34.8670 H        11 ALA    0.0900
    175 HB2       -79.5890  -28.7270  -33.9310 H        11 ALA    0.5100
    176 HB3       -78.0710  -29.2500  -33.0810 H        11 ALA   -0.5100
    177 N         -75.7930  -27.8010  -35.4310 N.am     12 LEU   -0.4700
    178 CA        -74.3550  -27.8990  -35.6660 C.3      12 LEU    0.3100
    179 C         -73.6610  -26.5430  -35.4830 C.2      12 LEU    0.0700
    180 O         -72.5560  -26.4970  -34.9450 O.2      12 LEU    0.0900
    181 CB        -74.0970  -28.4320  -37.0860 C.3      12 LEU   -0.1800
    182 CG        -72.7360  -29.0850  -37.3270 C.3      12 LEU    0.0900
    183 CD1       -72.9040  -30.4280  -38.0160 C.3      12 LEU    0.0900
    184 CD2       -71.8090  -28.1700  -38.1210 C.3      12 LEU   -0.0900
    185 HN        -76.3560  -27.9880  -36.2310 H        12 LEU    0.0900
    186 HA        -73.9350  -28.5670  -34.9290 H        12 LEU   -0.2700
    187 HB1       -74.1960  -27.5810  -37.7920 H        12 LEU    0.0900
    188 HB2       -74.8810  -29.1830  -37.3150 H        12 LEU    0.0900
    189 HG        -72.2220  -29.2340  -36.3530 H        12 LEU    0.0900
    190 HD11      -73.4100  -30.2940  -38.9960 H        12 LEU   -0.2700
    191 HD12      -73.5230  -31.1030  -37.3860 H        12 LEU    0.0900
    192 HD13      -71.9080  -30.8900  -38.1920 H        12 LEU    0.0900
    193 HD21      -71.6440  -27.2200  -37.5670 H        12 LEU    0.0900
    194 HD22      -72.2660  -27.9310  -39.1060 H        12 LEU    0.5100
    195 HD23      -70.8270  -28.6660  -38.2740 H        12 LEU   -0.5100
    196 N         -74.3100  -25.4450  -35.9360 N.am     13 LEU   -0.4700
    197 CA        -73.7700  -24.0870  -35.8600 C.3      13 LEU    0.3100
    198 C         -73.8000  -23.5240  -34.4360 C.2      13 LEU    0.0700
    199 O         -72.9520  -22.6990  -34.1120 O.2      13 LEU    0.0900
    200 CB        -74.4910  -23.1370  -36.8340 C.3      13 LEU   -0.1800
    201 CG        -74.2520  -23.4190  -38.3280 C.3      13 LEU    0.0900
    202 CD1       -75.2840  -22.7240  -39.1920 C.3      13 LEU    0.0900
    203 CD2       -72.8280  -23.0840  -38.7560 C.3      13 LEU   -0.0900
    204 HN        -75.2120  -25.5170  -36.3530 H        13 LEU    0.0900
    205 HA        -72.7180  -24.1350  -36.1000 H        13 LEU   -0.2700
    206 HB1       -74.1530  -22.1020  -36.6200 H        13 LEU    0.0900
    207 HB2       -75.5810  -23.2080  -36.6390 H        13 LEU    0.0900
    208 HG        -74.3070  -24.5140  -38.5050 H        13 LEU    0.0900
    209 HD11      -75.2370  -21.6250  -39.0340 H        13 LEU   -0.2700
    210 HD12      -76.3030  -23.0760  -38.9240 H        13 LEU    0.0900
    211 HD13      -75.0850  -22.9370  -40.2640 H        13 LEU    0.0900
    212 HD21      -72.1020  -23.6920  -38.1760 H        13 LEU    0.0900
    213 HD22      -72.6190  -22.0090  -38.5680 H        13 LEU    0.5100
    214 HD23      -72.6950  -23.3080  -39.8360 H        13 LEU   -0.5100
    215 N         -74.7410  -23.9700  -33.5790 N.am     14 ILE   -0.4700
    216 CA        -74.8180  -23.5490  -32.1760 C.3      14 ILE    0.3100
    217 C         -73.6180  -24.1290  -31.4040 C.2      14 ILE    0.0700
    218 O         -72.9250  -23.3920  -30.7020 O.2      14 ILE    0.0900
    219 CB        -76.1800  -23.9550  -31.5320 C.3      14 ILE   -0.0900
    220 CG1       -77.3330  -23.0990  -32.0880 C.3      14 ILE    0.0900
    221 CG2       -76.1330  -23.8710  -29.9970 C.3      14 ILE   -0.2700
    222 CD        -78.7540  -23.7190  -31.9570 C.3      14 ILE    0.0900
    223 HN        -75.4400  -24.6190  -33.8690 H        14 ILE    0.0900
    224 HA        -74.6990  -22.4750  -32.1450 H        14 ILE    0.0900
    225 HB        -76.4240  -24.9960  -31.8310 H        14 ILE   -0.1800
    226 HG11      -77.1370  -22.9150  -33.1640 H        14 ILE    0.0900
    227 HG12      -77.3310  -22.1290  -31.5490 H        14 ILE    0.0900
    228 HG21      -75.7260  -22.8860  -29.6810 H        14 ILE   -0.2700
    229 HG22      -75.4770  -24.6720  -29.5950 H        14 ILE    0.0900
    230 HG23      -77.1570  -23.9810  -29.5820 H        14 ILE    0.0900
    231 HD1       -78.9950  -23.9000  -30.8870 H        14 ILE    0.0900
    232 HD2       -78.7950  -24.6890  -32.4980 H        14 ILE    0.5100
    233 HD3       -79.5100  -23.0230  -32.3790 H        14 ILE   -0.5100
    234 N         -73.3610  -25.4410  -31.5640 N.am     15 LEU   -0.4700
    235 CA        -72.2940  -26.1630  -30.8790 C.3      15 LEU    0.3100
    236 C         -70.8710  -25.8230  -31.3500 C.2      15 LEU    0.0700
    237 O         -69.9660  -25.7220  -30.5170 O.2      15 LEU    0.0900
    238 CB        -72.5120  -27.6740  -31.0420 C.3      15 LEU   -0.1800
    239 CG        -73.2740  -28.3620  -29.9170 C.3      15 LEU    0.0900
    240 CD1       -74.0370  -29.5650  -30.4410 C.3      15 LEU    0.0900
    241 CD2       -72.3350  -28.7780  -28.7850 C.3      15 LEU   -0.0900
    242 HN        -73.9110  -25.9950  -32.1830 H        15 LEU    0.0900
    243 HA        -72.3120  -25.8880  -29.8340 H        15 LEU   -0.2700
    244 HB1       -71.5160  -28.1570  -31.1260 H        15 LEU    0.0900
    245 HB2       -73.0730  -27.8380  -31.9860 H        15 LEU    0.0900
    246 HG        -73.9890  -27.6430  -29.4650 H        15 LEU    0.0900
    247 HD11      -73.3340  -30.2990  -30.8890 H        15 LEU   -0.2700
    248 HD12      -74.7600  -29.2440  -31.2210 H        15 LEU    0.0900
    249 HD13      -74.5810  -30.0600  -29.6080 H        15 LEU    0.0900
    250 HD21      -71.8250  -27.8850  -28.3640 H        15 LEU    0.0900
    251 HD22      -71.5630  -29.4770  -29.1710 H        15 LEU    0.5100
    252 HD23      -72.9140  -29.2700  -27.9750 H        15 LEU   -0.5100
    253 N         -70.6550  -25.6970  -32.6680 N.am     16 MET   -0.4700
    254 CA        -69.3200  -25.4990  -33.2220 C.3      16 MET    0.3100
    255 C         -68.9830  -24.0560  -33.5810 C.2      16 MET    0.0700
    256 O         -67.8180  -23.7920  -33.8940 O.2      16 MET    0.0900
    257 CB        -69.1310  -26.3890  -34.4610 C.3      16 MET   -0.1800
    258 CG        -68.8430  -27.8410  -34.1210 C.3      16 MET    0.0900
    259 SD        -69.0660  -28.9820  -35.5210 S.3      16 MET    0.0900
    260 CE        -67.7320  -28.4170  -36.6370 C.3      16 MET   -0.1400
    261 HN        -71.4010  -25.7320  -33.3290 H        16 MET    0.0900
    262 HA        -68.5970  -25.7520  -32.4600 H        16 MET    0.0900
    263 HB1       -68.2850  -25.9900  -35.0590 H        16 MET   -0.0900
    264 HB2       -70.0570  -26.3450  -35.0740 H        16 MET   -0.2200
    265 HG1       -69.5190  -28.1440  -33.2950 H        16 MET    0.0900
    266 HG2       -67.7950  -27.9100  -33.7600 H        16 MET    0.0900
    267 HE1       -66.7360  -28.5120  -36.1550 H        16 MET    0.0900
    268 HE2       -67.8840  -27.3500  -36.9060 H        16 MET    0.5100
    269 HE3       -67.7250  -29.0280  -37.5650 H        16 MET   -0.5100
    270 N         -69.9570  -23.1190  -33.5460 N.am     17 VAL   -0.4700
    271 CA        -69.6700  -21.7200  -33.9000 C.3      17 VAL    0.3100
    272 C         -70.0950  -20.7540  -32.7770 C.2      17 VAL    0.0700
    273 O         -69.2400  -20.0450  -32.2590 O.2      17 VAL    0.0900
    274 CB        -70.2770  -21.2860  -35.2720 C.3      17 VAL   -0.0900
    275 CG1       -69.8750  -19.8590  -35.6410 C.3      17 VAL    0.0900
    276 CG2       -69.8890  -22.2460  -36.3910 C.3      17 VAL   -0.2700
    277 HN        -70.8970  -23.3300  -33.2830 H        17 VAL    0.0900
    278 HA        -68.5960  -21.6110  -33.9280 H        17 VAL    0.0900
    279 HB        -71.3840  -21.3490  -35.2160 H        17 VAL    0.0900
    280 HG11      -68.7690  -19.7810  -35.7130 H        17 VAL   -0.2700
    281 HG12      -70.2300  -19.1540  -34.8600 H        17 VAL    0.0900
    282 HG13      -70.3150  -19.5840  -36.6220 H        17 VAL    0.0900
    283 HG21      -70.4050  -23.2200  -36.2550 H        17 VAL    0.0900
    284 HG22      -68.7910  -22.4210  -36.3750 H        17 VAL    0.5100
    285 HG23      -70.1860  -21.8220  -37.3740 H        17 VAL   -0.5100
    286 N         -71.3930  -20.7200  -32.4110 N.am     18 ILE   -0.4700
    287 CA        -71.9580  -19.7790  -31.4390 C.3      18 ILE    0.3100
    288 C         -71.4110  -20.0110  -30.0150 C.2      18 ILE    0.0700
    289 O         -70.9450  -19.0430  -29.4040 O.2      18 ILE    0.0900
    290 CB        -73.5130  -19.7580  -31.4940 C.3      18 ILE   -0.0900
    291 CG1       -73.9740  -19.3340  -32.9200 C.3      18 ILE    0.0900
    292 CG2       -74.1040  -18.8110  -30.4320 C.3      18 ILE   -0.2700
    293 CD        -75.3740  -19.6270  -33.2910 C.3      18 ILE    0.0900
    294 HN        -72.0500  -21.3590  -32.8030 H        18 ILE    0.0900
    295 HA        -71.5660  -18.7970  -31.6630 H        18 ILE    0.0900
    296 HB        -73.8970  -20.7860  -31.3200 H        18 ILE   -0.1800
    297 HG11      -73.3180  -19.8490  -33.6530 H        18 ILE    0.0900
    298 HG12      -73.8250  -18.2380  -33.0100 H        18 ILE    0.0900
    299 HG21      -73.7390  -17.7760  -30.5980 H        18 ILE   -0.2700
    300 HG22      -73.7920  -19.1390  -29.4170 H        18 ILE    0.0900
    301 HG23      -75.2130  -18.8120  -30.5010 H        18 ILE    0.0900
    302 HD1       -76.0690  -19.1100  -32.5950 H        18 ILE    0.0900
    303 HD2       -75.5610  -20.7200  -33.2300 H        18 ILE    0.5100
    304 HD3       -75.5740  -19.2700  -34.3230 H        18 ILE   -0.5100
    305 N         -71.4400  -21.2640  -29.4980 N.am     19 ILE   -0.4700
    306 CA        -70.9130  -21.5920  -28.1690 C.3      19 ILE    0.3100
    307 C         -69.3990  -21.2540  -28.1150 C.2      19 ILE    0.0700
    308 O         -69.0350  -20.4700  -27.2330 O.2      19 ILE    0.0900
    309 CB        -71.2340  -23.0520  -27.7280 C.3      19 ILE   -0.0900
    310 CG1       -72.7360  -23.1870  -27.3920 C.3      19 ILE    0.0900
    311 CG2       -70.3650  -23.5000  -26.5250 C.3      19 ILE   -0.2700
    312 CD        -73.3050  -24.5700  -27.5260 C.3      19 ILE    0.0900
    313 HN        -71.8270  -22.0280  -30.0070 H        19 ILE    0.0900
    314 HA        -71.3480  -20.8950  -27.4680 H        19 ILE    0.0900
    315 HB        -71.0500  -23.7370  -28.5820 H        19 ILE   -0.1800
    316 HG11      -73.3020  -22.5140  -28.0690 H        19 ILE    0.0900
    317 HG12      -72.8860  -22.8520  -26.3440 H        19 ILE    0.0900
    318 HG21      -70.4050  -22.7350  -25.7200 H        19 ILE   -0.2700
    319 HG22      -69.3080  -23.6200  -26.8470 H        19 ILE    0.0900
    320 HG23      -70.7450  -24.4620  -26.1200 H        19 ILE    0.0900
    321 HD1       -72.6630  -25.3000  -26.9870 H        19 ILE    0.0900
    322 HD2       -73.3470  -24.8590  -28.5980 H        19 ILE    0.5100
    323 HD3       -74.3260  -24.6030  -27.0890 H        19 ILE   -0.5100
    324 N         -68.5170  -21.7180  -29.0530 N.am     20 PRO   -0.2900
    325 CA        -67.0900  -21.3400  -28.9730 C.3      20 PRO    0.0000
    326 C         -66.8380  -19.8320  -29.0570 C.2      20 PRO    0.0900
    327 O         -65.9370  -19.3490  -28.3690 O.2      20 PRO    0.0900
    328 CB        -66.4590  -22.0610  -30.1650 C.3      20 PRO    0.0200
    329 CG        -67.3700  -23.2070  -30.4300 C.3      20 PRO    0.0900
    330 CD        -68.7390  -22.6620  -30.1690 C.3      20 PRO   -0.1800
    331 HA        -66.6830  -21.6170  -28.0140 H        20 PRO    0.0900
    332 HB1       -65.4360  -22.4170  -29.9160 H        20 PRO    0.0900
    333 HB2       -66.4010  -21.3900  -31.0480 H        20 PRO   -0.1800
    334 HG1       -67.2750  -23.5540  -31.4810 H        20 PRO    0.0900
    335 HG2       -67.1460  -24.0560  -29.7500 H        20 PRO    0.0900
    336 HD1       -69.1390  -22.1220  -31.0530 H        20 PRO    0.5100
    337 HD2       -69.4460  -23.4610  -29.8610 H        20 PRO   -0.5100
    338 N         -67.6410  -19.0930  -29.8570 N.am     21 THR   -0.4700
    339 CA        -67.5390  -17.6350  -30.0020 C.3      21 THR    0.3100
    340 C         -67.7800  -16.9460  -28.6520 C.2      21 THR    0.0700
    341 O         -66.9170  -16.1910  -28.2030 O.2      21 THR    0.0900
    342 CB        -68.5090  -17.1210  -31.0830 C.3      21 THR    0.1400
    343 CG2       -68.5370  -15.5910  -31.1840 C.3      21 THR    0.0900
    344 OG1       -68.1330  -17.6730  -32.3440 O.3      21 THR   -0.6600
    345 HN        -68.3590  -19.5190  -30.4010 H        21 THR    0.4300
    346 HA        -66.5190  -17.3970  -30.2710 H        21 THR   -0.2700
    347 HB        -69.5480  -17.4340  -30.8440 H        21 THR    0.0900
    348 HG1       -68.4860  -18.5660  -32.3580 H        21 THR    0.0900
    349 HG21      -67.5250  -15.2070  -31.4370 H        21 THR    0.0900
    350 HG22      -68.8490  -15.1530  -30.2120 H        21 THR    0.5100
    351 HG23      -69.2450  -15.2760  -31.9810 H        21 THR   -0.5100
    352 N         -68.9310  -17.2230  -28.0010 N.am     22 ILE   -0.4700
    353 CA        -69.3010  -16.6210  -26.7180 C.3      22 ILE    0.3100
    354 C         -68.3090  -17.0620  -25.6230 C.2      22 ILE    0.0700
    355 O         -67.8790  -16.2300  -24.8230 O.2      22 ILE    0.0900
    356 CB        -70.7860  -16.9230  -26.3490 C.3      22 ILE   -0.0900
    357 CG1       -71.7480  -16.3810  -27.4450 C.3      22 ILE    0.0900
    358 CG2       -71.1550  -16.3570  -24.9560 C.3      22 ILE   -0.2700
    359 CD        -73.2220  -16.8450  -27.3520 C.3      22 ILE    0.0900
    360 HN        -69.5940  -17.8650  -28.3760 H        22 ILE    0.0900
    361 HA        -69.1480  -15.5560  -26.7970 H        22 ILE    0.0900
    362 HB        -70.9420  -18.0230  -26.3470 H        22 ILE   -0.1800
    363 HG11      -71.3530  -16.6980  -28.4330 H        22 ILE    0.0900
    364 HG12      -71.7360  -15.2720  -27.3910 H        22 ILE    0.0900
    365 HG21      -71.0150  -15.2560  -24.9420 H        22 ILE   -0.2700
    366 HG22      -70.5010  -16.8090  -24.1790 H        22 ILE    0.0900
    367 HG23      -72.2180  -16.5830  -24.7260 H        22 ILE    0.0900
    368 HD1       -73.6620  -16.5260  -26.3840 H        22 ILE    0.0900
    369 HD2       -73.2760  -17.9530  -27.4180 H        22 ILE    0.5100
    370 HD3       -73.8130  -16.3920  -28.1770 H        22 ILE   -0.5100
    371 N         -67.9250  -18.3400  -25.6380 N.am     23 GLY   -0.4700
    372 CA        -66.9900  -18.9090  -24.6750 C.3      23 GLY    0.3100
    373 C         -65.5960  -18.3210  -24.7240 C.2      23 GLY   -0.0200
    374 O         -65.1020  -17.8130  -23.7170 O.2      23 GLY    0.0900
    375 HN        -68.2700  -18.9750  -26.3230 H        23 GLY    0.0900
    376 HA1       -66.9240  -19.9680  -24.8760 H        23 GLY    0.5100
    377 HA2       -67.4000  -18.7430  -23.6900 H        23 GLY   -0.5100
    378 N         -64.9790  -18.3770  -25.9020 N.am     24 GLY   -0.4700
    379 CA        -63.6260  -17.8850  -26.1370 C.3      24 GLY    0.3100
    380 C         -63.4220  -16.3990  -25.9190 C.2      24 GLY   -0.0200
    381 O         -62.3760  -15.9900  -25.4100 O.2      24 GLY    0.0900
    382 HN        -65.4280  -18.7700  -26.7000 H        24 GLY    0.0900
    383 HA1       -63.3770  -18.1140  -27.1620 H        24 GLY    0.5100
    384 HA2       -62.9720  -18.4200  -25.4660 H        24 GLY   -0.5100
    385 N         -64.4190  -15.5800  -26.3010 N.am     25 ASN   -0.4700
    386 CA        -64.3400  -14.1230  -26.1810 C.3      25 ASN    0.3100
    387 C         -64.5470  -13.6430  -24.7500 C.2      25 ASN    0.0700
    388 O         -63.8920  -12.6770  -24.3560 O.2      25 ASN    0.0900
    389 CB        -65.3160  -13.4340  -27.1290 C.3      25 ASN   -0.1800
    390 CG        -64.8660  -13.5370  -28.5680 C.2      25 ASN    0.0900
    391 ND2       -65.6220  -14.2600  -29.3760 N.am     25 ASN    0.0900
    392 OD1       -63.8210  -13.0100  -28.9630 O.2      25 ASN    0.5500
    393 HN        -65.2660  -15.9350  -26.6880 H        25 ASN   -0.5500
    394 HA        -63.3280  -13.8260  -26.4100 H        25 ASN   -0.6200
    395 HB1       -65.3960  -12.3600  -26.8550 H        25 ASN    0.3200
    396 HB2       -66.3160  -13.9100  -27.0340 H        25 ASN    0.3000
    397 HD21      -65.3710  -14.3600  -30.3390 H        25 ASN    0.5100
    398 HD22      -66.4460  -14.7050  -29.0250 H        25 ASN   -0.5100
    399 N         -65.4150  -14.3150  -23.9590 N.am     26 THR   -0.4700
    400 CA        -65.6280  -13.9520  -22.5550 C.3      26 THR    0.3100
    401 C         -64.3600  -14.2470  -21.7510 C.2      26 THR    0.0700
    402 O         -64.0180  -13.4620  -20.8670 O.2      26 THR    0.0900
    403 CB        -66.8630  -14.6300  -21.9460 C.3      26 THR    0.1400
    404 CG2       -68.1510  -13.9240  -22.3060 C.3      26 THR    0.0900
    405 OG1       -66.9300  -15.9910  -22.3590 O.3      26 THR   -0.6600
    406 HN        -65.9480  -15.0880  -24.2950 H        26 THR    0.4300
    407 HA        -65.7410  -12.8790  -22.5120 H        26 THR   -0.2700
    408 HB        -66.8010  -14.5940  -20.8370 H        26 THR    0.0900
    409 HG1       -67.3000  -15.9800  -23.2440 H        26 THR    0.0900
    410 HG21      -68.2850  -13.9150  -23.4090 H        26 THR    0.0900
    411 HG22      -68.1210  -12.8750  -21.9440 H        26 THR    0.5100
    412 HG23      -69.0140  -14.4540  -21.8490 H        26 THR   -0.5100
    413 N         -63.6350  -15.3410  -22.0940 N.am     27 LEU   -0.4700
    414 CA        -62.3740  -15.7360  -21.4570 C.3      27 LEU    0.3100
    415 C         -61.2940  -14.6730  -21.6640 C.2      27 LEU    0.0700
    416 O         -60.5340  -14.3920  -20.7340 O.2      27 LEU    0.0900
    417 CB        -61.8780  -17.0900  -21.9990 C.3      27 LEU   -0.1800
    418 CG        -62.4950  -18.3560  -21.3970 C.3      27 LEU    0.0900
    419 CD1       -62.4400  -19.4990  -22.3860 C.3      27 LEU    0.0900
    420 CD2       -61.7780  -18.7680  -20.1180 C.3      27 LEU   -0.0900
    421 HN        -63.9410  -15.9470  -22.8230 H        27 LEU    0.0900
    422 HA        -62.5450  -15.8000  -20.3930 H        27 LEU   -0.2700
    423 HB1       -60.7830  -17.1380  -21.8290 H        27 LEU    0.0900
    424 HB2       -62.0760  -17.1080  -23.0910 H        27 LEU    0.0900
    425 HG        -63.5530  -18.1560  -21.1250 H        27 LEU    0.0900
    426 HD11      -61.3850  -19.7170  -22.6620 H        27 LEU   -0.2700
    427 HD12      -62.9980  -19.2290  -23.3080 H        27 LEU    0.0900
    428 HD13      -62.8840  -20.4110  -21.9350 H        27 LEU    0.0900
    429 HD21      -61.8480  -17.9550  -19.3630 H        27 LEU    0.0900
    430 HD22      -60.7060  -18.9630  -20.3310 H        27 LEU    0.5100
    431 HD23      -62.2480  -19.6820  -19.6990 H        27 LEU   -0.5100
    432 N         -61.2330  -14.0800  -22.8800 N.am     28 VAL   -0.4700
    433 CA        -60.2720  -13.0250  -23.2430 C.3      28 VAL    0.3100
    434 C         -60.6280  -11.7370  -22.4700 C.2      28 VAL    0.0700
    435 O         -59.7260  -11.0820  -21.9270 O.2      28 VAL    0.0900
    436 CB        -60.1970  -12.7990  -24.7860 C.3      28 VAL   -0.0900
    437 CG1       -59.3010  -11.6120  -25.1440 C.3      28 VAL    0.0900
    438 CG2       -59.7210  -14.0560  -25.5120 C.3      28 VAL   -0.2700
    439 HN        -61.8600  -14.3440  -23.6080 H        28 VAL    0.0900
    440 HA        -59.3040  -13.3220  -22.8680 H        28 VAL    0.0900
    441 HB        -61.2210  -12.6100  -25.1750 H        28 VAL    0.0900
    442 HG11      -58.2680  -11.7880  -24.7730 H        28 VAL   -0.2700
    443 HG12      -59.6940  -10.6860  -24.6720 H        28 VAL    0.0900
    444 HG13      -59.2640  -11.4830  -26.2460 H        28 VAL    0.0900
    445 HG21      -60.3120  -14.9360  -25.1790 H        28 VAL    0.0900
    446 HG22      -58.6500  -14.2420  -25.2840 H        28 VAL    0.5100
    447 HG23      -59.8550  -13.9340  -26.6080 H        28 VAL   -0.5100
    448 N         -61.9440  -11.3990  -22.3970 N.am     29 ILE   -0.4700
    449 CA        -62.4650  -10.2220  -21.6880 C.3      29 ILE    0.3100
    450 C         -62.1900  -10.3740  -20.1840 C.2      29 ILE    0.0700
    451 O         -61.7390   -9.4140  -19.5560 O.2      29 ILE    0.0900
    452 CB        -63.9760   -9.9710  -22.0060 C.3      29 ILE   -0.0900
    453 CG1       -64.1490   -9.4280  -23.4390 C.3      29 ILE    0.0900
    454 CG2       -64.6400   -9.0100  -20.9940 C.3      29 ILE   -0.2700
    455 CD        -65.5140   -9.7040  -24.0800 C.3      29 ILE    0.0900
    456 HN        -62.6400  -11.9600  -22.8390 H        29 ILE    0.0900
    457 HA        -61.8770   -9.3690  -21.9910 H        29 ILE    0.0900
    458 HB        -64.5130  -10.9430  -21.9850 H        29 ILE   -0.1800
    459 HG11      -63.3670   -9.8870  -24.0790 H        29 ILE    0.0900
    460 HG12      -63.9950   -8.3290  -23.4140 H        29 ILE    0.0900
    461 HG21      -64.1240   -8.0260  -21.0080 H        29 ILE   -0.2700
    462 HG22      -64.5700   -9.4330  -19.9690 H        29 ILE    0.0900
    463 HG23      -65.7060   -8.8560  -21.2630 H        29 ILE    0.0900
    464 HD1       -66.3220   -9.2410  -23.4730 H        29 ILE    0.0900
    465 HD2       -65.6930  -10.7990  -24.1320 H        29 ILE    0.5100
    466 HD3       -65.5460   -9.2720  -25.1030 H        29 ILE   -0.5100
    467 N         -62.4120  -11.5770  -19.6200 N.am     30 LEU   -0.4700
    468 CA        -62.1710  -11.8320  -18.1970 C.3      30 LEU    0.3100
    469 C         -60.6910  -11.6930  -17.8270 C.2      30 LEU    0.0700
    470 O         -60.3900  -11.0980  -16.7940 O.2      30 LEU    0.0900
    471 CB        -62.6950  -13.2150  -17.7610 C.3      30 LEU   -0.1800
    472 CG        -64.2170  -13.3560  -17.6000 C.3      30 LEU    0.0900
    473 CD1       -64.6050  -14.8070  -17.4450 C.3      30 LEU    0.0900
    474 CD2       -64.7510  -12.5320  -16.4250 C.3      30 LEU   -0.0900
    475 HN        -62.7510  -12.3500  -20.1480 H        30 LEU    0.0900
    476 HA        -62.6700  -11.0560  -17.6350 H        30 LEU   -0.2700
    477 HB1       -62.2270  -13.4610  -16.7860 H        30 LEU    0.0900
    478 HB2       -62.3650  -13.9560  -18.5180 H        30 LEU    0.0900
    479 HG        -64.7210  -12.9350  -18.4950 H        30 LEU    0.0900
    480 HD11      -64.1140  -15.2400  -16.5470 H        30 LEU   -0.2700
    481 HD12      -64.2830  -15.3830  -18.3380 H        30 LEU    0.0900
    482 HD13      -65.7060  -14.8930  -17.3210 H        30 LEU    0.0900
    483 HD21      -64.5250  -11.4550  -16.5800 H        30 LEU    0.0900
    484 HD22      -64.2690  -12.8630  -15.4810 H        30 LEU    0.5100
    485 HD23      -65.8520  -12.6560  -16.3470 H        30 LEU   -0.5100
    486 N         -59.7770  -12.2090  -18.6800 N.am     31 ALA   -0.4700
    487 CA        -58.3280  -12.1660  -18.4750 C.3      31 ALA    0.3100
    488 C         -57.7960  -10.7300  -18.3810 C.2      31 ALA    0.0700
    489 O         -57.0530  -10.4240  -17.4490 O.2      31 ALA    0.0900
    490 CB        -57.6150  -12.9230  -19.5890 C.3      31 ALA   -0.2700
    491 HN        -60.0650  -12.6580  -19.5220 H        31 ALA    0.0900
    492 HA        -58.1110  -12.6140  -17.5170 H        31 ALA    0.0900
    493 HB1       -57.8490  -12.4640  -20.5730 H        31 ALA    0.0900
    494 HB2       -57.9510  -13.9810  -19.6020 H        31 ALA    0.5100
    495 HB3       -56.5150  -12.8810  -19.4310 H        31 ALA   -0.5100
    496 N         -58.2140   -9.8400  -19.3060 N.am     32 VAL   -0.4700
    497 CA        -57.7920   -8.4330  -19.3360 C.3      32 VAL    0.3100
    498 C         -58.4010   -7.6620  -18.1370 C.2      32 VAL    0.0700
    499 O         -57.7560   -6.7500  -17.6210 O.2      32 VAL    0.0900
    500 CB        -58.1370   -7.7720  -20.7040 C.3      32 VAL   -0.0900
    501 CG1       -57.7730   -6.2870  -20.7370 C.3      32 VAL    0.0900
    502 CG2       -57.4520   -8.5050  -21.8560 C.3      32 VAL   -0.2700
    503 HN        -58.8460  -10.1070  -20.0290 H        32 VAL    0.0900
    504 HA        -56.7260   -8.4020  -19.1660 H        32 VAL    0.0900
    505 HB        -59.2250   -7.8800  -20.8930 H        32 VAL    0.0900
    506 HG11      -56.7280   -6.1420  -20.3880 H        32 VAL   -0.2700
    507 HG12      -58.4530   -5.7160  -20.0690 H        32 VAL    0.0900
    508 HG13      -57.8560   -5.9000  -21.7750 H        32 VAL    0.0900
    509 HG21      -57.7840   -9.5650  -21.8860 H        32 VAL    0.0900
    510 HG22      -56.3490   -8.4840  -21.7160 H        32 VAL    0.5100
    511 HG23      -57.7150   -8.0230  -22.8210 H        32 VAL   -0.5100
    512 N         -59.6070   -8.0490  -17.6720 N.am     33 SER   -0.4700
    513 CA        -60.3060   -7.3990  -16.5600 C.3      33 SER    0.3100
    514 C         -59.8310   -7.8470  -15.1700 C.2      33 SER    0.0700
    515 O         -59.7500   -7.0090  -14.2730 O.2      33 SER    0.0900
    516 CB        -61.8090   -7.6510  -16.6550 C.3      33 SER    0.0500
    517 OG        -62.3580   -7.1030  -17.8420 O.3      33 SER    0.0900
    518 HN        -60.0900   -8.8190  -18.0790 H        33 SER    0.0900
    519 HA        -60.0990   -6.3400  -16.6050 H        33 SER   -0.6600
    520 HB1       -62.3170   -7.1840  -15.7840 H        33 SER    0.4300
    521 HB2       -62.0010   -8.7450  -16.6520 H        33 SER    0.5100
    522 HG1       -62.1560   -7.7300  -18.5410 H        33 SER   -0.5100
    523 N         -59.5610   -9.1550  -14.9760 N.am     34 LEU   -0.4700
    524 CA        -59.1960   -9.7240  -13.6750 C.3      34 LEU    0.3100
    525 C         -57.6840   -9.8320  -13.4170 C.2      34 LEU    0.0700
    526 O         -57.2780   -9.6530  -12.2660 O.2      34 LEU    0.0900
    527 CB        -59.8330  -11.1120  -13.4850 C.3      34 LEU   -0.1800
    528 CG        -61.3650  -11.1710  -13.4370 C.3      34 LEU    0.0900
    529 CD1       -61.8670  -12.5590  -13.7730 C.3      34 LEU    0.0900
    530 CD2       -61.9010  -10.7350  -12.0850 C.3      34 LEU   -0.0900
    531 HN        -59.6010   -9.8070  -15.7280 H        34 LEU    0.0900
    532 HA        -59.5380   -9.0470  -12.9070 H        34 LEU   -0.2700
    533 HB1       -59.4490  -11.5320  -12.5320 H        34 LEU    0.0900
    534 HB2       -59.4970  -11.7560  -14.3250 H        34 LEU    0.0900
    535 HG        -61.7830  -10.4450  -14.1680 H        34 LEU    0.0900
    536 HD11      -61.4650  -13.2970  -13.0450 H        34 LEU   -0.2700
    537 HD12      -61.5300  -12.8470  -14.7920 H        34 LEU    0.0900
    538 HD13      -62.9770  -12.5830  -13.7270 H        34 LEU    0.0900
    539 HD21      -61.5890   -9.6900  -11.8690 H        34 LEU    0.0900
    540 HD22      -61.4980  -11.3960  -11.2870 H        34 LEU    0.5100
    541 HD23      -63.0110  -10.7810  -12.0830 H        34 LEU   -0.5100
    542 N         -56.8590  -10.1590  -14.4380 N.am     35 GLU   -0.4700
    543 CA        -55.4070  -10.2880  -14.2600 C.3      35 GLU    0.3100
    544 C         -54.7170   -8.9250  -14.4660 C.2      35 GLU    0.0700
    545 O         -54.7340   -8.3740  -15.5720 O.2      35 GLU    0.0900
    546 CB        -54.8250  -11.3800  -15.1920 C.3      35 GLU   -0.1800
    547 CG        -53.3070  -11.5370  -15.1630 C.3      35 GLU    0.0900
    548 CD        -52.7040  -12.0450  -13.8700 C.2      35 GLU    0.0900
    549 OE1       -52.6280  -13.2840  -13.6930 O.co2    35 GLU   -0.2800
    550 OE2       -52.2810  -11.2070  -13.0410 O.co2    35 GLU    0.0900
    551 HN        -57.2010  -10.3250  -15.3590 H        35 GLU    0.0900
    552 HA        -55.2190  -10.5410  -13.2270 H        35 GLU    0.6200
    553 HB1       -55.1260  -11.1400  -16.2320 H        35 GLU   -0.7600
    554 HB2       -55.2760  -12.3540  -14.9020 H        35 GLU   -0.7600
    555 HG1       -52.8570  -10.5440  -15.3750 H        35 GLU    0.5100
    556 HG2       -53.0210  -12.2480  -15.9670 H        35 GLU   -0.5100
    557 N         -54.1010   -8.3910  -13.3850 N.am     36 LYS   -0.4700
    558 CA        -53.4110   -7.0980  -13.3960 C.3      36 LYS    0.3100
    559 C         -52.1320   -7.1290  -14.2420 C.2      36 LYS    0.0700
    560 O         -51.7280   -6.0870  -14.7600 O.2      36 LYS    0.0900
    561 CB        -53.1010   -6.6170  -11.9720 C.3      36 LYS   -0.1800
    562 CG        -54.3190   -6.0180  -11.2830 C.3      36 LYS    0.0900
    563 CD        -53.9440   -5.1000  -10.1310 C.3      36 LYS    0.0900
    564 CE        -55.1540   -4.4760   -9.4750 C.3      36 LYS   -0.1800
    565 NZ        -55.8590   -5.4290   -8.5750 N.4      36 LYS    0.0900
    566 HN        -54.0920   -8.8680  -12.5110 H        36 LYS    0.0900
    567 HA        -54.0480   -6.3870  -13.8980 H        36 LYS   -0.1800
    568 HB1       -52.3010   -5.8480  -12.0190 H        36 LYS    0.0900
    569 HB2       -52.7370   -7.4790  -11.3730 H        36 LYS    0.0900
    570 HG1       -54.9520   -6.8440  -10.8930 H        36 LYS    0.2100
    571 HG2       -54.9040   -5.4380  -12.0270 H        36 LYS    0.0500
    572 HD1       -53.2850   -4.2920  -10.5140 H        36 LYS    0.0500
    573 HD2       -53.3870   -5.6880   -9.3700 H        36 LYS   -0.3000
    574 HE1       -55.8760   -4.1530  -10.2550 H        36 LYS    0.3300
    575 HE2       -54.8390   -3.6050   -8.8620 H        36 LYS    0.3300
    576 HZ1       -55.2100   -5.7420   -7.8240 H        36 LYS    0.3300
    577 HZ2       -56.1770   -6.2530   -9.1240 H        36 LYS    0.5100
    578 HZ3       -56.6810   -4.9590   -8.1480 H        36 LYS   -0.5100
    579 N         -51.5190   -8.3220  -14.4280 N.am     37 LYS   -0.4700
    580 CA        -50.3390   -8.5250  -15.2560 C.3      37 LYS    0.3100
    581 C         -50.6180   -8.3540  -16.7410 C.2      37 LYS    0.0700
    582 O         -49.7050   -8.3650  -17.5610 O.2      37 LYS    0.0900
    583 CB        -49.7370   -9.9450  -15.0720 C.3      37 LYS   -0.1800
    584 CG        -49.2650  -10.2800  -13.6490 C.3      37 LYS    0.0900
    585 CD        -48.7420  -11.7300  -13.5670 C.3      37 LYS    0.0900
    586 CE        -48.9840  -12.4290  -12.2230 C.3      37 LYS   -0.1800
    587 NZ        -50.4110  -12.7520  -12.0560 N.4      37 LYS    0.0900
    588 HN        -51.8650   -9.1460  -13.9890 H        37 LYS    0.0900
    589 HA        -49.6110   -7.7760  -14.9780 H        37 LYS   -0.1800
    590 HB1       -48.8670  -10.0420  -15.7560 H        37 LYS    0.0900
    591 HB2       -50.5090  -10.6860  -15.3630 H        37 LYS    0.0900
    592 HG1       -50.1130  -10.1570  -12.9430 H        37 LYS    0.2100
    593 HG2       -48.4510   -9.5820  -13.3580 H        37 LYS    0.0500
    594 HD1       -47.6490  -11.7160  -13.7600 H        37 LYS    0.0500
    595 HD2       -49.2410  -12.3240  -14.3620 H        37 LYS   -0.3000
    596 HE1       -48.6810  -11.7620  -11.3880 H        37 LYS    0.3300
    597 HE2       -48.4090  -13.3790  -12.1800 H        37 LYS    0.3300
    598 HZ1       -50.6760  -13.5100  -12.7170 H        37 LYS    0.3300
    599 HZ2       -50.9830  -11.9050  -12.2520 H        37 LYS    0.5100
    600 HZ3       -50.5830  -13.0670  -11.0800 H        37 LYS   -0.5100
    601 N         -51.8950   -8.2130  -17.1270 N.am     38 LEU   -0.4700
    602 CA        -52.3060   -8.0230  -18.5220 C.3      38 LEU    0.3100
    603 C         -52.9560   -6.6470  -18.7450 C.2      38 LEU    0.0700
    604 O         -53.3410   -6.3270  -19.8710 O.2      38 LEU    0.0900
    605 CB        -53.2710   -9.1440  -18.9770 C.3      38 LEU   -0.1800
    606 CG        -52.6940  -10.5610  -19.0850 C.3      38 LEU    0.0900
    607 CD1       -53.8080  -11.5800  -19.2370 C.3      38 LEU    0.0900
    608 CD2       -51.7150  -10.6810  -20.2470 C.3      38 LEU   -0.0900
    609 HN        -52.6400   -8.2340  -16.4630 H        38 LEU    0.0900
    610 HA        -51.4160   -8.0260  -19.1340 H        38 LEU   -0.2700
    611 HB1       -53.6650   -8.8640  -19.9760 H        38 LEU    0.0900
    612 HB2       -54.1110   -9.1780  -18.2540 H        38 LEU    0.0900
    613 HG        -52.1070  -10.7910  -18.1700 H        38 LEU    0.0900
    614 HD11      -54.3980  -11.3670  -20.1540 H        38 LEU   -0.2700
    615 HD12      -54.4870  -11.5310  -18.3590 H        38 LEU    0.0900
    616 HD13      -53.3790  -12.6010  -19.3220 H        38 LEU    0.0900
    617 HD21      -50.7860  -10.1130  -20.0230 H        38 LEU    0.0900
    618 HD22      -52.1710  -10.2650  -21.1700 H        38 LEU    0.5100
    619 HD23      -51.4480  -11.7470  -20.4080 H        38 LEU   -0.5100
    620 N         -53.0410   -5.8130  -17.6940 N.am     39 GLN   -0.4700
    621 CA        -53.6550   -4.4920  -17.7970 C.3      39 GLN    0.3100
    622 C         -52.6440   -3.4690  -18.3660 C.2      39 GLN    0.0700
    623 O         -52.1960   -2.5450  -17.6810 O.2      39 GLN    0.0900
    624 CB        -54.2690   -4.0570  -16.4540 C.3      39 GLN   -0.1800
    625 CG        -55.3400   -5.0390  -15.9550 C.3      39 GLN    0.0900
    626 CD        -56.1670   -4.5500  -14.7920 C.2      39 GLN    0.0900
    627 NE2       -57.4710   -4.7730  -14.8810 N.am     39 GLN   -0.1800
    628 OE1       -55.6630   -4.0340  -13.7870 O.2      39 GLN    0.0900
    629 HN        -52.6870   -6.0600  -16.7950 H        39 GLN    0.0900
    630 HA        -54.4210   -4.5420  -18.5570 H        39 GLN    0.5500
    631 HB1       -54.7290   -3.0540  -16.5760 H        39 GLN   -0.5500
    632 HB2       -53.4610   -3.9910  -15.6940 H        39 GLN   -0.6200
    633 HG1       -54.8360   -5.9770  -15.6430 H        39 GLN    0.3200
    634 HG2       -56.0320   -5.2570  -16.7960 H        39 GLN    0.3000
    635 HE21      -57.8460   -5.2380  -15.6840 H        39 GLN    0.5100
    636 HE22      -58.0810   -4.4760  -14.1460 H        39 GLN   -0.5100
    637 N         -52.2990   -3.6730  -19.6540 N.am     40 TYR   -0.4700
    638 CA        -51.4050   -2.8620  -20.4830 C.3      40 TYR    0.3100
    639 C         -52.1500   -2.3920  -21.7300 C.2      40 TYR    0.0700
    640 O         -52.9770   -3.1410  -22.2570 O.2      40 TYR    0.0900
    641 CB        -50.1660   -3.6710  -20.9070 C.3      40 TYR   -0.1800
    642 CG        -49.1880   -3.9820  -19.7990 C.ar     40 TYR    0.0900
    643 CD1       -48.1010   -3.1460  -19.5490 C.ar     40 TYR    0.0900
    644 CD2       -49.2880   -5.1580  -19.0630 C.ar     40 TYR    0.0000
    645 CE1       -47.1660   -3.4520  -18.5600 C.ar     40 TYR   -0.1150
    646 CE2       -48.3610   -5.4720  -18.0690 C.ar     40 TYR    0.1150
    647 CZ        -47.2970   -4.6200  -17.8250 C.ar     40 TYR   -0.1150
    648 OH        -46.3750   -4.9310  -16.8510 O.3      40 TYR    0.1150
    649 HN        -52.6740   -4.4570  -20.1380 H        40 TYR    0.1100
    650 HA        -51.1080   -1.9990  -19.9060 H        40 TYR   -0.5400
    651 HB1       -49.6090   -3.0970  -21.6760 H        40 TYR    0.4300
    652 HB2       -50.5000   -4.6450  -21.3230 H        40 TYR   -0.1150
    653 HD1       -47.9810   -2.2460  -20.1320 H        40 TYR    0.1150
    654 HD2       -50.0990   -5.8420  -19.2660 H        40 TYR   -0.1150
    655 HE1       -46.3430   -2.7800  -18.3680 H        40 TYR    0.1150
    656 HE2       -48.4740   -6.3770  -17.4910 H        40 TYR    0.5100
    657 HH        -46.6310   -5.7680  -16.4560 H        40 TYR   -0.5100
    658 N         -51.8150   -1.1840  -22.2280 N.am     41 ALA   -0.4700
    659 CA        -52.3880   -0.5100  -23.4020 C.3      41 ALA    0.3100
    660 C         -52.6110   -1.4270  -24.6180 C.2      41 ALA    0.0700
    661 O         -53.6740   -1.3580  -25.2340 O.2      41 ALA    0.0900
    662 CB        -51.5010    0.6510  -23.8090 C.3      41 ALA   -0.2700
    663 HN        -51.1010   -0.6540  -21.7800 H        41 ALA    0.0900
    664 HA        -53.3760   -0.1600  -23.1430 H        41 ALA    0.0900
    665 HB1       -50.4840    0.2830  -24.0640 H        41 ALA    0.0900
    666 HB2       -51.4170    1.3750  -22.9710 H        41 ALA    0.5100
    667 HB3       -51.9270    1.1590  -24.7010 H        41 ALA   -0.5100
    668 N         -51.6230   -2.2840  -24.9450 N.am     42 THR   -0.4700
    669 CA        -51.6440   -3.2120  -26.0830 C.3      42 THR    0.3100
    670 C         -52.7630   -4.2770  -25.9550 C.2      42 THR    0.0700
    671 O         -53.2700   -4.7400  -26.9790 O.2      42 THR    0.0900
    672 CB        -50.2500   -3.8590  -26.2920 C.3      42 THR    0.1400
    673 CG2       -49.7120   -4.5820  -25.0440 C.3      42 THR    0.0900
    674 OG1       -50.2950   -4.7600  -27.4000 O.3      42 THR   -0.6600
    675 HN        -50.7910   -2.3250  -24.3980 H        42 THR    0.4300
    676 HA        -51.9340   -2.6570  -26.9620 H        42 THR   -0.2700
    677 HB        -49.4950   -3.0720  -26.4990 H        42 THR    0.0900
    678 HG1       -51.1940   -5.0980  -27.4290 H        42 THR    0.0900
    679 HG21      -50.4070   -5.3950  -24.7440 H        42 THR    0.0900
    680 HG22      -49.6220   -3.8640  -24.2010 H        42 THR    0.5100
    681 HG23      -48.7180   -5.0270  -25.2640 H        42 THR   -0.5100
    682 N         -53.1510   -4.6500  -24.7150 N.am     43 ASN   -0.4700
    683 CA        -54.1930   -5.6480  -24.4810 C.3      43 ASN    0.3100
    684 C         -55.5970   -5.0440  -24.5390 C.2      43 ASN    0.0700
    685 O         -56.5630   -5.7980  -24.6640 O.2      43 ASN    0.0900
    686 CB        -53.9750   -6.3750  -23.1510 C.3      43 ASN   -0.1800
    687 CG        -52.7870   -7.3070  -23.1680 C.2      43 ASN    0.0900
    688 ND2       -52.1530   -7.4810  -22.0200 N.am     43 ASN    0.0900
    689 OD1       -52.4280   -7.8960  -24.1930 O.2      43 ASN    0.5500
    690 HN        -52.7380   -4.2560  -23.8970 H        43 ASN   -0.5500
    691 HA        -54.1680   -6.3530  -25.2980 H        43 ASN   -0.6200
    692 HB1       -54.8830   -6.9700  -22.9150 H        43 ASN    0.3200
    693 HB2       -53.8160   -5.6200  -22.3530 H        43 ASN    0.3000
    694 HD21      -52.4690   -7.0070  -21.1980 H        43 ASN    0.5100
    695 HD22      -51.3590   -8.0870  -21.9740 H        43 ASN   -0.5100
    696 N         -55.7220   -3.6920  -24.5010 N.am     44 TYR   -0.4700
    697 CA        -57.0260   -3.0280  -24.6140 C.3      44 TYR    0.3100
    698 C         -57.5290   -3.1320  -26.0550 C.2      44 TYR    0.0700
    699 O         -58.7380   -3.1020  -26.2840 O.2      44 TYR    0.0900
    700 CB        -56.9930   -1.5810  -24.0950 C.3      44 TYR   -0.1800
    701 CG        -56.7660   -1.5330  -22.6010 C.ar     44 TYR    0.0900
    702 CD1       -57.7050   -2.0600  -21.7140 C.ar     44 TYR    0.0900
    703 CD2       -55.5900   -1.0160  -22.0700 C.ar     44 TYR    0.0000
    704 CE1       -57.4750   -2.0770  -20.3400 C.ar     44 TYR   -0.1150
    705 CE2       -55.3480   -1.0240  -20.6950 C.ar     44 TYR    0.1150
    706 CZ        -56.2950   -1.5560  -19.8340 C.ar     44 TYR   -0.1150
    707 OH        -56.0720   -1.5570  -18.4750 O.3      44 TYR    0.1150
    708 HN        -54.9330   -3.0920  -24.3940 H        44 TYR    0.1100
    709 HA        -57.7380   -3.6060  -24.0450 H        44 TYR   -0.5400
    710 HB1       -57.9630   -1.0830  -24.3070 H        44 TYR    0.4300
    711 HB2       -56.1640   -1.0250  -24.5820 H        44 TYR   -0.1150
    712 HD1       -58.6290   -2.4620  -22.1010 H        44 TYR    0.1150
    713 HD2       -54.8490   -0.5990  -22.7360 H        44 TYR   -0.1150
    714 HE1       -58.2140   -2.4940  -19.6710 H        44 TYR    0.1150
    715 HE2       -54.4270   -0.6170  -20.3050 H        44 TYR    0.5100
    716 HH        -56.6530   -2.2100  -18.0800 H        44 TYR   -0.5100
    717 N         -56.5920   -3.3570  -27.0090 N.am     45 PHE   -0.4700
    718 CA        -56.8750   -3.6280  -28.4190 C.3      45 PHE    0.3100
    719 C         -57.5750   -4.9650  -28.5270 C.2      45 PHE    0.0700
    720 O         -58.5510   -5.0890  -29.2650 O.2      45 PHE    0.0900
    721 CB        -55.5830   -3.6510  -29.2540 C.3      45 PHE   -0.1800
    722 CG        -55.0840   -2.3250  -29.7650 C.ar     45 PHE    0.0900
    723 CD1       -55.6480   -1.7390  -30.8940 C.ar     45 PHE    0.0900
    724 CD2       -53.9980   -1.6950  -29.1690 C.ar     45 PHE    0.0000
    725 CE1       -55.1690   -0.5220  -31.3840 C.ar     45 PHE   -0.1150
    726 CE2       -53.5130   -0.4820  -29.6640 C.ar     45 PHE    0.1150
    727 CZ        -54.0980    0.0940  -30.7730 C.ar     45 PHE   -0.1150
    728 HN        -55.6240   -3.3460  -26.7780 H        45 PHE    0.1150
    729 HA        -57.5360   -2.8540  -28.7790 H        45 PHE   -0.1150
    730 HB1       -55.7510   -4.2880  -30.1480 H        45 PHE    0.1150
    731 HB2       -54.7670   -4.0740  -28.6310 H        45 PHE   -0.1150
    732 HD1       -56.4660   -2.2330  -31.3990 H        45 PHE    0.1150
    733 HD2       -53.5230   -2.1500  -28.3120 H        45 PHE   -0.1150
    734 HE1       -55.6380   -0.0620  -32.2410 H        45 PHE    0.1150
    735 HE2       -52.6820    0.0060  -29.1770 H        45 PHE    0.5100
    736 HZ        -53.7170    1.0260  -31.1630 H        45 PHE   -0.5100
    737 N         -57.0730   -5.9610  -27.7580 N.am     46 LEU   -0.4700
    738 CA        -57.5910   -7.3230  -27.6790 C.3      46 LEU    0.3100
    739 C         -58.9590   -7.3680  -27.0210 C.2      46 LEU    0.0700
    740 O         -59.8150   -8.1160  -27.4930 O.2      46 LEU    0.0900
    741 CB        -56.6220   -8.2460  -26.9160 C.3      46 LEU   -0.1800
    742 CG        -55.3130   -8.5890  -27.6170 C.3      46 LEU    0.0900
    743 CD1       -54.3360   -9.2300  -26.6500 C.3      46 LEU    0.0900
    744 CD2       -55.5530   -9.5020  -28.8090 C.3      46 LEU   -0.0900
    745 HN        -56.2810   -5.7940  -27.1770 H        46 LEU    0.0900
    746 HA        -57.7310   -7.6840  -28.6880 H        46 LEU   -0.2700
    747 HB1       -57.1550   -9.1970  -26.7070 H        46 LEU    0.0900
    748 HB2       -56.3730   -7.7530  -25.9530 H        46 LEU    0.0900
    749 HG        -54.8640   -7.6610  -28.0310 H        46 LEU    0.0900
    750 HD11      -54.7680  -10.1650  -26.2340 H        46 LEU   -0.2700
    751 HD12      -54.1230   -8.5340  -25.8110 H        46 LEU    0.0900
    752 HD13      -53.3910   -9.4810  -27.1770 H        46 LEU    0.0900
    753 HD21      -56.3560   -9.0850  -29.4530 H        46 LEU    0.0900
    754 HD22      -55.8660  -10.5090  -28.4580 H        46 LEU    0.5100
    755 HD23      -54.6240   -9.5890  -29.4120 H        46 LEU   -0.5100
    756 N         -59.1720   -6.5790  -25.9390 N.am     47 MET   -0.4700
    757 CA        -60.4460   -6.5220  -25.2190 C.3      47 MET    0.3100
    758 C         -61.5670   -5.9730  -26.1170 C.2      47 MET    0.0700
    759 O         -62.6350   -6.5830  -26.1790 O.2      47 MET    0.0900
    760 CB        -60.3320   -5.6970  -23.9280 C.3      47 MET   -0.1800
    761 CG        -61.5000   -5.9200  -22.9920 C.3      47 MET    0.0900
    762 SD        -61.4250   -4.9470  -21.4760 S.3      47 MET    0.0900
    763 CE        -62.9830   -5.4130  -20.7400 C.3      47 MET   -0.1400
    764 HN        -58.4540   -5.9890  -25.5790 H        47 MET    0.0900
    765 HA        -60.7380   -7.5350  -24.9860 H        47 MET    0.0900
    766 HB1       -60.2860   -4.6190  -24.1950 H        47 MET   -0.0900
    767 HB2       -59.3940   -5.9770  -23.4050 H        47 MET   -0.2200
    768 HG1       -61.5300   -6.9970  -22.7290 H        47 MET    0.0900
    769 HG2       -62.4330   -5.6670  -23.5380 H        47 MET    0.0900
    770 HE1       -62.9680   -6.4710  -20.3970 H        47 MET    0.0900
    771 HE2       -63.8050   -5.3060  -21.4800 H        47 MET    0.5100
    772 HE3       -63.2000   -4.7700  -19.8600 H        47 MET   -0.5100
    773 N         -61.3220   -4.8570  -26.8310 N.am     48 SER   -0.4700
    774 CA        -62.2830   -4.2360  -27.7370 C.3      48 SER    0.3100
    775 C         -62.6940   -5.1490  -28.8780 C.2      48 SER    0.0700
    776 O         -63.8740   -5.3010  -29.1960 O.2      48 SER    0.0900
    777 CB        -61.6890   -2.9140  -28.2810 C.3      48 SER    0.0500
    778 OG        -62.5240   -2.2560  -29.2300 O.3      48 SER    0.0900
    779 HN        -60.4440   -4.3920  -26.7680 H        48 SER    0.0900
    780 HA        -63.1950   -4.0480  -27.1900 H        48 SER   -0.6600
    781 HB1       -60.7180   -3.1330  -28.7740 H        48 SER    0.4300
    782 HB2       -61.5240   -2.2190  -27.4310 H        48 SER    0.5100
    783 HG1       -62.1670   -2.4750  -30.0940 H        48 SER   -0.5100
    784 N         -61.7030   -5.8390  -29.4740 N.am     49 LEU   -0.4700
    785 CA        -61.9100   -6.8900  -30.4460 C.3      49 LEU    0.3100
    786 C         -62.7240   -8.0710  -29.9020 C.2      49 LEU    0.0700
    787 O         -63.7200   -8.4690  -30.4970 O.2      49 LEU    0.0900
    788 CB        -60.5070   -7.3110  -30.9520 C.3      49 LEU   -0.1800
    789 CG        -60.4430   -8.5650  -31.8390 C.3      49 LEU    0.0900
    790 CD1       -61.1520   -8.4130  -33.1880 C.3      49 LEU    0.0900
    791 CD2       -58.9880   -9.0180  -32.0380 C.3      49 LEU   -0.0900
    792 HN        -60.7490   -5.6460  -29.2630 H        49 LEU    0.0900
    793 HA        -62.5190   -6.5100  -31.2520 H        49 LEU   -0.2700
    794 HB1       -59.8660   -7.4910  -30.0650 H        49 LEU    0.0900
    795 HB2       -60.0890   -6.4630  -31.5340 H        49 LEU    0.0900
    796 HG        -60.9110   -9.4070  -31.2880 H        49 LEU    0.0900
    797 HD11      -60.5860   -7.7160  -33.8410 H        49 LEU   -0.2700
    798 HD12      -62.1750   -8.0070  -33.0350 H        49 LEU    0.0900
    799 HD13      -61.2160   -9.4010  -33.6950 H        49 LEU    0.0900
    800 HD21      -58.5250   -9.2550  -31.0560 H        49 LEU    0.0900
    801 HD22      -58.4020   -8.2060  -32.5190 H        49 LEU    0.5100
    802 HD23      -58.9600   -9.9280  -32.6740 H        49 LEU   -0.5100
    803 N         -62.3940   -8.5780  -28.6890 N.am     50 ALA   -0.4700
    804 CA        -63.1300   -9.6360  -28.0000 C.3      50 ALA    0.3100
    805 C         -64.5860   -9.2270  -27.7320 C.2      50 ALA    0.0700
    806 O         -65.4720  -10.0700  -27.8450 O.2      50 ALA    0.0900
    807 CB        -62.4350   -9.9950  -26.6980 C.3      50 ALA   -0.2700
    808 HN        -61.6000   -8.2350  -28.1940 H        50 ALA    0.0900
    809 HA        -63.1750  -10.4940  -28.6530 H        50 ALA    0.0900
    810 HB1       -62.3830   -9.1050  -26.0350 H        50 ALA    0.0900
    811 HB2       -61.4010  -10.3440  -26.9050 H        50 ALA    0.5100
    812 HB3       -63.0020  -10.7940  -26.1750 H        50 ALA   -0.5100
    813 N         -64.8340   -7.9350  -27.4080 N.am     51 VAL   -0.4700
    814 CA        -66.1770   -7.3810  -27.1540 C.3      51 VAL    0.3100
    815 C         -66.9910   -7.4200  -28.4630 C.2      51 VAL    0.0700
    816 O         -68.1190   -7.9150  -28.4560 O.2      51 VAL    0.0900
    817 CB        -66.1210   -5.9470  -26.5230 C.3      51 VAL   -0.0900
    818 CG1       -67.4590   -5.2090  -26.6390 C.3      51 VAL    0.0900
    819 CG2       -65.6760   -6.0060  -25.0620 C.3      51 VAL   -0.2700
    820 HN        -64.0900   -7.2780  -27.3240 H        51 VAL    0.0900
    821 HA        -66.6870   -8.0570  -26.4860 H        51 VAL    0.0900
    822 HB        -65.3380   -5.3560  -27.0410 H        51 VAL    0.0900
    823 HG11      -68.2860   -5.8580  -26.2770 H        51 VAL   -0.2700
    824 HG12      -67.6550   -4.9460  -27.7000 H        51 VAL    0.0900
    825 HG13      -67.4370   -4.2860  -26.0220 H        51 VAL    0.0900
    826 HG21      -64.7520   -6.6160  -24.9690 H        51 VAL    0.0900
    827 HG22      -66.4720   -6.4710  -24.4420 H        51 VAL    0.5100
    828 HG23      -65.4630   -4.9820  -24.6900 H        51 VAL   -0.5100
    829 N         -66.3960   -6.9310  -29.5790 N.am     52 ALA   -0.4700
    830 CA        -67.0000   -6.9090  -30.9140 C.3      52 ALA    0.3100
    831 C         -67.4030   -8.3170  -31.3390 C.2      52 ALA    0.0700
    832 O         -68.5540   -8.5340  -31.7270 O.2      52 ALA    0.0900
    833 CB        -66.0230   -6.3120  -31.9280 C.3      52 ALA   -0.2700
    834 HN        -65.4790   -6.5460  -29.5350 H        52 ALA    0.0900
    835 HA        -67.9010   -6.3150  -30.8650 H        52 ALA    0.0900
    836 HB1       -65.0940   -6.9200  -31.9660 H        52 ALA    0.0900
    837 HB2       -65.7560   -5.2750  -31.6310 H        52 ALA    0.5100
    838 HB3       -66.4840   -6.3050  -32.9380 H        52 ALA   -0.5100
    839 N         -66.4780   -9.2840  -31.1890 N.am     53 ASP   -0.4700
    840 CA        -66.7000  -10.6800  -31.5450 C.3      53 ASP    0.3100
    841 C         -67.7190  -11.3490  -30.6210 C.2      53 ASP    0.0700
    842 O         -68.4930  -12.1770  -31.0970 O.2      53 ASP    0.0900
    843 CB        -65.3740  -11.4440  -31.5700 C.3      53 ASP   -0.2800
    844 CG        -64.4740  -11.0220  -32.7230 C.2      53 ASP    0.0900
    845 OD1       -65.0060  -10.7480  -33.8240 O.co2    53 ASP    0.0900
    846 OD2       -63.2410  -11.0180  -32.5420 O.co2    53 ASP    0.6200
    847 HN        -65.5750   -9.0800  -30.8180 H        53 ASP   -0.7600
    848 HA        -67.1670  -10.7080  -32.5180 H        53 ASP   -0.7600
    849 HB1       -65.5840  -12.5300  -31.6670 H        53 ASP    0.5100
    850 HB2       -64.8340  -11.2610  -30.6170 H        53 ASP   -0.5100
    851 N         -67.7740  -10.9530  -29.3340 N.am     54 LEU   -0.4700
    852 CA        -68.7680  -11.4650  -28.3870 C.3      54 LEU    0.3100
    853 C         -70.1740  -10.9810  -28.7700 C.2      54 LEU    0.0700
    854 O         -71.1360  -11.7470  -28.6500 O.2      54 LEU    0.0900
    855 CB        -68.4340  -11.0480  -26.9390 C.3      54 LEU   -0.1800
    856 CG        -69.4490  -11.4310  -25.8440 C.3      54 LEU    0.0900
    857 CD1       -69.5170  -12.9390  -25.6410 C.3      54 LEU    0.0900
    858 CD2       -69.1510  -10.7180  -24.5360 C.3      54 LEU   -0.0900
    859 HN        -67.1340  -10.2840  -28.9650 H        54 LEU    0.0900
    860 HA        -68.7800  -12.5410  -28.4710 H        54 LEU   -0.2700
    861 HB1       -68.3240   -9.9440  -26.9230 H        54 LEU    0.0900
    862 HB2       -67.4610  -11.5120  -26.6710 H        54 LEU    0.0900
    863 HG        -70.4540  -11.0590  -26.1360 H        54 LEU    0.0900
    864 HD11      -68.4940  -13.3540  -25.5160 H        54 LEU   -0.2700
    865 HD12      -69.9880  -13.4190  -26.5260 H        54 LEU    0.0900
    866 HD13      -70.1090  -13.1720  -24.7300 H        54 LEU    0.0900
    867 HD21      -69.1960   -9.6180  -24.6810 H        54 LEU    0.0900
    868 HD22      -68.1310  -10.9860  -24.1820 H        54 LEU    0.5100
    869 HD23      -69.9010  -11.0060  -23.7670 H        54 LEU   -0.5100
    870 N         -70.2860   -9.7110  -29.2370 N.am     55 LEU   -0.4700
    871 CA        -71.5370   -9.0820  -29.6550 C.3      55 LEU    0.3100
    872 C         -72.1100   -9.7410  -30.9170 C.2      55 LEU    0.0700
    873 O         -73.3340   -9.8010  -31.0560 O.2      55 LEU    0.0900
    874 CB        -71.3600   -7.5700  -29.8450 C.3      55 LEU   -0.1800
    875 CG        -71.2800   -6.7540  -28.5410 C.3      55 LEU    0.0900
    876 CD1       -70.6330   -5.4090  -28.7720 C.3      55 LEU    0.0900
    877 CD2       -72.6490   -6.5580  -27.9120 C.3      55 LEU   -0.0900
    878 HN        -69.4810   -9.1290  -29.3190 H        55 LEU    0.0900
    879 HA        -72.2780   -9.2760  -28.8930 H        55 LEU   -0.2700
    880 HB1       -72.2190   -7.1920  -30.4380 H        55 LEU    0.0900
    881 HB2       -70.4240   -7.4000  -30.4180 H        55 LEU    0.0900
    882 HG        -70.6850   -7.3200  -27.7930 H        55 LEU    0.0900
    883 HD11      -71.2220   -4.8250  -29.5110 H        55 LEU   -0.2700
    884 HD12      -69.6040   -5.5480  -29.1670 H        55 LEU    0.0900
    885 HD13      -70.5940   -4.8400  -27.8190 H        55 LEU    0.0900
    886 HD21      -73.1040   -7.5430  -27.6730 H        55 LEU    0.0900
    887 HD22      -73.3170   -6.0220  -28.6200 H        55 LEU    0.5100
    888 HD23      -72.5550   -5.9730  -26.9720 H        55 LEU   -0.5100
    889 N         -71.2330  -10.2760  -31.8130 N.am     56 VAL   -0.4700
    890 CA        -71.6360  -11.0330  -33.0080 C.3      56 VAL    0.3100
    891 C         -72.3250  -12.3330  -32.5460 C.2      56 VAL    0.0700
    892 O         -73.4180  -12.6520  -33.0160 O.2      56 VAL    0.0900
    893 CB        -70.4560  -11.3450  -33.9790 C.3      56 VAL   -0.0900
    894 CG1       -70.9420  -12.0680  -35.2300 C.3      56 VAL    0.0900
    895 CG2       -69.7080  -10.0910  -34.3740 C.3      56 VAL   -0.2700
    896 HN        -70.2490  -10.1740  -31.6900 H        56 VAL    0.0900
    897 HA        -72.3810  -10.4460  -33.5230 H        56 VAL    0.0900
    898 HB        -69.7130  -11.9850  -33.4550 H        56 VAL    0.0900
    899 HG11      -71.6800  -11.4380  -35.7720 H        56 VAL   -0.2700
    900 HG12      -71.4330  -13.0240  -34.9500 H        56 VAL    0.0900
    901 HG13      -70.0850  -12.2710  -35.9070 H        56 VAL    0.0900
    902 HG21      -69.4450   -9.5020  -33.4690 H        56 VAL    0.0900
    903 HG22      -70.3460   -9.4620  -35.0330 H        56 VAL    0.5100
    904 HG23      -68.7720  -10.3610  -34.9070 H        56 VAL   -0.5100
    905 N         -71.6770  -13.0450  -31.6160 N.am     57 GLY   -0.4700
    906 CA        -72.1510  -14.3010  -31.0480 C.3      57 GLY    0.3100
    907 C         -73.4900  -14.2370  -30.3380 C.2      57 GLY   -0.0200
    908 O         -74.2710  -15.1850  -30.4240 O.2      57 GLY    0.0900
    909 HN        -70.8020  -12.7320  -31.2570 H        57 GLY    0.0900
    910 HA1       -71.4070  -14.6310  -30.3390 H        57 GLY    0.5100
    911 HA2       -72.2310  -15.0080  -31.8600 H        57 GLY   -0.5100
    912 N         -73.7660  -13.1190  -29.6430 N.am     58 LEU   -0.4700
    913 CA        -75.0030  -12.9120  -28.8890 C.3      58 LEU    0.3100
    914 C         -76.1290  -12.2750  -29.7000 C.2      58 LEU    0.0700
    915 O         -77.2810  -12.6530  -29.5070 O.2      58 LEU    0.0900
    916 CB        -74.7590  -12.0200  -27.6520 C.3      58 LEU   -0.1800
    917 CG        -73.8580  -12.5450  -26.5320 C.3      58 LEU    0.0900
    918 CD1       -73.3230  -11.3950  -25.6830 C.3      58 LEU    0.0900
    919 CD2       -74.5800  -13.5680  -25.6550 C.3      58 LEU   -0.0900
    920 HN        -73.1200  -12.3610  -29.6120 H        58 LEU    0.0900
    921 HA        -75.3710  -13.8800  -28.5820 H        58 LEU   -0.2700
    922 HB1       -75.7500  -11.8040  -27.2030 H        58 LEU    0.0900
    923 HB2       -74.3120  -11.0710  -28.0160 H        58 LEU    0.0900
    924 HG        -73.0040  -13.1000  -26.9770 H        58 LEU    0.0900
    925 HD11      -74.1660  -10.8350  -25.2230 H        58 LEU   -0.2700
    926 HD12      -72.7380  -10.6960  -26.3170 H        58 LEU    0.0900
    927 HD13      -72.6770  -11.7920  -24.8710 H        58 LEU    0.0900
    928 HD21      -74.9050  -14.4350  -26.2690 H        58 LEU    0.0900
    929 HD22      -75.4780  -13.1030  -25.1930 H        58 LEU    0.5100
    930 HD23      -73.8970  -13.9330  -24.8590 H        58 LEU   -0.5100
    931 N         -75.8210  -11.2790  -30.5570 N.am     59 PHE   -0.4700
    932 CA        -76.8490  -10.5110  -31.2600 C.3      59 PHE    0.3100
    933 C         -76.9440  -10.7190  -32.7770 C.2      59 PHE    0.0700
    934 O         -77.9920  -10.4030  -33.3440 O.2      59 PHE    0.0900
    935 CB        -76.6370   -9.0090  -30.9900 C.3      59 PHE   -0.1800
    936 CG        -76.8000   -8.6400  -29.5380 C.ar     59 PHE    0.0900
    937 CD1       -78.0600   -8.3830  -29.0050 C.ar     59 PHE    0.0900
    938 CD2       -75.6990   -8.5700  -28.6920 C.ar     59 PHE    0.0000
    939 CE1       -78.2140   -8.0560  -27.6540 C.ar     59 PHE   -0.1150
    940 CE2       -75.8530   -8.2520  -27.3390 C.ar     59 PHE    0.1150
    941 CZ        -77.1080   -7.9920  -26.8310 C.ar     59 PHE   -0.1150
    942 HN        -74.8770  -11.0230  -30.7490 H        59 PHE    0.1150
    943 HA        -77.8170  -10.8280  -30.9030 H        59 PHE   -0.1150
    944 HB1       -77.3830   -8.4210  -31.5680 H        59 PHE    0.1150
    945 HB2       -75.6070   -8.7210  -31.2920 H        59 PHE   -0.1150
    946 HD1       -78.9300   -8.4370  -29.6430 H        59 PHE    0.1150
    947 HD2       -74.7120   -8.7640  -29.0840 H        59 PHE   -0.1150
    948 HE1       -79.1970   -7.8550  -27.2550 H        59 PHE    0.1150
    949 HE2       -74.9890   -8.2090  -26.6930 H        59 PHE    0.5100
    950 HZ        -77.2250   -7.7380  -25.7880 H        59 PHE   -0.5100
    951 N         -75.8890  -11.2140  -33.4420 N.am     60 VAL   -0.4700
    952 CA        -75.9170  -11.3760  -34.9000 C.3      60 VAL    0.3100
    953 C         -76.1370  -12.8570  -35.2930 C.2      60 VAL    0.0700
    954 O         -77.0700  -13.1530  -36.0410 O.2      60 VAL    0.0900
    955 CB        -74.6440  -10.7710  -35.5530 C.3      60 VAL   -0.0900
    956 CG1       -74.5160  -11.1680  -37.0210 C.3      60 VAL    0.0900
    957 CG2       -74.6250   -9.2500  -35.4080 C.3      60 VAL   -0.2700
    958 HN        -75.0490  -11.4890  -32.9810 H        60 VAL    0.0900
    959 HA        -76.8010  -10.8800  -35.2730 H        60 VAL    0.0900
    960 HB        -73.7480  -11.1300  -35.0020 H        60 VAL    0.0900
    961 HG11      -75.3990  -10.8080  -37.5920 H        60 VAL   -0.2700
    962 HG12      -74.4640  -12.2740  -37.1110 H        60 VAL    0.0900
    963 HG13      -73.6010  -10.7130  -37.4580 H        60 VAL    0.0900
    964 HG21      -74.6350   -8.9700  -34.3320 H        60 VAL    0.0900
    965 HG22      -75.5230   -8.8120  -35.8960 H        60 VAL    0.5100
    966 HG23      -73.7060   -8.8360  -35.8730 H        60 VAL   -0.5100
    967 N         -75.2850  -13.7700  -34.7940 N.am     61 MET   -0.4700
    968 CA        -75.3290  -15.2040  -35.0940 C.3      61 MET    0.3100
    969 C         -76.6650  -15.8940  -34.7020 C.2      61 MET    0.0700
    970 O         -77.1460  -16.6650  -35.5370 O.2      61 MET    0.0900
    971 CB        -74.1500  -15.9450  -34.4560 C.3      61 MET   -0.1800
    972 CG        -72.8220  -15.6600  -35.1150 C.3      61 MET    0.0900
    973 SD        -71.5400  -16.7440  -34.4670 S.3      61 MET    0.0900
    974 CE        -70.1480  -15.6800  -34.5720 C.3      61 MET   -0.1400
    975 HN        -74.5560  -13.4990  -34.1710 H        61 MET    0.0900
    976 HA        -75.3020  -15.3170  -36.1670 H        61 MET    0.0900
    977 HB1       -74.3470  -17.0370  -34.5150 H        61 MET   -0.0900
    978 HB2       -74.0850  -15.6490  -33.3880 H        61 MET   -0.2200
    979 HG1       -72.5480  -14.5990  -34.9320 H        61 MET    0.0900
    980 HG2       -72.9230  -15.8090  -36.2120 H        61 MET    0.0900
    981 HE1       -70.2130  -14.8550  -33.8310 H        61 MET    0.0900
    982 HE2       -70.0870  -15.2280  -35.5850 H        61 MET    0.5100
    983 HE3       -69.2140  -16.2480  -34.3710 H        61 MET   -0.5100
    984 N         -77.3080  -15.6610  -33.5150 N.am     62 PRO   -0.2900
    985 CA        -78.5820  -16.3540  -33.2250 C.3      62 PRO    0.0000
    986 C         -79.7210  -15.9440  -34.1690 C.2      62 PRO    0.0900
    987 O         -80.5510  -16.7860  -34.5130 O.2      62 PRO    0.0900
    988 CB        -78.8850  -15.9520  -31.7750 C.3      62 PRO    0.0200
    989 CG        -77.5600  -15.5050  -31.2150 C.3      62 PRO    0.0900
    990 CD        -76.9120  -14.8140  -32.3710 C.3      62 PRO   -0.1800
    991 HA        -78.4760  -17.4160  -33.3850 H        62 PRO    0.0900
    992 HB1       -79.2840  -16.8160  -31.2020 H        62 PRO    0.0900
    993 HB2       -79.6260  -15.1260  -31.7430 H        62 PRO   -0.1800
    994 HG1       -77.7000  -14.8100  -30.3600 H        62 PRO    0.0900
    995 HG2       -76.9540  -16.3730  -30.8770 H        62 PRO    0.0900
    996 HD1       -77.3000  -13.7830  -32.5030 H        62 PRO    0.5100
    997 HD2       -75.8070  -14.7940  -32.2720 H        62 PRO   -0.5100
    998 N         -79.7320  -14.6670  -34.6210 N.am     63 ILE   -0.4700
    999 CA        -80.7290  -14.1300  -35.5590 C.3      63 ILE    0.3100
   1000 C         -80.4560  -14.7000  -36.9710 C.2      63 ILE    0.0700
   1001 O         -81.3930  -14.8660  -37.7530 O.2      63 ILE    0.0900
   1002 CB        -80.7420  -12.5640  -35.5440 C.3      63 ILE   -0.0900
   1003 CG1       -80.8380  -11.9570  -34.1080 C.3      63 ILE    0.0900
   1004 CG2       -81.7970  -11.9670  -36.4920 C.3      63 ILE   -0.2700
   1005 CD        -82.1830  -12.1350  -33.3040 C.3      63 ILE    0.0900
   1006 HN        -79.0410  -14.0150  -34.3250 H        63 ILE    0.0900
   1007 HA        -81.6960  -14.5130  -35.2710 H        63 ILE    0.0900
   1008 HB        -79.7390  -12.1950  -35.8480 H        63 ILE   -0.1800
   1009 HG11      -80.6510  -10.8670  -34.1990 H        63 ILE    0.0900
   1010 HG12      -80.0290  -12.4140  -33.5020 H        63 ILE    0.0900
   1011 HG21      -82.8120  -12.3120  -36.1990 H        63 ILE   -0.2700
   1012 HG22      -81.5990  -12.2960  -37.5340 H        63 ILE    0.0900
   1013 HG23      -81.7710  -10.8590  -36.4370 H        63 ILE    0.0900
   1014 HD1       -82.4010  -13.2150  -33.1620 H        63 ILE    0.0900
   1015 HD2       -83.0230  -11.6730  -33.8650 H        63 ILE    0.5100
   1016 HD3       -82.0910  -11.6580  -32.3050 H        63 ILE   -0.5100
   1017 N         -79.1780  -15.0290  -37.2790 N.am     64 ALA   -0.4700
   1018 CA        -78.7700  -15.5990  -38.5670 C.3      64 ALA    0.3100
   1019 C         -79.2450  -17.0660  -38.7510 C.2      64 ALA    0.0700
   1020 O         -79.3240  -17.5300  -39.8870 O.2      64 ALA    0.0900
   1021 CB        -77.2580  -15.5130  -38.7240 C.3      64 ALA   -0.2700
   1022 HN        -78.4390  -14.8920  -36.6240 H        64 ALA    0.0900
   1023 HA        -79.2620  -15.0440  -39.3520 H        64 ALA    0.0900
   1024 HB1       -76.7620  -16.2180  -38.0230 H        64 ALA    0.0900
   1025 HB2       -76.9120  -14.4830  -38.4950 H        64 ALA    0.5100
   1026 HB3       -76.9690  -15.7840  -39.7620 H        64 ALA   -0.5100
   1027 N         -79.5670  -17.7830  -37.6520 N.am     65 LEU   -0.4700
   1028 CA        -80.0590  -19.1660  -37.7120 C.3      65 LEU    0.3100
   1029 C         -81.5060  -19.2460  -38.2170 C.2      65 LEU    0.0700
   1030 O         -81.9060  -20.2800  -38.7500 O.2      65 LEU    0.0900
   1031 CB        -79.9920  -19.8530  -36.3330 C.3      65 LEU   -0.1800
   1032 CG        -78.6290  -20.1630  -35.7120 C.3      65 LEU    0.0900
   1033 CD1       -78.7990  -20.4860  -34.2500 C.3      65 LEU    0.0900
   1034 CD2       -77.9400  -21.3320  -36.4060 C.3      65 LEU   -0.0900
   1035 HN        -79.4830  -17.3980  -36.7370 H        65 LEU    0.0900
   1036 HA        -79.4490  -19.7030  -38.4230 H        65 LEU   -0.2700
   1037 HB1       -80.5340  -20.8170  -36.4240 H        65 LEU    0.0900
   1038 HB2       -80.5330  -19.1980  -35.6190 H        65 LEU    0.0900
   1039 HG        -77.9610  -19.2810  -35.8220 H        65 LEU    0.0900
   1040 HD11      -79.4600  -21.3700  -34.1290 H        65 LEU   -0.2700
   1041 HD12      -79.2580  -19.6250  -33.7220 H        65 LEU    0.0900
   1042 HD13      -77.8120  -20.7190  -33.7970 H        65 LEU    0.0900
   1043 HD21      -77.7810  -21.0980  -37.4800 H        65 LEU    0.0900
   1044 HD22      -78.5740  -22.2420  -36.3310 H        65 LEU    0.5100
   1045 HD23      -76.9530  -21.5230  -35.9350 H        65 LEU   -0.5100
   1046 N         -82.2940  -18.1610  -38.0210 N.am     66 LEU   -0.4700
   1047 CA        -83.7130  -18.0600  -38.3750 C.3      66 LEU    0.3100
   1048 C         -84.0020  -18.3850  -39.8410 C.2      66 LEU    0.0700
   1049 O         -85.0010  -19.0480  -40.1150 O.2      66 LEU    0.0900
   1050 CB        -84.2790  -16.6690  -38.0370 C.3      66 LEU   -0.1800
   1051 CG        -84.2450  -16.2310  -36.5610 C.3      66 LEU    0.0900
   1052 CD1       -84.5680  -14.7530  -36.4330 C.3      66 LEU    0.0900
   1053 CD2       -85.1840  -17.0690  -35.6890 C.3      66 LEU   -0.0900
   1054 HN        -81.9180  -17.3380  -37.6060 H        66 LEU    0.0900
   1055 HA        -84.2460  -18.8210  -37.8240 H        66 LEU   -0.2700
   1056 HB1       -85.3380  -16.6490  -38.3690 H        66 LEU    0.0900
   1057 HB2       -83.7030  -15.9220  -38.6220 H        66 LEU    0.0900
   1058 HG        -83.2340  -16.4230  -36.1440 H        66 LEU    0.0900
   1059 HD11      -85.5820  -14.5470  -36.8380 H        66 LEU   -0.2700
   1060 HD12      -83.8290  -14.1530  -37.0050 H        66 LEU    0.0900
   1061 HD13      -84.5470  -14.4520  -35.3630 H        66 LEU    0.0900
   1062 HD21      -84.8910  -18.1390  -35.7330 H        66 LEU    0.0900
   1063 HD22      -86.2290  -16.9720  -36.0570 H        66 LEU    0.5100
   1064 HD23      -85.1250  -16.7280  -34.6340 H        66 LEU   -0.5100
   1065 N         -83.1320  -17.9510  -40.7790 N.am     67 THR   -0.4700
   1066 CA        -83.3200  -18.2290  -42.2080 C.3      67 THR    0.3100
   1067 C         -83.1330  -19.7350  -42.4980 C.2      67 THR    0.0700
   1068 O         -83.7980  -20.2690  -43.3910 O.2      67 THR    0.0900
   1069 CB        -82.4150  -17.3400  -43.0930 C.3      67 THR    0.1400
   1070 CG2       -80.9150  -17.6360  -42.9420 C.3      67 THR    0.0900
   1071 OG1       -82.8060  -17.4840  -44.4600 O.3      67 THR   -0.6600
   1072 HN        -82.3220  -17.4200  -40.5420 H        67 THR    0.4300
   1073 HA        -84.3590  -18.0500  -42.4440 H        67 THR   -0.2700
   1074 HB        -82.5220  -16.2740  -42.7960 H        67 THR    0.0900
   1075 HG1       -81.9910  -17.5050  -44.9670 H        67 THR    0.0900
   1076 HG21      -80.6730  -18.6240  -43.3870 H        67 THR    0.0900
   1077 HG22      -80.6400  -17.6560  -41.8660 H        67 THR    0.5100
   1078 HG23      -80.3210  -16.8560  -43.4650 H        67 THR   -0.5100
   1079 N         -82.2640  -20.4170  -41.7170 N.am     68 ILE   -0.4700
   1080 CA        -81.9770  -21.8450  -41.8540 C.3      68 ILE    0.3100
   1081 C         -83.1450  -22.6550  -41.2640 C.2      68 ILE    0.0700
   1082 O         -83.6370  -23.5710  -41.9250 O.2      68 ILE    0.0900
   1083 CB        -80.6030  -22.2170  -41.2100 C.3      68 ILE   -0.0900
   1084 CG1       -79.4600  -21.3340  -41.7590 C.3      68 ILE    0.0900
   1085 CG2       -80.2710  -23.7080  -41.3910 C.3      68 ILE   -0.2700
   1086 CD        -78.3650  -21.0170  -40.7660 C.3      68 ILE    0.0900
   1087 HN        -81.7630  -19.9580  -40.9890 H        68 ILE    0.0900
   1088 HA        -81.9690  -22.0810  -42.9090 H        68 ILE    0.0900
   1089 HB        -80.6370  -21.9840  -40.1240 H        68 ILE   -0.1800
   1090 HG11      -79.9010  -20.3760  -42.1080 H        68 ILE    0.0900
   1091 HG12      -79.0040  -21.8570  -42.6250 H        68 ILE    0.0900
   1092 HG21      -80.2220  -23.9590  -42.4730 H        68 ILE   -0.2700
   1093 HG22      -81.0610  -24.3310  -40.9190 H        68 ILE    0.0900
   1094 HG23      -79.2880  -23.9350  -40.9280 H        68 ILE    0.0900
   1095 HD1       -78.1380  -21.9140  -40.1480 H        68 ILE    0.0900
   1096 HD2       -78.6910  -20.1960  -40.0920 H        68 ILE    0.5100
   1097 HD3       -77.4420  -20.7150  -41.3040 H        68 ILE   -0.5100
   1098 N         -83.5970  -22.3100  -40.0390 N.am     69 MET   -0.4700
   1099 CA        -84.6830  -23.0000  -39.3350 C.3      69 MET    0.3100
   1100 C         -86.0500  -22.7400  -39.9640 C.2      69 MET    0.0700
   1101 O         -86.8620  -23.6640  -40.0510 O.2      69 MET    0.0900
   1102 CB        -84.7290  -22.5970  -37.8520 C.3      69 MET   -0.1800
   1103 CG        -83.5270  -23.0520  -37.0570 C.3      69 MET    0.0900
   1104 SD        -83.6750  -22.7480  -35.2780 S.3      69 MET    0.0900
   1105 CE        -83.4200  -20.9740  -35.2200 C.3      69 MET   -0.1400
   1106 HN        -83.1970  -21.5430  -39.5440 H        69 MET    0.0900
   1107 HA        -84.5160  -24.0620  -39.4270 H        69 MET    0.0900
   1108 HB1       -85.6400  -23.0380  -37.3950 H        69 MET   -0.0900
   1109 HB2       -84.7940  -21.4910  -37.7890 H        69 MET   -0.2200
   1110 HG1       -82.6330  -22.5200  -37.4430 H        69 MET    0.0900
   1111 HG2       -83.3870  -24.1400  -37.2300 H        69 MET    0.0900
   1112 HE1       -84.2810  -20.4270  -35.6640 H        69 MET    0.0900
   1113 HE2       -82.5090  -20.6970  -35.7920 H        69 MET    0.5100
   1114 HE3       -83.3050  -20.6360  -34.1680 H        69 MET   -0.5100
   1115 N         -86.3170  -21.4890  -40.3830 N.am     70 PHE   -0.4700
   1116 CA        -87.5970  -21.0920  -40.9700 C.3      70 PHE    0.3100
   1117 C         -87.4430  -20.8400  -42.4840 C.2      70 PHE    0.0700
   1118 O         -86.5300  -21.3930  -43.1000 O.2      70 PHE    0.0900
   1119 CB        -88.1620  -19.8530  -40.2330 C.3      70 PHE   -0.1800
   1120 CG        -88.3300  -20.0390  -38.7400 C.ar     70 PHE    0.0900
   1121 CD1       -89.5070  -20.5660  -38.2150 C.ar     70 PHE    0.0900
   1122 CD2       -87.3120  -19.6900  -37.8570 C.ar     70 PHE    0.0000
   1123 CE1       -89.6590  -20.7440  -36.8360 C.ar     70 PHE   -0.1150
   1124 CE2       -87.4620  -19.8750  -36.4790 C.ar     70 PHE    0.1150
   1125 CZ        -88.6360  -20.3970  -35.9770 C.ar     70 PHE   -0.1150
   1126 HN        -85.6380  -20.7630  -40.3080 H        70 PHE    0.1150
   1127 HA        -88.2800  -21.9240  -40.8850 H        70 PHE   -0.1150
   1128 HB1       -89.1640  -19.6090  -40.6460 H        70 PHE    0.1150
   1129 HB2       -87.4690  -18.9960  -40.3780 H        70 PHE   -0.1150
   1130 HD1       -90.3130  -20.8410  -38.8800 H        70 PHE    0.1150
   1131 HD2       -86.3940  -19.2710  -38.2420 H        70 PHE   -0.1150
   1132 HE1       -90.5780  -21.1520  -36.4430 H        70 PHE    0.1150
   1133 HE2       -86.6570  -19.6110  -35.8080 H        70 PHE    0.5100
   1134 HZ        -88.7540  -20.5340  -34.9130 H        70 PHE   -0.5100
   1135 N         -88.3430  -20.0160  -43.0490 N.am     71 GLU   -0.4700
   1136 CA        -88.5000  -19.6400  -44.4400 C.3      71 GLU    0.3100
   1137 C         -87.6790  -18.3600  -44.7100 C.2      71 GLU    0.0700
   1138 O         -86.9530  -17.8890  -43.8360 O.2      71 GLU    0.0900
   1139 CB        -90.0350  -19.4610  -44.6440 C.3      71 GLU   -0.1800
   1140 CG        -90.5870  -19.7500  -46.0600 C.3      71 GLU    0.0900
   1141 CD        -90.2980  -18.5870  -46.9840 C.2      71 GLU    0.0900
   1142 OE1       -90.6930  -17.4490  -46.6310 O.co2    71 GLU   -0.2800
   1143 OE2       -89.5300  -18.7920  -47.9560 O.co2    71 GLU    0.0900
   1144 HN        -89.0170  -19.5820  -42.4630 H        71 GLU    0.0900
   1145 HA        -88.1040  -20.4210  -45.0710 H        71 GLU    0.6200
   1146 HB1       -90.2900  -18.4110  -44.3880 H        71 GLU   -0.7600
   1147 HB2       -90.5510  -20.1410  -43.9340 H        71 GLU   -0.7600
   1148 HG1       -91.6850  -19.9070  -46.0060 H        71 GLU    0.5100
   1149 HG2       -90.1060  -20.6650  -46.4670 H        71 GLU   -0.5100
   1150 N         -87.7410  -17.7780  -45.9330 N.am     72 ALA   -0.4700
   1151 CA        -87.0530  -16.5420  -46.3070 C.3      72 ALA    0.3100
   1152 C         -87.6670  -15.3080  -45.6230 C.2      72 ALA    0.0700
   1153 O         -86.9870  -14.2850  -45.4980 O.2      72 ALA    0.0900
   1154 CB        -87.0770  -16.3660  -47.8180 C.3      72 ALA   -0.2700
   1155 HN        -88.2840  -18.1860  -46.6610 H        72 ALA    0.0900
   1156 HA        -86.0350  -16.6010  -45.9500 H        72 ALA    0.0900
   1157 HB1       -88.1260  -16.3150  -48.1800 H        72 ALA    0.0900
   1158 HB2       -86.5740  -17.2280  -48.3070 H        72 ALA    0.5100
   1159 HB3       -86.5590  -15.4230  -48.0970 H        72 ALA   -0.5100
   1160 N         -88.9660  -15.3400  -45.2590 N.am     73 MET   -0.4700
   1161 CA        -89.6140  -14.2430  -44.5620 C.3      73 MET    0.3100
   1162 C         -89.1440  -14.0000  -43.1210 C.2      73 MET    0.0700
   1163 O         -88.6890  -14.8810  -42.3950 O.2      73 MET    0.0900
   1164 CB        -91.1620  -14.2680  -44.6720 C.3      73 MET   -0.1800
   1165 CG        -91.6960  -14.2820  -46.1290 C.3      73 MET    0.0900
   1166 SD        -90.9960  -13.0610  -47.2890 S.3      73 MET    0.0900
   1167 CE        -91.8520  -11.6200  -46.6240 C.3      73 MET   -0.1400
   1168 HN        -89.5450  -16.1280  -45.4550 H        73 MET    0.0900
   1169 HA        -89.2360  -13.3250  -44.9860 H        73 MET    0.0900
   1170 HB1       -91.5660  -13.3700  -44.1590 H        73 MET   -0.0900
   1171 HB2       -91.5350  -15.1770  -44.1550 H        73 MET   -0.2200
   1172 HG1       -92.7910  -14.1210  -46.0780 H        73 MET    0.0900
   1173 HG2       -91.5070  -15.2940  -46.5370 H        73 MET    0.0900
   1174 HE1       -91.5910  -11.4520  -45.5570 H        73 MET    0.0900
   1175 HE2       -92.9520  -11.7630  -46.6890 H        73 MET    0.5100
   1176 HE3       -91.5700  -10.7090  -47.1940 H        73 MET   -0.5100
   1177 N         -89.2310  -12.7330  -42.6850 N.am     74 TRP   -0.4700
   1178 CA        -88.7370  -12.2100  -41.4070 C.3      74 TRP    0.3100
   1179 C         -89.8400  -12.3540  -40.3310 C.2      74 TRP    0.0700
   1180 O         -90.9400  -11.8180  -40.5210 O.2      74 TRP    0.0900
   1181 CB        -88.2820  -10.7440  -41.5970 C.3      74 TRP   -0.1800
   1182 CG        -87.7870  -10.0210  -40.3820 C.ar     74 TRP    0.0900
   1183 CD1       -88.4160   -9.0030  -39.7310 C.ar     74 TRP    0.0900
   1184 CD2       -86.4920  -10.1440  -39.7750 C.ar     74 TRP   -0.0300
   1185 CE2       -86.4380   -9.2160  -38.7120 C.ar     74 TRP   -0.1500
   1186 CE3       -85.3920  -10.9910  -39.9890 C.ar     74 TRP    0.2200
   1187 NE1       -87.6280   -8.5370  -38.7070 N.ar     74 TRP   -0.5100
   1188 CZ2       -85.3220   -9.0990  -37.8780 C.ar     74 TRP    0.3700
   1189 CZ3       -84.2770  -10.8570  -39.1770 C.ar     74 TRP    0.2400
   1190 CH2       -84.2510   -9.9230  -38.1350 C.ar     74 TRP    0.1100
   1191 HN        -89.6710  -12.0450  -43.2550 H        74 TRP   -0.2500
   1192 HA        -87.9110  -12.8260  -41.0830 H        74 TRP    0.1700
   1193 HB1       -89.1440  -10.1700  -41.9950 H        74 TRP   -0.2000
   1194 HB2       -87.4610  -10.7370  -42.3430 H        74 TRP    0.1400
   1195 HD1       -89.3930   -8.6190  -39.9830 H        74 TRP   -0.2700
   1196 HE1       -87.8750   -7.8350  -38.0760 H        74 TRP    0.1600
   1197 HE3       -85.3970  -11.7400  -40.7670 H        74 TRP   -0.1400
   1198 HZ2       -85.2850   -8.3960  -37.0580 H        74 TRP    0.1400
   1199 HZ3       -83.4140  -11.4830  -39.3510 H        74 TRP    0.5100
   1200 HH2       -83.3680   -9.8480  -37.5160 H        74 TRP   -0.5100
   1201 N         -89.5980  -13.1150  -39.2310 N.am     75 PRO   -0.2900
   1202 CA        -90.6620  -13.3100  -38.2230 C.3      75 PRO    0.0000
   1203 C         -90.7440  -12.2060  -37.1640 C.2      75 PRO    0.0900
   1204 O         -91.8300  -11.9370  -36.6450 O.2      75 PRO    0.0900
   1205 CB        -90.3040  -14.6520  -37.5830 C.3      75 PRO    0.0200
   1206 CG        -88.8230  -14.8250  -37.8130 C.3      75 PRO    0.0900
   1207 CD        -88.3670  -13.8530  -38.8710 C.3      75 PRO   -0.1800
   1208 HA        -91.6320  -13.2790  -38.6910 H        75 PRO    0.0900
   1209 HB1       -90.8720  -15.4780  -38.0600 H        75 PRO    0.0900
   1210 HB2       -90.5310  -14.6400  -36.4960 H        75 PRO   -0.1800
   1211 HG1       -88.2720  -14.6340  -36.8680 H        75 PRO    0.0900
   1212 HG2       -88.6150  -15.8640  -38.1460 H        75 PRO    0.0900
   1213 HD1       -87.6050  -13.1490  -38.4750 H        75 PRO    0.5100
   1214 HD2       -87.9670  -14.3800  -39.7630 H        75 PRO   -0.5100
   1215 N         -89.6020  -11.5750  -36.8420 N.am     76 LEU   -0.4700
   1216 CA        -89.4440  -10.5060  -35.8560 C.3      76 LEU    0.3100
   1217 C         -90.0580   -9.1660  -36.3440 C.2      76 LEU    0.0700
   1218 O         -90.4670   -9.1000  -37.5070 O.2      76 LEU    0.0900
   1219 CB        -87.9310  -10.3430  -35.5850 C.3      76 LEU   -0.1800
   1220 CG        -87.3670  -11.0910  -34.3760 C.3      76 LEU    0.0900
   1221 CD1       -87.1000  -12.5550  -34.7010 C.3      76 LEU    0.0900
   1222 CD2       -86.0800  -10.4510  -33.8990 C.3      76 LEU   -0.0900
   1223 HN        -88.7530  -11.8290  -37.2970 H        76 LEU    0.0900
   1224 HA        -89.9720  -10.7820  -34.9550 H        76 LEU   -0.2700
   1225 HB1       -87.7290   -9.2610  -35.4380 H        76 LEU    0.0900
   1226 HB2       -87.3860  -10.6930  -36.4850 H        76 LEU    0.0900
   1227 HG        -88.0950  -11.0320  -33.5390 H        76 LEU    0.0900
   1228 HD11      -86.3650  -12.6350  -35.5290 H        76 LEU   -0.2700
   1229 HD12      -88.0430  -13.0510  -35.0150 H        76 LEU    0.0900
   1230 HD13      -86.6860  -13.0710  -33.8090 H        76 LEU    0.0900
   1231 HD21      -86.2650   -9.3960  -33.6040 H        76 LEU    0.0900
   1232 HD22      -85.3250  -10.4640  -34.7150 H        76 LEU    0.5100
   1233 HD23      -85.6870  -11.0010  -33.0170 H        76 LEU   -0.5100
   1234 N         -90.1400   -8.0820  -35.5130 N.am     77 PRO   -0.2900
   1235 CA        -90.6890   -6.8100  -36.0200 C.3      77 PRO    0.0000
   1236 C         -89.8520   -6.2060  -37.1520 C.2      77 PRO    0.0900
   1237 O         -88.6390   -6.4390  -37.2320 O.2      77 PRO    0.0900
   1238 CB        -90.6850   -5.8980  -34.7870 C.3      77 PRO    0.0200
   1239 CG        -90.5930   -6.8150  -33.6220 C.3      77 PRO    0.0900
   1240 CD        -89.7470   -7.9490  -34.0940 C.3      77 PRO   -0.1800
   1241 HA        -91.6620   -6.9700  -36.4570 H        77 PRO    0.0900
   1242 HB1       -91.6180   -5.2960  -34.7410 H        77 PRO    0.0900
   1243 HB2       -89.8140   -5.2070  -34.8130 H        77 PRO   -0.1800
   1244 HG1       -90.1210   -6.3050  -32.7550 H        77 PRO    0.0900
   1245 HG2       -91.6010   -7.1730  -33.3220 H        77 PRO    0.0900
   1246 HD1       -88.6650   -7.7150  -34.0160 H        77 PRO    0.5100
   1247 HD2       -89.9720   -8.8870  -33.5450 H        77 PRO   -0.5100
   1248 N         -90.5120   -5.4250  -38.0280 N.am     78 LEU   -0.4700
   1249 CA        -89.9490   -4.7730  -39.2150 C.3      78 LEU    0.3100
   1250 C         -88.7490   -3.8630  -38.9050 C.2      78 LEU    0.0700
   1251 O         -87.8290   -3.7880  -39.7180 O.2      78 LEU    0.0900
   1252 CB        -91.0340   -3.9440  -39.9500 C.3      78 LEU   -0.1800
   1253 CG        -92.2710   -4.6540  -40.5800 C.3      78 LEU    0.0900
   1254 CD1       -91.8970   -5.9150  -41.3660 C.3      78 LEU    0.0900
   1255 CD2       -93.3830   -4.9050  -39.5530 C.3      78 LEU   -0.0900
   1256 HN        -91.4820   -5.2450  -37.8960 H        78 LEU    0.0900
   1257 HA        -89.5600   -5.5420  -39.8660 H        78 LEU   -0.2700
   1258 HB1       -90.5220   -3.4030  -40.7710 H        78 LEU    0.0900
   1259 HB2       -91.4250   -3.2080  -39.2180 H        78 LEU    0.0900
   1260 HG        -92.7790   -3.9430  -41.2650 H        78 LEU    0.0900
   1261 HD11      -91.5650   -6.7150  -40.6700 H        78 LEU   -0.2700
   1262 HD12      -91.0670   -5.6910  -42.0700 H        78 LEU    0.0900
   1263 HD13      -92.7790   -6.2820  -41.9330 H        78 LEU    0.0900
   1264 HD21      -93.6040   -3.9720  -38.9930 H        78 LEU    0.0900
   1265 HD22      -93.0600   -5.6850  -38.8290 H        78 LEU    0.5100
   1266 HD23      -94.3080   -5.2370  -40.0710 H        78 LEU   -0.5100
   1267 N         -88.7820   -3.1710  -37.7470 N.am     79 VAL   -0.4700
   1268 CA        -87.7590   -2.2880  -37.2090 C.3      79 VAL    0.3100
   1269 C         -86.4290   -2.9900  -36.9640 C.2      79 VAL    0.0700
   1270 O         -85.3520   -2.4300  -37.1630 O.2      79 VAL    0.0900
   1271 CB        -88.2610   -1.6320  -35.9190 C.3      79 VAL   -0.0900
   1272 CG1       -87.2000   -0.6880  -35.3140 C.3      79 VAL    0.0900
   1273 CG2       -89.5460   -0.8340  -36.2270 C.3      79 VAL   -0.2700
   1274 HN        -89.5830   -3.2470  -37.1620 H        79 VAL    0.0900
   1275 HA        -87.5360   -1.5380  -37.9520 H        79 VAL    0.0900
   1276 HB        -88.5070   -2.4240  -35.1800 H        79 VAL    0.0900
   1277 HG11      -86.8180    0.0070  -36.0920 H        79 VAL   -0.2700
   1278 HG12      -86.3490   -1.2810  -34.9180 H        79 VAL    0.0900
   1279 HG13      -87.6510   -0.0890  -34.4940 H        79 VAL    0.0900
   1280 HG21      -90.3300   -1.5110  -36.6250 H        79 VAL    0.0900
   1281 HG22      -89.3330   -0.0530  -36.9870 H        79 VAL    0.5100
   1282 HG23      -89.9260   -0.3570  -35.2980 H        79 VAL   -0.5100
   1283 N         -86.4620   -4.2630  -36.5250 N.am     80 LEU   -0.4700
   1284 CA        -85.2660   -5.0030  -36.1690 C.3      80 LEU    0.3100
   1285 C         -84.4930   -5.5060  -37.3810 C.2      80 LEU    0.0700
   1286 O         -83.3180   -5.8490  -37.2730 O.2      80 LEU    0.0900
   1287 CB        -85.5940   -6.1990  -35.2280 C.3      80 LEU   -0.1800
   1288 CG        -85.7630   -5.8580  -33.7250 C.3      80 LEU    0.0900
   1289 CD1       -84.4450   -5.3700  -33.1010 C.3      80 LEU    0.0900
   1290 CD2       -86.8950   -4.8630  -33.4290 C.3      80 LEU   -0.0900
   1291 HN        -87.3210   -4.7590  -36.4260 H        80 LEU    0.0900
   1292 HA        -84.5890   -4.3190  -35.6770 H        80 LEU   -0.2700
   1293 HB1       -84.7730   -6.9410  -35.3200 H        80 LEU    0.0900
   1294 HB2       -86.5390   -6.6620  -35.5820 H        80 LEU    0.0900
   1295 HG        -86.1070   -6.7650  -33.1840 H        80 LEU    0.0900
   1296 HD11      -84.1840   -4.3660  -33.4960 H        80 LEU   -0.2700
   1297 HD12      -83.6230   -6.0760  -33.3530 H        80 LEU    0.0900
   1298 HD13      -84.5520   -5.3010  -31.9970 H        80 LEU    0.0900
   1299 HD21      -87.8310   -5.1900  -33.9290 H        80 LEU    0.0900
   1300 HD22      -86.6230   -3.8550  -33.8100 H        80 LEU    0.5100
   1301 HD23      -87.0770   -4.8120  -32.3350 H        80 LEU   -0.5100
   1302 N         -85.1180   -5.5610  -38.5750 N.am     81 CYS   -0.4700
   1303 CA        -84.4820   -6.0880  -39.7860 C.3      81 CYS    0.3100
   1304 C         -83.2820   -5.2060  -40.2260 C.2      81 CYS    0.0700
   1305 O         -82.1830   -5.7640  -40.3070 O.2      81 CYS    0.0900
   1306 CB        -85.4940   -6.2860  -40.9160 C.3      81 CYS   -0.1000
   1307 SG        -84.7590   -6.7480  -42.5100 S.3      81 CYS    0.0900
   1308 HN        -86.0550   -5.2410  -38.6880 H        81 CYS    0.0900
   1309 HA        -84.0210   -7.0320  -39.5330 H        81 CYS   -0.0800
   1310 HB1       -86.0570   -5.3380  -41.0440 H        81 CYS    0.5100
   1311 HB2       -86.2060   -7.0800  -40.6080 H        81 CYS   -0.5100
   1312 N         -83.3940   -3.8640  -40.4630 N.am     82 PRO   -0.2900
   1313 CA        -82.1900   -3.1000  -40.8360 C.3      82 PRO    0.0000
   1314 C         -81.1870   -2.9780  -39.6770 C.2      82 PRO    0.0900
   1315 O         -79.9890   -2.8180  -39.9310 O.2      82 PRO    0.0900
   1316 CB        -82.7400   -1.7370  -41.2630 C.3      82 PRO    0.0200
   1317 CG        -84.0330   -1.6100  -40.5590 C.3      82 PRO    0.0900
   1318 CD        -84.5920   -2.9940  -40.4370 C.3      82 PRO   -0.1800
   1319 HA        -81.6390   -3.6210  -41.6010 H        82 PRO    0.0900
   1320 HB1       -82.8860   -1.6980  -42.3630 H        82 PRO    0.0900
   1321 HB2       -82.0480   -0.9220  -40.9640 H        82 PRO   -0.1800
   1322 HG1       -83.8820   -1.1630  -39.5530 H        82 PRO    0.0900
   1323 HG2       -84.7260   -0.9630  -41.1400 H        82 PRO    0.0900
   1324 HD1       -85.1370   -3.1290  -39.4790 H        82 PRO    0.5100
   1325 HD2       -85.2570   -3.2400  -41.2910 H        82 PRO   -0.5100
   1326 N         -81.6700   -3.0930  -38.4140 N.am     83 ALA   -0.4700
   1327 CA        -80.8590   -3.0340  -37.1930 C.3      83 ALA    0.3100
   1328 C         -79.9230   -4.2370  -37.0850 C.2      83 ALA    0.0700
   1329 O         -78.7670   -4.0730  -36.6870 O.2      83 ALA    0.0900
   1330 CB        -81.7590   -2.9680  -35.9670 C.3      83 ALA   -0.2700
   1331 HN        -82.6440   -3.2290  -38.2570 H        83 ALA    0.0900
   1332 HA        -80.2310   -2.1580  -37.2480 H        83 ALA    0.0900
   1333 HB1       -82.4100   -3.8670  -35.9210 H        83 ALA    0.0900
   1334 HB2       -82.4040   -2.0650  -36.0200 H        83 ALA    0.5100
   1335 HB3       -81.1390   -2.9320  -35.0450 H        83 ALA   -0.5100
   1336 N         -80.4160   -5.4420  -37.4360 N.am     84 TRP   -0.4700
   1337 CA        -79.6200   -6.6660  -37.3960 C.3      84 TRP    0.3100
   1338 C         -78.5600   -6.6490  -38.5030 C.2      84 TRP    0.0700
   1339 O         -77.4130   -7.0270  -38.2510 O.2      84 TRP    0.0900
   1340 CB        -80.5170   -7.9200  -37.4970 C.3      84 TRP   -0.1800
   1341 CG        -79.7620   -9.1810  -37.7930 C.ar     84 TRP    0.0900
   1342 CD1       -78.8810   -9.8220  -36.9720 C.ar     84 TRP    0.0900
   1343 CD2       -79.7750   -9.9190  -39.0230 C.ar     84 TRP   -0.0300
   1344 CE2       -78.8950  -11.0150  -38.8650 C.ar     84 TRP   -0.1500
   1345 CE3       -80.4640   -9.7740  -40.2420 C.ar     84 TRP    0.2200
   1346 NE1       -78.3640  -10.9300  -37.6050 N.ar     84 TRP   -0.5100
   1347 CZ2       -78.6760  -11.9500  -39.8830 C.ar     84 TRP    0.3700
   1348 CZ3       -80.2470  -10.7040  -41.2500 C.ar     84 TRP    0.2400
   1349 CH2       -79.3640  -11.7770  -41.0660 C.ar     84 TRP    0.1100
   1350 HN        -81.3580   -5.5510  -37.7420 H        84 TRP   -0.2500
   1351 HA        -79.0720   -6.6750  -36.4650 H        84 TRP    0.1700
   1352 HB1       -81.2590   -7.7610  -38.3080 H        84 TRP   -0.2000
   1353 HB2       -81.0530   -8.0540  -36.5340 H        84 TRP    0.1400
   1354 HD1       -78.6260   -9.5070  -35.9710 H        84 TRP   -0.2700
   1355 HE1       -77.7210  -11.5550  -37.2180 H        84 TRP    0.1600
   1356 HE3       -81.1530   -8.9590  -40.4090 H        84 TRP   -0.1400
   1357 HZ2       -77.9970  -12.7820  -39.7650 H        84 TRP    0.1400
   1358 HZ3       -80.7660  -10.6000  -42.1910 H        84 TRP    0.5100
   1359 HH2       -79.2190  -12.4840  -41.8690 H        84 TRP   -0.5100
   1360 N         -78.9410   -6.2030  -39.7210 N.am     85 LEU   -0.4700
   1361 CA        -78.0320   -6.1160  -40.8640 C.3      85 LEU    0.3100
   1362 C         -76.9220   -5.1100  -40.5800 C.2      85 LEU    0.0700
   1363 O         -75.7620   -5.3830  -40.8940 O.2      85 LEU    0.0900
   1364 CB        -78.7810   -5.7520  -42.1590 C.3      85 LEU   -0.1800
   1365 CG        -79.7230   -6.8150  -42.7470 C.3      85 LEU    0.0900
   1366 CD1       -80.7730   -6.1730  -43.6430 C.3      85 LEU    0.0900
   1367 CD2       -78.9580   -7.8730  -43.5190 C.3      85 LEU   -0.0900
   1368 HN        -79.8750   -5.9060  -39.8950 H        85 LEU    0.0900
   1369 HA        -77.5480   -7.0760  -40.9740 H        85 LEU   -0.2700
   1370 HB1       -78.0210   -5.5130  -42.9310 H        85 LEU    0.0900
   1371 HB2       -79.3860   -4.8440  -41.9540 H        85 LEU    0.0900
   1372 HG        -80.2290   -7.3560  -41.9180 H        85 LEU    0.0900
   1373 HD11      -80.2810   -5.6360  -44.4820 H        85 LEU   -0.2700
   1374 HD12      -81.3730   -5.4430  -43.0590 H        85 LEU    0.0900
   1375 HD13      -81.4400   -6.9540  -44.0650 H        85 LEU    0.0900
   1376 HD21      -78.2340   -8.3860  -42.8500 H        85 LEU    0.0900
   1377 HD22      -78.3960   -7.4000  -44.3540 H        85 LEU    0.5100
   1378 HD23      -79.6620   -8.6300  -43.9260 H        85 LEU   -0.5100
   1379 N         -77.2720   -3.9730  -39.9260 N.am     86 PHE   -0.4700
   1380 CA        -76.3330   -2.9270  -39.5270 C.3      86 PHE    0.3100
   1381 C         -75.3060   -3.4760  -38.5290 C.2      86 PHE    0.0700
   1382 O         -74.1130   -3.2420  -38.7190 O.2      86 PHE    0.0900
   1383 CB        -77.0710   -1.6970  -38.9400 C.3      86 PHE   -0.1800
   1384 CG        -76.1710   -0.6710  -38.2840 C.ar     86 PHE    0.0900
   1385 CD1       -75.3850    0.1830  -39.0510 C.ar     86 PHE    0.0900
   1386 CD2       -76.0920   -0.5780  -36.8970 C.ar     86 PHE    0.0000
   1387 CE1       -74.5310    1.1100  -38.4440 C.ar     86 PHE   -0.1150
   1388 CE2       -75.2340    0.3440  -36.2900 C.ar     86 PHE    0.1150
   1389 CZ        -74.4630    1.1860  -37.0670 C.ar     86 PHE   -0.1150
   1390 HN        -78.2220   -3.7980  -39.6820 H        86 PHE    0.1150
   1391 HA        -75.7690   -2.6380  -40.4010 H        86 PHE   -0.1150
   1392 HB1       -77.7880   -2.0410  -38.1650 H        86 PHE    0.1150
   1393 HB2       -77.6120   -1.1750  -39.7580 H        86 PHE   -0.1150
   1394 HD1       -75.4350    0.1300  -40.1290 H        86 PHE    0.1150
   1395 HD2       -76.7000   -1.2250  -36.2830 H        86 PHE   -0.1150
   1396 HE1       -73.9260    1.7650  -39.0520 H        86 PHE    0.1150
   1397 HE2       -75.1730    0.3970  -35.2130 H        86 PHE    0.5100
   1398 HZ        -73.8070    1.9040  -36.5970 H        86 PHE   -0.5100
   1399 N         -75.7600   -4.2000  -37.4740 N.am     87 LEU   -0.4700
   1400 CA        -74.8700   -4.7700  -36.4560 C.3      87 LEU    0.3100
   1401 C         -73.9590   -5.8360  -37.0470 C.2      87 LEU    0.0700
   1402 O         -72.8020   -5.9360  -36.6470 O.2      87 LEU    0.0900
   1403 CB        -75.6450   -5.3540  -35.2600 C.3      87 LEU   -0.1800
   1404 CG        -76.4180   -4.3690  -34.3680 C.3      87 LEU    0.0900
   1405 CD1       -77.1830   -5.1140  -33.2950 C.3      87 LEU    0.0900
   1406 CD2       -75.5040   -3.3180  -33.7320 C.3      87 LEU   -0.0900
   1407 HN        -76.7330   -4.3790  -37.3430 H        87 LEU    0.0900
   1408 HA        -74.2140   -3.9810  -36.1180 H        87 LEU   -0.2700
   1409 HB1       -74.9150   -5.8860  -34.6160 H        87 LEU    0.0900
   1410 HB2       -76.3750   -6.0880  -35.6600 H        87 LEU    0.0900
   1411 HG        -77.1310   -3.7880  -34.9930 H        87 LEU    0.0900
   1412 HD11      -76.4810   -5.6940  -32.6580 H        87 LEU   -0.2700
   1413 HD12      -77.9020   -5.8200  -33.7640 H        87 LEU    0.0900
   1414 HD13      -77.7330   -4.3940  -32.6510 H        87 LEU    0.0900
   1415 HD21      -74.9930   -2.7280  -34.5220 H        87 LEU    0.0900
   1416 HD22      -74.7330   -3.8160  -33.1070 H        87 LEU    0.5100
   1417 HD23      -76.1040   -2.6250  -33.1040 H        87 LEU   -0.5100
   1418 N         -74.4700   -6.6080  -38.0170 N.am     88 ASP   -0.4700
   1419 CA        -73.7210   -7.6460  -38.7110 C.3      88 ASP    0.3100
   1420 C         -72.5190   -7.0340  -39.4330 C.2      88 ASP    0.0700
   1421 O         -71.3940   -7.4920  -39.2280 O.2      88 ASP    0.0900
   1422 CB        -74.6400   -8.3960  -39.6950 C.3      88 ASP   -0.2800
   1423 CG        -74.0360   -9.6380  -40.3120 C.2      88 ASP    0.0900
   1424 OD1       -72.9520   -9.5390  -40.9100 O.co2    88 ASP    0.0900
   1425 OD2       -74.6850  -10.6910  -40.2640 O.co2    88 ASP    0.6200
   1426 HN        -75.4150   -6.5000  -38.3130 H        88 ASP   -0.7600
   1427 HA        -73.3250   -8.3270  -37.9720 H        88 ASP   -0.7600
   1428 HB1       -74.9110   -7.7020  -40.5200 H        88 ASP    0.5100
   1429 HB2       -75.5620   -8.6960  -39.1550 H        88 ASP   -0.5100
   1430 N         -72.7460   -5.9820  -40.2440 N.am     89 VAL   -0.4700
   1431 CA        -71.6870   -5.2970  -40.9900 C.3      89 VAL    0.3100
   1432 C         -70.7530   -4.5630  -40.0090 C.2      89 VAL    0.0700
   1433 O         -69.5430   -4.6390  -40.1800 O.2      89 VAL    0.0900
   1434 CB        -72.2570   -4.3430  -42.0810 C.3      89 VAL   -0.0900
   1435 CG1       -71.1360   -3.6880  -42.8890 C.3      89 VAL    0.0900
   1436 CG2       -73.2170   -5.0790  -43.0170 C.3      89 VAL   -0.2700
   1437 HN        -73.6650   -5.6170  -40.3760 H        89 VAL    0.0900
   1438 HA        -71.0690   -6.0540  -41.4490 H        89 VAL    0.0900
   1439 HB        -72.8640   -3.5520  -41.5920 H        89 VAL    0.0900
   1440 HG11      -70.5240   -4.4660  -43.3930 H        89 VAL   -0.2700
   1441 HG12      -70.4770   -3.1010  -42.2130 H        89 VAL    0.0900
   1442 HG13      -71.5690   -3.0210  -43.6640 H        89 VAL    0.0900
   1443 HG21      -74.0700   -5.4940  -42.4390 H        89 VAL    0.0900
   1444 HG22      -72.6880   -5.9180  -43.5180 H        89 VAL    0.5100
   1445 HG23      -73.6140   -4.3780  -43.7800 H        89 VAL   -0.5100
   1446 N         -71.3120   -3.8990  -38.9690 N.am     90 LEU   -0.4700
   1447 CA        -70.5730   -3.1370  -37.9580 C.3      90 LEU    0.3100
   1448 C         -69.5420   -3.9800  -37.2000 C.2      90 LEU    0.0700
   1449 O         -68.3620   -3.6260  -37.1780 O.2      90 LEU    0.0900
   1450 CB        -71.5410   -2.4820  -36.9430 C.3      90 LEU   -0.1800
   1451 CG        -70.9150   -1.6980  -35.7670 C.3      90 LEU    0.0900
   1452 CD1       -70.2350   -0.4370  -36.2400 C.3      90 LEU    0.0900
   1453 CD2       -71.9580   -1.3390  -34.7310 C.3      90 LEU   -0.0900
   1454 HN        -72.3000   -3.9020  -38.8410 H        90 LEU    0.0900
   1455 HA        -69.9970   -2.3790  -38.4670 H        90 LEU   -0.2700
   1456 HB1       -72.1690   -3.2880  -36.5110 H        90 LEU    0.0900
   1457 HB2       -72.1900   -1.7790  -37.5040 H        90 LEU    0.0900
   1458 HG        -70.1690   -2.3450  -35.2570 H        90 LEU    0.0900
   1459 HD11      -70.9690    0.2270  -36.7450 H        90 LEU   -0.2700
   1460 HD12      -69.4300   -0.6890  -36.9650 H        90 LEU    0.0900
   1461 HD13      -69.8010    0.1070  -35.3740 H        90 LEU    0.0900
   1462 HD21      -72.4270   -2.2610  -34.3250 H        90 LEU    0.0900
   1463 HD22      -72.7520   -0.7120  -35.1930 H        90 LEU    0.5100
   1464 HD23      -71.4840   -0.7830  -33.8930 H        90 LEU   -0.5100
   1465 N         -69.9860   -5.0690  -36.5580 N.am     91 PHE   -0.4700
   1466 CA        -69.1190   -5.9020  -35.7440 C.3      91 PHE    0.3100
   1467 C         -68.1510   -6.7330  -36.5790 C.2      91 PHE    0.0700
   1468 O         -67.0170   -6.9390  -36.1390 O.2      91 PHE    0.0900
   1469 CB        -69.9460   -6.7870  -34.8060 C.3      91 PHE   -0.1800
   1470 CG        -70.8030   -6.0320  -33.8170 C.ar     91 PHE    0.0900
   1471 CD1       -70.2830   -4.9610  -33.0900 C.ar     91 PHE    0.0900
   1472 CD2       -72.1190   -6.4130  -33.5790 C.ar     91 PHE    0.0000
   1473 CE1       -71.0800   -4.2550  -32.1860 C.ar     91 PHE   -0.1150
   1474 CE2       -72.9120   -5.7140  -32.6620 C.ar     91 PHE    0.1150
   1475 CZ        -72.3860   -4.6430  -31.9690 C.ar     91 PHE   -0.1150
   1476 HN        -70.9390   -5.3570  -36.6120 H        91 PHE    0.1150
   1477 HA        -68.4710   -5.2530  -35.1730 H        91 PHE   -0.1150
   1478 HB1       -69.2600   -7.4310  -34.2150 H        91 PHE    0.1150
   1479 HB2       -70.6310   -7.4160  -35.4130 H        91 PHE   -0.1150
   1480 HD1       -69.2510   -4.6750  -33.2280 H        91 PHE    0.1150
   1481 HD2       -72.5340   -7.2570  -34.1080 H        91 PHE   -0.1150
   1482 HE1       -70.6730   -3.4070  -31.6560 H        91 PHE    0.1150
   1483 HE2       -73.9370   -6.0130  -32.4980 H        91 PHE    0.5100
   1484 HZ        -72.9970   -4.1090  -31.2570 H        91 PHE   -0.5100
   1485 N         -68.5620   -7.1790  -37.7840 N.am     92 SER   -0.4700
   1486 CA        -67.6750   -7.9640  -38.6530 C.3      92 SER    0.3100
   1487 C         -66.5530   -7.1020  -39.2440 C.2      92 SER    0.0700
   1488 O         -65.4390   -7.6090  -39.3930 O.2      92 SER    0.0900
   1489 CB        -68.4530   -8.6430  -39.7700 C.3      92 SER    0.0500
   1490 OG        -69.5540   -9.3690  -39.2540 O.3      92 SER    0.0900
   1491 HN        -69.4760   -6.9970  -38.1370 H        92 SER    0.0900
   1492 HA        -67.1810   -8.7030  -38.0400 H        92 SER   -0.6600
   1493 HB1       -67.7860   -9.3460  -40.3120 H        92 SER    0.4300
   1494 HB2       -68.8340   -7.8750  -40.4760 H        92 SER    0.5100
   1495 HG1       -70.3250   -8.8140  -39.3890 H        92 SER   -0.5100
   1496 N         -66.8390   -5.8060  -39.5650 N.am     93 THR   -0.4700
   1497 CA        -65.8680   -4.8320  -40.0880 C.3      93 THR    0.3100
   1498 C         -64.8790   -4.4340  -38.9730 C.2      93 THR    0.0700
   1499 O         -63.6850   -4.2700  -39.2410 O.2      93 THR    0.0900
   1500 CB        -66.5960   -3.6010  -40.6720 C.3      93 THR    0.1400
   1501 CG2       -65.6460   -2.5060  -41.1560 C.3      93 THR    0.0900
   1502 OG1       -67.4210   -4.0200  -41.7530 O.3      93 THR   -0.6600
   1503 HN        -67.7620   -5.4500  -39.4520 H        93 THR    0.4300
   1504 HA        -65.2830   -5.3200  -40.8530 H        93 THR   -0.2700
   1505 HB        -67.2310   -3.1290  -39.8920 H        93 THR    0.0900
   1506 HG1       -68.2150   -4.3830  -41.3560 H        93 THR    0.0900
   1507 HG21      -64.8680   -2.9420  -41.8190 H        93 THR    0.0900
   1508 HG22      -65.1450   -2.0280  -40.2880 H        93 THR    0.5100
   1509 HG23      -66.2120   -1.7410  -41.7290 H        93 THR   -0.5100
   1510 N         -65.3860   -4.2760  -37.7260 N.am     94 ALA   -0.4700
   1511 CA        -64.5890   -3.9250  -36.5540 C.3      94 ALA    0.3100
   1512 C         -63.5130   -4.9770  -36.2710 C.2      94 ALA    0.0700
   1513 O         -62.3700   -4.6080  -35.9860 O.2      94 ALA    0.0900
   1514 CB        -65.4860   -3.7470  -35.3370 C.3      94 ALA   -0.2700
   1515 HN        -66.3590   -4.3970  -37.5500 H        94 ALA    0.0900
   1516 HA        -64.0600   -3.0090  -36.7690 H        94 ALA    0.0900
   1517 HB1       -66.0350   -4.6890  -35.1250 H        94 ALA    0.0900
   1518 HB2       -66.2270   -2.9410  -35.5270 H        94 ALA    0.5100
   1519 HB3       -64.8710   -3.4880  -34.4490 H        94 ALA   -0.5100
   1520 N         -63.8590   -6.2790  -36.4060 N.am     95 SER   -0.4700
   1521 CA        -62.9330   -7.3810  -36.1590 C.3      95 SER    0.3100
   1522 C         -61.7810   -7.4080  -37.1720 C.2      95 SER    0.0700
   1523 O         -60.6660   -7.7590  -36.7950 O.2      95 SER    0.0900
   1524 CB        -63.6600   -8.7240  -36.1270 C.3      95 SER    0.0500
   1525 OG        -64.0800   -9.1610  -37.4080 O.3      95 SER    0.0900
   1526 HN        -64.7780   -6.5460  -36.6860 H        95 SER    0.0900
   1527 HA        -62.4470   -7.1990  -35.2110 H        95 SER   -0.6600
   1528 HB1       -64.5600   -8.6330  -35.4810 H        95 SER    0.4300
   1529 HB2       -62.9790   -9.4950  -35.7060 H        95 SER    0.5100
   1530 HG1       -64.0680  -10.1200  -37.3790 H        95 SER   -0.5100
   1531 N         -62.0340   -6.9940  -38.4350 N.am     96 ILE   -0.4700
   1532 CA        -61.0060   -6.9540  -39.4790 C.3      96 ILE    0.3100
   1533 C         -60.0770   -5.7430  -39.2460 C.2      96 ILE    0.0700
   1534 O         -58.8520   -5.9000  -39.2900 O.2      96 ILE    0.0900
   1535 CB        -61.6070   -6.9710  -40.9170 C.3      96 ILE   -0.0900
   1536 CG1       -62.5310   -8.2110  -41.1230 C.3      96 ILE    0.0900
   1537 CG2       -60.4870   -6.9560  -41.9730 C.3      96 ILE   -0.2700
   1538 CD        -63.5850   -8.0780  -42.2460 C.3      96 ILE    0.0900
   1539 HN        -62.9420   -6.6940  -38.7140 H        96 ILE    0.0900
   1540 HA        -60.3660   -7.8120  -39.3380 H        96 ILE    0.0900
   1541 HB        -62.2560   -6.0810  -41.0550 H        96 ILE   -0.1800
   1542 HG11      -63.0670   -8.4040  -40.1710 H        96 ILE    0.0900
   1543 HG12      -61.8870   -9.0840  -41.3580 H        96 ILE    0.0900
   1544 HG21      -59.8350   -7.8460  -41.8500 H        96 ILE   -0.2700
   1545 HG22      -59.8670   -6.0420  -41.8520 H        96 ILE    0.0900
   1546 HG23      -60.9290   -6.9760  -42.9920 H        96 ILE    0.0900
   1547 HD1       -63.0830   -7.9040  -43.2220 H        96 ILE    0.0900
   1548 HD2       -64.2560   -7.2180  -42.0340 H        96 ILE    0.5100
   1549 HD3       -64.1830   -9.0120  -42.3160 H        96 ILE   -0.5100
   1550 N         -60.6500   -4.5520  -38.9650 N.am     97 TRP   -0.4700
   1551 CA        -59.8780   -3.3320  -38.7290 C.3      97 TRP    0.3100
   1552 C         -59.1010   -3.3530  -37.3970 C.2      97 TRP    0.0700
   1553 O         -58.0970   -2.6460  -37.2860 O.2      97 TRP    0.0900
   1554 CB        -60.7710   -2.1000  -38.8110 C.3      97 TRP   -0.1800
   1555 CG        -61.0000   -1.6700  -40.2220 C.ar     97 TRP    0.0900
   1556 CD1       -62.0300   -2.0400  -41.0360 C.ar     97 TRP    0.0900
   1557 CD2       -60.1300   -0.8550  -41.0170 C.ar     97 TRP   -0.0300
   1558 CE2       -60.7230   -0.7320  -42.2950 C.ar     97 TRP   -0.1500
   1559 CE3       -58.9160   -0.1920  -40.7670 C.ar     97 TRP    0.2200
   1560 NE1       -61.8810   -1.4640  -42.2790 N.ar     97 TRP   -0.5100
   1561 CZ2       -60.1470    0.0260  -43.3190 C.ar     97 TRP    0.3700
   1562 CZ3       -58.3400    0.5510  -41.7860 C.ar     97 TRP    0.2400
   1563 CH2       -58.9540    0.6600  -43.0410 C.ar     97 TRP    0.1100
   1564 HN        -61.6400   -4.4520  -38.9040 H        97 TRP   -0.2500
   1565 HA        -59.0990   -3.2810  -39.4760 H        97 TRP    0.1700
   1566 HB1       -60.2920   -1.2640  -38.2570 H        97 TRP   -0.2000
   1567 HB2       -61.7530   -2.3290  -38.3450 H        97 TRP    0.1400
   1568 HD1       -62.8440   -2.6890  -40.7490 H        97 TRP   -0.2700
   1569 HE1       -62.5010   -1.5610  -43.0260 H        97 TRP    0.1600
   1570 HE3       -58.4270   -0.2480  -39.8050 H        97 TRP   -0.1400
   1571 HZ2       -60.6030    0.1240  -44.2930 H        97 TRP    0.1400
   1572 HZ3       -57.4000    1.0540  -41.6100 H        97 TRP    0.5100
   1573 HH2       -58.4820    1.2540  -43.8090 H        97 TRP   -0.5100
   1574 N         -59.5350   -4.1650  -36.4050 N.am     98 HSD   -0.4700
   1575 CA        -58.8100   -4.2890  -35.1370 C.3      98 HSD    0.3100
   1576 C         -57.4720   -4.9820  -35.3690 C.2      98 HSD    0.0700
   1577 O         -56.4530   -4.4980  -34.8820 O.2      98 HSD    0.0900
   1578 CB        -59.6200   -5.0390  -34.0750 C.3      98 HSD   -0.0900
   1579 CG        -60.4200   -4.1460  -33.1880 C.ar     98 HSD    0.0900
   1580 CD2       -60.0640   -3.5230  -32.0420 C.ar     98 HSD    0.0900
   1581 ND1       -61.7430   -3.8510  -33.4610 N.ar     98 HSD   -0.3600
   1582 CE1       -62.1440   -3.0550  -32.4840 C.ar     98 HSD    0.3200
   1583 NE2       -61.1660   -2.8210  -31.6130 N.ar     98 HSD   -0.0500
   1584 HN        -60.3630   -4.7140  -36.4930 H        98 HSD    0.2500
   1585 HA        -58.5850   -3.2900  -34.7920 H        98 HSD    0.1300
   1586 HB1       -58.9190   -5.6220  -33.4410 H        98 HSD   -0.7000
   1587 HB2       -60.3170   -5.7360  -34.5860 H        98 HSD    0.2200
   1588 HD1       -62.2750   -4.1800  -34.2410 H        98 HSD    0.1000
   1589 HD2       -59.1330   -3.5110  -31.4890 H        98 HSD    0.5100
   1590 HE1       -63.1560   -2.6550  -32.4230 H        98 HSD   -0.5100
   1591 N         -57.4680   -6.0730  -36.1650 N.am     99 LEU   -0.4700
   1592 CA        -56.2690   -6.8390  -36.5190 C.3      99 LEU    0.3100
   1593 C         -55.2920   -5.9770  -37.3100 C.2      99 LEU    0.0700
   1594 O         -54.0800   -6.0800  -37.1110 O.2      99 LEU    0.0900
   1595 CB        -56.6290   -8.1110  -37.3120 C.3      99 LEU   -0.1800
   1596 CG        -57.5000   -9.1610  -36.5950 C.3      99 LEU    0.0900
   1597 CD1       -57.4170  -10.4700  -37.3020 C.3      99 LEU    0.0900
   1598 CD2       -57.0530   -9.3970  -35.1630 C.3      99 LEU   -0.0900
   1599 HN        -58.3140   -6.4170  -36.5610 H        99 LEU    0.0900
   1600 HA        -55.7610   -7.1030  -35.6030 H        99 LEU   -0.2700
   1601 HB1       -55.6790   -8.6050  -37.6050 H        99 LEU    0.0900
   1602 HB2       -57.1700   -7.7950  -38.2280 H        99 LEU    0.0900
   1603 HG        -58.5560   -8.8170  -36.5800 H        99 LEU    0.0900
   1604 HD11      -56.4080  -10.9140  -37.1630 H        99 LEU   -0.2700
   1605 HD12      -57.5930  -10.3250  -38.3890 H        99 LEU    0.0900
   1606 HD13      -58.1730  -11.1710  -36.8890 H        99 LEU    0.0900
   1607 HD21      -57.1150   -8.4520  -34.5820 H        99 LEU    0.0900
   1608 HD22      -56.0000   -9.7520  -35.1490 H        99 LEU    0.5100
   1609 HD23      -57.7100  -10.1530  -34.6820 H        99 LEU   -0.5100
   1610 N         -55.8330   -5.0940  -38.1700 N.am    100 CYS   -0.4700
   1611 CA        -55.0930   -4.1220  -38.9660 C.3     100 CYS    0.3100
   1612 C         -54.4010   -3.1150  -38.0310 C.2     100 CYS    0.0700
   1613 O         -53.2390   -2.7820  -38.2480 O.2     100 CYS    0.0900
   1614 CB        -56.0320   -3.4270  -39.9500 C.3     100 CYS   -0.1100
   1615 SG        -55.2260   -2.1990  -41.0070 S.3     100 CYS    0.0900
   1616 HN        -56.8190   -5.0670  -38.3050 H       100 CYS    0.0900
   1617 HA        -54.3110   -4.6450  -39.4970 H       100 CYS   -0.2300
   1618 HB1       -56.8350   -2.9300  -39.3660 H       100 CYS    0.1600
   1619 HB2       -56.4970   -4.2060  -40.5900 H       100 CYS    0.5100
   1620 HG1       -54.7300   -3.0850  -41.8570 H       100 CYS   -0.5100
   1621 N         -55.1160   -2.6550  -36.9770 N.am    101 ALA   -0.4700
   1622 CA        -54.6150   -1.7240  -35.9660 C.3     101 ALA    0.3100
   1623 C         -53.5990   -2.4070  -35.0280 C.2     101 ALA    0.0700
   1624 O         -52.6230   -1.7690  -34.6520 O.2     101 ALA    0.0900
   1625 CB        -55.7700   -1.1460  -35.1580 C.3     101 ALA   -0.2700
   1626 HN        -56.0590   -2.9450  -36.8400 H       101 ALA    0.0900
   1627 HA        -54.0780   -0.9350  -36.4720 H       101 ALA    0.0900
   1628 HB1       -56.3250   -1.9620  -34.6470 H       101 ALA    0.0900
   1629 HB2       -56.4720   -0.6080  -35.8310 H       101 ALA    0.5100
   1630 HB3       -55.3810   -0.4470  -34.3880 H       101 ALA   -0.5100
   1631 N         -53.8150   -3.6930  -34.6640 N.am    102 ILE   -0.4700
   1632 CA        -52.8970   -4.4700  -33.8140 C.3     102 ILE    0.3100
   1633 C         -51.5610   -4.6530  -34.5600 C.2     102 ILE    0.0700
   1634 O         -50.4960   -4.5100  -33.9540 O.2     102 ILE    0.0900
   1635 CB        -53.5220   -5.8380  -33.3630 C.3     102 ILE   -0.0900
   1636 CG1       -54.6760   -5.6310  -32.3480 C.3     102 ILE    0.0900
   1637 CG2       -52.4680   -6.7870  -32.7780 C.3     102 ILE   -0.2700
   1638 CD        -55.7780   -6.7090  -32.3580 C.3     102 ILE    0.0900
   1639 HN        -54.6290   -4.1820  -34.9630 H       102 ILE    0.0900
   1640 HA        -52.6640   -3.8680  -32.9490 H       102 ILE    0.0900
   1641 HB        -53.9980   -6.3240  -34.2400 H       102 ILE   -0.1800
   1642 HG11      -55.1530   -4.6530  -32.5650 H       102 ILE    0.0900
   1643 HG12      -54.2350   -5.6000  -31.3300 H       102 ILE    0.0900
   1644 HG21      -51.8650   -6.2600  -32.0090 H       102 ILE   -0.2700
   1645 HG22      -51.7880   -7.1390  -33.5830 H       102 ILE    0.0900
   1646 HG23      -52.9670   -7.6580  -32.3020 H       102 ILE    0.0900
   1647 HD1       -55.3400   -7.7030  -32.1230 H       102 ILE    0.0900
   1648 HD2       -56.2500   -6.7580  -33.3620 H       102 ILE    0.5100
   1649 HD3       -56.5470   -6.4700  -31.5930 H       102 ILE   -0.5100
   1650 N         -51.6330   -4.9450  -35.8840 N.am    103 SER   -0.4700
   1651 CA        -50.4870   -5.1520  -36.7740 C.3     103 SER    0.3100
   1652 C         -49.6250   -3.9000  -36.8870 C.2     103 SER    0.0700
   1653 O         -48.4040   -4.0000  -36.7610 O.2     103 SER    0.0900
   1654 CB        -50.9570   -5.5740  -38.1660 C.3     103 SER    0.0500
   1655 OG        -51.6950   -6.7840  -38.1300 O.3     103 SER    0.0900
   1656 HN        -52.5180   -5.0360  -36.3310 H       103 SER    0.0900
   1657 HA        -49.8610   -5.9180  -36.3410 H       103 SER   -0.6600
   1658 HB1       -50.0730   -5.7200  -38.8230 H       103 SER    0.4300
   1659 HB2       -51.6070   -4.7800  -38.5910 H       103 SER    0.5100
   1660 HG1       -52.5260   -6.5740  -37.7000 H       103 SER   -0.5100
   1661 N         -50.2480   -2.7250  -37.1380 N.am    104 VAL   -0.4700
   1662 CA        -49.5510   -1.4400  -37.2830 C.3     104 VAL    0.3100
   1663 C         -48.8840   -1.0770  -35.9350 C.2     104 VAL    0.0700
   1664 O         -47.7160   -0.6900  -35.9280 O.2     104 VAL    0.0900
   1665 CB        -50.4960   -0.3230  -37.8270 C.3     104 VAL   -0.0900
   1666 CG1       -49.8760    1.0700  -37.7070 C.3     104 VAL    0.0900
   1667 CG2       -50.8850   -0.5980  -39.2740 C.3     104 VAL   -0.2700
   1668 HN        -51.2380   -2.6820  -37.2400 H       104 VAL    0.0900
   1669 HA        -48.7250   -1.5880  -37.9620 H       104 VAL    0.0900
   1670 HB        -51.4470   -0.3450  -37.2530 H       104 VAL    0.0900
   1671 HG11      -48.8480    1.0680  -38.1300 H       104 VAL   -0.2700
   1672 HG12      -49.8190    1.3690  -36.6380 H       104 VAL    0.0900
   1673 HG13      -50.4890    1.8070  -38.2680 H       104 VAL    0.0900
   1674 HG21      -51.2480   -1.6430  -39.3800 H       104 VAL    0.0900
   1675 HG22      -50.0030   -0.4600  -39.9350 H       104 VAL    0.5100
   1676 HG23      -51.6970    0.0930  -39.5850 H       104 VAL   -0.5100
   1677 N         -49.5970   -1.2880  -34.8060 N.am    105 ASP   -0.4700
   1678 CA        -49.1170   -1.0470  -33.4430 C.3     105 ASP    0.3100
   1679 C         -47.8730   -1.9000  -33.1330 C.2     105 ASP    0.0700
   1680 O         -46.8870   -1.3830  -32.5920 O.2     105 ASP    0.0900
   1681 CB        -50.2340   -1.3520  -32.4310 C.3     105 ASP   -0.2800
   1682 CG        -50.0790   -0.6460  -31.1000 C.2     105 ASP    0.0900
   1683 OD1       -50.2940    0.5930  -31.0550 O.co2   105 ASP    0.0900
   1684 OD2       -49.7910   -1.3350  -30.0940 O.co2   105 ASP    0.6200
   1685 HN        -50.5300   -1.6330  -34.8580 H       105 ASP   -0.7600
   1686 HA        -48.8120   -0.0140  -33.3690 H       105 ASP   -0.7600
   1687 HB1       -50.2490   -2.4460  -32.2410 H       105 ASP    0.5100
   1688 HB2       -51.2050   -1.0450  -32.8740 H       105 ASP   -0.5100
   1689 N         -47.9180   -3.1970  -33.5130 N.am    106 ARG   -0.4700
   1690 CA        -46.8480   -4.1670  -33.3130 C.3     106 ARG    0.3100
   1691 C         -45.6070   -3.8150  -34.1310 C.2     106 ARG    0.0700
   1692 O         -44.4920   -4.0060  -33.6460 O.2     106 ARG    0.0900
   1693 CB        -47.3410   -5.5790  -33.6460 C.3     106 ARG   -0.1800
   1694 CG        -47.4090   -6.5360  -32.4470 C.3     106 ARG    0.0900
   1695 CD        -48.3410   -6.1050  -31.3180 C.3     106 ARG    0.0900
   1696 NE        -47.5720   -5.7270  -30.1260 N.pl3   106 ARG   -0.1800
   1697 CZ        -47.4740   -4.4880  -29.6500 C.cat   106 ARG    0.0900
   1698 NH1       -48.1310   -3.4920  -30.2280 N.pl3   106 ARG    0.0900
   1699 NH2       -46.7420   -4.2440  -28.5730 N.pl3   106 ARG    0.2000
   1700 HN        -48.7250   -3.5610  -33.9690 H       106 ARG    0.0900
   1701 HA        -46.5320   -4.1130  -32.2820 H       106 ARG    0.0900
   1702 HB1       -46.6550   -6.0180  -34.4020 H       106 ARG   -0.7000
   1703 HB2       -48.3580   -5.4980  -34.0860 H       106 ARG    0.4400
   1704 HG1       -46.3860   -6.6390  -32.0280 H       106 ARG    0.6400
   1705 HG2       -47.7490   -7.5270  -32.8140 H       106 ARG   -0.8000
   1706 HD1       -49.0160   -6.9420  -31.0410 H       106 ARG    0.4600
   1707 HD2       -48.9370   -5.2220  -31.6360 H       106 ARG    0.4600
   1708 HE        -47.0870   -6.4520  -29.6380 H       106 ARG   -0.8000
   1709 HH11      -48.1760   -2.5980  -29.7820 H       106 ARG    0.4600
   1710 HH12      -48.5820   -3.6350  -31.1080 H       106 ARG    0.4600
   1711 HH21      -46.2600   -4.9920  -28.1160 H       106 ARG    0.5100
   1712 HH22      -46.6700   -3.3120  -28.2160 H       106 ARG   -0.5100
   1713 N         -45.7970   -3.2730  -35.3550 N.am    107 TYR   -0.4700
   1714 CA        -44.6990   -2.8280  -36.2170 C.3     107 TYR    0.3100
   1715 C         -44.0000   -1.6190  -35.5820 C.2     107 TYR    0.0700
   1716 O         -42.7680   -1.5720  -35.5640 O.2     107 TYR    0.0900
   1717 CB        -45.2000   -2.5010  -37.6440 C.3     107 TYR   -0.1800
   1718 CG        -44.2470   -1.6600  -38.4700 C.ar    107 TYR    0.0900
   1719 CD1       -44.5950   -0.3740  -38.8750 C.ar    107 TYR    0.0900
   1720 CD2       -42.9950   -2.1440  -38.8410 C.ar    107 TYR    0.0000
   1721 CE1       -43.7240    0.4080  -39.6310 C.ar    107 TYR   -0.1150
   1722 CE2       -42.1090   -1.3660  -39.5840 C.ar    107 TYR    0.1150
   1723 CZ        -42.4810   -0.0920  -39.9840 C.ar    107 TYR   -0.1150
   1724 OH        -41.6140    0.6880  -40.7160 O.3     107 TYR    0.1150
   1725 HN        -46.7120   -3.1500  -35.7320 H       107 TYR    0.1100
   1726 HA        -43.9650   -3.6170  -36.2520 H       107 TYR   -0.5400
   1727 HB1       -46.1530   -1.9350  -37.5740 H       107 TYR    0.4300
   1728 HB2       -45.3590   -3.4500  -38.1980 H       107 TYR   -0.1150
   1729 HD1       -45.5590    0.0260  -38.5950 H       107 TYR    0.1150
   1730 HD2       -42.7050   -3.1420  -38.5480 H       107 TYR   -0.1150
   1731 HE1       -44.0170    1.4000  -39.9430 H       107 TYR    0.1150
   1732 HE2       -41.1350   -1.7540  -39.8460 H       107 TYR    0.5100
   1733 HH        -42.1270    1.3760  -41.1480 H       107 TYR   -0.5100
   1734 N         -44.7990   -0.6620  -35.0440 N.am    108 ILE   -0.4700
   1735 CA        -44.3400    0.5490  -34.3600 C.3     108 ILE    0.3100
   1736 C         -43.5430    0.1460  -33.1020 C.2     108 ILE    0.0700
   1737 O         -42.4900    0.7270  -32.8480 O.2     108 ILE    0.0900
   1738 CB        -45.5350    1.5050  -34.0650 C.3     108 ILE   -0.0900
   1739 CG1       -46.0300    2.1680  -35.3780 C.3     108 ILE    0.0900
   1740 CG2       -45.1750    2.5740  -33.0160 C.3     108 ILE   -0.2700
   1741 CD        -47.4330    2.7710  -35.3310 C.3     108 ILE    0.0900
   1742 HN        -45.7900   -0.7510  -35.0950 H       108 ILE    0.0900
   1743 HA        -43.6190    1.0390  -34.9980 H       108 ILE    0.0900
   1744 HB        -46.3920    0.9060  -33.6910 H       108 ILE   -0.1800
   1745 HG11      -46.0150    1.3990  -36.1780 H       108 ILE    0.0900
   1746 HG12      -45.3180    2.9780  -35.6420 H       108 ILE    0.0900
   1747 HG21      -44.2210    3.0730  -33.2900 H       108 ILE   -0.2700
   1748 HG22      -45.0540    2.0990  -32.0190 H       108 ILE    0.0900
   1749 HG23      -45.9760    3.3430  -32.9690 H       108 ILE    0.0900
   1750 HD1       -47.4820    3.5630  -34.5530 H       108 ILE    0.0900
   1751 HD2       -48.1750    1.9830  -35.0810 H       108 ILE    0.5100
   1752 HD3       -47.6840    3.2240  -36.3140 H       108 ILE   -0.5100
   1753 N         -43.9910   -0.9000  -32.3740 N.am    109 ALA   -0.4700
   1754 CA        -43.2950   -1.4230  -31.1940 C.3     109 ALA    0.3100
   1755 C         -41.8740   -1.9320  -31.5350 C.2     109 ALA    0.0700
   1756 O         -40.9840   -1.8510  -30.6900 O.2     109 ALA    0.0900
   1757 CB        -44.1070   -2.5430  -30.5630 C.3     109 ALA   -0.2700
   1758 HN        -44.8340   -1.3720  -32.6150 H       109 ALA    0.0900
   1759 HA        -43.1620   -0.6120  -30.4930 H       109 ALA    0.0900
   1760 HB1       -44.2490   -3.3700  -31.2910 H       109 ALA    0.0900
   1761 HB2       -45.1060   -2.1630  -30.2600 H       109 ALA    0.5100
   1762 HB3       -43.5730   -2.9430  -29.6740 H       109 ALA   -0.5100
   1763 N         -41.6670   -2.4300  -32.7750 N.am    110 ILE   -0.4700
   1764 CA        -40.3850   -2.9280  -33.2780 C.3     110 ILE    0.3100
   1765 C         -39.5340   -1.7490  -33.8190 C.2     110 ILE    0.0700
   1766 O         -38.3730   -1.6170  -33.4300 O.2     110 ILE    0.0900
   1767 CB        -40.6190   -4.0500  -34.3410 C.3     110 ILE   -0.0900
   1768 CG1       -41.0230   -5.3730  -33.6520 C.3     110 ILE    0.0900
   1769 CG2       -39.3980   -4.2690  -35.2620 C.3     110 ILE   -0.2700
   1770 CD        -42.0000   -6.2560  -34.4450 C.3     110 ILE    0.0900
   1771 HN        -42.4140   -2.4820  -33.4300 H       110 ILE    0.0900
   1772 HA        -39.8220   -3.3150  -32.4410 H       110 ILE    0.0900
   1773 HB        -41.4930   -3.7710  -34.9670 H       110 ILE   -0.1800
   1774 HG11      -41.4950   -5.1260  -32.6790 H       110 ILE    0.0900
   1775 HG12      -40.1000   -5.9620  -33.4670 H       110 ILE    0.0900
   1776 HG21      -38.5130   -4.5620  -34.6580 H       110 ILE   -0.2700
   1777 HG22      -39.1610   -3.3300  -35.8050 H       110 ILE    0.0900
   1778 HG23      -39.6160   -5.0790  -35.9910 H       110 ILE    0.0900
   1779 HD1       -41.5510   -6.5390  -35.4210 H       110 ILE    0.0900
   1780 HD2       -42.9420   -5.6990  -34.6370 H       110 ILE    0.5100
   1781 HD3       -42.2220   -7.1820  -33.8730 H       110 ILE   -0.5100
   1782 N         -40.1140   -0.9040  -34.7090 N.am    111 LYS   -0.4700
   1783 CA        -39.4380    0.2280  -35.3510 C.3     111 LYS    0.3100
   1784 C         -39.0680    1.3340  -34.3540 C.2     111 LYS    0.0700
   1785 O         -38.0210    1.9610  -34.5100 O.2     111 LYS    0.0900
   1786 CB        -40.3120    0.8050  -36.4830 C.3     111 LYS   -0.1800
   1787 CG        -39.5370    1.5730  -37.5560 C.3     111 LYS    0.0900
   1788 CD        -38.9050    0.6540  -38.6100 C.3     111 LYS    0.0900
   1789 CE        -37.4120    0.8620  -38.7500 C.3     111 LYS   -0.1800
   1790 NZ        -37.0820    2.1390  -39.4400 N.4     111 LYS    0.0900
   1791 HN        -41.0660   -1.0240  -34.9750 H       111 LYS    0.0900
   1792 HA        -38.4960   -0.1220  -35.7460 H       111 LYS   -0.1800
   1793 HB1       -41.0560    1.4940  -36.0320 H       111 LYS    0.0900
   1794 HB2       -40.8480   -0.0340  -36.9730 H       111 LYS    0.0900
   1795 HG1       -38.7310    2.1580  -37.0640 H       111 LYS    0.2100
   1796 HG2       -40.2310    2.2740  -38.0650 H       111 LYS    0.0500
   1797 HD1       -39.3870    0.8530  -39.5910 H       111 LYS    0.0500
   1798 HD2       -39.0940   -0.4010  -38.3220 H       111 LYS   -0.3000
   1799 HE1       -36.9750    0.0340  -39.3500 H       111 LYS    0.3300
   1800 HE2       -36.9430    0.8920  -37.7440 H       111 LYS    0.3300
   1801 HZ1       -37.4680    2.9370  -38.8960 H       111 LYS    0.3300
   1802 HZ2       -37.4980    2.1360  -40.3930 H       111 LYS    0.5100
   1803 HZ3       -36.0490    2.2370  -39.5130 H       111 LYS   -0.5100
   1804 N         -39.9200    1.5640  -33.3410 N.am    112 LYS   -0.4700
   1805 CA        -39.7270    2.5570  -32.2770 C.3     112 LYS    0.3100
   1806 C         -39.6650    1.8020  -30.9270 C.2     112 LYS    0.0700
   1807 O         -40.6770    1.7370  -30.2190 O.2     112 LYS    0.0900
   1808 CB        -40.8690    3.5980  -32.3210 C.3     112 LYS   -0.1800
   1809 CG        -40.6790    4.8320  -31.4390 C.3     112 LYS    0.0900
   1810 CD        -41.9740    5.6470  -31.3100 C.3     112 LYS    0.0900
   1811 CE        -42.1980    6.6190  -32.4480 C.3     112 LYS   -0.1800
   1812 NZ        -43.5170    7.2940  -32.3440 N.4     112 LYS    0.0900
   1813 HN        -40.7650    1.0410  -33.2650 H       112 LYS    0.0900
   1814 HA        -38.7710    3.0350  -32.4300 H       112 LYS   -0.1800
   1815 HB1       -41.8060    3.0930  -32.0070 H       112 LYS    0.0900
   1816 HB2       -40.9790    3.9420  -33.3710 H       112 LYS    0.0900
   1817 HG1       -39.8900    5.4760  -31.8820 H       112 LYS    0.2100
   1818 HG2       -40.3530    4.5080  -30.4280 H       112 LYS    0.0500
   1819 HD1       -41.9370    6.2200  -30.3590 H       112 LYS    0.0500
   1820 HD2       -42.8310    4.9430  -31.2720 H       112 LYS   -0.3000
   1821 HE1       -42.1720    6.0750  -33.4160 H       112 LYS    0.3300
   1822 HE2       -41.4140    7.4060  -32.4300 H       112 LYS    0.3300
   1823 HZ1       -43.5680    7.8220  -31.4500 H       112 LYS    0.3300
   1824 HZ2       -44.2740    6.5810  -32.3700 H       112 LYS    0.5100
   1825 HZ3       -43.6340    7.9510  -33.1420 H       112 LYS   -0.5100
   1826 N         -38.5120    1.1600  -30.5820 N.am    113 PRO   -0.2900
   1827 CA        -38.4500    0.3880  -29.3230 C.3     113 PRO    0.0000
   1828 C         -38.5770    1.2660  -28.0710 C.2     113 PRO    0.0900
   1829 O         -39.2010    0.8450  -27.0930 O.2     113 PRO    0.0900
   1830 CB        -37.0890   -0.3130  -29.3900 C.3     113 PRO    0.0200
   1831 CG        -36.2760    0.5000  -30.3280 C.3     113 PRO    0.0900
   1832 CD        -37.2290    1.0970  -31.3170 C.3     113 PRO   -0.1800
   1833 HA        -39.2950   -0.2780  -29.2510 H       113 PRO    0.0900
   1834 HB1       -37.2010   -1.3520  -29.7680 H       113 PRO    0.0900
   1835 HB2       -36.6140   -0.3460  -28.3860 H       113 PRO   -0.1800
   1836 HG1       -35.7390    1.3020  -29.7770 H       113 PRO    0.0900
   1837 HG2       -35.5300   -0.1390  -30.8470 H       113 PRO    0.0900
   1838 HD1       -36.9150    2.1170  -31.6190 H       113 PRO    0.5100
   1839 HD2       -37.3390    0.4520  -32.2140 H       113 PRO   -0.5100
   1840 N         -37.9710    2.4710  -28.1170 N.am    114 ILE   -0.4700
   1841 CA        -37.9700    3.5100  -27.1000 C.3     114 ILE    0.3100
   1842 C         -39.1480    4.4660  -27.2970 C.2     114 ILE    0.0700
   1843 O         -39.9720    4.2690  -28.1750 O.2     114 ILE    0.0900
   1844 CB        -36.6420    4.2710  -27.0920 C.3     114 ILE   -0.0900
   1845 CG1       -36.2970    4.8550  -28.4870 C.3     114 ILE    0.0900
   1846 CG2       -35.5460    3.3050  -26.5880 C.3     114 ILE   -0.2700
   1847 CD        -35.1920    5.9180  -28.4350 C.3     114 ILE    0.0900
   1848 HN        -37.4500    2.7180  -28.9270 H       114 ILE    0.0900
   1849 HA        -38.1370    3.0390  -26.1420 H       114 ILE    0.0900
   1850 HB        -36.7120    5.1520  -26.4200 H       114 ILE   -0.1800
   1851 HG11      -37.2120    5.3150  -28.9170 H       114 ILE    0.0900
   1852 HG12      -35.9650    4.0280  -29.1470 H       114 ILE    0.0900
   1853 HG21      -35.4740    2.4230  -27.2600 H       114 ILE   -0.2700
   1854 HG22      -35.7950    2.9510  -25.5640 H       114 ILE    0.0900
   1855 HG23      -34.5630    3.8220  -26.5750 H       114 ILE    0.0900
   1856 HD1       -34.2590    5.4780  -28.0200 H       114 ILE    0.0900
   1857 HD2       -35.5070    6.7600  -27.7830 H       114 ILE    0.5100
   1858 HD3       -34.9820    6.2950  -29.4590 H       114 ILE   -0.5100
   1859 N         -39.2920    5.5220  -26.4540 N.am    115 GLN   -0.4700
   1860 CA        -40.3350    6.5480  -26.5840 C.3     115 GLN    0.3100
   1861 C         -41.7110    6.0720  -26.1250 C.2     115 GLN    0.0700
   1862 O         -42.7450    6.6850  -26.3820 O.2     115 GLN    0.0900
   1863 CB        -40.4290    7.2440  -27.9740 C.3     115 GLN   -0.1800
   1864 CG        -39.1700    8.0270  -28.4080 C.3     115 GLN    0.0900
   1865 CD        -39.3830    8.6630  -29.7870 C.2     115 GLN    0.0900
   1866 NE2       -38.3480    9.3930  -30.2680 N.am    115 GLN   -0.1800
   1867 OE1       -40.4240    8.5300  -30.4350 O.2     115 GLN    0.0900
   1868 HN        -38.6730    5.6480  -25.6830 H       115 GLN    0.0900
   1869 HA        -40.1320    7.2930  -25.8290 H       115 GLN    0.5500
   1870 HB1       -41.2830    7.9530  -27.9470 H       115 GLN   -0.5500
   1871 HB2       -40.6300    6.4650  -28.7380 H       115 GLN   -0.6200
   1872 HG1       -38.3010    7.3370  -28.4560 H       115 GLN    0.3200
   1873 HG2       -38.9580    8.8290  -27.6680 H       115 GLN    0.3000
   1874 HE21      -38.4210    9.8340  -31.1610 H       115 GLN    0.5100
   1875 HE22      -37.5120    9.4900  -29.7280 H       115 GLN   -0.5100
   1876 N         -41.7260    4.9610  -25.3840 N.am    116 ALA   -0.4700
   1877 CA        -42.9080    4.3180  -24.8200 C.3     116 ALA    0.3100
   1878 C         -43.1450    4.7790  -23.3750 C.2     116 ALA    0.0700
   1879 O         -42.2490    4.6770  -22.5320 O.2     116 ALA    0.0900
   1880 CB        -42.7560    2.8030  -24.8780 C.3     116 ALA   -0.2700
   1881 HN        -40.8720    4.4950  -25.1730 H       116 ALA    0.0900
   1882 HA        -43.7680    4.6340  -25.3910 H       116 ALA    0.0900
   1883 HB1       -41.8630    2.4860  -24.2980 H       116 ALA    0.0900
   1884 HB2       -42.6290    2.4750  -25.9320 H       116 ALA    0.5100
   1885 HB3       -43.6540    2.3160  -24.4410 H       116 ALA   -0.5100
   1886 N         -44.3660    5.1980  -22.9830 N.am    117 ASN   -0.4700
   1887 CA        -44.6990    5.2630  -21.5650 C.3     117 ASN    0.3100
   1888 C         -46.1720    4.9240  -21.4150 C.2     117 ASN    0.0700
   1889 O         -46.9810    5.2650  -22.2760 O.2     117 ASN    0.0900
   1890 CB        -44.3630    6.6440  -20.9180 C.3     117 ASN   -0.1800
   1891 CG        -43.3760    6.4840  -19.7610 C.2     117 ASN    0.0900
   1892 ND2       -42.1680    5.9530  -20.0470 N.am    117 ASN    0.0900
   1893 OD1       -43.6760    6.7920  -18.6070 O.2     117 ASN    0.5500
   1894 HN        -45.0750    5.4740  -23.6280 H       117 ASN   -0.5500
   1895 HA        -44.1450    4.4830  -21.0670 H       117 ASN   -0.6200
   1896 HB1       -45.2970    7.1070  -20.5330 H       117 ASN    0.3200
   1897 HB2       -43.9160    7.3110  -21.6850 H       117 ASN    0.3000
   1898 HD21      -41.9510    5.6820  -20.9850 H       117 ASN    0.5100
   1899 HD22      -41.4910    5.8290  -19.3220 H       117 ASN   -0.5100
   1900 N         -46.5470    4.1940  -20.3370 N.am    118 GLN   -0.4700
   1901 CA        -47.8570    3.5680  -20.1730 C.3     118 GLN    0.3100
   1902 C         -49.0440    4.5210  -20.2120 C.2     118 GLN    0.0700
   1903 O         -50.0250    4.2690  -20.9040 O.2     118 GLN    0.0900
   1904 CB        -47.8920    2.7450  -18.8490 C.3     118 GLN   -0.1800
   1905 CG        -49.2470    2.0960  -18.4300 C.3     118 GLN    0.0900
   1906 CD        -49.5600    0.7570  -19.1230 C.2     118 GLN    0.0900
   1907 NE2       -49.3650   -0.3510  -18.3670 N.am    118 GLN   -0.1800
   1908 OE1       -49.9990    0.6760  -20.2720 O.2     118 GLN    0.0900
   1909 HN        -45.9170    4.0470  -19.5780 H       118 GLN    0.0900
   1910 HA        -48.0330    2.9250  -21.0220 H       118 GLN    0.5500
   1911 HB1       -47.5800    3.4230  -18.0270 H       118 GLN   -0.5500
   1912 HB2       -47.1480    1.9280  -18.9460 H       118 GLN   -0.6200
   1913 HG1       -50.0660    2.8050  -18.6700 H       118 GLN    0.3200
   1914 HG2       -49.2270    1.9180  -17.3340 H       118 GLN    0.3000
   1915 HE21      -49.5480   -1.2570  -18.7510 H       118 GLN    0.5100
   1916 HE22      -49.0390   -0.2640  -17.4250 H       118 GLN   -0.5100
   1917 N         -48.9870    5.6610  -19.4970 N.am    119 TYR   -0.4700
   1918 CA        -50.0500    6.6570  -19.4950 C.3     119 TYR    0.3100
   1919 C         -50.3070    7.3220  -20.8430 C.2     119 TYR    0.0700
   1920 O         -51.4510    7.4190  -21.2870 O.2     119 TYR    0.0900
   1921 CB        -49.9280    7.6820  -18.3260 C.3     119 TYR   -0.1800
   1922 CG        -48.5080    8.1320  -18.1110 C.ar    119 TYR    0.0900
   1923 CD1       -48.0380    9.3120  -18.7080 C.ar    119 TYR    0.0900
   1924 CD2       -47.6370    7.3900  -17.2910 C.ar    119 TYR    0.0000
   1925 CE1       -46.7050    9.7110  -18.5420 C.ar    119 TYR   -0.1150
   1926 CE2       -46.2990    7.7740  -17.1470 C.ar    119 TYR    0.1150
   1927 CZ        -45.8330    8.9290  -17.7840 C.ar    119 TYR   -0.1150
   1928 OH        -44.4670    9.2530  -17.7220 O.3     119 TYR    0.1150
   1929 HN        -48.1990    5.8770  -18.9250 H       119 TYR    0.1100
   1930 HA        -50.9880    6.1280  -19.4180 H       119 TYR   -0.5400
   1931 HB1       -50.2790    7.2130  -17.3810 H       119 TYR    0.4300
   1932 HB2       -50.5360    8.5820  -18.5540 H       119 TYR   -0.1150
   1933 HD1       -48.7090    9.9180  -19.2990 H       119 TYR    0.1150
   1934 HD2       -48.0040    6.5180  -16.7700 H       119 TYR   -0.1150
   1935 HE1       -46.3520   10.6230  -19.0010 H       119 TYR    0.1150
   1936 HE2       -45.6270    7.1810  -16.5450 H       119 TYR    0.5100
   1937 HH        -43.9670    8.4350  -17.7550 H       119 TYR   -0.5100
   1938 N         -49.2520    7.7320  -21.5860 N.am    120 ASN   -0.4700
   1939 CA        -49.4100    8.1860  -22.9660 C.3     120 ASN    0.3100
   1940 C         -49.8670    7.0510  -23.8930 C.2     120 ASN    0.0700
   1941 O         -50.6980    7.2980  -24.7690 O.2     120 ASN    0.0900
   1942 CB        -48.1160    8.8130  -23.4780 C.3     120 ASN   -0.1800
   1943 CG        -47.7060   10.0250  -22.6780 C.2     120 ASN    0.0900
   1944 ND2       -48.0940   11.2060  -23.1460 N.am    120 ASN    0.0900
   1945 OD1       -47.0810    9.9190  -21.6180 O.2     120 ASN    0.5500
   1946 HN        -48.3230    7.7430  -21.2260 H       120 ASN   -0.5500
   1947 HA        -50.2120    8.9080  -22.9920 H       120 ASN   -0.6200
   1948 HB1       -48.2560    9.1190  -24.5370 H       120 ASN    0.3200
   1949 HB2       -47.3020    8.0590  -23.4200 H       120 ASN    0.3000
   1950 HD21      -47.8500   12.0420  -22.6560 H       120 ASN    0.5100
   1951 HD22      -48.6290   11.2570  -23.9890 H       120 ASN   -0.5100
   1952 N         -49.3600    5.8120  -23.6910 N.am    121 SER   -0.4700
   1953 CA        -49.7480    4.6410  -24.4910 C.3     121 SER    0.3100
   1954 C         -51.2160    4.2680  -24.2870 C.2     121 SER    0.0700
   1955 O         -51.8440    3.8000  -25.2350 O.2     121 SER    0.0900
   1956 CB        -48.8650    3.4350  -24.1790 C.3     121 SER    0.0500
   1957 OG        -47.7140    3.4210  -25.0080 O.3     121 SER    0.0900
   1958 HN        -48.6880    5.6380  -22.9760 H       121 SER    0.0900
   1959 HA        -49.6570    4.9080  -25.5330 H       121 SER   -0.6600
   1960 HB1       -49.4390    2.4990  -24.3540 H       121 SER    0.4300
   1961 HB2       -48.5380    3.4760  -23.1180 H       121 SER    0.5100
   1962 HG1       -48.0260    3.2180  -25.8920 H       121 SER   -0.5100
   1963 N         -51.7590    4.4340  -23.0740 N.am    122 ARG   -0.4700
   1964 CA        -53.1520    4.2130  -22.7670 C.3     122 ARG    0.3100
   1965 C         -54.0830    5.1180  -23.5610 C.2     122 ARG    0.0700
   1966 O         -55.0740    4.6600  -24.1290 O.2     122 ARG    0.0900
   1967 CB        -53.3280    4.4280  -21.2430 C.3     122 ARG   -0.1800
   1968 CG        -54.7280    4.1450  -20.6740 C.3     122 ARG    0.0900
   1969 CD        -55.2260    2.7330  -20.9830 C.3     122 ARG    0.0900
   1970 NE        -56.3720    2.4590  -20.0630 N.pl3   122 ARG   -0.1800
   1971 CZ        -56.2930    1.8250  -18.8980 C.cat   122 ARG    0.0900
   1972 NH1       -57.3960    1.5550  -18.2260 N.pl3   122 ARG    0.0900
   1973 NH2       -55.1490    1.4230  -18.3830 N.pl3   122 ARG    0.2000
   1974 HN        -51.2030    4.7280  -22.3020 H       122 ARG    0.0900
   1975 HA        -53.4170    3.2060  -23.0510 H       122 ARG    0.0900
   1976 HB1       -53.0760    5.4850  -21.0170 H       122 ARG   -0.7000
   1977 HB2       -52.6080    3.7650  -20.7200 H       122 ARG    0.4400
   1978 HG1       -55.4430    4.8780  -21.1060 H       122 ARG    0.6400
   1979 HG2       -54.6970    4.2800  -19.5710 H       122 ARG   -0.8000
   1980 HD1       -54.4270    1.9840  -20.7960 H       122 ARG    0.4600
   1981 HD2       -55.5800    2.6610  -22.0340 H       122 ARG    0.4600
   1982 HE        -57.2740    2.7810  -20.3480 H       122 ARG   -0.8000
   1983 HH11      -58.2850    1.8300  -18.5940 H       122 ARG    0.4600
   1984 HH12      -57.3440    1.0780  -17.3500 H       122 ARG    0.4600
   1985 HH21      -54.2860    1.7210  -18.7900 H       122 ARG    0.5100
   1986 HH22      -55.1450    0.8210  -17.5840 H       122 ARG   -0.5100
   1987 N         -53.7440    6.4240  -23.6530 N.am    123 ALA   -0.4700
   1988 CA        -54.4660    7.4270  -24.4340 C.3     123 ALA    0.3100
   1989 C         -54.4100    7.0850  -25.9200 C.2     123 ALA    0.0700
   1990 O         -55.4560    7.0240  -26.5660 O.2     123 ALA    0.0900
   1991 CB        -53.8750    8.8100  -24.1870 C.3     123 ALA   -0.2700
   1992 HN        -52.9490    6.7750  -23.1660 H       123 ALA    0.0900
   1993 HA        -55.5050    7.4020  -24.1370 H       123 ALA    0.0900
   1994 HB1       -52.8050    8.8260  -24.4840 H       123 ALA    0.0900
   1995 HB2       -53.9470    9.0650  -23.1090 H       123 ALA    0.5100
   1996 HB3       -54.4220    9.5670  -24.7880 H       123 ALA   -0.5100
   1997 N         -53.1900    6.7900  -26.4310 N.am    124 THR   -0.4700
   1998 CA        -52.8880    6.4120  -27.8140 C.3     124 THR    0.3100
   1999 C         -53.6960    5.1760  -28.2320 C.2     124 THR    0.0700
   2000 O         -54.2480    5.1700  -29.3350 O.2     124 THR    0.0900
   2001 CB        -51.3720    6.1750  -27.9630 C.3     124 THR    0.1400
   2002 CG2       -50.9530    5.8540  -29.4020 C.3     124 THR    0.0900
   2003 OG1       -50.6680    7.3270  -27.4950 O.3     124 THR   -0.6600
   2004 HN        -52.3890    6.8200  -25.8420 H       124 THR    0.4300
   2005 HA        -53.2120    7.2130  -28.4630 H       124 THR   -0.2700
   2006 HB        -51.0660    5.2920  -27.3600 H       124 THR    0.0900
   2007 HG1       -50.7870    7.3420  -26.5430 H       124 THR    0.0900
   2008 HG21      -51.2230    6.6970  -30.0740 H       124 THR    0.0900
   2009 HG22      -51.4750    4.9390  -29.7530 H       124 THR    0.5100
   2010 HG23      -49.8540    5.7000  -29.4510 H       124 THR   -0.5100
   2011 N         -53.7770    4.1390  -27.3560 N.am    125 ALA   -0.4700
   2012 CA        -54.5300    2.9040  -27.6190 C.3     125 ALA    0.3100
   2013 C         -56.0340    3.1850  -27.7280 C.2     125 ALA    0.0700
   2014 O         -56.6360    2.7800  -28.7170 O.2     125 ALA    0.0900
   2015 CB        -54.2550    1.8560  -26.5420 C.3     125 ALA   -0.2700
   2016 HN        -53.3160    4.1740  -26.4730 H       125 ALA    0.0900
   2017 HA        -54.2320    2.5320  -28.5880 H       125 ALA    0.0900
   2018 HB1       -54.5550    2.2440  -25.5450 H       125 ALA    0.0900
   2019 HB2       -53.1700    1.6150  -26.5170 H       125 ALA    0.5100
   2020 HB3       -54.8380    0.9330  -26.7530 H       125 ALA   -0.5100
   2021 N         -56.6180    3.9380  -26.7600 N.am    126 PHE   -0.4700
   2022 CA        -58.0300    4.3370  -26.7530 C.3     126 PHE    0.3100
   2023 C         -58.4110    5.1670  -28.0000 C.2     126 PHE    0.0700
   2024 O         -59.5140    4.9940  -28.5240 O.2     126 PHE    0.0900
   2025 CB        -58.3730    5.1220  -25.4740 C.3     126 PHE   -0.1800
   2026 CG        -58.5490    4.3150  -24.2050 C.ar    126 PHE    0.0900
   2027 CD1       -58.7020    4.9490  -22.9760 C.ar    126 PHE    0.0900
   2028 CD2       -58.5840    2.9230  -24.2370 C.ar    126 PHE    0.0000
   2029 CE1       -58.8730    4.2080  -21.8010 C.ar    126 PHE   -0.1150
   2030 CE2       -58.7500    2.1800  -23.0630 C.ar    126 PHE    0.1150
   2031 CZ        -58.8980    2.8270  -21.8520 C.ar    126 PHE   -0.1150
   2032 HN        -56.0890    4.2620  -25.9810 H       126 PHE    0.1150
   2033 HA        -58.6300    3.4400  -26.8140 H       126 PHE   -0.1150
   2034 HB1       -59.3290    5.6620  -25.6390 H       126 PHE    0.1150
   2035 HB2       -57.5550    5.8450  -25.2750 H       126 PHE   -0.1150
   2036 HD1       -58.6880    6.0280  -22.9270 H       126 PHE    0.1150
   2037 HD2       -58.4800    2.4090  -25.1820 H       126 PHE   -0.1150
   2038 HE1       -58.9880    4.7150  -20.8540 H       126 PHE    0.1150
   2039 HE2       -58.7630    1.1000  -23.1030 H       126 PHE    0.5100
   2040 HZ        -59.0310    2.2550  -20.9450 H       126 PHE   -0.5100
   2041 N         -57.4950    6.0440  -28.4820 N.am    127 ILE   -0.4700
   2042 CA        -57.6810    6.8670  -29.6820 C.3     127 ILE    0.3100
   2043 C         -57.8210    5.9430  -30.9110 C.2     127 ILE    0.0700
   2044 O         -58.8010    6.0750  -31.6450 O.2     127 ILE    0.0900
   2045 CB        -56.5310    7.9160  -29.8520 C.3     127 ILE   -0.0900
   2046 CG1       -56.6950    9.0840  -28.8520 C.3     127 ILE    0.0900
   2047 CG2       -56.4140    8.4360  -31.3060 C.3     127 ILE   -0.2700
   2048 CD        -55.3780    9.7980  -28.4460 C.3     127 ILE    0.0900
   2049 HN        -56.6210    6.1720  -28.0210 H       127 ILE    0.0900
   2050 HA        -58.6320    7.3700  -29.5930 H       127 ILE    0.0900
   2051 HB        -55.5690    7.4450  -29.5590 H       127 ILE   -0.1800
   2052 HG11      -57.1700    8.6870  -27.9310 H       127 ILE    0.0900
   2053 HG12      -57.3700    9.8380  -29.3100 H       127 ILE    0.0900
   2054 HG21      -57.4100    8.7600  -31.6760 H       127 ILE   -0.2700
   2055 HG22      -56.0340    7.6270  -31.9660 H       127 ILE    0.0900
   2056 HG23      -55.7230    9.3040  -31.3420 H       127 ILE    0.0900
   2057 HD1       -54.8840   10.2280  -29.3450 H       127 ILE    0.0900
   2058 HD2       -54.6840    9.0720  -27.9720 H       127 ILE    0.5100
   2059 HD3       -55.5980   10.6240  -27.7360 H       127 ILE   -0.5100
   2060 N         -56.8670    4.9990  -31.1050 N.am    128 LYS   -0.4700
   2061 CA        -56.8440    4.0420  -32.2180 C.3     128 LYS    0.3100
   2062 C         -58.0630    3.1170  -32.2020 C.2     128 LYS    0.0700
   2063 O         -58.5840    2.7950  -33.2710 O.2     128 LYS    0.0900
   2064 CB        -55.5520    3.2120  -32.2100 C.3     128 LYS   -0.1800
   2065 CG        -54.3030    4.0300  -32.5360 C.3     128 LYS    0.0900
   2066 CD        -53.0770    3.1560  -32.7980 C.3     128 LYS    0.0900
   2067 CE        -51.8680    3.9880  -33.1640 C.3     128 LYS   -0.1800
   2068 NZ        -50.7090    3.1470  -33.5550 N.4     128 LYS    0.0900
   2069 HN        -56.1060    4.9120  -30.4690 H       128 LYS    0.0900
   2070 HA        -56.9220    4.6010  -33.1390 H       128 LYS   -0.1800
   2071 HB1       -55.6490    2.3990  -32.9590 H       128 LYS    0.0900
   2072 HB2       -55.4270    2.7600  -31.2030 H       128 LYS    0.0900
   2073 HG1       -54.0840    4.7050  -31.6820 H       128 LYS    0.2100
   2074 HG2       -54.5030    4.6450  -33.4390 H       128 LYS    0.0500
   2075 HD1       -53.3020    2.4550  -33.6310 H       128 LYS    0.0500
   2076 HD2       -52.8490    2.5650  -31.8850 H       128 LYS   -0.3000
   2077 HE1       -51.5600    4.6020  -32.2910 H       128 LYS    0.3300
   2078 HE2       -52.1140    4.6450  -34.0260 H       128 LYS    0.3300
   2079 HZ1       -50.9650    2.5660  -34.3800 H       128 LYS    0.3300
   2080 HZ2       -50.4480    2.5270  -32.7620 H       128 LYS    0.5100
   2081 HZ3       -49.9040    3.7580  -33.7970 H       128 LYS   -0.5100
   2082 N         -58.5360    2.7140  -30.9940 N.am    129 ILE   -0.4700
   2083 CA        -59.7290    1.8810  -30.8020 C.3     129 ILE    0.3100
   2084 C         -60.9500    2.6390  -31.3350 C.2     129 ILE    0.0700
   2085 O         -61.6850    2.1030  -32.1630 O.2     129 ILE    0.0900
   2086 CB        -59.9070    1.4480  -29.3010 C.3     129 ILE   -0.0900
   2087 CG1       -58.8700    0.3770  -28.8580 C.3     129 ILE    0.0900
   2088 CG2       -61.3520    1.0000  -28.9680 C.3     129 ILE   -0.2700
   2089 CD        -58.8870   -0.9320  -29.6530 C.3     129 ILE    0.0900
   2090 HN        -58.0710    2.9770  -30.1530 H       129 ILE    0.0900
   2091 HA        -59.6250    1.0070  -31.4280 H       129 ILE    0.0900
   2092 HB        -59.6400    2.3060  -28.6480 H       129 ILE   -0.1800
   2093 HG11      -59.0630    0.1330  -27.7920 H       129 ILE    0.0900
   2094 HG12      -57.8570    0.8210  -28.9500 H       129 ILE    0.0900
   2095 HG21      -61.7020    0.2560  -29.7150 H       129 ILE   -0.2700
   2096 HG22      -62.0350    1.8770  -28.9930 H       129 ILE    0.0900
   2097 HG23      -61.3810    0.5320  -27.9610 H       129 ILE    0.0900
   2098 HD1       -59.6690   -0.8900  -30.4420 H       129 ILE    0.0900
   2099 HD2       -59.1120   -1.7830  -28.9760 H       129 ILE    0.5100
   2100 HD3       -57.9010   -1.0910  -30.1390 H       129 ILE   -0.5100
   2101 N         -61.1310    3.9010  -30.8860 N.am    130 THR   -0.4700
   2102 CA        -62.2310    4.7850  -31.2750 C.3     130 THR    0.3100
   2103 C         -62.2760    4.9590  -32.8000 C.2     130 THR    0.0700
   2104 O         -63.3490    4.8120  -33.3740 O.2     130 THR    0.0900
   2105 CB        -62.1190    6.1270  -30.5340 C.3     130 THR    0.1400
   2106 CG2       -63.3100    7.0550  -30.8040 C.3     130 THR    0.0900
   2107 OG1       -62.0310    5.8650  -29.1310 O.3     130 THR   -0.6600
   2108 HN        -60.4900    4.3030  -30.2370 H       130 THR    0.4300
   2109 HA        -63.1610    4.2940  -31.0270 H       130 THR   -0.2700
   2110 HB        -61.2080    6.6700  -30.8630 H       130 THR    0.0900
   2111 HG1       -61.1180    5.6190  -28.9640 H       130 THR    0.0900
   2112 HG21      -64.2540    6.5690  -30.4740 H       130 THR    0.0900
   2113 HG22      -63.3840    7.2690  -31.8910 H       130 THR    0.5100
   2114 HG23      -63.1840    8.0040  -30.2420 H       130 THR   -0.5100
   2115 N         -61.1140    5.2130  -33.4500 N.am    131 VAL   -0.4700
   2116 CA        -60.9790    5.3880  -34.9060 C.3     131 VAL    0.3100
   2117 C         -61.4740    4.1300  -35.6420 C.2     131 VAL    0.0700
   2118 O         -62.2290    4.2580  -36.6070 O.2     131 VAL    0.0900
   2119 CB        -59.5270    5.7640  -35.3180 C.3     131 VAL   -0.0900
   2120 CG1       -59.3460    5.7470  -36.8370 C.3     131 VAL    0.0900
   2121 CG2       -59.1290    7.1250  -34.7550 C.3     131 VAL   -0.2700
   2122 HN        -60.2610    5.2980  -32.9440 H       131 VAL    0.0900
   2123 HA        -61.6610    6.1700  -35.2070 H       131 VAL    0.0900
   2124 HB        -58.8220    5.0370  -34.8610 H       131 VAL    0.0900
   2125 HG11      -60.1520    6.3370  -37.3240 H       131 VAL   -0.2700
   2126 HG12      -59.3940    4.7030  -37.2120 H       131 VAL    0.0900
   2127 HG13      -58.3650    6.1970  -37.1060 H       131 VAL    0.0900
   2128 HG21      -59.3540    7.1700  -33.6680 H       131 VAL    0.0900
   2129 HG22      -59.7000    7.9290  -35.2670 H       131 VAL    0.5100
   2130 HG23      -58.0390    7.2900  -34.8980 H       131 VAL   -0.5100
   2131 N         -61.0900    2.9290  -35.1640 N.am    132 VAL   -0.4700
   2132 CA        -61.5090    1.6380  -35.7420 C.3     132 VAL    0.3100
   2133 C         -63.0440    1.5060  -35.6780 C.2     132 VAL    0.0700
   2134 O         -63.6630    1.0950  -36.6660 O.2     132 VAL    0.0900
   2135 CB        -60.7840    0.4410  -35.0630 C.3     132 VAL   -0.0900
   2136 CG1       -61.5300   -0.8730  -35.2680 C.3     132 VAL    0.0900
   2137 CG2       -59.3450    0.3220  -35.5590 C.3     132 VAL   -0.2700
   2138 HN        -60.4880    2.8610  -34.3730 H       132 VAL    0.0900
   2139 HA        -61.2790    1.6610  -36.7960 H       132 VAL    0.0900
   2140 HB        -60.7000    0.6410  -33.9730 H       132 VAL    0.0900
   2141 HG11      -61.7740   -1.0100  -36.3440 H       132 VAL   -0.2700
   2142 HG12      -62.4780   -0.8650  -34.6890 H       132 VAL    0.0900
   2143 HG13      -60.8970   -1.7240  -34.9370 H       132 VAL    0.0900
   2144 HG21      -58.7820    1.2510  -35.3260 H       132 VAL    0.0900
   2145 HG22      -59.3370    0.1690  -36.6600 H       132 VAL    0.5100
   2146 HG23      -58.8420   -0.5320  -35.0590 H       132 VAL   -0.5100
   2147 N         -63.6530    1.8880  -34.5390 N.am    133 TRP   -0.4700
   2148 CA        -65.1000    1.8270  -34.3600 C.3     133 TRP    0.3100
   2149 C         -65.8210    2.8510  -35.2300 C.2     133 TRP    0.0700
   2150 O         -66.8810    2.5290  -35.7570 O.2     133 TRP    0.0900
   2151 CB        -65.4950    1.9900  -32.8930 C.3     133 TRP   -0.1800
   2152 CG        -65.3490    0.7190  -32.1120 C.ar    133 TRP    0.0900
   2153 CD1       -64.3460    0.4010  -31.2460 C.ar    133 TRP    0.0900
   2154 CD2       -66.2020   -0.4330  -32.1820 C.ar    133 TRP   -0.0300
   2155 CE2       -65.6750   -1.3970  -31.2910 C.ar    133 TRP   -0.1500
   2156 CE3       -67.3780   -0.7350  -32.8900 C.ar    133 TRP    0.2200
   2157 NE1       -64.5440   -0.8600  -30.7360 N.ar    133 TRP   -0.5100
   2158 CZ2       -66.2850   -2.6420  -31.0900 C.ar    133 TRP    0.3700
   2159 CZ3       -67.9750   -1.9730  -32.6980 C.ar    133 TRP    0.2400
   2160 CH2       -67.4350   -2.9060  -31.8010 C.ar    133 TRP    0.1100
   2161 HN        -63.1350    2.2340  -33.7590 H       133 TRP   -0.2500
   2162 HA        -65.4380    0.8710  -34.7310 H       133 TRP    0.1700
   2163 HB1       -66.5550    2.3180  -32.8370 H       133 TRP   -0.2000
   2164 HB2       -64.8490    2.7640  -32.4280 H       133 TRP    0.1400
   2165 HD1       -63.5170    1.0460  -30.9960 H       133 TRP   -0.2700
   2166 HE1       -63.9690   -1.3030  -30.0830 H       133 TRP    0.1600
   2167 HE3       -67.8230   -0.0300  -33.5770 H       133 TRP   -0.1400
   2168 HZ2       -65.8830   -3.3780  -30.4090 H       133 TRP    0.1400
   2169 HZ3       -68.8700   -2.2230  -33.2480 H       133 TRP    0.5100
   2170 HH2       -67.9320   -3.8560  -31.6650 H       133 TRP   -0.5100
   2171 N         -65.2310    4.0500  -35.4290 N.am    134 LEU   -0.4700
   2172 CA        -65.8190    5.0860  -36.2830 C.3     134 LEU    0.3100
   2173 C         -65.7250    4.6800  -37.7670 C.2     134 LEU    0.0700
   2174 O         -66.6580    4.9510  -38.5330 O.2     134 LEU    0.0900
   2175 CB        -65.1730    6.4610  -36.0360 C.3     134 LEU   -0.1800
   2176 CG        -65.3690    7.0680  -34.6370 C.3     134 LEU    0.0900
   2177 CD1       -64.4970    8.2760  -34.4570 C.3     134 LEU    0.0900
   2178 CD2       -66.8290    7.4170  -34.3490 C.3     134 LEU   -0.0900
   2179 HN        -64.3620    4.2840  -35.0010 H       134 LEU    0.0900
   2180 HA        -66.8760    5.1300  -36.0660 H       134 LEU   -0.2700
   2181 HB1       -65.5950    7.1720  -36.7770 H       134 LEU    0.0900
   2182 HB2       -64.0820    6.3590  -36.2130 H       134 LEU    0.0900
   2183 HG        -65.1110    6.3100  -33.8670 H       134 LEU    0.0900
   2184 HD11      -64.7500    9.0470  -35.2150 H       134 LEU   -0.2700
   2185 HD12      -63.4290    7.9930  -34.5810 H       134 LEU    0.0900
   2186 HD13      -64.6540    8.7080  -33.4450 H       134 LEU    0.0900
   2187 HD21      -67.4590    6.5040  -34.4090 H       134 LEU    0.0900
   2188 HD22      -67.1980    8.1520  -35.0970 H       134 LEU    0.5100
   2189 HD23      -66.9220    7.8440  -33.3270 H       134 LEU   -0.5100
   2190 N         -64.6190    3.9890  -38.1550 N.am    135 ILE   -0.4700
   2191 CA        -64.4130    3.4390  -39.5020 C.3     135 ILE    0.3100
   2192 C         -65.5290    2.4060  -39.7790 C.2     135 ILE    0.0700
   2193 O         -66.1320    2.4230  -40.8580 O.2     135 ILE    0.0900
   2194 CB        -62.9810    2.8240  -39.6570 C.3     135 ILE   -0.0900
   2195 CG1       -61.9310    3.9240  -39.9270 C.3     135 ILE    0.0900
   2196 CG2       -62.9320    1.7280  -40.7530 C.3     135 ILE   -0.2700
   2197 CD        -60.4520    3.4970  -39.7020 C.3     135 ILE    0.0900
   2198 HN        -63.8730    3.8200  -37.5170 H       135 ILE    0.0900
   2199 HA        -64.5510    4.2410  -40.2120 H       135 ILE    0.0900
   2200 HB        -62.6730    2.3790  -38.6880 H       135 ILE   -0.1800
   2201 HG11      -62.1480    4.7810  -39.2560 H       135 ILE    0.0900
   2202 HG12      -62.0390    4.2540  -40.9820 H       135 ILE    0.0900
   2203 HG21      -63.3940    2.1050  -41.6910 H       135 ILE   -0.2700
   2204 HG22      -63.4940    0.8310  -40.4150 H       135 ILE    0.0900
   2205 HG23      -61.8770    1.4510  -40.9630 H       135 ILE    0.0900
   2206 HD1       -60.1930    2.6500  -40.3730 H       135 ILE    0.0900
   2207 HD2       -60.3080    3.1710  -38.6490 H       135 ILE    0.5100
   2208 HD3       -59.7740    4.3480  -39.9270 H       135 ILE   -0.5100
   2209 N         -65.8170    1.5390  -38.7730 N.am    136 SER   -0.4700
   2210 CA        -66.8290    0.4820  -38.8310 C.3     136 SER    0.3100
   2211 C         -68.2500    1.0260  -38.9550 C.2     136 SER    0.0700
   2212 O         -69.0390    0.4410  -39.6980 O.2     136 SER    0.0900
   2213 CB        -66.7250   -0.4230  -37.6100 C.3     136 SER    0.0500
   2214 OG        -65.4470   -1.0370  -37.6060 O.3     136 SER    0.0900
   2215 HN        -65.3250    1.5910  -37.9090 H       136 SER    0.0900
   2216 HA        -66.6690   -0.0860  -39.7350 H       136 SER   -0.6600
   2217 HB1       -67.5080   -1.2100  -37.6500 H       136 SER    0.4300
   2218 HB2       -66.8480    0.1730  -36.6810 H       136 SER    0.5100
   2219 HG1       -64.8190   -0.3390  -37.4080 H       136 SER   -0.5100
   2220 N         -68.5790    2.1430  -38.2590 N.am    137 ILE   -0.4700
   2221 CA        -69.9030    2.7760  -38.3400 C.3     137 ILE    0.3100
   2222 C         -70.1090    3.3110  -39.7760 C.2     137 ILE    0.0700
   2223 O         -71.1400    3.0220  -40.3820 O.2     137 ILE    0.0900
   2224 CB        -70.1360    3.8760  -37.2520 C.3     137 ILE   -0.0900
   2225 CG1       -70.0030    3.3060  -35.8140 C.3     137 ILE    0.0900
   2226 CG2       -71.5030    4.5650  -37.4320 C.3     137 ILE   -0.2700
   2227 CD        -69.5550    4.3480  -34.7290 C.3     137 ILE    0.0900
   2228 HN        -67.9250    2.5910  -37.6540 H       137 ILE    0.0900
   2229 HA        -70.6400    1.9940  -38.2280 H       137 ILE    0.0900
   2230 HB        -69.3330    4.6390  -37.3280 H       137 ILE   -0.1800
   2231 HG11      -69.2560    2.4850  -35.8350 H       137 ILE    0.0900
   2232 HG12      -70.9870    2.8920  -35.5120 H       137 ILE    0.0900
   2233 HG21      -72.3200    3.8170  -37.3490 H       137 ILE   -0.2700
   2234 HG22      -71.5570    5.0400  -38.4350 H       137 ILE    0.0900
   2235 HG23      -71.6450    5.3350  -36.6450 H       137 ILE    0.0900
   2236 HD1       -70.2920    5.1780  -34.6690 H       137 ILE    0.0900
   2237 HD2       -68.5640    4.7730  -34.9990 H       137 ILE    0.5100
   2238 HD3       -69.4930    3.8570  -33.7360 H       137 ILE   -0.5100
   2239 N         -69.0970    4.0060  -40.3160 N.am    138 GLY   -0.4700
   2240 CA        -69.0960    4.5830  -41.6590 C.3     138 GLY    0.3100
   2241 C         -69.3040    3.5990  -42.7890 C.2     138 GLY   -0.0200
   2242 O         -69.8940    3.9500  -43.8110 O.2     138 GLY    0.0900
   2243 HN        -68.2610    4.1660  -39.7980 H       138 GLY    0.0900
   2244 HA1       -68.1400    5.0650  -41.7990 H       138 GLY    0.5100
   2245 HA2       -69.8910    5.3140  -41.6930 H       138 GLY   -0.5100
   2246 N         -68.8240    2.3620  -42.6210 N.am    139 ILE   -0.4700
   2247 CA        -68.9620    1.3060  -43.6220 C.3     139 ILE    0.3100
   2248 C         -70.3470    0.6350  -43.4660 C.2     139 ILE    0.0700
   2249 O         -70.9380    0.2420  -44.4680 O.2     139 ILE    0.0900
   2250 CB        -67.7640    0.2940  -43.5220 C.3     139 ILE   -0.0900
   2251 CG1       -66.4490    0.9660  -43.9960 C.3     139 ILE    0.0900
   2252 CG2       -68.0260   -1.0240  -44.2900 C.3     139 ILE   -0.2700
   2253 CD        -65.1320    0.2100  -43.6880 C.3     139 ILE    0.0900
   2254 HN        -68.3420    2.1010  -41.7880 H       139 ILE    0.0900
   2255 HA        -68.9840    1.7690  -44.5980 H       139 ILE    0.0900
   2256 HB        -67.5870    0.0560  -42.4520 H       139 ILE   -0.1800
   2257 HG11      -66.3870    1.9640  -43.5140 H       139 ILE    0.0900
   2258 HG12      -66.5140    1.0990  -45.0960 H       139 ILE    0.0900
   2259 HG21      -68.1930   -0.8120  -45.3680 H       139 ILE   -0.2700
   2260 HG22      -68.9300   -1.5260  -43.8830 H       139 ILE    0.0900
   2261 HG23      -67.1480   -1.6980  -44.1940 H       139 ILE    0.0900
   2262 HD1       -65.1450   -0.7900  -44.1720 H       139 ILE    0.0900
   2263 HD2       -65.0240    0.0720  -42.5910 H       139 ILE    0.5100
   2264 HD3       -64.2660    0.7840  -44.0800 H       139 ILE   -0.5100
   2265 N         -70.8680    0.5240  -42.2230 N.am    140 ALA   -0.4700
   2266 CA        -72.1480   -0.1290  -41.9450 C.3     140 ALA    0.3100
   2267 C         -73.3820    0.7950  -42.0800 C.2     140 ALA    0.0700
   2268 O         -74.4760    0.2930  -42.3430 O.2     140 ALA    0.0900
   2269 CB        -72.1200   -0.7360  -40.5510 C.3     140 ALA   -0.2700
   2270 HN        -70.3930    0.8890  -41.4270 H       140 ALA    0.0900
   2271 HA        -72.3070   -0.8950  -42.6890 H       140 ALA    0.0900
   2272 HB1       -71.9450    0.0570  -39.7930 H       140 ALA    0.0900
   2273 HB2       -71.3000   -1.4820  -40.4800 H       140 ALA    0.5100
   2274 HB3       -73.0920   -1.2270  -40.3330 H       140 ALA   -0.5100
   2275 N         -73.2030    2.1280  -41.9490 N.am    141 ILE   -0.4700
   2276 CA        -74.2800    3.1260  -41.9960 C.3     141 ILE    0.3100
   2277 C         -75.0740    3.1760  -43.3590 C.2     141 ILE    0.0700
   2278 O         -76.2540    3.5430  -43.2850 O.2     141 ILE    0.0900
   2279 CB        -73.7820    4.5310  -41.5450 C.3     141 ILE   -0.0900
   2280 CG1       -74.8880    5.3460  -40.8380 C.3     141 ILE    0.0900
   2281 CG2       -73.0490    5.3220  -42.6400 C.3     141 ILE   -0.2700
   2282 CD        -75.3320    4.8260  -39.4420 C.3     141 ILE    0.0900
   2283 HN        -72.2920    2.5060  -41.8080 H       141 ILE    0.0900
   2284 HA        -75.0720    2.7870  -41.3450 H       141 ILE    0.0900
   2285 HB        -73.0900    4.4000  -40.6860 H       141 ILE   -0.1800
   2286 HG11      -75.7810    5.3540  -41.4980 H       141 ILE    0.0900
   2287 HG12      -74.5210    6.3850  -40.7150 H       141 ILE    0.0900
   2288 HG21      -73.7240    5.4850  -43.5090 H       141 ILE   -0.2700
   2289 HG22      -72.1580    4.7540  -42.9850 H       141 ILE    0.0900
   2290 HG23      -72.7330    6.3110  -42.2460 H       141 ILE    0.0900
   2291 HD1       -74.4680    4.8230  -38.7440 H       141 ILE    0.0900
   2292 HD2       -75.7200    3.7890  -39.5300 H       141 ILE    0.5100
   2293 HD3       -76.1220    5.4880  -39.0260 H       141 ILE   -0.5100
   2294 N         -74.5610    2.7860  -44.5670 N.am    142 PRO   -0.2900
   2295 CA        -75.4190    2.8270  -45.7670 C.3     142 PRO    0.0000
   2296 C         -76.6040    1.8600  -45.7150 C.2     142 PRO    0.0900
   2297 O         -77.5750    2.0880  -46.4270 O.2     142 PRO    0.0900
   2298 CB        -74.4680    2.4310  -46.9010 C.3     142 PRO    0.0200
   2299 CG        -73.1120    2.6830  -46.3770 C.3     142 PRO    0.0900
   2300 CD        -73.2040    2.3370  -44.9330 C.3     142 PRO   -0.1800
   2301 HA        -75.8650    3.8020  -45.8750 H       142 PRO    0.0900
   2302 HB1       -74.6600    3.0460  -47.8060 H       142 PRO    0.0900
   2303 HB2       -74.5960    1.3580  -47.1630 H       142 PRO   -0.1800
   2304 HG1       -72.3630    2.0430  -46.8900 H       142 PRO    0.0900
   2305 HG2       -72.8260    3.7480  -46.5120 H       142 PRO    0.0900
   2306 HD1       -73.1060    1.2450  -44.7660 H       142 PRO    0.5100
   2307 HD2       -72.4470    2.8830  -44.3320 H       142 PRO   -0.5100
   2308 N         -76.5410    0.7920  -44.8830 N.am    143 VAL   -0.4700
   2309 CA        -77.6180   -0.1970  -44.7430 C.3     143 VAL    0.3100
   2310 C         -78.8820    0.4700  -44.1210 C.2     143 VAL    0.0700
   2311 O         -79.8810    0.5300  -44.8410 O.2     143 VAL    0.0900
   2312 CB        -77.1710   -1.4810  -43.9850 C.3     143 VAL   -0.0900
   2313 CG1       -78.3630   -2.3730  -43.6540 C.3     143 VAL    0.0900
   2314 CG2       -76.1290   -2.2560  -44.7860 C.3     143 VAL   -0.2700
   2315 HN        -75.7390    0.6290  -44.3150 H       143 VAL    0.0900
   2316 HA        -77.9480   -0.4570  -45.7370 H       143 VAL    0.0900
   2317 HB        -76.6620   -1.1890  -43.0420 H       143 VAL    0.0900
   2318 HG11      -78.9830   -2.5360  -44.5620 H       143 VAL   -0.2700
   2319 HG12      -78.9930   -1.8890  -42.8760 H       143 VAL    0.0900
   2320 HG13      -78.0070   -3.3590  -43.2860 H       143 VAL    0.0900
   2321 HG21      -75.2330   -1.6230  -44.9590 H       143 VAL    0.0900
   2322 HG22      -76.5500   -2.5500  -45.7710 H       143 VAL    0.5100
   2323 HG23      -75.8200   -3.1640  -44.2250 H       143 VAL   -0.5100
   2324 N         -78.8970    1.0150  -42.8640 N.am    144 PRO   -0.2900
   2325 CA        -80.1430    1.6240  -42.3530 C.3     144 PRO    0.0000
   2326 C         -80.5890    2.8970  -43.0940 C.2     144 PRO    0.0900
   2327 O         -81.7940    3.1470  -43.1470 O.2     144 PRO    0.0900
   2328 CB        -79.8250    1.9320  -40.8880 C.3     144 PRO    0.0200
   2329 CG        -78.3570    1.9980  -40.8140 C.3     144 PRO    0.0900
   2330 CD        -77.8390    1.0310  -41.8310 C.3     144 PRO   -0.1800
   2331 HA        -80.9740    0.9540  -42.5010 H       144 PRO    0.0900
   2332 HB1       -80.2150    1.1300  -40.2250 H       144 PRO    0.0900
   2333 HB2       -80.2770    2.9010  -40.5840 H       144 PRO   -0.1800
   2334 HG1       -78.0030    3.0260  -41.0430 H       144 PRO    0.0900
   2335 HG2       -78.0060    1.7160  -39.7980 H       144 PRO    0.0900
   2336 HD1       -76.8820    1.3780  -42.2730 H       144 PRO    0.5100
   2337 HD2       -77.7130    0.0160  -41.4000 H       144 PRO   -0.5100
   2338 N         -79.6460    3.6870  -43.6610 N.am    145 ILE   -0.4700
   2339 CA        -79.9510    4.9220  -44.4080 C.3     145 ILE    0.3100
   2340 C         -80.7140    4.5790  -45.7060 C.2     145 ILE    0.0700
   2341 O         -81.6740    5.2740  -46.0460 O.2     145 ILE    0.0900
   2342 CB        -78.6660    5.7730  -44.6750 C.3     145 ILE   -0.0900
   2343 CG1       -78.1280    6.3880  -43.3540 C.3     145 ILE    0.0900
   2344 CG2       -78.9030    6.8680  -45.7330 C.3     145 ILE   -0.2700
   2345 CD        -76.7380    7.0580  -43.4350 C.3     145 ILE    0.0900
   2346 HN        -78.6780    3.4600  -43.5970 H       145 ILE    0.0900
   2347 HA        -80.6570    5.4930  -43.8250 H       145 ILE    0.0900
   2348 HB        -77.8550    5.1000  -45.0270 H       145 ILE   -0.1800
   2349 HG11      -78.0740    5.5790  -42.5980 H       145 ILE    0.0900
   2350 HG12      -78.8570    7.1540  -43.0130 H       145 ILE    0.0900
   2351 HG21      -79.7040    7.5590  -45.3930 H       145 ILE   -0.2700
   2352 HG22      -79.2190    6.4040  -46.6920 H       145 ILE    0.0900
   2353 HG23      -77.9710    7.4520  -45.8870 H       145 ILE    0.0900
   2354 HD1       -76.7590    7.8910  -44.1700 H       145 ILE    0.0900
   2355 HD2       -75.9800    6.3150  -43.7620 H       145 ILE    0.5100
   2356 HD3       -76.4580    7.4680  -42.4420 H       145 ILE   -0.5100
   2357 N         -80.2940    3.5130  -46.4170 N.am    146 LYS   -0.4700
   2358 CA        -80.9400    3.0600  -47.6520 C.3     146 LYS    0.3100
   2359 C         -82.2190    2.2930  -47.3490 C.2     146 LYS    0.0700
   2360 O         -83.2260    2.5050  -48.0210 O.2     146 LYS    0.0900
   2361 CB        -79.9920    2.1890  -48.4970 C.3     146 LYS   -0.1800
   2362 CG        -78.9720    2.9840  -49.2980 C.3     146 LYS    0.0900
   2363 CD        -79.3020    2.9790  -50.7780 C.3     146 LYS    0.0900
   2364 CE        -78.3630    2.0890  -51.5490 C.3     146 LYS   -0.1800
   2365 NZ        -78.6630    2.1230  -53.0010 N.4     146 LYS    0.0900
   2366 HN        -79.5080    2.9750  -46.1260 H       146 LYS    0.0900
   2367 HA        -81.2360    3.9360  -48.2100 H       146 LYS   -0.1800
   2368 HB1       -80.6040    1.5880  -49.2040 H       146 LYS    0.0900
   2369 HB2       -79.4480    1.5010  -47.8170 H       146 LYS    0.0900
   2370 HG1       -77.9650    2.5380  -49.1480 H       146 LYS    0.2100
   2371 HG2       -78.9580    4.0320  -48.9310 H       146 LYS    0.0500
   2372 HD1       -79.2260    4.0150  -51.1720 H       146 LYS    0.0500
   2373 HD2       -80.3420    2.6160  -50.9180 H       146 LYS   -0.3000
   2374 HE1       -78.4690    1.0380  -51.2030 H       146 LYS    0.3300
   2375 HE2       -77.3160    2.4330  -51.4080 H       146 LYS    0.3300
   2376 HZ1       -77.9940    2.7620  -53.4780 H       146 LYS    0.3300
   2377 HZ2       -79.6340    2.4660  -53.1460 H       146 LYS    0.5100
   2378 HZ3       -78.5710    1.1660  -53.3960 H       146 LYS   -0.5100
   2379 N         -82.1630    1.4030  -46.3530 N.am    147 GLY   -0.4700
   2380 CA        -83.2890    0.5810  -45.9230 C.3     147 GLY    0.3100
   2381 C         -83.6120   -0.5900  -46.8310 C.2     147 GLY   -0.0200
   2382 O         -83.0760   -0.6980  -47.9390 O.2     147 GLY    0.0900
   2383 HN        -81.3190    1.2570  -45.8450 H       147 GLY    0.0900
   2384 HA1       -84.1550    1.2240  -45.8710 H       147 GLY    0.5100
   2385 HA2       -83.0500    0.1980  -44.9420 H       147 GLY   -0.5100
   2386 N         -84.5180   -1.4890  -46.3990 N.am    148 ILE   -0.4700
   2387 CA        -84.8330   -2.7250  -47.1070 C.3     148 ILE    0.3100
   2388 C         -86.3080   -2.7360  -47.4940 C.2     148 ILE    0.0700
   2389 O         -87.1920   -2.4310  -46.6960 O.2     148 ILE    0.0900
   2390 CB        -84.4440   -3.9860  -46.3200 C.3     148 ILE   -0.0900
   2391 CG1       -82.9190   -4.0220  -46.0270 C.3     148 ILE    0.0900
   2392 CG2       -84.8390   -5.2570  -47.1130 C.3     148 ILE   -0.2700
   2393 CD        -82.4970   -3.3660  -44.7060 C.3     148 ILE    0.0900
   2394 HN        -85.0260   -1.3440  -45.5540 H       148 ILE    0.0900
   2395 HA        -84.3000   -2.7030  -48.0460 H       148 ILE    0.0900
   2396 HB        -84.9680   -3.9850  -45.3400 H       148 ILE   -0.1800
   2397 HG11      -82.3960   -3.4990  -46.8560 H       148 ILE    0.0900
   2398 HG12      -82.5950   -5.0830  -46.0080 H       148 ILE    0.0900
   2399 HG21      -84.4640   -5.1870  -48.1570 H       148 ILE   -0.2700
   2400 HG22      -85.9450   -5.3570  -47.1400 H       148 ILE    0.0900
   2401 HG23      -84.3940   -6.1550  -46.6350 H       148 ILE    0.0900
   2402 HD1       -82.9910   -3.8780  -43.8510 H       148 ILE    0.0900
   2403 HD2       -82.7990   -2.2960  -44.7000 H       148 ILE    0.5100
   2404 HD3       -81.3970   -3.4450  -44.5780 H       148 ILE   -0.5100
   2405 N         -86.5690   -3.0380  -48.7760 N.am    149 GLU   -0.4700
   2406 CA        -87.8330   -3.2100  -49.4590 C.3     149 GLU    0.3100
   2407 C         -88.8190   -4.2700  -48.9360 C.2     149 GLU    0.0700
   2408 O         -88.4530   -5.2860  -48.3460 O.2     149 GLU    0.0900
   2409 CB        -87.5420   -3.4060  -50.9740 C.3     149 GLU   -0.1800
   2410 CG        -86.3980   -4.4240  -51.2730 C.3     149 GLU    0.0900
   2411 CD        -85.0130   -3.7960  -51.4760 C.2     149 GLU    0.0900
   2412 OE1       -84.5630   -3.0310  -50.5770 O.co2   149 GLU   -0.2800
   2413 OE2       -84.3870   -4.0780  -52.5300 O.co2   149 GLU    0.0900
   2414 HN        -85.7990   -3.1720  -49.3870 H       149 GLU    0.0900
   2415 HA        -88.4390   -2.3320  -49.2930 H       149 GLU    0.6200
   2416 HB1       -87.2600   -2.4230  -51.4080 H       149 GLU   -0.7600
   2417 HB2       -88.4700   -3.7630  -51.4680 H       149 GLU   -0.7600
   2418 HG1       -86.6590   -4.9820  -52.1970 H       149 GLU    0.5100
   2419 HG2       -86.3300   -5.1350  -50.4240 H       149 GLU   -0.5100
   2420 N         -90.1410   -4.0280  -49.1280 N.am    150 THR   -0.4700
   2421 CA        -91.2140   -4.9770  -48.8280 C.3     150 THR    0.3100
   2422 CAT       -91.7180   -8.6160  -49.8390 C.3     150 THR    0.0700
   2423 C         -91.2260   -6.2320  -49.6840 C.2     150 THR    0.0900
   2424 O         -90.8210   -6.2340  -50.8440 O.2     150 THR    0.1400
   2425 CB        -92.6270   -4.3850  -48.7600 C.3     150 THR    0.0900
   2426 CG2       -92.7790   -3.5950  -47.4500 C.3     150 THR   -0.6600
   2427 OG1       -92.8640   -3.4630  -49.8120 O.3     150 THR    0.4300
   2428 NT        -91.6990   -7.3670  -49.1160 N.pl3   150 THR   -0.2700
   2429 HN        -90.4490   -3.1550  -49.4980 H       150 THR    0.0900
   2430 HNT       -92.0500   -7.3890  -48.1830 H       150 THR    0.0900
   2431 HA        -90.9730   -5.4260  -47.8760 H       150 THR    0.0900
   2432 HB        -93.3730   -5.2040  -48.8350 H       150 THR    0.5100
   2433 HG1       -93.8170   -3.3910  -49.8910 H       150 THR   -0.5100
   2434 HG21      -92.0340   -2.7720  -47.4130 H       150 THR   -0.4700
   2435 HG22      -92.6110   -4.2660  -46.5820 H       150 THR    0.3100
   2436 HG23      -93.7970   -3.1550  -47.3920 H       150 THR   -0.1100
   2437 HT1       -90.6820   -8.8900  -50.1330 H       150 THR    0.0900
   2438 HT2       -92.3370   -8.5090  -50.7550 H       150 THR    0.0900
   2439 HT3       -92.1330   -9.4180  -49.1910 H       150 THR    0.0900
   2440 N         -97.1870   -4.3920  -51.6380 N.am    151 ASN   -0.2700
   2441 CA        -98.3530   -4.6630  -50.8080 C.3     151 ASN    0.0900
   2442 CAY       -95.0130   -3.6630  -52.3130 C.3     151 ASN    0.0900
   2443 C         -98.2620   -5.6260  -49.6080 C.2     151 ASN    0.0900
   2444 O         -98.8940   -5.2740  -48.6110 O.2     151 ASN    0.5100
   2445 CB        -99.5320   -5.1440  -51.6970 C.3     151 ASN   -0.5100
   2446 CG        -99.7130   -4.1930  -52.8740 C.2     151 ASN   -0.4700
   2447 ND2      -100.6130   -3.1940  -52.7440 N.am    151 ASN    0.3100
   2448 OD1       -99.0630   -4.3540  -53.9080 O.2     151 ASN    0.0700
   2449 CY        -96.0130   -3.8760  -51.2420 C.2     151 ASN    0.0900
   2450 OY        -95.7490   -3.5920  -50.0830 O.2     151 ASN   -0.1800
   2451 HN        -97.3190   -4.6290  -52.5950 H       151 ASN    0.0900
   2452 HA        -98.6170   -3.7550  -50.2880 H       151 ASN    0.0900
   2453 HB1      -100.4680   -5.1660  -51.0980 H       151 ASN    0.5500
   2454 HB2       -99.3220   -6.1650  -52.0790 H       151 ASN   -0.5500
   2455 HD21     -100.7590   -2.5500  -53.4950 H       151 ASN   -0.6200
   2456 HD22     -101.1340   -3.0980  -51.8950 H       151 ASN    0.3200
   2457 HY1       -94.2800   -4.4980  -52.3090 H       151 ASN    0.3000
   2458 HY2       -94.4720   -2.7090  -52.1380 H       151 ASN    0.5100
   2459 HY3       -95.5210   -3.6350  -53.3020 H       151 ASN   -0.5100
   2460 N         -97.6250   -6.8130  -49.5470 N.am    152 PRO   -0.2900
   2461 CA        -97.4530   -7.5510  -48.2780 C.3     152 PRO    0.0000
   2462 C         -96.7690   -6.7170  -47.1850 C.2     152 PRO    0.0900
   2463 O         -95.8410   -5.9530  -47.4660 O.2     152 PRO    0.0900
   2464 CB        -96.6000   -8.7610  -48.6770 C.3     152 PRO    0.0200
   2465 CG        -95.8740   -8.3370  -49.8970 C.3     152 PRO    0.0900
   2466 CD        -96.8020   -7.4070  -50.6230 C.3     152 PRO   -0.1800
   2467 HA        -98.4140   -7.7970  -47.8550 H       152 PRO    0.0900
   2468 HB1       -97.2420   -9.6430  -48.8870 H       152 PRO    0.0900
   2469 HB2       -95.8860   -9.0230  -47.8650 H       152 PRO   -0.1800
   2470 HG1       -94.9310   -7.8140  -49.6280 H       152 PRO    0.0900
   2471 HG2       -95.6290   -9.2160  -50.5300 H       152 PRO    0.0900
   2472 HD1       -96.2420   -6.6090  -51.1550 H       152 PRO    0.5100
   2473 HD2       -97.4500   -7.9560  -51.3370 H       152 PRO   -0.5100
   2474 N         -97.1900   -6.8810  -45.9180 N.am    153 ASN   -0.4700
   2475 CA        -96.6710   -6.1090  -44.8050 C.3     153 ASN    0.3100
   2476 C         -95.5030   -6.8350  -44.1510 C.2     153 ASN    0.0700
   2477 O         -95.0100   -6.4420  -43.0970 O.2     153 ASN    0.0900
   2478 CB        -97.8000   -5.8100  -43.7700 C.3     153 ASN   -0.1800
   2479 CG        -98.4490   -7.0700  -43.1890 C.2     153 ASN    0.0900
   2480 ND2       -99.3020   -6.8790  -42.1570 N.am    153 ASN    0.0900
   2481 OD1       -98.2150   -8.2000  -43.6190 O.2     153 ASN    0.5500
   2482 HN        -97.8900   -7.5500  -45.6850 H       153 ASN   -0.5500
   2483 HA        -96.2670   -5.1870  -45.1950 H       153 ASN   -0.6200
   2484 HB1       -98.5910   -5.2100  -44.2690 H       153 ASN    0.3200
   2485 HB2       -97.3700   -5.2220  -42.9320 H       153 ASN    0.3000
   2486 HD21      -99.7580   -7.6630  -41.7340 H       153 ASN    0.5100
   2487 HD22      -99.4780   -5.9560  -41.8160 H       153 ASN   -0.5100
   2488 N         -95.0280   -7.9230  -44.7800 N.am    154 ASN   -0.4700
   2489 CA        -93.8480   -8.6780  -44.3700 C.3     154 ASN    0.3100
   2490 C         -92.7090   -8.4920  -45.3730 C.2     154 ASN    0.0700
   2491 O         -92.9560   -8.4090  -46.5800 O.2     154 ASN    0.0900
   2492 CB        -94.1880  -10.1660  -44.2260 C.3     154 ASN   -0.1800
   2493 CG        -94.6940  -10.5710  -42.8580 C.2     154 ASN    0.0900
   2494 ND2       -95.3830   -9.7980  -42.1550 N.am    154 ASN    0.0900
   2495 OD1       -94.3940  -11.7830  -42.4590 O.2     154 ASN    0.5500
   2496 HN        -95.4840   -8.2770  -45.5920 H       154 ASN   -0.5500
   2497 HA        -93.5040   -8.2770  -43.4290 H       154 ASN   -0.6200
   2498 HB1       -93.2730  -10.7570  -44.4410 H       154 ASN    0.3200
   2499 HB2       -94.9710  -10.4210  -44.9700 H       154 ASN    0.3000
   2500 HD21      -95.7040  -10.0930  -41.2550 H       154 ASN    0.5100
   2501 HD22      -95.6110   -8.8850  -42.4920 H       154 ASN   -0.5100
   2502 N         -91.4560   -8.4850  -44.8700 N.am    155 ILE   -0.4700
   2503 CA        -90.2410   -8.2400  -45.6310 C.3     155 ILE    0.3100
   2504 C         -89.3090   -9.4440  -45.5390 C.2     155 ILE    0.0700
   2505 O         -89.3710  -10.2260  -44.5920 O.2     155 ILE    0.0900
   2506 CB        -89.5240   -6.9780  -45.1380 C.3     155 ILE   -0.0900
   2507 CG1       -88.8760   -7.1360  -43.7370 C.3     155 ILE    0.0900
   2508 CG2       -90.5580   -5.8300  -45.1410 C.3     155 ILE   -0.2700
   2509 CD        -88.2780   -5.8330  -43.1910 C.3     155 ILE    0.0900
   2510 HN        -91.3030   -8.6570  -43.9010 H       155 ILE    0.0900
   2511 HA        -90.5170   -8.1310  -46.6700 H       155 ILE    0.0900
   2512 HB        -88.6760   -6.7320  -45.8120 H       155 ILE   -0.1800
   2513 HG11      -88.0670   -7.8940  -43.8050 H       155 ILE    0.0900
   2514 HG12      -89.6490   -7.4960  -43.0260 H       155 ILE    0.0900
   2515 HG21      -91.2000   -5.8910  -44.2370 H       155 ILE   -0.2700
   2516 HG22      -91.2060   -5.9070  -46.0410 H       155 ILE    0.0900
   2517 HG23      -90.0350   -4.8500  -45.1400 H       155 ILE    0.0900
   2518 HD1       -89.0700   -5.0580  -43.1000 H       155 ILE    0.0900
   2519 HD2       -87.4940   -5.4560  -43.8830 H       155 ILE    0.5100
   2520 HD3       -87.8370   -6.0100  -42.1870 H       155 ILE   -0.5100
   2521 N         -88.4180   -9.6310  -46.5390 N.am    156 THR   -0.4700
   2522 CA        -87.3880  -10.6730  -46.5480 C.3     156 THR    0.3100
   2523 C         -86.0660   -9.9570  -46.2080 C.2     156 THR    0.0700
   2524 O         -85.5970   -9.1250  -46.9880 O.2     156 THR    0.0900
   2525 CB        -87.3970  -11.4940  -47.8680 C.3     156 THR    0.1400
   2526 CG2       -87.6780  -10.6450  -49.1120 C.3     156 THR    0.0900
   2527 OG1       -86.1540  -12.1810  -48.0220 O.3     156 THR   -0.6600
   2528 HN        -88.4260   -9.0450  -47.3450 H       156 THR    0.4300
   2529 HA        -87.5740  -11.3240  -45.7070 H       156 THR   -0.2700
   2530 HB        -88.2200  -12.2390  -47.8420 H       156 THR    0.0900
   2531 HG1       -86.1460  -12.8690  -47.3510 H       156 THR    0.0900
   2532 HG21      -86.9010   -9.8590  -49.2220 H       156 THR    0.0900
   2533 HG22      -88.6700  -10.1530  -49.0180 H       156 THR    0.5100
   2534 HG23      -87.6640  -11.2880  -50.0190 H       156 THR   -0.5100
   2535 N         -85.5170  -10.2250  -45.0010 N.am    157 CYS   -0.4700
   2536 CA        -84.3140   -9.5680  -44.4740 C.3     157 CYS    0.3100
   2537 C         -83.0300  -10.0590  -45.1640 C.2     157 CYS    0.0700
   2538 O         -82.3440  -10.9780  -44.7000 O.2     157 CYS    0.0900
   2539 CB        -84.2280   -9.7210  -42.9610 C.3     157 CYS   -0.1000
   2540 SG        -83.4900   -8.2990  -42.1200 S.3     157 CYS    0.0900
   2541 HN        -85.9220  -10.9030  -44.3950 H       157 CYS    0.0900
   2542 HA        -84.3610   -8.5220  -44.7420 H       157 CYS   -0.0800
   2543 HB1       -83.6240  -10.6260  -42.7370 H       157 CYS    0.5100
   2544 HB2       -85.2550   -9.8780  -42.5680 H       157 CYS   -0.5100
   2545 N         -82.7200   -9.4020  -46.2840 N.am    158 VAL   -0.4700
   2546 CA        -81.5760   -9.6580  -47.1510 C.3     158 VAL    0.3100
   2547 C         -81.3450   -8.4020  -48.0010 C.2     158 VAL    0.0700
   2548 O         -82.3020   -7.7070  -48.3500 O.2     158 VAL    0.0900
   2549 CB        -81.7700  -10.9500  -48.0150 C.3     158 VAL   -0.0900
   2550 CG1       -82.9830  -10.8530  -48.9440 C.3     158 VAL    0.0900
   2551 CG2       -80.5110  -11.3160  -48.7930 C.3     158 VAL   -0.2700
   2552 HN        -83.2990   -8.6550  -46.5950 H       158 VAL    0.0900
   2553 HA        -80.7040   -9.7630  -46.5230 H       158 VAL    0.0900
   2554 HB        -81.9070  -11.8190  -47.3360 H       158 VAL    0.0900
   2555 HG11      -82.8610   -9.9960  -49.6420 H       158 VAL   -0.2700
   2556 HG12      -83.9060  -10.6950  -48.3470 H       158 VAL    0.0900
   2557 HG13      -83.0780  -11.7850  -49.5400 H       158 VAL    0.0900
   2558 HG21      -79.6310  -11.3240  -48.1160 H       158 VAL    0.0900
   2559 HG22      -80.3330  -10.5710  -49.5970 H       158 VAL    0.5100
   2560 HG23      -80.6240  -12.3280  -49.2400 H       158 VAL   -0.5100
   2561 N         -80.0740   -8.0980  -48.2970 N.am    159 LEU   -0.4700
   2562 CA        -79.7040   -6.9800  -49.1530 C.3     159 LEU    0.3100
   2563 C         -79.7590   -7.4830  -50.5970 C.2     159 LEU    0.0700
   2564 O         -79.2050   -8.5450  -50.8780 O.2     159 LEU    0.0900
   2565 CB        -78.3110   -6.4220  -48.7730 C.3     159 LEU   -0.1800
   2566 CG        -78.1240   -5.9550  -47.3180 C.3     159 LEU    0.0900
   2567 CD1       -76.6770   -5.6470  -47.0190 C.3     159 LEU    0.0900
   2568 CD2       -78.9690   -4.7400  -47.0020 C.3     159 LEU   -0.0900
   2569 HN        -79.3130   -8.6330  -47.9380 H       159 LEU    0.0900
   2570 HA        -80.4550   -6.2130  -49.0410 H       159 LEU   -0.2700
   2571 HB1       -78.1020   -5.5550  -49.4350 H       159 LEU    0.0900
   2572 HB2       -77.5630   -7.2170  -48.9720 H       159 LEU    0.0900
   2573 HG        -78.4750   -6.7550  -46.6310 H       159 LEU    0.0900
   2574 HD11      -76.3630   -4.7270  -47.5580 H       159 LEU   -0.2700
   2575 HD12      -76.0350   -6.4890  -47.3520 H       159 LEU    0.0900
   2576 HD13      -76.5430   -5.4820  -45.9280 H       159 LEU    0.0900
   2577 HD21      -80.0460   -4.9740  -47.1500 H       159 LEU    0.0900
   2578 HD22      -78.6920   -3.9010  -47.6760 H       159 LEU    0.5100
   2579 HD23      -78.8150   -4.4360  -45.9450 H       159 LEU   -0.5100
   2580 N         -80.5120   -6.7980  -51.4800 N.am    160 THR   -0.4700
   2581 CA        -80.6740   -7.2220  -52.8800 C.3     160 THR    0.3100
   2582 C         -79.5460   -6.6600  -53.7500 C.2     160 THR    0.0700
   2583 O         -78.9690   -5.6230  -53.4170 O.2     160 THR    0.0900
   2584 CB        -82.0540   -6.8280  -53.4490 C.3     160 THR    0.1400
   2585 CG2       -83.2150   -7.4700  -52.6950 C.3     160 THR    0.0900
   2586 OG1       -82.1900   -5.4070  -53.4700 O.3     160 THR   -0.6600
   2587 HN        -80.9960   -5.9660  -51.2200 H       160 THR    0.4300
   2588 HA        -80.5530   -8.2940  -52.9150 H       160 THR   -0.2700
   2589 HB        -82.1580   -7.2140  -54.4860 H       160 THR    0.0900
   2590 HG1       -83.0930   -5.2240  -53.2000 H       160 THR    0.0900
   2591 HG21      -83.1950   -7.1610  -51.6280 H       160 THR    0.0900
   2592 HG22      -83.1310   -8.5770  -52.7450 H       160 THR    0.5100
   2593 HG23      -84.1790   -7.1480  -53.1410 H       160 THR   -0.5100
   2594 N         -79.2320   -7.3530  -54.8660 N.am    161 LYS   -0.4700
   2595 CA        -78.1940   -6.9660  -55.8220 C.3     161 LYS    0.3100
   2596 C         -78.5770   -5.6650  -56.5620 C.2     161 LYS    0.0700
   2597 O         -77.6940   -4.8860  -56.9310 O.2     161 LYS    0.0900
   2598 CB        -77.9470   -8.1120  -56.8250 C.3     161 LYS   -0.1800
   2599 CG        -76.7320   -7.9270  -57.7330 C.3     161 LYS    0.0900
   2600 CD        -76.7020   -8.9640  -58.8430 C.3     161 LYS    0.0900
   2601 CE        -75.9810   -8.4570  -60.0660 C.3     161 LYS   -0.1800
   2602 NZ        -75.8950   -9.4970  -61.1210 N.4     161 LYS    0.0900
   2603 HN        -79.7160   -8.1930  -55.0940 H       161 LYS    0.0900
   2604 HA        -77.2910   -6.7460  -55.2710 H       161 LYS   -0.1800
   2605 HB1       -78.8470   -8.2110  -57.4660 H       161 LYS    0.0900
   2606 HB2       -77.8090   -9.0510  -56.2490 H       161 LYS    0.0900
   2607 HG1       -75.8070   -8.0170  -57.1250 H       161 LYS    0.2100
   2608 HG2       -76.7680   -6.9120  -58.1850 H       161 LYS    0.0500
   2609 HD1       -77.7440   -9.2290  -59.1200 H       161 LYS    0.0500
   2610 HD2       -76.1860   -9.8760  -58.4720 H       161 LYS   -0.3000
   2611 HE1       -74.9460   -8.1600  -59.7960 H       161 LYS    0.3300
   2612 HE2       -76.5290   -7.5880  -60.4910 H       161 LYS    0.3300
   2613 HZ1       -76.8350   -9.9080  -61.2820 H       161 LYS    0.3300
   2614 HZ2       -75.2370  -10.2440  -60.8180 H       161 LYS    0.5100
   2615 HZ3       -75.5480   -9.0680  -62.0030 H       161 LYS   -0.5100
   2616 N         -79.8740   -5.4500  -56.7940 N.am    162 GLU   -0.4700
   2617 CA        -80.5120   -4.3070  -57.4040 C.3     162 GLU    0.3100
   2618 C         -80.3610   -3.0100  -56.6040 C.2     162 GLU    0.0700
   2619 O         -80.0720   -1.9360  -57.1270 O.2     162 GLU    0.0900
   2620 CB        -82.0180   -4.6600  -57.5800 C.3     162 GLU   -0.1800
   2621 CG        -82.3260   -5.8650  -58.5290 C.3     162 GLU    0.0900
   2622 CD        -81.7040   -7.2090  -58.1240 C.2     162 GLU    0.0900
   2623 OE1       -81.1610   -7.9050  -59.0150 O.co2   162 GLU   -0.2800
   2624 OE2       -81.6890   -7.5070  -56.8970 O.co2   162 GLU    0.0900
   2625 HN        -80.5260   -6.1490  -56.5250 H       162 GLU    0.0900
   2626 HA        -80.0440   -4.1100  -58.3570 H       162 GLU    0.6200
   2627 HB1       -82.5350   -3.7660  -57.9830 H       162 GLU   -0.7600
   2628 HB2       -82.4340   -4.8980  -56.5790 H       162 GLU   -0.7600
   2629 HG1       -81.9500   -5.6120  -59.5430 H       162 GLU    0.5100
   2630 HG2       -83.4280   -6.0010  -58.5700 H       162 GLU   -0.5100
   2631 N         -80.5470   -3.0910  -55.2750 N.am    163 ARG   -0.4700
   2632 CA        -80.5130   -1.9800  -54.3260 C.3     163 ARG    0.3100
   2633 C         -79.1630   -1.7980  -53.6160 C.2     163 ARG    0.0700
   2634 O         -78.7950   -0.6580  -53.3330 O.2     163 ARG    0.0900
   2635 CB        -81.5990   -2.1830  -53.2580 C.3     163 ARG   -0.1800
   2636 CG        -82.6420   -1.0820  -53.2150 C.3     163 ARG    0.0900
   2637 CD        -82.3980   -0.1390  -52.0530 C.3     163 ARG    0.0900
   2638 NE        -83.4190   -0.2660  -51.0100 N.pl3   163 ARG   -0.1800
   2639 CZ        -84.5470    0.4350  -50.9730 C.cat   163 ARG    0.0900
   2640 NH1       -84.8280    1.3100  -51.9340 N.pl3   163 ARG    0.0900
   2641 NH2       -85.4090    0.2650  -49.9820 N.pl3   163 ARG    0.2000
   2642 HN        -80.7270   -3.9740  -54.8540 H       163 ARG    0.0900
   2643 HA        -80.6810   -1.0630  -54.8700 H       163 ARG    0.0900
   2644 HB1       -81.1060   -2.2380  -52.2640 H       163 ARG   -0.7000
   2645 HB2       -82.1130   -3.1460  -53.4600 H       163 ARG    0.4400
   2646 HG1       -83.6500   -1.5370  -53.1090 H       163 ARG    0.6400
   2647 HG2       -82.6060   -0.5070  -54.1650 H       163 ARG   -0.8000
   2648 HD1       -82.4150    0.9110  -52.4150 H       163 ARG    0.4600
   2649 HD2       -81.4140   -0.3660  -51.5890 H       163 ARG    0.4600
   2650 HE        -83.2560   -0.9240  -50.2770 H       163 ARG   -0.8000
   2651 HH11      -84.2690    1.3390  -52.7630 H       163 ARG    0.4600
   2652 HH12      -85.5980    1.9390  -51.8280 H       163 ARG    0.4600
   2653 HH21      -85.2120   -0.3950  -49.2560 H       163 ARG    0.5100
   2654 HH22      -86.2560    0.7950  -49.9600 H       163 ARG   -0.5100
   2655 N         -78.4470   -2.8970  -53.2930 N.am    164 PHE   -0.4700
   2656 CA        -77.1980   -2.8330  -52.5300 C.3     164 PHE    0.3100
   2657 C         -75.9600   -3.3530  -53.2860 C.2     164 PHE    0.0700
   2658 O         -74.9060   -3.5320  -52.6690 O.2     164 PHE    0.0900
   2659 CB        -77.3710   -3.6040  -51.2030 C.3     164 PHE   -0.1800
   2660 CG        -78.2530   -2.8710  -50.2220 C.ar    164 PHE    0.0900
   2661 CD1       -79.6320   -3.0670  -50.2160 C.ar    164 PHE    0.0900
   2662 CD2       -77.7140   -1.9460  -49.3330 C.ar    164 PHE    0.0000
   2663 CE1       -80.4530   -2.3550  -49.3410 C.ar    164 PHE   -0.1150
   2664 CE2       -78.5350   -1.2460  -48.4450 C.ar    164 PHE    0.1150
   2665 CZ        -79.8990   -1.4540  -48.4550 C.ar    164 PHE   -0.1150
   2666 HN        -78.7400   -3.8100  -53.5640 H       164 PHE    0.1150
   2667 HA        -76.9670   -1.7960  -52.3400 H       164 PHE   -0.1150
   2668 HB1       -76.3790   -3.7440  -50.7220 H       164 PHE    0.1150
   2669 HB2       -77.8400   -4.5900  -51.4030 H       164 PHE   -0.1150
   2670 HD1       -80.0710   -3.7790  -50.8980 H       164 PHE    0.1150
   2671 HD2       -76.6490   -1.7680  -49.3290 H       164 PHE   -0.1150
   2672 HE1       -81.5220   -2.5090  -49.3580 H       164 PHE    0.1150
   2673 HE2       -78.1010   -0.5420  -47.7510 H       164 PHE    0.5100
   2674 HZ        -80.5330   -0.9120  -47.7700 H       164 PHE   -0.5100
   2675 N         -76.0760   -3.5280  -54.6060 N.am    165 GLY   -0.4700
   2676 CA        -74.9940   -4.0000  -55.4660 C.3     165 GLY    0.3100
   2677 C         -73.6990   -3.2290  -55.3120 C.2     165 GLY   -0.0200
   2678 O         -72.6470   -3.8270  -55.0670 O.2     165 GLY    0.0900
   2679 HN        -76.9350   -3.3380  -55.0750 H       165 GLY    0.0900
   2680 HA1       -75.3300   -3.9130  -56.4880 H       165 GLY    0.5100
   2681 HA2       -74.8120   -5.0360  -55.2200 H       165 GLY   -0.5100
   2682 N         -73.7800   -1.8860  -55.4140 N.am    166 ASP   -0.4700
   2683 CA        -72.6300   -0.9940  -55.2600 C.3     166 ASP    0.3100
   2684 C         -72.1240   -0.9980  -53.8190 C.2     166 ASP    0.0700
   2685 O         -70.9120   -0.9290  -53.6090 O.2     166 ASP    0.0900
   2686 CB        -72.9700    0.4380  -55.7030 C.3     166 ASP   -0.2800
   2687 CG        -72.9910    0.6460  -57.2100 C.2     166 ASP    0.0900
   2688 OD1       -72.1320    0.0540  -57.9080 O.co2   166 ASP    0.0900
   2689 OD2       -73.8310    1.4430  -57.6830 O.co2   166 ASP    0.6200
   2690 HN        -74.6470   -1.4340  -55.6030 H       166 ASP   -0.7600
   2691 HA        -71.8230   -1.3880  -55.8600 H       166 ASP   -0.7600
   2692 HB1       -72.2150    1.1290  -55.2720 H       166 ASP    0.5100
   2693 HB2       -73.9740    0.7010  -55.3070 H       166 ASP   -0.5100
   2694 N         -73.0460   -1.1030  -52.8260 N.am    167 PHE   -0.4700
   2695 CA        -72.6620   -1.1630  -51.4180 C.3     167 PHE    0.3100
   2696 C         -71.8290   -2.4200  -51.1580 C.2     167 PHE    0.0700
   2697 O         -70.8250   -2.3570  -50.4590 O.2     167 PHE    0.0900
   2698 CB        -73.8810   -1.1120  -50.4690 C.3     167 PHE   -0.1800
   2699 CG        -73.5030   -1.4500  -49.0430 C.ar    167 PHE    0.0900
   2700 CD1       -72.7710   -0.5520  -48.2700 C.ar    167 PHE    0.0900
   2701 CD2       -73.7960   -2.6990  -48.5050 C.ar    167 PHE    0.0000
   2702 CE1       -72.3700   -0.8860  -46.9740 C.ar    167 PHE   -0.1150
   2703 CE2       -73.3870   -3.0370  -47.2110 C.ar    167 PHE    0.1150
   2704 CZ        -72.6810   -2.1250  -46.4520 C.ar    167 PHE   -0.1150
   2705 HN        -74.0240   -1.1430  -53.0150 H       167 PHE    0.1150
   2706 HA        -72.0090   -0.3260  -51.2220 H       167 PHE   -0.1150
   2707 HB1       -74.6440   -1.8490  -50.8000 H       167 PHE    0.1150
   2708 HB2       -74.3130   -0.0890  -50.4700 H       167 PHE   -0.1150
   2709 HD1       -72.5090    0.4130  -48.6770 H       167 PHE    0.1150
   2710 HD2       -74.3460   -3.4170  -49.0940 H       167 PHE   -0.1150
   2711 HE1       -71.8180   -0.1730  -46.3800 H       167 PHE    0.1150
   2712 HE2       -73.6230   -4.0100  -46.8070 H       167 PHE    0.5100
   2713 HZ        -72.3720   -2.3820  -45.4490 H       167 PHE   -0.5100
   2714 N         -72.2580   -3.5500  -51.7290 N.am    168 MET   -0.4700
   2715 CA        -71.6060   -4.8450  -51.6290 C.3     168 MET    0.3100
   2716 C         -70.2070   -4.7990  -52.2360 C.2     168 MET    0.0700
   2717 O         -69.2870   -5.4080  -51.7000 O.2     168 MET    0.0900
   2718 CB        -72.4760   -5.8950  -52.3380 C.3     168 MET   -0.1800
   2719 CG        -72.8270   -7.1120  -51.4900 C.3     168 MET    0.0900
   2720 SD        -73.2120   -6.9070  -49.7210 S.3     168 MET    0.0900
   2721 CE        -74.7030   -6.0020  -49.8440 C.3     168 MET   -0.1400
   2722 HN        -73.0900   -3.5510  -52.2770 H       168 MET    0.0900
   2723 HA        -71.4870   -5.0890  -50.5850 H       168 MET    0.0900
   2724 HB1       -71.9330   -6.2440  -53.2410 H       168 MET   -0.0900
   2725 HB2       -73.4220   -5.4060  -52.6540 H       168 MET   -0.2200
   2726 HG1       -71.9670   -7.8070  -51.5650 H       168 MET    0.0900
   2727 HG2       -73.7060   -7.5870  -51.9690 H       168 MET    0.0900
   2728 HE1       -75.5640   -6.6700  -50.0660 H       168 MET    0.0900
   2729 HE2       -74.6320   -5.2540  -50.6620 H       168 MET    0.5100
   2730 HE3       -74.9150   -5.4770  -48.8890 H       168 MET   -0.5100
   2731 N         -70.0380   -4.0390  -53.3260 N.am    169 LEU   -0.4700
   2732 CA        -68.7670   -3.8960  -54.0250 C.3     169 LEU    0.3100
   2733 C         -67.7870   -2.9870  -53.2600 C.2     169 LEU    0.0700
   2734 O         -66.7010   -3.4450  -52.8950 O.2     169 LEU    0.0900
   2735 CB        -69.0220   -3.3480  -55.4320 C.3     169 LEU   -0.1800
   2736 CG        -67.9980   -3.7270  -56.4790 C.3     169 LEU    0.0900
   2737 CD1       -68.6810   -4.1790  -57.7420 C.3     169 LEU    0.0900
   2738 CD2       -67.0700   -2.5650  -56.7760 C.3     169 LEU   -0.0900
   2739 HN        -70.7960   -3.5220  -53.7160 H       169 LEU    0.0900
   2740 HA        -68.2940   -4.8650  -54.0740 H       169 LEU   -0.2700
   2741 HB1       -69.0540   -2.2400  -55.3690 H       169 LEU    0.0900
   2742 HB2       -70.0120   -3.7180  -55.7700 H       169 LEU    0.0900
   2743 HG        -67.3600   -4.5490  -56.0900 H       169 LEU    0.0900
   2744 HD11      -69.3170   -3.3620  -58.1450 H       169 LEU   -0.2700
   2745 HD12      -69.3260   -5.0580  -57.5300 H       169 LEU    0.0900
   2746 HD13      -67.9230   -4.4480  -58.5070 H       169 LEU    0.0900
   2747 HD21      -66.5310   -2.2610  -55.8530 H       169 LEU    0.0900
   2748 HD22      -67.6570   -1.6980  -57.1460 H       169 LEU    0.5100
   2749 HD23      -66.3220   -2.8640  -57.5410 H       169 LEU   -0.5100
   2750 N         -68.1660   -1.7170  -53.0060 N.am    170 PHE   -0.4700
   2751 CA        -67.2970   -0.7510  -52.3360 C.3     170 PHE    0.3100
   2752 C         -67.1730   -0.9950  -50.8190 C.2     170 PHE    0.0700
   2753 O         -66.1410   -0.6570  -50.2370 O.2     170 PHE    0.0900
   2754 CB        -67.7380    0.6890  -52.6430 C.3     170 PHE   -0.1800
   2755 CG        -67.6690    0.9840  -54.1250 C.ar    170 PHE    0.0900
   2756 CD1       -66.4440    1.0510  -54.7840 C.ar    170 PHE    0.0900
   2757 CD2       -68.8290    1.1480  -54.8740 C.ar    170 PHE    0.0000
   2758 CE1       -66.3820    1.2890  -56.1600 C.ar    170 PHE   -0.1150
   2759 CE2       -68.7660    1.3900  -56.2480 C.ar    170 PHE    0.1150
   2760 CZ        -67.5430    1.4600  -56.8830 C.ar    170 PHE   -0.1150
   2761 HN        -69.0650   -1.3780  -53.2690 H       170 PHE    0.1150
   2762 HA        -66.2870   -0.9130  -52.6830 H       170 PHE   -0.1150
   2763 HB1       -67.0700    1.4070  -52.1220 H       170 PHE    0.1150
   2764 HB2       -68.7900    0.8380  -52.3150 H       170 PHE   -0.1150
   2765 HD1       -65.5290    0.9190  -54.2240 H       170 PHE    0.1150
   2766 HD2       -69.7910    1.0860  -54.3880 H       170 PHE   -0.1150
   2767 HE1       -65.4240    1.3390  -56.6570 H       170 PHE    0.1150
   2768 HE2       -69.6750    1.5250  -56.8140 H       170 PHE    0.5100
   2769 HZ        -67.4960    1.6480  -57.9450 H       170 PHE   -0.5100
   2770 N         -68.1840   -1.6210  -50.2150 N.am    171 GLY   -0.4700
   2771 CA        -68.1730   -1.9990  -48.8060 C.3     171 GLY    0.3100
   2772 C         -67.1330   -3.0660  -48.5400 C.2     171 GLY   -0.0200
   2773 O         -66.4090   -2.9820  -47.5490 O.2     171 GLY    0.0900
   2774 HN        -69.0120   -1.8660  -50.7140 H       171 GLY    0.0900
   2775 HA1       -69.1510   -2.3750  -48.5470 H       171 GLY    0.5100
   2776 HA2       -67.9450   -1.1200  -48.2210 H       171 GLY   -0.5100
   2777 N         -67.0260   -4.0530  -49.4580 N.am    172 SER   -0.4700
   2778 CA        -66.0430   -5.1410  -49.4100 C.3     172 SER    0.3100
   2779 C         -64.6140   -4.6080  -49.5790 C.2     172 SER    0.0700
   2780 O         -63.6870   -5.1060  -48.9290 O.2     172 SER    0.0900
   2781 CB        -66.3300   -6.1760  -50.4960 C.3     172 SER    0.0500
   2782 OG        -67.5460   -6.8630  -50.2530 O.3     172 SER    0.0900
   2783 HN        -67.6390   -4.0840  -50.2410 H       172 SER    0.0900
   2784 HA        -66.0970   -5.5980  -48.4320 H       172 SER   -0.6600
   2785 HB1       -65.5040   -6.9190  -50.5240 H       172 SER    0.4300
   2786 HB2       -66.4030   -5.6670  -51.4800 H       172 SER    0.5100
   2787 HG1       -68.2450   -6.2780  -50.5530 H       172 SER   -0.5100
   2788 N         -64.4410   -3.5970  -50.4580 N.am    173 LEU   -0.4700
   2789 CA        -63.1490   -2.9720  -50.7240 C.3     173 LEU    0.3100
   2790 C         -62.6720   -2.2120  -49.5020 C.2     173 LEU    0.0700
   2791 O         -61.4970   -2.2970  -49.1590 O.2     173 LEU    0.0900
   2792 CB        -63.2170   -2.0290  -51.9510 C.3     173 LEU   -0.1800
   2793 CG        -63.4120   -2.7030  -53.3220 C.3     173 LEU    0.0900
   2794 CD1       -64.1200   -1.7780  -54.2920 C.3     173 LEU    0.0900
   2795 CD2       -62.0890   -3.1910  -53.9130 C.3     173 LEU   -0.0900
   2796 HN        -65.2070   -3.2230  -50.9750 H       173 LEU    0.0900
   2797 HA        -62.4320   -3.7590  -50.9010 H       173 LEU   -0.2700
   2798 HB1       -62.2700   -1.4510  -51.9880 H       173 LEU    0.0900
   2799 HB2       -64.0620   -1.3270  -51.7930 H       173 LEU    0.0900
   2800 HG        -64.0160   -3.6270  -53.1930 H       173 LEU    0.0900
   2801 HD11      -63.6220   -0.7840  -54.3040 H       173 LEU   -0.2700
   2802 HD12      -65.1780   -1.6410  -53.9810 H       173 LEU    0.0900
   2803 HD13      -64.0840   -2.2040  -55.3170 H       173 LEU    0.0900
   2804 HD21      -61.6170   -3.9320  -53.2330 H       173 LEU    0.0900
   2805 HD22      -61.3940   -2.3340  -54.0410 H       173 LEU    0.5100
   2806 HD23      -62.2700   -3.6770  -54.8960 H       173 LEU   -0.5100
   2807 N         -63.5990   -1.5180  -48.8170 N.am    174 ALA   -0.4700
   2808 CA        -63.3160   -0.7050  -47.6390 C.3     174 ALA    0.3100
   2809 C         -63.1620   -1.5280  -46.3510 C.2     174 ALA    0.0700
   2810 O         -62.3180   -1.1830  -45.5150 O.2     174 ALA    0.0900
   2811 CB        -64.4170    0.3300  -47.4510 C.3     174 ALA   -0.2700
   2812 HN        -64.5550   -1.5300  -49.0970 H       174 ALA    0.0900
   2813 HA        -62.3620   -0.2220  -47.7820 H       174 ALA    0.0900
   2814 HB1       -65.3980   -0.1760  -47.3150 H       174 ALA    0.0900
   2815 HB2       -64.4760    0.9850  -48.3460 H       174 ALA    0.5100
   2816 HB3       -64.2080    0.9450  -46.5500 H       174 ALA   -0.5100
   2817 N         -63.9740   -2.5910  -46.1820 N.am    175 ALA   -0.4700
   2818 CA        -63.9680   -3.3980  -44.9690 C.3     175 ALA    0.3100
   2819 C         -62.9430   -4.5240  -44.9690 C.2     175 ALA    0.0700
   2820 O         -62.4880   -4.9070  -43.8890 O.2     175 ALA    0.0900
   2821 CB        -65.3500   -3.9830  -44.7210 C.3     175 ALA   -0.2700
   2822 HN        -64.6190   -2.8750  -46.8870 H       175 ALA    0.0900
   2823 HA        -63.6740   -2.7650  -44.1450 H       175 ALA    0.0900
   2824 HB1       -65.5760   -4.7610  -45.4820 H       175 ALA    0.0900
   2825 HB2       -66.1180   -3.1840  -44.7930 H       175 ALA    0.5100
   2826 HB3       -65.3880   -4.4500  -43.7140 H       175 ALA   -0.5100
   2827 N         -62.6030   -5.0820  -46.1460 N.am    176 PHE   -0.4700
   2828 CA        -61.6910   -6.2210  -46.2140 C.3     176 PHE    0.3100
   2829 C         -60.4470   -5.9700  -47.0650 C.2     176 PHE    0.0700
   2830 O         -59.3510   -6.2260  -46.5760 O.2     176 PHE    0.0900
   2831 CB        -62.4340   -7.4700  -46.7360 C.3     176 PHE   -0.1800
   2832 CG        -61.5960   -8.7270  -46.8460 C.ar    176 PHE    0.0900
   2833 CD1       -61.2640   -9.4620  -45.7120 C.ar    176 PHE    0.0900
   2834 CD2       -61.1710   -9.1910  -48.0840 C.ar    176 PHE    0.0000
   2835 CE1       -60.4910  -10.6190  -45.8150 C.ar    176 PHE   -0.1150
   2836 CE2       -60.3990  -10.3490  -48.1850 C.ar    176 PHE    0.1150
   2837 CZ        -60.0690  -11.0580  -47.0510 C.ar    176 PHE   -0.1150
   2838 HN        -62.9570   -4.7460  -47.0160 H       176 PHE    0.1150
   2839 HA        -61.3030   -6.4000  -45.2230 H       176 PHE   -0.1150
   2840 HB1       -62.8240   -7.2560  -47.7530 H       176 PHE    0.1150
   2841 HB2       -63.2710   -7.7030  -46.0450 H       176 PHE   -0.1150
   2842 HD1       -61.6070   -9.1340  -44.7420 H       176 PHE    0.1150
   2843 HD2       -61.4420   -8.6510  -48.9790 H       176 PHE   -0.1150
   2844 HE1       -60.2240  -11.1710  -44.9260 H       176 PHE    0.1150
   2845 HE2       -60.0610  -10.6880  -49.1530 H       176 PHE    0.5100
   2846 HZ        -59.4790  -11.9590  -47.1310 H       176 PHE   -0.5100
   2847 N         -60.5960   -5.5260  -48.3260 N.am    177 PHE   -0.4700
   2848 CA        -59.4500   -5.3620  -49.2260 C.3     177 PHE    0.3100
   2849 C         -58.5330   -4.1770  -48.8710 C.2     177 PHE    0.0700
   2850 O         -57.3460   -4.2360  -49.2060 O.2     177 PHE    0.0900
   2851 CB        -59.8920   -5.3030  -50.6950 C.3     177 PHE   -0.1800
   2852 CG        -60.5170   -6.6080  -51.1360 C.ar    177 PHE    0.0900
   2853 CD1       -59.7260   -7.7220  -51.4080 C.ar    177 PHE    0.0900
   2854 CD2       -61.8980   -6.7400  -51.2350 C.ar    177 PHE    0.0000
   2855 CE1       -60.3060   -8.9410  -51.7740 C.ar    177 PHE   -0.1150
   2856 CE2       -62.4780   -7.9550  -51.6070 C.ar    177 PHE    0.1150
   2857 CZ        -61.6790   -9.0480  -51.8740 C.ar    177 PHE   -0.1150
   2858 HN        -61.4880   -5.2910  -48.7030 H       177 PHE    0.1150
   2859 HA        -58.7860   -6.1990  -49.0710 H       177 PHE   -0.1150
   2860 HB1       -59.0120   -5.1100  -51.3460 H       177 PHE    0.1150
   2861 HB2       -60.6490   -4.5010  -50.8300 H       177 PHE   -0.1150
   2862 HD1       -58.6510   -7.6440  -51.3350 H       177 PHE    0.1150
   2863 HD2       -62.5310   -5.8910  -51.0210 H       177 PHE   -0.1150
   2864 HE1       -59.6810   -9.7970  -51.9800 H       177 PHE    0.1150
   2865 HE2       -63.5520   -8.0400  -51.6840 H       177 PHE    0.5100
   2866 HZ        -62.1270   -9.9870  -52.1610 H       177 PHE   -0.5100
   2867 N         -59.0360   -3.1410  -48.1640 N.am    178 THR   -0.4700
   2868 CA        -58.1920   -2.0180  -47.7400 C.3     178 THR    0.3100
   2869 C         -57.3520   -2.4600  -46.5140 C.2     178 THR    0.0700
   2870 O         -56.1260   -2.3830  -46.6280 O.2     178 THR    0.0900
   2871 CB        -59.0040   -0.7300  -47.5200 C.3     178 THR    0.1400
   2872 CG2       -58.1350    0.4580  -47.0680 C.3     178 THR    0.0900
   2873 OG1       -59.6610   -0.4080  -48.7450 O.3     178 THR   -0.6600
   2874 HN        -59.9960   -3.0940  -47.9000 H       178 THR    0.4300
   2875 HA        -57.4510   -1.8580  -48.5080 H       178 THR   -0.2700
   2876 HB        -59.7630   -0.8850  -46.7230 H       178 THR    0.0900
   2877 HG1       -60.2270   -1.1570  -48.9470 H       178 THR    0.0900
   2878 HG21      -57.3620    0.6790  -47.8370 H       178 THR    0.0900
   2879 HG22      -57.6230    0.2110  -46.1140 H       178 THR    0.5100
   2880 HG23      -58.7690    1.3600  -46.9320 H       178 THR   -0.5100
   2881 N         -57.9200   -2.9970  -45.3870 N.am    179 PRO   -0.2900
   2882 CA        -57.0520   -3.4490  -44.2810 C.3     179 PRO    0.0000
   2883 C         -56.1340   -4.6120  -44.6590 C.2     179 PRO    0.0900
   2884 O         -55.0960   -4.7620  -44.0240 O.2     179 PRO    0.0900
   2885 CB        -58.0360   -3.8670  -43.1860 C.3     179 PRO    0.0200
   2886 CG        -59.3010   -4.1150  -43.8810 C.3     179 PRO    0.0900
   2887 CD        -59.3450   -3.1860  -45.0430 C.3     179 PRO   -0.1800
   2888 HA        -56.3730   -2.6610  -43.9950 H       179 PRO    0.0900
   2889 HB1       -58.1530   -3.0570  -42.4340 H       179 PRO    0.0900
   2890 HB2       -57.6840   -4.7870  -42.6720 H       179 PRO   -0.1800
   2891 HG1       -59.3470   -5.1680  -44.2300 H       179 PRO    0.0900
   2892 HG2       -60.1580   -3.9220  -43.2020 H       179 PRO    0.0900
   2893 HD1       -59.8890   -3.6320  -45.9030 H       179 PRO    0.5100
   2894 HD2       -59.8020   -2.2120  -44.7700 H       179 PRO   -0.5100
   2895 N         -56.4820   -5.4050  -45.7010 N.am    180 LEU   -0.4700
   2896 CA        -55.6560   -6.5140  -46.1980 C.3     180 LEU    0.3100
   2897 C         -54.3880   -5.9450  -46.8430 C.2     180 LEU    0.0700
   2898 O         -53.2900   -6.3910  -46.5070 O.2     180 LEU    0.0900
   2899 CB        -56.4440   -7.4140  -47.1830 C.3     180 LEU   -0.1800
   2900 CG        -55.6920   -8.5560  -47.8980 C.3     180 LEU    0.0900
   2901 CD1       -55.0960   -9.5570  -46.9160 C.3     180 LEU    0.0900
   2902 CD2       -56.5980   -9.2710  -48.8820 C.3     180 LEU   -0.0900
   2903 HN        -57.3400   -5.2660  -46.1890 H       180 LEU    0.0900
   2904 HA        -55.3320   -7.0910  -45.3460 H       180 LEU   -0.2700
   2905 HB1       -56.8630   -6.7540  -47.9700 H       180 LEU    0.0900
   2906 HB2       -57.2780   -7.8750  -46.6140 H       180 LEU    0.0900
   2907 HG        -54.8730   -8.1200  -48.5090 H       180 LEU    0.0900
   2908 HD11      -55.9000  -10.0150  -46.3010 H       180 LEU   -0.2700
   2909 HD12      -54.3810   -9.0430  -46.2390 H       180 LEU    0.0900
   2910 HD13      -54.5710  -10.3650  -47.4710 H       180 LEU    0.0900
   2911 HD21      -56.9640   -8.5580  -49.6520 H       180 LEU    0.0900
   2912 HD22      -57.4740   -9.6980  -48.3490 H       180 LEU    0.5100
   2913 HD23      -56.0370  -10.0840  -49.3910 H       180 LEU   -0.5100
   2914 N         -54.5390   -4.9220  -47.7170 N.am    181 ALA   -0.4700
   2915 CA        -53.4370   -4.2150  -48.3760 C.3     181 ALA    0.3100
   2916 C         -52.4650   -3.6120  -47.3370 C.2     181 ALA    0.0700
   2917 O         -51.2570   -3.7970  -47.4710 O.2     181 ALA    0.0900
   2918 CB        -53.9860   -3.1220  -49.2850 C.3     181 ALA   -0.2700
   2919 HN        -55.4470   -4.5940  -47.9610 H       181 ALA    0.0900
   2920 HA        -52.8690   -4.9330  -48.9490 H       181 ALA    0.0900
   2921 HB1       -54.5780   -2.3920  -48.6910 H       181 ALA    0.0900
   2922 HB2       -54.6480   -3.5700  -50.0570 H       181 ALA    0.5100
   2923 HB3       -53.1480   -2.5830  -49.7770 H       181 ALA   -0.5100
   2924 N         -52.9990   -2.9500  -46.2760 N.am    182 ILE   -0.4700
   2925 CA        -52.2360   -2.3450  -45.1740 C.3     182 ILE    0.3100
   2926 C         -51.4370   -3.4320  -44.4290 C.2     182 ILE    0.0700
   2927 O         -50.2390   -3.2500  -44.1890 O.2     182 ILE    0.0900
   2928 CB        -53.1630   -1.5450  -44.2020 C.3     182 ILE   -0.0900
   2929 CG1       -53.8250   -0.3350  -44.9170 C.3     182 ILE    0.0900
   2930 CG2       -52.3980   -1.0880  -42.9380 C.3     182 ILE   -0.2700
   2931 CD        -55.0990    0.2220  -44.2420 C.3     182 ILE    0.0900
   2932 HN        -53.9870   -2.8420  -46.1970 H       182 ILE    0.0900
   2933 HA        -51.4980   -1.6870  -45.6070 H       182 ILE    0.0900
   2934 HB        -54.0140   -2.1900  -43.8990 H       182 ILE   -0.1800
   2935 HG11      -54.0910   -0.6480  -45.9490 H       182 ILE    0.0900
   2936 HG12      -53.0780    0.4840  -44.9710 H       182 ILE    0.0900
   2937 HG21      -51.4500   -0.5860  -43.2270 H       182 ILE   -0.2700
   2938 HG22      -52.1550   -1.9680  -42.3050 H       182 ILE    0.0900
   2939 HG23      -53.0180   -0.3700  -42.3600 H       182 ILE    0.0900
   2940 HD1       -54.8660    0.5660  -43.2120 H       182 ILE    0.0900
   2941 HD2       -55.8740   -0.5710  -44.1850 H       182 ILE    0.5100
   2942 HD3       -55.4890    1.0850  -44.8230 H       182 ILE   -0.5100
   2943 N         -52.0960   -4.5680  -44.0940 N.am    183 MET   -0.4700
   2944 CA        -51.4830   -5.6960  -43.3910 C.3     183 MET    0.3100
   2945 C         -50.3890   -6.3800  -44.2270 C.2     183 MET    0.0700
   2946 O         -49.4200   -6.8710  -43.6410 O.2     183 MET    0.0900
   2947 CB        -52.5400   -6.7140  -42.9520 C.3     183 MET   -0.1800
   2948 CG        -53.2390   -6.3060  -41.6800 C.3     183 MET    0.0900
   2949 SD        -54.8030   -7.1650  -41.4320 S.3     183 MET    0.0900
   2950 CE        -54.2820   -8.4160  -40.3340 C.3     183 MET   -0.1400
   2951 HN        -53.0590   -4.6860  -44.3190 H       183 MET    0.0900
   2952 HA        -50.9590   -5.3080  -42.5320 H       183 MET    0.0900
   2953 HB1       -52.0490   -7.6960  -42.7910 H       183 MET   -0.0900
   2954 HB2       -53.2970   -6.8180  -43.7580 H       183 MET   -0.2200
   2955 HG1       -53.4210   -5.2120  -41.7160 H       183 MET    0.0900
   2956 HG2       -52.5630   -6.5190  -40.8250 H       183 MET    0.0900
   2957 HE1       -54.0290   -7.9990  -39.3360 H       183 MET    0.0900
   2958 HE2       -53.3780   -8.9240  -40.7330 H       183 MET    0.5100
   2959 HE3       -55.0890   -9.1680  -40.1980 H       183 MET   -0.5100
   2960 N         -50.5150   -6.3930  -45.5820 N.am    184 ILE   -0.4700
   2961 CA        -49.4910   -6.9540  -46.4730 C.3     184 ILE    0.3100
   2962 C         -48.2500   -6.0550  -46.4040 C.2     184 ILE    0.0700
   2963 O         -47.1470   -6.5610  -46.1990 O.2     184 ILE    0.0900
   2964 CB        -49.9990   -7.1650  -47.9390 C.3     184 ILE   -0.0900
   2965 CG1       -50.9860   -8.3520  -48.0230 C.3     184 ILE    0.0900
   2966 CG2       -48.8240   -7.3710  -48.9290 C.3     184 ILE   -0.2700
   2967 CD        -51.8750   -8.3830  -49.2760 C.3     184 ILE    0.0900
   2968 HN        -51.3190   -6.0160  -46.0340 H       184 ILE    0.0900
   2969 HA        -49.1830   -7.9010  -46.0540 H       184 ILE    0.0900
   2970 HB        -50.5840   -6.2740  -48.2510 H       184 ILE   -0.1800
   2971 HG11      -51.6480   -8.3130  -47.1320 H       184 ILE    0.0900
   2972 HG12      -50.3980   -9.2920  -47.9950 H       184 ILE    0.0900
   2973 HG21      -48.2320   -8.2650  -48.6380 H       184 ILE   -0.2700
   2974 HG22      -48.1560   -6.4830  -48.9130 H       184 ILE    0.0900
   2975 HG23      -49.2180   -7.5250  -49.9560 H       184 ILE    0.0900
   2976 HD1       -51.2450   -8.4410  -50.1890 H       184 ILE    0.0900
   2977 HD2       -52.4880   -7.4580  -49.3270 H       184 ILE    0.5100
   2978 HD3       -52.5400   -9.2710  -49.2450 H       184 ILE   -0.5100
   2979 N         -48.4440   -4.7200  -46.5420 N.am    185 VAL   -0.4700
   2980 CA        -47.3910   -3.6970  -46.4910 C.3     185 VAL    0.3100
   2981 C         -46.6300   -3.8000  -45.1550 C.2     185 VAL    0.0700
   2982 O         -45.3980   -3.8990  -45.1620 O.2     185 VAL    0.0900
   2983 CB        -47.9700   -2.2650  -46.7330 C.3     185 VAL   -0.0900
   2984 CG1       -46.9870   -1.1670  -46.3220 C.3     185 VAL    0.0900
   2985 CG2       -48.3920   -2.0780  -48.1880 C.3     185 VAL   -0.2700
   2986 HN        -49.3590   -4.3580  -46.6930 H       185 VAL    0.0900
   2987 HA        -46.6620   -3.9360  -47.2510 H       185 VAL    0.0900
   2988 HB        -48.9050   -2.1500  -46.1440 H       185 VAL    0.0900
   2989 HG11      -45.9900   -1.3600  -46.7710 H       185 VAL   -0.2700
   2990 HG12      -46.8810   -1.1490  -45.2160 H       185 VAL    0.0900
   2991 HG13      -47.3510   -0.1800  -46.6780 H       185 VAL    0.0900
   2992 HG21      -49.1750   -2.8200  -48.4560 H       185 VAL    0.0900
   2993 HG22      -47.5180   -2.2280  -48.8580 H       185 VAL    0.5100
   2994 HG23      -48.8050   -1.0580  -48.3340 H       185 VAL   -0.5100
   2995 N         -47.3670   -3.8240  -44.0190 N.am    186 THR   -0.4700
   2996 CA        -46.7680   -3.8880  -42.6830 C.3     186 THR    0.3100
   2997 C         -46.0190   -5.2040  -42.4850 C.2     186 THR    0.0700
   2998 O         -45.0210   -5.2170  -41.7600 O.2     186 THR    0.0900
   2999 CB        -47.7920   -3.6400  -41.5650 C.3     186 THR    0.1400
   3000 CG2       -48.3840   -2.2360  -41.6110 C.3     186 THR    0.0900
   3001 OG1       -48.8260   -4.6100  -41.6380 O.3     186 THR   -0.6600
   3002 HN        -48.3620   -3.7990  -44.0430 H       186 THR    0.4300
   3003 HA        -45.9890   -3.1410  -42.6390 H       186 THR   -0.2700
   3004 HB        -47.2940   -3.7160  -40.5750 H       186 THR    0.0900
   3005 HG1       -48.3870   -5.4610  -41.6900 H       186 THR    0.0900
   3006 HG21      -48.9010   -2.0720  -42.5810 H       186 THR    0.0900
   3007 HG22      -47.5750   -1.4810  -41.5080 H       186 THR    0.5100
   3008 HG23      -49.1210   -2.1090  -40.7900 H       186 THR   -0.5100
   3009 N         -46.4620   -6.2930  -43.1580 N.am    187 TYR   -0.4700
   3010 CA        -45.7820   -7.5850  -43.0950 C.3     187 TYR    0.3100
   3011 C         -44.3580   -7.4380  -43.6350 C.2     187 TYR    0.0700
   3012 O         -43.4260   -7.8330  -42.9510 O.2     187 TYR    0.0900
   3013 CB        -46.5630   -8.6940  -43.8540 C.3     187 TYR   -0.1800
   3014 CG        -45.7720   -9.9750  -44.0210 C.ar    187 TYR    0.0900
   3015 CD1       -45.7600  -10.9450  -43.0230 C.ar    187 TYR    0.0900
   3016 CD2       -44.9790  -10.1850  -45.1480 C.ar    187 TYR    0.0000
   3017 CE1       -44.9840  -12.0960  -43.1450 C.ar    187 TYR   -0.1150
   3018 CE2       -44.1820  -11.3210  -45.2680 C.ar    187 TYR    0.1150
   3019 CZ        -44.1950  -12.2790  -44.2690 C.ar    187 TYR   -0.1150
   3020 OH        -43.4390  -13.4170  -44.4020 O.3     187 TYR    0.1150
   3021 HN        -47.2760   -6.2590  -43.7310 H       187 TYR    0.1100
   3022 HA        -45.6820   -7.8510  -42.0550 H       187 TYR   -0.5400
   3023 HB1       -46.8240   -8.3320  -44.8710 H       187 TYR    0.4300
   3024 HB2       -47.4860   -8.9470  -43.2910 H       187 TYR   -0.1150
   3025 HD1       -46.3640  -10.8030  -42.1390 H       187 TYR    0.1150
   3026 HD2       -44.9820   -9.4530  -45.9410 H       187 TYR   -0.1150
   3027 HE1       -44.9970  -12.8440  -42.3650 H       187 TYR    0.1150
   3028 HE2       -43.5550  -11.4540  -46.1380 H       187 TYR    0.5100
   3029 HH        -42.9670  -13.3640  -45.2350 H       187 TYR   -0.5100
   3030 N         -44.1900   -6.8560  -44.8360 N.am    188 PHE   -0.4700
   3031 CA        -42.8750   -6.6560  -45.4540 C.3     188 PHE    0.3100
   3032 C         -42.0650   -5.5670  -44.7390 C.2     188 PHE    0.0700
   3033 O         -40.8360   -5.6490  -44.7320 O.2     188 PHE    0.0900
   3034 CB        -42.9920   -6.3510  -46.9550 C.3     188 PHE   -0.1800
   3035 CG        -43.4870   -7.5270  -47.7660 C.ar    188 PHE    0.0900
   3036 CD1       -42.6540   -8.6100  -48.0370 C.ar    188 PHE    0.0900
   3037 CD2       -44.7910   -7.5580  -48.2540 C.ar    188 PHE    0.0000
   3038 CE1       -43.1210   -9.7040  -48.7710 C.ar    188 PHE   -0.1150
   3039 CE2       -45.2560   -8.6520  -48.9910 C.ar    188 PHE    0.1150
   3040 CZ        -44.4170   -9.7160  -49.2480 C.ar    188 PHE   -0.1150
   3041 HN        -44.9660   -6.5300  -45.3690 H       188 PHE    0.1150
   3042 HA        -42.3000   -7.5580  -45.3030 H       188 PHE   -0.1150
   3043 HB1       -41.9930   -6.0710  -47.3540 H       188 PHE    0.1150
   3044 HB2       -43.7110   -5.5180  -47.1070 H       188 PHE   -0.1150
   3045 HD1       -41.6360   -8.6030  -47.6770 H       188 PHE    0.1150
   3046 HD2       -45.4520   -6.7270  -48.0590 H       188 PHE   -0.1150
   3047 HE1       -42.4670  -10.5410  -48.9670 H       188 PHE    0.1150
   3048 HE2       -46.2720   -8.6650  -49.3560 H       188 PHE    0.5100
   3049 HZ        -44.7720  -10.5570  -49.8230 H       188 PHE   -0.5100
   3050 N         -42.7400   -4.5750  -44.1060 N.am    189 LEU   -0.4700
   3051 CA        -42.0640   -3.5300  -43.3320 C.3     189 LEU    0.3100
   3052 C         -41.4640   -4.1150  -42.0520 C.2     189 LEU    0.0700
   3053 O         -40.3790   -3.6970  -41.6440 O.2     189 LEU    0.0900
   3054 CB        -43.0240   -2.3800  -42.9710 C.3     189 LEU   -0.1800
   3055 CG        -43.3570   -1.3300  -44.0430 C.3     189 LEU    0.0900
   3056 CD1       -44.4740   -0.4160  -43.5630 C.3     189 LEU    0.0900
   3057 CD2       -42.1390   -0.4890  -44.4140 C.3     189 LEU   -0.0900
   3058 HN        -43.7340   -4.5130  -44.1410 H       189 LEU    0.0900
   3059 HA        -41.2440   -3.1560  -43.9280 H       189 LEU   -0.2700
   3060 HB1       -42.5800   -1.8400  -42.1100 H       189 LEU    0.0900
   3061 HB2       -43.9820   -2.8410  -42.6550 H       189 LEU    0.0900
   3062 HG        -43.6750   -1.8430  -44.9760 H       189 LEU    0.0900
   3063 HD11      -44.1650    0.1090  -42.6330 H       189 LEU   -0.2700
   3064 HD12      -45.3850   -1.0140  -43.3450 H       189 LEU    0.0900
   3065 HD13      -44.7020    0.3440  -44.3400 H       189 LEU    0.0900
   3066 HD21      -41.3330   -1.1410  -44.8130 H       189 LEU    0.0900
   3067 HD22      -41.7560    0.0390  -43.5140 H       189 LEU    0.5100
   3068 HD23      -42.4150    0.2520  -45.1940 H       189 LEU   -0.5100
   3069 N         -42.1770   -5.0900  -41.4240 N.am    190 THR   -0.4700
   3070 CA        -41.7580   -5.7570  -40.1830 C.3     190 THR    0.3100
   3071 C         -40.5890   -6.6920  -40.4650 C.2     190 THR    0.0700
   3072 O         -39.6470   -6.7400  -39.6680 O.2     190 THR    0.0900
   3073 CB        -42.9300   -6.4890  -39.5220 C.3     190 THR    0.1400
   3074 CG2       -42.5880   -7.0100  -38.1350 C.3     190 THR    0.0900
   3075 OG1       -44.0450   -5.5990  -39.4370 O.3     190 THR   -0.6600
   3076 HN        -43.0480   -5.4030  -41.7930 H       190 THR    0.4300
   3077 HA        -41.3670   -5.0030  -39.5170 H       190 THR   -0.2700
   3078 HB        -43.2170   -7.3740  -40.1290 H       190 THR    0.0900
   3079 HG1       -44.3540   -5.4740  -40.3360 H       190 THR    0.0900
   3080 HG21      -42.3020   -6.1660  -37.4710 H       190 THR    0.0900
   3081 HG22      -41.7330   -7.7170  -38.1970 H       190 THR    0.5100
   3082 HG23      -43.4690   -7.5240  -37.6960 H       190 THR   -0.5100
   3083 N         -40.6330   -7.4000  -41.6170 N.am    191 ILE   -0.4700
   3084 CA        -39.5860   -8.3090  -42.0810 C.3     191 ILE    0.3100
   3085 C         -38.2840   -7.4980  -42.2770 C.2     191 ILE    0.0700
   3086 O         -37.2210   -7.9500  -41.8420 O.2     191 ILE    0.0900
   3087 CB        -40.0750   -9.0810  -43.3590 C.3     191 ILE   -0.0900
   3088 CG1       -40.6300  -10.4840  -43.0070 C.3     191 ILE    0.0900
   3089 CG2       -38.9890   -9.2230  -44.4400 C.3     191 ILE   -0.2700
   3090 CD        -41.8300  -10.5550  -42.0420 C.3     191 ILE    0.0900
   3091 HN        -41.4180   -7.3270  -42.2260 H       191 ILE    0.0900
   3092 HA        -39.3610   -9.0020  -41.2840 H       191 ILE    0.0900
   3093 HB        -40.9380   -8.5360  -43.7940 H       191 ILE   -0.1800
   3094 HG11      -39.8020  -11.0650  -42.5520 H       191 ILE    0.0900
   3095 HG12      -40.9360  -10.9690  -43.9560 H       191 ILE    0.0900
   3096 HG21      -38.1170   -9.7800  -44.0340 H       191 ILE   -0.2700
   3097 HG22      -38.6470   -8.2180  -44.7660 H       191 ILE    0.0900
   3098 HG23      -39.3930   -9.7820  -45.3110 H       191 ILE    0.0900
   3099 HD1       -42.6950  -10.0040  -42.4690 H       191 ILE    0.0900
   3100 HD2       -41.5610  -10.0930  -41.0690 H       191 ILE    0.5100
   3101 HD3       -42.1260  -11.6140  -41.8850 H       191 ILE   -0.5100
   3102 N         -38.3880   -6.2740  -42.8530 N.am    192 HSE   -0.4700
   3103 CA        -37.2660   -5.3630  -43.0840 C.3     192 HSE    0.3100
   3104 C         -36.7200   -4.7930  -41.7610 C.2     192 HSE    0.0700
   3105 O         -35.5010   -4.7720  -41.5750 O.2     192 HSE    0.0900
   3106 CB        -37.6790   -4.2150  -44.0270 C.3     192 HSE   -0.0800
   3107 CG        -36.5190   -3.4450  -44.5860 C.ar    192 HSE    0.0900
   3108 CD2       -35.9170   -3.5430  -45.7960 C.ar    192 HSE    0.0900
   3109 ND1       -35.8780   -2.4620  -43.8470 N.ar    192 HSE   -0.7000
   3110 CE1       -34.9100   -2.0020  -44.6220 C.ar    192 HSE    0.2200
   3111 NE2       -34.8930   -2.6200  -45.8060 N.ar    192 HSE    0.2500
   3112 HN        -39.2730   -5.9300  -43.1560 H       192 HSE    0.1300
   3113 HA        -36.4580   -5.9320  -43.5190 H       192 HSE   -0.3600
   3114 HB1       -38.3260   -3.5080  -43.4650 H       192 HSE    0.3200
   3115 HB2       -38.2560   -4.6410  -44.8760 H       192 HSE   -0.0500
   3116 HD2       -36.1460   -4.1940  -46.6310 H       192 HSE    0.0900
   3117 HE1       -34.2010   -1.2200  -44.3520 H       192 HSE    0.5100
   3118 HE2       -34.2640   -2.4550  -46.5660 H       192 HSE   -0.5100
   3119 N         -37.6180   -4.3240  -40.8550 N.am    193 ALA   -0.4700
   3120 CA        -37.2550   -3.7320  -39.5610 C.3     193 ALA    0.3100
   3121 C         -36.5230   -4.7220  -38.6330 C.2     193 ALA    0.0700
   3122 O         -35.5640   -4.3230  -37.9640 O.2     193 ALA    0.0900
   3123 CB        -38.4930   -3.1840  -38.8620 C.3     193 ALA   -0.2700
   3124 HN        -38.5970   -4.3640  -41.0380 H       193 ALA    0.0900
   3125 HA        -36.5440   -2.9390  -39.7420 H       193 ALA    0.0900
   3126 HB1       -39.2250   -4.0010  -38.6870 H       193 ALA    0.0900
   3127 HB2       -38.9730   -2.4080  -39.4960 H       193 ALA    0.5100
   3128 HB3       -38.2100   -2.7440  -37.8820 H       193 ALA   -0.5100
   3129 N         -36.9520   -6.0070  -38.6140 N.am    194 LEU   -0.4700
   3130 CA        -36.3450   -7.0520  -37.7890 C.3     194 LEU    0.3100
   3131 C         -34.9500   -7.4350  -38.2920 C.2     194 LEU    0.0700
   3132 O         -34.0610   -7.6420  -37.4690 O.2     194 LEU    0.0900
   3133 CB        -37.2470   -8.2910  -37.6870 C.3     194 LEU   -0.1800
   3134 CG        -38.4810   -8.1570  -36.7740 C.3     194 LEU    0.0900
   3135 CD1       -39.4440   -9.2990  -36.9920 C.3     194 LEU    0.0900
   3136 CD2       -38.0940   -8.0810  -35.2890 C.3     194 LEU   -0.0900
   3137 HN        -37.7190   -6.3030  -39.1770 H       194 LEU    0.0900
   3138 HA        -36.1730   -6.6370  -36.8060 H       194 LEU   -0.2700
   3139 HB1       -36.6310   -9.1330  -37.3080 H       194 LEU    0.0900
   3140 HB2       -37.6040   -8.5380  -38.7090 H       194 LEU    0.0900
   3141 HG        -38.9960   -7.1970  -36.9920 H       194 LEU    0.0900
   3142 HD11      -38.9470  -10.2660  -36.7680 H       194 LEU   -0.2700
   3143 HD12      -39.7820   -9.3100  -38.0500 H       194 LEU    0.0900
   3144 HD13      -40.3220   -9.1870  -36.3200 H       194 LEU    0.0900
   3145 HD21      -37.4400   -7.2010  -35.1100 H       194 LEU    0.0900
   3146 HD22      -37.5410   -8.9990  -34.9960 H       194 LEU    0.5100
   3147 HD23      -39.0070   -7.9780  -34.6650 H       194 LEU   -0.5100
   3148 N         -34.7400   -7.4910  -39.6280 N.am    195 GLN   -0.4700
   3149 CA        -33.4330   -7.7890  -40.2310 C.3     195 GLN    0.3100
   3150 C         -32.4500   -6.6400  -39.9770 C.2     195 GLN    0.0700
   3151 O         -31.3000   -6.8970  -39.6150 O.2     195 GLN    0.0900
   3152 CB        -33.5540   -8.0620  -41.7390 C.3     195 GLN   -0.1800
   3153 CG        -34.1540   -9.4250  -42.0830 C.3     195 GLN    0.0900
   3154 CD        -34.5450   -9.5740  -43.5450 C.2     195 GLN    0.0900
   3155 NE2       -34.9180  -10.7910  -43.9300 N.am    195 GLN   -0.1800
   3156 OE1       -34.5390   -8.6210  -44.3380 O.2     195 GLN    0.0900
   3157 HN        -35.4810   -7.3290  -40.2750 H       195 GLN    0.0900
   3158 HA        -33.0290   -8.6560  -39.7290 H       195 GLN    0.5500
   3159 HB1       -32.5400   -8.0010  -42.1890 H       195 GLN   -0.5500
   3160 HB2       -34.1940   -7.2730  -42.1880 H       195 GLN   -0.6200
   3161 HG1       -35.0640   -9.5790  -41.4640 H       195 GLN    0.3200
   3162 HG2       -33.4100  -10.2130  -41.8400 H       195 GLN    0.3000
   3163 HE21      -35.1860  -10.9540  -44.8800 H       195 GLN    0.5100
   3164 HE22      -34.9300  -11.5420  -43.2710 H       195 GLN   -0.5100
   3165 N         -32.9140   -5.3750  -40.1300 N.am    196 LYS   -0.4700
   3166 CA        -32.1170   -4.1690  -39.8960 C.3     196 LYS    0.3100
   3167 C         -31.6490   -4.1030  -38.4330 C.2     196 LYS    0.0700
   3168 O         -30.4850   -3.7850  -38.1840 O.2     196 LYS    0.0900
   3169 CB        -32.9060   -2.8990  -40.2740 C.3     196 LYS   -0.1800
   3170 CG        -32.0260   -1.6560  -40.3960 C.3     196 LYS    0.0900
   3171 CD        -32.8270   -0.3760  -40.6070 C.3     196 LYS    0.0900
   3172 CE        -32.1160    0.8530  -40.0700 C.3     196 LYS   -0.1800
   3173 NZ        -30.8800    1.1890  -40.8340 N.4     196 LYS    0.0900
   3174 HN        -33.8530   -5.2070  -40.4180 H       196 LYS    0.0900
   3175 HA        -31.2200   -4.2420  -40.4940 H       196 LYS   -0.1800
   3176 HB1       -33.6750   -2.7140  -39.4950 H       196 LYS    0.0900
   3177 HB2       -33.4130   -3.0730  -41.2470 H       196 LYS    0.0900
   3178 HG1       -31.3360   -1.7900  -41.2570 H       196 LYS    0.2100
   3179 HG2       -31.4260   -1.5520  -39.4680 H       196 LYS    0.0500
   3180 HD1       -33.8050   -0.4770  -40.0920 H       196 LYS    0.0500
   3181 HD2       -33.0050   -0.2400  -41.6950 H       196 LYS   -0.3000
   3182 HE1       -31.8190    0.6760  -39.0150 H       196 LYS    0.3300
   3183 HE2       -32.7960    1.7290  -40.1340 H       196 LYS    0.3300
   3184 HZ1       -31.1250    1.3740  -41.8280 H       196 LYS    0.3300
   3185 HZ2       -30.2140    0.3910  -40.7840 H       196 LYS    0.5100
   3186 HZ3       -30.4380    2.0350  -40.4220 H       196 LYS   -0.5100
   3187 N         -32.5510   -4.4250  -37.4780 N.am    197 LYS   -0.4700
   3188 CA        -32.2820   -4.4430  -36.0370 C.3     197 LYS    0.3100
   3189 C         -31.1640   -5.4350  -35.7140 C.2     197 LYS    0.0700
   3190 O         -30.2300   -5.0880  -34.9910 O.2     197 LYS    0.0900
   3191 CB        -33.5620   -4.8080  -35.2610 C.3     197 LYS   -0.1800
   3192 CG        -33.8170   -3.9630  -34.0200 C.3     197 LYS    0.0900
   3193 CD        -35.1080   -4.3900  -33.3200 C.3     197 LYS    0.0900
   3194 CE        -35.6600   -3.3420  -32.3760 C.3     197 LYS   -0.1800
   3195 NZ        -34.8650   -3.2160  -31.1230 N.4     197 LYS    0.0900
   3196 HN        -33.4820   -4.6770  -37.7270 H       197 LYS    0.0900
   3197 HA        -31.9320   -3.4640  -35.7480 H       197 LYS   -0.1800
   3198 HB1       -33.4880   -5.8710  -34.9490 H       197 LYS    0.0900
   3199 HB2       -34.4280   -4.6920  -35.9450 H       197 LYS    0.0900
   3200 HG1       -33.8960   -2.8950  -34.3140 H       197 LYS    0.2100
   3201 HG2       -32.9650   -4.0800  -33.3170 H       197 LYS    0.0500
   3202 HD1       -34.9070   -5.3160  -32.7420 H       197 LYS    0.0500
   3203 HD2       -35.8740   -4.6070  -34.0950 H       197 LYS   -0.3000
   3204 HE1       -36.6980   -3.6150  -32.0870 H       197 LYS    0.3300
   3205 HE2       -35.6510   -2.3510  -32.8780 H       197 LYS    0.3300
   3206 HZ1       -33.8570   -3.1160  -31.3600 H       197 LYS    0.3300
   3207 HZ2       -35.0020   -4.0650  -30.5390 H       197 LYS    0.5100
   3208 HZ3       -35.1810   -2.3780  -30.5950 H       197 LYS   -0.5100
   3209 N         -31.2470   -6.6540  -36.2860 N.am    198 ALA   -0.4700
   3210 CA        -30.2690   -7.7300  -36.1220 C.3     198 ALA    0.3100
   3211 CAT       -26.6310   -8.0130  -37.2260 C       198 ALA    0.0700
   3212 C         -28.9110   -7.3540  -36.7300 C.2     198 ALA    0.0900
   3213 O         -27.8970   -7.5920  -36.1300 O.2     198 ALA   -0.2700
   3214 CB        -30.7980   -9.0150  -36.7290 C.3     198 ALA    0.0900
   3215 NT        -27.9440   -8.2900  -36.6520 N.4     198 ALA    0.0900
   3216 HN        -32.0180   -6.8840  -36.8740 H       198 ALA    0.0900
   3217 HNT       -28.0750   -9.1770  -36.2170 H       198 ALA    0.5100
   3218 HA        -30.0850   -7.8600  -35.0660 H       198 ALA   -0.5100
   3219 HB1       -30.8250   -8.9320  -37.8360 H       198 ALA   -0.4700
   3220 HB2       -31.8290   -9.2110  -36.3630 H       198 ALA    0.3100
   3221 HB3       -30.1370   -9.8640  -36.4530 H       198 ALA   -0.1100
   3222 HT1       -26.6290   -6.9970  -37.6730 H       198 ALA    0.0900
   3223 HT2       -26.4040   -8.7570  -38.0190 H       198 ALA    0.0900
   3224 HT3       -25.8570   -8.0590  -36.4300 H       198 ALA    0.0900
   3225 N         -31.9510  -11.3490  -26.8130 N.am    199 GLN   -0.2700
   3226 CA        -33.1560  -12.0130  -26.3230 C.3     199 GLN    0.0900
   3227 CAY       -30.5340  -10.4480  -28.5430 C.3     199 GLN    0.0900
   3228 C         -34.3970  -11.2040  -26.7030 C.2     199 GLN    0.0900
   3229 O         -35.4480  -11.7890  -26.9510 O.2     199 GLN    0.5100
   3230 CB        -33.0850  -12.2100  -24.8040 C.3     199 GLN   -0.5100
   3231 CG        -33.9300  -13.3750  -24.3050 C.3     199 GLN   -0.4700
   3232 CD        -34.4730  -13.1360  -22.9170 C.2     199 GLN    0.3100
   3233 NE2       -33.7140  -13.0570  -21.9290 N.am    199 GLN    0.0700
   3234 OE1       -35.7760  -13.0390  -22.8010 O.2     199 GLN    0.0900
   3235 CY        -31.7910  -11.1300  -28.1310 C.2     199 GLN   -0.1800
   3236 OY        -32.6310  -11.4690  -28.9630 O.2     199 GLN    0.0900
   3237 HN        -31.2760  -11.0770  -26.1320 H       199 GLN    0.0900
   3238 HA        -33.2390  -12.9660  -26.8230 H       199 GLN   -0.1800
   3239 HB1       -33.4360  -11.2800  -24.3080 H       199 GLN    0.0900
   3240 HB2       -32.0270  -12.3920  -24.5190 H       199 GLN    0.0900
   3241 HG1       -33.3060  -14.2940  -24.2860 H       199 GLN    0.5500
   3242 HG2       -34.7840  -13.5280  -24.9980 H       199 GLN   -0.5500
   3243 HE21      -34.0940  -12.8980  -21.0180 H       199 GLN   -0.6200
   3244 HE22      -32.7260  -13.1520  -22.0480 H       199 GLN    0.3200
   3245 HY1       -30.6930   -9.3480  -28.5480 H       199 GLN    0.3000
   3246 HY2       -30.2470  -10.7740  -29.5660 H       199 GLN    0.5100
   3247 HY3       -29.7210  -10.6910  -27.8260 H       199 GLN   -0.5100
   3248 N         -34.2710   -9.8590  -26.7490 N.am    200 THR   -0.4700
   3249 CA        -35.3490   -8.9270  -27.1000 C.3     200 THR    0.3100
   3250 C         -35.7400   -9.0970  -28.5770 C.2     200 THR    0.0700
   3251 O         -36.9340   -9.1450  -28.8740 O.2     200 THR    0.0900
   3252 CB        -34.9410   -7.4750  -26.7710 C.3     200 THR    0.1400
   3253 CG2       -36.0980   -6.4940  -26.8900 C.3     200 THR    0.0900
   3254 OG1       -34.4170   -7.4150  -25.4430 O.3     200 THR   -0.6600
   3255 HN        -33.4000   -9.4250  -26.5380 H       200 THR    0.4300
   3256 HA        -36.2280   -9.2050  -26.5370 H       200 THR   -0.2700
   3257 HB        -34.1610   -7.1310  -27.4840 H       200 THR    0.0900
   3258 HG1       -35.1640   -7.5590  -24.8570 H       200 THR    0.0900
   3259 HG21      -36.9130   -6.7780  -26.1900 H       200 THR    0.0900
   3260 HG22      -36.5000   -6.5090  -27.9260 H       200 THR    0.5100
   3261 HG23      -35.7530   -5.4690  -26.6370 H       200 THR   -0.5100
   3262 N         -34.7430   -9.2130  -29.4930 N.am    201 ILE   -0.4700
   3263 CA        -34.9700   -9.3880  -30.9360 C.3     201 ILE    0.3100
   3264 C         -35.6020  -10.7750  -31.2100 C.2     201 ILE    0.0700
   3265 O         -36.5110  -10.8640  -32.0380 O.2     201 ILE    0.0900
   3266 CB        -33.6950   -9.1060  -31.8140 C.3     201 ILE   -0.0900
   3267 CG1       -33.9280   -9.3410  -33.3240 C.3     201 ILE    0.0900
   3268 CG2       -32.4620   -9.8630  -31.3520 C.3     201 ILE   -0.2700
   3269 CD        -34.4820   -8.1860  -34.0710 C.3     201 ILE    0.0900
   3270 HN        -33.7850   -9.1830  -29.2170 H       201 ILE    0.0900
   3271 HA        -35.7610   -8.7110  -31.2200 H       201 ILE    0.0900
   3272 HB        -33.4760   -8.0170  -31.7800 H       201 ILE   -0.1800
   3273 HG11      -34.6310  -10.1920  -33.4360 H       201 ILE    0.0900
   3274 HG12      -32.9550   -9.6140  -33.7830 H       201 ILE    0.0900
   3275 HG21      -32.6500  -10.9580  -31.3920 H       201 ILE   -0.2700
   3276 HG22      -32.2160   -9.5830  -30.3050 H       201 ILE    0.0900
   3277 HG23      -31.6030   -9.6260  -32.0150 H       201 ILE    0.0900
   3278 HD1       -34.0100   -7.2430  -33.7200 H       201 ILE    0.0900
   3279 HD2       -35.5780   -8.1170  -33.9060 H       201 ILE    0.5100
   3280 HD3       -34.2730   -8.3030  -35.1560 H       201 ILE   -0.5100
   3281 N         -35.1660  -11.8320  -30.4880 N.am    202 SER   -0.4700
   3282 CA        -35.7070  -13.1850  -30.6510 C.3     202 SER    0.3100
   3283 C         -37.1890  -13.2450  -30.2450 C.2     202 SER    0.0700
   3284 O         -37.9830  -13.8900  -30.9350 O.2     202 SER    0.0900
   3285 CB        -34.8880  -14.2050  -29.8610 C.3     202 SER    0.0500
   3286 OG        -34.9630  -13.9820  -28.4630 O.3     202 SER    0.0900
   3287 HN        -34.4480  -11.7360  -29.8030 H       202 SER    0.0900
   3288 HA        -35.6880  -13.4260  -31.7030 H       202 SER   -0.6600
   3289 HB1       -33.8230  -14.1380  -30.1700 H       202 SER    0.4300
   3290 HB2       -35.2720  -15.2260  -30.0740 H       202 SER    0.5100
   3291 HG1       -35.8920  -14.0580  -28.2320 H       202 SER   -0.5100
   3292 N         -37.5610  -12.5420  -29.1520 N.am    203 ASN   -0.4700
   3293 CA        -38.9330  -12.4690  -28.6540 C.3     203 ASN    0.3100
   3294 C         -39.8240  -11.6940  -29.6280 C.2     203 ASN    0.0700
   3295 O         -40.9540  -12.1220  -29.8750 O.2     203 ASN    0.0900
   3296 CB        -38.9810  -11.8360  -27.2550 C.3     203 ASN   -0.1800
   3297 CG        -38.3730  -12.6780  -26.1430 C.2     203 ASN    0.0900
   3298 ND2       -37.9690  -12.1320  -25.0950 N.am    203 ASN    0.0900
   3299 OD1       -38.2860  -13.9830  -26.3080 O.2     203 ASN    0.5500
   3300 HN        -36.8920  -12.0270  -28.6230 H       203 ASN   -0.5500
   3301 HA        -39.3290  -13.4720  -28.6240 H       203 ASN   -0.6200
   3302 HB1       -40.0440  -11.6460  -26.9940 H       203 ASN    0.3200
   3303 HB2       -38.4340  -10.8720  -27.2880 H       203 ASN    0.3000
   3304 HD21      -37.5690  -12.6860  -24.3650 H       203 ASN    0.5100
   3305 HD22      -38.0460  -11.1410  -24.9860 H       203 ASN   -0.5100
   3306 N         -39.3100  -10.5790  -30.2010 N.am    204 GLU   -0.4700
   3307 CA        -40.0030   -9.7520  -31.1930 C.3     204 GLU    0.3100
   3308 C         -40.2910  -10.5640  -32.4630 C.2     204 GLU    0.0700
   3309 O         -41.3970  -10.4990  -32.9980 O.2     204 GLU    0.0900
   3310 CB        -39.1640   -8.5090  -31.5490 C.3     204 GLU   -0.1800
   3311 CG        -39.2410   -7.3700  -30.5440 C.3     204 GLU    0.0900
   3312 CD        -38.3100   -6.1960  -30.7990 C.2     204 GLU    0.0900
   3313 OE1       -38.1320   -5.3750  -29.8700 O.co2   204 GLU   -0.2800
   3314 OE2       -37.7530   -6.0940  -31.9170 O.co2   204 GLU    0.0900
   3315 HN        -38.3980  -10.2610  -29.9590 H       204 GLU    0.0900
   3316 HA        -40.9540   -9.4550  -30.7760 H       204 GLU    0.6200
   3317 HB1       -39.5100   -8.1270  -32.5330 H       204 GLU   -0.7600
   3318 HB2       -38.1030   -8.8220  -31.6370 H       204 GLU   -0.7600
   3319 HG1       -39.0020   -7.7790  -29.5400 H       204 GLU    0.5100
   3320 HG2       -40.2810   -6.9810  -30.5420 H       204 GLU   -0.5100
   3321 N         -39.2940  -11.3510  -32.9180 N.am    205 GLN   -0.4700
   3322 CA        -39.3640  -12.2100  -34.0990 C.3     205 GLN    0.3100
   3323 C         -40.3500  -13.3630  -33.8910 C.2     205 GLN    0.0700
   3324 O         -41.0970  -13.6920  -34.8170 O.2     205 GLN    0.0900
   3325 CB        -37.9700  -12.7520  -34.4350 C.3     205 GLN   -0.1800
   3326 CG        -37.8060  -13.1500  -35.8970 C.3     205 GLN    0.0900
   3327 CD        -36.4280  -12.8410  -36.4390 C.2     205 GLN    0.0900
   3328 NE2       -36.3460  -12.6760  -37.7540 N.am    205 GLN   -0.1800
   3329 OE1       -35.4320  -12.7540  -35.7080 O.2     205 GLN    0.0900
   3330 HN        -38.4210  -11.3810  -32.4410 H       205 GLN    0.0900
   3331 HA        -39.7500  -11.6230  -34.9200 H       205 GLN    0.5500
   3332 HB1       -37.7760  -13.6440  -33.8030 H       205 GLN   -0.5500
   3333 HB2       -37.2190  -11.9700  -34.1950 H       205 GLN   -0.6200
   3334 HG1       -38.5540  -12.5990  -36.5070 H       205 GLN    0.3200
   3335 HG2       -37.9870  -14.2410  -35.9970 H       205 GLN    0.3000
   3336 HE21      -35.4640  -12.4700  -38.1770 H       205 GLN    0.5100
   3337 HE22      -37.1660  -12.7570  -38.3200 H       205 GLN   -0.5100
   3338 N         -40.3320  -13.9940  -32.6940 N.am    206 ARG   -0.4700
   3339 CA        -41.2460  -15.0410  -32.2770 C.3     206 ARG    0.3100
   3340 C         -42.6880  -14.5960  -32.2670 C.2     206 ARG    0.0700
   3341 O         -43.5640  -15.2530  -32.8250 O.2     206 ARG    0.0900
   3342 CB        -40.8060  -15.5900  -30.8810 C.3     206 ARG   -0.1800
   3343 CG        -41.8810  -16.0940  -29.8810 C.3     206 ARG    0.0900
   3344 CD        -42.6630  -17.3510  -30.2860 C.3     206 ARG    0.0900
   3345 NE        -43.7080  -17.5580  -29.2280 N.pl3   206 ARG   -0.1800
   3346 CZ        -44.5840  -18.5560  -29.2070 C.cat   206 ARG    0.0900
   3347 NH1       -45.5190  -18.5880  -28.2740 N.pl3   206 ARG    0.0900
   3348 NH2       -44.5540  -19.5280  -30.0960 N.pl3   206 ARG    0.2000
   3349 HN        -39.6500  -13.7520  -32.0110 H       206 ARG    0.0900
   3350 HA        -41.2240  -15.8270  -33.0180 H       206 ARG    0.0900
   3351 HB1       -40.2500  -14.7750  -30.3740 H       206 ARG   -0.7000
   3352 HB2       -40.1170  -16.4390  -31.0690 H       206 ARG    0.4400
   3353 HG1       -42.6140  -15.2740  -29.7300 H       206 ARG    0.6400
   3354 HG2       -41.3740  -16.3060  -28.9170 H       206 ARG   -0.8000
   3355 HD1       -41.9980  -18.2390  -30.3180 H       206 ARG    0.4600
   3356 HD2       -43.1620  -17.2100  -31.2680 H       206 ARG    0.4600
   3357 HE        -43.7470  -16.8940  -28.4830 H       206 ARG   -0.8000
   3358 HH11      -45.5650  -17.8610  -27.5890 H       206 ARG    0.4600
   3359 HH12      -46.1800  -19.3370  -28.2540 H       206 ARG    0.4600
   3360 HH21      -43.8590  -19.5280  -30.8140 H       206 ARG    0.5100
   3361 HH22      -45.2280  -20.2660  -30.0520 H       206 ARG   -0.5100
   3362 N         -42.9560  -13.4270  -31.6590 N.am    207 ALA   -0.4700
   3363 CA        -44.2920  -12.8390  -31.5720 C.3     207 ALA    0.3100
   3364 C         -44.8100  -12.4220  -32.9540 C.2     207 ALA    0.0700
   3365 O         -45.9980  -12.6110  -33.2230 O.2     207 ALA    0.0900
   3366 CB        -44.2810  -11.6450  -30.6300 C.3     207 ALA   -0.2700
   3367 HN        -42.2330  -12.8960  -31.2290 H       207 ALA    0.0900
   3368 HA        -44.9710  -13.5970  -31.2120 H       207 ALA    0.0900
   3369 HB1       -43.5740  -10.8720  -31.0000 H       207 ALA    0.0900
   3370 HB2       -43.9570  -11.9660  -29.6160 H       207 ALA    0.5100
   3371 HB3       -45.2970  -11.1980  -30.5740 H       207 ALA   -0.5100
   3372 N         -43.9300  -11.8870  -33.8340 N.am    208 SER   -0.4700
   3373 CA        -44.3060  -11.4670  -35.1870 C.3     208 SER    0.3100
   3374 C         -44.6780  -12.6740  -36.0800 C.2     208 SER    0.0700
   3375 O         -45.5750  -12.5550  -36.9140 O.2     208 SER    0.0900
   3376 CB        -43.1980  -10.6380  -35.8360 C.3     208 SER    0.0500
   3377 OG        -42.1020  -11.4350  -36.2520 O.3     208 SER    0.0900
   3378 HN        -42.9710  -11.7530  -33.5950 H       208 SER    0.0900
   3379 HA        -45.2130  -10.8860  -35.1140 H       208 SER   -0.6600
   3380 HB1       -42.8270   -9.8880  -35.1060 H       208 SER    0.4300
   3381 HB2       -43.6080  -10.1150  -36.7280 H       208 SER    0.5100
   3382 HG1       -41.7690  -11.8610  -35.4590 H       208 SER   -0.5100
   3383 N         -43.9740  -13.8180  -35.9540 N.am    209 LYS   -0.4700
   3384 CA        -44.3270  -15.0220  -36.6710 C.3     209 LYS    0.3100
   3385 C         -45.6590  -15.5950  -36.2280 C.2     209 LYS    0.0700
   3386 O         -46.4540  -16.0580  -37.0460 O.2     209 LYS    0.0900
   3387 CB        -43.1840  -16.0690  -36.6370 C.3     209 LYS   -0.1800
   3388 CG        -43.5360  -17.3920  -37.3460 C.3     209 LYS    0.0900
   3389 CD        -42.3180  -18.1570  -37.8980 C.3     209 LYS    0.0900
   3390 CE        -41.2800  -18.5440  -36.8380 C.3     209 LYS   -0.1800
   3391 NZ        -40.1690  -19.2980  -37.4680 N.4     209 LYS    0.0900
   3392 HN        -43.1770  -13.8830  -35.3600 H       209 LYS    0.0900
   3393 HA        -44.5440  -14.7450  -37.6930 H       209 LYS   -0.1800
   3394 HB1       -42.9410  -16.2920  -35.5770 H       209 LYS    0.0900
   3395 HB2       -42.2890  -15.6320  -37.1270 H       209 LYS    0.0900
   3396 HG1       -44.2190  -17.1640  -38.1910 H       209 LYS    0.2100
   3397 HG2       -44.0640  -18.0470  -36.6230 H       209 LYS    0.0500
   3398 HD1       -41.8200  -17.5200  -38.6580 H       209 LYS    0.0500
   3399 HD2       -42.6800  -19.0850  -38.3870 H       209 LYS   -0.3000
   3400 HE1       -41.7450  -19.1930  -36.0670 H       209 LYS    0.3300
   3401 HE2       -40.8560  -17.6320  -36.3660 H       209 LYS    0.3300
   3402 HZ1       -39.7130  -18.7060  -38.1920 H       209 LYS    0.3300
   3403 HZ2       -40.5420  -20.1610  -37.9120 H       209 LYS    0.5100
   3404 HZ3       -39.4710  -19.5560  -36.7420 H       209 LYS   -0.5100
   3405 N         -45.9480  -15.5420  -34.9060 N.am    210 VAL   -0.4700
   3406 CA        -47.2170  -15.9970  -34.3350 C.3     210 VAL    0.3100
   3407 C         -48.3410  -15.1230  -34.8910 C.2     210 VAL    0.0700
   3408 O         -49.2680  -15.6610  -35.4890 O.2     210 VAL    0.0900
   3409 CB        -47.1950  -16.0130  -32.7820 C.3     210 VAL   -0.0900
   3410 CG1       -48.5950  -16.2120  -32.2040 C.3     210 VAL    0.0900
   3411 CG2       -46.2460  -17.0830  -32.2550 C.3     210 VAL   -0.2700
   3412 HN        -45.2920  -15.1830  -34.2470 H       210 VAL    0.0900
   3413 HA        -47.4050  -16.9930  -34.7100 H       210 VAL    0.0900
   3414 HB        -46.7850  -15.0480  -32.4140 H       210 VAL    0.0900
   3415 HG11      -49.0880  -17.0810  -32.6900 H       210 VAL   -0.2700
   3416 HG12      -49.2120  -15.3060  -32.3880 H       210 VAL    0.0900
   3417 HG13      -48.5300  -16.4050  -31.1120 H       210 VAL    0.0900
   3418 HG21      -45.2580  -16.9990  -32.7570 H       210 VAL    0.0900
   3419 HG22      -46.6630  -18.0920  -32.4620 H       210 VAL    0.5100
   3420 HG23      -46.1010  -16.9570  -31.1610 H       210 VAL   -0.5100
   3421 N         -48.2360  -13.7840  -34.7410 N.am    211 LEU   -0.4700
   3422 CA        -49.2150  -12.8100  -35.2360 C.3     211 LEU    0.3100
   3423 C         -49.4780  -12.9980  -36.7450 C.2     211 LEU    0.0700
   3424 O         -50.6260  -12.9070  -37.1780 O.2     211 LEU    0.0900
   3425 CB        -48.7260  -11.3760  -34.9420 C.3     211 LEU   -0.1800
   3426 CG        -49.6890  -10.2160  -35.2460 C.3     211 LEU    0.0900
   3427 CD1       -49.6130   -9.1480  -34.1800 C.3     211 LEU    0.0900
   3428 CD2       -49.3810   -9.5740  -36.5900 C.3     211 LEU   -0.0900
   3429 HN        -47.4550  -13.3850  -34.2670 H       211 LEU    0.0900
   3430 HA        -50.1560  -12.9960  -34.7430 H       211 LEU   -0.2700
   3431 HB1       -47.8050  -11.2090  -35.5370 H       211 LEU    0.0900
   3432 HB2       -48.4730  -11.3240  -33.8620 H       211 LEU    0.0900
   3433 HG        -50.7270  -10.6090  -35.2960 H       211 LEU    0.0900
   3434 HD11      -48.5570   -8.9950  -33.8690 H       211 LEU   -0.2700
   3435 HD12      -50.2030   -9.4570  -33.2910 H       211 LEU    0.0900
   3436 HD13      -50.0080   -8.1890  -34.5760 H       211 LEU    0.0900
   3437 HD21      -49.4760  -10.3240  -37.4040 H       211 LEU    0.0900
   3438 HD22      -48.3430   -9.1780  -36.5910 H       211 LEU    0.5100
   3439 HD23      -50.0960   -8.7460  -36.7860 H       211 LEU   -0.5100
   3440 N         -48.4200  -13.2720  -37.5120 N.am    212 GLY   -0.4700
   3441 CA        -48.4840  -13.4840  -38.9510 C.3     212 GLY    0.3100
   3442 C         -49.3810  -14.6290  -39.3740 C.2     212 GLY   -0.0200
   3443 O         -50.3140  -14.4120  -40.1470 O.2     212 GLY    0.0900
   3444 HN        -47.5080  -13.3450  -37.1170 H       212 GLY    0.0900
   3445 HA1       -47.4800  -13.6860  -39.2940 H       212 GLY    0.5100
   3446 HA2       -48.8530  -12.5720  -39.3970 H       212 GLY   -0.5100
   3447 N         -49.1190  -15.8530  -38.8660 N.am    213 ILE   -0.4700
   3448 CA        -49.8820  -17.0630  -39.1940 C.3     213 ILE    0.3100
   3449 C         -51.3540  -16.9200  -38.7510 C.2     213 ILE    0.0700
   3450 O         -52.2510  -17.1650  -39.5630 O.2     213 ILE    0.0900
   3451 CB        -49.2300  -18.3590  -38.6140 C.3     213 ILE   -0.0900
   3452 CG1       -47.7850  -18.5360  -39.1220 C.3     213 ILE    0.0900
   3453 CG2       -50.0690  -19.6060  -38.9560 C.3     213 ILE   -0.2700
   3454 CD        -46.8630  -19.4150  -38.2310 C.3     213 ILE    0.0900
   3455 HN        -48.3690  -15.9910  -38.2240 H       213 ILE    0.0900
   3456 HA        -49.9370  -17.1310  -40.2710 H       213 ILE    0.0900
   3457 HB        -49.1510  -18.2640  -37.5100 H       213 ILE   -0.1800
   3458 HG11      -47.3240  -17.5290  -39.2060 H       213 ILE    0.0900
   3459 HG12      -47.8300  -18.9970  -40.1310 H       213 ILE    0.0900
   3460 HG21      -50.1500  -19.7200  -40.0580 H       213 ILE   -0.2700
   3461 HG22      -51.0910  -19.5020  -38.5340 H       213 ILE    0.0900
   3462 HG23      -49.5830  -20.5130  -38.5390 H       213 ILE    0.0900
   3463 HD1       -47.2830  -20.4400  -38.1400 H       213 ILE    0.0900
   3464 HD2       -46.7860  -18.9720  -37.2140 H       213 ILE    0.5100
   3465 HD3       -45.8520  -19.4860  -38.6850 H       213 ILE   -0.5100
   3466 N         -51.5960  -16.5100  -37.4790 N.am    214 VAL   -0.4700
   3467 CA        -52.9300  -16.3510  -36.8740 C.3     214 VAL    0.3100
   3468 C         -53.7710  -15.3120  -37.6600 C.2     214 VAL    0.0700
   3469 O         -54.9280  -15.5920  -37.9790 O.2     214 VAL    0.0900
   3470 CB        -52.8500  -16.0120  -35.3500 C.3     214 VAL   -0.0900
   3471 CG1       -54.2340  -15.8010  -34.7410 C.3     214 VAL    0.0900
   3472 CG2       -52.1040  -17.1070  -34.5800 C.3     214 VAL   -0.2700
   3473 HN        -50.8390  -16.2880  -36.8710 H       214 VAL    0.0900
   3474 HA        -53.4690  -17.2750  -37.0180 H       214 VAL    0.0900
   3475 HB        -52.2500  -15.0870  -35.2150 H       214 VAL    0.0900
   3476 HG11      -54.9040  -16.6460  -35.0120 H       214 VAL   -0.2700
   3477 HG12      -54.6780  -14.8590  -35.1290 H       214 VAL    0.0900
   3478 HG13      -54.1570  -15.7510  -33.6340 H       214 VAL    0.0900
   3479 HG21      -51.0690  -17.2110  -34.9700 H       214 VAL    0.0900
   3480 HG22      -52.6270  -18.0800  -34.7040 H       214 VAL    0.5100
   3481 HG23      -52.0530  -16.8450  -33.5030 H       214 VAL   -0.5100
   3482 N         -53.1860  -14.1460  -38.0010 N.am    215 PHE   -0.4700
   3483 CA        -53.8990  -13.1040  -38.7430 C.3     215 PHE    0.3100
   3484 C         -54.1130  -13.5010  -40.2130 C.2     215 PHE    0.0700
   3485 O         -55.1340  -13.1260  -40.7910 O.2     215 PHE    0.0900
   3486 CB        -53.1790  -11.7420  -38.6390 C.3     215 PHE   -0.1800
   3487 CG        -53.2630  -11.0180  -37.3070 C.ar    215 PHE    0.0900
   3488 CD1       -53.0110   -9.6540  -37.2240 C.ar    215 PHE    0.0900
   3489 CD2       -53.5840  -11.7000  -36.1360 C.ar    215 PHE    0.0000
   3490 CE1       -53.0820   -8.9850  -35.9990 C.ar    215 PHE   -0.1150
   3491 CE2       -53.6530  -11.0320  -34.9100 C.ar    215 PHE    0.1150
   3492 CZ        -53.3960   -9.6800  -34.8490 C.ar    215 PHE   -0.1150
   3493 HN        -52.2410  -13.9420  -37.7610 H       215 PHE    0.1150
   3494 HA        -54.8960  -13.0280  -38.3340 H       215 PHE   -0.1150
   3495 HB1       -53.6160  -11.0560  -39.3960 H       215 PHE    0.1150
   3496 HB2       -52.1000  -11.9000  -38.8430 H       215 PHE   -0.1150
   3497 HD1       -52.7560   -9.1030  -38.1180 H       215 PHE    0.1150
   3498 HD2       -53.7820  -12.7610  -36.1750 H       215 PHE   -0.1150
   3499 HE1       -52.8930   -7.9230  -35.9530 H       215 PHE    0.1150
   3500 HE2       -53.9090  -11.5740  -34.0120 H       215 PHE    0.5100
   3501 HZ        -53.4400   -9.1630  -33.9020 H       215 PHE   -0.5100
   3502 N         -53.1830  -14.2880  -40.8030 N.am    216 PHE   -0.4700
   3503 CA        -53.3050  -14.7790  -42.1770 C.3     216 PHE    0.3100
   3504 C         -54.4370  -15.8160  -42.2890 C.2     216 PHE    0.0700
   3505 O         -55.1820  -15.7870  -43.2680 O.2     216 PHE    0.0900
   3506 CB        -51.9760  -15.3690  -42.7040 C.3     216 PHE   -0.1800
   3507 CG        -52.0930  -16.0220  -44.0650 C.ar    216 PHE    0.0900
   3508 CD1       -52.2840  -15.2550  -45.2110 C.ar    216 PHE    0.0900
   3509 CD2       -52.0500  -17.4080  -44.1950 C.ar    216 PHE    0.0000
   3510 CE1       -52.4290  -15.8610  -46.4640 C.ar    216 PHE   -0.1150
   3511 CE2       -52.1920  -18.0130  -45.4490 C.ar    216 PHE    0.1150
   3512 CZ        -52.3800  -17.2350  -46.5750 C.ar    216 PHE   -0.1150
   3513 HN        -52.3590  -14.5720  -40.3180 H       216 PHE    0.1150
   3514 HA        -53.6120  -13.9490  -42.7960 H       216 PHE   -0.1150
   3515 HB1       -51.6150  -16.1470  -41.9980 H       216 PHE    0.1150
   3516 HB2       -51.2250  -14.5560  -42.7950 H       216 PHE   -0.1150
   3517 HD1       -52.3190  -14.1780  -45.1330 H       216 PHE    0.1150
   3518 HD2       -51.9060  -18.0220  -43.3190 H       216 PHE   -0.1150
   3519 HE1       -52.5800  -15.2530  -47.3430 H       216 PHE    0.1150
   3520 HE2       -52.1550  -19.0890  -45.5350 H       216 PHE    0.5100
   3521 HZ        -52.4900  -17.7030  -47.5420 H       216 PHE   -0.5100
   3522 N         -54.5630  -16.7250  -41.2940 N.am    217 LEU   -0.4700
   3523 CA        -55.6120  -17.7450  -41.2700 C.3     217 LEU    0.3100
   3524 C         -56.9920  -17.1120  -41.0720 C.2     217 LEU    0.0700
   3525 O         -57.9760  -17.6410  -41.5860 O.2     217 LEU    0.0900
   3526 CB        -55.3450  -18.8160  -40.2000 C.3     217 LEU   -0.1800
   3527 CG        -54.1960  -19.7990  -40.5050 C.3     217 LEU    0.0900
   3528 CD1       -53.8420  -20.6230  -39.2790 C.3     217 LEU    0.0900
   3529 CD2       -54.5200  -20.7160  -41.6870 C.3     217 LEU   -0.0900
   3530 HN        -53.9360  -16.7380  -40.5200 H       217 LEU    0.0900
   3531 HA        -55.6480  -18.2010  -42.2480 H       217 LEU   -0.2700
   3532 HB1       -56.2750  -19.4070  -40.0670 H       217 LEU    0.0900
   3533 HB2       -55.1080  -18.2960  -39.2470 H       217 LEU    0.0900
   3534 HG        -53.3010  -19.2260  -40.8290 H       217 LEU    0.0900
   3535 HD11      -54.7250  -21.2110  -38.9460 H       217 LEU   -0.2700
   3536 HD12      -53.5290  -19.9540  -38.4490 H       217 LEU    0.0900
   3537 HD13      -53.0190  -21.3280  -39.5220 H       217 LEU    0.0900
   3538 HD21      -54.7000  -20.1100  -42.6000 H       217 LEU    0.0900
   3539 HD22      -55.4340  -21.3070  -41.4670 H       217 LEU    0.5100
   3540 HD23      -53.6680  -21.4020  -41.8780 H       217 LEU   -0.5100
   3541 N         -57.0550  -15.9620  -40.3680 N.am    218 PHE   -0.4700
   3542 CA        -58.2720  -15.1800  -40.1560 C.3     218 PHE    0.3100
   3543 C         -58.7480  -14.5770  -41.4790 C.2     218 PHE    0.0700
   3544 O         -59.9320  -14.6660  -41.8080 O.2     218 PHE    0.0900
   3545 CB        -58.0280  -14.0590  -39.1220 C.3     218 PHE   -0.1800
   3546 CG        -59.1260  -13.0180  -39.0290 C.ar    218 PHE    0.0900
   3547 CD1       -60.1420  -13.1370  -38.0880 C.ar    218 PHE    0.0900
   3548 CD2       -59.1390  -11.9120  -39.8760 C.ar    218 PHE    0.0000
   3549 CE1       -61.1500  -12.1740  -37.9960 C.ar    218 PHE   -0.1150
   3550 CE2       -60.1540  -10.9550  -39.7920 C.ar    218 PHE    0.1150
   3551 CZ        -61.1510  -11.0890  -38.8460 C.ar    218 PHE   -0.1150
   3552 HN        -56.2380  -15.5810  -39.9430 H       218 PHE    0.1150
   3553 HA        -59.0440  -15.8500  -39.8090 H       218 PHE   -0.1150
   3554 HB1       -57.0950  -13.5200  -39.3880 H       218 PHE    0.1150
   3555 HB2       -57.9310  -14.5150  -38.1130 H       218 PHE   -0.1150
   3556 HD1       -60.1520  -13.9860  -37.4190 H       218 PHE    0.1150
   3557 HD2       -58.3530  -11.7930  -40.6080 H       218 PHE   -0.1150
   3558 HE1       -61.9310  -12.2800  -37.2560 H       218 PHE    0.1150
   3559 HE2       -60.1580  -10.1090  -40.4650 H       218 PHE    0.5100
   3560 HZ        -61.9300  -10.3460  -38.7730 H       218 PHE   -0.5100
   3561 N         -57.8220  -13.9230  -42.2110 N.am    219 LEU   -0.4700
   3562 CA        -58.0980  -13.2550  -43.4770 C.3     219 LEU    0.3100
   3563 C         -58.4870  -14.2550  -44.5600 C.2     219 LEU    0.0700
   3564 O         -59.3490  -13.9540  -45.3890 O.2     219 LEU    0.0900
   3565 CB        -56.8800  -12.4210  -43.9200 C.3     219 LEU   -0.1800
   3566 CG        -56.6050  -11.1340  -43.1260 C.3     219 LEU    0.0900
   3567 CD1       -55.1510  -10.7140  -43.2530 C.3     219 LEU    0.0900
   3568 CD2       -57.5270  -10.0010  -43.5560 C.3     219 LEU   -0.0900
   3569 HN        -56.8760  -13.8680  -41.9060 H       219 LEU    0.0900
   3570 HA        -58.9610  -12.6180  -43.3390 H       219 LEU   -0.2700
   3571 HB1       -57.0300  -12.1400  -44.9840 H       219 LEU    0.0900
   3572 HB2       -55.9810  -13.0670  -43.8420 H       219 LEU    0.0900
   3573 HG        -56.8440  -11.3060  -42.0550 H       219 LEU    0.0900
   3574 HD11      -54.8990  -10.5280  -44.3190 H       219 LEU   -0.2700
   3575 HD12      -54.4910  -11.5190  -42.8670 H       219 LEU    0.0900
   3576 HD13      -54.9750   -9.7790  -42.6790 H       219 LEU    0.0900
   3577 HD21      -58.5880  -10.2880  -43.3900 H       219 LEU    0.0900
   3578 HD22      -57.3840   -9.7850  -44.6360 H       219 LEU    0.5100
   3579 HD23      -57.3090   -9.0880  -42.9600 H       219 LEU   -0.5100
   3580 N         -57.8740  -15.4540  -44.5240 N.am    220 LEU   -0.4700
   3581 CA        -58.1000  -16.5650  -45.4470 C.3     220 LEU    0.3100
   3582 C         -59.5200  -17.1190  -45.3290 C.2     220 LEU    0.0700
   3583 O         -60.1170  -17.4920  -46.3360 O.2     220 LEU    0.0900
   3584 CB        -57.0780  -17.6720  -45.1440 C.3     220 LEU   -0.1800
   3585 CG        -56.8210  -18.7230  -46.2150 C.3     220 LEU    0.0900
   3586 CD1       -55.9400  -18.1650  -47.3360 C.3     220 LEU    0.0900
   3587 CD2       -56.1580  -19.9410  -45.6050 C.3     220 LEU   -0.0900
   3588 HN        -57.1980  -15.6460  -43.8190 H       220 LEU    0.0900
   3589 HA        -57.9820  -16.2010  -46.4580 H       220 LEU   -0.2700
   3590 HB1       -57.4270  -18.2040  -44.2340 H       220 LEU    0.0900
   3591 HB2       -56.1090  -17.1780  -44.9250 H       220 LEU    0.0900
   3592 HG        -57.7920  -19.0520  -46.6430 H       220 LEU    0.0900
   3593 HD11      -54.9610  -17.8400  -46.9260 H       220 LEU   -0.2700
   3594 HD12      -56.4360  -17.2900  -47.8080 H       220 LEU    0.0900
   3595 HD13      -55.7610  -18.9490  -48.1020 H       220 LEU    0.0900
   3596 HD21      -56.8120  -20.3800  -44.8220 H       220 LEU    0.0900
   3597 HD22      -55.1920  -19.6520  -45.1380 H       220 LEU    0.5100
   3598 HD23      -55.9790  -20.7070  -46.3900 H       220 LEU   -0.5100
   3599 N         -60.0580  -17.1700  -44.0960 N.am    221 MET   -0.4700
   3600 CA        -61.3990  -17.6720  -43.8220 C.3     221 MET    0.3100
   3601 C         -62.4900  -16.6440  -44.1850 C.2     221 MET    0.0700
   3602 O         -63.6500  -17.0260  -44.3390 O.2     221 MET    0.0900
   3603 CB        -61.5200  -18.1050  -42.3610 C.3     221 MET   -0.1800
   3604 CG        -60.7860  -19.4010  -42.0580 C.3     221 MET    0.0900
   3605 SD        -60.8650  -19.8630  -40.3130 S.3     221 MET    0.0900
   3606 CE        -62.4800  -20.6640  -40.2650 C.3     221 MET   -0.1400
   3607 HN        -59.5500  -16.8580  -43.2980 H       221 MET    0.0900
   3608 HA        -61.5850  -18.5090  -44.4790 H       221 MET    0.0900
   3609 HB1       -62.5950  -18.2390  -42.1190 H       221 MET   -0.0900
   3610 HB2       -61.1040  -17.3010  -41.7180 H       221 MET   -0.2200
   3611 HG1       -59.7250  -19.2820  -42.3600 H       221 MET    0.0900
   3612 HG2       -61.2340  -20.2110  -42.6730 H       221 MET    0.0900
   3613 HE1       -62.5180  -21.5370  -40.9510 H       221 MET    0.0900
   3614 HE2       -63.2710  -19.9490  -40.5770 H       221 MET    0.5100
   3615 HE3       -62.7000  -21.0240  -39.2380 H       221 MET   -0.5100
   3616 N         -62.1190  -15.3560  -44.3550 N.am    222 TRP   -0.4700
   3617 CA        -63.0360  -14.2920  -44.7710 C.3     222 TRP    0.3100
   3618 C         -63.0090  -14.1000  -46.3010 C.2     222 TRP    0.0700
   3619 O         -63.9370  -13.5090  -46.8620 O.2     222 TRP    0.0900
   3620 CB        -62.7070  -12.9700  -44.0630 C.3     222 TRP   -0.1800
   3621 CG        -63.4860  -12.7410  -42.8040 C.ar    222 TRP    0.0900
   3622 CD1       -62.9960  -12.7120  -41.5320 C.ar    222 TRP    0.0900
   3623 CD2       -64.9010  -12.5190  -42.6940 C.ar    222 TRP   -0.0300
   3624 CE2       -65.1960  -12.3640  -41.3200 C.ar    222 TRP   -0.1500
   3625 CE3       -65.9570  -12.4770  -43.6240 C.ar    222 TRP    0.2200
   3626 NE1       -64.0150  -12.4800  -40.6370 N.ar    222 TRP   -0.5100
   3627 CZ2       -66.4930  -12.1360  -40.8560 C.ar    222 TRP    0.3700
   3628 CZ3       -67.2430  -12.2370  -43.1610 C.ar    222 TRP    0.2400
   3629 CH2       -67.5000  -12.0650  -41.7960 C.ar    222 TRP    0.1100
   3630 HN        -61.1780  -15.0670  -44.1980 H       222 TRP   -0.2500
   3631 HA        -64.0410  -14.6050  -44.5290 H       222 TRP    0.1700
   3632 HB1       -62.9220  -12.1320  -44.7600 H       222 TRP   -0.2000
   3633 HB2       -61.6270  -12.9650  -43.8060 H       222 TRP    0.1400
   3634 HD1       -61.9590  -12.8510  -41.2650 H       222 TRP   -0.2700
   3635 HE1       -63.9130  -12.4100  -39.6690 H       222 TRP    0.1600
   3636 HE3       -65.7880  -12.6260  -44.6800 H       222 TRP   -0.1400
   3637 HZ2       -66.7170  -12.0170  -39.8070 H       222 TRP    0.1400
   3638 HZ3       -68.0590  -12.1820  -43.8670 H       222 TRP    0.5100
   3639 HH2       -68.5110  -11.8730  -41.4690 H       222 TRP   -0.5100
   3640 N         -61.9470  -14.6160  -46.9680 N.am    223 CYS   -0.4700
   3641 CA        -61.7450  -14.5620  -48.4200 C.3     223 CYS    0.3100
   3642 C         -62.9200  -15.1690  -49.2040 C.2     223 CYS    0.0700
   3643 O         -63.3570  -14.5130  -50.1570 O.2     223 CYS    0.0900
   3644 CB        -60.4320  -15.2310  -48.8190 C.3     223 CYS   -0.1100
   3645 SG        -58.9800  -14.1800  -48.6160 S.3     223 CYS    0.0900
   3646 HN        -61.2180  -15.0790  -46.4720 H       223 CYS    0.0900
   3647 HA        -61.7390  -13.5230  -48.7170 H       223 CYS   -0.2300
   3648 HB1       -60.5110  -15.5380  -49.8820 H       223 CYS    0.1600
   3649 HB2       -60.3080  -16.1440  -48.2000 H       223 CYS    0.5100
   3650 HG1       -59.0100  -14.1960  -47.2910 H       223 CYS   -0.5100
   3651 N         -63.4550  -16.3810  -48.8760 N.am    224 PRO   -0.2900
   3652 CA        -64.5620  -16.9230  -49.6770 C.3     224 PRO    0.0000
   3653 C         -65.7710  -15.9880  -49.7320 C.2     224 PRO    0.0900
   3654 O         -66.3090  -15.7930  -50.8220 O.2     224 PRO    0.0900
   3655 CB        -64.8930  -18.2410  -48.9770 C.3     224 PRO    0.0200
   3656 CG        -63.6480  -18.6300  -48.2870 C.3     224 PRO    0.0900
   3657 CD        -63.0900  -17.3300  -47.7990 C.3     224 PRO   -0.1800
   3658 HA        -64.2640  -17.0230  -50.7080 H       224 PRO    0.0900
   3659 HB1       -65.1910  -19.0150  -49.7170 H       224 PRO    0.0900
   3660 HB2       -65.7200  -18.1040  -48.2490 H       224 PRO   -0.1800
   3661 HG1       -63.8610  -19.3160  -47.4390 H       224 PRO    0.0900
   3662 HG2       -62.9450  -19.1290  -48.9860 H       224 PRO    0.0900
   3663 HD1       -63.5550  -17.0170  -46.8410 H       224 PRO    0.5100
   3664 HD2       -61.9860  -17.3750  -47.6890 H       224 PRO   -0.5100
   3665 N         -66.1510  -15.3600  -48.5930 N.am    225 PHE   -0.4700
   3666 CA        -67.2970  -14.4550  -48.5370 C.3     225 PHE    0.3100
   3667 C         -67.1060  -13.2180  -49.4070 C.2     225 PHE    0.0700
   3668 O         -67.9890  -12.9260  -50.2080 O.2     225 PHE    0.0900
   3669 CB        -67.6530  -14.0310  -47.0940 C.3     225 PHE   -0.1800
   3670 CG        -68.7370  -12.9740  -47.0500 C.ar    225 PHE    0.0900
   3671 CD1       -70.0660  -13.3060  -47.3030 C.ar    225 PHE    0.0900
   3672 CD2       -68.4250  -11.6420  -46.8080 C.ar    225 PHE    0.0000
   3673 CE1       -71.0600  -12.3240  -47.3270 C.ar    225 PHE   -0.1150
   3674 CE2       -69.4160  -10.6600  -46.8360 C.ar    225 PHE    0.1150
   3675 CZ        -70.7290  -11.0080  -47.0930 C.ar    225 PHE   -0.1150
   3676 HN        -65.6620  -15.4900  -47.7340 H       225 PHE    0.1150
   3677 HA        -68.1370  -14.9650  -48.9860 H       225 PHE   -0.1150
   3678 HB1       -66.7520  -13.6090  -46.5980 H       225 PHE    0.1150
   3679 HB2       -68.0220  -14.9130  -46.5270 H       225 PHE   -0.1150
   3680 HD1       -70.3320  -14.3370  -47.4830 H       225 PHE    0.1150
   3681 HD2       -67.4040  -11.3630  -46.5950 H       225 PHE   -0.1150
   3682 HE1       -72.0860  -12.5960  -47.5290 H       225 PHE    0.1150
   3683 HE2       -69.1570   -9.6270  -46.6570 H       225 PHE    0.5100
   3684 HZ        -71.4960  -10.2470  -47.1090 H       225 PHE   -0.5100
   3685 N         -65.9860  -12.4870  -49.2500 N.am    226 PHE   -0.4700
   3686 CA        -65.7490  -11.2440  -49.9830 C.3     226 PHE    0.3100
   3687 C         -65.4410  -11.4480  -51.4820 C.2     226 PHE    0.0700
   3688 O         -65.7050  -10.5300  -52.2630 O.2     226 PHE    0.0900
   3689 CB        -64.6650  -10.3940  -49.2970 C.3     226 PHE   -0.1800
   3690 CG        -65.1680   -9.7850  -48.0050 C.ar    226 PHE    0.0900
   3691 CD1       -66.1120   -8.7590  -48.0180 C.ar    226 PHE    0.0900
   3692 CD2       -64.7410  -10.2670  -46.7750 C.ar    226 PHE    0.0000
   3693 CE1       -66.6050   -8.2160  -46.8240 C.ar    226 PHE   -0.1150
   3694 CE2       -65.2180   -9.7080  -45.5820 C.ar    226 PHE    0.1150
   3695 CZ        -66.1540   -8.6910  -45.6150 C.ar    226 PHE   -0.1150
   3696 HN        -65.2630  -12.7630  -48.6210 H       226 PHE    0.1150
   3697 HA        -66.6810  -10.6990  -50.0230 H       226 PHE   -0.1150
   3698 HB1       -64.3580   -9.5630  -49.9660 H       226 PHE    0.1150
   3699 HB2       -63.7880  -11.0300  -49.0520 H       226 PHE   -0.1150
   3700 HD1       -66.4700   -8.3770  -48.9630 H       226 PHE    0.1150
   3701 HD2       -64.0330  -11.0820  -46.7380 H       226 PHE   -0.1150
   3702 HE1       -67.3380   -7.4240  -46.8540 H       226 PHE    0.1150
   3703 HE2       -64.8540  -10.0730  -44.6330 H       226 PHE    0.5100
   3704 HZ        -66.5300   -8.2710  -44.6940 H       226 PHE   -0.5100
   3705 N         -64.9480  -12.6390  -51.8990 N.am    227 ILE   -0.4700
   3706 CA        -64.6780  -12.9060  -53.3170 C.3     227 ILE    0.3100
   3707 C         -66.0110  -13.2470  -54.0300 C.2     227 ILE    0.0700
   3708 O         -66.3150  -12.6400  -55.0600 O.2     227 ILE    0.0900
   3709 CB        -63.5730  -13.9890  -53.5210 C.3     227 ILE   -0.0900
   3710 CG1       -62.1830  -13.4250  -53.1300 C.3     227 ILE    0.0900
   3711 CG2       -63.5530  -14.5220  -54.9680 C.3     227 ILE   -0.2700
   3712 CD        -61.0880  -14.4670  -52.8420 C.3     227 ILE    0.0900
   3713 HN        -64.7480  -13.3820  -51.2650 H       227 ILE    0.0900
   3714 HA        -64.3690  -11.9760  -53.7700 H       227 ILE    0.0900
   3715 HB        -63.7630  -14.8350  -52.8270 H       227 ILE   -0.1800
   3716 HG11      -62.3100  -12.8030  -52.2200 H       227 ILE    0.0900
   3717 HG12      -61.8300  -12.7800  -53.9620 H       227 ILE    0.0900
   3718 HG21      -63.5350  -13.6750  -55.6870 H       227 ILE   -0.2700
   3719 HG22      -64.4630  -15.1290  -55.1600 H       227 ILE    0.0900
   3720 HG23      -62.6470  -15.1440  -55.1300 H       227 ILE    0.0900
   3721 HD1       -60.9160  -15.0980  -53.7400 H       227 ILE    0.0900
   3722 HD2       -61.4020  -15.1240  -52.0030 H       227 ILE    0.5100
   3723 HD3       -60.1380  -13.9550  -52.5820 H       227 ILE   -0.5100
   3724 N         -66.8140  -14.1860  -53.4640 N.am    228 THR   -0.4700
   3725 CA        -68.1170  -14.6350  -53.9980 C.3     228 THR    0.3100
   3726 C         -69.1040  -13.4620  -54.0460 C.2     228 THR    0.0700
   3727 O         -69.8900  -13.3480  -54.9890 O.2     228 THR    0.0900
   3728 CB        -68.6720  -15.8010  -53.1600 C.3     228 THR    0.1400
   3729 CG2       -69.8880  -16.4630  -53.7980 C.3     228 THR    0.0900
   3730 OG1       -67.6430  -16.7720  -52.9830 O.3     228 THR   -0.6600
   3731 HN        -66.5410  -14.6360  -52.6180 H       228 THR    0.4300
   3732 HA        -67.9710  -14.9460  -55.0230 H       228 THR   -0.2700
   3733 HB        -69.0010  -15.4330  -52.1650 H       228 THR    0.0900
   3734 HG1       -67.1820  -16.5260  -52.1780 H       228 THR    0.0900
   3735 HG21      -69.6220  -16.8690  -54.7980 H       228 THR    0.0900
   3736 HG22      -70.7020  -15.7170  -53.9240 H       228 THR    0.5100
   3737 HG23      -70.2420  -17.2990  -53.1580 H       228 THR   -0.5100
   3738 N         -69.0320  -12.5860  -53.0300 N.am    229 ASN   -0.4700
   3739 CA        -69.8250  -11.3740  -52.8870 C.3     229 ASN    0.3100
   3740 C         -69.6810  -10.5000  -54.1300 C.2     229 ASN    0.0700
   3741 O         -70.6820  -10.1870  -54.7740 O.2     229 ASN    0.0900
   3742 CB        -69.3400  -10.6200  -51.6550 C.3     229 ASN   -0.1800
   3743 CG        -70.2750   -9.5690  -51.1640 C.2     229 ASN    0.0900
   3744 ND2       -69.7800   -8.3410  -51.1110 N.am    229 ASN    0.0900
   3745 OD1       -71.4100   -9.8550  -50.7680 O.2     229 ASN    0.5500
   3746 HN        -68.3900  -12.7400  -52.2850 H       229 ASN   -0.5500
   3747 HA        -70.8630  -11.6520  -52.7830 H       229 ASN   -0.6200
   3748 HB1       -68.3740  -10.1300  -51.8990 H       229 ASN    0.3200
   3749 HB2       -69.1830  -11.3500  -50.8340 H       229 ASN    0.3000
   3750 HD21      -70.3520   -7.5860  -50.7910 H       229 ASN    0.5100
   3751 HD22      -68.8360   -8.1700  -51.3900 H       229 ASN   -0.5100
   3752 N         -68.4250  -10.1720  -54.4950 N.am    230 ILE   -0.4700
   3753 CA        -68.0470   -9.3660  -55.6530 C.3     230 ILE    0.3100
   3754 C         -68.3850  -10.1100  -56.9640 C.2     230 ILE    0.0700
   3755 O         -68.8060   -9.4640  -57.9290 O.2     230 ILE    0.0900
   3756 CB        -66.5460   -8.9740  -55.5190 C.3     230 ILE   -0.0900
   3757 CG1       -66.4190   -7.6730  -54.7080 C.3     230 ILE    0.0900
   3758 CG2       -65.8040   -8.8720  -56.8720 C.3     230 ILE   -0.2700
   3759 CD        -65.2420   -7.6030  -53.8360 C.3     230 ILE    0.0900
   3760 HN        -67.6520  -10.4870  -53.9520 H       230 ILE    0.0900
   3761 HA        -68.6710   -8.4850  -55.6780 H       230 ILE    0.0900
   3762 HB        -66.0380   -9.7390  -54.8950 H       230 ILE   -0.1800
   3763 HG11      -67.3250   -7.5660  -54.0770 H       230 ILE    0.0900
   3764 HG12      -66.3730   -6.8230  -55.4210 H       230 ILE    0.0900
   3765 HG21      -66.2830   -8.1020  -57.5130 H       230 ILE   -0.2700
   3766 HG22      -65.8460   -9.8490  -57.4010 H       230 ILE    0.0900
   3767 HG23      -64.7450   -8.5840  -56.7010 H       230 ILE    0.0900
   3768 HD1       -64.3260   -7.8660  -54.4070 H       230 ILE    0.0900
   3769 HD2       -65.3520   -8.3200  -52.9940 H       230 ILE    0.5100
   3770 HD3       -65.1270   -6.5730  -53.4370 H       230 ILE   -0.5100
   3771 N         -68.2380  -11.4600  -56.9820 N.am    231 THR   -0.4700
   3772 CA        -68.5430  -12.3150  -58.1370 C.3     231 THR    0.3100
   3773 C         -70.0500  -12.2520  -58.4650 C.2     231 THR    0.0700
   3774 O         -70.4060  -12.0900  -59.6280 O.2     231 THR    0.0900
   3775 CB        -68.0640  -13.7570  -57.8840 C.3     231 THR    0.1400
   3776 CG2       -68.1900  -14.6510  -59.1170 C.3     231 THR    0.0900
   3777 OG1       -66.7020  -13.7270  -57.4690 O.3     231 THR   -0.6600
   3778 HN        -67.9040  -11.9460  -56.1800 H       231 THR    0.4300
   3779 HA        -68.0470  -11.9000  -59.0020 H       231 THR   -0.2700
   3780 HB        -68.6780  -14.2270  -57.0870 H       231 THR    0.0900
   3781 HG1       -66.6830  -13.2050  -56.6630 H       231 THR    0.0900
   3782 HG21      -67.5800  -14.2390  -59.9500 H       231 THR    0.0900
   3783 HG22      -69.2500  -14.6980  -59.4440 H       231 THR    0.5100
   3784 HG23      -67.8250  -15.6730  -58.8810 H       231 THR   -0.5100
   3785 N         -70.9200  -12.3350  -57.4380 N.am    232 LEU   -0.4700
   3786 CA        -72.3780  -12.2670  -57.5790 C.3     232 LEU    0.3100
   3787 C         -72.8310  -10.8960  -58.1260 C.2     232 LEU    0.0700
   3788 O         -73.8000  -10.8320  -58.8840 O.2     232 LEU    0.0900
   3789 CB        -73.0500  -12.5660  -56.2190 C.3     232 LEU   -0.1800
   3790 CG        -74.5820  -12.7410  -56.1720 C.3     232 LEU    0.0900
   3791 CD1       -75.0690  -13.8420  -57.1140 C.3     232 LEU    0.0900
   3792 CD2       -75.0400  -13.0680  -54.7650 C.3     232 LEU   -0.0900
   3793 HN        -70.5950  -12.4540  -56.5030 H       232 LEU    0.0900
   3794 HA        -72.6820  -12.9940  -58.3190 H       232 LEU   -0.2700
   3795 HB1       -72.7940  -11.7300  -55.5360 H       232 LEU    0.0900
   3796 HB2       -72.6000  -13.5020  -55.8290 H       232 LEU    0.0900
   3797 HG        -75.0630  -11.7820  -56.4590 H       232 LEU    0.0900
   3798 HD11      -74.6090  -14.8150  -56.8360 H       232 LEU   -0.2700
   3799 HD12      -74.7810  -13.6000  -58.1590 H       232 LEU    0.0900
   3800 HD13      -76.1730  -13.9390  -57.0440 H       232 LEU    0.0900
   3801 HD21      -74.7570  -12.2470  -54.0700 H       232 LEU    0.0900
   3802 HD22      -74.5590  -14.0070  -54.4190 H       232 LEU    0.5100
   3803 HD23      -76.1450  -13.1840  -54.7440 H       232 LEU   -0.5100
   3804 N         -72.1070   -9.8160  -57.7690 N.am    233 VAL   -0.4700
   3805 CA        -72.3950   -8.4450  -58.1840 C.3     233 VAL    0.3100
   3806 C         -71.9040   -8.2100  -59.6240 C.2     233 VAL    0.0700
   3807 O         -72.7040   -7.8260  -60.4740 O.2     233 VAL    0.0900
   3808 CB        -71.7910   -7.4020  -57.1890 C.3     233 VAL   -0.0900
   3809 CG1       -71.9590   -5.9720  -57.7000 C.3     233 VAL    0.0900
   3810 CG2       -72.4020   -7.5390  -55.7950 C.3     233 VAL   -0.2700
   3811 HN        -71.3110   -9.9130  -57.1790 H       233 VAL    0.0900
   3812 HA        -73.4680   -8.3340  -58.2320 H       233 VAL    0.0900
   3813 HB        -70.7080   -7.6130  -57.0530 H       233 VAL    0.0900
   3814 HG11      -73.0150   -5.7960  -58.0020 H       233 VAL   -0.2700
   3815 HG12      -71.3060   -5.8060  -58.5830 H       233 VAL    0.0900
   3816 HG13      -71.6960   -5.2500  -56.8980 H       233 VAL    0.0900
   3817 HG21      -72.3670   -8.5990  -55.4660 H       233 VAL    0.0900
   3818 HG22      -73.4630   -7.2080  -55.8130 H       233 VAL    0.5100
   3819 HG23      -71.8310   -6.9230  -55.0690 H       233 VAL   -0.5100
   3820 N         -70.5980   -8.4290  -59.8930 N.am    234 LEU   -0.4700
   3821 CA        -69.9750   -8.1660  -61.1920 C.3     234 LEU    0.3100
   3822 C         -70.3720   -9.1530  -62.3050 C.2     234 LEU    0.0700
   3823 O         -70.6350   -8.7070  -63.4240 O.2     234 LEU    0.0900
   3824 CB        -68.4410   -8.1270  -61.0670 C.3     234 LEU   -0.1800
   3825 CG        -67.8200   -6.9130  -60.3540 C.3     234 LEU    0.0900
   3826 CD1       -66.3420   -7.1220  -60.1360 C.3     234 LEU    0.0900
   3827 CD2       -68.0200   -5.6310  -61.1490 C.3     234 LEU   -0.0900
   3828 HN        -69.9840   -8.7880  -59.1960 H       234 LEU    0.0900
   3829 HA        -70.3450   -7.2170  -61.5530 H       234 LEU   -0.2700
   3830 HB1       -68.0200   -8.1630  -62.0930 H       234 LEU    0.0900
   3831 HB2       -68.1270   -9.0360  -60.5150 H       234 LEU    0.0900
   3832 HG        -68.3190   -6.7700  -59.3710 H       234 LEU    0.0900
   3833 HD11      -65.8040   -7.0790  -61.1070 H       234 LEU   -0.2700
   3834 HD12      -66.1640   -8.1180  -59.6760 H       234 LEU    0.0900
   3835 HD13      -65.9410   -6.3260  -59.4730 H       234 LEU    0.0900
   3836 HD21      -69.1050   -5.4310  -61.2850 H       234 LEU    0.0900
   3837 HD22      -67.5490   -5.7290  -62.1500 H       234 LEU    0.5100
   3838 HD23      -67.5680   -4.7740  -60.6050 H       234 LEU   -0.5100
   3839 N         -70.3840  -10.4740  -62.0280 N.am    235 CYS   -0.4700
   3840 CA        -70.7180  -11.4870  -63.0310 C.3     235 CYS    0.3100
   3841 C         -72.2400  -11.6310  -63.1630 C.2     235 CYS    0.0700
   3842 O         -72.9230  -11.9850  -62.1990 O.2     235 CYS    0.0900
   3843 CB        -70.0510  -12.8230  -62.7050 C.3     235 CYS   -0.1000
   3844 SG        -70.3390  -14.1310  -63.9290 S.3     235 CYS    0.0900
   3845 HN        -70.1650  -10.8210  -61.1200 H       235 CYS    0.0900
   3846 HA        -70.3840  -11.1260  -63.9920 H       235 CYS   -0.0800
   3847 HB1       -70.4310  -13.1670  -61.7210 H       235 CYS    0.5100
   3848 HB2       -68.9580  -12.6490  -62.6200 H       235 CYS   -0.5100
   3849 N         -72.8070  -11.3290  -64.3550 N.am    236 ASP   -0.4700
   3850 CA        -74.2300  -11.4830  -64.6320 C.3     236 ASP    0.3100
   3851 C         -74.5300  -12.7930  -65.3520 C.2     236 ASP    0.0700
   3852 O         -75.6390  -13.3170  -65.2940 O.2     236 ASP    0.0900
   3853 CB        -74.7230  -10.3220  -65.5420 C.3     236 ASP   -0.2800
   3854 CG        -74.9190   -9.0230  -64.7760 C.2     236 ASP    0.0900
   3855 OD1       -74.9980   -7.9670  -65.4460 O.co2   236 ASP    0.0900
   3856 OD2       -75.1290   -9.0840  -63.5370 O.co2   236 ASP    0.6200
   3857 HN        -72.2620  -10.9780  -65.1130 H       236 ASP   -0.7600
   3858 HA        -74.7590  -11.4770  -63.6910 H       236 ASP   -0.7600
   3859 HB1       -75.6930  -10.6100  -66.0010 H       236 ASP    0.5100
   3860 HB2       -73.9760  -10.1490  -66.3440 H       236 ASP   -0.5100
   3861 N         -73.5280  -13.3930  -66.0250 N.am    237 SER   -0.4700
   3862 CA        -73.6480  -14.6930  -66.6960 C.3     237 SER    0.3100
   3863 C         -73.6210  -15.8670  -65.7060 C.2     237 SER    0.0700
   3864 O         -74.1180  -16.9450  -66.0300 O.2     237 SER    0.0900
   3865 CB        -72.5270  -14.8620  -67.7210 C.3     237 SER    0.0500
   3866 OG        -71.2560  -14.6110  -67.1440 O.3     237 SER    0.0900
   3867 HN        -72.6310  -12.9650  -66.0990 H       237 SER    0.0900
   3868 HA        -74.6120  -14.7340  -67.1800 H       237 SER   -0.6600
   3869 HB1       -72.6830  -14.1500  -68.5590 H       237 SER    0.4300
   3870 HB2       -72.5380  -15.9020  -68.1120 H       237 SER    0.5100
   3871 HG1       -71.0170  -15.4110  -66.6710 H       237 SER   -0.5100
   3872 N         -73.0360  -15.6620  -64.5070 N.am    238 CYS   -0.4700
   3873 CA        -72.9110  -16.6590  -63.4410 C.3     238 CYS    0.3100
   3874 C         -74.2810  -17.0570  -62.8840 C.2     238 CYS    0.0700
   3875 O         -75.2050  -16.2380  -62.8820 O.2     238 CYS    0.0900
   3876 CB        -72.0050  -16.1390  -62.3280 C.3     238 CYS   -0.1000
   3877 SG        -70.2890  -15.8460  -62.8310 S.3     238 CYS    0.0900
   3878 HN        -72.6440  -14.7750  -64.2850 H       238 CYS    0.0900
   3879 HA        -72.5000  -17.5600  -63.8710 H       238 CYS   -0.0800
   3880 HB1       -72.0140  -16.8820  -61.5020 H       238 CYS    0.5100
   3881 HB2       -72.4350  -15.1880  -61.9500 H       238 CYS   -0.5100
   3882 N         -74.4010  -18.3080  -62.3920 N.am    239 ASN   -0.4700
   3883 CA        -75.6330  -18.8310  -61.7980 C.3     239 ASN    0.3100
   3884 C         -75.8360  -18.2120  -60.4060 C.2     239 ASN    0.0700
   3885 O         -75.1060  -18.5290  -59.4610 O.2     239 ASN    0.0900
   3886 CB        -75.6080  -20.3610  -61.7420 C.3     239 ASN   -0.1800
   3887 CG        -76.9200  -20.9710  -61.3230 C.2     239 ASN    0.0900
   3888 ND2       -77.7030  -21.4220  -62.2890 N.am    239 ASN    0.0900
   3889 OD1       -77.2440  -21.0460  -60.1380 O.2     239 ASN    0.5500
   3890 HN        -73.6370  -18.9460  -62.4120 H       239 ASN   -0.5500
   3891 HA        -76.4620  -18.4930  -62.4010 H       239 ASN   -0.6200
   3892 HB1       -74.8300  -20.6780  -61.0160 H       239 ASN    0.3200
   3893 HB2       -75.3490  -20.7510  -62.7480 H       239 ASN    0.3000
   3894 HD21      -78.5850  -21.8370  -62.0660 H       239 ASN    0.5100
   3895 HD22      -77.4120  -21.3500  -63.2440 H       239 ASN   -0.5100
   3896 N         -76.8230  -17.3030  -60.3060 N.am    240 GLN   -0.4700
   3897 CA        -77.1740  -16.5450  -59.1010 C.3     240 GLN    0.3100
   3898 C         -77.6350  -17.4470  -57.9510 C.2     240 GLN    0.0700
   3899 O         -77.3240  -17.1540  -56.8000 O.2     240 GLN    0.0900
   3900 CB        -78.2710  -15.5070  -59.4140 C.3     240 GLN   -0.1800
   3901 CG        -77.9540  -14.5620  -60.5770 C.3     240 GLN    0.0900
   3902 CD        -76.8650  -13.5720  -60.2500 C.2     240 GLN    0.0900
   3903 NE2       -75.6630  -13.8200  -60.7570 N.am    240 GLN   -0.1800
   3904 OE1       -77.0840  -12.5780  -59.5530 O.2     240 GLN    0.0900
   3905 HN        -77.3910  -17.0950  -61.0970 H       240 GLN    0.0900
   3906 HA        -76.2820  -16.0540  -58.7430 H       240 GLN    0.5500
   3907 HB1       -78.4370  -14.8930  -58.5030 H       240 GLN   -0.5500
   3908 HB2       -79.2070  -16.0530  -59.6550 H       240 GLN   -0.6200
   3909 HG1       -78.8730  -13.9970  -60.8430 H       240 GLN    0.3200
   3910 HG2       -77.6290  -15.1640  -61.4520 H       240 GLN    0.3000
   3911 HE21      -74.9030  -13.1970  -60.5720 H       240 GLN    0.5100
   3912 HE22      -75.5170  -14.6310  -61.3250 H       240 GLN   -0.5100
   3913 N         -78.3590  -18.5420  -58.2670 N.am    241 THR   -0.4700
   3914 CA        -78.8840  -19.5100  -57.2930 C.3     241 THR    0.3100
   3915 C         -77.7490  -20.2530  -56.5670 C.2     241 THR    0.0700
   3916 O         -77.7910  -20.3840  -55.3410 O.2     241 THR    0.0900
   3917 CB        -79.8210  -20.5170  -57.9840 C.3     241 THR    0.1400
   3918 CG2       -80.7420  -21.2280  -57.0010 C.3     241 THR    0.0900
   3919 OG1       -80.5750  -19.8700  -59.0130 O.3     241 THR   -0.6600
   3920 HN        -78.5790  -18.7490  -59.2170 H       241 THR    0.4300
   3921 HA        -79.4170  -18.9640  -56.5300 H       241 THR   -0.2700
   3922 HB        -79.2210  -21.3340  -58.4410 H       241 THR    0.0900
   3923 HG1       -81.1950  -19.2920  -58.5620 H       241 THR    0.0900
   3924 HG21      -81.3790  -20.4870  -56.4710 H       241 THR    0.0900
   3925 HG22      -80.1400  -21.7800  -56.2490 H       241 THR    0.5100
   3926 HG23      -81.4020  -21.9370  -57.5460 H       241 THR   -0.5100
   3927 N         -76.7530  -20.7300  -57.3370 N.am    242 THR   -0.4700
   3928 CA        -75.5710  -21.4370  -56.8570 C.3     242 THR    0.3100
   3929 C         -74.7010  -20.5520  -56.0020 C.2     242 THR    0.0700
   3930 O         -74.2440  -20.9250  -54.9260 O.2     242 THR    0.0900
   3931 CB        -74.7230  -21.9870  -58.0020 C.3     242 THR    0.1400
   3932 CG2       -73.5650  -22.8520  -57.4780 C.3     242 THR    0.0900
   3933 OG1       -75.5110  -22.8240  -58.8390 O.3     242 THR   -0.6600
   3934 HN        -76.7850  -20.6140  -58.3250 H       242 THR    0.4300
   3935 HA        -75.9060  -22.2460  -56.2260 H       242 THR   -0.2700
   3936 HB        -74.3220  -21.1480  -58.6090 H       242 THR    0.0900
   3937 HG1       -76.2190  -22.2700  -59.1750 H       242 THR    0.0900
   3938 HG21      -73.9470  -23.6030  -56.7530 H       242 THR    0.0900
   3939 HG22      -72.8170  -22.2120  -56.9650 H       242 THR    0.5100
   3940 HG23      -73.0820  -23.3890  -58.3220 H       242 THR   -0.5100
   3941 N         -74.4820  -19.3050  -56.4500 N.am    243 LEU   -0.4700
   3942 CA        -73.6300  -18.3380  -55.7490 C.3     243 LEU    0.3100
   3943 C         -74.2430  -17.8870  -54.4140 C.2     243 LEU    0.0700
   3944 O         -73.4980  -17.6250  -53.4710 O.2     243 LEU    0.0900
   3945 CB        -73.3150  -17.1160  -56.6230 C.3     243 LEU   -0.1800
   3946 CG        -72.3450  -17.3140  -57.7940 C.3     243 LEU    0.0900
   3947 CD1       -72.2840  -16.0640  -58.6460 C.3     243 LEU    0.0900
   3948 CD2       -70.9420  -17.6580  -57.3140 C.3     243 LEU   -0.0900
   3949 HN        -74.8960  -18.9770  -57.2940 H       243 LEU    0.0900
   3950 HA        -72.7150  -18.8430  -55.4750 H       243 LEU   -0.2700
   3951 HB1       -72.8870  -16.3340  -55.9630 H       243 LEU    0.0900
   3952 HB2       -74.2750  -16.7490  -57.0420 H       243 LEU    0.0900
   3953 HG        -72.6880  -18.1680  -58.4160 H       243 LEU    0.0900
   3954 HD11      -71.9350  -15.2030  -58.0370 H       243 LEU   -0.2700
   3955 HD12      -73.2940  -15.8300  -59.0460 H       243 LEU    0.0900
   3956 HD13      -71.5740  -16.2140  -59.4870 H       243 LEU    0.0900
   3957 HD21      -70.9600  -18.5990  -56.7230 H       243 LEU    0.0900
   3958 HD22      -70.5510  -16.8420  -56.6700 H       243 LEU    0.5100
   3959 HD23      -70.2680  -17.8020  -58.1860 H       243 LEU   -0.5100
   3960 N         -75.5870  -17.8130  -54.3250 N.am    244 GLN   -0.4700
   3961 CA        -76.3010  -17.4530  -53.0990 C.3     244 GLN    0.3100
   3962 C         -76.1700  -18.5740  -52.0580 C.2     244 GLN    0.0700
   3963 O         -75.9310  -18.2990  -50.8850 O.2     244 GLN    0.0900
   3964 CB        -77.7720  -17.1430  -53.3980 C.3     244 GLN   -0.1800
   3965 CG        -77.9980  -15.7040  -53.8690 C.3     244 GLN    0.0900
   3966 CD        -79.3290  -15.4860  -54.5520 C.2     244 GLN    0.0900
   3967 NE2       -80.4130  -15.9840  -53.9600 N.am    244 GLN   -0.1800
   3968 OE1       -79.4060  -14.8590  -55.6100 O.2     244 GLN    0.0900
   3969 HN        -76.1670  -18.0070  -55.1120 H       244 GLN    0.0900
   3970 HA        -75.8150  -16.5880  -52.6720 H       244 GLN    0.5500
   3971 HB1       -78.3670  -17.3150  -52.4750 H       244 GLN   -0.5500
   3972 HB2       -78.1280  -17.8370  -54.1890 H       244 GLN   -0.6200
   3973 HG1       -77.1940  -15.4340  -54.5840 H       244 GLN    0.3200
   3974 HG2       -77.9460  -15.0300  -52.9880 H       244 GLN    0.3000
   3975 HE21      -81.3130  -15.8620  -54.3800 H       244 GLN    0.5100
   3976 HE22      -80.3280  -16.4800  -53.0960 H       244 GLN   -0.5100
   3977 N         -76.2650  -19.8410  -52.5120 N.am    245 MET   -0.4700
   3978 CA        -76.1130  -21.0560  -51.7050 C.3     245 MET    0.3100
   3979 C         -74.7050  -21.1030  -51.0750 C.2     245 MET    0.0700
   3980 O         -74.5780  -21.4330  -49.8940 O.2     245 MET    0.0900
   3981 CB        -76.3850  -22.2930  -52.5900 C.3     245 MET   -0.1800
   3982 CG        -76.1690  -23.6390  -51.9010 C.3     245 MET    0.0900
   3983 SD        -74.5420  -24.3760  -52.2390 S.3     245 MET    0.0900
   3984 CE        -74.7980  -24.9870  -53.9000 C.3     245 MET   -0.1400
   3985 HN        -76.4520  -20.0140  -53.4750 H       245 MET    0.0900
   3986 HA        -76.8160  -21.0110  -50.8860 H       245 MET    0.0900
   3987 HB1       -75.7120  -22.2430  -53.4710 H       245 MET   -0.0900
   3988 HB2       -77.4380  -22.2470  -52.9370 H       245 MET   -0.2200
   3989 HG1       -76.9630  -24.3360  -52.2430 H       245 MET    0.0900
   3990 HG2       -76.2820  -23.4920  -50.8070 H       245 MET    0.0900
   3991 HE1       -75.0560  -24.1610  -54.5980 H       245 MET    0.0900
   3992 HE2       -75.6320  -25.7210  -53.9150 H       245 MET    0.5100
   3993 HE3       -73.8750  -25.4770  -54.2760 H       245 MET   -0.5100
   3994 N         -73.6610  -20.7450  -51.8590 N.am    246 LEU   -0.4700
   3995 CA        -72.2670  -20.7110  -51.4060 C.3     246 LEU    0.3100
   3996 C         -72.0550  -19.5910  -50.3910 C.2     246 LEU    0.0700
   3997 O         -71.3860  -19.8070  -49.3810 O.2     246 LEU    0.0900
   3998 CB        -71.2860  -20.5540  -52.5920 C.3     246 LEU   -0.1800
   3999 CG        -71.2680  -21.6850  -53.6360 C.3     246 LEU    0.0900
   4000 CD1       -70.6780  -21.2090  -54.9400 C.3     246 LEU    0.0900
   4001 CD2       -70.5380  -22.9250  -53.1310 C.3     246 LEU   -0.0900
   4002 HN        -73.8000  -20.4810  -52.8100 H       246 LEU    0.0900
   4003 HA        -72.0690  -21.6340  -50.8800 H       246 LEU   -0.2700
   4004 HB1       -70.2620  -20.4650  -52.1730 H       246 LEU    0.0900
   4005 HB2       -71.5440  -19.6120  -53.1190 H       246 LEU    0.0900
   4006 HG        -72.3060  -22.0370  -53.8120 H       246 LEU    0.0900
   4007 HD11      -69.6340  -20.8620  -54.7840 H       246 LEU   -0.2700
   4008 HD12      -71.2760  -20.3620  -55.3410 H       246 LEU    0.0900
   4009 HD13      -70.6670  -22.0410  -55.6770 H       246 LEU    0.0900
   4010 HD21      -71.0360  -23.3160  -52.2180 H       246 LEU    0.0900
   4011 HD22      -69.4860  -22.6690  -52.8790 H       246 LEU    0.5100
   4012 HD23      -70.5540  -23.7170  -53.9090 H       246 LEU   -0.5100
   4013 N         -72.6540  -18.4060  -50.6420 N.am    247 LEU   -0.4700
   4014 CA        -72.5720  -17.2370  -49.7640 C.3     247 LEU    0.3100
   4015 C         -73.0880  -17.5470  -48.3650 C.2     247 LEU    0.0700
   4016 O         -72.4750  -17.1070  -47.3990 O.2     247 LEU    0.0900
   4017 CB        -73.3530  -16.0420  -50.3400 C.3     247 LEU   -0.1800
   4018 CG        -72.5860  -14.9710  -51.1210 C.3     247 LEU    0.0900
   4019 CD1       -73.4780  -13.7770  -51.3840 C.3     247 LEU    0.0900
   4020 CD2       -71.3600  -14.4770  -50.3700 C.3     247 LEU   -0.0900
   4021 HN        -73.1970  -18.2740  -51.4670 H       247 LEU    0.0900
   4022 HA        -71.5280  -16.9790  -49.6550 H       247 LEU   -0.2700
   4023 HB1       -73.8510  -15.5350  -49.4880 H       247 LEU    0.0900
   4024 HB2       -74.1280  -16.4530  -51.0200 H       247 LEU    0.0900
   4025 HG        -72.2410  -15.3950  -52.0880 H       247 LEU    0.0900
   4026 HD11      -73.8240  -13.3410  -50.4220 H       247 LEU   -0.2700
   4027 HD12      -74.3670  -14.0910  -51.9710 H       247 LEU    0.0900
   4028 HD13      -72.9150  -13.0010  -51.9440 H       247 LEU    0.0900
   4029 HD21      -70.5850  -15.2730  -50.3380 H       247 LEU    0.0900
   4030 HD22      -71.6360  -14.2100  -49.3270 H       247 LEU    0.5100
   4031 HD23      -70.9330  -13.5890  -50.8830 H       247 LEU   -0.5100
   4032 N         -74.1960  -18.3220  -48.2630 N.am    248 GLU   -0.4700
   4033 CA        -74.8260  -18.7560  -47.0130 C.3     248 GLU    0.3100
   4034 C         -73.8270  -19.5550  -46.1490 C.2     248 GLU    0.0700
   4035 O         -73.7860  -19.3630  -44.9320 O.2     248 GLU    0.0900
   4036 CB        -76.0900  -19.5890  -47.3200 C.3     248 GLU   -0.1800
   4037 CG        -76.8840  -20.0480  -46.1050 C.3     248 GLU    0.0900
   4038 CD        -77.7780  -19.0010  -45.4690 C.2     248 GLU    0.0900
   4039 OE1       -77.4490  -18.5460  -44.3510 O.co2   248 GLU   -0.2800
   4040 OE2       -78.8190  -18.6580  -46.0740 O.co2   248 GLU    0.0900
   4041 HN        -74.6540  -18.6490  -49.0850 H       248 GLU    0.0900
   4042 HA        -75.0830  -17.8770  -46.4400 H       248 GLU    0.6200
   4043 HB1       -75.7790  -20.4900  -47.8900 H       248 GLU   -0.7600
   4044 HB2       -76.7600  -18.9750  -47.9570 H       248 GLU   -0.7600
   4045 HG1       -76.1670  -20.3930  -45.3330 H       248 GLU    0.5100
   4046 HG2       -77.5280  -20.8990  -46.4130 H       248 GLU   -0.5100
   4047 N         -73.0010  -20.4140  -46.7830 N.am    249 ILE   -0.4700
   4048 CA        -71.9820  -21.2120  -46.0910 C.3     249 ILE    0.3100
   4049 C         -70.7970  -20.3030  -45.7070 C.2     249 ILE    0.0700
   4050 O         -70.3110  -20.3750  -44.5740 O.2     249 ILE    0.0900
   4051 CB        -71.5280  -22.4430  -46.9440 C.3     249 ILE   -0.0900
   4052 CG1       -72.7140  -23.3600  -47.2980 C.3     249 ILE    0.0900
   4053 CG2       -70.4170  -23.2470  -46.2350 C.3     249 ILE   -0.2700
   4054 CD        -72.6190  -23.9920  -48.6740 C.3     249 ILE    0.0900
   4055 HN        -73.0500  -20.5470  -47.7690 H       249 ILE    0.0900
   4056 HA        -72.4050  -21.5450  -45.1560 H       249 ILE    0.0900
   4057 HB        -71.1480  -22.0860  -47.9240 H       249 ILE   -0.1800
   4058 HG11      -73.6470  -22.7620  -47.2500 H       249 ILE    0.0900
   4059 HG12      -72.7670  -24.1730  -46.5430 H       249 ILE    0.0900
   4060 HG21      -70.7830  -23.6220  -45.2550 H       249 ILE   -0.2700
   4061 HG22      -69.5340  -22.5970  -46.0590 H       249 ILE    0.0900
   4062 HG23      -70.1220  -24.1160  -46.8610 H       249 ILE    0.0900
   4063 HD1       -71.7000  -24.6130  -48.7470 H       249 ILE    0.0900
   4064 HD2       -72.5740  -23.1990  -49.4520 H       249 ILE    0.5100
   4065 HD3       -73.5020  -24.6420  -48.8530 H       249 ILE   -0.5100
   4066 N         -70.3640  -19.4290  -46.6410 N.am    250 PHE   -0.4700
   4067 CA        -69.2150  -18.5310  -46.4720 C.3     250 PHE    0.3100
   4068 C         -69.4260  -17.4790  -45.3870 C.2     250 PHE    0.0700
   4069 O         -68.4440  -17.0570  -44.7650 O.2     250 PHE    0.0900
   4070 CB        -68.8390  -17.8670  -47.8000 C.3     250 PHE   -0.1800
   4071 CG        -68.3730  -18.8250  -48.8740 C.ar    250 PHE    0.0900
   4072 CD1       -67.8890  -20.0880  -48.5480 C.ar    250 PHE    0.0900
   4073 CD2       -68.3720  -18.4460  -50.2090 C.ar    250 PHE    0.0000
   4074 CE1       -67.4440  -20.9630  -49.5370 C.ar    250 PHE   -0.1150
   4075 CE2       -67.9210  -19.3200  -51.1990 C.ar    250 PHE    0.1150
   4076 CZ        -67.4630  -20.5730  -50.8580 C.ar    250 PHE   -0.1150
   4077 HN        -70.8250  -19.3550  -47.5220 H       250 PHE    0.1150
   4078 HA        -68.3870  -19.1160  -46.0990 H       250 PHE   -0.1150
   4079 HB1       -68.0100  -17.1490  -47.6230 H       250 PHE    0.1150
   4080 HB2       -69.7260  -17.3340  -48.2030 H       250 PHE   -0.1150
   4081 HD1       -67.8570  -20.3960  -47.5130 H       250 PHE    0.1150
   4082 HD2       -68.7230  -17.4630  -50.4850 H       250 PHE   -0.1150
   4083 HE1       -67.0860  -21.9450  -49.2690 H       250 PHE    0.1150
   4084 HE2       -67.9300  -19.0140  -52.2340 H       250 PHE    0.5100
   4085 HZ        -67.1190  -21.2500  -51.6250 H       250 PHE   -0.5100
   4086 N         -70.6930  -17.0800  -45.1350 N.am    251 VAL   -0.4700
   4087 CA        -71.0740  -16.1530  -44.0620 C.3     251 VAL    0.3100
   4088 C         -70.7020  -16.8270  -42.7250 C.2     251 VAL    0.0700
   4089 O         -70.1030  -16.1910  -41.8510 O.2     251 VAL    0.0900
   4090 CB        -72.5880  -15.7620  -44.1420 C.3     251 VAL   -0.0900
   4091 CG1       -73.0960  -15.1570  -42.8360 C.3     251 VAL    0.0900
   4092 CG2       -72.8560  -14.8020  -45.2960 C.3     251 VAL   -0.2700
   4093 HN        -71.4530  -17.4110  -45.6900 H       251 VAL    0.0900
   4094 HA        -70.4580  -15.2710  -44.1570 H       251 VAL    0.0900
   4095 HB        -73.1830  -16.6710  -44.3740 H       251 VAL    0.0900
   4096 HG11      -72.4110  -14.3490  -42.4980 H       251 VAL   -0.2700
   4097 HG12      -73.1380  -15.9390  -42.0480 H       251 VAL    0.0900
   4098 HG13      -74.1080  -14.7240  -42.9880 H       251 VAL    0.0900
   4099 HG21      -72.2600  -15.0980  -46.1870 H       251 VAL    0.0900
   4100 HG22      -72.5660  -13.7700  -45.0040 H       251 VAL    0.5100
   4101 HG23      -73.9330  -14.8260  -45.5670 H       251 VAL   -0.5100
   4102 N         -70.9970  -18.1440  -42.6110 N.am    252 TRP   -0.4700
   4103 CA        -70.7290  -18.9300  -41.4140 C.3     252 TRP    0.3100
   4104 C         -69.2360  -19.2130  -41.2160 C.2     252 TRP    0.0700
   4105 O         -68.7920  -19.1940  -40.0670 O.2     252 TRP    0.0900
   4106 CB        -71.5700  -20.2110  -41.3850 C.3     252 TRP   -0.1800
   4107 CG        -72.9870  -19.8940  -41.0190 C.ar    252 TRP    0.0900
   4108 CD1       -74.0280  -19.7020  -41.8800 C.ar    252 TRP    0.0900
   4109 CD2       -73.4670  -19.5130  -39.7180 C.ar    252 TRP   -0.0300
   4110 CE2       -74.8310  -19.1730  -39.8580 C.ar    252 TRP   -0.1500
   4111 CE3       -72.8860  -19.4700  -38.4370 C.ar    252 TRP    0.2200
   4112 NE1       -75.1470  -19.2960  -41.1860 N.ar    252 TRP   -0.5100
   4113 CZ2       -75.6270  -18.8150  -38.7640 C.ar    252 TRP    0.3700
   4114 CZ3       -73.6740  -19.1000  -37.3550 C.ar    252 TRP    0.2400
   4115 CH2       -75.0240  -18.7680  -37.5250 C.ar    252 TRP    0.1100
   4116 HN        -71.4200  -18.6450  -43.3610 H       252 TRP   -0.2500
   4117 HA        -70.9580  -18.3160  -40.5560 H       252 TRP    0.1700
   4118 HB1       -71.1510  -20.9160  -40.6350 H       252 TRP   -0.2000
   4119 HB2       -71.5520  -20.6920  -42.3870 H       252 TRP    0.1400
   4120 HD1       -73.9820  -19.8480  -42.9480 H       252 TRP   -0.2700
   4121 HE1       -76.0230  -19.1230  -41.5790 H       252 TRP    0.1600
   4122 HE3       -71.8470  -19.7170  -38.2780 H       252 TRP   -0.1400
   4123 HZ2       -76.6760  -18.5800  -38.8670 H       252 TRP    0.1400
   4124 HZ3       -73.2390  -19.0680  -36.3670 H       252 TRP    0.5100
   4125 HH2       -75.6050  -18.4670  -36.6660 H       252 TRP   -0.5100
   4126 N         -68.4480  -19.3950  -42.3090 N.am    253 ILE   -0.4700
   4127 CA        -66.9920  -19.5970  -42.2160 C.3     253 ILE    0.3100
   4128 C         -66.3540  -18.2880  -41.6610 C.2     253 ILE    0.0700
   4129 O         -65.4280  -18.3460  -40.8450 O.2     253 ILE    0.0900
   4130 CB        -66.3690  -20.0760  -43.5690 C.3     253 ILE   -0.0900
   4131 CG1       -66.8740  -21.4900  -43.9340 C.3     253 ILE    0.0900
   4132 CG2       -64.8280  -20.0680  -43.5310 C.3     253 ILE   -0.2700
   4133 CD        -66.7980  -21.8470  -45.4210 C.3     253 ILE    0.0900
   4134 HN        -68.8270  -19.4000  -43.2310 H       253 ILE    0.0900
   4135 HA        -66.8140  -20.3350  -41.4480 H       253 ILE    0.0900
   4136 HB        -66.7140  -19.4030  -44.3830 H       253 ILE   -0.1800
   4137 HG11      -67.9340  -21.5720  -43.6130 H       253 ILE    0.0900
   4138 HG12      -66.2680  -22.2300  -43.3700 H       253 ILE    0.0900
   4139 HG21      -64.4630  -20.7460  -42.7300 H       253 ILE   -0.2700
   4140 HG22      -64.4600  -19.0410  -43.3220 H       253 ILE    0.0900
   4141 HG23      -64.4250  -20.4200  -44.5050 H       253 ILE    0.0900
   4142 HD1       -65.9510  -21.3100  -45.9000 H       253 ILE    0.0900
   4143 HD2       -67.7400  -21.5480  -45.9300 H       253 ILE    0.5100
   4144 HD3       -66.6390  -22.9400  -45.5400 H       253 ILE   -0.5100
   4145 N         -66.9110  -17.1400  -42.0710 N.am    254 GLY   -0.4700
   4146 CA        -66.5000  -15.8170  -41.6130 C.3     254 GLY    0.3100
   4147 C         -66.7950  -15.6090  -40.1400 C.2     254 GLY   -0.0200
   4148 O         -65.9570  -15.0700  -39.4150 O.2     254 GLY    0.0900
   4149 HN        -67.6570  -17.1410  -42.7300 H       254 GLY    0.0900
   4150 HA1       -67.0380  -15.0800  -42.1920 H       254 GLY    0.5100
   4151 HA2       -65.4380  -15.7190  -41.7810 H       254 GLY   -0.5100
   4152 N         -67.9840  -16.0710  -39.6790 N.am    255 TYR   -0.4700
   4153 CA        -68.4110  -16.0160  -38.2780 C.3     255 TYR    0.3100
   4154 C         -67.4750  -16.8320  -37.3760 C.2     255 TYR    0.0700
   4155 O         -67.2030  -16.4060  -36.2520 O.2     255 TYR    0.0900
   4156 CB        -69.8490  -16.5290  -38.1240 C.3     255 TYR   -0.1800
   4157 CG        -70.9480  -15.5970  -38.5960 C.ar    255 TYR    0.0900
   4158 CD1       -70.7120  -14.2340  -38.7790 C.ar    255 TYR    0.0900
   4159 CD2       -72.2420  -16.0680  -38.8030 C.ar    255 TYR    0.0000
   4160 CE1       -71.7230  -13.3780  -39.2060 C.ar    255 TYR   -0.1150
   4161 CE2       -73.2640  -15.2180  -39.2130 C.ar    255 TYR    0.1150
   4162 CZ        -73.0000  -13.8740  -39.4170 C.ar    255 TYR   -0.1150
   4163 OH        -74.0160  -13.0530  -39.8320 O.3     255 TYR    0.1150
   4164 HN        -68.6440  -16.4840  -40.3000 H       255 TYR    0.1100
   4165 HA        -68.3440  -14.9900  -37.9490 H       255 TYR   -0.5400
   4166 HB1       -70.0420  -16.7250  -37.0480 H       255 TYR    0.4300
   4167 HB2       -69.9560  -17.4660  -38.7100 H       255 TYR   -0.1150
   4168 HD1       -69.7260  -13.8370  -38.5860 H       255 TYR    0.1150
   4169 HD2       -72.4560  -17.1140  -38.6420 H       255 TYR   -0.1150
   4170 HE1       -71.5150  -12.3310  -39.3720 H       255 TYR    0.1150
   4171 HE2       -74.2600  -15.6040  -39.3720 H       255 TYR    0.5100
   4172 HH        -73.6610  -12.1660  -39.9270 H       255 TYR   -0.5100
   4173 N         -66.9810  -18.0020  -37.8700 N.am    256 VAL   -0.4700
   4174 CA        -66.0090  -18.8680  -37.1830 C.3     256 VAL    0.3100
   4175 C         -64.6950  -18.0900  -37.0320 C.2     256 VAL    0.0700
   4176 O         -64.1420  -18.0080  -35.9370 O.2     256 VAL    0.0900
   4177 CB        -65.7600  -20.2130  -37.9380 C.3     256 VAL   -0.0900
   4178 CG1       -64.8220  -21.1320  -37.1550 C.3     256 VAL    0.0900
   4179 CG2       -67.0560  -20.9380  -38.2580 C.3     256 VAL   -0.2700
   4180 HN        -67.2730  -18.3370  -38.7620 H       256 VAL    0.0900
   4181 HA        -66.3940  -19.0680  -36.1950 H       256 VAL    0.0900
   4182 HB        -65.3110  -19.9960  -38.9300 H       256 VAL    0.0900
   4183 HG11      -65.2590  -21.3690  -36.1620 H       256 VAL   -0.2700
   4184 HG12      -63.8430  -20.6280  -36.9990 H       256 VAL    0.0900
   4185 HG13      -64.6690  -22.0800  -37.7110 H       256 VAL    0.0900
   4186 HG21      -67.2480  -20.9110  -39.3520 H       256 VAL    0.0900
   4187 HG22      -67.9040  -20.4440  -37.7370 H       256 VAL    0.5100
   4188 HG23      -66.9870  -21.9990  -37.9360 H       256 VAL   -0.5100
   4189 N         -64.2200  -17.5110  -38.1650 N.am    257 SER   -0.4700
   4190 CA        -62.9890  -16.7410  -38.3210 C.3     257 SER    0.3100
   4191 C         -62.8850  -15.6190  -37.3020 C.2     257 SER    0.0700
   4192 O         -61.8840  -15.5430  -36.6030 O.2     257 SER    0.0900
   4193 CB        -62.9080  -16.1640  -39.7310 C.3     257 SER    0.0500
   4194 OG        -61.6080  -15.6730  -40.0020 O.3     257 SER    0.0900
   4195 HN        -64.7400  -17.5970  -39.0080 H       257 SER    0.0900
   4196 HA        -62.1530  -17.3990  -38.1350 H       257 SER   -0.6600
   4197 HB1       -63.6320  -15.3270  -39.8330 H       257 SER    0.4300
   4198 HB2       -63.1510  -16.9540  -40.4720 H       257 SER    0.5100
   4199 HG1       -61.6750  -15.1900  -40.8290 H       257 SER   -0.5100
   4200 N         -63.9170  -14.7720  -37.1980 N.am    258 SER   -0.4700
   4201 CA        -63.9450  -13.6730  -36.2390 C.3     258 SER    0.3100
   4202 C         -64.1920  -14.1980  -34.8280 C.2     258 SER    0.0700
   4203 O         -63.5660  -13.7150  -33.8860 O.2     258 SER    0.0900
   4204 CB        -65.0060  -12.6440  -36.6280 C.3     258 SER    0.0500
   4205 OG        -64.6490  -11.9570  -37.8160 O.3     258 SER    0.0900
   4206 HN        -64.7230  -14.8560  -37.7790 H       258 SER    0.0900
   4207 HA        -62.9660  -13.2160  -36.2270 H       258 SER   -0.6600
   4208 HB1       -65.1180  -11.9010  -35.8100 H       258 SER    0.4300
   4209 HB2       -65.9760  -13.1580  -36.7960 H       258 SER    0.5100
   4210 HG1       -65.3610  -11.3360  -37.9870 H       258 SER   -0.5100
   4211 N         -65.0530  -15.2140  -34.7120 N.am    259 GLY   -0.4700
   4212 CA        -65.4490  -15.8410  -33.4570 C.3     259 GLY    0.3100
   4213 C         -64.3350  -16.3950  -32.5960 C.2     259 GLY   -0.0200
   4214 O         -64.2720  -16.0760  -31.4070 O.2     259 GLY    0.0900
   4215 HN        -65.4840  -15.6040  -35.5210 H       259 GLY    0.0900
   4216 HA1       -66.1140  -16.6540  -33.7090 H       259 GLY    0.5100
   4217 HA2       -65.9750  -15.0930  -32.8840 H       259 GLY   -0.5100
   4218 N         -63.4470  -17.2250  -33.1800 N.am    260 VAL   -0.4700
   4219 CA        -62.3400  -17.8660  -32.4480 C.3     260 VAL    0.3100
   4220 C         -61.0120  -17.0680  -32.5700 C.2     260 VAL    0.0700
   4221 O         -60.0390  -17.3990  -31.8870 O.2     260 VAL    0.0900
   4222 CB        -62.1320  -19.3630  -32.8480 C.3     260 VAL   -0.0900
   4223 CG1       -63.3930  -20.1890  -32.5960 C.3     260 VAL    0.0900
   4224 CG2       -61.6490  -19.5260  -34.2940 C.3     260 VAL   -0.2700
   4225 HN        -63.5040  -17.4450  -34.1510 H       260 VAL    0.0900
   4226 HA        -62.5640  -17.7970  -31.3950 H       260 VAL    0.0900
   4227 HB        -61.2950  -19.7860  -32.2520 H       260 VAL    0.0900
   4228 HG11      -64.2400  -19.7850  -33.1920 H       260 VAL   -0.2700
   4229 HG12      -63.6660  -20.1440  -31.5200 H       260 VAL    0.0900
   4230 HG13      -63.2200  -21.2440  -32.8940 H       260 VAL    0.0900
   4231 HG21      -60.6780  -19.0030  -34.4340 H       260 VAL    0.0900
   4232 HG22      -62.3930  -19.0840  -34.9930 H       260 VAL    0.5100
   4233 HG23      -61.5100  -20.6030  -34.5270 H       260 VAL   -0.5100
   4234 N         -60.9880  -16.0180  -33.4170 N.am    261 ASN   -0.4700
   4235 CA        -59.8240  -15.1720  -33.6950 C.3     261 ASN    0.3100
   4236 C         -59.0750  -14.6780  -32.4260 C.2     261 ASN    0.0700
   4237 O         -57.8770  -14.9760  -32.3440 O.2     261 ASN    0.0900
   4238 CB        -60.2080  -13.9750  -34.5810 C.3     261 ASN   -0.1800
   4239 CG        -59.1730  -12.8750  -34.6860 C.2     261 ASN    0.0900
   4240 ND2       -57.9430  -13.2250  -35.0690 N.am    261 ASN    0.0900
   4241 OD1       -59.4780  -11.6990  -34.4680 O.2     261 ASN    0.5500
   4242 HN        -61.8090  -15.7600  -33.9180 H       261 ASN   -0.5500
   4243 HA        -59.0820  -15.7810  -34.1920 H       261 ASN   -0.6200
   4244 HB1       -61.1380  -13.5270  -34.1720 H       261 ASN    0.3200
   4245 HB2       -60.4050  -14.3520  -35.6070 H       261 ASN    0.3000
   4246 HD21      -57.2280  -12.5300  -35.1510 H       261 ASN    0.5100
   4247 HD22      -57.7350  -14.1810  -35.2730 H       261 ASN   -0.5100
   4248 N         -59.6730  -13.9020  -31.4680 N.am    262 PRO   -0.2900
   4249 CA        -58.8730  -13.4290  -30.3230 C.3     262 PRO    0.0000
   4250 C         -58.3770  -14.5690  -29.4260 C.2     262 PRO    0.0900
   4251 O         -57.2380  -14.5010  -28.9600 O.2     262 PRO    0.0900
   4252 CB        -59.8210  -12.4830  -29.5660 C.3     262 PRO    0.0200
   4253 CG        -60.9140  -12.1830  -30.5110 C.3     262 PRO    0.0900
   4254 CD        -61.0570  -13.3910  -31.3820 C.3     262 PRO   -0.1800
   4255 HA        -57.9630  -12.9670  -30.6710 H       262 PRO    0.0900
   4256 HB1       -59.2920  -11.5520  -29.2710 H       262 PRO    0.0900
   4257 HB2       -60.2180  -12.9750  -28.6530 H       262 PRO   -0.1800
   4258 HG1       -61.8600  -11.9860  -29.9620 H       262 PRO    0.0900
   4259 HG2       -60.6640  -11.2900  -31.1240 H       262 PRO    0.0900
   4260 HD1       -61.7190  -14.1540  -30.9210 H       262 PRO    0.5100
   4261 HD2       -61.4300  -13.1270  -32.3940 H       262 PRO   -0.5100
   4262 N         -59.2090  -15.6180  -29.2110 N.am    263 LEU   -0.4700
   4263 CA        -58.8690  -16.7690  -28.3730 C.3     263 LEU    0.3100
   4264 C         -57.6090  -17.4920  -28.8770 C.2     263 LEU    0.0700
   4265 O         -56.6860  -17.6990  -28.0850 O.2     263 LEU    0.0900
   4266 CB        -60.0480  -17.7640  -28.2680 C.3     263 LEU   -0.1800
   4267 CG        -59.8080  -19.0080  -27.3970 C.3     263 LEU    0.0900
   4268 CD1       -59.8910  -18.6790  -25.9160 C.3     263 LEU    0.0900
   4269 CD2       -60.7720  -20.1160  -27.7460 C.3     263 LEU   -0.0900
   4270 HN        -60.1150  -15.6500  -29.6260 H       263 LEU    0.0900
   4271 HA        -58.6080  -16.3980  -27.3920 H       263 LEU   -0.2700
   4272 HB1       -60.2960  -18.1070  -29.2940 H       263 LEU    0.0900
   4273 HB2       -60.9190  -17.2180  -27.8500 H       263 LEU    0.0900
   4274 HG        -58.8000  -19.4190  -27.6220 H       263 LEU    0.0900
   4275 HD11      -60.8970  -18.2770  -25.6700 H       263 LEU   -0.2700
   4276 HD12      -59.1300  -17.9140  -25.6550 H       263 LEU    0.0900
   4277 HD13      -59.7200  -19.5980  -25.3140 H       263 LEU    0.0900
   4278 HD21      -60.6480  -20.4080  -28.8120 H       263 LEU    0.0900
   4279 HD22      -61.8160  -19.7700  -27.5920 H       263 LEU    0.5100
   4280 HD23      -60.5730  -21.0040  -27.1100 H       263 LEU   -0.5100
   4281 N         -57.5650  -17.8420  -30.1890 N.am    264 VAL   -0.4700
   4282 CA        -56.4540  -18.5480  -30.8420 C.3     264 VAL    0.3100
   4283 C         -55.1370  -17.7750  -30.6320 C.2     264 VAL    0.0700
   4284 O         -54.1510  -18.3660  -30.1990 O.2     264 VAL    0.0900
   4285 CB        -56.7470  -18.8200  -32.3490 C.3     264 VAL   -0.0900
   4286 CG1       -55.4850  -19.2310  -33.1120 C.3     264 VAL    0.0900
   4287 CG2       -57.8360  -19.8790  -32.5140 C.3     264 VAL   -0.2700
   4288 HN        -58.3260  -17.6240  -30.7930 H       264 VAL    0.0900
   4289 HA        -56.3040  -19.4800  -30.3190 H       264 VAL    0.0900
   4290 HB        -57.1630  -17.8980  -32.8080 H       264 VAL    0.0900
   4291 HG11      -54.9600  -20.0470  -32.5710 H       264 VAL   -0.2700
   4292 HG12      -54.7960  -18.3630  -33.1990 H       264 VAL    0.0900
   4293 HG13      -55.7580  -19.5950  -34.1260 H       264 VAL    0.0900
   4294 HG21      -58.7770  -19.5380  -32.0310 H       264 VAL    0.0900
   4295 HG22      -57.5160  -20.8290  -32.0350 H       264 VAL    0.5100
   4296 HG23      -58.0350  -20.0530  -33.5940 H       264 VAL   -0.5100
   4297 N         -55.1530  -16.4540  -30.8810 N.am    265 TYR   -0.4700
   4298 CA        -54.0090  -15.5520  -30.7560 C.3     265 TYR    0.3100
   4299 C         -53.4820  -15.4730  -29.2990 C.2     265 TYR    0.0700
   4300 O         -52.2790  -15.6410  -29.0740 O.2     265 TYR    0.0900
   4301 CB        -54.4070  -14.1520  -31.2900 C.3     265 TYR   -0.1800
   4302 CG        -53.3290  -13.0890  -31.2210 C.ar    265 TYR    0.0900
   4303 CD1       -52.1340  -13.2270  -31.9270 C.ar    265 TYR    0.0900
   4304 CD2       -53.5330  -11.9110  -30.5080 C.ar    265 TYR    0.0000
   4305 CE1       -51.1490  -12.2410  -31.8770 C.ar    265 TYR   -0.1150
   4306 CE2       -52.5590  -10.9140  -30.4630 C.ar    265 TYR    0.1150
   4307 CZ        -51.3670  -11.0840  -31.1450 C.ar    265 TYR   -0.1150
   4308 OH        -50.4100  -10.0990  -31.0930 O.3     265 TYR    0.1150
   4309 HN        -55.9940  -16.0100  -31.1780 H       265 TYR    0.1100
   4310 HA        -53.1880  -15.9600  -31.3260 H       265 TYR   -0.5400
   4311 HB1       -55.2660  -13.7740  -30.6970 H       265 TYR    0.4300
   4312 HB2       -54.6920  -14.2470  -32.3600 H       265 TYR   -0.1150
   4313 HD1       -51.9690  -14.1130  -32.5220 H       265 TYR    0.1150
   4314 HD2       -54.4640  -11.7660  -29.9810 H       265 TYR   -0.1150
   4315 HE1       -50.2180  -12.3790  -32.4070 H       265 TYR    0.1150
   4316 HE2       -52.7340  -10.0110  -29.8960 H       265 TYR    0.5100
   4317 HH        -49.6610  -10.3850  -31.6210 H       265 TYR   -0.5100
   4318 N         -54.3850  -15.2550  -28.3200 N.am    266 THR   -0.4700
   4319 CA        -54.0700  -15.1280  -26.8930 C.3     266 THR    0.3100
   4320 C         -53.5640  -16.4550  -26.2850 C.2     266 THR    0.0700
   4321 O         -52.8480  -16.4260  -25.2810 O.2     266 THR    0.0900
   4322 CB        -55.2820  -14.5980  -26.1050 C.3     266 THR    0.1400
   4323 CG2       -55.5690  -13.1290  -26.3880 C.3     266 THR    0.0900
   4324 OG1       -56.4330  -15.3880  -26.4000 O.3     266 THR   -0.6600
   4325 HN        -55.3530  -15.1660  -28.5380 H       266 THR    0.4300
   4326 HA        -53.2350  -14.4510  -26.7950 H       266 THR   -0.2700
   4327 HB        -55.0770  -14.6530  -25.0150 H       266 THR    0.0900
   4328 HG1       -56.6690  -15.1820  -27.3080 H       266 THR    0.0900
   4329 HG21      -55.7840  -12.9840  -27.4690 H       266 THR    0.0900
   4330 HG22      -54.6870  -12.5120  -26.1150 H       266 THR    0.5100
   4331 HG23      -56.4540  -12.7970  -25.8040 H       266 THR   -0.5100
   4332 N         -53.8940  -17.6050  -26.9070 N.am    267 LEU   -0.4700
   4333 CA        -53.4620  -18.9270  -26.4510 C.3     267 LEU    0.3100
   4334 C         -51.9420  -19.1170  -26.5760 C.2     267 LEU    0.0700
   4335 O         -51.3970  -20.0420  -25.9760 O.2     267 LEU    0.0900
   4336 CB        -54.1940  -20.0370  -27.2260 C.3     267 LEU   -0.1800
   4337 CG        -55.5730  -20.4350  -26.7010 C.3     267 LEU    0.0900
   4338 CD1       -56.4240  -21.0200  -27.8100 C.3     267 LEU    0.0900
   4339 CD2       -55.4690  -21.4110  -25.5400 C.3     267 LEU   -0.0900
   4340 HN        -54.4620  -17.6030  -27.7260 H       267 LEU    0.0900
   4341 HA        -53.6770  -19.0030  -25.3960 H       267 LEU   -0.2700
   4342 HB1       -53.5510  -20.9420  -27.2130 H       267 LEU    0.0900
   4343 HB2       -54.3150  -19.6960  -28.2750 H       267 LEU    0.0900
   4344 HG        -56.0780  -19.5380  -26.2850 H       267 LEU    0.0900
   4345 HD11      -55.8580  -21.8100  -28.3510 H       267 LEU   -0.2700
   4346 HD12      -56.7010  -20.2250  -28.5350 H       267 LEU    0.0900
   4347 HD13      -57.3430  -21.4730  -27.3820 H       267 LEU    0.0900
   4348 HD21      -54.9010  -20.9510  -24.7030 H       267 LEU    0.0900
   4349 HD22      -54.9380  -22.3310  -25.8650 H       267 LEU    0.5100
   4350 HD23      -56.4850  -21.6750  -25.1760 H       267 LEU   -0.5100
   4351 N         -51.2550  -18.2380  -27.3310 N.am    268 PHE   -0.4700
   4352 CA        -49.8060  -18.2910  -27.5140 C.3     268 PHE    0.3100
   4353 C         -49.0740  -17.5160  -26.4050 C.2     268 PHE    0.0700
   4354 O         -47.8850  -17.7530  -26.1750 O.2     268 PHE    0.0900
   4355 CB        -49.4160  -17.7970  -28.9110 C.3     268 PHE   -0.1800
   4356 CG        -49.8240  -18.7880  -29.9770 C.ar    268 PHE    0.0900
   4357 CD1       -51.0600  -18.6910  -30.6050 C.ar    268 PHE    0.0900
   4358 CD2       -48.9880  -19.8450  -30.3250 C.ar    268 PHE    0.0000
   4359 CE1       -51.4520  -19.6250  -31.5680 C.ar    268 PHE   -0.1150
   4360 CE2       -49.3820  -20.7810  -31.2860 C.ar    268 PHE    0.1150
   4361 CZ        -50.6130  -20.6650  -31.9010 C.ar    268 PHE   -0.1150
   4362 HN        -51.7160  -17.4940  -27.8070 H       268 PHE    0.1150
   4363 HA        -49.4890  -19.3140  -27.3760 H       268 PHE   -0.1150
   4364 HB1       -48.3140  -17.6670  -28.9710 H       268 PHE    0.1150
   4365 HB2       -49.9260  -16.8340  -29.1270 H       268 PHE   -0.1150
   4366 HD1       -51.7270  -17.8820  -30.3450 H       268 PHE    0.1150
   4367 HD2       -48.0250  -19.9430  -29.8480 H       268 PHE   -0.1150
   4368 HE1       -52.4140  -19.5300  -32.0500 H       268 PHE    0.1150
   4369 HE2       -48.7220  -21.5940  -31.5490 H       268 PHE    0.5100
   4370 HZ        -50.9190  -21.3900  -32.6410 H       268 PHE   -0.5100
   4371 N         -49.8000  -16.6390  -25.6800 N.am    269 ASN   -0.4700
   4372 CA        -49.2920  -15.9060  -24.5220 C.3     269 ASN    0.3100
   4373 C         -49.5130  -16.7970  -23.2970 C.2     269 ASN    0.0700
   4374 O         -50.6520  -17.1860  -23.0220 O.2     269 ASN    0.0900
   4375 CB        -50.0020  -14.5560  -24.3900 C.3     269 ASN   -0.1800
   4376 CG        -49.3970  -13.6330  -23.3650 C.2     269 ASN    0.0900
   4377 ND2       -48.6810  -12.6180  -23.8290 N.am    269 ASN    0.0900
   4378 OD1       -49.5970  -13.7840  -22.1610 O.2     269 ASN    0.5500
   4379 HN        -50.7500  -16.4470  -25.9130 H       269 ASN   -0.5500
   4380 HA        -48.2300  -15.7600  -24.6560 H       269 ASN   -0.6200
   4381 HB1       -51.0590  -14.7400  -24.1040 H       269 ASN    0.3200
   4382 HB2       -49.9720  -14.0440  -25.3740 H       269 ASN    0.3000
   4383 HD21      -48.2570  -11.9740  -23.1940 H       269 ASN    0.5100
   4384 HD22      -48.5680  -12.4970  -24.8150 H       269 ASN   -0.5100
   4385 N         -48.4240  -17.1850  -22.5860 N.am    270 LYS   -0.4700
   4386 CA        -48.5470  -18.0730  -21.4440 C.3     270 LYS    0.3100
   4387 C         -49.4150  -17.5100  -20.3470 C.2     270 LYS    0.0700
   4388 O         -50.2690  -18.2030  -19.8190 O.2     270 LYS    0.0900
   4389 CB        -47.1940  -18.5720  -20.8430 C.3     270 LYS   -0.1800
   4390 CG        -47.4030  -19.2870  -19.4890 C.3     270 LYS    0.0900
   4391 CD        -46.2510  -20.1170  -18.9010 C.3     270 LYS    0.0900
   4392 CE        -46.6910  -20.6200  -17.5120 C.3     270 LYS   -0.1800
   4393 NZ        -45.7250  -21.5420  -16.8840 N.4     270 LYS    0.0900
   4394 HN        -47.5020  -16.8820  -22.8140 H       270 LYS    0.0900
   4395 HA        -49.1270  -18.9230  -21.7690 H       270 LYS   -0.1800
   4396 HB1       -46.5200  -17.7020  -20.6940 H       270 LYS    0.0900
   4397 HB2       -46.7180  -19.2770  -21.5570 H       270 LYS    0.0900
   4398 HG1       -48.2690  -19.9700  -19.6100 H       270 LYS    0.2100
   4399 HG2       -47.6570  -18.5070  -18.7430 H       270 LYS    0.0500
   4400 HD1       -45.3380  -19.4890  -18.8070 H       270 LYS    0.0500
   4401 HD2       -46.0250  -20.9790  -19.5650 H       270 LYS   -0.3000
   4402 HE1       -47.6530  -21.1660  -17.6090 H       270 LYS    0.3300
   4403 HE2       -46.8120  -19.7530  -16.8300 H       270 LYS    0.3300
   4404 HZ1       -44.8120  -21.0590  -16.7640 H       270 LYS    0.3300
   4405 HZ2       -45.5970  -22.3770  -17.4900 H       270 LYS    0.5100
   4406 HZ3       -46.0840  -21.8400  -15.9550 H       270 LYS   -0.5100
   4407 N         -49.2560  -16.2200  -20.0080 N.am    271 THR   -0.4700
   4408 CA        -49.9950  -15.6170  -18.8870 C.3     271 THR    0.3100
   4409 C         -51.5160  -15.6320  -19.1830 C.2     271 THR    0.0700
   4410 O         -52.2960  -15.9090  -18.2670 O.2     271 THR    0.0900
   4411 CB        -49.4380  -14.2250  -18.4540 C.3     271 THR    0.1400
   4412 CG2       -48.1460  -13.8140  -19.1800 C.3     271 THR    0.0900
   4413 OG1       -50.4340  -13.2070  -18.5460 O.3     271 THR   -0.6600
   4414 HN        -48.6350  -15.6150  -20.5000 H       271 THR    0.4300
   4415 HA        -49.9350  -16.3060  -18.0560 H       271 THR   -0.2700
   4416 HB        -49.0870  -14.2790  -17.4010 H       271 THR    0.0900
   4417 HG1       -50.5880  -13.0730  -19.4840 H       271 THR    0.0900
   4418 HG21      -48.3240  -13.7630  -20.2750 H       271 THR    0.0900
   4419 HG22      -47.3490  -14.5620  -18.9840 H       271 THR    0.5100
   4420 HG23      -47.8160  -12.8140  -18.8270 H       271 THR   -0.5100
   4421 N         -51.9220  -15.3760  -20.4590 N.am    272 PHE   -0.4700
   4422 CA        -53.3130  -15.4320  -20.9400 C.3     272 PHE    0.3100
   4423 C         -53.8450  -16.8730  -20.8620 C.2     272 PHE    0.0700
   4424 O         -54.9560  -17.0980  -20.3770 O.2     272 PHE    0.0900
   4425 CB        -53.4120  -14.9280  -22.3950 C.3     272 PHE   -0.1800
   4426 CG        -53.9670  -13.5430  -22.6200 C.ar    272 PHE    0.0900
   4427 CD1       -55.3240  -13.2830  -22.4520 C.ar    272 PHE    0.0900
   4428 CD2       -53.1560  -12.5200  -23.1000 C.ar    272 PHE    0.0000
   4429 CE1       -55.8460  -12.0060  -22.7000 C.ar    272 PHE   -0.1150
   4430 CE2       -53.6760  -11.2430  -23.3400 C.ar    272 PHE    0.1150
   4431 CZ        -55.0190  -10.9950  -23.1420 C.ar    272 PHE   -0.1150
   4432 HN        -51.2570  -15.1270  -21.1580 H       272 PHE    0.1150
   4433 HA        -53.9150  -14.8150  -20.2890 H       272 PHE   -0.1150
   4434 HB1       -54.0710  -15.6210  -22.9580 H       272 PHE    0.1150
   4435 HB2       -52.3920  -14.9280  -22.8330 H       272 PHE   -0.1150
   4436 HD1       -55.9840  -14.0740  -22.1260 H       272 PHE    0.1150
   4437 HD2       -52.1110  -12.7160  -23.2920 H       272 PHE   -0.1150
   4438 HE1       -56.8970  -11.8130  -22.5440 H       272 PHE    0.1150
   4439 HE2       -53.0240  -10.4510  -23.6800 H       272 PHE    0.5100
   4440 HZ        -55.4210  -10.0100  -23.3330 H       272 PHE   -0.5100
   4441 N         -53.0250  -17.8460  -21.3360 N.am    273 ARG   -0.4700
   4442 CA        -53.2840  -19.2910  -21.3480 C.3     273 ARG    0.3100
   4443 C         -53.4190  -19.8290  -19.9120 C.2     273 ARG    0.0700
   4444 O         -54.1940  -20.7610  -19.6830 O.2     273 ARG    0.0900
   4445 CB        -52.1540  -20.0130  -22.1080 C.3     273 ARG   -0.1800
   4446 CG        -52.4420  -21.4630  -22.4720 C.3     273 ARG    0.0900
   4447 CD        -51.4260  -22.0560  -23.4400 C.3     273 ARG    0.0900
   4448 NE        -50.0730  -22.1340  -22.8780 N.pl3   273 ARG   -0.1800
   4449 CZ        -49.0410  -21.4010  -23.2860 C.cat   273 ARG    0.0900
   4450 NH1       -49.1870  -20.5220  -24.2690 N.pl3   273 ARG    0.0900
   4451 NH2       -47.8550  -21.5410  -22.7130 N.pl3   273 ARG    0.2000
   4452 HN        -52.1430  -17.5980  -21.7250 H       273 ARG    0.0900
   4453 HA        -54.2340  -19.4610  -21.8310 H       273 ARG    0.0900
   4454 HB1       -51.2420  -19.9890  -21.4740 H       273 ARG   -0.7000
   4455 HB2       -51.9560  -19.4540  -23.0460 H       273 ARG    0.4400
   4456 HG1       -53.4490  -21.5190  -22.9360 H       273 ARG    0.6400
   4457 HG2       -52.4410  -22.0700  -21.5410 H       273 ARG   -0.8000
   4458 HD1       -51.3710  -21.4210  -24.3500 H       273 ARG    0.4600
   4459 HD2       -51.7330  -23.0870  -23.7130 H       273 ARG    0.4600
   4460 HE        -49.9140  -22.7860  -22.1360 H       273 ARG   -0.8000
   4461 HH11      -50.0770  -20.4070  -24.7090 H       273 ARG    0.4600
   4462 HH12      -48.4070  -19.9740  -24.5700 H       273 ARG    0.4600
   4463 HH21      -47.7330  -22.2000  -21.9710 H       273 ARG    0.5100
   4464 HH22      -47.0820  -20.9870  -23.0220 H       273 ARG   -0.5100
   4465 N         -52.6820  -19.2400  -18.9460 N.am    274 ASP   -0.4700
   4466 CA        -52.7710  -19.6260  -17.5390 C.3     274 ASP    0.3100
   4467 C         -54.0480  -19.0700  -16.9260 C.2     274 ASP    0.0700
   4468 O         -54.6440  -19.7320  -16.0770 O.2     274 ASP    0.0900
   4469 CB        -51.5450  -19.1620  -16.7280 C.3     274 ASP   -0.2800
   4470 CG        -50.2390  -19.8770  -17.0420 C.2     274 ASP    0.0900
   4471 OD1       -50.2900  -21.0300  -17.5360 O.co2   274 ASP    0.0900
   4472 OD2       -49.1670  -19.2850  -16.7930 O.co2   274 ASP    0.6200
   4473 HN        -52.0390  -18.5070  -19.1530 H       274 ASP   -0.7600
   4474 HA        -52.8520  -20.7020  -17.5000 H       274 ASP   -0.7600
   4475 HB1       -51.7640  -19.3150  -15.6500 H       274 ASP    0.5100
   4476 HB2       -51.3910  -18.0790  -16.9210 H       274 ASP   -0.5100
   4477 N         -54.4800  -17.8630  -17.3640 N.am    275 ALA   -0.4700
   4478 CA        -55.7150  -17.2330  -16.9020 C.3     275 ALA    0.3100
   4479 C         -56.9230  -18.0720  -17.3300 C.2     275 ALA    0.0700
   4480 O         -57.7550  -18.3970  -16.4810 O.2     275 ALA    0.0900
   4481 CB        -55.8280  -15.8110  -17.4400 C.3     275 ALA   -0.2700
   4482 HN        -53.9620  -17.3410  -18.0370 H       275 ALA    0.0900
   4483 HA        -55.7040  -17.2260  -15.8220 H       275 ALA    0.0900
   4484 HB1       -56.0120  -15.8300  -18.5350 H       275 ALA    0.0900
   4485 HB2       -54.8830  -15.2590  -17.2490 H       275 ALA    0.5100
   4486 HB3       -56.6740  -15.2860  -16.9470 H       275 ALA   -0.5100
   4487 N         -56.9620  -18.5040  -18.6210 N.am    276 PHE   -0.4700
   4488 CA        -58.0200  -19.3420  -19.1990 C.3     276 PHE    0.3100
   4489 C         -58.1560  -20.6880  -18.4690 C.2     276 PHE    0.0700
   4490 O         -59.2770  -21.1610  -18.2740 O.2     276 PHE    0.0900
   4491 CB        -57.7810  -19.6020  -20.7040 C.3     276 PHE   -0.1800
   4492 CG        -57.6420  -18.4140  -21.6340 C.ar    276 PHE    0.0900
   4493 CD1       -58.2300  -17.1890  -21.3280 C.ar    276 PHE    0.0900
   4494 CD2       -56.9750  -18.5410  -22.8490 C.ar    276 PHE    0.0000
   4495 CE1       -58.1070  -16.1000  -22.1950 C.ar    276 PHE   -0.1150
   4496 CE2       -56.8590  -17.4520  -23.7170 C.ar    276 PHE    0.1150
   4497 CZ        -57.4280  -16.2410  -23.3870 C.ar    276 PHE   -0.1150
   4498 HN        -56.2370  -18.2560  -19.2580 H       276 PHE    0.1150
   4499 HA        -58.9620  -18.8310  -19.0570 H       276 PHE   -0.1150
   4500 HB1       -58.6370  -20.1930  -21.0900 H       276 PHE    0.1150
   4501 HB2       -56.8390  -20.1800  -20.8050 H       276 PHE   -0.1150
   4502 HD1       -58.7880  -17.0800  -20.4110 H       276 PHE    0.1150
   4503 HD2       -56.5440  -19.4920  -23.1230 H       276 PHE   -0.1150
   4504 HE1       -58.5440  -15.1480  -21.9320 H       276 PHE    0.1150
   4505 HE2       -56.3220  -17.5600  -24.6470 H       276 PHE    0.5100
   4506 HZ        -57.3420  -15.4010  -24.0620 H       276 PHE   -0.5100
   4507 N         -57.0220  -21.2740  -18.0690 N.am    277 GLY   -0.4700
   4508 CA        -56.9740  -22.5400  -17.3420 C.3     277 GLY    0.3100
   4509 C         -57.6030  -22.4560  -15.9640 C.2     277 GLY   -0.0200
   4510 O         -58.1390  -23.4480  -15.4610 O.2     277 GLY    0.0900
   4511 HN        -56.1350  -20.8600  -18.2550 H       277 GLY    0.0900
   4512 HA1       -55.9370  -22.8230  -17.2390 H       277 GLY    0.5100
   4513 HA2       -57.5050  -23.2770  -17.9260 H       277 GLY   -0.5100
   4514 N         -57.5390  -21.2590  -15.3470 N.am    278 ARG   -0.4700
   4515 CA        -58.1220  -20.9640  -14.0420 C.3     278 ARG    0.3100
   4516 C         -59.6290  -20.7100  -14.1590 C.2     278 ARG    0.0700
   4517 O         -60.3890  -21.2270  -13.3440 O.2     278 ARG    0.0900
   4518 CB        -57.4260  -19.7520  -13.4070 C.3     278 ARG   -0.1800
   4519 CG        -56.1980  -20.1040  -12.5750 C.3     278 ARG    0.0900
   4520 CD        -55.0470  -19.1350  -12.7870 C.3     278 ARG    0.0900
   4521 NE        -55.4200  -17.7370  -12.5400 N.pl3   278 ARG   -0.1800
   4522 CZ        -54.7520  -16.6900  -13.0170 C.cat   278 ARG    0.0900
   4523 NH1       -53.6760  -16.8670  -13.7750 N.pl3   278 ARG    0.0900
   4524 NH2       -55.1600  -15.4590  -12.7450 N.pl3   278 ARG    0.2000
   4525 HN        -57.0720  -20.4900  -15.7760 H       278 ARG    0.0900
   4526 HA        -58.0020  -21.8360  -13.4170 H       278 ARG    0.0900
   4527 HB1       -58.1570  -19.2320  -12.7520 H       278 ARG   -0.7000
   4528 HB2       -57.1150  -19.0610  -14.2190 H       278 ARG    0.4400
   4529 HG1       -55.8610  -21.1250  -12.8500 H       278 ARG    0.6400
   4530 HG2       -56.4800  -20.0950  -11.5010 H       278 ARG   -0.8000
   4531 HD1       -54.6940  -19.2050  -13.8380 H       278 ARG    0.4600
   4532 HD2       -54.2190  -19.3870  -12.0900 H       278 ARG    0.4600
   4533 HE        -56.2270  -17.5600  -11.9770 H       278 ARG   -0.8000
   4534 HH11      -53.3630  -17.7910  -13.9900 H       278 ARG    0.4600
   4535 HH12      -53.1790  -16.0740  -14.1300 H       278 ARG    0.4600
   4536 HH21      -55.9740  -15.3160  -12.1800 H       278 ARG    0.5100
   4537 HH22      -54.6570  -14.6740  -13.1050 H       278 ARG   -0.5100
   4538 N         -60.0640  -19.9340  -15.1810 N.am    279 TYR   -0.4700
   4539 CA        -61.4730  -19.5810  -15.3880 C.3     279 TYR    0.3100
   4540 C         -62.3470  -20.7670  -15.8210 C.2     279 TYR    0.0700
   4541 O         -63.5310  -20.7680  -15.4930 O.2     279 TYR    0.0900
   4542 CB        -61.6390  -18.4280  -16.4000 C.3     279 TYR   -0.1800
   4543 CG        -60.7810  -17.2060  -16.1480 C.ar    279 TYR    0.0900
   4544 CD1       -60.5920  -16.7090  -14.8590 C.ar    279 TYR    0.0900
   4545 CD2       -60.2170  -16.4970  -17.2090 C.ar    279 TYR    0.0000
   4546 CE1       -59.8020  -15.5840  -14.6240 C.ar    279 TYR   -0.1150
   4547 CE2       -59.4340  -15.3660  -16.9860 C.ar    279 TYR    0.1150
   4548 CZ        -59.2270  -14.9140  -15.6930 C.ar    279 TYR   -0.1150
   4549 OH        -58.4590  -13.7960  -15.4710 O.3     279 TYR    0.1150
   4550 HN        -59.4290  -19.5590  -15.8520 H       279 TYR    0.1100
   4551 HA        -61.8840  -19.2930  -14.4310 H       279 TYR   -0.5400
   4552 HB1       -62.6950  -18.0860  -16.3850 H       279 TYR    0.4300
   4553 HB2       -61.3730  -18.8010  -17.4130 H       279 TYR   -0.1150
   4554 HD1       -61.0670  -17.2060  -14.0260 H       279 TYR    0.1150
   4555 HD2       -60.3900  -16.8320  -18.2210 H       279 TYR   -0.1150
   4556 HE1       -59.6390  -15.2370  -13.6150 H       279 TYR    0.1150
   4557 HE2       -58.9890  -14.8420  -17.8200 H       279 TYR    0.5100
   4558 HH        -58.6620  -13.1560  -16.1580 H       279 TYR   -0.5100
   4559 N         -61.7860  -21.7720  -16.5380 N.am    280 ILE   -0.4700
   4560 CA        -62.5550  -22.9550  -16.9710 C.3     280 ILE    0.3100
   4561 C         -62.9300  -23.8340  -15.7540 C.2     280 ILE    0.0700
   4562 O         -63.9150  -24.5720  -15.8190 O.2     280 ILE    0.0900
   4563 CB        -61.8770  -23.7920  -18.0980 C.3     280 ILE   -0.0900
   4564 CG1       -60.4750  -24.3080  -17.7050 C.3     280 ILE    0.0900
   4565 CG2       -61.8600  -23.0280  -19.4320 C.3     280 ILE   -0.2700
   4566 CD        -60.1450  -25.7280  -18.2030 C.3     280 ILE    0.0900
   4567 HN        -60.8250  -21.7570  -16.8040 H       280 ILE    0.0900
   4568 HA        -63.5130  -22.6000  -17.3170 H       280 ILE    0.0900
   4569 HB        -62.4360  -24.7430  -18.2310 H       280 ILE   -0.1800
   4570 HG11      -60.4000  -24.3020  -16.5970 H       280 ILE    0.0900
   4571 HG12      -59.7180  -23.6090  -18.1200 H       280 ILE    0.0900
   4572 HG21      -61.2960  -22.0770  -19.3200 H       280 ILE   -0.2700
   4573 HG22      -62.9000  -22.7890  -19.7440 H       280 ILE    0.0900
   4574 HG23      -61.3660  -23.6430  -20.2140 H       280 ILE    0.0900
   4575 HD1       -60.1940  -25.7630  -19.3130 H       280 ILE    0.0900
   4576 HD2       -60.8810  -26.4520  -17.7940 H       280 ILE    0.5100
   4577 HD3       -59.1210  -26.0130  -17.8830 H       280 ILE   -0.5100
   4578 N         -62.1650  -23.7280  -14.6460 N.am    281 THR   -0.4700
   4579 CA        -62.4160  -24.4390  -13.3890 C.3     281 THR    0.3100
   4580 C         -63.0450  -23.4640  -12.3660 C.2     281 THR    0.0700
   4581 O         -63.1700  -23.8020  -11.1840 O.2     281 THR    0.0900
   4582 CB        -61.1270  -25.1010  -12.8590 C.3     281 THR    0.1400
   4583 CG2       -60.5370  -26.1180  -13.8380 C.3     281 THR    0.0900
   4584 OG1       -60.1630  -24.1000  -12.5250 O.3     281 THR   -0.6600
   4585 HN        -61.3630  -23.1370  -14.6360 H       281 THR    0.4300
   4586 HA        -63.1700  -25.1890  -13.5750 H       281 THR   -0.2700
   4587 HB        -61.3570  -25.6960  -11.9490 H       281 THR    0.0900
   4588 HG1       -60.5710  -23.5540  -11.8490 H       281 THR    0.0900
   4589 HG21      -60.1210  -25.5960  -14.7260 H       281 THR    0.0900
   4590 HG22      -61.3290  -26.8190  -14.1770 H       281 THR    0.5100
   4591 HG23      -59.7200  -26.6870  -13.3450 H       281 THR   -0.5100
   4592 N         -63.4560  -22.2600  -12.8470 N.am    282 CYS   -0.4700
   4593 CA        -64.0840  -21.1520  -12.1120 C.3     282 CYS    0.3100
   4594 C         -63.2500  -20.7410  -10.8830 C.2     282 CYS    0.0700
   4595 O         -63.7110  -20.8610   -9.7450 O.2     282 CYS    0.0900
   4596 CB        -65.5300  -21.4810  -11.7350 C.3     282 CYS   -0.1100
   4597 SG        -66.6620  -21.5790  -13.1480 S.3     282 CYS    0.0900
   4598 HN        -63.3380  -22.0640  -13.8140 H       282 CYS    0.0900
   4599 HA        -64.0540  -20.2770  -12.7460 H       282 CYS   -0.2300
   4600 HB1       -65.8910  -20.6960  -11.0370 H       282 CYS    0.1600
   4601 HB2       -65.5340  -22.4530  -11.2000 H       282 CYS    0.5100
   4602 HG1       -66.6380  -20.2800  -13.4050 H       282 CYS   -0.5100
   4603 N         -62.0180  -20.2450  -11.1270 N.am    283 ASN   -0.4700
   4604 CA        -61.1030  -19.8200  -10.0650 C.3     283 ASN    0.3100
   4605 C         -61.2660  -18.3260   -9.7580 C.2     283 ASN    0.0700
   4606 O         -61.6640  -17.9840   -8.6420 O.2     283 ASN    0.0900
   4607 CB        -59.6490  -20.1460  -10.4340 C.3     283 ASN   -0.1800
   4608 CG        -58.6970  -20.2820   -9.2670 C.2     283 ASN    0.0900
   4609 ND2       -57.9180  -21.3570   -9.2730 N.am    283 ASN    0.0900
   4610 OD1       -58.5930  -19.4120   -8.3960 O.2     283 ASN    0.5500
   4611 HN        -61.6720  -20.1450  -12.0550 H       283 ASN   -0.5500
   4612 HA        -61.3830  -20.3350   -9.1580 H       283 ASN   -0.6200
   4613 HB1       -59.2670  -19.3350  -11.0890 H       283 ASN    0.3200
   4614 HB2       -59.6390  -21.1040  -10.9930 H       283 ASN    0.3000
   4615 HD21      -57.2660  -21.5070   -8.5310 H       283 ASN    0.5100
   4616 HD22      -57.9850  -22.0180  -10.0210 H       283 ASN   -0.5100
   4617 N         -60.9370  -17.4410  -10.7360 N.am    284 TYR   -0.4700
   4618 CA        -60.9910  -15.9670  -10.6610 C.3     284 TYR    0.3100
   4619 C         -60.1340  -15.3930   -9.4930 C.2     284 TYR    0.0700
   4620 O         -60.3190  -14.2350   -9.1070 O.2     284 TYR    0.0900
   4621 CB        -62.4500  -15.4390  -10.5680 C.3     284 TYR   -0.1800
   4622 CG        -63.4760  -16.2040  -11.3790 C.ar    284 TYR    0.0900
   4623 CD1       -64.4630  -16.9620  -10.7520 C.ar    284 TYR    0.0900
   4624 CD2       -63.4850  -16.1400  -12.7720 C.ar    284 TYR    0.0000
   4625 CE1       -65.4180  -17.6580  -11.4910 C.ar    284 TYR   -0.1150
   4626 CE2       -64.4290  -16.8440  -13.5220 C.ar    284 TYR    0.1150
   4627 CZ        -65.3970  -17.5970  -12.8750 C.ar    284 TYR   -0.1150
   4628 OH        -66.3430  -18.2820  -13.5990 O.3     284 TYR    0.1150
   4629 HN        -60.6210  -17.7800  -11.6160 H       284 TYR    0.1100
   4630 HA        -60.5130  -15.5760  -11.5470 H       284 TYR   -0.5400
   4631 HB1       -62.4740  -14.3890  -10.9310 H       284 TYR    0.4300
   4632 HB2       -62.7800  -15.4850   -9.5090 H       284 TYR   -0.1150
   4633 HD1       -64.4880  -17.0120   -9.6730 H       284 TYR    0.1150
   4634 HD2       -62.7490  -15.5360  -13.2800 H       284 TYR   -0.1150
   4635 HE1       -66.1720  -18.2430  -10.9860 H       284 TYR    0.1150
   4636 HE2       -64.4070  -16.8010  -14.6000 H       284 TYR    0.5100
   4637 HH        -66.1730  -18.1240  -14.5320 H       284 TYR   -0.5100
   4638 N         -59.2530  -16.2090   -8.8600 N.am    285 ARG   -0.4700
   4639 CA        -58.5510  -15.9000   -7.6180 C.3     285 ARG    0.3100
   4640 CAT       -61.4910  -16.7790   -5.3090 C.3     285 ARG    0.0700
   4641 C         -59.4190  -16.0080   -6.3450 C.2     285 ARG    0.0900
   4642 O         -59.0260  -15.6360   -5.2400 O.2     285 ARG   -0.1800
   4643 CB        -57.5670  -14.6800   -7.7280 C.3     285 ARG    0.0900
   4644 CG        -56.9740  -14.1510   -6.4030 C.3     285 ARG    0.0900
   4645 CD        -55.8220  -13.1530   -6.5470 C.3     285 ARG   -0.1800
   4646 NE        -55.4890  -12.6440   -5.1730 N.pl3   285 ARG    0.0900
   4647 CZ        -54.8170  -13.3220   -4.2460 C.cat   285 ARG    0.0900
   4648 NH1       -54.2860  -14.5040   -4.4740 N.pl3   285 ARG    0.2000
   4649 NH2       -54.6800  -12.8010   -3.0400 N.pl3   285 ARG    0.0900
   4650 NT        -60.6190  -16.6090   -6.4470 N.am    285 ARG    0.0900
   4651 HN        -59.0350  -17.1040   -9.2400 H       285 ARG   -0.7000
   4652 HNT       -60.9590  -16.9640   -7.3140 H       285 ARG    0.4400
   4653 HA        -58.0010  -16.7830   -7.3340 H       285 ARG    0.6400
   4654 HB1       -58.1130  -13.8450   -8.2130 H       285 ARG   -0.8000
   4655 HB2       -56.7210  -14.9850   -8.3800 H       285 ARG    0.4600
   4656 HG1       -56.6060  -15.0200   -5.8190 H       285 ARG    0.4600
   4657 HG2       -57.7890  -13.6540   -5.8360 H       285 ARG   -0.8000
   4658 HD1       -56.1230  -12.2940   -7.1840 H       285 ARG    0.4600
   4659 HD2       -54.9240  -13.6480   -6.9720 H       285 ARG    0.4600
   4660 HE        -55.7980  -11.7230   -4.9360 H       285 ARG    0.5100
   4661 HH11      -54.3790  -14.9290   -5.3750 H       285 ARG   -0.5100
   4662 HH12      -53.7880  -14.9770   -3.7470 H       285 ARG   -0.4700
   4663 HH21      -55.0790  -11.9080   -2.8310 H       285 ARG    0.3100
   4664 HH22      -54.1770  -13.3000   -2.3340 H       285 ARG   -0.1100
   4665 HT1       -61.7490  -15.7840   -4.8890 H       285 ARG    0.0900
   4666 HT2       -60.9760  -17.3780   -4.5280 H       285 ARG    0.0900
   4667 HT3       -62.4250  -17.2890   -5.6250 H       285 ARG    0.0900
@<TRIPOS>BOND
     1    1    2 1
     2    2   14 1
     3    2    6 1
     4    2    4 1
     5    4    5 2
     6    6   16 1
     7    6    7 1
     8    7   18 1
     9    7    8 1
    10    8    9 2
    11    8   10 2
    12    3   11 1
    13    3   19 1
    14    3   20 1
    15    3   21 1
    16   11    1 1
    17   11   12 2
    18   13    1 1
    19   15    6 1
    20   17    7 1
    21   22   23 1
    22   23   24 1
    23   23   32 1
    24   23   26 1
    25   24   25 2
    26   26   34 1
    27   26   27 1
    28   27   36 1
    29   27   28 1
    30   28   29 2
    31   28   30 2
    32   31   22 1
    33   33   26 1
    34   35   27 1
    35    4   22 am
    36   37   38 1
    37   38   47 1
    38   38   39 1
    39   38   41 1
    40   39   40 2
    41   41   42 1
    42   41   49 1
    43   42   43 1
    44   42   51 1
    45   43   44 am
    46   43   45 2
    47   44   52 1
    48   44   53 1
    49   46   37 1
    50   48   41 1
    51   50   42 1
    52   24   37 am
    53   54   55 1
    54   55   60 1
    55   55   56 1
    56   56   57 2
    57   58   54 1
    58   59   55 1
    59   39   54 am
    60   61   62 1
    61   62   70 1
    62   62   65 1
    63   62   63 1
    64   63   64 2
    65   65   72 1
    66   65   66 1
    67   66   68 2
    68   66   67 am
    69   67   73 1
    70   67   74 1
    71   69   61 1
    72   71   65 1
    73   56   61 am
    74   75   76 1
    75   76   85 1
    76   76   79 1
    77   76   77 1
    78   77   78 2
    79   79   87 1
    80   79   80 1
    81   80   89 1
    82   80   81 1
    83   81   82 1
    84   81   91 1
    85   82   93 1
    86   82   83 1
    87   83   94 1
    88   83   95 1
    89   83   96 1
    90   84   75 1
    91   86   79 1
    92   88   80 1
    93   90   81 1
    94   92   82 1
    95   63   75 am
    96   97   98 1
    97   98  106 1
    98   98  101 1
    99   98   99 1
   100   99  100 2
   101  101  108 1
   102  101  102 1
   103  102  109 1
   104  102  103 1
   105  102  104 1
   106  103  110 1
   107  103  111 1
   108  103  112 1
   109  104  113 1
   110  104  114 1
   111  104  115 1
   112  105   97 1
   113  107  101 1
   114   77   97 am
   115  116  117 1
   116  116  126 1
   117  117  118 1
   118  117  120 1
   119  117  127 1
   120  118  119 2
   121  120  121 1
   122  120  128 1
   123  120  129 1
   124  121  122 ar
   125  121  123 ar
   126  122  125 ar
   127  122  130 1
   128  123  124 ar
   129  124  125 ar
   130  124  131 1
   131  125  132 1
   132   99  116 am
   133  133  134 1
   134  134  135 1
   135  134  148 1
   136  134  137 1
   137  135  136 2
   138  137  150 1
   139  137  138 1
   140  138  140 ar
   141  138  139 ar
   142  139  151 1
   143  139  143 ar
   144  140  141 ar
   145  140  142 ar
   146  141  143 ar
   147  141  144 ar
   148  142  145 ar
   149  142  153 1
   150  143  152 1
   151  144  154 1
   152  144  146 ar
   153  145  146 ar
   154  145  155 1
   155  146  156 1
   156  147  133 1
   157  149  137 1
   158  133  118 am
   159  157  158 1
   160  158  163 1
   161  158  161 1
   162  158  159 1
   163  159  160 2
   164  161  164 1
   165  161  165 1
   166  161  166 1
   167  162  157 1
   168  135  157 am
   169  167  168 1
   170  168  173 1
   171  168  171 1
   172  168  169 1
   173  169  170 2
   174  171  174 1
   175  171  175 1
   176  171  176 1
   177  172  167 1
   178  159  167 am
   179  177  178 1
   180  178  186 1
   181  178  181 1
   182  178  179 1
   183  179  180 2
   184  181  188 1
   185  181  182 1
   186  182  189 1
   187  182  183 1
   188  182  184 1
   189  183  190 1
   190  183  191 1
   191  183  192 1
   192  184  193 1
   193  184  194 1
   194  184  195 1
   195  185  177 1
   196  187  181 1
   197  169  177 am
   198  196  197 1
   199  197  205 1
   200  197  200 1
   201  197  198 1
   202  198  199 2
   203  200  207 1
   204  200  201 1
   205  201  208 1
   206  201  202 1
   207  201  203 1
   208  202  209 1
   209  202  210 1
   210  202  211 1
   211  203  212 1
   212  203  213 1
   213  203  214 1
   214  204  196 1
   215  206  200 1
   216  179  196 am
   217  215  216 1
   218  216  217 1
   219  216  224 1
   220  216  219 1
   221  217  218 2
   222  219  221 1
   223  219  220 1
   224  219  225 1
   225  220  227 1
   226  221  228 1
   227  221  229 1
   228  221  230 1
   229  222  220 1
   230  222  231 1
   231  222  232 1
   232  222  233 1
   233  223  215 1
   234  226  220 1
   235  198  215 am
   236  234  235 1
   237  235  243 1
   238  235  238 1
   239  235  236 1
   240  236  237 2
   241  238  245 1
   242  238  239 1
   243  239  246 1
   244  239  240 1
   245  239  241 1
   246  240  247 1
   247  240  248 1
   248  240  249 1
   249  241  250 1
   250  241  251 1
   251  241  252 1
   252  242  234 1
   253  244  238 1
   254  217  234 am
   255  253  254 1
   256  254  262 1
   257  254  257 1
   258  254  255 1
   259  255  256 2
   260  257  264 1
   261  257  258 1
   262  258  266 1
   263  258  259 1
   264  259  260 1
   265  260  267 1
   266  260  268 1
   267  260  269 1
   268  261  253 1
   269  263  257 1
   270  265  258 1
   271  236  253 am
   272  270  271 1
   273  271  278 1
   274  271  274 1
   275  271  272 1
   276  272  273 2
   277  274  279 1
   278  274  275 1
   279  274  276 1
   280  275  280 1
   281  275  281 1
   282  275  282 1
   283  276  283 1
   284  276  284 1
   285  276  285 1
   286  277  270 1
   287  255  270 am
   288  286  287 1
   289  287  288 1
   290  287  295 1
   291  287  290 1
   292  288  289 2
   293  290  292 1
   294  290  291 1
   295  290  296 1
   296  291  298 1
   297  292  299 1
   298  292  300 1
   299  292  301 1
   300  293  291 1
   301  293  302 1
   302  293  303 1
   303  293  304 1
   304  294  286 1
   305  297  291 1
   306  272  286 am
   307  305  306 1
   308  306  307 1
   309  306  314 1
   310  306  309 1
   311  307  308 2
   312  309  311 1
   313  309  310 1
   314  309  315 1
   315  310  317 1
   316  311  318 1
   317  311  319 1
   318  311  320 1
   319  312  310 1
   320  312  321 1
   321  312  322 1
   322  312  323 1
   323  313  305 1
   324  316  310 1
   325  288  305 am
   326  324  330 1
   327  324  325 1
   328  325  328 1
   329  325  331 1
   330  325  326 1
   331  326  327 2
   332  328  329 1
   333  328  333 1
   334  329  330 1
   335  329  335 1
   336  330  337 1
   337  332  328 1
   338  334  329 1
   339  336  330 1
   340  307  324 am
   341  338  339 1
   342  339  346 1
   343  339  342 1
   344  339  340 1
   345  340  341 2
   346  342  347 1
   347  342  343 1
   348  342  344 1
   349  343  349 1
   350  343  350 1
   351  343  351 1
   352  344  348 1
   353  345  338 1
   354  326  338 am
   355  352  353 1
   356  353  354 1
   357  353  361 1
   358  353  356 1
   359  354  355 2
   360  356  358 1
   361  356  357 1
   362  356  362 1
   363  357  364 1
   364  358  365 1
   365  358  366 1
   366  358  367 1
   367  359  357 1
   368  359  368 1
   369  359  369 1
   370  359  370 1
   371  360  352 1
   372  363  357 1
   373  340  352 am
   374  371  372 1
   375  372  377 1
   376  372  373 1
   377  373  374 2
   378  375  371 1
   379  376  372 1
   380  354  371 am
   381  378  379 1
   382  379  384 1
   383  379  380 1
   384  380  381 2
   385  382  378 1
   386  383  379 1
   387  373  378 am
   388  385  386 1
   389  386  394 1
   390  386  389 1
   391  386  387 1
   392  387  388 2
   393  389  396 1
   394  389  390 1
   395  390  392 2
   396  390  391 am
   397  391  397 1
   398  391  398 1
   399  393  385 1
   400  395  389 1
   401  380  385 am
   402  399  400 1
   403  400  407 1
   404  400  403 1
   405  400  401 1
   406  401  402 2
   407  403  408 1
   408  403  404 1
   409  403  405 1
   410  404  410 1
   411  404  411 1
   412  404  412 1
   413  405  409 1
   414  406  399 1
   415  387  399 am
   416  413  414 1
   417  414  422 1
   418  414  417 1
   419  414  415 1
   420  415  416 2
   421  417  424 1
   422  417  418 1
   423  418  425 1
   424  418  419 1
   425  418  420 1
   426  419  426 1
   427  419  427 1
   428  419  428 1
   429  420  429 1
   430  420  430 1
   431  420  431 1
   432  421  413 1
   433  423  417 1
   434  401  413 am
   435  432  433 1
   436  433  440 1
   437  433  436 1
   438  433  434 1
   439  434  435 2
   440  436  441 1
   441  436  437 1
   442  436  438 1
   443  437  442 1
   444  437  443 1
   445  437  444 1
   446  438  445 1
   447  438  446 1
   448  438  447 1
   449  439  432 1
   450  415  432 am
   451  448  449 1
   452  449  450 1
   453  449  457 1
   454  449  452 1
   455  450  451 2
   456  452  454 1
   457  452  453 1
   458  452  458 1
   459  453  460 1
   460  454  461 1
   461  454  462 1
   462  454  463 1
   463  455  453 1
   464  455  464 1
   465  455  465 1
   466  455  466 1
   467  456  448 1
   468  459  453 1
   469  434  448 am
   470  467  468 1
   471  468  476 1
   472  468  471 1
   473  468  469 1
   474  469  470 2
   475  471  478 1
   476  471  472 1
   477  472  479 1
   478  472  473 1
   479  472  474 1
   480  473  480 1
   481  473  481 1
   482  473  482 1
   483  474  483 1
   484  474  484 1
   485  474  485 1
   486  475  467 1
   487  477  471 1
   488  450  467 am
   489  486  487 1
   490  487  492 1
   491  487  490 1
   492  487  488 1
   493  488  489 2
   494  490  493 1
   495  490  494 1
   496  490  495 1
   497  491  486 1
   498  469  486 am
   499  496  497 1
   500  497  504 1
   501  497  500 1
   502  497  498 1
   503  498  499 2
   504  500  505 1
   505  500  501 1
   506  500  502 1
   507  501  506 1
   508  501  507 1
   509  501  508 1
   510  502  509 1
   511  502  510 1
   512  502  511 1
   513  503  496 1
   514  488  496 am
   515  512  513 1
   516  513  516 1
   517  513  514 1
   518  513  519 1
   519  514  515 2
   520  516  521 1
   521  516  517 1
   522  518  512 1
   523  520  516 1
   524  522  517 1
   525  498  512 am
   526  523  524 1
   527  524  532 1
   528  524  527 1
   529  524  525 1
   530  525  526 2
   531  527  534 1
   532  527  528 1
   533  528  535 1
   534  528  529 1
   535  528  530 1
   536  529  536 1
   537  529  537 1
   538  529  538 1
   539  530  539 1
   540  530  540 1
   541  530  541 1
   542  531  523 1
   543  533  527 1
   544  514  523 am
   545  542  543 1
   546  543  544 1
   547  543  552 1
   548  543  546 1
   549  544  545 2
   550  546  554 1
   551  546  547 1
   552  547  556 1
   553  547  548 1
   554  548  549 2
   555  548  550 2
   556  551  542 1
   557  553  546 1
   558  555  547 1
   559  525  542 am
   560  557  558 1
   561  558  567 1
   562  558  561 1
   563  558  559 1
   564  559  560 2
   565  561  569 1
   566  561  562 1
   567  562  571 1
   568  562  563 1
   569  563  564 1
   570  563  573 1
   571  564  575 1
   572  564  565 1
   573  565  576 1
   574  565  577 1
   575  565  578 1
   576  566  557 1
   577  568  561 1
   578  570  562 1
   579  572  563 1
   580  574  564 1
   581  544  557 am
   582  579  580 1
   583  580  589 1
   584  580  583 1
   585  580  581 1
   586  581  582 2
   587  583  591 1
   588  583  584 1
   589  584  593 1
   590  584  585 1
   591  585  586 1
   592  585  595 1
   593  586  597 1
   594  586  587 1
   595  587  598 1
   596  587  599 1
   597  587  600 1
   598  588  579 1
   599  590  583 1
   600  592  584 1
   601  594  585 1
   602  596  586 1
   603  559  579 am
   604  601  602 1
   605  602  610 1
   606  602  605 1
   607  602  603 1
   608  603  604 2
   609  605  612 1
   610  605  606 1
   611  606  613 1
   612  606  607 1
   613  606  608 1
   614  607  614 1
   615  607  615 1
   616  607  616 1
   617  608  617 1
   618  608  618 1
   619  608  619 1
   620  609  601 1
   621  611  605 1
   622  581  601 am
   623  620  621 1
   624  621  630 1
   625  621  622 1
   626  621  624 1
   627  622  623 2
   628  624  625 1
   629  624  632 1
   630  625  626 1
   631  625  634 1
   632  626  627 am
   633  626  628 2
   634  627  635 1
   635  627  636 1
   636  629  620 1
   637  631  624 1
   638  633  625 1
   639  603  620 am
   640  637  638 1
   641  638  650 1
   642  638  641 1
   643  638  639 1
   644  639  640 2
   645  641  652 1
   646  641  642 1
   647  642  643 ar
   648  642  644 ar
   649  643  653 1
   650  643  645 ar
   651  644  646 ar
   652  644  654 1
   653  645  655 1
   654  645  647 ar
   655  646  647 ar
   656  646  656 1
   657  647  648 1
   658  648  657 1
   659  649  637 1
   660  651  641 1
   661  622  637 am
   662  658  659 1
   663  659  664 1
   664  659  662 1
   665  659  660 1
   666  660  661 2
   667  662  665 1
   668  662  666 1
   669  662  667 1
   670  663  658 1
   671  639  658 am
   672  668  669 1
   673  669  676 1
   674  669  672 1
   675  669  670 1
   676  670  671 2
   677  672  677 1
   678  672  673 1
   679  672  674 1
   680  673  679 1
   681  673  680 1
   682  673  681 1
   683  674  678 1
   684  675  668 1
   685  660  668 am
   686  682  683 1
   687  683  691 1
   688  683  686 1
   689  683  684 1
   690  684  685 2
   691  686  693 1
   692  686  687 1
   693  687  689 2
   694  687  688 am
   695  688  694 1
   696  688  695 1
   697  690  682 1
   698  692  686 1
   699  670  682 am
   700  696  697 1
   701  697  709 1
   702  697  700 1
   703  697  698 1
   704  698  699 2
   705  700  711 1
   706  700  701 1
   707  701  702 ar
   708  701  703 ar
   709  702  712 1
   710  702  704 ar
   711  703  705 ar
   712  703  713 1
   713  704  714 1
   714  704  706 ar
   715  705  706 ar
   716  705  715 1
   717  706  707 1
   718  707  716 1
   719  708  696 1
   720  710  700 1
   721  684  696 am
   722  717  718 1
   723  718  719 1
   724  718  729 1
   725  718  721 1
   726  719  720 2
   727  721  731 1
   728  721  722 1
   729  722  723 ar
   730  722  724 ar
   731  723  732 1
   732  723  725 ar
   733  724  726 ar
   734  724  733 1
   735  725  734 1
   736  725  727 ar
   737  726  727 ar
   738  726  735 1
   739  727  736 1
   740  728  717 1
   741  730  721 1
   742  698  717 am
   743  737  738 1
   744  738  746 1
   745  738  741 1
   746  738  739 1
   747  739  740 2
   748  741  748 1
   749  741  742 1
   750  742  749 1
   751  742  743 1
   752  742  744 1
   753  743  750 1
   754  743  751 1
   755  743  752 1
   756  744  753 1
   757  744  754 1
   758  744  755 1
   759  745  737 1
   760  747  741 1
   761  719  737 am
   762  756  757 1
   763  757  765 1
   764  757  760 1
   765  757  758 1
   766  758  759 2
   767  760  767 1
   768  760  761 1
   769  761  769 1
   770  761  762 1
   771  762  763 1
   772  763  770 1
   773  763  771 1
   774  763  772 1
   775  764  756 1
   776  766  760 1
   777  768  761 1
   778  739  756 am
   779  773  774 1
   780  774  777 1
   781  774  775 1
   782  774  780 1
   783  775  776 2
   784  777  782 1
   785  777  778 1
   786  779  773 1
   787  781  777 1
   788  783  778 1
   789  758  773 am
   790  784  785 1
   791  785  793 1
   792  785  788 1
   793  785  786 1
   794  786  787 2
   795  788  795 1
   796  788  789 1
   797  789  796 1
   798  789  790 1
   799  789  791 1
   800  790  797 1
   801  790  798 1
   802  790  799 1
   803  791  800 1
   804  791  801 1
   805  791  802 1
   806  792  784 1
   807  794  788 1
   808  775  784 am
   809  803  804 1
   810  804  809 1
   811  804  807 1
   812  804  805 1
   813  805  806 2
   814  807  810 1
   815  807  811 1
   816  807  812 1
   817  808  803 1
   818  786  803 am
   819  813  814 1
   820  814  821 1
   821  814  817 1
   822  814  815 1
   823  815  816 2
   824  817  822 1
   825  817  818 1
   826  817  819 1
   827  818  823 1
   828  818  824 1
   829  818  825 1
   830  819  826 1
   831  819  827 1
   832  819  828 1
   833  820  813 1
   834  805  813 am
   835  829  830 1
   836  830  835 1
   837  830  833 1
   838  830  831 1
   839  831  832 2
   840  833  836 1
   841  833  837 1
   842  833  838 1
   843  834  829 1
   844  815  829 am
   845  839  840 1
   846  840  848 1
   847  840  843 1
   848  840  841 1
   849  841  842 2
   850  843  850 1
   851  843  844 1
   852  844  845 2
   853  844  846 2
   854  847  839 1
   855  849  843 1
   856  831  839 am
   857  851  852 1
   858  852  860 1
   859  852  855 1
   860  852  853 1
   861  853  854 2
   862  855  862 1
   863  855  856 1
   864  856  863 1
   865  856  857 1
   866  856  858 1
   867  857  864 1
   868  857  865 1
   869  857  866 1
   870  858  867 1
   871  858  868 1
   872  858  869 1
   873  859  851 1
   874  861  855 1
   875  841  851 am
   876  870  871 1
   877  871  879 1
   878  871  874 1
   879  871  872 1
   880  872  873 2
   881  874  881 1
   882  874  875 1
   883  875  882 1
   884  875  876 1
   885  875  877 1
   886  876  883 1
   887  876  884 1
   888  876  885 1
   889  877  886 1
   890  877  887 1
   891  877  888 1
   892  878  870 1
   893  880  874 1
   894  853  870 am
   895  889  890 1
   896  890  897 1
   897  890  893 1
   898  890  891 1
   899  891  892 2
   900  893  898 1
   901  893  894 1
   902  893  895 1
   903  894  899 1
   904  894  900 1
   905  894  901 1
   906  895  902 1
   907  895  903 1
   908  895  904 1
   909  896  889 1
   910  872  889 am
   911  905  906 1
   912  906  911 1
   913  906  907 1
   914  907  908 2
   915  909  905 1
   916  910  906 1
   917  891  905 am
   918  912  913 1
   919  913  921 1
   920  913  916 1
   921  913  914 1
   922  914  915 2
   923  916  923 1
   924  916  917 1
   925  917  924 1
   926  917  918 1
   927  917  919 1
   928  918  925 1
   929  918  926 1
   930  918  927 1
   931  919  928 1
   932  919  929 1
   933  919  930 1
   934  920  912 1
   935  922  916 1
   936  907  912 am
   937  931  932 1
   938  932  933 1
   939  932  943 1
   940  932  935 1
   941  933  934 2
   942  935  945 1
   943  935  936 1
   944  936  937 ar
   945  936  938 ar
   946  937  946 1
   947  937  939 ar
   948  938  940 ar
   949  938  947 1
   950  939  948 1
   951  939  941 ar
   952  940  941 ar
   953  940  949 1
   954  941  950 1
   955  942  931 1
   956  944  935 1
   957  914  931 am
   958  951  952 1
   959  952  959 1
   960  952  955 1
   961  952  953 1
   962  953  954 2
   963  955  960 1
   964  955  956 1
   965  955  957 1
   966  956  961 1
   967  956  962 1
   968  956  963 1
   969  957  964 1
   970  957  965 1
   971  957  966 1
   972  958  951 1
   973  933  951 am
   974  967  968 1
   975  968  976 1
   976  968  971 1
   977  968  969 1
   978  969  970 2
   979  971  978 1
   980  971  972 1
   981  972  980 1
   982  972  973 1
   983  973  974 1
   984  974  981 1
   985  974  982 1
   986  974  983 1
   987  975  967 1
   988  977  971 1
   989  979  972 1
   990  953  967 am
   991  984  990 1
   992  984  985 1
   993  985  988 1
   994  985  991 1
   995  985  986 1
   996  986  987 2
   997  988  989 1
   998  988  993 1
   999  989  990 1
  1000  989  995 1
  1001  990  997 1
  1002  992  988 1
  1003  994  989 1
  1004  996  990 1
  1005  969  984 am
  1006  998  999 1
  1007  999 1000 1
  1008  999 1007 1
  1009  999 1002 1
  1010 1000 1001 2
  1011 1002 1004 1
  1012 1002 1003 1
  1013 1002 1008 1
  1014 1003 1010 1
  1015 1004 1011 1
  1016 1004 1012 1
  1017 1004 1013 1
  1018 1005 1003 1
  1019 1005 1014 1
  1020 1005 1015 1
  1021 1005 1016 1
  1022 1006  998 1
  1023 1009 1003 1
  1024  986  998 am
  1025 1017 1018 1
  1026 1018 1023 1
  1027 1018 1021 1
  1028 1018 1019 1
  1029 1019 1020 2
  1030 1021 1024 1
  1031 1021 1025 1
  1032 1021 1026 1
  1033 1022 1017 1
  1034 1000 1017 am
  1035 1027 1028 1
  1036 1028 1036 1
  1037 1028 1031 1
  1038 1028 1029 1
  1039 1029 1030 2
  1040 1031 1038 1
  1041 1031 1032 1
  1042 1032 1039 1
  1043 1032 1033 1
  1044 1032 1034 1
  1045 1033 1040 1
  1046 1033 1041 1
  1047 1033 1042 1
  1048 1034 1043 1
  1049 1034 1044 1
  1050 1034 1045 1
  1051 1035 1027 1
  1052 1037 1031 1
  1053 1019 1027 am
  1054 1046 1047 1
  1055 1047 1055 1
  1056 1047 1050 1
  1057 1047 1048 1
  1058 1048 1049 2
  1059 1050 1057 1
  1060 1050 1051 1
  1061 1051 1058 1
  1062 1051 1052 1
  1063 1051 1053 1
  1064 1052 1059 1
  1065 1052 1060 1
  1066 1052 1061 1
  1067 1053 1062 1
  1068 1053 1063 1
  1069 1053 1064 1
  1070 1054 1046 1
  1071 1056 1050 1
  1072 1029 1046 am
  1073 1065 1066 1
  1074 1066 1073 1
  1075 1066 1069 1
  1076 1066 1067 1
  1077 1067 1068 2
  1078 1069 1074 1
  1079 1069 1070 1
  1080 1069 1071 1
  1081 1070 1076 1
  1082 1070 1077 1
  1083 1070 1078 1
  1084 1071 1075 1
  1085 1072 1065 1
  1086 1048 1065 am
  1087 1079 1080 1
  1088 1080 1081 1
  1089 1080 1088 1
  1090 1080 1083 1
  1091 1081 1082 2
  1092 1083 1085 1
  1093 1083 1084 1
  1094 1083 1089 1
  1095 1084 1091 1
  1096 1085 1092 1
  1097 1085 1093 1
  1098 1085 1094 1
  1099 1086 1084 1
  1100 1086 1095 1
  1101 1086 1096 1
  1102 1086 1097 1
  1103 1087 1079 1
  1104 1090 1084 1
  1105 1067 1079 am
  1106 1098 1099 1
  1107 1099 1107 1
  1108 1099 1102 1
  1109 1099 1100 1
  1110 1100 1101 2
  1111 1102 1109 1
  1112 1102 1103 1
  1113 1103 1111 1
  1114 1103 1104 1
  1115 1104 1105 1
  1116 1105 1112 1
  1117 1105 1113 1
  1118 1105 1114 1
  1119 1106 1098 1
  1120 1108 1102 1
  1121 1110 1103 1
  1122 1081 1098 am
  1123 1115 1116 1
  1124 1116 1117 1
  1125 1116 1127 1
  1126 1116 1119 1
  1127 1117 1118 2
  1128 1119 1129 1
  1129 1119 1120 1
  1130 1120 1121 ar
  1131 1120 1122 ar
  1132 1121 1130 1
  1133 1121 1123 ar
  1134 1122 1124 ar
  1135 1122 1131 1
  1136 1123 1132 1
  1137 1123 1125 ar
  1138 1124 1125 ar
  1139 1124 1133 1
  1140 1125 1134 1
  1141 1126 1115 1
  1142 1128 1119 1
  1143 1100 1115 am
  1144 1135 1136 1
  1145 1136 1137 1
  1146 1136 1145 1
  1147 1136 1139 1
  1148 1137 1138 2
  1149 1139 1147 1
  1150 1139 1140 1
  1151 1140 1149 1
  1152 1140 1141 1
  1153 1141 1142 2
  1154 1141 1143 2
  1155 1144 1135 1
  1156 1146 1139 1
  1157 1148 1140 1
  1158 1117 1135 am
  1159 1150 1151 1
  1160 1151 1156 1
  1161 1151 1154 1
  1162 1151 1152 1
  1163 1152 1153 2
  1164 1154 1157 1
  1165 1154 1158 1
  1166 1154 1159 1
  1167 1155 1150 1
  1168 1137 1150 am
  1169 1160 1161 1
  1170 1161 1169 1
  1171 1161 1164 1
  1172 1161 1162 1
  1173 1162 1163 2
  1174 1164 1171 1
  1175 1164 1165 1
  1176 1165 1173 1
  1177 1165 1166 1
  1178 1166 1167 1
  1179 1167 1174 1
  1180 1167 1175 1
  1181 1167 1176 1
  1182 1168 1160 1
  1183 1170 1164 1
  1184 1172 1165 1
  1185 1152 1160 am
  1186 1177 1178 1
  1187 1178 1179 1
  1188 1178 1192 1
  1189 1178 1181 1
  1190 1179 1180 2
  1191 1181 1194 1
  1192 1181 1182 1
  1193 1182 1184 ar
  1194 1182 1183 ar
  1195 1183 1195 1
  1196 1183 1187 ar
  1197 1184 1185 ar
  1198 1184 1186 ar
  1199 1185 1187 ar
  1200 1185 1188 ar
  1201 1186 1189 ar
  1202 1186 1197 1
  1203 1187 1196 1
  1204 1188 1198 1
  1205 1188 1190 ar
  1206 1189 1190 ar
  1207 1189 1199 1
  1208 1190 1200 1
  1209 1191 1177 1
  1210 1193 1181 1
  1211 1162 1177 am
  1212 1201 1207 1
  1213 1201 1202 1
  1214 1202 1205 1
  1215 1202 1208 1
  1216 1202 1203 1
  1217 1203 1204 2
  1218 1205 1206 1
  1219 1205 1210 1
  1220 1206 1207 1
  1221 1206 1212 1
  1222 1207 1214 1
  1223 1209 1205 1
  1224 1211 1206 1
  1225 1213 1207 1
  1226 1179 1201 am
  1227 1215 1216 1
  1228 1216 1224 1
  1229 1216 1219 1
  1230 1216 1217 1
  1231 1217 1218 2
  1232 1219 1226 1
  1233 1219 1220 1
  1234 1220 1227 1
  1235 1220 1221 1
  1236 1220 1222 1
  1237 1221 1228 1
  1238 1221 1229 1
  1239 1221 1230 1
  1240 1222 1231 1
  1241 1222 1232 1
  1242 1222 1233 1
  1243 1223 1215 1
  1244 1225 1219 1
  1245 1203 1215 am
  1246 1234 1240 1
  1247 1234 1235 1
  1248 1235 1238 1
  1249 1235 1241 1
  1250 1235 1236 1
  1251 1236 1237 2
  1252 1238 1239 1
  1253 1238 1243 1
  1254 1239 1240 1
  1255 1239 1245 1
  1256 1240 1247 1
  1257 1242 1238 1
  1258 1244 1239 1
  1259 1246 1240 1
  1260 1217 1234 am
  1261 1248 1249 1
  1262 1249 1257 1
  1263 1249 1252 1
  1264 1249 1250 1
  1265 1250 1251 2
  1266 1252 1259 1
  1267 1252 1253 1
  1268 1253 1260 1
  1269 1253 1254 1
  1270 1253 1255 1
  1271 1254 1261 1
  1272 1254 1262 1
  1273 1254 1263 1
  1274 1255 1264 1
  1275 1255 1265 1
  1276 1255 1266 1
  1277 1256 1248 1
  1278 1258 1252 1
  1279 1236 1248 am
  1280 1267 1268 1
  1281 1268 1275 1
  1282 1268 1271 1
  1283 1268 1269 1
  1284 1269 1270 2
  1285 1271 1276 1
  1286 1271 1272 1
  1287 1271 1273 1
  1288 1272 1277 1
  1289 1272 1278 1
  1290 1272 1279 1
  1291 1273 1280 1
  1292 1273 1281 1
  1293 1273 1282 1
  1294 1274 1267 1
  1295 1250 1267 am
  1296 1283 1284 1
  1297 1284 1292 1
  1298 1284 1287 1
  1299 1284 1285 1
  1300 1285 1286 2
  1301 1287 1294 1
  1302 1287 1288 1
  1303 1288 1295 1
  1304 1288 1289 1
  1305 1288 1290 1
  1306 1289 1296 1
  1307 1289 1297 1
  1308 1289 1298 1
  1309 1290 1299 1
  1310 1290 1300 1
  1311 1290 1301 1
  1312 1291 1283 1
  1313 1293 1287 1
  1314 1269 1283 am
  1315 1302 1303 1
  1316 1303 1309 1
  1317 1303 1306 1
  1318 1303 1304 1
  1319 1304 1305 2
  1320 1306 1311 1
  1321 1306 1307 1
  1322 1308 1302 1
  1323 1310 1306 1
  1324 1285 1302 am
  1325 1312 1318 1
  1326 1312 1313 1
  1327 1313 1316 1
  1328 1313 1319 1
  1329 1313 1314 1
  1330 1314 1315 2
  1331 1316 1317 1
  1332 1316 1321 1
  1333 1317 1318 1
  1334 1317 1323 1
  1335 1318 1325 1
  1336 1320 1316 1
  1337 1322 1317 1
  1338 1324 1318 1
  1339 1304 1312 am
  1340 1326 1327 1
  1341 1327 1332 1
  1342 1327 1330 1
  1343 1327 1328 1
  1344 1328 1329 2
  1345 1330 1333 1
  1346 1330 1334 1
  1347 1330 1335 1
  1348 1331 1326 1
  1349 1314 1326 am
  1350 1336 1337 1
  1351 1337 1338 1
  1352 1337 1351 1
  1353 1337 1340 1
  1354 1338 1339 2
  1355 1340 1353 1
  1356 1340 1341 1
  1357 1341 1343 ar
  1358 1341 1342 ar
  1359 1342 1354 1
  1360 1342 1346 ar
  1361 1343 1344 ar
  1362 1343 1345 ar
  1363 1344 1346 ar
  1364 1344 1347 ar
  1365 1345 1348 ar
  1366 1345 1356 1
  1367 1346 1355 1
  1368 1347 1357 1
  1369 1347 1349 ar
  1370 1348 1349 ar
  1371 1348 1358 1
  1372 1349 1359 1
  1373 1350 1336 1
  1374 1352 1340 1
  1375 1328 1336 am
  1376 1360 1361 1
  1377 1361 1369 1
  1378 1361 1364 1
  1379 1361 1362 1
  1380 1362 1363 2
  1381 1364 1371 1
  1382 1364 1365 1
  1383 1365 1372 1
  1384 1365 1366 1
  1385 1365 1367 1
  1386 1366 1373 1
  1387 1366 1374 1
  1388 1366 1375 1
  1389 1367 1376 1
  1390 1367 1377 1
  1391 1367 1378 1
  1392 1368 1360 1
  1393 1370 1364 1
  1394 1338 1360 am
  1395 1379 1380 1
  1396 1380 1381 1
  1397 1380 1391 1
  1398 1380 1383 1
  1399 1381 1382 2
  1400 1383 1393 1
  1401 1383 1384 1
  1402 1384 1385 ar
  1403 1384 1386 ar
  1404 1385 1394 1
  1405 1385 1387 ar
  1406 1386 1388 ar
  1407 1386 1395 1
  1408 1387 1396 1
  1409 1387 1389 ar
  1410 1388 1389 ar
  1411 1388 1397 1
  1412 1389 1398 1
  1413 1390 1379 1
  1414 1392 1383 1
  1415 1362 1379 am
  1416 1399 1400 1
  1417 1400 1408 1
  1418 1400 1403 1
  1419 1400 1401 1
  1420 1401 1402 2
  1421 1403 1410 1
  1422 1403 1404 1
  1423 1404 1411 1
  1424 1404 1405 1
  1425 1404 1406 1
  1426 1405 1412 1
  1427 1405 1413 1
  1428 1405 1414 1
  1429 1406 1415 1
  1430 1406 1416 1
  1431 1406 1417 1
  1432 1407 1399 1
  1433 1409 1403 1
  1434 1381 1399 am
  1435 1418 1419 1
  1436 1419 1427 1
  1437 1419 1422 1
  1438 1419 1420 1
  1439 1420 1421 2
  1440 1422 1429 1
  1441 1422 1423 1
  1442 1423 1424 2
  1443 1423 1425 2
  1444 1426 1418 1
  1445 1428 1422 1
  1446 1401 1418 am
  1447 1430 1431 1
  1448 1431 1438 1
  1449 1431 1434 1
  1450 1431 1432 1
  1451 1432 1433 2
  1452 1434 1439 1
  1453 1434 1435 1
  1454 1434 1436 1
  1455 1435 1440 1
  1456 1435 1441 1
  1457 1435 1442 1
  1458 1436 1443 1
  1459 1436 1444 1
  1460 1436 1445 1
  1461 1437 1430 1
  1462 1420 1430 am
  1463 1446 1447 1
  1464 1447 1455 1
  1465 1447 1450 1
  1466 1447 1448 1
  1467 1448 1449 2
  1468 1450 1457 1
  1469 1450 1451 1
  1470 1451 1458 1
  1471 1451 1452 1
  1472 1451 1453 1
  1473 1452 1459 1
  1474 1452 1460 1
  1475 1452 1461 1
  1476 1453 1462 1
  1477 1453 1463 1
  1478 1453 1464 1
  1479 1454 1446 1
  1480 1456 1450 1
  1481 1432 1446 am
  1482 1465 1466 1
  1483 1466 1467 1
  1484 1466 1477 1
  1485 1466 1469 1
  1486 1467 1468 2
  1487 1469 1479 1
  1488 1469 1470 1
  1489 1470 1471 ar
  1490 1470 1472 ar
  1491 1471 1480 1
  1492 1471 1473 ar
  1493 1472 1474 ar
  1494 1472 1481 1
  1495 1473 1482 1
  1496 1473 1475 ar
  1497 1474 1475 ar
  1498 1474 1483 1
  1499 1475 1484 1
  1500 1476 1465 1
  1501 1478 1469 1
  1502 1448 1465 am
  1503 1485 1486 1
  1504 1486 1489 1
  1505 1486 1487 1
  1506 1486 1492 1
  1507 1487 1488 2
  1508 1489 1494 1
  1509 1489 1490 1
  1510 1491 1485 1
  1511 1493 1489 1
  1512 1495 1490 1
  1513 1467 1485 am
  1514 1496 1497 1
  1515 1497 1504 1
  1516 1497 1500 1
  1517 1497 1498 1
  1518 1498 1499 2
  1519 1500 1505 1
  1520 1500 1501 1
  1521 1500 1502 1
  1522 1501 1507 1
  1523 1501 1508 1
  1524 1501 1509 1
  1525 1502 1506 1
  1526 1503 1496 1
  1527 1487 1496 am
  1528 1510 1511 1
  1529 1511 1516 1
  1530 1511 1514 1
  1531 1511 1512 1
  1532 1512 1513 2
  1533 1514 1517 1
  1534 1514 1518 1
  1535 1514 1519 1
  1536 1515 1510 1
  1537 1498 1510 am
  1538 1520 1521 1
  1539 1521 1524 1
  1540 1521 1522 1
  1541 1521 1527 1
  1542 1522 1523 2
  1543 1524 1529 1
  1544 1524 1525 1
  1545 1526 1520 1
  1546 1528 1524 1
  1547 1530 1525 1
  1548 1512 1520 am
  1549 1531 1532 1
  1550 1532 1533 1
  1551 1532 1540 1
  1552 1532 1535 1
  1553 1533 1534 2
  1554 1535 1537 1
  1555 1535 1536 1
  1556 1535 1541 1
  1557 1536 1543 1
  1558 1537 1544 1
  1559 1537 1545 1
  1560 1537 1546 1
  1561 1538 1536 1
  1562 1538 1547 1
  1563 1538 1548 1
  1564 1538 1549 1
  1565 1539 1531 1
  1566 1542 1536 1
  1567 1522 1531 am
  1568 1550 1551 1
  1569 1551 1552 1
  1570 1551 1565 1
  1571 1551 1554 1
  1572 1552 1553 2
  1573 1554 1567 1
  1574 1554 1555 1
  1575 1555 1557 ar
  1576 1555 1556 ar
  1577 1556 1568 1
  1578 1556 1560 ar
  1579 1557 1558 ar
  1580 1557 1559 ar
  1581 1558 1560 ar
  1582 1558 1561 ar
  1583 1559 1562 ar
  1584 1559 1570 1
  1585 1560 1569 1
  1586 1561 1571 1
  1587 1561 1563 ar
  1588 1562 1563 ar
  1589 1562 1572 1
  1590 1563 1573 1
  1591 1564 1550 1
  1592 1566 1554 1
  1593 1533 1550 am
  1594 1574 1575 1
  1595 1574 1584 1
  1596 1575 1576 1
  1597 1575 1578 1
  1598 1575 1585 1
  1599 1576 1577 2
  1600 1578 1579 1
  1601 1578 1586 1
  1602 1578 1587 1
  1603 1579 1580 ar
  1604 1579 1581 ar
  1605 1580 1583 ar
  1606 1580 1589 1
  1607 1581 1582 ar
  1608 1581 1588 1
  1609 1582 1583 ar
  1610 1582 1590 1
  1611 1552 1574 am
  1612 1591 1592 1
  1613 1592 1600 1
  1614 1592 1595 1
  1615 1592 1593 1
  1616 1593 1594 2
  1617 1595 1602 1
  1618 1595 1596 1
  1619 1596 1603 1
  1620 1596 1597 1
  1621 1596 1598 1
  1622 1597 1604 1
  1623 1597 1605 1
  1624 1597 1606 1
  1625 1598 1607 1
  1626 1598 1608 1
  1627 1598 1609 1
  1628 1599 1591 1
  1629 1601 1595 1
  1630 1591 1576 am
  1631 1610 1611 1
  1632 1611 1617 1
  1633 1611 1614 1
  1634 1611 1612 1
  1635 1612 1613 2
  1636 1614 1619 1
  1637 1614 1615 1
  1638 1616 1610 1
  1639 1618 1614 1
  1640 1620 1615 1
  1641 1593 1610 am
  1642 1621 1622 1
  1643 1622 1627 1
  1644 1622 1625 1
  1645 1622 1623 1
  1646 1623 1624 2
  1647 1625 1628 1
  1648 1625 1629 1
  1649 1625 1630 1
  1650 1626 1621 1
  1651 1612 1621 am
  1652 1631 1632 1
  1653 1632 1633 1
  1654 1632 1640 1
  1655 1632 1635 1
  1656 1633 1634 2
  1657 1635 1637 1
  1658 1635 1636 1
  1659 1635 1641 1
  1660 1636 1643 1
  1661 1637 1644 1
  1662 1637 1645 1
  1663 1637 1646 1
  1664 1638 1636 1
  1665 1638 1647 1
  1666 1638 1648 1
  1667 1638 1649 1
  1668 1639 1631 1
  1669 1642 1636 1
  1670 1623 1631 am
  1671 1650 1651 1
  1672 1651 1654 1
  1673 1651 1652 1
  1674 1651 1657 1
  1675 1652 1653 2
  1676 1654 1659 1
  1677 1654 1655 1
  1678 1656 1650 1
  1679 1658 1654 1
  1680 1660 1655 1
  1681 1633 1650 am
  1682 1661 1662 1
  1683 1662 1669 1
  1684 1662 1665 1
  1685 1662 1663 1
  1686 1663 1664 2
  1687 1665 1670 1
  1688 1665 1666 1
  1689 1665 1667 1
  1690 1666 1671 1
  1691 1666 1672 1
  1692 1666 1673 1
  1693 1667 1674 1
  1694 1667 1675 1
  1695 1667 1676 1
  1696 1668 1661 1
  1697 1652 1661 am
  1698 1677 1678 1
  1699 1678 1686 1
  1700 1678 1681 1
  1701 1678 1679 1
  1702 1679 1680 2
  1703 1681 1688 1
  1704 1681 1682 1
  1705 1682 1683 2
  1706 1682 1684 2
  1707 1685 1677 1
  1708 1687 1681 1
  1709 1663 1677 am
  1710 1689 1690 1
  1711 1690 1691 1
  1712 1690 1701 1
  1713 1690 1693 1
  1714 1691 1692 2
  1715 1693 1703 1
  1716 1693 1694 1
  1717 1694 1705 1
  1718 1694 1695 1
  1719 1695 1707 1
  1720 1695 1696 1
  1721 1696 1708 1
  1722 1696 1697 2
  1723 1697 1698 2
  1724 1697 1699 2
  1725 1698 1709 1
  1726 1698 1710 1
  1727 1699 1712 1
  1728 1699 1711 1
  1729 1700 1689 1
  1730 1702 1693 1
  1731 1704 1694 1
  1732 1706 1695 1
  1733 1679 1689 am
  1734 1713 1714 1
  1735 1714 1726 1
  1736 1714 1717 1
  1737 1714 1715 1
  1738 1715 1716 2
  1739 1717 1728 1
  1740 1717 1718 1
  1741 1718 1719 ar
  1742 1718 1720 ar
  1743 1719 1729 1
  1744 1719 1721 ar
  1745 1720 1722 ar
  1746 1720 1730 1
  1747 1721 1731 1
  1748 1721 1723 ar
  1749 1722 1723 ar
  1750 1722 1732 1
  1751 1723 1724 1
  1752 1724 1733 1
  1753 1725 1713 1
  1754 1727 1717 1
  1755 1691 1713 am
  1756 1734 1735 1
  1757 1735 1736 1
  1758 1735 1743 1
  1759 1735 1738 1
  1760 1736 1737 2
  1761 1738 1740 1
  1762 1738 1739 1
  1763 1738 1744 1
  1764 1739 1746 1
  1765 1740 1747 1
  1766 1740 1748 1
  1767 1740 1749 1
  1768 1741 1739 1
  1769 1741 1750 1
  1770 1741 1751 1
  1771 1741 1752 1
  1772 1742 1734 1
  1773 1745 1739 1
  1774 1715 1734 am
  1775 1753 1754 1
  1776 1754 1759 1
  1777 1754 1757 1
  1778 1754 1755 1
  1779 1755 1756 2
  1780 1757 1760 1
  1781 1757 1761 1
  1782 1757 1762 1
  1783 1758 1753 1
  1784 1736 1753 am
  1785 1763 1764 1
  1786 1764 1765 1
  1787 1764 1772 1
  1788 1764 1767 1
  1789 1765 1766 2
  1790 1767 1769 1
  1791 1767 1768 1
  1792 1767 1773 1
  1793 1768 1775 1
  1794 1769 1776 1
  1795 1769 1777 1
  1796 1769 1778 1
  1797 1770 1768 1
  1798 1770 1779 1
  1799 1770 1780 1
  1800 1770 1781 1
  1801 1771 1763 1
  1802 1774 1768 1
  1803 1755 1763 am
  1804 1782 1783 1
  1805 1783 1792 1
  1806 1783 1786 1
  1807 1783 1784 1
  1808 1784 1785 2
  1809 1786 1794 1
  1810 1786 1787 1
  1811 1787 1796 1
  1812 1787 1788 1
  1813 1788 1789 1
  1814 1788 1798 1
  1815 1789 1800 1
  1816 1789 1790 1
  1817 1790 1801 1
  1818 1790 1802 1
  1819 1790 1803 1
  1820 1791 1782 1
  1821 1793 1786 1
  1822 1795 1787 1
  1823 1797 1788 1
  1824 1799 1789 1
  1825 1765 1782 am
  1826 1804 1805 1
  1827 1805 1814 1
  1828 1805 1808 1
  1829 1805 1806 1
  1830 1806 1807 2
  1831 1808 1816 1
  1832 1808 1809 1
  1833 1809 1818 1
  1834 1809 1810 1
  1835 1810 1811 1
  1836 1810 1820 1
  1837 1811 1822 1
  1838 1811 1812 1
  1839 1812 1823 1
  1840 1812 1824 1
  1841 1812 1825 1
  1842 1813 1804 1
  1843 1815 1808 1
  1844 1817 1809 1
  1845 1819 1810 1
  1846 1821 1811 1
  1847 1784 1804 am
  1848 1826 1832 1
  1849 1826 1827 1
  1850 1827 1830 1
  1851 1827 1833 1
  1852 1827 1828 1
  1853 1828 1829 2
  1854 1830 1831 1
  1855 1830 1835 1
  1856 1831 1832 1
  1857 1831 1837 1
  1858 1832 1839 1
  1859 1834 1830 1
  1860 1836 1831 1
  1861 1838 1832 1
  1862 1806 1826 am
  1863 1840 1841 1
  1864 1841 1842 1
  1865 1841 1849 1
  1866 1841 1844 1
  1867 1842 1843 2
  1868 1844 1846 1
  1869 1844 1845 1
  1870 1844 1850 1
  1871 1845 1852 1
  1872 1846 1853 1
  1873 1846 1854 1
  1874 1846 1855 1
  1875 1847 1845 1
  1876 1847 1856 1
  1877 1847 1857 1
  1878 1847 1858 1
  1879 1848 1840 1
  1880 1851 1845 1
  1881 1828 1840 am
  1882 1859 1860 1
  1883 1860 1869 1
  1884 1860 1861 1
  1885 1860 1863 1
  1886 1861 1862 2
  1887 1863 1864 1
  1888 1863 1871 1
  1889 1864 1865 1
  1890 1864 1873 1
  1891 1865 1866 am
  1892 1865 1867 2
  1893 1866 1874 1
  1894 1866 1875 1
  1895 1868 1859 1
  1896 1870 1863 1
  1897 1872 1864 1
  1898 1842 1859 am
  1899 1876 1877 1
  1900 1877 1882 1
  1901 1877 1880 1
  1902 1877 1878 1
  1903 1878 1879 2
  1904 1880 1883 1
  1905 1880 1884 1
  1906 1880 1885 1
  1907 1881 1876 1
  1908 1861 1876 am
  1909 1886 1887 1
  1910 1887 1895 1
  1911 1887 1890 1
  1912 1887 1888 1
  1913 1888 1889 2
  1914 1890 1897 1
  1915 1890 1891 1
  1916 1891 1893 2
  1917 1891 1892 am
  1918 1892 1898 1
  1919 1892 1899 1
  1920 1894 1886 1
  1921 1896 1890 1
  1922 1878 1886 am
  1923 1900 1901 1
  1924 1901 1910 1
  1925 1901 1902 1
  1926 1901 1904 1
  1927 1902 1903 2
  1928 1904 1905 1
  1929 1904 1912 1
  1930 1905 1906 1
  1931 1905 1914 1
  1932 1906 1907 am
  1933 1906 1908 2
  1934 1907 1915 1
  1935 1907 1916 1
  1936 1909 1900 1
  1937 1911 1904 1
  1938 1913 1905 1
  1939 1888 1900 am
  1940 1917 1918 1
  1941 1918 1930 1
  1942 1918 1921 1
  1943 1918 1919 1
  1944 1919 1920 2
  1945 1921 1932 1
  1946 1921 1922 1
  1947 1922 1923 ar
  1948 1922 1924 ar
  1949 1923 1933 1
  1950 1923 1925 ar
  1951 1924 1926 ar
  1952 1924 1934 1
  1953 1925 1935 1
  1954 1925 1927 ar
  1955 1926 1927 ar
  1956 1926 1936 1
  1957 1927 1928 1
  1958 1928 1937 1
  1959 1929 1917 1
  1960 1931 1921 1
  1961 1902 1917 am
  1962 1938 1939 1
  1963 1939 1947 1
  1964 1939 1942 1
  1965 1939 1940 1
  1966 1940 1941 2
  1967 1942 1949 1
  1968 1942 1943 1
  1969 1943 1945 2
  1970 1943 1944 am
  1971 1944 1950 1
  1972 1944 1951 1
  1973 1946 1938 1
  1974 1948 1942 1
  1975 1919 1938 am
  1976 1952 1953 1
  1977 1953 1956 1
  1978 1953 1954 1
  1979 1953 1959 1
  1980 1954 1955 2
  1981 1956 1961 1
  1982 1956 1957 1
  1983 1958 1952 1
  1984 1960 1956 1
  1985 1962 1957 1
  1986 1940 1952 am
  1987 1963 1964 1
  1988 1964 1965 1
  1989 1964 1975 1
  1990 1964 1967 1
  1991 1965 1966 2
  1992 1967 1977 1
  1993 1967 1968 1
  1994 1968 1979 1
  1995 1968 1969 1
  1996 1969 1981 1
  1997 1969 1970 1
  1998 1970 1982 1
  1999 1970 1971 2
  2000 1971 1972 2
  2001 1971 1973 2
  2002 1972 1983 1
  2003 1972 1984 1
  2004 1973 1986 1
  2005 1973 1985 1
  2006 1974 1963 1
  2007 1976 1967 1
  2008 1978 1968 1
  2009 1980 1969 1
  2010 1954 1963 am
  2011 1987 1988 1
  2012 1988 1993 1
  2013 1988 1991 1
  2014 1988 1989 1
  2015 1989 1990 2
  2016 1991 1994 1
  2017 1991 1995 1
  2018 1991 1996 1
  2019 1992 1987 1
  2020 1965 1987 am
  2021 1997 1998 1
  2022 1998 2005 1
  2023 1998 2001 1
  2024 1998 1999 1
  2025 1999 2000 2
  2026 2001 2006 1
  2027 2001 2002 1
  2028 2001 2003 1
  2029 2002 2008 1
  2030 2002 2009 1
  2031 2002 2010 1
  2032 2003 2007 1
  2033 2004 1997 1
  2034 1989 1997 am
  2035 2011 2012 1
  2036 2012 2017 1
  2037 2012 2015 1
  2038 2012 2013 1
  2039 2013 2014 2
  2040 2015 2018 1
  2041 2015 2019 1
  2042 2015 2020 1
  2043 2016 2011 1
  2044 1999 2011 am
  2045 2021 2022 1
  2046 2022 2023 1
  2047 2022 2033 1
  2048 2022 2025 1
  2049 2023 2024 2
  2050 2025 2035 1
  2051 2025 2026 1
  2052 2026 2027 ar
  2053 2026 2028 ar
  2054 2027 2036 1
  2055 2027 2029 ar
  2056 2028 2030 ar
  2057 2028 2037 1
  2058 2029 2038 1
  2059 2029 2031 ar
  2060 2030 2031 ar
  2061 2030 2039 1
  2062 2031 2040 1
  2063 2032 2021 1
  2064 2034 2025 1
  2065 2013 2021 am
  2066 2041 2042 1
  2067 2042 2043 1
  2068 2042 2050 1
  2069 2042 2045 1
  2070 2043 2044 2
  2071 2045 2047 1
  2072 2045 2046 1
  2073 2045 2051 1
  2074 2046 2053 1
  2075 2047 2054 1
  2076 2047 2055 1
  2077 2047 2056 1
  2078 2048 2046 1
  2079 2048 2057 1
  2080 2048 2058 1
  2081 2048 2059 1
  2082 2049 2041 1
  2083 2052 2046 1
  2084 2023 2041 am
  2085 2060 2061 1
  2086 2061 2070 1
  2087 2061 2064 1
  2088 2061 2062 1
  2089 2062 2063 2
  2090 2064 2072 1
  2091 2064 2065 1
  2092 2065 2074 1
  2093 2065 2066 1
  2094 2066 2067 1
  2095 2066 2076 1
  2096 2067 2078 1
  2097 2067 2068 1
  2098 2068 2079 1
  2099 2068 2080 1
  2100 2068 2081 1
  2101 2069 2060 1
  2102 2071 2064 1
  2103 2073 2065 1
  2104 2075 2066 1
  2105 2077 2067 1
  2106 2043 2060 am
  2107 2082 2083 1
  2108 2083 2084 1
  2109 2083 2091 1
  2110 2083 2086 1
  2111 2084 2085 2
  2112 2086 2088 1
  2113 2086 2087 1
  2114 2086 2092 1
  2115 2087 2094 1
  2116 2088 2095 1
  2117 2088 2096 1
  2118 2088 2097 1
  2119 2089 2087 1
  2120 2089 2098 1
  2121 2089 2099 1
  2122 2089 2100 1
  2123 2090 2082 1
  2124 2093 2087 1
  2125 2062 2082 am
  2126 2101 2102 1
  2127 2102 2109 1
  2128 2102 2105 1
  2129 2102 2103 1
  2130 2103 2104 2
  2131 2105 2110 1
  2132 2105 2106 1
  2133 2105 2107 1
  2134 2106 2112 1
  2135 2106 2113 1
  2136 2106 2114 1
  2137 2107 2111 1
  2138 2108 2101 1
  2139 2084 2101 am
  2140 2115 2116 1
  2141 2116 2123 1
  2142 2116 2119 1
  2143 2116 2117 1
  2144 2117 2118 2
  2145 2119 2124 1
  2146 2119 2120 1
  2147 2119 2121 1
  2148 2120 2125 1
  2149 2120 2126 1
  2150 2120 2127 1
  2151 2121 2128 1
  2152 2121 2129 1
  2153 2121 2130 1
  2154 2122 2115 1
  2155 2103 2115 am
  2156 2131 2132 1
  2157 2132 2139 1
  2158 2132 2135 1
  2159 2132 2133 1
  2160 2133 2134 2
  2161 2135 2140 1
  2162 2135 2136 1
  2163 2135 2137 1
  2164 2136 2141 1
  2165 2136 2142 1
  2166 2136 2143 1
  2167 2137 2144 1
  2168 2137 2145 1
  2169 2137 2146 1
  2170 2138 2131 1
  2171 2117 2131 am
  2172 2147 2148 1
  2173 2148 2149 1
  2174 2148 2162 1
  2175 2148 2151 1
  2176 2149 2150 2
  2177 2151 2164 1
  2178 2151 2152 1
  2179 2152 2154 ar
  2180 2152 2153 ar
  2181 2153 2165 1
  2182 2153 2157 ar
  2183 2154 2155 ar
  2184 2154 2156 ar
  2185 2155 2157 ar
  2186 2155 2158 ar
  2187 2156 2159 ar
  2188 2156 2167 1
  2189 2157 2166 1
  2190 2158 2168 1
  2191 2158 2160 ar
  2192 2159 2160 ar
  2193 2159 2169 1
  2194 2160 2170 1
  2195 2161 2147 1
  2196 2163 2151 1
  2197 2133 2147 am
  2198 2171 2172 1
  2199 2172 2180 1
  2200 2172 2175 1
  2201 2172 2173 1
  2202 2173 2174 2
  2203 2175 2182 1
  2204 2175 2176 1
  2205 2176 2183 1
  2206 2176 2177 1
  2207 2176 2178 1
  2208 2177 2184 1
  2209 2177 2185 1
  2210 2177 2186 1
  2211 2178 2187 1
  2212 2178 2188 1
  2213 2178 2189 1
  2214 2179 2171 1
  2215 2181 2175 1
  2216 2149 2171 am
  2217 2190 2191 1
  2218 2191 2192 1
  2219 2191 2199 1
  2220 2191 2194 1
  2221 2192 2193 2
  2222 2194 2196 1
  2223 2194 2195 1
  2224 2194 2200 1
  2225 2195 2202 1
  2226 2196 2203 1
  2227 2196 2204 1
  2228 2196 2205 1
  2229 2197 2195 1
  2230 2197 2206 1
  2231 2197 2207 1
  2232 2197 2208 1
  2233 2198 2190 1
  2234 2201 2195 1
  2235 2173 2190 am
  2236 2209 2210 1
  2237 2210 2213 1
  2238 2210 2211 1
  2239 2210 2216 1
  2240 2211 2212 2
  2241 2213 2218 1
  2242 2213 2214 1
  2243 2215 2209 1
  2244 2217 2213 1
  2245 2219 2214 1
  2246 2192 2209 am
  2247 2220 2221 1
  2248 2221 2222 1
  2249 2221 2229 1
  2250 2221 2224 1
  2251 2222 2223 2
  2252 2224 2226 1
  2253 2224 2225 1
  2254 2224 2230 1
  2255 2225 2232 1
  2256 2226 2233 1
  2257 2226 2234 1
  2258 2226 2235 1
  2259 2227 2225 1
  2260 2227 2236 1
  2261 2227 2237 1
  2262 2227 2238 1
  2263 2228 2220 1
  2264 2231 2225 1
  2265 2211 2220 am
  2266 2239 2240 1
  2267 2240 2245 1
  2268 2240 2241 1
  2269 2241 2242 2
  2270 2243 2239 1
  2271 2244 2240 1
  2272 2222 2239 am
  2273 2246 2247 1
  2274 2247 2248 1
  2275 2247 2255 1
  2276 2247 2250 1
  2277 2248 2249 2
  2278 2250 2252 1
  2279 2250 2251 1
  2280 2250 2256 1
  2281 2251 2258 1
  2282 2252 2259 1
  2283 2252 2260 1
  2284 2252 2261 1
  2285 2253 2251 1
  2286 2253 2262 1
  2287 2253 2263 1
  2288 2253 2264 1
  2289 2254 2246 1
  2290 2257 2251 1
  2291 2241 2246 am
  2292 2265 2266 1
  2293 2266 2271 1
  2294 2266 2269 1
  2295 2266 2267 1
  2296 2267 2268 2
  2297 2269 2272 1
  2298 2269 2273 1
  2299 2269 2274 1
  2300 2270 2265 1
  2301 2248 2265 am
  2302 2275 2276 1
  2303 2276 2277 1
  2304 2276 2284 1
  2305 2276 2279 1
  2306 2277 2278 2
  2307 2279 2281 1
  2308 2279 2280 1
  2309 2279 2285 1
  2310 2280 2287 1
  2311 2281 2288 1
  2312 2281 2289 1
  2313 2281 2290 1
  2314 2282 2280 1
  2315 2282 2291 1
  2316 2282 2292 1
  2317 2282 2293 1
  2318 2283 2275 1
  2319 2286 2280 1
  2320 2267 2275 am
  2321 2294 2300 1
  2322 2294 2295 1
  2323 2295 2298 1
  2324 2295 2301 1
  2325 2295 2296 1
  2326 2296 2297 2
  2327 2298 2299 1
  2328 2298 2303 1
  2329 2299 2300 1
  2330 2299 2305 1
  2331 2300 2307 1
  2332 2302 2298 1
  2333 2304 2299 1
  2334 2306 2300 1
  2335 2277 2294 am
  2336 2308 2309 1
  2337 2309 2316 1
  2338 2309 2312 1
  2339 2309 2310 1
  2340 2310 2311 2
  2341 2312 2317 1
  2342 2312 2313 1
  2343 2312 2314 1
  2344 2313 2318 1
  2345 2313 2319 1
  2346 2313 2320 1
  2347 2314 2321 1
  2348 2314 2322 1
  2349 2314 2323 1
  2350 2315 2308 1
  2351 2296 2308 am
  2352 2324 2330 1
  2353 2324 2325 1
  2354 2325 2328 1
  2355 2325 2331 1
  2356 2325 2326 1
  2357 2326 2327 2
  2358 2328 2329 1
  2359 2328 2333 1
  2360 2329 2330 1
  2361 2329 2335 1
  2362 2330 2337 1
  2363 2332 2328 1
  2364 2334 2329 1
  2365 2336 2330 1
  2366 2310 2324 am
  2367 2338 2339 1
  2368 2339 2340 1
  2369 2339 2347 1
  2370 2339 2342 1
  2371 2340 2341 2
  2372 2342 2344 1
  2373 2342 2343 1
  2374 2342 2348 1
  2375 2343 2350 1
  2376 2344 2351 1
  2377 2344 2352 1
  2378 2344 2353 1
  2379 2345 2343 1
  2380 2345 2354 1
  2381 2345 2355 1
  2382 2345 2356 1
  2383 2346 2338 1
  2384 2349 2343 1
  2385 2326 2338 am
  2386 2357 2358 1
  2387 2358 2367 1
  2388 2358 2361 1
  2389 2358 2359 1
  2390 2359 2360 2
  2391 2361 2369 1
  2392 2361 2362 1
  2393 2362 2371 1
  2394 2362 2363 1
  2395 2363 2364 1
  2396 2363 2373 1
  2397 2364 2375 1
  2398 2364 2365 1
  2399 2365 2376 1
  2400 2365 2377 1
  2401 2365 2378 1
  2402 2366 2357 1
  2403 2368 2361 1
  2404 2370 2362 1
  2405 2372 2363 1
  2406 2374 2364 1
  2407 2340 2357 am
  2408 2379 2380 1
  2409 2380 2385 1
  2410 2380 2381 1
  2411 2381 2382 2
  2412 2383 2379 1
  2413 2384 2380 1
  2414 2359 2379 am
  2415 2386 2387 1
  2416 2387 2388 1
  2417 2387 2395 1
  2418 2387 2390 1
  2419 2388 2389 2
  2420 2390 2392 1
  2421 2390 2391 1
  2422 2390 2396 1
  2423 2391 2398 1
  2424 2392 2399 1
  2425 2392 2400 1
  2426 2392 2401 1
  2427 2393 2391 1
  2428 2393 2402 1
  2429 2393 2403 1
  2430 2393 2404 1
  2431 2394 2386 1
  2432 2397 2391 1
  2433 2381 2386 am
  2434 2405 2406 1
  2435 2406 2407 1
  2436 2406 2415 1
  2437 2406 2409 1
  2438 2407 2408 2
  2439 2409 2417 1
  2440 2409 2410 1
  2441 2410 2419 1
  2442 2410 2411 1
  2443 2411 2412 2
  2444 2411 2413 2
  2445 2414 2405 1
  2446 2416 2409 1
  2447 2418 2410 1
  2448 2388 2405 am
  2449 2420 2421 1
  2450 2421 2431 1
  2451 2421 2425 1
  2452 2421 2423 1
  2453 2423 2424 2
  2454 2425 2432 1
  2455 2425 2426 1
  2456 2425 2427 1
  2457 2426 2434 1
  2458 2426 2435 1
  2459 2426 2436 1
  2460 2427 2433 1
  2461 2422 2428 1
  2462 2422 2437 1
  2463 2422 2438 1
  2464 2422 2439 1
  2465 2428 2423 2
  2466 2428 2430 1
  2467 2429 2420 1
  2468 2407 2420 am
  2469 2440 2441 1
  2470 2441 2452 1
  2471 2441 2445 1
  2472 2441 2443 1
  2473 2443 2444 2
  2474 2445 2454 1
  2475 2445 2446 1
  2476 2446 2448 2
  2477 2446 2447 am
  2478 2447 2455 1
  2479 2447 2456 1
  2480 2442 2449 1
  2481 2442 2457 1
  2482 2442 2458 1
  2483 2442 2459 1
  2484 2449 2440 am
  2485 2449 2450 2
  2486 2451 2440 1
  2487 2453 2445 1
  2488 2423 2440 1
  2489 2460 2466 1
  2490 2460 2461 1
  2491 2461 2464 1
  2492 2461 2467 1
  2493 2461 2462 1
  2494 2462 2463 2
  2495 2464 2465 1
  2496 2464 2469 1
  2497 2465 2466 1
  2498 2465 2471 1
  2499 2466 2473 1
  2500 2468 2464 1
  2501 2470 2465 1
  2502 2472 2466 1
  2503 2443 2460 am
  2504 2474 2475 1
  2505 2475 2483 1
  2506 2475 2478 1
  2507 2475 2476 1
  2508 2476 2477 2
  2509 2478 2485 1
  2510 2478 2479 1
  2511 2479 2481 2
  2512 2479 2480 am
  2513 2480 2486 1
  2514 2480 2487 1
  2515 2482 2474 1
  2516 2484 2478 1
  2517 2462 2474 am
  2518 2488 2489 1
  2519 2489 2497 1
  2520 2489 2492 1
  2521 2489 2490 1
  2522 2490 2491 2
  2523 2492 2499 1
  2524 2492 2493 1
  2525 2493 2495 2
  2526 2493 2494 am
  2527 2494 2500 1
  2528 2494 2501 1
  2529 2496 2488 1
  2530 2498 2492 1
  2531 2476 2488 am
  2532 2502 2503 1
  2533 2503 2504 1
  2534 2503 2511 1
  2535 2503 2506 1
  2536 2504 2505 2
  2537 2506 2508 1
  2538 2506 2507 1
  2539 2506 2512 1
  2540 2507 2514 1
  2541 2508 2515 1
  2542 2508 2516 1
  2543 2508 2517 1
  2544 2509 2507 1
  2545 2509 2518 1
  2546 2509 2519 1
  2547 2509 2520 1
  2548 2510 2502 1
  2549 2513 2507 1
  2550 2490 2502 am
  2551 2521 2522 1
  2552 2522 2529 1
  2553 2522 2525 1
  2554 2522 2523 1
  2555 2523 2524 2
  2556 2525 2530 1
  2557 2525 2526 1
  2558 2525 2527 1
  2559 2526 2532 1
  2560 2526 2533 1
  2561 2526 2534 1
  2562 2527 2531 1
  2563 2528 2521 1
  2564 2504 2521 am
  2565 2535 2536 1
  2566 2536 2542 1
  2567 2536 2539 1
  2568 2536 2537 1
  2569 2537 2538 2
  2570 2539 2544 1
  2571 2539 2540 1
  2572 2541 2535 1
  2573 2543 2539 1
  2574 2523 2535 am
  2575 2545 2546 1
  2576 2546 2553 1
  2577 2546 2549 1
  2578 2546 2547 1
  2579 2547 2548 2
  2580 2549 2554 1
  2581 2549 2550 1
  2582 2549 2551 1
  2583 2550 2555 1
  2584 2550 2556 1
  2585 2550 2557 1
  2586 2551 2558 1
  2587 2551 2559 1
  2588 2551 2560 1
  2589 2552 2545 1
  2590 2537 2545 am
  2591 2561 2562 1
  2592 2562 2570 1
  2593 2562 2565 1
  2594 2562 2563 1
  2595 2563 2564 2
  2596 2565 2572 1
  2597 2565 2566 1
  2598 2566 2573 1
  2599 2566 2567 1
  2600 2566 2568 1
  2601 2567 2574 1
  2602 2567 2575 1
  2603 2567 2576 1
  2604 2568 2577 1
  2605 2568 2578 1
  2606 2568 2579 1
  2607 2569 2561 1
  2608 2571 2565 1
  2609 2547 2561 am
  2610 2580 2581 1
  2611 2581 2588 1
  2612 2581 2584 1
  2613 2581 2582 1
  2614 2582 2583 2
  2615 2584 2589 1
  2616 2584 2585 1
  2617 2584 2586 1
  2618 2585 2591 1
  2619 2585 2592 1
  2620 2585 2593 1
  2621 2586 2590 1
  2622 2587 2580 1
  2623 2563 2580 am
  2624 2594 2595 1
  2625 2595 2604 1
  2626 2595 2598 1
  2627 2595 2596 1
  2628 2596 2597 2
  2629 2598 2606 1
  2630 2598 2599 1
  2631 2599 2608 1
  2632 2599 2600 1
  2633 2600 2601 1
  2634 2600 2610 1
  2635 2601 2612 1
  2636 2601 2602 1
  2637 2602 2613 1
  2638 2602 2614 1
  2639 2602 2615 1
  2640 2603 2594 1
  2641 2605 2598 1
  2642 2607 2599 1
  2643 2609 2600 1
  2644 2611 2601 1
  2645 2582 2594 am
  2646 2616 2617 1
  2647 2617 2618 1
  2648 2617 2626 1
  2649 2617 2620 1
  2650 2618 2619 2
  2651 2620 2628 1
  2652 2620 2621 1
  2653 2621 2630 1
  2654 2621 2622 1
  2655 2622 2623 2
  2656 2622 2624 2
  2657 2625 2616 1
  2658 2627 2620 1
  2659 2629 2621 1
  2660 2596 2616 am
  2661 2631 2632 1
  2662 2632 2633 1
  2663 2632 2643 1
  2664 2632 2635 1
  2665 2633 2634 2
  2666 2635 2645 1
  2667 2635 2636 1
  2668 2636 2647 1
  2669 2636 2637 1
  2670 2637 2649 1
  2671 2637 2638 1
  2672 2638 2650 1
  2673 2638 2639 2
  2674 2639 2640 2
  2675 2639 2641 2
  2676 2640 2651 1
  2677 2640 2652 1
  2678 2641 2654 1
  2679 2641 2653 1
  2680 2642 2631 1
  2681 2644 2635 1
  2682 2646 2636 1
  2683 2648 2637 1
  2684 2618 2631 am
  2685 2655 2656 1
  2686 2656 2657 1
  2687 2656 2667 1
  2688 2656 2659 1
  2689 2657 2658 2
  2690 2659 2669 1
  2691 2659 2660 1
  2692 2660 2661 ar
  2693 2660 2662 ar
  2694 2661 2670 1
  2695 2661 2663 ar
  2696 2662 2664 ar
  2697 2662 2671 1
  2698 2663 2672 1
  2699 2663 2665 ar
  2700 2664 2665 ar
  2701 2664 2673 1
  2702 2665 2674 1
  2703 2666 2655 1
  2704 2668 2659 1
  2705 2633 2655 am
  2706 2675 2676 1
  2707 2676 2681 1
  2708 2676 2677 1
  2709 2677 2678 2
  2710 2679 2675 1
  2711 2680 2676 1
  2712 2657 2675 am
  2713 2682 2683 1
  2714 2683 2691 1
  2715 2683 2686 1
  2716 2683 2684 1
  2717 2684 2685 2
  2718 2686 2693 1
  2719 2686 2687 1
  2720 2687 2688 2
  2721 2687 2689 2
  2722 2690 2682 1
  2723 2692 2686 1
  2724 2677 2682 am
  2725 2694 2695 1
  2726 2695 2696 1
  2727 2695 2706 1
  2728 2695 2698 1
  2729 2696 2697 2
  2730 2698 2708 1
  2731 2698 2699 1
  2732 2699 2700 ar
  2733 2699 2701 ar
  2734 2700 2709 1
  2735 2700 2702 ar
  2736 2701 2703 ar
  2737 2701 2710 1
  2738 2702 2711 1
  2739 2702 2704 ar
  2740 2703 2704 ar
  2741 2703 2712 1
  2742 2704 2713 1
  2743 2705 2694 1
  2744 2707 2698 1
  2745 2684 2694 am
  2746 2714 2715 1
  2747 2715 2723 1
  2748 2715 2718 1
  2749 2715 2716 1
  2750 2716 2717 2
  2751 2718 2725 1
  2752 2718 2719 1
  2753 2719 2727 1
  2754 2719 2720 1
  2755 2720 2721 1
  2756 2721 2728 1
  2757 2721 2729 1
  2758 2721 2730 1
  2759 2722 2714 1
  2760 2724 2718 1
  2761 2726 2719 1
  2762 2696 2714 am
  2763 2731 2732 1
  2764 2732 2740 1
  2765 2732 2735 1
  2766 2732 2733 1
  2767 2733 2734 2
  2768 2735 2742 1
  2769 2735 2736 1
  2770 2736 2743 1
  2771 2736 2737 1
  2772 2736 2738 1
  2773 2737 2744 1
  2774 2737 2745 1
  2775 2737 2746 1
  2776 2738 2747 1
  2777 2738 2748 1
  2778 2738 2749 1
  2779 2739 2731 1
  2780 2741 2735 1
  2781 2716 2731 am
  2782 2750 2751 1
  2783 2751 2752 1
  2784 2751 2762 1
  2785 2751 2754 1
  2786 2752 2753 2
  2787 2754 2764 1
  2788 2754 2755 1
  2789 2755 2756 ar
  2790 2755 2757 ar
  2791 2756 2765 1
  2792 2756 2758 ar
  2793 2757 2759 ar
  2794 2757 2766 1
  2795 2758 2767 1
  2796 2758 2760 ar
  2797 2759 2760 ar
  2798 2759 2768 1
  2799 2760 2769 1
  2800 2761 2750 1
  2801 2763 2754 1
  2802 2733 2750 am
  2803 2770 2771 1
  2804 2771 2776 1
  2805 2771 2772 1
  2806 2772 2773 2
  2807 2774 2770 1
  2808 2775 2771 1
  2809 2752 2770 am
  2810 2777 2778 1
  2811 2778 2781 1
  2812 2778 2779 1
  2813 2778 2784 1
  2814 2779 2780 2
  2815 2781 2786 1
  2816 2781 2782 1
  2817 2783 2777 1
  2818 2785 2781 1
  2819 2787 2782 1
  2820 2772 2777 am
  2821 2788 2789 1
  2822 2789 2797 1
  2823 2789 2792 1
  2824 2789 2790 1
  2825 2790 2791 2
  2826 2792 2799 1
  2827 2792 2793 1
  2828 2793 2800 1
  2829 2793 2794 1
  2830 2793 2795 1
  2831 2794 2801 1
  2832 2794 2802 1
  2833 2794 2803 1
  2834 2795 2804 1
  2835 2795 2805 1
  2836 2795 2806 1
  2837 2796 2788 1
  2838 2798 2792 1
  2839 2779 2788 am
  2840 2807 2808 1
  2841 2808 2813 1
  2842 2808 2811 1
  2843 2808 2809 1
  2844 2809 2810 2
  2845 2811 2814 1
  2846 2811 2815 1
  2847 2811 2816 1
  2848 2812 2807 1
  2849 2790 2807 am
  2850 2817 2818 1
  2851 2818 2823 1
  2852 2818 2821 1
  2853 2818 2819 1
  2854 2819 2820 2
  2855 2821 2824 1
  2856 2821 2825 1
  2857 2821 2826 1
  2858 2822 2817 1
  2859 2809 2817 am
  2860 2827 2828 1
  2861 2828 2829 1
  2862 2828 2839 1
  2863 2828 2831 1
  2864 2829 2830 2
  2865 2831 2841 1
  2866 2831 2832 1
  2867 2832 2833 ar
  2868 2832 2834 ar
  2869 2833 2842 1
  2870 2833 2835 ar
  2871 2834 2836 ar
  2872 2834 2843 1
  2873 2835 2844 1
  2874 2835 2837 ar
  2875 2836 2837 ar
  2876 2836 2845 1
  2877 2837 2846 1
  2878 2838 2827 1
  2879 2840 2831 1
  2880 2819 2827 am
  2881 2847 2848 1
  2882 2848 2849 1
  2883 2848 2859 1
  2884 2848 2851 1
  2885 2849 2850 2
  2886 2851 2861 1
  2887 2851 2852 1
  2888 2852 2853 ar
  2889 2852 2854 ar
  2890 2853 2862 1
  2891 2853 2855 ar
  2892 2854 2856 ar
  2893 2854 2863 1
  2894 2855 2864 1
  2895 2855 2857 ar
  2896 2856 2857 ar
  2897 2856 2865 1
  2898 2857 2866 1
  2899 2858 2847 1
  2900 2860 2851 1
  2901 2829 2847 am
  2902 2867 2868 1
  2903 2868 2875 1
  2904 2868 2871 1
  2905 2868 2869 1
  2906 2869 2870 2
  2907 2871 2876 1
  2908 2871 2872 1
  2909 2871 2873 1
  2910 2872 2878 1
  2911 2872 2879 1
  2912 2872 2880 1
  2913 2873 2877 1
  2914 2874 2867 1
  2915 2849 2867 am
  2916 2881 2887 1
  2917 2881 2882 1
  2918 2882 2885 1
  2919 2882 2888 1
  2920 2882 2883 1
  2921 2883 2884 2
  2922 2885 2886 1
  2923 2885 2890 1
  2924 2886 2887 1
  2925 2886 2892 1
  2926 2887 2894 1
  2927 2889 2885 1
  2928 2891 2886 1
  2929 2893 2887 1
  2930 2869 2881 am
  2931 2895 2896 1
  2932 2896 2904 1
  2933 2896 2899 1
  2934 2896 2897 1
  2935 2897 2898 2
  2936 2899 2906 1
  2937 2899 2900 1
  2938 2900 2907 1
  2939 2900 2901 1
  2940 2900 2902 1
  2941 2901 2908 1
  2942 2901 2909 1
  2943 2901 2910 1
  2944 2902 2911 1
  2945 2902 2912 1
  2946 2902 2913 1
  2947 2903 2895 1
  2948 2905 2899 1
  2949 2883 2895 am
  2950 2914 2915 1
  2951 2915 2920 1
  2952 2915 2918 1
  2953 2915 2916 1
  2954 2916 2917 2
  2955 2918 2921 1
  2956 2918 2922 1
  2957 2918 2923 1
  2958 2919 2914 1
  2959 2897 2914 am
  2960 2924 2925 1
  2961 2925 2926 1
  2962 2925 2933 1
  2963 2925 2928 1
  2964 2926 2927 2
  2965 2928 2930 1
  2966 2928 2929 1
  2967 2928 2934 1
  2968 2929 2936 1
  2969 2930 2937 1
  2970 2930 2938 1
  2971 2930 2939 1
  2972 2931 2929 1
  2973 2931 2940 1
  2974 2931 2941 1
  2975 2931 2942 1
  2976 2932 2924 1
  2977 2935 2929 1
  2978 2916 2924 am
  2979 2943 2944 1
  2980 2944 2952 1
  2981 2944 2947 1
  2982 2944 2945 1
  2983 2945 2946 2
  2984 2947 2954 1
  2985 2947 2948 1
  2986 2948 2956 1
  2987 2948 2949 1
  2988 2949 2950 1
  2989 2950 2957 1
  2990 2950 2958 1
  2991 2950 2959 1
  2992 2951 2943 1
  2993 2953 2947 1
  2994 2955 2948 1
  2995 2926 2943 am
  2996 2960 2961 1
  2997 2961 2962 1
  2998 2961 2969 1
  2999 2961 2964 1
  3000 2962 2963 2
  3001 2964 2966 1
  3002 2964 2965 1
  3003 2964 2970 1
  3004 2965 2972 1
  3005 2966 2973 1
  3006 2966 2974 1
  3007 2966 2975 1
  3008 2967 2965 1
  3009 2967 2976 1
  3010 2967 2977 1
  3011 2967 2978 1
  3012 2968 2960 1
  3013 2971 2965 1
  3014 2945 2960 am
  3015 2979 2980 1
  3016 2980 2987 1
  3017 2980 2983 1
  3018 2980 2981 1
  3019 2981 2982 2
  3020 2983 2988 1
  3021 2983 2984 1
  3022 2983 2985 1
  3023 2984 2989 1
  3024 2984 2990 1
  3025 2984 2991 1
  3026 2985 2992 1
  3027 2985 2993 1
  3028 2985 2994 1
  3029 2986 2979 1
  3030 2962 2979 am
  3031 2995 2996 1
  3032 2996 3003 1
  3033 2996 2999 1
  3034 2996 2997 1
  3035 2997 2998 2
  3036 2999 3004 1
  3037 2999 3000 1
  3038 2999 3001 1
  3039 3000 3006 1
  3040 3000 3007 1
  3041 3000 3008 1
  3042 3001 3005 1
  3043 3002 2995 1
  3044 2981 2995 am
  3045 3009 3010 1
  3046 3010 3022 1
  3047 3010 3013 1
  3048 3010 3011 1
  3049 3011 3012 2
  3050 3013 3024 1
  3051 3013 3014 1
  3052 3014 3015 ar
  3053 3014 3016 ar
  3054 3015 3025 1
  3055 3015 3017 ar
  3056 3016 3018 ar
  3057 3016 3026 1
  3058 3017 3027 1
  3059 3017 3019 ar
  3060 3018 3019 ar
  3061 3018 3028 1
  3062 3019 3020 1
  3063 3020 3029 1
  3064 3021 3009 1
  3065 3023 3013 1
  3066 2997 3009 am
  3067 3030 3031 1
  3068 3031 3032 1
  3069 3031 3042 1
  3070 3031 3034 1
  3071 3032 3033 2
  3072 3034 3044 1
  3073 3034 3035 1
  3074 3035 3036 ar
  3075 3035 3037 ar
  3076 3036 3045 1
  3077 3036 3038 ar
  3078 3037 3039 ar
  3079 3037 3046 1
  3080 3038 3047 1
  3081 3038 3040 ar
  3082 3039 3040 ar
  3083 3039 3048 1
  3084 3040 3049 1
  3085 3041 3030 1
  3086 3043 3034 1
  3087 3011 3030 am
  3088 3050 3051 1
  3089 3051 3059 1
  3090 3051 3054 1
  3091 3051 3052 1
  3092 3052 3053 2
  3093 3054 3061 1
  3094 3054 3055 1
  3095 3055 3062 1
  3096 3055 3056 1
  3097 3055 3057 1
[truncated: 84,742 more chars]
