# Supplementary material for: The pocketome of G-protein-coupled receptors reveals previously untargeted allosteric sites
Source: Nat Commun. 2022 May 10;13:2567. doi: 10.1038/s41467-022-29609-6 (PMC9091257; doi:10.1038/s41467-022-29609-6)
Supplement: Supplementary file 4 — Supplementary Data 1 [file 41467_2022_29609_MOESM4_ESM.zip › docking_files/4j4q/mols.mol2]

# TRIPOS MOL2 file generated by SEED

@<TRIPOS>MOLECULE
methanamine
 8 7 0 0 0
****
USER_CHARGES
INVALID_CHARGES
Pose:   1 Cluster:   1 Fr_nu: 147252 TotEn:  -102.53
@<TRIPOS>ATOM
      1 C1        -83.2423   -9.1905  -34.1271 C.3    1 LIG       0.04000
      2 N1        -83.2792  -10.1813  -35.2199 N.4    1 LIG      -0.30000
      3 H1        -84.0559   -9.4233  -33.4377 H      1 LIG       0.09000
      4 H2        -82.2726   -9.2742  -33.6327 H      1 LIG       0.09000
      5 H3        -83.3736   -8.2009  -34.5690 H      1 LIG       0.09000
      6 H4        -82.5311  -10.0119  -35.9050 H      1 LIG       0.33000
      7 H5        -84.1746  -10.1485  -35.7250 H      1 LIG       0.33000
      8 H6        -83.1604  -11.1384  -34.8623 H      1 LIG       0.33000
@<TRIPOS>BOND
      1       1       2 1
      2       1       3 1
      3       1       4 1
      4       1       5 1
      5       2       6 1
      6       2       7 1
      7       2       8 1
@<TRIPOS>ALT_TYPE
CGenFF_4.0_ALT_TYPE_SET
CGenFF_4.0 1 CG334 2 NG3P3 3 HGA3 4 HGA3 5 HGA3 6 HGP2 7 HGP2 8 HGP2
@<TRIPOS>MOLECULE
methanamine
 8 7 0 0 0
****
USER_CHARGES
INVALID_CHARGES
Pose:   2 Cluster:   2 Fr_nu: 147364 TotEn:   -95.75
@<TRIPOS>ATOM
      1 C1        -82.5340   -9.7153  -33.7240 C.3    1 LIG       0.04000
      2 N1        -82.9312   -9.0515  -34.9806 N.4    1 LIG      -0.30000
      3 H1        -83.2160   -9.3814  -32.9399 H      1 LIG       0.09000
      4 H2        -82.6096  -10.7935  -33.8772 H      1 LIG       0.09000
      5 H3        -81.5064   -9.4215  -33.5014 H      1 LIG       0.09000
      6 H4        -82.3208   -9.3290  -35.7604 H      1 LIG       0.33000
      7 H5        -82.8789   -8.0278  -34.8959 H      1 LIG       0.33000
      8 H6        -83.8964   -9.2917  -35.2425 H      1 LIG       0.33000
@<TRIPOS>BOND
      1       1       2 1
      2       1       3 1
      3       1       4 1
      4       1       5 1
      5       2       6 1
      6       2       7 1
      7       2       8 1
@<TRIPOS>ALT_TYPE
CGenFF_4.0_ALT_TYPE_SET
CGenFF_4.0 1 CG334 2 NG3P3 3 HGA3 4 HGA3 5 HGA3 6 HGP2 7 HGP2 8 HGP2
@<TRIPOS>MOLECULE
methanamine
 8 7 0 0 0
****
USER_CHARGES
INVALID_CHARGES
Pose:   3 Cluster:   3 Fr_nu: 2010964 TotEn:   -95.11
@<TRIPOS>ATOM
      1 C1        -83.1716   -9.7148  -34.0300 C.3    1 LIG       0.04000
      2 N1        -81.7311  -10.0341  -34.0452 N.4    1 LIG      -0.30000
      3 H1        -83.7101  -10.5821  -34.4161 H      1 LIG       0.09000
      4 H2        -83.4562   -9.5036  -32.9975 H      1 LIG       0.09000
      5 H3        -83.3268   -8.8414  -34.6664 H      1 LIG       0.09000
      6 H4        -81.1693   -9.2493  -33.6901 H      1 LIG       0.33000
      7 H5        -81.4040  -10.2427  -34.9979 H      1 LIG       0.33000
      8 H6        -81.5227  -10.8538  -33.4598 H      1 LIG       0.33000
@<TRIPOS>BOND
      1       1       2 1
      2       1       3 1
      3       1       4 1
      4       1       5 1
      5       2       6 1
      6       2       7 1
      7       2       8 1
@<TRIPOS>ALT_TYPE
CGenFF_4.0_ALT_TYPE_SET
CGenFF_4.0 1 CG334 2 NG3P3 3 HGA3 4 HGA3 5 HGA3 6 HGP2 7 HGP2 8 HGP2
@<TRIPOS>MOLECULE
methanamine
 8 7 0 0 0
****
USER_CHARGES
INVALID_CHARGES
Pose:   4 Cluster:   4 Fr_nu: 2013029 TotEn:   -88.44
@<TRIPOS>ATOM
      1 C1        -83.3133  -10.2504  -32.9430 C.3    1 LIG       0.04000
      2 N1        -82.7847  -10.2012  -34.3198 N.4    1 LIG      -0.30000
      3 H1        -83.9965  -11.0992  -32.8777 H      1 LIG       0.09000
      4 H2        -82.4672  -10.3742  -32.2644 H      1 LIG       0.09000
      5 H3        -83.8355   -9.3109  -32.7520 H      1 LIG       0.09000
      6 H4        -82.1311   -9.4168  -34.4426 H      1 LIG       0.33000
      7 H5        -83.5409  -10.0844  -35.0072 H      1 LIG       0.33000
      8 H6        -82.2798  -11.0650  -34.5585 H      1 LIG       0.33000
@<TRIPOS>BOND
      1       1       2 1
      2       1       3 1
      3       1       4 1
      4       1       5 1
      5       2       6 1
      6       2       7 1
      7       2       8 1
@<TRIPOS>ALT_TYPE
CGenFF_4.0_ALT_TYPE_SET
CGenFF_4.0 1 CG334 2 NG3P3 3 HGA3 4 HGA3 5 HGA3 6 HGP2 7 HGP2 8 HGP2
@<TRIPOS>MOLECULE
methanamine
 8 7 0 0 0
****
USER_CHARGES
INVALID_CHARGES
Pose:   5 Cluster:   5 Fr_nu: 421504 TotEn:   -87.41
@<TRIPOS>ATOM
      1 C1        -77.0908  -17.8657  -43.9183 C.3    1 LIG       0.04000
      2 N1        -77.8551  -16.8089  -44.6085 N.4    1 LIG      -0.30000
      3 H1        -77.4038  -18.8271  -44.3296 H      1 LIG       0.09000
      4 H2        -76.0300  -17.6861  -44.1035 H      1 LIG       0.09000
      5 H3        -77.3196  -17.8015  -42.8528 H      1 LIG       0.09000
      6 H4        -77.6014  -15.8748  -44.2609 H      1 LIG       0.33000
      7 H5        -78.8673  -16.9268  -44.4685 H      1 LIG       0.33000
      8 H6        -77.6793  -16.8203  -45.6219 H      1 LIG       0.33000
@<TRIPOS>BOND
      1       1       2 1
      2       1       3 1
      3       1       4 1
      4       1       5 1
      5       2       6 1
      6       2       7 1
      7       2       8 1
@<TRIPOS>ALT_TYPE
CGenFF_4.0_ALT_TYPE_SET
CGenFF_4.0 1 CG334 2 NG3P3 3 HGA3 4 HGA3 5 HGA3 6 HGP2 7 HGP2 8 HGP2
@<TRIPOS>MOLECULE
methanol
 6 5 0 0 0
****
USER_CHARGES
INVALID_CHARGES
Pose:   1 Cluster:   1 Fr_nu: 9322381 TotEn:   -16.97
@<TRIPOS>ATOM
      1 C1        -83.3954   -9.4938  -34.3947 C.3    1 LIG      -0.04000
      2 O1        -82.0187   -9.1635  -34.3975 O.3    1 LIG      -0.65000
      3 H1        -83.8451   -9.1762  -33.4508 H      1 LIG       0.09000
      4 H2        -83.5123  -10.5731  -34.5213 H      1 LIG       0.09000
      5 H3        -83.8867   -8.9765  -35.2221 H      1 LIG       0.09000
      6 H4        -81.6555   -9.4605  -35.2493 H      1 LIG       0.42000
@<TRIPOS>BOND
      1       1       2 1
      2       1       3 1
      3       1       4 1
      4       1       5 1
      5       2       6 1
@<TRIPOS>ALT_TYPE
CGenFF_4.0_ALT_TYPE_SET
CGenFF_4.0 1 CG331 2 OG311 3 HGA3 4 HGA3 5 HGA3 6 HGP1
@<TRIPOS>MOLECULE
methanol
 6 5 0 0 0
****
USER_CHARGES
INVALID_CHARGES
Pose:   2 Cluster:   2 Fr_nu: 9322650 TotEn:   -16.26
@<TRIPOS>ATOM
      1 C1        -83.3954   -9.4938  -34.3947 C.3    1 LIG      -0.04000
      2 O1        -83.0737  -10.8275  -34.0453 O.3    1 LIG      -0.65000
      3 H1        -84.1201   -9.0941  -33.6812 H      1 LIG       0.09000
      4 H2        -83.8122   -9.4712  -35.4048 H      1 LIG       0.09000
      5 H3        -82.4860   -8.8891  -34.3643 H      1 LIG       0.09000
      6 H4        -82.4297  -11.1469  -34.7002 H      1 LIG       0.42000
@<TRIPOS>BOND
      1       1       2 1
      2       1       3 1
      3       1       4 1
      4       1       5 1
      5       2       6 1
@<TRIPOS>ALT_TYPE
CGenFF_4.0_ALT_TYPE_SET
CGenFF_4.0 1 CG331 2 OG311 3 HGA3 4 HGA3 5 HGA3 6 HGP1
@<TRIPOS>MOLECULE
methanol
 6 5 0 0 0
****
USER_CHARGES
INVALID_CHARGES
Pose:   3 Cluster:   3 Fr_nu: 188392 TotEn:   -15.85
@<TRIPOS>ATOM
      1 C1        -74.5004   -5.9529  -57.0668 C.3    1 LIG      -0.04000
      2 O1        -73.9808   -4.9203  -57.8842 O.3    1 LIG      -0.65000
      3 H1        -73.8337   -6.8180  -57.1034 H      1 LIG       0.09000
      4 H2        -75.4964   -6.2321  -57.4198 H      1 LIG       0.09000
      5 H3        -74.5686   -5.5916  -56.0380 H      1 LIG       0.09000
      6 H4        -74.5988   -4.1717  -57.8259 H      1 LIG       0.42000
@<TRIPOS>BOND
      1       1       2 1
      2       1       3 1
      3       1       4 1
      4       1       5 1
      5       2       6 1
@<TRIPOS>ALT_TYPE
CGenFF_4.0_ALT_TYPE_SET
CGenFF_4.0 1 CG331 2 OG311 3 HGA3 4 HGA3 5 HGA3 6 HGP1
@<TRIPOS>MOLECULE
methanol
 6 5 0 0 0
****
USER_CHARGES
INVALID_CHARGES
Pose:   4 Cluster:   4 Fr_nu: 227724 TotEn:   -15.80
@<TRIPOS>ATOM
      1 C1        -77.0377  -17.9575  -44.0447 C.3    1 LIG      -0.04000
      2 O1        -76.3054  -17.2374  -43.0703 O.3    1 LIG      -0.65000
      3 H1        -76.8625  -19.0284  -43.9155 H      1 LIG       0.09000
      4 H2        -76.7233  -17.6440  -45.0434 H      1 LIG       0.09000
      5 H3        -78.1021  -17.7468  -43.9170 H      1 LIG       0.09000
      6 H4        -76.4862  -16.2932  -43.2172 H      1 LIG       0.42000
@<TRIPOS>BOND
      1       1       2 1
      2       1       3 1
      3       1       4 1
      4       1       5 1
      5       2       6 1
@<TRIPOS>ALT_TYPE
CGenFF_4.0_ALT_TYPE_SET
CGenFF_4.0 1 CG331 2 OG311 3 HGA3 4 HGA3 5 HGA3 6 HGP1
@<TRIPOS>MOLECULE
methanol
 6 5 0 0 0
****
USER_CHARGES
INVALID_CHARGES
Pose:   5 Cluster:   5 Fr_nu: 3776006 TotEn:   -15.35
@<TRIPOS>ATOM
      1 C1        -46.1534   -9.5887  -33.2057 C.3    1 LIG      -0.04000
      2 O1        -46.7860   -8.3222  -33.2178 O.3    1 LIG      -0.65000
      3 H1        -46.8949  -10.3690  -33.3942 H      1 LIG       0.09000
      4 H2        -45.6778   -9.7502  -32.2350 H      1 LIG       0.09000
      5 H3        -45.3936   -9.6141  -33.9903 H      1 LIG       0.09000
      6 H4        -46.0972   -7.6573  -33.0471 H      1 LIG       0.42000
@<TRIPOS>BOND
      1       1       2 1
      2       1       3 1
      3       1       4 1
      4       1       5 1
      5       2       6 1
@<TRIPOS>ALT_TYPE
CGenFF_4.0_ALT_TYPE_SET
CGenFF_4.0 1 CG331 2 OG311 3 HGA3 4 HGA3 5 HGA3 6 HGP1
@<TRIPOS>MOLECULE
methanol
 6 5 0 0 0
****
USER_CHARGES
INVALID_CHARGES
Pose:   6 Cluster:   6 Fr_nu:  65937 TotEn:   -14.82
@<TRIPOS>ATOM
      1 C1        -82.7283   -9.8530  -33.7823 C.3    1 LIG      -0.04000
      2 O1        -83.2850   -9.3822  -34.9959 O.3    1 LIG      -0.65000
      3 H1        -83.4523   -9.7238  -32.9741 H      1 LIG       0.09000
      4 H2        -81.8144   -9.2963  -33.5595 H      1 LIG       0.09000
      5 H3        -82.4897  -10.9138  -33.8885 H      1 LIG       0.09000
      6 H4        -82.6142   -9.5134  -35.6876 H      1 LIG       0.42000
@<TRIPOS>BOND
      1       1       2 1
      2       1       3 1
      3       1       4 1
      4       1       5 1
      5       2       6 1
@<TRIPOS>ALT_TYPE
CGenFF_4.0_ALT_TYPE_SET
CGenFF_4.0 1 CG331 2 OG311 3 HGA3 4 HGA3 5 HGA3 6 HGP1
@<TRIPOS>MOLECULE
methanol
 6 5 0 0 0
****
USER_CHARGES
INVALID_CHARGES
Pose:   7 Cluster:   7 Fr_nu: 188276 TotEn:   -14.25
@<TRIPOS>ATOM
      1 C1        -74.5433   -5.7966  -57.1113 C.3    1 LIG      -0.04000
      2 O1        -73.5617   -6.7803  -57.3821 O.3    1 LIG      -0.65000
      3 H1        -74.3061   -4.8829  -57.6619 H      1 LIG       0.09000
      4 H2        -74.5686   -5.5916  -56.0380 H      1 LIG       0.09000
      5 H3        -75.5186   -6.1698  -57.4321 H      1 LIG       0.09000
      6 H4        -73.8062   -7.5743  -56.8766 H      1 LIG       0.42000
@<TRIPOS>BOND
      1       1       2 1
      2       1       3 1
      3       1       4 1
      4       1       5 1
      5       2       6 1
@<TRIPOS>ALT_TYPE
CGenFF_4.0_ALT_TYPE_SET
CGenFF_4.0 1 CG331 2 OG311 3 HGA3 4 HGA3 5 HGA3 6 HGP1
@<TRIPOS>MOLECULE
methanol
 6 5 0 0 0
****
USER_CHARGES
INVALID_CHARGES
Pose:   8 Cluster:   8 Fr_nu: 394795 TotEn:   -13.77
@<TRIPOS>ATOM
      1 C1        -76.2138  -17.9628  -43.7081 C.3    1 LIG      -0.04000
      2 O1        -74.9627  -17.9291  -43.0462 O.3    1 LIG      -0.65000
      3 H1        -76.7855  -18.8284  -43.3645 H      1 LIG       0.09000
      4 H2        -76.0543  -18.0233  -44.7877 H      1 LIG       0.09000
      5 H3        -76.7646  -17.0489  -43.4737 H      1 LIG       0.09000
      6 H4        -74.4855  -17.1490  -43.3770 H      1 LIG       0.42000
@<TRIPOS>BOND
      1       1       2 1
      2       1       3 1
      3       1       4 1
      4       1       5 1
      5       2       6 1
@<TRIPOS>ALT_TYPE
CGenFF_4.0_ALT_TYPE_SET
CGenFF_4.0 1 CG331 2 OG311 3 HGA3 4 HGA3 5 HGA3 6 HGP1
@<TRIPOS>MOLECULE
methanol
 6 5 0 0 0
****
USER_CHARGES
INVALID_CHARGES
Pose:   9 Cluster:   9 Fr_nu: 715191 TotEn:   -13.60
@<TRIPOS>ATOM
      1 C1        -76.0427  -25.7000  -44.6200 C.3    1 LIG      -0.04000
      2 O1        -76.0669  -26.8847  -45.3949 O.3    1 LIG      -0.65000
      3 H1        -75.0608  -25.5888  -44.1535 H      1 LIG       0.09000
      4 H2        -76.8191  -25.7497  -43.8524 H      1 LIG       0.09000
      5 H3        -76.2325  -24.8445  -45.2725 H      1 LIG       0.09000
      6 H4        -76.9524  -26.9483  -45.7918 H      1 LIG       0.42000
@<TRIPOS>BOND
      1       1       2 1
      2       1       3 1
      3       1       4 1
      4       1       5 1
      5       2       6 1
@<TRIPOS>ALT_TYPE
CGenFF_4.0_ALT_TYPE_SET
CGenFF_4.0 1 CG331 2 OG311 3 HGA3 4 HGA3 5 HGA3 6 HGP1
@<TRIPOS>MOLECULE
methanol
 6 5 0 0 0
****
USER_CHARGES
INVALID_CHARGES
Pose:  10 Cluster:  10 Fr_nu: 7724400 TotEn:   -13.54
@<TRIPOS>ATOM
      1 C1        -51.9272  -22.3203  -27.5725 C.3    1 LIG      -0.04000
      2 O1        -51.6173  -21.6266  -26.3779 O.3    1 LIG      -0.65000
      3 H1        -52.9373  -22.0571  -27.8961 H      1 LIG       0.09000
      4 H2        -51.8582  -23.3971  -27.3981 H      1 LIG       0.09000
      5 H3        -51.2123  -22.0320  -28.3467 H      1 LIG       0.09000
      6 H4        -50.7154  -21.8859  -26.1229 H      1 LIG       0.42000
@<TRIPOS>BOND
      1       1       2 1
      2       1       3 1
      3       1       4 1
      4       1       5 1
      5       2       6 1
@<TRIPOS>ALT_TYPE
CGenFF_4.0_ALT_TYPE_SET
CGenFF_4.0 1 CG331 2 OG311 3 HGA3 4 HGA3 5 HGA3 6 HGP1
@<TRIPOS>MOLECULE
methanol
 6 5 0 0 0
****
USER_CHARGES
INVALID_CHARGES
Pose:  11 Cluster:  11 Fr_nu: 227249 TotEn:   -13.28
@<TRIPOS>ATOM
      1 C1        -77.0377  -17.9575  -44.0447 C.3    1 LIG      -0.04000
      2 O1        -75.7091  -17.5691  -44.3417 O.3    1 LIG      -0.65000
      3 H1        -77.0813  -19.0420  -43.9177 H      1 LIG       0.09000
      4 H2        -77.6991  -17.6484  -44.8581 H      1 LIG       0.09000
      5 H3        -77.3514  -17.4715  -43.1179 H      1 LIG       0.09000
      6 H4        -75.7110  -16.6024  -44.4473 H      1 LIG       0.42000
@<TRIPOS>BOND
      1       1       2 1
      2       1       3 1
      3       1       4 1
      4       1       5 1
      5       2       6 1
@<TRIPOS>ALT_TYPE
CGenFF_4.0_ALT_TYPE_SET
CGenFF_4.0 1 CG331 2 OG311 3 HGA3 4 HGA3 5 HGA3 6 HGP1
@<TRIPOS>MOLECULE
methanol
 6 5 0 0 0
****
USER_CHARGES
INVALID_CHARGES
Pose:  12 Cluster:  12 Fr_nu: 679566 TotEn:   -13.26
@<TRIPOS>ATOM
      1 C1        -76.1426  -18.1167  -42.7590 C.3    1 LIG      -0.04000
      2 O1        -75.4380  -16.8888  -42.7679 O.3    1 LIG      -0.65000
      3 H1        -75.6875  -18.7936  -42.0317 H      1 LIG       0.09000
      4 H2        -76.1121  -18.5626  -43.7564 H      1 LIG       0.09000
      5 H3        -77.1814  -17.9285  -42.4778 H      1 LIG       0.09000
      6 H4        -75.8706  -16.3161  -43.4241 H      1 LIG       0.42000
@<TRIPOS>BOND
      1       1       2 1
      2       1       3 1
      3       1       4 1
      4       1       5 1
      5       2       6 1
@<TRIPOS>ALT_TYPE
CGenFF_4.0_ALT_TYPE_SET
CGenFF_4.0 1 CG331 2 OG311 3 HGA3 4 HGA3 5 HGA3 6 HGP1
@<TRIPOS>MOLECULE
methanol
 6 5 0 0 0
****
USER_CHARGES
INVALID_CHARGES
Pose:  13 Cluster:  13 Fr_nu: 9292071 TotEn:   -12.79
@<TRIPOS>ATOM
      1 C1        -81.7333   -9.2401  -33.4508 C.3    1 LIG      -0.04000
      2 O1        -82.5403  -10.1566  -34.1673 O.3    1 LIG      -0.65000
      3 H1        -82.2922   -8.8527  -32.5954 H      1 LIG       0.09000
      4 H2        -81.4397   -8.4191  -34.1098 H      1 LIG       0.09000
      5 H3        -80.8388   -9.7568  -33.0950 H      1 LIG       0.09000
      6 H4        -82.0108  -10.4777  -34.9172 H      1 LIG       0.42000
@<TRIPOS>BOND
      1       1       2 1
      2       1       3 1
      3       1       4 1
      4       1       5 1
      5       2       6 1
@<TRIPOS>ALT_TYPE
CGenFF_4.0_ALT_TYPE_SET
CGenFF_4.0 1 CG331 2 OG311 3 HGA3 4 HGA3 5 HGA3 6 HGP1
@<TRIPOS>MOLECULE
methanol
 6 5 0 0 0
****
USER_CHARGES
INVALID_CHARGES
Pose:  14 Cluster:  14 Fr_nu: 974335 TotEn:   -12.66
@<TRIPOS>ATOM
      1 C1        -66.1980   -8.0913  -48.9194 C.3    1 LIG      -0.04000
      2 O1        -67.1959   -9.0592  -48.6516 O.3    1 LIG      -0.65000
      3 H1        -65.2215   -8.4818  -48.6225 H      1 LIG       0.09000
      4 H2        -66.4196   -7.1753  -48.3657 H      1 LIG       0.09000
      5 H3        -66.1911   -7.8748  -49.9902 H      1 LIG       0.09000
      6 H4        -68.0463   -8.6766  -48.9277 H      1 LIG       0.42000
@<TRIPOS>BOND
      1       1       2 1
      2       1       3 1
      3       1       4 1
      4       1       5 1
      5       2       6 1
@<TRIPOS>ALT_TYPE
CGenFF_4.0_ALT_TYPE_SET
CGenFF_4.0 1 CG331 2 OG311 3 HGA3 4 HGA3 5 HGA3 6 HGP1
@<TRIPOS>MOLECULE
methanol
 6 5 0 0 0
****
USER_CHARGES
INVALID_CHARGES
Pose:  15 Cluster:  15 Fr_nu: 228183 TotEn:   -12.26
@<TRIPOS>ATOM
      1 C1        -77.0377  -17.9575  -44.0447 C.3    1 LIG      -0.04000
      2 O1        -76.2350  -18.9894  -43.5013 O.3    1 LIG      -0.65000
      3 H1        -76.9429  -17.0590  -43.4300 H      1 LIG       0.09000
      4 H2        -78.0806  -18.2832  -44.0742 H      1 LIG       0.09000
      5 H3        -76.6973  -17.7395  -45.0597 H      1 LIG       0.09000
      6 H4        -76.3456  -19.7683  -44.0729 H      1 LIG       0.42000
@<TRIPOS>BOND
      1       1       2 1
      2       1       3 1
      3       1       4 1
      4       1       5 1
      5       2       6 1
@<TRIPOS>ALT_TYPE
CGenFF_4.0_ALT_TYPE_SET
CGenFF_4.0 1 CG331 2 OG311 3 HGA3 4 HGA3 5 HGA3 6 HGP1
@<TRIPOS>MOLECULE
methanol
 6 5 0 0 0
****
USER_CHARGES
INVALID_CHARGES
Pose:  16 Cluster:  16 Fr_nu: 1292638 TotEn:   -11.59
@<TRIPOS>ATOM
      1 C1        -76.3337  -25.1848  -44.5689 C.3    1 LIG      -0.04000
      2 O1        -76.6504  -25.5157  -45.9085 O.3    1 LIG      -0.65000
      3 H1        -75.4449  -24.5493  -44.5501 H      1 LIG       0.09000
      4 H2        -76.1523  -26.1000  -43.9997 H      1 LIG       0.09000
      5 H3        -77.1746  -24.6444  -44.1279 H      1 LIG       0.09000
      6 H4        -77.4427  -26.0791  -45.8839 H      1 LIG       0.42000
@<TRIPOS>BOND
      1       1       2 1
      2       1       3 1
      3       1       4 1
      4       1       5 1
      5       2       6 1
@<TRIPOS>ALT_TYPE
CGenFF_4.0_ALT_TYPE_SET
CGenFF_4.0 1 CG331 2 OG311 3 HGA3 4 HGA3 5 HGA3 6 HGP1
@<TRIPOS>MOLECULE
methanol
 6 5 0 0 0
****
USER_CHARGES
INVALID_CHARGES
Pose:  17 Cluster:  17 Fr_nu: 587379 TotEn:   -11.42
@<TRIPOS>ATOM
      1 C1        -75.6727  -17.7573  -42.9384 C.3    1 LIG      -0.04000
      2 O1        -74.7345  -18.5862  -42.2772 O.3    1 LIG      -0.65000
      3 H1        -76.6744  -17.9578  -42.5503 H      1 LIG       0.09000
      4 H2        -75.6407  -17.9543  -44.0130 H      1 LIG       0.09000
      5 H3        -75.4155  -16.7117  -42.7538 H      1 LIG       0.09000
      6 H4        -73.8596  -18.3795  -42.6482 H      1 LIG       0.42000
@<TRIPOS>BOND
      1       1       2 1
      2       1       3 1
      3       1       4 1
      4       1       5 1
      5       2       6 1
@<TRIPOS>ALT_TYPE
CGenFF_4.0_ALT_TYPE_SET
CGenFF_4.0 1 CG331 2 OG311 3 HGA3 4 HGA3 5 HGA3 6 HGP1
@<TRIPOS>MOLECULE
methanol
 6 5 0 0 0
****
USER_CHARGES
INVALID_CHARGES
Pose:  18 Cluster:  18 Fr_nu:  73833 TotEn:   -11.34
@<TRIPOS>ATOM
      1 C1        -70.9590  -11.3541  -39.5581 C.3    1 LIG      -0.04000
      2 O1        -71.8329  -12.0859  -38.7183 O.3    1 LIG      -0.65000
      3 H1        -70.0681  -11.9514  -39.7669 H      1 LIG       0.09000
      4 H2        -70.6771  -10.4197  -39.0662 H      1 LIG       0.09000
      5 H3        -71.4724  -11.1295  -40.4959 H      1 LIG       0.09000
      6 H4        -72.6099  -11.5241  -38.5557 H      1 LIG       0.42000
@<TRIPOS>BOND
      1       1       2 1
      2       1       3 1
      3       1       4 1
      4       1       5 1
      5       2       6 1
@<TRIPOS>ALT_TYPE
CGenFF_4.0_ALT_TYPE_SET
CGenFF_4.0 1 CG331 2 OG311 3 HGA3 4 HGA3 5 HGA3 6 HGP1
@<TRIPOS>MOLECULE
methanol
 6 5 0 0 0
****
USER_CHARGES
INVALID_CHARGES
Pose:  19 Cluster:  19 Fr_nu: 227543 TotEn:   -11.18
@<TRIPOS>ATOM
      1 C1        -77.0377  -17.9575  -44.0447 C.3    1 LIG      -0.04000
      2 O1        -78.0878  -17.6907  -43.1333 O.3    1 LIG      -0.65000
      3 H1        -76.7516  -19.0098  -43.9741 H      1 LIG       0.09000
      4 H2        -76.1812  -17.3197  -43.8121 H      1 LIG       0.09000
      5 H3        -77.3841  -17.7437  -45.0586 H      1 LIG       0.09000
      6 H4        -78.3133  -16.7492  -43.2252 H      1 LIG       0.42000
@<TRIPOS>BOND
      1       1       2 1
      2       1       3 1
      3       1       4 1
      4       1       5 1
      5       2       6 1
@<TRIPOS>ALT_TYPE
CGenFF_4.0_ALT_TYPE_SET
CGenFF_4.0 1 CG331 2 OG311 3 HGA3 4 HGA3 5 HGA3 6 HGP1
@<TRIPOS>MOLECULE
methanol
 6 5 0 0 0
****
USER_CHARGES
INVALID_CHARGES
Pose:  20 Cluster:  20 Fr_nu: 9367237 TotEn:   -10.42
@<TRIPOS>ATOM
      1 C1        -46.8205  -23.7593  -37.3172 C.3    1 LIG      -0.04000
      2 O1        -45.9766  -23.4972  -36.2110 O.3    1 LIG      -0.65000
      3 H1        -46.8078  -22.9037  -37.9969 H      1 LIG       0.09000
      4 H2        -47.8386  -23.9428  -36.9645 H      1 LIG       0.09000
      5 H3        -46.4538  -24.6443  -37.8423 H      1 LIG       0.09000
      6 H4        -46.0144  -24.2776  -35.6319 H      1 LIG       0.42000
@<TRIPOS>BOND
      1       1       2 1
      2       1       3 1
      3       1       4 1
      4       1       5 1
      5       2       6 1
@<TRIPOS>ALT_TYPE
CGenFF_4.0_ALT_TYPE_SET
CGenFF_4.0 1 CG331 2 OG311 3 HGA3 4 HGA3 5 HGA3 6 HGP1
@<TRIPOS>MOLECULE
methanol
 6 5 0 0 0
****
USER_CHARGES
INVALID_CHARGES
Pose:  21 Cluster:  21 Fr_nu: 392196 TotEn:   -10.20
@<TRIPOS>ATOM
      1 C1        -76.8412  -18.1555  -43.5839 C.3    1 LIG      -0.04000
      2 O1        -76.4127  -18.1416  -42.2346 O.3    1 LIG      -0.65000
      3 H1        -75.9702  -18.1793  -44.2434 H      1 LIG       0.09000
      4 H2        -77.4403  -17.2639  -43.7860 H      1 LIG       0.09000
      5 H3        -77.4491  -19.0470  -43.7547 H      1 LIG       0.09000
      6 H4        -77.2122  -18.1205  -41.6813 H      1 LIG       0.42000
@<TRIPOS>BOND
      1       1       2 1
      2       1       3 1
      3       1       4 1
      4       1       5 1
      5       2       6 1
@<TRIPOS>ALT_TYPE
CGenFF_4.0_ALT_TYPE_SET
CGenFF_4.0 1 CG331 2 OG311 3 HGA3 4 HGA3 5 HGA3 6 HGP1
@<TRIPOS>MOLECULE
methanol
 6 5 0 0 0
****
USER_CHARGES
INVALID_CHARGES
Pose:  22 Cluster:  22 Fr_nu: 9312516 TotEn:    -9.74
@<TRIPOS>ATOM
      1 C1        -52.7078  -22.7426  -25.9910 C.3    1 LIG      -0.04000
      2 O1        -52.5946  -21.3536  -26.2405 O.3    1 LIG      -0.65000
      3 H1        -52.5863  -22.9326  -24.9218 H      1 LIG       0.09000
      4 H2        -51.9416  -23.2789  -26.5565 H      1 LIG       0.09000
      5 H3        -53.6966  -23.0814  -26.3089 H      1 LIG       0.09000
      6 H4        -52.7076  -21.2252  -27.1978 H      1 LIG       0.42000
@<TRIPOS>BOND
      1       1       2 1
      2       1       3 1
      3       1       4 1
      4       1       5 1
      5       2       6 1
@<TRIPOS>ALT_TYPE
CGenFF_4.0_ALT_TYPE_SET
CGenFF_4.0 1 CG331 2 OG311 3 HGA3 4 HGA3 5 HGA3 6 HGP1
@<TRIPOS>MOLECULE
methanol
 6 5 0 0 0
****
USER_CHARGES
INVALID_CHARGES
Pose:  23 Cluster:  23 Fr_nu: 154123 TotEn:    -8.26
@<TRIPOS>ATOM
      1 C1        -46.5393   -9.1846  -33.5317 C.3    1 LIG      -0.04000
      2 O1        -47.7039   -8.5768  -34.0596 O.3    1 LIG      -0.65000
      3 H1        -46.0421   -8.4903  -32.8498 H      1 LIG       0.09000
      4 H2        -45.8656   -9.4544  -34.3490 H      1 LIG       0.09000
      5 H3        -46.8254  -10.0863  -32.9852 H      1 LIG       0.09000
      6 H4        -48.1163   -9.2223  -34.6587 H      1 LIG       0.42000
@<TRIPOS>BOND
      1       1       2 1
      2       1       3 1
      3       1       4 1
      4       1       5 1
      5       2       6 1
@<TRIPOS>ALT_TYPE
CGenFF_4.0_ALT_TYPE_SET
CGenFF_4.0 1 CG331 2 OG311 3 HGA3 4 HGA3 5 HGA3 6 HGP1
@<TRIPOS>MOLECULE
methanol
 6 5 0 0 0
****
USER_CHARGES
INVALID_CHARGES
Pose:  24 Cluster:  24 Fr_nu: 128600 TotEn:    -8.02
@<TRIPOS>ATOM
      1 C1        -74.2547   -5.7934  -56.7285 C.3    1 LIG      -0.04000
      2 O1        -74.7875   -4.9848  -55.6957 O.3    1 LIG      -0.65000
      3 H1        -75.0667   -6.3221  -57.2339 H      1 LIG       0.09000
      4 H2        -73.5480   -6.5105  -56.3032 H      1 LIG       0.09000
      5 H3        -73.7353   -5.1554  -57.4474 H      1 LIG       0.09000
      6 H4        -74.0382   -4.5328  -55.2715 H      1 LIG       0.42000
@<TRIPOS>BOND
      1       1       2 1
      2       1       3 1
      3       1       4 1
      4       1       5 1
      5       2       6 1
@<TRIPOS>ALT_TYPE
CGenFF_4.0_ALT_TYPE_SET
CGenFF_4.0 1 CG331 2 OG311 3 HGA3 4 HGA3 5 HGA3 6 HGP1
@<TRIPOS>MOLECULE
methanol
 6 5 0 0 0
****
USER_CHARGES
INVALID_CHARGES
Pose:  25 Cluster:  25 Fr_nu: 227447 TotEn:    -7.08
@<TRIPOS>ATOM
      1 C1        -77.0377  -17.9575  -44.0447 C.3    1 LIG      -0.04000
      2 O1        -78.1284  -17.1275  -44.3994 O.3    1 LIG      -0.65000
      3 H1        -77.3646  -19.0000  -44.0218 H      1 LIG       0.09000
      4 H2        -76.6579  -17.6621  -43.0634 H      1 LIG       0.09000
      5 H3        -76.2465  -17.8424  -44.7893 H      1 LIG       0.09000
      6 H4        -77.7996  -16.2123  -44.4089 H      1 LIG       0.42000
@<TRIPOS>BOND
      1       1       2 1
      2       1       3 1
      3       1       4 1
      4       1       5 1
      5       2       6 1
@<TRIPOS>ALT_TYPE
CGenFF_4.0_ALT_TYPE_SET
CGenFF_4.0 1 CG331 2 OG311 3 HGA3 4 HGA3 5 HGA3 6 HGP1
@<TRIPOS>MOLECULE
methanol
 6 5 0 0 0
****
USER_CHARGES
INVALID_CHARGES
Pose:  26 Cluster:  26 Fr_nu: 189890 TotEn:    -6.26
@<TRIPOS>ATOM
      1 C1        -64.0176  -10.5774  -38.7671 C.3    1 LIG      -0.04000
      2 O1        -65.4014  -10.8196  -38.9426 O.3    1 LIG      -0.65000
      3 H1        -63.7884   -9.5471  -39.0501 H      1 LIG       0.09000
      4 H2        -63.4439  -11.2726  -39.3853 H      1 LIG       0.09000
      5 H3        -63.7605  -10.7300  -37.7163 H      1 LIG       0.09000
      6 H4        -65.5653  -11.7420  -38.6818 H      1 LIG       0.42000
@<TRIPOS>BOND
      1       1       2 1
      2       1       3 1
      3       1       4 1
      4       1       5 1
      5       2       6 1
@<TRIPOS>ALT_TYPE
CGenFF_4.0_ALT_TYPE_SET
CGenFF_4.0 1 CG331 2 OG311 3 HGA3 4 HGA3 5 HGA3 6 HGP1
@<TRIPOS>MOLECULE
methanol
 6 5 0 0 0
****
USER_CHARGES
INVALID_CHARGES
Pose:  27 Cluster:  27 Fr_nu: 206789 TotEn:    -3.99
@<TRIPOS>ATOM
      1 C1        -73.9122   -5.8175  -57.3907 C.3    1 LIG      -0.04000
      2 O1        -74.8558   -5.9309  -56.3413 O.3    1 LIG      -0.65000
      3 H1        -74.1822   -4.9774  -58.0352 H      1 LIG       0.09000
      4 H2        -73.8967   -6.7444  -57.9697 H      1 LIG       0.09000
      5 H3        -72.9230   -5.6415  -56.9617 H      1 LIG       0.09000
      6 H4        -74.5829   -6.6857  -55.7922 H      1 LIG       0.42000
@<TRIPOS>BOND
      1       1       2 1
      2       1       3 1
      3       1       4 1
      4       1       5 1
      5       2       6 1
@<TRIPOS>ALT_TYPE
CGenFF_4.0_ALT_TYPE_SET
CGenFF_4.0 1 CG331 2 OG311 3 HGA3 4 HGA3 5 HGA3 6 HGP1
@<TRIPOS>MOLECULE
methanol
 6 5 0 0 0
****
USER_CHARGES
INVALID_CHARGES
Pose:  28 Cluster:  28 Fr_nu: 188723 TotEn:    -3.63
@<TRIPOS>ATOM
      1 C1        -63.3182  -10.8545  -38.8271 C.3    1 LIG      -0.04000
      2 O1        -64.4476  -11.1875  -39.6132 O.3    1 LIG      -0.65000
      3 H1        -63.2265   -9.7675  -38.7617 H      1 LIG       0.09000
      4 H2        -62.4193  -11.2799  -39.2804 H      1 LIG       0.09000
      5 H3        -63.4488  -11.2678  -37.8242 H      1 LIG       0.09000
      6 H4        -64.4952  -12.1582  -39.6479 H      1 LIG       0.42000
@<TRIPOS>BOND
      1       1       2 1
      2       1       3 1
      3       1       4 1
      4       1       5 1
      5       2       6 1
@<TRIPOS>ALT_TYPE
CGenFF_4.0_ALT_TYPE_SET
CGenFF_4.0 1 CG331 2 OG311 3 HGA3 4 HGA3 5 HGA3 6 HGP1
@<TRIPOS>MOLECULE
methanol
 6 5 0 0 0
****
USER_CHARGES
INVALID_CHARGES
Pose:  29 Cluster:  29 Fr_nu: 9354824 TotEn:    -2.87
@<TRIPOS>ATOM
      1 C1        -53.6181  -23.5358  -25.0620 C.3    1 LIG      -0.04000
      2 O1        -52.4564  -23.2998  -24.2879 O.3    1 LIG      -0.65000
      3 H1        -53.7066  -22.7653  -25.8319 H      1 LIG       0.09000
      4 H2        -54.4981  -23.5210  -24.4140 H      1 LIG       0.09000
      5 H3        -53.5350  -24.5155  -25.5381 H      1 LIG       0.09000
      6 H4        -52.4127  -24.0024  -23.6170 H      1 LIG       0.42000
@<TRIPOS>BOND
      1       1       2 1
      2       1       3 1
      3       1       4 1
      4       1       5 1
      5       2       6 1
@<TRIPOS>ALT_TYPE
CGenFF_4.0_ALT_TYPE_SET
CGenFF_4.0 1 CG331 2 OG311 3 HGA3 4 HGA3 5 HGA3 6 HGP1
@<TRIPOS>MOLECULE
furan
 9 9 0 0 0
****
USER_CHARGES
INVALID_CHARGES
Pose:   1 Cluster:   1 Fr_nu:  78766 TotEn:   -12.95
@<TRIPOS>ATOM
      1 C1        -69.3077   -8.5204  -49.1515 C.2    1 LIG      -0.26000
      2 C2        -67.9647   -8.1174  -49.3444 C.2    1 LIG      -0.26000
      3 C3        -69.3971   -8.9380  -47.8439 C.2    1 LIG       0.09300
      4 C4        -67.3293   -8.3174  -48.1410 C.2    1 LIG       0.09300
      5 O1        -68.1955   -8.8173  -47.2211 O.3    1 LIG      -0.29200
      6 H1        -70.1100   -8.5084  -49.8750 H      1 LIG       0.17500
      7 H2        -67.5162   -7.7295  -50.2475 H      1 LIG       0.17500
      8 H3        -70.2016   -9.3267  -47.2366 H      1 LIG       0.13800
      9 H4        -66.3178   -8.1619  -47.7948 H      1 LIG       0.13800
@<TRIPOS>BOND
      1       1       2 1
      2       1       3 2
      3       2       4 2
      4       3       5 1
      5       4       5 1
      6       1       6 1
      7       2       7 1
      8       3       8 1
      9       4       9 1
@<TRIPOS>ALT_TYPE
CGenFF_4.0_ALT_TYPE_SET
CGenFF_4.0 1 CG2R51 2 CG2R51 3 CG2R51 4 CG2R51 5 OG2R50 6 HGR51 7 HGR51 8 HGR52 9 HGR52
@<TRIPOS>MOLECULE
furan
 9 9 0 0 0
****
USER_CHARGES
INVALID_CHARGES
Pose:   2 Cluster:   2 Fr_nu:  65409 TotEn:   -12.80
@<TRIPOS>ATOM
      1 C1        -68.6759   -7.8586  -49.3102 C.2    1 LIG      -0.26000
      2 C2        -67.5324   -7.4160  -50.0172 C.2    1 LIG      -0.26000
      3 C3        -68.2077   -8.6225  -48.2665 C.2    1 LIG       0.09300
      4 C4        -66.4470   -7.9410  -49.3550 C.2    1 LIG       0.09300
      5 O1        -66.8502   -8.6776  -48.2867 O.3    1 LIG      -0.29200
      6 H1        -69.7116   -7.6476  -49.5337 H      1 LIG       0.17500
      7 H2        -67.5030   -6.7923  -50.8989 H      1 LIG       0.17500
      8 H3        -68.6858   -9.1655  -47.4642 H      1 LIG       0.13800
      9 H4        -65.3792   -7.8862  -49.5091 H      1 LIG       0.13800
@<TRIPOS>BOND
      1       1       2 1
      2       1       3 2
      3       2       4 2
      4       3       5 1
      5       4       5 1
      6       1       6 1
      7       2       7 1
      8       3       8 1
      9       4       9 1
@<TRIPOS>ALT_TYPE
CGenFF_4.0_ALT_TYPE_SET
CGenFF_4.0 1 CG2R51 2 CG2R51 3 CG2R51 4 CG2R51 5 OG2R50 6 HGR51 7 HGR51 8 HGR52 9 HGR52
@<TRIPOS>MOLECULE
furan
 9 9 0 0 0
****
USER_CHARGES
INVALID_CHARGES
Pose:   3 Cluster:   3 Fr_nu: 3073841 TotEn:   -11.96
@<TRIPOS>ATOM
      1 C1        -74.3967  -11.1192  -41.3115 C.2    1 LIG      -0.26000
      2 C2        -74.7949  -12.1105  -42.2399 C.2    1 LIG      -0.26000
      3 C3        -73.0665  -11.3528  -41.0505 C.2    1 LIG       0.09300
      4 C4        -73.6797  -12.8790  -42.4802 C.2    1 LIG       0.09300
      5 O1        -72.6218  -12.4236  -41.7590 O.3    1 LIG      -0.29200
      6 H1        -75.0033  -10.3333  -40.8855 H      1 LIG       0.17500
      7 H2        -75.7725  -12.2475  -42.6792 H      1 LIG       0.17500
      8 H3        -72.3328  -10.8722  -40.4197 H      1 LIG       0.13800
      9 H4        -73.4848  -13.7391  -43.1041 H      1 LIG       0.13800
@<TRIPOS>BOND
      1       1       2 1
      2       1       3 2
      3       2       4 2
      4       3       5 1
      5       4       5 1
      6       1       6 1
      7       2       7 1
      8       3       8 1
      9       4       9 1
@<TRIPOS>ALT_TYPE
CGenFF_4.0_ALT_TYPE_SET
CGenFF_4.0 1 CG2R51 2 CG2R51 3 CG2R51 4 CG2R51 5 OG2R50 6 HGR51 7 HGR51 8 HGR52 9 HGR52
@<TRIPOS>MOLECULE
furan
 9 9 0 0 0
****
USER_CHARGES
INVALID_CHARGES
Pose:   4 Cluster:   4 Fr_nu: 111704 TotEn:   -11.08
@<TRIPOS>ATOM
      1 C1        -51.8474    4.3710  -33.2861 C.2    1 LIG      -0.26000
      2 C2        -53.2525    4.3904  -33.1170 C.2    1 LIG      -0.26000
      3 C3        -51.3448    5.3082  -32.4136 C.2    1 LIG       0.09300
      4 C4        -53.5083    5.3379  -32.1533 C.2    1 LIG       0.09300
      5 O1        -52.3507    5.9019  -31.7192 O.3    1 LIG      -0.29200
      6 H1        -51.2730    3.7519  -33.9598 H      1 LIG       0.17500
      7 H2        -53.9869    3.7889  -33.6330 H      1 LIG       0.17500
      8 H3        -50.3481    5.6521  -32.1785 H      1 LIG       0.13800
      9 H4        -54.4113    5.7085  -31.6904 H      1 LIG       0.13800
@<TRIPOS>BOND
      1       1       2 1
      2       1       3 2
      3       2       4 2
      4       3       5 1
      5       4       5 1
      6       1       6 1
      7       2       7 1
      8       3       8 1
      9       4       9 1
@<TRIPOS>ALT_TYPE
CGenFF_4.0_ALT_TYPE_SET
CGenFF_4.0 1 CG2R51 2 CG2R51 3 CG2R51 4 CG2R51 5 OG2R50 6 HGR51 7 HGR51 8 HGR52 9 HGR52
@<TRIPOS>MOLECULE
furan
 9 9 0 0 0
****
USER_CHARGES
INVALID_CHARGES
Pose:   5 Cluster:   5 Fr_nu: 311013 TotEn:   -10.90
@<TRIPOS>ATOM
      1 C1        -66.5441   -7.5230  -50.1112 C.2    1 LIG      -0.26000
      2 C2        -66.4133   -8.3007  -48.9359 C.2    1 LIG      -0.26000
      3 C3        -67.8640   -7.1403  -50.1710 C.2    1 LIG       0.09300
      4 C4        -67.6625   -8.3378  -48.3613 C.2    1 LIG       0.09300
      5 O1        -68.5524   -7.6327  -49.1080 O.3    1 LIG      -0.29200
      6 H1        -65.7730   -7.2731  -50.8255 H      1 LIG       0.17500
      7 H2        -65.5202   -8.7748  -48.5552 H      1 LIG       0.17500
      8 H3        -68.4398   -6.5481  -50.8672 H      1 LIG       0.13800
      9 H4        -68.0615   -8.7977  -47.4690 H      1 LIG       0.13800
@<TRIPOS>BOND
      1       1       2 1
      2       1       3 2
      3       2       4 2
      4       3       5 1
      5       4       5 1
      6       1       6 1
      7       2       7 1
      8       3       8 1
      9       4       9 1
@<TRIPOS>ALT_TYPE
CGenFF_4.0_ALT_TYPE_SET
CGenFF_4.0 1 CG2R51 2 CG2R51 3 CG2R51 4 CG2R51 5 OG2R50 6 HGR51 7 HGR51 8 HGR52 9 HGR52
@<TRIPOS>MOLECULE
furan
 9 9 0 0 0
****
USER_CHARGES
INVALID_CHARGES
Pose:   6 Cluster:   6 Fr_nu:    818 TotEn:   -10.85
@<TRIPOS>ATOM
      1 C1        -68.3941   -7.1906  -49.9860 C.2    1 LIG      -0.26000
      2 C2        -69.6845   -7.4754  -49.4791 C.2    1 LIG      -0.26000
      3 C3        -67.5726   -8.1925  -49.5240 C.2    1 LIG       0.09300
      4 C4        -69.5595   -8.6310  -48.7436 C.2    1 LIG       0.09300
      5 O1        -68.2753   -9.0746  -48.7661 O.3    1 LIG      -0.29200
      6 H1        -68.0995   -6.3590  -50.6096 H      1 LIG       0.17500
      7 H2        -70.5921   -6.9093  -49.6311 H      1 LIG       0.17500
      8 H3        -66.5208   -8.4101  -49.6403 H      1 LIG       0.13800
      9 H4        -70.2523   -9.2331  -48.1739 H      1 LIG       0.13800
@<TRIPOS>BOND
      1       1       2 1
      2       1       3 2
      3       2       4 2
      4       3       5 1
      5       4       5 1
      6       1       6 1
      7       2       7 1
      8       3       8 1
      9       4       9 1
@<TRIPOS>ALT_TYPE
CGenFF_4.0_ALT_TYPE_SET
CGenFF_4.0 1 CG2R51 2 CG2R51 3 CG2R51 4 CG2R51 5 OG2R50 6 HGR51 7 HGR51 8 HGR52 9 HGR52
@<TRIPOS>MOLECULE
furan
 9 9 0 0 0
****
USER_CHARGES
INVALID_CHARGES
Pose:   7 Cluster:   7 Fr_nu:  78650 TotEn:   -10.59
@<TRIPOS>ATOM
      1 C1        -67.9887   -8.1281  -49.3790 C.2    1 LIG      -0.26000
      2 C2        -67.3293   -8.3174  -48.1410 C.2    1 LIG      -0.26000
      3 C3        -67.0382   -7.6450  -50.2480 C.2    1 LIG       0.09300
      4 C4        -66.0229   -7.9366  -48.3418 C.2    1 LIG       0.09300
      5 O1        -65.8372   -7.5255  -49.6237 O.3    1 LIG      -0.29200
      6 H1        -69.0269   -8.3193  -49.6089 H      1 LIG       0.17500
      7 H2        -67.7532   -8.6855  -47.2178 H      1 LIG       0.17500
      8 H3        -67.0553   -7.3540  -51.2883 H      1 LIG       0.13800
      9 H4        -65.1488   -7.9009  -47.7080 H      1 LIG       0.13800
@<TRIPOS>BOND
      1       1       2 1
      2       1       3 2
      3       2       4 2
      4       3       5 1
      5       4       5 1
      6       1       6 1
      7       2       7 1
      8       3       8 1
      9       4       9 1
@<TRIPOS>ALT_TYPE
CGenFF_4.0_ALT_TYPE_SET
CGenFF_4.0 1 CG2R51 2 CG2R51 3 CG2R51 4 CG2R51 5 OG2R50 6 HGR51 7 HGR51 8 HGR52 9 HGR52
@<TRIPOS>MOLECULE
furan
 9 9 0 0 0
****
USER_CHARGES
INVALID_CHARGES
Pose:   8 Cluster:   8 Fr_nu:     21 TotEn:   -10.42
@<TRIPOS>ATOM
      1 C1        -74.3346   -4.8421  -58.3018 C.2    1 LIG      -0.26000
      2 C2        -73.0053   -5.3215  -58.3828 C.2    1 LIG      -0.26000
      3 C3        -74.9013   -5.4692  -57.2166 C.2    1 LIG       0.09300
      4 C4        -72.8545   -6.2072  -57.3413 C.2    1 LIG       0.09300
      5 O1        -74.0056   -6.3029  -56.6256 O.3    1 LIG      -0.29200
      6 H1        -74.8191   -4.1292  -58.9531 H      1 LIG       0.17500
      7 H2        -72.2515   -5.0546  -59.1094 H      1 LIG       0.17500
      8 H3        -75.8784   -5.4316  -56.7575 H      1 LIG       0.13800
      9 H4        -72.0347   -6.8182  -56.9924 H      1 LIG       0.13800
@<TRIPOS>BOND
      1       1       2 1
      2       1       3 2
      3       2       4 2
      4       3       5 1
      5       4       5 1
      6       1       6 1
      7       2       7 1
      8       3       8 1
      9       4       9 1
@<TRIPOS>ALT_TYPE
CGenFF_4.0_ALT_TYPE_SET
CGenFF_4.0 1 CG2R51 2 CG2R51 3 CG2R51 4 CG2R51 5 OG2R50 6 HGR51 7 HGR51 8 HGR52 9 HGR52
@<TRIPOS>MOLECULE
furan
 9 9 0 0 0
****
USER_CHARGES
INVALID_CHARGES
Pose:   9 Cluster:   9 Fr_nu:   8422 TotEn:   -10.09
@<TRIPOS>ATOM
      1 C1        -52.9960    6.6018  -32.5984 C.2    1 LIG      -0.26000
      2 C2        -51.9175    5.6928  -32.4808 C.2    1 LIG      -0.26000
      3 C3        -54.1408    5.8393  -32.5905 C.2    1 LIG       0.09300
      4 C4        -52.4802    4.4397  -32.4092 C.2    1 LIG       0.09300
      5 O1        -53.8351    4.5204  -32.4754 O.3    1 LIG      -0.29200
      6 H1        -52.9452    7.6780  -32.6794 H      1 LIG       0.17500
      7 H2        -50.8621    5.9224  -32.4515 H      1 LIG       0.17500
      8 H3        -55.1940    6.0713  -32.6540 H      1 LIG       0.13800
      9 H4        -52.0752    3.4427  -32.3143 H      1 LIG       0.13800
@<TRIPOS>BOND
      1       1       2 1
      2       1       3 2
      3       2       4 2
      4       3       5 1
      5       4       5 1
      6       1       6 1
      7       2       7 1
      8       3       8 1
      9       4       9 1
@<TRIPOS>ALT_TYPE
CGenFF_4.0_ALT_TYPE_SET
CGenFF_4.0 1 CG2R51 2 CG2R51 3 CG2R51 4 CG2R51 5 OG2R50 6 HGR51 7 HGR51 8 HGR52 9 HGR52
@<TRIPOS>MOLECULE
furan
 9 9 0 0 0
****
USER_CHARGES
INVALID_CHARGES
Pose:  10 Cluster:  10 Fr_nu: 718571 TotEn:   -10.09
@<TRIPOS>ATOM
      1 C1        -66.1057   -7.3538  -49.0512 C.2    1 LIG      -0.26000
      2 C2        -67.4059   -7.7763  -49.4175 C.2    1 LIG      -0.26000
      3 C3        -66.0801   -7.3455  -47.6759 C.2    1 LIG       0.09300
      4 C4        -68.0821   -7.9962  -48.2400 C.2    1 LIG       0.09300
      5 O1        -67.2808   -7.7359  -47.1737 O.3    1 LIG      -0.29200
      6 H1        -65.2895   -7.0881  -49.7074 H      1 LIG       0.17500
      7 H2        -67.8007   -7.9047  -50.4150 H      1 LIG       0.17500
      8 H3        -65.3243   -7.1011  -46.9437 H      1 LIG       0.13800
      9 H4        -69.0844   -8.3221  -48.0032 H      1 LIG       0.13800
@<TRIPOS>BOND
      1       1       2 1
      2       1       3 2
      3       2       4 2
      4       3       5 1
      5       4       5 1
      6       1       6 1
      7       2       7 1
      8       3       8 1
      9       4       9 1
@<TRIPOS>ALT_TYPE
CGenFF_4.0_ALT_TYPE_SET
CGenFF_4.0 1 CG2R51 2 CG2R51 3 CG2R51 4 CG2R51 5 OG2R50 6 HGR51 7 HGR51 8 HGR52 9 HGR52
@<TRIPOS>MOLECULE
furan
 9 9 0 0 0
****
USER_CHARGES
INVALID_CHARGES
Pose:  11 Cluster:  11 Fr_nu:   7305 TotEn:   -10.00
@<TRIPOS>ATOM
      1 C1        -51.5575    5.7798  -32.7179 C.2    1 LIG      -0.26000
      2 C2        -52.8902    5.9218  -32.2631 C.2    1 LIG      -0.26000
      3 C3        -51.4827    4.5354  -33.2991 C.2    1 LIG       0.09300
      4 C4        -53.5349    4.7540  -32.5990 C.2    1 LIG       0.09300
      5 O1        -52.6838    3.9037  -33.2309 O.3    1 LIG      -0.29200
      6 H1        -50.7520    6.4948  -32.6323 H      1 LIG       0.17500
      7 H2        -53.3264    6.7693  -31.7544 H      1 LIG       0.17500
      8 H3        -50.6902    3.9819  -33.7815 H      1 LIG       0.13800
      9 H4        -54.5441    4.3923  -32.4658 H      1 LIG       0.13800
@<TRIPOS>BOND
      1       1       2 1
      2       1       3 2
      3       2       4 2
      4       3       5 1
      5       4       5 1
      6       1       6 1
      7       2       7 1
      8       3       8 1
      9       4       9 1
@<TRIPOS>ALT_TYPE
CGenFF_4.0_ALT_TYPE_SET
CGenFF_4.0 1 CG2R51 2 CG2R51 3 CG2R51 4 CG2R51 5 OG2R50 6 HGR51 7 HGR51 8 HGR52 9 HGR52
@<TRIPOS>MOLECULE
furan
 9 9 0 0 0
****
USER_CHARGES
INVALID_CHARGES
Pose:  12 Cluster:  12 Fr_nu: 230999 TotEn:    -9.74
@<TRIPOS>ATOM
      1 C1        -69.1576   -8.4645  -47.6942 C.2    1 LIG      -0.26000
      2 C2        -67.8641   -8.1022  -48.1399 C.2    1 LIG      -0.26000
      3 C3        -70.0236   -8.1013  -48.6994 C.2    1 LIG       0.09300
      4 C4        -68.0317   -7.5437  -49.3857 C.2    1 LIG       0.09300
      5 O1        -69.3452   -7.5395  -49.7340 O.3    1 LIG      -0.29200
      6 H1        -69.4254   -8.9312  -46.7573 H      1 LIG       0.17500
      7 H2        -66.9267   -8.2323  -47.6184 H      1 LIG       0.17500
      8 H3        -71.0941   -8.1722  -48.8258 H      1 LIG       0.13800
      9 H4        -67.3533   -7.1242  -50.1143 H      1 LIG       0.13800
@<TRIPOS>BOND
      1       1       2 1
      2       1       3 2
      3       2       4 2
      4       3       5 1
      5       4       5 1
      6       1       6 1
      7       2       7 1
      8       3       8 1
      9       4       9 1
@<TRIPOS>ALT_TYPE
CGenFF_4.0_ALT_TYPE_SET
CGenFF_4.0 1 CG2R51 2 CG2R51 3 CG2R51 4 CG2R51 5 OG2R50 6 HGR51 7 HGR51 8 HGR52 9 HGR52
@<TRIPOS>MOLECULE
furan
 9 9 0 0 0
****
USER_CHARGES
INVALID_CHARGES
Pose:  13 Cluster:  13 Fr_nu: 986692 TotEn:    -9.59
@<TRIPOS>ATOM
      1 C1        -77.6309  -18.1057  -44.1205 C.2    1 LIG      -0.26000
      2 C2        -76.3933  -17.8245  -44.7470 C.2    1 LIG      -0.26000
      3 C3        -77.3394  -18.3777  -42.8040 C.2    1 LIG       0.09300
      4 C4        -75.4338  -17.9445  -43.7687 C.2    1 LIG       0.09300
      5 O1        -76.0024  -18.2814  -42.5814 O.3    1 LIG      -0.29200
      6 H1        -78.6124  -18.1102  -44.5721 H      1 LIG       0.17500
      7 H2        -76.2221  -17.5664  -45.7821 H      1 LIG       0.17500
      8 H3        -77.9387  -18.6412  -41.9447 H      1 LIG       0.13800
      9 H4        -74.3599  -17.8286  -43.7567 H      1 LIG       0.13800
@<TRIPOS>BOND
      1       1       2 1
      2       1       3 2
      3       2       4 2
      4       3       5 1
      5       4       5 1
      6       1       6 1
      7       2       7 1
      8       3       8 1
      9       4       9 1
@<TRIPOS>ALT_TYPE
CGenFF_4.0_ALT_TYPE_SET
CGenFF_4.0 1 CG2R51 2 CG2R51 3 CG2R51 4 CG2R51 5 OG2R50 6 HGR51 7 HGR51 8 HGR52 9 HGR52
@<TRIPOS>MOLECULE
furan
 9 9 0 0 0
****
USER_CHARGES
INVALID_CHARGES
Pose:  14 Cluster:  14 Fr_nu: 2985912 TotEn:    -9.52
@<TRIPOS>ATOM
      1 C1        -83.4286  -10.7463  -33.3156 C.2    1 LIG      -0.26000
      2 C2        -84.4462  -10.4156  -32.3890 C.2    1 LIG      -0.26000
      3 C3        -83.5796   -9.8805  -34.3738 C.2    1 LIG       0.09300
      4 C4        -85.1463   -9.3714  -32.9470 C.2    1 LIG       0.09300
      5 O1        -84.6243   -9.0391  -34.1568 O.3    1 LIG      -0.29200
      6 H1        -82.6793  -11.5192  -33.2239 H      1 LIG       0.17500
      7 H2        -84.6443  -10.8802  -31.4339 H      1 LIG       0.17500
      8 H3        -83.0527   -9.7408  -35.3064 H      1 LIG       0.13800
      9 H4        -85.9956   -8.7852  -32.6272 H      1 LIG       0.13800
@<TRIPOS>BOND
      1       1       2 1
      2       1       3 2
      3       2       4 2
      4       3       5 1
      5       4       5 1
      6       1       6 1
      7       2       7 1
      8       3       8 1
      9       4       9 1
@<TRIPOS>ALT_TYPE
CGenFF_4.0_ALT_TYPE_SET
CGenFF_4.0 1 CG2R51 2 CG2R51 3 CG2R51 4 CG2R51 5 OG2R50 6 HGR51 7 HGR51 8 HGR52 9 HGR52
@<TRIPOS>MOLECULE
furan
 9 9 0 0 0
****
USER_CHARGES
INVALID_CHARGES
Pose:  15 Cluster:  15 Fr_nu: 3232594 TotEn:    -9.25
@<TRIPOS>ATOM
      1 C1        -74.2450  -10.5959  -41.6190 C.2    1 LIG      -0.26000
      2 C2        -74.4049  -11.8958  -42.1556 C.2    1 LIG      -0.26000
      3 C3        -73.0137  -10.1554  -42.0455 C.2    1 LIG       0.09300
      4 C4        -73.2600  -12.1569  -42.8718 C.2    1 LIG       0.09300
      5 O1        -72.4069  -11.1010  -42.8098 O.3    1 LIG      -0.29200
      6 H1        -74.9400  -10.0487  -40.9986 H      1 LIG       0.17500
      7 H2        -75.2492  -12.5592  -42.0355 H      1 LIG       0.17500
      8 H3        -72.4550   -9.2423  -41.9005 H      1 LIG       0.13800
      9 H4        -72.9173  -13.0016  -43.4516 H      1 LIG       0.13800
@<TRIPOS>BOND
      1       1       2 1
      2       1       3 2
      3       2       4 2
      4       3       5 1
      5       4       5 1
      6       1       6 1
      7       2       7 1
      8       3       8 1
      9       4       9 1
@<TRIPOS>ALT_TYPE
CGenFF_4.0_ALT_TYPE_SET
CGenFF_4.0 1 CG2R51 2 CG2R51 3 CG2R51 4 CG2R51 5 OG2R50 6 HGR51 7 HGR51 8 HGR52 9 HGR52
@<TRIPOS>MOLECULE
furan
 9 9 0 0 0
****
USER_CHARGES
INVALID_CHARGES
Pose:  16 Cluster:  16 Fr_nu:  26895 TotEn:    -8.91
@<TRIPOS>ATOM
      1 C1        -53.2119    6.1551  -33.1500 C.2    1 LIG      -0.26000
      2 C2        -54.0039    5.0080  -32.9050 C.2    1 LIG      -0.26000
      3 C3        -52.0394    5.9651  -32.4565 C.2    1 LIG       0.09300
      4 C4        -53.2588    4.1987  -32.0792 C.2    1 LIG       0.09300
      5 O1        -52.0599    4.7748  -31.8012 O.3    1 LIG      -0.29200
      6 H1        -53.4644    7.0133  -33.7559 H      1 LIG       0.17500
      7 H2        -54.9938    4.7973  -33.2831 H      1 LIG       0.17500
      8 H3        -51.1396    6.5504  -32.3346 H      1 LIG       0.13800
      9 H4        -53.4302    3.2334  -31.6255 H      1 LIG       0.13800
@<TRIPOS>BOND
      1       1       2 1
      2       1       3 2
      3       2       4 2
      4       3       5 1
      5       4       5 1
      6       1       6 1
      7       2       7 1
      8       3       8 1
      9       4       9 1
@<TRIPOS>ALT_TYPE
CGenFF_4.0_ALT_TYPE_SET
CGenFF_4.0 1 CG2R51 2 CG2R51 3 CG2R51 4 CG2R51 5 OG2R50 6 HGR51 7 HGR51 8 HGR52 9 HGR52
@<TRIPOS>MOLECULE
furan
 9 9 0 0 0
****
USER_CHARGES
INVALID_CHARGES
Pose:  17 Cluster:  17 Fr_nu:  23432 TotEn:    -8.83
@<TRIPOS>ATOM
      1 C1        -68.1057   -8.2212  -47.6895 C.2    1 LIG      -0.26000
      2 C2        -66.8466   -7.6141  -47.9120 C.2    1 LIG      -0.26000
      3 C3        -68.4947   -8.7482  -48.8990 C.2    1 LIG       0.09300
      4 C4        -66.5559   -7.8137  -49.2416 C.2    1 LIG       0.09300
      5 O1        -67.5555   -8.5043  -49.8503 O.3    1 LIG      -0.29200
      6 H1        -68.6605   -8.2681  -46.7636 H      1 LIG       0.17500
      7 H2        -66.2283   -7.0962  -47.1931 H      1 LIG       0.17500
      8 H3        -69.3640   -9.2974  -49.2303 H      1 LIG       0.13800
      9 H4        -65.7233   -7.5414  -49.8737 H      1 LIG       0.13800
@<TRIPOS>BOND
      1       1       2 1
      2       1       3 2
      3       2       4 2
      4       3       5 1
      5       4       5 1
      6       1       6 1
      7       2       7 1
      8       3       8 1
      9       4       9 1
@<TRIPOS>ALT_TYPE
CGenFF_4.0_ALT_TYPE_SET
CGenFF_4.0 1 CG2R51 2 CG2R51 3 CG2R51 4 CG2R51 5 OG2R50 6 HGR51 7 HGR51 8 HGR52 9 HGR52
@<TRIPOS>MOLECULE
furan
 9 9 0 0 0
****
USER_CHARGES
INVALID_CHARGES
Pose:  18 Cluster:  18 Fr_nu:  27616 TotEn:    -8.77
@<TRIPOS>ATOM
      1 C1        -51.8503    4.5661  -32.5262 C.2    1 LIG      -0.26000
      2 C2        -53.1539    4.4274  -31.9926 C.2    1 LIG      -0.26000
      3 C3        -51.9967    5.2214  -33.7267 C.2    1 LIG       0.09300
      4 C4        -54.0039    5.0080  -32.9050 C.2    1 LIG       0.09300
      5 O1        -53.3063    5.4944  -33.9649 O.3    1 LIG      -0.29200
      6 H1        -50.9205    4.2299  -32.0906 H      1 LIG       0.17500
      7 H2        -53.4382    3.9627  -31.0596 H      1 LIG       0.17500
      8 H3        -51.3045    5.5506  -34.4880 H      1 LIG       0.13800
      9 H4        -55.0742    5.1490  -32.9451 H      1 LIG       0.13800
@<TRIPOS>BOND
      1       1       2 1
      2       1       3 2
      3       2       4 2
      4       3       5 1
      5       4       5 1
      6       1       6 1
      7       2       7 1
      8       3       8 1
      9       4       9 1
@<TRIPOS>ALT_TYPE
CGenFF_4.0_ALT_TYPE_SET
CGenFF_4.0 1 CG2R51 2 CG2R51 3 CG2R51 4 CG2R51 5 OG2R50 6 HGR51 7 HGR51 8 HGR52 9 HGR52
@<TRIPOS>MOLECULE
furan
 9 9 0 0 0
****
USER_CHARGES
INVALID_CHARGES
Pose:  19 Cluster:  19 Fr_nu:  94198 TotEn:    -8.55
@<TRIPOS>ATOM
      1 C1        -51.4260    6.2220  -32.5378 C.2    1 LIG      -0.26000
      2 C2        -52.6787    5.5867  -32.3637 C.2    1 LIG      -0.26000
      3 C3        -50.5324    5.2248  -32.8525 C.2    1 LIG       0.09300
      4 C4        -52.4613    4.2465  -32.5845 C.2    1 LIG       0.09300
      5 O1        -51.1555    4.0176  -32.8831 O.3    1 LIG      -0.29200
      6 H1        -51.2023    7.2749  -32.4451 H      1 LIG       0.17500
      7 H2        -53.6221    6.0479  -32.1094 H      1 LIG       0.17500
      8 H3        -49.4749    5.2107  -33.0728 H      1 LIG       0.13800
      9 H4        -53.0974    3.3735  -32.5687 H      1 LIG       0.13800
@<TRIPOS>BOND
      1       1       2 1
      2       1       3 2
      3       2       4 2
      4       3       5 1
      5       4       5 1
      6       1       6 1
      7       2       7 1
      8       3       8 1
      9       4       9 1
@<TRIPOS>ALT_TYPE
CGenFF_4.0_ALT_TYPE_SET
CGenFF_4.0 1 CG2R51 2 CG2R51 3 CG2R51 4 CG2R51 5 OG2R50 6 HGR51 7 HGR51 8 HGR52 9 HGR52
@<TRIPOS>MOLECULE
furan
 9 9 0 0 0
****
USER_CHARGES
INVALID_CHARGES
Pose:  20 Cluster:  20 Fr_nu:  91677 TotEn:    -8.12
@<TRIPOS>ATOM
      1 C1        -51.2686    4.6055  -33.0644 C.2    1 LIG      -0.26000
      2 C2        -52.5733    4.5349  -32.5203 C.2    1 LIG      -0.26000
      3 C3        -51.0588    5.9269  -33.3834 C.2    1 LIG       0.09300
      4 C4        -53.0676    5.8183  -32.5454 C.2    1 LIG       0.09300
      5 O1        -52.1505    6.6728  -33.0701 O.3    1 LIG      -0.29200
      6 H1        -50.5690    3.7946  -33.2068 H      1 LIG       0.17500
      7 H2        -53.0887    3.6583  -32.1552 H      1 LIG       0.17500
      8 H3        -50.2304    6.4692  -33.8156 H      1 LIG       0.13800
      9 H4        -54.0035    6.2649  -32.2427 H      1 LIG       0.13800
@<TRIPOS>BOND
      1       1       2 1
      2       1       3 2
      3       2       4 2
      4       3       5 1
      5       4       5 1
      6       1       6 1
      7       2       7 1
      8       3       8 1
      9       4       9 1
@<TRIPOS>ALT_TYPE
CGenFF_4.0_ALT_TYPE_SET
CGenFF_4.0 1 CG2R51 2 CG2R51 3 CG2R51 4 CG2R51 5 OG2R50 6 HGR51 7 HGR51 8 HGR52 9 HGR52
@<TRIPOS>MOLECULE
furan
 9 9 0 0 0
****
USER_CHARGES
INVALID_CHARGES
Pose:  21 Cluster:  21 Fr_nu:   9308 TotEn:    -7.98
@<TRIPOS>ATOM
      1 C1        -53.0750    6.3037  -32.1041 C.2    1 LIG      -0.26000
      2 C2        -53.1863    4.9055  -32.2932 C.2    1 LIG      -0.26000
      3 C3        -51.7276    6.5786  -32.0712 C.2    1 LIG       0.09300
      4 C4        -51.8991    4.4256  -32.3625 C.2    1 LIG       0.09300
      5 O1        -51.0040    5.4392  -32.2281 O.3    1 LIG      -0.29200
      6 H1        -53.8764    7.0213  -32.0039 H      1 LIG       0.17500
      7 H2        -54.0916    4.3207  -32.3697 H      1 LIG       0.17500
      8 H3        -51.1522    7.4850  -31.9513 H      1 LIG       0.13800
      9 H4        -51.4744    3.4415  -32.4975 H      1 LIG       0.13800
@<TRIPOS>BOND
      1       1       2 1
      2       1       3 2
      3       2       4 2
      4       3       5 1
      5       4       5 1
      6       1       6 1
      7       2       7 1
      8       3       8 1
      9       4       9 1
@<TRIPOS>ALT_TYPE
CGenFF_4.0_ALT_TYPE_SET
CGenFF_4.0 1 CG2R51 2 CG2R51 3 CG2R51 4 CG2R51 5 OG2R50 6 HGR51 7 HGR51 8 HGR52 9 HGR52
@<TRIPOS>MOLECULE
furan
 9 9 0 0 0
****
USER_CHARGES
INVALID_CHARGES
Pose:  22 Cluster:  22 Fr_nu: 107506 TotEn:    -7.96
@<TRIPOS>ATOM
      1 C1        -52.7173    4.6162  -34.5848 C.2    1 LIG      -0.26000
      2 C2        -53.7577    4.4944  -33.6330 C.2    1 LIG      -0.26000
      3 C3        -51.5479    4.3603  -33.9073 C.2    1 LIG       0.09300
      4 C4        -53.1499    4.1726  -32.4418 C.2    1 LIG       0.09300
      5 O1        -51.8029    4.0889  -32.6005 O.3    1 LIG      -0.29200
      6 H1        -52.8083    4.8605  -35.6333 H      1 LIG       0.17500
      7 H2        -54.8179    4.6246  -33.7951 H      1 LIG       0.17500
      8 H3        -50.5073    4.3320  -34.1962 H      1 LIG       0.13800
      9 H4        -53.5160    3.9804  -31.4438 H      1 LIG       0.13800
@<TRIPOS>BOND
      1       1       2 1
      2       1       3 2
      3       2       4 2
      4       3       5 1
      5       4       5 1
      6       1       6 1
      7       2       7 1
      8       3       8 1
      9       4       9 1
@<TRIPOS>ALT_TYPE
CGenFF_4.0_ALT_TYPE_SET
CGenFF_4.0 1 CG2R51 2 CG2R51 3 CG2R51 4 CG2R51 5 OG2R50 6 HGR51 7 HGR51 8 HGR52 9 HGR52
@<TRIPOS>MOLECULE
furan
 9 9 0 0 0
****
USER_CHARGES
INVALID_CHARGES
Pose:  23 Cluster:  23 Fr_nu: 107514 TotEn:    -7.81
@<TRIPOS>ATOM
      1 C1        -52.3472    4.4960  -33.7503 C.2    1 LIG      -0.26000
      2 C2        -53.7577    4.4944  -33.6330 C.2    1 LIG      -0.26000
      3 C3        -51.8570    4.4608  -32.4656 C.2    1 LIG       0.09300
      4 C4        -54.0288    4.4582  -32.2850 C.2    1 LIG       0.09300
      5 O1        -52.8756    4.4375  -31.5665 O.3    1 LIG      -0.29200
      6 H1        -51.7612    4.5203  -34.6577 H      1 LIG       0.17500
      7 H2        -54.4855    4.5166  -34.4312 H      1 LIG       0.17500
      8 H3        -50.8620    4.4473  -32.0452 H      1 LIG       0.13800
      9 H4        -54.9408    4.4433  -31.7061 H      1 LIG       0.13800
@<TRIPOS>BOND
      1       1       2 1
      2       1       3 2
      3       2       4 2
      4       3       5 1
      5       4       5 1
      6       1       6 1
      7       2       7 1
      8       3       8 1
      9       4       9 1
@<TRIPOS>ALT_TYPE
CGenFF_4.0_ALT_TYPE_SET
CGenFF_4.0 1 CG2R51 2 CG2R51 3 CG2R51 4 CG2R51 5 OG2R50 6 HGR51 7 HGR51 8 HGR52 9 HGR52
@<TRIPOS>MOLECULE
furan
 9 9 0 0 0
****
USER_CHARGES
INVALID_CHARGES
Pose:  24 Cluster:  24 Fr_nu: 1340764 TotEn:    -7.78
@<TRIPOS>ATOM
      1 C1        -65.9822   -3.9609  -57.4633 C.2    1 LIG      -0.26000
      2 C2        -65.2222   -3.5361  -58.5792 C.2    1 LIG      -0.26000
      3 C3        -65.1186   -4.6693  -56.6604 C.2    1 LIG       0.09300
      4 C4        -63.9485   -4.0151  -58.3786 C.2    1 LIG       0.09300
      5 O1        -63.8770   -4.7069  -57.2112 O.3    1 LIG      -0.29200
      6 H1        -67.0284   -3.7746  -57.2687 H      1 LIG       0.17500
      7 H2        -65.5605   -2.9535  -59.4238 H      1 LIG       0.17500
      8 H3        -65.2264   -5.1810  -55.7151 H      1 LIG       0.13800
      9 H4        -63.0291   -3.9530  -58.9424 H      1 LIG       0.13800
@<TRIPOS>BOND
      1       1       2 1
      2       1       3 2
      3       2       4 2
      4       3       5 1
      5       4       5 1
      6       1       6 1
      7       2       7 1
      8       3       8 1
      9       4       9 1
@<TRIPOS>ALT_TYPE
CGenFF_4.0_ALT_TYPE_SET
CGenFF_4.0 1 CG2R51 2 CG2R51 3 CG2R51 4 CG2R51 5 OG2R50 6 HGR51 7 HGR51 8 HGR52 9 HGR52
@<TRIPOS>MOLECULE
furan
 9 9 0 0 0
****
USER_CHARGES
INVALID_CHARGES
Pose:  25 Cluster:  25 Fr_nu:  18386 TotEn:    -7.73
@<TRIPOS>ATOM
      1 C1        -64.3001   -3.9249  -58.1296 C.2    1 LIG      -0.26000
      2 C2        -65.4800   -4.6611  -58.3924 C.2    1 LIG      -0.26000
      3 C3        -64.4923   -3.3178  -56.9103 C.2    1 LIG       0.09300
      4 C4        -66.3090   -4.4516  -57.3150 C.2    1 LIG       0.09300
      5 O1        -65.7143   -3.6339  -56.4070 O.3    1 LIG      -0.29200
      6 H1        -63.4200   -3.8460  -58.7512 H      1 LIG       0.17500
      7 H2        -65.6986   -5.2686  -59.2587 H      1 LIG       0.17500
      8 H3        -63.8882   -2.6660  -56.2961 H      1 LIG       0.13800
      9 H4        -67.3003   -4.7946  -57.0568 H      1 LIG       0.13800
@<TRIPOS>BOND
      1       1       2 1
      2       1       3 2
      3       2       4 2
      4       3       5 1
      5       4       5 1
      6       1       6 1
      7       2       7 1
      8       3       8 1
      9       4       9 1
@<TRIPOS>ALT_TYPE
CGenFF_4.0_ALT_TYPE_SET
CGenFF_4.0 1 CG2R51 2 CG2R51 3 CG2R51 4 CG2R51 5 OG2R50 6 HGR51 7 HGR51 8 HGR52 9 HGR52
@<TRIPOS>MOLECULE
furan
 9 9 0 0 0
****
USER_CHARGES
INVALID_CHARGES
Pose:  26 Cluster:  26 Fr_nu:  23482 TotEn:    -7.60
@<TRIPOS>ATOM
      1 C1        -68.7458   -7.7773  -48.8176 C.2    1 LIG      -0.26000
      2 C2        -67.4919   -8.1881  -48.3057 C.2    1 LIG      -0.26000
      3 C3        -68.4867   -7.1810  -50.0298 C.2    1 LIG       0.09300
      4 C4        -66.5559   -7.8137  -49.2416 C.2    1 LIG       0.09300
      5 O1        -67.1542   -7.1992  -50.2956 O.3    1 LIG      -0.29200
      6 H1        -69.7168   -7.8999  -48.3601 H      1 LIG       0.17500
      7 H2        -67.2950   -8.6940  -47.3715 H      1 LIG       0.17500
      8 H3        -69.1076   -6.7199  -50.7841 H      1 LIG       0.13800
      9 H4        -65.4815   -7.9074  -49.3032 H      1 LIG       0.13800
@<TRIPOS>BOND
      1       1       2 1
      2       1       3 2
      3       2       4 2
      4       3       5 1
      5       4       5 1
      6       1       6 1
      7       2       7 1
      8       3       8 1
      9       4       9 1
@<TRIPOS>ALT_TYPE
CGenFF_4.0_ALT_TYPE_SET
CGenFF_4.0 1 CG2R51 2 CG2R51 3 CG2R51 4 CG2R51 5 OG2R50 6 HGR51 7 HGR51 8 HGR52 9 HGR52
@<TRIPOS>MOLECULE
furan
 9 9 0 0 0
****
USER_CHARGES
INVALID_CHARGES
Pose:  27 Cluster:  27 Fr_nu: 162598 TotEn:    -7.50
@<TRIPOS>ATOM
      1 C1        -64.9077   -5.1186  -56.7187 C.2    1 LIG      -0.26000
      2 C2        -64.3757   -4.5562  -57.9036 C.2    1 LIG      -0.26000
      3 C3        -66.2751   -5.0164  -56.8279 C.2    1 LIG       0.09300
      4 C4        -65.4559   -4.1506  -58.6524 C.2    1 LIG       0.09300
      5 O1        -66.6174   -4.4277  -58.0038 O.3    1 LIG      -0.29200
      6 H1        -64.3627   -5.5445  -55.8888 H      1 LIG       0.17500
      7 H2        -63.3351   -4.4589  -58.1776 H      1 LIG       0.17500
      8 H3        -67.0993   -5.3012  -56.1903 H      1 LIG       0.13800
      9 H4        -65.5607   -3.6743  -59.6164 H      1 LIG       0.13800
@<TRIPOS>BOND
      1       1       2 1
      2       1       3 2
      3       2       4 2
      4       3       5 1
      5       4       5 1
      6       1       6 1
      7       2       7 1
      8       3       8 1
      9       4       9 1
@<TRIPOS>ALT_TYPE
CGenFF_4.0_ALT_TYPE_SET
CGenFF_4.0 1 CG2R51 2 CG2R51 3 CG2R51 4 CG2R51 5 OG2R50 6 HGR51 7 HGR51 8 HGR52 9 HGR52
@<TRIPOS>MOLECULE
furan
 9 9 0 0 0
****
USER_CHARGES
INVALID_CHARGES
Pose:  28 Cluster:  28 Fr_nu: 986597 TotEn:    -3.99
@<TRIPOS>ATOM
      1 C1        -77.4557  -18.0763  -42.6769 C.2    1 LIG      -0.26000
      2 C2        -76.1200  -18.4851  -42.9050 C.2    1 LIG      -0.26000
      3 C3        -77.8823  -17.4946  -43.8480 C.2    1 LIG       0.09300
      4 C4        -75.8257  -18.1240  -44.1992 C.2    1 LIG       0.09300
      5 O1        -76.8948  -17.5198  -44.7810 O.3    1 LIG      -0.29200
      6 H1        -78.0348  -18.1909  -41.7720 H      1 LIG       0.17500
      7 H2        -75.4550  -18.9810  -42.2126 H      1 LIG       0.17500
      8 H3        -78.8108  -17.0402  -44.1622 H      1 LIG       0.13800
      9 H4        -74.9479  -18.2217  -44.8213 H      1 LIG       0.13800
@<TRIPOS>BOND
      1       1       2 1
      2       1       3 2
      3       2       4 2
      4       3       5 1
      5       4       5 1
      6       1       6 1
      7       2       7 1
      8       3       8 1
      9       4       9 1
@<TRIPOS>ALT_TYPE
CGenFF_4.0_ALT_TYPE_SET
CGenFF_4.0 1 CG2R51 2 CG2R51 3 CG2R51 4 CG2R51 5 OG2R50 6 HGR51 7 HGR51 8 HGR52 9 HGR52
@<TRIPOS>MOLECULE
pyrimidine
 10 10 0 0 0
****
USER_CHARGES
INVALID_CHARGES
Pose:   1 Cluster:   1 Fr_nu: 2081511 TotEn:   -20.16
@<TRIPOS>ATOM
      1 C1        -73.6925  -10.6998  -41.6939 C.ar   1 LIG      -0.13100
      2 C2        -72.5346   -9.9511  -41.6356 C.ar   1 LIG       0.28900
      3 C3        -73.5487  -12.0441  -41.4179 C.ar   1 LIG       0.28900
      4 C4        -71.3151  -11.7880  -41.0830 C.ar   1 LIG       0.50700
      5 N1        -71.3245  -10.4647  -41.3322 N.ar   1 LIG      -0.71900
      6 N2        -72.3707  -12.6240  -41.1078 N.ar   1 LIG      -0.71900
      7 H1        -74.6503  -10.2614  -41.9401 H      1 LIG       0.11500
      8 H2        -72.5488   -8.8856  -41.8375 H      1 LIG       0.11400
      9 H3        -74.4026  -12.7125  -41.4399 H      1 LIG       0.11400
     10 H4        -70.3559  -12.2274  -40.8376 H      1 LIG       0.14100
@<TRIPOS>BOND
      1       1       2 ar
      2       1       3 ar
      3       2       5 ar
      4       3       6 ar
      5       4       5 ar
      6       4       6 ar
      7       1       7 1
      8       2       8 1
      9       3       9 1
     10       4      10 1
@<TRIPOS>ALT_TYPE
CGenFF_4.0_ALT_TYPE_SET
CGenFF_4.0 1 CG2R61 2 CG2R61 3 CG2R61 4 CG2R64 5 NG2R62 6 NG2R62 7 HGR61 8 HGR62 9 HGR62 10 HGR62
@<TRIPOS>MOLECULE
pyrimidine
 10 10 0 0 0
****
USER_CHARGES
INVALID_CHARGES
Pose:   2 Cluster:   2 Fr_nu: 3857837 TotEn:   -20.05
@<TRIPOS>ATOM
      1 C1        -82.4415  -10.2646  -33.8456 C.ar   1 LIG      -0.13100
      2 C2        -82.8786  -11.0338  -32.7865 C.ar   1 LIG       0.28900
      3 C3        -83.3898   -9.4409  -34.4167 C.ar   1 LIG       0.28900
      4 C4        -84.9723  -10.1647  -32.9543 C.ar   1 LIG       0.50700
      5 N1        -84.1417  -11.0087  -32.3131 N.ar   1 LIG      -0.71900
      6 N2        -84.6692   -9.3655  -33.9950 N.ar   1 LIG      -0.71900
      7 H1        -81.4219  -10.3049  -34.2048 H      1 LIG       0.11500
      8 H2        -82.2048  -11.7119  -32.2743 H      1 LIG       0.11400
      9 H3        -83.1398   -8.7998  -35.2551 H      1 LIG       0.11400
     10 H4        -85.9935  -10.1250  -32.5955 H      1 LIG       0.14100
@<TRIPOS>BOND
      1       1       2 ar
      2       1       3 ar
      3       2       5 ar
      4       3       6 ar
      5       4       5 ar
      6       4       6 ar
      7       1       7 1
      8       2       8 1
      9       3       9 1
     10       4      10 1
@<TRIPOS>ALT_TYPE
CGenFF_4.0_ALT_TYPE_SET
CGenFF_4.0 1 CG2R61 2 CG2R61 3 CG2R61 4 CG2R64 5 NG2R62 6 NG2R62 7 HGR61 8 HGR62 9 HGR62 10 HGR62
@<TRIPOS>MOLECULE
pyrimidine
 10 10 0 0 0
****
USER_CHARGES
INVALID_CHARGES
Pose:   3 Cluster:   3 Fr_nu: 3635286 TotEn:   -18.56
@<TRIPOS>ATOM
      1 C1        -74.6409  -11.9709  -42.2927 C.ar   1 LIG      -0.13100
      2 C2        -74.2451  -10.8526  -41.5876 C.ar   1 LIG       0.28900
      3 C3        -73.6429  -12.8790  -42.5813 C.ar   1 LIG       0.28900
      4 C4        -72.0947  -11.5873  -41.5316 C.ar   1 LIG       0.50700
      5 N1        -72.9757  -10.6280  -41.1896 N.ar   1 LIG      -0.71900
      6 N2        -72.3544  -12.7184  -42.2149 N.ar   1 LIG      -0.71900
      7 H1        -75.6667  -12.1254  -42.5995 H      1 LIG       0.11500
      8 H2        -74.9595  -10.0833  -41.3152 H      1 LIG       0.11400
      9 H3        -73.8581  -13.7881  -43.1323 H      1 LIG       0.11400
     10 H4        -71.0674  -11.4323  -41.2256 H      1 LIG       0.14100
@<TRIPOS>BOND
      1       1       2 ar
      2       1       3 ar
      3       2       5 ar
      4       3       6 ar
      5       4       5 ar
      6       4       6 ar
      7       1       7 1
      8       2       8 1
      9       3       9 1
     10       4      10 1
@<TRIPOS>ALT_TYPE
CGenFF_4.0_ALT_TYPE_SET
CGenFF_4.0 1 CG2R61 2 CG2R61 3 CG2R61 4 CG2R64 5 NG2R62 6 NG2R62 7 HGR61 8 HGR62 9 HGR62 10 HGR62
@<TRIPOS>MOLECULE
pyrimidine
 10 10 0 0 0
****
USER_CHARGES
INVALID_CHARGES
Pose:   4 Cluster:   4 Fr_nu:  10988 TotEn:   -18.40
@<TRIPOS>ATOM
      1 C1        -66.8487   -7.3099  -50.3539 C.ar   1 LIG      -0.13100
      2 C2        -68.2249   -7.3028  -50.2521 C.ar   1 LIG       0.28900
      3 C3        -66.1860   -8.0957  -49.4334 C.ar   1 LIG       0.28900
      4 C4        -68.1519   -8.7327  -48.4866 C.ar   1 LIG       0.50700
      5 N1        -68.9117   -8.0049  -49.3271 N.ar   1 LIG      -0.71900
      6 N2        -66.8082   -8.8229  -48.4824 N.ar   1 LIG      -0.71900
      7 H1        -66.3236   -6.7366  -51.1061 H      1 LIG       0.11500
      8 H2        -68.8314   -6.7143  -50.9321 H      1 LIG       0.11400
      9 H3        -65.1035   -8.1640  -49.4347 H      1 LIG       0.11400
     10 H4        -68.6774   -9.3059  -47.7327 H      1 LIG       0.14100
@<TRIPOS>BOND
      1       1       2 ar
      2       1       3 ar
      3       2       5 ar
      4       3       6 ar
      5       4       5 ar
      6       4       6 ar
      7       1       7 1
      8       2       8 1
      9       3       9 1
     10       4      10 1
@<TRIPOS>ALT_TYPE
CGenFF_4.0_ALT_TYPE_SET
CGenFF_4.0 1 CG2R61 2 CG2R61 3 CG2R61 4 CG2R64 5 NG2R62 6 NG2R62 7 HGR61 8 HGR62 9 HGR62 10 HGR62
@<TRIPOS>MOLECULE
pyrimidine
 10 10 0 0 0
****
USER_CHARGES
INVALID_CHARGES
Pose:   5 Cluster:   5 Fr_nu: 3857796 TotEn:   -18.16
@<TRIPOS>ATOM
      1 C1        -83.3898   -9.4409  -34.4167 C.ar   1 LIG      -0.13100
      2 C2        -84.5420   -9.0488  -33.7661 C.ar   1 LIG       0.28900
      3 C3        -82.5923  -10.3349  -33.7321 C.ar   1 LIG       0.28900
      4 C4        -84.0375  -10.3581  -31.9778 C.ar   1 LIG       0.50700
      5 N1        -84.8981   -9.4893  -32.5416 N.ar   1 LIG      -0.71900
      6 N2        -82.8866  -10.8159  -32.5065 N.ar   1 LIG      -0.71900
      7 H1        -83.1288   -9.0712  -35.3993 H      1 LIG       0.11500
      8 H2        -85.2310   -8.3485  -34.2255 H      1 LIG       0.11400
      9 H3        -81.6662  -10.6997  -34.1630 H      1 LIG       0.11400
     10 H4        -84.2981  -10.7275  -30.9935 H      1 LIG       0.14100
@<TRIPOS>BOND
      1       1       2 ar
      2       1       3 ar
      3       2       5 ar
      4       3       6 ar
      5       4       5 ar
      6       4       6 ar
      7       1       7 1
      8       2       8 1
      9       3       9 1
     10       4      10 1
@<TRIPOS>ALT_TYPE
CGenFF_4.0_ALT_TYPE_SET
CGenFF_4.0 1 CG2R61 2 CG2R61 3 CG2R61 4 CG2R64 5 NG2R62 6 NG2R62 7 HGR61 8 HGR62 9 HGR62 10 HGR62
@<TRIPOS>MOLECULE
pyrimidine
 10 10 0 0 0
****
USER_CHARGES
INVALID_CHARGES
Pose:   6 Cluster:   6 Fr_nu: 3865203 TotEn:   -17.70
@<TRIPOS>ATOM
      1 C1        -82.7023   -9.4035  -34.0312 C.ar   1 LIG      -0.13100
      2 C2        -82.5913   -9.0904  -32.6917 C.ar   1 LIG       0.28900
      3 C3        -83.9578   -9.7926  -34.4513 C.ar   1 LIG       0.28900
      4 C4        -84.7931   -9.5420  -32.3522 C.ar   1 LIG       0.50700
      5 N1        -83.6199   -9.1488  -31.8206 N.ar   1 LIG      -0.71900
      6 N2        -85.0296   -9.8734  -33.6359 N.ar   1 LIG      -0.71900
      7 H1        -81.8600   -9.3479  -34.7076 H      1 LIG       0.11500
      8 H2        -81.6435   -8.7744  -32.2696 H      1 LIG       0.11400
      9 H3        -84.1420  -10.0588  -35.4865 H      1 LIG       0.11400
     10 H4        -85.6364   -9.5988  -31.6748 H      1 LIG       0.14100
@<TRIPOS>BOND
      1       1       2 ar
      2       1       3 ar
      3       2       5 ar
      4       3       6 ar
      5       4       5 ar
      6       4       6 ar
      7       1       7 1
      8       2       8 1
      9       3       9 1
     10       4      10 1
@<TRIPOS>ALT_TYPE
CGenFF_4.0_ALT_TYPE_SET
CGenFF_4.0 1 CG2R61 2 CG2R61 3 CG2R61 4 CG2R64 5 NG2R62 6 NG2R62 7 HGR61 8 HGR62 9 HGR62 10 HGR62
@<TRIPOS>MOLECULE
pyrimidine
 10 10 0 0 0
****
USER_CHARGES
INVALID_CHARGES
Pose:   7 Cluster:   7 Fr_nu:  28935 TotEn:   -17.65
@<TRIPOS>ATOM
      1 C1        -75.9767  -25.2929  -44.5224 C.ar   1 LIG      -0.13100
      2 C2        -74.8721  -24.7924  -43.8637 C.ar   1 LIG       0.28900
      3 C3        -75.8018  -26.5157  -45.1375 C.ar   1 LIG       0.28900
      4 C4        -73.6397  -26.6126  -44.4427 C.ar   1 LIG       0.50700
      5 N1        -73.6836  -25.4281  -43.8036 N.ar   1 LIG      -0.71900
      6 N2        -74.6427  -27.2058  -45.1178 N.ar   1 LIG      -0.71900
      7 H1        -76.9182  -24.7613  -44.5546 H      1 LIG       0.11500
      8 H2        -74.9138  -23.8376  -43.3509 H      1 LIG       0.11400
      9 H3        -76.6133  -26.9883  -45.6801 H      1 LIG       0.11400
     10 H4        -72.6967  -27.1446  -44.4115 H      1 LIG       0.14100
@<TRIPOS>BOND
      1       1       2 ar
      2       1       3 ar
      3       2       5 ar
      4       3       6 ar
      5       4       5 ar
      6       4       6 ar
      7       1       7 1
      8       2       8 1
      9       3       9 1
     10       4      10 1
@<TRIPOS>ALT_TYPE
CGenFF_4.0_ALT_TYPE_SET
CGenFF_4.0 1 CG2R61 2 CG2R61 3 CG2R61 4 CG2R64 5 NG2R62 6 NG2R62 7 HGR61 8 HGR62 9 HGR62 10 HGR62
@<TRIPOS>MOLECULE
pyrimidine
 10 10 0 0 0
****
USER_CHARGES
INVALID_CHARGES
Pose:   8 Cluster:   8 Fr_nu: 3471576 TotEn:   -17.52
@<TRIPOS>ATOM
      1 C1        -74.4513  -10.2277  -41.4324 C.ar   1 LIG      -0.13100
      2 C2        -73.3280   -9.7007  -42.0365 C.ar   1 LIG       0.28900
      3 C3        -74.3928  -11.5736  -41.1338 C.ar   1 LIG       0.28900
      4 C4        -72.2925  -11.7237  -41.9901 C.ar   1 LIG       0.50700
      5 N1        -72.2268  -10.4225  -42.3308 N.ar   1 LIG      -0.71900
      6 N2        -73.3254  -12.3548  -41.3998 N.ar   1 LIG      -0.71900
      7 H1        -75.3212   -9.6251  -41.2078 H      1 LIG       0.11500
      8 H2        -73.2814   -8.6518  -42.3086 H      1 LIG       0.11400
      9 H3        -75.2281  -12.0765  -40.6587 H      1 LIG       0.11400
     10 H4        -71.4221  -12.3275  -42.2159 H      1 LIG       0.14100
@<TRIPOS>BOND
      1       1       2 ar
      2       1       3 ar
      3       2       5 ar
      4       3       6 ar
      5       4       5 ar
      6       4       6 ar
      7       1       7 1
      8       2       8 1
      9       3       9 1
     10       4      10 1
@<TRIPOS>ALT_TYPE
CGenFF_4.0_ALT_TYPE_SET
CGenFF_4.0 1 CG2R61 2 CG2R61 3 CG2R61 4 CG2R64 5 NG2R62 6 NG2R62 7 HGR61 8 HGR62 9 HGR62 10 HGR62
@<TRIPOS>MOLECULE
pyrimidine
 10 10 0 0 0
****
USER_CHARGES
INVALID_CHARGES
Pose:   9 Cluster:   9 Fr_nu:    888 TotEn:   -16.84
@<TRIPOS>ATOM
      1 C1        -67.4761   -7.3870  -49.8930 C.ar   1 LIG      -0.13100
      2 C2        -67.3187   -8.5094  -49.1056 C.ar   1 LIG       0.28900
      3 C3        -68.7739   -6.9458  -50.0513 C.ar   1 LIG       0.28900
      4 C4        -69.5595   -8.6310  -48.7436 C.ar   1 LIG       0.50700
      5 N1        -68.3423   -9.1589  -48.5134 N.ar   1 LIG      -0.71900
      6 N2        -69.8435   -7.5459  -49.4891 N.ar   1 LIG      -0.71900
      7 H1        -66.6367   -6.8859  -50.3562 H      1 LIG       0.11500
      8 H2        -66.3356   -8.9299  -48.9240 H      1 LIG       0.11400
      9 H3        -68.9964   -6.0715  -50.6533 H      1 LIG       0.11400
     10 H4        -70.4002   -9.1333  -48.2809 H      1 LIG       0.14100
@<TRIPOS>BOND
      1       1       2 ar
      2       1       3 ar
      3       2       5 ar
      4       3       6 ar
      5       4       5 ar
      6       4       6 ar
      7       1       7 1
      8       2       8 1
      9       3       9 1
     10       4      10 1
@<TRIPOS>ALT_TYPE
CGenFF_4.0_ALT_TYPE_SET
CGenFF_4.0 1 CG2R61 2 CG2R61 3 CG2R61 4 CG2R64 5 NG2R62 6 NG2R62 7 HGR61 8 HGR62 9 HGR62 10 HGR62
@<TRIPOS>MOLECULE
pyrimidine
 10 10 0 0 0
****
USER_CHARGES
INVALID_CHARGES
Pose:  10 Cluster:  10 Fr_nu: 3808405 TotEn:   -16.65
@<TRIPOS>ATOM
      1 C1        -83.1265  -10.1527  -34.1866 C.ar   1 LIG      -0.13100
      2 C2        -81.9331   -9.6805  -33.6793 C.ar   1 LIG       0.28900
      3 C3        -84.1959  -10.1314  -33.3149 C.ar   1 LIG       0.28900
      4 C4        -82.9004   -9.2509  -31.6677 C.ar   1 LIG       0.50700
      5 N1        -81.7839   -9.2204  -32.4198 N.ar   1 LIG      -0.71900
      6 N2        -84.1183   -9.6857  -32.0438 N.ar   1 LIG      -0.71900
      7 H1        -83.2175  -10.5162  -35.2014 H      1 LIG       0.11500
      8 H2        -81.0372   -9.6587  -34.2902 H      1 LIG       0.11400
      9 H3        -85.1743  -10.4834  -33.6236 H      1 LIG       0.11400
     10 H4        -82.8092   -8.8881  -30.6512 H      1 LIG       0.14100
@<TRIPOS>BOND
      1       1       2 ar
      2       1       3 ar
      3       2       5 ar
      4       3       6 ar
      5       4       5 ar
      6       4       6 ar
      7       1       7 1
      8       2       8 1
      9       3       9 1
     10       4      10 1
@<TRIPOS>ALT_TYPE
CGenFF_4.0_ALT_TYPE_SET
CGenFF_4.0 1 CG2R61 2 CG2R61 3 CG2R61 4 CG2R64 5 NG2R62 6 NG2R62 7 HGR61 8 HGR62 9 HGR62 10 HGR62
@<TRIPOS>MOLECULE
pyrimidine
 10 10 0 0 0
****
USER_CHARGES
INVALID_CHARGES
Pose:  11 Cluster:  11 Fr_nu:  13323 TotEn:   -16.53
@<TRIPOS>ATOM
      1 C1        -66.2324   -7.7618  -49.0353 C.ar   1 LIG      -0.13100
      2 C2        -66.7106   -7.5539  -47.7575 C.ar   1 LIG       0.28900
      3 C3        -66.9826   -8.6110  -49.8227 C.ar   1 LIG       0.28900
      4 C4        -68.4766   -8.9330  -48.1401 C.ar   1 LIG       0.50700
      5 N1        -67.8335   -8.1255  -47.2753 N.ar   1 LIG      -0.71900
      6 N2        -68.1141   -9.2161  -49.4058 N.ar   1 LIG      -0.71900
      7 H1        -65.3281   -7.2901  -49.3959 H      1 LIG       0.11500
      8 H2        -66.1879   -6.9024  -47.0656 H      1 LIG       0.11400
      9 H3        -66.6853   -8.8355  -50.8414 H      1 LIG       0.11400
     10 H4        -69.3813   -9.4064  -47.7788 H      1 LIG       0.14100
@<TRIPOS>BOND
      1       1       2 ar
      2       1       3 ar
      3       2       5 ar
      4       3       6 ar
      5       4       5 ar
      6       4       6 ar
      7       1       7 1
      8       2       8 1
      9       3       9 1
     10       4      10 1
@<TRIPOS>ALT_TYPE
CGenFF_4.0_ALT_TYPE_SET
CGenFF_4.0 1 CG2R61 2 CG2R61 3 CG2R61 4 CG2R64 5 NG2R62 6 NG2R62 7 HGR61 8 HGR62 9 HGR62 10 HGR62
@<TRIPOS>MOLECULE
pyrimidine
 10 10 0 0 0
****
USER_CHARGES
INVALID_CHARGES
Pose:  12 Cluster:  12 Fr_nu: 1218289 TotEn:   -16.17
@<TRIPOS>ATOM
      1 C1        -46.2117   -8.3199  -31.0879 C.ar   1 LIG      -0.13100
      2 C2        -45.7731   -8.2265  -32.3930 C.ar   1 LIG       0.28900
      3 C3        -46.7570   -9.5349  -30.7268 C.ar   1 LIG       0.28900
      4 C4        -46.4064  -10.3690  -32.8120 C.ar   1 LIG       0.50700
      5 N1        -45.8554   -9.2351  -33.2853 N.ar   1 LIG      -0.71900
      6 N2        -46.8705  -10.5849  -31.5664 N.ar   1 LIG      -0.71900
      7 H1        -46.1335   -7.4943  -30.3933 H      1 LIG       0.11500
      8 H2        -45.3303   -7.3103  -32.7683 H      1 LIG       0.11400
      9 H3        -47.1296   -9.7026  -29.7220 H      1 LIG       0.11400
     10 H4        -46.4859  -11.1954  -33.5077 H      1 LIG       0.14100
@<TRIPOS>BOND
      1       1       2 ar
      2       1       3 ar
      3       2       5 ar
      4       3       6 ar
      5       4       5 ar
      6       4       6 ar
      7       1       7 1
      8       2       8 1
      9       3       9 1
     10       4      10 1
@<TRIPOS>ALT_TYPE
CGenFF_4.0_ALT_TYPE_SET
CGenFF_4.0 1 CG2R61 2 CG2R61 3 CG2R61 4 CG2R64 5 NG2R62 6 NG2R62 7 HGR61 8 HGR62 9 HGR62 10 HGR62
@<TRIPOS>MOLECULE
pyrimidine
 10 10 0 0 0
****
USER_CHARGES
INVALID_CHARGES
Pose:  13 Cluster:  13 Fr_nu: 3087569 TotEn:   -16.06
@<TRIPOS>ATOM
      1 C1        -84.6677   -1.0518  -47.5826 C.ar   1 LIG      -0.13100
      2 C2        -84.6836   -1.6342  -48.8336 C.ar   1 LIG       0.28900
      3 C3        -84.3691   -1.8976  -46.5340 C.ar   1 LIG       0.28900
      4 C4        -84.1510   -3.6606  -47.9521 C.ar   1 LIG       0.50700
      5 N1        -84.4290   -2.9404  -49.0555 N.ar   1 LIG      -0.71900
      6 N2        -84.1047   -3.2122  -46.6831 N.ar   1 LIG      -0.71900
      7 H1        -84.8760   -0.0008  -47.4336 H      1 LIG       0.11500
      8 H2        -84.9084   -1.0487  -49.7185 H      1 LIG       0.11400
      9 H3        -84.3338   -1.5306  -45.5140 H      1 LIG       0.11400
     10 H4        -83.9435   -4.7132  -48.1009 H      1 LIG       0.14100
@<TRIPOS>BOND
      1       1       2 ar
      2       1       3 ar
      3       2       5 ar
      4       3       6 ar
      5       4       5 ar
      6       4       6 ar
      7       1       7 1
      8       2       8 1
      9       3       9 1
     10       4      10 1
@<TRIPOS>ALT_TYPE
CGenFF_4.0_ALT_TYPE_SET
CGenFF_4.0 1 CG2R61 2 CG2R61 3 CG2R61 4 CG2R64 5 NG2R62 6 NG2R62 7 HGR61 8 HGR62 9 HGR62 10 HGR62
@<TRIPOS>MOLECULE
pyrimidine
 10 10 0 0 0
****
USER_CHARGES
INVALID_CHARGES
Pose:  14 Cluster:  14 Fr_nu: 238046 TotEn:   -16.03
@<TRIPOS>ATOM
      1 C1        -67.9651   -7.5151  -49.0368 C.ar   1 LIG      -0.13100
      2 C2        -69.2544   -7.5000  -49.5285 C.ar   1 LIG       0.28900
      3 C3        -67.7595   -8.3054  -47.9245 C.ar   1 LIG       0.28900
      4 C4        -69.9445   -8.9316  -47.9033 C.ar   1 LIG       0.50700
      5 N1        -70.2722   -8.1989  -48.9845 N.ar   1 LIG      -0.71900
      6 N2        -68.7300   -9.0296  -47.3297 N.ar   1 LIG      -0.71900
      7 H1        -67.1676   -6.9443  -49.4933 H      1 LIG       0.11500
      8 H2        -69.5121   -6.9076  -50.3997 H      1 LIG       0.11400
      9 H3        -66.7790   -8.3800  -47.4667 H      1 LIG       0.11400
     10 H4        -70.7431   -9.5023  -47.4454 H      1 LIG       0.14100
@<TRIPOS>BOND
      1       1       2 ar
      2       1       3 ar
      3       2       5 ar
      4       3       6 ar
      5       4       5 ar
      6       4       6 ar
      7       1       7 1
      8       2       8 1
      9       3       9 1
     10       4      10 1
@<TRIPOS>ALT_TYPE
CGenFF_4.0_ALT_TYPE_SET
CGenFF_4.0 1 CG2R61 2 CG2R61 3 CG2R61 4 CG2R64 5 NG2R62 6 NG2R62 7 HGR61 8 HGR62 9 HGR62 10 HGR62
@<TRIPOS>MOLECULE
pyrimidine
 10 10 0 0 0
****
USER_CHARGES
INVALID_CHARGES
Pose:  15 Cluster:  15 Fr_nu:  81897 TotEn:   -15.00
@<TRIPOS>ATOM
      1 C1        -45.0254   -8.7914  -31.8238 C.ar   1 LIG      -0.13100
      2 C2        -45.8169   -8.1269  -32.7384 C.ar   1 LIG       0.28900
      3 C3        -45.2819  -10.1396  -31.6804 C.ar   1 LIG       0.28900
      4 C4        -46.9396  -10.0407  -33.2325 C.ar   1 LIG       0.50700
      5 N1        -46.7869   -8.7227  -33.4627 N.ar   1 LIG      -0.71900
      6 N2        -46.2350  -10.7990  -32.3711 N.ar   1 LIG      -0.71900
      7 H1        -44.2542   -8.2881  -31.2561 H      1 LIG       0.11500
      8 H2        -45.6891   -7.0652  -32.9191 H      1 LIG       0.11400
      9 H3        -44.7113  -10.7451  -30.9846 H      1 LIG       0.11400
     10 H4        -47.7124  -10.5446  -33.8000 H      1 LIG       0.14100
@<TRIPOS>BOND
      1       1       2 ar
      2       1       3 ar
      3       2       5 ar
      4       3       6 ar
      5       4       5 ar
      6       4       6 ar
      7       1       7 1
      8       2       8 1
      9       3       9 1
     10       4      10 1
@<TRIPOS>ALT_TYPE
CGenFF_4.0_ALT_TYPE_SET
CGenFF_4.0 1 CG2R61 2 CG2R61 3 CG2R61 4 CG2R64 5 NG2R62 6 NG2R62 7 HGR61 8 HGR62 9 HGR62 10 HGR62
@<TRIPOS>MOLECULE
pyrimidine
 10 10 0 0 0
****
USER_CHARGES
INVALID_CHARGES
Pose:  16 Cluster:  16 Fr_nu: 1362892 TotEn:   -14.98
@<TRIPOS>ATOM
      1 C1        -73.0196  -10.1179  -42.0493 C.ar   1 LIG      -0.13100
      2 C2        -72.8797  -11.1682  -41.1651 C.ar   1 LIG       0.28900
      3 C3        -71.8895   -9.7895  -42.7698 C.ar   1 LIG       0.28900
      4 C4        -70.6997  -11.4365  -41.7506 C.ar   1 LIG       0.50700
      5 N1        -71.7301  -11.8522  -40.9897 N.ar   1 LIG      -0.71900
      6 N2        -70.7085  -10.4298  -42.6451 N.ar   1 LIG      -0.71900
      7 H1        -73.9542   -9.5866  -42.1696 H      1 LIG       0.11500
      8 H2        -73.7134  -11.4982  -40.5548 H      1 LIG       0.11400
      9 H3        -71.9027   -8.9774  -43.4886 H      1 LIG       0.11400
     10 H4        -69.7636  -11.9676  -41.6295 H      1 LIG       0.14100
@<TRIPOS>BOND
      1       1       2 ar
      2       1       3 ar
      3       2       5 ar
      4       3       6 ar
      5       4       5 ar
      6       4       6 ar
      7       1       7 1
      8       2       8 1
      9       3       9 1
     10       4      10 1
@<TRIPOS>ALT_TYPE
CGenFF_4.0_ALT_TYPE_SET
CGenFF_4.0 1 CG2R61 2 CG2R61 3 CG2R61 4 CG2R64 5 NG2R62 6 NG2R62 7 HGR61 8 HGR62 9 HGR62 10 HGR62
@<TRIPOS>MOLECULE
pyrimidine
 10 10 0 0 0
****
USER_CHARGES
INVALID_CHARGES
Pose:  17 Cluster:  17 Fr_nu: 169880 TotEn:   -14.62
@<TRIPOS>ATOM
      1 C1        -45.5519   -8.5449  -31.8605 C.ar   1 LIG      -0.13100
      2 C2        -45.4820   -9.5773  -30.9474 C.ar   1 LIG       0.28900
      3 C3        -46.2855   -8.8044  -33.0000 C.ar   1 LIG       0.28900
      4 C4        -46.7647  -10.9045  -32.2741 C.ar   1 LIG       0.50700
      5 N1        -46.0785  -10.7747  -31.1227 N.ar   1 LIG      -0.71900
      6 N2        -46.9073   -9.9774  -33.2404 N.ar   1 LIG      -0.71900
      7 H1        -45.0632   -7.5943  -31.6940 H      1 LIG       0.11500
      8 H2        -44.9276   -9.4665  -30.0218 H      1 LIG       0.11400
      9 H3        -46.3965   -8.0538  -33.7750 H      1 LIG       0.11400
     10 H4        -47.2531  -11.8566  -32.4416 H      1 LIG       0.14100
@<TRIPOS>BOND
      1       1       2 ar
      2       1       3 ar
      3       2       5 ar
      4       3       6 ar
      5       4       5 ar
      6       4       6 ar
      7       1       7 1
      8       2       8 1
      9       3       9 1
     10       4      10 1
@<TRIPOS>ALT_TYPE
CGenFF_4.0_ALT_TYPE_SET
CGenFF_4.0 1 CG2R61 2 CG2R61 3 CG2R61 4 CG2R64 5 NG2R62 6 NG2R62 7 HGR61 8 HGR62 9 HGR62 10 HGR62
@<TRIPOS>MOLECULE
pyrimidine
 10 10 0 0 0
****
USER_CHARGES
INVALID_CHARGES
Pose:  18 Cluster:  18 Fr_nu: 1242500 TotEn:   -13.40
@<TRIPOS>ATOM
      1 C1        -66.7099   -7.2048  -50.8574 C.ar   1 LIG      -0.13100
      2 C2        -67.8742   -7.0964  -50.1243 C.ar   1 LIG       0.28900
      3 C3        -65.6017   -7.6361  -50.1575 C.ar   1 LIG       0.28900
      4 C4        -66.8120   -7.7950  -48.2400 C.ar   1 LIG       0.50700
      5 N1        -67.9613   -7.3844  -48.8091 N.ar   1 LIG      -0.71900
      6 N2        -65.6168   -7.9410  -48.8433 N.ar   1 LIG      -0.71900
      7 H1        -66.6688   -6.9669  -51.9119 H      1 LIG       0.11500
      8 H2        -68.7966   -6.7649  -50.5886 H      1 LIG       0.11400
      9 H3        -64.6417   -7.7513  -50.6489 H      1 LIG       0.11400
     10 H4        -66.8527   -8.0322  -47.1839 H      1 LIG       0.14100
@<TRIPOS>BOND
      1       1       2 ar
      2       1       3 ar
      3       2       5 ar
      4       3       6 ar
      5       4       5 ar
      6       4       6 ar
      7       1       7 1
      8       2       8 1
      9       3       9 1
     10       4      10 1
@<TRIPOS>ALT_TYPE
CGenFF_4.0_ALT_TYPE_SET
CGenFF_4.0 1 CG2R61 2 CG2R61 3 CG2R61 4 CG2R64 5 NG2R62 6 NG2R62 7 HGR61 8 HGR62 9 HGR62 10 HGR62
@<TRIPOS>MOLECULE
pyrimidine
 10 10 0 0 0
****
USER_CHARGES
INVALID_CHARGES
Pose:  19 Cluster:  19 Fr_nu: 345697 TotEn:   -13.13
@<TRIPOS>ATOM
      1 C1        -72.3975   -9.5805  -42.1305 C.ar   1 LIG      -0.13100
      2 C2        -72.2251  -10.3300  -40.9847 C.ar   1 LIG       0.28900
      3 C3        -71.2519   -9.3285  -42.8571 C.ar   1 LIG       0.28900
      4 C4        -69.9897  -10.4895  -41.3651 C.ar   1 LIG       0.50700
      5 N1        -71.0310  -10.8024  -40.5707 N.ar   1 LIG      -0.71900
      6 N2        -70.0270   -9.7691  -42.5024 N.ar   1 LIG      -0.71900
      7 H1        -73.3676   -9.2142  -42.4388 H      1 LIG       0.11500
      8 H2        -73.0679  -10.5786  -40.3488 H      1 LIG       0.11400
      9 H3        -71.2882   -8.7472  -43.7721 H      1 LIG       0.11400
     10 H4        -69.0182  -10.8553  -41.0560 H      1 LIG       0.14100
@<TRIPOS>BOND
      1       1       2 ar
      2       1       3 ar
      3       2       5 ar
      4       3       6 ar
      5       4       5 ar
      6       4       6 ar
      7       1       7 1
      8       2       8 1
      9       3       9 1
     10       4      10 1
@<TRIPOS>ALT_TYPE
CGenFF_4.0_ALT_TYPE_SET
CGenFF_4.0 1 CG2R61 2 CG2R61 3 CG2R61 4 CG2R64 5 NG2R62 6 NG2R62 7 HGR61 8 HGR62 9 HGR62 10 HGR62
@<TRIPOS>MOLECULE
pyrimidine
 10 10 0 0 0
****
USER_CHARGES
INVALID_CHARGES
Pose:  20 Cluster:  20 Fr_nu: 538604 TotEn:   -12.85
@<TRIPOS>ATOM
      1 C1        -54.7692    5.0504  -33.2230 C.ar   1 LIG      -0.13100
      2 C2        -53.7864    5.6292  -32.4462 C.ar   1 LIG       0.28900
      3 C3        -54.3330    4.1141  -34.1379 C.ar   1 LIG       0.28900
      4 C4        -52.1771    4.3971  -33.4753 C.ar   1 LIG       0.50700
      5 N1        -52.4758    5.3250  -32.5462 N.ar   1 LIG      -0.71900
      6 N2        -53.0396    3.7620  -34.2916 N.ar   1 LIG      -0.71900
      7 H1        -55.8135    5.3136  -33.1215 H      1 LIG       0.11500
      8 H2        -54.0334    6.3762  -31.6996 H      1 LIG       0.11400
      9 H3        -55.0324    3.6062  -34.7930 H      1 LIG       0.11400
     10 H4        -51.1314    4.1342  -33.5779 H      1 LIG       0.14100
@<TRIPOS>BOND
      1       1       2 ar
      2       1       3 ar
      3       2       5 ar
      4       3       6 ar
      5       4       5 ar
      6       4       6 ar
      7       1       7 1
      8       2       8 1
      9       3       9 1
     10       4      10 1
@<TRIPOS>ALT_TYPE
CGenFF_4.0_ALT_TYPE_SET
CGenFF_4.0 1 CG2R61 2 CG2R61 3 CG2R61 4 CG2R64 5 NG2R62 6 NG2R62 7 HGR61 8 HGR62 9 HGR62 10 HGR62
@<TRIPOS>MOLECULE
pyrimidine
 10 10 0 0 0
****
USER_CHARGES
INVALID_CHARGES
Pose:  21 Cluster:  21 Fr_nu: 161157 TotEn:   -12.59
@<TRIPOS>ATOM
      1 C1        -61.9522   -2.2503  -25.0227 C.ar   1 LIG      -0.13100
      2 C2        -63.0282   -1.4936  -25.4400 C.ar   1 LIG       0.28900
      3 C3        -61.0366   -1.5967  -24.2237 C.ar   1 LIG       0.28900
      4 C4        -62.2451    0.3259  -24.3250 C.ar   1 LIG       0.50700
      5 N1        -63.2067   -0.1979  -25.1087 N.ar   1 LIG      -0.71900
      6 N2        -61.1521   -0.3043  -23.8540 N.ar   1 LIG      -0.71900
      7 H1        -61.8341   -3.2882  -25.3039 H      1 LIG       0.11500
      8 H2        -63.7994   -1.9213  -26.0714 H      1 LIG       0.11400
      9 H3        -60.1579   -2.1094  -23.8477 H      1 LIG       0.11400
     10 H4        -62.3626    1.3654  -24.0442 H      1 LIG       0.14100
@<TRIPOS>BOND
      1       1       2 ar
      2       1       3 ar
      3       2       5 ar
      4       3       6 ar
      5       4       5 ar
      6       4       6 ar
      7       1       7 1
      8       2       8 1
      9       3       9 1
     10       4      10 1
@<TRIPOS>ALT_TYPE
CGenFF_4.0_ALT_TYPE_SET
CGenFF_4.0 1 CG2R61 2 CG2R61 3 CG2R61 4 CG2R64 5 NG2R62 6 NG2R62 7 HGR61 8 HGR62 9 HGR62 10 HGR62
@<TRIPOS>MOLECULE
pyrimidine
 10 10 0 0 0
****
USER_CHARGES
INVALID_CHARGES
Pose:  22 Cluster:  22 Fr_nu:  32661 TotEn:   -12.37
@<TRIPOS>ATOM
      1 C1        -70.0533   -7.9952  -48.4425 C.ar   1 LIG      -0.13100
      2 C2        -69.3539   -7.3695  -49.4544 C.ar   1 LIG       0.28900
      3 C3        -69.2836   -8.6142  -47.4790 C.ar   1 LIG       0.28900
      4 C4        -67.3697   -7.9830  -48.5304 C.ar   1 LIG       0.50700
      5 N1        -68.0071   -7.3438  -49.5297 N.ar   1 LIG      -0.71900
      6 N2        -67.9346   -8.6280  -47.4919 N.ar   1 LIG      -0.71900
      7 H1        -71.1345   -8.0002  -48.4071 H      1 LIG       0.11500
      8 H2        -69.8731   -6.8564  -50.2565 H      1 LIG       0.11400
      9 H3        -69.7444   -9.1326  -46.6451 H      1 LIG       0.11400
     10 H4        -66.2872   -7.9791  -48.5663 H      1 LIG       0.14100
@<TRIPOS>BOND
      1       1       2 ar
      2       1       3 ar
      3       2       5 ar
      4       3       6 ar
      5       4       5 ar
      6       4       6 ar
      7       1       7 1
      8       2       8 1
      9       3       9 1
     10       4      10 1
@<TRIPOS>ALT_TYPE
CGenFF_4.0_ALT_TYPE_SET
CGenFF_4.0 1 CG2R61 2 CG2R61 3 CG2R61 4 CG2R64 5 NG2R62 6 NG2R62 7 HGR61 8 HGR62 9 HGR62 10 HGR62
@<TRIPOS>MOLECULE
pyrimidine
 10 10 0 0 0
****
USER_CHARGES
INVALID_CHARGES
Pose:  23 Cluster:  23 Fr_nu: 328198 TotEn:   -12.22
@<TRIPOS>ATOM
      1 C1        -68.5538   -7.2202  -50.2506 C.ar   1 LIG      -0.13100
      2 C2        -67.2601   -6.8790  -50.5890 C.ar   1 LIG       0.28900
      3 C3        -68.6929   -7.9628  -49.0960 C.ar   1 LIG       0.28900
      4 C4        -66.4449   -7.9534  -48.7593 C.ar   1 LIG       0.50700
      5 N1        -66.1782   -7.2302  -49.8634 N.ar   1 LIG      -0.71900
      6 N2        -67.6563   -8.3485  -48.3233 N.ar   1 LIG      -0.71900
      7 H1        -69.4035   -6.9249  -50.8515 H      1 LIG       0.11500
      8 H2        -67.0519   -6.2964  -51.4798 H      1 LIG       0.11400
      9 H3        -69.6712   -8.2784  -48.7502 H      1 LIG       0.11400
     10 H4        -65.5942   -8.2502  -48.1581 H      1 LIG       0.14100
@<TRIPOS>BOND
      1       1       2 ar
      2       1       3 ar
      3       2       5 ar
      4       3       6 ar
      5       4       5 ar
      6       4       6 ar
      7       1       7 1
      8       2       8 1
      9       3       9 1
     10       4      10 1
@<TRIPOS>ALT_TYPE
CGenFF_4.0_ALT_TYPE_SET
CGenFF_4.0 1 CG2R61 2 CG2R61 3 CG2R61 4 CG2R64 5 NG2R62 6 NG2R62 7 HGR61 8 HGR62 9 HGR62 10 HGR62
@<TRIPOS>MOLECULE
pyrimidine
 10 10 0 0 0
****
USER_CHARGES
INVALID_CHARGES
Pose:  24 Cluster:  24 Fr_nu: 806588 TotEn:   -12.09
@<TRIPOS>ATOM
      1 C1        -46.0289  -10.2435  -44.0114 C.ar   1 LIG      -0.13100
      2 C2        -44.8746  -10.8940  -43.6255 C.ar   1 LIG       0.28900
      3 C3        -46.9127  -10.9909  -44.7627 C.ar   1 LIG       0.28900
      4 C4        -45.5352  -12.7971  -44.6787 C.ar   1 LIG       0.50700
      5 N1        -44.5945  -12.1751  -43.9427 N.ar   1 LIG      -0.71900
      6 N2        -46.6970  -12.2750  -45.1160 N.ar   1 LIG      -0.71900
      7 H1        -46.2278   -9.2147  -43.7428 H      1 LIG       0.11500
      8 H2        -44.1206  -10.3875  -43.0329 H      1 LIG       0.11400
      9 H3        -47.8467  -10.5647  -45.1125 H      1 LIG       0.11400
     10 H4        -45.3357  -13.8269  -44.9487 H      1 LIG       0.14100
@<TRIPOS>BOND
      1       1       2 ar
      2       1       3 ar
      3       2       5 ar
      4       3       6 ar
      5       4       5 ar
      6       4       6 ar
      7       1       7 1
      8       2       8 1
      9       3       9 1
     10       4      10 1
@<TRIPOS>ALT_TYPE
CGenFF_4.0_ALT_TYPE_SET
CGenFF_4.0 1 CG2R61 2 CG2R61 3 CG2R61 4 CG2R64 5 NG2R62 6 NG2R62 7 HGR61 8 HGR62 9 HGR62 10 HGR62
@<TRIPOS>MOLECULE
pyrimidine
 10 10 0 0 0
****
USER_CHARGES
INVALID_CHARGES
Pose:  25 Cluster:  25 Fr_nu:  18562 TotEn:   -11.66
@<TRIPOS>ATOM
      1 C1        -50.6146    5.4316  -32.8884 C.ar   1 LIG      -0.13100
      2 C2        -51.2936    6.5564  -32.4659 C.ar   1 LIG       0.28900
      3 C3        -51.3973    4.3274  -33.1566 C.ar   1 LIG       0.28900
      4 C4        -53.2846    5.4689  -32.6070 C.ar   1 LIG       0.50700
      5 N1        -52.6330    6.6102  -32.3136 N.ar   1 LIG      -0.71900
      6 N2        -52.7401    4.3106  -33.0261 N.ar   1 LIG      -0.71900
      7 H1        -49.5389    5.4166  -33.0016 H      1 LIG       0.11500
      8 H2        -50.7629    7.4727  -32.2310 H      1 LIG       0.11400
      9 H3        -50.9529    3.3971  -33.4935 H      1 LIG       0.11400
     10 H4        -54.3616    5.4834  -32.4925 H      1 LIG       0.14100
@<TRIPOS>BOND
      1       1       2 ar
      2       1       3 ar
      3       2       5 ar
      4       3       6 ar
      5       4       5 ar
      6       4       6 ar
      7       1       7 1
      8       2       8 1
      9       3       9 1
     10       4      10 1
@<TRIPOS>ALT_TYPE
CGenFF_4.0_ALT_TYPE_SET
CGenFF_4.0 1 CG2R61 2 CG2R61 3 CG2R61 4 CG2R64 5 NG2R62 6 NG2R62 7 HGR61 8 HGR62 9 HGR62 10 HGR62
@<TRIPOS>MOLECULE
pyrimidine
 10 10 0 0 0
****
USER_CHARGES
INVALID_CHARGES
Pose:  26 Cluster:  26 Fr_nu: 295929 TotEn:   -10.82
@<TRIPOS>ATOM
      1 C1        -50.5248    5.7142  -32.7799 C.ar   1 LIG      -0.13100
      2 C2        -51.6682    5.1597  -32.2416 C.ar   1 LIG       0.28900
      3 C3        -50.6341    7.0272  -33.1899 C.ar   1 LIG       0.28900
      4 C4        -52.8127    7.1000  -32.5454 C.ar   1 LIG       0.50700
      5 N1        -52.8336    5.8263  -32.1089 N.ar   1 LIG      -0.71900
      6 N2        -51.7668    7.7529  -33.0873 N.ar   1 LIG      -0.71900
      7 H1        -49.6031    5.1559  -32.8745 H      1 LIG       0.11500
      8 H2        -51.6787    4.1331  -31.8919 H      1 LIG       0.11400
      9 H3        -49.7883    7.5476  -33.6261 H      1 LIG       0.11400
     10 H4        -53.7357    7.6589  -32.4518 H      1 LIG       0.14100
@<TRIPOS>BOND
      1       1       2 ar
      2       1       3 ar
      3       2       5 ar
      4       3       6 ar
      5       4       5 ar
      6       4       6 ar
      7       1       7 1
      8       2       8 1
      9       3       9 1
     10       4      10 1
@<TRIPOS>ALT_TYPE
CGenFF_4.0_ALT_TYPE_SET
CGenFF_4.0 1 CG2R61 2 CG2R61 3 CG2R61 4 CG2R64 5 NG2R62 6 NG2R62 7 HGR61 8 HGR62 9 HGR62 10 HGR62
@<TRIPOS>MOLECULE
pyrimidine
 10 10 0 0 0
****
USER_CHARGES
INVALID_CHARGES
Pose:  27 Cluster:  27 Fr_nu: 109857 TotEn:   -10.74
@<TRIPOS>ATOM
      1 C1        -51.3799    4.4252  -33.3507 C.ar   1 LIG      -0.13100
      2 C2        -51.5680    5.0406  -32.1299 C.ar   1 LIG       0.28900
      3 C3        -52.5284    4.1543  -34.0660 C.ar   1 LIG       0.28900
      4 C4        -53.8214    5.0548  -32.4276 C.ar   1 LIG       0.50700
      5 N1        -52.7791    5.3709  -31.6357 N.ar   1 LIG      -0.71900
      6 N2        -53.7700    4.4563  -33.6330 N.ar   1 LIG      -0.71900
      7 H1        -50.3963    4.1714  -33.7226 H      1 LIG       0.11500
      8 H2        -50.7243    5.2925  -31.4966 H      1 LIG       0.11400
      9 H3        -52.4806    3.6717  -35.0361 H      1 LIG       0.11400
     10 H4        -54.8065    5.3078  -32.0550 H      1 LIG       0.14100
@<TRIPOS>BOND
      1       1       2 ar
      2       1       3 ar
      3       2       5 ar
      4       3       6 ar
      5       4       5 ar
      6       4       6 ar
      7       1       7 1
      8       2       8 1
      9       3       9 1
     10       4      10 1
@<TRIPOS>ALT_TYPE
CGenFF_4.0_ALT_TYPE_SET
CGenFF_4.0 1 CG2R61 2 CG2R61 3 CG2R61 4 CG2R64 5 NG2R62 6 NG2R62 7 HGR61 8 HGR62 9 HGR62 10 HGR62
@<TRIPOS>MOLECULE
pyrimidine
 10 10 0 0 0
****
USER_CHARGES
INVALID_CHARGES
Pose:  28 Cluster:  28 Fr_nu:  25661 TotEn:   -10.55
@<TRIPOS>ATOM
      1 C1        -54.0846    5.0708  -32.8717 C.ar   1 LIG      -0.13100
      2 C2        -53.7402    6.0141  -33.8183 C.ar   1 LIG       0.28900
      3 C3        -53.0309    4.3948  -32.2915 C.ar   1 LIG       0.28900
      4 C4        -51.5305    5.5592  -33.5405 C.ar   1 LIG       0.50700
      5 N1        -52.4684    6.2850  -34.1783 N.ar   1 LIG      -0.71900
      6 N2        -51.7367    4.6143  -32.6032 N.ar   1 LIG      -0.71900
      7 H1        -55.1137    4.8740  -32.6024 H      1 LIG       0.11500
      8 H2        -54.5004    6.5955  -34.3287 H      1 LIG       0.11400
      9 H3        -53.2034    3.6345  -31.5374 H      1 LIG       0.11400
     10 H4        -50.5001    5.7553  -33.8108 H      1 LIG       0.14100
@<TRIPOS>BOND
      1       1       2 ar
      2       1       3 ar
      3       2       5 ar
      4       3       6 ar
      5       4       5 ar
      6       4       6 ar
      7       1       7 1
      8       2       8 1
      9       3       9 1
     10       4      10 1
@<TRIPOS>ALT_TYPE
CGenFF_4.0_ALT_TYPE_SET
CGenFF_4.0 1 CG2R61 2 CG2R61 3 CG2R61 4 CG2R64 5 NG2R62 6 NG2R62 7 HGR61 8 HGR62 9 HGR62 10 HGR62
@<TRIPOS>MOLECULE
pyrimidine
 10 10 0 0 0
****
USER_CHARGES
INVALID_CHARGES
Pose:  29 Cluster:  29 Fr_nu: 2202615 TotEn:   -10.54
@<TRIPOS>ATOM
      1 C1        -71.6166  -10.5260  -41.0955 C.ar   1 LIG      -0.13100
      2 C2        -71.2100  -11.8271  -41.3111 C.ar   1 LIG       0.28900
      3 C3        -72.7371  -10.1270  -41.7949 C.ar   1 LIG       0.28900
      4 C4        -72.9212  -12.1736  -42.7667 C.ar   1 LIG       0.50700
      5 N1        -71.8413  -12.6815  -42.1429 N.ar   1 LIG      -0.71900
      6 N2        -73.4166  -10.9275  -42.6422 N.ar   1 LIG      -0.71900
      7 H1        -71.0909   -9.8621  -40.4224 H      1 LIG       0.11500
      8 H2        -70.3392  -12.2302  -40.8057 H      1 LIG       0.11400
      9 H3        -73.1311   -9.1218  -41.6908 H      1 LIG       0.11400
     10 H4        -73.4470  -12.8378  -43.4417 H      1 LIG       0.14100
@<TRIPOS>BOND
      1       1       2 ar
      2       1       3 ar
      3       2       5 ar
      4       3       6 ar
      5       4       5 ar
      6       4       6 ar
      7       1       7 1
      8       2       8 1
      9       3       9 1
     10       4      10 1
@<TRIPOS>ALT_TYPE
CGenFF_4.0_ALT_TYPE_SET
CGenFF_4.0 1 CG2R61 2 CG2R61 3 CG2R61 4 CG2R64 5 NG2R62 6 NG2R62 7 HGR61 8 HGR62 9 HGR62 10 HGR62
@<TRIPOS>MOLECULE
pyrimidine
 10 10 0 0 0
****
USER_CHARGES
INVALID_CHARGES
Pose:  30 Cluster:  30 Fr_nu:   2888 TotEn:   -10.23
@<TRIPOS>ATOM
      1 C1        -53.1944    5.4477  -32.3028 C.ar   1 LIG      -0.13100
      2 C2        -52.2169    4.5287  -32.6263 C.ar   1 LIG       0.28900
      3 C3        -52.7809    6.7627  -32.2418 C.ar   1 LIG       0.28900
      4 C4        -50.6537    6.1716  -32.7825 C.ar   1 LIG       0.50700
      5 N1        -50.9319    4.8571  -32.8733 N.ar   1 LIG      -0.71900
      6 N2        -51.5137    7.1618  -32.4765 N.ar   1 LIG      -0.71900
      7 H1        -54.2180    5.1560  -32.1094 H      1 LIG       0.11500
      8 H2        -52.4473    3.4713  -32.6977 H      1 LIG       0.11400
      9 H3        -53.4782    7.5558  -31.9944 H      1 LIG       0.11400
     10 H4        -49.6286    6.4637  -32.9750 H      1 LIG       0.14100
@<TRIPOS>BOND
      1       1       2 ar
      2       1       3 ar
      3       2       5 ar
      4       3       6 ar
      5       4       5 ar
      6       4       6 ar
      7       1       7 1
      8       2       8 1
      9       3       9 1
     10       4      10 1
@<TRIPOS>ALT_TYPE
CGenFF_4.0_ALT_TYPE_SET
CGenFF_4.0 1 CG2R61 2 CG2R61 3 CG2R61 4 CG2R64 5 NG2R62 6 NG2R62 7 HGR61 8 HGR62 9 HGR62 10 HGR62
@<TRIPOS>MOLECULE
pyrimidine
 10 10 0 0 0
****
USER_CHARGES
INVALID_CHARGES
Pose:  31 Cluster:  31 Fr_nu: 1056550 TotEn:    -9.98
@<TRIPOS>ATOM
      1 C1        -53.3361    4.3465  -33.3177 C.ar   1 LIG      -0.13100
      2 C2        -52.9980    4.5295  -31.9923 C.ar   1 LIG       0.28900
      3 C3        -52.4984    4.9460  -34.2358 C.ar   1 LIG       0.28900
      4 C4        -51.1881    5.7756  -32.5740 C.ar   1 LIG       0.50700
      5 N1        -51.9269    5.2408  -31.5834 N.ar   1 LIG      -0.71900
      6 N2        -51.4116    5.6705  -33.8979 N.ar   1 LIG      -0.71900
      7 H1        -54.2016    3.7708  -33.6173 H      1 LIG       0.11500
      8 H2        -53.5973    4.0962  -31.1989 H      1 LIG       0.11400
      9 H3        -52.6839    4.8581  -35.3008 H      1 LIG       0.11400
     10 H4        -50.3221    6.3530  -32.2742 H      1 LIG       0.14100
@<TRIPOS>BOND
      1       1       2 ar
      2       1       3 ar
      3       2       5 ar
      4       3       6 ar
      5       4       5 ar
      6       4       6 ar
      7       1       7 1
      8       2       8 1
      9       3       9 1
     10       4      10 1
@<TRIPOS>ALT_TYPE
CGenFF_4.0_ALT_TYPE_SET
CGenFF_4.0 1 CG2R61 2 CG2R61 3 CG2R61 4 CG2R64 5 NG2R62 6 NG2R62 7 HGR61 8 HGR62 9 HGR62 10 HGR62
@<TRIPOS>MOLECULE
pyrimidine
 10 10 0 0 0
****
USER_CHARGES
INVALID_CHARGES
Pose:  32 Cluster:  32 Fr_nu: 1173565 TotEn:    -9.98
@<TRIPOS>ATOM
      1 C1        -75.7466  -25.8804  -45.2870 C.ar   1 LIG      -0.13100
      2 C2        -75.7232  -27.1990  -45.6936 C.ar   1 LIG       0.28900
      3 C3        -74.5271  -25.3454  -44.9256 C.ar   1 LIG       0.28900
      4 C4        -73.4761  -27.3113  -45.3698 C.ar   1 LIG       0.50700
      5 N1        -74.6017  -27.9470  -45.7473 N.ar   1 LIG      -0.71900
      6 N2        -73.3677  -26.0347  -44.9549 N.ar   1 LIG      -0.71900
      7 H1        -76.6613  -25.3039  -45.2534 H      1 LIG       0.11500
      8 H2        -76.6333  -27.7054  -45.9963 H      1 LIG       0.11400
      9 H3        -74.4462  -24.3166  -44.5918 H      1 LIG       0.11400
     10 H4        -72.5602  -27.8887  -45.4022 H      1 LIG       0.14100
@<TRIPOS>BOND
      1       1       2 ar
      2       1       3 ar
      3       2       5 ar
      4       3       6 ar
      5       4       5 ar
      6       4       6 ar
      7       1       7 1
      8       2       8 1
      9       3       9 1
     10       4      10 1
@<TRIPOS>ALT_TYPE
CGenFF_4.0_ALT_TYPE_SET
CGenFF_4.0 1 CG2R61 2 CG2R61 3 CG2R61 4 CG2R64 5 NG2R62 6 NG2R62 7 HGR61 8 HGR62 9 HGR62 10 HGR62
@<TRIPOS>MOLECULE
pyrimidine
 10 10 0 0 0
****
USER_CHARGES
INVALID_CHARGES
Pose:  33 Cluster:  33 Fr_nu:  90834 TotEn:    -9.91
@<TRIPOS>ATOM
      1 C1        -50.4312    5.8512  -33.0529 C.ar   1 LIG      -0.13100
      2 C2        -51.3437    6.4960  -33.8628 C.ar   1 LIG       0.28900
      3 C3        -50.9620    5.1886  -31.9652 C.ar   1 LIG       0.28900
      4 C4        -53.0676    5.8183  -32.5454 C.ar   1 LIG       0.50700
      5 N1        -52.6739    6.5001  -33.6379 N.ar   1 LIG      -0.71900
      6 N2        -52.2802    5.1514  -31.6800 N.ar   1 LIG      -0.71900
      7 H1        -49.3690    5.8646  -33.2572 H      1 LIG       0.11500
      8 H2        -51.0202    7.0437  -34.7414 H      1 LIG       0.11400
      9 H3        -50.3226    4.6535  -31.2714 H      1 LIG       0.11400
     10 H4        -54.1310    5.8057  -32.3400 H      1 LIG       0.14100
@<TRIPOS>BOND
      1       1       2 ar
      2       1       3 ar
      3       2       5 ar
      4       3       6 ar
      5       4       5 ar
      6       4       6 ar
      7       1       7 1
      8       2       8 1
      9       3       9 1
     10       4      10 1
@<TRIPOS>ALT_TYPE
CGenFF_4.0_ALT_TYPE_SET
CGenFF_4.0 1 CG2R61 2 CG2R61 3 CG2R61 4 CG2R64 5 NG2R62 6 NG2R62 7 HGR61 8 HGR62 9 HGR62 10 HGR62
@<TRIPOS>MOLECULE
pyrimidine
 10 10 0 0 0
****
USER_CHARGES
INVALID_CHARGES
Pose:  34 Cluster:  34 Fr_nu:  71768 TotEn:    -9.90
@<TRIPOS>ATOM
      1 C1        -53.8515    5.1692  -32.9983 C.ar   1 LIG      -0.13100
      2 C2        -53.0293    4.2421  -33.6059 C.ar   1 LIG       0.28900
      3 C3        -53.2422    5.9917  -32.0729 C.ar   1 LIG       0.28900
      4 C4        -51.2368    4.9786  -32.4179 C.ar   1 LIG       0.50700
      5 N1        -51.7127    4.1188  -33.3386 N.ar   1 LIG      -0.71900
      6 N2        -51.9324    5.9237  -31.7569 N.ar   1 LIG      -0.71900
      7 H1        -54.9049    5.2459  -33.2321 H      1 LIG       0.11500
      8 H2        -53.4187    3.5522  -34.3467 H      1 LIG       0.11400
      9 H3        -53.8078    6.7507  -31.5434 H      1 LIG       0.11400
     10 H4        -50.1823    4.9012  -32.1828 H      1 LIG       0.14100
@<TRIPOS>BOND
      1       1       2 ar
      2       1       3 ar
      3       2       5 ar
      4       3       6 ar
      5       4       5 ar
      6       4       6 ar
      7       1       7 1
      8       2       8 1
      9       3       9 1
     10       4      10 1
@<TRIPOS>ALT_TYPE
CGenFF_4.0_ALT_TYPE_SET
CGenFF_4.0 1 CG2R61 2 CG2R61 3 CG2R61 4 CG2R64 5 NG2R62 6 NG2R62 7 HGR61 8 HGR62 9 HGR62 10 HGR62
@<TRIPOS>MOLECULE
pyrimidine
 10 10 0 0 0
****
USER_CHARGES
INVALID_CHARGES
Pose:  35 Cluster:  35 Fr_nu:   2385 TotEn:    -9.52
@<TRIPOS>ATOM
      1 C1        -51.5598    4.4614  -33.3059 C.ar   1 LIG      -0.13100
      2 C2        -52.0449    4.5884  -34.5916 C.ar   1 LIG       0.28900
      3 C3        -52.5008    4.5538  -32.3009 C.ar   1 LIG       0.28900
      4 C4        -54.1649    4.8619  -33.8184 C.ar   1 LIG       0.50700
      5 N1        -53.3462    4.7901  -34.8851 N.ar   1 LIG      -0.71900
      6 N2        -53.8165    4.7545  -32.5219 N.ar   1 LIG      -0.71900
      7 H1        -50.5103    4.3002  -33.0993 H      1 LIG       0.11500
      8 H2        -51.3803    4.5298  -35.4467 H      1 LIG       0.11400
      9 H3        -52.2141    4.4670  -31.2585 H      1 LIG       0.11400
     10 H4        -55.2157    5.0244  -34.0249 H      1 LIG       0.14100
@<TRIPOS>BOND
      1       1       2 ar
      2       1       3 ar
      3       2       5 ar
      4       3       6 ar
      5       4       5 ar
      6       4       6 ar
      7       1       7 1
      8       2       8 1
      9       3       9 1
     10       4      10 1
@<TRIPOS>ALT_TYPE
CGenFF_4.0_ALT_TYPE_SET
CGenFF_4.0 1 CG2R61 2 CG2R61 3 CG2R61 4 CG2R64 5 NG2R62 6 NG2R62 7 HGR61 8 HGR62 9 HGR62 10 HGR62
@<TRIPOS>MOLECULE
naphtalene
 18 19 0 0 0
****
USER_CHARGES
INVALID_CHARGES
Pose:   1 Cluster:   1 Fr_nu: 118181 TotEn:   -14.38
@<TRIPOS>ATOM
      1 C1        -72.3770  -24.5843  -42.5812 C.ar   1 LIG      -0.11500
      2 C2        -71.7307  -25.8161  -42.6220 C.ar   1 LIG      -0.11500
      3 C3        -75.9028  -26.3401  -45.4376 C.ar   1 LIG      -0.11500
      4 C4        -75.2564  -27.5719  -45.4783 C.ar   1 LIG      -0.11500
      5 C5        -73.5767  -24.4019  -43.2698 C.ar   1 LIG      -0.11700
      6 C6        -72.2813  -26.8702  -43.3514 C.ar   1 LIG      -0.11700
      7 C7        -75.3522  -25.2860  -44.7081 C.ar   1 LIG      -0.11700
      8 C8        -74.0567  -27.7544  -44.7898 C.ar   1 LIG      -0.11700
      9 C9        -74.1454  -25.4519  -44.0091 C.ar   1 LIG       0.00400
     10 C10       -73.4880  -26.7044  -44.0505 C.ar   1 LIG       0.00400
     11 H1        -71.9476  -23.7639  -42.0137 H      1 LIG       0.11500
     12 H2        -70.7969  -25.9572  -42.0854 H      1 LIG       0.11500
     13 H3        -76.8369  -26.1984  -45.9739 H      1 LIG       0.11500
     14 H4        -75.6855  -28.3915  -46.0471 H      1 LIG       0.11500
     15 H5        -74.0643  -23.4303  -43.2242 H      1 LIG       0.11500
     16 H6        -71.7591  -27.8246  -43.3689 H      1 LIG       0.11500
     17 H7        -75.8749  -24.3320  -44.6901 H      1 LIG       0.11500
     18 H8        -73.5684  -28.7258  -44.8359 H      1 LIG       0.11500
@<TRIPOS>BOND
      1       1       2 ar
      2       1       5 ar
      3       2       6 ar
      4       3       4 ar
      5       3       7 ar
      6       4       8 ar
      7       5       9 ar
      8       6      10 ar
      9       7       9 ar
     10       8      10 ar
     11       9      10 ar
     12       1      11 1
     13       2      12 1
     14       3      13 1
     15       4      14 1
     16       5      15 1
     17       6      16 1
     18       7      17 1
     19       8      18 1
@<TRIPOS>ALT_TYPE
CGenFF_4.0_ALT_TYPE_SET
CGenFF_4.0 1 CG2R61 2 CG2R61 3 CG2R61 4 CG2R61 5 CG2R61 6 CG2R61 7 CG2R61 8 CG2R61 9 CG2R61 10 CG2R61 11 HGR61 12 HGR61 13 HGR61 14 HGR61 15 HGR61 16 HGR61 17 HGR61 18 HGR61
@<TRIPOS>MOLECULE
naphtalene
 18 19 0 0 0
****
USER_CHARGES
INVALID_CHARGES
Pose:   2 Cluster:   2 Fr_nu:  37511 TotEn:   -13.83
@<TRIPOS>ATOM
      1 C1        -51.5226    4.9612  -33.2113 C.ar   1 LIG      -0.11500
      2 C2        -52.6396    4.5003  -32.5209 C.ar   1 LIG      -0.11500
      3 C3        -54.2279    5.5165  -37.2171 C.ar   1 LIG      -0.11500
      4 C4        -55.3448    5.0556  -36.5266 C.ar   1 LIG      -0.11500
      5 C5        -51.6335    5.3304  -34.5522 C.ar   1 LIG      -0.11700
      6 C6        -53.8717    4.4068  -33.1685 C.ar   1 LIG      -0.11700
      7 C7        -52.9957    5.6101  -36.5693 C.ar   1 LIG      -0.11700
      8 C8        -55.2341    4.6863  -35.1857 C.ar   1 LIG      -0.11700
      9 C9        -52.8659    5.2427  -35.2200 C.ar   1 LIG       0.00400
     10 C10       -54.0017    4.7740  -34.5179 C.ar   1 LIG       0.00400
     11 H1        -50.5635    5.0333  -32.7068 H      1 LIG       0.11500
     12 H2        -52.5523    4.2134  -31.4770 H      1 LIG       0.11500
     13 H3        -54.3146    5.8038  -38.2612 H      1 LIG       0.11500
     14 H4        -56.3033    4.9824  -37.0320 H      1 LIG       0.11500
     15 H5        -50.7469    5.6875  -35.0722 H      1 LIG       0.11500
     16 H6        -54.7317    4.0444  -32.6092 H      1 LIG       0.11500
     17 H7        -52.1361    5.9733  -37.1286 H      1 LIG       0.11500
     18 H8        -56.1204    4.3285  -34.6657 H      1 LIG       0.11500
@<TRIPOS>BOND
      1       1       2 ar
      2       1       5 ar
      3       2       6 ar
      4       3       4 ar
      5       3       7 ar
      6       4       8 ar
      7       5       9 ar
      8       6      10 ar
      9       7       9 ar
     10       8      10 ar
     11       9      10 ar
     12       1      11 1
     13       2      12 1
     14       3      13 1
     15       4      14 1
     16       5      15 1
     17       6      16 1
     18       7      17 1
     19       8      18 1
@<TRIPOS>ALT_TYPE
CGenFF_4.0_ALT_TYPE_SET
CGenFF_4.0 1 CG2R61 2 CG2R61 3 CG2R61 4 CG2R61 5 CG2R61 6 CG2R61 7 CG2R61 8 CG2R61 9 CG2R61 10 CG2R61 11 HGR61 12 HGR61 13 HGR61 14 HGR61 15 HGR61 16 HGR61 17 HGR61 18 HGR61
@<TRIPOS>MOLECULE
naphtalene
 18 19 0 0 0
****
USER_CHARGES
INVALID_CHARGES
Pose:   3 Cluster:   3 Fr_nu:  12091 TotEn:   -13.47
@<TRIPOS>ATOM
      1 C1        -61.4778    1.9323  -22.3533 C.ar   1 LIG      -0.11500
      2 C2        -60.4662    1.0373  -22.0178 C.ar   1 LIG      -0.11500
      3 C3        -63.3114   -1.3128  -25.4806 C.ar   1 LIG      -0.11500
      4 C4        -62.2997   -2.2077  -25.1451 C.ar   1 LIG      -0.11500
      5 C5        -62.4407    1.5760  -23.2979 C.ar   1 LIG      -0.11700
      6 C6        -60.4135   -0.2173  -22.6255 C.ar   1 LIG      -0.11700
      7 C7        -63.3640   -0.0581  -24.8727 C.ar   1 LIG      -0.11700
      8 C8        -61.3367   -1.8514  -24.2005 C.ar   1 LIG      -0.11700
      9 C9        -62.4031    0.3173  -23.9198 C.ar   1 LIG       0.00400
     10 C10       -61.3743   -0.5927  -23.5786 C.ar   1 LIG       0.00400
     11 H1        -61.5179    2.9091  -21.8802 H      1 LIG       0.11500
     12 H2        -59.7172    1.3156  -21.2821 H      1 LIG       0.11500
     13 H3        -64.0609   -1.5906  -26.2163 H      1 LIG       0.11500
     14 H4        -62.2592   -3.1838  -25.6195 H      1 LIG       0.11500
     15 H5        -63.2221    2.2917  -23.5450 H      1 LIG       0.11500
     16 H6        -59.6142   -0.9012  -22.3477 H      1 LIG       0.11500
     17 H7        -64.1639    0.6253  -25.1501 H      1 LIG       0.11500
     18 H8        -60.5547   -2.5667  -23.9537 H      1 LIG       0.11500
@<TRIPOS>BOND
      1       1       2 ar
      2       1       5 ar
      3       2       6 ar
      4       3       4 ar
      5       3       7 ar
      6       4       8 ar
      7       5       9 ar
      8       6      10 ar
      9       7       9 ar
     10       8      10 ar
     11       9      10 ar
     12       1      11 1
     13       2      12 1
     14       3      13 1
     15       4      14 1
     16       5      15 1
     17       6      16 1
     18       7      17 1
     19       8      18 1
@<TRIPOS>ALT_TYPE
CGenFF_4.0_ALT_TYPE_SET
CGenFF_4.0 1 CG2R61 2 CG2R61 3 CG2R61 4 CG2R61 5 CG2R61 6 CG2R61 7 CG2R61 8 CG2R61 9 CG2R61 10 CG2R61 11 HGR61 12 HGR61 13 HGR61 14 HGR61 15 HGR61 16 HGR61 17 HGR61 18 HGR61
@<TRIPOS>MOLECULE
naphtalene
 18 19 0 0 0
****
USER_CHARGES
INVALID_CHARGES
Pose:   4 Cluster:   4 Fr_nu: 124754 TotEn:   -13.41
@<TRIPOS>ATOM
      1 C1        -51.0365    4.6310  -32.6241 C.ar   1 LIG      -0.11500
      2 C2        -52.3833    4.7277  -32.2871 C.ar   1 LIG      -0.11500
      3 C3        -50.9676    9.3735  -33.7089 C.ar   1 LIG      -0.11500
      4 C4        -52.3145    9.4700  -33.3719 C.ar   1 LIG      -0.11500
      5 C5        -50.3434    5.7597  -33.0625 C.ar   1 LIG      -0.11700
      6 C6        -53.0422    5.9532  -32.3872 C.ar   1 LIG      -0.11700
      7 C7        -50.3087    8.1478  -33.6087 C.ar   1 LIG      -0.11700
      8 C8        -53.0077    8.3414  -32.9335 C.ar   1 LIG      -0.11700
      9 C9        -50.9907    7.0014  -33.1693 C.ar   1 LIG       0.00400
     10 C10       -52.3603    7.0996  -32.8267 C.ar   1 LIG       0.00400
     11 H1        -50.5241    3.6765  -32.5465 H      1 LIG       0.11500
     12 H2        -52.9219    3.8484  -31.9457 H      1 LIG       0.11500
     13 H3        -50.4283   10.2525  -34.0503 H      1 LIG       0.11500
     14 H4        -52.8266   10.4245  -33.4510 H      1 LIG       0.11500
     15 H5        -49.2911    5.6606  -33.3209 H      1 LIG       0.11500
     16 H6        -54.0951    6.0057  -32.1180 H      1 LIG       0.11500
     17 H7        -49.2556    8.0957  -33.8772 H      1 LIG       0.11500
     18 H8        -54.0602    8.4400  -32.6757 H      1 LIG       0.11500
@<TRIPOS>BOND
      1       1       2 ar
      2       1       5 ar
      3       2       6 ar
      4       3       4 ar
      5       3       7 ar
      6       4       8 ar
      7       5       9 ar
      8       6      10 ar
      9       7       9 ar
     10       8      10 ar
     11       9      10 ar
     12       1      11 1
     13       2      12 1
     14       3      13 1
     15       4      14 1
     16       5      15 1
     17       6      16 1
     18       7      17 1
     19       8      18 1
@<TRIPOS>ALT_TYPE
CGenFF_4.0_ALT_TYPE_SET
CGenFF_4.0 1 CG2R61 2 CG2R61 3 CG2R61 4 CG2R61 5 CG2R61 6 CG2R61 7 CG2R61 8 CG2R61 9 CG2R61 10 CG2R61 11 HGR61 12 HGR61 13 HGR61 14 HGR61 15 HGR61 16 HGR61 17 HGR61 18 HGR61
@<TRIPOS>MOLECULE
naphtalene
 18 19 0 0 0
****
USER_CHARGES
INVALID_CHARGES
Pose:   5 Cluster:   5 Fr_nu:  18220 TotEn:   -12.74
@<TRIPOS>ATOM
      1 C1        -61.6528    3.5465  -22.1921 C.ar   1 LIG      -0.11500
      2 C2        -62.0262    3.3039  -23.5107 C.ar   1 LIG      -0.11500
      3 C3        -60.1551   -1.0633  -21.7684 C.ar   1 LIG      -0.11500
      4 C4        -60.5285   -1.3058  -23.0869 C.ar   1 LIG      -0.11500
      5 C5        -61.0936    2.5240  -21.4251 C.ar   1 LIG      -0.11700
      6 C6        -61.8418    2.0381  -24.0674 C.ar   1 LIG      -0.11700
      7 C7        -60.3394    0.2027  -21.2117 C.ar   1 LIG      -0.11700
      8 C8        -61.0878   -0.2834  -23.8540 C.ar   1 LIG      -0.11700
      9 C9        -60.9008    1.2436  -21.9691 C.ar   1 LIG       0.00400
     10 C10       -61.2806    0.9970  -23.3100 C.ar   1 LIG       0.00400
     11 H1        -61.7970    4.5320  -21.7591 H      1 LIG       0.11500
     12 H2        -62.4612    4.1007  -24.1070 H      1 LIG       0.11500
     13 H3        -59.7198   -1.8598  -21.1714 H      1 LIG       0.11500
     14 H4        -60.3854   -2.2919  -23.5190 H      1 LIG       0.11500
     15 H5        -60.8096    2.7362  -20.3964 H      1 LIG       0.11500
     16 H6        -62.1405    1.8711  -25.1002 H      1 LIG       0.11500
     17 H7        -60.0399    0.3696  -20.1792 H      1 LIG       0.11500
     18 H8        -61.3726   -0.4956  -24.8825 H      1 LIG       0.11500
@<TRIPOS>BOND
      1       1       2 ar
      2       1       5 ar
      3       2       6 ar
      4       3       4 ar
      5       3       7 ar
      6       4       8 ar
      7       5       9 ar
      8       6      10 ar
      9       7       9 ar
     10       8      10 ar
     11       9      10 ar
     12       1      11 1
     13       2      12 1
     14       3      13 1
     15       4      14 1
     16       5      15 1
     17       6      16 1
     18       7      17 1
     19       8      18 1
@<TRIPOS>ALT_TYPE
CGenFF_4.0_ALT_TYPE_SET
CGenFF_4.0 1 CG2R61 2 CG2R61 3 CG2R61 4 CG2R61 5 CG2R61 6 CG2R61 7 CG2R61 8 CG2R61 9 CG2R61 10 CG2R61 11 HGR61 12 HGR61 13 HGR61 14 HGR61 15 HGR61 16 HGR61 17 HGR61 18 HGR61
@<TRIPOS>MOLECULE
naphtalene
 18 19 0 0 0
****
USER_CHARGES
INVALID_CHARGES
Pose:   6 Cluster:   6 Fr_nu: 203006 TotEn:   -12.58
@<TRIPOS>ATOM
      1 C1        -45.8918   -8.6327  -32.4722 C.ar   1 LIG      -0.11500
      2 C2        -45.9601   -9.8978  -33.0480 C.ar   1 LIG      -0.11500
      3 C3        -47.7478  -10.4125  -28.3418 C.ar   1 LIG      -0.11500
      4 C4        -47.8161  -11.6776  -28.9177 C.ar   1 LIG      -0.11500
      5 C5        -46.3182   -8.4395  -31.1579 C.ar   1 LIG      -0.11700
      6 C6        -46.4550  -10.9746  -32.3119 C.ar   1 LIG      -0.11700
      7 C7        -47.2528   -9.3357  -29.0780 C.ar   1 LIG      -0.11700
      8 C8        -47.3898  -11.8710  -30.2320 C.ar   1 LIG      -0.11700
      9 C9        -46.8193   -9.5120  -30.4021 C.ar   1 LIG       0.00400
     10 C10       -46.8887  -10.7985  -30.9878 C.ar   1 LIG       0.00400
     11 H1        -45.5069   -7.7946  -33.0459 H      1 LIG       0.11500
     12 H2        -45.6276  -10.0472  -34.0711 H      1 LIG       0.11500
     13 H3        -48.0801  -10.2625  -27.3184 H      1 LIG       0.11500
     14 H4        -48.2024  -12.5150  -28.3440 H      1 LIG       0.11500
     15 H5        -46.2561   -7.4417  -30.7283 H      1 LIG       0.11500
     16 H6        -46.4988  -11.9549  -32.7820 H      1 LIG       0.11500
     17 H7        -47.2083   -8.3557  -28.6075 H      1 LIG       0.11500
     18 H8        -47.4525  -12.8685  -30.6621 H      1 LIG       0.11500
@<TRIPOS>BOND
      1       1       2 ar
      2       1       5 ar
      3       2       6 ar
      4       3       4 ar
      5       3       7 ar
      6       4       8 ar
      7       5       9 ar
      8       6      10 ar
      9       7       9 ar
     10       8      10 ar
     11       9      10 ar
     12       1      11 1
     13       2      12 1
     14       3      13 1
     15       4      14 1
     16       5      15 1
     17       6      16 1
     18       7      17 1
     19       8      18 1
@<TRIPOS>ALT_TYPE
CGenFF_4.0_ALT_TYPE_SET
CGenFF_4.0 1 CG2R61 2 CG2R61 3 CG2R61 4 CG2R61 5 CG2R61 6 CG2R61 7 CG2R61 8 CG2R61 9 CG2R61 10 CG2R61 11 HGR61 12 HGR61 13 HGR61 14 HGR61 15 HGR61 16 HGR61 17 HGR61 18 HGR61
@<TRIPOS>MOLECULE
naphtalene
 18 19 0 0 0
****
USER_CHARGES
INVALID_CHARGES
Pose:   7 Cluster:   7 Fr_nu:  99480 TotEn:   -12.56
@<TRIPOS>ATOM
      1 C1        -51.7178    6.2896  -32.2784 C.ar   1 LIG      -0.11500
      2 C2        -51.3385    4.9790  -32.5527 C.ar   1 LIG      -0.11500
      3 C3        -55.5360    5.8073  -35.2554 C.ar   1 LIG      -0.11500
      4 C4        -55.1566    4.4967  -35.5295 C.ar   1 LIG      -0.11500
      5 C5        -52.8560    6.8278  -32.8797 C.ar   1 LIG      -0.11700
      6 C6        -52.0958    4.2014  -33.4291 C.ar   1 LIG      -0.11700
      7 C7        -54.7787    6.5849  -34.3788 C.ar   1 LIG      -0.11700
      8 C8        -54.0184    3.9585  -34.9284 C.ar   1 LIG      -0.11700
      9 C9        -53.6301    6.0595  -33.7646 C.ar   1 LIG       0.00400
     10 C10       -53.2443    4.7268  -34.0435 C.ar   1 LIG       0.00400
     11 H1        -51.1276    6.8947  -31.5964 H      1 LIG       0.11500
     12 H2        -50.4525    4.5610  -32.0838 H      1 LIG       0.11500
     13 H3        -56.4222    6.2260  -35.7238 H      1 LIG       0.11500
     14 H4        -55.7463    3.8926  -36.2127 H      1 LIG       0.11500
     15 H5        -53.1334    7.8547  -32.6510 H      1 LIG       0.11500
     16 H6        -51.7809    3.1792  -33.6286 H      1 LIG       0.11500
     17 H7        -55.0941    7.6068  -34.1789 H      1 LIG       0.11500
     18 H8        -53.7403    2.9318  -35.1575 H      1 LIG       0.11500
@<TRIPOS>BOND
      1       1       2 ar
      2       1       5 ar
      3       2       6 ar
      4       3       4 ar
      5       3       7 ar
      6       4       8 ar
      7       5       9 ar
      8       6      10 ar
      9       7       9 ar
     10       8      10 ar
     11       9      10 ar
     12       1      11 1
     13       2      12 1
     14       3      13 1
     15       4      14 1
     16       5      15 1
     17       6      16 1
     18       7      17 1
     19       8      18 1
@<TRIPOS>ALT_TYPE
CGenFF_4.0_ALT_TYPE_SET
CGenFF_4.0 1 CG2R61 2 CG2R61 3 CG2R61 4 CG2R61 5 CG2R61 6 CG2R61 7 CG2R61 8 CG2R61 9 CG2R61 10 CG2R61 11 HGR61 12 HGR61 13 HGR61 14 HGR61 15 HGR61 16 HGR61 17 HGR61 18 HGR61
@<TRIPOS>MOLECULE
naphtalene
 18 19 0 0 0
****
USER_CHARGES
INVALID_CHARGES
Pose:   8 Cluster:   8 Fr_nu: 177775 TotEn:   -12.53
@<TRIPOS>ATOM
      1 C1        -60.9653   -1.3709  -24.2661 C.ar   1 LIG      -0.11500
      2 C2        -61.8425   -2.0948  -25.0681 C.ar   1 LIG      -0.11500
      3 C3        -63.3506   -2.8746  -20.3009 C.ar   1 LIG      -0.11500
      4 C4        -64.2277   -3.5985  -21.1031 C.ar   1 LIG      -0.11500
      5 C5        -61.1171   -1.3808  -22.8792 C.ar   1 LIG      -0.11700
      6 C6        -62.8747   -2.8314  -24.4867 C.ar   1 LIG      -0.11700
      7 C7        -62.3182   -2.1380  -20.8825 C.ar   1 LIG      -0.11700
      8 C8        -64.0760   -3.5886  -22.4900 C.ar   1 LIG      -0.11700
      9 C9        -62.1506   -2.1167  -22.2767 C.ar   1 LIG       0.00400
     10 C10       -63.0425   -2.8528  -23.0925 C.ar   1 LIG       0.00400
     11 H1        -60.1622   -0.7972  -24.7193 H      1 LIG       0.11500
     12 H2        -61.7232   -2.0867  -26.1477 H      1 LIG       0.11500
     13 H3        -63.4692   -2.8825  -19.2211 H      1 LIG       0.11500
     14 H4        -65.0314   -4.1708  -20.6494 H      1 LIG       0.11500
     15 H5        -60.4200   -0.8072  -22.2718 H      1 LIG       0.11500
     16 H6        -63.5483   -3.3903  -25.1330 H      1 LIG       0.11500
     17 H7        -61.6443   -1.5799  -20.2360 H      1 LIG       0.11500
     18 H8        -64.7735   -4.1615  -23.0977 H      1 LIG       0.11500
@<TRIPOS>BOND
      1       1       2 ar
      2       1       5 ar
      3       2       6 ar
      4       3       4 ar
      5       3       7 ar
      6       4       8 ar
      7       5       9 ar
      8       6      10 ar
      9       7       9 ar
     10       8      10 ar
     11       9      10 ar
     12       1      11 1
     13       2      12 1
     14       3      13 1
     15       4      14 1
     16       5      15 1
     17       6      16 1
     18       7      17 1
     19       8      18 1
@<TRIPOS>ALT_TYPE
CGenFF_4.0_ALT_TYPE_SET
CGenFF_4.0 1 CG2R61 2 CG2R61 3 CG2R61 4 CG2R61 5 CG2R61 6 CG2R61 7 CG2R61 8 CG2R61 9 CG2R61 10 CG2R61 11 HGR61 12 HGR61 13 HGR61 14 HGR61 15 HGR61 16 HGR61 17 HGR61 18 HGR61
@<TRIPOS>MOLECULE
naphtalene
 18 19 0 0 0
****
USER_CHARGES
INVALID_CHARGES
Pose:   9 Cluster:   9 Fr_nu: 175602 TotEn:   -12.53
@<TRIPOS>ATOM
      1 C1        -51.3987    4.9027  -31.9924 C.ar   1 LIG      -0.11500
      2 C2        -52.7493    4.7183  -31.7117 C.ar   1 LIG      -0.11500
      3 C3        -52.5731    7.4600  -35.9615 C.ar   1 LIG      -0.11500
      4 C4        -53.9236    7.2754  -35.6808 C.ar   1 LIG      -0.11500
      5 C5        -51.0123    5.6301  -33.1185 C.ar   1 LIG      -0.11700
      6 C6        -53.7187    5.2604  -32.5559 C.ar   1 LIG      -0.11700
      7 C7        -51.6037    6.9178  -35.1172 C.ar   1 LIG      -0.11700
      8 C8        -54.3101    6.5480  -34.5547 C.ar   1 LIG      -0.11700
      9 C9        -51.9746    6.1829  -33.9794 C.ar   1 LIG       0.00400
     10 C10       -53.3479    5.9952  -33.6939 C.ar   1 LIG       0.00400
     11 H1        -50.6445    4.4800  -31.3351 H      1 LIG       0.11500
     12 H2        -53.0490    4.1521  -30.8346 H      1 LIG       0.11500
     13 H3        -52.2726    8.0263  -36.8386 H      1 LIG       0.11500
     14 H4        -54.6774    7.6972  -36.3392 H      1 LIG       0.11500
     15 H5        -49.9509    5.7613  -33.3186 H      1 LIG       0.11500
     16 H6        -54.7686    5.1042  -32.3168 H      1 LIG       0.11500
     17 H7        -50.5539    7.0749  -35.3560 H      1 LIG       0.11500
     18 H8        -55.3716    6.4160  -34.3548 H      1 LIG       0.11500
@<TRIPOS>BOND
      1       1       2 ar
      2       1       5 ar
      3       2       6 ar
      4       3       4 ar
      5       3       7 ar
      6       4       8 ar
      7       5       9 ar
      8       6      10 ar
      9       7       9 ar
     10       8      10 ar
     11       9      10 ar
     12       1      11 1
     13       2      12 1
     14       3      13 1
     15       4      14 1
     16       5      15 1
     17       6      16 1
     18       7      17 1
     19       8      18 1
@<TRIPOS>ALT_TYPE
CGenFF_4.0_ALT_TYPE_SET
CGenFF_4.0 1 CG2R61 2 CG2R61 3 CG2R61 4 CG2R61 5 CG2R61 6 CG2R61 7 CG2R61 8 CG2R61 9 CG2R61 10 CG2R61 11 HGR61 12 HGR61 13 HGR61 14 HGR61 15 HGR61 16 HGR61 17 HGR61 18 HGR61
@<TRIPOS>MOLECULE
naphtalene
 18 19 0 0 0
****
USER_CHARGES
INVALID_CHARGES
Pose:  10 Cluster:  10 Fr_nu:  22546 TotEn:   -12.23
@<TRIPOS>ATOM
      1 C1        -50.5103    7.6086  -32.9673 C.ar   1 LIG      -0.11500
      2 C2        -51.2580    8.4517  -33.7840 C.ar   1 LIG      -0.11500
      3 C3        -54.0495    4.2759  -33.1681 C.ar   1 LIG      -0.11500
      4 C4        -54.7971    5.1191  -33.9847 C.ar   1 LIG      -0.11500
      5 C5        -51.0135    6.3581  -32.6073 C.ar   1 LIG      -0.11700
      6 C6        -52.5117    8.0478  -34.2437 C.ar   1 LIG      -0.11700
      7 C7        -52.7956    4.6799  -32.7083 C.ar   1 LIG      -0.11700
      8 C8        -54.2940    6.3696  -34.3447 C.ar   1 LIG      -0.11700
      9 C9        -52.2736    5.9351  -33.0608 C.ar   1 LIG       0.00400
     10 C10       -53.0339    6.7926  -33.8912 C.ar   1 LIG       0.00400
     11 H1        -49.5346    7.9238  -32.6093 H      1 LIG       0.11500
     12 H2        -50.8653    9.4249  -34.0639 H      1 LIG       0.11500
     13 H3        -54.4417    3.3023  -32.8878 H      1 LIG       0.11500
     14 H4        -55.7733    4.8039  -34.3413 H      1 LIG       0.11500
     15 H5        -50.4118    5.7157  -31.9676 H      1 LIG       0.11500
     16 H6        -53.0786    8.7229  -34.8814 H      1 LIG       0.11500
     17 H7        -52.2286    4.0044  -32.0713 H      1 LIG       0.11500
     18 H8        -54.8959    7.0125  -34.9838 H      1 LIG       0.11500
@<TRIPOS>BOND
      1       1       2 ar
      2       1       5 ar
      3       2       6 ar
      4       3       4 ar
      5       3       7 ar
      6       4       8 ar
      7       5       9 ar
      8       6      10 ar
      9       7       9 ar
     10       8      10 ar
     11       9      10 ar
     12       1      11 1
     13       2      12 1
     14       3      13 1
     15       4      14 1
     16       5      15 1
     17       6      16 1
     18       7      17 1
     19       8      18 1
@<TRIPOS>ALT_TYPE
CGenFF_4.0_ALT_TYPE_SET
CGenFF_4.0 1 CG2R61 2 CG2R61 3 CG2R61 4 CG2R61 5 CG2R61 6 CG2R61 7 CG2R61 8 CG2R61 9 CG2R61 10 CG2R61 11 HGR61 12 HGR61 13 HGR61 14 HGR61 15 HGR61 16 HGR61 17 HGR61 18 HGR61
@<TRIPOS>MOLECULE
naphtalene
 18 19 0 0 0
****
USER_CHARGES
INVALID_CHARGES
Pose:  11 Cluster:  11 Fr_nu:  19595 TotEn:   -12.10
@<TRIPOS>ATOM
      1 C1        -61.5822   -2.5832  -58.7854 C.ar   1 LIG      -0.11500
      2 C2        -61.8884   -3.3088  -59.9328 C.ar   1 LIG      -0.11500
      3 C3        -65.7626   -4.0267  -56.7573 C.ar   1 LIG      -0.11500
      4 C4        -66.0687   -4.7523  -57.9048 C.ar   1 LIG      -0.11500
      5 C5        -62.4662   -2.5774  -57.7060 C.ar   1 LIG      -0.11700
      6 C6        -63.0795   -4.0313  -60.0054 C.ar   1 LIG      -0.11700
      7 C7        -64.5712   -3.3043  -56.6847 C.ar   1 LIG      -0.11700
      8 C8        -65.1848   -4.7582  -58.9842 C.ar   1 LIG      -0.11700
      9 C9        -63.6698   -3.2989  -57.7617 C.ar   1 LIG       0.00400
     10 C10       -63.9811   -4.0367  -58.9286 C.ar   1 LIG       0.00400
     11 H1        -60.6549   -2.0205  -58.7297 H      1 LIG       0.11500
     12 H2        -61.1994   -3.3129  -60.7724 H      1 LIG       0.11500
     13 H3        -66.4512   -4.0223  -55.9171 H      1 LIG       0.11500
     14 H4        -66.9967   -5.3137  -57.9605 H      1 LIG       0.11500
     15 H5        -62.2064   -2.0027  -56.8193 H      1 LIG       0.11500
     16 H6        -63.2982   -4.5918  -60.9120 H      1 LIG       0.11500
     17 H7        -64.3524   -2.7445  -55.7778 H      1 LIG       0.11500
     18 H8        -65.4447   -5.3321  -59.8714 H      1 LIG       0.11500
@<TRIPOS>BOND
      1       1       2 ar
      2       1       5 ar
      3       2       6 ar
      4       3       4 ar
      5       3       7 ar
      6       4       8 ar
      7       5       9 ar
      8       6      10 ar
      9       7       9 ar
     10       8      10 ar
     11       9      10 ar
     12       1      11 1
     13       2      12 1
     14       3      13 1
     15       4      14 1
     16       5      15 1
     17       6      16 1
     18       7      17 1
     19       8      18 1
@<TRIPOS>ALT_TYPE
CGenFF_4.0_ALT_TYPE_SET
CGenFF_4.0 1 CG2R61 2 CG2R61 3 CG2R61 4 CG2R61 5 CG2R61 6 CG2R61 7 CG2R61 8 CG2R61 9 CG2R61 10 CG2R61 11 HGR61 12 HGR61 13 HGR61 14 HGR61 15 HGR61 16 HGR61 17 HGR61 18 HGR61
@<TRIPOS>MOLECULE
naphtalene
 18 19 0 0 0
****
USER_CHARGES
INVALID_CHARGES
Pose:  12 Cluster:  12 Fr_nu:  38172 TotEn:   -12.07
@<TRIPOS>ATOM
      1 C1        -52.8656    6.3383  -34.2768 C.ar   1 LIG      -0.11500
      2 C2        -54.1090    5.9223  -33.8103 C.ar   1 LIG      -0.11500
      3 C3        -54.1688    5.1484  -38.8110 C.ar   1 LIG      -0.11500
      4 C4        -55.4122    4.7324  -38.3444 C.ar   1 LIG      -0.11500
      5 C5        -52.5649    6.2518  -35.6365 C.ar   1 LIG      -0.11700
      6 C6        -55.0566    5.4182  -34.7015 C.ar   1 LIG      -0.11700
      7 C7        -53.2212    5.6526  -37.9197 C.ar   1 LIG      -0.11700
      8 C8        -55.7129    4.8188  -36.9847 C.ar   1 LIG      -0.11700
      9 C9        -53.5067    5.7468  -36.5479 C.ar   1 LIG       0.00400
     10 C10       -54.7711    5.3238  -36.0734 C.ar   1 LIG       0.00400
     11 H1        -52.1281    6.7302  -33.5825 H      1 LIG       0.11500
     12 H2        -54.3421    5.9903  -32.7517 H      1 LIG       0.11500
     13 H3        -53.9350    5.0807  -39.8697 H      1 LIG       0.11500
     14 H4        -56.1488    4.3393  -39.0389 H      1 LIG       0.11500
     15 H5        -51.5865    6.5824  -35.9787 H      1 LIG       0.11500
     16 H6        -56.0223    5.0993  -34.3148 H      1 LIG       0.11500
     17 H7        -52.2559    5.9722  -38.3067 H      1 LIG       0.11500
     18 H8        -56.6911    4.4875  -36.6421 H      1 LIG       0.11500
@<TRIPOS>BOND
      1       1       2 ar
      2       1       5 ar
      3       2       6 ar
      4       3       4 ar
      5       3       7 ar
      6       4       8 ar
      7       5       9 ar
      8       6      10 ar
      9       7       9 ar
     10       8      10 ar
     11       9      10 ar
     12       1      11 1
     13       2      12 1
     14       3      13 1
     15       4      14 1
     16       5      15 1
     17       6      16 1
     18       7      17 1
     19       8      18 1
@<TRIPOS>ALT_TYPE
CGenFF_4.0_ALT_TYPE_SET
CGenFF_4.0 1 CG2R61 2 CG2R61 3 CG2R61 4 CG2R61 5 CG2R61 6 CG2R61 7 CG2R61 8 CG2R61 9 CG2R61 10 CG2R61 11 HGR61 12 HGR61 13 HGR61 14 HGR61 15 HGR61 16 HGR61 17 HGR61 18 HGR61
@<TRIPOS>MOLECULE
naphtalene
 18 19 0 0 0
****
USER_CHARGES
INVALID_CHARGES
Pose:  13 Cluster:  13 Fr_nu:  10677 TotEn:   -11.91
@<TRIPOS>ATOM
      1 C1        -69.9037  -25.1602  -46.2418 C.ar   1 LIG      -0.11500
      2 C2        -69.2903  -25.6573  -45.0957 C.ar   1 LIG      -0.11500
      3 C3        -74.1738  -25.0582  -43.9117 C.ar   1 LIG      -0.11500
      4 C4        -73.5602  -25.5553  -42.7657 C.ar   1 LIG      -0.11500
      5 C5        -71.2715  -24.8854  -46.2386 C.ar   1 LIG      -0.11700
      6 C6        -70.0421  -25.8815  -43.9421 C.ar   1 LIG      -0.11700
      7 C7        -73.4218  -24.8339  -45.0653 C.ar   1 LIG      -0.11700
      8 C8        -72.1924  -25.8302  -42.7688 C.ar   1 LIG      -0.11700
      9 C9        -72.0439  -25.1050  -45.0864 C.ar   1 LIG       0.00400
     10 C10       -71.4201  -25.6106  -43.9210 C.ar   1 LIG       0.00400
     11 H1        -69.3180  -24.9864  -47.1397 H      1 LIG       0.11500
     12 H2        -68.2253  -25.8707  -45.0991 H      1 LIG       0.11500
     13 H3        -75.2389  -24.8444  -43.9089 H      1 LIG       0.11500
     14 H4        -74.1467  -25.7302  -41.8686 H      1 LIG       0.11500
     15 H5        -71.7301  -24.4977  -47.1460 H      1 LIG       0.11500
     16 H6        -69.5417  -26.2700  -43.0576 H      1 LIG       0.11500
     17 H7        -73.9222  -24.4446  -45.9495 H      1 LIG       0.11500
     18 H8        -71.7338  -26.2186  -41.8617 H      1 LIG       0.11500
@<TRIPOS>BOND
      1       1       2 ar
      2       1       5 ar
      3       2       6 ar
      4       3       4 ar
      5       3       7 ar
      6       4       8 ar
      7       5       9 ar
      8       6      10 ar
      9       7       9 ar
     10       8      10 ar
     11       9      10 ar
     12       1      11 1
     13       2      12 1
     14       3      13 1
     15       4      14 1
     16       5      15 1
     17       6      16 1
     18       7      17 1
     19       8      18 1
@<TRIPOS>ALT_TYPE
CGenFF_4.0_ALT_TYPE_SET
CGenFF_4.0 1 CG2R61 2 CG2R61 3 CG2R61 4 CG2R61 5 CG2R61 6 CG2R61 7 CG2R61 8 CG2R61 9 CG2R61 10 CG2R61 11 HGR61 12 HGR61 13 HGR61 14 HGR61 15 HGR61 16 HGR61 17 HGR61 18 HGR61
@<TRIPOS>MOLECULE
naphtalene
 18 19 0 0 0
****
USER_CHARGES
INVALID_CHARGES
Pose:  14 Cluster:  14 Fr_nu:    640 TotEn:   -11.89
@<TRIPOS>ATOM
      1 C1        -59.4132  -21.5466  -48.2886 C.ar   1 LIG      -0.11500
      2 C2        -60.0813  -20.3257  -48.2883 C.ar   1 LIG      -0.11500
      3 C3        -55.1458  -19.2108  -48.2078 C.ar   1 LIG      -0.11500
      4 C4        -55.8141  -17.9900  -48.2076 C.ar   1 LIG      -0.11500
      5 C5        -58.0185  -21.5795  -48.2687 C.ar   1 LIG      -0.11700
      6 C6        -59.3577  -19.1333  -48.2681 C.ar   1 LIG      -0.11700
      7 C7        -55.8697  -20.4033  -48.2280 C.ar   1 LIG      -0.11700
      8 C8        -57.2087  -17.9569  -48.2276 C.ar   1 LIG      -0.11700
      9 C9        -57.2739  -20.3889  -48.2482 C.ar   1 LIG       0.00400
     10 C10       -57.9534  -19.1475  -48.2480 C.ar   1 LIG       0.00400
     11 H1        -59.9771  -22.4746  -48.3049 H      1 LIG       0.11500
     12 H2        -61.1671  -20.3012  -48.3035 H      1 LIG       0.11500
     13 H3        -54.0599  -19.2360  -48.1924 H      1 LIG       0.11500
     14 H4        -55.2496  -17.0623  -48.1927 H      1 LIG       0.11500
     15 H5        -57.5173  -22.5452  -48.2697 H      1 LIG       0.11500
     16 H6        -59.9007  -18.1905  -48.2678 H      1 LIG       0.11500
     17 H7        -55.3264  -21.3460  -48.2275 H      1 LIG       0.11500
     18 H8        -57.7102  -16.9913  -48.2273 H      1 LIG       0.11500
@<TRIPOS>BOND
      1       1       2 ar
      2       1       5 ar
      3       2       6 ar
      4       3       4 ar
      5       3       7 ar
      6       4       8 ar
      7       5       9 ar
      8       6      10 ar
      9       7       9 ar
     10       8      10 ar
     11       9      10 ar
     12       1      11 1
     13       2      12 1
     14       3      13 1
     15       4      14 1
     16       5      15 1
     17       6      16 1
     18       7      17 1
     19       8      18 1
@<TRIPOS>ALT_TYPE
CGenFF_4.0_ALT_TYPE_SET
CGenFF_4.0 1 CG2R61 2 CG2R61 3 CG2R61 4 CG2R61 5 CG2R61 6 CG2R61 7 CG2R61 8 CG2R61 9 CG2R61 10 CG2R61 11 HGR61 12 HGR61 13 HGR61 14 HGR61 15 HGR61 16 HGR61 17 HGR61 18 HGR61
@<TRIPOS>MOLECULE
naphtalene
 18 19 0 0 0
****
USER_CHARGES
INVALID_CHARGES
Pose:  15 Cluster:  15 Fr_nu:   8382 TotEn:   -11.84
@<TRIPOS>ATOM
      1 C1        -58.6854  -24.7628  -22.1701 C.ar   1 LIG      -0.11500
      2 C2        -57.6607  -23.8261  -22.2672 C.ar   1 LIG      -0.11500
      3 C3        -61.9020  -21.3878  -23.5616 C.ar   1 LIG      -0.11500
      4 C4        -60.8772  -20.4512  -23.6587 C.ar   1 LIG      -0.11500
      5 C5        -59.9982  -24.3952  -22.4668 C.ar   1 LIG      -0.11700
      6 C6        -57.9446  -22.5184  -22.6614 C.ar   1 LIG      -0.11700
      7 C7        -61.6180  -22.6957  -23.1675 C.ar   1 LIG      -0.11700
      8 C8        -59.5644  -20.8187  -23.3620 C.ar   1 LIG      -0.11700
      9 C9        -60.3024  -23.0832  -22.8650 C.ar   1 LIG       0.00400
     10 C10       -59.2602  -22.1307  -22.9637 C.ar   1 LIG       0.00400
     11 H1        -58.4639  -25.7806  -21.8627 H      1 LIG       0.11500
     12 H2        -56.6390  -24.1134  -22.0363 H      1 LIG       0.11500
     13 H3        -62.9241  -21.1012  -23.7926 H      1 LIG       0.11500
     14 H4        -61.0995  -19.4332  -23.9648 H      1 LIG       0.11500
     15 H5        -60.7834  -25.1438  -22.3836 H      1 LIG       0.11500
     16 H6        -57.1279  -21.8029  -22.7310 H      1 LIG       0.11500
     17 H7        -62.4347  -23.4112  -23.0987 H      1 LIG       0.11500
     18 H8        -58.7791  -20.0700  -23.4444 H      1 LIG       0.11500
@<TRIPOS>BOND
      1       1       2 ar
      2       1       5 ar
      3       2       6 ar
      4       3       4 ar
      5       3       7 ar
      6       4       8 ar
      7       5       9 ar
      8       6      10 ar
      9       7       9 ar
     10       8      10 ar
     11       9      10 ar
     12       1      11 1
     13       2      12 1
     14       3      13 1
     15       4      14 1
     16       5      15 1
     17       6      16 1
     18       7      17 1
     19       8      18 1
@<TRIPOS>ALT_TYPE
CGenFF_4.0_ALT_TYPE_SET
CGenFF_4.0 1 CG2R61 2 CG2R61 3 CG2R61 4 CG2R61 5 CG2R61 6 CG2R61 7 CG2R61 8 CG2R61 9 CG2R61 10 CG2R61 11 HGR61 12 HGR61 13 HGR61 14 HGR61 15 HGR61 16 HGR61 17 HGR61 18 HGR61
@<TRIPOS>MOLECULE
naphtalene
 18 19 0 0 0
****
USER_CHARGES
INVALID_CHARGES
Pose:  16 Cluster:  16 Fr_nu: 194145 TotEn:   -11.64
@<TRIPOS>ATOM
      1 C1        -61.6033  -23.0835  -41.5507 C.ar   1 LIG      -0.11500
      2 C2        -61.0099  -24.1139  -40.8277 C.ar   1 LIG      -0.11500
      3 C3        -58.3607  -19.9428  -39.7356 C.ar   1 LIG      -0.11500
      4 C4        -57.7674  -20.9734  -39.0126 C.ar   1 LIG      -0.11500
      5 C5        -61.0963  -21.7866  -41.4631 C.ar   1 LIG      -0.11700
      6 C6        -59.9072  -23.8517  -40.0144 C.ar   1 LIG      -0.11700
      7 C7        -59.4635  -20.2051  -40.5491 C.ar   1 LIG      -0.11700
      8 C8        -58.2743  -22.2702  -39.1002 C.ar   1 LIG      -0.11700
      9 C9        -59.9870  -21.5044  -40.6492 C.ar   1 LIG       0.00400
     10 C10       -59.3836  -22.5524  -39.9140 C.ar   1 LIG       0.00400
     11 H1        -62.4621  -23.2881  -42.1834 H      1 LIG       0.11500
     12 H2        -61.4052  -25.1232  -40.8969 H      1 LIG       0.11500
     13 H3        -57.9657  -18.9331  -39.6670 H      1 LIG       0.11500
     14 H4        -56.9095  -20.7679  -38.3791 H      1 LIG       0.11500
     15 H5        -61.5764  -20.9965  -42.0368 H      1 LIG       0.11500
     16 H6        -59.4588  -24.6726  -39.4585 H      1 LIG       0.11500
     17 H7        -59.9111  -19.3842  -41.1054 H      1 LIG       0.11500
     18 H8        -57.7948  -23.0603  -38.5259 H      1 LIG       0.11500
@<TRIPOS>BOND
      1       1       2 ar
      2       1       5 ar
      3       2       6 ar
      4       3       4 ar
      5       3       7 ar
      6       4       8 ar
      7       5       9 ar
      8       6      10 ar
      9       7       9 ar
     10       8      10 ar
     11       9      10 ar
     12       1      11 1
     13       2      12 1
     14       3      13 1
     15       4      14 1
     16       5      15 1
     17       6      16 1
     18       7      17 1
     19       8      18 1
@<TRIPOS>ALT_TYPE
CGenFF_4.0_ALT_TYPE_SET
CGenFF_4.0 1 CG2R61 2 CG2R61 3 CG2R61 4 CG2R61 5 CG2R61 6 CG2R61 7 CG2R61 8 CG2R61 9 CG2R61 10 CG2R61 11 HGR61 12 HGR61 13 HGR61 14 HGR61 15 HGR61 16 HGR61 17 HGR61 18 HGR61
@<TRIPOS>MOLECULE
naphtalene
 18 19 0 0 0
****
USER_CHARGES
INVALID_CHARGES
Pose:  17 Cluster:  17 Fr_nu: 151755 TotEn:   -11.55
@<TRIPOS>ATOM
      1 C1        -43.8867  -12.5988  -43.9337 C.ar   1 LIG      -0.11500
      2 C2        -45.0485  -11.8516  -43.7635 C.ar   1 LIG      -0.11500
      3 C3        -46.3347  -15.7772  -46.6865 C.ar   1 LIG      -0.11500
      4 C4        -47.4964  -15.0300  -46.5161 C.ar   1 LIG      -0.11500
      5 C5        -43.9113  -13.7628  -44.7025 C.ar   1 LIG      -0.11700
      6 C6        -46.2391  -12.2654  -44.3612 C.ar   1 LIG      -0.11700
      7 C7        -45.1439  -15.3633  -46.0887 C.ar   1 LIG      -0.11700
      8 C8        -47.4720  -13.8661  -45.7473 C.ar   1 LIG      -0.11700
      9 C9        -45.1010  -14.1943  -45.3116 C.ar   1 LIG       0.00400
     10 C10       -46.2823  -13.4345  -45.1383 C.ar   1 LIG       0.00400
     11 H1        -42.9602  -12.2764  -43.4677 H      1 LIG       0.11500
     12 H2        -45.0282  -10.9455  -43.1650 H      1 LIG       0.11500
     13 H3        -46.3542  -16.6836  -47.2851 H      1 LIG       0.11500
     14 H4        -48.4229  -15.3536  -46.9812 H      1 LIG       0.11500
     15 H5        -42.9913  -14.3313  -44.8217 H      1 LIG       0.11500
     16 H6        -47.1351  -11.6656  -44.2151 H      1 LIG       0.11500
     17 H7        -44.2480  -15.9628  -46.2356 H      1 LIG       0.11500
     18 H8        -48.3921  -13.2977  -45.6274 H      1 LIG       0.11500
@<TRIPOS>BOND
      1       1       2 ar
      2       1       5 ar
      3       2       6 ar
      4       3       4 ar
      5       3       7 ar
      6       4       8 ar
      7       5       9 ar
      8       6      10 ar
      9       7       9 ar
     10       8      10 ar
     11       9      10 ar
     12       1      11 1
     13       2      12 1
     14       3      13 1
     15       4      14 1
     16       5      15 1
     17       6      16 1
     18       7      17 1
     19       8      18 1
@<TRIPOS>ALT_TYPE
CGenFF_4.0_ALT_TYPE_SET
CGenFF_4.0 1 CG2R61 2 CG2R61 3 CG2R61 4 CG2R61 5 CG2R61 6 CG2R61 7 CG2R61 8 CG2R61 9 CG2R61 10 CG2R61 11 HGR61 12 HGR61 13 HGR61 14 HGR61 15 HGR61 16 HGR61 17 HGR61 18 HGR61
@<TRIPOS>MOLECULE
naphtalene
 18 19 0 0 0
****
USER_CHARGES
INVALID_CHARGES
Pose:  18 Cluster:  18 Fr_nu: 368235 TotEn:   -11.50
@<TRIPOS>ATOM
      1 C1        -69.7819   -8.2557  -43.3619 C.ar   1 LIG      -0.11500
      2 C2        -70.5981   -8.5235  -44.4568 C.ar   1 LIG      -0.11500
      3 C3        -72.1711  -11.6032  -40.7622 C.ar   1 LIG      -0.11500
      4 C4        -72.9873  -11.8710  -41.8572 C.ar   1 LIG      -0.11500
      5 C5        -69.9652   -8.9522  -42.1670 C.ar   1 LIG      -0.11700
      6 C6        -71.6007   -9.4888  -44.3612 C.ar   1 LIG      -0.11700
      7 C7        -71.1683  -10.6379  -40.8579 C.ar   1 LIG      -0.11700
      8 C8        -72.8040  -11.1745  -43.0521 C.ar   1 LIG      -0.11700
      9 C9        -70.9696   -9.9272  -42.0528 C.ar   1 LIG       0.00400
     10 C10       -71.7996  -10.1995  -43.1663 C.ar   1 LIG       0.00400
     11 H1        -69.0018   -7.5037  -43.4367 H      1 LIG       0.11500
     12 H2        -70.4543   -7.9809  -45.3866 H      1 LIG       0.11500
     13 H3        -72.3143  -12.1457  -39.8319 H      1 LIG       0.11500
     14 H4        -73.7681  -12.6220  -41.7813 H      1 LIG       0.11500
     15 H5        -69.3158   -8.7260  -41.3238 H      1 LIG       0.11500
     16 H6        -72.2267   -9.6822  -45.2299 H      1 LIG       0.11500
     17 H7        -70.5420  -10.4453  -39.9894 H      1 LIG       0.11500
     18 H8        -73.4539  -11.3999  -43.8952 H      1 LIG       0.11500
@<TRIPOS>BOND
      1       1       2 ar
      2       1       5 ar
      3       2       6 ar
      4       3       4 ar
      5       3       7 ar
      6       4       8 ar
      7       5       9 ar
      8       6      10 ar
      9       7       9 ar
     10       8      10 ar
     11       9      10 ar
     12       1      11 1
     13       2      12 1
     14       3      13 1
     15       4      14 1
     16       5      15 1
     17       6      16 1
     18       7      17 1
     19       8      18 1
@<TRIPOS>ALT_TYPE
CGenFF_4.0_ALT_TYPE_SET
CGenFF_4.0 1 CG2R61 2 CG2R61 3 CG2R61 4 CG2R61 5 CG2R61 6 CG2R61 7 CG2R61 8 CG2R61 9 CG2R61 10 CG2R61 11 HGR61 12 HGR61 13 HGR61 14 HGR61 15 HGR61 16 HGR61 17 HGR61 18 HGR61
@<TRIPOS>MOLECULE
naphtalene
 18 19 0 0 0
****
USER_CHARGES
INVALID_CHARGES
Pose:  19 Cluster:  19 Fr_nu:  15566 TotEn:   -11.46
@<TRIPOS>ATOM
      1 C1        -74.0392   -5.3162  -26.1121 C.ar   1 LIG      -0.11500
      2 C2        -73.6413   -6.6067  -26.4484 C.ar   1 LIG      -0.11500
      3 C3        -77.3975   -5.4351  -29.6307 C.ar   1 LIG      -0.11500
      4 C4        -76.9995   -6.7256  -29.9669 C.ar   1 LIG      -0.11500
      5 C5        -75.0726   -4.6980  -26.8167 C.ar   1 LIG      -0.11700
      6 C6        -74.2750   -7.2840  -27.4904 C.ar   1 LIG      -0.11700
      7 C7        -76.7637   -4.7578  -28.5885 C.ar   1 LIG      -0.11700
      8 C8        -75.9661   -7.3439  -29.2624 C.ar   1 LIG      -0.11700
      9 C9        -75.7217   -5.3648  -27.8686 C.ar   1 LIG       0.00400
     10 C10       -75.3170   -6.6771  -28.2105 C.ar   1 LIG       0.00400
     11 H1        -73.5451   -4.7893  -25.3011 H      1 LIG       0.11500
     12 H2        -72.8369   -7.0872  -25.8991 H      1 LIG       0.11500
     13 H3        -78.2021   -4.9540  -30.1797 H      1 LIG       0.11500
     14 H4        -77.4930   -7.2515  -30.7789 H      1 LIG       0.11500
     15 H5        -75.3667   -3.6885  -26.5368 H      1 LIG       0.11500
     16 H6        -73.9480   -8.2923  -27.7358 H      1 LIG       0.11500
     17 H7        -77.0915   -3.7499  -28.3429 H      1 LIG       0.11500
     18 H8        -75.6712   -8.3531  -29.5427 H      1 LIG       0.11500
@<TRIPOS>BOND
      1       1       2 ar
      2       1       5 ar
      3       2       6 ar
      4       3       4 ar
      5       3       7 ar
      6       4       8 ar
      7       5       9 ar
      8       6      10 ar
      9       7       9 ar
     10       8      10 ar
     11       9      10 ar
     12       1      11 1
     13       2      12 1
     14       3      13 1
     15       4      14 1
     16       5      15 1
     17       6      16 1
     18       7      17 1
     19       8      18 1
@<TRIPOS>ALT_TYPE
CGenFF_4.0_ALT_TYPE_SET
CGenFF_4.0 1 CG2R61 2 CG2R61 3 CG2R61 4 CG2R61 5 CG2R61 6 CG2R61 7 CG2R61 8 CG2R61 9 CG2R61 10 CG2R61 11 HGR61 12 HGR61 13 HGR61 14 HGR61 15 HGR61 16 HGR61 17 HGR61 18 HGR61
@<TRIPOS>MOLECULE
naphtalene
 18 19 0 0 0
****
USER_CHARGES
INVALID_CHARGES
Pose:  20 Cluster:  20 Fr_nu:  34506 TotEn:   -11.36
@<TRIPOS>ATOM
      1 C1        -74.9139  -29.3029  -46.3672 C.ar   1 LIG      -0.11500
      2 C2        -75.6981  -28.1639  -46.2109 C.ar   1 LIG      -0.11500
      3 C3        -71.9966  -27.7860  -42.7809 C.ar   1 LIG      -0.11500
      4 C4        -72.7809  -26.6469  -42.6248 C.ar   1 LIG      -0.11500
      5 C5        -73.7961  -29.4981  -45.5553 C.ar   1 LIG      -0.11700
      6 C6        -75.3677  -27.2157  -45.2424 C.ar   1 LIG      -0.11700
      7 C7        -72.3271  -28.7343  -43.7495 C.ar   1 LIG      -0.11700
      8 C8        -73.8986  -26.4516  -43.4366 C.ar   1 LIG      -0.11700
      9 C9        -73.4486  -28.5540  -44.5753 C.ar   1 LIG       0.00400
     10 C10       -74.2461  -27.3957  -44.4166 C.ar   1 LIG       0.00400
     11 H1        -75.1713  -30.0405  -47.1217 H      1 LIG       0.11500
     12 H2        -76.5682  -28.0130  -46.8432 H      1 LIG       0.11500
     13 H3        -71.1262  -27.9375  -42.1487 H      1 LIG       0.11500
     14 H4        -72.5222  -25.9090  -41.8711 H      1 LIG       0.11500
     15 H5        -73.1972  -30.3957  -45.6954 H      1 LIG       0.11500
     16 H6        -75.9952  -26.3330  -45.1375 H      1 LIG       0.11500
     17 H7        -71.6999  -29.6172  -43.8537 H      1 LIG       0.11500
     18 H8        -74.4972  -25.5537  -43.2972 H      1 LIG       0.11500
@<TRIPOS>BOND
      1       1       2 ar
      2       1       5 ar
      3       2       6 ar
      4       3       4 ar
      5       3       7 ar
      6       4       8 ar
      7       5       9 ar
      8       6      10 ar
      9       7       9 ar
     10       8      10 ar
     11       9      10 ar
     12       1      11 1
     13       2      12 1
     14       3      13 1
     15       4      14 1
     16       5      15 1
     17       6      16 1
     18       7      17 1
     19       8      18 1
@<TRIPOS>ALT_TYPE
CGenFF_4.0_ALT_TYPE_SET
CGenFF_4.0 1 CG2R61 2 CG2R61 3 CG2R61 4 CG2R61 5 CG2R61 6 CG2R61 7 CG2R61 8 CG2R61 9 CG2R61 10 CG2R61 11 HGR61 12 HGR61 13 HGR61 14 HGR61 15 HGR61 16 HGR61 17 HGR61 18 HGR61
@<TRIPOS>MOLECULE
naphtalene
 18 19 0 0 0
****
USER_CHARGES
INVALID_CHARGES
Pose:  21 Cluster:  21 Fr_nu:  16062 TotEn:   -11.11
@<TRIPOS>ATOM
      1 C1        -63.8713   -5.1552  -62.0826 C.ar   1 LIG      -0.11500
      2 C2        -63.1688   -3.9541  -62.0605 C.ar   1 LIG      -0.11500
      3 C3        -65.3148   -4.3951  -57.4988 C.ar   1 LIG      -0.11500
      4 C4        -64.6122   -3.1940  -57.4768 C.ar   1 LIG      -0.11500
      5 C5        -64.5823   -5.5694  -60.9559 C.ar   1 LIG      -0.11700
      6 C6        -63.1744   -3.1625  -60.9118 C.ar   1 LIG      -0.11700
      7 C7        -65.3092   -5.1867  -58.6477 C.ar   1 LIG      -0.11700
      8 C8        -63.9012   -2.7797  -58.6034 C.ar   1 LIG      -0.11700
      9 C9        -64.5990   -4.7853  -59.7909 C.ar   1 LIG       0.00400
     10 C10       -63.8845   -3.5639  -59.7684 C.ar   1 LIG       0.00400
     11 H1        -63.8661   -5.7713  -62.9770 H      1 LIG       0.11500
     12 H2        -62.6159   -3.6324  -62.9383 H      1 LIG       0.11500
     13 H3        -65.8682   -4.7174  -56.6212 H      1 LIG       0.11500
     14 H4        -64.6166   -2.5790  -56.5816 H      1 LIG       0.11500
     15 H5        -65.1240   -6.5122  -60.9956 H      1 LIG       0.11500
     16 H6        -62.6187   -2.2271  -60.9170 H      1 LIG       0.11500
     17 H7        -65.8657   -6.1216  -58.6425 H      1 LIG       0.11500
     18 H8        -63.3588   -1.8373  -58.5637 H      1 LIG       0.11500
@<TRIPOS>BOND
      1       1       2 ar
      2       1       5 ar
      3       2       6 ar
      4       3       4 ar
      5       3       7 ar
      6       4       8 ar
      7       5       9 ar
      8       6      10 ar
      9       7       9 ar
     10       8      10 ar
     11       9      10 ar
     12       1      11 1
     13       2      12 1
     14       3      13 1
     15       4      14 1
     16       5      15 1
     17       6      16 1
     18       7      17 1
     19       8      18 1
@<TRIPOS>ALT_TYPE
CGenFF_4.0_ALT_TYPE_SET
CGenFF_4.0 1 CG2R61 2 CG2R61 3 CG2R61 4 CG2R61 5 CG2R61 6 CG2R61 7 CG2R61 8 CG2R61 9 CG2R61 10 CG2R61 11 HGR61 12 HGR61 13 HGR61 14 HGR61 15 HGR61 16 HGR61 17 HGR61 18 HGR61
@<TRIPOS>MOLECULE
naphtalene
 18 19 0 0 0
****
USER_CHARGES
INVALID_CHARGES
Pose:  22 Cluster:  22 Fr_nu: 279251 TotEn:   -11.03
@<TRIPOS>ATOM
      1 C1        -70.2209    2.3871  -30.4528 C.ar   1 LIG      -0.11500
      2 C2        -70.4460    2.9305  -29.1915 C.ar   1 LIG      -0.11500
      3 C3        -68.5334   -1.6867  -28.3963 C.ar   1 LIG      -0.11500
      4 C4        -68.7586   -1.1432  -27.1350 C.ar   1 LIG      -0.11500
      5 C5        -69.6890    1.1031  -30.5754 C.ar   1 LIG      -0.11700
      6 C6        -70.1402    2.1922  -28.0480 C.ar   1 LIG      -0.11700
      7 C7        -68.8393   -0.9483  -29.5398 C.ar   1 LIG      -0.11700
      8 C8        -69.2903    0.1408  -27.0123 C.ar   1 LIG      -0.11700
      9 C9        -69.3752    0.3456  -29.4351 C.ar   1 LIG       0.00400
     10 C10       -69.6041    0.8983  -28.1525 C.ar   1 LIG       0.00400
     11 H1        -70.4586    2.9626  -31.3427 H      1 LIG       0.11500
     12 H2        -70.8603    3.9301  -29.0971 H      1 LIG       0.11500
     13 H3        -68.1192   -2.6865  -28.4913 H      1 LIG       0.11500
     14 H4        -68.5193   -1.7186  -26.2455 H      1 LIG       0.11500
     15 H5        -69.5210    0.6986  -31.5714 H      1 LIG       0.11500
     16 H6        -70.3248    2.6366  -27.0722 H      1 LIG       0.11500
     17 H7        -68.6554   -1.3933  -30.5155 H      1 LIG       0.11500
     18 H8        -69.4577    0.5458  -26.0163 H      1 LIG       0.11500
@<TRIPOS>BOND
      1       1       2 ar
      2       1       5 ar
      3       2       6 ar
      4       3       4 ar
      5       3       7 ar
      6       4       8 ar
      7       5       9 ar
      8       6      10 ar
      9       7       9 ar
     10       8      10 ar
     11       9      10 ar
     12       1      11 1
     13       2      12 1
     14       3      13 1
     15       4      14 1
     16       5      15 1
     17       6      16 1
     18       7      17 1
     19       8      18 1
@<TRIPOS>ALT_TYPE
CGenFF_4.0_ALT_TYPE_SET
CGenFF_4.0 1 CG2R61 2 CG2R61 3 CG2R61 4 CG2R61 5 CG2R61 6 CG2R61 7 CG2R61 8 CG2R61 9 CG2R61 10 CG2R61 11 HGR61 12 HGR61 13 HGR61 14 HGR61 15 HGR61 16 HGR61 17 HGR61 18 HGR61
@<TRIPOS>MOLECULE
naphtalene
 18 19 0 0 0
****
USER_CHARGES
INVALID_CHARGES
Pose:  23 Cluster:  23 Fr_nu:  42616 TotEn:   -10.71
@<TRIPOS>ATOM
      1 C1        -74.5061  -27.9885  -47.1369 C.ar   1 LIG      -0.11500
      2 C2        -75.6220  -27.7393  -46.3434 C.ar   1 LIG      -0.11500
      3 C3        -71.7323  -25.4820  -44.0230 C.ar   1 LIG      -0.11500
      4 C4        -72.8483  -25.2328  -43.2296 C.ar   1 LIG      -0.11500
      5 C5        -73.2575  -27.4915  -46.7622 C.ar   1 LIG      -0.11700
      6 C6        -75.4936  -26.9922  -45.1723 C.ar   1 LIG      -0.11700
      7 C7        -71.8607  -26.2293  -45.1942 C.ar   1 LIG      -0.11700
      8 C8        -74.0969  -25.7298  -43.6043 C.ar   1 LIG      -0.11700
      9 C9        -73.1098  -26.7373  -45.5866 C.ar   1 LIG       0.00400
     10 C10       -74.2446  -26.4839  -44.7798 C.ar   1 LIG       0.00400
     11 H1        -74.6067  -28.5698  -48.0488 H      1 LIG       0.11500
     12 H2        -76.5935  -28.1270  -46.6359 H      1 LIG       0.11500
     13 H3        -70.7603  -25.0947  -43.7310 H      1 LIG       0.11500
     14 H4        -72.7473  -24.6503  -42.3186 H      1 LIG       0.11500
     15 H5        -72.3990  -27.6983  -47.3980 H      1 LIG       0.11500
     16 H6        -76.3793  -26.8100  -44.5671 H      1 LIG       0.11500
     17 H7        -70.9748  -26.4120  -45.7988 H      1 LIG       0.11500
     18 H8        -74.9557  -25.5225  -42.9690 H      1 LIG       0.11500
@<TRIPOS>BOND
      1       1       2 ar
      2       1       5 ar
      3       2       6 ar
      4       3       4 ar
      5       3       7 ar
      6       4       8 ar
      7       5       9 ar
      8       6      10 ar
      9       7       9 ar
     10       8      10 ar
     11       9      10 ar
     12       1      11 1
     13       2      12 1
     14       3      13 1
     15       4      14 1
     16       5      15 1
     17       6      16 1
     18       7      17 1
     19       8      18 1
@<TRIPOS>ALT_TYPE
CGenFF_4.0_ALT_TYPE_SET
CGenFF_4.0 1 CG2R61 2 CG2R61 3 CG2R61 4 CG2R61 5 CG2R61 6 CG2R61 7 CG2R61 8 CG2R61 9 CG2R61 10 CG2R61 11 HGR61 12 HGR61 13 HGR61 14 HGR61 15 HGR61 16 HGR61 17 HGR61 18 HGR61
@<TRIPOS>MOLECULE
naphtalene
 18 19 0 0 0
****
USER_CHARGES
INVALID_CHARGES
Pose:  24 Cluster:  24 Fr_nu:  20945 TotEn:   -10.65
@<TRIPOS>ATOM
      1 C1        -65.2335   -1.0511  -24.7175 C.ar   1 LIG      -0.11500
      2 C2        -64.4627   -1.9885  -25.3987 C.ar   1 LIG      -0.11500
      3 C3        -61.4017    0.0817  -21.9414 C.ar   1 LIG      -0.11500
      4 C4        -60.6310   -0.8557  -22.6226 C.ar   1 LIG      -0.11500
      5 C5        -64.6692   -0.2994  -23.6864 C.ar   1 LIG      -0.11700
      6 C6        -63.1248   -2.1779  -25.0516 C.ar   1 LIG      -0.11700
      7 C7        -62.7396    0.2711  -22.2885 C.ar   1 LIG      -0.11700
      8 C8        -61.1952   -1.6075  -23.6536 C.ar   1 LIG      -0.11700
      9 C9        -63.3240   -0.4768  -23.3237 C.ar   1 LIG       0.00400
     10 C10       -62.5403   -1.4301  -24.0164 C.ar   1 LIG       0.00400
     11 H1        -66.2751   -0.9045  -24.9877 H      1 LIG       0.11500
     12 H2        -64.9029   -2.5730  -26.2013 H      1 LIG       0.11500
     13 H3        -60.9619    0.6668  -21.1385 H      1 LIG       0.11500
     14 H4        -59.5898   -1.0029  -22.3510 H      1 LIG       0.11500
     15 H5        -65.2906    0.4275  -23.1674 H      1 LIG       0.11500
     16 H6        -62.5410   -2.9157  -25.5980 H      1 LIG       0.11500
     17 H7        -63.3230    1.0096  -21.7426 H      1 LIG       0.11500
     18 H8        -60.5742   -2.3350  -24.1723 H      1 LIG       0.11500
@<TRIPOS>BOND
      1       1       2 ar
      2       1       5 ar
      3       2       6 ar
      4       3       4 ar
      5       3       7 ar
      6       4       8 ar
      7       5       9 ar
      8       6      10 ar
      9       7       9 ar
     10       8      10 ar
     11       9      10 ar
     12       1      11 1
     13       2      12 1
     14       3      13 1
     15       4      14 1
     16       5      15 1
     17       6      16 1
     18       7      17 1
     19       8      18 1
@<TRIPOS>ALT_TYPE
CGenFF_4.0_ALT_TYPE_SET
CGenFF_4.0 1 CG2R61 2 CG2R61 3 CG2R61 4 CG2R61 5 CG2R61 6 CG2R61 7 CG2R61 8 CG2R61 9 CG2R61 10 CG2R61 11 HGR61 12 HGR61 13 HGR61 14 HGR61 15 HGR61 16 HGR61 17 HGR61 18 HGR61
@<TRIPOS>MOLECULE
naphtalene
 18 19 0 0 0
****
USER_CHARGES
INVALID_CHARGES
Pose:  25 Cluster:  25 Fr_nu:  78437 TotEn:   -10.49
@<TRIPOS>ATOM
      1 C1        -75.2444  -26.1462  -45.3750 C.ar   1 LIG      -0.11500
      2 C2        -75.0792  -25.1950  -44.3727 C.ar   1 LIG      -0.11500
      3 C3        -70.4291  -26.2579  -46.0625 C.ar   1 LIG      -0.11500
      4 C4        -70.2639  -25.3067  -45.0601 C.ar   1 LIG      -0.11500
      5 C5        -74.1320  -26.6514  -46.0488 C.ar   1 LIG      -0.11700
      6 C6        -73.8011  -24.7453  -44.0401 C.ar   1 LIG      -0.11700
      7 C7        -71.7072  -26.7077  -46.3950 C.ar   1 LIG      -0.11700
      8 C8        -71.3762  -24.8014  -44.3863 C.ar   1 LIG      -0.11700
      9 C9        -72.8381  -26.2100  -45.7272 C.ar   1 LIG       0.00400
     10 C10       -72.6702  -25.2427  -44.7079 C.ar   1 LIG       0.00400
     11 H1        -76.2397  -26.4955  -45.6339 H      1 LIG       0.11500
     12 H2        -75.9458  -24.8025  -43.8486 H      1 LIG       0.11500
     13 H3        -69.5627  -26.6510  -46.5870 H      1 LIG       0.11500
     14 H4        -69.2686  -24.9567  -44.8027 H      1 LIG       0.11500
     15 H5        -74.2849  -27.3940  -46.8292 H      1 LIG       0.11500
     16 H6        -73.6955  -24.0016  -43.2529 H      1 LIG       0.11500
     17 H7        -71.8126  -27.4519  -47.1816 H      1 LIG       0.11500
     18 H8        -71.2236  -24.0582  -43.6064 H      1 LIG       0.11500
@<TRIPOS>BOND
      1       1       2 ar
      2       1       5 ar
      3       2       6 ar
      4       3       4 ar
      5       3       7 ar
      6       4       8 ar
      7       5       9 ar
      8       6      10 ar
      9       7       9 ar
     10       8      10 ar
     11       9      10 ar
     12       1      11 1
     13       2      12 1
     14       3      13 1
     15       4      14 1
     16       5      15 1
     17       6      16 1
     18       7      17 1
     19       8      18 1
@<TRIPOS>ALT_TYPE
CGenFF_4.0_ALT_TYPE_SET
CGenFF_4.0 1 CG2R61 2 CG2R61 3 CG2R61 4 CG2R61 5 CG2R61 6 CG2R61 7 CG2R61 8 CG2R61 9 CG2R61 10 CG2R61 11 HGR61 12 HGR61 13 HGR61 14 HGR61 15 HGR61 16 HGR61 17 HGR61 18 HGR61
@<TRIPOS>MOLECULE
naphtalene
 18 19 0 0 0
****
USER_CHARGES
INVALID_CHARGES
Pose:  26 Cluster:  26 Fr_nu: 490272 TotEn:   -10.30
@<TRIPOS>ATOM
      1 C1        -81.7721   -9.1352  -29.6315 C.ar   1 LIG      -0.11500
      2 C2        -80.7133   -9.6689  -30.3602 C.ar   1 LIG      -0.11500
      3 C3        -84.4487   -8.9071  -33.6882 C.ar   1 LIG      -0.11500
      4 C4        -83.3898   -9.4409  -34.4167 C.ar   1 LIG      -0.11500
      5 C5        -82.9679   -8.8107  -30.2727 C.ar   1 LIG      -0.11700
      6 C6        -80.8461   -9.8803  -31.7327 C.ar   1 LIG      -0.11700
      7 C7        -84.3158   -8.6959  -32.3155 C.ar   1 LIG      -0.11700
      8 C8        -82.1939   -9.7654  -33.7756 C.ar   1 LIG      -0.11700
      9 C9        -83.1193   -9.0167  -31.6537 C.ar   1 LIG       0.00400
     10 C10       -82.0425   -9.5594  -32.3946 C.ar   1 LIG       0.00400
     11 H1        -81.6679   -8.9704  -28.5631 H      1 LIG       0.11500
     12 H2        -79.7829   -9.9215  -29.8600 H      1 LIG       0.11500
     13 H3        -85.3796   -8.6545  -34.1878 H      1 LIG       0.11500
     14 H4        -83.4941   -9.6041  -35.4854 H      1 LIG       0.11500
     15 H5        -83.7821   -8.3942  -29.6833 H      1 LIG       0.11500
     16 H6        -80.0057  -10.2991  -32.2824 H      1 LIG       0.11500
     17 H7        -85.1566   -8.2779  -31.7659 H      1 LIG       0.11500
     18 H8        -81.3792  -10.1811  -34.3650 H      1 LIG       0.11500
@<TRIPOS>BOND
      1       1       2 ar
      2       1       5 ar
      3       2       6 ar
      4       3       4 ar
      5       3       7 ar
      6       4       8 ar
      7       5       9 ar
      8       6      10 ar
      9       7       9 ar
     10       8      10 ar
     11       9      10 ar
     12       1      11 1
     13       2      12 1
     14       3      13 1
     15       4      14 1
     16       5      15 1
     17       6      16 1
     18       7      17 1
     19       8      18 1
@<TRIPOS>ALT_TYPE
CGenFF_4.0_ALT_TYPE_SET
CGenFF_4.0 1 CG2R61 2 CG2R61 3 CG2R61 4 CG2R61 5 CG2R61 6 CG2R61 7 CG2R61 8 CG2R61 9 CG2R61 10 CG2R61 11 HGR61 12 HGR61 13 HGR61 14 HGR61 15 HGR61 16 HGR61 17 HGR61 18 HGR61
@<TRIPOS>MOLECULE
naphtalene
 18 19 0 0 0
****
USER_CHARGES
INVALID_CHARGES
Pose:  27 Cluster:  27 Fr_nu:  98488 TotEn:    -9.93
@<TRIPOS>ATOM
      1 C1        -50.0269    5.6681  -33.1143 C.ar   1 LIG      -0.11500
      2 C2        -50.6647    4.5027  -32.6999 C.ar   1 LIG      -0.11500
      3 C3        -53.6836    6.5745  -36.1931 C.ar   1 LIG      -0.11500
      4 C4        -54.3214    5.4091  -35.7787 C.ar   1 LIG      -0.11500
      5 C5        -50.6144    6.4781  -34.0865 C.ar   1 LIG      -0.11700
      6 C6        -51.8924    4.1427  -33.2560 C.ar   1 LIG      -0.11700
      7 C7        -52.4558    6.9346  -35.6369 C.ar   1 LIG      -0.11700
      8 C8        -53.7339    4.5990  -34.8065 C.ar   1 LIG      -0.11700
      9 C9        -51.8499    6.1311  -34.6572 C.ar   1 LIG       0.00400
     10 C10       -52.4984    4.9460  -34.2358 C.ar   1 LIG       0.00400
     11 H1        -49.0708    5.9476  -32.6814 H      1 LIG       0.11500
     12 H2        -50.2066    3.8730  -31.9428 H      1 LIG       0.11500
     13 H3        -54.1414    7.2049  -36.9503 H      1 LIG       0.11500
     14 H4        -55.2767    5.1293  -36.2130 H      1 LIG       0.11500
     15 H5        -50.0976    7.3844  -34.3955 H      1 LIG       0.11500
     16 H6        -52.3734    3.2276  -32.9167 H      1 LIG       0.11500
     17 H7        -51.9755    7.8501  -35.9757 H      1 LIG       0.11500
     18 H8        -54.2501    3.6922  -34.4979 H      1 LIG       0.11500
@<TRIPOS>BOND
      1       1       2 ar
      2       1       5 ar
      3       2       6 ar
      4       3       4 ar
      5       3       7 ar
      6       4       8 ar
      7       5       9 ar
      8       6      10 ar
      9       7       9 ar
     10       8      10 ar
     11       9      10 ar
     12       1      11 1
     13       2      12 1
     14       3      13 1
     15       4      14 1
     16       5      15 1
     17       6      16 1
     18       7      17 1
     19       8      18 1
@<TRIPOS>ALT_TYPE
CGenFF_4.0_ALT_TYPE_SET
CGenFF_4.0 1 CG2R61 2 CG2R61 3 CG2R61 4 CG2R61 5 CG2R61 6 CG2R61 7 CG2R61 8 CG2R61 9 CG2R61 10 CG2R61 11 HGR61 12 HGR61 13 HGR61 14 HGR61 15 HGR61 16 HGR61 17 HGR61 18 HGR61
@<TRIPOS>MOLECULE
naphtalene
 18 19 0 0 0
****
USER_CHARGES
INVALID_CHARGES
Pose:  28 Cluster:  28 Fr_nu:  92938 TotEn:    -9.66
@<TRIPOS>ATOM
      1 C1        -64.8425  -19.1286  -52.4799 C.ar   1 LIG      -0.11500
      2 C2        -64.1345  -18.1214  -53.1288 C.ar   1 LIG      -0.11500
      3 C3        -60.9479  -20.0928  -49.7277 C.ar   1 LIG      -0.11500
      4 C4        -60.2400  -19.0856  -50.3766 C.ar   1 LIG      -0.11500
      5 C5        -64.2311  -19.8735  -51.4710 C.ar   1 LIG      -0.11700
      6 C6        -62.8126  -17.8551  -52.7714 C.ar   1 LIG      -0.11700
      7 C7        -62.2700  -20.3591  -50.0851 C.ar   1 LIG      -0.11700
      8 C8        -60.8512  -18.3407  -51.3855 C.ar   1 LIG      -0.11700
      9 C9        -62.9011  -19.6192  -51.0983 C.ar   1 LIG       0.00400
     10 C10       -62.1812  -18.5949  -51.7582 C.ar   1 LIG       0.00400
     11 H1        -65.8715  -19.3358  -52.7589 H      1 LIG       0.11500
     12 H2        -64.6115  -17.5419  -53.9139 H      1 LIG       0.11500
     13 H3        -60.4715  -20.6727  -48.9422 H      1 LIG       0.11500
     14 H4        -59.2106  -18.8798  -50.0981 H      1 LIG       0.11500
     15 H5        -64.8036  -20.6563  -50.9777 H      1 LIG       0.11500
     16 H6        -62.2784  -17.0627  -53.2916 H      1 LIG       0.11500
     17 H7        -62.8042  -21.1509  -49.5641 H      1 LIG       0.11500
     18 H8        -60.2787  -17.5582  -51.8796 H      1 LIG       0.11500
@<TRIPOS>BOND
      1       1       2 ar
      2       1       5 ar
      3       2       6 ar
      4       3       4 ar
      5       3       7 ar
      6       4       8 ar
      7       5       9 ar
      8       6      10 ar
      9       7       9 ar
     10       8      10 ar
     11       9      10 ar
     12       1      11 1
     13       2      12 1
     14       3      13 1
     15       4      14 1
     16       5      15 1
     17       6      16 1
     18       7      17 1
     19       8      18 1
@<TRIPOS>ALT_TYPE
CGenFF_4.0_ALT_TYPE_SET
CGenFF_4.0 1 CG2R61 2 CG2R61 3 CG2R61 4 CG2R61 5 CG2R61 6 CG2R61 7 CG2R61 8 CG2R61 9 CG2R61 10 CG2R61 11 HGR61 12 HGR61 13 HGR61 14 HGR61 15 HGR61 16 HGR61 17 HGR61 18 HGR61
@<TRIPOS>MOLECULE
naphtalene
 18 19 0 0 0
****
USER_CHARGES
INVALID_CHARGES
Pose:  29 Cluster:  29 Fr_nu: 375397 TotEn:    -9.57
@<TRIPOS>ATOM
      1 C1        -67.2273   -2.5354  -28.0692 C.ar   1 LIG      -0.11500
      2 C2        -67.8923   -2.7765  -29.2677 C.ar   1 LIG      -0.11500
      3 C3        -70.2492    1.1620  -27.1364 C.ar   1 LIG      -0.11500
      4 C4        -70.9141    0.9209  -28.3350 C.ar   1 LIG      -0.11500
      5 C5        -67.6436   -1.4966  -27.2360 C.ar   1 LIG      -0.11700
      6 C6        -68.9761   -1.9799  -29.6378 C.ar   1 LIG      -0.11700
      7 C7        -69.1653    0.3652  -26.7663 C.ar   1 LIG      -0.11700
      8 C8        -70.4978   -0.1179  -29.1682 C.ar   1 LIG      -0.11700
      9 C9        -68.7327   -0.6846  -27.5927 C.ar   1 LIG       0.00400
     10 C10       -69.4088   -0.9298  -28.8115 C.ar   1 LIG       0.00400
     11 H1        -66.3833   -3.1556  -27.7818 H      1 LIG       0.11500
     12 H2        -67.5676   -3.5856  -29.9154 H      1 LIG       0.11500
     13 H3        -70.5736    1.9710  -26.4880 H      1 LIG       0.11500
     14 H4        -71.7572    1.5422  -28.6224 H      1 LIG       0.11500
     15 H5        -67.1087   -1.3261  -26.3040 H      1 LIG       0.11500
     16 H6        -69.4815   -2.1867  -30.5789 H      1 LIG       0.11500
     17 H7        -68.6607    0.5717  -25.8248 H      1 LIG       0.11500
     18 H8        -71.0322   -0.2881  -30.1006 H      1 LIG       0.11500
@<TRIPOS>BOND
      1       1       2 ar
      2       1       5 ar
      3       2       6 ar
      4       3       4 ar
      5       3       7 ar
      6       4       8 ar
      7       5       9 ar
      8       6      10 ar
      9       7       9 ar
     10       8      10 ar
     11       9      10 ar
     12       1      11 1
     13       2      12 1
     14       3      13 1
     15       4      14 1
     16       5      15 1
     17       6      16 1
     18       7      17 1
     19       8      18 1
@<TRIPOS>ALT_TYPE
CGenFF_4.0_ALT_TYPE_SET
CGenFF_4.0 1 CG2R61 2 CG2R61 3 CG2R61 4 CG2R61 5 CG2R61 6 CG2R61 7 CG2R61 8 CG2R61 9 CG2R61 10 CG2R61 11 HGR61 12 HGR61 13 HGR61 14 HGR61 15 HGR61 16 HGR61 17 HGR61 18 HGR61
@<TRIPOS>MOLECULE
naphtalene
 18 19 0 0 0
****
USER_CHARGES
INVALID_CHARGES
Pose:  30 Cluster:  30 Fr_nu:    276 TotEn:    -9.55
@<TRIPOS>ATOM
      1 C1        -50.4302    6.9121  -35.5463 C.ar   1 LIG      -0.11500
      2 C2        -50.3328    7.5913  -34.3355 C.ar   1 LIG      -0.11500
      3 C3        -53.9528    4.1140  -33.6930 C.ar   1 LIG      -0.11500
      4 C4        -53.8552    4.7932  -32.4822 C.ar   1 LIG      -0.11500
      5 C5        -51.3535    5.8766  -35.6940 C.ar   1 LIG      -0.11700
      6 C6        -51.1581    7.2378  -33.2677 C.ar   1 LIG      -0.11700
      7 C7        -53.1273    4.4676  -34.7608 C.ar   1 LIG      -0.11700
      8 C8        -52.9319    5.8287  -32.3344 C.ar   1 LIG      -0.11700
      9 C9        -52.1923    5.5073  -34.6298 C.ar   1 LIG       0.00400
     10 C10       -52.0931    6.1980  -33.3985 C.ar   1 LIG       0.00400
     11 H1        -49.7870    7.1874  -36.3770 H      1 LIG       0.11500
     12 H2        -49.6138    8.3974  -34.2216 H      1 LIG       0.11500
     13 H3        -54.6717    3.3077  -33.8075 H      1 LIG       0.11500
     14 H4        -54.4977    4.5165  -31.6514 H      1 LIG       0.11500
     15 H5        -51.4120    5.3593  -36.6494 H      1 LIG       0.11500
     16 H6        -51.0651    7.7827  -32.3306 H      1 LIG       0.11500
     17 H7        -53.2211    3.9232  -35.6980 H      1 LIG       0.11500
     18 H8        -52.8727    6.3457  -31.3788 H      1 LIG       0.11500
@<TRIPOS>BOND
      1       1       2 ar
      2       1       5 ar
      3       2       6 ar
      4       3       4 ar
      5       3       7 ar
      6       4       8 ar
      7       5       9 ar
      8       6      10 ar
      9       7       9 ar
     10       8      10 ar
     11       9      10 ar
     12       1      11 1
     13       2      12 1
     14       3      13 1
     15       4      14 1
     16       5      15 1
     17       6      16 1
     18       7      17 1
     19       8      18 1
@<TRIPOS>ALT_TYPE
CGenFF_4.0_ALT_TYPE_SET
CGenFF_4.0 1 CG2R61 2 CG2R61 3 CG2R61 4 CG2R61 5 CG2R61 6 CG2R61 7 CG2R61 8 CG2R61 9 CG2R61 10 CG2R61 11 HGR61 12 HGR61 13 HGR61 14 HGR61 15 HGR61 16 HGR61 17 HGR61 18 HGR61
@<TRIPOS>MOLECULE
naphtalene
 18 19 0 0 0
****
USER_CHARGES
INVALID_CHARGES
Pose:  31 Cluster:  31 Fr_nu:  10282 TotEn:    -8.91
@<TRIPOS>ATOM
      1 C1        -55.9262    6.9164  -36.5758 C.ar   1 LIG      -0.11500
      2 C2        -56.2166    5.5951  -36.2491 C.ar   1 LIG      -0.11500
      3 C3        -52.8575    7.1729  -32.8087 C.ar   1 LIG      -0.11500
      4 C4        -53.1480    5.8516  -32.4822 C.ar   1 LIG      -0.11500
      5 C5        -55.0187    7.6433  -35.8046 C.ar   1 LIG      -0.11700
      6 C6        -55.6008    4.9955  -35.1503 C.ar   1 LIG      -0.11700
      7 C7        -53.4734    7.7724  -33.9077 C.ar   1 LIG      -0.11700
      8 C8        -54.0556    5.1247  -33.2532 C.ar   1 LIG      -0.11700
      9 C9        -54.3894    7.0558  -34.6950 C.ar   1 LIG       0.00400
     10 C10       -54.6848    5.7122  -34.3629 C.ar   1 LIG       0.00400
     11 H1        -56.4063    7.3828  -37.4310 H      1 LIG       0.11500
     12 H2        -56.9230    5.0301  -36.8503 H      1 LIG       0.11500
     13 H3        -52.1509    7.7386  -32.2080 H      1 LIG       0.11500
     14 H4        -52.6687    5.3861  -31.6260 H      1 LIG       0.11500
     15 H5        -54.8071    8.6749  -36.0782 H      1 LIG       0.11500
     16 H6        -55.8424    3.9614  -34.9137 H      1 LIG       0.11500
     17 H7        -53.2310    8.8063  -34.1446 H      1 LIG       0.11500
     18 H8        -54.2679    4.0932  -32.9793 H      1 LIG       0.11500
@<TRIPOS>BOND
      1       1       2 ar
      2       1       5 ar
      3       2       6 ar
      4       3       4 ar
      5       3       7 ar
      6       4       8 ar
      7       5       9 ar
      8       6      10 ar
      9       7       9 ar
     10       8      10 ar
     11       9      10 ar
     12       1      11 1
     13       2      12 1
     14       3      13 1
     15       4      14 1
     16       5      15 1
     17       6      16 1
     18       7      17 1
     19       8      18 1
@<TRIPOS>ALT_TYPE
CGenFF_4.0_ALT_TYPE_SET
CGenFF_4.0 1 CG2R61 2 CG2R61 3 CG2R61 4 CG2R61 5 CG2R61 6 CG2R61 7 CG2R61 8 CG2R61 9 CG2R61 10 CG2R61 11 HGR61 12 HGR61 13 HGR61 14 HGR61 15 HGR61 16 HGR61 17 HGR61 18 HGR61
# TRIPOS MOL2 file generated by SEED

@<TRIPOS>MOLECULE
pyrazole
 9 9 0 0 0
****
USER_CHARGES
INVALID_CHARGES
Pose:   1 Cluster:   1 Fr_nu: 8857631 TotEn:   -21.00
@<TRIPOS>ATOM
      1 C1        -74.7729  -11.5873  -41.4063 C.2    1 LIG      -0.25100
      2 C2        -73.4630  -11.7838  -40.9295 C.2    1 LIG       0.13200
      3 C3        -74.8269  -12.3134  -42.5709 C.2    1 LIG      -0.03800
      4 N1        -72.7373  -12.5730  -41.7260 N.2    1 LIG      -0.57800
      5 N2        -73.5942  -12.8790  -42.7151 N.pl3  1 LIG      -0.05900
      6 H1        -75.5675  -11.0020  -40.9675 H      1 LIG       0.15700
      7 H2        -73.0067  -11.3843  -40.0351 H      1 LIG       0.15600
      8 H3        -75.6129  -12.4730  -43.2948 H      1 LIG       0.15900
      9 H4        -73.2694  -13.4804  -43.4618 H      1 LIG       0.32200
@<TRIPOS>BOND
      1       1       2 1
      2       1       3 2
      3       2       4 2
      4       3       5 1
      5       4       5 1
      6       1       6 1
      7       2       7 1
      8       3       8 1
      9       5       9 1
@<TRIPOS>ALT_TYPE
CGenFF_4.0_ALT_TYPE_SET
CGenFF_4.0 1 CG2R51 2 CG2R52 3 CG2R51 4 NG2R50 5 NG2R51 6 HGR51 7 HGR52 8 HGR52 9 HGP1
@<TRIPOS>MOLECULE
pyrazole
 9 9 0 0 0
****
USER_CHARGES
INVALID_CHARGES
Pose:   2 Cluster:   2 Fr_nu: 9370474 TotEn:   -20.90
@<TRIPOS>ATOM
      1 C1        -84.4809   -9.4314  -33.5348 C.2    1 LIG      -0.25100
      2 C2        -84.3728  -10.5429  -32.6778 C.2    1 LIG       0.13200
      3 C3        -83.4002   -9.5397  -34.3756 C.2    1 LIG      -0.03800
      4 N1        -83.3077  -11.3017  -32.9492 N.2    1 LIG      -0.57800
      5 N2        -82.7366  -10.6660  -33.9864 N.pl3  1 LIG      -0.05900
      6 H1        -85.2364   -8.6596  -33.5432 H      1 LIG       0.15700
      7 H2        -85.0256  -10.8314  -31.8663 H      1 LIG       0.15600
      8 H3        -83.0502   -8.9295  -35.1956 H      1 LIG       0.15900
      9 H4        -81.8901  -11.0567  -34.3809 H      1 LIG       0.32200
@<TRIPOS>BOND
      1       1       2 1
      2       1       3 2
      3       2       4 2
      4       3       5 1
      5       4       5 1
      6       1       6 1
      7       2       7 1
      8       3       8 1
      9       5       9 1
@<TRIPOS>ALT_TYPE
CGenFF_4.0_ALT_TYPE_SET
CGenFF_4.0 1 CG2R51 2 CG2R52 3 CG2R51 4 NG2R50 5 NG2R51 6 HGR51 7 HGR52 8 HGR52 9 HGP1
@<TRIPOS>MOLECULE
pyrazole
 9 9 0 0 0
****
USER_CHARGES
INVALID_CHARGES
Pose:   3 Cluster:   3 Fr_nu: 9370536 TotEn:   -20.63
@<TRIPOS>ATOM
      1 C1        -84.0366   -9.0154  -33.2771 C.2    1 LIG      -0.25100
      2 C2        -82.9988   -8.7446  -32.3652 C.2    1 LIG       0.13200
      3 C3        -83.4002   -9.5397  -34.3756 C.2    1 LIG      -0.03800
      4 N1        -81.7947   -9.0702  -32.8427 N.2    1 LIG      -0.57800
      5 N2        -82.0717   -9.5511  -34.0666 N.pl3  1 LIG      -0.05900
      6 H1        -85.0975   -8.8540  -33.1558 H      1 LIG       0.15700
      7 H2        -83.0698   -8.3231  -31.3727 H      1 LIG       0.15600
      8 H3        -83.7645   -9.8956  -35.3285 H      1 LIG       0.15900
      9 H4        -81.3022   -9.8699  -34.6420 H      1 LIG       0.32200
@<TRIPOS>BOND
      1       1       2 1
      2       1       3 2
      3       2       4 2
      4       3       5 1
      5       4       5 1
      6       1       6 1
      7       2       7 1
      8       3       8 1
      9       5       9 1
@<TRIPOS>ALT_TYPE
CGenFF_4.0_ALT_TYPE_SET
CGenFF_4.0 1 CG2R51 2 CG2R52 3 CG2R51 4 NG2R50 5 NG2R51 6 HGR51 7 HGR52 8 HGR52 9 HGP1
@<TRIPOS>MOLECULE
pyrazole
 9 9 0 0 0
****
USER_CHARGES
INVALID_CHARGES
Pose:   4 Cluster:   4 Fr_nu: 9291075 TotEn:   -20.23
@<TRIPOS>ATOM
      1 C1        -73.3402  -11.6516  -41.8378 C.2    1 LIG      -0.25100
      2 C2        -71.9768  -11.8274  -41.5343 C.2    1 LIG       0.13200
      3 C3        -73.6304  -12.6675  -42.7153 C.2    1 LIG      -0.03800
      4 N1        -71.4383  -12.8730  -42.1673 N.2    1 LIG      -0.57800
      5 N2        -72.4685  -13.3634  -42.8774 N.pl3  1 LIG      -0.05900
      6 H1        -74.0184  -10.8950  -41.4717 H      1 LIG       0.15700
      7 H2        -71.3531  -11.2370  -40.8785 H      1 LIG       0.15600
      8 H3        -74.5378  -12.9502  -43.2292 H      1 LIG       0.15900
      9 H4        -72.3072  -14.1781  -43.4562 H      1 LIG       0.32200
@<TRIPOS>BOND
      1       1       2 1
      2       1       3 2
      3       2       4 2
      4       3       5 1
      5       4       5 1
      6       1       6 1
      7       2       7 1
      8       3       8 1
      9       5       9 1
@<TRIPOS>ALT_TYPE
CGenFF_4.0_ALT_TYPE_SET
CGenFF_4.0 1 CG2R51 2 CG2R52 3 CG2R51 4 NG2R50 5 NG2R51 6 HGR51 7 HGR52 8 HGR52 9 HGP1
@<TRIPOS>MOLECULE
pyrazole
 9 9 0 0 0
****
USER_CHARGES
INVALID_CHARGES
Pose:   5 Cluster:   5 Fr_nu:  82878 TotEn:   -18.63
@<TRIPOS>ATOM
      1 C1        -83.8346   -9.1714  -33.5406 C.2    1 LIG      -0.25100
      2 C2        -83.4231   -9.2786  -32.1986 C.2    1 LIG       0.13200
      3 C3        -83.0737  -10.0996  -34.2082 C.2    1 LIG      -0.03800
      4 N1        -82.4745  -10.2022  -32.0223 N.2    1 LIG      -0.57800
      5 N2        -82.2837  -10.6840  -33.2623 N.pl3  1 LIG      -0.05900
      6 H1        -84.5790   -8.5141  -33.9652 H      1 LIG       0.15700
      7 H2        -83.7745   -8.7218  -31.3417 H      1 LIG       0.15600
      8 H3        -83.0226  -10.3888  -35.2480 H      1 LIG       0.15900
      9 H4        -81.5937  -11.4132  -33.3924 H      1 LIG       0.32200
@<TRIPOS>BOND
      1       1       2 1
      2       1       3 2
      3       2       4 2
      4       3       5 1
      5       4       5 1
      6       1       6 1
      7       2       7 1
      8       3       8 1
      9       5       9 1
@<TRIPOS>ALT_TYPE
CGenFF_4.0_ALT_TYPE_SET
CGenFF_4.0 1 CG2R51 2 CG2R52 3 CG2R51 4 NG2R50 5 NG2R51 6 HGR51 7 HGR52 8 HGR52 9 HGP1
@<TRIPOS>MOLECULE
pyrazole
 9 9 0 0 0
****
USER_CHARGES
INVALID_CHARGES
Pose:   6 Cluster:   6 Fr_nu: 351264 TotEn:   -17.91
@<TRIPOS>ATOM
      1 C1        -74.5784  -25.4637  -44.2998 C.2    1 LIG      -0.25100
      2 C2        -74.2782  -26.8048  -44.6046 C.2    1 LIG       0.13200
      3 C3        -75.9127  -25.3341  -44.5984 C.2    1 LIG      -0.03800
      4 N1        -75.3366  -27.4792  -45.0616 N.2    1 LIG      -0.57800
      5 N2        -76.3151  -26.5580  -45.0461 N.pl3  1 LIG      -0.05900
      6 H1        -73.9205  -24.6977  -43.9166 H      1 LIG       0.15700
      7 H2        -73.3320  -27.3189  -44.5132 H      1 LIG       0.15600
      8 H3        -76.5961  -24.4995  -44.5364 H      1 LIG       0.15900
      9 H4        -77.2379  -26.8336  -45.3579 H      1 LIG       0.32200
@<TRIPOS>BOND
      1       1       2 1
      2       1       3 2
      3       2       4 2
      4       3       5 1
      5       4       5 1
      6       1       6 1
      7       2       7 1
      8       3       8 1
      9       5       9 1
@<TRIPOS>ALT_TYPE
CGenFF_4.0_ALT_TYPE_SET
CGenFF_4.0 1 CG2R51 2 CG2R52 3 CG2R51 4 NG2R50 5 NG2R51 6 HGR51 7 HGR52 8 HGR52 9 HGP1
@<TRIPOS>MOLECULE
pyrazole
 9 9 0 0 0
****
USER_CHARGES
INVALID_CHARGES
Pose:   7 Cluster:   7 Fr_nu: 468531 TotEn:   -17.62
@<TRIPOS>ATOM
      1 C1        -46.2350  -10.7667  -32.3476 C.2    1 LIG      -0.25100
      2 C2        -47.2304  -10.1816  -33.1529 C.2    1 LIG       0.13200
      3 C3        -45.4395   -9.7141  -31.9659 C.2    1 LIG      -0.03800
      4 N1        -47.0831   -8.8598  -33.2761 N.2    1 LIG      -0.57800
      5 N2        -45.9858   -8.6055  -32.5431 N.pl3  1 LIG      -0.05900
      6 H1        -46.1111  -11.8057  -32.0801 H      1 LIG       0.15700
      7 H2        -48.0569  -10.6633  -33.6556 H      1 LIG       0.15600
      8 H3        -44.5527   -9.6556  -31.3515 H      1 LIG       0.15900
      9 H4        -45.6620   -7.6484  -32.4808 H      1 LIG       0.32200
@<TRIPOS>BOND
      1       1       2 1
      2       1       3 2
      3       2       4 2
      4       3       5 1
      5       4       5 1
      6       1       6 1
      7       2       7 1
      8       3       8 1
      9       5       9 1
@<TRIPOS>ALT_TYPE
CGenFF_4.0_ALT_TYPE_SET
CGenFF_4.0 1 CG2R51 2 CG2R52 3 CG2R51 4 NG2R50 5 NG2R51 6 HGR51 7 HGR52 8 HGR52 9 HGP1
@<TRIPOS>MOLECULE
pyrazole
 9 9 0 0 0
****
USER_CHARGES
INVALID_CHARGES
Pose:   8 Cluster:   8 Fr_nu: 8617093 TotEn:   -17.29
@<TRIPOS>ATOM
      1 C1        -74.1990  -12.3172  -42.3701 C.2    1 LIG      -0.25100
      2 C2        -72.9380  -12.7398  -42.8316 C.2    1 LIG       0.13200
      3 C3        -73.9172  -11.3360  -41.4513 C.2    1 LIG      -0.03800
      4 N1        -71.9300  -12.0809  -42.2539 N.2    1 LIG      -0.57800
      5 N2        -72.5574  -11.2342  -41.4199 N.pl3  1 LIG      -0.05900
      6 H1        -75.1759  -12.6729  -42.6625 H      1 LIG       0.15700
      7 H2        -72.7114  -13.5009  -43.5646 H      1 LIG       0.15600
      8 H3        -74.5473  -10.7167  -40.8294 H      1 LIG       0.15900
      9 H4        -71.9933  -10.6126  -40.8540 H      1 LIG       0.32200
@<TRIPOS>BOND
      1       1       2 1
      2       1       3 2
      3       2       4 2
      4       3       5 1
      5       4       5 1
      6       1       6 1
      7       2       7 1
      8       3       8 1
      9       5       9 1
@<TRIPOS>ALT_TYPE
CGenFF_4.0_ALT_TYPE_SET
CGenFF_4.0 1 CG2R51 2 CG2R52 3 CG2R51 4 NG2R50 5 NG2R51 6 HGR51 7 HGR52 8 HGR52 9 HGP1
@<TRIPOS>MOLECULE
pyrazole
 9 9 0 0 0
****
USER_CHARGES
INVALID_CHARGES
Pose:   9 Cluster:   9 Fr_nu: 9054989 TotEn:   -17.22
@<TRIPOS>ATOM
      1 C1        -82.6529   -9.4757  -32.2625 C.2    1 LIG      -0.25100
      2 C2        -83.8670   -9.6740  -32.9470 C.2    1 LIG       0.13200
      3 C3        -81.6871   -9.6166  -33.2288 C.2    1 LIG      -0.03800
      4 N1        -83.6912   -9.9218  -34.2476 N.2    1 LIG      -0.57800
      5 N2        -82.3553   -9.8801  -34.3883 N.pl3  1 LIG      -0.05900
      6 H1        -82.4987   -9.2601  -31.2156 H      1 LIG       0.15700
      7 H2        -84.8726   -9.6488  -32.5522 H      1 LIG       0.15600
      8 H3        -80.6087   -9.5568  -33.1961 H      1 LIG       0.15900
      9 H4        -81.9647  -10.0432  -35.3078 H      1 LIG       0.32200
@<TRIPOS>BOND
      1       1       2 1
      2       1       3 2
      3       2       4 2
      4       3       5 1
      5       4       5 1
      6       1       6 1
      7       2       7 1
      8       3       8 1
      9       5       9 1
@<TRIPOS>ALT_TYPE
CGenFF_4.0_ALT_TYPE_SET
CGenFF_4.0 1 CG2R51 2 CG2R52 3 CG2R51 4 NG2R50 5 NG2R51 6 HGR51 7 HGR52 8 HGR52 9 HGP1
@<TRIPOS>MOLECULE
pyrazole
 9 9 0 0 0
****
USER_CHARGES
INVALID_CHARGES
Pose:  10 Cluster:  10 Fr_nu: 9370953 TotEn:   -17.22
@<TRIPOS>ATOM
      1 C1        -83.7387  -10.9118  -33.0312 C.2    1 LIG      -0.25100
      2 C2        -84.8671  -10.0908  -33.2174 C.2    1 LIG       0.13200
      3 C3        -82.7845  -10.3774  -33.8620 C.2    1 LIG      -0.03800
      4 N1        -84.6512   -9.1094  -34.0972 N.2    1 LIG      -0.57800
      5 N2        -83.3761   -9.3100  -34.4712 N.pl3  1 LIG      -0.05900
      6 H1        -83.6311  -11.7704  -32.3850 H      1 LIG       0.15700
      7 H2        -85.8380  -10.1671  -32.7490 H      1 LIG       0.15600
      8 H3        -81.7616  -10.6554  -34.0715 H      1 LIG       0.15900
      9 H4        -82.9709   -8.6789  -35.1512 H      1 LIG       0.32200
@<TRIPOS>BOND
      1       1       2 1
      2       1       3 2
      3       2       4 2
      4       3       5 1
      5       4       5 1
      6       1       6 1
      7       2       7 1
      8       3       8 1
      9       5       9 1
@<TRIPOS>ALT_TYPE
CGenFF_4.0_ALT_TYPE_SET
CGenFF_4.0 1 CG2R51 2 CG2R52 3 CG2R51 4 NG2R50 5 NG2R51 6 HGR51 7 HGR52 8 HGR52 9 HGP1
@<TRIPOS>MOLECULE
pyrazole
 9 9 0 0 0
****
USER_CHARGES
INVALID_CHARGES
Pose:  11 Cluster:  11 Fr_nu: 360080 TotEn:   -17.20
@<TRIPOS>ATOM
      1 C1        -68.9961   -7.6100  -49.3126 C.2    1 LIG      -0.25100
      2 C2        -67.7916   -8.0014  -48.6979 C.2    1 LIG       0.13200
      3 C3        -69.9782   -8.1128  -48.4947 C.2    1 LIG      -0.03800
      4 N1        -67.9882   -8.6988  -47.5759 N.2    1 LIG      -0.57800
      5 N2        -69.3276   -8.7497  -47.4790 N.pl3  1 LIG      -0.05900
      6 H1        -69.1340   -7.0424  -50.2210 H      1 LIG       0.15700
      7 H2        -66.7788   -7.8079  -49.0210 H      1 LIG       0.15600
      8 H3        -71.0570   -8.0777  -48.5439 H      1 LIG       0.15900
      9 H4        -69.7331   -9.2395  -46.6913 H      1 LIG       0.32200
@<TRIPOS>BOND
      1       1       2 1
      2       1       3 2
      3       2       4 2
      4       3       5 1
      5       4       5 1
      6       1       6 1
      7       2       7 1
      8       3       8 1
      9       5       9 1
@<TRIPOS>ALT_TYPE
CGenFF_4.0_ALT_TYPE_SET
CGenFF_4.0 1 CG2R51 2 CG2R52 3 CG2R51 4 NG2R50 5 NG2R51 6 HGR51 7 HGR52 8 HGR52 9 HGP1
@<TRIPOS>MOLECULE
pyrazole
 9 9 0 0 0
****
USER_CHARGES
INVALID_CHARGES
Pose:  12 Cluster:  12 Fr_nu: 9354336 TotEn:   -17.16
@<TRIPOS>ATOM
      1 C1        -74.5611  -11.5686  -41.7867 C.2    1 LIG      -0.25100
      2 C2        -73.2727  -11.0028  -41.7459 C.2    1 LIG       0.13200
      3 C3        -74.5324  -12.4100  -42.8718 C.2    1 LIG      -0.03800
      4 N1        -72.4830  -11.4475  -42.7270 N.2    1 LIG      -0.57800
      5 N2        -73.2773  -12.3017  -43.3945 N.pl3  1 LIG      -0.05900
      6 H1        -75.3943  -11.3922  -41.1225 H      1 LIG       0.15700
      7 H2        -72.8764  -10.2846  -41.0424 H      1 LIG       0.15600
      8 H3        -75.2760  -13.0597  -43.3106 H      1 LIG       0.15900
      9 H4        -72.8971  -12.7778  -44.2029 H      1 LIG       0.32200
@<TRIPOS>BOND
      1       1       2 1
      2       1       3 2
      3       2       4 2
      4       3       5 1
      5       4       5 1
      6       1       6 1
      7       2       7 1
      8       3       8 1
      9       5       9 1
@<TRIPOS>ALT_TYPE
CGenFF_4.0_ALT_TYPE_SET
CGenFF_4.0 1 CG2R51 2 CG2R52 3 CG2R51 4 NG2R50 5 NG2R51 6 HGR51 7 HGR52 8 HGR52 9 HGP1
@<TRIPOS>MOLECULE
pyrazole
 9 9 0 0 0
****
USER_CHARGES
INVALID_CHARGES
Pose:  13 Cluster:  13 Fr_nu: 447023 TotEn:   -16.90
@<TRIPOS>ATOM
      1 C1        -67.4017   -7.4295  -50.2496 C.2    1 LIG      -0.25100
      2 C2        -68.1617   -8.1922  -49.3427 C.2    1 LIG       0.13200
      3 C3        -66.1078   -7.5593  -49.8074 C.2    1 LIG      -0.03800
      4 N1        -67.4131   -8.7643  -48.3960 N.2    1 LIG      -0.57800
      5 N2        -66.1691   -8.3610  -48.7056 N.pl3  1 LIG      -0.05900
      6 H1        -67.7430   -6.8651  -51.1048 H      1 LIG       0.15700
      7 H2        -69.2300   -8.3546  -49.3318 H      1 LIG       0.15600
      8 H3        -65.1706   -7.1605  -50.1679 H      1 LIG       0.15900
      9 H4        -65.4047   -8.6701  -48.1182 H      1 LIG       0.32200
@<TRIPOS>BOND
      1       1       2 1
      2       1       3 2
      3       2       4 2
      4       3       5 1
      5       4       5 1
      6       1       6 1
      7       2       7 1
      8       3       8 1
      9       5       9 1
@<TRIPOS>ALT_TYPE
CGenFF_4.0_ALT_TYPE_SET
CGenFF_4.0 1 CG2R51 2 CG2R52 3 CG2R51 4 NG2R50 5 NG2R51 6 HGR51 7 HGR52 8 HGR52 9 HGP1
@<TRIPOS>MOLECULE
pyrazole
 9 9 0 0 0
****
USER_CHARGES
INVALID_CHARGES
Pose:  14 Cluster:  14 Fr_nu: 592521 TotEn:   -16.75
@<TRIPOS>ATOM
      1 C1        -77.7134  -17.9055  -43.7538 C.2    1 LIG      -0.25100
      2 C2        -77.2369  -18.1176  -42.4462 C.2    1 LIG       0.13200
      3 C3        -76.6120  -17.4810  -44.4560 C.2    1 LIG      -0.03800
      4 N1        -75.9342  -17.8501  -42.3224 N.2    1 LIG      -0.57800
      5 N2        -75.5826  -17.4657  -43.5612 N.pl3  1 LIG      -0.05900
      6 H1        -78.7147  -18.0416  -44.1350 H      1 LIG       0.15700
      7 H2        -77.7847  -18.4554  -41.5782 H      1 LIG       0.15600
      8 H3        -76.4715  -17.1928  -45.4878 H      1 LIG       0.15900
      9 H4        -74.6190  -17.2030  -43.7264 H      1 LIG       0.32200
@<TRIPOS>BOND
      1       1       2 1
      2       1       3 2
      3       2       4 2
      4       3       5 1
      5       4       5 1
      6       1       6 1
      7       2       7 1
      8       3       8 1
      9       5       9 1
@<TRIPOS>ALT_TYPE
CGenFF_4.0_ALT_TYPE_SET
CGenFF_4.0 1 CG2R51 2 CG2R52 3 CG2R51 4 NG2R50 5 NG2R51 6 HGR51 7 HGR52 8 HGR52 9 HGP1
@<TRIPOS>MOLECULE
pyrazole
 9 9 0 0 0
****
USER_CHARGES
INVALID_CHARGES
Pose:  15 Cluster:  15 Fr_nu: 9297399 TotEn:   -16.32
@<TRIPOS>ATOM
      1 C1        -80.3262  -30.1346  -33.9292 C.2    1 LIG      -0.25100
      2 C2        -80.2320  -31.0411  -35.0021 C.2    1 LIG       0.13200
      3 C3        -80.5451  -28.9173  -34.5265 C.2    1 LIG      -0.03800
      4 N1        -80.3792  -30.4503  -36.1909 N.2    1 LIG      -0.57800
      5 N2        -80.5683  -29.1594  -35.8686 N.pl3  1 LIG      -0.05900
      6 H1        -80.2473  -30.3348  -32.8709 H      1 LIG       0.15700
      7 H2        -80.0617  -32.1077  -34.9674 H      1 LIG       0.15600
      8 H3        -80.6811  -27.9228  -34.1266 H      1 LIG       0.15900
      9 H4        -80.7056  -28.4932  -36.6184 H      1 LIG       0.32200
@<TRIPOS>BOND
      1       1       2 1
      2       1       3 2
      3       2       4 2
      4       3       5 1
      5       4       5 1
      6       1       6 1
      7       2       7 1
      8       3       8 1
      9       5       9 1
@<TRIPOS>ALT_TYPE
CGenFF_4.0_ALT_TYPE_SET
CGenFF_4.0 1 CG2R51 2 CG2R52 3 CG2R51 4 NG2R50 5 NG2R51 6 HGR51 7 HGR52 8 HGR52 9 HGP1
@<TRIPOS>MOLECULE
pyrazole
 9 9 0 0 0
****
USER_CHARGES
INVALID_CHARGES
Pose:  16 Cluster:  16 Fr_nu: 4841335 TotEn:   -15.94
@<TRIPOS>ATOM
      1 C1        -73.9073  -27.3959  -45.5946 C.2    1 LIG      -0.25100
      2 C2        -74.3391  -28.7340  -45.5264 C.2    1 LIG       0.13200
      3 C3        -75.0551  -26.6757  -45.8194 C.2    1 LIG      -0.03800
      4 N1        -75.6583  -28.8593  -45.6941 N.2    1 LIG      -0.57800
      5 N2        -76.0654  -27.5907  -45.8698 N.pl3  1 LIG      -0.05900
      6 H1        -72.9048  -27.0068  -45.4943 H      1 LIG       0.15700
      7 H2        -73.7475  -29.6232  -45.3620 H      1 LIG       0.15600
      8 H3        -75.2395  -25.6189  -45.9475 H      1 LIG       0.15900
      9 H4        -77.0516  -27.4204  -46.0220 H      1 LIG       0.32200
@<TRIPOS>BOND
      1       1       2 1
      2       1       3 2
      3       2       4 2
      4       3       5 1
      5       4       5 1
      6       1       6 1
      7       2       7 1
      8       3       8 1
      9       5       9 1
@<TRIPOS>ALT_TYPE
CGenFF_4.0_ALT_TYPE_SET
CGenFF_4.0 1 CG2R51 2 CG2R52 3 CG2R51 4 NG2R50 5 NG2R51 6 HGR51 7 HGR52 8 HGR52 9 HGP1
@<TRIPOS>MOLECULE
pyrazole
 9 9 0 0 0
****
USER_CHARGES
INVALID_CHARGES
Pose:  17 Cluster:  17 Fr_nu: 110659 TotEn:   -15.54
@<TRIPOS>ATOM
      1 C1        -70.1956  -10.3845  -41.5846 C.2    1 LIG      -0.25100
      2 C2        -69.6885  -11.1560  -40.5219 C.2    1 LIG       0.13200
      3 C3        -71.4690  -10.0528  -41.1911 C.2    1 LIG      -0.03800
      4 N1        -70.5680  -11.3055  -39.5278 N.2    1 LIG      -0.57800
      5 N2        -71.6405  -10.6233  -39.9641 N.pl3  1 LIG      -0.05900
      6 H1        -69.7069  -10.1066  -42.5068 H      1 LIG       0.15700
      7 H2        -68.7150  -11.6161  -40.4306 H      1 LIG       0.15600
      8 H3        -72.2516   -9.4772  -41.6639 H      1 LIG       0.15900
      9 H4        -72.4606  -10.5893  -39.3717 H      1 LIG       0.32200
@<TRIPOS>BOND
      1       1       2 1
      2       1       3 2
      3       2       4 2
      4       3       5 1
      5       4       5 1
      6       1       6 1
      7       2       7 1
      8       3       8 1
      9       5       9 1
@<TRIPOS>ALT_TYPE
CGenFF_4.0_ALT_TYPE_SET
CGenFF_4.0 1 CG2R51 2 CG2R52 3 CG2R51 4 NG2R50 5 NG2R51 6 HGR51 7 HGR52 8 HGR52 9 HGP1
@<TRIPOS>MOLECULE
pyrazole
 9 9 0 0 0
****
USER_CHARGES
INVALID_CHARGES
Pose:  18 Cluster:  18 Fr_nu: 280593 TotEn:   -15.47
@<TRIPOS>ATOM
      1 C1        -69.4869   -7.3570  -49.5378 C.2    1 LIG      -0.25100
      2 C2        -69.5362   -8.5388  -48.7745 C.2    1 LIG       0.13200
      3 C3        -68.1785   -7.2661  -49.9458 C.2    1 LIG      -0.03800
      4 N1        -68.3533   -9.1546  -48.7006 N.2    1 LIG      -0.57800
      5 N2        -67.5483   -8.3568  -49.4227 N.pl3  1 LIG      -0.05900
      6 H1        -70.2873   -6.6674  -49.7620 H      1 LIG       0.15700
      7 H2        -70.3847   -8.9768  -48.2686 H      1 LIG       0.15600
      8 H3        -67.6506   -6.5388  -50.5456 H      1 LIG       0.15900
      9 H4        -66.5745   -8.6167  -49.5165 H      1 LIG       0.32200
@<TRIPOS>BOND
      1       1       2 1
      2       1       3 2
      3       2       4 2
      4       3       5 1
      5       4       5 1
      6       1       6 1
      7       2       7 1
      8       3       8 1
      9       5       9 1
@<TRIPOS>ALT_TYPE
CGenFF_4.0_ALT_TYPE_SET
CGenFF_4.0 1 CG2R51 2 CG2R52 3 CG2R51 4 NG2R50 5 NG2R51 6 HGR51 7 HGR52 8 HGR52 9 HGP1
@<TRIPOS>MOLECULE
pyrazole
 9 9 0 0 0
****
USER_CHARGES
INVALID_CHARGES
Pose:  19 Cluster:  19 Fr_nu: 990517 TotEn:   -14.59
@<TRIPOS>ATOM
      1 C1        -66.3373   -8.0779  -48.8172 C.2    1 LIG      -0.25100
      2 C2        -67.6779   -8.3110  -48.4564 C.2    1 LIG       0.13200
      3 C3        -66.4156   -7.3901  -50.0034 C.2    1 LIG      -0.03800
      4 N1        -68.5444   -7.8117  -49.3417 N.2    1 LIG      -0.57800
      5 N2        -67.7465   -7.2578  -50.2705 N.pl3  1 LIG      -0.05900
      6 H1        -65.4394   -8.3670  -48.2912 H      1 LIG       0.15700
      7 H2        -68.0597   -8.8244  -47.5855 H      1 LIG       0.15600
      8 H3        -65.6611   -6.9939  -50.6677 H      1 LIG       0.15900
      9 H4        -68.1792   -6.8051  -51.0660 H      1 LIG       0.32200
@<TRIPOS>BOND
      1       1       2 1
      2       1       3 2
      3       2       4 2
      4       3       5 1
      5       4       5 1
      6       1       6 1
      7       2       7 1
      8       3       8 1
      9       5       9 1
@<TRIPOS>ALT_TYPE
CGenFF_4.0_ALT_TYPE_SET
CGenFF_4.0 1 CG2R51 2 CG2R52 3 CG2R51 4 NG2R50 5 NG2R51 6 HGR51 7 HGR52 8 HGR52 9 HGP1
@<TRIPOS>MOLECULE
pyrazole
 9 9 0 0 0
****
USER_CHARGES
INVALID_CHARGES
Pose:  20 Cluster:  20 Fr_nu: 3313426 TotEn:   -14.44
@<TRIPOS>ATOM
      1 C1        -72.5819  -11.0611  -43.0716 C.2    1 LIG      -0.25100
      2 C2        -72.6125  -12.3443  -42.4935 C.2    1 LIG       0.13200
      3 C3        -73.0012  -10.2223  -42.0680 C.2    1 LIG      -0.03800
      4 N1        -73.0190  -12.3272  -41.2213 N.2    1 LIG      -0.57800
      5 N2        -73.2475  -11.0229  -40.9916 N.pl3  1 LIG      -0.05900
      6 H1        -72.2954  -10.7822  -44.0748 H      1 LIG       0.15700
      7 H2        -72.3561  -13.2914  -42.9464 H      1 LIG       0.15600
      8 H3        -73.1454   -9.1524  -42.0245 H      1 LIG       0.15900
      9 H4        -73.5740  -10.7478  -40.0737 H      1 LIG       0.32200
@<TRIPOS>BOND
      1       1       2 1
      2       1       3 2
      3       2       4 2
      4       3       5 1
      5       4       5 1
      6       1       6 1
      7       2       7 1
      8       3       8 1
      9       5       9 1
@<TRIPOS>ALT_TYPE
CGenFF_4.0_ALT_TYPE_SET
CGenFF_4.0 1 CG2R51 2 CG2R52 3 CG2R51 4 NG2R50 5 NG2R51 6 HGR51 7 HGR52 8 HGR52 9 HGP1
@<TRIPOS>MOLECULE
pyrazole
 9 9 0 0 0
****
USER_CHARGES
INVALID_CHARGES
Pose:  21 Cluster:  21 Fr_nu: 1954818 TotEn:   -14.23
@<TRIPOS>ATOM
      1 C1        -67.8230   -7.5983  -49.5839 C.2    1 LIG      -0.25100
      2 C2        -68.1130   -7.9011  -48.2400 C.2    1 LIG       0.13200
      3 C3        -66.4801   -7.3102  -49.5889 C.2    1 LIG      -0.03800
      4 N1        -67.0405   -7.8135  -47.4488 N.2    1 LIG      -0.57800
      5 N2        -66.0635   -7.4526  -48.2980 N.pl3  1 LIG      -0.05900
      6 H1        -68.4929   -7.5906  -50.4311 H      1 LIG       0.15700
      7 H2        -69.0612   -8.1813  -47.8041 H      1 LIG       0.15600
      8 H3        -65.7994   -7.0208  -50.3765 H      1 LIG       0.15900
      9 H4        -65.1313   -7.3180  -47.9270 H      1 LIG       0.32200
@<TRIPOS>BOND
      1       1       2 1
      2       1       3 2
      3       2       4 2
      4       3       5 1
      5       4       5 1
      6       1       6 1
      7       2       7 1
      8       3       8 1
      9       5       9 1
@<TRIPOS>ALT_TYPE
CGenFF_4.0_ALT_TYPE_SET
CGenFF_4.0 1 CG2R51 2 CG2R52 3 CG2R51 4 NG2R50 5 NG2R51 6 HGR51 7 HGR52 8 HGR52 9 HGP1
@<TRIPOS>MOLECULE
pyrazole
 9 9 0 0 0
****
USER_CHARGES
INVALID_CHARGES
Pose:  22 Cluster:  22 Fr_nu: 8727801 TotEn:   -13.35
@<TRIPOS>ATOM
      1 C1        -51.7938  -22.7447  -28.0780 C.2    1 LIG      -0.25100
      2 C2        -51.4232  -21.6039  -27.3411 C.2    1 LIG       0.13200
      3 C3        -52.8017  -23.3170  -27.3410 C.2    1 LIG      -0.03800
      4 N1        -52.1375  -21.4584  -26.2219 N.2    1 LIG      -0.57800
      5 N2        -52.9673  -22.5152  -26.2501 N.pl3  1 LIG      -0.05900
      6 H1        -51.3883  -23.1024  -29.0129 H      1 LIG       0.15700
      7 H2        -50.6619  -20.8728  -27.5726 H      1 LIG       0.15600
      8 H3        -53.4008  -24.2037  -27.4899 H      1 LIG       0.15900
      9 H4        -53.6234  -22.6300  -25.4878 H      1 LIG       0.32200
@<TRIPOS>BOND
      1       1       2 1
      2       1       3 2
      3       2       4 2
      4       3       5 1
      5       4       5 1
      6       1       6 1
      7       2       7 1
      8       3       8 1
      9       5       9 1
@<TRIPOS>ALT_TYPE
CGenFF_4.0_ALT_TYPE_SET
CGenFF_4.0 1 CG2R51 2 CG2R52 3 CG2R51 4 NG2R50 5 NG2R51 6 HGR51 7 HGR52 8 HGR52 9 HGP1
@<TRIPOS>MOLECULE
pyrazole
 9 9 0 0 0
****
USER_CHARGES
INVALID_CHARGES
Pose:  23 Cluster:  23 Fr_nu:  68252 TotEn:   -13.10
@<TRIPOS>ATOM
      1 C1        -62.2087   -1.5566  -24.5705 C.2    1 LIG      -0.25100
      2 C2        -63.3750   -0.9199  -24.1056 C.2    1 LIG       0.13200
      3 C3        -62.6398   -2.7844  -25.0099 C.2    1 LIG      -0.03800
      4 N1        -64.4652   -1.6802  -24.2376 N.2    1 LIG      -0.57800
      5 N2        -63.9858   -2.8074  -24.7904 N.pl3  1 LIG      -0.05900
      6 H1        -61.1971   -1.1789  -24.5859 H      1 LIG       0.15700
      7 H2        -63.4760    0.0664  -23.6757 H      1 LIG       0.15600
      8 H3        -62.1215   -3.6257  -25.4469 H      1 LIG       0.15900
      9 H4        -64.6358   -3.5571  -24.9910 H      1 LIG       0.32200
@<TRIPOS>BOND
      1       1       2 1
      2       1       3 2
      3       2       4 2
      4       3       5 1
      5       4       5 1
      6       1       6 1
      7       2       7 1
      8       3       8 1
      9       5       9 1
@<TRIPOS>ALT_TYPE
CGenFF_4.0_ALT_TYPE_SET
CGenFF_4.0 1 CG2R51 2 CG2R52 3 CG2R51 4 NG2R50 5 NG2R51 6 HGR51 7 HGR52 8 HGR52 9 HGP1
@<TRIPOS>MOLECULE
pyrazole
 9 9 0 0 0
****
USER_CHARGES
INVALID_CHARGES
Pose:  24 Cluster:  24 Fr_nu: 809413 TotEn:   -12.75
@<TRIPOS>ATOM
      1 C1        -67.8435   -8.1383  -48.1816 C.2    1 LIG      -0.25100
      2 C2        -69.1273   -8.6124  -47.8519 C.2    1 LIG       0.13200
      3 C3        -68.0081   -7.5174  -49.3956 C.2    1 LIG      -0.03800
      4 N1        -70.0402   -8.3179  -48.7813 N.2    1 LIG      -0.57800
      5 N2        -69.3292   -7.6518  -49.7070 N.pl3  1 LIG      -0.05900
      6 H1        -66.9267   -8.2323  -47.6184 H      1 LIG       0.15700
      7 H2        -69.4357   -9.1609  -46.9733 H      1 LIG       0.15600
      8 H3        -67.3194   -7.0056  -50.0523 H      1 LIG       0.15900
      9 H4        -69.8109   -7.3168  -50.5319 H      1 LIG       0.32200
@<TRIPOS>BOND
      1       1       2 1
      2       1       3 2
      3       2       4 2
      4       3       5 1
      5       4       5 1
      6       1       6 1
      7       2       7 1
      8       3       8 1
      9       5       9 1
@<TRIPOS>ALT_TYPE
CGenFF_4.0_ALT_TYPE_SET
CGenFF_4.0 1 CG2R51 2 CG2R52 3 CG2R51 4 NG2R50 5 NG2R51 6 HGR51 7 HGR52 8 HGR52 9 HGP1
@<TRIPOS>MOLECULE
pyrazole
 9 9 0 0 0
****
USER_CHARGES
INVALID_CHARGES
Pose:  25 Cluster:  25 Fr_nu: 283793 TotEn:   -12.72
@<TRIPOS>ATOM
      1 C1        -52.4777    4.6200  -32.9224 C.2    1 LIG      -0.25100
      2 C2        -52.5274    4.0546  -34.2107 C.2    1 LIG       0.13200
      3 C3        -53.7937    4.7317  -32.5454 C.2    1 LIG      -0.03800
      4 N1        -53.7760    3.8231  -34.6244 N.2    1 LIG      -0.57800
      5 N2        -54.5232    4.2450  -33.5901 N.pl3  1 LIG      -0.05900
      6 H1        -51.6099    4.9060  -32.3466 H      1 LIG       0.15700
      7 H2        -51.7057    3.8021  -34.8656 H      1 LIG       0.15600
      8 H3        -54.2661    5.1072  -31.6493 H      1 LIG       0.15900
      9 H4        -55.5302    4.1732  -33.6653 H      1 LIG       0.32200
@<TRIPOS>BOND
      1       1       2 1
      2       1       3 2
      3       2       4 2
      4       3       5 1
      5       4       5 1
      6       1       6 1
      7       2       7 1
      8       3       8 1
      9       5       9 1
@<TRIPOS>ALT_TYPE
CGenFF_4.0_ALT_TYPE_SET
CGenFF_4.0 1 CG2R51 2 CG2R52 3 CG2R51 4 NG2R50 5 NG2R51 6 HGR51 7 HGR52 8 HGR52 9 HGP1
@<TRIPOS>MOLECULE
pyrazole
 9 9 0 0 0
****
USER_CHARGES
INVALID_CHARGES
Pose:  26 Cluster:  26 Fr_nu: 343907 TotEn:   -12.17
@<TRIPOS>ATOM
      1 C1        -53.0264    4.1709  -33.3849 C.2    1 LIG      -0.25100
      2 C2        -51.8847    4.4919  -32.6265 C.2    1 LIG       0.13200
      3 C3        -54.0039    5.0080  -32.9050 C.2    1 LIG      -0.03800
      4 N1        -52.1140    5.4577  -31.7329 N.2    1 LIG      -0.57800
      5 N2        -53.4111    5.7509  -31.9266 N.pl3  1 LIG      -0.05900
      6 H1        -53.1274    3.4363  -34.1701 H      1 LIG       0.15700
      7 H2        -50.8951    4.0620  -32.6874 H      1 LIG       0.15600
      8 H3        -55.0448    5.1374  -33.1640 H      1 LIG       0.15900
      9 H4        -53.8309    6.4709  -31.3521 H      1 LIG       0.32200
@<TRIPOS>BOND
      1       1       2 1
      2       1       3 2
      3       2       4 2
      4       3       5 1
      5       4       5 1
      6       1       6 1
      7       2       7 1
      8       3       8 1
      9       5       9 1
@<TRIPOS>ALT_TYPE
CGenFF_4.0_ALT_TYPE_SET
CGenFF_4.0 1 CG2R51 2 CG2R52 3 CG2R51 4 NG2R50 5 NG2R51 6 HGR51 7 HGR52 8 HGR52 9 HGP1
@<TRIPOS>MOLECULE
pyrazole
 9 9 0 0 0
****
USER_CHARGES
INVALID_CHARGES
Pose:  27 Cluster:  27 Fr_nu: 488931 TotEn:   -11.40
@<TRIPOS>ATOM
      1 C1        -52.4519    4.8314  -33.4847 C.2    1 LIG      -0.25100
      2 C2        -52.9929    5.7873  -32.6042 C.2    1 LIG       0.13200
      3 C3        -51.1034    4.8494  -33.2246 C.2    1 LIG      -0.03800
      4 N1        -52.0640    6.3700  -31.8417 N.2    1 LIG      -0.57800
      5 N2        -50.9256    5.7786  -32.2421 N.pl3  1 LIG      -0.05900
      6 H1        -52.9666    4.2147  -34.2066 H      1 LIG       0.15700
      7 H2        -54.0253    6.0840  -32.4868 H      1 LIG       0.15600
      8 H3        -50.2728    4.2989  -33.6423 H      1 LIG       0.15900
      9 H4        -50.0586    6.0597  -31.8016 H      1 LIG       0.32200
@<TRIPOS>BOND
      1       1       2 1
      2       1       3 2
      3       2       4 2
      4       3       5 1
      5       4       5 1
      6       1       6 1
      7       2       7 1
      8       3       8 1
      9       5       9 1
@<TRIPOS>ALT_TYPE
CGenFF_4.0_ALT_TYPE_SET
CGenFF_4.0 1 CG2R51 2 CG2R52 3 CG2R51 4 NG2R50 5 NG2R51 6 HGR51 7 HGR52 8 HGR52 9 HGP1
@<TRIPOS>MOLECULE
pyrazole
 9 9 0 0 0
****
USER_CHARGES
INVALID_CHARGES
Pose:  28 Cluster:  28 Fr_nu: 264503 TotEn:   -11.32
@<TRIPOS>ATOM
      1 C1        -65.2803  -24.7411  -36.2432 C.2    1 LIG      -0.25100
      2 C2        -64.0032  -24.2813  -35.8699 C.2    1 LIG       0.13200
      3 C3        -66.1512  -23.9261  -35.5622 C.2    1 LIG      -0.03800
      4 N1        -64.0536  -23.2538  -35.0182 N.2    1 LIG      -0.57800
      5 N2        -65.3730  -23.0610  -34.8505 N.pl3  1 LIG      -0.05900
      6 H1        -65.5349  -25.5495  -36.9126 H      1 LIG       0.15700
      7 H2        -63.0377  -24.6525  -36.1827 H      1 LIG       0.15600
      8 H3        -67.2300  -23.8861  -35.5191 H      1 LIG       0.15900
      9 H4        -65.6743  -22.3189  -34.2314 H      1 LIG       0.32200
@<TRIPOS>BOND
      1       1       2 1
      2       1       3 2
      3       2       4 2
      4       3       5 1
      5       4       5 1
      6       1       6 1
      7       2       7 1
      8       3       8 1
      9       5       9 1
@<TRIPOS>ALT_TYPE
CGenFF_4.0_ALT_TYPE_SET
CGenFF_4.0 1 CG2R51 2 CG2R52 3 CG2R51 4 NG2R50 5 NG2R51 6 HGR51 7 HGR52 8 HGR52 9 HGP1
@<TRIPOS>MOLECULE
pyrazole
 9 9 0 0 0
****
USER_CHARGES
INVALID_CHARGES
Pose:  29 Cluster:  29 Fr_nu: 299985 TotEn:   -10.97
@<TRIPOS>ATOM
      1 C1        -51.7006    5.3808  -32.2292 C.2    1 LIG      -0.25100
      2 C2        -51.7295    4.2597  -33.0800 C.2    1 LIG       0.13200
      3 C3        -53.0142    5.5828  -31.8826 C.2    1 LIG      -0.03800
      4 N1        -52.9636    3.7826  -33.2627 N.2    1 LIG      -0.57800
      5 N2        -53.7225    4.6080  -32.5217 N.pl3  1 LIG      -0.05900
      6 H1        -50.8475    5.9614  -31.9106 H      1 LIG       0.15700
      7 H2        -50.9028    3.7705  -33.5750 H      1 LIG       0.15600
      8 H3        -53.4981    6.3171  -31.2549 H      1 LIG       0.15900
      9 H4        -54.7220    4.4489  -32.4986 H      1 LIG       0.32200
@<TRIPOS>BOND
      1       1       2 1
      2       1       3 2
      3       2       4 2
      4       3       5 1
      5       4       5 1
      6       1       6 1
      7       2       7 1
      8       3       8 1
      9       5       9 1
@<TRIPOS>ALT_TYPE
CGenFF_4.0_ALT_TYPE_SET
CGenFF_4.0 1 CG2R51 2 CG2R52 3 CG2R51 4 NG2R50 5 NG2R51 6 HGR51 7 HGR52 8 HGR52 9 HGP1
@<TRIPOS>MOLECULE
pyrazole
 9 9 0 0 0
****
USER_CHARGES
INVALID_CHARGES
Pose:  30 Cluster:  30 Fr_nu: 536509 TotEn:    -9.29
@<TRIPOS>ATOM
      1 C1        -53.0703    4.1583  -33.1973 C.2    1 LIG      -0.25100
      2 C2        -52.8819    4.7808  -31.9488 C.2    1 LIG       0.13200
      3 C3        -51.8154    4.1189  -33.7541 C.2    1 LIG      -0.03800
      4 N1        -51.6077    5.1129  -31.7252 N.2    1 LIG      -0.57800
      5 N2        -50.9839    4.6974  -32.8407 N.pl3  1 LIG      -0.05900
      6 H1        -53.9869    3.7889  -33.6330 H      1 LIG       0.15700
      7 H2        -53.6202    5.0069  -31.1927 H      1 LIG       0.15600
      8 H3        -51.4479    3.7420  -34.6977 H      1 LIG       0.15900
      9 H4        -49.9847    4.8426  -32.9136 H      1 LIG       0.32200
@<TRIPOS>BOND
      1       1       2 1
      2       1       3 2
      3       2       4 2
      4       3       5 1
      5       4       5 1
      6       1       6 1
      7       2       7 1
      8       3       8 1
      9       5       9 1
@<TRIPOS>ALT_TYPE
CGenFF_4.0_ALT_TYPE_SET
CGenFF_4.0 1 CG2R51 2 CG2R52 3 CG2R51 4 NG2R50 5 NG2R51 6 HGR51 7 HGR52 8 HGR52 9 HGP1
@<TRIPOS>MOLECULE
pyrazole
 9 9 0 0 0
****
USER_CHARGES
INVALID_CHARGES
Pose:  31 Cluster:  31 Fr_nu: 7529872 TotEn:    -7.05
@<TRIPOS>ATOM
      1 C1        -84.3987   -2.3768  -46.9633 C.2    1 LIG      -0.25100
      2 C2        -83.8441   -3.5590  -47.4891 C.2    1 LIG       0.13200
      3 C3        -84.8442   -1.6872  -48.0644 C.2    1 LIG      -0.03800
      4 N1        -83.9285   -3.6204  -48.8206 N.2    1 LIG      -0.57800
      5 N2        -84.5415   -2.4682  -49.1409 N.pl3  1 LIG      -0.05900
      6 H1        -84.4671   -2.0673  -45.9308 H      1 LIG       0.15700
      7 H2        -83.3814   -4.3782  -46.9575 H      1 LIG       0.15600
      8 H3        -85.3361   -0.7318  -48.1767 H      1 LIG       0.15900
      9 H4        -84.7216   -2.2766  -50.1185 H      1 LIG       0.32200
@<TRIPOS>BOND
      1       1       2 1
      2       1       3 2
      3       2       4 2
      4       3       5 1
      5       4       5 1
      6       1       6 1
      7       2       7 1
      8       3       8 1
      9       5       9 1
@<TRIPOS>ALT_TYPE
CGenFF_4.0_ALT_TYPE_SET
CGenFF_4.0 1 CG2R51 2 CG2R52 3 CG2R51 4 NG2R50 5 NG2R51 6 HGR51 7 HGR52 8 HGR52 9 HGP1
@<TRIPOS>MOLECULE
pyrazole
 9 9 0 0 0
****
USER_CHARGES
INVALID_CHARGES
Pose:  32 Cluster:  32 Fr_nu: 278623 TotEn:    -6.79
@<TRIPOS>ATOM
      1 C1        -73.0511   -5.3286  -58.3785 C.2    1 LIG      -0.25100
      2 C2        -74.4017   -4.9481  -58.2662 C.2    1 LIG       0.13200
      3 C3        -72.8545   -6.2072  -57.3413 C.2    1 LIG      -0.03800
      4 N1        -75.0196   -5.5369  -57.2388 N.2    1 LIG      -0.57800
      5 N2        -74.0529   -6.2964  -56.6961 N.pl3  1 LIG      -0.05900
      6 H1        -72.3216   -5.0115  -59.1091 H      1 LIG       0.15700
      7 H2        -74.9615   -4.2658  -58.8898 H      1 LIG       0.15600
      8 H3        -71.9888   -6.7627  -57.0103 H      1 LIG       0.15900
      9 H4        -74.2805   -6.8522  -55.8812 H      1 LIG       0.32200
@<TRIPOS>BOND
      1       1       2 1
      2       1       3 2
      3       2       4 2
      4       3       5 1
      5       4       5 1
      6       1       6 1
      7       2       7 1
      8       3       8 1
      9       5       9 1
@<TRIPOS>ALT_TYPE
CGenFF_4.0_ALT_TYPE_SET
CGenFF_4.0 1 CG2R51 2 CG2R52 3 CG2R51 4 NG2R50 5 NG2R51 6 HGR51 7 HGR52 8 HGR52 9 HGP1
@<TRIPOS>MOLECULE
pyrazole
 9 9 0 0 0
****
USER_CHARGES
INVALID_CHARGES
Pose:  33 Cluster:  33 Fr_nu: 2636883 TotEn:    -3.34
@<TRIPOS>ATOM
      1 C1        -76.1200  -18.4851  -42.9050 C.2    1 LIG      -0.25100
      2 C2        -77.4634  -18.1975  -42.5979 C.2    1 LIG       0.13200
      3 C3        -75.9637  -18.0535  -44.1995 C.2    1 LIG      -0.03800
      4 N1        -78.1142  -17.6272  -43.6153 N.2    1 LIG      -0.57800
      5 N2        -77.1758  -17.5527  -44.5744 N.pl3  1 LIG      -0.05900
      6 H1        -75.3691  -18.9406  -42.2764 H      1 LIG       0.15700
      7 H2        -77.9955  -18.3802  -41.6752 H      1 LIG       0.15600
      8 H3        -75.1191  -18.0595  -44.8732 H      1 LIG       0.15900
      9 H4        -77.4327  -17.1484  -45.4661 H      1 LIG       0.32200
@<TRIPOS>BOND
      1       1       2 1
      2       1       3 2
      3       2       4 2
      4       3       5 1
      5       4       5 1
      6       1       6 1
      7       2       7 1
      8       3       8 1
      9       5       9 1
@<TRIPOS>ALT_TYPE
CGenFF_4.0_ALT_TYPE_SET
CGenFF_4.0 1 CG2R51 2 CG2R52 3 CG2R51 4 NG2R50 5 NG2R51 6 HGR51 7 HGR52 8 HGR52 9 HGP1
@<TRIPOS>MOLECULE
pyrazole
 9 9 0 0 0
****
USER_CHARGES
INVALID_CHARGES
Pose:  34 Cluster:  34 Fr_nu: 9382291 TotEn:    -1.88
@<TRIPOS>ATOM
      1 C1        -54.6265  -23.9447  -24.1688 C.2    1 LIG      -0.25100
      2 C2        -53.5618  -23.3503  -24.8723 C.2    1 LIG       0.13200
      3 C3        -54.0828  -24.2993  -22.9584 C.2    1 LIG      -0.03800
      4 N1        -52.4275  -23.3267  -24.1675 N.2    1 LIG      -0.57800
      5 N2        -52.7763  -23.9105  -23.0084 N.pl3  1 LIG      -0.05900
      6 H1        -55.6458  -24.0948  -24.4927 H      1 LIG       0.15700
      7 H2        -53.5650  -22.9338  -25.8695 H      1 LIG       0.15600
      8 H3        -54.4977  -24.7844  -22.0867 H      1 LIG       0.15900
      9 H4        -52.0689  -24.0139  -22.2917 H      1 LIG       0.32200
@<TRIPOS>BOND
      1       1       2 1
      2       1       3 2
      3       2       4 2
      4       3       5 1
      5       4       5 1
      6       1       6 1
      7       2       7 1
      8       3       8 1
      9       5       9 1
@<TRIPOS>ALT_TYPE
CGenFF_4.0_ALT_TYPE_SET
CGenFF_4.0 1 CG2R51 2 CG2R52 3 CG2R51 4 NG2R50 5 NG2R51 6 HGR51 7 HGR52 8 HGR52 9 HGP1
@<TRIPOS>MOLECULE
4_lactone
 9 9 0 0 0
****
USER_CHARGES
INVALID_CHARGES
Pose:   1 Cluster:   1 Fr_nu: 272071 TotEn:   -24.72
@<TRIPOS>ATOM
      1 C1        -75.7389  -18.4648  -42.4596 C.2    1 LIG       0.04000
      2 C2        -75.6611  -17.3297  -43.4962 C.3    1 LIG       0.11000
      3 C3        -76.9782  -17.9273  -43.9819 C.3    1 LIG       0.08100
      4 O1        -75.0787  -18.8733  -41.5313 O.2    1 LIG      -0.32000
      5 O2        -76.9144  -18.9460  -42.9457 O.3    1 LIG      -0.27100
      6 H1        -75.7251  -16.3288  -43.0665 H      1 LIG       0.09000
      7 H2        -74.8194  -17.4130  -44.1856 H      1 LIG       0.09000
      8 H3        -77.8588  -17.2896  -43.8667 H      1 LIG       0.09000
      9 H4        -76.9552  -18.3694  -44.9818 H      1 LIG       0.09000
@<TRIPOS>BOND
      1       1       2 1
      2       1       4 2
      3       1       5 1
      4       2       3 1
      5       3       5 1
      6       2       6 1
      7       2       7 1
      8       3       8 1
      9       3       9 1
@<TRIPOS>ALT_TYPE
CGenFF_4.0_ALT_TYPE_SET
CGenFF_4.0 1 CG2O4 2 CG3C41 3 CG3C41 4 OG2D1 5 OG3C51 6 HGA2 7 HGA2 8 HGA2 9 HGA2
@<TRIPOS>MOLECULE
4_lactone
 9 9 0 0 0
****
USER_CHARGES
INVALID_CHARGES
Pose:   2 Cluster:   2 Fr_nu: 264785 TotEn:   -24.56
@<TRIPOS>ATOM
      1 C1        -75.9703  -18.3426  -43.1269 C.2    1 LIG       0.04000
      2 C2        -76.5846  -18.5089  -44.5284 C.3    1 LIG       0.11000
      3 C3        -77.8099  -17.8844  -43.8675 C.3    1 LIG       0.08100
      4 O1        -74.9150  -18.5728  -42.5814 O.2    1 LIG      -0.32000
      5 O2        -77.0981  -17.7924  -42.6024 O.3    1 LIG      -0.27100
      6 H1        -76.1037  -17.9057  -45.3000 H      1 LIG       0.09000
      7 H2        -76.6943  -19.5470  -44.8463 H      1 LIG       0.09000
      8 H3        -78.0982  -16.8979  -44.2406 H      1 LIG       0.09000
      9 H4        -78.6860  -18.5340  -43.7892 H      1 LIG       0.09000
@<TRIPOS>BOND
      1       1       2 1
      2       1       4 2
      3       1       5 1
      4       2       3 1
      5       3       5 1
      6       2       6 1
      7       2       7 1
      8       3       8 1
      9       3       9 1
@<TRIPOS>ALT_TYPE
CGenFF_4.0_ALT_TYPE_SET
CGenFF_4.0 1 CG2O4 2 CG3C41 3 CG3C41 4 OG2D1 5 OG3C51 6 HGA2 7 HGA2 8 HGA2 9 HGA2
@<TRIPOS>MOLECULE
4_lactone
 9 9 0 0 0
****
USER_CHARGES
INVALID_CHARGES
Pose:   3 Cluster:   3 Fr_nu: 3635526 TotEn:   -24.51
@<TRIPOS>ATOM
      1 C1        -72.9608  -12.6633  -42.3075 C.2    1 LIG       0.04000
      2 C2        -74.3821  -12.6191  -42.8966 C.3    1 LIG       0.11000
      3 C3        -74.6262  -11.6279  -41.7627 C.3    1 LIG       0.08100
      4 O1        -71.9151  -13.2264  -42.5394 O.2    1 LIG      -0.32000
      5 O2        -73.2486  -11.7741  -41.3195 O.3    1 LIG      -0.27100
      6 H1        -74.4337  -12.2067  -43.9055 H      1 LIG       0.09000
      7 H2        -74.9232  -13.5640  -42.8255 H      1 LIG       0.09000
      8 H3        -74.8441  -10.6013  -42.0696 H      1 LIG       0.09000
      9 H4        -75.3322  -11.9547  -40.9943 H      1 LIG       0.09000
@<TRIPOS>BOND
      1       1       2 1
      2       1       4 2
      3       1       5 1
      4       2       3 1
      5       3       5 1
      6       2       6 1
      7       2       7 1
      8       3       8 1
      9       3       9 1
@<TRIPOS>ALT_TYPE
CGenFF_4.0_ALT_TYPE_SET
CGenFF_4.0 1 CG2O4 2 CG3C41 3 CG3C41 4 OG2D1 5 OG3C51 6 HGA2 7 HGA2 8 HGA2 9 HGA2
@<TRIPOS>MOLECULE
4_lactone
 9 9 0 0 0
****
USER_CHARGES
INVALID_CHARGES
Pose:   4 Cluster:   4 Fr_nu: 6568947 TotEn:   -23.66
@<TRIPOS>ATOM
      1 C1        -84.5015   -9.3985  -33.5865 C.2    1 LIG       0.04000
      2 C2        -83.4503   -9.8588  -34.6122 C.3    1 LIG       0.11000
      3 C3        -82.4669   -9.3560  -33.5596 C.3    1 LIG       0.08100
      4 O1        -85.7078   -9.3727  -33.4942 O.2    1 LIG      -0.32000
      5 O2        -83.5696   -8.9692  -32.6937 O.3    1 LIG      -0.27100
      6 H1        -83.4436  -10.9352  -34.7908 H      1 LIG       0.09000
      7 H2        -83.4685   -9.3006  -35.5497 H      1 LIG       0.09000
      8 H3        -81.8384  -10.1206  -33.0950 H      1 LIG       0.09000
      9 H4        -81.8637   -8.4921  -33.8522 H      1 LIG       0.09000
@<TRIPOS>BOND
      1       1       2 1
      2       1       4 2
      3       1       5 1
      4       2       3 1
      5       3       5 1
      6       2       6 1
      7       2       7 1
      8       3       8 1
      9       3       9 1
@<TRIPOS>ALT_TYPE
CGenFF_4.0_ALT_TYPE_SET
CGenFF_4.0 1 CG2O4 2 CG3C41 3 CG3C41 4 OG2D1 5 OG3C51 6 HGA2 7 HGA2 8 HGA2 9 HGA2
@<TRIPOS>MOLECULE
4_lactone
 9 9 0 0 0
****
USER_CHARGES
INVALID_CHARGES
Pose:   5 Cluster:   5 Fr_nu: 5560125 TotEn:   -23.61
@<TRIPOS>ATOM
      1 C1        -72.8575  -12.3171  -40.5994 C.2    1 LIG       0.04000
      2 C2        -73.8243  -11.3666  -41.3281 C.3    1 LIG       0.11000
      3 C3        -73.0162  -11.7771  -42.5553 C.3    1 LIG       0.08100
      4 O1        -72.6707  -12.7069  -39.4691 O.2    1 LIG      -0.32000
      5 O2        -72.1796  -12.6380  -41.7340 O.3    1 LIG      -0.27100
      6 H1        -74.8651  -11.6938  -41.3151 H      1 LIG       0.09000
      7 H2        -73.7325  -10.3216  -41.0273 H      1 LIG       0.09000
      8 H3        -73.5612  -12.3478  -43.3122 H      1 LIG       0.09000
      9 H4        -72.4334  -10.9798  -43.0246 H      1 LIG       0.09000
@<TRIPOS>BOND
      1       1       2 1
      2       1       4 2
      3       1       5 1
      4       2       3 1
      5       3       5 1
      6       2       6 1
      7       2       7 1
      8       3       8 1
      9       3       9 1
@<TRIPOS>ALT_TYPE
CGenFF_4.0_ALT_TYPE_SET
CGenFF_4.0 1 CG2O4 2 CG3C41 3 CG3C41 4 OG2D1 5 OG3C51 6 HGA2 7 HGA2 8 HGA2 9 HGA2
@<TRIPOS>MOLECULE
4_lactone
 9 9 0 0 0
****
USER_CHARGES
INVALID_CHARGES
Pose:   6 Cluster:   6 Fr_nu: 6555528 TotEn:   -22.61
@<TRIPOS>ATOM
      1 C1        -84.3933  -10.7282  -32.8893 C.2    1 LIG       0.04000
      2 C2        -82.9231  -10.5684  -33.3161 C.3    1 LIG       0.11000
      3 C3        -83.5403   -9.9069  -34.5447 C.3    1 LIG       0.08100
      4 O1        -85.0065  -11.1881  -31.9529 O.2    1 LIG      -0.32000
      5 O2        -84.8750  -10.1289  -34.0111 O.3    1 LIG      -0.27100
      6 H1        -82.3397   -9.9127  -32.6678 H      1 LIG       0.09000
      7 H2        -82.4062  -11.5127  -33.4950 H      1 LIG       0.09000
      8 H3        -83.3268   -8.8414  -34.6664 H      1 LIG       0.09000
      9 H4        -83.3922  -10.4364  -35.4899 H      1 LIG       0.09000
@<TRIPOS>BOND
      1       1       2 1
      2       1       4 2
      3       1       5 1
      4       2       3 1
      5       3       5 1
      6       2       6 1
      7       2       7 1
      8       3       8 1
      9       3       9 1
@<TRIPOS>ALT_TYPE
CGenFF_4.0_ALT_TYPE_SET
CGenFF_4.0 1 CG2O4 2 CG3C41 3 CG3C41 4 OG2D1 5 OG3C51 6 HGA2 7 HGA2 8 HGA2 9 HGA2
@<TRIPOS>MOLECULE
4_lactone
 9 9 0 0 0
****
USER_CHARGES
INVALID_CHARGES
Pose:   7 Cluster:   7 Fr_nu: 2441986 TotEn:   -22.31
@<TRIPOS>ATOM
      1 C1        -47.2904  -10.0242  -32.4306 C.2    1 LIG       0.04000
      2 C2        -46.3990   -9.3644  -31.3633 C.3    1 LIG       0.11000
      3 C3        -46.0823   -8.3874  -32.4916 C.3    1 LIG       0.08100
      4 O1        -48.0340  -10.9756  -32.5092 O.2    1 LIG      -0.32000
      5 O2        -46.9626   -9.1178  -33.3900 O.3    1 LIG      -0.27100
      6 H1        -46.9495   -8.9491  -30.5177 H      1 LIG       0.09000
      7 H2        -45.5685   -9.9883  -31.0289 H      1 LIG       0.09000
      8 H3        -46.4244   -7.3602  -32.3387 H      1 LIG       0.09000
      9 H4        -45.0483   -8.3965  -32.8470 H      1 LIG       0.09000
@<TRIPOS>BOND
      1       1       2 1
      2       1       4 2
      3       1       5 1
      4       2       3 1
      5       3       5 1
      6       2       6 1
      7       2       7 1
      8       3       8 1
      9       3       9 1
@<TRIPOS>ALT_TYPE
CGenFF_4.0_ALT_TYPE_SET
CGenFF_4.0 1 CG2O4 2 CG3C41 3 CG3C41 4 OG2D1 5 OG3C51 6 HGA2 7 HGA2 8 HGA2 9 HGA2
@<TRIPOS>MOLECULE
4_lactone
 9 9 0 0 0
****
USER_CHARGES
INVALID_CHARGES
Pose:   8 Cluster:   8 Fr_nu: 264753 TotEn:   -22.25
@<TRIPOS>ATOM
      1 C1        -74.9150  -18.6316  -42.6623 C.2    1 LIG       0.04000
      2 C2        -76.3715  -18.7920  -43.1336 C.3    1 LIG       0.11000
      3 C3        -76.0486  -17.5538  -43.9645 C.3    1 LIG       0.08100
      4 O1        -74.1523  -19.1954  -41.9108 O.2    1 LIG      -0.32000
      5 O2        -74.6967  -17.5293  -43.4285 O.3    1 LIG      -0.27100
      6 H1        -76.5586  -19.7062  -43.6990 H      1 LIG       0.09000
      7 H2        -77.1126  -18.6541  -42.3446 H      1 LIG       0.09000
      8 H3        -76.0500  -17.6971  -45.0484 H      1 LIG       0.09000
      9 H4        -76.6027  -16.6495  -43.6982 H      1 LIG       0.09000
@<TRIPOS>BOND
      1       1       2 1
      2       1       4 2
      3       1       5 1
      4       2       3 1
      5       3       5 1
      6       2       6 1
      7       2       7 1
      8       3       8 1
      9       3       9 1
@<TRIPOS>ALT_TYPE
CGenFF_4.0_ALT_TYPE_SET
CGenFF_4.0 1 CG2O4 2 CG3C41 3 CG3C41 4 OG2D1 5 OG3C51 6 HGA2 7 HGA2 8 HGA2 9 HGA2
@<TRIPOS>MOLECULE
4_lactone
 9 9 0 0 0
****
USER_CHARGES
INVALID_CHARGES
Pose:   9 Cluster:   9 Fr_nu: 272083 TotEn:   -22.08
@<TRIPOS>ATOM
      1 C1        -76.2152  -18.2074  -42.6449 C.2    1 LIG       0.04000
      2 C2        -77.5129  -18.2320  -43.4722 C.3    1 LIG       0.11000
      3 C3        -76.6332  -17.5825  -44.5363 C.3    1 LIG       0.08100
      4 O1        -75.8546  -18.5411  -41.5390 O.2    1 LIG      -0.32000
      5 O2        -75.4902  -17.6257  -43.6378 O.3    1 LIG      -0.27100
      6 H1        -77.8744  -19.2350  -43.7042 H      1 LIG       0.09000
      7 H2        -78.3102  -17.6057  -43.0687 H      1 LIG       0.09000
      8 H3        -76.4609  -18.1784  -45.4367 H      1 LIG       0.09000
      9 H4        -76.8961  -16.5551  -44.8028 H      1 LIG       0.09000
@<TRIPOS>BOND
      1       1       2 1
      2       1       4 2
      3       1       5 1
      4       2       3 1
      5       3       5 1
      6       2       6 1
      7       2       7 1
      8       3       8 1
      9       3       9 1
@<TRIPOS>ALT_TYPE
CGenFF_4.0_ALT_TYPE_SET
CGenFF_4.0 1 CG2O4 2 CG3C41 3 CG3C41 4 OG2D1 5 OG3C51 6 HGA2 7 HGA2 8 HGA2 9 HGA2
@<TRIPOS>MOLECULE
4_lactone
 9 9 0 0 0
****
USER_CHARGES
INVALID_CHARGES
Pose:  10 Cluster:  10 Fr_nu: 4124640 TotEn:   -21.25
@<TRIPOS>ATOM
      1 C1        -81.6943   -8.8943  -32.5977 C.2    1 LIG       0.04000
      2 C2        -82.0166   -9.6678  -33.8888 C.3    1 LIG       0.11000
      3 C3        -83.0066  -10.4003  -32.9881 C.3    1 LIG       0.08100
      4 O1        -80.9530   -8.0023  -32.2524 O.2    1 LIG      -0.32000
      5 O2        -82.5960   -9.5888  -31.8530 O.3    1 LIG      -0.27100
      6 H1        -82.4570   -9.0552  -34.6770 H      1 LIG       0.09000
      7 H2        -81.1870  -10.2668  -34.2679 H      1 LIG       0.09000
      8 H3        -84.0633  -10.2533  -33.2276 H      1 LIG       0.09000
      9 H4        -82.7969  -11.4603  -32.8208 H      1 LIG       0.09000
@<TRIPOS>BOND
      1       1       2 1
      2       1       4 2
      3       1       5 1
      4       2       3 1
      5       3       5 1
      6       2       6 1
      7       2       7 1
      8       3       8 1
      9       3       9 1
@<TRIPOS>ALT_TYPE
CGenFF_4.0_ALT_TYPE_SET
CGenFF_4.0 1 CG2O4 2 CG3C41 3 CG3C41 4 OG2D1 5 OG3C51 6 HGA2 7 HGA2 8 HGA2 9 HGA2
@<TRIPOS>MOLECULE
4_lactone
 9 9 0 0 0
****
USER_CHARGES
INVALID_CHARGES
Pose:  11 Cluster:  11 Fr_nu: 328981 TotEn:   -21.14
@<TRIPOS>ATOM
      1 C1        -48.2271  -10.6511  -32.7729 C.2    1 LIG       0.04000
      2 C2        -46.7894  -10.9643  -32.3211 C.3    1 LIG       0.11000
      3 C3        -46.5130   -9.5556  -32.8379 C.3    1 LIG       0.08100
      4 O1        -49.3008  -11.2090  -32.7856 O.2    1 LIG      -0.32000
      5 O2        -47.9096   -9.4047  -33.2151 O.3    1 LIG      -0.27100
      6 H1        -46.6812  -11.1036  -31.2444 H      1 LIG       0.09000
      7 H2        -46.3148  -11.7750  -32.8763 H      1 LIG       0.09000
      8 H3        -46.2182   -8.8230  -32.0816 H      1 LIG       0.09000
      9 H4        -45.8530   -9.4933  -33.7075 H      1 LIG       0.09000
@<TRIPOS>BOND
      1       1       2 1
      2       1       4 2
      3       1       5 1
      4       2       3 1
      5       3       5 1
      6       2       6 1
      7       2       7 1
      8       3       8 1
      9       3       9 1
@<TRIPOS>ALT_TYPE
CGenFF_4.0_ALT_TYPE_SET
CGenFF_4.0 1 CG2O4 2 CG3C41 3 CG3C41 4 OG2D1 5 OG3C51 6 HGA2 7 HGA2 8 HGA2 9 HGA2
@<TRIPOS>MOLECULE
4_lactone
 9 9 0 0 0
****
USER_CHARGES
INVALID_CHARGES
Pose:  12 Cluster:  12 Fr_nu: 6369921 TotEn:   -20.90
@<TRIPOS>ATOM
      1 C1        -52.3094  -21.9288  -26.4005 C.2    1 LIG       0.04000
      2 C2        -52.2623  -23.2728  -27.1492 C.3    1 LIG       0.11000
      3 C3        -53.1763  -23.7297  -26.0162 C.3    1 LIG       0.08100
      4 O1        -51.8465  -20.8182  -26.5291 O.2    1 LIG      -0.32000
      5 O2        -53.1249  -22.4035  -25.4210 O.3    1 LIG      -0.27100
      6 H1        -52.7152  -23.2461  -28.1415 H      1 LIG       0.09000
      7 H2        -51.2734  -23.7333  -27.1760 H      1 LIG       0.09000
      8 H3        -54.1943  -24.0011  -26.3089 H      1 LIG       0.09000
      9 H4        -52.7567  -24.4865  -25.3477 H      1 LIG       0.09000
@<TRIPOS>BOND
      1       1       2 1
      2       1       4 2
      3       1       5 1
      4       2       3 1
      5       3       5 1
      6       2       6 1
      7       2       7 1
      8       3       8 1
      9       3       9 1
@<TRIPOS>ALT_TYPE
CGenFF_4.0_ALT_TYPE_SET
CGenFF_4.0 1 CG2O4 2 CG3C41 3 CG3C41 4 OG2D1 5 OG3C51 6 HGA2 7 HGA2 8 HGA2 9 HGA2
@<TRIPOS>MOLECULE
4_lactone
 9 9 0 0 0
****
USER_CHARGES
INVALID_CHARGES
Pose:  13 Cluster:  13 Fr_nu: 6451905 TotEn:   -20.67
@<TRIPOS>ATOM
      1 C1        -84.3580  -10.1425  -33.0504 C.2    1 LIG       0.04000
      2 C2        -83.8013   -9.5633  -34.3634 C.3    1 LIG       0.11000
      3 C3        -82.4957   -9.5110  -33.5755 C.3    1 LIG       0.08100
      4 O1        -85.4199  -10.5427  -32.6303 O.2    1 LIG      -0.32000
      5 O2        -83.1618  -10.0665  -32.4078 O.3    1 LIG      -0.27100
      6 H1        -83.8209  -10.2612  -35.2018 H      1 LIG       0.09000
      7 H2        -84.2275   -8.5976  -34.6401 H      1 LIG       0.09000
      8 H3        -81.6987  -10.1674  -33.9353 H      1 LIG       0.09000
      9 H4        -82.1048   -8.5094  -33.3764 H      1 LIG       0.09000
@<TRIPOS>BOND
      1       1       2 1
      2       1       4 2
      3       1       5 1
      4       2       3 1
      5       3       5 1
      6       2       6 1
      7       2       7 1
      8       3       8 1
      9       3       9 1
@<TRIPOS>ALT_TYPE
CGenFF_4.0_ALT_TYPE_SET
CGenFF_4.0 1 CG2O4 2 CG3C41 3 CG3C41 4 OG2D1 5 OG3C51 6 HGA2 7 HGA2 8 HGA2 9 HGA2
@<TRIPOS>MOLECULE
4_lactone
 9 9 0 0 0
****
USER_CHARGES
INVALID_CHARGES
Pose:  14 Cluster:  14 Fr_nu: 6456177 TotEn:   -20.58
@<TRIPOS>ATOM
      1 C1        -83.2712   -9.1928  -32.5833 C.2    1 LIG       0.04000
      2 C2        -83.0088  -10.1392  -33.7685 C.3    1 LIG       0.11000
      3 C3        -81.6720   -9.4058  -33.8242 C.3    1 LIG       0.08100
      4 O1        -84.1607   -8.9788  -31.7913 O.2    1 LIG      -0.32000
      5 O2        -82.0614   -8.5808  -32.6913 O.3    1 LIG      -0.27100
      6 H1        -82.9594  -11.1940  -33.4939 H      1 LIG       0.09000
      7 H2        -83.6726   -9.9810  -34.6201 H      1 LIG       0.09000
      8 H3        -80.7900  -10.0111  -33.5979 H      1 LIG       0.09000
      9 H4        -81.5018   -8.8030  -34.7204 H      1 LIG       0.09000
@<TRIPOS>BOND
      1       1       2 1
      2       1       4 2
      3       1       5 1
      4       2       3 1
      5       3       5 1
      6       2       6 1
      7       2       7 1
      8       3       8 1
      9       3       9 1
@<TRIPOS>ALT_TYPE
CGenFF_4.0_ALT_TYPE_SET
CGenFF_4.0 1 CG2O4 2 CG3C41 3 CG3C41 4 OG2D1 5 OG3C51 6 HGA2 7 HGA2 8 HGA2 9 HGA2
@<TRIPOS>MOLECULE
4_lactone
 9 9 0 0 0
****
USER_CHARGES
INVALID_CHARGES
Pose:  15 Cluster:  15 Fr_nu: 3374818 TotEn:   -20.39
@<TRIPOS>ATOM
      1 C1        -72.3130  -11.7867  -41.4864 C.2    1 LIG       0.04000
      2 C2        -73.3357  -10.6428  -41.6086 C.3    1 LIG       0.11000
      3 C3        -74.3445  -11.7875  -41.6119 C.3    1 LIG       0.08100
      4 O1        -71.1114  -11.9056  -41.4066 O.2    1 LIG      -0.32000
      5 O2        -73.2662  -12.7568  -41.4965 O.3    1 LIG      -0.27100
      6 H1        -73.3714   -9.9826  -40.7407 H      1 LIG       0.09000
      7 H2        -73.2596  -10.0747  -42.5372 H      1 LIG       0.09000
      8 H3        -75.0173  -11.8285  -40.7510 H      1 LIG       0.09000
      9 H4        -74.9053  -11.9192  -42.5413 H      1 LIG       0.09000
@<TRIPOS>BOND
      1       1       2 1
      2       1       4 2
      3       1       5 1
      4       2       3 1
      5       3       5 1
      6       2       6 1
      7       2       7 1
      8       3       8 1
      9       3       9 1
@<TRIPOS>ALT_TYPE
CGenFF_4.0_ALT_TYPE_SET
CGenFF_4.0 1 CG2O4 2 CG3C41 3 CG3C41 4 OG2D1 5 OG3C51 6 HGA2 7 HGA2 8 HGA2 9 HGA2
@<TRIPOS>MOLECULE
4_lactone
 9 9 0 0 0
****
USER_CHARGES
INVALID_CHARGES
Pose:  16 Cluster:  16 Fr_nu: 348008 TotEn:   -19.68
@<TRIPOS>ATOM
      1 C1        -67.2350   -8.5491  -49.2681 C.2    1 LIG       0.04000
      2 C2        -66.9921   -7.4374  -50.3046 C.3    1 LIG       0.11000
      3 C3        -65.7158   -7.2145  -49.4988 C.3    1 LIG       0.08100
      4 O1        -68.0795   -9.3840  -49.0353 O.2    1 LIG      -0.32000
      5 O2        -66.0805   -8.2949  -48.5958 O.3    1 LIG      -0.27100
      6 H1        -66.8514   -7.8012  -51.3235 H      1 LIG       0.09000
      7 H2        -67.7231   -6.6279  -50.2690 H      1 LIG       0.09000
      8 H3        -64.7807   -7.4267  -50.0243 H      1 LIG       0.09000
      9 H4        -65.6502   -6.2574  -48.9742 H      1 LIG       0.09000
@<TRIPOS>BOND
      1       1       2 1
      2       1       4 2
      3       1       5 1
      4       2       3 1
      5       3       5 1
      6       2       6 1
      7       2       7 1
      8       3       8 1
      9       3       9 1
@<TRIPOS>ALT_TYPE
CGenFF_4.0_ALT_TYPE_SET
CGenFF_4.0 1 CG2O4 2 CG3C41 3 CG3C41 4 OG2D1 5 OG3C51 6 HGA2 7 HGA2 8 HGA2 9 HGA2
@<TRIPOS>MOLECULE
4_lactone
 9 9 0 0 0
****
USER_CHARGES
INVALID_CHARGES
Pose:  17 Cluster:  17 Fr_nu: 6554855 TotEn:   -19.59
@<TRIPOS>ATOM
      1 C1        -84.2585   -9.5076  -32.5648 C.2    1 LIG       0.04000
      2 C2        -83.1668  -10.3821  -33.2070 C.3    1 LIG       0.11000
      3 C3        -83.3925   -9.4662  -34.4062 C.3    1 LIG       0.08100
      4 O1        -84.8396   -9.4390  -31.5056 O.2    1 LIG      -0.32000
      5 O2        -84.4087   -8.7302  -33.6706 O.3    1 LIG      -0.27100
      6 H1        -82.1907  -10.3010  -32.7261 H      1 LIG       0.09000
      7 H2        -83.4560  -11.4252  -33.3455 H      1 LIG       0.09000
      8 H3        -82.5490   -8.8261  -34.6787 H      1 LIG       0.09000
      9 H4        -83.8095   -9.9473  -35.2952 H      1 LIG       0.09000
@<TRIPOS>BOND
      1       1       2 1
      2       1       4 2
      3       1       5 1
      4       2       3 1
      5       3       5 1
      6       2       6 1
      7       2       7 1
      8       3       8 1
      9       3       9 1
@<TRIPOS>ALT_TYPE
CGenFF_4.0_ALT_TYPE_SET
CGenFF_4.0 1 CG2O4 2 CG3C41 3 CG3C41 4 OG2D1 5 OG3C51 6 HGA2 7 HGA2 8 HGA2 9 HGA2
@<TRIPOS>MOLECULE
4_lactone
 9 9 0 0 0
****
USER_CHARGES
INVALID_CHARGES
Pose:  18 Cluster:  18 Fr_nu:  31174 TotEn:   -19.13
@<TRIPOS>ATOM
      1 C1        -74.7890  -18.4648  -42.8696 C.2    1 LIG       0.04000
      2 C2        -75.5961  -17.2003  -43.2141 C.3    1 LIG       0.11000
      3 C3        -76.7610  -18.1830  -43.2870 C.3    1 LIG       0.08100
      4 O1        -73.6418  -18.7488  -42.6093 O.2    1 LIG      -0.32000
      5 O2        -75.8714  -19.2841  -42.9527 O.3    1 LIG      -0.27100
      6 H1        -75.6437  -16.4683  -42.4064 H      1 LIG       0.09000
      7 H2        -75.3100  -16.7327  -44.1577 H      1 LIG       0.09000
      8 H3        -77.5403  -18.0506  -42.5315 H      1 LIG       0.09000
      9 H4        -77.2070  -18.3131  -44.2768 H      1 LIG       0.09000
@<TRIPOS>BOND
      1       1       2 1
      2       1       4 2
      3       1       5 1
      4       2       3 1
      5       3       5 1
      6       2       6 1
      7       2       7 1
      8       3       8 1
      9       3       9 1
@<TRIPOS>ALT_TYPE
CGenFF_4.0_ALT_TYPE_SET
CGenFF_4.0 1 CG2O4 2 CG3C41 3 CG3C41 4 OG2D1 5 OG3C51 6 HGA2 7 HGA2 8 HGA2 9 HGA2
@<TRIPOS>MOLECULE
4_lactone
 9 9 0 0 0
****
USER_CHARGES
INVALID_CHARGES
Pose:  19 Cluster:  19 Fr_nu: 6450540 TotEn:   -19.01
@<TRIPOS>ATOM
      1 C1        -82.6302  -10.5950  -32.8236 C.2    1 LIG       0.04000
      2 C2        -82.1747   -9.5071  -33.8126 C.3    1 LIG       0.11000
      3 C3        -83.4947   -9.8371  -34.5031 C.3    1 LIG       0.08100
      4 O1        -82.2115  -11.1174  -31.8155 O.2    1 LIG      -0.32000
      5 O2        -83.7900  -10.8388  -33.4907 O.3    1 LIG      -0.27100
      6 H1        -82.1048   -8.5094  -33.3764 H      1 LIG       0.09000
      7 H2        -81.2714   -9.7615  -34.3694 H      1 LIG       0.09000
      8 H3        -84.2397   -9.0368  -34.5079 H      1 LIG       0.09000
      9 H4        -83.4080  -10.2841  -35.4972 H      1 LIG       0.09000
@<TRIPOS>BOND
      1       1       2 1
      2       1       4 2
      3       1       5 1
      4       2       3 1
      5       3       5 1
      6       2       6 1
      7       2       7 1
      8       3       8 1
      9       3       9 1
@<TRIPOS>ALT_TYPE
CGenFF_4.0_ALT_TYPE_SET
CGenFF_4.0 1 CG2O4 2 CG3C41 3 CG3C41 4 OG2D1 5 OG3C51 6 HGA2 7 HGA2 8 HGA2 9 HGA2
@<TRIPOS>MOLECULE
4_lactone
 9 9 0 0 0
****
USER_CHARGES
INVALID_CHARGES
Pose:  20 Cluster:  20 Fr_nu: 6091267 TotEn:   -19.00
@<TRIPOS>ATOM
      1 C1        -73.1168  -11.9732  -41.9746 C.2    1 LIG       0.04000
      2 C2        -74.5476  -11.6740  -41.4923 C.3    1 LIG       0.11000
      3 C3        -74.9266  -12.7023  -42.5538 C.3    1 LIG       0.08100
      4 O1        -71.9922  -11.6110  -41.7132 O.2    1 LIG      -0.32000
      5 O2        -73.5258  -12.8790  -42.9030 O.3    1 LIG      -0.27100
      6 H1        -74.7398  -11.9670  -40.4590 H      1 LIG       0.09000
      7 H2        -74.8771  -10.6514  -41.6832 H      1 LIG       0.09000
      8 H3        -75.3687  -13.6293  -42.1787 H      1 LIG       0.09000
      9 H4        -75.5056  -12.3174  -43.3978 H      1 LIG       0.09000
@<TRIPOS>BOND
      1       1       2 1
      2       1       4 2
      3       1       5 1
      4       2       3 1
      5       3       5 1
      6       2       6 1
      7       2       7 1
      8       3       8 1
      9       3       9 1
@<TRIPOS>ALT_TYPE
CGenFF_4.0_ALT_TYPE_SET
CGenFF_4.0 1 CG2O4 2 CG3C41 3 CG3C41 4 OG2D1 5 OG3C51 6 HGA2 7 HGA2 8 HGA2 9 HGA2
@<TRIPOS>MOLECULE
4_lactone
 9 9 0 0 0
****
USER_CHARGES
INVALID_CHARGES
Pose:  21 Cluster:  21 Fr_nu: 164966 TotEn:   -18.46
@<TRIPOS>ATOM
      1 C1        -46.0615   -9.9372  -32.2591 C.2    1 LIG       0.04000
      2 C2        -45.2167   -9.1600  -31.2337 C.3    1 LIG       0.11000
      3 C3        -45.9022   -7.9482  -31.8580 C.3    1 LIG       0.08100
      4 O1        -46.2350  -11.0903  -32.5827 O.2    1 LIG      -0.32000
      5 O2        -46.6337   -8.8140  -32.7695 O.3    1 LIG      -0.27100
      6 H1        -45.4757   -9.3674  -30.1943 H      1 LIG       0.09000
      7 H2        -44.1402   -9.2326  -31.3971 H      1 LIG       0.09000
      8 H3        -46.5767   -7.3941  -31.1995 H      1 LIG       0.09000
      9 H4        -45.2451   -7.2606  -32.3975 H      1 LIG       0.09000
@<TRIPOS>BOND
      1       1       2 1
      2       1       4 2
      3       1       5 1
      4       2       3 1
      5       3       5 1
      6       2       6 1
      7       2       7 1
      8       3       8 1
      9       3       9 1
@<TRIPOS>ALT_TYPE
CGenFF_4.0_ALT_TYPE_SET
CGenFF_4.0 1 CG2O4 2 CG3C41 3 CG3C41 4 OG2D1 5 OG3C51 6 HGA2 7 HGA2 8 HGA2 9 HGA2
@<TRIPOS>MOLECULE
4_lactone
 9 9 0 0 0
****
USER_CHARGES
INVALID_CHARGES
Pose:  22 Cluster:  22 Fr_nu: 5624652 TotEn:   -18.17
@<TRIPOS>ATOM
      1 C1        -72.6561  -11.7087  -42.2280 C.2    1 LIG       0.04000
      2 C2        -74.0143  -11.3250  -41.6139 C.3    1 LIG       0.11000
      3 C3        -73.4034   -9.9272  -41.5877 C.3    1 LIG       0.08100
      4 O1        -72.1114  -12.7090  -42.6367 O.2    1 LIG      -0.32000
      5 O2        -72.1741  -10.4381  -42.1737 O.3    1 LIG      -0.27100
      6 H1        -74.8618  -11.4589  -42.2879 H      1 LIG       0.09000
      7 H2        -74.2062  -11.7773  -40.6396 H      1 LIG       0.09000
      8 H3        -73.8826   -9.1886  -42.2361 H      1 LIG       0.09000
      9 H4        -73.2300   -9.5068  -40.5932 H      1 LIG       0.09000
@<TRIPOS>BOND
      1       1       2 1
      2       1       4 2
      3       1       5 1
      4       2       3 1
      5       3       5 1
      6       2       6 1
      7       2       7 1
      8       3       8 1
      9       3       9 1
@<TRIPOS>ALT_TYPE
CGenFF_4.0_ALT_TYPE_SET
CGenFF_4.0 1 CG2O4 2 CG3C41 3 CG3C41 4 OG2D1 5 OG3C51 6 HGA2 7 HGA2 8 HGA2 9 HGA2
@<TRIPOS>MOLECULE
4_lactone
 9 9 0 0 0
****
USER_CHARGES
INVALID_CHARGES
Pose:  23 Cluster:  23 Fr_nu: 4326641 TotEn:   -17.76
@<TRIPOS>ATOM
      1 C1        -52.6104  -22.2040  -26.9295 C.2    1 LIG       0.04000
      2 C2        -52.6868  -23.7217  -27.1746 C.3    1 LIG       0.11000
      3 C3        -53.0849  -23.2914  -28.5832 C.3    1 LIG       0.08100
      4 O1        -52.3472  -21.4596  -26.0125 O.2    1 LIG      -0.32000
      5 O2        -52.9719  -21.8921  -28.2030 O.3    1 LIG      -0.27100
      6 H1        -51.7281  -24.2355  -27.0895 H      1 LIG       0.09000
      7 H2        -53.4616  -24.2277  -26.5963 H      1 LIG       0.09000
      8 H3        -52.3781  -23.5522  -29.3757 H      1 LIG       0.09000
      9 H4        -54.1054  -23.5450  -28.8831 H      1 LIG       0.09000
@<TRIPOS>BOND
      1       1       2 1
      2       1       4 2
      3       1       5 1
      4       2       3 1
      5       3       5 1
      6       2       6 1
      7       2       7 1
      8       3       8 1
      9       3       9 1
@<TRIPOS>ALT_TYPE
CGenFF_4.0_ALT_TYPE_SET
CGenFF_4.0 1 CG2O4 2 CG3C41 3 CG3C41 4 OG2D1 5 OG3C51 6 HGA2 7 HGA2 8 HGA2 9 HGA2
@<TRIPOS>MOLECULE
4_lactone
 9 9 0 0 0
****
USER_CHARGES
INVALID_CHARGES
Pose:  24 Cluster:  24 Fr_nu: 279973 TotEn:   -17.39
@<TRIPOS>ATOM
      1 C1        -48.8814  -11.4583  -32.6804 C.2    1 LIG       0.04000
      2 C2        -47.6030  -10.6879  -33.0564 C.3    1 LIG       0.11000
      3 C3        -47.0288  -11.4066  -31.8391 C.3    1 LIG       0.08100
      4 O1        -50.0134  -11.5661  -33.0942 O.2    1 LIG      -0.32000
      5 O2        -48.3055  -12.0639  -31.6074 O.3    1 LIG      -0.27100
      6 H1        -47.1776  -10.9739  -34.0195 H      1 LIG       0.09000
      7 H2        -47.6941   -9.6041  -32.9683 H      1 LIG       0.09000
      8 H3        -46.2350  -12.1293  -32.0465 H      1 LIG       0.09000
      9 H4        -46.7499  -10.7635  -30.9999 H      1 LIG       0.09000
@<TRIPOS>BOND
      1       1       2 1
      2       1       4 2
      3       1       5 1
      4       2       3 1
      5       3       5 1
      6       2       6 1
      7       2       7 1
      8       3       8 1
      9       3       9 1
@<TRIPOS>ALT_TYPE
CGenFF_4.0_ALT_TYPE_SET
CGenFF_4.0 1 CG2O4 2 CG3C41 3 CG3C41 4 OG2D1 5 OG3C51 6 HGA2 7 HGA2 8 HGA2 9 HGA2
@<TRIPOS>MOLECULE
4_lactone
 9 9 0 0 0
****
USER_CHARGES
INVALID_CHARGES
Pose:  25 Cluster:  25 Fr_nu: 5931373 TotEn:   -17.24
@<TRIPOS>ATOM
      1 C1        -83.2532   -0.4453  -45.8055 C.2    1 LIG       0.04000
      2 C2        -82.7900    0.5430  -46.8909 C.3    1 LIG       0.11000
      3 C3        -83.1823    1.5883  -45.8509 C.3    1 LIG       0.08100
      4 O1        -83.3403   -1.6444  -45.6680 O.2    1 LIG      -0.32000
      5 O2        -83.5833    0.5390  -44.9269 O.3    1 LIG      -0.27100
      6 H1        -81.7257    0.4825  -47.1235 H      1 LIG       0.09000
      7 H2        -83.3967    0.5249  -47.7977 H      1 LIG       0.09000
      8 H3        -82.3610    2.1876  -45.4486 H      1 LIG       0.09000
      9 H4        -84.0258    2.2293  -46.1215 H      1 LIG       0.09000
@<TRIPOS>BOND
      1       1       2 1
      2       1       4 2
      3       1       5 1
      4       2       3 1
      5       3       5 1
      6       2       6 1
      7       2       7 1
      8       3       8 1
      9       3       9 1
@<TRIPOS>ALT_TYPE
CGenFF_4.0_ALT_TYPE_SET
CGenFF_4.0 1 CG2O4 2 CG3C41 3 CG3C41 4 OG2D1 5 OG3C51 6 HGA2 7 HGA2 8 HGA2 9 HGA2
@<TRIPOS>MOLECULE
4_lactone
 9 9 0 0 0
****
USER_CHARGES
INVALID_CHARGES
Pose:  26 Cluster:  26 Fr_nu:     75 TotEn:   -16.92
@<TRIPOS>ATOM
      1 C1        -72.8081   -6.1269  -57.0560 C.2    1 LIG       0.04000
      2 C2        -74.3361   -6.2345  -56.9046 C.3    1 LIG       0.11000
      3 C3        -74.3274   -4.9593  -57.7423 C.3    1 LIG       0.08100
      4 O1        -71.8299   -6.7447  -56.7014 O.2    1 LIG      -0.32000
      5 O2        -72.8743   -4.9891  -57.7981 O.3    1 LIG      -0.27100
      6 H1        -74.7705   -7.1131  -57.3840 H      1 LIG       0.09000
      7 H2        -74.6907   -6.1257  -55.8784 H      1 LIG       0.09000
      8 H3        -74.7709   -5.0437  -58.7381 H      1 LIG       0.09000
      9 H4        -74.6916   -4.0606  -57.2370 H      1 LIG       0.09000
@<TRIPOS>BOND
      1       1       2 1
      2       1       4 2
      3       1       5 1
      4       2       3 1
      5       3       5 1
      6       2       6 1
      7       2       7 1
      8       3       8 1
      9       3       9 1
@<TRIPOS>ALT_TYPE
CGenFF_4.0_ALT_TYPE_SET
CGenFF_4.0 1 CG2O4 2 CG3C41 3 CG3C41 4 OG2D1 5 OG3C51 6 HGA2 7 HGA2 8 HGA2 9 HGA2
@<TRIPOS>MOLECULE
4_lactone
 9 9 0 0 0
****
USER_CHARGES
INVALID_CHARGES
Pose:  27 Cluster:  27 Fr_nu: 958329 TotEn:   -16.61
@<TRIPOS>ATOM
      1 C1        -70.5095   -9.1393  -44.9856 C.2    1 LIG       0.04000
      2 C2        -71.9702   -9.2351  -44.5097 C.3    1 LIG       0.11000
      3 C3        -71.3757   -8.7882  -43.1776 C.3    1 LIG       0.08100
      4 O1        -69.8902   -9.3191  -46.0095 O.2    1 LIG      -0.32000
      5 O2        -70.0475   -8.7446  -43.7688 O.3    1 LIG      -0.27100
      6 H1        -72.6431   -8.5235  -44.9907 H      1 LIG       0.09000
      7 H2        -72.3800  -10.2463  -44.5310 H      1 LIG       0.09000
      8 H3        -71.6922   -7.8030  -42.8244 H      1 LIG       0.09000
      9 H4        -71.4308   -9.5202  -42.3672 H      1 LIG       0.09000
@<TRIPOS>BOND
      1       1       2 1
      2       1       4 2
      3       1       5 1
      4       2       3 1
      5       3       5 1
      6       2       6 1
      7       2       7 1
      8       3       8 1
      9       3       9 1
@<TRIPOS>ALT_TYPE
CGenFF_4.0_ALT_TYPE_SET
CGenFF_4.0 1 CG2O4 2 CG3C41 3 CG3C41 4 OG2D1 5 OG3C51 6 HGA2 7 HGA2 8 HGA2 9 HGA2
@<TRIPOS>MOLECULE
4_lactone
 9 9 0 0 0
****
USER_CHARGES
INVALID_CHARGES
Pose:  28 Cluster:  28 Fr_nu: 4327177 TotEn:   -16.44
@<TRIPOS>ATOM
      1 C1        -51.8850  -22.1066  -27.5370 C.2    1 LIG       0.04000
      2 C2        -52.7764  -22.5911  -28.6945 C.3    1 LIG       0.11000
      3 C3        -51.5964  -23.5164  -28.9763 C.3    1 LIG       0.08100
      4 O1        -51.9473  -21.2958  -26.6409 O.2    1 LIG      -0.32000
      5 O2        -50.8706  -22.9582  -27.8462 O.3    1 LIG      -0.27100
      6 H1        -53.6966  -23.0814  -28.3731 H      1 LIG       0.09000
      7 H2        -52.9748  -21.8310  -29.4520 H      1 LIG       0.09000
      8 H3        -51.7898  -24.5844  -28.8436 H      1 LIG       0.09000
      9 H4        -51.0715  -23.3377  -29.9188 H      1 LIG       0.09000
@<TRIPOS>BOND
      1       1       2 1
      2       1       4 2
      3       1       5 1
      4       2       3 1
      5       3       5 1
      6       2       6 1
      7       2       7 1
      8       3       8 1
      9       3       9 1
@<TRIPOS>ALT_TYPE
CGenFF_4.0_ALT_TYPE_SET
CGenFF_4.0 1 CG2O4 2 CG3C41 3 CG3C41 4 OG2D1 5 OG3C51 6 HGA2 7 HGA2 8 HGA2 9 HGA2
@<TRIPOS>MOLECULE
4_lactone
 9 9 0 0 0
****
USER_CHARGES
INVALID_CHARGES
Pose:  29 Cluster:  29 Fr_nu: 599417 TotEn:   -16.42
@<TRIPOS>ATOM
      1 C1        -67.2581   -7.9236  -49.0179 C.2    1 LIG       0.04000
      2 C2        -66.0256   -7.1795  -49.5622 C.3    1 LIG       0.11000
      3 C3        -66.8605   -7.1017  -50.8369 C.3    1 LIG       0.08100
      4 O1        -67.6007   -8.4448  -47.9809 O.2    1 LIG      -0.32000
      5 O2        -67.9459   -7.8190  -50.1865 O.3    1 LIG      -0.27100
      6 H1        -65.8258   -6.2274  -49.0681 H      1 LIG       0.09000
      7 H2        -65.1251   -7.7931  -49.6215 H      1 LIG       0.09000
      8 H3        -67.1667   -6.0974  -51.1420 H      1 LIG       0.09000
      9 H4        -66.4676   -7.6575  -51.6927 H      1 LIG       0.09000
@<TRIPOS>BOND
      1       1       2 1
      2       1       4 2
      3       1       5 1
      4       2       3 1
      5       3       5 1
      6       2       6 1
      7       2       7 1
      8       3       8 1
      9       3       9 1
@<TRIPOS>ALT_TYPE
CGenFF_4.0_ALT_TYPE_SET
CGenFF_4.0 1 CG2O4 2 CG3C41 3 CG3C41 4 OG2D1 5 OG3C51 6 HGA2 7 HGA2 8 HGA2 9 HGA2
@<TRIPOS>MOLECULE
4_lactone
 9 9 0 0 0
****
USER_CHARGES
INVALID_CHARGES
Pose:  30 Cluster:  30 Fr_nu: 106411 TotEn:   -16.41
@<TRIPOS>ATOM
      1 C1        -67.9822   -8.8553  -48.4662 C.2    1 LIG       0.04000
      2 C2        -67.2349   -8.0923  -49.5746 C.3    1 LIG       0.11000
      3 C3        -66.1491   -7.9720  -48.5095 C.3    1 LIG       0.08100
      4 O1        -69.0484   -9.4105  -48.3271 O.2    1 LIG      -0.32000
      5 O2        -66.9738   -8.7096  -47.5654 O.3    1 LIG      -0.27100
      6 H1        -66.9814   -8.7027  -50.4427 H      1 LIG       0.09000
      7 H2        -67.7133   -7.1577  -49.8721 H      1 LIG       0.09000
      8 H3        -65.2145   -8.4972  -48.7246 H      1 LIG       0.09000
      9 H4        -65.9445   -6.9574  -48.1570 H      1 LIG       0.09000
@<TRIPOS>BOND
      1       1       2 1
      2       1       4 2
      3       1       5 1
      4       2       3 1
      5       3       5 1
      6       2       6 1
      7       2       7 1
      8       3       8 1
      9       3       9 1
@<TRIPOS>ALT_TYPE
CGenFF_4.0_ALT_TYPE_SET
CGenFF_4.0 1 CG2O4 2 CG3C41 3 CG3C41 4 OG2D1 5 OG3C51 6 HGA2 7 HGA2 8 HGA2 9 HGA2
@<TRIPOS>MOLECULE
4_lactone
 9 9 0 0 0
****
USER_CHARGES
INVALID_CHARGES
Pose:  31 Cluster:  31 Fr_nu: 128028 TotEn:   -16.20
@<TRIPOS>ATOM
      1 C1        -67.4409   -8.4487  -48.6087 C.2    1 LIG       0.04000
      2 C2        -68.3257   -7.4657  -49.3961 C.3    1 LIG       0.11000
      3 C3        -67.1295   -7.4292  -50.3425 C.3    1 LIG       0.08100
      4 O1        -67.5161   -9.1003  -47.5918 O.2    1 LIG      -0.32000
      5 O2        -66.4117   -8.3675  -49.4941 O.3    1 LIG      -0.27100
      6 H1        -69.2360   -7.9112  -49.8003 H      1 LIG       0.09000
      7 H2        -68.5397   -6.5363  -48.8658 H      1 LIG       0.09000
      8 H3        -67.3028   -7.8397  -51.3410 H      1 LIG       0.09000
      9 H4        -66.6100   -6.4693  -50.4092 H      1 LIG       0.09000
@<TRIPOS>BOND
      1       1       2 1
      2       1       4 2
      3       1       5 1
      4       2       3 1
      5       3       5 1
      6       2       6 1
      7       2       7 1
      8       3       8 1
      9       3       9 1
@<TRIPOS>ALT_TYPE
CGenFF_4.0_ALT_TYPE_SET
CGenFF_4.0 1 CG2O4 2 CG3C41 3 CG3C41 4 OG2D1 5 OG3C51 6 HGA2 7 HGA2 8 HGA2 9 HGA2
@<TRIPOS>MOLECULE
4_lactone
 9 9 0 0 0
****
USER_CHARGES
INVALID_CHARGES
Pose:  32 Cluster:  32 Fr_nu: 334434 TotEn:   -16.11
@<TRIPOS>ATOM
      1 C1        -69.4138    0.5429  -29.1326 C.2    1 LIG       0.04000
      2 C2        -69.7491    0.0355  -30.5466 C.3    1 LIG       0.11000
      3 C3        -69.2576   -1.2969  -29.9890 C.3    1 LIG       0.08100
      4 O1        -69.4624    1.5875  -28.5238 O.2    1 LIG      -0.32000
      5 O2        -68.9886   -0.6751  -28.7019 O.3    1 LIG      -0.27100
      6 H1        -70.8101    0.0819  -30.7966 H      1 LIG       0.09000
      7 H2        -69.1356    0.4754  -31.3347 H      1 LIG       0.09000
      8 H3        -70.0127   -2.0834  -29.9069 H      1 LIG       0.09000
      9 H4        -68.3443   -1.6904  -30.4437 H      1 LIG       0.09000
@<TRIPOS>BOND
      1       1       2 1
      2       1       4 2
      3       1       5 1
      4       2       3 1
      5       3       5 1
      6       2       6 1
      7       2       7 1
      8       3       8 1
      9       3       9 1
@<TRIPOS>ALT_TYPE
CGenFF_4.0_ALT_TYPE_SET
CGenFF_4.0 1 CG2O4 2 CG3C41 3 CG3C41 4 OG2D1 5 OG3C51 6 HGA2 7 HGA2 8 HGA2 9 HGA2
@<TRIPOS>MOLECULE
4_lactone
 9 9 0 0 0
****
USER_CHARGES
INVALID_CHARGES
Pose:  33 Cluster:  33 Fr_nu: 536873 TotEn:   -15.78
@<TRIPOS>ATOM
      1 C1        -74.4605  -25.8937  -43.7656 C.2    1 LIG       0.04000
      2 C2        -75.9211  -25.5816  -44.1379 C.3    1 LIG       0.11000
      3 C3        -75.6568  -26.5766  -45.2640 C.3    1 LIG       0.08100
      4 O1        -73.6632  -25.5579  -42.9196 O.2    1 LIG      -0.32000
      5 O2        -74.2942  -26.7691  -44.7931 O.3    1 LIG      -0.27100
      6 H1        -76.6489  -25.8966  -43.3886 H      1 LIG       0.09000
      7 H2        -76.0908  -24.5489  -44.4472 H      1 LIG       0.09000
      8 H3        -76.2332  -27.5047  -45.2209 H      1 LIG       0.09000
      9 H4        -75.6775  -26.1609  -46.2751 H      1 LIG       0.09000
@<TRIPOS>BOND
      1       1       2 1
      2       1       4 2
      3       1       5 1
      4       2       3 1
      5       3       5 1
      6       2       6 1
      7       2       7 1
      8       3       8 1
      9       3       9 1
@<TRIPOS>ALT_TYPE
CGenFF_4.0_ALT_TYPE_SET
CGenFF_4.0 1 CG2O4 2 CG3C41 3 CG3C41 4 OG2D1 5 OG3C51 6 HGA2 7 HGA2 8 HGA2 9 HGA2
@<TRIPOS>MOLECULE
4_lactone
 9 9 0 0 0
****
USER_CHARGES
INVALID_CHARGES
Pose:  34 Cluster:  34 Fr_nu: 191427 TotEn:   -15.67
@<TRIPOS>ATOM
      1 C1        -67.8043   -8.8821  -48.1791 C.2    1 LIG       0.04000
      2 C2        -66.9361   -7.6121  -48.2312 C.3    1 LIG       0.11000
      3 C3        -66.7495   -8.0178  -49.6901 C.3    1 LIG       0.08100
      4 O1        -68.4628   -9.4807  -47.3592 O.2    1 LIG      -0.32000
      5 O2        -67.5941   -9.1846  -49.4884 O.3    1 LIG      -0.27100
      6 H1        -67.4897   -6.6869  -48.0639 H      1 LIG       0.09000
      7 H2        -66.0417   -7.6583  -47.6077 H      1 LIG       0.09000
      8 H3        -67.1757   -7.3347  -50.4299 H      1 LIG       0.09000
      9 H4        -65.7326   -8.3021  -49.9742 H      1 LIG       0.09000
@<TRIPOS>BOND
      1       1       2 1
      2       1       4 2
      3       1       5 1
      4       2       3 1
      5       3       5 1
      6       2       6 1
      7       2       7 1
      8       3       8 1
      9       3       9 1
@<TRIPOS>ALT_TYPE
CGenFF_4.0_ALT_TYPE_SET
CGenFF_4.0 1 CG2O4 2 CG3C41 3 CG3C41 4 OG2D1 5 OG3C51 6 HGA2 7 HGA2 8 HGA2 9 HGA2
@<TRIPOS>MOLECULE
4_lactone
 9 9 0 0 0
****
USER_CHARGES
INVALID_CHARGES
Pose:  35 Cluster:  35 Fr_nu: 5368660 TotEn:   -15.52
@<TRIPOS>ATOM
      1 C1        -72.2573  -11.0496  -42.2636 C.2    1 LIG       0.04000
      2 C2        -73.1385   -9.8201  -41.9793 C.3    1 LIG       0.11000
      3 C3        -72.3348   -9.2054  -43.1212 C.3    1 LIG       0.08100
      4 O1        -72.1232  -12.1716  -41.8307 O.2    1 LIG      -0.32000
      5 O2        -71.5791  -10.4390  -43.2721 O.3    1 LIG      -0.27100
      6 H1        -74.1998   -9.9771  -42.1780 H      1 LIG       0.09000
      7 H2        -72.9799   -9.3766  -40.9949 H      1 LIG       0.09000
      8 H3        -72.9020   -8.9670  -44.0250 H      1 LIG       0.09000
      9 H4        -71.6871   -8.3688  -42.8451 H      1 LIG       0.09000
@<TRIPOS>BOND
      1       1       2 1
      2       1       4 2
      3       1       5 1
      4       2       3 1
      5       3       5 1
      6       2       6 1
      7       2       7 1
      8       3       8 1
      9       3       9 1
@<TRIPOS>ALT_TYPE
CGenFF_4.0_ALT_TYPE_SET
CGenFF_4.0 1 CG2O4 2 CG3C41 3 CG3C41 4 OG2D1 5 OG3C51 6 HGA2 7 HGA2 8 HGA2 9 HGA2
@<TRIPOS>MOLECULE
4_lactone
 9 9 0 0 0
****
USER_CHARGES
INVALID_CHARGES
Pose:  36 Cluster:  36 Fr_nu: 396474 TotEn:   -15.44
@<TRIPOS>ATOM
      1 C1        -75.5713  -26.9885  -45.3012 C.2    1 LIG       0.04000
      2 C2        -76.5454  -25.8763  -44.8730 C.3    1 LIG       0.11000
      3 C3        -75.2630  -25.0666  -44.7064 C.3    1 LIG       0.08100
      4 O1        -75.6357  -28.1405  -45.6659 O.2    1 LIG      -0.32000
      5 O2        -74.4696  -26.2096  -45.1301 O.3    1 LIG      -0.27100
      6 H1        -77.2168  -25.5425  -45.6657 H      1 LIG       0.09000
      7 H2        -77.0925  -26.0931  -43.9540 H      1 LIG       0.09000
      8 H3        -75.1458  -24.2195  -45.3878 H      1 LIG       0.09000
      9 H4        -75.0231  -24.7686  -43.6821 H      1 LIG       0.09000
@<TRIPOS>BOND
      1       1       2 1
      2       1       4 2
      3       1       5 1
      4       2       3 1
      5       3       5 1
      6       2       6 1
      7       2       7 1
      8       3       8 1
      9       3       9 1
@<TRIPOS>ALT_TYPE
CGenFF_4.0_ALT_TYPE_SET
CGenFF_4.0 1 CG2O4 2 CG3C41 3 CG3C41 4 OG2D1 5 OG3C51 6 HGA2 7 HGA2 8 HGA2 9 HGA2
@<TRIPOS>MOLECULE
4_lactone
 9 9 0 0 0
****
USER_CHARGES
INVALID_CHARGES
Pose:  37 Cluster:  37 Fr_nu: 2216422 TotEn:   -15.07
@<TRIPOS>ATOM
      1 C1        -74.4366  -25.9699  -44.1602 C.2    1 LIG       0.04000
      2 C2        -75.7800  -26.2390  -44.8618 C.3    1 LIG       0.11000
      3 C3        -75.8770  -24.7164  -44.8647 C.3    1 LIG       0.08100
      4 O1        -73.5204  -26.6174  -43.7068 O.2    1 LIG      -0.32000
      5 O2        -74.5892  -24.6189  -44.1958 O.3    1 LIG      -0.27100
      6 H1        -75.6845  -26.7094  -45.8416 H      1 LIG       0.09000
      7 H2        -76.5103  -26.7598  -44.2404 H      1 LIG       0.09000
      8 H3        -75.8566  -24.2424  -45.8498 H      1 LIG       0.09000
      9 H4        -76.6798  -24.2938  -44.2543 H      1 LIG       0.09000
@<TRIPOS>BOND
      1       1       2 1
      2       1       4 2
      3       1       5 1
      4       2       3 1
      5       3       5 1
      6       2       6 1
      7       2       7 1
      8       3       8 1
      9       3       9 1
@<TRIPOS>ALT_TYPE
CGenFF_4.0_ALT_TYPE_SET
CGenFF_4.0 1 CG2O4 2 CG3C41 3 CG3C41 4 OG2D1 5 OG3C51 6 HGA2 7 HGA2 8 HGA2 9 HGA2
@<TRIPOS>MOLECULE
4_lactone
 9 9 0 0 0
****
USER_CHARGES
INVALID_CHARGES
Pose:  38 Cluster:  38 Fr_nu:  25701 TotEn:   -14.88
@<TRIPOS>ATOM
      1 C1        -68.6381   -8.8116  -48.1448 C.2    1 LIG       0.04000
      2 C2        -69.9059   -8.3359  -48.8768 C.3    1 LIG       0.11000
      3 C3        -70.5150   -8.3916  -47.4790 C.3    1 LIG       0.08100
      4 O1        -67.4944   -9.0881  -48.4274 O.2    1 LIG      -0.32000
      5 O2        -69.2455   -8.8396  -46.9283 O.3    1 LIG      -0.27100
      6 H1        -69.8196   -7.3411  -49.3166 H      1 LIG       0.09000
      7 H2        -70.3013   -9.0553  -49.5957 H      1 LIG       0.09000
      8 H3        -70.8209   -7.4304  -47.0570 H      1 LIG       0.09000
      9 H4        -71.3007   -9.1386  -47.3364 H      1 LIG       0.09000
@<TRIPOS>BOND
      1       1       2 1
      2       1       4 2
      3       1       5 1
      4       2       3 1
      5       3       5 1
      6       2       6 1
      7       2       7 1
      8       3       8 1
      9       3       9 1
@<TRIPOS>ALT_TYPE
CGenFF_4.0_ALT_TYPE_SET
CGenFF_4.0 1 CG2O4 2 CG3C41 3 CG3C41 4 OG2D1 5 OG3C51 6 HGA2 7 HGA2 8 HGA2 9 HGA2
@<TRIPOS>MOLECULE
4_lactone
 9 9 0 0 0
****
USER_CHARGES
INVALID_CHARGES
Pose:  39 Cluster:  39 Fr_nu:  42409 TotEn:   -14.43
@<TRIPOS>ATOM
      1 C1        -68.8977   -8.6836  -49.1589 C.2    1 LIG       0.04000
      2 C2        -68.2383   -7.3432  -49.5299 C.3    1 LIG       0.11000
      3 C3        -66.9739   -8.0324  -49.0256 C.3    1 LIG       0.08100
      4 O1        -70.0034   -9.1742  -49.1914 O.2    1 LIG      -0.32000
      5 O2        -67.7333   -9.2357  -48.7239 O.3    1 LIG      -0.27100
      6 H1        -68.2604   -7.1160  -50.5968 H      1 LIG       0.09000
      7 H2        -68.5861   -6.4963  -48.9360 H      1 LIG       0.09000
      8 H3        -66.2040   -8.2198  -49.7790 H      1 LIG       0.09000
      9 H4        -66.5294   -7.6015  -48.1243 H      1 LIG       0.09000
@<TRIPOS>BOND
      1       1       2 1
      2       1       4 2
      3       1       5 1
      4       2       3 1
      5       3       5 1
      6       2       6 1
      7       2       7 1
      8       3       8 1
      9       3       9 1
@<TRIPOS>ALT_TYPE
CGenFF_4.0_ALT_TYPE_SET
CGenFF_4.0 1 CG2O4 2 CG3C41 3 CG3C41 4 OG2D1 5 OG3C51 6 HGA2 7 HGA2 8 HGA2 9 HGA2
@<TRIPOS>MOLECULE
4_lactone
 9 9 0 0 0
****
USER_CHARGES
INVALID_CHARGES
Pose:  40 Cluster:  40 Fr_nu: 599015 TotEn:   -14.41
@<TRIPOS>ATOM
      1 C1        -75.2570  -27.8006  -44.7705 C.2    1 LIG       0.04000
      2 C2        -75.7974  -26.3655  -44.9037 C.3    1 LIG       0.11000
      3 C3        -74.4555  -25.9955  -44.2790 C.3    1 LIG       0.08100
      4 O1        -75.6329  -28.9232  -45.0209 O.2    1 LIG      -0.32000
      5 O2        -74.0815  -27.3997  -44.2162 O.3    1 LIG      -0.27100
      6 H1        -75.9461  -26.0394  -45.9343 H      1 LIG       0.09000
      7 H2        -76.6778  -26.1626  -44.2917 H      1 LIG       0.09000
      8 H3        -73.7762  -25.4256  -44.9189 H      1 LIG       0.09000
      9 H4        -74.5065  -25.5484  -43.2825 H      1 LIG       0.09000
@<TRIPOS>BOND
      1       1       2 1
      2       1       4 2
      3       1       5 1
      4       2       3 1
      5       3       5 1
      6       2       6 1
      7       2       7 1
      8       3       8 1
      9       3       9 1
@<TRIPOS>ALT_TYPE
CGenFF_4.0_ALT_TYPE_SET
CGenFF_4.0 1 CG2O4 2 CG3C41 3 CG3C41 4 OG2D1 5 OG3C51 6 HGA2 7 HGA2 8 HGA2 9 HGA2
@<TRIPOS>MOLECULE
4_lactone
 9 9 0 0 0
****
USER_CHARGES
INVALID_CHARGES
Pose:  41 Cluster:  41 Fr_nu: 1942805 TotEn:   -14.38
@<TRIPOS>ATOM
      1 C1        -74.3265  -24.9955  -44.4702 C.2    1 LIG       0.04000
      2 C2        -75.7899  -25.3147  -44.1159 C.3    1 LIG       0.11000
      3 C3        -75.7734  -26.0220  -45.4677 C.3    1 LIG       0.08100
      4 O1        -73.3941  -24.4084  -43.9699 O.2    1 LIG      -0.32000
      5 O2        -74.3829  -25.6435  -45.6646 O.3    1 LIG      -0.27100
      6 H1        -75.9065  -25.9610  -43.2446 H      1 LIG       0.09000
      7 H2        -76.4335  -24.4361  -44.0479 H      1 LIG       0.09000
      8 H3        -75.8950  -27.1082  -45.4355 H      1 LIG       0.09000
      9 H4        -76.4204  -25.5880  -46.2350 H      1 LIG       0.09000
@<TRIPOS>BOND
      1       1       2 1
      2       1       4 2
      3       1       5 1
      4       2       3 1
      5       3       5 1
      6       2       6 1
      7       2       7 1
      8       3       8 1
      9       3       9 1
@<TRIPOS>ALT_TYPE
CGenFF_4.0_ALT_TYPE_SET
CGenFF_4.0 1 CG2O4 2 CG3C41 3 CG3C41 4 OG2D1 5 OG3C51 6 HGA2 7 HGA2 8 HGA2 9 HGA2
@<TRIPOS>MOLECULE
4_lactone
 9 9 0 0 0
****
USER_CHARGES
INVALID_CHARGES
Pose:  42 Cluster:  42 Fr_nu: 156847 TotEn:   -14.28
@<TRIPOS>ATOM
      1 C1        -67.4853   -8.0785  -48.0483 C.2    1 LIG       0.04000
      2 C2        -67.3740   -7.5924  -49.5045 C.3    1 LIG       0.11000
      3 C3        -65.9153   -7.3573  -49.1240 C.3    1 LIG       0.08100
      4 O1        -68.3433   -8.5174  -47.3164 O.2    1 LIG      -0.32000
      5 O2        -66.1734   -7.8432  -47.7776 O.3    1 LIG      -0.27100
      6 H1        -67.5498   -8.3708  -50.2486 H      1 LIG       0.09000
      7 H2        -67.9582   -6.6965  -49.7208 H      1 LIG       0.09000
      8 H3        -65.1835   -7.9813  -49.6444 H      1 LIG       0.09000
      9 H4        -65.5916   -6.3129  -49.1190 H      1 LIG       0.09000
@<TRIPOS>BOND
      1       1       2 1
      2       1       4 2
      3       1       5 1
      4       2       3 1
      5       3       5 1
      6       2       6 1
      7       2       7 1
      8       3       8 1
      9       3       9 1
@<TRIPOS>ALT_TYPE
CGenFF_4.0_ALT_TYPE_SET
CGenFF_4.0 1 CG2O4 2 CG3C41 3 CG3C41 4 OG2D1 5 OG3C51 6 HGA2 7 HGA2 8 HGA2 9 HGA2
@<TRIPOS>MOLECULE
4_lactone
 9 9 0 0 0
****
USER_CHARGES
INVALID_CHARGES
Pose:  43 Cluster:  43 Fr_nu: 3506818 TotEn:   -14.00
@<TRIPOS>ATOM
      1 C1        -74.2717  -25.4089  -45.0622 C.2    1 LIG       0.04000
      2 C2        -75.6259  -25.6721  -45.7449 C.3    1 LIG       0.11000
      3 C3        -76.0980  -25.9044  -44.3128 C.3    1 LIG       0.08100
      4 O1        -73.1460  -25.1150  -45.3950 O.2    1 LIG      -0.32000
      5 O2        -74.7599  -25.6309  -43.8124 O.3    1 LIG      -0.27100
      6 H1        -76.0484  -24.8006  -46.2474 H      1 LIG       0.09000
      7 H2        -75.6339  -26.5484  -46.3952 H      1 LIG       0.09000
      8 H3        -76.8262  -25.1835  -43.9313 H      1 LIG       0.09000
      9 H4        -76.4131  -26.9252  -44.0798 H      1 LIG       0.09000
@<TRIPOS>BOND
      1       1       2 1
      2       1       4 2
      3       1       5 1
      4       2       3 1
      5       3       5 1
      6       2       6 1
      7       2       7 1
      8       3       8 1
      9       3       9 1
@<TRIPOS>ALT_TYPE
CGenFF_4.0_ALT_TYPE_SET
CGenFF_4.0 1 CG2O4 2 CG3C41 3 CG3C41 4 OG2D1 5 OG3C51 6 HGA2 7 HGA2 8 HGA2 9 HGA2
@<TRIPOS>MOLECULE
4_lactone
 9 9 0 0 0
****
USER_CHARGES
INVALID_CHARGES
Pose:  44 Cluster:  44 Fr_nu: 5983641 TotEn:   -13.70
@<TRIPOS>ATOM
      1 C1        -51.0863  -21.7082  -27.1886 C.2    1 LIG       0.04000
      2 C2        -51.3614  -23.0561  -27.8789 C.3    1 LIG       0.11000
      3 C3        -52.5265  -23.1163  -26.8956 C.3    1 LIG       0.08100
      4 O1        -50.2811  -20.8090  -27.2740 O.2    1 LIG      -0.32000
      5 O2        -52.1426  -21.8279  -26.3403 O.3    1 LIG      -0.27100
      6 H1        -51.6343  -22.9699  -28.9318 H      1 LIG       0.09000
      7 H2        -50.5771  -23.8003  -27.7314 H      1 LIG       0.09000
      8 H3        -53.5245  -23.0821  -27.3410 H      1 LIG       0.09000
      9 H4        -52.4701  -23.9099  -26.1455 H      1 LIG       0.09000
@<TRIPOS>BOND
      1       1       2 1
      2       1       4 2
      3       1       5 1
      4       2       3 1
      5       3       5 1
      6       2       6 1
      7       2       7 1
      8       3       8 1
      9       3       9 1
@<TRIPOS>ALT_TYPE
CGenFF_4.0_ALT_TYPE_SET
CGenFF_4.0 1 CG2O4 2 CG3C41 3 CG3C41 4 OG2D1 5 OG3C51 6 HGA2 7 HGA2 8 HGA2 9 HGA2
@<TRIPOS>MOLECULE
4_lactone
 9 9 0 0 0
****
USER_CHARGES
INVALID_CHARGES
Pose:  45 Cluster:  45 Fr_nu: 1219117 TotEn:   -13.67
@<TRIPOS>ATOM
      1 C1        -71.0201   -8.4719  -43.7117 C.2    1 LIG       0.04000
      2 C2        -72.5035   -8.7172  -43.3822 C.3    1 LIG       0.11000
      3 C3        -72.3962   -9.7441  -44.5055 C.3    1 LIG       0.08100
      4 O1        -70.1238   -7.7602  -43.3186 O.2    1 LIG      -0.32000
      5 O2        -70.9961   -9.4029  -44.7028 O.3    1 LIG      -0.27100
      6 H1        -72.6770   -9.1231  -42.3844 H      1 LIG       0.09000
      7 H2        -73.1512   -7.8619  -43.5815 H      1 LIG       0.09000
      8 H3        -72.5182  -10.7885  -44.2057 H      1 LIG       0.09000
      9 H4        -72.9912   -9.5310  -45.3978 H      1 LIG       0.09000
@<TRIPOS>BOND
      1       1       2 1
      2       1       4 2
      3       1       5 1
      4       2       3 1
      5       3       5 1
      6       2       6 1
      7       2       7 1
      8       3       8 1
      9       3       9 1
@<TRIPOS>ALT_TYPE
CGenFF_4.0_ALT_TYPE_SET
CGenFF_4.0 1 CG2O4 2 CG3C41 3 CG3C41 4 OG2D1 5 OG3C51 6 HGA2 7 HGA2 8 HGA2 9 HGA2
@<TRIPOS>MOLECULE
4_lactone
 9 9 0 0 0
****
USER_CHARGES
INVALID_CHARGES
Pose:  46 Cluster:  46 Fr_nu: 6369773 TotEn:   -13.59
@<TRIPOS>ATOM
      1 C1        -52.4294  -22.7372  -25.8410 C.2    1 LIG       0.04000
      2 C2        -53.1104  -24.0691  -26.2035 C.3    1 LIG       0.11000
      3 C3        -52.6041  -24.4940  -24.8284 C.3    1 LIG       0.08100
      4 O1        -52.2636  -21.6516  -26.3492 O.2    1 LIG      -0.32000
      5 O2        -52.0077  -23.1828  -24.6272 O.3    1 LIG      -0.27100
      6 H1        -54.1943  -24.0011  -26.3089 H      1 LIG       0.09000
      7 H2        -52.6599  -24.5825  -27.0545 H      1 LIG       0.09000
      8 H3        -53.3763  -24.7043  -24.0834 H      1 LIG       0.09000
      9 H4        -51.8477  -25.2837  -24.8276 H      1 LIG       0.09000
@<TRIPOS>BOND
      1       1       2 1
      2       1       4 2
      3       1       5 1
      4       2       3 1
      5       3       5 1
      6       2       6 1
      7       2       7 1
      8       3       8 1
      9       3       9 1
@<TRIPOS>ALT_TYPE
CGenFF_4.0_ALT_TYPE_SET
CGenFF_4.0 1 CG2O4 2 CG3C41 3 CG3C41 4 OG2D1 5 OG3C51 6 HGA2 7 HGA2 8 HGA2 9 HGA2
@<TRIPOS>MOLECULE
4_lactone
 9 9 0 0 0
****
USER_CHARGES
INVALID_CHARGES
Pose:  47 Cluster:  47 Fr_nu:   4361 TotEn:   -13.32
@<TRIPOS>ATOM
      1 C1        -54.1573    4.1688  -34.4144 C.2    1 LIG       0.04000
      2 C2        -54.6940    5.3697  -33.6150 C.3    1 LIG       0.11000
      3 C3        -53.8394    4.7774  -32.4984 C.3    1 LIG       0.08100
      4 O1        -54.2731    3.7151  -35.5302 O.2    1 LIG      -0.32000
      5 O2        -53.4186    3.6957  -33.3750 O.3    1 LIG      -0.27100
      6 H1        -54.3698    6.3393  -33.9961 H      1 LIG       0.09000
      7 H2        -55.7724    5.3482  -33.4494 H      1 LIG       0.09000
      8 H3        -52.9917    5.3882  -32.1761 H      1 LIG       0.09000
      9 H4        -54.3902    4.4012  -31.6320 H      1 LIG       0.09000
@<TRIPOS>BOND
      1       1       2 1
      2       1       4 2
      3       1       5 1
      4       2       3 1
      5       3       5 1
      6       2       6 1
      7       2       7 1
      8       3       8 1
      9       3       9 1
@<TRIPOS>ALT_TYPE
CGenFF_4.0_ALT_TYPE_SET
CGenFF_4.0 1 CG2O4 2 CG3C41 3 CG3C41 4 OG2D1 5 OG3C51 6 HGA2 7 HGA2 8 HGA2 9 HGA2
@<TRIPOS>MOLECULE
4_lactone
 9 9 0 0 0
****
USER_CHARGES
INVALID_CHARGES
Pose:  48 Cluster:  48 Fr_nu: 6574188 TotEn:   -13.29
@<TRIPOS>ATOM
      1 C1        -53.4673  -23.1315  -25.6897 C.2    1 LIG       0.04000
      2 C2        -53.8818  -24.3354  -26.5546 C.3    1 LIG       0.11000
      3 C3        -54.9310  -24.5275  -25.4636 C.3    1 LIG       0.08100
      4 O1        -52.6348  -22.2539  -25.7210 O.2    1 LIG      -0.32000
      5 O2        -54.4265  -23.3626  -24.7537 O.3    1 LIG      -0.27100
      6 H1        -54.2664  -24.0652  -27.5393 H      1 LIG       0.09000
      7 H2        -53.1222  -25.1157  -26.6251 H      1 LIG       0.09000
      8 H3        -55.9699  -24.3906  -25.7761 H      1 LIG       0.09000
      9 H4        -54.8289  -25.4376  -24.8661 H      1 LIG       0.09000
@<TRIPOS>BOND
      1       1       2 1
      2       1       4 2
      3       1       5 1
      4       2       3 1
      5       3       5 1
      6       2       6 1
      7       2       7 1
      8       3       8 1
      9       3       9 1
@<TRIPOS>ALT_TYPE
CGenFF_4.0_ALT_TYPE_SET
CGenFF_4.0 1 CG2O4 2 CG3C41 3 CG3C41 4 OG2D1 5 OG3C51 6 HGA2 7 HGA2 8 HGA2 9 HGA2
@<TRIPOS>MOLECULE
4_lactone
 9 9 0 0 0
****
USER_CHARGES
INVALID_CHARGES
Pose:  49 Cluster:  49 Fr_nu: 139907 TotEn:   -12.13
@<TRIPOS>ATOM
      1 C1        -54.4684    4.2776  -35.1815 C.2    1 LIG       0.04000
      2 C2        -54.1005    5.1102  -33.9403 C.3    1 LIG       0.11000
      3 C3        -53.1524    3.9470  -33.6645 C.3    1 LIG       0.08100
      4 O1        -55.2165    4.3686  -36.1283 O.2    1 LIG      -0.32000
      5 O2        -53.6021    3.2754  -34.8737 O.3    1 LIG      -0.27100
      6 H1        -53.6247    6.0650  -34.1693 H      1 LIG       0.09000
      7 H2        -54.9186    5.2344  -33.2289 H      1 LIG       0.09000
      8 H3        -52.0860    4.1846  -33.7081 H      1 LIG       0.09000
      9 H4        -53.3761    3.3579  -32.7709 H      1 LIG       0.09000
@<TRIPOS>BOND
      1       1       2 1
      2       1       4 2
      3       1       5 1
      4       2       3 1
      5       3       5 1
      6       2       6 1
      7       2       7 1
      8       3       8 1
      9       3       9 1
@<TRIPOS>ALT_TYPE
CGenFF_4.0_ALT_TYPE_SET
CGenFF_4.0 1 CG2O4 2 CG3C41 3 CG3C41 4 OG2D1 5 OG3C51 6 HGA2 7 HGA2 8 HGA2 9 HGA2
@<TRIPOS>MOLECULE
4_lactone
 9 9 0 0 0
****
USER_CHARGES
INVALID_CHARGES
Pose:  50 Cluster:  50 Fr_nu: 6077344 TotEn:   -11.78
@<TRIPOS>ATOM
      1 C1        -53.3331  -23.1408  -24.7051 C.2    1 LIG       0.04000
      2 C2        -54.3963  -24.2447  -24.5631 C.3    1 LIG       0.11000
      3 C3        -53.7537  -24.4362  -23.1926 C.3    1 LIG       0.08100
      4 O1        -52.9950  -22.3280  -25.5353 O.2    1 LIG      -0.32000
      5 O2        -52.8081  -23.3666  -23.4709 O.3    1 LIG      -0.27100
      6 H1        -55.4232  -23.8760  -24.5574 H      1 LIG       0.09000
      7 H2        -54.2752  -25.0724  -25.2638 H      1 LIG       0.09000
      8 H3        -54.3888  -24.1997  -22.3345 H      1 LIG       0.09000
      9 H4        -53.2454  -25.3921  -23.0395 H      1 LIG       0.09000
@<TRIPOS>BOND
      1       1       2 1
      2       1       4 2
      3       1       5 1
      4       2       3 1
      5       3       5 1
      6       2       6 1
      7       2       7 1
      8       3       8 1
      9       3       9 1
@<TRIPOS>ALT_TYPE
CGenFF_4.0_ALT_TYPE_SET
CGenFF_4.0 1 CG2O4 2 CG3C41 3 CG3C41 4 OG2D1 5 OG3C51 6 HGA2 7 HGA2 8 HGA2 9 HGA2
@<TRIPOS>MOLECULE
4_lactone
 9 9 0 0 0
****
USER_CHARGES
INVALID_CHARGES
Pose:  51 Cluster:  51 Fr_nu: 6503011 TotEn:   -11.60
@<TRIPOS>ATOM
      1 C1        -84.4876   -2.3770  -47.8305 C.2    1 LIG       0.04000
      2 C2        -84.4813   -0.8543  -47.6052 C.3    1 LIG       0.11000
      3 C3        -85.3929   -1.2061  -46.4334 C.3    1 LIG       0.08100
      4 O1        -84.0009   -3.1669  -48.6073 O.2    1 LIG      -0.32000
      5 O2        -85.3049   -2.6182  -46.7705 O.3    1 LIG      -0.27100
      6 H1        -83.5044   -0.4473  -47.3398 H      1 LIG       0.09000
      7 H2        -84.9441   -0.2830  -48.4116 H      1 LIG       0.09000
      8 H3        -84.9860   -1.0028  -45.4391 H      1 LIG       0.09000
      9 H4        -86.4200   -0.8385  -46.5081 H      1 LIG       0.09000
@<TRIPOS>BOND
      1       1       2 1
      2       1       4 2
      3       1       5 1
      4       2       3 1
      5       3       5 1
      6       2       6 1
      7       2       7 1
      8       3       8 1
      9       3       9 1
@<TRIPOS>ALT_TYPE
CGenFF_4.0_ALT_TYPE_SET
CGenFF_4.0 1 CG2O4 2 CG3C41 3 CG3C41 4 OG2D1 5 OG3C51 6 HGA2 7 HGA2 8 HGA2 9 HGA2
@<TRIPOS>MOLECULE
4_lactone
 9 9 0 0 0
****
USER_CHARGES
INVALID_CHARGES
Pose:  52 Cluster:  52 Fr_nu: 3932616 TotEn:   -11.50
@<TRIPOS>ATOM
      1 C1        -67.7529   -2.9091  -29.3587 C.2    1 LIG       0.04000
      2 C2        -68.7148   -1.8596  -29.9440 C.3    1 LIG       0.11000
      3 C3        -69.0022   -1.5676  -28.4743 C.3    1 LIG       0.08100
      4 O1        -66.9797   -3.7420  -29.7743 O.2    1 LIG      -0.32000
      5 O2        -68.0579   -2.5975  -28.0704 O.3    1 LIG      -0.27100
      6 H1        -68.2191   -1.0606  -30.4975 H      1 LIG       0.09000
      7 H2        -69.5429   -2.2836  -30.5143 H      1 LIG       0.09000
      8 H3        -68.6973   -0.5794  -28.1192 H      1 LIG       0.09000
      9 H4        -70.0166   -1.7982  -28.1372 H      1 LIG       0.09000
@<TRIPOS>BOND
      1       1       2 1
      2       1       4 2
      3       1       5 1
      4       2       3 1
      5       3       5 1
      6       2       6 1
      7       2       7 1
      8       3       8 1
      9       3       9 1
@<TRIPOS>ALT_TYPE
CGenFF_4.0_ALT_TYPE_SET
CGenFF_4.0 1 CG2O4 2 CG3C41 3 CG3C41 4 OG2D1 5 OG3C51 6 HGA2 7 HGA2 8 HGA2 9 HGA2
@<TRIPOS>MOLECULE
4_lactone
 9 9 0 0 0
****
USER_CHARGES
INVALID_CHARGES
Pose:  53 Cluster:  53 Fr_nu:  42309 TotEn:   -11.32
@<TRIPOS>ATOM
      1 C1        -67.8309   -7.7890  -48.3302 C.2    1 LIG       0.04000
      2 C2        -66.5464   -7.4361  -49.1015 C.3    1 LIG       0.11000
      3 C3        -65.9234   -7.4457  -47.7088 C.3    1 LIG       0.08100
      4 O1        -68.9930   -8.0102  -48.5846 O.2    1 LIG      -0.32000
      5 O2        -67.2108   -7.7793  -47.1198 O.3    1 LIG      -0.27100
      6 H1        -66.2040   -8.2198  -49.7790 H      1 LIG       0.09000
      7 H2        -66.5787   -6.4660  -49.6001 H      1 LIG       0.09000
      8 H3        -65.1819   -8.2284  -47.5270 H      1 LIG       0.09000
      9 H4        -65.5555   -6.4805  -47.3500 H      1 LIG       0.09000
@<TRIPOS>BOND
      1       1       2 1
      2       1       4 2
      3       1       5 1
      4       2       3 1
      5       3       5 1
      6       2       6 1
      7       2       7 1
      8       3       8 1
      9       3       9 1
@<TRIPOS>ALT_TYPE
CGenFF_4.0_ALT_TYPE_SET
CGenFF_4.0 1 CG2O4 2 CG3C41 3 CG3C41 4 OG2D1 5 OG3C51 6 HGA2 7 HGA2 8 HGA2 9 HGA2
@<TRIPOS>MOLECULE
4_lactone
 9 9 0 0 0
****
USER_CHARGES
INVALID_CHARGES
Pose:  54 Cluster:  54 Fr_nu: 6582494 TotEn:   -10.94
@<TRIPOS>ATOM
      1 C1        -46.9436  -23.5460  -37.2738 C.2    1 LIG       0.04000
      2 C2        -47.2196  -23.3986  -38.7808 C.3    1 LIG       0.11000
      3 C3        -48.4777  -24.1934  -38.4442 C.3    1 LIG       0.08100
      4 O1        -46.0877  -23.2130  -36.4858 O.2    1 LIG      -0.32000
      5 O2        -48.0834  -24.2520  -37.0454 O.3    1 LIG      -0.27100
      6 H1        -47.3822  -22.3696  -39.1054 H      1 LIG       0.09000
      7 H2        -46.4939  -23.9063  -39.4183 H      1 LIG       0.09000
      8 H3        -49.4236  -23.6607  -38.5745 H      1 LIG       0.09000
      9 H4        -48.5375  -25.1915  -38.8869 H      1 LIG       0.09000
@<TRIPOS>BOND
      1       1       2 1
      2       1       4 2
      3       1       5 1
      4       2       3 1
      5       3       5 1
      6       2       6 1
      7       2       7 1
      8       3       8 1
      9       3       9 1
@<TRIPOS>ALT_TYPE
CGenFF_4.0_ALT_TYPE_SET
CGenFF_4.0 1 CG2O4 2 CG3C41 3 CG3C41 4 OG2D1 5 OG3C51 6 HGA2 7 HGA2 8 HGA2 9 HGA2
@<TRIPOS>MOLECULE
4_lactone
 9 9 0 0 0
****
USER_CHARGES
INVALID_CHARGES
Pose:  55 Cluster:  55 Fr_nu:  25735 TotEn:   -10.88
@<TRIPOS>ATOM
      1 C1        -69.5421   -8.4142  -48.1342 C.2    1 LIG       0.04000
      2 C2        -69.2398   -7.6563  -49.4393 C.3    1 LIG       0.11000
      3 C3        -67.7953   -8.0081  -49.0966 C.3    1 LIG       0.08100
      4 O1        -70.5150   -8.7116  -47.4790 O.2    1 LIG      -0.32000
      5 O2        -68.2333   -8.6916  -47.8898 O.3    1 LIG      -0.27100
      6 H1        -69.6436   -8.1319  -50.3345 H      1 LIG       0.09000
      7 H2        -69.4903   -6.5947  -49.4061 H      1 LIG       0.09000
      8 H3        -67.2973   -8.6921  -49.7892 H      1 LIG       0.09000
      9 H4        -67.1456   -7.1597  -48.8645 H      1 LIG       0.09000
@<TRIPOS>BOND
      1       1       2 1
      2       1       4 2
      3       1       5 1
      4       2       3 1
      5       3       5 1
      6       2       6 1
      7       2       7 1
      8       3       8 1
      9       3       9 1
@<TRIPOS>ALT_TYPE
CGenFF_4.0_ALT_TYPE_SET
CGenFF_4.0 1 CG2O4 2 CG3C41 3 CG3C41 4 OG2D1 5 OG3C51 6 HGA2 7 HGA2 8 HGA2 9 HGA2
@<TRIPOS>MOLECULE
4_lactone
 9 9 0 0 0
****
USER_CHARGES
INVALID_CHARGES
Pose:  56 Cluster:  56 Fr_nu:    115 TotEn:   -10.48
@<TRIPOS>ATOM
      1 C1        -73.7022   -5.2108  -58.4544 C.2    1 LIG       0.04000
      2 C2        -73.6484   -6.1133  -57.2087 C.3    1 LIG       0.11000
      3 C3        -74.8335   -5.2617  -56.7632 C.3    1 LIG       0.08100
      4 O1        -73.0977   -5.0887  -59.4956 O.2    1 LIG      -0.32000
      5 O2        -74.7605   -4.4909  -57.9945 O.3    1 LIG      -0.27100
      6 H1        -73.8682   -7.1630  -57.4092 H      1 LIG       0.09000
      7 H2        -72.7371   -6.0038  -56.6185 H      1 LIG       0.09000
      8 H3        -75.7876   -5.7881  -56.6731 H      1 LIG       0.09000
      9 H4        -74.6594   -4.6338  -55.8852 H      1 LIG       0.09000
@<TRIPOS>BOND
      1       1       2 1
      2       1       4 2
      3       1       5 1
      4       2       3 1
      5       3       5 1
      6       2       6 1
      7       2       7 1
      8       3       8 1
      9       3       9 1
@<TRIPOS>ALT_TYPE
CGenFF_4.0_ALT_TYPE_SET
CGenFF_4.0 1 CG2O4 2 CG3C41 3 CG3C41 4 OG2D1 5 OG3C51 6 HGA2 7 HGA2 8 HGA2 9 HGA2
@<TRIPOS>MOLECULE
4_lactone
 9 9 0 0 0
****
USER_CHARGES
INVALID_CHARGES
Pose:  57 Cluster:  57 Fr_nu:  34254 TotEn:    -9.04
@<TRIPOS>ATOM
      1 C1        -52.2655    4.7996  -31.9475 C.2    1 LIG       0.04000
      2 C2        -51.4001    4.3467  -33.1371 C.3    1 LIG       0.11000
      3 C3        -50.5884    5.5902  -32.7869 C.3    1 LIG       0.08100
      4 O1        -53.2601    4.4211  -31.3714 O.2    1 LIG      -0.32000
      5 O2        -51.4971    5.8923  -31.6921 O.3    1 LIG      -0.27100
      6 H1        -50.8948    3.3921  -32.9825 H      1 LIG       0.09000
      7 H2        -51.9161    4.3721  -34.0983 H      1 LIG       0.09000
      8 H3        -49.5719    5.4068  -32.4282 H      1 LIG       0.09000
      9 H4        -50.5901    6.3823  -33.5407 H      1 LIG       0.09000
@<TRIPOS>BOND
      1       1       2 1
      2       1       4 2
      3       1       5 1
      4       2       3 1
      5       3       5 1
      6       2       6 1
      7       2       7 1
      8       3       8 1
      9       3       9 1
@<TRIPOS>ALT_TYPE
CGenFF_4.0_ALT_TYPE_SET
CGenFF_4.0 1 CG2O4 2 CG3C41 3 CG3C41 4 OG2D1 5 OG3C51 6 HGA2 7 HGA2 8 HGA2 9 HGA2
@<TRIPOS>MOLECULE
4_lactone
 9 9 0 0 0
****
USER_CHARGES
INVALID_CHARGES
Pose:  58 Cluster:  58 Fr_nu: 5064311 TotEn:    -8.97
@<TRIPOS>ATOM
      1 C1        -84.4474   -3.0206  -48.2508 C.2    1 LIG       0.04000
      2 C2        -84.2054   -3.3920  -46.7768 C.3    1 LIG       0.11000
      3 C3        -84.3649   -1.8902  -46.5602 C.3    1 LIG       0.08100
      4 O1        -84.5164   -3.5910  -49.3158 O.2    1 LIG      -0.32000
      5 O2        -84.5773   -1.6930  -47.9856 O.3    1 LIG      -0.27100
      6 H1        -84.9853   -4.0188  -46.3415 H      1 LIG       0.09000
      7 H2        -83.2122   -3.7974  -46.5770 H      1 LIG       0.09000
      8 H3        -85.2380   -1.5858  -45.9766 H      1 LIG       0.09000
      9 H4        -83.4708   -1.3665  -46.2111 H      1 LIG       0.09000
@<TRIPOS>BOND
      1       1       2 1
      2       1       4 2
      3       1       5 1
      4       2       3 1
      5       3       5 1
      6       2       6 1
      7       2       7 1
      8       3       8 1
      9       3       9 1
@<TRIPOS>ALT_TYPE
CGenFF_4.0_ALT_TYPE_SET
CGenFF_4.0 1 CG2O4 2 CG3C41 3 CG3C41 4 OG2D1 5 OG3C51 6 HGA2 7 HGA2 8 HGA2 9 HGA2
@<TRIPOS>MOLECULE
4_lactone
 9 9 0 0 0
****
USER_CHARGES
INVALID_CHARGES
Pose:  59 Cluster:  59 Fr_nu:  23473 TotEn:    -8.97
@<TRIPOS>ATOM
      1 C1        -68.1942   -7.3034  -49.4566 C.2    1 LIG       0.04000
      2 C2        -66.9515   -7.4544  -50.3521 C.3    1 LIG       0.11000
      3 C3        -66.2554   -7.7493  -49.0268 C.3    1 LIG       0.08100
      4 O1        -69.3687   -7.0467  -49.5947 O.2    1 LIG      -0.32000
      5 O2        -67.5103   -7.5737  -48.3125 O.3    1 LIG      -0.27100
      6 H1        -67.0067   -8.2881  -51.0539 H      1 LIG       0.09000
      7 H2        -66.6485   -6.5332  -50.8524 H      1 LIG       0.09000
      8 H3        -65.8650   -8.7642  -48.9123 H      1 LIG       0.09000
      9 H4        -65.5084   -7.0152  -48.7128 H      1 LIG       0.09000
@<TRIPOS>BOND
      1       1       2 1
      2       1       4 2
      3       1       5 1
      4       2       3 1
      5       3       5 1
      6       2       6 1
      7       2       7 1
      8       3       8 1
      9       3       9 1
@<TRIPOS>ALT_TYPE
CGenFF_4.0_ALT_TYPE_SET
CGenFF_4.0 1 CG2O4 2 CG3C41 3 CG3C41 4 OG2D1 5 OG3C51 6 HGA2 7 HGA2 8 HGA2 9 HGA2
@<TRIPOS>MOLECULE
4_lactone
 9 9 0 0 0
****
USER_CHARGES
INVALID_CHARGES
Pose:  60 Cluster:  60 Fr_nu: 6564850 TotEn:    -4.18
@<TRIPOS>ATOM
      1 C1        -53.1304  -23.6857  -24.4073 C.2    1 LIG       0.04000
      2 C2        -53.0665  -24.8741  -23.4312 C.3    1 LIG       0.11000
      3 C3        -51.6485  -24.3657  -23.1892 C.3    1 LIG       0.08100
      4 O1        -53.9355  -23.1955  -25.1662 O.2    1 LIG      -0.32000
      5 O2        -51.8565  -23.2885  -24.1441 O.3    1 LIG      -0.27100
      6 H1        -53.7499  -24.7924  -22.5846 H      1 LIG       0.09000
      7 H2        -53.1450  -25.8503  -23.9124 H      1 LIG       0.09000
      8 H3        -51.4479  -23.9815  -22.1854 H      1 LIG       0.09000
      9 H4        -50.8461  -25.0364  -23.5086 H      1 LIG       0.09000
@<TRIPOS>BOND
      1       1       2 1
      2       1       4 2
      3       1       5 1
      4       2       3 1
      5       3       5 1
      6       2       6 1
      7       2       7 1
      8       3       8 1
      9       3       9 1
@<TRIPOS>ALT_TYPE
CGenFF_4.0_ALT_TYPE_SET
CGenFF_4.0 1 CG2O4 2 CG3C41 3 CG3C41 4 OG2D1 5 OG3C51 6 HGA2 7 HGA2 8 HGA2 9 HGA2
@<TRIPOS>MOLECULE
4_lactone
 9 9 0 0 0
****
USER_CHARGES
INVALID_CHARGES
Pose:  61 Cluster:  61 Fr_nu: 164513 TotEn:    -3.83
@<TRIPOS>ATOM
      1 C1        -46.9028   -9.1425  -33.3134 C.2    1 LIG       0.04000
      2 C2        -45.8312   -9.3691  -32.2319 C.3    1 LIG       0.11000
      3 C3        -46.2350  -10.8314  -32.3946 C.3    1 LIG       0.08100
      4 O1        -47.3749   -8.2085  -33.9209 O.2    1 LIG      -0.32000
      5 O2        -47.2135  -10.4633  -33.4059 O.3    1 LIG      -0.27100
      6 H1        -44.8177   -9.1194  -32.5497 H      1 LIG       0.09000
      7 H2        -46.0684   -8.9157  -31.2681 H      1 LIG       0.09000
      8 H3        -45.4650  -11.4931  -32.8006 H      1 LIG       0.09000
      9 H4        -46.7109  -11.2890  -31.5229 H      1 LIG       0.09000
@<TRIPOS>BOND
      1       1       2 1
      2       1       4 2
      3       1       5 1
      4       2       3 1
      5       3       5 1
      6       2       6 1
      7       2       7 1
      8       3       8 1
      9       3       9 1
@<TRIPOS>ALT_TYPE
CGenFF_4.0_ALT_TYPE_SET
CGenFF_4.0 1 CG2O4 2 CG3C41 3 CG3C41 4 OG2D1 5 OG3C51 6 HGA2 7 HGA2 8 HGA2 9 HGA2
@<TRIPOS>MOLECULE
pyridine
 11 11 0 0 0
****
USER_CHARGES
INVALID_CHARGES
Pose:   1 Cluster:   1 Fr_nu:  59418 TotEn:   -18.44
@<TRIPOS>ATOM
      1 C1        -68.6150   -7.2568  -49.9370 C.ar   1 LIG      -0.11300
      2 C2        -69.1163   -7.9896  -48.8670 C.ar   1 LIG      -0.11700
      3 C3        -67.2517   -7.2787  -50.2095 C.ar   1 LIG      -0.11700
      4 C4        -68.2197   -8.7223  -48.1060 C.ar   1 LIG       0.17700
      5 C5        -66.4386   -8.0430  -49.3883 C.ar   1 LIG       0.17700
      6 N1        -66.8890   -8.7680  -48.3398 N.ar   1 LIG      -0.60000
      7 H1        -69.2854   -6.6691  -50.5569 H      1 LIG       0.11500
      8 H2        -70.1752   -7.9877  -48.6362 H      1 LIG       0.11500
      9 H3        -66.8387   -6.7147  -51.0380 H      1 LIG       0.11500
     10 H4        -68.5608   -9.3104  -47.2605 H      1 LIG       0.12400
     11 H5        -65.3679   -8.0934  -49.5575 H      1 LIG       0.12400
@<TRIPOS>BOND
      1       1       2 ar
      2       1       3 ar
      3       2       4 ar
      4       3       5 ar
      5       4       6 ar
      6       5       6 ar
      7       1       7 1
      8       2       8 1
      9       3       9 1
     10       4      10 1
     11       5      11 1
@<TRIPOS>ALT_TYPE
CGenFF_4.0_ALT_TYPE_SET
CGenFF_4.0 1 CG2R61 2 CG2R61 3 CG2R61 4 CG2R61 5 CG2R61 6 NG2R60 7 HGR61 8 HGR61 9 HGR61 10 HGR62 11 HGR62
@<TRIPOS>MOLECULE
pyridine
 11 11 0 0 0
****
USER_CHARGES
INVALID_CHARGES
Pose:   2 Cluster:   2 Fr_nu:  22517 TotEn:   -18.28
@<TRIPOS>ATOM
      1 C1        -68.4187   -7.5850  -49.8187 C.ar   1 LIG      -0.11300
      2 C2        -67.1833   -7.5146  -49.1846 C.ar   1 LIG      -0.11700
      3 C3        -69.4620   -8.2829  -49.2207 C.ar   1 LIG      -0.11700
      4 C4        -67.0436   -8.1542  -47.9635 C.ar   1 LIG       0.17700
      5 C5        -69.2203   -8.8883  -47.9980 C.ar   1 LIG       0.17700
      6 N1        -68.0338   -8.8417  -47.3517 N.ar   1 LIG      -0.60000
      7 H1        -68.5679   -7.0975  -50.7774 H      1 LIG       0.11500
      8 H2        -66.3560   -6.9759  -49.6319 H      1 LIG       0.11500
      9 H3        -70.4334   -8.3515  -49.6969 H      1 LIG       0.11500
     10 H4        -66.0998   -8.1290  -47.4289 H      1 LIG       0.12400
     11 H5        -70.0005   -9.4455  -47.4898 H      1 LIG       0.12400
@<TRIPOS>BOND
      1       1       2 ar
      2       1       3 ar
      3       2       4 ar
      4       3       5 ar
      5       4       6 ar
      6       5       6 ar
      7       1       7 1
      8       2       8 1
      9       3       9 1
     10       4      10 1
     11       5      11 1
@<TRIPOS>ALT_TYPE
CGenFF_4.0_ALT_TYPE_SET
CGenFF_4.0 1 CG2R61 2 CG2R61 3 CG2R61 4 CG2R61 5 CG2R61 6 NG2R60 7 HGR61 8 HGR61 9 HGR61 10 HGR62 11 HGR62
@<TRIPOS>MOLECULE
pyridine
 11 11 0 0 0
****
USER_CHARGES
INVALID_CHARGES
Pose:   3 Cluster:   3 Fr_nu: 3342211 TotEn:   -17.90
@<TRIPOS>ATOM
      1 C1        -73.9178  -10.6213  -41.8862 C.ar   1 LIG      -0.11300
      2 C2        -72.5390  -10.5335  -41.7298 C.ar   1 LIG      -0.11700
      3 C3        -74.4883  -11.8129  -42.3195 C.ar   1 LIG      -0.11700
      4 C4        -71.7809  -11.6569  -42.0177 C.ar   1 LIG       0.17700
      5 C5        -73.6429  -12.8790  -42.5813 C.ar   1 LIG       0.17700
      6 N1        -72.2991  -12.8316  -42.4410 N.ar   1 LIG      -0.60000
      7 H1        -74.5466   -9.7623  -41.6715 H      1 LIG       0.11500
      8 H2        -72.0726   -9.6150  -41.3930 H      1 LIG       0.11500
      9 H3        -75.5607  -11.9041  -42.4490 H      1 LIG       0.11500
     10 H4        -70.7012  -11.6394  -41.9120 H      1 LIG       0.12400
     11 H5        -74.0374  -13.8305  -42.9224 H      1 LIG       0.12400
@<TRIPOS>BOND
      1       1       2 ar
      2       1       3 ar
      3       2       4 ar
      4       3       5 ar
      5       4       6 ar
      6       5       6 ar
      7       1       7 1
      8       2       8 1
      9       3       9 1
     10       4      10 1
     11       5      11 1
@<TRIPOS>ALT_TYPE
CGenFF_4.0_ALT_TYPE_SET
CGenFF_4.0 1 CG2R61 2 CG2R61 3 CG2R61 4 CG2R61 5 CG2R61 6 NG2R60 7 HGR61 8 HGR61 9 HGR61 10 HGR62 11 HGR62
@<TRIPOS>MOLECULE
pyridine
 11 11 0 0 0
****
USER_CHARGES
INVALID_CHARGES
Pose:   4 Cluster:   4 Fr_nu: 396840 TotEn:   -17.75
@<TRIPOS>ATOM
      1 C1        -84.2695   -1.8989  -46.8016 C.ar   1 LIG      -0.11300
      2 C2        -84.2124   -1.1757  -47.9877 C.ar   1 LIG      -0.11700
      3 C3        -84.4197   -3.2806  -46.8428 C.ar   1 LIG      -0.11700
      4 C4        -84.3094   -1.8758  -49.1795 C.ar   1 LIG       0.17700
      5 C5        -84.5077   -3.8864  -48.0858 C.ar   1 LIG       0.17700
      6 N1        -84.4562   -3.2172  -49.2594 N.ar   1 LIG      -0.60000
      7 H1        -84.1977   -1.3867  -45.8468 H      1 LIG       0.11500
      8 H2        -84.0953   -0.0983  -47.9796 H      1 LIG       0.11500
      9 H3        -84.4671   -3.8647  -45.9308 H      1 LIG       0.11500
     10 H4        -84.2707   -1.3575  -50.1319 H      1 LIG       0.12400
     11 H5        -84.6263   -4.9615  -48.1730 H      1 LIG       0.12400
@<TRIPOS>BOND
      1       1       2 ar
      2       1       3 ar
      3       2       4 ar
      4       3       5 ar
      5       4       6 ar
      6       5       6 ar
      7       1       7 1
      8       2       8 1
      9       3       9 1
     10       4      10 1
     11       5      11 1
@<TRIPOS>ALT_TYPE
CGenFF_4.0_ALT_TYPE_SET
CGenFF_4.0 1 CG2R61 2 CG2R61 3 CG2R61 4 CG2R61 5 CG2R61 6 NG2R60 7 HGR61 8 HGR61 9 HGR61 10 HGR62 11 HGR62
@<TRIPOS>MOLECULE
pyridine
 11 11 0 0 0
****
USER_CHARGES
INVALID_CHARGES
Pose:   5 Cluster:   5 Fr_nu: 1847753 TotEn:   -17.43
@<TRIPOS>ATOM
      1 C1        -72.5101   -9.8887  -41.7746 C.ar   1 LIG      -0.11300
      2 C2        -73.6763  -10.6217  -41.5855 C.ar   1 LIG      -0.11700
      3 C3        -71.2748  -10.4917  -41.5652 C.ar   1 LIG      -0.11700
      4 C4        -73.5543  -11.9440  -41.1898 C.ar   1 LIG       0.17700
      5 C5        -71.2603  -11.8197  -41.1701 C.ar   1 LIG       0.17700
      6 N1        -72.3721  -12.5640  -40.9763 N.ar   1 LIG      -0.60000
      7 H1        -72.5637   -8.8492  -42.0839 H      1 LIG       0.11500
      8 H2        -74.6499  -10.1725  -41.7432 H      1 LIG       0.11500
      9 H3        -70.3527   -9.9395  -41.7060 H      1 LIG       0.11500
     10 H4        -74.4340  -12.5581  -41.0286 H      1 LIG       0.12400
     11 H5        -70.3229  -12.3365  -40.9927 H      1 LIG       0.12400
@<TRIPOS>BOND
      1       1       2 ar
      2       1       3 ar
      3       2       4 ar
      4       3       5 ar
      5       4       6 ar
      6       5       6 ar
      7       1       7 1
      8       2       8 1
      9       3       9 1
     10       4      10 1
     11       5      11 1
@<TRIPOS>ALT_TYPE
CGenFF_4.0_ALT_TYPE_SET
CGenFF_4.0 1 CG2R61 2 CG2R61 3 CG2R61 4 CG2R61 5 CG2R61 6 NG2R60 7 HGR61 8 HGR61 9 HGR61 10 HGR62 11 HGR62
@<TRIPOS>MOLECULE
pyridine
 11 11 0 0 0
****
USER_CHARGES
INVALID_CHARGES
Pose:   6 Cluster:   6 Fr_nu: 1516100 TotEn:   -16.56
@<TRIPOS>ATOM
      1 C1        -71.8550   -8.8153  -43.7083 C.ar   1 LIG      -0.11300
      2 C2        -70.7464   -8.0295  -43.4140 C.ar   1 LIG      -0.11700
      3 C3        -71.9727   -9.3990  -44.9648 C.ar   1 LIG      -0.11700
      4 C4        -69.7909   -7.8597  -44.4030 C.ar   1 LIG       0.17700
      5 C5        -70.9625   -9.1677  -45.8844 C.ar   1 LIG       0.17700
      6 N1        -69.8707   -8.4104  -45.6350 N.ar   1 LIG      -0.60000
      7 H1        -72.6263   -8.9719  -42.9601 H      1 LIG       0.11500
      8 H2        -70.6335   -7.5650  -42.4414 H      1 LIG       0.11500
      9 H3        -72.8285  -10.0150  -45.2165 H      1 LIG       0.11500
     10 H4        -68.9078   -7.2556  -44.2231 H      1 LIG       0.12400
     11 H5        -71.0067   -9.5994  -46.8789 H      1 LIG       0.12400
@<TRIPOS>BOND
      1       1       2 ar
      2       1       3 ar
      3       2       4 ar
      4       3       5 ar
      5       4       6 ar
      6       5       6 ar
      7       1       7 1
      8       2       8 1
      9       3       9 1
     10       4      10 1
     11       5      11 1
@<TRIPOS>ALT_TYPE
CGenFF_4.0_ALT_TYPE_SET
CGenFF_4.0 1 CG2R61 2 CG2R61 3 CG2R61 4 CG2R61 5 CG2R61 6 NG2R60 7 HGR61 8 HGR61 9 HGR61 10 HGR62 11 HGR62
@<TRIPOS>MOLECULE
pyridine
 11 11 0 0 0
****
USER_CHARGES
INVALID_CHARGES
Pose:   7 Cluster:   7 Fr_nu:   1154 TotEn:   -16.51
@<TRIPOS>ATOM
      1 C1        -68.9034   -6.8929  -50.0581 C.ar   1 LIG      -0.11300
      2 C2        -67.6496   -7.4824  -50.1744 C.ar   1 LIG      -0.11700
      3 C3        -69.8950   -7.5221  -49.3137 C.ar   1 LIG      -0.11700
      4 C4        -67.4396   -8.6921  -49.5323 C.ar   1 LIG       0.17700
      5 C5        -69.5847   -8.7302  -48.7104 C.ar   1 LIG       0.17700
      6 N1        -68.3782   -9.3336  -48.8008 N.ar   1 LIG      -0.60000
      7 H1        -69.1077   -5.9451  -50.5472 H      1 LIG       0.11500
      8 H2        -66.8616   -7.0099  -50.7491 H      1 LIG       0.11500
      9 H3        -70.8799   -7.0813  -49.2098 H      1 LIG       0.11500
     10 H4        -66.4790   -9.1927  -49.5927 H      1 LIG       0.12400
     11 H5        -70.3230   -9.2622  -48.1193 H      1 LIG       0.12400
@<TRIPOS>BOND
      1       1       2 ar
      2       1       3 ar
      3       2       4 ar
      4       3       5 ar
      5       4       6 ar
      6       5       6 ar
      7       1       7 1
      8       2       8 1
      9       3       9 1
     10       4      10 1
     11       5      11 1
@<TRIPOS>ALT_TYPE
CGenFF_4.0_ALT_TYPE_SET
CGenFF_4.0 1 CG2R61 2 CG2R61 3 CG2R61 4 CG2R61 5 CG2R61 6 NG2R60 7 HGR61 8 HGR61 9 HGR61 10 HGR62 11 HGR62
@<TRIPOS>MOLECULE
pyridine
 11 11 0 0 0
****
USER_CHARGES
INVALID_CHARGES
Pose:   8 Cluster:   8 Fr_nu: 131055 TotEn:   -15.29
@<TRIPOS>ATOM
      1 C1        -45.5039  -10.2142  -31.3244 C.ar   1 LIG      -0.11300
      2 C2        -45.5168   -8.8389  -31.5278 C.ar   1 LIG      -0.11700
      3 C3        -46.2300  -11.0436  -32.1718 C.ar   1 LIG      -0.11700
      4 C4        -46.2659   -8.3466  -32.5844 C.ar   1 LIG       0.17700
      5 C5        -46.9474  -10.4527  -33.1994 C.ar   1 LIG       0.17700
      6 N1        -46.9841   -9.1208  -33.4284 N.ar   1 LIG      -0.60000
      7 H1        -44.9295  -10.6389  -30.5065 H      1 LIG       0.11500
      8 H2        -44.9581   -8.1733  -30.8801 H      1 LIG       0.11500
      9 H3        -46.2350  -12.1186  -32.0318 H      1 LIG       0.11500
     10 H4        -46.3088   -7.2812  -32.7849 H      1 LIG       0.12400
     11 H5        -47.5310  -11.0550  -33.8878 H      1 LIG       0.12400
@<TRIPOS>BOND
      1       1       2 ar
      2       1       3 ar
      3       2       4 ar
      4       3       5 ar
      5       4       6 ar
      6       5       6 ar
      7       1       7 1
      8       2       8 1
      9       3       9 1
     10       4      10 1
     11       5      11 1
@<TRIPOS>ALT_TYPE
CGenFF_4.0_ALT_TYPE_SET
CGenFF_4.0 1 CG2R61 2 CG2R61 3 CG2R61 4 CG2R61 5 CG2R61 6 NG2R60 7 HGR61 8 HGR61 9 HGR61 10 HGR62 11 HGR62
@<TRIPOS>MOLECULE
pyridine
 11 11 0 0 0
****
USER_CHARGES
INVALID_CHARGES
Pose:   9 Cluster:   9 Fr_nu: 218299 TotEn:   -14.44
@<TRIPOS>ATOM
      1 C1        -65.9767   -7.3003  -49.8908 C.ar   1 LIG      -0.11300
      2 C2        -67.1483   -7.2015  -50.6329 C.ar   1 LIG      -0.11700
      3 C3        -66.0399   -7.6403  -48.5441 C.ar   1 LIG      -0.11700
      4 C4        -68.3484   -7.4505  -49.9866 C.ar   1 LIG       0.17700
      5 C5        -67.2896   -7.8694  -47.9912 C.ar   1 LIG       0.17700
      6 N1        -68.4496   -7.7830  -48.6802 N.ar   1 LIG      -0.60000
      7 H1        -65.0162   -7.1119  -50.3610 H      1 LIG       0.11500
      8 H2        -67.1231   -6.9382  -51.6839 H      1 LIG       0.11500
      9 H3        -65.1396   -7.7226  -47.9460 H      1 LIG       0.11500
     10 H4        -69.2902   -7.3861  -50.5214 H      1 LIG       0.12400
     11 H5        -67.3938   -8.1369  -46.9448 H      1 LIG       0.12400
@<TRIPOS>BOND
      1       1       2 ar
      2       1       3 ar
      3       2       4 ar
      4       3       5 ar
      5       4       6 ar
      6       5       6 ar
      7       1       7 1
      8       2       8 1
      9       3       9 1
     10       4      10 1
     11       5      11 1
@<TRIPOS>ALT_TYPE
CGenFF_4.0_ALT_TYPE_SET
CGenFF_4.0 1 CG2R61 2 CG2R61 3 CG2R61 4 CG2R61 5 CG2R61 6 NG2R60 7 HGR61 8 HGR61 9 HGR61 10 HGR62 11 HGR62
@<TRIPOS>MOLECULE
pyridine
 11 11 0 0 0
****
USER_CHARGES
INVALID_CHARGES
Pose:  10 Cluster:  10 Fr_nu: 3219479 TotEn:   -13.77
@<TRIPOS>ATOM
      1 C1        -82.8948   -9.9901  -32.4830 C.ar   1 LIG      -0.11300
      2 C2        -82.6652  -10.0648  -33.8522 C.ar   1 LIG      -0.11700
      3 C3        -84.1395   -9.5857  -32.0134 C.ar   1 LIG      -0.11700
      4 C4        -83.7049   -9.7269  -34.7036 C.ar   1 LIG       0.17700
      5 C5        -85.1131   -9.2690  -32.9470 C.ar   1 LIG       0.17700
      6 N1        -84.9272   -9.3294  -34.2848 N.ar   1 LIG      -0.60000
      7 H1        -82.1050  -10.2461  -31.7831 H      1 LIG       0.11500
      8 H2        -81.7031  -10.3777  -34.2408 H      1 LIG       0.11500
      9 H3        -84.3409   -9.5197  -30.9503 H      1 LIG       0.11500
     10 H4        -83.5760   -9.7684  -35.7800 H      1 LIG       0.12400
     11 H5        -86.1006   -8.9473  -32.6329 H      1 LIG       0.12400
@<TRIPOS>BOND
      1       1       2 ar
      2       1       3 ar
      3       2       4 ar
      4       3       5 ar
      5       4       6 ar
      6       5       6 ar
      7       1       7 1
      8       2       8 1
      9       3       9 1
     10       4      10 1
     11       5      11 1
@<TRIPOS>ALT_TYPE
CGenFF_4.0_ALT_TYPE_SET
CGenFF_4.0 1 CG2R61 2 CG2R61 3 CG2R61 4 CG2R61 5 CG2R61 6 NG2R60 7 HGR61 8 HGR61 9 HGR61 10 HGR62 11 HGR62
@<TRIPOS>MOLECULE
pyridine
 11 11 0 0 0
****
USER_CHARGES
INVALID_CHARGES
Pose:  11 Cluster:  11 Fr_nu:  12132 TotEn:   -13.42
@<TRIPOS>ATOM
      1 C1        -66.5810   -7.5021  -47.7146 C.ar   1 LIG      -0.11300
      2 C2        -67.7505   -8.0419  -47.1911 C.ar   1 LIG      -0.11700
      3 C3        -66.2324   -7.7618  -49.0353 C.ar   1 LIG      -0.11700
      4 C4        -68.5307   -8.8288  -48.0229 C.ar   1 LIG       0.17700
      5 C5        -67.0803   -8.5614  -49.7845 C.ar   1 LIG       0.17700
      6 N1        -68.2246   -9.1035  -49.3107 N.ar   1 LIG      -0.60000
      7 H1        -65.9421   -6.8806  -47.0943 H      1 LIG       0.11500
      8 H2        -68.0423   -7.8526  -46.1646 H      1 LIG       0.11500
      9 H3        -65.3251   -7.3520  -49.4644 H      1 LIG       0.11500
     10 H4        -69.4523   -9.2733  -47.6619 H      1 LIG       0.12400
     11 H5        -66.8537   -8.7951  -50.8196 H      1 LIG       0.12400
@<TRIPOS>BOND
      1       1       2 ar
      2       1       3 ar
      3       2       4 ar
      4       3       5 ar
      5       4       6 ar
      6       5       6 ar
      7       1       7 1
      8       2       8 1
      9       3       9 1
     10       4      10 1
     11       5      11 1
@<TRIPOS>ALT_TYPE
CGenFF_4.0_ALT_TYPE_SET
CGenFF_4.0 1 CG2R61 2 CG2R61 3 CG2R61 4 CG2R61 5 CG2R61 6 NG2R60 7 HGR61 8 HGR61 9 HGR61 10 HGR62 11 HGR62
@<TRIPOS>MOLECULE
pyridine
 11 11 0 0 0
****
USER_CHARGES
INVALID_CHARGES
Pose:  12 Cluster:  12 Fr_nu: 373642 TotEn:   -12.58
@<TRIPOS>ATOM
      1 C1        -52.8687    4.5176  -33.7951 C.ar   1 LIG      -0.11300
      2 C2        -51.5190    4.6062  -33.4731 C.ar   1 LIG      -0.11700
      3 C3        -53.8003    5.2531  -33.0710 C.ar   1 LIG      -0.11700
      4 C4        -51.1553    5.4380  -32.4263 C.ar   1 LIG       0.17700
      5 C5        -53.3345    6.0557  -32.0420 C.ar   1 LIG       0.17700
      6 N1        -52.0314    6.1675  -31.6999 N.ar   1 LIG      -0.60000
      7 H1        -53.1940    3.8760  -34.6086 H      1 LIG       0.11500
      8 H2        -50.7753    4.0424  -34.0240 H      1 LIG       0.11500
      9 H3        -54.8576    5.1991  -33.3040 H      1 LIG       0.11500
     10 H4        -50.1151    5.5414  -32.1358 H      1 LIG       0.12400
     11 H5        -54.0202    6.6490  -31.4460 H      1 LIG       0.12400
@<TRIPOS>BOND
      1       1       2 ar
      2       1       3 ar
      3       2       4 ar
      4       3       5 ar
      5       4       6 ar
      6       5       6 ar
      7       1       7 1
      8       2       8 1
      9       3       9 1
     10       4      10 1
     11       5      11 1
@<TRIPOS>ALT_TYPE
CGenFF_4.0_ALT_TYPE_SET
CGenFF_4.0 1 CG2R61 2 CG2R61 3 CG2R61 4 CG2R61 5 CG2R61 6 NG2R60 7 HGR61 8 HGR61 9 HGR61 10 HGR62 11 HGR62
@<TRIPOS>MOLECULE
pyridine
 11 11 0 0 0
****
USER_CHARGES
INVALID_CHARGES
Pose:  13 Cluster:  13 Fr_nu: 2114915 TotEn:   -12.54
@<TRIPOS>ATOM
      1 C1        -74.5876  -12.1750  -42.1239 C.ar   1 LIG      -0.11300
      2 C2        -73.4829  -12.2594  -42.9640 C.ar   1 LIG      -0.11700
      3 C3        -74.7647  -11.0485  -41.3285 C.ar   1 LIG      -0.11700
      4 C4        -72.5914  -11.1988  -42.9716 C.ar   1 LIG       0.17700
      5 C5        -73.8157  -10.0422  -41.4090 C.ar   1 LIG       0.17700
      6 N1        -72.7297  -10.0884  -42.2130 N.ar   1 LIG      -0.60000
      7 H1        -75.3089  -12.9860  -42.0888 H      1 LIG       0.11500
      8 H2        -73.3248  -13.1277  -43.5930 H      1 LIG       0.11500
      9 H3        -75.6181  -10.9613  -40.6657 H      1 LIG       0.11500
     10 H4        -71.7137  -11.2166  -43.6092 H      1 LIG       0.12400
     11 H5        -73.9068   -9.1428  -40.8088 H      1 LIG       0.12400
@<TRIPOS>BOND
      1       1       2 ar
      2       1       3 ar
      3       2       4 ar
      4       3       5 ar
      5       4       6 ar
      6       5       6 ar
      7       1       7 1
      8       2       8 1
      9       3       9 1
     10       4      10 1
     11       5      11 1
@<TRIPOS>ALT_TYPE
CGenFF_4.0_ALT_TYPE_SET
CGenFF_4.0 1 CG2R61 2 CG2R61 3 CG2R61 4 CG2R61 5 CG2R61 6 NG2R60 7 HGR61 8 HGR61 9 HGR61 10 HGR62 11 HGR62
@<TRIPOS>MOLECULE
pyridine
 11 11 0 0 0
****
USER_CHARGES
INVALID_CHARGES
Pose:  14 Cluster:  14 Fr_nu: 3107821 TotEn:   -12.05
@<TRIPOS>ATOM
      1 C1        -71.4640   -9.6223  -42.1713 C.ar   1 LIG      -0.11300
      2 C2        -70.2905  -10.1323  -41.6271 C.ar   1 LIG      -0.11700
      3 C3        -72.4889  -10.4885  -42.5352 C.ar   1 LIG      -0.11700
      4 C4        -70.1923  -11.5053  -41.4687 C.ar   1 LIG       0.17700
      5 C5        -72.2921  -11.8456  -42.3364 C.ar   1 LIG       0.17700
      6 N1        -71.1662  -12.3782  -41.8106 N.ar   1 LIG      -0.60000
      7 H1        -71.5793   -8.5518  -42.3121 H      1 LIG       0.11500
      8 H2        -69.4787   -9.4760  -41.3359 H      1 LIG       0.11500
      9 H3        -73.4122  -10.1134  -42.9618 H      1 LIG       0.11500
     10 H4        -69.2972  -11.9525  -41.0491 H      1 LIG       0.12400
     11 H5        -73.0602  -12.5637  -42.6043 H      1 LIG       0.12400
@<TRIPOS>BOND
      1       1       2 ar
      2       1       3 ar
      3       2       4 ar
      4       3       5 ar
      5       4       6 ar
      6       5       6 ar
      7       1       7 1
      8       2       8 1
      9       3       9 1
     10       4      10 1
     11       5      11 1
@<TRIPOS>ALT_TYPE
CGenFF_4.0_ALT_TYPE_SET
CGenFF_4.0 1 CG2R61 2 CG2R61 3 CG2R61 4 CG2R61 5 CG2R61 6 NG2R60 7 HGR61 8 HGR61 9 HGR61 10 HGR62 11 HGR62
@<TRIPOS>MOLECULE
pyridine
 11 11 0 0 0
****
USER_CHARGES
INVALID_CHARGES
Pose:  15 Cluster:  15 Fr_nu: 3291060 TotEn:   -11.97
@<TRIPOS>ATOM
      1 C1        -51.8123  -23.4969  -28.1752 C.ar   1 LIG      -0.11300
      2 C2        -50.7044  -22.6612  -28.0884 C.ar   1 LIG      -0.11700
      3 C3        -52.9040  -23.2837  -27.3410 C.ar   1 LIG      -0.11700
      4 C4        -50.7375  -21.6349  -27.1581 C.ar   1 LIG       0.17700
      5 C5        -52.8386  -22.2297  -26.4440 C.ar   1 LIG       0.17700
      6 N1        -51.7797  -21.3968  -26.3307 N.ar   1 LIG      -0.60000
      7 H1        -51.8245  -24.3132  -28.8912 H      1 LIG       0.11500
      8 H2        -49.8425  -22.8083  -28.7287 H      1 LIG       0.11500
      9 H3        -53.7781  -23.9229  -27.3908 H      1 LIG       0.11500
     10 H4        -49.8981  -20.9559  -27.0512 H      1 LIG       0.12400
     11 H5        -53.6633  -22.0211  -25.7704 H      1 LIG       0.12400
@<TRIPOS>BOND
      1       1       2 ar
      2       1       3 ar
      3       2       4 ar
      4       3       5 ar
      5       4       6 ar
      6       5       6 ar
      7       1       7 1
      8       2       8 1
      9       3       9 1
     10       4      10 1
     11       5      11 1
@<TRIPOS>ALT_TYPE
CGenFF_4.0_ALT_TYPE_SET
CGenFF_4.0 1 CG2R61 2 CG2R61 3 CG2R61 4 CG2R61 5 CG2R61 6 NG2R60 7 HGR61 8 HGR61 9 HGR61 10 HGR62 11 HGR62
@<TRIPOS>MOLECULE
pyridine
 11 11 0 0 0
****
USER_CHARGES
INVALID_CHARGES
Pose:  16 Cluster:  16 Fr_nu:  99292 TotEn:   -11.90
@<TRIPOS>ATOM
      1 C1        -52.3714    5.9532  -32.5358 C.ar   1 LIG      -0.11300
      2 C2        -51.3653    5.6263  -33.4381 C.ar   1 LIG      -0.11700
      3 C3        -53.6102    5.3287  -32.6281 C.ar   1 LIG      -0.11700
      4 C4        -51.6464    4.6761  -34.4066 C.ar   1 LIG       0.17700
      5 C5        -53.7909    4.3920  -33.6330 C.ar   1 LIG       0.17700
      6 N1        -52.8375    4.0484  -34.5278 N.ar   1 LIG      -0.60000
      7 H1        -52.1905    6.6937  -31.7625 H      1 LIG       0.11500
      8 H2        -50.3920    6.1000  -33.3849 H      1 LIG       0.11500
      9 H3        -54.4094    5.5682  -31.9359 H      1 LIG       0.11500
     10 H4        -50.8953    4.3866  -35.1341 H      1 LIG       0.12400
     11 H5        -54.7389    3.8769  -33.7487 H      1 LIG       0.12400
@<TRIPOS>BOND
      1       1       2 ar
      2       1       3 ar
      3       2       4 ar
      4       3       5 ar
      5       4       6 ar
      6       5       6 ar
      7       1       7 1
      8       2       8 1
      9       3       9 1
     10       4      10 1
     11       5      11 1
@<TRIPOS>ALT_TYPE
CGenFF_4.0_ALT_TYPE_SET
CGenFF_4.0 1 CG2R61 2 CG2R61 3 CG2R61 4 CG2R61 5 CG2R61 6 NG2R60 7 HGR61 8 HGR61 9 HGR61 10 HGR62 11 HGR62
@<TRIPOS>MOLECULE
pyridine
 11 11 0 0 0
****
USER_CHARGES
INVALID_CHARGES
Pose:  17 Cluster:  17 Fr_nu:  95350 TotEn:   -11.85
@<TRIPOS>ATOM
      1 C1        -75.5750  -26.7454  -45.4185 C.ar   1 LIG      -0.11300
      2 C2        -74.2137  -26.8145  -45.6931 C.ar   1 LIG      -0.11700
      3 C3        -76.0606  -25.7430  -44.5862 C.ar   1 LIG      -0.11700
      4 C4        -73.3865  -25.8651  -45.1152 C.ar   1 LIG       0.17700
      5 C5        -75.1507  -24.8417  -44.0576 C.ar   1 LIG       0.17700
      6 N1        -73.8214  -24.8770  -44.3015 N.ar   1 LIG      -0.60000
      7 H1        -76.2560  -27.4717  -45.8518 H      1 LIG       0.11500
      8 H2        -73.8130  -27.5869  -46.3393 H      1 LIG       0.11500
      9 H3        -77.1178  -25.6702  -44.3578 H      1 LIG       0.11500
     10 H4        -72.3171  -25.8761  -45.2980 H      1 LIG       0.12400
     11 H5        -75.4779  -24.0414  -43.4019 H      1 LIG       0.12400
@<TRIPOS>BOND
      1       1       2 ar
      2       1       3 ar
      3       2       4 ar
      4       3       5 ar
      5       4       6 ar
      6       5       6 ar
      7       1       7 1
      8       2       8 1
      9       3       9 1
     10       4      10 1
     11       5      11 1
@<TRIPOS>ALT_TYPE
CGenFF_4.0_ALT_TYPE_SET
CGenFF_4.0 1 CG2R61 2 CG2R61 3 CG2R61 4 CG2R61 5 CG2R61 6 NG2R60 7 HGR61 8 HGR61 9 HGR61 10 HGR62 11 HGR62
@<TRIPOS>MOLECULE
pyridine
 11 11 0 0 0
****
USER_CHARGES
INVALID_CHARGES
Pose:  18 Cluster:  18 Fr_nu:   3215 TotEn:   -11.60
@<TRIPOS>ATOM
      1 C1        -52.1730    4.5170  -32.3762 C.ar   1 LIG      -0.11300
      2 C2        -50.8669    4.9344  -32.6066 C.ar   1 LIG      -0.11700
      3 C3        -53.1926    5.4584  -32.2890 C.ar   1 LIG      -0.11700
      4 C4        -50.6346    6.2937  -32.7413 C.ar   1 LIG       0.17700
      5 C5        -52.8562    6.7942  -32.4377 C.ar   1 LIG       0.17700
      6 N1        -51.5990    7.2378  -32.6625 N.ar   1 LIG      -0.60000
      7 H1        -52.3958    3.4602  -32.2642 H      1 LIG       0.11500
      8 H2        -50.0565    4.2185  -32.6787 H      1 LIG       0.11500
      9 H3        -54.2180    5.1560  -32.1094 H      1 LIG       0.11500
     10 H4        -49.6331    6.6700  -32.9217 H      1 LIG       0.12400
     11 H5        -53.6142    7.5683  -32.3774 H      1 LIG       0.12400
@<TRIPOS>BOND
      1       1       2 ar
      2       1       3 ar
      3       2       4 ar
      4       3       5 ar
      5       4       6 ar
      6       5       6 ar
      7       1       7 1
      8       2       8 1
      9       3       9 1
     10       4      10 1
     11       5      11 1
@<TRIPOS>ALT_TYPE
CGenFF_4.0_ALT_TYPE_SET
CGenFF_4.0 1 CG2R61 2 CG2R61 3 CG2R61 4 CG2R61 5 CG2R61 6 NG2R60 7 HGR61 8 HGR61 9 HGR61 10 HGR62 11 HGR62
@<TRIPOS>MOLECULE
pyridine
 11 11 0 0 0
****
USER_CHARGES
INVALID_CHARGES
Pose:  19 Cluster:  19 Fr_nu:  22980 TotEn:   -11.43
@<TRIPOS>ATOM
      1 C1        -53.0970    4.5146  -32.0665 C.ar   1 LIG      -0.11300
      2 C2        -51.7615    4.8217  -32.3015 C.ar   1 LIG      -0.11700
      3 C3        -54.0846    5.0708  -32.8717 C.ar   1 LIG      -0.11700
      4 C4        -51.4683    5.6836  -33.3461 C.ar   1 LIG       0.17700
      5 C5        -53.6875    5.9218  -33.8906 C.ar   1 LIG       0.17700
      6 N1        -52.4002    6.2436  -34.1495 N.ar   1 LIG      -0.60000
      7 H1        -53.3677    3.8436  -31.2568 H      1 LIG       0.11500
      8 H2        -50.9749    4.3996  -31.6869 H      1 LIG       0.11500
      9 H3        -55.1322    4.8460  -32.7065 H      1 LIG       0.11500
     10 H4        -50.4419    5.9547  -33.5700 H      1 LIG       0.12400
     11 H5        -54.4187    6.3825  -34.5466 H      1 LIG       0.12400
@<TRIPOS>BOND
      1       1       2 ar
      2       1       3 ar
      3       2       4 ar
      4       3       5 ar
      5       4       6 ar
      6       5       6 ar
      7       1       7 1
      8       2       8 1
      9       3       9 1
     10       4      10 1
     11       5      11 1
@<TRIPOS>ALT_TYPE
CGenFF_4.0_ALT_TYPE_SET
CGenFF_4.0 1 CG2R61 2 CG2R61 3 CG2R61 4 CG2R61 5 CG2R61 6 NG2R60 7 HGR61 8 HGR61 9 HGR61 10 HGR62 11 HGR62
@<TRIPOS>MOLECULE
pyridine
 11 11 0 0 0
****
USER_CHARGES
INVALID_CHARGES
Pose:  20 Cluster:  20 Fr_nu:  17998 TotEn:   -11.25
@<TRIPOS>ATOM
      1 C1        -51.6277    6.8106  -32.5123 C.ar   1 LIG      -0.11300
      2 C2        -52.9837    6.7437  -32.2126 C.ar   1 LIG      -0.11700
      3 C3        -50.9936    5.7149  -33.0875 C.ar   1 LIG      -0.11700
      4 C4        -53.6554    5.5677  -32.5052 C.ar   1 LIG       0.17700
      5 C5        -51.7543    4.5849  -33.3408 C.ar   1 LIG       0.17700
      6 N1        -53.0736    4.4827  -33.0635 N.ar   1 LIG      -0.60000
      7 H1        -51.0658    7.7146  -32.2975 H      1 LIG       0.11500
      8 H2        -53.4986    7.5855  -31.7644 H      1 LIG       0.11500
      9 H3        -49.9373    5.7443  -33.3292 H      1 LIG       0.11500
     10 H4        -54.7139    5.4653  -32.2903 H      1 LIG       0.12400
     11 H5        -51.3075    3.7028  -33.7877 H      1 LIG       0.12400
@<TRIPOS>BOND
      1       1       2 ar
      2       1       3 ar
      3       2       4 ar
      4       3       5 ar
      5       4       6 ar
      6       5       6 ar
      7       1       7 1
      8       2       8 1
      9       3       9 1
     10       4      10 1
     11       5      11 1
@<TRIPOS>ALT_TYPE
CGenFF_4.0_ALT_TYPE_SET
CGenFF_4.0 1 CG2R61 2 CG2R61 3 CG2R61 4 CG2R61 5 CG2R61 6 NG2R60 7 HGR61 8 HGR61 9 HGR61 10 HGR62 11 HGR62
@<TRIPOS>MOLECULE
pyridine
 11 11 0 0 0
****
USER_CHARGES
INVALID_CHARGES
Pose:  21 Cluster:  21 Fr_nu:  29158 TotEn:   -10.73
@<TRIPOS>ATOM
      1 C1        -67.9683   -8.6154  -47.9296 C.ar   1 LIG      -0.11300
      2 C2        -67.6225   -7.8684  -49.0502 C.ar   1 LIG      -0.11700
      3 C3        -69.2836   -8.6142  -47.4790 C.ar   1 LIG      -0.11700
      4 C4        -68.6212   -7.1430  -49.6796 C.ar   1 LIG       0.17700
      5 C5        -70.2080   -7.8553  -48.1785 C.ar   1 LIG       0.17700
      6 N1        -69.9097   -7.1170  -49.2711 N.ar   1 LIG      -0.60000
      7 H1        -67.2139   -9.1968  -47.4080 H      1 LIG       0.11500
      8 H2        -66.6036   -7.8547  -49.4194 H      1 LIG       0.11500
      9 H3        -69.5759   -9.1886  -46.6073 H      1 LIG       0.11500
     10 H4        -68.4025   -6.5441  -50.5574 H      1 LIG       0.12400
     11 H5        -71.2470   -7.8196  -47.8678 H      1 LIG       0.12400
@<TRIPOS>BOND
      1       1       2 ar
      2       1       3 ar
      3       2       4 ar
      4       3       5 ar
      5       4       6 ar
      6       5       6 ar
      7       1       7 1
      8       2       8 1
      9       3       9 1
     10       4      10 1
     11       5      11 1
@<TRIPOS>ALT_TYPE
CGenFF_4.0_ALT_TYPE_SET
CGenFF_4.0 1 CG2R61 2 CG2R61 3 CG2R61 4 CG2R61 5 CG2R61 6 NG2R60 7 HGR61 8 HGR61 9 HGR61 10 HGR62 11 HGR62
@<TRIPOS>MOLECULE
pyridine
 11 11 0 0 0
****
USER_CHARGES
INVALID_CHARGES
Pose:  22 Cluster:  22 Fr_nu: 265358 TotEn:   -10.67
@<TRIPOS>ATOM
      1 C1        -75.5564  -25.1821  -44.4368 C.ar   1 LIG      -0.11300
      2 C2        -74.3803  -25.7474  -43.9569 C.ar   1 LIG      -0.11700
      3 C3        -76.2159  -25.7696  -45.5107 C.ar   1 LIG      -0.11700
      4 C4        -73.9088  -26.8912  -44.5806 C.ar   1 LIG       0.17700
      5 C5        -75.6622  -26.9123  -46.0651 C.ar   1 LIG       0.17700
      6 N1        -74.5216  -27.4904  -45.6262 N.ar   1 LIG      -0.60000
      7 H1        -75.9580  -24.2849  -43.9753 H      1 LIG       0.11500
      8 H2        -73.8496  -25.3068  -43.1209 H      1 LIG       0.11500
      9 H3        -77.1339  -25.3460  -45.9018 H      1 LIG       0.11500
     10 H4        -72.9954  -27.3702  -44.2439 H      1 LIG       0.12400
     11 H5        -76.1370  -27.4089  -46.9049 H      1 LIG       0.12400
@<TRIPOS>BOND
      1       1       2 ar
      2       1       3 ar
      3       2       4 ar
      4       3       5 ar
      5       4       6 ar
      6       5       6 ar
      7       1       7 1
      8       2       8 1
      9       3       9 1
     10       4      10 1
     11       5      11 1
@<TRIPOS>ALT_TYPE
CGenFF_4.0_ALT_TYPE_SET
CGenFF_4.0 1 CG2R61 2 CG2R61 3 CG2R61 4 CG2R61 5 CG2R61 6 NG2R60 7 HGR61 8 HGR61 9 HGR61 10 HGR62 11 HGR62
@<TRIPOS>MOLECULE
pyridine
 11 11 0 0 0
****
USER_CHARGES
INVALID_CHARGES
Pose:  23 Cluster:  23 Fr_nu: 156273 TotEn:   -10.64
@<TRIPOS>ATOM
      1 C1        -66.0703   -4.7567  -57.9123 C.ar   1 LIG      -0.11300
      2 C2        -65.7644   -4.0318  -56.7659 C.ar   1 LIG      -0.11700
      3 C3        -65.1848   -4.7582  -58.9842 C.ar   1 LIG      -0.11700
      4 C4        -64.5697   -3.3304  -56.7417 C.ar   1 LIG       0.17700
      5 C5        -64.0162   -4.0241  -58.8608 C.ar   1 LIG       0.17700
      6 N1        -63.6846   -3.3077  -57.7633 N.ar   1 LIG      -0.60000
      7 H1        -66.9975   -5.3190  -57.9704 H      1 LIG       0.11500
      8 H2        -66.4395   -4.0165  -55.9182 H      1 LIG       0.11500
      9 H3        -65.4028   -5.3156  -59.8880 H      1 LIG       0.11500
     10 H4        -64.2854   -2.7492  -55.8708 H      1 LIG       0.12400
     11 H5        -63.2923   -3.9915  -59.6685 H      1 LIG       0.12400
@<TRIPOS>BOND
      1       1       2 ar
      2       1       3 ar
      3       2       4 ar
      4       3       5 ar
      5       4       6 ar
      6       5       6 ar
      7       1       7 1
      8       2       8 1
      9       3       9 1
     10       4      10 1
     11       5      11 1
@<TRIPOS>ALT_TYPE
CGenFF_4.0_ALT_TYPE_SET
CGenFF_4.0 1 CG2R61 2 CG2R61 3 CG2R61 4 CG2R61 5 CG2R61 6 NG2R60 7 HGR61 8 HGR61 9 HGR61 10 HGR62 11 HGR62
@<TRIPOS>MOLECULE
pyridine
 11 11 0 0 0
****
USER_CHARGES
INVALID_CHARGES
Pose:  24 Cluster:  24 Fr_nu:  67012 TotEn:   -10.41
@<TRIPOS>ATOM
      1 C1        -68.2260   -8.0371  -49.2207 C.ar   1 LIG      -0.11300
      2 C2        -67.8958   -7.2080  -50.2869 C.ar   1 LIG      -0.11700
      3 C3        -67.2170   -8.6338  -48.4729 C.ar   1 LIG      -0.11700
      4 C4        -66.5525   -7.0094  -50.5623 C.ar   1 LIG       0.17700
      5 C5        -65.9041   -8.3717  -48.8297 C.ar   1 LIG       0.17700
      6 N1        -65.5445   -7.5719  -49.8587 N.ar   1 LIG      -0.60000
      7 H1        -69.2677   -8.2184  -48.9734 H      1 LIG       0.11500
      8 H2        -68.6655   -6.7320  -50.8832 H      1 LIG       0.11500
      9 H3        -67.4509   -9.2842  -47.6378 H      1 LIG       0.11500
     10 H4        -66.2431   -6.3717  -51.3837 H      1 LIG       0.12400
     11 H5        -65.0798   -8.8131  -48.2791 H      1 LIG       0.12400
@<TRIPOS>BOND
      1       1       2 ar
      2       1       3 ar
      3       2       4 ar
      4       3       5 ar
      5       4       6 ar
      6       5       6 ar
      7       1       7 1
      8       2       8 1
      9       3       9 1
     10       4      10 1
     11       5      11 1
@<TRIPOS>ALT_TYPE
CGenFF_4.0_ALT_TYPE_SET
CGenFF_4.0 1 CG2R61 2 CG2R61 3 CG2R61 4 CG2R61 5 CG2R61 6 NG2R60 7 HGR61 8 HGR61 9 HGR61 10 HGR62 11 HGR62
@<TRIPOS>MOLECULE
pyridine
 11 11 0 0 0
****
USER_CHARGES
INVALID_CHARGES
Pose:  25 Cluster:  25 Fr_nu: 179133 TotEn:   -10.39
@<TRIPOS>ATOM
      1 C1        -52.7708    4.7106  -32.8085 C.ar   1 LIG      -0.11300
      2 C2        -52.0700    5.0341  -33.9649 C.ar   1 LIG      -0.11700
      3 C3        -54.1606    4.7512  -32.8102 C.ar   1 LIG      -0.11700
      4 C4        -52.8000    5.3890  -35.0878 C.ar   1 LIG       0.17700
      5 C5        -54.7971    5.1191  -33.9847 C.ar   1 LIG       0.17700
      6 N1        -54.1503    5.4402  -35.1276 N.ar   1 LIG      -0.60000
      7 H1        -52.2349    4.4279  -31.9074 H      1 LIG       0.11500
      8 H2        -50.9867    5.0089  -33.9868 H      1 LIG       0.11500
      9 H3        -54.7277    4.5036  -31.9201 H      1 LIG       0.11500
     10 H4        -52.3001    5.6504  -36.0146 H      1 LIG       0.12400
     11 H5        -55.8798    5.1673  -34.0386 H      1 LIG       0.12400
@<TRIPOS>BOND
      1       1       2 ar
      2       1       3 ar
      3       2       4 ar
      4       3       5 ar
      5       4       6 ar
      6       5       6 ar
      7       1       7 1
      8       2       8 1
      9       3       9 1
     10       4      10 1
     11       5      11 1
@<TRIPOS>ALT_TYPE
CGenFF_4.0_ALT_TYPE_SET
CGenFF_4.0 1 CG2R61 2 CG2R61 3 CG2R61 4 CG2R61 5 CG2R61 6 NG2R60 7 HGR61 8 HGR61 9 HGR61 10 HGR62 11 HGR62
@<TRIPOS>MOLECULE
pyridine
 11 11 0 0 0
****
USER_CHARGES
INVALID_CHARGES
Pose:  26 Cluster:  26 Fr_nu:  83459 TotEn:   -10.35
@<TRIPOS>ATOM
      1 C1        -51.3131    6.6070  -33.7931 C.ar   1 LIG      -0.11300
      2 C2        -50.4706    5.8289  -33.0071 C.ar   1 LIG      -0.11700
      3 C3        -52.6787    6.6243  -33.5322 C.ar   1 LIG      -0.11700
      4 C4        -51.0387    5.0920  -31.9804 C.ar   1 LIG       0.17700
      5 C5        -53.1480    5.8516  -32.4822 C.ar   1 LIG       0.17700
      6 N1        -52.3604    5.0832  -31.6967 N.ar   1 LIG      -0.60000
      7 H1        -50.9064    7.1983  -34.6080 H      1 LIG       0.11500
      8 H2        -49.4031    5.8003  -33.1919 H      1 LIG       0.11500
      9 H3        -53.3545    7.2230  -34.1322 H      1 LIG       0.11500
     10 H4        -50.4242    4.4689  -31.3391 H      1 LIG       0.12400
     11 H5        -54.2049    5.8293  -32.2375 H      1 LIG       0.12400
@<TRIPOS>BOND
      1       1       2 ar
      2       1       3 ar
      3       2       4 ar
      4       3       5 ar
      5       4       6 ar
      6       5       6 ar
      7       1       7 1
      8       2       8 1
      9       3       9 1
     10       4      10 1
     11       5      11 1
@<TRIPOS>ALT_TYPE
CGenFF_4.0_ALT_TYPE_SET
CGenFF_4.0 1 CG2R61 2 CG2R61 3 CG2R61 4 CG2R61 5 CG2R61 6 NG2R60 7 HGR61 8 HGR61 9 HGR61 10 HGR62 11 HGR62
@<TRIPOS>MOLECULE
pyridine
 11 11 0 0 0
****
USER_CHARGES
INVALID_CHARGES
Pose:  27 Cluster:  27 Fr_nu:  89598 TotEn:   -10.17
@<TRIPOS>ATOM
      1 C1        -54.4893    5.7483  -33.4976 C.ar   1 LIG      -0.11300
      2 C2        -55.2464    5.9619  -34.6440 C.ar   1 LIG      -0.11700
      3 C3        -53.7950    4.5537  -33.3422 C.ar   1 LIG      -0.11700
      4 C4        -55.2764    4.9574  -35.5979 C.ar   1 LIG       0.17700
      5 C5        -53.8902    3.6121  -34.3542 C.ar   1 LIG       0.17700
      6 N1        -54.6155    3.7838  -35.4821 N.ar   1 LIG      -0.60000
      7 H1        -54.4409    6.5112  -32.7263 H      1 LIG       0.11500
      8 H2        -55.7954    6.8854  -34.7865 H      1 LIG       0.11500
      9 H3        -53.1989    4.3653  -32.4566 H      1 LIG       0.11500
     10 H4        -55.8526    5.0753  -36.5096 H      1 LIG       0.12400
     11 H5        -53.3686    2.6634  -34.2815 H      1 LIG       0.12400
@<TRIPOS>BOND
      1       1       2 ar
      2       1       3 ar
      3       2       4 ar
      4       3       5 ar
      5       4       6 ar
      6       5       6 ar
      7       1       7 1
      8       2       8 1
      9       3       9 1
     10       4      10 1
     11       5      11 1
@<TRIPOS>ALT_TYPE
CGenFF_4.0_ALT_TYPE_SET
CGenFF_4.0 1 CG2R61 2 CG2R61 3 CG2R61 4 CG2R61 5 CG2R61 6 NG2R60 7 HGR61 8 HGR61 9 HGR61 10 HGR62 11 HGR62
@<TRIPOS>MOLECULE
pyridine
 11 11 0 0 0
****
USER_CHARGES
INVALID_CHARGES
Pose:  28 Cluster:  28 Fr_nu: 936511 TotEn:   -10.11
@<TRIPOS>ATOM
      1 C1        -52.4984    4.9460  -34.2358 C.ar   1 LIG      -0.11300
      2 C2        -53.2073    4.4926  -33.1290 C.ar   1 LIG      -0.11700
      3 C3        -51.2284    5.4863  -34.0675 C.ar   1 LIG      -0.11700
      4 C4        -52.6065    4.6010  -31.8851 C.ar   1 LIG       0.17700
      5 C5        -50.7163    5.5505  -32.7817 C.ar   1 LIG       0.17700
      6 N1        -51.3749    5.1203  -31.6822 N.ar   1 LIG      -0.60000
      7 H1        -52.9352    4.8790  -35.2277 H      1 LIG       0.11500
      8 H2        -54.1984    4.0675  -33.2364 H      1 LIG       0.11500
      9 H3        -50.6578    5.8465  -34.9159 H      1 LIG       0.11500
     10 H4        -53.1183    4.2620  -30.9905 H      1 LIG       0.12400
     11 H5        -49.7304    5.9639  -32.5960 H      1 LIG       0.12400
@<TRIPOS>BOND
      1       1       2 ar
      2       1       3 ar
      3       2       4 ar
      4       3       5 ar
      5       4       6 ar
      6       5       6 ar
      7       1       7 1
      8       2       8 1
      9       3       9 1
     10       4      10 1
     11       5      11 1
@<TRIPOS>ALT_TYPE
CGenFF_4.0_ALT_TYPE_SET
CGenFF_4.0 1 CG2R61 2 CG2R61 3 CG2R61 4 CG2R61 5 CG2R61 6 NG2R60 7 HGR61 8 HGR61 9 HGR61 10 HGR62 11 HGR62
@<TRIPOS>MOLECULE
pyridine
 11 11 0 0 0
****
USER_CHARGES
INVALID_CHARGES
Pose:  29 Cluster:  29 Fr_nu:   2042 TotEn:    -9.82
@<TRIPOS>ATOM
      1 C1        -52.7938    4.7039  -34.6086 C.ar   1 LIG      -0.11300
      2 C2        -51.5751    4.5414  -33.9595 C.ar   1 LIG      -0.11700
      3 C3        -53.9604    4.8331  -33.8632 C.ar   1 LIG      -0.11700
      4 C4        -51.5766    4.5148  -32.5741 C.ar   1 LIG       0.17700
      5 C5        -53.8552    4.7932  -32.4822 C.ar   1 LIG       0.17700
      6 N1        -52.6892    4.6369  -31.8160 N.ar   1 LIG      -0.60000
      7 H1        -52.8346    4.7291  -35.6934 H      1 LIG       0.11500
      8 H2        -50.6532    4.4390  -34.5200 H      1 LIG       0.11500
      9 H3        -54.9217    4.9602  -34.3479 H      1 LIG       0.11500
     10 H4        -50.6517    4.3900  -32.0208 H      1 LIG       0.12400
     11 H5        -54.7353    4.8886  -31.8547 H      1 LIG       0.12400
@<TRIPOS>BOND
      1       1       2 ar
      2       1       3 ar
      3       2       4 ar
      4       3       5 ar
      5       4       6 ar
      6       5       6 ar
      7       1       7 1
      8       2       8 1
      9       3       9 1
     10       4      10 1
     11       5      11 1
@<TRIPOS>ALT_TYPE
CGenFF_4.0_ALT_TYPE_SET
CGenFF_4.0 1 CG2R61 2 CG2R61 3 CG2R61 4 CG2R61 5 CG2R61 6 NG2R60 7 HGR61 8 HGR61 9 HGR61 10 HGR62 11 HGR62
@<TRIPOS>MOLECULE
pyridine
 11 11 0 0 0
****
USER_CHARGES
INVALID_CHARGES
Pose:  30 Cluster:  30 Fr_nu:  24277 TotEn:    -9.52
@<TRIPOS>ATOM
      1 C1        -53.4833    5.3272  -32.6011 C.ar   1 LIG      -0.11300
      2 C2        -52.8861    4.1133  -32.9222 C.ar   1 LIG      -0.11700
      3 C3        -52.6957    6.3941  -32.1833 C.ar   1 LIG      -0.11700
      4 C4        -51.5084    4.0185  -32.8096 C.ar   1 LIG       0.17700
      5 C5        -51.3265    6.1971  -32.1036 C.ar   1 LIG       0.17700
      6 N1        -50.7104    5.0327  -32.4071 N.ar   1 LIG      -0.60000
      7 H1        -54.5606    5.4413  -32.6757 H      1 LIG       0.11500
      8 H2        -53.4802    3.2683  -33.2504 H      1 LIG       0.11500
      9 H3        -53.1396    7.3494  -31.9274 H      1 LIG       0.11500
     10 H4        -50.9949    3.0929  -33.0480 H      1 LIG       0.12400
     11 H5        -50.6677    6.9972  -31.7824 H      1 LIG       0.12400
@<TRIPOS>BOND
      1       1       2 ar
      2       1       3 ar
      3       2       4 ar
      4       3       5 ar
      5       4       6 ar
      6       5       6 ar
      7       1       7 1
      8       2       8 1
      9       3       9 1
     10       4      10 1
     11       5      11 1
@<TRIPOS>ALT_TYPE
CGenFF_4.0_ALT_TYPE_SET
CGenFF_4.0 1 CG2R61 2 CG2R61 3 CG2R61 4 CG2R61 5 CG2R61 6 NG2R60 7 HGR61 8 HGR61 9 HGR61 10 HGR62 11 HGR62
@<TRIPOS>MOLECULE
pyridine
 11 11 0 0 0
****
USER_CHARGES
INVALID_CHARGES
Pose:  31 Cluster:  31 Fr_nu:  17203 TotEn:    -9.43
@<TRIPOS>ATOM
      1 C1        -52.4171    6.7481  -32.4937 C.ar   1 LIG      -0.11300
      2 C2        -52.9909    5.5821  -31.9991 C.ar   1 LIG      -0.11700
      3 C3        -51.3289    6.6694  -33.3556 C.ar   1 LIG      -0.11700
      4 C4        -52.4436    4.3720  -32.3938 C.ar   1 LIG       0.17700
      5 C5        -50.8558    5.4106  -33.6893 C.ar   1 LIG       0.17700
      6 N1        -51.3870    4.2557  -33.2290 N.ar   1 LIG      -0.60000
      7 H1        -52.8168    7.7163  -32.2073 H      1 LIG       0.11500
      8 H2        -53.8398    5.6194  -31.3264 H      1 LIG       0.11500
      9 H3        -50.8653    7.5651  -33.7529 H      1 LIG       0.11500
     10 H4        -52.8549    3.4341  -32.0355 H      1 LIG       0.12400
     11 H5        -50.0088    5.2943  -34.3574 H      1 LIG       0.12400
@<TRIPOS>BOND
      1       1       2 ar
      2       1       3 ar
      3       2       4 ar
      4       3       5 ar
      5       4       6 ar
      6       5       6 ar
      7       1       7 1
      8       2       8 1
      9       3       9 1
     10       4      10 1
     11       5      11 1
@<TRIPOS>ALT_TYPE
CGenFF_4.0_ALT_TYPE_SET
CGenFF_4.0 1 CG2R61 2 CG2R61 3 CG2R61 4 CG2R61 5 CG2R61 6 NG2R60 7 HGR61 8 HGR61 9 HGR61 10 HGR62 11 HGR62
@<TRIPOS>MOLECULE
pyridine
 11 11 0 0 0
****
USER_CHARGES
INVALID_CHARGES
Pose:  32 Cluster:  32 Fr_nu: 3343266 TotEn:    -8.67
@<TRIPOS>ATOM
      1 C1        -54.8467  -24.9434  -23.4047 C.ar   1 LIG      -0.11300
      2 C2        -53.7935  -24.6844  -22.5348 C.ar   1 LIG      -0.11700
      3 C3        -54.8504  -24.3725  -24.6725 C.ar   1 LIG      -0.11700
      4 C4        -52.7762  -23.8543  -22.9771 C.ar   1 LIG       0.17700
      5 C5        -53.7859  -23.5561  -25.0190 C.ar   1 LIG       0.17700
      6 N1        -52.7451  -23.2813  -24.2011 N.ar   1 LIG      -0.60000
      7 H1        -55.6635  -25.5885  -23.0950 H      1 LIG       0.11500
      8 H2        -53.7695  -25.1188  -21.5421 H      1 LIG       0.11500
      9 H3        -55.6613  -24.5600  -25.3671 H      1 LIG       0.11500
     10 H4        -51.9324  -23.6210  -22.3361 H      1 LIG       0.12400
     11 H5        -53.7412  -23.0857  -25.9958 H      1 LIG       0.12400
@<TRIPOS>BOND
      1       1       2 ar
      2       1       3 ar
      3       2       4 ar
      4       3       5 ar
      5       4       6 ar
      6       5       6 ar
      7       1       7 1
      8       2       8 1
      9       3       9 1
     10       4      10 1
     11       5      11 1
@<TRIPOS>ALT_TYPE
CGenFF_4.0_ALT_TYPE_SET
CGenFF_4.0 1 CG2R61 2 CG2R61 3 CG2R61 4 CG2R61 5 CG2R61 6 NG2R60 7 HGR61 8 HGR61 9 HGR61 10 HGR62 11 HGR62
@<TRIPOS>MOLECULE
pyridine
 11 11 0 0 0
****
USER_CHARGES
INVALID_CHARGES
Pose:  33 Cluster:  33 Fr_nu: 183113 TotEn:    -7.64
@<TRIPOS>ATOM
      1 C1        -61.6745   -1.5115  -24.2105 C.ar   1 LIG      -0.11300
      2 C2        -61.8566   -0.1348  -24.1438 C.ar   1 LIG      -0.11700
      3 C3        -62.6519   -2.3090  -24.7954 C.ar   1 LIG      -0.11700
      4 C4        -63.0244    0.3914  -24.6722 C.ar   1 LIG       0.17700
      5 C5        -63.7842   -1.6856  -25.2945 C.ar   1 LIG       0.17700
      6 N1        -63.9964   -0.3512  -25.2478 N.ar   1 LIG      -0.60000
      7 H1        -60.7729   -1.9623  -23.8068 H      1 LIG       0.11500
      8 H2        -61.1081    0.5063  -23.6928 H      1 LIG       0.11500
      9 H3        -62.5315   -3.3845  -24.8579 H      1 LIG       0.11500
     10 H4        -63.2139    1.4593  -24.6445 H      1 LIG       0.12400
     11 H5        -64.5768   -2.2624  -25.7598 H      1 LIG       0.12400
@<TRIPOS>BOND
      1       1       2 ar
      2       1       3 ar
      3       2       4 ar
      4       3       5 ar
      5       4       6 ar
      6       5       6 ar
      7       1       7 1
      8       2       8 1
      9       3       9 1
     10       4      10 1
     11       5      11 1
@<TRIPOS>ALT_TYPE
CGenFF_4.0_ALT_TYPE_SET
CGenFF_4.0 1 CG2R61 2 CG2R61 3 CG2R61 4 CG2R61 5 CG2R61 6 NG2R60 7 HGR61 8 HGR61 9 HGR61 10 HGR62 11 HGR62
@<TRIPOS>MOLECULE
pyridine
 11 11 0 0 0
****
USER_CHARGES
INVALID_CHARGES
Pose:  34 Cluster:  34 Fr_nu:  23256 TotEn:    -7.32
@<TRIPOS>ATOM
      1 C1        -51.9129    4.1887  -33.2737 C.ar   1 LIG      -0.11300
      2 C2        -51.6234    5.3242  -34.0219 C.ar   1 LIG      -0.11700
      3 C3        -53.1648    4.0517  -32.6844 C.ar   1 LIG      -0.11700
      4 C4        -52.6123    6.2863  -34.1496 C.ar   1 LIG       0.17700
      5 C5        -54.0846    5.0708  -32.8717 C.ar   1 LIG       0.17700
      6 N1        -53.8398    6.1886  -33.5918 N.ar   1 LIG      -0.60000
      7 H1        -51.1641    3.4122  -33.1495 H      1 LIG       0.11500
      8 H2        -50.6546    5.4521  -34.4905 H      1 LIG       0.11500
      9 H3        -53.4124    3.1753  -32.0964 H      1 LIG       0.11500
     10 H4        -52.4358    7.1905  -34.7228 H      1 LIG       0.12400
     11 H5        -55.0752    5.0132  -32.4326 H      1 LIG       0.12400
@<TRIPOS>BOND
      1       1       2 ar
      2       1       3 ar
      3       2       4 ar
      4       3       5 ar
      5       4       6 ar
      6       5       6 ar
      7       1       7 1
      8       2       8 1
      9       3       9 1
     10       4      10 1
     11       5      11 1
@<TRIPOS>ALT_TYPE
CGenFF_4.0_ALT_TYPE_SET
CGenFF_4.0 1 CG2R61 2 CG2R61 3 CG2R61 4 CG2R61 5 CG2R61 6 NG2R60 7 HGR61 8 HGR61 9 HGR61 10 HGR62 11 HGR62
@<TRIPOS>MOLECULE
pyridine
 11 11 0 0 0
****
USER_CHARGES
INVALID_CHARGES
Pose:  35 Cluster:  35 Fr_nu: 3596810 TotEn:    -3.02
@<TRIPOS>ATOM
      1 C1        -51.9998  -24.6479  -27.0187 C.ar   1 LIG      -0.11300
      2 C2        -51.0243  -24.6252  -26.0283 C.ar   1 LIG      -0.11700
      3 C3        -53.1965  -23.9673  -26.8239 C.ar   1 LIG      -0.11700
      4 C4        -51.2921  -23.9129  -24.8704 C.ar   1 LIG       0.17700
      5 C5        -53.3672  -23.2847  -25.6303 C.ar   1 LIG       0.17700
      6 N1        -52.4426  -23.2397  -24.6450 N.ar   1 LIG      -0.60000
      7 H1        -51.8280  -25.1957  -27.9405 H      1 LIG       0.11500
      8 H2        -50.0839  -25.1481  -26.1585 H      1 LIG       0.11500
      9 H3        -53.9713  -23.9717  -27.5820 H      1 LIG       0.11500
     10 H4        -50.5636  -23.8647  -24.0678 H      1 LIG       0.12400
     11 H5        -54.2828  -22.7385  -25.4285 H      1 LIG       0.12400
@<TRIPOS>BOND
      1       1       2 ar
      2       1       3 ar
      3       2       4 ar
      4       3       5 ar
      5       4       6 ar
      6       5       6 ar
      7       1       7 1
      8       2       8 1
      9       3       9 1
     10       4      10 1
     11       5      11 1
@<TRIPOS>ALT_TYPE
CGenFF_4.0_ALT_TYPE_SET
CGenFF_4.0 1 CG2R61 2 CG2R61 3 CG2R61 4 CG2R61 5 CG2R61 6 NG2R60 7 HGR61 8 HGR61 9 HGR61 10 HGR62 11 HGR62
@<TRIPOS>MOLECULE
cyclopropane
 9 9 0 0 0
****
USER_CHARGES
INVALID_CHARGES
Pose:   1 Cluster:   1 Fr_nu: 511848 TotEn:    -9.34
@<TRIPOS>ATOM
      1 C1        -77.6484  -17.8138  -43.6276 C.3    1 LIG      -0.18000
      2 C2        -76.4926  -18.3570  -44.4156 C.3    1 LIG      -0.18000
      3 C3        -76.2426  -17.5641  -43.1662 C.3    1 LIG      -0.18000
      4 H1        -78.1980  -16.9800  -44.0462 H      1 LIG       0.09000
      5 H2        -78.2480  -18.5155  -43.0619 H      1 LIG       0.09000
      6 H3        -76.3141  -19.4244  -44.3802 H      1 LIG       0.09000
      7 H4        -76.2636  -17.8891  -45.3648 H      1 LIG       0.09000
      8 H5        -75.8458  -16.5626  -43.2744 H      1 LIG       0.09000
      9 H6        -75.8966  -18.0982  -42.2901 H      1 LIG       0.09000
@<TRIPOS>BOND
      1       1       2 1
      2       1       3 1
      3       2       3 1
      4       1       4 1
      5       1       5 1
      6       2       6 1
      7       2       7 1
      8       3       8 1
      9       3       9 1
@<TRIPOS>ALT_TYPE
CGenFF_4.0_ALT_TYPE_SET
CGenFF_4.0 1 CG3C31 2 CG3C31 3 CG3C31 4 HGA2 5 HGA2 6 HGA2 7 HGA2 8 HGA2 9 HGA2
@<TRIPOS>MOLECULE
cyclopropane
 9 9 0 0 0
****
USER_CHARGES
INVALID_CHARGES
Pose:   2 Cluster:   2 Fr_nu:   4580 TotEn:    -8.63
@<TRIPOS>ATOM
      1 C1        -65.9175   -4.1755  -58.0310 C.3    1 LIG      -0.18000
      2 C2        -65.0365   -3.8809  -56.8525 C.3    1 LIG      -0.18000
      3 C3        -66.4387   -4.3702  -56.6375 C.3    1 LIG      -0.18000
      4 H1        -66.2979   -3.3364  -58.5998 H      1 LIG       0.09000
      5 H2        -65.6991   -5.0598  -58.6161 H      1 LIG       0.09000
      6 H3        -64.2250   -4.5669  -56.6443 H      1 LIG       0.09000
      7 H4        -64.8236   -2.8434  -56.6275 H      1 LIG       0.09000
      8 H5        -67.1697   -3.6621  -56.2682 H      1 LIG       0.09000
      9 H6        -66.5707   -5.3855  -56.2852 H      1 LIG       0.09000
@<TRIPOS>BOND
      1       1       2 1
      2       1       3 1
      3       2       3 1
      4       1       4 1
      5       1       5 1
      6       2       6 1
      7       2       7 1
      8       3       8 1
      9       3       9 1
@<TRIPOS>ALT_TYPE
CGenFF_4.0_ALT_TYPE_SET
CGenFF_4.0 1 CG3C31 2 CG3C31 3 CG3C31 4 HGA2 5 HGA2 6 HGA2 7 HGA2 8 HGA2 9 HGA2
@<TRIPOS>MOLECULE
cyclopropane
 9 9 0 0 0
****
USER_CHARGES
INVALID_CHARGES
Pose:   3 Cluster:   3 Fr_nu:    175 TotEn:    -8.49
@<TRIPOS>ATOM
      1 C1        -73.6043   -5.3629  -58.5617 C.3    1 LIG      -0.18000
      2 C2        -74.6197   -5.1862  -57.4710 C.3    1 LIG      -0.18000
      3 C3        -73.5317   -6.2093  -57.3248 C.3    1 LIG      -0.18000
      4 H1        -73.9265   -5.8375  -59.4800 H      1 LIG       0.09000
      5 H2        -72.8585   -4.5884  -58.6875 H      1 LIG       0.09000
      6 H3        -74.5574   -4.2926  -56.8626 H      1 LIG       0.09000
      7 H4        -75.6258   -5.5417  -57.6547 H      1 LIG       0.09000
      8 H5        -73.8053   -7.2533  -57.4104 H      1 LIG       0.09000
      9 H6        -72.7371   -6.0038  -56.6185 H      1 LIG       0.09000
@<TRIPOS>BOND
      1       1       2 1
      2       1       3 1
      3       2       3 1
      4       1       4 1
      5       1       5 1
      6       2       6 1
      7       2       7 1
      8       3       8 1
      9       3       9 1
@<TRIPOS>ALT_TYPE
CGenFF_4.0_ALT_TYPE_SET
CGenFF_4.0 1 CG3C31 2 CG3C31 3 CG3C31 4 HGA2 5 HGA2 6 HGA2 7 HGA2 8 HGA2 9 HGA2
@<TRIPOS>MOLECULE
cyclopropane
 9 9 0 0 0
****
USER_CHARGES
INVALID_CHARGES
Pose:   4 Cluster:   4 Fr_nu:  42755 TotEn:    -7.87
@<TRIPOS>ATOM
      1 C1        -67.0072   -7.5397  -50.1822 C.3    1 LIG      -0.18000
      2 C2        -67.8960   -8.0991  -49.1102 C.3    1 LIG      -0.18000
      3 C3        -66.4105   -8.0497  -48.9034 C.3    1 LIG      -0.18000
      4 H1        -66.8624   -8.1306  -51.0779 H      1 LIG       0.09000
      5 H2        -67.0203   -6.4690  -50.3411 H      1 LIG       0.09000
      6 H3        -68.5073   -7.4047  -48.5475 H      1 LIG       0.09000
      7 H4        -68.3497   -9.0667  -49.2838 H      1 LIG       0.09000
      8 H5        -65.8643   -8.9839  -48.9381 H      1 LIG       0.09000
      9 H6        -66.0223   -7.3218  -48.2020 H      1 LIG       0.09000
@<TRIPOS>BOND
      1       1       2 1
      2       1       3 1
      3       2       3 1
      4       1       4 1
      5       1       5 1
      6       2       6 1
      7       2       7 1
      8       3       8 1
      9       3       9 1
@<TRIPOS>ALT_TYPE
CGenFF_4.0_ALT_TYPE_SET
CGenFF_4.0 1 CG3C31 2 CG3C31 3 CG3C31 4 HGA2 5 HGA2 6 HGA2 7 HGA2 8 HGA2 9 HGA2
@<TRIPOS>MOLECULE
cyclopropane
 9 9 0 0 0
****
USER_CHARGES
INVALID_CHARGES
Pose:   5 Cluster:   5 Fr_nu: 123033 TotEn:    -7.77
@<TRIPOS>ATOM
      1 C1        -69.7644   -8.5392  -48.5595 C.3    1 LIG      -0.18000
      2 C2        -68.9764   -8.7686  -47.3032 C.3    1 LIG      -0.18000
      3 C3        -68.2664   -8.4579  -48.5883 C.3    1 LIG      -0.18000
      4 H1        -70.2326   -9.3968  -49.0260 H      1 LIG       0.09000
      5 H2        -70.3216   -7.6149  -48.6443 H      1 LIG       0.09000
      6 H3        -69.0031   -7.9986  -46.5424 H      1 LIG       0.09000
      7 H4        -68.9137   -9.7806  -46.9236 H      1 LIG       0.09000
      8 H5        -67.7262   -9.2608  -49.0737 H      1 LIG       0.09000
      9 H6        -67.8160   -7.4787  -48.6922 H      1 LIG       0.09000
@<TRIPOS>BOND
      1       1       2 1
      2       1       3 1
      3       2       3 1
      4       1       4 1
      5       1       5 1
      6       2       6 1
      7       2       7 1
      8       3       8 1
      9       3       9 1
@<TRIPOS>ALT_TYPE
CGenFF_4.0_ALT_TYPE_SET
CGenFF_4.0 1 CG3C31 2 CG3C31 3 CG3C31 4 HGA2 5 HGA2 6 HGA2 7 HGA2 8 HGA2 9 HGA2
@<TRIPOS>MOLECULE
cyclopropane
 9 9 0 0 0
****
USER_CHARGES
INVALID_CHARGES
Pose:   6 Cluster:   6 Fr_nu:   2355 TotEn:    -7.24
@<TRIPOS>ATOM
      1 C1        -52.0209    5.0109  -32.3023 C.3    1 LIG      -0.18000
      2 C2        -52.6860    4.3125  -33.4520 C.3    1 LIG      -0.18000
      3 C3        -53.4082    4.4611  -32.1449 C.3    1 LIG      -0.18000
      4 H1        -51.2134    4.4960  -31.7970 H      1 LIG       0.09000
      5 H2        -51.9080    6.0859  -32.3616 H      1 LIG       0.09000
      6 H3        -53.0208    4.9175  -34.2853 H      1 LIG       0.09000
      7 H4        -52.3265    3.3272  -33.7211 H      1 LIG       0.09000
      8 H5        -53.5345    3.5761  -31.5342 H      1 LIG       0.09000
      9 H6        -54.2284    5.1664  -32.0987 H      1 LIG       0.09000
@<TRIPOS>BOND
      1       1       2 1
      2       1       3 1
      3       2       3 1
      4       1       4 1
      5       1       5 1
      6       2       6 1
      7       2       7 1
      8       3       8 1
      9       3       9 1
@<TRIPOS>ALT_TYPE
CGenFF_4.0_ALT_TYPE_SET
CGenFF_4.0 1 CG3C31 2 CG3C31 3 CG3C31 4 HGA2 5 HGA2 6 HGA2 7 HGA2 8 HGA2 9 HGA2
@<TRIPOS>MOLECULE
cyclopropane
 9 9 0 0 0
****
USER_CHARGES
INVALID_CHARGES
Pose:   7 Cluster:   7 Fr_nu:   2823 TotEn:    -6.37
@<TRIPOS>ATOM
      1 C1        -65.0201   -5.0021  -57.2340 C.3    1 LIG      -0.18000
      2 C2        -63.7762   -4.4955  -57.9034 C.3    1 LIG      -0.18000
      3 C3        -64.8361   -3.5302  -57.4598 C.3    1 LIG      -0.18000
      4 H1        -65.7482   -5.5197  -57.8460 H      1 LIG       0.09000
      5 H2        -64.9331   -5.3718  -56.2203 H      1 LIG       0.09000
      6 H3        -62.8519   -4.5242  -57.3401 H      1 LIG       0.09000
      7 H4        -63.6665   -4.6717  -58.9660 H      1 LIG       0.09000
      8 H5        -65.4400   -3.0569  -58.2237 H      1 LIG       0.09000
      9 H6        -64.6251   -2.9098  -56.5978 H      1 LIG       0.09000
@<TRIPOS>BOND
      1       1       2 1
      2       1       3 1
      3       2       3 1
      4       1       4 1
      5       1       5 1
      6       2       6 1
      7       2       7 1
      8       3       8 1
      9       3       9 1
@<TRIPOS>ALT_TYPE
CGenFF_4.0_ALT_TYPE_SET
CGenFF_4.0 1 CG3C31 2 CG3C31 3 CG3C31 4 HGA2 5 HGA2 6 HGA2 7 HGA2 8 HGA2 9 HGA2
@<TRIPOS>MOLECULE
cyclopropane
 9 9 0 0 0
****
USER_CHARGES
INVALID_CHARGES
Pose:   8 Cluster:   8 Fr_nu: 549584 TotEn:    -6.37
@<TRIPOS>ATOM
      1 C1        -76.3194  -25.1738  -45.4905 C.3    1 LIG      -0.18000
      2 C2        -76.0620  -26.0034  -44.2668 C.3    1 LIG      -0.18000
      3 C3        -74.9138  -25.3869  -45.0108 C.3    1 LIG      -0.18000
      4 H1        -76.6282  -25.6865  -46.3928 H      1 LIG       0.09000
      5 H2        -76.7562  -24.1929  -45.3527 H      1 LIG       0.09000
      6 H3        -76.3256  -25.5808  -43.3053 H      1 LIG       0.09000
      7 H4        -76.1973  -27.0748  -44.3449 H      1 LIG       0.09000
      8 H5        -74.2765  -26.0433  -45.5898 H      1 LIG       0.09000
      9 H6        -74.4051  -24.5493  -44.5501 H      1 LIG       0.09000
@<TRIPOS>BOND
      1       1       2 1
      2       1       3 1
      3       2       3 1
      4       1       4 1
      5       1       5 1
      6       2       6 1
      7       2       7 1
      8       3       8 1
      9       3       9 1
@<TRIPOS>ALT_TYPE
CGenFF_4.0_ALT_TYPE_SET
CGenFF_4.0 1 CG3C31 2 CG3C31 3 CG3C31 4 HGA2 5 HGA2 6 HGA2 7 HGA2 8 HGA2 9 HGA2
@<TRIPOS>MOLECULE
cyclopropane
 9 9 0 0 0
****
USER_CHARGES
INVALID_CHARGES
Pose:   9 Cluster:   9 Fr_nu: 243962 TotEn:    -6.12
@<TRIPOS>ATOM
      1 C1        -53.9486    5.4786  -33.2959 C.3    1 LIG      -0.18000
      2 C2        -53.4825    4.3197  -32.4643 C.3    1 LIG      -0.18000
      3 C3        -53.9374    4.0951  -33.8766 C.3    1 LIG      -0.18000
      4 H1        -54.9089    5.9181  -33.0570 H      1 LIG       0.09000
      5 H2        -53.2027    6.1797  -33.6480 H      1 LIG       0.09000
      6 H3        -52.4228    4.2407  -32.2567 H      1 LIG       0.09000
      7 H4        -54.1288    3.9786  -31.6654 H      1 LIG       0.09000
      8 H5        -54.8898    3.6032  -34.0283 H      1 LIG       0.09000
      9 H6        -53.1836    3.8656  -34.6193 H      1 LIG       0.09000
@<TRIPOS>BOND
      1       1       2 1
      2       1       3 1
      3       2       3 1
      4       1       4 1
      5       1       5 1
      6       2       6 1
      7       2       7 1
      8       3       8 1
      9       3       9 1
@<TRIPOS>ALT_TYPE
CGenFF_4.0_ALT_TYPE_SET
CGenFF_4.0 1 CG3C31 2 CG3C31 3 CG3C31 4 HGA2 5 HGA2 6 HGA2 7 HGA2 8 HGA2 9 HGA2
@<TRIPOS>MOLECULE
cyclopropane
 9 9 0 0 0
****
USER_CHARGES
INVALID_CHARGES
Pose:  10 Cluster:  10 Fr_nu:  11864 TotEn:    -6.09
@<TRIPOS>ATOM
      1 C1        -76.1862  -18.8106  -43.3275 C.3    1 LIG      -0.18000
      2 C2        -75.0340  -18.7131  -42.3711 C.3    1 LIG      -0.18000
      3 C3        -75.2191  -17.6681  -43.4321 C.3    1 LIG      -0.18000
      4 H1        -76.1459  -19.5777  -44.0906 H      1 LIG       0.09000
      5 H2        -77.1774  -18.5994  -42.9470 H      1 LIG       0.09000
      6 H3        -75.2496  -18.4361  -41.3467 H      1 LIG       0.09000
      7 H4        -74.2176  -19.4143  -42.4900 H      1 LIG       0.09000
      8 H5        -74.5278  -17.6662  -44.2652 H      1 LIG       0.09000
      9 H6        -75.5600  -16.6883  -43.1217 H      1 LIG       0.09000
@<TRIPOS>BOND
      1       1       2 1
      2       1       3 1
      3       2       3 1
      4       1       4 1
      5       1       5 1
      6       2       6 1
      7       2       7 1
      8       3       8 1
      9       3       9 1
@<TRIPOS>ALT_TYPE
CGenFF_4.0_ALT_TYPE_SET
CGenFF_4.0 1 CG3C31 2 CG3C31 3 CG3C31 4 HGA2 5 HGA2 6 HGA2 7 HGA2 8 HGA2 9 HGA2
@<TRIPOS>MOLECULE
cyclopropane
 9 9 0 0 0
****
USER_CHARGES
INVALID_CHARGES
Pose:  11 Cluster:  11 Fr_nu: 268523 TotEn:    -5.85
@<TRIPOS>ATOM
      1 C1        -51.7150    5.8439  -32.7928 C.3    1 LIG      -0.18000
      2 C2        -50.5438    4.9433  -32.5302 C.3    1 LIG      -0.18000
      3 C3        -51.5497    4.5788  -33.5825 C.3    1 LIG      -0.18000
      4 H1        -52.5034    5.8768  -32.0513 H      1 LIG       0.09000
      5 H2        -51.5268    6.7824  -33.2983 H      1 LIG       0.09000
      6 H3        -49.5672    5.2756  -32.8590 H      1 LIG       0.09000
      7 H4        -50.5433    4.3696  -31.6119 H      1 LIG       0.09000
      8 H5        -52.2263    3.7601  -33.3724 H      1 LIG       0.09000
      9 H6        -51.2500    4.6665  -34.6193 H      1 LIG       0.09000
@<TRIPOS>BOND
      1       1       2 1
      2       1       3 1
      3       2       3 1
      4       1       4 1
      5       1       5 1
      6       2       6 1
      7       2       7 1
      8       3       8 1
      9       3       9 1
@<TRIPOS>ALT_TYPE
CGenFF_4.0_ALT_TYPE_SET
CGenFF_4.0 1 CG3C31 2 CG3C31 3 CG3C31 4 HGA2 5 HGA2 6 HGA2 7 HGA2 8 HGA2 9 HGA2
@<TRIPOS>MOLECULE
pyrrole
 10 10 0 0 0
****
USER_CHARGES
INVALID_CHARGES
Pose:   1 Cluster:   1 Fr_nu: 3740511 TotEn:   -22.86
@<TRIPOS>ATOM
      1 C1        -82.6210   -9.3597  -32.2708 C.2    1 LIG      -0.25700
      2 C2        -83.7366   -9.1151  -33.1091 C.2    1 LIG      -0.25700
      3 C3        -81.6368   -9.9262  -33.0505 C.2    1 LIG      -0.04700
      4 C4        -83.4002   -9.5397  -34.3756 C.2    1 LIG      -0.04700
      5 N1        -82.1218  -10.0311  -34.3280 N.pl3  1 LIG      -0.36000
      6 H1        -82.5435   -9.1456  -31.2141 H      1 LIG       0.15400
      7 H2        -84.6827   -8.6779  -32.8228 H      1 LIG       0.15400
      8 H3        -80.6383  -10.2637  -32.8112 H      1 LIG       0.14000
      9 H4        -83.9545   -9.5345  -35.3036 H      1 LIG       0.14000
     10 H5        -81.6141  -10.4120  -35.1145 H      1 LIG       0.38000
@<TRIPOS>BOND
      1       1       2 1
      2       1       3 2
      3       2       4 2
      4       3       5 1
      5       4       5 1
      6       1       6 1
      7       2       7 1
      8       3       8 1
      9       4       9 1
     10       5      10 1
@<TRIPOS>ALT_TYPE
CGenFF_4.0_ALT_TYPE_SET
CGenFF_4.0 1 CG2R51 2 CG2R51 3 CG2R51 4 CG2R51 5 NG2R51 6 HGR51 7 HGR51 8 HGR52 9 HGR52 10 HGP1
@<TRIPOS>MOLECULE
pyrrole
 10 10 0 0 0
****
USER_CHARGES
INVALID_CHARGES
Pose:   2 Cluster:   2 Fr_nu: 3752136 TotEn:   -18.73
@<TRIPOS>ATOM
      1 C1        -84.2757  -10.6949  -32.0450 C.2    1 LIG      -0.25700
      2 C2        -84.7241   -9.7422  -32.9927 C.2    1 LIG      -0.25700
      3 C3        -83.1218  -11.2589  -32.5429 C.2    1 LIG      -0.04700
      4 C4        -83.8306   -9.7530  -34.0410 C.2    1 LIG      -0.04700
      5 N1        -82.8610  -10.6788  -33.7568 N.pl3  1 LIG      -0.36000
      6 H1        -84.7428  -10.9424  -31.1021 H      1 LIG       0.15400
      7 H2        -85.6023   -9.1162  -32.9211 H      1 LIG       0.15400
      8 H3        -82.4653  -12.0191  -32.1435 H      1 LIG       0.14000
      9 H4        -83.7978   -9.1849  -34.9601 H      1 LIG       0.14000
     10 H5        -82.0739  -10.8997  -34.3511 H      1 LIG       0.38000
@<TRIPOS>BOND
      1       1       2 1
      2       1       3 2
      3       2       4 2
      4       3       5 1
      5       4       5 1
      6       1       6 1
      7       2       7 1
      8       3       8 1
      9       4       9 1
     10       5      10 1
@<TRIPOS>ALT_TYPE
CGenFF_4.0_ALT_TYPE_SET
CGenFF_4.0 1 CG2R51 2 CG2R51 3 CG2R51 4 CG2R51 5 NG2R51 6 HGR51 7 HGR51 8 HGR52 9 HGR52 10 HGP1
@<TRIPOS>MOLECULE
pyrrole
 10 10 0 0 0
****
USER_CHARGES
INVALID_CHARGES
Pose:   3 Cluster:   3 Fr_nu: 1477525 TotEn:   -18.35
@<TRIPOS>ATOM
      1 C1        -46.7195  -10.0737  -31.4623 C.2    1 LIG      -0.25700
      2 C2        -46.4064  -10.3690  -32.8120 C.2    1 LIG      -0.25700
      3 C3        -46.5510   -8.7178  -31.2880 C.2    1 LIG      -0.04700
      4 C4        -46.0560   -9.1844  -33.4215 C.2    1 LIG      -0.04700
      5 N1        -46.1473   -8.1876  -32.4855 N.pl3  1 LIG      -0.36000
      6 H1        -47.0340  -10.7734  -30.7007 H      1 LIG       0.15400
      7 H2        -46.4323  -11.3384  -33.2893 H      1 LIG       0.15400
      8 H3        -46.6812   -8.0848  -30.4216 H      1 LIG       0.14000
      9 H4        -45.7524   -8.9628  -34.4350 H      1 LIG       0.14000
     10 H5        -45.9479   -7.2110  -32.6528 H      1 LIG       0.38000
@<TRIPOS>BOND
      1       1       2 1
      2       1       3 2
      3       2       4 2
      4       3       5 1
      5       4       5 1
      6       1       6 1
      7       2       7 1
      8       3       8 1
      9       4       9 1
     10       5      10 1
@<TRIPOS>ALT_TYPE
CGenFF_4.0_ALT_TYPE_SET
CGenFF_4.0 1 CG2R51 2 CG2R51 3 CG2R51 4 CG2R51 5 NG2R51 6 HGR51 7 HGR51 8 HGR52 9 HGR52 10 HGP1
@<TRIPOS>MOLECULE
pyrrole
 10 10 0 0 0
****
USER_CHARGES
INVALID_CHARGES
Pose:   4 Cluster:   4 Fr_nu: 2426435 TotEn:   -18.29
@<TRIPOS>ATOM
      1 C1        -82.6480   -8.5265  -32.8180 C.2    1 LIG      -0.25700
      2 C2        -81.3321   -8.3325  -32.3304 C.2    1 LIG      -0.25700
      3 C3        -82.5700   -9.4095  -33.8723 C.2    1 LIG      -0.04700
      4 C4        -80.4900   -9.1028  -33.1017 C.2    1 LIG      -0.04700
      5 N1        -81.2534   -9.7529  -34.0359 N.pl3  1 LIG      -0.36000
      6 H1        -83.5536   -8.0724  -32.4411 H      1 LIG       0.15400
      7 H2        -81.0292   -7.7005  -31.5076 H      1 LIG       0.15400
      8 H3        -83.3311   -9.8224  -34.5192 H      1 LIG       0.14000
      9 H4        -79.4192   -9.2469  -33.0680 H      1 LIG       0.14000
     10 H5        -80.8998  -10.3884  -34.7376 H      1 LIG       0.38000
@<TRIPOS>BOND
      1       1       2 1
      2       1       3 2
      3       2       4 2
      4       3       5 1
      5       4       5 1
      6       1       6 1
      7       2       7 1
      8       3       8 1
      9       4       9 1
     10       5      10 1
@<TRIPOS>ALT_TYPE
CGenFF_4.0_ALT_TYPE_SET
CGenFF_4.0 1 CG2R51 2 CG2R51 3 CG2R51 4 CG2R51 5 NG2R51 6 HGR51 7 HGR51 8 HGR52 9 HGR52 10 HGP1
@<TRIPOS>MOLECULE
pyrrole
 10 10 0 0 0
****
USER_CHARGES
INVALID_CHARGES
Pose:   5 Cluster:   5 Fr_nu: 3563992 TotEn:   -17.74
@<TRIPOS>ATOM
      1 C1        -73.5376  -10.9761  -41.2850 C.2    1 LIG      -0.25700
      2 C2        -72.7852  -12.0086  -41.8973 C.2    1 LIG      -0.25700
      3 C3        -74.8689  -11.2470  -41.5122 C.2    1 LIG      -0.04700
      4 C4        -73.6797  -12.8790  -42.4802 C.2    1 LIG      -0.04700
      5 N1        -74.9432  -12.4059  -42.2399 N.pl3  1 LIG      -0.36000
      6 H1        -73.1509  -10.1280  -40.7377 H      1 LIG       0.15400
      7 H2        -71.7091  -12.1083  -41.9133 H      1 LIG       0.15400
      8 H3        -75.7671  -10.7201  -41.2227 H      1 LIG       0.14000
      9 H4        -73.5299  -13.7907  -43.0413 H      1 LIG       0.14000
     10 H5        -75.7988  -12.8446  -42.5512 H      1 LIG       0.38000
@<TRIPOS>BOND
      1       1       2 1
      2       1       3 2
      3       2       4 2
      4       3       5 1
      5       4       5 1
      6       1       6 1
      7       2       7 1
      8       3       8 1
      9       4       9 1
     10       5      10 1
@<TRIPOS>ALT_TYPE
CGenFF_4.0_ALT_TYPE_SET
CGenFF_4.0 1 CG2R51 2 CG2R51 3 CG2R51 4 CG2R51 5 NG2R51 6 HGR51 7 HGR51 8 HGR52 9 HGR52 10 HGP1
@<TRIPOS>MOLECULE
pyrrole
 10 10 0 0 0
****
USER_CHARGES
INVALID_CHARGES
Pose:   6 Cluster:   6 Fr_nu: 3740813 TotEn:   -16.94
@<TRIPOS>ATOM
      1 C1        -84.8732   -9.9925  -32.9796 C.2    1 LIG      -0.25700
      2 C2        -83.7710  -10.8821  -32.9531 C.2    1 LIG      -0.25700
      3 C3        -84.6025   -9.0303  -33.9274 C.2    1 LIG      -0.04700
      4 C4        -82.8602  -10.4364  -33.8853 C.2    1 LIG      -0.04700
      5 N1        -83.3761   -9.3100  -34.4712 N.pl3  1 LIG      -0.36000
      6 H1        -85.7670  -10.0477  -32.3742 H      1 LIG       0.15400
      7 H2        -83.6520  -11.7527  -32.3236 H      1 LIG       0.15400
      8 H3        -85.1707   -8.1738  -34.2619 H      1 LIG       0.14000
      9 H4        -81.8948  -10.8202  -34.1840 H      1 LIG       0.14000
     10 H5        -82.9220   -8.7689  -35.1940 H      1 LIG       0.38000
@<TRIPOS>BOND
      1       1       2 1
      2       1       3 2
      3       2       4 2
      4       3       5 1
      5       4       5 1
      6       1       6 1
      7       2       7 1
      8       3       8 1
      9       4       9 1
     10       5      10 1
@<TRIPOS>ALT_TYPE
CGenFF_4.0_ALT_TYPE_SET
CGenFF_4.0 1 CG2R51 2 CG2R51 3 CG2R51 4 CG2R51 5 NG2R51 6 HGR51 7 HGR51 8 HGR52 9 HGR52 10 HGP1
@<TRIPOS>MOLECULE
pyrrole
 10 10 0 0 0
****
USER_CHARGES
INVALID_CHARGES
Pose:   7 Cluster:   7 Fr_nu: 3734040 TotEn:   -16.51
@<TRIPOS>ATOM
      1 C1        -71.7033  -12.3023  -41.8641 C.2    1 LIG      -0.25700
      2 C2        -72.6423  -11.4129  -41.2858 C.2    1 LIG      -0.25700
      3 C3        -72.3905  -13.1133  -42.7402 C.2    1 LIG      -0.04700
      4 C4        -73.8746  -11.7076  -41.8260 C.2    1 LIG      -0.04700
      5 N1        -73.7095  -12.7429  -42.7086 N.pl3  1 LIG      -0.36000
      6 H1        -70.6420  -12.3463  -41.6640 H      1 LIG       0.15400
      7 H2        -72.4440  -10.6418  -40.5549 H      1 LIG       0.15400
      8 H3        -72.0600  -13.9188  -43.3807 H      1 LIG       0.14000
      9 H4        -74.8508  -11.2730  -41.6626 H      1 LIG       0.14000
     10 H5        -74.4473  -13.1679  -43.2531 H      1 LIG       0.38000
@<TRIPOS>BOND
      1       1       2 1
      2       1       3 2
      3       2       4 2
      4       3       5 1
      5       4       5 1
      6       1       6 1
      7       2       7 1
      8       3       8 1
      9       4       9 1
     10       5      10 1
@<TRIPOS>ALT_TYPE
CGenFF_4.0_ALT_TYPE_SET
CGenFF_4.0 1 CG2R51 2 CG2R51 3 CG2R51 4 CG2R51 5 NG2R51 6 HGR51 7 HGR51 8 HGR52 9 HGR52 10 HGP1
@<TRIPOS>MOLECULE
pyrrole
 10 10 0 0 0
****
USER_CHARGES
INVALID_CHARGES
Pose:   8 Cluster:   8 Fr_nu: 308645 TotEn:   -15.97
@<TRIPOS>ATOM
      1 C1        -74.0871  -26.6211  -44.8815 C.2    1 LIG      -0.25700
      2 C2        -74.5436  -25.3520  -44.4481 C.2    1 LIG      -0.25700
      3 C3        -75.1910  -27.3401  -45.2837 C.2    1 LIG      -0.04700
      4 C4        -75.9127  -25.3341  -44.5984 C.2    1 LIG      -0.04700
      5 N1        -76.2952  -26.5479  -45.1069 N.pl3  1 LIG      -0.36000
      6 H1        -73.0649  -26.9723  -44.8990 H      1 LIG       0.15400
      7 H2        -73.9419  -24.5389  -44.0671 H      1 LIG       0.15400
      8 H3        -75.2895  -28.3417  -45.6780 H      1 LIG       0.14000
      9 H4        -76.6461  -24.5675  -44.3910 H      1 LIG       0.14000
     10 H5        -77.2458  -26.8174  -45.3194 H      1 LIG       0.38000
@<TRIPOS>BOND
      1       1       2 1
      2       1       3 2
      3       2       4 2
      4       3       5 1
      5       4       5 1
      6       1       6 1
      7       2       7 1
      8       3       8 1
      9       4       9 1
     10       5      10 1
@<TRIPOS>ALT_TYPE
CGenFF_4.0_ALT_TYPE_SET
CGenFF_4.0 1 CG2R51 2 CG2R51 3 CG2R51 4 CG2R51 5 NG2R51 6 HGR51 7 HGR51 8 HGR52 9 HGR52 10 HGP1
@<TRIPOS>MOLECULE
pyrrole
 10 10 0 0 0
****
USER_CHARGES
INVALID_CHARGES
Pose:   9 Cluster:   9 Fr_nu: 610399 TotEn:   -15.89
@<TRIPOS>ATOM
      1 C1        -69.0063   -8.5721  -47.9788 C.2    1 LIG      -0.25700
      2 C2        -67.6625   -8.3378  -48.3613 C.2    1 LIG      -0.25700
      3 C3        -69.8128   -7.9900  -48.9317 C.2    1 LIG      -0.04700
      4 C4        -67.6887   -7.6194  -49.5364 C.2    1 LIG      -0.04700
      5 N1        -69.0010   -7.4136  -49.8735 N.pl3  1 LIG      -0.36000
      6 H1        -69.3485   -9.1074  -47.1043 H      1 LIG       0.15400
      7 H2        -66.7717   -8.6564  -47.8386 H      1 LIG       0.15400
      8 H3        -70.8883   -7.9339  -49.0233 H      1 LIG       0.14000
      9 H4        -66.8929   -7.2391  -50.1613 H      1 LIG       0.14000
     10 H5        -69.3211   -6.9138  -50.6915 H      1 LIG       0.38000
@<TRIPOS>BOND
      1       1       2 1
      2       1       3 2
      3       2       4 2
      4       3       5 1
      5       4       5 1
      6       1       6 1
      7       2       7 1
      8       3       8 1
      9       4       9 1
     10       5      10 1
@<TRIPOS>ALT_TYPE
CGenFF_4.0_ALT_TYPE_SET
CGenFF_4.0 1 CG2R51 2 CG2R51 3 CG2R51 4 CG2R51 5 NG2R51 6 HGR51 7 HGR51 8 HGR52 9 HGR52 10 HGP1
@<TRIPOS>MOLECULE
pyrrole
 10 10 0 0 0
****
USER_CHARGES
INVALID_CHARGES
Pose:  10 Cluster:  10 Fr_nu: 354171 TotEn:   -15.78
@<TRIPOS>ATOM
      1 C1        -66.0367   -8.4284  -48.7138 C.2    1 LIG      -0.25700
      2 C2        -67.3761   -8.6943  -48.3363 C.2    1 LIG      -0.25700
      3 C3        -66.0756   -7.6971  -49.8805 C.2    1 LIG      -0.04700
      4 C4        -68.1927   -8.1175  -49.2839 C.2    1 LIG      -0.04700
      5 N1        -67.3913   -7.5144  -50.2178 N.pl3  1 LIG      -0.36000
      6 H1        -65.1417   -8.7361  -48.1917 H      1 LIG       0.15400
      7 H2        -67.7108   -9.2462  -47.4694 H      1 LIG       0.15400
      8 H3        -65.2873   -7.2923  -50.4993 H      1 LIG       0.14000
      9 H4        -69.2691   -8.0813  -49.3755 H      1 LIG       0.14000
     10 H5        -67.7200   -7.0114  -51.0304 H      1 LIG       0.38000
@<TRIPOS>BOND
      1       1       2 1
      2       1       3 2
      3       2       4 2
      4       3       5 1
      5       4       5 1
      6       1       6 1
      7       2       7 1
      8       3       8 1
      9       4       9 1
     10       5      10 1
@<TRIPOS>ALT_TYPE
CGenFF_4.0_ALT_TYPE_SET
CGenFF_4.0 1 CG2R51 2 CG2R51 3 CG2R51 4 CG2R51 5 NG2R51 6 HGR51 7 HGR51 8 HGR52 9 HGR52 10 HGP1
@<TRIPOS>MOLECULE
pyrrole
 10 10 0 0 0
****
USER_CHARGES
INVALID_CHARGES
Pose:  11 Cluster:  11 Fr_nu: 275325 TotEn:   -14.55
@<TRIPOS>ATOM
      1 C1        -74.3643   -4.8355  -58.2945 C.2    1 LIG      -0.25700
      2 C2        -73.0337   -5.3153  -58.3756 C.2    1 LIG      -0.25700
      3 C3        -74.9575   -5.4487  -57.2131 C.2    1 LIG      -0.04700
      4 C4        -72.8545   -6.2072  -57.3413 C.2    1 LIG      -0.04700
      5 N1        -74.0305   -6.2806  -56.6415 N.pl3  1 LIG      -0.36000
      6 H1        -74.8379   -4.1205  -58.9524 H      1 LIG       0.15400
      7 H2        -72.2867   -5.0423  -59.1074 H      1 LIG       0.15400
      8 H3        -75.9534   -5.3683  -56.8009 H      1 LIG       0.14000
      9 H4        -71.9970   -6.7931  -57.0412 H      1 LIG       0.14000
     10 H5        -74.1896   -6.8590  -55.8282 H      1 LIG       0.38000
@<TRIPOS>BOND
      1       1       2 1
      2       1       3 2
      3       2       4 2
      4       3       5 1
      5       4       5 1
      6       1       6 1
      7       2       7 1
      8       3       8 1
      9       4       9 1
     10       5      10 1
@<TRIPOS>ALT_TYPE
CGenFF_4.0_ALT_TYPE_SET
CGenFF_4.0 1 CG2R51 2 CG2R51 3 CG2R51 4 CG2R51 5 NG2R51 6 HGR51 7 HGR51 8 HGR52 9 HGR52 10 HGP1
@<TRIPOS>MOLECULE
pyrrole
 10 10 0 0 0
****
USER_CHARGES
INVALID_CHARGES
Pose:  12 Cluster:  12 Fr_nu: 480669 TotEn:   -14.28
@<TRIPOS>ATOM
      1 C1        -62.4598   -2.3765  -22.9262 C.2    1 LIG      -0.25700
      2 C2        -61.4594   -1.7125  -23.6780 C.2    1 LIG      -0.25700
      3 C3        -63.1730   -3.1681  -23.7992 C.2    1 LIG      -0.04700
      4 C4        -61.5917   -2.1184  -24.9876 C.2    1 LIG      -0.04700
      5 N1        -62.6367   -3.0029  -25.0495 N.pl3  1 LIG      -0.36000
      6 H1        -62.6402   -2.2877  -21.8641 H      1 LIG       0.15400
      7 H2        -60.7225   -1.0140  -23.3073 H      1 LIG       0.15400
      8 H3        -64.0120   -3.8314  -23.6433 H      1 LIG       0.14000
      9 H4        -61.0361   -1.8585  -25.8777 H      1 LIG       0.14000
     10 H5        -62.9617   -3.4633  -25.8884 H      1 LIG       0.38000
@<TRIPOS>BOND
      1       1       2 1
      2       1       3 2
      3       2       4 2
      4       3       5 1
      5       4       5 1
      6       1       6 1
      7       2       7 1
      8       3       8 1
      9       4       9 1
     10       5      10 1
@<TRIPOS>ALT_TYPE
CGenFF_4.0_ALT_TYPE_SET
CGenFF_4.0 1 CG2R51 2 CG2R51 3 CG2R51 4 CG2R51 5 NG2R51 6 HGR51 7 HGR51 8 HGR52 9 HGR52 10 HGP1
@<TRIPOS>MOLECULE
pyrrole
 10 10 0 0 0
****
USER_CHARGES
INVALID_CHARGES
Pose:  13 Cluster:  13 Fr_nu: 329464 TotEn:   -13.63
@<TRIPOS>ATOM
      1 C1        -68.2277   -8.8315  -48.7448 C.2    1 LIG      -0.25700
      2 C2        -67.1125   -8.5861  -49.5834 C.2    1 LIG      -0.25700
      3 C3        -67.9468   -8.2791  -47.5146 C.2    1 LIG      -0.04700
      4 C4        -66.1840   -7.8913  -48.8400 C.2    1 LIG      -0.04700
      5 N1        -66.7018   -7.7106  -47.5841 N.pl3  1 LIG      -0.36000
      6 H1        -69.1366   -9.3535  -49.0092 H      1 LIG       0.15400
      7 H2        -66.9967   -8.8831  -50.6161 H      1 LIG       0.15400
      8 H3        -68.5194   -8.2404  -46.5986 H      1 LIG       0.14000
      9 H4        -65.2049   -7.5094  -49.0927 H      1 LIG       0.14000
     10 H5        -66.2370   -7.2311  -46.8255 H      1 LIG       0.38000
@<TRIPOS>BOND
      1       1       2 1
      2       1       3 2
      3       2       4 2
      4       3       5 1
      5       4       5 1
      6       1       6 1
      7       2       7 1
      8       3       8 1
      9       4       9 1
     10       5      10 1
@<TRIPOS>ALT_TYPE
CGenFF_4.0_ALT_TYPE_SET
CGenFF_4.0 1 CG2R51 2 CG2R51 3 CG2R51 4 CG2R51 5 NG2R51 6 HGR51 7 HGR51 8 HGR52 9 HGR52 10 HGP1
@<TRIPOS>MOLECULE
pyrrole
 10 10 0 0 0
****
USER_CHARGES
INVALID_CHARGES
Pose:  14 Cluster:  14 Fr_nu: 303996 TotEn:   -13.59
@<TRIPOS>ATOM
      1 C1        -67.7893   -8.7345  -47.8214 C.2    1 LIG      -0.25700
      2 C2        -68.0930   -8.3171  -49.1407 C.2    1 LIG      -0.25700
      3 C3        -68.9819   -9.0298  -47.1986 C.2    1 LIG      -0.04700
      4 C4        -69.4620   -8.3700  -49.2839 C.2    1 LIG      -0.04700
      5 N1        -69.9919   -8.8043  -48.0970 N.pl3  1 LIG      -0.36000
      6 H1        -66.8082   -8.8118  -47.3744 H      1 LIG       0.15400
      7 H2        -67.3921   -8.0105  -49.9042 H      1 LIG       0.15400
      8 H3        -69.2016   -9.3785  -46.1994 H      1 LIG       0.14000
      9 H4        -70.1039   -8.1395  -50.1226 H      1 LIG       0.14000
     10 H5        -70.9765   -8.9383  -47.9127 H      1 LIG       0.38000
@<TRIPOS>BOND
      1       1       2 1
      2       1       3 2
      3       2       4 2
      4       3       5 1
      5       4       5 1
      6       1       6 1
      7       2       7 1
      8       3       8 1
      9       4       9 1
     10       5      10 1
@<TRIPOS>ALT_TYPE
CGenFF_4.0_ALT_TYPE_SET
CGenFF_4.0 1 CG2R51 2 CG2R51 3 CG2R51 4 CG2R51 5 NG2R51 6 HGR51 7 HGR51 8 HGR52 9 HGR52 10 HGP1
@<TRIPOS>MOLECULE
pyrrole
 10 10 0 0 0
****
USER_CHARGES
INVALID_CHARGES
Pose:  15 Cluster:  15 Fr_nu: 290430 TotEn:   -13.08
@<TRIPOS>ATOM
      1 C1        -68.0382   -8.3032  -48.0796 C.2    1 LIG      -0.25700
      2 C2        -68.3085   -7.8951  -49.4090 C.2    1 LIG      -0.25700
      3 C3        -66.6731   -8.2511  -47.9027 C.2    1 LIG      -0.04700
      4 C4        -67.1003   -7.6061  -50.0042 C.2    1 LIG      -0.04700
      5 N1        -66.1133   -7.8263  -49.0793 N.pl3  1 LIG      -0.36000
      6 H1        -68.7601   -8.6020  -47.3326 H      1 LIG       0.15400
      7 H2        -69.2770   -7.8200  -49.8829 H      1 LIG       0.15400
      8 H3        -66.0519   -8.4782  -47.0479 H      1 LIG       0.14000
      9 H4        -66.8561   -7.2629  -50.9997 H      1 LIG       0.14000
     10 H5        -65.1241   -7.6951  -49.2400 H      1 LIG       0.38000
@<TRIPOS>BOND
      1       1       2 1
      2       1       3 2
      3       2       4 2
      4       3       5 1
      5       4       5 1
      6       1       6 1
      7       2       7 1
      8       3       8 1
      9       4       9 1
     10       5      10 1
@<TRIPOS>ALT_TYPE
CGenFF_4.0_ALT_TYPE_SET
CGenFF_4.0 1 CG2R51 2 CG2R51 3 CG2R51 4 CG2R51 5 NG2R51 6 HGR51 7 HGR51 8 HGR52 9 HGR52 10 HGP1
@<TRIPOS>MOLECULE
pyrrole
 10 10 0 0 0
****
USER_CHARGES
INVALID_CHARGES
Pose:  16 Cluster:  16 Fr_nu:  67632 TotEn:   -12.51
@<TRIPOS>ATOM
      1 C1        -62.1081   -1.6291  -24.6570 C.2    1 LIG      -0.25700
      2 C2        -63.1603   -0.8680  -24.0908 C.2    1 LIG      -0.25700
      3 C3        -62.6468   -2.8236  -25.0817 C.2    1 LIG      -0.04700
      4 C4        -64.3100   -1.6206  -24.1867 C.2    1 LIG      -0.04700
      5 N1        -63.9858   -2.8074  -24.7904 N.pl3  1 LIG      -0.36000
      6 H1        -61.0709   -1.3378  -24.7458 H      1 LIG       0.15400
      7 H2        -63.0897    0.1205  -23.6593 H      1 LIG       0.15400
      8 H3        -62.1984   -3.6812  -25.5630 H      1 LIG       0.14000
      9 H4        -65.3268   -1.4172  -23.8814 H      1 LIG       0.14000
     10 H5        -64.6348   -3.5558  -24.9907 H      1 LIG       0.38000
@<TRIPOS>BOND
      1       1       2 1
      2       1       3 2
      3       2       4 2
      4       3       5 1
      5       4       5 1
      6       1       6 1
      7       2       7 1
      8       3       8 1
      9       4       9 1
     10       5      10 1
@<TRIPOS>ALT_TYPE
CGenFF_4.0_ALT_TYPE_SET
CGenFF_4.0 1 CG2R51 2 CG2R51 3 CG2R51 4 CG2R51 5 NG2R51 6 HGR51 7 HGR51 8 HGR52 9 HGR52 10 HGP1
@<TRIPOS>MOLECULE
pyrrole
 10 10 0 0 0
****
USER_CHARGES
INVALID_CHARGES
Pose:  17 Cluster:  17 Fr_nu: 390482 TotEn:   -12.24
@<TRIPOS>ATOM
      1 C1        -63.1782   -0.7275  -24.7531 C.2    1 LIG      -0.25700
      2 C2        -62.1322   -0.8077  -23.8010 C.2    1 LIG      -0.25700
      3 C3        -63.0248   -1.7846  -25.6228 C.2    1 LIG      -0.04700
      4 C4        -61.3713   -1.9113  -24.1180 C.2    1 LIG      -0.04700
      5 N1        -61.9231   -2.4972  -25.2273 N.pl3  1 LIG      -0.36000
      6 H1        -63.9584    0.0192  -24.7992 H      1 LIG       0.15400
      7 H2        -61.9512   -0.1353  -22.9744 H      1 LIG       0.15400
      8 H3        -63.5988   -2.0921  -26.4855 H      1 LIG       0.14000
      9 H4        -60.4902   -2.3313  -23.6535 H      1 LIG       0.14000
     10 H5        -61.5717   -3.3279  -25.6834 H      1 LIG       0.38000
@<TRIPOS>BOND
      1       1       2 1
      2       1       3 2
      3       2       4 2
      4       3       5 1
      5       4       5 1
      6       1       6 1
      7       2       7 1
      8       3       8 1
      9       4       9 1
     10       5      10 1
@<TRIPOS>ALT_TYPE
CGenFF_4.0_ALT_TYPE_SET
CGenFF_4.0 1 CG2R51 2 CG2R51 3 CG2R51 4 CG2R51 5 NG2R51 6 HGR51 7 HGR51 8 HGR52 9 HGR52 10 HGP1
@<TRIPOS>MOLECULE
pyrrole
 10 10 0 0 0
****
USER_CHARGES
INVALID_CHARGES
Pose:  18 Cluster:  18 Fr_nu: 297406 TotEn:   -12.12
@<TRIPOS>ATOM
      1 C1        -52.4000    5.2662  -32.2012 C.2    1 LIG      -0.25700
      2 C2        -52.2574    4.2746  -33.2030 C.2    1 LIG      -0.25700
      3 C3        -53.7493    5.4563  -31.9996 C.2    1 LIG      -0.04700
      4 C4        -53.5240    3.8890  -33.5831 C.2    1 LIG      -0.04700
      5 N1        -54.4229    4.6141  -32.8452 N.pl3  1 LIG      -0.36000
      6 H1        -51.6055    5.7846  -31.6830 H      1 LIG       0.15400
      7 H2        -51.3335    3.8835  -33.6051 H      1 LIG       0.15400
      8 H3        -54.2887    6.1139  -31.3327 H      1 LIG       0.14000
      9 H4        -53.8644    3.1645  -34.3095 H      1 LIG       0.14000
     10 H5        -55.4284    4.5389  -32.9137 H      1 LIG       0.38000
@<TRIPOS>BOND
      1       1       2 1
      2       1       3 2
      3       2       4 2
      4       3       5 1
      5       4       5 1
      6       1       6 1
      7       2       7 1
      8       3       8 1
      9       4       9 1
     10       5      10 1
@<TRIPOS>ALT_TYPE
CGenFF_4.0_ALT_TYPE_SET
CGenFF_4.0 1 CG2R51 2 CG2R51 3 CG2R51 4 CG2R51 5 NG2R51 6 HGR51 7 HGR51 8 HGR52 9 HGR52 10 HGP1
@<TRIPOS>MOLECULE
pyrrole
 10 10 0 0 0
****
USER_CHARGES
INVALID_CHARGES
Pose:  19 Cluster:  19 Fr_nu: 3355972 TotEn:   -11.68
@<TRIPOS>ATOM
      1 C1        -74.1729  -12.5886  -42.4249 C.2    1 LIG      -0.25700
      2 C2        -73.0298  -11.7534  -42.4802 C.2    1 LIG      -0.25700
      3 C3        -75.1236  -11.9355  -41.6720 C.2    1 LIG      -0.04700
      4 C4        -73.3169  -10.6153  -41.7593 C.2    1 LIG      -0.04700
      5 N1        -74.5922  -10.7371  -41.2725 N.pl3  1 LIG      -0.36000
      6 H1        -74.2901  -13.5600  -42.8844 H      1 LIG       0.15400
      7 H2        -72.0982  -11.9577  -42.9887 H      1 LIG       0.15400
      8 H3        -76.1274  -12.2156  -41.3852 H      1 LIG       0.14000
      9 H4        -72.7296   -9.7319  -41.5514 H      1 LIG       0.14000
     10 H5        -75.0681  -10.0486  -40.7060 H      1 LIG       0.38000
@<TRIPOS>BOND
      1       1       2 1
      2       1       3 2
      3       2       4 2
      4       3       5 1
      5       4       5 1
      6       1       6 1
      7       2       7 1
      8       3       8 1
      9       4       9 1
     10       5      10 1
@<TRIPOS>ALT_TYPE
CGenFF_4.0_ALT_TYPE_SET
CGenFF_4.0 1 CG2R51 2 CG2R51 3 CG2R51 4 CG2R51 5 NG2R51 6 HGR51 7 HGR51 8 HGR52 9 HGR52 10 HGP1
@<TRIPOS>MOLECULE
pyrrole
 10 10 0 0 0
****
USER_CHARGES
INVALID_CHARGES
Pose:  20 Cluster:  20 Fr_nu: 289999 TotEn:   -11.22
@<TRIPOS>ATOM
      1 C1        -68.3277   -7.2567  -49.9185 C.2    1 LIG      -0.25700
      2 C2        -67.6785   -7.7637  -48.7659 C.2    1 LIG      -0.25700
      3 C3        -67.3486   -6.9117  -50.8239 C.2    1 LIG      -0.04700
      4 C4        -66.3224   -7.7131  -49.0020 C.2    1 LIG      -0.04700
      5 N1        -66.1335   -7.1933  -50.2559 N.pl3  1 LIG      -0.36000
      6 H1        -69.3928   -7.1546  -50.0718 H      1 LIG       0.15400
      7 H2        -68.1464   -8.1260  -47.8615 H      1 LIG       0.15400
      8 H3        -67.4075   -6.4918  -51.8181 H      1 LIG       0.14000
      9 H4        -65.4778   -8.0013  -48.3919 H      1 LIG       0.14000
     10 H5        -65.2359   -7.0414  -50.6948 H      1 LIG       0.38000
@<TRIPOS>BOND
      1       1       2 1
      2       1       3 2
      3       2       4 2
      4       3       5 1
      5       4       5 1
      6       1       6 1
      7       2       7 1
      8       3       8 1
      9       4       9 1
     10       5      10 1
@<TRIPOS>ALT_TYPE
CGenFF_4.0_ALT_TYPE_SET
CGenFF_4.0 1 CG2R51 2 CG2R51 3 CG2R51 4 CG2R51 5 NG2R51 6 HGR51 7 HGR51 8 HGR52 9 HGR52 10 HGP1
@<TRIPOS>MOLECULE
pyrrole
 10 10 0 0 0
****
USER_CHARGES
INVALID_CHARGES
Pose:  21 Cluster:  21 Fr_nu: 1795428 TotEn:   -10.73
@<TRIPOS>ATOM
      1 C1        -45.5090  -12.9054  -44.4598 C.2    1 LIG      -0.25700
      2 C2        -46.6209  -12.0870  -44.7770 C.2    1 LIG      -0.25700
      3 C3        -44.5544  -12.0971  -43.8829 C.2    1 LIG      -0.04700
      4 C4        -46.3120  -10.8033  -44.3845 C.2    1 LIG      -0.04700
      5 N1        -45.0533  -10.8213  -43.8426 N.pl3  1 LIG      -0.36000
      6 H1        -45.4148  -13.9683  -44.6325 H      1 LIG       0.15400
      7 H2        -47.5463  -12.3972  -45.2414 H      1 LIG       0.15400
      8 H3        -43.5676  -12.3147  -43.4994 H      1 LIG       0.14000
      9 H4        -46.8746   -9.8820  -44.4410 H      1 LIG       0.14000
     10 H5        -44.5677  -10.0172  -43.4699 H      1 LIG       0.38000
@<TRIPOS>BOND
      1       1       2 1
      2       1       3 2
      3       2       4 2
      4       3       5 1
      5       4       5 1
      6       1       6 1
      7       2       7 1
      8       3       8 1
      9       4       9 1
     10       5      10 1
@<TRIPOS>ALT_TYPE
CGenFF_4.0_ALT_TYPE_SET
CGenFF_4.0 1 CG2R51 2 CG2R51 3 CG2R51 4 CG2R51 5 NG2R51 6 HGR51 7 HGR51 8 HGR52 9 HGR52 10 HGP1
@<TRIPOS>MOLECULE
pyrrole
 10 10 0 0 0
****
USER_CHARGES
INVALID_CHARGES
Pose:  22 Cluster:  22 Fr_nu: 283204 TotEn:   -10.59
@<TRIPOS>ATOM
      1 C1        -51.8151    6.2073  -32.5969 C.2    1 LIG      -0.25700
      2 C2        -53.2102    6.0766  -32.8056 C.2    1 LIG      -0.25700
      3 C3        -51.3296    4.9605  -32.2692 C.2    1 LIG      -0.04700
      4 C4        -53.5349    4.7540  -32.5990 C.2    1 LIG      -0.04700
      5 N1        -52.3840    4.0851  -32.2732 N.pl3  1 LIG      -0.36000
      6 H1        -51.2284    7.1115  -32.6773 H      1 LIG       0.15400
      7 H2        -53.9042    6.8598  -33.0764 H      1 LIG       0.15400
      8 H3        -50.3315    4.6192  -32.0335 H      1 LIG       0.14000
      9 H4        -54.4791    4.2309  -32.6561 H      1 LIG       0.14000
     10 H5        -52.3221    3.0974  -32.0679 H      1 LIG       0.38000
@<TRIPOS>BOND
      1       1       2 1
      2       1       3 2
      3       2       4 2
      4       3       5 1
      5       4       5 1
      6       1       6 1
      7       2       7 1
      8       3       8 1
      9       4       9 1
     10       5      10 1
@<TRIPOS>ALT_TYPE
CGenFF_4.0_ALT_TYPE_SET
CGenFF_4.0 1 CG2R51 2 CG2R51 3 CG2R51 4 CG2R51 5 NG2R51 6 HGR51 7 HGR51 8 HGR52 9 HGR52 10 HGP1
@<TRIPOS>MOLECULE
pyrrole
 10 10 0 0 0
****
USER_CHARGES
INVALID_CHARGES
Pose:  23 Cluster:  23 Fr_nu: 1340625 TotEn:    -9.84
@<TRIPOS>ATOM
      1 C1        -77.4570  -18.0759  -42.6767 C.2    1 LIG      -0.25700
      2 C2        -76.1200  -18.4851  -42.9050 C.2    1 LIG      -0.25700
      3 C3        -77.9111  -17.4881  -43.8367 C.2    1 LIG      -0.04700
      4 C4        -75.7977  -18.1347  -44.1975 C.2    1 LIG      -0.04700
      5 N1        -76.8939  -17.5292  -44.7542 N.pl3  1 LIG      -0.36000
      6 H1        -78.0266  -18.1972  -41.7661 H      1 LIG       0.15400
      7 H2        -75.4622  -18.9804  -42.2049 H      1 LIG       0.15400
      8 H3        -78.8637  -17.0450  -44.0904 H      1 LIG       0.14000
      9 H4        -74.8894  -18.2634  -44.7693 H      1 LIG       0.14000
     10 H5        -76.9446  -17.1686  -45.6970 H      1 LIG       0.38000
@<TRIPOS>BOND
      1       1       2 1
      2       1       3 2
      3       2       4 2
      4       3       5 1
      5       4       5 1
      6       1       6 1
      7       2       7 1
      8       3       8 1
      9       4       9 1
     10       5      10 1
@<TRIPOS>ALT_TYPE
CGenFF_4.0_ALT_TYPE_SET
CGenFF_4.0 1 CG2R51 2 CG2R51 3 CG2R51 4 CG2R51 5 NG2R51 6 HGR51 7 HGR51 8 HGR52 9 HGR52 10 HGP1
@<TRIPOS>MOLECULE
pyrrole
 10 10 0 0 0
****
USER_CHARGES
INVALID_CHARGES
Pose:  24 Cluster:  24 Fr_nu: 377220 TotEn:    -9.77
@<TRIPOS>ATOM
      1 C1        -52.1265    4.4216  -32.4812 C.2    1 LIG      -0.25700
      2 C2        -52.6173    5.7458  -32.3691 C.2    1 LIG      -0.25700
      3 C3        -50.7969    4.5040  -32.8317 C.2    1 LIG      -0.04700
      4 C4        -51.5728    6.5971  -32.6546 C.2    1 LIG      -0.04700
      5 N1        -50.4713    5.8312  -32.9346 N.pl3  1 LIG      -0.36000
      6 H1        -52.6817    3.5077  -32.3231 H      1 LIG       0.15400
      7 H2        -53.6221    6.0479  -32.1094 H      1 LIG       0.15400
      8 H3        -50.0558    3.7394  -33.0172 H      1 LIG       0.14000
      9 H4        -51.5151    7.6762  -32.6819 H      1 LIG       0.14000
     10 H5        -49.5587    6.1901  -33.1790 H      1 LIG       0.38000
@<TRIPOS>BOND
      1       1       2 1
      2       1       3 2
      3       2       4 2
      4       3       5 1
      5       4       5 1
      6       1       6 1
      7       2       7 1
      8       3       8 1
      9       4       9 1
     10       5      10 1
@<TRIPOS>ALT_TYPE
CGenFF_4.0_ALT_TYPE_SET
CGenFF_4.0 1 CG2R51 2 CG2R51 3 CG2R51 4 CG2R51 5 NG2R51 6 HGR51 7 HGR51 8 HGR52 9 HGR52 10 HGP1
@<TRIPOS>MOLECULE
pyrrole
 10 10 0 0 0
****
USER_CHARGES
INVALID_CHARGES
Pose:  25 Cluster:  25 Fr_nu: 283358 TotEn:    -9.69
@<TRIPOS>ATOM
      1 C1        -51.3988    5.2491  -33.1107 C.2    1 LIG      -0.25700
      2 C2        -52.4361    4.3022  -33.2961 C.2    1 LIG      -0.25700
      3 C3        -51.8952    6.2507  -32.3058 C.2    1 LIG      -0.04700
      4 C4        -53.5349    4.7540  -32.5990 C.2    1 LIG      -0.04700
      5 N1        -53.1946    5.9393  -32.0012 N.pl3  1 LIG      -0.36000
      6 H1        -50.3990    5.2053  -33.5190 H      1 LIG       0.15400
      7 H2        -52.3895    3.3904  -33.8746 H      1 LIG       0.15400
      8 H3        -51.4418    7.1547  -31.9244 H      1 LIG       0.14000
      9 H4        -54.5248    4.3380  -32.4742 H      1 LIG       0.14000
     10 H5        -53.8077    6.4980  -31.4237 H      1 LIG       0.38000
@<TRIPOS>BOND
      1       1       2 1
      2       1       3 2
      3       2       4 2
      4       3       5 1
      5       4       5 1
      6       1       6 1
      7       2       7 1
      8       3       8 1
      9       4       9 1
     10       5      10 1
@<TRIPOS>ALT_TYPE
CGenFF_4.0_ALT_TYPE_SET
CGenFF_4.0 1 CG2R51 2 CG2R51 3 CG2R51 4 CG2R51 5 NG2R51 6 HGR51 7 HGR51 8 HGR52 9 HGR52 10 HGP1
@<TRIPOS>MOLECULE
pyrrole
 10 10 0 0 0
****
USER_CHARGES
INVALID_CHARGES
Pose:  26 Cluster:  26 Fr_nu: 395951 TotEn:    -7.93
@<TRIPOS>ATOM
      1 C1        -52.9108    5.1308  -32.1973 C.2    1 LIG      -0.25700
      2 C2        -53.0724    4.2624  -33.3050 C.2    1 LIG      -0.25700
      3 C3        -51.5834    5.4959  -32.1510 C.2    1 LIG      -0.04700
      4 C4        -51.8387    4.1232  -33.9017 C.2    1 LIG      -0.04700
      5 N1        -50.9413    4.8772  -33.1917 N.pl3  1 LIG      -0.36000
      6 H1        -53.6786    5.4550  -31.5089 H      1 LIG       0.15400
      7 H2        -53.9869    3.7889  -33.6330 H      1 LIG       0.15400
      8 H3        -51.0399    6.1380  -31.4723 H      1 LIG       0.14000
      9 H4        -51.5211    3.5578  -34.7666 H      1 LIG       0.14000
     10 H5        -49.9569    4.9641  -33.4033 H      1 LIG       0.38000
@<TRIPOS>BOND
      1       1       2 1
      2       1       3 2
      3       2       4 2
      4       3       5 1
      5       4       5 1
      6       1       6 1
      7       2       7 1
      8       3       8 1
      9       4       9 1
     10       5      10 1
@<TRIPOS>ALT_TYPE
CGenFF_4.0_ALT_TYPE_SET
CGenFF_4.0 1 CG2R51 2 CG2R51 3 CG2R51 4 CG2R51 5 NG2R51 6 HGR51 7 HGR51 8 HGR52 9 HGR52 10 HGP1
# TRIPOS MOL2 file generated by SEED

@<TRIPOS>MOLECULE
morpholine
 16 16 0 0 0
****
USER_CHARGES
INVALID_CHARGES
Pose:   1 Cluster:   1 Fr_nu: 1579685 TotEn:  -100.23
@<TRIPOS>ATOM
      1 C1        -81.0629   -9.4142  -33.2548 C.3    1 LIG       0.20900
      2 C2        -83.3164   -9.8366  -34.2108 C.3    1 LIG       0.20900
      3 C3        -81.7124   -9.4126  -31.8826 C.3    1 LIG      -0.03300
      4 C4        -83.8553   -9.8151  -32.7916 C.3    1 LIG      -0.03300
      5 N1        -81.8869  -10.2694  -34.1620 N.4    1 LIG      -0.45600
      6 O1        -83.0643   -8.9562  -31.9671 O.3    1 LIG      -0.27400
      7 H1        -81.0440   -8.4137  -33.6992 H      1 LIG       0.09000
      8 H2        -80.0537   -9.8342  -33.2347 H      1 LIG       0.09000
      9 H3        -83.8526  -10.5453  -34.8474 H      1 LIG       0.09000
     10 H4        -83.3268   -8.8414  -34.6664 H      1 LIG       0.09000
     11 H5        -81.6874  -10.4065  -31.4202 H      1 LIG       0.09000
     12 H6        -81.1739   -8.7282  -31.2195 H      1 LIG       0.09000
     13 H7        -84.8779   -9.4249  -32.7897 H      1 LIG       0.09000
     14 H8        -83.8843  -10.8203  -32.3543 H      1 LIG       0.09000
     15 H9        -81.4880  -10.2496  -35.1105 H      1 LIG       0.32900
     16 H10       -81.8331  -11.2509  -33.8553 H      1 LIG       0.32900
@<TRIPOS>BOND
      1       1       3 1
      2       1       5 1
      3       2       4 1
      4       2       5 1
      5       3       6 1
      6       4       6 1
      7       1       7 1
      8       1       8 1
      9       2       9 1
     10       2      10 1
     11       3      11 1
     12       3      12 1
     13       4      13 1
     14       4      14 1
     15       5      15 1
     16       5      16 1
@<TRIPOS>ALT_TYPE
CGenFF_4.0_ALT_TYPE_SET
CGenFF_4.0 1 CG324 2 CG324 3 CG321 4 CG321 5 NG3P2 6 OG3C61 7 HGA2 8 HGA2 9 HGA2 10 HGA2 11 HGA2 12 HGA2 13 HGA2 14 HGA2 15 HGP2 16 HGP2
@<TRIPOS>MOLECULE
morpholine
 16 16 0 0 0
****
USER_CHARGES
INVALID_CHARGES
Pose:   2 Cluster:   2 Fr_nu: 1473827 TotEn:   -89.66
@<TRIPOS>ATOM
      1 C1        -83.9918   -9.9475  -34.4327 C.3    1 LIG       0.20900
      2 C2        -81.8077   -9.6576  -33.2852 C.3    1 LIG       0.20900
      3 C3        -84.6596   -9.7060  -33.0909 C.3    1 LIG      -0.03300
      4 C4        -82.5827   -9.4295  -31.9998 C.3    1 LIG      -0.03300
      5 N1        -82.6724   -9.2455  -34.4323 N.4    1 LIG      -0.45600
      6 O1        -83.8178  -10.1486  -32.0238 O.3    1 LIG      -0.27400
      7 H1        -83.7817  -11.0090  -34.5995 H      1 LIG       0.09000
      8 H2        -84.5768   -9.5462  -35.2646 H      1 LIG       0.09000
      9 H3        -80.8944   -9.0587  -33.3307 H      1 LIG       0.09000
     10 H4        -81.5702  -10.7153  -33.4364 H      1 LIG       0.09000
     11 H5        -84.9115   -8.6486  -32.9470 H      1 LIG       0.09000
     12 H6        -85.5920  -10.2765  -33.0341 H      1 LIG       0.09000
     13 H7        -82.0027   -9.7974  -31.1476 H      1 LIG       0.09000
     14 H8        -82.7805   -8.3643  -31.8299 H      1 LIG       0.09000
     15 H9        -82.1825   -9.4322  -35.3179 H      1 LIG       0.32900
     16 H10       -82.8225   -8.2272  -34.4039 H      1 LIG       0.32900
@<TRIPOS>BOND
      1       1       3 1
      2       1       5 1
      3       2       4 1
      4       2       5 1
      5       3       6 1
      6       4       6 1
      7       1       7 1
      8       1       8 1
      9       2       9 1
     10       2      10 1
     11       3      11 1
     12       3      12 1
     13       4      13 1
     14       4      14 1
     15       5      15 1
     16       5      16 1
@<TRIPOS>ALT_TYPE
CGenFF_4.0_ALT_TYPE_SET
CGenFF_4.0 1 CG324 2 CG324 3 CG321 4 CG321 5 NG3P2 6 OG3C61 7 HGA2 8 HGA2 9 HGA2 10 HGA2 11 HGA2 12 HGA2 13 HGA2 14 HGA2 15 HGP2 16 HGP2
@<TRIPOS>MOLECULE
morpholine
 16 16 0 0 0
****
USER_CHARGES
INVALID_CHARGES
Pose:   3 Cluster:   3 Fr_nu: 1165255 TotEn:   -86.02
@<TRIPOS>ATOM
      1 C1        -82.0369   -9.1524  -33.7364 C.3    1 LIG       0.20900
      2 C2        -82.7269  -11.1469  -32.4261 C.3    1 LIG       0.20900
      3 C3        -81.0013   -8.8795  -32.6604 C.3    1 LIG      -0.03300
      4 C4        -81.6568  -10.7767  -31.4148 C.3    1 LIG      -0.03300
      5 N1        -82.3103  -10.6214  -33.7616 N.4    1 LIG      -0.45600
      6 O1        -81.4541   -9.3619  -31.3933 O.3    1 LIG      -0.27400
      7 H1        -82.9906   -8.6600  -33.5199 H      1 LIG       0.09000
      8 H2        -81.6854   -8.8667  -34.7314 H      1 LIG       0.09000
      9 H3        -82.8499  -12.2287  -32.5226 H      1 LIG       0.09000
     10 H4        -83.6887  -10.6798  -32.1921 H      1 LIG       0.09000
     11 H5        -80.0336   -9.3345  -32.9033 H      1 LIG       0.09000
     12 H6        -80.8425   -7.8007  -32.5652 H      1 LIG       0.09000
     13 H7        -81.9741  -11.0802  -30.4121 H      1 LIG       0.09000
     14 H8        -80.7066  -11.2812  -31.6276 H      1 LIG       0.09000
     15 H9        -83.0429  -10.8236  -34.4556 H      1 LIG       0.32900
     16 H10       -81.4714  -11.1238  -34.0845 H      1 LIG       0.32900
@<TRIPOS>BOND
      1       1       3 1
      2       1       5 1
      3       2       4 1
      4       2       5 1
      5       3       6 1
      6       4       6 1
      7       1       7 1
      8       1       8 1
      9       2       9 1
     10       2      10 1
     11       3      11 1
     12       3      12 1
     13       4      13 1
     14       4      14 1
     15       5      15 1
     16       5      16 1
@<TRIPOS>ALT_TYPE
CGenFF_4.0_ALT_TYPE_SET
CGenFF_4.0 1 CG324 2 CG324 3 CG321 4 CG321 5 NG3P2 6 OG3C61 7 HGA2 8 HGA2 9 HGA2 10 HGA2 11 HGA2 12 HGA2 13 HGA2 14 HGA2 15 HGP2 16 HGP2
@<TRIPOS>MOLECULE
morpholine
 16 16 0 0 0
****
USER_CHARGES
INVALID_CHARGES
Pose:   4 Cluster:   4 Fr_nu: 1579286 TotEn:   -85.27
@<TRIPOS>ATOM
      1 C1        -82.4173  -10.6136  -32.3022 C.3    1 LIG       0.20900
      2 C2        -83.4074   -9.6086  -34.3469 C.3    1 LIG       0.20900
      3 C3        -83.7507  -10.3794  -31.6153 C.3    1 LIG      -0.03300
      4 C4        -84.6926   -9.4244  -33.5599 C.3    1 LIG      -0.03300
      5 N1        -82.6663  -10.7699  -33.7675 N.4    1 LIG      -0.45600
      6 O1        -84.4089   -9.2388  -32.1714 O.3    1 LIG      -0.27400
      7 H1        -81.7432   -9.7583  -32.1885 H      1 LIG       0.09000
      8 H2        -81.9266  -11.5262  -31.9535 H      1 LIG       0.09000
      9 H3        -83.5946   -9.8312  -35.4006 H      1 LIG       0.09000
     10 H4        -82.7469   -8.7403  -34.2588 H      1 LIG       0.09000
     11 H5        -84.4058  -11.2555  -31.6904 H      1 LIG       0.09000
     12 H6        -83.5885  -10.1806  -30.5512 H      1 LIG       0.09000
     13 H7        -85.2176   -8.5310  -33.9122 H      1 LIG       0.09000
     14 H8        -85.3704  -10.2773  -33.6860 H      1 LIG       0.09000
     15 H9        -81.7696  -10.8865  -34.2588 H      1 LIG       0.32900
     16 H10       -83.1947  -11.6371  -33.9379 H      1 LIG       0.32900
@<TRIPOS>BOND
      1       1       3 1
      2       1       5 1
      3       2       4 1
      4       2       5 1
      5       3       6 1
      6       4       6 1
      7       1       7 1
      8       1       8 1
      9       2       9 1
     10       2      10 1
     11       3      11 1
     12       3      12 1
     13       4      13 1
     14       4      14 1
     15       5      15 1
     16       5      16 1
@<TRIPOS>ALT_TYPE
CGenFF_4.0_ALT_TYPE_SET
CGenFF_4.0 1 CG324 2 CG324 3 CG321 4 CG321 5 NG3P2 6 OG3C61 7 HGA2 8 HGA2 9 HGA2 10 HGA2 11 HGA2 12 HGA2 13 HGA2 14 HGA2 15 HGP2 16 HGP2
@<TRIPOS>MOLECULE
morpholine
 16 16 0 0 0
****
USER_CHARGES
INVALID_CHARGES
Pose:   5 Cluster:   5 Fr_nu: 1586079 TotEn:   -84.61
@<TRIPOS>ATOM
      1 C1        -81.0582   -9.8250  -32.1421 C.3    1 LIG       0.20900
      2 C2        -82.7167   -9.5766  -33.9748 C.3    1 LIG       0.20900
      3 C3        -81.9675  -10.8841  -31.5453 C.3    1 LIG      -0.03300
      4 C4        -83.5443  -10.6484  -33.2885 C.3    1 LIG      -0.03300
      5 N1        -81.2815   -9.7944  -33.6194 N.4    1 LIG      -0.45600
      6 O1        -83.3327  -10.6181  -31.8752 O.3    1 LIG      -0.27400
      7 H1        -81.2967   -8.8238  -31.7685 H      1 LIG       0.09000
      8 H2        -80.0005  -10.0451  -31.9745 H      1 LIG       0.09000
      9 H3        -82.7964   -9.6249  -35.0639 H      1 LIG       0.09000
     10 H4        -82.9771   -8.5729  -33.6241 H      1 LIG       0.09000
     11 H5        -81.6960  -11.8907  -31.8846 H      1 LIG       0.09000
     12 H6        -81.8832  -10.8713  -30.4540 H      1 LIG       0.09000
     13 H7        -84.6085  -10.4656  -33.4672 H      1 LIG       0.09000
     14 H8        -83.3115  -11.6484  -33.6738 H      1 LIG       0.09000
     15 H9        -80.7057   -9.0521  -34.0397 H      1 LIG       0.32900
     16 H10       -80.9518  -10.6759  -34.0374 H      1 LIG       0.32900
@<TRIPOS>BOND
      1       1       3 1
      2       1       5 1
      3       2       4 1
      4       2       5 1
      5       3       6 1
      6       4       6 1
      7       1       7 1
      8       1       8 1
      9       2       9 1
     10       2      10 1
     11       3      11 1
     12       3      12 1
     13       4      13 1
     14       4      14 1
     15       5      15 1
     16       5      16 1
@<TRIPOS>ALT_TYPE
CGenFF_4.0_ALT_TYPE_SET
CGenFF_4.0 1 CG324 2 CG324 3 CG321 4 CG321 5 NG3P2 6 OG3C61 7 HGA2 8 HGA2 9 HGA2 10 HGA2 11 HGA2 12 HGA2 13 HGA2 14 HGA2 15 HGP2 16 HGP2
@<TRIPOS>MOLECULE
morpholine
 16 16 0 0 0
****
USER_CHARGES
INVALID_CHARGES
Pose:   6 Cluster:   6 Fr_nu: 1590926 TotEn:   -77.91
@<TRIPOS>ATOM
      1 C1        -81.8931   -9.1950  -32.4247 C.3    1 LIG       0.20900
      2 C2        -83.8422   -8.9891  -33.9511 C.3    1 LIG       0.20900
      3 C3        -82.8731   -9.1491  -31.2662 C.3    1 LIG      -0.03300
      4 C4        -84.7267   -8.9541  -32.7177 C.3    1 LIG      -0.03300
      5 N1        -82.6022   -9.7530  -33.6161 N.4    1 LIG      -0.45600
      6 O1        -84.0256   -8.3781  -31.6132 O.3    1 LIG      -0.27400
      7 H1        -81.5462   -8.1955  -32.7064 H      1 LIG       0.09000
      8 H2        -81.0378   -9.8439  -32.2182 H      1 LIG       0.09000
      9 H3        -84.3229   -9.4957  -34.7920 H      1 LIG       0.09000
     10 H4        -83.5209   -7.9868  -34.2514 H      1 LIG       0.09000
     11 H5        -83.1823  -10.1543  -30.9556 H      1 LIG       0.09000
     12 H6        -82.4024   -8.6687  -30.4027 H      1 LIG       0.09000
     13 H7        -85.6068   -8.3327  -32.9106 H      1 LIG       0.09000
     14 H8        -85.0822   -9.9553  -32.4458 H      1 LIG       0.09000
     15 H9        -81.9675   -9.7525  -34.4263 H      1 LIG       0.32900
     16 H10       -82.8396  -10.7404  -33.4462 H      1 LIG       0.32900
@<TRIPOS>BOND
      1       1       3 1
      2       1       5 1
      3       2       4 1
      4       2       5 1
      5       3       6 1
      6       4       6 1
      7       1       7 1
      8       1       8 1
      9       2       9 1
     10       2      10 1
     11       3      11 1
     12       3      12 1
     13       4      13 1
     14       4      14 1
     15       5      15 1
     16       5      16 1
@<TRIPOS>ALT_TYPE
CGenFF_4.0_ALT_TYPE_SET
CGenFF_4.0 1 CG324 2 CG324 3 CG321 4 CG321 5 NG3P2 6 OG3C61 7 HGA2 8 HGA2 9 HGA2 10 HGA2 11 HGA2 12 HGA2 13 HGA2 14 HGA2 15 HGP2 16 HGP2
@<TRIPOS>MOLECULE
morpholine
 16 16 0 0 0
****
USER_CHARGES
INVALID_CHARGES
Pose:   7 Cluster:   7 Fr_nu: 1552808 TotEn:   -76.93
@<TRIPOS>ATOM
      1 C1        -83.1912  -10.1336  -33.1739 C.3    1 LIG       0.20900
      2 C2        -80.9762   -9.1414  -32.6442 C.3    1 LIG       0.20900
      3 C3        -83.6714   -9.6294  -31.8248 C.3    1 LIG      -0.03300
      4 C4        -81.5653   -8.6852  -31.3214 C.3    1 LIG      -0.03300
      5 N1        -82.0856   -9.2428  -33.6403 N.4    1 LIG      -0.45600
      6 O1        -82.5898   -9.5843  -30.8913 O.3    1 LIG      -0.27400
      7 H1        -82.7730  -11.1433  -33.1076 H      1 LIG       0.09000
      8 H2        -83.9788  -10.1034  -33.9315 H      1 LIG       0.09000
      9 H3        -80.2441   -8.4321  -33.0389 H      1 LIG       0.09000
     10 H4        -80.5300  -10.1382  -32.5701 H      1 LIG       0.09000
     11 H5        -84.1325   -8.6376  -31.9025 H      1 LIG       0.09000
     12 H6        -84.4264  -10.3121  -31.4225 H      1 LIG       0.09000
     13 H7        -80.7869   -8.6789  -30.5520 H      1 LIG       0.09000
     14 H8        -81.9721   -7.6690  -31.3884 H      1 LIG       0.09000
     15 H9        -81.7152   -9.5927  -34.5346 H      1 LIG       0.32900
     16 H10       -82.4586   -8.3038  -33.8392 H      1 LIG       0.32900
@<TRIPOS>BOND
      1       1       3 1
      2       1       5 1
      3       2       4 1
      4       2       5 1
      5       3       6 1
      6       4       6 1
      7       1       7 1
      8       1       8 1
      9       2       9 1
     10       2      10 1
     11       3      11 1
     12       3      12 1
     13       4      13 1
     14       4      14 1
     15       5      15 1
     16       5      16 1
@<TRIPOS>ALT_TYPE
CGenFF_4.0_ALT_TYPE_SET
CGenFF_4.0 1 CG324 2 CG324 3 CG321 4 CG321 5 NG3P2 6 OG3C61 7 HGA2 8 HGA2 9 HGA2 10 HGA2 11 HGA2 12 HGA2 13 HGA2 14 HGA2 15 HGP2 16 HGP2
@<TRIPOS>MOLECULE
morpholine
 16 16 0 0 0
****
USER_CHARGES
INVALID_CHARGES
Pose:   8 Cluster:   8 Fr_nu: 1550203 TotEn:   -75.72
@<TRIPOS>ATOM
      1 C1        -82.2506  -10.2218  -31.2568 C.3    1 LIG       0.20900
      2 C2        -82.0235   -9.5680  -33.6426 C.3    1 LIG       0.20900
      3 C3        -83.6004  -10.8189  -31.6123 C.3    1 LIG      -0.03300
      4 C4        -83.3841  -10.1978  -33.8813 C.3    1 LIG      -0.03300
      5 N1        -81.3882  -10.2543  -32.4769 N.4    1 LIG      -0.45600
      6 O1        -84.1910  -10.1109  -32.7047 O.3    1 LIG      -0.27400
      7 H1        -82.3338   -9.1713  -30.9599 H      1 LIG       0.09000
      8 H2        -81.7381  -10.7919  -30.4773 H      1 LIG       0.09000
      9 H3        -81.3547   -9.6883  -34.4989 H      1 LIG       0.09000
     10 H4        -82.1048   -8.5094  -33.3764 H      1 LIG       0.09000
     11 H5        -83.5203  -11.8832  -31.8635 H      1 LIG       0.09000
     12 H6        -84.2791  -10.7331  -30.7579 H      1 LIG       0.09000
     13 H7        -83.9056   -9.6611  -34.6799 H      1 LIG       0.09000
     14 H8        -83.2963  -11.2464  -34.1903 H      1 LIG       0.09000
     15 H9        -80.4814   -9.8137  -32.2696 H      1 LIG       0.32900
     16 H10       -81.1757  -11.2309  -32.7244 H      1 LIG       0.32900
@<TRIPOS>BOND
      1       1       3 1
      2       1       5 1
      3       2       4 1
      4       2       5 1
      5       3       6 1
      6       4       6 1
      7       1       7 1
      8       1       8 1
      9       2       9 1
     10       2      10 1
     11       3      11 1
     12       3      12 1
     13       4      13 1
     14       4      14 1
     15       5      15 1
     16       5      16 1
@<TRIPOS>ALT_TYPE
CGenFF_4.0_ALT_TYPE_SET
CGenFF_4.0 1 CG324 2 CG324 3 CG321 4 CG321 5 NG3P2 6 OG3C61 7 HGA2 8 HGA2 9 HGA2 10 HGA2 11 HGA2 12 HGA2 13 HGA2 14 HGA2 15 HGP2 16 HGP2
@<TRIPOS>MOLECULE
morpholine
 16 16 0 0 0
****
USER_CHARGES
INVALID_CHARGES
[truncated: 2,679,566 more chars]
