# Supplementary material for: The pocketome of G-protein-coupled receptors reveals previously untargeted allosteric sites
Source: Nat Commun. 2022 May 10;13:2567. doi: 10.1038/s41467-022-29609-6 (PMC9091257; doi:10.1038/s41467-022-29609-6)
Supplement: Supplementary file 4 — Supplementary Data 1 [file 41467_2022_29609_MOESM4_ESM.zip › docking_files/4j4q/rec.mol2]

@<TRIPOS>MOLECULE
4j4q_align.pdb
5174 5257 326 0 0
PROTEIN
NO_CHARGES


@<TRIPOS>ATOM
      1 N         -84.2690  -16.8590  -65.7220 N.4       1 MET   -0.2700
      2 CA        -84.5260  -16.1480  -64.4720 C.3       1 MET    0.0900
      3 CAY       -82.8790  -18.1070  -67.2680 C.3       1 MET    0.0900
      4 C         -84.3280  -17.0290  -63.2510 C.2       1 MET    0.0900
      5 O         -84.9920  -18.0500  -63.0640 O.2       1 MET    0.5100
      6 CB        -85.9440  -15.5390  -64.4570 C.3       1 MET   -0.5100
      7 CG        -86.2070  -14.5480  -63.3150 C.3       1 MET   -0.4700
      8 SD        -87.5850  -13.4050  -63.6440 S.3       1 MET    0.3100
      9 CE        -87.1550  -12.8690  -65.3260 C.3       1 MET    0.0700
     10 CY        -83.0640  -17.3920  -65.9880 C.2       1 MET    0.0900
     11 OY        -82.1380  -17.2750  -65.2110 O.2       1 MET   -0.1800
     12 HN        -85.0330  -16.9230  -66.3600 H         1 MET    0.0900
     13 HA        -83.7860  -15.3680  -64.3740 H         1 MET    0.0900
     14 HB1       -86.6770  -16.3680  -64.3730 H         1 MET   -0.1400
     15 HB2       -86.1060  -15.0110  -65.4200 H         1 MET    0.0900
     16 HG1       -85.2800  -13.9610  -63.1450 H         1 MET    0.0900
     17 HG2       -86.4260  -15.1290  -62.3950 H         1 MET   -0.0900
     18 HE1       -87.4590  -13.6240  -66.0810 H         1 MET   -0.2200
     19 HE2       -86.0570  -12.7200  -65.4120 H         1 MET    0.0900
     20 HE3       -87.6700  -11.9140  -65.5680 H         1 MET    0.0900
     21 HY1       -81.8940  -18.6190  -67.2680 H         1 MET    0.0900
     22 HY2       -82.9090  -17.3840  -68.1100 H         1 MET    0.5100
     23 HY3       -83.6800  -18.8670  -67.3920 H         1 MET   -0.5100
     24 N         -83.3660  -16.6500  -62.3930 N.am      2 ASN   -0.4700
     25 CA        -82.8510  -17.5770  -61.3960 C.3       2 ASN    0.3100
     26 C         -83.3380  -17.3240  -59.9490 C.2       2 ASN    0.0700
     27 O         -83.0590  -18.1230  -59.0510 O.2       2 ASN    0.0900
     28 CB        -81.3110  -17.6250  -61.4990 C.3       2 ASN   -0.1800
     29 CG        -80.8270  -18.2260  -62.8340 C.2       2 ASN    0.0900
     30 ND2       -79.9600  -17.4910  -63.5540 N.am      2 ASN    0.0900
     31 OD1       -81.2220  -19.3380  -63.2060 O.2       2 ASN    0.5500
     32 HN        -82.9680  -15.7360  -62.4000 H         2 ASN   -0.5500
     33 HA        -83.2770  -18.5510  -61.5820 H         2 ASN   -0.6200
     34 HB1       -80.9120  -18.2440  -60.6670 H         2 ASN    0.3200
     35 HB2       -80.9090  -16.5930  -61.4110 H         2 ASN    0.3000
     36 HD21      -79.7310  -17.7610  -64.4900 H         2 ASN    0.5100
     37 HD22      -79.5450  -16.6740  -63.1540 H         2 ASN   -0.5100
     38 N         -84.0740  -16.2280  -59.7290 N.am      3 GLY   -0.4700
     39 CA        -84.5440  -15.8640  -58.3990 C.3       3 GLY    0.3100
     40 C         -85.9570  -15.3060  -58.3510 C.2       3 GLY   -0.0200
     41 O         -86.7010  -15.3940  -59.3180 O.2       3 GLY    0.0900
     42 HN        -84.3330  -15.6120  -60.4680 H         3 GLY    0.0900
     43 HA1       -83.8660  -15.1190  -58.0100 H         3 GLY    0.5100
     44 HA2       -84.5070  -16.7550  -57.7890 H         3 GLY   -0.5100
     45 N         -86.3270  -14.7140  -57.2150 N.am      4 THR   -0.4700
     46 CA        -87.6580  -14.1750  -57.0040 C.3       4 THR    0.3100
     47 C         -87.5800  -12.8990  -56.1680 C.2       4 THR    0.0700
     48 O         -87.1500  -12.9440  -55.0250 O.2       4 THR    0.0900
     49 CB        -88.5360  -15.1700  -56.2590 C.3       4 THR    0.1400
     50 CG2       -89.9440  -14.6260  -56.1120 C.3       4 THR    0.0900
     51 OG1       -88.5840  -16.4010  -56.9810 O.3       4 THR   -0.6600
     52 HN        -85.6950  -14.6150  -56.4500 H         4 THR    0.4300
     53 HA        -88.0840  -13.9500  -57.9700 H         4 THR   -0.2700
     54 HB        -88.1180  -15.3600  -55.2480 H         4 THR    0.0900
     55 HG1       -87.7100  -16.7900  -56.8980 H         4 THR    0.0900
     56 HG21      -90.3210  -14.2710  -57.0950 H         4 THR    0.0900
     57 HG22      -89.9480  -13.7710  -55.4020 H         4 THR    0.5100
     58 HG23      -90.6210  -15.4240  -55.7400 H         4 THR   -0.5100
     59 N         -87.9990  -11.7660  -56.7260 N.am      5 GLU   -0.4700
     60 CA        -87.8270  -10.5120  -56.0340 C.3       5 GLU    0.3100
     61 C         -89.0460  -10.1850  -55.2250 C.2       5 GLU    0.0700
     62 O         -90.1300  -10.7330  -55.4670 O.2       5 GLU    0.0900
     63 CB        -87.5600   -9.3600  -56.9920 C.3       5 GLU   -0.1800
     64 CG        -86.5820   -9.6610  -58.1100 C.3       5 GLU    0.0900
     65 CD        -86.3530   -8.4320  -58.9690 C.2       5 GLU    0.0900
     66 OE1       -85.5910   -7.5490  -58.5190 O.co2     5 GLU   -0.2800
     67 OE2       -86.9530   -8.3370  -60.0710 O.co2     5 GLU    0.0900
     68 HN        -88.4370  -11.7310  -57.6210 H         5 GLU    0.0900
     69 HA        -86.9980  -10.6250  -55.3520 H         5 GLU    0.6200
     70 HB1       -87.1590   -8.5080  -56.4040 H         5 GLU   -0.7600
     71 HB2       -88.5250   -9.0610  -57.4500 H         5 GLU   -0.7600
     72 HG1       -86.9890  -10.4760  -58.7470 H         5 GLU    0.5100
     73 HG2       -85.6130   -9.9860  -57.6760 H         5 GLU   -0.5100
     74 N         -88.8550   -9.2710  -54.2720 N.am      6 GLY   -0.4700
     75 CA        -89.8740   -8.8770  -53.3190 C.3       6 GLY    0.3100
     76 C         -89.4190   -7.5330  -52.7910 C.2       6 GLY   -0.0200
     77 O         -88.2460   -7.1730  -52.9320 O.2       6 GLY    0.0900
     78 HN        -87.9790   -8.8070  -54.1710 H         6 GLY    0.0900
     79 HA1       -89.9310   -9.6040  -52.5240 H         6 GLY    0.5100
     80 HA2       -90.8270   -8.7920  -53.8180 H         6 GLY   -0.5100
     81 N         -90.3380   -6.7630  -52.1940 N.am      7 PRO   -0.2900
     82 CA        -89.9820   -5.4550  -51.6370 C.3       7 PRO    0.0000
     83 C         -88.6770   -5.3920  -50.7990 C.2       7 PRO    0.0900
     84 O         -87.8350   -4.4950  -51.0400 O.2       7 PRO    0.0900
     85 CB        -91.2140   -5.0770  -50.8130 C.3       7 PRO    0.0200
     86 CG        -92.3380   -5.6990  -51.5900 C.3       7 PRO    0.0900
     87 CD        -91.7890   -7.0090  -52.1380 C.3       7 PRO   -0.1800
     88 HA        -89.7390   -4.7640  -52.4270 H         7 PRO    0.0900
     89 HB1       -91.3320   -3.9750  -50.7460 H         7 PRO    0.0900
     90 HB2       -91.1550   -5.4950  -49.7850 H         7 PRO   -0.1800
     91 HG1       -93.2100   -5.8890  -50.9280 H         7 PRO    0.0900
     92 HG2       -92.6560   -5.0310  -52.4180 H         7 PRO    0.0900
     93 HD1       -92.0060   -7.8610  -51.4610 H         7 PRO    0.5100
     94 HD2       -92.1800   -7.2220  -53.1550 H         7 PRO   -0.5100
     95 N         -88.4900   -6.2880  -49.8290 N.am      8 ASN   -0.4700
     96 CA        -87.2550   -6.2190  -49.0080 C.3       8 ASN    0.3100
     97 C         -86.4460   -7.5020  -49.0750 C.2       8 ASN    0.0700
     98 O         -85.9570   -7.9840  -48.0500 O.2       8 ASN    0.0900
     99 CB        -87.5960   -6.0720  -47.5360 C.3       8 ASN   -0.1800
    100 CG        -88.2410   -4.7830  -47.2120 C.2       8 ASN    0.0900
    101 ND2       -89.3420   -4.8570  -46.4710 N.am      8 ASN    0.0900
    102 OD1       -87.7530   -3.7220  -47.5720 O.2       8 ASN    0.5500
    103 HN        -89.1420   -7.0140  -49.6200 H         8 ASN   -0.5500
    104 HA        -86.6780   -5.3710  -49.3460 H         8 ASN   -0.6200
    105 HB1       -86.6600   -6.1540  -46.9420 H         8 ASN    0.3200
    106 HB2       -88.2860   -6.8920  -47.2440 H         8 ASN    0.3000
    107 HD21      -89.8290   -4.0230  -46.2160 H         8 ASN    0.5100
    108 HD22      -89.6830   -5.7480  -46.1700 H         8 ASN   -0.5100
    109 N         -86.3470   -8.1250  -50.2340 N.am      9 PHE   -0.4700
    110 CA        -85.7450   -9.4330  -50.2030 C.3       9 PHE    0.3100
    111 C         -85.5040   -9.9670  -51.5780 C.2       9 PHE    0.0700
    112 O         -86.0160   -9.4260  -52.5540 O.2       9 PHE    0.0900
    113 CB        -86.5750  -10.4130  -49.3660 C.3       9 PHE   -0.1800
    114 CG        -87.8760  -10.8190  -50.0050 C.ar      9 PHE    0.0900
    115 CD1       -87.8970  -11.7160  -51.0680 C.ar      9 PHE    0.0900
    116 CD2       -89.0850  -10.3160  -49.5310 C.ar      9 PHE    0.0000
    117 CE1       -89.0980  -12.0760  -51.6640 C.ar      9 PHE   -0.1150
    118 CE2       -90.2920  -10.6930  -50.1150 C.ar      9 PHE    0.1150
    119 CZ        -90.2950  -11.5650  -51.1850 C.ar      9 PHE   -0.1150
    120 HN        -86.6560   -7.7560  -51.1070 H         9 PHE    0.1150
    121 HA        -84.7550   -9.3320  -49.7840 H         9 PHE   -0.1150
    122 HB1       -86.8210   -9.9410  -48.3910 H         9 PHE    0.1150
    123 HB2       -85.9870  -11.3420  -49.2030 H         9 PHE   -0.1150
    124 HD1       -86.9710  -12.1360  -51.4320 H         9 PHE    0.1150
    125 HD2       -89.0870   -9.6250  -48.7020 H         9 PHE   -0.1150
    126 HE1       -89.1000  -12.7570  -52.5030 H         9 PHE    0.1150
    127 HE2       -91.2240  -10.3030  -49.7320 H         9 PHE    0.5100
    128 HZ        -91.2270  -11.8490  -51.6480 H         9 PHE   -0.5100
    129 N         -84.6910  -11.0150  -51.6440 N.am     10 TYR   -0.4700
    130 CA        -84.4040  -11.6730  -52.8800 C.3      10 TYR    0.3100
    131 C         -84.1690  -13.1590  -52.6050 C.2      10 TYR    0.0700
    132 O         -83.2150  -13.5330  -51.9570 O.2      10 TYR    0.0900
    133 CB        -83.1870  -11.0230  -53.5200 C.3      10 TYR   -0.1800
    134 CG        -82.7670  -11.7270  -54.7690 C.ar     10 TYR    0.0900
    135 CD1       -83.4220  -11.4820  -55.9860 C.ar     10 TYR    0.0900
    136 CD2       -81.7290  -12.6620  -54.7380 C.ar     10 TYR    0.0000
    137 CE1       -83.0460  -12.1550  -57.1410 C.ar     10 TYR   -0.1150
    138 CE2       -81.3480  -13.3430  -55.8870 C.ar     10 TYR    0.1150
    139 CZ        -82.0090  -13.0850  -57.0840 C.ar     10 TYR   -0.1150
    140 OH        -81.6270  -13.7650  -58.2200 O.3      10 TYR    0.1150
    141 HN        -84.2430  -11.3890  -50.8350 H        10 TYR    0.1100
    142 HA        -85.2670  -11.5830  -53.5230 H        10 TYR   -0.5400
    143 HB1       -82.3320  -11.0540  -52.8110 H        10 TYR    0.4300
    144 HB2       -83.4230   -9.9710  -53.7870 H        10 TYR   -0.1150
    145 HD1       -84.2260  -10.7630  -56.0260 H        10 TYR    0.1150
    146 HD2       -81.2170  -12.8590  -53.8080 H        10 TYR   -0.1150
    147 HE1       -83.5520  -11.9610  -58.0750 H        10 TYR    0.1150
    148 HE2       -80.5450  -14.0660  -55.8510 H        10 TYR    0.5100
    149 HH        -80.9070  -14.3540  -57.9850 H        10 TYR   -0.5100
    150 N         -85.0540  -14.0180  -53.0840 N.am     11 VAL   -0.4700
    151 CA        -84.9200  -15.4220  -52.8250 C.3      11 VAL    0.3100
    152 C         -84.2400  -16.0960  -53.9930 C.2      11 VAL    0.0700
    153 O         -84.8120  -16.2190  -55.0570 O.2      11 VAL    0.0900
    154 CB        -86.2870  -16.0810  -52.6040 C.3      11 VAL   -0.0900
    155 CG1       -86.1220  -17.5720  -52.3730 C.3      11 VAL    0.0900
    156 CG2       -87.0060  -15.4260  -51.4490 C.3      11 VAL   -0.2700
    157 HN        -85.8370  -13.7370  -53.6350 H        11 VAL    0.0900
    158 HA        -84.3040  -15.5390  -51.9450 H        11 VAL    0.0900
    159 HB        -86.9260  -15.9150  -53.4970 H        11 VAL    0.0900
    160 HG11      -85.3500  -17.7550  -51.5940 H        11 VAL   -0.2700
    161 HG12      -85.7990  -18.0680  -53.3140 H        11 VAL    0.0900
    162 HG13      -87.0830  -18.0120  -52.0300 H        11 VAL    0.0900
    163 HG21      -87.1610  -14.3460  -51.6600 H        11 VAL    0.0900
    164 HG22      -86.4000  -15.5230  -50.5240 H        11 VAL    0.5100
    165 HG23      -87.9980  -15.9040  -51.3010 H        11 VAL   -0.5100
    166 N         -83.0140  -16.5840  -53.7860 N.am     12 PRO   -0.2900
    167 CA        -82.2700  -17.2380  -54.8660 C.3      12 PRO    0.0000
    168 C         -82.9280  -18.5240  -55.3110 C.2      12 PRO    0.0900
    169 O         -82.2680  -19.5610  -55.3570 O.2      12 PRO    0.0900
    170 CB        -80.9620  -17.6050  -54.1890 C.3      12 PRO    0.0200
    171 CG        -81.3650  -17.8140  -52.7410 C.3      12 PRO    0.0900
    172 CD        -82.3420  -16.7170  -52.4790 C.3      12 PRO   -0.1800
    173 HA        -82.1730  -16.5790  -55.7140 H        12 PRO    0.0900
    174 HB1       -80.2170  -16.7860  -54.2830 H        12 PRO    0.0900
    175 HB2       -80.5320  -18.5330  -54.6230 H        12 PRO   -0.1800
    176 HG1       -81.8360  -18.8100  -52.5980 H        12 PRO    0.0900
    177 HG2       -80.4850  -17.7340  -52.0670 H        12 PRO    0.0900
    178 HD1       -83.0750  -16.9960  -51.6930 H        12 PRO    0.5100
    179 HD2       -81.8350  -15.7680  -52.2050 H        12 PRO   -0.5100
    180 N         -84.2200  -18.5030  -55.6100 N.am     13 PHE   -0.4700
    181 CA        -84.8560  -19.6890  -56.1800 C.3      13 PHE    0.3100
    182 C         -85.9360  -19.1540  -57.0900 C.2      13 PHE    0.0700
    183 O         -86.5670  -18.1330  -56.7770 O.2      13 PHE    0.0900
    184 CB        -85.4610  -20.5790  -55.0870 C.3      13 PHE   -0.1800
    185 CG        -85.9390  -21.9420  -55.5590 C.ar     13 PHE    0.0900
    186 CD1       -85.0710  -23.0310  -55.6090 C.ar     13 PHE    0.0900
    187 CD2       -87.2710  -22.1560  -55.8780 C.ar     13 PHE    0.0000
    188 CE1       -85.5140  -24.2940  -56.0260 C.ar     13 PHE   -0.1150
    189 CE2       -87.7360  -23.4320  -56.2810 C.ar     13 PHE    0.1150
    190 CZ        -86.8570  -24.4960  -56.3600 C.ar     13 PHE   -0.1150
    191 HN        -84.7990  -17.7040  -55.4660 H        13 PHE    0.1150
    192 HA        -84.1050  -20.2350  -56.7310 H        13 PHE   -0.1150
    193 HB1       -86.3410  -20.0630  -54.6470 H        13 PHE    0.1150
    194 HB2       -84.6940  -20.7600  -54.3040 H        13 PHE   -0.1150
    195 HD1       -84.0390  -22.8980  -55.3220 H        13 PHE    0.1150
    196 HD2       -87.9670  -21.3330  -55.8170 H        13 PHE   -0.1150
    197 HE1       -84.8150  -25.1150  -56.0890 H        13 PHE    0.1150
    198 HE2       -88.7770  -23.5730  -56.5260 H        13 PHE    0.5100
    199 HZ        -87.2020  -25.4690  -56.6760 H        13 PHE   -0.5100
    200 N         -86.1230  -19.8310  -58.2240 N.am     14 SER   -0.4700
    201 CA        -87.0640  -19.4210  -59.2370 C.3      14 SER    0.3100
    202 C         -88.4730  -19.7370  -58.7970 C.2      14 SER    0.0700
    203 O         -88.7350  -20.8330  -58.2980 O.2      14 SER    0.0900
    204 CB        -86.7820  -20.1620  -60.5480 C.3      14 SER    0.0500
    205 OG        -87.9510  -20.2590  -61.3640 O.3      14 SER    0.0900
    206 HN        -85.6130  -20.6640  -58.4230 H        14 SER    0.0900
    207 HA        -86.9660  -18.3550  -59.3790 H        14 SER   -0.6600
    208 HB1       -86.4260  -21.1910  -60.3200 H        14 SER    0.4300
    209 HB2       -85.9990  -19.6190  -61.1170 H        14 SER    0.5100
    210 HG1       -88.0370  -19.4100  -61.8030 H        14 SER   -0.5100
    211 N         -89.3970  -18.8090  -59.0610 N.am     15 ASN   -0.4700
    212 CA        -90.8020  -19.0340  -58.7530 C.3      15 ASN    0.3100
    213 C         -91.6420  -19.6400  -59.9030 C.2      15 ASN    0.0700
    214 O         -92.8780  -19.6890  -59.8390 O.2      15 ASN    0.0900
    215 CB        -91.4150  -17.7350  -58.2250 C.3      15 ASN   -0.1800
    216 CG        -92.5620  -17.9810  -57.2820 C.2      15 ASN    0.0900
    217 ND2       -93.2040  -16.8930  -56.8560 N.am     15 ASN    0.0900
    218 OD1       -92.8800  -19.1330  -56.9340 O.2      15 ASN    0.5500
    219 HN        -89.1690  -17.9320  -59.4750 H        15 ASN   -0.5500
    220 HA        -90.8670  -19.8160  -58.0110 H        15 ASN   -0.6200
    221 HB1       -91.7860  -17.1360  -59.0840 H        15 ASN    0.3200
    222 HB2       -90.6340  -17.1580  -57.6880 H        15 ASN    0.3000
    223 HD21      -93.9760  -16.9820  -56.2280 H        15 ASN    0.5100
    224 HD22      -92.9130  -15.9870  -57.1660 H        15 ASN   -0.5100
    225 N         -90.9950  -20.1600  -60.9430 N.am     16 LYS   -0.4700
    226 CA        -91.7750  -20.7390  -62.0470 C.3      16 LYS    0.3100
    227 C         -92.8100  -21.7700  -61.6080 C.2      16 LYS    0.0700
    228 O         -93.8960  -21.8430  -62.1780 O.2      16 LYS    0.0900
    229 CB        -90.9030  -21.2720  -63.1850 C.3      16 LYS   -0.1800
    230 CG        -90.1210  -22.5020  -62.8500 C.3      16 LYS    0.0900
    231 CD        -89.0640  -22.7910  -63.9170 C.3      16 LYS    0.0900
    232 CE        -88.1830  -23.9880  -63.5250 C.3      16 LYS   -0.1800
    233 NZ        -86.8640  -23.5670  -62.9540 N.4      16 LYS    0.0900
    234 HN        -90.0020  -20.1820  -61.0200 H        16 LYS    0.0900
    235 HA        -92.4290  -19.9640  -62.4200 H        16 LYS   -0.1800
    236 HB1       -90.1880  -20.4750  -63.4780 H        16 LYS    0.0900
    237 HB2       -91.5600  -21.5020  -64.0490 H        16 LYS    0.0900
    238 HG1       -90.8140  -23.3670  -62.7780 H        16 LYS    0.2100
    239 HG2       -89.6200  -22.3600  -61.8690 H        16 LYS    0.0500
    240 HD1       -88.4230  -21.8940  -64.0470 H        16 LYS    0.0500
    241 HD2       -89.5700  -23.0120  -64.8800 H        16 LYS   -0.3000
    242 HE1       -87.9760  -24.6080  -64.4230 H        16 LYS    0.3300
    243 HE2       -88.7020  -24.5950  -62.7540 H        16 LYS    0.3300
    244 HZ1       -87.0190  -22.8600  -62.2080 H        16 LYS    0.3300
    245 HZ2       -86.2770  -23.1550  -63.7070 H        16 LYS    0.5100
    246 HZ3       -86.3810  -24.3960  -62.5530 H        16 LYS   -0.5100
    247 N         -92.5060  -22.5470  -60.5830 N.am     17 THR   -0.4700
    248 CA        -93.4870  -23.4980  -60.0520 C.3      17 THR    0.3100
    249 C         -94.4020  -22.8660  -59.0160 C.2      17 THR    0.0700
    250 O         -95.2700  -23.5420  -58.4640 O.2      17 THR    0.0900
    251 CB        -92.8190  -24.7240  -59.4110 C.3      17 THR    0.1400
    252 CG2       -92.0560  -25.5440  -60.4630 C.3      17 THR    0.0900
    253 OG1       -91.9060  -24.2840  -58.3940 O.3      17 THR   -0.6600
    254 HN        -91.6160  -22.5240  -60.1350 H        17 THR    0.4300
    255 HA        -94.1190  -23.8080  -60.8700 H        17 THR   -0.2700
    256 HB        -93.5890  -25.3800  -58.9510 H        17 THR    0.0900
    257 HG1       -91.7620  -25.0420  -57.8220 H        17 THR    0.0900
    258 HG21      -91.2670  -24.9190  -60.9330 H        17 THR    0.0900
    259 HG22      -92.7550  -25.8880  -61.2550 H        17 THR    0.5100
    260 HG23      -91.5740  -26.4210  -59.9810 H        17 THR   -0.5100
    261 N         -94.2160  -21.5770  -58.7420 N.am     18 GLY   -0.4700
    262 CA        -95.0650  -20.8600  -57.7660 C.3      18 GLY    0.3100
    263 C         -94.9400  -21.1900  -56.2750 C.2      18 GLY   -0.0200
    264 O         -95.7410  -20.7250  -55.4740 O.2      18 GLY    0.0900
    265 HN        -93.5000  -21.0400  -59.1800 H        18 GLY    0.0900
    266 HA1       -96.0860  -21.0570  -58.0550 H        18 GLY    0.5100
    267 HA2       -94.8380  -19.8120  -57.8840 H        18 GLY   -0.5100
    268 N         -93.9310  -21.9630  -55.8710 N.am     19 VAL   -0.4700
    269 CA        -93.8010  -22.3950  -54.4480 C.3      19 VAL    0.3100
    270 C         -93.0350  -21.4260  -53.5340 C.2      19 VAL    0.0700
    271 O         -93.0410  -21.5700  -52.3210 O.2      19 VAL    0.0900
    272 CB        -93.0920  -23.7590  -54.3260 C.3      19 VAL   -0.0900
    273 CG1       -93.8540  -24.8360  -55.0970 C.3      19 VAL    0.0900
    274 CG2       -91.6510  -23.6520  -54.8100 C.3      19 VAL   -0.2700
    275 HN        -93.2230  -22.2830  -56.4950 H        19 VAL    0.0900
    276 HA        -94.7950  -22.4550  -54.0310 H        19 VAL    0.0900
    277 HB        -93.0330  -24.0460  -53.2550 H        19 VAL    0.0900
    278 HG11      -93.9140  -24.5650  -56.1730 H        19 VAL   -0.2700
    279 HG12      -94.8860  -24.9300  -54.6960 H        19 VAL    0.0900
    280 HG13      -93.3280  -25.8110  -55.0040 H        19 VAL    0.0900
    281 HG21      -91.0970  -22.9070  -54.2000 H        19 VAL    0.0900
    282 HG22      -91.6320  -23.3260  -55.8720 H        19 VAL    0.5100
    283 HG23      -91.1450  -24.6360  -54.7120 H        19 VAL   -0.5100
    284 N         -92.3680  -20.4410  -54.1190 N.am     20 VAL   -0.4700
    285 CA        -91.5690  -19.5290  -53.3520 C.3      20 VAL    0.3100
    286 C         -92.4390  -18.6930  -52.4220 C.2      20 VAL    0.0700
    287 O         -93.5450  -18.3010  -52.7850 O.2      20 VAL    0.0900
    288 CB        -90.7410  -18.6640  -54.2880 C.3      20 VAL   -0.0900
    289 CG1       -90.0390  -17.5540  -53.5480 C.3      20 VAL    0.0900
    290 CG2       -89.7340  -19.5480  -55.0350 C.3      20 VAL   -0.2700
    291 HN        -92.3900  -20.2910  -55.1050 H        20 VAL    0.0900
    292 HA        -90.9280  -20.1030  -52.7010 H        20 VAL    0.0900
    293 HB        -91.4070  -18.2200  -55.0590 H        20 VAL    0.0900
    294 HG11      -89.3590  -17.9790  -52.7800 H        20 VAL   -0.2700
    295 HG12      -90.7870  -16.9070  -53.0410 H        20 VAL    0.0900
    296 HG13      -89.4390  -16.9460  -54.2570 H        20 VAL    0.0900
    297 HG21      -90.2700  -20.3200  -55.6270 H        20 VAL    0.0900
    298 HG22      -89.0660  -20.0580  -54.3080 H        20 VAL    0.5100
    299 HG23      -89.1260  -18.9280  -55.7290 H        20 VAL   -0.5100
    300 N         -91.9570  -18.4410  -51.1990 N.am     21 ARG   -0.4700
    301 CA        -92.6690  -17.5840  -50.2520 C.3      21 ARG    0.3100
    302 C         -91.7220  -16.5490  -49.7510 C.2      21 ARG    0.0700
    303 O         -90.5090  -16.6860  -49.8870 O.2      21 ARG    0.0900
    304 CB        -93.2000  -18.3760  -49.0540 C.3      21 ARG   -0.1800
    305 CG        -94.0830  -19.5460  -49.4420 C.3      21 ARG    0.0900
    306 CD        -95.4820  -19.0640  -49.8100 C.3      21 ARG    0.0900
    307 NE        -96.3120  -20.1740  -50.2820 N.pl3    21 ARG   -0.1800
    308 CZ        -96.4020  -20.5600  -51.5590 C.cat    21 ARG    0.0900
    309 NH1       -95.7160  -19.9360  -52.5170 N.pl3    21 ARG    0.0900
    310 NH2       -97.1810  -21.5870  -51.8740 N.pl3    21 ARG    0.2000
    311 HN        -91.0940  -18.8260  -50.8800 H        21 ARG    0.0900
    312 HA        -93.4880  -17.1190  -50.7810 H        21 ARG    0.0900
    313 HB1       -93.7880  -17.6890  -48.4090 H        21 ARG   -0.7000
    314 HB2       -92.3360  -18.7620  -48.4740 H        21 ARG    0.4400
    315 HG1       -94.1490  -20.2550  -48.5900 H        21 ARG    0.6400
    316 HG2       -93.6340  -20.0720  -50.3120 H        21 ARG   -0.8000
    317 HD1       -95.4220  -18.3110  -50.6250 H        21 ARG    0.4600
    318 HD2       -95.9770  -18.6230  -48.9180 H        21 ARG    0.4600
    319 HE        -96.8470  -20.6770  -49.6050 H        21 ARG   -0.8000
    320 HH11      -95.0130  -19.2670  -52.2740 H        21 ARG    0.4600
    321 HH12      -95.9050  -20.1350  -53.4790 H        21 ARG    0.4600
    322 HH21      -97.6930  -22.0630  -51.1600 H        21 ARG    0.5100
    323 HH22      -97.2560  -21.8850  -52.8260 H        21 ARG   -0.5100
    324 N         -92.2710  -15.4970  -49.1720 N.am     22 SER   -0.4700
    325 CA        -91.4410  -14.4680  -48.5970 C.3      22 SER    0.3100
    326 C         -90.5870  -15.0440  -47.4380 C.2      22 SER    0.0700
    327 O         -91.1100  -15.7550  -46.5520 O.2      22 SER    0.0900
    328 CB        -92.3360  -13.3370  -48.1210 C.3      22 SER    0.0500
    329 OG        -91.7000  -12.5710  -47.1240 O.3      22 SER    0.0900
    330 HN        -93.2570  -15.3690  -49.1070 H        22 SER    0.0900
    331 HA        -90.7500  -14.1200  -49.3500 H        22 SER   -0.6600
    332 HB1       -93.2740  -13.7580  -47.6990 H        22 SER    0.4300
    333 HB2       -92.5810  -12.6720  -48.9770 H        22 SER    0.5100
    334 HG1       -92.4010  -12.2330  -46.5630 H        22 SER   -0.5100
    335 N         -89.2740  -14.7410  -47.4250 N.am     23 PRO   -0.2900
    336 CA        -88.4330  -15.2640  -46.3510 C.3      23 PRO    0.0000
    337 C         -88.8480  -14.7090  -44.9850 C.2      23 PRO    0.0900
    338 O         -88.4390  -15.2490  -43.9680 O.2      23 PRO    0.0900
    339 CB        -87.0290  -14.7980  -46.7330 C.3      23 PRO    0.0200
    340 CG        -87.2350  -13.5810  -47.5550 C.3      23 PRO    0.0900
    341 CD        -88.5770  -13.7330  -48.2430 C.3      23 PRO   -0.1800
    342 HA        -88.5450  -16.3340  -46.2750 H        23 PRO    0.0900
    343 HB1       -86.5000  -15.5810  -47.3170 H        23 PRO    0.0900
    344 HB2       -86.4320  -14.5630  -45.8260 H        23 PRO   -0.1800
    345 HG1       -87.2340  -12.6760  -46.9080 H        23 PRO    0.0900
    346 HG2       -86.4250  -13.4830  -48.3090 H        23 PRO    0.0900
    347 HD1       -89.1470  -12.7800  -48.2380 H        23 PRO    0.5100
    348 HD2       -88.4610  -14.1010  -49.2840 H        23 PRO   -0.5100
    349 N         -89.6900  -13.6720  -44.9590 N.am     24 PHE   -0.4700
    350 CA        -90.2550  -13.1910  -43.7060 C.3      24 PHE    0.3100
    351 C         -91.5650  -13.8640  -43.2820 C.2      24 PHE    0.0700
    352 O         -92.1790  -13.4230  -42.3220 O.2      24 PHE    0.0900
    353 CB        -90.5250  -11.6940  -43.7480 C.3      24 PHE   -0.1800
    354 CG        -89.3490  -10.8780  -44.1520 C.ar     24 PHE    0.0900
    355 CD1       -88.1970  -10.8430  -43.3570 C.ar     24 PHE    0.0900
    356 CD2       -89.3880  -10.1100  -45.3240 C.ar     24 PHE    0.0000
    357 CE1       -87.0760  -10.0650  -43.7330 C.ar     24 PHE   -0.1150
    358 CE2       -88.2740   -9.3450  -45.7120 C.ar     24 PHE    0.1150
    359 CZ        -87.1060   -9.3330  -44.9050 C.ar     24 PHE   -0.1150
    360 HN        -89.9660  -13.1860  -45.7850 H        24 PHE    0.1150
    361 HA        -89.5530  -13.4190  -42.9190 H        24 PHE   -0.1150
    362 HB1       -90.8300  -11.3500  -42.7360 H        24 PHE    0.1150
    363 HB2       -91.3330  -11.4890  -44.4810 H        24 PHE   -0.1150
    364 HD1       -88.1620  -11.4190  -42.4440 H        24 PHE    0.1150
    365 HD2       -90.2800  -10.1060  -45.9330 H        24 PHE   -0.1150
    366 HE1       -86.1980  -10.0420  -43.1040 H        24 PHE    0.1150
    367 HE2       -88.3060   -8.7660  -46.6230 H        24 PHE    0.5100
    368 HZ        -86.2450   -8.7550  -45.2060 H        24 PHE   -0.5100
    369 N         -92.0330  -14.8980  -43.9730 N.am     25 GLU   -0.4700
    370 CA        -93.4090  -15.3530  -43.6990 C.3      25 GLU    0.3100
    371 C         -93.5760  -16.8410  -43.6330 C.2      25 GLU    0.0700
    372 O         -94.4730  -17.3150  -42.9660 O.2      25 GLU    0.0900
    373 CB        -94.4100  -14.8190  -44.7450 C.3      25 GLU   -0.1800
    374 CG        -94.4040  -13.3090  -44.9490 C.3      25 GLU    0.0900
    375 CD        -95.0310  -12.5500  -43.7860 C.2      25 GLU    0.0900
    376 OE1       -95.4670  -13.1910  -42.8040 O.co2    25 GLU   -0.2800
    377 OE2       -95.0980  -11.3060  -43.8560 O.co2    25 GLU    0.0900
    378 HN        -91.5090  -15.3860  -44.6660 H        25 GLU    0.0900
    379 HA        -93.6820  -15.0020  -42.7140 H        25 GLU    0.6200
    380 HB1       -95.4310  -15.1200  -44.4280 H        25 GLU   -0.7600
    381 HB2       -94.1790  -15.2990  -45.7180 H        25 GLU   -0.7600
    382 HG1       -94.9730  -13.0680  -45.8730 H        25 GLU    0.5100
    383 HG2       -93.3550  -12.9660  -45.0670 H        25 GLU   -0.5100
    384 N         -92.7250  -17.5940  -44.3160 N.am     26 ALA   -0.4700
    385 CA        -92.9510  -19.0210  -44.3900 C.3      26 ALA    0.3100
    386 C         -91.6560  -19.7710  -44.6500 C.2      26 ALA    0.0700
    387 O         -90.7020  -19.2230  -45.2070 O.2      26 ALA    0.0900
    388 CB        -94.0020  -19.3380  -45.4930 C.3      26 ALA   -0.2700
    389 HN        -91.9260  -17.2310  -44.7880 H        26 ALA    0.0900
    390 HA        -93.3020  -19.3580  -43.4260 H        26 ALA    0.0900
    391 HB1       -93.6380  -18.9800  -46.4800 H        26 ALA    0.0900
    392 HB2       -94.9600  -18.8260  -45.2600 H        26 ALA    0.5100
    393 HB3       -94.1680  -20.4350  -45.5520 H        26 ALA   -0.5100
    394 N         -91.6160  -21.0410  -44.2470 N.am     27 PRO   -0.2900
    395 CA        -90.3620  -21.7810  -44.3510 C.3      27 PRO    0.0000
    396 C         -89.8330  -21.7720  -45.7730 C.2      27 PRO    0.0900
    397 O         -90.5900  -21.5560  -46.7020 O.2      27 PRO    0.0900
    398 CB        -90.7580  -23.1840  -43.8990 C.3      27 PRO    0.0200
    399 CG        -91.8710  -22.8870  -42.8560 C.3      27 PRO    0.0900
    400 CD        -92.6010  -21.6900  -43.3610 C.3      27 PRO   -0.1800
    401 HA        -89.5960  -21.3110  -43.7550 H        27 PRO    0.0900
    402 HB1       -89.9000  -23.7180  -43.4370 H        27 PRO    0.0900
    403 HB2       -91.1460  -23.7880  -44.7450 H        27 PRO   -0.1800
    404 HG1       -92.5600  -23.7530  -42.7650 H        27 PRO    0.0900
    405 HG2       -91.4250  -22.6780  -41.8600 H        27 PRO    0.0900
    406 HD1       -93.5050  -21.9760  -43.9390 H        27 PRO    0.5100
    407 HD2       -92.8820  -21.0030  -42.5350 H        27 PRO   -0.5100
    408 N         -88.5370  -22.0020  -45.9460 N.am     28 GLN   -0.4700
    409 CA        -87.9210  -21.9260  -47.2470 C.3      28 GLN    0.3100
    410 C         -87.4500  -23.2890  -47.6320 C.2      28 GLN    0.0700
    411 O         -86.3850  -23.4400  -48.2230 O.2      28 GLN    0.0900
    412 CB        -86.7660  -20.9360  -47.2370 C.3      28 GLN   -0.1800
    413 CG        -87.2170  -19.5140  -46.8410 C.3      28 GLN    0.0900
    414 CD        -87.9510  -18.7610  -47.9720 C.2      28 GLN    0.0900
    415 NE2       -89.0730  -18.1100  -47.6350 N.am     28 GLN   -0.1800
    416 OE1       -87.5030  -18.7550  -49.1260 O.2      28 GLN    0.0900
    417 HN        -87.9340  -22.2370  -45.1870 H        28 GLN    0.0900
    418 HA        -88.6760  -21.6150  -47.9560 H        28 GLN    0.5500
    419 HB1       -86.3130  -20.9000  -48.2510 H        28 GLN   -0.5500
    420 HB2       -85.9990  -21.2850  -46.5140 H        28 GLN   -0.6200
    421 HG1       -86.3220  -18.9230  -46.5520 H        28 GLN    0.3200
    422 HG2       -87.9020  -19.5860  -45.9690 H        28 GLN    0.3000
    423 HE21      -89.5050  -17.4870  -48.2870 H        28 GLN    0.5100
    424 HE22      -89.4780  -18.2470  -46.7300 H        28 GLN   -0.5100
    425 N         -88.2620  -24.2960  -47.3150 N.am     29 TYR   -0.4700
    426 CA        -87.8570  -25.6900  -47.4860 C.3      29 TYR    0.3100
    427 C         -87.7910  -26.1490  -48.9300 C.2      29 TYR    0.0700
    428 O         -87.5050  -27.3200  -49.2090 O.2      29 TYR    0.0900
    429 CB        -88.7460  -26.6360  -46.6640 C.3      29 TYR   -0.1800
    430 CG        -88.6550  -26.4000  -45.1680 C.ar     29 TYR    0.0900
    431 CD1       -87.4310  -26.0560  -44.5650 C.ar     29 TYR    0.0900
    432 CD2       -89.7800  -26.5180  -44.3530 C.ar     29 TYR    0.0000
    433 CE1       -87.3380  -25.8470  -43.1900 C.ar     29 TYR   -0.1150
    434 CE2       -89.6970  -26.3020  -42.9760 C.ar     29 TYR    0.1150
    435 CZ        -88.4730  -25.9740  -42.3990 C.ar     29 TYR   -0.1150
    436 OH        -88.3850  -25.7580  -41.0390 O.3      29 TYR    0.1150
    437 HN        -89.1770  -24.1440  -46.9490 H        29 TYR    0.1100
    438 HA        -86.8280  -25.7770  -47.1690 H        29 TYR   -0.5400
    439 HB1       -88.4390  -27.6870  -46.8530 H        29 TYR    0.4300
    440 HB2       -89.8080  -26.4900  -46.9570 H        29 TYR   -0.1150
    441 HD1       -86.5480  -25.9530  -45.1780 H        29 TYR    0.1150
    442 HD2       -90.7310  -26.7800  -44.7940 H        29 TYR   -0.1150
    443 HE1       -86.3900  -25.5890  -42.7430 H        29 TYR    0.1150
    444 HE2       -90.5800  -26.3900  -42.3600 H        29 TYR    0.5100
    445 HH        -87.4740  -25.5350  -40.8320 H        29 TYR   -0.5100
    446 N         -88.0400  -25.2360  -49.8590 N.am     30 TYR   -0.4700
    447 CA        -87.8990  -25.5510  -51.2800 C.3      30 TYR    0.3100
    448 C         -86.5400  -25.1220  -51.7850 C.2      30 TYR    0.0700
    449 O         -86.1080  -25.5620  -52.8460 O.2      30 TYR    0.0900
    450 CB        -88.9950  -24.8680  -52.1150 C.3      30 TYR   -0.1800
    451 CG        -89.1190  -23.4010  -51.7980 C.ar     30 TYR    0.0900
    452 CD1       -88.2410  -22.4750  -52.3610 C.ar     30 TYR    0.0900
    453 CD2       -90.0590  -22.9480  -50.8830 C.ar     30 TYR    0.0000
    454 CE1       -88.3270  -21.1190  -52.0560 C.ar     30 TYR   -0.1150
    455 CE2       -90.1470  -21.5850  -50.5630 C.ar     30 TYR    0.1150
    456 CZ        -89.2810  -20.6800  -51.1630 C.ar     30 TYR   -0.1150
    457 OH        -89.3580  -19.3280  -50.8590 O.3      30 TYR    0.1150
    458 HN        -88.3320  -24.3100  -49.6350 H        30 TYR    0.1100
    459 HA        -87.9600  -26.6230  -51.3910 H        30 TYR   -0.5400
    460 HB1       -89.9780  -25.3420  -51.9020 H        30 TYR    0.4300
    461 HB2       -88.7540  -24.9590  -53.1960 H        30 TYR   -0.1150
    462 HD1       -87.4800  -22.8160  -53.0460 H        30 TYR    0.1150
    463 HD2       -90.7300  -23.6520  -50.4140 H        30 TYR   -0.1150
    464 HE1       -87.6480  -20.4150  -52.5170 H        30 TYR    0.1150
    465 HE2       -90.8850  -21.2410  -49.8520 H        30 TYR    0.5100
    466 HH        -88.5840  -19.0950  -50.3420 H        30 TYR   -0.5100
    467 N         -85.8430  -24.2540  -51.0600 N.am     31 LEU   -0.4700
    468 CA        -84.4960  -23.9220  -51.5140 C.3      31 LEU    0.3100
    469 C         -83.3930  -24.7140  -50.8100 C.2      31 LEU    0.0700
    470 O         -82.2220  -24.6030  -51.1570 O.2      31 LEU    0.0900
    471 CB        -84.2330  -22.4080  -51.4990 C.3      31 LEU   -0.1800
    472 CG        -84.2420  -21.7920  -50.1200 C.3      31 LEU    0.0900
    473 CD1       -83.1140  -22.4240  -49.3640 C.3      31 LEU    0.0900
    474 CD2       -84.0590  -20.3050  -50.2000 C.3      31 LEU   -0.0900
    475 HN        -86.1810  -23.8170  -50.2300 H        31 LEU    0.0900
    476 HA        -84.3850  -24.3050  -52.5170 H        31 LEU   -0.2700
    477 HB1       -85.0150  -21.9110  -52.1110 H        31 LEU    0.0900
    478 HB2       -83.2410  -22.2200  -51.9610 H        31 LEU    0.0900
    479 HG        -85.2090  -21.9960  -49.6120 H        31 LEU    0.0900
    480 HD11      -82.2970  -22.7070  -50.0610 H        31 LEU   -0.2700
    481 HD12      -83.4710  -23.3400  -48.8470 H        31 LEU    0.0900
    482 HD13      -82.7110  -21.7070  -48.6180 H        31 LEU    0.0900
    483 HD21      -84.8810  -19.8510  -50.7940 H        31 LEU    0.0900
    484 HD22      -83.0920  -20.0690  -50.6940 H        31 LEU    0.5100
    485 HD23      -84.0750  -19.8660  -49.1800 H        31 LEU   -0.5100
    486 N         -83.7700  -25.5210  -49.8280 N.am     32 ALA   -0.4700
    487 CA        -82.8430  -26.4060  -49.1230 C.3      32 ALA    0.3100
    488 C         -83.6890  -27.3540  -48.3120 C.2      32 ALA    0.0700
    489 O         -84.7430  -26.9620  -47.8060 O.2      32 ALA    0.0900
    490 CB        -81.9220  -25.6020  -48.1820 C.3      32 ALA   -0.2700
    491 HN        -84.7180  -25.5600  -49.5210 H        32 ALA    0.0900
    492 HA        -82.2560  -26.9290  -49.8620 H        32 ALA    0.0900
    493 HB1       -82.5270  -24.9210  -47.5460 H        32 ALA    0.0900
    494 HB2       -81.2100  -24.9930  -48.7790 H        32 ALA    0.5100
    495 HB3       -81.3590  -26.2960  -47.5210 H        32 ALA   -0.5100
    496 N         -83.2480  -28.5960  -48.1630 N.am     33 GLU   -0.4700
    497 CA        -84.0100  -29.5240  -47.3370 C.3      33 GLU    0.3100
    498 C         -84.1180  -29.0520  -45.8810 C.2      33 GLU    0.0700
    499 O         -83.2930  -28.2500  -45.4020 O.2      33 GLU    0.0900
    500 CB        -83.3600  -30.8840  -47.3840 C.3      33 GLU   -0.1800
    501 CG        -83.0490  -31.3230  -48.7880 C.3      33 GLU    0.0900
    502 CD        -84.2690  -31.7870  -49.5210 C.2      33 GLU    0.0900
    503 OE1       -85.4000  -31.5270  -49.0520 O.co2    33 GLU   -0.2800
    504 OE2       -84.0960  -32.4190  -50.5810 O.co2    33 GLU    0.0900
    505 HN        -82.4130  -28.9370  -48.5870 H        33 GLU    0.0900
    506 HA        -85.0180  -29.5710  -47.7200 H        33 GLU    0.6200
    507 HB1       -84.0440  -31.6250  -46.9190 H        33 GLU   -0.7600
    508 HB2       -82.4150  -30.8500  -46.8010 H        33 GLU   -0.7600
    509 HG1       -82.3170  -32.1590  -48.7540 H        33 GLU    0.5100
    510 HG2       -82.6050  -30.4710  -49.3450 H        33 GLU   -0.5100
    511 N         -85.1430  -29.5340  -45.1630 N.am     34 PRO   -0.2900
    512 CA        -85.1840  -29.2400  -43.7170 C.3      34 PRO    0.0000
    513 C         -83.9120  -29.6500  -42.9890 C.2      34 PRO    0.0900
    514 O         -83.4800  -28.9500  -42.0760 O.2      34 PRO    0.0900
    515 CB        -86.3880  -30.0520  -43.2140 C.3      34 PRO    0.0200
    516 CG        -87.2870  -30.1340  -44.4010 C.3      34 PRO    0.0900
    517 CD        -86.3830  -30.1800  -45.6350 C.3      34 PRO   -0.1800
    518 HA        -85.2610  -28.1780  -43.5530 H        34 PRO    0.0900
    519 HB1       -86.8910  -29.5360  -42.3690 H        34 PRO    0.0900
    520 HB2       -86.0740  -31.0650  -42.8820 H        34 PRO   -0.1800
    521 HG1       -87.9140  -31.0500  -44.3470 H        34 PRO    0.0900
    522 HG2       -87.9520  -29.2450  -44.4430 H        34 PRO    0.0900
    523 HD1       -86.1740  -31.2240  -45.9500 H        34 PRO    0.5100
    524 HD2       -86.8160  -29.6080  -46.4810 H        34 PRO   -0.5100
    525 N         -83.2990  -30.7650  -43.3740 N.am     35 TRP   -0.4700
    526 CA        -82.1070  -31.2010  -42.6540 C.3      35 TRP    0.3100
    527 C         -80.9370  -30.2360  -42.7970 C.2      35 TRP    0.0700
    528 O         -80.1170  -30.1090  -41.8990 O.2      35 TRP    0.0900
    529 CB        -81.6850  -32.6230  -43.0110 C.3      35 TRP   -0.1800
    530 CG        -81.0560  -32.8460  -44.3640 C.ar     35 TRP    0.0900
    531 CD1       -81.6820  -33.3390  -45.4730 C.ar     35 TRP    0.0900
    532 CD2       -79.6720  -32.6750  -44.7330 C.ar     35 TRP   -0.0300
    533 CE2       -79.5500  -33.0690  -46.0930 C.ar     35 TRP   -0.1500
    534 CE3       -78.5310  -32.2150  -44.0610 C.ar     35 TRP    0.2200
    535 NE1       -80.7890  -33.4600  -46.5130 N.ar     35 TRP   -0.5100
    536 CZ2       -78.3320  -33.0030  -46.7960 C.ar     35 TRP    0.3700
    537 CZ3       -77.3050  -32.1610  -44.7640 C.ar     35 TRP    0.2400
    538 CH2       -77.2230  -32.5510  -46.1130 C.ar     35 TRP    0.1100
    539 HN        -83.6090  -31.3290  -44.1370 H        35 TRP   -0.2500
    540 HA        -82.3270  -31.1400  -41.5980 H        35 TRP    0.1700
    541 HB1       -82.5880  -33.2660  -42.9590 H        35 TRP   -0.2000
    542 HB2       -80.9520  -32.9580  -42.2480 H        35 TRP    0.1400
    543 HD1       -82.7300  -33.5960  -45.5280 H        35 TRP   -0.2700
    544 HE1       -81.0070  -33.7760  -47.4090 H        35 TRP    0.1600
    545 HE3       -78.5690  -31.9040  -43.0270 H        35 TRP   -0.1400
    546 HZ2       -78.2490  -33.2920  -47.8330 H        35 TRP    0.1400
    547 HZ3       -76.4170  -31.8140  -44.2570 H        35 TRP    0.5100
    548 HH2       -76.2720  -32.4950  -46.6230 H        35 TRP   -0.5100
    549 N         -80.8590  -29.5430  -43.9230 N.am     36 GLN   -0.4700
    550 CA        -79.7810  -28.5940  -44.1290 C.3      36 GLN    0.3100
    551 C         -80.0110  -27.3770  -43.2690 C.2      36 GLN    0.0700
    552 O         -79.0650  -26.6970  -42.8870 O.2      36 GLN    0.0900
    553 CB        -79.6800  -28.2220  -45.5970 C.3      36 GLN   -0.1800
    554 CG        -79.3470  -29.4330  -46.4450 C.3      36 GLN    0.0900
    555 CD        -79.4520  -29.1380  -47.9340 C.2      36 GLN    0.0900
    556 NE2       -78.4500  -29.5680  -48.6810 N.am     36 GLN   -0.1800
    557 OE1       -80.4210  -28.5350  -48.4020 O.2      36 GLN    0.0900
    558 HN        -81.5200  -29.6380  -44.6640 H        36 GLN    0.0900
    559 HA        -78.8620  -29.0500  -43.7930 H        36 GLN    0.5500
    560 HB1       -78.8850  -27.4550  -45.7260 H        36 GLN   -0.5500
    561 HB2       -80.6480  -27.7940  -45.9340 H        36 GLN   -0.6200
    562 HG1       -80.0510  -30.2570  -46.1960 H        36 GLN    0.3200
    563 HG2       -78.3090  -29.7610  -46.2210 H        36 GLN    0.3000
    564 HE21      -78.4580  -29.4060  -49.6670 H        36 GLN    0.5100
    565 HE22      -77.6850  -30.0550  -48.2600 H        36 GLN   -0.5100
    566 N         -81.2710  -27.1050  -42.9450 N.am     37 PHE   -0.4700
    567 CA        -81.5600  -26.0270  -42.0320 C.3      37 PHE    0.3100
    568 C         -81.1370  -26.4320  -40.6320 C.2      37 PHE    0.0700
    569 O         -80.6830  -25.5930  -39.8600 O.2      37 PHE    0.0900
    570 CB        -83.0420  -25.6630  -42.0470 C.3      37 PHE   -0.1800
    571 CG        -83.3920  -24.7600  -43.1500 C.ar     37 PHE    0.0900
    572 CD1       -83.3100  -23.3770  -42.9700 C.ar     37 PHE    0.0900
    573 CD2       -83.7600  -25.2790  -44.4030 C.ar     37 PHE    0.0000
    574 CE1       -83.6200  -22.5130  -44.0160 C.ar     37 PHE   -0.1150
    575 CE2       -84.0730  -24.4220  -45.4530 C.ar     37 PHE    0.1150
    576 CZ        -83.9990  -23.0350  -45.2620 C.ar     37 PHE   -0.1150
    577 HN        -82.0480  -27.6170  -43.3040 H        37 PHE    0.1150
    578 HA        -80.9660  -25.1760  -42.3280 H        37 PHE   -0.1150
    579 HB1       -83.3070  -25.1510  -41.0980 H        37 PHE    0.1150
    580 HB2       -83.6490  -26.5860  -42.1650 H        37 PHE   -0.1150
    581 HD1       -83.0050  -22.9750  -42.0140 H        37 PHE    0.1150
    582 HD2       -83.8000  -26.3480  -44.5500 H        37 PHE   -0.1150
    583 HE1       -83.5700  -21.4440  -43.8700 H        37 PHE    0.1150
    584 HE2       -84.3710  -24.8220  -46.4110 H        37 PHE    0.5100
    585 HZ        -84.2340  -22.3660  -46.0760 H        37 PHE   -0.5100
    586 N         -81.2970  -27.7220  -40.3220 N.am     38 SER   -0.4700
    587 CA        -80.8660  -28.2790  -39.0630 C.3      38 SER    0.3100
    588 C         -79.3500  -28.1560  -38.9380 C.2      38 SER    0.0700
    589 O         -78.8280  -27.6690  -37.9090 O.2      38 SER    0.0900
    590 CB        -81.2520  -29.7570  -38.9710 C.3      38 SER    0.0500
    591 OG        -82.6290  -29.9090  -38.7100 O.3      38 SER    0.0900
    592 HN        -81.7260  -28.3620  -40.9530 H        38 SER    0.0900
    593 HA        -81.3360  -27.7180  -38.2690 H        38 SER   -0.6600
    594 HB1       -80.6820  -30.2380  -38.1490 H        38 SER    0.4300
    595 HB2       -81.0170  -30.2620  -39.9320 H        38 SER    0.5100
    596 HG1       -83.0860  -29.4900  -39.4430 H        38 SER   -0.5100
    597 N         -78.6550  -28.6130  -39.9880 N.am     39 MET   -0.4700
    598 CA        -77.2120  -28.4810  -40.0790 C.3      39 MET    0.3100
    599 C         -76.7890  -27.0240  -39.9210 C.2      39 MET    0.0700
    600 O         -75.7670  -26.7290  -39.3060 O.2      39 MET    0.0900
    601 CB        -76.6750  -29.0940  -41.3690 C.3      39 MET   -0.1800
    602 CG        -76.6660  -30.6390  -41.3380 C.3      39 MET    0.0900
    603 SD        -76.2140  -31.3140  -39.6940 S.3      39 MET    0.0900
    604 CE        -74.4570  -30.9200  -39.6370 C.3      39 MET   -0.1400
    605 HN        -79.1000  -29.0660  -40.7570 H        39 MET    0.0900
    606 HA        -76.7790  -28.9780  -39.2230 H        39 MET    0.0900
    607 HB1       -75.6370  -28.7340  -41.5320 H        39 MET   -0.0900
    608 HB2       -77.3090  -28.7570  -42.2160 H        39 MET   -0.2200
    609 HG1       -75.9400  -31.0010  -42.0970 H        39 MET    0.0900
    610 HG2       -77.6760  -31.0020  -41.6200 H        39 MET    0.0900
    611 HE1       -74.2870  -29.8250  -39.7160 H        39 MET    0.0900
    612 HE2       -73.9250  -31.4120  -40.4790 H        39 MET    0.5100
    613 HE3       -74.0170  -31.2670  -38.6770 H        39 MET   -0.5100
    614 N         -77.5930  -26.0930  -40.4230 N.am     40 LEU   -0.4700
    615 CA        -77.2560  -24.6950  -40.2470 C.3      40 LEU    0.3100
    616 C         -77.3710  -24.3300  -38.7600 C.2      40 LEU    0.0700
    617 O         -76.6070  -23.5340  -38.2330 O.2      40 LEU    0.0900
    618 CB        -78.1870  -23.8200  -41.0980 C.3      40 LEU   -0.1800
    619 CG        -78.0910  -22.3090  -40.8700 C.3      40 LEU    0.0900
    620 CD1       -76.7190  -21.8160  -41.2480 C.3      40 LEU    0.0900
    621 CD2       -79.1410  -21.5490  -41.6280 C.3      40 LEU   -0.0900
    622 HN        -78.4300  -26.3020  -40.9210 H        40 LEU    0.0900
    623 HA        -76.2270  -24.5550  -40.5480 H        40 LEU   -0.2700
    624 HB1       -79.2320  -24.1310  -40.8870 H        40 LEU    0.0900
    625 HB2       -77.9590  -24.0190  -42.1660 H        40 LEU    0.0900
    626 HG        -78.2840  -22.0820  -39.7990 H        40 LEU    0.0900
    627 HD11      -76.5200  -22.0320  -42.3200 H        40 LEU   -0.2700
    628 HD12      -75.9500  -22.3310  -40.6340 H        40 LEU    0.0900
    629 HD13      -76.6540  -20.7180  -41.0890 H        40 LEU    0.0900
    630 HD21      -80.1530  -21.8750  -41.3080 H        40 LEU    0.0900
    631 HD22      -79.0340  -21.7410  -42.7160 H        40 LEU    0.5100
    632 HD23      -79.0390  -20.4610  -41.4270 H        40 LEU   -0.5100
    633 N         -78.3690  -24.8840  -38.0850 N.am     41 ALA   -0.4700
    634 CA        -78.5730  -24.5990  -36.6790 C.3      41 ALA    0.3100
    635 C         -77.4530  -25.2790  -35.8870 C.2      41 ALA    0.0700
    636 O         -76.8770  -24.6870  -34.9810 O.2      41 ALA    0.0900
    637 CB        -79.9280  -25.1030  -36.2310 C.3      41 ALA   -0.2700
    638 HN        -79.0140  -25.5140  -38.5080 H        41 ALA    0.0900
    639 HA        -78.5040  -23.5300  -36.5400 H        41 ALA    0.0900
    640 HB1       -79.9960  -26.2020  -36.3840 H        41 ALA    0.0900
    641 HB2       -80.7300  -24.6120  -36.8210 H        41 ALA    0.5100
    642 HB3       -80.0730  -24.8870  -35.1510 H        41 ALA   -0.5100
    643 N         -77.1330  -26.5170  -36.2540 N.am     42 ALA   -0.4700
    644 CA        -76.0630  -27.2130  -35.6220 C.3      42 ALA    0.3100
    645 C         -74.8170  -26.3220  -35.6670 C.2      42 ALA    0.0700
    646 O         -74.1250  -26.1250  -34.6550 O.2      42 ALA    0.0900
    647 CB        -75.8060  -28.5070  -36.3260 C.3      42 ALA   -0.2700
    648 HN        -77.6190  -27.0050  -36.9740 H        42 ALA    0.0900
    649 HA        -76.3370  -27.3900  -34.5920 H        42 ALA    0.0900
    650 HB1       -75.5350  -28.3190  -37.3870 H        42 ALA    0.0900
    651 HB2       -76.7190  -29.1400  -36.3000 H        42 ALA    0.5100
    652 HB3       -74.9660  -29.0440  -35.8350 H        42 ALA   -0.5100
    653 N         -74.5470  -25.7510  -36.8370 N.am     43 TYR   -0.4700
    654 CA        -73.3530  -24.9680  -37.0240 C.3      43 TYR    0.3100
    655 C         -73.3510  -23.7050  -36.1730 C.2      43 TYR    0.0700
    656 O         -72.3330  -23.3400  -35.5900 O.2      43 TYR    0.0900
    657 CB        -73.1030  -24.6420  -38.5080 C.3      43 TYR   -0.1800
    658 CG        -71.6850  -24.1850  -38.7010 C.ar     43 TYR    0.0900
    659 CD1       -70.6390  -25.1000  -38.6010 C.ar     43 TYR    0.0900
    660 CD2       -71.3760  -22.8380  -38.8850 C.ar     43 TYR    0.0000
    661 CE1       -69.3280  -24.7160  -38.7130 C.ar     43 TYR   -0.1150
    662 CE2       -70.0450  -22.4310  -39.0100 C.ar     43 TYR    0.1150
    663 CZ        -69.0260  -23.3830  -38.9210 C.ar     43 TYR   -0.1150
    664 OH        -67.6980  -23.0270  -39.0350 O.3      43 TYR    0.1150
    665 HN        -75.1500  -25.8380  -37.6260 H        43 TYR    0.1100
    666 HA        -72.5230  -25.5350  -36.6270 H        43 TYR   -0.5400
    667 HB1       -73.7800  -23.8240  -38.8390 H        43 TYR    0.4300
    668 HB2       -73.2650  -25.5470  -39.1320 H        43 TYR   -0.1150
    669 HD1       -70.8670  -26.1420  -38.4300 H        43 TYR    0.1150
    670 HD2       -72.1690  -22.1070  -38.9320 H        43 TYR   -0.1150
    671 HE1       -68.5380  -25.4470  -38.6410 H        43 TYR    0.1150
    672 HE2       -69.8070  -21.3900  -39.1730 H        43 TYR    0.5100
    673 HH        -67.6560  -22.0780  -39.1740 H        43 TYR   -0.5100
    674 N         -74.4800  -23.0210  -36.0870 N.am     44 MET   -0.4700
    675 CA        -74.5360  -21.8390  -35.2530 C.3      44 MET    0.3100
    676 C         -74.3800  -22.2470  -33.7950 C.2      44 MET    0.0700
    677 O         -73.8540  -21.4970  -32.9610 O.2      44 MET    0.0900
    678 CB        -75.8710  -21.1220  -35.4230 C.3      44 MET   -0.1800
    679 CG        -76.0930  -20.5450  -36.7980 C.3      44 MET    0.0900
    680 SD        -74.8680  -19.2960  -37.2170 S.3      44 MET    0.0900
    681 CE        -73.9350  -20.2110  -38.4320 C.3      44 MET   -0.1400
    682 HN        -75.3120  -23.2770  -36.5730 H        44 MET    0.0900
    683 HA        -73.7230  -21.1880  -35.5400 H        44 MET    0.0900
    684 HB1       -75.9210  -20.2950  -34.6830 H        44 MET   -0.0900
    685 HB2       -76.6860  -21.8450  -35.2110 H        44 MET   -0.2200
    686 HG1       -77.1090  -20.0950  -36.8320 H        44 MET    0.0900
    687 HG2       -76.0520  -21.3700  -37.5390 H        44 MET    0.0900
    688 HE1       -74.5210  -20.3580  -39.3640 H        44 MET    0.0900
    689 HE2       -73.6630  -21.2130  -38.0350 H        44 MET    0.5100
    690 HE3       -73.0060  -19.6610  -38.6950 H        44 MET   -0.5100
    691 N         -74.8650  -23.4510  -33.4850 N.am     45 PHE   -0.4700
    692 CA        -74.7720  -23.9480  -32.1400 C.3      45 PHE    0.3100
    693 C         -73.2890  -24.1590  -31.7810 C.2      45 PHE    0.0700
    694 O         -72.8420  -23.7650  -30.6920 O.2      45 PHE    0.0900
    695 CB        -75.5780  -25.2330  -31.9820 C.3      45 PHE   -0.1800
    696 CG        -75.5560  -25.7830  -30.5900 C.ar     45 PHE    0.0900
    697 CD1       -76.1650  -25.0990  -29.5530 C.ar     45 PHE    0.0900
    698 CD2       -74.9090  -26.9750  -30.3140 C.ar     45 PHE    0.0000
    699 CE1       -76.1530  -25.6120  -28.2700 C.ar     45 PHE   -0.1150
    700 CE2       -74.9080  -27.4950  -29.0230 C.ar     45 PHE    0.1150
    701 CZ        -75.5320  -26.8170  -28.0120 C.ar     45 PHE   -0.1150
    702 HN        -75.3030  -24.0460  -34.1540 H        45 PHE    0.1150
    703 HA        -75.1500  -23.1860  -31.4750 H        45 PHE   -0.1150
    704 HB1       -75.1590  -26.0140  -32.6520 H        45 PHE    0.1150
    705 HB2       -76.6390  -25.0350  -32.2420 H        45 PHE   -0.1150
    706 HD1       -76.6530  -24.1560  -29.7480 H        45 PHE    0.1150
    707 HD2       -74.4030  -27.5070  -31.1060 H        45 PHE   -0.1150
    708 HE1       -76.6300  -25.0680  -27.4680 H        45 PHE    0.1150
    709 HE2       -74.4140  -28.4330  -28.8200 H        45 PHE    0.5100
    710 HZ        -75.5390  -27.2250  -27.0110 H        45 PHE   -0.5100
    711 N         -72.5240  -24.7460  -32.7050 N.am     46 LEU   -0.4700
    712 CA        -71.0860  -24.8450  -32.5200 C.3      46 LEU    0.3100
    713 C         -70.4270  -23.4750  -32.2420 C.2      46 LEU    0.0700
    714 O         -69.6730  -23.3200  -31.2770 O.2      46 LEU    0.0900
    715 CB        -70.4340  -25.5070  -33.7290 C.3      46 LEU   -0.1800
    716 CG        -69.0000  -26.0060  -33.5200 C.3      46 LEU    0.0900
    717 CD1       -68.9470  -26.9870  -32.3780 C.3      46 LEU    0.0900
    718 CD2       -68.4280  -26.6500  -34.7650 C.3      46 LEU   -0.0900
    719 HN        -72.8950  -25.1340  -33.5450 H        46 LEU    0.0900
    720 HA        -70.9030  -25.4280  -31.6290 H        46 LEU   -0.2700
    721 HB1       -70.4240  -24.7700  -34.5600 H        46 LEU    0.0900
    722 HB2       -71.0600  -26.3750  -34.0250 H        46 LEU    0.0900
    723 HG        -68.3390  -25.1410  -33.2950 H        46 LEU    0.0900
    724 HD11      -69.7280  -27.7670  -32.5070 H        46 LEU   -0.2700
    725 HD12      -69.1280  -26.4600  -31.4160 H        46 LEU    0.0900
    726 HD13      -67.9520  -27.4830  -32.3510 H        46 LEU    0.0900
    727 HD21      -68.4120  -25.9190  -35.6020 H        46 LEU    0.0900
    728 HD22      -69.0540  -27.5180  -35.0650 H        46 LEU    0.5100
    729 HD23      -67.3880  -26.9890  -34.5720 H        46 LEU   -0.5100
    730 N         -70.7240  -22.4710  -33.0650 N.am     47 LEU   -0.4700
    731 CA        -70.0510  -21.1890  -32.9510 C.3      47 LEU    0.3100
    732 C         -70.4130  -20.4910  -31.6720 C.2      47 LEU    0.0700
    733 O         -69.6580  -19.6550  -31.1930 O.2      47 LEU    0.0900
    734 CB        -70.4000  -20.2530  -34.1170 C.3      47 LEU   -0.1800
    735 CG        -70.1130  -20.7180  -35.5430 C.3      47 LEU    0.0900
    736 CD1       -70.3800  -19.5670  -36.5160 C.3      47 LEU    0.0900
    737 CD2       -68.6870  -21.1800  -35.6260 C.3      47 LEU   -0.0900
    738 HN        -71.4110  -22.5520  -33.7830 H        47 LEU    0.0900
    739 HA        -68.9870  -21.3780  -32.9350 H        47 LEU   -0.2700
    740 HB1       -69.8380  -19.3100  -33.9610 H        47 LEU    0.0900
    741 HB2       -71.4870  -20.0420  -34.0550 H        47 LEU    0.0900
    742 HG        -70.7680  -21.5800  -35.7940 H        47 LEU    0.0900
    743 HD11      -69.7250  -18.7020  -36.2750 H        47 LEU   -0.2700
    744 HD12      -71.4400  -19.2420  -36.4370 H        47 LEU    0.0900
    745 HD13      -70.1670  -19.8940  -37.5560 H        47 LEU    0.0900
    746 HD21      -68.5600  -22.1280  -35.0620 H        47 LEU    0.0900
    747 HD22      -68.0150  -20.4130  -35.1870 H        47 LEU    0.5100
    748 HD23      -68.4090  -21.3580  -36.6870 H        47 LEU   -0.5100
    749 N         -71.5970  -20.7830  -31.1450 N.am     48 ILE   -0.4700
    750 CA        -72.0200  -20.1730  -29.8920 C.3      48 ILE    0.3100
    751 C         -71.2840  -20.8720  -28.7290 C.2      48 ILE    0.0700
    752 O         -70.7190  -20.2360  -27.8390 O.2      48 ILE    0.0900
    753 CB        -73.5570  -20.2720  -29.7060 C.3      48 ILE   -0.0900
    754 CG1       -74.2860  -19.4830  -30.8090 C.3      48 ILE    0.0900
    755 CG2       -73.9820  -19.8240  -28.2870 C.3      48 ILE   -0.2700
    756 CD        -75.7750  -19.8590  -31.0000 C.3      48 ILE    0.0900
    757 HN        -72.2360  -21.4170  -31.5720 H        48 ILE    0.0900
    758 HA        -71.7130  -19.1370  -29.9090 H        48 ILE    0.0900
    759 HB        -73.8760  -21.3240  -29.8670 H        48 ILE   -0.1800
    760 HG11      -73.7570  -19.6600  -31.7690 H        48 ILE    0.0900
    761 HG12      -74.2290  -18.4030  -30.5580 H        48 ILE    0.0900
    762 HG21      -73.6800  -18.7690  -28.1130 H        48 ILE   -0.2700
    763 HG22      -73.4900  -20.4650  -27.5250 H        48 ILE    0.0900
    764 HG23      -75.0850  -19.8980  -28.1820 H        48 ILE    0.0900
    765 HD1       -76.3380  -19.6760  -30.0590 H        48 ILE    0.0900
    766 HD2       -75.8630  -20.9350  -31.2620 H        48 ILE    0.5100
    767 HD3       -76.2200  -19.2390  -31.8060 H        48 ILE   -0.5100
    768 N         -71.2640  -22.1960  -28.7650 N.am     49 MET   -0.4700
    769 CA        -70.7270  -22.9710  -27.6730 C.3      49 MET    0.3100
    770 C         -69.2270  -22.7620  -27.5410 C.2      49 MET    0.0700
    771 O         -68.7080  -22.7900  -26.4300 O.2      49 MET    0.0900
    772 CB        -71.0480  -24.4580  -27.8690 C.3      49 MET   -0.1800
    773 CG        -72.5100  -24.7890  -27.7070 C.3      49 MET    0.0900
    774 SD        -73.0780  -24.5550  -26.0170 S.3      49 MET    0.0900
    775 CE        -74.0220  -23.0520  -26.0850 C.3      49 MET   -0.1400
    776 HN        -71.6180  -22.7110  -29.5400 H        49 MET    0.0900
    777 HA        -71.1680  -22.6090  -26.7550 H        49 MET    0.0900
    778 HB1       -70.4680  -25.0450  -27.1260 H        49 MET   -0.0900
    779 HB2       -70.7300  -24.7550  -28.8900 H        49 MET   -0.2200
    780 HG1       -72.6690  -25.8460  -28.0080 H        49 MET    0.0900
    781 HG2       -73.0980  -24.1400  -28.3890 H        49 MET    0.0900
    782 HE1       -74.7620  -23.0780  -26.9140 H        49 MET    0.0900
    783 HE2       -73.3490  -22.1840  -26.2520 H        49 MET    0.5100
    784 HE3       -74.5770  -22.9040  -25.1340 H        49 MET   -0.5100
    785 N         -68.5390  -22.5680  -28.6720 N.am     50 LEU   -0.4700
    786 CA        -67.1140  -22.2410  -28.6770 C.3      50 LEU    0.3100
    787 C         -66.8760  -20.7350  -28.5540 C.2      50 LEU    0.0700
    788 O         -65.9950  -20.2970  -27.8180 O.2      50 LEU    0.0900
    789 CB        -66.4360  -22.7380  -29.9500 C.3      50 LEU   -0.1800
    790 CG        -66.4050  -24.2550  -30.1800 C.3      50 LEU    0.0900
    791 CD1       -65.6790  -24.6370  -31.4900 C.3      50 LEU    0.0900
    792 CD2       -65.7740  -24.9840  -28.9930 C.3      50 LEU   -0.0900
    793 HN        -68.9710  -22.6380  -29.5670 H        50 LEU    0.0900
    794 HA        -66.6640  -22.7030  -27.8100 H        50 LEU   -0.2700
    795 HB1       -65.3860  -22.3800  -29.9330 H        50 LEU    0.0900
    796 HB2       -66.9620  -22.2770  -30.8120 H        50 LEU    0.0900
    797 HG        -67.4490  -24.6330  -30.2250 H        50 LEU    0.0900
    798 HD11      -64.6280  -24.2790  -31.4600 H        50 LEU   -0.2700
    799 HD12      -66.1900  -24.1660  -32.3570 H        50 LEU    0.0900
    800 HD13      -65.6740  -25.7410  -31.6120 H        50 LEU    0.0900
    801 HD21      -66.3580  -24.7840  -28.0690 H        50 LEU    0.0900
    802 HD22      -64.7340  -24.6270  -28.8400 H        50 LEU    0.5100
    803 HD23      -65.7700  -26.0790  -29.1800 H        50 LEU   -0.5100
    804 N         -67.6650  -19.9350  -29.2700 N.am     51 GLY   -0.4700
    805 CA        -67.4120  -18.5070  -29.3870 C.3      51 GLY    0.3100
    806 C         -67.8180  -17.7420  -28.1540 C.2      51 GLY   -0.0200
    807 O         -67.1920  -16.7460  -27.7990 O.2      51 GLY    0.0900
    808 HN        -68.4650  -20.2790  -29.7560 H        51 GLY    0.0900
    809 HA1       -67.9750  -18.1380  -30.2320 H        51 GLY    0.5100
    810 HA2       -66.3540  -18.3700  -29.5560 H        51 GLY   -0.5100
    811 N         -68.8780  -18.1740  -27.4850 N.am     52 PHE   -0.4700
    812 CA        -69.2390  -17.4860  -26.2580 C.3      52 PHE    0.3100
    813 C         -68.1610  -17.6590  -25.1670 C.2      52 PHE    0.0700
    814 O         -67.5970  -16.6680  -24.7050 O.2      52 PHE    0.0900
    815 CB        -70.6240  -17.8780  -25.7250 C.3      52 PHE   -0.1800
    816 CG        -70.9200  -17.2820  -24.3730 C.ar     52 PHE    0.0900
    817 CD1       -71.1910  -15.9280  -24.2430 C.ar     52 PHE    0.0900
    818 CD2       -70.8790  -18.0670  -23.2220 C.ar     52 PHE    0.0000
    819 CE1       -71.4520  -15.3590  -22.9810 C.ar     52 PHE   -0.1150
    820 CE2       -71.1380  -17.5180  -21.9630 C.ar     52 PHE    0.1150
    821 CZ        -71.4220  -16.1540  -21.8440 C.ar     52 PHE   -0.1150
    822 HN        -69.4420  -18.9450  -27.7730 H        52 PHE    0.1150
    823 HA        -69.2160  -16.4270  -26.4660 H        52 PHE   -0.1150
    824 HB1       -70.6820  -18.9830  -25.6210 H        52 PHE    0.1150
    825 HB2       -71.4070  -17.5180  -26.4260 H        52 PHE   -0.1150
    826 HD1       -71.2020  -15.3010  -25.1210 H        52 PHE    0.1150
    827 HD2       -70.6420  -19.1180  -23.3040 H        52 PHE   -0.1150
    828 HE1       -71.6750  -14.3050  -22.8980 H        52 PHE    0.1150
    829 HE2       -71.1200  -18.1460  -21.0840 H        52 PHE    0.5100
    830 HZ        -71.6180  -15.7230  -20.8730 H        52 PHE   -0.5100
    831 N         -67.8650  -18.9100  -24.7570 N.am     53 PRO   -0.2900
    832 CA        -66.8930  -19.0750  -23.6490 C.3      53 PRO    0.0000
    833 C         -65.5380  -18.4190  -23.9480 C.2      53 PRO    0.0900
    834 O         -65.0380  -17.6450  -23.1400 O.2      53 PRO    0.0900
    835 CB        -66.7530  -20.6080  -23.4850 C.3      53 PRO    0.0200
    836 CG        -67.9100  -21.1930  -24.2130 C.3      53 PRO    0.0900
    837 CD        -68.3450  -20.2000  -25.2810 C.3      53 PRO   -0.1800
    838 HA        -67.2460  -18.5630  -22.7690 H        53 PRO    0.0900
    839 HB1       -66.7810  -20.8910  -22.4110 H        53 PRO    0.0900
    840 HB2       -65.7950  -20.9620  -23.9250 H        53 PRO   -0.1800
    841 HG1       -67.6160  -22.1540  -24.6850 H        53 PRO    0.0900
    842 HG2       -68.7470  -21.3820  -23.5060 H        53 PRO    0.0900
    843 HD1       -67.8680  -20.4170  -26.2590 H        53 PRO    0.5100
    844 HD2       -69.4490  -20.1790  -25.3930 H        53 PRO   -0.5100
    845 N         -64.9650  -18.6930  -25.1110 N.am     54 ILE   -0.4700
    846 CA        -63.6850  -18.0990  -25.4780 C.3      54 ILE    0.3100
    847 C         -63.6270  -16.5760  -25.4110 C.2      54 ILE    0.0700
    848 O         -62.6570  -16.0120  -24.9250 O.2      54 ILE    0.0900
    849 CB        -63.2490  -18.5350  -26.8650 C.3      54 ILE   -0.0900
    850 CG1       -62.9930  -20.0400  -26.8550 C.3      54 ILE    0.0900
    851 CG2       -61.9740  -17.8490  -27.2130 C.3      54 ILE   -0.2700
    852 CD        -62.8120  -20.6770  -28.2360 C.3      54 ILE    0.0900
    853 HN        -65.3780  -19.3070  -25.7790 H        54 ILE    0.0900
    854 HA        -62.9550  -18.4080  -24.7450 H        54 ILE    0.0900
    855 HB        -64.0320  -18.2670  -27.6060 H        54 ILE   -0.1800
    856 HG11      -63.8540  -20.5350  -26.3570 H        54 ILE    0.0900
    857 HG12      -62.0750  -20.2330  -26.2610 H        54 ILE    0.0900
    858 HG21      -61.2390  -17.9680  -26.3880 H        54 ILE   -0.2700
    859 HG22      -62.1580  -16.7660  -27.3710 H        54 ILE    0.0900
    860 HG23      -61.5450  -18.2940  -28.1360 H        54 ILE    0.0900
    861 HD1       -61.8480  -20.3520  -28.6820 H        54 ILE    0.0900
    862 HD2       -63.6380  -20.3610  -28.9100 H        54 ILE    0.5100
    863 HD3       -62.8060  -21.7840  -28.1450 H        54 ILE   -0.5100
    864 N         -64.6510  -15.8950  -25.8980 N.am     55 ASN   -0.4700
    865 CA        -64.5990  -14.4450  -25.9310 C.3      55 ASN    0.3100
    866 C         -64.9850  -13.8520  -24.5940 C.2      55 ASN    0.0700
    867 O         -64.4770  -12.8200  -24.1860 O.2      55 ASN    0.0900
    868 CB        -65.4820  -13.8820  -27.0640 C.3      55 ASN   -0.1800
    869 CG        -64.9060  -14.1760  -28.4410 C.2      55 ASN    0.0900
    870 ND2       -65.4200  -15.0530  -29.1820 N.am     55 ASN    0.0900
    871 OD1       -63.8400  -13.4870  -28.7850 O.2      55 ASN    0.5500
    872 HN        -65.4750  -16.3290  -26.2520 H        55 ASN   -0.5500
    873 HA        -63.5710  -14.1520  -26.0800 H        55 ASN   -0.6200
    874 HB1       -65.5700  -12.7810  -26.9440 H        55 ASN    0.3200
    875 HB2       -66.4930  -14.3380  -26.9980 H        55 ASN    0.3000
    876 HD21      -65.0300  -15.2350  -30.0840 H        55 ASN    0.5100
    877 HD22      -66.2170  -15.5680  -28.8680 H        55 ASN   -0.5100
    878 N         -65.9140  -14.4920  -23.9130 N.am     56 PHE   -0.4700
    879 CA        -66.3000  -14.0400  -22.5980 C.3      56 PHE    0.3100
    880 C         -65.1350  -14.2740  -21.6190 C.2      56 PHE    0.0700
    881 O         -64.7450  -13.3810  -20.8590 O.2      56 PHE    0.0900
    882 CB        -67.5470  -14.7940  -22.1290 C.3      56 PHE   -0.1800
    883 CG        -68.0180  -14.3720  -20.7840 C.ar     56 PHE    0.0900
    884 CD1       -68.6320  -13.1310  -20.6140 C.ar     56 PHE    0.0900
    885 CD2       -67.8180  -15.1900  -19.6820 C.ar     56 PHE    0.0000
    886 CE1       -69.0530  -12.7140  -19.3620 C.ar     56 PHE   -0.1150
    887 CE2       -68.2390  -14.7830  -18.4270 C.ar     56 PHE    0.1150
    888 CZ        -68.8550  -13.5370  -18.2680 C.ar     56 PHE   -0.1150
    889 HN        -66.3830  -15.2980  -24.2660 H        56 PHE    0.1150
    890 HA        -66.4980  -12.9800  -22.6500 H        56 PHE   -0.1150
    891 HB1       -67.3220  -15.8810  -22.0750 H        56 PHE    0.1150
    892 HB2       -68.3780  -14.6120  -22.8440 H        56 PHE   -0.1150
    893 HD1       -68.7810  -12.4870  -21.4680 H        56 PHE    0.1150
    894 HD2       -67.3330  -16.1470  -19.8030 H        56 PHE   -0.1150
    895 HE1       -69.5320  -11.7530  -19.2420 H        56 PHE    0.1150
    896 HE2       -68.0910  -15.4270  -17.5720 H        56 PHE    0.5100
    897 HZ        -69.1780  -13.2170  -17.2880 H        56 PHE   -0.5100
    898 N         -64.5700  -15.4810  -21.6500 N.am     57 LEU   -0.4700
    899 CA        -63.4340  -15.7730  -20.8160 C.3      57 LEU    0.3100
    900 C         -62.3420  -14.7100  -20.9770 C.2      57 LEU    0.0700
    901 O         -61.7260  -14.2750  -19.9960 O.2      57 LEU    0.0900
    902 CB        -62.8860  -17.1650  -21.1190 C.3      57 LEU   -0.1800
    903 CG        -61.6810  -17.4840  -20.2310 C.3      57 LEU    0.0900
    904 CD1       -62.1100  -17.4620  -18.7530 C.3      57 LEU    0.0900
    905 CD2       -61.0200  -18.8100  -20.6230 C.3      57 LEU   -0.0900
    906 HN        -64.8980  -16.2160  -22.2360 H        57 LEU    0.0900
    907 HA        -63.7520  -15.7130  -19.7840 H        57 LEU   -0.2700
    908 HB1       -62.5780  -17.2130  -22.1850 H        57 LEU    0.0900
    909 HB2       -63.6820  -17.9190  -20.9410 H        57 LEU    0.0900
    910 HG        -60.8830  -16.7290  -20.3990 H        57 LEU    0.0900
    911 HD11      -63.0190  -18.0840  -18.6100 H        57 LEU   -0.2700
    912 HD12      -62.3390  -16.4210  -18.4420 H        57 LEU    0.0900
    913 HD13      -61.2970  -17.8720  -18.1170 H        57 LEU    0.0900
    914 HD21      -60.6670  -18.7650  -21.6750 H        57 LEU    0.0900
    915 HD22      -61.7520  -19.6400  -20.5290 H        57 LEU    0.5100
    916 HD23      -60.1470  -19.0060  -19.9640 H        57 LEU   -0.5100
    917 N         -62.1180  -14.2680  -22.2110 N.am     58 THR   -0.4700
    918 CA        -61.2010  -13.1560  -22.4540 C.3      58 THR    0.3100
    919 C         -61.5180  -11.8980  -21.6430 C.2      58 THR    0.0700
    920 O         -60.6050  -11.2710  -21.0860 O.2      58 THR    0.0900
    921 CB        -61.1430  -12.7910  -23.9310 C.3      58 THR    0.1400
    922 CG2       -60.2520  -11.5420  -24.1670 C.3      58 THR    0.0900
    923 OG1       -60.6180  -13.9050  -24.6420 O.3      58 THR   -0.6600
    924 HN        -62.5580  -14.6660  -23.0120 H        58 THR    0.4300
    925 HA        -60.2220  -13.4540  -22.1080 H        58 THR   -0.2700
    926 HB        -62.1610  -12.5590  -24.3100 H        58 THR    0.0900
    927 HG1       -61.3490  -14.5180  -24.7500 H        58 THR    0.0900
    928 HG21      -59.2730  -11.6700  -23.6590 H        58 THR    0.0900
    929 HG22      -60.7510  -10.6390  -23.7550 H        58 THR    0.5100
    930 HG23      -60.0730  -11.4060  -25.2550 H        58 THR   -0.5100
    931 N         -62.7890  -11.5060  -21.5890 N.am     59 LEU   -0.4700
    932 CA        -63.1580  -10.3230  -20.8090 C.3      59 LEU    0.3100
    933 C         -62.9840  -10.6060  -19.3170 C.2      59 LEU    0.0700
    934 O         -62.4960   -9.7760  -18.5600 O.2      59 LEU    0.0900
    935 CB        -64.6050   -9.8990  -21.0930 C.3      59 LEU   -0.1800
    936 CG        -64.9590   -9.5590  -22.5510 C.3      59 LEU    0.0900
    937 CD1       -66.4100   -9.0880  -22.6400 C.3      59 LEU    0.0900
    938 CD2       -64.0110   -8.5060  -23.1020 C.3      59 LEU   -0.0900
    939 HN        -63.5240  -11.9840  -22.0620 H        59 LEU    0.0900
    940 HA        -62.4780   -9.5270  -21.0710 H        59 LEU   -0.2700
    941 HB1       -64.8200   -9.0020  -20.4760 H        59 LEU    0.0900
    942 HB2       -65.2680  -10.7280  -20.7690 H        59 LEU    0.0900
    943 HG        -64.8220  -10.4610  -23.1860 H        59 LEU    0.0900
    944 HD11      -66.5560   -8.1820  -22.0140 H        59 LEU   -0.2700
    945 HD12      -67.0900   -9.8860  -22.2730 H        59 LEU    0.0900
    946 HD13      -66.6620   -8.8360  -23.6920 H        59 LEU    0.0900
    947 HD21      -62.9650   -8.8790  -23.0700 H        59 LEU    0.0900
    948 HD22      -64.0760   -7.5810  -22.4900 H        59 LEU    0.5100
    949 HD23      -64.2730   -8.2750  -24.1570 H        59 LEU   -0.5100
    950 N         -63.3680  -11.8070  -18.9150 N.am     60 TYR   -0.4700
    951 CA        -63.3760  -12.2050  -17.5310 C.3      60 TYR    0.3100
    952 C         -61.9630  -12.2310  -16.9170 C.2      60 TYR    0.0700
    953 O         -61.7190  -11.6330  -15.8550 O.2      60 TYR    0.0900
    954 CB        -64.0450  -13.5760  -17.4100 C.3      60 TYR   -0.1800
    955 CG        -64.2390  -14.0130  -15.9930 C.ar     60 TYR    0.0900
    956 CD1       -65.3490  -13.5970  -15.2620 C.ar     60 TYR    0.0900
    957 CD2       -63.3060  -14.8420  -15.3750 C.ar     60 TYR    0.0000
    958 CE1       -65.5240  -14.0000  -13.9500 C.ar     60 TYR   -0.1150
    959 CE2       -63.4730  -15.2530  -14.0670 C.ar     60 TYR    0.1150
    960 CZ        -64.5800  -14.8240  -13.3600 C.ar     60 TYR   -0.1150
    961 OH        -64.7370  -15.2290  -12.0590 O.3      60 TYR    0.1150
    962 HN        -63.6750  -12.5010  -19.5630 H        60 TYR    0.1100
    963 HA        -63.9220  -11.4630  -16.9650 H        60 TYR   -0.5400
    964 HB1       -63.4110  -14.3390  -17.9090 H        60 TYR    0.4300
    965 HB2       -65.0470  -13.5410  -17.8870 H        60 TYR   -0.1150
    966 HD1       -66.0810  -12.9520  -15.7250 H        60 TYR    0.1150
    967 HD2       -62.4360  -15.1670  -15.9260 H        60 TYR   -0.1150
    968 HE1       -66.3900  -13.6740  -13.3930 H        60 TYR    0.1150
    969 HE2       -62.7480  -15.9030  -13.6030 H        60 TYR    0.5100
    970 HH        -65.5520  -14.8460  -11.7250 H        60 TYR   -0.5100
    971 N         -61.0230  -12.9170  -17.5690 N.am     61 VAL   -0.4700
    972 CA        -59.6720  -12.9190  -17.0420 C.3      61 VAL    0.3100
    973 C         -59.1090  -11.5020  -16.9710 C.2      61 VAL    0.0700
    974 O         -58.2890  -11.2050  -16.1230 O.2      61 VAL    0.0900
    975 CB        -58.7010  -13.8230  -17.8300 C.3      61 VAL   -0.0900
    976 CG1       -59.1840  -15.2540  -17.8010 C.3      61 VAL    0.0900
    977 CG2       -58.4990  -13.3030  -19.2570 C.3      61 VAL   -0.2700
    978 HN        -61.1950  -13.4330  -18.4040 H        61 VAL    0.0900
    979 HA        -59.7280  -13.2550  -16.0180 H        61 VAL    0.0900
    980 HB        -57.6900  -13.7640  -17.3750 H        61 VAL    0.0900
    981 HG11      -60.1920  -15.3270  -18.2590 H        61 VAL   -0.2700
    982 HG12      -59.2450  -15.6110  -16.7500 H        61 VAL    0.0900
    983 HG13      -58.4850  -15.8990  -18.3750 H        61 VAL    0.0900
    984 HG21      -58.0780  -12.2750  -19.2340 H        61 VAL    0.0900
    985 HG22      -59.4730  -13.2750  -19.7910 H        61 VAL    0.5100
    986 HG23      -57.7920  -13.9640  -19.8040 H        61 VAL   -0.5100
    987 N         -59.5420  -10.6170  -17.8540 N.am     62 THR   -0.4700
    988 CA        -59.0150   -9.2580  -17.8270 C.3      62 THR    0.3100
    989 C         -59.4770   -8.5310  -16.5620 C.2      62 THR    0.0700
    990 O         -58.7590   -7.7070  -16.0140 O.2      62 THR    0.0900
    991 CB        -59.3760   -8.4710  -19.1180 C.3      62 THR    0.1400
    992 CG2       -58.8970   -7.0500  -19.0440 C.3      62 THR    0.0900
    993 OG1       -58.7290   -9.0830  -20.2330 O.3      62 THR   -0.6600
    994 HN        -60.2220  -10.8280  -18.5520 H        62 THR    0.4300
    995 HA        -57.9420   -9.3240  -17.7220 H        62 THR   -0.2700
    996 HB        -60.4760   -8.4900  -19.2800 H        62 THR    0.0900
    997 HG1       -59.2660   -9.8430  -20.4680 H        62 THR    0.0900
    998 HG21      -57.8920   -7.0110  -18.5720 H        62 THR    0.0900
    999 HG22      -59.6000   -6.4450  -18.4330 H        62 THR    0.5100
   1000 HG23      -58.8260   -6.6220  -20.0670 H        62 THR   -0.5100
   1001 N         -60.6830   -8.8370  -16.1010 N.am     63 VAL   -0.4700
   1002 CA        -61.1790   -8.3120  -14.8340 C.3      63 VAL    0.3100
   1003 C         -60.3830   -8.9030  -13.6440 C.2      63 VAL    0.0700
   1004 O         -60.1560   -8.2280  -12.6530 O.2      63 VAL    0.0900
   1005 CB        -62.7130   -8.5800  -14.6650 C.3      63 VAL   -0.0900
   1006 CG1       -63.2020   -8.1710  -13.2670 C.3      63 VAL    0.0900
   1007 CG2       -63.5270   -7.8550  -15.7520 C.3      63 VAL   -0.2700
   1008 HN        -61.3030   -9.4380  -16.5990 H        63 VAL    0.0900
   1009 HA        -60.9820   -7.2500  -14.8160 H        63 VAL    0.0900
   1010 HB        -62.9120   -9.6620  -14.8200 H        63 VAL    0.0900
   1011 HG11      -62.8600   -7.1400  -13.0280 H        63 VAL   -0.2700
   1012 HG12      -62.7910   -8.8670  -12.5040 H        63 VAL    0.0900
   1013 HG13      -64.3120   -8.1920  -13.2340 H        63 VAL    0.0900
   1014 HG21      -63.2190   -8.2090  -16.7590 H        63 VAL    0.0900
   1015 HG22      -63.3470   -6.7590  -15.6910 H        63 VAL    0.5100
   1016 HG23      -64.6090   -8.0650  -15.6170 H        63 VAL   -0.5100
   1017 N         -59.9360  -10.1490  -13.7670 N.am     64 GLN   -0.4700
   1018 CA        -59.2620  -10.8530  -12.6860 C.3      64 GLN    0.3100
   1019 C         -57.7500  -10.6450  -12.6220 C.2      64 GLN    0.0700
   1020 O         -57.1500  -10.8880  -11.5740 O.2      64 GLN    0.0900
   1021 CB        -59.4810  -12.3560  -12.8210 C.3      64 GLN   -0.1800
   1022 CG        -60.9020  -12.7630  -12.9760 C.3      64 GLN    0.0900
   1023 CD        -61.6200  -12.7920  -11.6600 C.2      64 GLN    0.0900
   1024 NE2       -61.8810  -14.0030  -11.1690 N.am     64 GLN   -0.1800
   1025 OE1       -61.9470  -11.7500  -11.0860 O.2      64 GLN    0.0900
   1026 HN        -60.0430  -10.6610  -14.6150 H        64 GLN    0.0900
   1027 HA        -59.6660  -10.4950  -11.7500 H        64 GLN    0.5500
   1028 HB1       -59.0730  -12.8500  -11.9130 H        64 GLN   -0.5500
   1029 HB2       -58.9170  -12.7120  -13.7090 H        64 GLN   -0.6200
   1030 HG1       -60.9440  -13.7770  -13.4280 H        64 GLN    0.3200
   1031 HG2       -61.4170  -12.0430  -13.6470 H        64 GLN    0.3000
   1032 HE21      -62.3580  -14.0960  -10.2940 H        64 GLN    0.5100
   1033 HE22      -61.6010  -14.8190  -11.6740 H        64 GLN   -0.5100
   1034 N         -57.1340  -10.2310  -13.7330 N.am     65 HSE   -0.4700
   1035 CA        -55.6840  -10.1930  -13.8160 C.3      65 HSE    0.3100
   1036 C         -55.1510   -8.8300  -14.1540 C.2      65 HSE    0.0700
   1037 O         -55.0610   -8.4580  -15.3180 O.2      65 HSE    0.0900
   1038 CB        -55.1560  -11.2310  -14.8080 C.3      65 HSE   -0.0800
   1039 CG        -55.4640  -12.6460  -14.4130 C.ar     65 HSE    0.0900
   1040 CD2       -56.6110  -13.3600  -14.4890 C.ar     65 HSE    0.0900
   1041 ND1       -54.5240  -13.4820  -13.8530 N.ar     65 HSE   -0.7000
   1042 CE1       -55.0720  -14.6620  -13.6230 C.ar     65 HSE    0.2200
   1043 NE2       -56.3370  -14.6180  -14.0040 N.ar     65 HSE    0.2500
   1044 HN        -57.6330   -9.9320  -14.5420 H        65 HSE    0.1300
   1045 HA        -55.2910  -10.3890  -12.8290 H        65 HSE   -0.3600
   1046 HB1       -54.0530  -11.1230  -14.8860 H        65 HSE    0.3200
   1047 HB2       -55.6130  -11.0390  -15.8030 H        65 HSE   -0.0500
   1048 HD2       -57.5870  -13.0590  -14.8500 H        65 HSE    0.0900
   1049 HE1       -54.5860  -15.5380  -13.1930 H        65 HSE    0.5100
   1050 HE2       -56.9970  -15.3680  -13.9520 H        65 HSE   -0.5100
   1051 N         -54.7580   -8.0900  -13.1190 N.am     66 LYS   -0.4700
   1052 CA        -54.2610   -6.7210  -13.2810 C.3      66 LYS    0.3100
   1053 C         -53.3070   -6.5580  -14.4760 C.2      66 LYS    0.0700
   1054 O         -53.3820   -5.5910  -15.2200 O.2      66 LYS    0.0900
   1055 CB        -53.5580   -6.2720  -11.9870 C.3      66 LYS   -0.1800
   1056 CG        -53.0830   -4.8270  -12.0030 C.3      66 LYS    0.0900
   1057 CD        -51.8680   -4.6240  -11.1120 C.3      66 LYS    0.0900
   1058 CE        -51.2590   -3.2350  -11.3170 C.3      66 LYS   -0.1800
   1059 NZ        -50.9130   -2.9720  -12.7480 N.4      66 LYS    0.0900
   1060 HN        -54.7840   -8.4370  -12.1850 H        66 LYS    0.0900
   1061 HA        -55.1000   -6.0770  -13.5000 H        66 LYS   -0.1800
   1062 HB1       -52.6780   -6.9280  -11.8200 H        66 LYS    0.0900
   1063 HB2       -54.2670   -6.3980  -11.1410 H        66 LYS    0.0900
   1064 HG1       -53.9060   -4.1700  -11.6490 H        66 LYS    0.2100
   1065 HG2       -52.8200   -4.5440  -13.0450 H        66 LYS    0.0500
   1066 HD1       -51.1060   -5.3960  -11.3520 H        66 LYS    0.0500
   1067 HD2       -52.1710   -4.7360  -10.0500 H        66 LYS   -0.3000
   1068 HE1       -50.3230   -3.1460  -10.7240 H        66 LYS    0.3300
   1069 HE2       -51.9870   -2.4570  -11.0000 H        66 LYS    0.3300
   1070 HZ1       -51.7720   -3.0360  -13.3300 H        66 LYS    0.3300
   1071 HZ2       -50.2210   -3.6790  -13.0720 H        66 LYS    0.5100
   1072 HZ3       -50.5030   -2.0210  -12.8360 H        66 LYS   -0.5100
   1073 N         -52.4070   -7.5130  -14.6560 N.am     67 LYS   -0.4700
   1074 CA        -51.3850   -7.4160  -15.6950 C.3      67 LYS    0.3100
   1075 C         -51.9240   -7.3390  -17.1270 C.2      67 LYS    0.0700
   1076 O         -51.2330   -6.8600  -18.0340 O.2      67 LYS    0.0900
   1077 CB        -50.3870   -8.5850  -15.5810 C.3      67 LYS   -0.1800
   1078 CG        -49.3630   -8.3960  -14.4710 C.3      67 LYS    0.0900
   1079 CD        -48.8120   -6.9870  -14.4980 C.3      67 LYS    0.0900
   1080 CE        -47.9840   -6.6640  -13.2530 C.3      67 LYS   -0.1800
   1081 NZ        -46.6530   -7.3390  -13.2770 N.4      67 LYS    0.0900
   1082 HN        -52.3870   -8.3370  -14.0940 H        67 LYS    0.0900
   1083 HA        -50.8720   -6.4730  -15.5760 H        67 LYS   -0.1800
   1084 HB1       -49.8490   -8.6880  -16.5470 H        67 LYS    0.0900
   1085 HB2       -50.9550   -9.5190  -15.3840 H        67 LYS    0.0900
   1086 HG1       -48.5320   -9.1200  -14.6090 H        67 LYS    0.2100
   1087 HG2       -49.8460   -8.5850  -13.4890 H        67 LYS    0.0500
   1088 HD1       -49.6580   -6.2710  -14.5630 H        67 LYS    0.0500
   1089 HD2       -48.1710   -6.8690  -15.3980 H        67 LYS   -0.3000
   1090 HE1       -48.5210   -7.0110  -12.3450 H        67 LYS    0.3300
   1091 HE2       -47.8050   -5.5690  -13.1960 H        67 LYS    0.3300
   1092 HZ1       -46.1200   -7.0250  -14.1130 H        67 LYS    0.3300
   1093 HZ2       -46.7890   -8.3690  -13.3190 H        67 LYS    0.5100
   1094 HZ3       -46.1250   -7.0930  -12.4160 H        67 LYS   -0.5100
   1095 N         -53.1410   -7.8370  -17.3450 N.am     68 LEU   -0.4700
   1096 CA        -53.6890   -7.8490  -18.6840 C.3      68 LEU    0.3100
   1097 C         -54.1960   -6.4600  -19.0370 C.2      68 LEU    0.0700
   1098 O         -54.2540   -6.0970  -20.2070 O.2      68 LEU    0.0900
   1099 CB        -54.8050   -8.8760  -18.8050 C.3      68 LEU   -0.1800
   1100 CG        -54.3700  -10.3340  -18.7100 C.3      68 LEU    0.0900
   1101 CD1       -55.5870  -11.2330  -18.6540 C.3      68 LEU    0.0900
   1102 CD2       -53.4600  -10.7240  -19.8590 C.3      68 LEU   -0.0900
   1103 HN        -53.7120   -8.2130  -16.6200 H        68 LEU    0.0900
   1104 HA        -52.8880   -8.0860  -19.3690 H        68 LEU   -0.2700
   1105 HB1       -55.3030   -8.7290  -19.7860 H        68 LEU    0.0900
   1106 HB2       -55.5390   -8.6830  -17.9950 H        68 LEU    0.0900
   1107 HG        -53.7580  -10.4800  -17.7940 H        68 LEU    0.0900
   1108 HD11      -56.2040  -11.1000  -19.5690 H        68 LEU   -0.2700
   1109 HD12      -56.2070  -10.9770  -17.7690 H        68 LEU    0.0900
   1110 HD13      -55.2700  -12.2970  -18.5920 H        68 LEU    0.0900
   1111 HD21      -52.5460  -10.0920  -19.8550 H        68 LEU    0.0900
   1112 HD22      -53.9870  -10.5770  -20.8260 H        68 LEU    0.5100
   1113 HD23      -53.1550  -11.7870  -19.7580 H        68 LEU   -0.5100
   1114 N         -54.5140   -5.6610  -18.0230 N.am     69 ARG   -0.4700
   1115 CA        -55.1330   -4.3720  -18.2520 C.3      69 ARG    0.3100
   1116 C         -54.1650   -3.2850  -18.6760 C.2      69 ARG    0.0700
   1117 O         -54.0660   -2.2710  -18.0150 O.2      69 ARG    0.0900
   1118 CB        -55.9450   -3.9370  -17.0320 C.3      69 ARG   -0.1800
   1119 CG        -57.0720   -4.9250  -16.6820 C.3      69 ARG    0.0900
   1120 CD        -58.0750   -4.3300  -15.6850 C.3      69 ARG    0.0900
   1121 NE        -57.5050   -4.2090  -14.3500 N.pl3    69 ARG   -0.1800
   1122 CZ        -57.5320   -5.1720  -13.4300 C.cat    69 ARG    0.0900
   1123 NH1       -56.9750   -4.9610  -12.2490 N.pl3    69 ARG    0.0900
   1124 NH2       -58.1140   -6.3360  -13.6780 N.pl3    69 ARG    0.2000
   1125 HN        -54.3450   -5.9110  -17.0730 H        69 ARG    0.0900
   1126 HA        -55.7730   -4.4580  -19.1170 H        69 ARG    0.0900
   1127 HB1       -56.3940   -2.9420  -17.2380 H        69 ARG   -0.7000
   1128 HB2       -55.2620   -3.8490  -16.1610 H        69 ARG    0.4400
   1129 HG1       -56.6230   -5.8390  -16.2380 H        69 ARG    0.6400
   1130 HG2       -57.6100   -5.2020  -17.6120 H        69 ARG   -0.8000
   1131 HD1       -58.9670   -4.9880  -15.6140 H        69 ARG    0.4600
   1132 HD2       -58.3760   -3.3140  -16.0170 H        69 ARG    0.4600
   1133 HE        -57.0640   -3.3450  -14.1080 H        69 ARG   -0.8000
   1134 HH11      -56.5390   -4.0840  -12.0510 H        69 ARG    0.4600
   1135 HH12      -56.9910   -5.6800  -11.5530 H        69 ARG    0.4600
   1136 HH21      -58.4090   -6.5610  -14.6070 H        69 ARG    0.5100
   1137 HH22      -58.2590   -6.9900  -12.9360 H        69 ARG   -0.5100
   1138 N         -53.4750   -3.4890  -19.7920 N.am     70 THR   -0.4700
   1139 CA        -52.4970   -2.5480  -20.3290 C.3      70 THR    0.3100
   1140 C         -53.0040   -1.9750  -21.6660 C.2      70 THR    0.0700
   1141 O         -53.7590   -2.6430  -22.3830 O.2      70 THR    0.0900
   1142 CB        -51.1620   -3.2750  -20.6290 C.3      70 THR    0.1400
   1143 CG2       -50.6730   -4.0480  -19.4330 C.3      70 THR    0.0900
   1144 OG1       -51.3660   -4.2150  -21.6900 O.3      70 THR   -0.6600
   1145 HN        -53.5980   -4.3210  -20.3280 H        70 THR    0.4300
   1146 HA        -52.3470   -1.7670  -19.6000 H        70 THR   -0.2700
   1147 HB        -50.3890   -2.5380  -20.9380 H        70 THR    0.0900
   1148 HG1       -51.7700   -4.9860  -21.2860 H        70 THR    0.0900
   1149 HG21      -51.4240   -4.8130  -19.1400 H        70 THR    0.0900
   1150 HG22      -50.5160   -3.3590  -18.5750 H        70 THR    0.5100
   1151 HG23      -49.7190   -4.5620  -19.6780 H        70 THR   -0.5100
   1152 N         -52.5680   -0.7510  -22.0390 N.am     71 PRO   -0.2900
   1153 CA        -53.0730   -0.1270  -23.2780 C.3      71 PRO    0.0000
   1154 C         -52.9800   -0.9850  -24.5410 C.2      71 PRO    0.0900
   1155 O         -53.9210   -1.0020  -25.3390 O.2      71 PRO    0.0900
   1156 CB        -52.2160    1.1400  -23.4040 C.3      71 PRO    0.0200
   1157 CG        -51.9830    1.5280  -21.9800 C.3      71 PRO    0.0900
   1158 CD        -51.7580    0.2010  -21.2490 C.3      71 PRO   -0.1800
   1159 HA        -54.1340    0.0500  -23.2050 H        71 PRO    0.0900
   1160 HB1       -52.7560    1.9390  -23.9550 H        71 PRO    0.0900
   1161 HB2       -51.2580    0.9290  -23.9250 H        71 PRO   -0.1800
   1162 HG1       -51.0920    2.1840  -21.8910 H        71 PRO    0.0900
   1163 HG2       -52.8650    2.0610  -21.5670 H        71 PRO    0.0900
   1164 HD1       -50.6890   -0.0990  -21.2640 H        71 PRO    0.5100
   1165 HD2       -52.1270    0.2420  -20.2030 H        71 PRO   -0.5100
   1166 N         -51.8750   -1.6920  -24.7390 N.am     72 LEU   -0.4700
   1167 CA        -51.7280   -2.5310  -25.9160 C.3      72 LEU    0.3100
   1168 C         -52.7080   -3.7080  -25.9290 C.2      72 LEU    0.0700
   1169 O         -52.9090   -4.3550  -26.9500 O.2      72 LEU    0.0900
   1170 CB        -50.2900   -3.0230  -26.0430 C.3      72 LEU   -0.1800
   1171 CG        -49.3470   -1.8670  -26.4140 C.3      72 LEU    0.0900
   1172 CD1       -47.8770   -2.1110  -26.0110 C.3      72 LEU    0.0900
   1173 CD2       -49.4810   -1.5480  -27.9100 C.3      72 LEU   -0.0900
   1174 HN        -51.1100   -1.6810  -24.0990 H        72 LEU    0.0900
   1175 HA        -52.0020   -1.9470  -26.7810 H        72 LEU   -0.2700
   1176 HB1       -50.2370   -3.8060  -26.8290 H        72 LEU    0.0900
   1177 HB2       -49.9660   -3.4650  -25.0760 H        72 LEU    0.0900
   1178 HG        -49.7040   -0.9450  -25.9080 H        72 LEU    0.0900
   1179 HD11      -47.4890   -3.0210  -26.5170 H        72 LEU   -0.2700
   1180 HD12      -47.8060   -2.2580  -24.9120 H        72 LEU    0.0900
   1181 HD13      -47.2530   -1.2430  -26.3140 H        72 LEU    0.0900
   1182 HD21      -50.5250   -1.2530  -28.1460 H        72 LEU    0.0900
   1183 HD22      -49.2200   -2.4440  -28.5130 H        72 LEU    0.5100
   1184 HD23      -48.8050   -0.7070  -28.1790 H        72 LEU   -0.5100
   1185 N         -53.3420   -3.9810  -24.7970 N.am     73 ASN   -0.4700
   1186 CA        -54.3220   -5.0330  -24.7730 C.3      73 ASN    0.3100
   1187 C         -55.7320   -4.5310  -25.0360 C.2      73 ASN    0.0700
   1188 O         -56.6440   -5.3250  -25.2480 O.2      73 ASN    0.0900
   1189 CB        -54.2770   -5.7620  -23.4330 C.3      73 ASN   -0.1800
   1190 CG        -53.1420   -6.7310  -23.3630 C.2      73 ASN    0.0900
   1191 ND2       -52.9630   -7.3830  -22.2150 N.am     73 ASN    0.0900
   1192 OD1       -52.4330   -6.9070  -24.3410 O.2      73 ASN    0.5500
   1193 HN        -53.1760   -3.4910  -23.9440 H        73 ASN   -0.5500
   1194 HA        -54.1060   -5.7150  -25.5820 H        73 ASN   -0.6200
   1195 HB1       -55.2280   -6.3170  -23.2870 H        73 ASN    0.3200
   1196 HB2       -54.1590   -5.0170  -22.6160 H        73 ASN    0.3000
   1197 HD21      -53.5750   -7.2150  -21.4420 H        73 ASN    0.5100
   1198 HD22      -52.2150   -8.0420  -22.1250 H        73 ASN   -0.5100
   1199 N         -55.9280   -3.2170  -25.0140 N.am     74 TYR   -0.4700
   1200 CA        -57.2800   -2.6800  -25.1850 C.3      74 TYR    0.3100
   1201 C         -57.9380   -3.2090  -26.4650 C.2      74 TYR    0.0700
   1202 O         -59.1050   -3.5730  -26.4570 O.2      74 TYR    0.0900
   1203 CB        -57.2680   -1.1500  -25.2430 C.3      74 TYR   -0.1800
   1204 CG        -57.1060   -0.4310  -23.9240 C.ar     74 TYR    0.0900
   1205 CD1       -56.7130   -1.1000  -22.7630 C.ar     74 TYR    0.0900
   1206 CD2       -57.2980    0.9480  -23.8540 C.ar     74 TYR    0.0000
   1207 CE1       -56.5470   -0.4100  -21.5620 C.ar     74 TYR   -0.1150
   1208 CE2       -57.1360    1.6410  -22.6770 C.ar     74 TYR    0.1150
   1209 CZ        -56.7610    0.9690  -21.5320 C.ar     74 TYR   -0.1150
   1210 OH        -56.6100    1.7080  -20.3730 O.3      74 TYR    0.1150
   1211 HN        -55.1900   -2.5590  -24.8860 H        74 TYR    0.1100
   1212 HA        -57.8780   -3.0160  -24.3500 H        74 TYR   -0.5400
   1213 HB1       -58.2310   -0.8030  -25.6750 H        74 TYR    0.4300
   1214 HB2       -56.4230   -0.8260  -25.8860 H        74 TYR   -0.1150
   1215 HD1       -56.5360   -2.1660  -22.7950 H        74 TYR    0.1150
   1216 HD2       -57.5800    1.4860  -24.7460 H        74 TYR   -0.1150
   1217 HE1       -56.2560   -0.9370  -20.6650 H        74 TYR    0.1150
   1218 HE2       -57.3020    2.7080  -22.6480 H        74 TYR    0.5100
   1219 HH        -56.9540    2.5890  -20.5370 H        74 TYR   -0.5100
   1220 N         -57.1750   -3.2460  -27.5580 N.am     75 ILE   -0.4700
   1221 CA        -57.7260   -3.5750  -28.8530 C.3      75 ILE    0.3100
   1222 C         -58.1010   -5.0600  -28.9360 C.2      75 ILE    0.0700
   1223 O         -58.9690   -5.4530  -29.7280 O.2      75 ILE    0.0900
   1224 CB        -56.7710   -3.1820  -30.0000 C.3      75 ILE   -0.0900
   1225 CG1       -57.5170   -3.1800  -31.3420 C.3      75 ILE    0.0900
   1226 CG2       -55.5760   -4.1160  -30.0710 C.3      75 ILE   -0.2700
   1227 CD        -58.5090   -2.0440  -31.4700 C.3      75 ILE    0.0900
   1228 HN        -56.1990   -3.0500  -27.5310 H        75 ILE    0.0900
   1229 HA        -58.6630   -3.0500  -28.9550 H        75 ILE    0.0900
   1230 HB        -56.4110   -2.1440  -29.8350 H        75 ILE   -0.1800
   1231 HG11      -58.0630   -4.1410  -31.4460 H        75 ILE    0.0900
   1232 HG12      -56.7740   -3.0970  -32.1630 H        75 ILE    0.0900
   1233 HG21      -55.8960   -5.1210  -30.4230 H        75 ILE   -0.2700
   1234 HG22      -55.1190   -4.2220  -29.0640 H        75 ILE    0.0900
   1235 HG23      -54.8230   -3.7150  -30.7820 H        75 ILE    0.0900
   1236 HD1       -57.9850   -1.0680  -31.3840 H        75 ILE    0.0900
   1237 HD2       -59.2680   -2.1110  -30.6610 H        75 ILE    0.5100
   1238 HD3       -59.0110   -2.0900  -32.4590 H        75 ILE   -0.5100
   1239 N         -57.4390   -5.8790  -28.1180 N.am     76 LEU   -0.4700
   1240 CA        -57.7580   -7.2990  -28.0400 C.3      76 LEU    0.3100
   1241 C         -59.0690   -7.4970  -27.2690 C.2      76 LEU    0.0700
   1242 O         -59.8350   -8.4140  -27.5500 O.2      76 LEU    0.0900
   1243 CB        -56.6160   -8.0810  -27.3760 C.3      76 LEU   -0.1800
   1244 CG        -55.2930   -8.1120  -28.1560 C.3      76 LEU    0.0900
   1245 CD1       -54.1720   -8.6790  -27.2930 C.3      76 LEU    0.0900
   1246 CD2       -55.4330   -8.9160  -29.4240 C.3      76 LEU   -0.0900
   1247 HN        -56.7030   -5.5600  -27.5260 H        76 LEU    0.0900
   1248 HA        -57.9230   -7.6600  -29.0440 H        76 LEU   -0.2700
   1249 HB1       -56.9560   -9.1290  -27.2310 H        76 LEU    0.0900
   1250 HB2       -56.4200   -7.6260  -26.3830 H        76 LEU    0.0900
   1251 HG        -55.0290   -7.0810  -28.4710 H        76 LEU    0.0900
   1252 HD11      -54.4200   -9.7150  -26.9770 H        76 LEU   -0.2700
   1253 HD12      -54.0410   -8.0520  -26.3850 H        76 LEU    0.0900
   1254 HD13      -53.2240   -8.7020  -27.8720 H        76 LEU    0.0900
   1255 HD21      -56.2140   -8.4690  -30.0750 H        76 LEU    0.0900
   1256 HD22      -55.7300   -9.9590  -29.1790 H        76 LEU    0.5100
   1257 HD23      -54.4700   -8.9210  -29.9760 H        76 LEU   -0.5100
   1258 N         -59.3310   -6.6200  -26.3020 N.am     77 LEU   -0.4700
   1259 CA        -60.5580   -6.6890  -25.5510 C.3      77 LEU    0.3100
   1260 C         -61.6790   -6.3060  -26.4830 C.2      77 LEU    0.0700
   1261 O         -62.7520   -6.9100  -26.4920 O.2      77 LEU    0.0900
   1262 CB        -60.5360   -5.7110  -24.3730 C.3      77 LEU   -0.1800
   1263 CG        -59.7130   -6.0500  -23.1260 C.3      77 LEU    0.0900
   1264 CD1       -60.3600   -5.3720  -21.9190 C.3      77 LEU    0.0900
   1265 CD2       -59.6120   -7.5380  -22.8790 C.3      77 LEU   -0.0900
   1266 HN        -58.7010   -5.8880  -26.0590 H        77 LEU    0.0900
   1267 HA        -60.6730   -7.7010  -25.1920 H        77 LEU   -0.2700
   1268 HB1       -61.5870   -5.5780  -24.0420 H        77 LEU    0.0900
   1269 HB2       -60.1530   -4.7450  -24.7610 H        77 LEU    0.0900
   1270 HG        -58.6710   -5.6860  -23.2510 H        77 LEU    0.0900
   1271 HD11      -61.1110   -6.0480  -21.4580 H        77 LEU   -0.2700
   1272 HD12      -60.8710   -4.4380  -22.2380 H        77 LEU    0.0900
   1273 HD13      -59.5850   -5.1330  -21.1600 H        77 LEU    0.0900
   1274 HD21      -59.2960   -8.0590  -23.8080 H        77 LEU    0.0900
   1275 HD22      -60.6010   -7.9380  -22.5670 H        77 LEU    0.5100
   1276 HD23      -58.8610   -7.7400  -22.0860 H        77 LEU   -0.5100
   1277 N         -61.4070   -5.2600  -27.2540 N.am     78 ASN   -0.4700
   1278 CA        -62.2980   -4.7660  -28.2590 C.3      78 ASN    0.3100
   1279 C         -62.6440   -5.9180  -29.1980 C.2      78 ASN    0.0700
   1280 O         -63.8080   -6.1430  -29.5450 O.2      78 ASN    0.0900
   1281 CB        -61.5620   -3.6830  -29.0330 C.3      78 ASN   -0.1800
   1282 CG        -62.4740   -2.9020  -29.9470 C.2      78 ASN    0.0900
   1283 ND2       -62.0570   -2.7200  -31.2050 N.am     78 ASN    0.0900
   1284 OD1       -63.5340   -2.4520  -29.5260 O.2      78 ASN    0.5500
   1285 HN        -60.5490   -4.7610  -27.1640 H        78 ASN   -0.5500
   1286 HA        -63.1800   -4.3680  -27.7780 H        78 ASN   -0.6200
   1287 HB1       -60.7660   -4.1560  -29.6470 H        78 ASN    0.3200
   1288 HB2       -61.0950   -2.9770  -28.3120 H        78 ASN    0.3000
   1289 HD21      -61.3560   -3.3200  -31.5910 H        78 ASN    0.5100
   1290 HD22      -62.4470   -1.9850  -31.7590 H        78 ASN   -0.5100
   1291 N         -61.6140   -6.6580  -29.5930 N.am     79 LEU   -0.4700
   1292 CA        -61.8090   -7.7570  -30.4810 C.3      79 LEU    0.3100
   1293 C         -62.7990   -8.7280  -29.8640 C.2      79 LEU    0.0700
   1294 O         -63.6770   -9.2470  -30.5420 O.2      79 LEU    0.0900
   1295 CB        -60.4870   -8.4630  -30.7530 C.3      79 LEU   -0.1800
   1296 CG        -60.6680   -9.7970  -31.4690 C.3      79 LEU    0.0900
   1297 CD1       -61.2770   -9.5640  -32.8460 C.3      79 LEU    0.0900
   1298 CD2       -59.3450  -10.5330  -31.5700 C.3      79 LEU   -0.0900
   1299 HN        -60.6790   -6.4860  -29.2940 H        79 LEU    0.0900
   1300 HA        -62.2270   -7.3760  -31.4010 H        79 LEU   -0.2700
   1301 HB1       -59.9720   -8.6440  -29.7850 H        79 LEU    0.0900
   1302 HB2       -59.8500   -7.8030  -31.3800 H        79 LEU    0.0900
   1303 HG        -61.3380  -10.4510  -30.8730 H        79 LEU    0.0900
   1304 HD11      -60.6100   -8.9150  -33.4540 H        79 LEU   -0.2700
   1305 HD12      -62.2630   -9.0630  -32.7450 H        79 LEU    0.0900
   1306 HD13      -61.4030  -10.5340  -33.3730 H        79 LEU    0.0900
   1307 HD21      -58.9390  -10.7290  -30.5550 H        79 LEU    0.0900
   1308 HD22      -58.6110   -9.9170  -32.1320 H        79 LEU    0.5100
   1309 HD23      -59.4910  -11.5060  -32.0870 H        79 LEU   -0.5100
   1310 N         -62.6690   -8.9770  -28.5680 N.am     80 ALA   -0.4700
   1311 CA        -63.5120   -9.9820  -27.9510 C.3      80 ALA    0.3100
   1312 C         -64.9550   -9.4970  -27.8030 C.2      80 ALA    0.0700
   1313 O         -65.8870  -10.2970  -27.8630 O.2      80 ALA    0.0900
   1314 CB        -62.9410  -10.4550  -26.6200 C.3      80 ALA   -0.2700
   1315 HN        -62.0150   -8.5050  -27.9830 H        80 ALA    0.0900
   1316 HA        -63.5890  -10.8130  -28.6360 H        80 ALA    0.0900
   1317 HB1       -62.8560   -9.6000  -25.9160 H        80 ALA    0.0900
   1318 HB2       -61.9300  -10.8900  -26.7740 H        80 ALA    0.5100
   1319 HB3       -63.6120  -11.2180  -26.1700 H        80 ALA   -0.5100
   1320 N         -65.1380   -8.1900  -27.6300 N.am     81 VAL   -0.4700
   1321 CA        -66.4690   -7.6020  -27.5570 C.3      81 VAL    0.3100
   1322 C         -67.1500   -7.7340  -28.9170 C.2      81 VAL    0.0700
   1323 O         -68.3300   -8.0670  -29.0150 O.2      81 VAL    0.0900
   1324 CB        -66.4250   -6.1190  -27.1060 C.3      81 VAL   -0.0900
   1325 CG1       -67.8260   -5.4910  -27.1680 C.3      81 VAL    0.0900
   1326 CG2       -65.8840   -6.0190  -25.6820 C.3      81 VAL   -0.2700
   1327 HN        -64.3740   -7.5560  -27.5410 H        81 VAL    0.0900
   1328 HA        -67.0470   -8.1850  -26.8560 H        81 VAL    0.0900
   1329 HB        -65.7380   -5.5530  -27.7700 H        81 VAL    0.0900
   1330 HG11      -68.5600   -6.1430  -26.6480 H        81 VAL   -0.2700
   1331 HG12      -68.1410   -5.3750  -28.2270 H        81 VAL    0.0900
   1332 HG13      -67.8170   -4.4990  -26.6690 H        81 VAL    0.0900
   1333 HG21      -64.8560   -6.4390  -25.6330 H        81 VAL    0.0900
   1334 HG22      -66.5350   -6.5940  -24.9880 H        81 VAL    0.5100
   1335 HG23      -65.8480   -4.9550  -25.3650 H        81 VAL   -0.5100
   1336 N         -66.3750   -7.5180  -29.9700 N.am     82 ALA   -0.4700
   1337 CA        -66.8820   -7.5780  -31.3190 C.3      82 ALA    0.3100
   1338 C         -67.3340   -8.9940  -31.6370 C.2      82 ALA    0.0700
   1339 O         -68.4210   -9.2130  -32.1440 O.2      82 ALA    0.0900
   1340 CB        -65.8090   -7.1420  -32.2770 C.3      82 ALA   -0.2700
   1341 HN        -65.4060   -7.3030  -29.8780 H        82 ALA    0.0900
   1342 HA        -67.7410   -6.9270  -31.3890 H        82 ALA    0.0900
   1343 HB1       -65.0030   -7.9070  -32.3220 H        82 ALA    0.0900
   1344 HB2       -65.3660   -6.1810  -31.9380 H        82 ALA    0.5100
   1345 HB3       -66.2360   -7.0190  -33.2950 H        82 ALA   -0.5100
   1346 N         -66.4840   -9.9660  -31.3390 N.am     83 ASP   -0.4700
   1347 CA        -66.8350  -11.3540  -31.5030 C.3      83 ASP    0.3100
   1348 C         -68.1330  -11.6520  -30.7570 C.2      83 ASP    0.0700
   1349 O         -68.9190  -12.4980  -31.1860 O.2      83 ASP    0.0900
   1350 CB        -65.7220  -12.2510  -30.9630 C.3      83 ASP   -0.2800
   1351 CG        -64.4710  -12.2360  -31.8300 C.2      83 ASP    0.0900
   1352 OD1       -64.5150  -11.7070  -32.9600 O.co2    83 ASP    0.0900
   1353 OD2       -63.4330  -12.7640  -31.3830 O.co2    83 ASP    0.6200
   1354 HN        -65.5690   -9.7810  -30.9880 H        83 ASP   -0.7600
   1355 HA        -66.9900  -11.5390  -32.5550 H        83 ASP   -0.7600
   1356 HB1       -66.0970  -13.2960  -30.9070 H        83 ASP    0.5100
   1357 HB2       -65.4460  -11.9090  -29.9430 H        83 ASP   -0.5100
   1358 N         -68.3660  -10.9720  -29.6370 N.am     84 LEU   -0.4700
   1359 CA        -69.6000  -11.1960  -28.8890 C.3      84 LEU    0.3100
   1360 C         -70.8370  -10.5740  -29.5660 C.2      84 LEU    0.0700
   1361 O         -71.9360  -11.1480  -29.5290 O.2      84 LEU    0.0900
   1362 CB        -69.4680  -10.7460  -27.4280 C.3      84 LEU   -0.1800
   1363 CG        -68.5920  -11.6830  -26.5730 C.3      84 LEU    0.0900
   1364 CD1       -68.3040  -11.0780  -25.2140 C.3      84 LEU    0.0900
   1365 CD2       -69.2130  -13.0670  -26.4160 C.3      84 LEU   -0.0900
   1366 HN        -67.7290  -10.3000  -29.2670 H        84 LEU    0.0900
   1367 HA        -69.8240  -12.2520  -28.9320 H        84 LEU   -0.2700
   1368 HB1       -70.4820  -10.7010  -26.9790 H        84 LEU    0.0900
   1369 HB2       -69.0210   -9.7300  -27.4100 H        84 LEU    0.0900
   1370 HG        -67.6330  -11.8690  -27.1020 H        84 LEU    0.0900
   1371 HD11      -69.2540  -10.8950  -24.6680 H        84 LEU   -0.2700
   1372 HD12      -67.7740  -10.1090  -25.3370 H        84 LEU    0.0900
   1373 HD13      -67.6780  -11.7730  -24.6150 H        84 LEU    0.0900
   1374 HD21      -69.3450  -13.5410  -27.4120 H        84 LEU    0.0900
   1375 HD22      -70.2080  -12.9820  -25.9280 H        84 LEU    0.5100
   1376 HD23      -68.5490  -13.7120  -25.8020 H        84 LEU   -0.5100
   1377 N         -70.6710   -9.4080  -30.1910 N.am     85 PHE   -0.4700
   1378 CA        -71.7370   -8.8710  -31.0340 C.3      85 PHE    0.3100
   1379 C         -72.1180   -9.8910  -32.1190 C.2      85 PHE    0.0700
   1380 O         -73.2890  -10.0780  -32.4270 O.2      85 PHE    0.0900
   1381 CB        -71.3400   -7.5280  -31.6640 C.3      85 PHE   -0.1800
   1382 CG        -71.6160   -6.3340  -30.7820 C.ar     85 PHE    0.0900
   1383 CD1       -70.7300   -5.9680  -29.7840 C.ar     85 PHE    0.0900
   1384 CD2       -72.7660   -5.5740  -30.9550 C.ar     85 PHE    0.0000
   1385 CE1       -70.9780   -4.8700  -28.9710 C.ar     85 PHE   -0.1150
   1386 CE2       -73.0240   -4.4800  -30.1480 C.ar     85 PHE    0.1150
   1387 CZ        -72.1220   -4.1240  -29.1540 C.ar     85 PHE   -0.1150
   1388 HN        -69.8380   -8.8660  -30.1170 H        85 PHE    0.1150
   1389 HA        -72.6150   -8.7470  -30.4170 H        85 PHE   -0.1150
   1390 HB1       -71.9130   -7.3800  -32.6050 H        85 PHE    0.1150
   1391 HB2       -70.2500   -7.5320  -31.8780 H        85 PHE   -0.1150
   1392 HD1       -69.8310   -6.5470  -29.6350 H        85 PHE    0.1150
   1393 HD2       -73.4690   -5.8420  -31.7310 H        85 PHE   -0.1150
   1394 HE1       -70.2750   -4.6010  -28.1960 H        85 PHE    0.1150
   1395 HE2       -73.9250   -3.9030  -30.2900 H        85 PHE    0.5100
   1396 HZ        -72.3160   -3.2670  -28.5270 H        85 PHE   -0.5100
   1397 N         -71.1330  -10.5730  -32.6850 N.am     86 MET   -0.4700
   1398 CA        -71.4240  -11.5730  -33.6810 C.3      86 MET    0.3100
   1399 C         -72.2180  -12.7280  -33.0800 C.2      86 MET    0.0700
   1400 O         -73.1370  -13.2620  -33.7060 O.2      86 MET    0.0900
   1401 CB        -70.1330  -12.0970  -34.3200 C.3      86 MET   -0.1800
   1402 CG        -69.3270  -11.0110  -35.0520 C.3      86 MET    0.0900
   1403 SD        -67.6920  -11.5620  -35.6470 S.3      86 MET    0.0900
   1404 CE        -68.0940  -12.5910  -37.0430 C.3      86 MET   -0.1400
   1405 HN        -70.1730  -10.4310  -32.4550 H        86 MET    0.0900
   1406 HA        -72.0580  -11.1230  -34.4310 H        86 MET    0.0900
   1407 HB1       -70.3960  -12.8940  -35.0490 H        86 MET   -0.0900
   1408 HB2       -69.4960  -12.5350  -33.5240 H        86 MET   -0.2200
   1409 HG1       -69.1880  -10.1580  -34.3560 H        86 MET    0.0900
   1410 HG2       -69.9270  -10.6630  -35.9170 H        86 MET    0.0900
   1411 HE1       -68.6430  -12.0180  -37.8210 H        86 MET    0.0900
   1412 HE2       -68.7360  -13.4390  -36.7230 H        86 MET    0.5100
   1413 HE3       -67.1660  -12.9910  -37.5050 H        86 MET   -0.5100
   1414 N         -71.8360  -13.1360  -31.8730 N.am     87 VAL   -0.4700
   1415 CA        -72.4260  -14.3070  -31.2330 C.3      87 VAL    0.3100
   1416 C         -73.8850  -14.0990  -30.8460 C.2      87 VAL    0.0700
   1417 O         -74.7040  -15.0120  -30.9600 O.2      87 VAL    0.0900
   1418 CB        -71.6310  -14.7230  -29.9810 C.3      87 VAL   -0.0900
   1419 CG1       -72.3130  -15.8920  -29.2840 C.3      87 VAL    0.0900
   1420 CG2       -70.2000  -15.0780  -30.3520 C.3      87 VAL   -0.2700
   1421 HN        -71.1310  -12.6610  -31.3520 H        87 VAL    0.0900
   1422 HA        -72.4300  -15.1110  -31.9550 H        87 VAL    0.0900
   1423 HB        -71.5680  -13.8620  -29.2820 H        87 VAL    0.0900
   1424 HG11      -72.5370  -16.6960  -30.0170 H        87 VAL   -0.2700
   1425 HG12      -73.2670  -15.5540  -28.8240 H        87 VAL    0.0900
   1426 HG13      -71.6450  -16.3050  -28.4980 H        87 VAL    0.0900
   1427 HG21      -69.9380  -14.6310  -31.3360 H        87 VAL    0.0900
   1428 HG22      -70.0900  -16.1810  -30.4240 H        87 VAL    0.5100
   1429 HG23      -69.5010  -14.6820  -29.5860 H        87 VAL   -0.5100
   1430 N         -74.2070  -12.8960  -30.3840 N.am     88 PHE   -0.4700
   1431 CA        -75.5690  -12.5870  -29.9150 C.3      88 PHE    0.3100
   1432 C         -76.4280  -11.8480  -30.9250 C.2      88 PHE    0.0700
   1433 O         -77.6270  -12.0790  -31.0100 O.2      88 PHE    0.0900
   1434 CB        -75.5670  -11.8380  -28.5640 C.3      88 PHE   -0.1800
   1435 CG        -75.0850  -12.6900  -27.4310 C.ar     88 PHE    0.0900
   1436 CD1       -75.8370  -13.7850  -27.0050 C.ar     88 PHE    0.0900
   1437 CD2       -73.8560  -12.4450  -26.8230 C.ar     88 PHE    0.0000
   1438 CE1       -75.3860  -14.6080  -25.9830 C.ar     88 PHE   -0.1150
   1439 CE2       -73.3980  -13.2610  -25.7970 C.ar     88 PHE    0.1150
   1440 CZ        -74.1630  -14.3410  -25.3770 C.ar     88 PHE   -0.1150
   1441 HN        -73.5460  -12.1520  -30.3340 H        88 PHE    0.1150
   1442 HA        -76.1010  -13.5220  -29.8160 H        88 PHE   -0.1150
   1443 HB1       -76.5990  -11.5090  -28.3200 H        88 PHE    0.1150
   1444 HB2       -74.8920  -10.9570  -28.6300 H        88 PHE   -0.1150
   1445 HD1       -76.7830  -13.9970  -27.4790 H        88 PHE    0.1150
   1446 HD2       -73.2540  -11.6120  -27.1530 H        88 PHE   -0.1150
   1447 HE1       -75.9810  -15.4500  -25.6600 H        88 PHE    0.1150
   1448 HE2       -72.4470  -13.0560  -25.3270 H        88 PHE    0.5100
   1449 HZ        -73.8070  -14.9750  -24.5780 H        88 PHE   -0.5100
   1450 N         -75.8310  -10.9470  -31.6870 N.am     89 GLY   -0.4700
   1451 CA        -76.5720  -10.2750  -32.7310 C.3      89 GLY    0.3100
   1452 C         -76.8860  -11.2330  -33.8670 C.2      89 GLY   -0.0200
   1453 O         -77.9940  -11.2140  -34.4180 O.2      89 GLY    0.0900
   1454 HN        -74.8700  -10.6980  -31.5820 H        89 GLY    0.0900
   1455 HA1       -75.9730   -9.4560  -33.1030 H        89 GLY    0.5100
   1456 HA2       -77.4930   -9.9000  -32.3080 H        89 GLY   -0.5100
   1457 N         -75.9130  -12.0790  -34.2110 N.am     90 GLY   -0.4700
   1458 CA        -76.0040  -12.9200  -35.3870 C.3      90 GLY    0.3100
   1459 C         -76.2740  -14.3840  -35.0930 C.2      90 GLY   -0.0200
   1460 O         -77.3470  -14.9030  -35.4480 O.2      90 GLY    0.0900
   1461 HN        -75.0770  -12.1690  -33.6740 H        90 GLY    0.0900
   1462 HA1       -75.0660  -12.8420  -35.9160 H        90 GLY    0.5100
   1463 HA2       -76.8090  -12.5370  -35.9960 H        90 GLY   -0.5100
   1464 N         -75.3160  -15.0530  -34.4360 N.am     91 PHE   -0.4700
   1465 CA        -75.3620  -16.5020  -34.2740 C.3      91 PHE    0.3100
   1466 C         -76.6120  -16.9910  -33.5340 C.2      91 PHE    0.0700
   1467 O         -77.2170  -17.9840  -33.9310 O.2      91 PHE    0.0900
   1468 CB        -74.1070  -17.0560  -33.5580 C.3      91 PHE   -0.1800
   1469 CG        -72.7940  -16.7060  -34.2220 C.ar     91 PHE    0.0900
   1470 CD1       -72.7590  -16.1690  -35.5210 C.ar     91 PHE    0.0900
   1471 CD2       -71.5800  -16.9370  -33.5500 C.ar     91 PHE    0.0000
   1472 CE1       -71.5420  -15.8650  -36.1420 C.ar     91 PHE   -0.1150
   1473 CE2       -70.3530  -16.6340  -34.1630 C.ar     91 PHE    0.1150
   1474 CZ        -70.3310  -16.0840  -35.4650 C.ar     91 PHE   -0.1150
   1475 HN        -74.5310  -14.5910  -34.0300 H        91 PHE    0.1150
   1476 HA        -75.4460  -16.9380  -35.2580 H        91 PHE   -0.1150
   1477 HB1       -74.1690  -18.1640  -33.5250 H        91 PHE    0.1150
   1478 HB2       -74.0680  -16.6440  -32.5270 H        91 PHE   -0.1150
   1479 HD1       -73.6850  -15.9890  -36.0480 H        91 PHE    0.1150
   1480 HD2       -71.5910  -17.3520  -32.5530 H        91 PHE   -0.1150
   1481 HE1       -71.5320  -15.4600  -37.1430 H        91 PHE    0.1150
   1482 HE2       -69.4270  -16.8210  -33.6410 H        91 PHE    0.5100
   1483 HZ        -69.3910  -15.8350  -35.9340 H        91 PHE   -0.5100
   1484 N         -77.0010  -16.3290  -32.4510 N.am     92 THR   -0.4700
   1485 CA        -78.1550  -16.8190  -31.6940 C.3      92 THR    0.3100
   1486 C         -79.4590  -16.6300  -32.4480 C.2      92 THR    0.0700
   1487 O         -80.2630  -17.5660  -32.5570 O.2      92 THR    0.0900
   1488 CB        -78.2460  -16.2080  -30.2960 C.3      92 THR    0.1400
   1489 CG2       -77.2280  -16.8770  -29.3840 C.3      92 THR    0.0900
   1490 OG1       -77.9470  -14.8140  -30.3870 O.3      92 THR   -0.6600
   1491 HN        -76.5490  -15.5060  -32.1170 H        92 THR    0.4300
   1492 HA        -78.0620  -17.8920  -31.6190 H        92 THR   -0.2700
   1493 HB        -79.2720  -16.3360  -29.8890 H        92 THR    0.0900
   1494 HG1       -78.7850  -14.3720  -30.5430 H        92 THR    0.0900
   1495 HG21      -76.2010  -16.7260  -29.7820 H        92 THR    0.0900
   1496 HG22      -77.4300  -17.9680  -29.3280 H        92 THR    0.5100
   1497 HG23      -77.2830  -16.4340  -28.3660 H        92 THR   -0.5100
   1498 N         -79.6480  -15.4280  -32.9880 N.am     93 THR   -0.4700
   1499 CA        -80.7340  -15.1310  -33.9150 C.3      93 THR    0.3100
   1500 C         -80.8340  -16.1880  -35.0100 C.2      93 THR    0.0700
   1501 O         -81.9170  -16.6980  -35.3050 O.2      93 THR    0.0900
   1502 CB        -80.5060  -13.8030  -34.6090 C.3      93 THR    0.1400
   1503 CG2       -81.7330  -13.4560  -35.4340 C.3      93 THR    0.0900
   1504 OG1       -80.3070  -12.7730  -33.6350 O.3      93 THR   -0.6600
   1505 HN        -79.0430  -14.6650  -32.7770 H        93 THR    0.4300
   1506 HA        -81.6550  -15.1050  -33.3520 H        93 THR   -0.2700
   1507 HB        -79.6050  -13.8660  -35.2560 H        93 THR    0.0900
   1508 HG1       -79.6090  -12.2130  -33.9830 H        93 THR    0.0900
   1509 HG21      -82.6250  -13.3790  -34.7770 H        93 THR    0.0900
   1510 HG22      -81.9180  -14.2480  -36.1900 H        93 THR    0.5100
   1511 HG23      -81.5820  -12.4810  -35.9430 H        93 THR   -0.5100
   1512 N         -79.6970  -16.5450  -35.5960 N.am     94 THR   -0.4700
   1513 CA        -79.7150  -17.5040  -36.6830 C.3      94 THR    0.3100
   1514 C         -79.9800  -18.9400  -36.2340 C.2      94 THR    0.0700
   1515 O         -80.5140  -19.7640  -36.9970 O.2      94 THR    0.0900
   1516 CB        -78.4090  -17.4370  -37.4880 C.3      94 THR    0.1400
   1517 CG2       -78.4130  -18.4360  -38.6260 C.3      94 THR    0.0900
   1518 OG1       -78.2560  -16.1110  -38.0120 O.3      94 THR   -0.6600
   1519 HN        -78.8090  -16.1830  -35.3250 H        94 THR    0.4300
   1520 HA        -80.5580  -17.2750  -37.3170 H        94 THR   -0.2700
   1521 HB        -77.5440  -17.6720  -36.8310 H        94 THR    0.0900
   1522 HG1       -78.3900  -15.5160  -37.2710 H        94 THR    0.0900
   1523 HG21      -79.3520  -18.3410  -39.2130 H        94 THR    0.0900
   1524 HG22      -78.3500  -19.4690  -38.2230 H        94 THR    0.5100
   1525 HG23      -77.5530  -18.2440  -39.3010 H        94 THR   -0.5100
   1526 N         -79.5860  -19.2670  -35.0060 N.am     95 LEU   -0.4700
   1527 CA        -79.9110  -20.5810  -34.4750 C.3      95 LEU    0.3100
   1528 C         -81.4430  -20.6640  -34.4840 C.2      95 LEU    0.0700
   1529 O         -82.0300  -21.6300  -34.9700 O.2      95 LEU    0.0900
   1530 CB        -79.3680  -20.7410  -33.0470 C.3      95 LEU   -0.1800
   1531 CG        -79.7000  -22.0410  -32.3080 C.3      95 LEU    0.0900
   1532 CD1       -79.4400  -23.2590  -33.1610 C.3      95 LEU    0.0900
   1533 CD2       -78.8860  -22.1210  -31.0470 C.3      95 LEU   -0.0900
   1534 HN        -79.0690  -18.6510  -34.4160 H        95 LEU    0.0900
   1535 HA        -79.4730  -21.3230  -35.1260 H        95 LEU   -0.2700
   1536 HB1       -79.7680  -19.9010  -32.4410 H        95 LEU    0.0900
   1537 HB2       -78.2630  -20.6560  -33.0970 H        95 LEU    0.0900
   1538 HG        -80.7710  -22.0270  -32.0160 H        95 LEU    0.0900
   1539 HD11      -78.3690  -23.2990  -33.4540 H        95 LEU   -0.2700
   1540 HD12      -80.0580  -23.2160  -34.0820 H        95 LEU    0.0900
   1541 HD13      -79.6850  -24.1800  -32.5900 H        95 LEU    0.0900
   1542 HD21      -79.1190  -21.2570  -30.3880 H        95 LEU    0.0900
   1543 HD22      -77.8030  -22.0980  -31.2940 H        95 LEU    0.5100
   1544 HD23      -79.1250  -23.0590  -30.5010 H        95 LEU   -0.5100
   1545 N         -82.0590  -19.6010  -33.9650 N.am     96 TYR   -0.4700
   1546 CA        -83.4800  -19.5230  -33.7550 C.3      96 TYR    0.3100
   1547 C         -84.2590  -19.5050  -35.0830 C.2      96 TYR    0.0700
   1548 O         -85.1570  -20.3320  -35.3030 O.2      96 TYR    0.0900
   1549 CB        -83.7820  -18.2830  -32.9010 C.3      96 TYR   -0.1800
   1550 CG        -85.2230  -18.1550  -32.4760 C.ar     96 TYR    0.0900
   1551 CD1       -85.7360  -18.9530  -31.4560 C.ar     96 TYR    0.0900
   1552 CD2       -86.0800  -17.2230  -33.0870 C.ar     96 TYR    0.0000
   1553 CE1       -87.0620  -18.8440  -31.0640 C.ar     96 TYR   -0.1150
   1554 CE2       -87.4190  -17.0940  -32.6900 C.ar     96 TYR    0.1150
   1555 CZ        -87.8990  -17.9210  -31.6810 C.ar     96 TYR   -0.1150
   1556 OH        -89.2050  -17.8310  -31.2590 O.3      96 TYR    0.1150
   1557 HN        -81.5470  -18.7910  -33.6930 H        96 TYR    0.1100
   1558 HA        -83.8040  -20.4220  -33.2520 H        96 TYR   -0.5400
   1559 HB1       -83.5320  -17.3710  -33.4850 H        96 TYR    0.4300
   1560 HB2       -83.1710  -18.3220  -31.9750 H        96 TYR   -0.1150
   1561 HD1       -85.0920  -19.6650  -30.9620 H        96 TYR    0.1150
   1562 HD2       -85.6990  -16.5920  -33.8770 H        96 TYR   -0.1150
   1563 HE1       -87.4460  -19.4790  -30.2790 H        96 TYR    0.1150
   1564 HE2       -88.0650  -16.3660  -33.1590 H        96 TYR    0.5100
   1565 HH        -89.5940  -17.0540  -31.6660 H        96 TYR   -0.5100
   1566 N         -83.8900  -18.5930  -35.9840 N.am     97 THR   -0.4700
   1567 CA        -84.5860  -18.4720  -37.2580 C.3      97 THR    0.3100
   1568 C         -84.4390  -19.7280  -38.0930 C.2      97 THR    0.0700
   1569 O         -85.3970  -20.1970  -38.7090 O.2      97 THR    0.0900
   1570 CB        -84.0780  -17.3000  -38.0910 C.3      97 THR    0.1400
   1571 CG2       -84.3000  -15.9670  -37.3730 C.3      97 THR    0.0900
   1572 OG1       -82.6880  -17.4980  -38.3670 O.3      97 THR   -0.6600
   1573 HN        -83.1310  -17.9640  -35.8300 H        97 THR    0.4300
   1574 HA        -85.6360  -18.3420  -37.0430 H        97 THR   -0.2700
   1575 HB        -84.6370  -17.2430  -39.0490 H        97 THR    0.0900
   1576 HG1       -82.4120  -16.7420  -38.8910 H        97 THR    0.0900
   1577 HG21      -83.7590  -15.9610  -36.4020 H        97 THR    0.0900
   1578 HG22      -85.3830  -15.8180  -37.1760 H        97 THR    0.5100
   1579 HG23      -83.9150  -15.1320  -37.9980 H        97 THR   -0.5100
   1580 N         -83.2340  -20.2790  -38.1410 N.am     98 SER   -0.4700
   1581 CA        -83.0280  -21.4760  -38.9360 C.3      98 SER    0.3100
   1582 C         -83.9550  -22.6350  -38.5340 C.2      98 SER    0.0700
   1583 O         -84.2840  -23.4950  -39.3500 O.2      98 SER    0.0900
   1584 CB        -81.5590  -21.9150  -38.8620 C.3      98 SER    0.0500
   1585 OG        -81.2410  -22.4100  -37.5750 O.3      98 SER    0.0900
   1586 HN        -82.4470  -19.9130  -37.6530 H        98 SER    0.0900
   1587 HA        -83.3040  -21.2530  -39.9560 H        98 SER   -0.6600
   1588 HB1       -80.9010  -21.0480  -39.0820 H        98 SER    0.4300
   1589 HB2       -81.3750  -22.7190  -39.6060 H        98 SER    0.5100
   1590 HG1       -81.2500  -21.6500  -36.9890 H        98 SER   -0.5100
   1591 N         -84.3460  -22.6850  -37.2650 N.am     99 LEU   -0.4700
   1592 CA        -85.1430  -23.8110  -36.7830 C.3      99 LEU    0.3100
   1593 C         -86.6280  -23.6280  -37.1490 C.2      99 LEU    0.0700
   1594 O         -87.4260  -24.5690  -37.0830 O.2      99 LEU    0.0900
   1595 CB        -84.9700  -23.9890  -35.2710 C.3      99 LEU   -0.1800
   1596 CG        -83.6170  -24.4540  -34.7150 C.3      99 LEU    0.0900
   1597 CD1       -83.5780  -24.1850  -33.2170 C.3      99 LEU    0.0900
   1598 CD2       -83.3030  -25.9280  -35.0200 C.3      99 LEU   -0.0900
   1599 HN        -84.1200  -21.9780  -36.6000 H        99 LEU    0.0900
   1600 HA        -84.8170  -24.6990  -37.3040 H        99 LEU   -0.2700
   1601 HB1       -85.7280  -24.7310  -34.9430 H        99 LEU    0.0900
   1602 HB2       -85.1940  -23.0100  -34.8010 H        99 LEU    0.0900
   1603 HG        -82.7950  -23.9010  -35.2180 H        99 LEU    0.0900
   1604 HD11      -84.3950  -24.7390  -32.7080 H        99 LEU   -0.2700
   1605 HD12      -83.7110  -23.1000  -33.0230 H        99 LEU    0.0900
   1606 HD13      -82.6070  -24.5230  -32.7970 H        99 LEU    0.0900
   1607 HD21      -83.2800  -26.0940  -36.1180 H        99 LEU    0.0900
   1608 HD22      -84.0870  -26.5800  -34.5790 H        99 LEU    0.5100
   1609 HD23      -82.3120  -26.1990  -34.5990 H        99 LEU   -0.5100
   1610 N         -86.9740  -22.3940  -37.5070 N.am    100 HSE   -0.4700
   1611 CA        -88.2470  -22.0490  -38.1210 C.3     100 HSE    0.3100
   1612 C         -88.1780  -22.1660  -39.6490 C.2     100 HSE    0.0700
   1613 O         -89.2050  -22.2000  -40.3140 O.2     100 HSE    0.0900
   1614 CB        -88.6150  -20.6100  -37.7910 C.3     100 HSE   -0.0800
   1615 CG        -88.9870  -20.3840  -36.3580 C.ar    100 HSE    0.0900
   1616 CD2       -88.0560  -20.1650  -35.3700 C.ar    100 HSE    0.0900
   1617 ND1       -90.2040  -20.2990  -35.7590 N.ar    100 HSE   -0.7000
   1618 CE1       -89.9810  -20.0370  -34.4320 C.ar    100 HSE    0.2200
   1619 NE2       -88.6770  -19.9610  -34.2150 N.ar    100 HSE    0.2500
   1620 HN        -86.3550  -21.6270  -37.3650 H       100 HSE    0.1300
   1621 HA        -88.9970  -22.7270  -37.7440 H       100 HSE   -0.3600
   1622 HB1       -89.4790  -20.3130  -38.4230 H       100 HSE    0.3200
   1623 HB2       -87.7470  -19.9600  -38.0280 H       100 HSE   -0.0500
   1624 HD2       -86.9780  -20.1500  -35.4580 H       100 HSE    0.0900
   1625 HE1       -90.7390  -19.9080  -33.6590 H       100 HSE    0.5100
   1626 HE2       -88.2260  -19.7800  -33.3410 H       100 HSE   -0.5100
   1627 N         -86.9640  -22.1900  -40.2070 N.am    101 GLY   -0.4700
   1628 CA        -86.7810  -22.2970  -41.6440 C.3     101 GLY    0.3100
   1629 C         -86.9820  -21.0010  -42.4100 C.2     101 GLY   -0.0200
   1630 O         -87.0340  -21.0170  -43.6370 O.2     101 GLY    0.0900
   1631 HN        -86.1310  -22.1340  -39.6630 H       101 GLY    0.0900
   1632 HA1       -87.4910  -23.0250  -42.0070 H       101 GLY    0.5100
   1633 HA2       -85.7720  -22.6440  -41.8150 H       101 GLY   -0.5100
   1634 N         -87.1100  -19.8740  -41.7070 N.am    102 TYR   -0.4700
   1635 CA        -87.0790  -18.5610  -42.3570 C.3     102 TYR    0.3100
   1636 C         -86.8760  -17.4480  -41.3460 C.2     102 TYR    0.0700
   1637 O         -86.8890  -17.6720  -40.1360 O.2     102 TYR    0.0900
   1638 CB        -88.3700  -18.2870  -43.1280 C.3     102 TYR   -0.1800
   1639 CG        -89.5920  -18.1780  -42.2390 C.ar    102 TYR    0.0900
   1640 CD1       -90.0890  -16.9340  -41.8420 C.ar    102 TYR    0.0900
   1641 CD2       -90.2260  -19.3250  -41.7640 C.ar    102 TYR    0.0000
   1642 CE1       -91.2230  -16.8330  -41.0070 C.ar    102 TYR   -0.1150
   1643 CE2       -91.3500  -19.2400  -40.9390 C.ar    102 TYR    0.1150
   1644 CZ        -91.8410  -18.0070  -40.5750 C.ar    102 TYR   -0.1150
   1645 OH        -92.9400  -17.9630  -39.7550 O.3     102 TYR    0.1150
   1646 HN        -87.2310  -19.8750  -40.7170 H       102 TYR    0.1100
   1647 HA        -86.2350  -18.5440  -43.0290 H       102 TYR   -0.5400
   1648 HB1       -88.5540  -19.1190  -43.8420 H       102 TYR    0.4300
   1649 HB2       -88.2740  -17.3270  -43.6770 H       102 TYR   -0.1150
   1650 HD1       -89.5960  -16.0340  -42.1780 H       102 TYR    0.1150
   1651 HD2       -89.8410  -20.2970  -42.0380 H       102 TYR   -0.1150
   1652 HE1       -91.6040  -15.8670  -40.7080 H       102 TYR    0.1150
   1653 HE2       -91.8330  -20.1400  -40.5890 H       102 TYR    0.5100
   1654 HH        -93.3320  -17.0890  -39.8310 H       102 TYR   -0.5100
   1655 N         -86.7220  -16.2280  -41.8350 N.am    103 PHE   -0.4700
   1656 CA        -86.3780  -15.1450  -40.9510 C.3     103 PHE    0.3100
   1657 C         -87.6180  -14.5790  -40.2500 C.2     103 PHE    0.0700
   1658 O         -88.1720  -13.5510  -40.6590 O.2     103 PHE    0.0900
   1659 CB        -85.5510  -14.0550  -41.6700 C.3     103 PHE   -0.1800
   1660 CG        -84.9940  -13.0400  -40.7370 C.ar    103 PHE    0.0900
   1661 CD1       -83.7450  -13.2300  -40.1550 C.ar    103 PHE    0.0900
   1662 CD2       -85.7470  -11.9270  -40.3740 C.ar    103 PHE    0.0000
   1663 CE1       -83.2360  -12.3120  -39.2380 C.ar    103 PHE   -0.1150
   1664 CE2       -85.2430  -10.9850  -39.4650 C.ar    103 PHE    0.1150
   1665 CZ        -83.9830  -11.1830  -38.8920 C.ar    103 PHE   -0.1150
   1666 HN        -86.8340  -16.0100  -42.8010 H       103 PHE    0.1150
   1667 HA        -85.8100  -15.5570  -40.1300 H       103 PHE   -0.1150
   1668 HB1       -86.1970  -13.5190  -42.3980 H       103 PHE    0.1150
   1669 HB2       -84.6940  -14.5280  -42.1980 H       103 PHE   -0.1150
   1670 HD1       -83.1610  -14.1000  -40.4180 H       103 PHE    0.1150
   1671 HD2       -86.7310  -11.7860  -40.7970 H       103 PHE   -0.1150
   1672 HE1       -82.2640  -12.4730  -38.7950 H       103 PHE    0.1150
   1673 HE2       -85.8250  -10.1130  -39.2090 H       103 PHE    0.5100
   1674 HZ        -83.5900  -10.4670  -38.1850 H       103 PHE   -0.5100
   1675 N         -88.0310  -15.2420  -39.1700 N.am    104 VAL   -0.4700
   1676 CA        -89.2850  -14.9120  -38.5080 C.3     104 VAL    0.3100
   1677 C         -89.3860  -13.5330  -37.8720 C.2     104 VAL    0.0700
   1678 O         -90.4500  -13.1760  -37.3990 O.2     104 VAL    0.0900
   1679 CB        -89.6330  -15.9200  -37.4190 C.3     104 VAL   -0.0900
   1680 CG1       -89.6990  -17.3520  -37.9890 C.3     104 VAL    0.0900
   1681 CG2       -88.6220  -15.8150  -36.2730 C.3     104 VAL   -0.2700
   1682 HN        -87.5040  -15.9880  -38.7700 H       104 VAL    0.0900
   1683 HA        -90.0600  -14.8980  -39.2600 H       104 VAL    0.0900
   1684 HB        -90.6170  -15.6560  -36.9780 H       104 VAL    0.0900
   1685 HG11      -88.7860  -17.5700  -38.5820 H       104 VAL   -0.2700
   1686 HG12      -90.5850  -17.4540  -38.6510 H       104 VAL    0.0900
   1687 HG13      -89.7670  -18.0870  -37.1580 H       104 VAL    0.0900
   1688 HG21      -88.7650  -14.8600  -35.7240 H       104 VAL    0.0900
   1689 HG22      -87.5880  -15.8400  -36.6770 H       104 VAL    0.5100
   1690 HG23      -88.7660  -16.6580  -35.5630 H       104 VAL   -0.5100
   1691 N         -88.3190  -12.7370  -37.8340 N.am    105 PHE   -0.4700
   1692 CA        -88.4390  -11.4340  -37.1420 C.3     105 PHE    0.3100
   1693 C         -88.7810  -10.3150  -38.0900 C.2     105 PHE    0.0700
   1694 O         -88.9120   -9.1720  -37.6830 O.2     105 PHE    0.0900
   1695 CB        -87.1630  -11.0630  -36.3580 C.3     105 PHE   -0.1800
   1696 CG        -86.8330  -12.0260  -35.2600 C.ar    105 PHE    0.0900
   1697 CD1       -87.6990  -12.1830  -34.1670 C.ar    105 PHE    0.0900
   1698 CD2       -85.6690  -12.7920  -35.3230 C.ar    105 PHE    0.0000
   1699 CE1       -87.4040  -13.0880  -33.1530 C.ar    105 PHE   -0.1150
   1700 CE2       -85.3630  -13.7010  -34.3160 C.ar    105 PHE    0.1150
   1701 CZ        -86.2280  -13.8540  -33.2220 C.ar    105 PHE   -0.1150
   1702 HN        -87.4420  -12.9660  -38.2470 H       105 PHE    0.1150
   1703 HA        -89.2780  -11.5010  -36.4650 H       105 PHE   -0.1150
   1704 HB1       -87.2960  -10.0640  -35.8910 H       105 PHE    0.1150
   1705 HB2       -86.2960  -11.0460  -37.0540 H       105 PHE   -0.1150
   1706 HD1       -88.6030  -11.5930  -34.1130 H       105 PHE    0.1150
   1707 HD2       -84.9990  -12.6790  -36.1630 H       105 PHE   -0.1150
   1708 HE1       -88.0760  -13.2030  -32.3140 H       105 PHE    0.1150
   1709 HE2       -84.4590  -14.2890  -34.3750 H       105 PHE    0.5100
   1710 HZ        -85.9910  -14.5570  -32.4380 H       105 PHE   -0.5100
   1711 N         -88.8830  -10.6300  -39.3740 N.am    106 GLY   -0.4700
   1712 CA        -89.3470   -9.6420  -40.3320 C.3     106 GLY    0.3100
   1713 C         -88.2990   -8.6250  -40.7180 C.2     106 GLY   -0.0200
   1714 O         -87.1950   -8.6210  -40.1780 O.2     106 GLY    0.0900
   1715 HN        -88.6540  -11.5320  -39.7310 H       106 GLY    0.0900
   1716 HA1       -90.1860   -9.1260  -39.8880 H       106 GLY    0.5100
   1717 HA2       -89.6630  -10.1700  -41.2190 H       106 GLY   -0.5100
   1718 N         -88.6520   -7.7440  -41.6690 N.am    107 PRO   -0.2900
   1719 CA        -87.7710   -6.7180  -42.2300 C.3     107 PRO    0.0000
   1720 C         -87.1020   -5.8270  -41.1840 C.2     107 PRO    0.0900
   1721 O         -85.9330   -5.5110  -41.3380 O.2     107 PRO    0.0900
   1722 CB        -88.7130   -5.8910  -43.1200 C.3     107 PRO    0.0200
   1723 CG        -90.0630   -6.1780  -42.5920 C.3     107 PRO    0.0900
   1724 CD        -90.0190   -7.6230  -42.1990 C.3     107 PRO   -0.1800
   1725 HA        -86.9450   -7.1750  -42.7500 H       107 PRO    0.0900
   1726 HB1       -88.6290   -6.2030  -44.1830 H       107 PRO    0.0900
   1727 HB2       -88.4800   -4.8070  -43.0440 H       107 PRO   -0.1800
   1728 HG1       -90.2890   -5.5350  -41.7150 H       107 PRO    0.0900
   1729 HG2       -90.8360   -6.0040  -43.3720 H       107 PRO    0.0900
   1730 HD1       -90.7640   -7.8610  -41.4110 H       107 PRO    0.5100
   1731 HD2       -90.1590   -8.2950  -43.0710 H       107 PRO   -0.5100
   1732 N         -87.8030   -5.4030  -40.1340 N.am    108 THR   -0.4700
   1733 CA        -87.1310   -4.5430  -39.1510 C.3     108 THR    0.3100
   1734 C         -86.1050   -5.3540  -38.3620 C.2     108 THR    0.0700
   1735 O         -84.9630   -4.9220  -38.2120 O.2     108 THR    0.0900
   1736 CB        -88.0790   -3.7340  -38.1920 C.3     108 THR    0.1400
   1737 CG2       -89.3000   -3.1640  -38.9290 C.3     108 THR    0.0900
   1738 OG1       -88.5020   -4.5620  -37.1080 O.3     108 THR   -0.6600
   1739 HN        -88.7600   -5.6350  -39.9740 H       108 THR    0.4300
   1740 HA        -86.5220   -3.8500  -39.7120 H       108 THR   -0.2700
   1741 HB        -87.5390   -2.8540  -37.7830 H       108 THR    0.0900
   1742 HG1       -88.9380   -3.9780  -36.4830 H       108 THR    0.0900
   1743 HG21      -89.9880   -3.9870  -39.2220 H       108 THR    0.0900
   1744 HG22      -88.9730   -2.6330  -39.8480 H       108 THR    0.5100
   1745 HG23      -89.8490   -2.4630  -38.2660 H       108 THR   -0.5100
   1746 N         -86.5010   -6.5360  -37.8880 N.am    109 GLY   -0.4700
   1747 CA        -85.5660   -7.4630  -37.2750 C.3     109 GLY    0.3100
   1748 C         -84.4200   -7.8340  -38.2060 C.2     109 GLY   -0.0200
   1749 O         -83.3300   -8.1990  -37.7620 O.2     109 GLY    0.0900
   1750 HN        -87.4510   -6.8340  -37.9330 H       109 GLY    0.0900
   1751 HA1       -86.1100   -8.3580  -37.0090 H       109 GLY    0.5100
   1752 HA2       -85.1650   -6.9950  -36.3890 H       109 GLY   -0.5100
   1753 N         -84.6620   -7.7550  -39.5110 N.am    110 CYS   -0.4700
   1754 CA        -83.6430   -8.0780  -40.4870 C.3     110 CYS    0.3100
   1755 C         -82.5890   -6.9900  -40.3830 C.2     110 CYS    0.0700
   1756 O         -81.3900   -7.2470  -40.5440 O.2     110 CYS    0.0900
   1757 CB        -84.2320   -8.1050  -41.9050 C.3     110 CYS   -0.1000
   1758 SG        -83.0860   -8.6230  -43.1960 S.3     110 CYS    0.0900
   1759 HN        -85.5480   -7.4740  -39.8730 H       110 CYS    0.0900
   1760 HA        -83.2320   -9.0450  -40.2350 H       110 CYS   -0.0800
   1761 HB1       -84.5960   -7.0830  -42.1430 H       110 CYS    0.5100
   1762 HB2       -85.0990   -8.7970  -41.9010 H       110 CYS   -0.5100
   1763 N         -83.0490   -5.7700  -40.1060 N.am    111 ASN   -0.4700
   1764 CA        -82.1550   -4.6350  -40.0050 C.3     111 ASN    0.3100
   1765 C         -81.3580   -4.6600  -38.7090 C.2     111 ASN    0.0700
   1766 O         -80.1730   -4.3460  -38.7050 O.2     111 ASN    0.0900
   1767 CB        -82.9240   -3.3120  -40.1370 C.3     111 ASN   -0.1800
   1768 CG        -83.3460   -3.0350  -41.5670 C.2     111 ASN    0.0900
   1769 ND2       -84.6120   -3.2680  -41.8610 N.am    111 ASN    0.0900
   1770 OD1       -82.5430   -2.6410  -42.4040 O.2     111 ASN    0.5500
   1771 HN        -84.0170   -5.5850  -39.9570 H       111 ASN   -0.5500
   1772 HA        -81.4190   -4.7200  -40.7920 H       111 ASN   -0.6200
   1773 HB1       -82.2760   -2.4790  -39.7910 H       111 ASN    0.3200
   1774 HB2       -83.8340   -3.3560  -39.5020 H       111 ASN    0.3000
   1775 HD21      -84.9860   -2.9660  -42.7370 H       111 ASN    0.5100
   1776 HD22      -85.1970   -3.7440  -41.2040 H       111 ASN   -0.5100
   1777 N         -82.0200   -5.0350  -37.6150 N.am    112 LEU   -0.4700
   1778 CA        -81.3680   -5.2180  -36.3350 C.3     112 LEU    0.3100
   1779 C         -80.2810   -6.2770  -36.4230 C.2     112 LEU    0.0700
   1780 O         -79.1190   -6.0250  -36.1100 O.2     112 LEU    0.0900
   1781 CB        -82.3880   -5.6100  -35.2680 C.3     112 LEU   -0.1800
   1782 CG        -83.2320   -4.4290  -34.7730 C.3     112 LEU    0.0900
   1783 CD1       -84.3250   -4.9270  -33.8230 C.3     112 LEU    0.0900
   1784 CD2       -82.3360   -3.3760  -34.1020 C.3     112 LEU   -0.0900
   1785 HN        -83.0020   -5.2070  -37.6300 H       112 LEU    0.0900
   1786 HA        -80.8840   -4.2910  -36.0690 H       112 LEU   -0.2700
   1787 HB1       -81.8460   -6.0470  -34.4020 H       112 LEU    0.0900
   1788 HB2       -83.0680   -6.3790  -35.6920 H       112 LEU    0.0900
   1789 HG        -83.7000   -3.9190  -35.6410 H       112 LEU    0.0900
   1790 HD11      -83.8670   -5.4340  -32.9470 H       112 LEU   -0.2700
   1791 HD12      -84.9810   -5.6520  -34.3480 H       112 LEU    0.0900
   1792 HD13      -84.9300   -4.0690  -33.4590 H       112 LEU    0.0900
   1793 HD21      -81.7070   -2.8690  -34.8640 H       112 LEU    0.0900
   1794 HD22      -81.6690   -3.8640  -33.3590 H       112 LEU    0.5100
   1795 HD23      -82.9650   -2.6120  -33.5950 H       112 LEU   -0.5100
   1796 N         -80.6350   -7.4630  -36.8840 N.am    113 GLU   -0.4700
   1797 CA        -79.6470   -8.4970  -36.8870 C.3     113 GLU    0.3100
   1798 C         -78.5340   -8.1710  -37.8940 C.2     113 GLU    0.0700
   1799 O         -77.3640   -8.4510  -37.6520 O.2     113 GLU    0.0900
   1800 CB        -80.2940   -9.8540  -37.1160 C.3     113 GLU   -0.1800
   1801 CG        -80.0720  -10.4100  -38.4770 C.3     113 GLU    0.0900
   1802 CD        -78.9790  -11.4150  -38.5090 C.2     113 GLU    0.0900
   1803 OE1       -79.0500  -12.3220  -39.3560 O.co2   113 GLU   -0.2800
   1804 OE2       -78.0510  -11.3100  -37.6900 O.co2   113 GLU    0.0900
   1805 HN        -81.5450   -7.6810  -37.2270 H       113 GLU    0.0900
   1806 HA        -79.1400   -8.4790  -35.9340 H       113 GLU    0.6200
   1807 HB1       -81.3880   -9.7530  -36.9520 H       113 GLU   -0.7600
   1808 HB2       -79.8840  -10.5690  -36.3730 H       113 GLU   -0.7600
   1809 HG1       -79.8110   -9.5820  -39.1690 H       113 GLU    0.5100
   1810 HG2       -81.0090  -10.8960  -38.8260 H       113 GLU   -0.5100
   1811 N         -78.8830   -7.5380  -39.0070 N.am    114 GLY   -0.4700
   1812 CA        -77.8970   -7.2520  -40.0370 C.3     114 GLY    0.3100
   1813 C         -76.9460   -6.1910  -39.5290 C.2     114 GLY   -0.0200
   1814 O         -75.7300   -6.2690  -39.7380 O.2     114 GLY    0.0900
   1815 HN        -79.8180   -7.2380  -39.1850 H       114 GLY    0.0900
   1816 HA1       -78.4090   -6.8950  -40.9190 H       114 GLY    0.5100
   1817 HA2       -77.3540   -8.1580  -40.2610 H       114 GLY   -0.5100
   1818 N         -77.4920   -5.2010  -38.8380 N.am    115 PHE   -0.4700
   1819 CA        -76.6730   -4.1370  -38.2810 C.3     115 PHE    0.3100
   1820 C         -75.6780   -4.6770  -37.2410 C.2     115 PHE    0.0700
   1821 O         -74.4740   -4.4540  -37.3410 O.2     115 PHE    0.0900
   1822 CB        -77.5490   -3.0440  -37.6610 C.3     115 PHE   -0.1800
   1823 CG        -76.7700   -1.9470  -36.9920 C.ar    115 PHE    0.0900
   1824 CD1       -76.1360   -0.9650  -37.7440 C.ar    115 PHE    0.0900
   1825 CD2       -76.6520   -1.9050  -35.6030 C.ar    115 PHE    0.0000
   1826 CE1       -75.4070    0.0460  -37.1260 C.ar    115 PHE   -0.1150
   1827 CE2       -75.9300   -0.8970  -34.9760 C.ar    115 PHE    0.1150
   1828 CZ        -75.3060    0.0810  -35.7370 C.ar    115 PHE   -0.1150
   1829 HN        -78.4740   -5.1410  -38.6710 H       115 PHE    0.1150
   1830 HA        -76.0710   -3.7270  -39.0770 H       115 PHE   -0.1150
   1831 HB1       -78.2080   -3.4950  -36.8890 H       115 PHE    0.1150
   1832 HB2       -78.1640   -2.5710  -38.4570 H       115 PHE   -0.1150
   1833 HD1       -76.2110   -0.9870  -38.8220 H       115 PHE    0.1150
   1834 HD2       -77.1290   -2.6670  -35.0050 H       115 PHE   -0.1150
   1835 HE1       -74.9180    0.8040  -37.7220 H       115 PHE    0.1150
   1836 HE2       -75.8550   -0.8740  -33.8990 H       115 PHE    0.5100
   1837 HZ        -74.7450    0.8660  -35.2540 H       115 PHE   -0.5100
   1838 N         -76.1740   -5.3920  -36.2400 N.am    116 PHE   -0.4700
   1839 CA        -75.3040   -5.8120  -35.1530 C.3     116 PHE    0.3100
   1840 C         -74.2940   -6.8760  -35.5930 C.2     116 PHE    0.0700
   1841 O         -73.1610   -6.9200  -35.1080 O.2     116 PHE    0.0900
   1842 CB        -76.1110   -6.2280  -33.9150 C.3     116 PHE   -0.1800
   1843 CG        -76.6430   -5.0570  -33.1490 C.ar    116 PHE    0.0900
   1844 CD1       -75.7750   -4.1830  -32.5020 C.ar    116 PHE    0.0900
   1845 CD2       -78.0080   -4.8040  -33.0930 C.ar    116 PHE    0.0000
   1846 CE1       -76.2590   -3.0710  -31.7990 C.ar    116 PHE   -0.1150
   1847 CE2       -78.5050   -3.6950  -32.3910 C.ar    116 PHE    0.1150
   1848 CZ        -77.6300   -2.8240  -31.7480 C.ar    116 PHE   -0.1150
   1849 HN        -77.1320   -5.6650  -36.1870 H       116 PHE    0.1150
   1850 HA        -74.6540   -4.9830  -34.9110 H       116 PHE   -0.1150
   1851 HB1       -75.4610   -6.8080  -33.2260 H       116 PHE    0.1150
   1852 HB2       -76.9810   -6.8450  -34.2290 H       116 PHE   -0.1150
   1853 HD1       -74.7120   -4.3650  -32.5410 H       116 PHE    0.1150
   1854 HD2       -78.6960   -5.4690  -33.5950 H       116 PHE   -0.1150
   1855 HE1       -75.5700   -2.4070  -31.2970 H       116 PHE    0.1150
   1856 HE2       -79.5690   -3.5180  -32.3500 H       116 PHE    0.5100
   1857 HZ        -78.0100   -1.9650  -31.2150 H       116 PHE   -0.5100
   1858 N         -74.6970   -7.6990  -36.5470 N.am    117 ALA   -0.4700
   1859 CA        -73.8360   -8.7430  -37.0460 C.3     117 ALA    0.3100
   1860 C         -72.7310   -8.0980  -37.8870 C.2     117 ALA    0.0700
   1861 O         -71.5750   -8.5080  -37.8830 O.2     117 ALA    0.0900
   1862 CB        -74.6510   -9.7230  -37.8750 C.3     117 ALA   -0.2700
   1863 HN        -75.6020   -7.6360  -36.9600 H       117 ALA    0.0900
   1864 HA        -73.3850   -9.2430  -36.2020 H       117 ALA    0.0900
   1865 HB1       -75.1200   -9.1980  -38.7340 H       117 ALA    0.0900
   1866 HB2       -75.4530  -10.1700  -37.2510 H       117 ALA    0.5100
   1867 HB3       -73.9900  -10.5260  -38.2670 H       117 ALA   -0.5100
   1868 N         -73.1000   -7.0600  -38.6120 N.am    118 THR   -0.4700
   1869 CA        -72.1500   -6.3960  -39.4690 C.3     118 THR    0.3100
   1870 C         -71.2540   -5.5240  -38.6050 C.2     118 THR    0.0700
   1871 O         -70.0430   -5.4900  -38.7980 O.2     118 THR    0.0900
   1872 CB        -72.8660   -5.5780  -40.6000 C.3     118 THR    0.1400
   1873 CG2       -71.8540   -4.9080  -41.4960 C.3     118 THR    0.0900
   1874 OG1       -73.6630   -6.4690  -41.3960 O.3     118 THR   -0.6600
   1875 HN        -74.0290   -6.6960  -38.6030 H       118 THR    0.4300
   1876 HA        -71.5130   -7.1510  -39.9030 H       118 THR   -0.2700
   1877 HB        -73.5240   -4.8040  -40.1520 H       118 THR    0.0900
   1878 HG1       -74.4720   -6.6140  -40.8990 H       118 THR    0.0900
   1879 HG21      -71.1990   -5.6700  -41.9710 H       118 THR    0.0900
   1880 HG22      -71.2190   -4.2190  -40.8990 H       118 THR    0.5100
   1881 HG23      -72.3740   -4.3390  -42.2960 H       118 THR   -0.5100
   1882 N         -71.8370   -4.8330  -37.6330 N.am    119 LEU   -0.4700
   1883 CA        -71.0450   -4.0150  -36.7300 C.3     119 LEU    0.3100
   1884 C         -69.9670   -4.8970  -36.0900 C.2     119 LEU    0.0700
   1885 O         -68.7730   -4.5980  -36.1590 O.2     119 LEU    0.0900
   1886 CB        -71.9250   -3.3920  -35.6440 C.3     119 LEU   -0.1800
   1887 CG        -71.2970   -2.2550  -34.8290 C.3     119 LEU    0.0900
   1888 CD1       -70.9850   -1.0680  -35.7160 C.3     119 LEU    0.0900
   1889 CD2       -72.1680   -1.8090  -33.6540 C.3     119 LEU   -0.0900
   1890 HN        -72.8230   -4.8420  -37.4830 H       119 LEU    0.0900
   1891 HA        -70.5660   -3.2420  -37.3130 H       119 LEU   -0.2700
   1892 HB1       -72.2160   -4.1970  -34.9370 H       119 LEU    0.0900
   1893 HB2       -72.8400   -2.9940  -36.1320 H       119 LEU    0.0900
   1894 HG        -70.3590   -2.6180  -34.3570 H       119 LEU    0.0900
   1895 HD11      -71.9160   -0.6890  -36.1890 H       119 LEU   -0.2700
   1896 HD12      -70.2780   -1.3710  -36.5190 H       119 LEU    0.0900
   1897 HD13      -70.5360   -0.2510  -35.1110 H       119 LEU    0.0900
   1898 HD21      -72.3380   -2.6590  -32.9590 H       119 LEU    0.0900
   1899 HD22      -73.1530   -1.4540  -34.0260 H       119 LEU    0.5100
   1900 HD23      -71.6620   -0.9920  -33.0970 H       119 LEU   -0.5100
   1901 N         -70.3880   -6.0170  -35.5090 N.am    120 GLY   -0.4700
   1902 CA        -69.4620   -6.8690  -34.7900 C.3     120 GLY    0.3100
   1903 C         -68.2990   -7.2960  -35.6560 C.2     120 GLY   -0.0200
   1904 O         -67.1320   -7.1910  -35.2590 O.2     120 GLY    0.0900
   1905 HN        -71.3390   -6.3170  -35.5420 H       120 GLY    0.0900
   1906 HA1       -70.0000   -7.7450  -34.4580 H       120 GLY    0.5100
   1907 HA2       -69.0900   -6.3160  -33.9400 H       120 GLY   -0.5100
   1908 N         -68.6160   -7.7800  -36.8510 N.am    121 GLY   -0.4700
   1909 CA        -67.6040   -8.3580  -37.7090 C.3     121 GLY    0.3100
   1910 C         -66.6640   -7.2930  -38.2340 C.2     121 GLY   -0.0200
   1911 O         -65.5420   -7.5920  -38.6270 O.2     121 GLY    0.0900
   1912 HN        -69.5480   -7.7680  -37.2050 H       121 GLY    0.0900
   1913 HA1       -68.0980   -8.8430  -38.5380 H       121 GLY    0.5100
   1914 HA2       -67.0430   -9.0820  -37.1350 H       121 GLY   -0.5100
   1915 N         -67.1180   -6.0420  -38.2310 N.am    122 GLU   -0.4700
   1916 CA        -66.3400   -4.9570  -38.7950 C.3     122 GLU    0.3100
   1917 C         -65.4290   -4.3150  -37.7460 C.2     122 GLU    0.0700
   1918 O         -64.3040   -3.9060  -38.0570 O.2     122 GLU    0.0900
   1919 CB        -67.2620   -3.9150  -39.4620 C.3     122 GLU   -0.1800
   1920 CG        -67.7710   -4.3510  -40.8460 C.3     122 GLU    0.0900
   1921 CD        -66.6760   -4.3330  -41.8980 C.2     122 GLU    0.0900
   1922 OE1       -65.8150   -3.4380  -41.8300 O.co2   122 GLU   -0.2800
   1923 OE2       -66.6640   -5.1980  -42.7960 O.co2   122 GLU    0.0900
   1924 HN        -68.0040   -5.7970  -37.8470 H       122 GLU    0.0900
   1925 HA        -65.6590   -5.3740  -39.5210 H       122 GLU    0.6200
   1926 HB1       -66.6990   -2.9640  -39.5730 H       122 GLU   -0.7600
   1927 HB2       -68.1360   -3.7400  -38.8000 H       122 GLU   -0.7600
   1928 HG1       -68.5820   -3.6610  -41.1660 H       122 GLU    0.5100
   1929 HG2       -68.1770   -5.3830  -40.7750 H       122 GLU   -0.5100
   1930 N         -65.9170   -4.2400  -36.5080 N.am    123 ILE   -0.4700
   1931 CA        -65.1100   -3.8620  -35.3730 C.3     123 ILE    0.3100
   1932 C         -63.9880   -4.8730  -35.2100 C.2     123 ILE    0.0700
   1933 O         -62.8310   -4.5090  -34.9680 O.2     123 ILE    0.0900
   1934 CB        -65.9210   -3.8570  -34.0930 C.3     123 ILE   -0.0900
   1935 CG1       -66.9360   -2.7080  -34.1030 C.3     123 ILE    0.0900
   1936 CG2       -64.9960   -3.6930  -32.8970 C.3     123 ILE   -0.2700
   1937 CD        -68.0660   -2.9190  -33.1580 C.3     123 ILE    0.0900
   1938 HN        -66.8730   -4.4440  -36.3090 H       123 ILE    0.0900
   1939 HA        -64.7110   -2.8760  -35.5640 H       123 ILE    0.0900
   1940 HB        -66.4790   -4.8140  -34.0020 H       123 ILE   -0.1800
   1941 HG11      -67.3460   -2.6050  -35.1300 H       123 ILE    0.0900
   1942 HG12      -66.4120   -1.7680  -33.8280 H       123 ILE    0.0900
   1943 HG21      -64.3100   -2.8340  -33.0600 H       123 ILE   -0.2700
   1944 HG22      -64.3860   -4.6120  -32.7620 H       123 ILE    0.0900
   1945 HG23      -65.5930   -3.5020  -31.9810 H       123 ILE    0.0900
   1946 HD1       -67.6810   -3.0110  -32.1200 H       123 ILE    0.0900
   1947 HD2       -68.6070   -3.8520  -33.4200 H       123 ILE    0.5100
   1948 HD3       -68.7620   -2.0550  -33.2040 H       123 ILE   -0.5100
   1949 N         -64.3110   -6.1560  -35.3950 N.am    124 ALA   -0.4700
   1950 CA        -63.2770   -7.1670  -35.2830 C.3     124 ALA    0.3100
   1951 C         -62.2090   -6.8890  -36.3220 C.2     124 ALA    0.0700
   1952 O         -61.0400   -6.7050  -35.9700 O.2     124 ALA    0.0900
   1953 CB        -63.8330   -8.5610  -35.4350 C.3     124 ALA   -0.2700
   1954 HN        -65.2340   -6.4650  -35.6090 H       124 ALA    0.0900
   1955 HA        -62.8140   -7.0580  -34.3130 H       124 ALA    0.0900
   1956 HB1       -64.3140   -8.6740  -36.4300 H       124 ALA    0.0900
   1957 HB2       -64.5940   -8.7530  -34.6490 H       124 ALA    0.5100
   1958 HB3       -63.0130   -9.3070  -35.3510 H       124 ALA   -0.5100
   1959 N         -62.6180   -6.8330  -37.5960 N.am    125 LEU   -0.4700
   1960 CA        -61.6970   -6.5820  -38.7080 C.3     125 LEU    0.3100
   1961 C         -60.8240   -5.3500  -38.4380 C.2     125 LEU    0.0700
   1962 O         -59.5940   -5.4170  -38.5310 O.2     125 LEU    0.0900
   1963 CB        -62.4650   -6.4210  -40.0200 C.3     125 LEU   -0.1800
   1964 CG        -61.7790   -5.8650  -41.2800 C.3     125 LEU    0.0900
   1965 CD1       -60.5490   -6.6140  -41.6740 C.3     125 LEU    0.0900
   1966 CD2       -62.7560   -5.9200  -42.4230 C.3     125 LEU   -0.0900
   1967 HN        -63.5750   -6.9600  -37.8460 H       125 LEU    0.0900
   1968 HA        -61.0150   -7.4170  -38.7720 H       125 LEU   -0.2700
   1969 HB1       -63.3210   -5.7500  -39.8050 H       125 LEU    0.0900
   1970 HB2       -62.8480   -7.4270  -40.2870 H       125 LEU    0.0900
   1971 HG        -61.5020   -4.8060  -41.0930 H       125 LEU    0.0900
   1972 HD11      -60.8000   -7.6760  -41.8830 H       125 LEU   -0.2700
   1973 HD12      -59.8060   -6.5830  -40.8490 H       125 LEU    0.0900
   1974 HD13      -60.1100   -6.1670  -42.5910 H       125 LEU    0.0900
   1975 HD21      -63.6540   -5.3090  -42.1880 H       125 LEU    0.0900
   1976 HD22      -63.0780   -6.9690  -42.5970 H       125 LEU    0.5100
   1977 HD23      -62.2850   -5.5160  -43.3450 H       125 LEU   -0.5100
   1978 N         -61.4360   -4.2340  -38.0550 N.am    126 TRP   -0.4700
   1979 CA        -60.6470   -3.0230  -37.8730 C.3     126 TRP    0.3100
   1980 C         -59.7610   -3.1110  -36.6340 C.2     126 TRP    0.0700
   1981 O         -58.7250   -2.4360  -36.5320 O.2     126 TRP    0.0900
   1982 CB        -61.5210   -1.7540  -37.8810 C.3     126 TRP   -0.1800
   1983 CG        -61.9340   -1.4140  -39.2770 C.ar    126 TRP    0.0900
   1984 CD1       -63.1480   -1.6600  -39.8630 C.ar    126 TRP    0.0900
   1985 CD2       -61.1140   -0.8280  -40.2880 C.ar    126 TRP   -0.0300
   1986 CE2       -61.9020   -0.7240  -41.4540 C.ar    126 TRP   -0.1500
   1987 CE3       -59.7950   -0.3660  -40.3190 C.ar    126 TRP    0.2200
   1988 NE1       -63.1330   -1.2420  -41.1640 N.ar    126 TRP   -0.5100
   1989 CZ2       -61.4120   -0.1760  -42.6330 C.ar    126 TRP    0.3700
   1990 CZ3       -59.3130    0.1820  -41.4890 C.ar    126 TRP    0.2400
   1991 CH2       -60.1160    0.2720  -42.6300 C.ar    126 TRP    0.1100
   1992 HN        -62.4160   -4.1750  -37.8820 H       126 TRP   -0.2500
   1993 HA        -59.9250   -2.9790  -38.6760 H       126 TRP    0.1700
   1994 HB1       -60.9460   -0.9040  -37.4560 H       126 TRP   -0.2000
   1995 HB2       -62.4290   -1.9250  -37.2650 H       126 TRP    0.1400
   1996 HD1       -63.9930   -2.1160  -39.3680 H       126 TRP   -0.2700
   1997 HE1       -63.8820   -1.3040  -41.7870 H       126 TRP    0.1600
   1998 HE3       -59.1510   -0.4310  -39.4550 H       126 TRP   -0.1400
   1999 HZ2       -62.0140   -0.0960  -43.5270 H       126 TRP    0.1400
   2000 HZ3       -58.2990    0.5490  -41.5240 H       126 TRP    0.5100
   2001 HH2       -59.7050    0.7040  -43.5310 H       126 TRP   -0.5100
   2002 N         -60.1740   -3.9530  -35.6930 N.am    127 SER   -0.4700
   2003 CA        -59.3210   -4.3000  -34.5850 C.3     127 SER    0.3100
   2004 C         -58.0570   -4.9870  -35.0990 C.2     127 SER    0.0700
   2005 O         -56.9590   -4.6290  -34.6900 O.2     127 SER    0.0900
   2006 CB        -60.0700   -5.1570  -33.5760 C.3     127 SER    0.0500
   2007 OG        -60.9720   -4.3370  -32.8360 O.3     127 SER    0.0900
   2008 HN        -61.0750   -4.3770  -35.7100 H       127 SER    0.0900
   2009 HA        -58.9860   -3.3830  -34.1220 H       127 SER   -0.6600
   2010 HB1       -59.3510   -5.6310  -32.8730 H       127 SER    0.4300
   2011 HB2       -60.6460   -5.9470  -34.1020 H       127 SER    0.5100
   2012 HG1       -61.7410   -4.2160  -33.3970 H       127 SER   -0.5100
   2013 N         -58.1820   -5.9400  -36.0200 N.am    128 LEU   -0.4700
   2014 CA        -56.9910   -6.6470  -36.4890 C.3     128 LEU    0.3100
   2015 C         -56.0710   -5.6600  -37.2100 C.2     128 LEU    0.0700
   2016 O         -54.8490   -5.8210  -37.2650 O.2     128 LEU    0.0900
   2017 CB        -57.3410   -7.8070  -37.4240 C.3     128 LEU   -0.1800
   2018 CG        -58.3080   -8.8670  -36.8850 C.3     128 LEU    0.0900
   2019 CD1       -58.1750  -10.1030  -37.7420 C.3     128 LEU    0.0900
   2020 CD2       -57.9850   -9.1890  -35.4200 C.3     128 LEU   -0.0900
   2021 HN        -59.0580   -6.2050  -36.4160 H       128 LEU    0.0900
   2022 HA        -56.4670   -7.0190  -35.6220 H       128 LEU   -0.2700
   2023 HB1       -56.3950   -8.3200  -37.6950 H       128 LEU    0.0900
   2024 HB2       -57.7930   -7.3760  -38.3420 H       128 LEU    0.0900
   2025 HG        -59.3500   -8.4860  -36.9260 H       128 LEU    0.0900
   2026 HD11      -57.1330  -10.4870  -37.7020 H       128 LEU   -0.2700
   2027 HD12      -58.4220   -9.8590  -38.7980 H       128 LEU    0.0900
   2028 HD13      -58.8600  -10.8960  -37.3720 H       128 LEU    0.0900
   2029 HD21      -58.2510   -8.3270  -34.7720 H       128 LEU    0.0900
   2030 HD22      -56.8990   -9.3960  -35.3080 H       128 LEU    0.5100
   2031 HD23      -58.5710  -10.0740  -35.0890 H       128 LEU   -0.5100
   2032 N         -56.6710   -4.6160  -37.7650 N.am    129 VAL   -0.4700
   2033 CA        -55.9100   -3.6650  -38.5310 C.3     129 VAL    0.3100
   2034 C         -55.1800   -2.7440  -37.5620 C.2     129 VAL    0.0700
   2035 O         -53.9550   -2.5480  -37.6770 O.2     129 VAL    0.0900
   2036 CB        -56.8240   -2.8640  -39.4880 C.3     129 VAL   -0.0900
   2037 CG1       -56.1500   -1.5670  -39.9250 C.3     129 VAL    0.0900
   2038 CG2       -57.2010   -3.7230  -40.6830 C.3     129 VAL   -0.2700
   2039 HN        -57.6500   -4.4480  -37.6800 H       129 VAL    0.0900
   2040 HA        -55.1660   -4.2090  -39.0940 H       129 VAL    0.0900
   2041 HB        -57.7780   -2.6250  -38.9710 H       129 VAL    0.0900
   2042 HG11      -55.1210   -1.7740  -40.2890 H       129 VAL   -0.2700
   2043 HG12      -56.0880   -0.8650  -39.0660 H       129 VAL    0.0900
   2044 HG13      -56.7300   -1.0980  -40.7500 H       129 VAL    0.0900
   2045 HG21      -57.5780   -4.7100  -40.3390 H       129 VAL    0.0900
   2046 HG22      -56.3100   -3.8890  -41.3260 H       129 VAL    0.5100
   2047 HG23      -58.0000   -3.2230  -41.2710 H       129 VAL   -0.5100
   2048 N         -55.9370   -2.1980  -36.6030 N.am    130 VAL   -0.4700
   2049 CA        -55.3820   -1.2950  -35.6140 C.3     130 VAL    0.3100
   2050 C         -54.2810   -1.9850  -34.8120 C.2     130 VAL    0.0700
   2051 O         -53.2650   -1.3810  -34.4950 O.2     130 VAL    0.0900
   2052 CB        -56.4650   -0.7430  -34.6790 C.3     130 VAL   -0.0900
   2053 CG1       -55.8580   -0.1470  -33.3810 C.3     130 VAL    0.0900
   2054 CG2       -57.2980    0.3050  -35.4120 C.3     130 VAL   -0.2700
   2055 HN        -56.9140   -2.3860  -36.5270 H       130 VAL    0.0900
   2056 HA        -54.8990   -0.4850  -36.1400 H       130 VAL    0.0900
   2057 HB        -57.1620   -1.5650  -34.4080 H       130 VAL    0.0900
   2058 HG11      -55.0370    0.5570  -33.6330 H       130 VAL   -0.2700
   2059 HG12      -55.4460   -0.9610  -32.7480 H       130 VAL    0.0900
   2060 HG13      -56.6400    0.4070  -32.8180 H       130 VAL    0.0900
   2061 HG21      -57.7850   -0.1470  -36.3030 H       130 VAL    0.0900
   2062 HG22      -56.6450    1.1380  -35.7510 H       130 VAL    0.5100
   2063 HG23      -58.0870    0.7010  -34.7380 H       130 VAL   -0.5100
   2064 N         -54.4720   -3.2630  -34.5020 N.am    131 LEU   -0.4700
   2065 CA        -53.5020   -4.0000  -33.7290 C.3     131 LEU    0.3100
   2066 C         -52.2130   -4.1330  -34.5220 C.2     131 LEU    0.0700
   2067 O         -51.1240   -4.1700  -33.9580 O.2     131 LEU    0.0900
   2068 CB        -54.0480   -5.3800  -33.3730 C.3     131 LEU   -0.1800
   2069 CG        -53.0530   -6.3450  -32.7280 C.3     131 LEU    0.0900
   2070 CD1       -52.7260   -5.8940  -31.3180 C.3     131 LEU    0.0900
   2071 CD2       -53.5890   -7.7680  -32.7210 C.3     131 LEU   -0.0900
   2072 HN        -55.2860   -3.7650  -34.7850 H       131 LEU    0.0900
   2073 HA        -53.2880   -3.4370  -32.8320 H       131 LEU   -0.2700
   2074 HB1       -54.4250   -5.8500  -34.3050 H       131 LEU    0.0900
   2075 HB2       -54.8960   -5.2430  -32.6700 H       131 LEU    0.0900
   2076 HG        -52.1220   -6.3750  -33.3330 H       131 LEU    0.0900
   2077 HD11      -53.6500   -5.8670  -30.7010 H       131 LEU   -0.2700
   2078 HD12      -52.2850   -4.8750  -31.3390 H       131 LEU    0.0900
   2079 HD13      -52.0080   -6.6020  -30.8510 H       131 LEU    0.0900
   2080 HD21      -53.7810   -8.1090  -33.7610 H       131 LEU    0.0900
   2081 HD22      -54.5440   -7.8090  -32.1530 H       131 LEU    0.5100
   2082 HD23      -52.8470   -8.4500  -32.2540 H       131 LEU   -0.5100
   2083 N         -52.3290   -4.2270  -35.8420 N.am    132 ALA   -0.4700
   2084 CA        -51.1450   -4.3300  -36.6620 C.3     132 ALA    0.3100
   2085 C         -50.4450   -2.9740  -36.7110 C.2     132 ALA    0.0700
   2086 O         -49.2230   -2.9060  -36.7280 O.2     132 ALA    0.0900
   2087 CB        -51.4840   -4.7980  -38.0550 C.3     132 ALA   -0.2700
   2088 HN        -53.2090   -4.2300  -36.3120 H       132 ALA    0.0900
   2089 HA        -50.4740   -5.0300  -36.1870 H       132 ALA    0.0900
   2090 HB1       -52.1800   -4.0810  -38.5390 H       132 ALA    0.0900
   2091 HB2       -51.9740   -5.7940  -38.0110 H       132 ALA    0.5100
   2092 HB3       -50.5590   -4.8630  -38.6670 H       132 ALA   -0.5100
   2093 N         -51.2250   -1.8990  -36.7560 N.am    133 ILE   -0.4700
   2094 CA        -50.6670   -0.5620  -36.8080 C.3     133 ILE    0.3100
   2095 C         -49.8560   -0.3340  -35.5240 C.2     133 ILE    0.0700
   2096 O         -48.6610   -0.0370  -35.5730 O.2     133 ILE    0.0900
   2097 CB        -51.7800    0.5210  -36.9670 C.3     133 ILE   -0.0900
   2098 CG1       -52.3680    0.4750  -38.3870 C.3     133 ILE    0.0900
   2099 CG2       -51.2500    1.9320  -36.6060 C.3     133 ILE   -0.2700
   2100 CD        -53.5900    1.3980  -38.6010 C.3     133 ILE    0.0900
   2101 HN        -52.2190   -1.9620  -36.7570 H       133 ILE    0.0900
   2102 HA        -49.9870   -0.5210  -37.6460 H       133 ILE    0.0900
   2103 HB        -52.6320    0.2700  -36.3010 H       133 ILE   -0.1800
   2104 HG11      -52.6750   -0.5690  -38.6050 H       133 ILE    0.0900
   2105 HG12      -51.5740    0.7740  -39.1040 H       133 ILE    0.0900
   2106 HG21      -50.2990    2.1310  -37.1420 H       133 ILE   -0.2700
   2107 HG22      -51.0620    1.9950  -35.5130 H       133 ILE    0.0900
   2108 HG23      -51.9930    2.7030  -36.9030 H       133 ILE    0.0900
   2109 HD1       -53.2720    2.4620  -38.5860 H       133 ILE    0.0900
   2110 HD2       -54.3320    1.2360  -37.7900 H       133 ILE    0.5100
   2111 HD3       -54.0590    1.1820  -39.5850 H       133 ILE   -0.5100
   2112 N         -50.5150   -0.5060  -34.3810 N.am    134 GLU   -0.4700
   2113 CA        -49.8870   -0.3800  -33.0760 C.3     134 GLU    0.3100
   2114 C         -48.6010   -1.1930  -32.9560 C.2     134 GLU    0.0700
   2115 O         -47.5880   -0.7030  -32.4670 O.2     134 GLU    0.0900
   2116 CB        -50.8870   -0.7250  -31.9720 C.3     134 GLU   -0.1800
   2117 CG        -51.9520    0.3720  -31.8350 C.3     134 GLU    0.0900
   2118 CD        -53.1090    0.0170  -30.9070 C.2     134 GLU    0.0900
   2119 OE1       -53.1290   -1.1000  -30.3400 O.co2   134 GLU   -0.2800
   2120 OE2       -54.0150    0.8680  -30.7490 O.co2   134 GLU    0.0900
   2121 HN        -51.4850   -0.7340  -34.3680 H       134 GLU    0.0900
   2122 HA        -49.5400    0.6370  -32.9670 H       134 GLU    0.6200
   2123 HB1       -50.3450   -0.8320  -31.0080 H       134 GLU   -0.7600
   2124 HB2       -51.3830   -1.6880  -32.2140 H       134 GLU   -0.7600
   2125 HG1       -52.3710    0.5840  -32.8410 H       134 GLU    0.5100
   2126 HG2       -51.4640    1.2890  -31.4410 H       134 GLU   -0.5100
   2127 N         -48.6150   -2.4250  -33.4350 N.am    135 ARG   -0.4700
   2128 CA        -47.4290   -3.2470  -33.3490 C.3     135 ARG    0.3100
   2129 C         -46.3050   -2.6820  -34.1910 C.2     135 ARG    0.0700
   2130 O         -45.1380   -2.7400  -33.8010 O.2     135 ARG    0.0900
   2131 CB        -47.7420   -4.6810  -33.7720 C.3     135 ARG   -0.1800
   2132 CG        -48.6480   -5.3710  -32.7730 C.3     135 ARG    0.0900
   2133 CD        -49.0210   -6.7770  -33.1990 C.3     135 ARG    0.0900
   2134 NE        -49.5570   -7.4860  -32.0450 N.pl3   135 ARG   -0.1800
   2135 CZ        -50.1780   -8.6590  -32.0820 C.cat   135 ARG    0.0900
   2136 NH1       -50.3940   -9.3070  -33.2220 N.pl3   135 ARG    0.0900
   2137 NH2       -50.5860   -9.1760  -30.9450 N.pl3   135 ARG    0.2000
   2138 HN        -49.4180   -2.8320  -33.8650 H       135 ARG    0.0900
   2139 HA        -47.0790   -3.2250  -32.3280 H       135 ARG    0.0900
   2140 HB1       -46.7920   -5.2510  -33.8560 H       135 ARG   -0.7000
   2141 HB2       -48.2400   -4.6660  -34.7650 H       135 ARG    0.4400
   2142 HG1       -49.5770   -4.7730  -32.6570 H       135 ARG    0.6400
   2143 HG2       -48.1280   -5.4200  -31.7920 H       135 ARG   -0.8000
   2144 HD1       -48.1260   -7.3220  -33.5650 H       135 ARG    0.4600
   2145 HD2       -49.8010   -6.7480  -33.9910 H       135 ARG    0.4600
   2146 HE        -49.4500   -7.0520  -31.1510 H       135 ARG   -0.8000
   2147 HH11      -50.7260  -10.2490  -33.2060 H       135 ARG    0.4600
   2148 HH12      -50.2230   -8.8510  -34.0960 H       135 ARG    0.4600
   2149 HH21      -50.4260   -8.6870  -30.0880 H       135 ARG    0.5100
   2150 HH22      -51.0550  -10.0580  -30.9390 H       135 ARG   -0.5100
   2151 N         -46.6630   -2.1500  -35.3560 N.am    136 TYR   -0.4700
   2152 CA        -45.7050   -1.5890  -36.2980 C.3     136 TYR    0.3100
   2153 C         -45.0410   -0.4010  -35.6250 C.2     136 TYR    0.0700
   2154 O         -43.8290   -0.3160  -35.5480 O.2     136 TYR    0.0900
   2155 CB        -46.4360   -1.1510  -37.5710 C.3     136 TYR   -0.1800
   2156 CG        -45.6920   -0.1600  -38.4330 C.ar    136 TYR    0.0900
   2157 CD1       -44.5490   -0.5440  -39.1340 C.ar    136 TYR    0.0900
   2158 CD2       -46.1380    1.1610  -38.5580 C.ar    136 TYR    0.0000
   2159 CE1       -43.8590    0.3560  -39.9230 C.ar    136 TYR   -0.1150
   2160 CE2       -45.4580    2.0710  -39.3440 C.ar    136 TYR    0.1150
   2161 CZ        -44.3190    1.6630  -40.0270 C.ar    136 TYR   -0.1150
   2162 OH        -43.6320    2.5500  -40.8250 O.3     136 TYR    0.1150
   2163 HN        -47.6170   -2.1120  -35.6400 H       136 TYR    0.1100
   2164 HA        -44.9680   -2.3450  -36.5240 H       136 TYR   -0.5400
   2165 HB1       -47.3960   -0.6700  -37.2860 H       136 TYR    0.4300
   2166 HB2       -46.6280   -2.0450  -38.2000 H       136 TYR   -0.1150
   2167 HD1       -44.1970   -1.5620  -39.0600 H       136 TYR    0.1150
   2168 HD2       -47.0270    1.4740  -38.0320 H       136 TYR   -0.1150
   2169 HE1       -42.9690    0.0480  -40.4530 H       136 TYR    0.1150
   2170 HE2       -45.8080    3.0900  -39.4270 H       136 TYR    0.5100
   2171 HH        -42.8060    2.1370  -41.0860 H       136 TYR   -0.5100
   2172 N         -45.8710    0.4890  -35.0930 N.am    137 VAL   -0.4700
   2173 CA        -45.4460    1.6590  -34.3820 C.3     137 VAL    0.3100
   2174 C         -44.5140    1.3500  -33.2040 C.2     137 VAL    0.0700
   2175 O         -43.4670    1.9670  -33.0530 O.2     137 VAL    0.0900
   2176 CB        -46.6850    2.4330  -33.8880 C.3     137 VAL   -0.0900
   2177 CG1       -46.3310    3.3410  -32.7280 C.3     137 VAL    0.0900
   2178 CG2       -47.3140    3.2210  -35.0510 C.3     137 VAL   -0.2700
   2179 HN        -46.8580    0.3770  -35.1670 H       137 VAL    0.0900
   2180 HA        -44.8570    2.2690  -35.0500 H       137 VAL    0.0900
   2181 HB        -47.4630    1.7090  -33.5620 H       137 VAL    0.0900
   2182 HG11      -45.4400    3.9540  -32.9810 H       137 VAL   -0.2700
   2183 HG12      -46.0980    2.7320  -31.8280 H       137 VAL    0.0900
   2184 HG13      -47.1800    4.0230  -32.5080 H       137 VAL    0.0900
   2185 HG21      -47.6240    2.5260  -35.8600 H       137 VAL    0.0900
   2186 HG22      -46.5740    3.9390  -35.4650 H       137 VAL    0.5100
   2187 HG23      -48.2100    3.7710  -34.6940 H       137 VAL   -0.5100
   2188 N         -44.8880    0.3960  -32.3630 N.am    138 VAL   -0.4700
   2189 CA        -44.1300    0.1120  -31.1660 C.3     138 VAL    0.3100
   2190 C         -42.8290   -0.6450  -31.4420 C.2     138 VAL    0.0700
   2191 O         -41.8360   -0.4310  -30.7700 O.2     138 VAL    0.0900
   2192 CB        -44.9720   -0.6650  -30.1620 C.3     138 VAL   -0.0900
   2193 CG1       -44.1110   -1.1540  -29.0120 C.3     138 VAL    0.0900
   2194 CG2       -46.0900    0.2090  -29.6460 C.3     138 VAL   -0.2700
   2195 HN        -45.7010   -0.1620  -32.5150 H       138 VAL    0.0900
   2196 HA        -43.8120    1.0520  -30.7410 H       138 VAL    0.0900
   2197 HB        -45.4400   -1.5350  -30.6680 H       138 VAL    0.0900
   2198 HG11      -43.5040   -0.3160  -28.6050 H       138 VAL   -0.2700
   2199 HG12      -43.4220   -1.9510  -29.3670 H       138 VAL    0.0900
   2200 HG13      -44.7550   -1.5520  -28.1990 H       138 VAL    0.0900
   2201 HG21      -46.7390    0.5340  -30.4860 H       138 VAL    0.0900
   2202 HG22      -45.6680    1.1110  -29.1530 H       138 VAL    0.5100
   2203 HG23      -46.7080   -0.3590  -28.9180 H       138 VAL   -0.5100
   2204 N         -42.8160   -1.5180  -32.4420 N.am    139 VAL   -0.4700
   2205 CA        -41.6520   -2.3640  -32.6700 C.3     139 VAL    0.3100
   2206 C         -40.7300   -1.7670  -33.7240 C.2     139 VAL    0.0700
   2207 O         -39.5060   -1.8530  -33.6280 O.2     139 VAL    0.0900
   2208 CB        -42.0670   -3.7830  -33.1060 C.3     139 VAL   -0.0900
   2209 CG1       -40.8660   -4.5790  -33.5070 C.3     139 VAL    0.0900
   2210 CG2       -42.8170   -4.4980  -31.9910 C.3     139 VAL   -0.2700
   2211 HN        -43.5830   -1.6330  -33.0680 H       139 VAL    0.0900
   2212 HA        -41.0890   -2.4080  -31.7490 H       139 VAL    0.0900
   2213 HB        -42.7670   -3.7140  -33.9660 H       139 VAL    0.0900
   2214 HG11      -40.0830   -4.5130  -32.7210 H       139 VAL   -0.2700
   2215 HG12      -40.4490   -4.1820  -34.4580 H       139 VAL    0.0900
   2216 HG13      -41.1470   -5.6460  -33.6390 H       139 VAL    0.0900
   2217 HG21      -43.7340   -3.9320  -31.7240 H       139 VAL    0.0900
   2218 HG22      -42.1710   -4.5750  -31.0900 H       139 VAL    0.5100
   2219 HG23      -43.1120   -5.5150  -32.3280 H       139 VAL   -0.5100
   2220 N         -41.3220   -1.1550  -34.7370 N.am    140 CYS   -0.4700
   2221 CA        -40.5660   -0.6170  -35.8470 C.3     140 CYS    0.3100
   2222 C         -40.1630    0.8160  -35.5520 C.2     140 CYS    0.0700
   2223 O         -39.2770    1.3610  -36.1960 O.2     140 CYS    0.0900
   2224 CB        -41.3930   -0.7000  -37.1330 C.3     140 CYS   -0.1100
   2225 SG        -41.7170   -2.3950  -37.7040 S.3     140 CYS    0.0900
   2226 HN        -42.3120   -1.0390  -34.7830 H       140 CYS    0.0900
   2227 HA        -39.6560   -1.1890  -35.9460 H       140 CYS   -0.2300
   2228 HB1       -40.8480   -0.1500  -37.9290 H       140 CYS    0.1600
   2229 HB2       -42.3610   -0.1870  -36.9540 H       140 CYS    0.5100
   2230 HG1       -40.4650   -2.6390  -38.0590 H       140 CYS   -0.5100
   2231 N         -40.8130    1.4320  -34.5710 N.am    141 LYS   -0.4700
   2232 CA        -40.4090    2.7560  -34.1090 C.3     141 LYS    0.3100
   2233 C         -40.2180    3.7050  -35.2860 C.2     141 LYS    0.0700
   2234 O         -39.1390    4.2590  -35.4660 O.2     141 LYS    0.0900
   2235 CB        -39.0940    2.6720  -33.3310 C.3     141 LYS   -0.1800
   2236 CG        -39.1620    2.1370  -31.8970 C.3     141 LYS    0.0900
   2237 CD        -37.7460    1.9770  -31.3530 C.3     141 LYS    0.0900
   2238 CE        -37.6610    1.1160  -30.1050 C.3     141 LYS   -0.1800
   2239 NZ        -38.2150    1.8050  -28.9070 N.4     141 LYS    0.0900
   2240 HN        -41.5960    1.0230  -34.1100 H       141 LYS    0.0900
   2241 HA        -41.1940    3.1460  -33.4780 H       141 LYS   -0.1800
   2242 HB1       -38.6630    3.6930  -33.2870 H       141 LYS    0.0900
   2243 HB2       -38.4060    2.0140  -33.9010 H       141 LYS    0.0900
   2244 HG1       -39.6800    1.1530  -31.8880 H       141 LYS    0.2100
   2245 HG2       -39.7310    2.8470  -31.2580 H       141 LYS    0.0500
   2246 HD1       -37.3440    2.9850  -31.1150 H       141 LYS    0.0500
   2247 HD2       -37.1150    1.5160  -32.1430 H       141 LYS   -0.3000
   2248 HE1       -36.5990    0.8710  -29.8900 H       141 LYS    0.3300
   2249 HE2       -38.2450    0.1830  -30.2550 H       141 LYS    0.3300
   2250 HZ1       -39.2150    2.0370  -29.0730 H       141 LYS    0.3300
   2251 HZ2       -37.6800    2.6800  -28.7330 H       141 LYS    0.5100
   2252 HZ3       -38.1360    1.1790  -28.0800 H       141 LYS   -0.5100
   2253 N         -41.2640    3.8910  -36.1050 N.am    142 PRO   -0.2900
   2254 CA        -41.1420    4.7560  -37.2690 C.3     142 PRO    0.0000
   2255 C         -41.2010    6.2320  -36.8730 C.2     142 PRO    0.0900
   2256 O         -40.9700    7.1040  -37.7040 O.2     142 PRO    0.0900
   2257 CB        -42.3780    4.3860  -38.0920 C.3     142 PRO    0.0200
   2258 CG        -43.4050    4.0660  -37.0650 C.3     142 PRO    0.0900
   2259 CD        -42.6360    3.3700  -35.9510 C.3     142 PRO   -0.1800
   2260 HA        -40.1990    4.5920  -37.7670 H       142 PRO    0.0900
   2261 HB1       -42.1770    3.5090  -38.7420 H       142 PRO    0.0900
   2262 HB2       -42.7030    5.2370  -38.7270 H       142 PRO   -0.1800
   2263 HG1       -43.8910    4.9920  -36.6910 H       142 PRO    0.0900
   2264 HG2       -44.1860    3.3950  -37.4840 H       142 PRO    0.0900
   2265 HD1       -43.0350    3.6390  -34.9500 H       142 PRO    0.5100
   2266 HD2       -42.6410    2.2680  -36.0780 H       142 PRO   -0.5100
   2267 N         -41.5290    6.5100  -35.6150 N.am    143 MET   -0.4700
   2268 CA        -41.5840    7.8790  -35.1270 C.3     143 MET    0.3100
   2269 C         -40.6630    8.0640  -33.9250 C.2     143 MET    0.0700
   2270 O         -40.9350    7.5590  -32.8380 O.2     143 MET    0.0900
   2271 CB        -43.0130    8.2480  -34.7260 C.3     143 MET   -0.1800
   2272 CG        -44.0110    8.2880  -35.8640 C.3     143 MET    0.0900
   2273 SD        -45.6650    8.6350  -35.2260 S.3     143 MET    0.0900
   2274 CE        -46.1510    7.0510  -34.5380 C.3     143 MET   -0.1400
   2275 HN        -41.7510    5.7970  -34.9540 H       143 MET    0.0900
   2276 HA        -41.2360    8.5300  -35.9160 H       143 MET    0.0900
   2277 HB1       -42.9890    9.2510  -34.2500 H       143 MET   -0.0900
   2278 HB2       -43.3660    7.5040  -33.9810 H       143 MET   -0.2200
   2279 HG1       -44.0030    7.3090  -36.3900 H       143 MET    0.0900
   2280 HG2       -43.7080    9.0740  -36.5880 H       143 MET    0.0900
   2281 HE1       -45.4520    6.7270  -33.7370 H       143 MET    0.0900
   2282 HE2       -46.1500    6.2720  -35.3300 H       143 MET    0.5100
   2283 HE3       -47.1690    7.1200  -34.0970 H       143 MET   -0.5100
   2284 N         -39.5750    8.8030  -34.1080 N.am    144 SER   -0.4700
   2285 CA        -38.6150    8.9890  -33.0300 C.3     144 SER    0.3100
   2286 C         -39.2850    9.6380  -31.8210 C.2     144 SER    0.0700
   2287 O         -40.0850   10.5640  -31.9790 O.2     144 SER    0.0900
   2288 CB        -37.4320    9.8310  -33.5150 C.3     144 SER    0.0500
   2289 OG        -36.2070    9.1610  -33.2540 O.3     144 SER    0.0900
   2290 HN        -39.3720    9.2550  -34.9730 H       144 SER    0.0900
   2291 HA        -38.2770    8.0150  -32.7080 H       144 SER   -0.6600
   2292 HB1       -37.4250   10.8070  -32.9850 H       144 SER    0.4300
   2293 HB2       -37.5190   10.0050  -34.6080 H       144 SER    0.5100
   2294 HG1       -35.5140    9.7390  -33.5800 H       144 SER   -0.5100
   2295 N         -38.9840    9.1260  -30.6270 N.am    145 ASN   -0.4700
   2296 CA        -39.4880    9.7160  -29.3830 C.3     145 ASN    0.3100
   2297 C         -40.8790    9.2670  -28.9580 C.2     145 ASN    0.0700
   2298 O         -41.2780    9.4930  -27.8140 O.2     145 ASN    0.0900
   2299 CB        -39.4910   11.2500  -29.4640 C.3     145 ASN   -0.1800
   2300 CG        -38.1340   11.8590  -29.1490 C.2     145 ASN    0.0900
   2301 ND2       -38.0830   13.1890  -29.1310 N.am    145 ASN    0.0900
   2302 OD1       -37.1480   11.1500  -28.9240 O.2     145 ASN    0.5500
   2303 HN        -38.4050    8.3200  -30.5270 H       145 ASN   -0.5500
   2304 HA        -38.8510    9.3850  -28.5760 H       145 ASN   -0.6200
   2305 HB1       -40.2330   11.6470  -28.7380 H       145 ASN    0.3200
   2306 HB2       -39.7840   11.5570  -30.4900 H       145 ASN    0.3000
   2307 HD21      -37.2210   13.6530  -28.9300 H       145 ASN    0.5100
   2308 HD22      -38.9070   13.7230  -29.3180 H       145 ASN   -0.5100
   2309 N         -41.6230    8.6500  -29.8750 N.am    146 PHE   -0.4700
   2310 CA        -43.0110    8.2760  -29.6050 C.3     146 PHE    0.3100
   2311 C         -43.1400    7.1670  -28.5630 C.2     146 PHE    0.0700
   2312 O         -42.4650    6.1430  -28.6510 O.2     146 PHE    0.0900
   2313 CB        -43.7310    7.8770  -30.8930 C.3     146 PHE   -0.1800
   2314 CG        -45.1830    7.5720  -30.6920 C.ar    146 PHE    0.0900
   2315 CD1       -46.1160    8.5960  -30.6500 C.ar    146 PHE    0.0900
   2316 CD2       -45.6130    6.2640  -30.5180 C.ar    146 PHE    0.0000
   2317 CE1       -47.4650    8.3210  -30.4470 C.ar    146 PHE   -0.1150
   2318 CE2       -46.9540    5.9850  -30.3170 C.ar    146 PHE    0.1150
   2319 CZ        -47.8820    7.0180  -30.2800 C.ar    146 PHE   -0.1150
   2320 HN        -41.2710    8.4170  -30.7780 H       146 PHE    0.1150
   2321 HA        -43.5020    9.1250  -29.1490 H       146 PHE   -0.1150
   2322 HB1       -43.2570    6.9640  -31.3130 H       146 PHE    0.1150
   2323 HB2       -43.6670    8.7110  -31.6240 H       146 PHE   -0.1150
   2324 HD1       -45.7940    9.6190  -30.7770 H       146 PHE    0.1150
   2325 HD2       -44.8970    5.4570  -30.5410 H       146 PHE   -0.1150
   2326 HE1       -48.1830    9.1270  -30.4180 H       146 PHE    0.1150
   2327 HE2       -47.2790    4.9630  -30.1860 H       146 PHE    0.5100
   2328 HZ        -48.9280    6.8010  -30.1230 H       146 PHE   -0.5100
   2329 N         -44.0120    7.3840  -27.5800 N.am    147 ARG   -0.4700
   2330 CA        -44.2920    6.4030  -26.5460 C.3     147 ARG    0.3100
   2331 C         -45.7920    6.0820  -26.5600 C.2     147 ARG    0.0700
   2332 O         -46.6180    6.9640  -26.3100 O.2     147 ARG    0.0900
   2333 CB        -43.8980    6.9480  -25.1690 C.3     147 ARG   -0.1800
   2334 CG        -43.5800    5.8890  -24.1210 C.3     147 ARG    0.0900
   2335 CD        -43.9920    6.3210  -22.7100 C.3     147 ARG    0.0900
   2336 NE        -45.4130    6.0490  -22.4380 N.pl3   147 ARG   -0.1800
   2337 CZ        -45.9090    4.8590  -22.0910 C.cat   147 ARG    0.0900
   2338 NH1       -45.1160    3.8000  -21.9690 N.pl3   147 ARG    0.0900
   2339 NH2       -47.2080    4.7240  -21.8660 N.pl3   147 ARG    0.2000
   2340 HN        -44.5160    8.2410  -27.5100 H       147 ARG    0.0900
   2341 HA        -43.7300    5.5090  -26.7710 H       147 ARG    0.0900
   2342 HB1       -44.7370    7.5700  -24.7900 H       147 ARG   -0.7000
   2343 HB2       -43.0010    7.5910  -25.2950 H       147 ARG    0.4400
   2344 HG1       -42.4870    5.6900  -24.1320 H       147 ARG    0.6400
   2345 HG2       -44.1180    4.9530  -24.3820 H       147 ARG   -0.8000
   2346 HD1       -43.8310    7.4130  -22.5920 H       147 ARG    0.4600
   2347 HD2       -43.3930    5.7630  -21.9590 H       147 ARG    0.4600
   2348 HE        -46.0540    6.8110  -22.5180 H       147 ARG   -0.8000
   2349 HH11      -44.1340    3.8890  -22.1370 H       147 ARG    0.4600
   2350 HH12      -45.5010    2.9150  -21.7090 H       147 ARG    0.4600
   2351 HH21      -47.8160    5.5130  -21.9550 H       147 ARG    0.5100
   2352 HH22      -47.5800    3.8330  -21.6060 H       147 ARG   -0.5100
   2353 N         -46.1390    4.8220  -26.8340 N.am    148 PHE   -0.4700
   2354 CA        -47.5350    4.4100  -26.9570 C.3     148 PHE    0.3100
   2355 C         -48.1970    4.2870  -25.6000 C.2     148 PHE    0.0700
   2356 O         -47.7950    3.4540  -24.7970 O.2     148 PHE    0.0900
   2357 CB        -47.6350    3.0640  -27.6840 C.3     148 PHE   -0.1800
   2358 CG        -49.0420    2.6170  -27.9340 C.ar    148 PHE    0.0900
   2359 CD1       -49.6450    2.8370  -29.1680 C.ar    148 PHE    0.0900
   2360 CD2       -49.7740    1.9870  -26.9350 C.ar    148 PHE    0.0000
   2361 CE1       -50.9520    2.4280  -29.4040 C.ar    148 PHE   -0.1150
   2362 CE2       -51.0900    1.5930  -27.1600 C.ar    148 PHE    0.1150
   2363 CZ        -51.6790    1.8130  -28.3970 C.ar    148 PHE   -0.1150
   2364 HN        -45.4590    4.1060  -26.9680 H       148 PHE    0.1150
   2365 HA        -48.0630    5.1750  -27.5060 H       148 PHE   -0.1150
   2366 HB1       -47.1450    2.2790  -27.0700 H       148 PHE    0.1150
   2367 HB2       -47.1350    3.1450  -28.6730 H       148 PHE   -0.1150
   2368 HD1       -49.0900    3.3310  -29.9510 H       148 PHE    0.1150
   2369 HD2       -49.3180    1.8010  -25.9730 H       148 PHE   -0.1150
   2370 HE1       -51.4020    2.5900  -30.3730 H       148 PHE    0.1150
   2371 HE2       -51.6520    1.1140  -26.3730 H       148 PHE    0.5100
   2372 HZ        -52.6990    1.5060  -28.5740 H       148 PHE   -0.5100
   2373 N         -49.2320    5.0850  -25.3410 N.am    149 GLY   -0.4700
   2374 CA        -49.9030    5.0280  -24.0440 C.3     149 GLY    0.3100
   2375 C         -51.4130    4.9360  -24.1060 C.2     149 GLY   -0.0200
   2376 O         -52.0110    4.8030  -25.1760 O.2     149 GLY    0.0900
   2377 HN        -49.5890    5.7390  -26.0030 H       149 GLY    0.0900
   2378 HA1       -49.6360    5.9250  -23.5050 H       149 GLY    0.5100
   2379 HA2       -49.5280    4.1580  -23.5270 H       149 GLY   -0.5100
   2380 N         -52.0440    5.0310  -22.9410 N.am    150 GLU   -0.4700
   2381 CA        -53.4780    4.8780  -22.8240 C.3     150 GLU    0.3100
   2382 C         -54.2760    5.6020  -23.9030 C.2     150 GLU    0.0700
   2383 O         -55.0810    4.9800  -24.5960 O.2     150 GLU    0.0900
   2384 CB        -53.9540    5.3180  -21.4470 C.3     150 GLU   -0.1800
   2385 CG        -55.3160    4.7630  -21.1180 C.3     150 GLU    0.0900
   2386 CD        -55.8090    5.2230  -19.7800 C.2     150 GLU    0.0900
   2387 OE1       -54.9700    5.3990  -18.8780 O.co2   150 GLU   -0.2800
   2388 OE2       -57.0320    5.4070  -19.6280 O.co2   150 GLU    0.0900
   2389 HN        -51.5550    5.2150  -22.0910 H       150 GLU    0.0900
   2390 HA        -53.7180    3.8380  -22.9890 H       150 GLU    0.6200
   2391 HB1       -53.9980    6.4270  -21.4160 H       150 GLU   -0.7600
   2392 HB2       -53.2270    4.9650  -20.6850 H       150 GLU   -0.7600
   2393 HG1       -55.2650    3.6540  -21.1150 H       150 GLU    0.5100
   2394 HG2       -56.0400    5.0930  -21.8940 H       150 GLU   -0.5100
   2395 N         -54.0490    6.9080  -24.0470 N.am    151 ASN   -0.4700
   2396 CA        -54.8090    7.7340  -24.9810 C.3     151 ASN    0.3100
   2397 C         -54.7440    7.2530  -26.4220 C.2     151 ASN    0.0700
   2398 O         -55.7410    7.3110  -27.1340 O.2     151 ASN    0.0900
   2399 CB        -54.3960    9.2070  -24.8850 C.3     151 ASN   -0.1800
   2400 CG        -54.9210    9.8740  -23.6170 C.2     151 ASN    0.0900
   2401 ND2       -54.4400   11.0840  -23.3520 N.am    151 ASN    0.0900
   2402 OD1       -55.7390    9.3110  -22.8810 O.2     151 ASN    0.5500
   2403 HN        -53.3480    7.3810  -23.5200 H       151 ASN   -0.5500
   2404 HA        -55.8560    7.6250  -24.7430 H       151 ASN   -0.6200
   2405 HB1       -54.7970    9.7530  -25.7650 H       151 ASN    0.3200
   2406 HB2       -53.2880    9.2740  -24.8880 H       151 ASN    0.3000
   2407 HD21      -54.7440   11.5750  -22.5350 H       151 ASN    0.5100
   2408 HD22      -53.7740   11.5040  -23.9680 H       151 ASN   -0.5100
   2409 N         -53.5930    6.7710  -26.8700 N.am    152 HSE   -0.4700
   2410 CA        -53.5330    6.2700  -28.2400 C.3     152 HSE    0.3100
   2411 C         -54.3660    5.0050  -28.3630 C.2     152 HSE    0.0700
   2412 O         -54.9960    4.7650  -29.3950 O.2     152 HSE    0.0900
   2413 CB        -52.0960    6.0100  -28.6800 C.3     152 HSE   -0.0800
   2414 CG        -51.1850    7.1720  -28.4240 C.ar    152 HSE    0.0900
   2415 CD2       -50.9980    8.3190  -29.1150 C.ar    152 HSE    0.0900
   2416 ND1       -50.3670    7.2430  -27.3150 N.ar    152 HSE   -0.7000
   2417 CE1       -49.6940    8.3770  -27.3510 C.ar    152 HSE    0.2200
   2418 NE2       -50.0600    9.0500  -28.4280 N.ar    152 HSE    0.2500
   2419 HN        -52.7580    6.7290  -26.3250 H       152 HSE    0.1300
   2420 HA        -53.9900    7.0090  -28.8820 H       152 HSE   -0.3600
   2421 HB1       -52.0880    5.7910  -29.7690 H       152 HSE    0.3200
   2422 HB2       -51.7050    5.1300  -28.1270 H       152 HSE   -0.0500
   2423 HD2       -51.4620    8.6550  -30.0330 H       152 HSE    0.0900
   2424 HE1       -48.9570    8.7240  -26.6280 H       152 HSE    0.5100
   2425 HE2       -49.7180    9.9470  -28.7100 H       152 HSE   -0.5100
   2426 N         -54.3900    4.2220  -27.2840 N.am    153 ALA   -0.4700
   2427 CA        -55.0810    2.9480  -27.2630 C.3     153 ALA    0.3100
   2428 C         -56.5800    3.1660  -27.4060 C.2     153 ALA    0.0700
   2429 O         -57.2650    2.4350  -28.1260 O.2     153 ALA    0.0900
   2430 CB        -54.7650    2.1910  -25.9810 C.3     153 ALA   -0.2700
   2431 HN        -53.9300    4.4810  -26.4380 H       153 ALA    0.0900
   2432 HA        -54.7600    2.3790  -28.1230 H       153 ALA    0.0900
   2433 HB1       -55.2440    2.6930  -25.1130 H       153 ALA    0.0900
   2434 HB2       -53.6670    2.1690  -25.8150 H       153 ALA    0.5100
   2435 HB3       -55.1540    1.1520  -26.0490 H       153 ALA   -0.5100
   2436 N         -57.0810    4.1790  -26.7060 N.am    154 ILE   -0.4700
   2437 CA        -58.4750    4.5560  -26.7760 C.3     154 ILE    0.3100
   2438 C         -58.8350    5.0640  -28.1740 C.2     154 ILE    0.0700
   2439 O         -59.8960    4.7380  -28.7140 O.2     154 ILE    0.0900
   2440 CB        -58.8100    5.6120  -25.7020 C.3     154 ILE   -0.0900
   2441 CG1       -58.7390    4.9680  -24.3070 C.3     154 ILE    0.0900
   2442 CG2       -60.1910    6.2400  -25.9650 C.3     154 ILE   -0.2700
   2443 CD        -59.0410    5.9150  -23.1510 C.3     154 ILE    0.0900
   2444 HN        -56.5130    4.7290  -26.1000 H       154 ILE    0.0900
   2445 HA        -59.0690    3.6670  -26.6240 H       154 ILE    0.0900
   2446 HB        -58.0350    6.4080  -25.7180 H       154 ILE   -0.1800
   2447 HG11      -57.7160    4.5610  -24.1640 H       154 ILE    0.0900
   2448 HG12      -59.4680    4.1310  -24.2720 H       154 ILE    0.0900
   2449 HG21      -60.9490    5.4430  -26.1240 H       154 ILE   -0.2700
   2450 HG22      -60.1500    6.8760  -26.8750 H       154 ILE    0.0900
   2451 HG23      -60.4990    6.8530  -25.0920 H       154 ILE    0.0900
   2452 HD1       -60.1190    6.1860  -23.1520 H       154 ILE    0.0900
   2453 HD2       -58.4420    6.8440  -23.2570 H       154 ILE    0.5100
   2454 HD3       -58.8000    5.4220  -22.1850 H       154 ILE   -0.5100
   2455 N         -57.9440    5.8520  -28.7710 N.am    155 MET   -0.4700
   2456 CA        -58.1940    6.3670  -30.1040 C.3     155 MET    0.3100
   2457 C         -58.2340    5.2180  -31.0800 C.2     155 MET    0.0700
   2458 O         -59.0190    5.2390  -32.0190 O.2     155 MET    0.0900
   2459 CB        -57.1460    7.4030  -30.5300 C.3     155 MET   -0.1800
   2460 CG        -57.4540    8.8270  -30.0620 C.3     155 MET    0.0900
   2461 SD        -55.9710    9.8830  -30.0430 S.3     155 MET    0.0900
   2462 CE        -56.6270   11.4640  -29.4710 C.3     155 MET   -0.1400
   2463 HN        -57.0840    6.1170  -28.3420 H       155 MET    0.0900
   2464 HA        -59.1770    6.8160  -30.1020 H       155 MET    0.0900
   2465 HB1       -57.0810    7.4030  -31.6380 H       155 MET   -0.0900
   2466 HB2       -56.1620    7.1000  -30.1120 H       155 MET   -0.2200
   2467 HG1       -57.8870    8.7780  -29.0400 H       155 MET    0.0900
   2468 HG2       -58.2140    9.2670  -30.7420 H       155 MET    0.0900
   2469 HE1       -57.0860   11.3700  -28.4640 H       155 MET    0.0900
   2470 HE2       -57.4070   11.8300  -30.1710 H       155 MET    0.5100
   2471 HE3       -55.8130   12.2170  -29.4070 H       155 MET   -0.5100
   2472 N         -57.3900    4.2100  -30.8530 N.am    156 GLY   -0.4700
   2473 CA        -57.3950    3.0170  -31.6780 C.3     156 GLY    0.3100
   2474 C         -58.7380    2.3030  -31.5850 C.2     156 GLY   -0.0200
   2475 O         -59.2630    1.8160  -32.5790 O.2     156 GLY    0.0900
   2476 HN        -56.7240    4.2310  -30.1110 H       156 GLY    0.0900
   2477 HA1       -56.6120    2.3590  -31.3320 H       156 GLY    0.5100
   2478 HA2       -57.2120    3.3100  -32.7010 H       156 GLY   -0.5100
   2479 N         -59.3080    2.2260  -30.3890 N.am    157 VAL   -0.4700
   2480 CA        -60.5570    1.5330  -30.2190 C.3     157 VAL    0.3100
   2481 C         -61.6740    2.3080  -30.9040 C.2     157 VAL    0.0700
   2482 O         -62.4510    1.7420  -31.6720 O.2     157 VAL    0.0900
   2483 CB        -60.8930    1.3230  -28.7260 C.3     157 VAL   -0.0900
   2484 CG1       -62.3320    0.8290  -28.5490 C.3     157 VAL    0.0900
   2485 CG2       -59.9110    0.3480  -28.1040 C.3     157 VAL   -0.2700
   2486 HN        -58.9050    2.6330  -29.5720 H       157 VAL    0.0900
   2487 HA        -60.4770    0.5790  -30.7180 H       157 VAL    0.0900
   2488 HB        -60.7670    2.2860  -28.1850 H       157 VAL    0.0900
   2489 HG11      -62.5230   -0.0370  -29.2190 H       157 VAL   -0.2700
   2490 HG12      -63.0460    1.6410  -28.8060 H       157 VAL    0.0900
   2491 HG13      -62.4940    0.5070  -27.4980 H       157 VAL    0.0900
   2492 HG21      -58.8760    0.7420  -28.1870 H       157 VAL    0.0900
   2493 HG22      -59.9620   -0.6280  -28.6320 H       157 VAL    0.5100
   2494 HG23      -60.1500    0.2040  -27.0290 H       157 VAL   -0.5100
   2495 N         -61.7420    3.6080  -30.6290 N.am    158 ALA   -0.4700
   2496 CA        -62.7690    4.4700  -31.2010 C.3     158 ALA    0.3100
   2497 C         -62.7170    4.4210  -32.7200 C.2     158 ALA    0.0700
   2498 O         -63.7530    4.3320  -33.3880 O.2     158 ALA    0.0900
   2499 CB        -62.6030    5.8920  -30.7060 C.3     158 ALA   -0.2700
   2500 HN        -61.0910    4.0510  -30.0180 H       158 ALA    0.0900
   2501 HA        -63.7330    4.0820  -30.9090 H       158 ALA    0.0900
   2502 HB1       -61.6060    6.2850  -31.0000 H       158 ALA    0.0900
   2503 HB2       -62.6820    5.9180  -29.5980 H       158 ALA    0.5100
   2504 HB3       -63.3860    6.5420  -31.1520 H       158 ALA   -0.5100
   2505 N         -61.5070    4.4530  -33.2690 N.am    159 PHE   -0.4700
   2506 CA        -61.3400    4.3610  -34.7060 C.3     159 PHE    0.3100
   2507 C         -62.0810    3.1420  -35.2730 C.2     159 PHE    0.0700
   2508 O         -62.7370    3.2130  -36.3080 O.2     159 PHE    0.0900
   2509 CB        -59.8520    4.2820  -35.0460 C.3     159 PHE   -0.1800
   2510 CG        -59.5700    4.1690  -36.5120 C.ar    159 PHE    0.0900
   2511 CD1       -59.8380    5.2310  -37.3700 C.ar    159 PHE    0.0900
   2512 CD2       -59.0140    3.0130  -37.0320 C.ar    159 PHE    0.0000
   2513 CE1       -59.5620    5.1330  -38.7400 C.ar    159 PHE   -0.1150
   2514 CE2       -58.7300    2.8990  -38.4040 C.ar    159 PHE    0.1150
   2515 CZ        -59.0090    3.9620  -39.2650 C.ar    159 PHE   -0.1150
   2516 HN        -60.6750    4.5390  -32.7290 H       159 PHE    0.1150
   2517 HA        -61.7860    5.2360  -35.1550 H       159 PHE   -0.1150
   2518 HB1       -59.4120    3.3870  -34.5570 H       159 PHE    0.1150
   2519 HB2       -59.3450    5.2020  -34.6840 H       159 PHE   -0.1150
   2520 HD1       -60.2630    6.1430  -36.9760 H       159 PHE    0.1150
   2521 HD2       -58.7950    2.1850  -36.3740 H       159 PHE   -0.1150
   2522 HE1       -59.7780    5.9660  -39.3930 H       159 PHE    0.1150
   2523 HE2       -58.2970    1.9880  -38.7920 H       159 PHE    0.5100
   2524 HZ        -58.8010    3.8800  -40.3210 H       159 PHE   -0.5100
   2525 N         -61.9750    2.0060  -34.6000 N.am    160 THR   -0.4700
   2526 CA        -62.5980    0.8100  -35.1230 C.3     160 THR    0.3100
   2527 C         -64.1290    0.9300  -35.0850 C.2     160 THR    0.0700
   2528 O         -64.8100    0.4720  -35.9840 O.2     160 THR    0.0900
   2529 CB        -62.1420   -0.4350  -34.3610 C.3     160 THR    0.1400
   2530 CG2       -60.6420   -0.5540  -34.4250 C.3     160 THR    0.0900
   2531 OG1       -62.5590   -0.3360  -33.0010 O.3     160 THR   -0.6600
   2532 HN        -61.4810    1.9230  -33.7370 H       160 THR    0.4300
   2533 HA        -62.3330    0.7270  -36.1660 H       160 THR   -0.2700
   2534 HB        -62.5930   -1.3440  -34.8140 H       160 THR    0.0900
   2535 HG1       -62.2770    0.5310  -32.7010 H       160 THR    0.0900
   2536 HG21      -60.1680    0.2450  -33.8150 H       160 THR    0.0900
   2537 HG22      -60.2990   -0.4480  -35.4760 H       160 THR    0.5100
   2538 HG23      -60.3240   -1.5410  -34.0250 H       160 THR   -0.5100
   2539 N         -64.6460    1.5330  -34.0210 N.am    161 TRP   -0.4700
   2540 CA        -66.0690    1.7310  -33.8920 C.3     161 TRP    0.3100
   2541 C         -66.5530    2.5330  -35.0960 C.2     161 TRP    0.0700
   2542 O         -67.4640    2.1170  -35.8190 O.2     161 TRP    0.0900
   2543 CB        -66.3870    2.4550  -32.5740 C.3     161 TRP   -0.1800
   2544 CG        -66.1050    1.6220  -31.3280 C.ar    161 TRP    0.0900
   2545 CD1       -65.7010    0.3190  -31.2890 C.ar    161 TRP    0.0900
   2546 CD2       -66.2540    2.0330  -29.9550 C.ar    161 TRP   -0.0300
   2547 CE2       -65.9100    0.9290  -29.1490 C.ar    161 TRP   -0.1500
   2548 CE3       -66.6400    3.2270  -29.3340 C.ar    161 TRP    0.2200
   2549 NE1       -65.5770   -0.1010  -29.9890 N.ar    161 TRP   -0.5100
   2550 CZ2       -65.9330    0.9850  -27.7510 C.ar    161 TRP    0.3700
   2551 CZ3       -66.6620    3.2800  -27.9510 C.ar    161 TRP    0.2400
   2552 CH2       -66.3150    2.1670  -27.1730 C.ar    161 TRP    0.1100
   2553 HN        -64.0820    1.8720  -33.2730 H       161 TRP   -0.2500
   2554 HA        -66.5480    0.7640  -33.9150 H       161 TRP    0.1700
   2555 HB1       -67.4640    2.7290  -32.5710 H       161 TRP   -0.2000
   2556 HB2       -65.7750    3.3800  -32.5190 H       161 TRP    0.1400
   2557 HD1       -65.5060   -0.2930  -32.1570 H       161 TRP   -0.2700
   2558 HE1       -65.2970   -0.9920  -29.7070 H       161 TRP    0.1600
   2559 HE3       -66.9170    4.1000  -29.9070 H       161 TRP   -0.1400
   2560 HZ2       -65.6630    0.1390  -27.1350 H       161 TRP    0.1400
   2561 HZ3       -66.9530    4.1970  -27.4610 H       161 TRP    0.5100
   2562 HH2       -66.3500    2.2420  -26.0960 H       161 TRP   -0.5100
   2563 N         -65.8930    3.6660  -35.3320 N.am    162 VAL   -0.4700
   2564 CA        -66.2470    4.5770  -36.4040 C.3     162 VAL    0.3100
   2565 C         -66.1460    3.8920  -37.7640 C.2     162 VAL    0.0700
   2566 O         -67.0440    4.0290  -38.5830 O.2     162 VAL    0.0900
   2567 CB        -65.3310    5.8340  -36.3750 C.3     162 VAL   -0.0900
   2568 CG1       -65.3810    6.6010  -37.7000 C.3     162 VAL    0.0900
   2569 CG2       -65.6830    6.7380  -35.1760 C.3     162 VAL   -0.2700
   2570 HN        -65.1150    3.9410  -34.7740 H       162 VAL    0.0900
   2571 HA        -67.2800    4.8610  -36.2760 H       162 VAL    0.0900
   2572 HB        -64.2840    5.5170  -36.1790 H       162 VAL    0.0900
   2573 HG11      -66.3720    7.0890  -37.8210 H       162 VAL   -0.2700
   2574 HG12      -65.2250    5.9020  -38.5490 H       162 VAL    0.0900
   2575 HG13      -64.5950    7.3860  -37.7130 H       162 VAL    0.0900
   2576 HG21      -65.5480    6.1790  -34.2250 H       162 VAL    0.0900
   2577 HG22      -66.7430    7.0640  -35.2490 H       162 VAL    0.5100
   2578 HG23      -65.0180    7.6270  -35.1640 H       162 VAL   -0.5100
   2579 N         -65.0590    3.1640  -38.0320 N.am    163 MET   -0.4700
   2580 CA        -64.9420    2.4850  -39.3190 C.3     163 MET    0.3100
   2581 C         -66.0530    1.4560  -39.4620 C.2     163 MET    0.0700
   2582 O         -66.5240    1.1920  -40.5630 O.2     163 MET    0.0900
   2583 CB        -63.5950    1.7770  -39.4960 C.3     163 MET   -0.1800
   2584 CG        -62.3940    2.6770  -39.6970 C.3     163 MET    0.0900
   2585 SD        -62.5970    3.8910  -41.0220 S.3     163 MET    0.0900
   2586 CE        -63.5470    5.1070  -40.1160 C.3     163 MET   -0.1400
   2587 HN        -64.3060    3.0530  -37.3890 H       163 MET    0.0900
   2588 HA        -65.0670    3.2290  -40.0900 H       163 MET    0.0900
   2589 HB1       -63.6740    1.1090  -40.3790 H       163 MET   -0.0900
   2590 HB2       -63.4120    1.1590  -38.5920 H       163 MET   -0.2200
   2591 HG1       -61.5180    2.0350  -39.9250 H       163 MET    0.0900
   2592 HG2       -62.2000    3.2100  -38.7440 H       163 MET    0.0900
   2593 HE1       -63.4270    4.9780  -39.0200 H       163 MET    0.0900
   2594 HE2       -64.6260    5.0080  -40.3580 H       163 MET    0.5100
   2595 HE3       -63.2090    6.1320  -40.3810 H       163 MET   -0.5100
   2596 N         -66.4700    0.8560  -38.3490 N.am    164 ALA   -0.4700
   2597 CA        -67.4860   -0.1740  -38.4130 C.3     164 ALA    0.3100
   2598 C         -68.8360    0.4710  -38.6960 C.2     164 ALA    0.0700
   2599 O         -69.5740    0.0290  -39.5690 O.2     164 ALA    0.0900
   2600 CB        -67.5180   -0.9950  -37.1260 C.3     164 ALA   -0.2700
   2601 HN        -66.1140    1.0830  -37.4470 H       164 ALA    0.0900
   2602 HA        -67.2610   -0.8120  -39.2550 H       164 ALA    0.0900
   2603 HB1       -67.7420   -0.3360  -36.2600 H       164 ALA    0.0900
   2604 HB2       -66.5310   -1.4750  -36.9600 H       164 ALA    0.5100
   2605 HB3       -68.3070   -1.7730  -37.1940 H       164 ALA   -0.5100
   2606 N         -69.1580    1.5350  -37.9710 N.am    165 LEU   -0.4700
   2607 CA        -70.3590    2.3050  -38.2660 C.3     165 LEU    0.3100
   2608 C         -70.3910    2.7660  -39.7190 C.2     165 LEU    0.0700
   2609 O         -71.4450    2.7590  -40.3440 O.2     165 LEU    0.0900
   2610 CB        -70.5030    3.4960  -37.3110 C.3     165 LEU   -0.1800
   2611 CG        -70.9640    3.0520  -35.9120 C.3     165 LEU    0.0900
   2612 CD1       -70.6740    4.1050  -34.8270 C.3     165 LEU    0.0900
   2613 CD2       -72.4500    2.6530  -35.9290 C.3     165 LEU   -0.0900
   2614 HN        -68.6020    1.8510  -37.2050 H       165 LEU    0.0900
   2615 HA        -71.2080    1.6450  -38.1690 H       165 LEU   -0.2700
   2616 HB1       -71.2460    4.2080  -37.7300 H       165 LEU    0.0900
   2617 HB2       -69.5220    4.0110  -37.2230 H       165 LEU    0.0900
   2618 HG        -70.4410    2.1100  -35.6450 H       165 LEU    0.0900
   2619 HD11      -71.1990    5.0540  -35.0660 H       165 LEU   -0.2700
   2620 HD12      -69.5820    4.3070  -34.7790 H       165 LEU    0.0900
   2621 HD13      -71.0310    3.7400  -33.8400 H       165 LEU    0.0900
   2622 HD21      -72.6120    1.8120  -36.6370 H       165 LEU    0.0900
   2623 HD22      -73.0700    3.5150  -36.2560 H       165 LEU    0.5100
   2624 HD23      -72.7670    2.3280  -34.9150 H       165 LEU   -0.5100
   2625 N         -69.2340    3.1420  -40.2640 N.am    166 ALA   -0.4700
   2626 CA        -69.1560    3.6310  -41.6330 C.3     166 ALA    0.3100
   2627 C         -69.5260    2.5190  -42.6020 C.2     166 ALA    0.0700
   2628 O         -69.5770    2.7030  -43.8290 O.2     166 ALA    0.0900
   2629 CB        -67.7490    4.1610  -41.9420 C.3     166 ALA   -0.2700
   2630 HN        -68.3740    3.1040  -39.7620 H       166 ALA    0.0900
   2631 HA        -69.8870    4.4190  -41.7470 H       166 ALA    0.0900
   2632 HB1       -67.0000    3.3510  -41.8150 H       166 ALA    0.0900
   2633 HB2       -67.4970    4.9910  -41.2470 H       166 ALA    0.5100
   2634 HB3       -67.7040    4.5250  -42.9900 H       166 ALA   -0.5100
   2635 N         -69.7640    1.3370  -42.0520 N.am    167 CYS   -0.4700
   2636 CA        -69.9970    0.1820  -42.8930 C.3     167 CYS    0.3100
   2637 C         -71.3800   -0.3980  -42.6370 C.2     167 CYS    0.0700
   2638 O         -72.0660   -0.8160  -43.5660 O.2     167 CYS    0.0900
   2639 CB        -68.9190   -0.8740  -42.6710 C.3     167 CYS   -0.1100
   2640 SG        -69.2680   -2.3850  -43.5950 S.3     167 CYS    0.0900
   2641 HN        -69.7930    1.1930  -41.0660 H       167 CYS    0.0900
   2642 HA        -69.9930    0.5120  -43.9210 H       167 CYS   -0.2300
   2643 HB1       -68.8630   -1.1040  -41.5850 H       167 CYS    0.1600
   2644 HB2       -67.9410   -0.4580  -42.9900 H       167 CYS    0.5100
   2645 HG1       -68.0860   -2.9360  -43.3660 H       167 CYS   -0.5100
   2646 N         -71.7960   -0.3890  -41.3740 N.am    168 ALA   -0.4700
   2647 CA        -73.0280   -1.0290  -40.9780 C.3     168 ALA    0.3100
   2648 C         -74.2210   -0.0800  -41.0180 C.2     168 ALA    0.0700
   2649 O         -75.3760   -0.5270  -41.0700 O.2     168 ALA    0.0900
   2650 CB        -72.8740   -1.6100  -39.5740 C.3     168 ALA   -0.2700
   2651 HN        -71.2780    0.0580  -40.6490 H       168 ALA    0.0900
   2652 HA        -73.2490   -1.8100  -41.6890 H       168 ALA    0.0900
   2653 HB1       -72.6350   -0.8020  -38.8500 H       168 ALA    0.0900
   2654 HB2       -72.0490   -2.3540  -39.5610 H       168 ALA    0.5100
   2655 HB3       -73.8230   -2.0970  -39.2610 H       168 ALA   -0.5100
   2656 N         -73.9390    1.2250  -40.9730 N.am    169 ALA   -0.4700
   2657 CA        -74.9760    2.2420  -40.8180 C.3     169 ALA    0.3100
   2658 C         -75.6730    2.6430  -42.1370 C.2     169 ALA    0.0700
   2659 O         -76.8950    2.6440  -42.2200 O.2     169 ALA    0.0900
   2660 CB        -74.4160    3.4550  -40.1080 C.3     169 ALA   -0.2700
   2661 HN        -73.0040    1.5630  -41.0420 H       169 ALA    0.0900
   2662 HA        -75.7870    1.8130  -40.2470 H       169 ALA    0.0900
   2663 HB1       -73.4700    3.7780  -40.5940 H       169 ALA    0.0900
   2664 HB2       -74.2020    3.2080  -39.0470 H       169 ALA    0.5100
   2665 HB3       -75.1440    4.2920  -40.1590 H       169 ALA   -0.5100
   2666 N         -74.9040    2.9810  -43.1700 N.am    170 PRO   -0.2900
   2667 CA        -75.4800    3.3130  -44.4800 C.3     170 PRO    0.0000
   2668 C         -76.6700    2.4330  -44.9500 C.2     170 PRO    0.0900
   2669 O         -77.7120    2.9620  -45.3420 O.2     170 PRO    0.0900
   2670 CB        -74.2810    3.1520  -45.4240 C.3     170 PRO    0.0200
   2671 CG        -73.1060    3.5620  -44.5640 C.3     170 PRO    0.0900
   2672 CD        -73.4340    3.0870  -43.1650 C.3     170 PRO   -0.1800
   2673 HA        -75.9170    4.2990  -44.4630 H       170 PRO    0.0900
   2674 HB1       -74.3780    3.8140  -46.3110 H       170 PRO    0.0900
   2675 HB2       -74.1790    2.1010  -45.7670 H       170 PRO   -0.1800
   2676 HG1       -72.1710    3.0850  -44.9280 H       170 PRO    0.0900
   2677 HG2       -72.9770    4.6650  -44.5810 H       170 PRO    0.0900
   2678 HD1       -72.9820    2.0950  -42.9560 H       170 PRO    0.5100
   2679 HD2       -73.1090    3.8210  -42.3980 H       170 PRO   -0.5100
   2680 N         -76.5340    1.0970  -44.9070 N.am    171 PRO   -0.2900
   2681 CA        -77.6250    0.2720  -45.4210 C.3     171 PRO    0.0000
   2682 C         -78.8630    0.4120  -44.5670 C.2     171 PRO    0.0900
   2683 O         -79.8860   -0.1790  -44.8670 O.2     171 PRO    0.0900
   2684 CB        -77.0800   -1.1570  -45.2980 C.3     171 PRO    0.0200
   2685 CG        -75.5840   -0.9940  -45.1070 C.3     171 PRO    0.0900
   2686 CD        -75.4510    0.2800  -44.3370 C.3     171 PRO   -0.1800
   2687 HA        -77.8810    0.5710  -46.4240 H       171 PRO    0.0900
   2688 HB1       -77.2990   -1.7400  -46.2180 H       171 PRO    0.0900
   2689 HB2       -77.5340   -1.6770  -44.4270 H       171 PRO   -0.1800
   2690 HG1       -75.1610   -1.8490  -44.5370 H       171 PRO    0.0900
   2691 HG2       -75.0640   -0.9240  -46.0860 H       171 PRO    0.0900
   2692 HD1       -75.6130    0.1250  -43.2510 H       171 PRO    0.5100
   2693 HD2       -74.4680    0.7660  -44.5100 H       171 PRO   -0.5100
   2694 N         -78.7770    1.1570  -43.4770 N.am    172 LEU   -0.4700
   2695 CA        -79.9500    1.3980  -42.6640 C.3     172 LEU    0.3100
   2696 C         -80.6470    2.6430  -43.1780 C.2     172 LEU    0.0700
   2697 O         -81.7640    2.9360  -42.7720 O.2     172 LEU    0.0900
   2698 CB        -79.5850    1.6220  -41.1910 C.3     172 LEU   -0.1800
   2699 CG        -79.2600    0.4380  -40.2790 C.3     172 LEU    0.0900
   2700 CD1       -79.0110    0.9530  -38.8700 C.3     172 LEU    0.0900
   2701 CD2       -80.3530   -0.6310  -40.2720 C.3     172 LEU   -0.0900
   2702 HN        -77.9250    1.5750  -43.1730 H       172 LEU    0.0900
   2703 HA        -80.5980    0.5390  -42.7580 H       172 LEU   -0.2700
   2704 HB1       -80.4410    2.1530  -40.7290 H       172 LEU    0.0900
   2705 HB2       -78.6970    2.2850  -41.1810 H       172 LEU    0.0900
   2706 HG        -78.3540   -0.0840  -40.6530 H       172 LEU    0.0900
   2707 HD11      -79.9140    1.4730  -38.4880 H       172 LEU   -0.2700
   2708 HD12      -78.1620    1.6700  -38.8730 H       172 LEU    0.0900
   2709 HD13      -78.7790    0.1020  -38.1920 H       172 LEU    0.0900
   2710 HD21      -80.4990   -1.0340  -41.2970 H       172 LEU    0.0900
   2711 HD22      -81.3110   -0.1900  -39.9240 H       172 LEU    0.5100
   2712 HD23      -80.0600   -1.4670  -39.6010 H       172 LEU   -0.5100
   2713 N         -79.9850    3.3900  -44.0580 N.am    173 VAL   -0.4700
   2714 CA        -80.4990    4.6990  -44.4410 C.3     173 VAL    0.3100
   2715 C         -80.3150    5.0540  -45.9100 C.2     173 VAL    0.0700
   2716 O         -80.0820    6.2120  -46.2080 O.2     173 VAL    0.0900
   2717 CB        -79.8900    5.8740  -43.5780 C.3     173 VAL   -0.0900
   2718 CG1       -80.3000    5.7530  -42.1180 C.3     173 VAL    0.0900
   2719 CG2       -78.3630    5.9620  -43.7170 C.3     173 VAL   -0.2700
   2720 HN        -79.1300    3.0980  -44.4820 H       173 VAL    0.0900
   2721 HA        -81.5710    4.6730  -44.3200 H       173 VAL    0.0900
   2722 HB        -80.2500    6.8450  -43.9790 H       173 VAL    0.0900
   2723 HG11      -79.7910    4.8840  -41.6480 H       173 VAL   -0.2700
   2724 HG12      -81.3980    5.6030  -42.0440 H       173 VAL    0.0900
   2725 HG13      -80.0100    6.6730  -41.5660 H       173 VAL    0.0900
   2726 HG21      -78.0860    6.1410  -44.7770 H       173 VAL    0.0900
   2727 HG22      -77.8970    5.0100  -43.3850 H       173 VAL    0.5100
   2728 HG23      -77.9750    6.8020  -43.1020 H       173 VAL   -0.5100
   2729 N         -80.3950    4.0950  -46.8280 N.am    174 GLY   -0.4700
   2730 CA        -80.4190    4.4500  -48.2390 C.3     174 GLY    0.3100
   2731 C         -79.3310    3.8480  -49.0950 C.2     174 GLY   -0.0200
   2732 O         -79.5170    3.5610  -50.2910 O.2     174 GLY    0.0900
   2733 HN        -80.4410    3.1250  -46.6020 H       174 GLY    0.0900
   2734 HA1       -80.3350    5.5250  -48.2950 H       174 GLY    0.5100
   2735 HA2       -81.3730    4.1290  -48.6290 H       174 GLY   -0.5100
   2736 N         -78.1680    3.6490  -48.4930 N.am    175 TRP   -0.4700
   2737 CA        -77.0320    3.1970  -49.2690 C.3     175 TRP    0.3100
   2738 C         -76.7860    1.7190  -48.9290 C.2     175 TRP    0.0700
   2739 O         -76.5450    1.3520  -47.7710 O.2     175 TRP    0.0900
   2740 CB        -75.8470    4.1480  -49.0390 C.3     175 TRP   -0.1800
   2741 CG        -74.7340    3.9840  -49.9990 C.ar    175 TRP    0.0900
   2742 CD1       -74.7970    3.4610  -51.2610 C.ar    175 TRP    0.0900
   2743 CD2       -73.3630    4.3430  -49.7770 C.ar    175 TRP   -0.0300
   2744 CE2       -72.6470    4.0050  -50.9420 C.ar    175 TRP   -0.1500
   2745 CE3       -72.6730    4.9040  -48.6930 C.ar    175 TRP    0.2200
   2746 NE1       -73.5400    3.4660  -51.8350 N.ar    175 TRP   -0.5100
   2747 CZ2       -71.2750    4.2210  -51.0590 C.ar    175 TRP    0.3700
   2748 CZ3       -71.3130    5.1180  -48.8110 C.ar    175 TRP    0.2400
   2749 CH2       -70.6280    4.7780  -49.9840 C.ar    175 TRP    0.1100
   2750 HN        -78.0250    3.7970  -47.5180 H       175 TRP   -0.2500
   2751 HA        -77.3140    3.1840  -50.3110 H       175 TRP    0.1700
   2752 HB1       -75.4480    3.9730  -48.0170 H       175 TRP   -0.2000
   2753 HB2       -76.2140    5.1930  -49.1150 H       175 TRP    0.1400
   2754 HD1       -75.6960    3.0970  -51.7370 H       175 TRP   -0.2700
   2755 HE1       -73.3230    3.1410  -52.7300 H       175 TRP    0.1600
   2756 HE3       -73.1790    5.1700  -47.7760 H       175 TRP   -0.1400
   2757 HZ2       -70.7260    3.9680  -51.9550 H       175 TRP    0.1400
   2758 HZ3       -70.7690    5.5530  -47.9860 H       175 TRP    0.5100
   2759 HH2       -69.5640    4.9590  -50.0450 H       175 TRP   -0.5100
   2760 N         -76.8850    0.8900  -49.9660 N.am    176 SER   -0.4700
   2761 CA        -77.1870   -0.5420  -49.8900 C.3     176 SER    0.3100
   2762 C         -78.4130   -0.8170  -49.0180 C.2     176 SER    0.0700
   2763 O         -79.1810    0.0950  -48.6810 O.2     176 SER    0.0900
   2764 CB        -75.9780   -1.3770  -49.4380 C.3     176 SER    0.0500
   2765 OG        -76.0910   -2.7330  -49.8850 O.3     176 SER    0.0900
   2766 HN        -76.7490    1.2290  -50.8930 H       176 SER    0.0900
   2767 HA        -77.5060   -0.8600  -50.8710 H       176 SER   -0.6600
   2768 HB1       -75.9160   -1.3720  -48.3290 H       176 SER    0.4300
   2769 HB2       -75.0470   -0.9410  -49.8610 H       176 SER    0.5100
   2770 HG1       -75.8160   -2.7330  -50.8040 H       176 SER   -0.5100
   2771 N         -78.6030   -2.0770  -48.6470 N.am    177 ARG   -0.4700
   2772 CA        -79.6710   -2.4310  -47.7060 C.3     177 ARG    0.3100
   2773 C         -79.3640   -3.7850  -47.0440 C.2     177 ARG    0.0700
   2774 O         -78.5340   -4.5650  -47.5530 O.2     177 ARG    0.0900
   2775 CB        -80.9950   -2.5270  -48.4640 C.3     177 ARG   -0.1800
   2776 CG        -80.8920   -3.5770  -49.5540 C.3     177 ARG    0.0900
   2777 CD        -82.1050   -3.6350  -50.4330 C.3     177 ARG    0.0900
   2778 NE        -81.9520   -4.6620  -51.4590 N.pl3   177 ARG   -0.1800
   2779 CZ        -82.9920   -5.2630  -52.0210 C.cat   177 ARG    0.0900
   2780 NH1       -84.2130   -4.9170  -51.6360 N.pl3   177 ARG    0.0900
   2781 NH2       -82.8200   -6.2000  -52.9390 N.pl3   177 ARG    0.2000
   2782 HN        -78.0400   -2.8270  -48.9840 H       177 ARG    0.0900
   2783 HA        -79.7230   -1.6670  -46.9440 H       177 ARG    0.0900
   2784 HB1       -81.2340   -1.5420  -48.9190 H       177 ARG   -0.7000
   2785 HB2       -81.8070   -2.8020  -47.7570 H       177 ARG    0.4400
   2786 HG1       -80.7500   -4.5710  -49.0770 H       177 ARG    0.6400
   2787 HG2       -80.0060   -3.3510  -50.1840 H       177 ARG   -0.8000
   2788 HD1       -82.2510   -2.6590  -50.9430 H       177 ARG    0.4600
   2789 HD2       -83.0010   -3.8860  -49.8270 H       177 ARG    0.4600
   2790 HE        -81.0300   -4.9210  -51.7490 H       177 ARG   -0.8000
   2791 HH11      -84.3360   -4.2150  -50.9360 H       177 ARG    0.4600
   2792 HH12      -85.0100   -5.3590  -52.0480 H       177 ARG    0.4600
   2793 HH21      -81.8960   -6.4630  -53.2170 H       177 ARG    0.5100
   2794 HH22      -83.6130   -6.6440  -53.3540 H       177 ARG   -0.5100
   2795 N         -80.0520   -4.0810  -45.9410 N.am    178 TYR   -0.4700
   2796 CA        -79.9980   -5.4320  -45.3710 C.3     178 TYR    0.3100
   2797 C         -81.1450   -6.2970  -45.8900 C.2     178 TYR    0.0700
   2798 O         -82.2960   -5.9060  -45.8160 O.2     178 TYR    0.0900
   2799 CB        -80.0290   -5.4060  -43.8230 C.3     178 TYR   -0.1800
   2800 CG        -78.8120   -4.7810  -43.2160 C.ar    178 TYR    0.0900
   2801 CD1       -77.5790   -5.4180  -43.2810 C.ar    178 TYR    0.0900
   2802 CD2       -78.8850   -3.5380  -42.6080 C.ar    178 TYR    0.0000
   2803 CE1       -76.4420   -4.8320  -42.7370 C.ar    178 TYR   -0.1150
   2804 CE2       -77.7650   -2.9450  -42.0680 C.ar    178 TYR    0.1150
   2805 CZ        -76.5430   -3.5980  -42.1360 C.ar    178 TYR   -0.1150
   2806 OH        -75.4220   -3.0020  -41.6110 O.3     178 TYR    0.1150
   2807 HN        -80.6190   -3.4130  -45.4630 H       178 TYR    0.1100
   2808 HA        -79.0860   -5.8990  -45.7150 H       178 TYR   -0.5400
   2809 HB1       -80.0930   -6.4470  -43.4380 H       178 TYR    0.4300
   2810 HB2       -80.9080   -4.8190  -43.4820 H       178 TYR   -0.1150
   2811 HD1       -77.5020   -6.3840  -43.7590 H       178 TYR    0.1150
   2812 HD2       -79.8340   -3.0260  -42.5570 H       178 TYR   -0.1150
   2813 HE1       -75.4900   -5.3380  -42.7880 H       178 TYR    0.1150
   2814 HE2       -77.8370   -1.9770  -41.5960 H       178 TYR    0.5100
   2815 HH        -75.6470   -2.0980  -41.3800 H       178 TYR   -0.5100
   2816 N         -80.8490   -7.4850  -46.3890 N.am    179 ILE   -0.4700
   2817 CA        -81.9050   -8.4140  -46.7530 C.3     179 ILE    0.3100
   2818 C         -81.5390   -9.8100  -46.2770 C.2     179 ILE    0.0700
   2819 O         -80.3750  -10.0760  -45.9830 O.2     179 ILE    0.0900
   2820 CB        -82.1620   -8.4100  -48.2990 C.3     179 ILE   -0.0900
   2821 CG1       -80.8760   -8.7680  -49.0490 C.3     179 ILE    0.0900
   2822 CG2       -82.6880   -7.0220  -48.7600 C.3     179 ILE   -0.2700
   2823 CD        -81.0880   -9.2780  -50.4390 C.3     179 ILE    0.0900
   2824 HN        -79.9110   -7.7890  -46.5370 H       179 ILE    0.0900
   2825 HA        -82.8010   -8.1200  -46.2270 H       179 ILE    0.0900
   2826 HB        -82.9110   -9.1910  -48.5500 H       179 ILE   -0.1800
   2827 HG11      -80.3400   -9.5490  -48.4700 H       179 ILE    0.0900
   2828 HG12      -80.2400   -7.8600  -49.1040 H       179 ILE    0.0900
   2829 HG21      -81.8790   -6.2640  -48.6880 H       179 ILE   -0.2700
   2830 HG22      -83.5320   -6.7040  -48.1110 H       179 ILE    0.0900
   2831 HG23      -83.0300   -7.0790  -49.8160 H       179 ILE    0.0900
   2832 HD1       -81.7600   -8.5930  -50.9990 H       179 ILE    0.0900
   2833 HD2       -81.5550  -10.2860  -50.4060 H       179 ILE    0.5100
   2834 HD3       -80.1150   -9.3350  -50.9730 H       179 ILE   -0.5100
   2835 N         -82.5220  -10.7170  -46.1720 N.am    180 PRO   -0.2900
   2836 CA        -82.1040  -12.0660  -45.8170 C.3     180 PRO    0.0000
   2837 C         -81.1130  -12.5620  -46.8410 C.2     180 PRO    0.0900
   2838 O         -81.0210  -11.9900  -47.9150 O.2     180 PRO    0.0900
   2839 CB        -83.4080  -12.8520  -45.8700 C.3     180 PRO    0.0200
   2840 CG        -84.3900  -11.8720  -45.3920 C.3     180 PRO    0.0900
   2841 CD        -83.9660  -10.5340  -45.9690 C.3     180 PRO   -0.1800
   2842 HA        -81.6140  -12.0700  -44.8570 H       180 PRO    0.0900
   2843 HB1       -83.3700  -13.7430  -45.2070 H       180 PRO    0.0900
   2844 HB2       -83.6380  -13.1830  -46.9050 H       180 PRO   -0.1800
   2845 HG1       -85.4100  -12.1400  -45.7430 H       180 PRO    0.0900
   2846 HG2       -84.3920  -11.8330  -44.2820 H       180 PRO    0.0900
   2847 HD1       -84.4670  -10.3270  -46.9380 H       180 PRO    0.5100
   2848 HD2       -84.1520   -9.7020  -45.2590 H       180 PRO   -0.5100
   2849 N         -80.4030  -13.6350  -46.5350 N.am    181 GLU   -0.4700
   2850 CA        -79.2620  -14.0330  -47.3340 C.3     181 GLU    0.3100
   2851 C         -79.1590  -15.5570  -47.4370 C.2     181 GLU    0.0700
   2852 O         -79.6440  -16.2910  -46.5750 O.2     181 GLU    0.0900
   2853 CB        -78.0240  -13.4300  -46.6790 C.3     181 GLU   -0.1800
   2854 CG        -76.7070  -13.9260  -47.1880 C.3     181 GLU    0.0900
   2855 CD        -75.6440  -13.8720  -46.1030 C.2     181 GLU    0.0900
   2856 OE1       -75.8560  -14.5380  -45.0570 O.co2   181 GLU   -0.2800
   2857 OE2       -74.6120  -13.1720  -46.2970 O.co2   181 GLU    0.0900
   2858 HN        -80.6170  -14.2120  -45.7500 H       181 GLU    0.0900
   2859 HA        -79.3920  -13.6620  -48.3390 H       181 GLU    0.6200
   2860 HB1       -78.0730  -13.6460  -45.5910 H       181 GLU   -0.7600
   2861 HB2       -78.0570  -12.3310  -46.8310 H       181 GLU   -0.7600
   2862 HG1       -76.3810  -13.2940  -48.0430 H       181 GLU    0.5100
   2863 HG2       -76.8160  -14.9760  -47.5330 H       181 GLU   -0.5100
   2864 N         -78.5240  -16.0440  -48.4980 N.am    182 GLY   -0.4700
   2865 CA        -78.4040  -17.4740  -48.7050 C.3     182 GLY    0.3100
   2866 C         -79.6990  -18.1810  -48.3600 C.2     182 GLY   -0.0200
   2867 O         -80.7150  -18.0000  -49.0380 O.2     182 GLY    0.0900
   2868 HN        -78.1080  -15.4570  -49.1890 H       182 GLY    0.0900
   2869 HA1       -77.6120  -17.8440  -48.0720 H       182 GLY    0.5100
   2870 HA2       -78.1640  -17.6490  -49.7430 H       182 GLY   -0.5100
   2871 N         -79.6730  -18.9830  -47.2910 N.am    183 MET   -0.4700
   2872 CA        -80.8320  -19.7720  -46.8960 C.3     183 MET    0.3100
   2873 C         -81.9090  -18.9380  -46.2310 C.2     183 MET    0.0700
   2874 O         -82.9030  -19.4660  -45.7440 O.2     183 MET    0.0900
   2875 CB        -80.4220  -20.9340  -46.0050 C.3     183 MET   -0.1800
   2876 CG        -79.7420  -22.0460  -46.7660 C.3     183 MET    0.0900
   2877 SD        -78.8500  -23.0950  -45.6130 S.3     183 MET    0.0900
   2878 CE        -80.0450  -24.3440  -45.1550 C.3     183 MET   -0.1400
   2879 HN        -78.8630  -19.0770  -46.7170 H       183 MET    0.0900
   2880 HA        -81.3050  -20.1410  -47.7950 H       183 MET    0.0900
   2881 HB1       -81.3290  -21.3410  -45.5090 H       183 MET   -0.0900
   2882 HB2       -79.7260  -20.5570  -45.2260 H       183 MET   -0.2200
   2883 HG1       -79.0420  -21.6100  -47.5100 H       183 MET    0.0900
   2884 HG2       -80.5060  -22.6390  -47.3130 H       183 MET    0.0900
   2885 HE1       -80.1230  -25.1330  -45.9340 H       183 MET    0.0900
   2886 HE2       -81.0500  -23.8860  -45.0300 H       183 MET    0.5100
   2887 HE3       -79.7480  -24.8300  -44.2020 H       183 MET   -0.5100
   2888 N         -81.7290  -17.6240  -46.2290 N.am    184 GLN   -0.4700
   2889 CA        -82.7950  -16.7140  -45.8280 C.3     184 GLN    0.3100
   2890 C         -83.0280  -16.6840  -44.3190 C.2     184 GLN    0.0700
   2891 O         -83.9980  -16.0880  -43.8450 O.2     184 GLN    0.0900
   2892 CB        -84.1090  -17.0630  -46.5730 C.3     184 GLN   -0.1800
   2893 CG        -83.9600  -17.1170  -48.1190 C.3     184 GLN    0.0900
   2894 CD        -83.3850  -15.8120  -48.6720 C.2     184 GLN    0.0900
   2895 NE2       -82.1110  -15.8460  -49.0500 N.am    184 GLN   -0.1800
   2896 OE1       -84.0700  -14.7820  -48.7280 O.2     184 GLN    0.0900
   2897 HN        -80.8660  -17.2040  -46.4990 H       184 GLN    0.0900
   2898 HA        -82.4840  -15.7070  -46.0630 H       184 GLN    0.5500
   2899 HB1       -84.8710  -16.2970  -46.3200 H       184 GLN   -0.5500
   2900 HB2       -84.4620  -18.0540  -46.2190 H       184 GLN   -0.6200
   2901 HG1       -84.9570  -17.2910  -48.5780 H       184 GLN    0.3200
   2902 HG2       -83.2810  -17.9520  -48.3940 H       184 GLN    0.3000
   2903 HE21      -81.5860  -16.6940  -48.9640 H       184 GLN    0.5100
   2904 HE22      -81.6770  -15.0250  -49.4210 H       184 GLN   -0.5100
   2905 N         -82.1380  -17.2980  -43.5500 N.am    185 CYS   -0.4700
   2906 CA        -82.3130  -17.3020  -42.1080 C.3     185 CYS    0.3100
   2907 C         -81.4930  -16.2240  -41.4210 C.2     185 CYS    0.0700
   2908 O         -81.7680  -15.8640  -40.2760 O.2     185 CYS    0.0900
   2909 CB        -82.0130  -18.6760  -41.5380 C.3     185 CYS   -0.1100
   2910 SG        -83.2680  -19.8580  -42.0320 S.3     185 CYS    0.0900
   2911 HN        -81.3350  -17.7670  -43.9120 H       185 CYS    0.0900
   2912 HA        -83.3340  -17.0220  -41.8950 H       185 CYS   -0.2300
   2913 HB1       -81.9750  -18.6060  -40.4300 H       185 CYS    0.1600
   2914 HB2       -81.0170  -19.0080  -41.9010 H       185 CYS    0.5100
   2915 HG1       -83.0550  -19.7150  -43.3320 H       185 CYS   -0.5100
   2916 N         -80.4880  -15.6890  -42.1050 N.am    186 SER   -0.4700
   2917 CA        -79.8210  -14.5220  -41.5450 C.3     186 SER    0.3100
   2918 C         -79.7160  -13.4250  -42.5750 C.2     186 SER    0.0700
   2919 O         -79.8780  -13.6530  -43.7650 O.2     186 SER    0.0900
   2920 CB        -78.4460  -14.8620  -40.9560 C.3     186 SER    0.0500
   2921 OG        -77.5630  -15.2920  -41.9600 O.3     186 SER    0.0900
   2922 HN        -80.1630  -16.0380  -42.9800 H       186 SER    0.0900
   2923 HA        -80.4610  -14.1180  -40.7750 H       186 SER   -0.6600
   2924 HB1       -78.5530  -15.6730  -40.2050 H       186 SER    0.4300
   2925 HB2       -78.0180  -13.9600  -40.4680 H       186 SER    0.5100
   2926 HG1       -77.4930  -14.5630  -42.5800 H       186 SER   -0.5100
   2927 N         -79.4380  -12.2260  -42.1000 N.am    187 CYS   -0.4700
   2928 CA        -79.5320  -11.0520  -42.9100 C.3     187 CYS    0.3100
   2929 C         -78.1610  -10.4230  -43.0040 C.2     187 CYS    0.0700
   2930 O         -77.4400  -10.3570  -42.0160 O.2     187 CYS    0.0900
   2931 CB        -80.5190  -10.0690  -42.2630 C.3     187 CYS   -0.1000
   2932 SG        -82.3040  -10.4660  -42.4730 S.3     187 CYS    0.0900
   2933 HN        -79.1510  -12.0850  -41.1550 H       187 CYS    0.0900
   2934 HA        -79.8720  -11.3430  -43.8930 H       187 CYS   -0.0800
   2935 HB1       -80.3290   -9.0660  -42.6970 H       187 CYS    0.5100
   2936 HB2       -80.2940  -10.0310  -41.1760 H       187 CYS   -0.5100
   2937 N         -77.8100   -9.9430  -44.1890 N.am    188 GLY   -0.4700
   2938 CA        -76.5910   -9.1910  -44.3770 C.3     188 GLY    0.3100
   2939 C         -76.7170   -8.1300  -45.4530 C.2     188 GLY   -0.0200
   2940 O         -77.7830   -7.9090  -46.0220 O.2     188 GLY    0.0900
   2941 HN        -78.3700  -10.0780  -45.0020 H       188 GLY    0.0900
   2942 HA1       -75.8120   -9.8850  -44.6560 H       188 GLY    0.5100
   2943 HA2       -76.3460   -8.7140  -43.4400 H       188 GLY   -0.5100
   2944 N         -75.6030   -7.4640  -45.7300 N.am    189 ILE   -0.4700
   2945 CA        -75.5220   -6.4750  -46.7790 C.3     189 ILE    0.3100
   2946 C         -75.8930   -7.1030  -48.1040 C.2     189 ILE    0.0700
   2947 O         -75.4000   -8.1790  -48.4400 O.2     189 ILE    0.0900
   2948 CB        -74.0900   -5.9070  -46.8760 C.3     189 ILE   -0.0900
   2949 CG1       -73.8950   -4.7830  -45.8590 C.3     189 ILE    0.0900
   2950 CG2       -73.7860   -5.4150  -48.2830 C.3     189 ILE   -0.2700
   2951 CD        -72.4290   -4.5850  -45.4640 C.3     189 ILE    0.0900
   2952 HN        -74.7630   -7.6180  -45.2190 H       189 ILE    0.0900
   2953 HA        -76.2250   -5.6860  -46.5530 H       189 ILE    0.0900
   2954 HB        -73.3630   -6.7000  -46.6030 H       189 ILE   -0.1800
   2955 HG11      -74.4810   -5.0220  -44.9460 H       189 ILE    0.0900
   2956 HG12      -74.2790   -3.8350  -46.2930 H       189 ILE    0.0900
   2957 HG21      -74.6000   -4.7480  -48.6400 H       189 ILE   -0.2700
   2958 HG22      -73.7080   -6.2800  -48.9780 H       189 ILE    0.0900
   2959 HG23      -72.8320   -4.8450  -48.2880 H       189 ILE    0.0900
   2960 HD1       -71.7960   -4.5100  -46.3750 H       189 ILE    0.0900
   2961 HD2       -72.0810   -5.4500  -44.8610 H       189 ILE    0.5100
   2962 HD3       -72.3180   -3.6490  -44.8770 H       189 ILE   -0.5100
   2963 N         -76.7670   -6.4280  -48.8520 N.am    190 ASP   -0.4700
   2964 CA        -77.1090   -6.8350  -50.2050 C.3     190 ASP    0.3100
   2965 C         -75.9730   -6.4390  -51.1320 C.2     190 ASP    0.0700
   2966 O         -75.8590   -5.2870  -51.5610 O.2     190 ASP    0.0900
   2967 CB        -78.3910   -6.1550  -50.6650 C.3     190 ASP   -0.2800
   2968 CG        -78.7900   -6.5780  -52.0520 C.2     190 ASP    0.0900
   2969 OD1       -78.0370   -7.3630  -52.6750 O.co2   190 ASP    0.0900
   2970 OD2       -79.8600   -6.1310  -52.5170 O.co2   190 ASP    0.6200
   2971 HN        -77.2250   -5.6100  -48.5140 H       190 ASP   -0.7600
   2972 HA        -77.2320   -7.9070  -50.2090 H       190 ASP   -0.7600
   2973 HB1       -78.2420   -5.0550  -50.6600 H       190 ASP    0.5100
   2974 HB2       -79.2130   -6.4160  -49.9650 H       190 ASP   -0.5100
   2975 N         -75.1060   -7.3930  -51.4220 N.am    191 TYR   -0.4700
   2976 CA        -73.9400   -7.1070  -52.2300 C.3     191 TYR    0.3100
   2977 C         -74.0280   -7.9070  -53.5130 C.2     191 TYR    0.0700
   2978 O         -73.0150   -8.1300  -54.1480 O.2     191 TYR    0.0900
   2979 CB        -72.6440   -7.4760  -51.4760 C.3     191 TYR   -0.1800
   2980 CG        -72.4900   -8.9590  -51.2590 C.ar    191 TYR    0.0900
   2981 CD1       -71.9260   -9.7700  -52.2330 C.ar    191 TYR    0.0900
   2982 CD2       -72.9430   -9.5590  -50.0910 C.ar    191 TYR    0.0000
   2983 CE1       -71.7950  -11.1560  -52.0360 C.ar    191 TYR   -0.1150
   2984 CE2       -72.8270  -10.9210  -49.8840 C.ar    191 TYR    0.1150
   2985 CZ        -72.2580  -11.7210  -50.8580 C.ar    191 TYR   -0.1150
   2986 OH        -72.1510  -13.0820  -50.6420 O.3     191 TYR    0.1150
   2987 HN        -75.2110   -8.3310  -51.1040 H       191 TYR    0.1100
   2988 HA        -73.9480   -6.0520  -52.4660 H       191 TYR   -0.5400
   2989 HB1       -72.6480   -6.9930  -50.4750 H       191 TYR    0.4300
   2990 HB2       -71.7640   -7.1330  -52.0620 H       191 TYR   -0.1150
   2991 HD1       -71.5820   -9.3290  -53.1570 H       191 TYR    0.1150
   2992 HD2       -73.3980   -8.9460  -49.3260 H       191 TYR   -0.1150
   2993 HE1       -71.3390  -11.7730  -52.7970 H       191 TYR    0.1150
   2994 HE2       -73.1800  -11.3610  -48.9620 H       191 TYR    0.5100
   2995 HH        -72.6590  -13.2980  -49.8580 H       191 TYR   -0.5100
   2996 N         -75.2220   -8.3560  -53.8940 N.am    192 TYR   -0.4700
   2997 CA        -75.3120   -9.2840  -55.0210 C.3     192 TYR    0.3100
   2998 C         -76.5180   -9.0530  -55.9300 C.2     192 TYR    0.0700
   2999 O         -76.7330   -9.8100  -56.8790 O.2     192 TYR    0.0900
   3000 CB        -75.3000  -10.7400  -54.5200 C.3     192 TYR   -0.1800
   3001 CG        -76.2460  -10.9390  -53.3650 C.ar    192 TYR    0.0900
   3002 CD1       -77.5970  -11.1970  -53.5840 C.ar    192 TYR    0.0900
   3003 CD2       -75.7960  -10.8200  -52.0480 C.ar    192 TYR    0.0000
   3004 CE1       -78.4660  -11.3530  -52.5220 C.ar    192 TYR   -0.1150
   3005 CE2       -76.6540  -10.9800  -50.9840 C.ar    192 TYR    0.1150
   3006 CZ        -77.9870  -11.2420  -51.2240 C.ar    192 TYR   -0.1150
   3007 OH        -78.8450  -11.3930  -50.1540 O.3     192 TYR    0.1150
   3008 HN        -76.0740   -8.0920  -53.4490 H       192 TYR    0.1100
   3009 HA        -74.4700   -9.1030  -55.6710 H       192 TYR   -0.5400
   3010 HB1       -74.2800  -11.0100  -54.1720 H       192 TYR    0.4300
   3011 HB2       -75.6170  -11.4210  -55.3380 H       192 TYR   -0.1150
   3012 HD1       -77.9700  -11.2760  -54.5950 H       192 TYR    0.1150
   3013 HD2       -74.7560  -10.5980  -51.8610 H       192 TYR   -0.1150
   3014 HE1       -79.5110  -11.5580  -52.6990 H       192 TYR    0.1150
   3015 HE2       -76.2860  -10.9020  -49.9710 H       192 TYR    0.5100
   3016 HH        -78.3750  -11.1300  -49.3590 H       192 TYR   -0.5100
   3017 N         -77.3250   -8.0400  -55.6330 N.am    193 THR   -0.4700
   3018 CA        -78.3660   -7.6090  -56.5600 C.3     193 THR    0.3100
   3019 C         -78.2070   -6.1220  -56.8260 C.2     193 THR    0.0700
   3020 O         -77.9830   -5.3370  -55.8930 O.2     193 THR    0.0900
   3021 CB        -79.8070   -7.9170  -56.0560 C.3     193 THR    0.1400
   3022 CG2       -79.8600   -9.3020  -55.4430 C.3     193 THR    0.0900
   3023 OG1       -80.2640   -6.9250  -55.1140 O.3     193 THR   -0.6600
   3024 HN        -77.2560   -7.5360  -54.7760 H       193 THR    0.4300
   3025 HA        -78.1940   -8.1170  -57.4960 H       193 THR   -0.2700
   3026 HB        -80.5050   -7.9290  -56.9200 H       193 THR    0.0900
   3027 HG1       -79.6440   -6.9500  -54.3810 H       193 THR    0.0900
   3028 HG21      -79.3010   -9.3170  -54.4820 H       193 THR    0.0900
   3029 HG22      -79.3980  -10.0390  -56.1340 H       193 THR    0.5100
   3030 HG23      -80.9160   -9.5870  -55.2430 H       193 THR   -0.5100
   3031 N         -78.2930   -5.7280  -58.1080 N.am    194 PRO   -0.2900
   3032 CA        -78.2600   -4.3140  -58.4740 C.3     194 PRO    0.0000
   3033 C         -79.5840   -3.7640  -58.0270 C.2     194 PRO    0.0900
   3034 O         -80.6300   -4.2740  -58.4350 O.2     194 PRO    0.0900
   3035 CB        -78.2310   -4.3530  -59.9950 C.3     194 PRO    0.0200
   3036 CG        -78.9970   -5.6030  -60.3390 C.3     194 PRO    0.0900
   3037 CD        -78.6660   -6.5920  -59.2460 C.3     194 PRO   -0.1800
   3038 HA        -77.4120   -3.8280  -58.0200 H       194 PRO    0.0900
   3039 HB1       -77.1880   -4.4080  -60.3730 H       194 PRO    0.0900
   3040 HB2       -78.7220   -3.4540  -60.4260 H       194 PRO   -0.1800
   3041 HG1       -80.0890   -5.3980  -60.3640 H       194 PRO    0.0900
   3042 HG2       -78.6830   -5.9950  -61.3300 H       194 PRO    0.0900
   3043 HD1       -79.5440   -7.2170  -58.9800 H       194 PRO    0.5100
   3044 HD2       -77.8100   -7.2400  -59.5290 H       194 PRO   -0.5100
   3045 N         -79.5600   -2.7820  -57.1450 N.am    195 HSP   -0.4700
   3046 CA        -80.7930   -2.2910  -56.5960 C.3     195 HSP    0.3100
   3047 C         -80.5650   -0.8090  -56.5190 C.2     195 HSP    0.0700
   3048 O         -80.1570   -0.2580  -55.4810 O.2     195 HSP    0.0900
   3049 CB        -81.0660   -2.9150  -55.2320 C.3     195 HSP   -0.0500
   3050 CG        -82.4290   -2.6170  -54.6840 C.ar    195 HSP    0.0900
   3051 CD2       -83.6240   -3.2220  -54.8900 C.ar    195 HSP    0.0900
   3052 ND1       -82.6650   -1.5970  -53.7850 N.ar    195 HSP    0.1900
   3053 CE1       -83.9490   -1.5750  -53.4710 C.ar    195 HSP    0.1300
   3054 NE2       -84.5520   -2.5530  -54.1270 N.ar    195 HSP    0.1900
   3055 HN        -78.7170   -2.3510  -56.8330 H       195 HSP   -0.5100
   3056 HA        -81.5860   -2.5370  -57.2840 H       195 HSP    0.4400
   3057 HB1       -80.3130   -2.5320  -54.5110 H       195 HSP   -0.5100
   3058 HB2       -80.9610   -4.0170  -55.3210 H       195 HSP    0.4400
   3059 HD1       -81.9720   -0.9720  -53.4270 H       195 HSP    0.3200
   3060 HD2       -83.8850   -4.0690  -55.5130 H       195 HSP    0.1800
   3061 HE1       -84.4200   -0.8850  -52.8020 H       195 HSP    0.5100
   3062 HE2       -85.5270   -2.7700  -54.0760 H       195 HSP   -0.5100
   3063 N         -80.8050   -0.1780  -57.6670 N.am    196 GLU   -0.4700
   3064 CA        -80.4440    1.1990  -57.9300 C.3     196 GLU    0.3100
   3065 C         -81.0680    2.1680  -56.9400 C.2     196 GLU    0.0700
   3066 O         -80.5160    3.2310  -56.6820 O.2     196 GLU    0.0900
   3067 CB        -80.8080    1.5710  -59.3710 C.3     196 GLU   -0.1800
   3068 CG        -79.9070    0.9280  -60.4380 C.3     196 GLU    0.0900
   3069 CD        -80.2650   -0.5200  -60.7140 C.2     196 GLU    0.0900
   3070 OE1       -81.0440   -1.1000  -59.9230 O.co2   196 GLU   -0.2800
   3071 OE2       -79.7700   -1.0810  -61.7220 O.co2   196 GLU    0.0900
   3072 HN        -81.2600   -0.6440  -58.4220 H       196 GLU    0.0900
   3073 HA        -79.3810    1.3050  -57.7700 H       196 GLU    0.6200
   3074 HB1       -80.7410    2.6750  -59.4750 H       196 GLU   -0.7600
   3075 HB2       -81.8550    1.2560  -59.5600 H       196 GLU   -0.7600
   3076 HG1       -78.8520    0.9710  -60.0920 H       196 GLU    0.5100
   3077 HG2       -80.0040    1.5010  -61.3850 H       196 GLU   -0.5100
   3078 N         -82.2090    1.8120  -56.3680 N.am    197 GLU   -0.4700
   3079 CA        -82.8560    2.7100  -55.4290 C.3     197 GLU    0.3100
   3080 C         -82.0020    2.8880  -54.1690 C.2     197 GLU    0.0700
   3081 O         -82.1800    3.8490  -53.4180 O.2     197 GLU    0.0900
   3082 CB        -84.2640    2.2060  -55.0790 C.3     197 GLU   -0.1800
   3083 CG        -85.1000    1.7650  -56.2920 C.3     197 GLU    0.0900
   3084 CD        -84.9700    0.2670  -56.6120 C.2     197 GLU    0.0900
   3085 OE1       -83.8700   -0.1970  -57.0010 O.co2   197 GLU   -0.2800
   3086 OE2       -85.9910   -0.4490  -56.4860 O.co2   197 GLU    0.0900
   3087 HN        -82.6600    0.9420  -56.5510 H       197 GLU    0.0900
   3088 HA        -82.9110    3.6880  -55.8850 H       197 GLU    0.6200
   3089 HB1       -84.8090    3.0230  -54.5580 H       197 GLU   -0.7600
   3090 HB2       -84.1660    1.3420  -54.3890 H       197 GLU   -0.7600
   3091 HG1       -84.7690    2.3410  -57.1820 H       197 GLU    0.5100
   3092 HG2       -86.1690    1.9870  -56.0900 H       197 GLU   -0.5100
   3093 N         -81.0780    1.9560  -53.9370 N.am    198 THR   -0.4700
   3094 CA        -80.1750    2.0350  -52.7840 C.3     198 THR    0.3100
   3095 C         -78.7060    2.1030  -53.1860 C.2     198 THR    0.0700
   3096 O         -77.8390    2.2850  -52.3330 O.2     198 THR    0.0900
   3097 CB        -80.3950    0.8960  -51.7380 C.3     198 THR    0.1400
   3098 CG2       -81.6620    1.1360  -50.9500 C.3     198 THR    0.0900
   3099 OG1       -80.4750   -0.3850  -52.3810 O.3     198 THR   -0.6600
   3100 HN        -80.9590    1.1660  -54.5350 H       198 THR    0.4300
   3101 HA        -80.3390    2.9940  -52.3140 H       198 THR   -0.2700
   3102 HB        -79.5460    0.8800  -51.0200 H       198 THR    0.0900
   3103 HG1       -79.5700   -0.6480  -52.5600 H       198 THR    0.0900
   3104 HG21      -82.5370    1.1640  -51.6340 H       198 THR    0.0900
   3105 HG22      -81.5980    2.1100  -50.4180 H       198 THR    0.5100
   3106 HG23      -81.8120    0.3180  -50.2140 H       198 THR   -0.5100
   3107 N         -78.4320    1.9710  -54.4840 N.am    199 ASN   -0.4700
   3108 CA        -77.0890    2.1690  -55.0080 C.3     199 ASN    0.3100
   3109 C         -76.1190    1.0620  -54.6210 C.2     199 ASN    0.0700
   3110 O         -74.9500    1.3030  -54.3160 O.2     199 ASN    0.0900
   3111 CB        -76.5460    3.5210  -54.5600 C.3     199 ASN   -0.1800
   3112 CG        -77.2360    4.6730  -55.2590 C.2     199 ASN    0.0900
   3113 ND2       -77.8910    5.5160  -54.6100 N.am    199 ASN    0.0900
   3114 OD1       -77.1130    4.7210  -56.5620 O.2     199 ASN    0.5500
   3115 HN        -79.1330    1.7310  -55.1510 H       199 ASN   -0.5500
   3116 HA        -77.1370    2.1210  -56.0860 H       199 ASN   -0.6200
   3117 HB1       -75.4600    3.5690  -54.7830 H       199 ASN    0.3200
   3118 HB2       -76.6990    3.6280  -53.4650 H       199 ASN    0.3000
   3119 HD21      -78.3410    6.2730  -55.0850 H       199 ASN    0.5100
   3120 HD22      -77.9650    5.4350  -53.6160 H       199 ASN   -0.5100
   3121 N         -76.6050   -0.1680  -54.6660 N.am    200 ASN   -0.4700
   3122 CA        -75.7860   -1.2930  -54.3060 C.3     200 ASN    0.3100
   3123 C         -74.4050   -1.2650  -54.9520 C.2     200 ASN    0.0700
   3124 O         -73.4010   -1.4480  -54.2770 O.2     200 ASN    0.0900
   3125 CB        -76.5210   -2.6020  -54.6050 C.3     200 ASN   -0.1800
   3126 CG        -77.7190   -2.8120  -53.6880 C.2     200 ASN    0.0900
   3127 ND2       -78.2850   -4.0120  -53.7370 N.am    200 ASN    0.0900
   3128 OD1       -78.1320   -1.9100  -52.9460 O.2     200 ASN    0.5500
   3129 HN        -77.5410   -0.3670  -54.9450 H       200 ASN   -0.5500
   3130 HA        -75.5590   -1.2200  -53.2530 H       200 ASN   -0.6200
   3131 HB1       -75.8190   -3.4510  -54.4700 H       200 ASN    0.3200
   3132 HB2       -76.8790   -2.5860  -55.6570 H       200 ASN    0.3000
   3133 HD21      -78.0220   -4.6600  -54.4510 H       200 ASN    0.5100
   3134 HD22      -78.9760   -4.2670  -53.0600 H       200 ASN   -0.5100
   3135 N         -74.3430   -1.0170  -56.2520 N.am    201 GLU   -0.4700
   3136 CA        -73.0840   -1.1380  -56.9730 C.3     201 GLU    0.3100
   3137 C         -71.9620   -0.3330  -56.3030 C.2     201 GLU    0.0700
   3138 O         -70.9050   -0.8720  -55.9670 O.2     201 GLU    0.0900
   3139 CB        -73.2680   -0.6960  -58.4260 C.3     201 GLU   -0.1800
   3140 CG        -72.1000   -1.0320  -59.3490 C.3     201 GLU    0.0900
   3141 CD        -72.1180   -0.2030  -60.6240 C.2     201 GLU    0.0900
   3142 OE1       -73.2090   -0.0310  -61.2120 O.co2   201 GLU   -0.2800
   3143 OE2       -71.0430    0.2840  -61.0370 O.co2   201 GLU    0.0900
   3144 HN        -75.1400   -0.7420  -56.7860 H       201 GLU    0.0900
   3145 HA        -72.7680   -2.1690  -56.9290 H       201 GLU    0.6200
   3146 HB1       -73.4170    0.4040  -58.4390 H       201 GLU   -0.7600
   3147 HB2       -74.1800   -1.1870  -58.8260 H       201 GLU   -0.7600
   3148 HG1       -72.1510   -2.1070  -59.6230 H       201 GLU    0.5100
   3149 HG2       -71.1460   -0.8380  -58.8120 H       201 GLU   -0.5100
   3150 N         -72.1990    0.9600  -56.0940 N.am    202 SER   -0.4700
   3151 CA        -71.1600    1.7990  -55.5470 C.3     202 SER    0.3100
   3152 C         -70.8170    1.3860  -54.0980 C.2     202 SER    0.0700
   3153 O         -69.6480    1.3950  -53.7040 O.2     202 SER    0.0900
   3154 CB        -71.5490    3.2800  -55.6490 C.3     202 SER    0.0500
   3155 OG        -72.6350    3.5750  -54.7880 O.3     202 SER    0.0900
   3156 HN        -73.0730    1.3930  -56.2980 H       202 SER    0.0900
   3157 HA        -70.2530    1.6100  -56.1010 H       202 SER   -0.6600
   3158 HB1       -71.8460    3.5170  -56.6920 H       202 SER    0.4300
   3159 HB2       -70.6830    3.9130  -55.3580 H       202 SER    0.5100
   3160 HG1       -72.9230    4.4620  -55.0190 H       202 SER   -0.5100
   3161 N         -71.8250    1.0170  -53.3020 N.am    203 PHE   -0.4700
   3162 CA        -71.5660    0.5710  -51.9380 C.3     203 PHE    0.3100
   3163 C         -70.6360   -0.6340  -51.9270 C.2     203 PHE    0.0700
   3164 O         -69.7100   -0.7150  -51.1250 O.2     203 PHE    0.0900
   3165 CB        -72.8470    0.2250  -51.1990 C.3     203 PHE   -0.1800
   3166 CG        -72.6240   -0.0930  -49.7520 C.ar    203 PHE    0.0900
   3167 CD1       -72.6310    0.9150  -48.8000 C.ar    203 PHE    0.0900
   3168 CD2       -72.3950   -1.4060  -49.3420 C.ar    203 PHE    0.0000
   3169 CE1       -72.4170    0.6160  -47.4540 C.ar    203 PHE   -0.1150
   3170 CE2       -72.1850   -1.7140  -48.0080 C.ar    203 PHE    0.1150
   3171 CZ        -72.1940   -0.7080  -47.0590 C.ar    203 PHE   -0.1150
   3172 HN        -72.7770    1.0290  -53.5970 H       203 PHE    0.1150
   3173 HA        -71.0470    1.3660  -51.4240 H       203 PHE   -0.1150
   3174 HB1       -73.3150   -0.6660  -51.6670 H       203 PHE    0.1150
   3175 HB2       -73.5440    1.0900  -51.2450 H       203 PHE   -0.1150
   3176 HD1       -72.8050    1.9380  -49.1010 H       203 PHE    0.1150
   3177 HD2       -72.3820   -2.1970  -50.0770 H       203 PHE   -0.1150
   3178 HE1       -72.4240    1.4060  -46.7180 H       203 PHE    0.1150
   3179 HE2       -72.0150   -2.7390  -47.7100 H       203 PHE    0.5100
   3180 HZ        -72.0290   -0.9420  -46.0180 H       203 PHE   -0.5100
   3181 N         -70.8730   -1.5590  -52.8380 N.am    204 VAL   -0.4700
   3182 CA        -70.0610   -2.7430  -52.9150 C.3     204 VAL    0.3100
   3183 C         -68.6300   -2.3480  -53.2450 C.2     204 VAL    0.0700
   3184 O         -67.6860   -2.9150  -52.7040 O.2     204 VAL    0.0900
   3185 CB        -70.6290   -3.7540  -53.9550 C.3     204 VAL   -0.0900
   3186 CG1       -69.8640   -5.0510  -53.9250 C.3     204 VAL    0.0900
   3187 CG2       -72.0780   -4.0290  -53.6530 C.3     204 VAL   -0.2700
   3188 HN        -71.6130   -1.4810  -53.5030 H       204 VAL    0.0900
   3189 HA        -70.0380   -3.1930  -51.9330 H       204 VAL    0.0900
   3190 HB        -70.5580   -3.3110  -54.9710 H       204 VAL    0.0900
   3191 HG11      -69.9340   -5.5120  -52.9170 H       204 VAL   -0.2700
   3192 HG12      -68.7940   -4.8640  -54.1570 H       204 VAL    0.0900
   3193 HG13      -70.2910   -5.7580  -54.6690 H       204 VAL    0.0900
   3194 HG21      -72.3990   -3.4480  -52.7620 H       204 VAL    0.0900
   3195 HG22      -72.2210   -5.1100  -53.4420 H       204 VAL    0.5100
   3196 HG23      -72.7070   -3.7300  -54.5180 H       204 VAL   -0.5100
   3197 N         -68.4640   -1.3760  -54.1450 N.am    205 ILE   -0.4700
   3198 CA        -67.1360   -0.8890  -54.4940 C.3     205 ILE    0.3100
   3199 C         -66.4970   -0.2320  -53.2770 C.2     205 ILE    0.0700
   3200 O         -65.3430   -0.4870  -52.9630 O.2     205 ILE    0.0900
   3201 CB        -67.1550    0.0830  -55.6980 C.3     205 ILE   -0.0900
   3202 CG1       -67.4010   -0.6910  -56.9980 C.3     205 ILE    0.0900
   3203 CG2       -65.8130    0.8380  -55.8140 C.3     205 ILE   -0.2700
   3204 CD        -67.9710    0.1710  -58.1340 C.3     205 ILE    0.0900
   3205 HN        -69.2320   -0.9460  -54.6130 H       205 ILE    0.0900
   3206 HA        -66.5250   -1.7470  -54.7270 H       205 ILE    0.0900
   3207 HB        -67.9790    0.8180  -55.5640 H       205 ILE   -0.1800
   3208 HG11      -68.1160   -1.5150  -56.7880 H       205 ILE    0.0900
   3209 HG12      -66.4380   -1.1280  -57.3360 H       205 ILE    0.0900
   3210 HG21      -64.9670    0.1190  -55.7750 H       205 ILE   -0.2700
   3211 HG22      -65.7080    1.5550  -54.9720 H       205 ILE    0.0900
   3212 HG23      -65.7700    1.3850  -56.7790 H       205 ILE    0.0900
   3213 HD1       -67.3630    1.0930  -58.2560 H       205 ILE    0.0900
   3214 HD2       -69.0160    0.4640  -57.8970 H       205 ILE    0.5100
   3215 HD3       -67.9490   -0.3990  -59.0880 H       205 ILE   -0.5100
   3216 N         -67.2520    0.5940  -52.5730 N.am    206 TYR   -0.4700
   3217 CA        -66.7320    1.2070  -51.3710 C.3     206 TYR    0.3100
   3218 C         -66.3120    0.1510  -50.3340 C.2     206 TYR    0.0700
   3219 O         -65.2550    0.2740  -49.7220 O.2     206 TYR    0.0900
   3220 CB        -67.7690    2.1530  -50.8070 C.3     206 TYR   -0.1800
   3221 CG        -67.7020    2.4320  -49.3260 C.ar    206 TYR    0.0900
   3222 CD1       -66.7530    3.3070  -48.7930 C.ar    206 TYR    0.0900
   3223 CD2       -68.6460    1.8810  -48.4610 C.ar    206 TYR    0.0000
   3224 CE1       -66.7340    3.6000  -47.4260 C.ar    206 TYR   -0.1150
   3225 CE2       -68.6360    2.1720  -47.0990 C.ar    206 TYR    0.1150
   3226 CZ        -67.6760    3.0240  -46.5900 C.ar    206 TYR   -0.1150
   3227 OH        -67.6760    3.2970  -45.2450 O.3     206 TYR    0.1150
   3228 HN        -68.1870    0.8260  -52.8310 H       206 TYR    0.1100
   3229 HA        -65.8270    1.7390  -51.6240 H       206 TYR   -0.5400
   3230 HB1       -68.7760    1.7280  -51.0020 H       206 TYR    0.4300
   3231 HB2       -67.6620    3.1350  -51.3170 H       206 TYR   -0.1150
   3232 HD1       -66.0230    3.7620  -49.4470 H       206 TYR    0.1150
   3233 HD2       -69.3990    1.2150  -48.8550 H       206 TYR   -0.1150
   3234 HE1       -65.9900    4.2730  -47.0250 H       206 TYR    0.1150
   3235 HE2       -69.3760    1.7330  -46.4450 H       206 TYR    0.5100
   3236 HH        -68.4840    2.9390  -44.8700 H       206 TYR   -0.5100
   3237 N         -67.1310   -0.8880  -50.1490 N.am    207 MET   -0.4700
   3238 CA        -66.8100   -1.9700  -49.2290 C.3     207 MET    0.3100
   3239 C         -65.5190   -2.6240  -49.6290 C.2     207 MET    0.0700
   3240 O         -64.6320   -2.8290  -48.8020 O.2     207 MET    0.0900
   3241 CB        -67.8910   -3.0500  -49.2310 C.3     207 MET   -0.1800
   3242 CG        -69.0860   -2.7060  -48.4030 C.3     207 MET    0.0900
   3243 SD        -68.7070   -2.7620  -46.6530 S.3     207 MET    0.0900
   3244 CE        -68.5760   -4.5460  -46.4350 C.3     207 MET   -0.1400
   3245 HN        -67.9990   -0.9690  -50.6330 H       207 MET    0.0900
   3246 HA        -66.7120   -1.5450  -48.2400 H       207 MET    0.0900
   3247 HB1       -67.4510   -3.9920  -48.8400 H       207 MET   -0.0900
   3248 HB2       -68.2230   -3.2150  -50.2780 H       207 MET   -0.2200
   3249 HG1       -69.9010   -3.4250  -48.6330 H       207 MET    0.0900
   3250 HG2       -69.4330   -1.6880  -48.6790 H       207 MET    0.0900
   3251 HE1       -67.6680   -4.9480  -46.9340 H       207 MET    0.0900
   3252 HE2       -69.4620   -5.0530  -46.8740 H       207 MET    0.5100
   3253 HE3       -68.5120   -4.7970  -45.3550 H       207 MET   -0.5100
   3254 N         -65.4330   -2.9770  -50.9030 N.am    208 PHE   -0.4700
   3255 CA        -64.2960   -3.6950  -51.4100 C.3     208 PHE    0.3100
   3256 C         -63.0170   -2.9040  -51.1900 C.2     208 PHE    0.0700
   3257 O         -61.9920   -3.4690  -50.8040 O.2     208 PHE    0.0900
   3258 CB        -64.4770   -3.9640  -52.8910 C.3     208 PHE   -0.1800
   3259 CG        -63.4110   -4.8310  -53.4880 C.ar    208 PHE    0.0900
   3260 CD1       -63.4970   -6.2100  -53.4060 C.ar    208 PHE    0.0900
   3261 CD2       -62.3400   -4.2680  -54.1650 C.ar    208 PHE    0.0000
   3262 CE1       -62.5170   -7.0340  -53.9740 C.ar    208 PHE   -0.1150
   3263 CE2       -61.3490   -5.0760  -54.7370 C.ar    208 PHE    0.1150
   3264 CZ        -61.4370   -6.4690  -54.6370 C.ar    208 PHE   -0.1150
   3265 HN        -66.1500   -2.7620  -51.5630 H       208 PHE    0.1150
   3266 HA        -64.2090   -4.6230  -50.8650 H       208 PHE   -0.1150
   3267 HB1       -64.4620   -2.9990  -53.4410 H       208 PHE    0.1150
   3268 HB2       -65.4480   -4.4800  -53.0510 H       208 PHE   -0.1150
   3269 HD1       -64.3340   -6.6600  -52.8940 H       208 PHE    0.1150
   3270 HD2       -62.2700   -3.1940  -54.2530 H       208 PHE   -0.1150
   3271 HE1       -62.6030   -8.1090  -53.8970 H       208 PHE    0.1150
   3272 HE2       -60.5160   -4.6230  -55.2550 H       208 PHE    0.5100
   3273 HZ        -60.6720   -7.0980  -55.0700 H       208 PHE   -0.5100
   3274 N         -63.0830   -1.5930  -51.4230 N.am    209 VAL   -0.4700
   3275 CA        -61.8900   -0.7560  -51.3990 C.3     209 VAL    0.3100
   3276 C         -61.5490   -0.3840  -49.9660 C.2     209 VAL    0.0700
   3277 O         -60.4420   -0.6290  -49.5080 O.2     209 VAL    0.0900
   3278 CB        -62.0310    0.5460  -52.2830 C.3     209 VAL   -0.0900
   3279 CG1       -60.8650    1.5320  -52.0340 C.3     209 VAL    0.0900
   3280 CG2       -62.1200    0.1970  -53.7650 C.3     209 VAL   -0.2700
   3281 HN        -63.9410   -1.1300  -51.6240 H       209 VAL    0.0900
   3282 HA        -61.0670   -1.3550  -51.7600 H       209 VAL    0.0900
   3283 HB        -62.9900    1.0490  -52.0390 H       209 VAL    0.0900
   3284 HG11      -59.8930    0.9990  -52.1090 H       209 VAL   -0.2700
   3285 HG12      -60.9520    1.9700  -51.0170 H       209 VAL    0.0900
   3286 HG13      -60.8850    2.3410  -52.7940 H       209 VAL    0.0900
   3287 HG21      -63.0040   -0.4510  -53.9520 H       209 VAL    0.0900
   3288 HG22      -61.2070   -0.3510  -54.0800 H       209 VAL    0.5100
   3289 HG23      -62.2260    1.1250  -54.3660 H       209 VAL   -0.5100
   3290 N         -62.5070    0.2140  -49.2720 N.am    210 VAL   -0.4700
   3291 CA        -62.2630    0.7630  -47.9610 C.3     210 VAL    0.3100
   3292 C         -62.2460   -0.2610  -46.8230 C.2     210 VAL    0.0700
   3293 O         -61.5880   -0.0220  -45.8050 O.2     210 VAL    0.0900
   3294 CB        -63.2860    1.8620  -47.6210 C.3     210 VAL   -0.0900
   3295 CG1       -63.2180    2.2260  -46.1330 C.3     210 VAL    0.0900
   3296 CG2       -63.0300    3.1030  -48.4660 C.3     210 VAL   -0.2700
   3297 HN        -63.4340    0.3100  -49.6220 H       210 VAL    0.0900
   3298 HA        -61.2620    1.1680  -47.9510 H       210 VAL    0.0900
   3299 HB        -64.3070    1.5000  -47.8650 H       210 VAL    0.0900
   3300 HG11      -62.1660    2.4240  -45.8370 H       210 VAL   -0.2700
   3301 HG12      -63.6070    1.3850  -45.5200 H       210 VAL    0.0900
   3302 HG13      -63.8200    3.1390  -45.9390 H       210 VAL    0.0900
   3303 HG21      -63.1180    2.8550  -49.5460 H       210 VAL    0.0900
   3304 HG22      -62.0060    3.4870  -48.2740 H       210 VAL    0.5100
   3305 HG23      -63.7760    3.8880  -48.2200 H       210 VAL   -0.5100
   3306 N         -62.9650   -1.3800  -46.9720 N.am    211 HSE   -0.4700
   3307 CA        -63.1560   -2.3220  -45.8640 C.3     211 HSE    0.3100
   3308 C         -62.5700   -3.6730  -46.1660 C.2     211 HSE    0.0700
   3309 O         -62.6070   -4.5890  -45.3450 O.2     211 HSE    0.0900
   3310 CB        -64.6260   -2.4340  -45.4570 C.3     211 HSE   -0.0800
   3311 CG        -65.1830   -1.1660  -44.8820 C.ar    211 HSE    0.0900
   3312 CD2       -65.8450   -0.1380  -45.4640 C.ar    211 HSE    0.0900
   3313 ND1       -65.0410   -0.8300  -43.5550 N.ar    211 HSE   -0.7000
   3314 CE1       -65.6150    0.3420  -43.3360 C.ar    211 HSE    0.2200
   3315 NE2       -66.1050    0.7890  -44.4810 N.ar    211 HSE    0.2500
   3316 HN        -63.4020   -1.6220  -47.8350 H       211 HSE    0.1300
   3317 HA        -62.5680   -1.9710  -45.0290 H       211 HSE   -0.3600
   3318 HB1       -64.7260   -3.2360  -44.6950 H       211 HSE    0.3200
   3319 HB2       -65.2250   -2.7050  -46.3520 H       211 HSE   -0.0500
   3320 HD2       -66.1430   -0.0090  -46.4980 H       211 HSE    0.0900
   3321 HE1       -65.6840    0.8700  -42.3860 H       211 HSE    0.5100
   3322 HE2       -66.5860    1.6540  -44.6220 H       211 HSE   -0.5100
   3323 N         -61.9910   -3.7980  -47.3510 N.am    212 PHE   -0.4700
   3324 CA        -61.2210   -4.9790  -47.6530 C.3     212 PHE    0.3100
   3325 C         -59.7970   -4.6440  -48.1160 C.2     212 PHE    0.0700
   3326 O         -58.8450   -5.0890  -47.4790 O.2     212 PHE    0.0900
   3327 CB        -61.9300   -5.8790  -48.6610 C.3     212 PHE   -0.1800
   3328 CG        -61.0940   -7.0400  -49.1080 C.ar    212 PHE    0.0900
   3329 CD1       -60.7830   -8.0630  -48.2290 C.ar    212 PHE    0.0900
   3330 CD2       -60.6140   -7.1050  -50.4000 C.ar    212 PHE    0.0000
   3331 CE1       -60.0070   -9.1400  -48.6300 C.ar    212 PHE   -0.1150
   3332 CE2       -59.8380   -8.1810  -50.8190 C.ar    212 PHE    0.1150
   3333 CZ        -59.5290   -9.2000  -49.9270 C.ar    212 PHE   -0.1150
   3334 HN        -62.0590   -3.1050  -48.0650 H       212 PHE    0.1150
   3335 HA        -61.0630   -5.5130  -46.7280 H       212 PHE   -0.1150
   3336 HB1       -62.1860   -5.2880  -49.5670 H       212 PHE    0.1150
   3337 HB2       -62.8530   -6.2920  -48.2020 H       212 PHE   -0.1150
   3338 HD1       -61.1500   -8.0220  -47.2140 H       212 PHE    0.1150
   3339 HD2       -60.8430   -6.3110  -51.0950 H       212 PHE   -0.1150
   3340 HE1       -59.7780   -9.9310  -47.9310 H       212 PHE    0.1150
   3341 HE2       -59.4770   -8.2240  -51.8360 H       212 PHE    0.5100
   3342 HZ        -58.9200  -10.0330  -50.2430 H       212 PHE   -0.5100
   3343 N         -59.6500   -3.8640  -49.2000 N.am    213 ILE   -0.4700
   3344 CA        -58.3250   -3.5540  -49.7710 C.3     213 ILE    0.3100
   3345 C         -57.4150   -2.7480  -48.8150 C.2     213 ILE    0.0700
   3346 O         -56.2790   -3.1500  -48.5470 O.2     213 ILE    0.0900
   3347 CB        -58.4090   -2.8860  -51.1950 C.3     213 ILE   -0.0900
   3348 CG1       -59.0260   -3.8410  -52.2190 C.3     213 ILE    0.0900
   3349 CG2       -57.0100   -2.5100  -51.7160 C.3     213 ILE   -0.2700
   3350 CD        -58.1020   -4.9900  -52.6090 C.3     213 ILE    0.0900
   3351 HN        -60.4320   -3.4580  -49.6680 H       213 ILE    0.0900
   3352 HA        -57.7770   -4.4820  -49.8360 H       213 ILE    0.0900
   3353 HB        -59.0330   -1.9690  -51.1320 H       213 ILE   -0.1800
   3354 HG11      -59.2810   -3.2650  -53.1330 H       213 ILE    0.0900
   3355 HG12      -59.9580   -4.2660  -51.7900 H       213 ILE    0.0900
   3356 HG21      -56.3230   -3.3790  -51.6240 H       213 ILE   -0.2700
   3357 HG22      -56.5980   -1.6680  -51.1200 H       213 ILE    0.0900
   3358 HG23      -57.0700   -2.2170  -52.7850 H       213 ILE    0.0900
   3359 HD1       -57.7000   -5.4830  -51.6990 H       213 ILE    0.0900
   3360 HD2       -57.2510   -4.6030  -53.2080 H       213 ILE    0.5100
   3361 HD3       -58.6640   -5.7440  -53.2010 H       213 ILE   -0.5100
   3362 N         -57.9110   -1.6290  -48.2900 N.am    214 ILE   -0.4700
   3363 CA        -57.1550   -0.8420  -47.3260 C.3     214 ILE    0.3100
   3364 C         -56.6750   -1.7330  -46.1800 C.2     214 ILE    0.0700
   3365 O         -55.4780   -1.9760  -46.0490 O.2     214 ILE    0.0900
   3366 CB        -57.9750    0.3210  -46.7580 C.3     214 ILE   -0.0900
   3367 CG1       -58.4660    1.2650  -47.8730 C.3     214 ILE    0.0900
   3368 CG2       -57.1870    1.0480  -45.6930 C.3     214 ILE   -0.2700
   3369 CD        -57.3790    1.9350  -48.6740 C.3     214 ILE    0.0900
   3370 HN        -58.8140   -1.2820  -48.5320 H       214 ILE    0.0900
   3371 HA        -56.2780   -0.4630  -47.8290 H       214 ILE    0.0900
   3372 HB        -58.9160   -0.0720  -46.3180 H       214 ILE   -0.1800
   3373 HG11      -59.0880    2.0570  -47.4050 H       214 ILE    0.0900
   3374 HG12      -59.0970    0.6760  -48.5700 H       214 ILE    0.0900
   3375 HG21      -56.1720    1.2940  -46.0710 H       214 ILE   -0.2700
   3376 HG22      -57.0840    0.4030  -44.7930 H       214 ILE    0.0900
   3377 HG23      -57.7030    1.9920  -45.4190 H       214 ILE    0.0900
   3378 HD1       -56.7470    1.1700  -49.1740 H       214 ILE    0.0900
   3379 HD2       -56.7350    2.5450  -48.0040 H       214 ILE    0.5100
   3380 HD3       -57.8300    2.5870  -49.4530 H       214 ILE   -0.5100
   3381 N         -57.6170   -2.2670  -45.3730 N.am    215 PRO   -0.2900
   3382 CA        -57.3090   -3.2520  -44.3380 C.3     215 PRO    0.0000
   3383 C         -56.2130   -4.2100  -44.7680 C.2     215 PRO    0.0900
   3384 O         -55.2070   -4.3460  -44.0760 O.2     215 PRO    0.0900
   3385 CB        -58.6260   -4.0030  -44.2020 C.3     215 PRO    0.0200
   3386 CG        -59.6500   -2.9150  -44.3710 C.3     215 PRO    0.0900
   3387 CD        -59.0780   -2.0540  -45.4840 C.3     215 PRO   -0.1800
   3388 HA        -56.9660   -2.7670  -43.4390 H       215 PRO    0.0900
   3389 HB1       -58.7130   -4.4850  -43.2050 H       215 PRO    0.0900
   3390 HB2       -58.7310   -4.7800  -44.9870 H       215 PRO   -0.1800
   3391 HG1       -60.6370   -3.3370  -44.6600 H       215 PRO    0.0900
   3392 HG2       -59.7690   -2.3290  -43.4350 H       215 PRO    0.0900
   3393 HD1       -59.4360   -2.3870  -46.4810 H       215 PRO    0.5100
   3394 HD2       -59.3190   -0.9810  -45.3320 H       215 PRO   -0.5100
   3395 N         -56.3860   -4.8560  -45.9110 N.am    216 LEU   -0.4700
   3396 CA        -55.3810   -5.7990  -46.4040 C.3     216 LEU    0.3100
   3397 C         -54.0160   -5.1450  -46.6460 C.2     216 LEU    0.0700
   3398 O         -52.9730   -5.7450  -46.3790 O.2     216 LEU    0.0900
   3399 CB        -55.8600   -6.4620  -47.6890 C.3     216 LEU   -0.1800
   3400 CG        -54.8750   -7.4470  -48.2880 C.3     216 LEU    0.0900
   3401 CD1       -54.6350   -8.5060  -47.2530 C.3     216 LEU    0.0900
   3402 CD2       -55.4230   -8.0720  -49.5610 C.3     216 LEU   -0.0900
   3403 HN        -57.1960   -4.7320  -46.4790 H       216 LEU    0.0900
   3404 HA        -55.2130   -6.5410  -45.6390 H       216 LEU   -0.2700
   3405 HB1       -56.0600   -5.6680  -48.4380 H       216 LEU    0.0900
   3406 HB2       -56.8060   -7.0000  -47.4730 H       216 LEU    0.0900
   3407 HG        -53.9240   -6.9340  -48.5430 H       216 LEU    0.0900
   3408 HD11      -55.5870   -8.7620  -46.7410 H       216 LEU   -0.2700
   3409 HD12      -53.9110   -8.1350  -46.4950 H       216 LEU    0.0900
   3410 HD13      -54.2340   -9.4220  -47.7360 H       216 LEU    0.0900
   3411 HD21      -55.6270   -7.2830  -50.3160 H       216 LEU    0.0900
   3412 HD22      -56.3720   -8.6070  -49.3430 H       216 LEU    0.5100
   3413 HD23      -54.6810   -8.7820  -49.9830 H       216 LEU   -0.5100
   3414 N         -54.0150   -3.9170  -47.1630 N.am    217 ILE   -0.4700
   3415 CA        -52.7610   -3.2370  -47.4500 C.3     217 ILE    0.3100
   3416 C         -52.0600   -2.8100  -46.1550 C.2     217 ILE    0.0700
   3417 O         -50.8680   -3.0660  -45.9690 O.2     217 ILE    0.0900
   3418 CB        -52.9600   -2.0290  -48.4180 C.3     217 ILE   -0.0900
   3419 CG1       -53.0990   -2.5180  -49.8650 C.3     217 ILE    0.0900
   3420 CG2       -51.7960   -1.0300  -48.3040 C.3     217 ILE   -0.2700
   3421 CD        -53.7570   -1.4870  -50.7990 C.3     217 ILE    0.0900
   3422 HN        -54.8540   -3.4180  -47.3710 H       217 ILE    0.0900
   3423 HA        -52.0930   -3.9590  -47.8940 H       217 ILE    0.0900
   3424 HB        -53.9110   -1.5120  -48.1670 H       217 ILE   -0.1800
   3425 HG11      -53.7150   -3.4430  -49.8700 H       217 ILE    0.0900
   3426 HG12      -52.0890   -2.7570  -50.2570 H       217 ILE    0.0900
   3427 HG21      -50.8250   -1.5640  -48.3840 H       217 ILE   -0.2700
   3428 HG22      -51.8360   -0.5120  -47.3210 H       217 ILE    0.0900
   3429 HG23      -51.8570   -0.2820  -49.1230 H       217 ILE    0.0900
   3430 HD1       -53.0680   -0.6310  -50.9680 H       217 ILE    0.0900
   3431 HD2       -54.6930   -1.1030  -50.3400 H       217 ILE    0.5100
   3432 HD3       -53.9860   -1.9570  -51.7800 H       217 ILE   -0.5100
   3433 N         -52.7940   -2.1590  -45.2600 N.am    218 VAL   -0.4700
   3434 CA        -52.2380   -1.7870  -43.9750 C.3     218 VAL    0.3100
   3435 C         -51.6500   -2.9780  -43.2100 C.2     218 VAL    0.0700
   3436 O         -50.5520   -2.8760  -42.6500 O.2     218 VAL    0.0900
   3437 CB        -53.2730   -1.1040  -43.1060 C.3     218 VAL   -0.0900
   3438 CG1       -52.7430   -0.9580  -41.6840 C.3     218 VAL    0.0900
   3439 CG2       -53.6200    0.2470  -43.7070 C.3     218 VAL   -0.2700
   3440 HN        -53.7420   -1.9010  -45.4270 H       218 VAL    0.0900
   3441 HA        -51.4060   -1.1220  -44.1540 H       218 VAL    0.0900
   3442 HB        -54.2050   -1.7090  -43.0950 H       218 VAL    0.0900
   3443 HG11      -51.7270   -0.5080  -41.6990 H       218 VAL   -0.2700
   3444 HG12      -52.6800   -1.9550  -41.1990 H       218 VAL    0.0900
   3445 HG13      -53.4150   -0.2970  -41.0950 H       218 VAL    0.0900
   3446 HG21      -54.0310    0.1150  -44.7310 H       218 VAL    0.0900
   3447 HG22      -52.7090    0.8790  -43.7690 H       218 VAL    0.5100
   3448 HG23      -54.3850    0.7540  -43.0810 H       218 VAL   -0.5100
   3449 N         -52.3670   -4.1050  -43.1920 N.am    219 ILE   -0.4700
   3450 CA        -51.9000   -5.2780  -42.4650 C.3     219 ILE    0.3100
   3451 C         -50.6100   -5.8280  -43.0520 C.2     219 ILE    0.0700
   3452 O         -49.7150   -6.2210  -42.3100 O.2     219 ILE    0.0900
   3453 CB        -52.9780   -6.3900  -42.3650 C.3     219 ILE   -0.0900
   3454 CG1       -54.1050   -5.9700  -41.4200 C.3     219 ILE    0.0900
   3455 CG2       -52.3820   -7.7400  -41.9020 C.3     219 ILE   -0.2700
   3456 CD        -55.4220   -6.7540  -41.6880 C.3     219 ILE    0.0900
   3457 HN        -53.2400   -4.1930  -43.6660 H       219 ILE    0.0900
   3458 HA        -51.6160   -4.9550  -41.4750 H       219 ILE    0.0900
   3459 HB        -53.4480   -6.5270  -43.3620 H       219 ILE   -0.1800
   3460 HG11      -54.3010   -4.8840  -41.5540 H       219 ILE    0.0900
   3461 HG12      -53.7840   -6.1510  -40.3720 H       219 ILE    0.0900
   3462 HG21      -51.7630   -7.5920  -40.9910 H       219 ILE   -0.2700
   3463 HG22      -51.7390   -8.1640  -42.7030 H       219 ILE    0.0900
   3464 HG23      -53.2010   -8.4530  -41.6630 H       219 ILE    0.0900
   3465 HD1       -55.2520   -7.8440  -41.5480 H       219 ILE    0.0900
   3466 HD2       -55.7610   -6.5800  -42.7310 H       219 ILE    0.5100
   3467 HD3       -56.2100   -6.4240  -40.9780 H       219 ILE   -0.5100
   3468 N         -50.5100   -5.8680  -44.3740 N.am    220 PHE   -0.4700
   3469 CA        -49.3050   -6.3770  -45.0380 C.3     220 PHE    0.3100
   3470 C         -48.1000   -5.4680  -44.8510 C.2     220 PHE    0.0700
   3471 O         -46.9800   -5.9160  -44.5990 O.2     220 PHE    0.0900
   3472 CB        -49.5550   -6.5850  -46.5290 C.3     220 PHE   -0.1800
   3473 CG        -49.9770   -7.9790  -46.8740 C.ar    220 PHE    0.0900
   3474 CD1       -51.2900   -8.3900  -46.6880 C.ar    220 PHE    0.0900
   3475 CD2       -49.0560   -8.8890  -47.3810 C.ar    220 PHE    0.0000
   3476 CE1       -51.6840   -9.6910  -47.0180 C.ar    220 PHE   -0.1150
   3477 CE2       -49.4380  -10.1860  -47.7050 C.ar    220 PHE    0.1150
   3478 CZ        -50.7520  -10.5880  -47.5300 C.ar    220 PHE   -0.1150
   3479 HN        -51.2440   -5.5550  -44.9730 H       220 PHE    0.1150
   3480 HA        -49.0350   -7.3120  -44.5700 H       220 PHE   -0.1150
   3481 HB1       -48.6210   -6.3730  -47.0910 H       220 PHE    0.1150
   3482 HB2       -50.3660   -5.9020  -46.8640 H       220 PHE   -0.1150
   3483 HD1       -52.0150   -7.6980  -46.2850 H       220 PHE    0.1150
   3484 HD2       -48.0290   -8.5840  -47.5250 H       220 PHE   -0.1150
   3485 HE1       -52.7090   -9.9980  -46.8740 H       220 PHE    0.1150
   3486 HE2       -48.7080  -10.8820  -48.0940 H       220 PHE    0.5100
   3487 HZ        -51.0510  -11.5920  -47.7910 H       220 PHE   -0.5100
   3488 N         -48.3370   -4.1760  -44.9770 N.am    221 PHE   -0.4700
   3489 CA        -47.2950   -3.2160  -44.7440 C.3     221 PHE    0.3100
   3490 C         -46.7890   -3.3600  -43.3050 C.2     221 PHE    0.0700
   3491 O         -45.6220   -3.6970  -43.0770 O.2     221 PHE    0.0900
   3492 CB        -47.8200   -1.8010  -45.0150 C.3     221 PHE   -0.1800
   3493 CG        -46.7990   -0.7400  -44.8100 C.ar    221 PHE    0.0900
   3494 CD1       -45.8000   -0.5310  -45.7610 C.ar    221 PHE    0.0900
   3495 CD2       -46.8140    0.0440  -43.6540 C.ar    221 PHE    0.0000
   3496 CE1       -44.8250    0.4450  -45.5680 C.ar    221 PHE   -0.1150
   3497 CE2       -45.8510    1.0260  -43.4560 C.ar    221 PHE    0.1150
   3498 CZ        -44.8530    1.2310  -44.4220 C.ar    221 PHE   -0.1150
   3499 HN        -49.2300   -3.8150  -45.2330 H       221 PHE    0.1150
   3500 HA        -46.4710   -3.4450  -45.4020 H       221 PHE   -0.1150
   3501 HB1       -48.6650   -1.5840  -44.3260 H       221 PHE    0.1150
   3502 HB2       -48.1620   -1.7310  -46.0700 H       221 PHE   -0.1150
   3503 HD1       -45.7820   -1.1340  -46.6580 H       221 PHE    0.1150
   3504 HD2       -47.5800   -0.1150  -42.9100 H       221 PHE   -0.1150
   3505 HE1       -44.0500    0.5920  -46.3070 H       221 PHE    0.1150
   3506 HE2       -45.8690    1.6310  -42.5610 H       221 PHE    0.5100
   3507 HZ        -44.1070    1.9990  -44.2730 H       221 PHE   -0.5100
   3508 N         -47.6630   -3.1320  -42.3270 N.am    222 CYS   -0.4700
   3509 CA        -47.2300   -3.1780  -40.9420 C.3     222 CYS    0.3100
   3510 C         -46.5210   -4.4710  -40.5640 C.2     222 CYS    0.0700
   3511 O         -45.4480   -4.4310  -39.9650 O.2     222 CYS    0.0900
   3512 CB        -48.4010   -2.9520  -40.0180 C.3     222 CYS   -0.1100
   3513 SG        -49.0640   -1.3140  -40.2010 S.3     222 CYS    0.0900
   3514 HN        -48.6250   -2.9270  -42.4950 H       222 CYS    0.0900
   3515 HA        -46.4850   -2.4110  -40.7990 H       222 CYS   -0.2300
   3516 HB1       -48.0650   -3.1060  -38.9700 H       222 CYS    0.1600
   3517 HB2       -49.1880   -3.7030  -40.2440 H       222 CYS    0.5100
   3518 HG1       -49.7600   -1.5930  -41.2930 H       222 CYS   -0.5100
   3519 N         -47.0970   -5.6180  -40.9080 N.am    223 TYR   -0.4700
   3520 CA        -46.5010   -6.8570  -40.4710 C.3     223 TYR    0.3100
   3521 C         -45.3000   -7.1920  -41.3310 C.2     223 TYR    0.0700
   3522 O         -44.3830   -7.8710  -40.8760 O.2     223 TYR    0.0900
   3523 CB        -47.5180   -8.0210  -40.4240 C.3     223 TYR   -0.1800
   3524 CG        -48.4320   -8.0000  -39.2120 C.ar    223 TYR    0.0900
   3525 CD1       -47.9670   -7.5480  -37.9880 C.ar    223 TYR    0.0900
   3526 CD2       -49.7610   -8.4440  -39.2870 C.ar    223 TYR    0.0000
   3527 CE1       -48.7860   -7.5240  -36.8740 C.ar    223 TYR   -0.1150
   3528 CE2       -50.5990   -8.4290  -38.1580 C.ar    223 TYR    0.1150
   3529 CZ        -50.0990   -7.9560  -36.9640 C.ar    223 TYR   -0.1150
   3530 OH        -50.8630   -7.9300  -35.8280 O.3     223 TYR    0.1150
   3531 HN        -47.9290   -5.6730  -41.4560 H       223 TYR    0.1100
   3532 HA        -46.0880   -6.6910  -39.4880 H       223 TYR   -0.5400
   3533 HB1       -46.9680   -8.9860  -40.4000 H       223 TYR    0.4300
   3534 HB2       -48.1680   -7.9740  -41.3240 H       223 TYR   -0.1150
   3535 HD1       -46.9450   -7.2120  -37.9010 H       223 TYR    0.1150
   3536 HD2       -50.1480   -8.8040  -40.2300 H       223 TYR   -0.1150
   3537 HE1       -48.4000   -7.1650  -35.9310 H       223 TYR    0.1150
   3538 HE2       -51.6180   -8.7820  -38.2250 H       223 TYR    0.5100
   3539 HH        -51.7870   -7.9450  -36.0910 H       223 TYR   -0.5100
   3540 N         -45.3050   -6.7220  -42.5790 N.am    224 GLY   -0.4700
   3541 CA        -44.1420   -6.8680  -43.4590 C.3     224 GLY    0.3100
   3542 C         -42.9760   -6.0820  -42.8750 C.2     224 GLY   -0.0200
   3543 O         -41.8780   -6.6230  -42.7170 O.2     224 GLY    0.0900
   3544 HN        -46.0940   -6.2520  -42.9670 H       224 GLY    0.0900
   3545 HA1       -44.3930   -6.4830  -44.4370 H       224 GLY    0.5100
   3546 HA2       -43.8840   -7.9150  -43.5270 H       224 GLY   -0.5100
   3547 N         -43.2130   -4.8140  -42.5150 N.am    225 GLN   -0.4700
   3548 CA        -42.1990   -4.0270  -41.8170 C.3     225 GLN    0.3100
   3549 C         -41.7370   -4.7170  -40.5380 C.2     225 GLN    0.0700
   3550 O         -40.5400   -4.8010  -40.2420 O.2     225 GLN    0.0900
   3551 CB        -42.7240   -2.6390  -41.4500 C.3     225 GLN   -0.1800
   3552 CG        -43.0100   -1.7390  -42.6350 C.3     225 GLN    0.0900
   3553 CD        -41.8060   -1.5690  -43.5500 C.2     225 GLN    0.0900
   3554 NE2       -42.0400   -1.0290  -44.7390 N.am    225 GLN   -0.1800
   3555 OE1       -40.6870   -1.9250  -43.1960 O.2     225 GLN    0.0900
   3556 HN        -44.0790   -4.3570  -42.7030 H       225 GLN    0.0900
   3557 HA        -41.3420   -3.9400  -42.4690 H       225 GLN    0.5500
   3558 HB1       -41.9680   -2.1410  -40.8070 H       225 GLN   -0.5500
   3559 HB2       -43.6640   -2.7640  -40.8710 H       225 GLN   -0.6200
   3560 HG1       -43.3120   -0.7370  -42.2630 H       225 GLN    0.3200
   3561 HG2       -43.8430   -2.1750  -43.2270 H       225 GLN    0.3000
   3562 HE21      -41.2860   -0.8930  -45.3830 H       225 GLN    0.5100
   3563 HE22      -42.9680   -0.7570  -44.9920 H       225 GLN   -0.5100
   3564 N         -42.6990   -5.2100  -39.7640 N.am    226 LEU   -0.4700
   3565 CA        -42.3800   -5.8080  -38.4840 C.3     226 LEU    0.3100
   3566 C         -41.4730   -7.0080  -38.6970 C.2     226 LEU    0.0700
   3567 O         -40.4770   -7.1720  -38.0040 O.2     226 LEU    0.0900
   3568 CB        -43.6480   -6.1860  -37.7130 C.3     226 LEU   -0.1800
   3569 CG        -43.3740   -6.4210  -36.2290 C.3     226 LEU    0.0900
   3570 CD1       -44.5270   -5.9660  -35.3740 C.3     226 LEU    0.0900
   3571 CD2       -43.0690   -7.8690  -35.9770 C.3     226 LEU   -0.0900
   3572 HN        -43.6620   -5.1920  -40.0240 H       226 LEU    0.0900
   3573 HA        -41.8010   -5.0910  -37.9200 H       226 LEU   -0.2700
   3574 HB1       -44.0730   -7.1130  -38.1530 H       226 LEU    0.0900
   3575 HB2       -44.3900   -5.3660  -37.8170 H       226 LEU    0.0900
   3576 HG        -42.4600   -5.8620  -35.9350 H       226 LEU    0.0900
   3577 HD11      -45.4490   -6.5230  -35.6460 H       226 LEU   -0.2700
   3578 HD12      -44.7100   -4.8810  -35.5310 H       226 LEU    0.0900
   3579 HD13      -44.3030   -6.1560  -34.3030 H       226 LEU    0.0900
   3580 HD21      -42.1740   -8.1770  -36.5580 H       226 LEU    0.0900
   3581 HD22      -43.9300   -8.4960  -36.2930 H       226 LEU    0.5100
   3582 HD23      -42.8640   -8.0300  -34.8980 H       226 LEU   -0.5100
   3583 N         -41.7820   -7.8370  -39.6800 N.am    227 VAL   -0.4700
   3584 CA        -40.9370   -8.9890  -39.9000 C.3     227 VAL    0.3100
   3585 C         -39.5590   -8.5620  -40.3700 C.2     227 VAL    0.0700
   3586 O         -38.5640   -9.1450  -39.9820 O.2     227 VAL    0.0900
   3587 CB        -41.5600   -9.9810  -40.8710 C.3     227 VAL   -0.0900
   3588 CG1       -40.5270  -11.0040  -41.3240 C.3     227 VAL    0.0900
   3589 CG2       -42.7410  -10.6610  -40.1960 C.3     227 VAL   -0.2700
   3590 HN        -42.5660   -7.7140  -40.2830 H       227 VAL    0.0900
   3591 HA        -40.7740   -9.4630  -38.9440 H       227 VAL    0.0900
   3592 HB        -41.9500   -9.4330  -41.7560 H       227 VAL    0.0900
   3593 HG11      -40.0060  -11.4360  -40.4430 H       227 VAL   -0.2700
   3594 HG12      -39.7730  -10.5170  -41.9790 H       227 VAL    0.0900
   3595 HG13      -41.0270  -11.8260  -41.8780 H       227 VAL    0.0900
   3596 HG21      -43.5010   -9.9050  -39.9030 H       227 VAL    0.0900
   3597 HG22      -42.3990  -11.1930  -39.2830 H       227 VAL    0.5100
   3598 HG23      -43.2120  -11.3840  -40.8960 H       227 VAL   -0.5100
   3599 N         -39.4990   -7.5090  -41.1790 N.am    228 PHE   -0.4700
   3600 CA        -38.2190   -7.0130  -41.6590 C.3     228 PHE    0.3100
   3601 C         -37.3600   -6.5070  -40.4870 C.2     228 PHE    0.0700
   3602 O         -36.2390   -6.9680  -40.2820 O.2     228 PHE    0.0900
   3603 CB        -38.4410   -5.9410  -42.7280 C.3     228 PHE   -0.1800
   3604 CG        -37.1730   -5.3380  -43.2590 C.ar    228 PHE    0.0900
   3605 CD1       -36.3810   -6.0340  -44.1720 C.ar    228 PHE    0.0900
   3606 CD2       -36.7700   -4.0650  -42.8500 C.ar    228 PHE    0.0000
   3607 CE1       -35.2050   -5.4690  -44.6720 C.ar    228 PHE   -0.1150
   3608 CE2       -35.5990   -3.4960  -43.3430 C.ar    228 PHE    0.1150
   3609 CZ        -34.8220   -4.2020  -44.2600 C.ar    228 PHE   -0.1150
   3610 HN        -40.3110   -7.0220  -41.4890 H       228 PHE    0.1150
   3611 HA        -37.6660   -7.8460  -42.0690 H       228 PHE   -0.1150
   3612 HB1       -39.0410   -5.1130  -42.2950 H       228 PHE    0.1150
   3613 HB2       -38.9760   -6.3910  -43.5910 H       228 PHE   -0.1150
   3614 HD1       -36.6800   -7.0200  -44.4960 H       228 PHE    0.1150
   3615 HD2       -37.3730   -3.5150  -42.1430 H       228 PHE   -0.1150
   3616 HE1       -34.5980   -6.0180  -45.3770 H       228 PHE    0.1150
   3617 HE2       -35.2940   -2.5120  -43.0170 H       228 PHE    0.5100
   3618 HZ        -33.9170   -3.7610  -44.6510 H       228 PHE   -0.5100
   3619 N         -37.9010   -5.5890  -39.6940 N.am    229 THR   -0.4700
   3620 CA        -37.2330   -5.1260  -38.4930 C.3     229 THR    0.3100
   3621 C         -36.7150   -6.2540  -37.6010 C.2     229 THR    0.0700
   3622 O         -35.6000   -6.1930  -37.0940 O.2     229 THR    0.0900
   3623 CB        -38.1680   -4.2500  -37.6860 C.3     229 THR    0.1400
   3624 CG2       -37.5760   -3.9050  -36.3300 C.3     229 THR    0.0900
   3625 OG1       -38.4190   -3.0520  -38.4210 O.3     229 THR   -0.6600
   3626 HN        -38.7880   -5.1780  -39.8900 H       229 THR    0.4300
   3627 HA        -36.3540   -4.5720  -38.7880 H       229 THR   -0.2700
   3628 HB        -39.1290   -4.7780  -37.5090 H       229 THR    0.0900
   3629 HG1       -37.5590   -2.7170  -38.6830 H       229 THR    0.0900
   3630 HG21      -36.5400   -3.5240  -36.4510 H       229 THR    0.0900
   3631 HG22      -37.5470   -4.8110  -35.6880 H       229 THR    0.5100
   3632 HG23      -38.1880   -3.1180  -35.8390 H       229 THR   -0.5100
   3633 N         -37.5160   -7.2930  -37.4000 N.am    230 VAL   -0.4700
   3634 CA        -37.1170   -8.3760  -36.5210 C.3     230 VAL    0.3100
   3635 C         -36.0590   -9.2750  -37.1770 C.2     230 VAL    0.0700
   3636 O         -35.2220   -9.8650  -36.4910 O.2     230 VAL    0.0900
   3637 CB        -38.3670   -9.1800  -36.0160 C.3     230 VAL   -0.0900
   3638 CG1       -37.9820  -10.5350  -35.4630 C.3     230 VAL    0.0900
   3639 CG2       -39.0920   -8.3880  -34.9510 C.3     230 VAL   -0.2700
   3640 HN        -38.4080   -7.3760  -37.8370 H       230 VAL    0.0900
   3641 HA        -36.5860   -7.9470  -35.6840 H       230 VAL    0.0900
   3642 HB        -39.0720   -9.3220  -36.8620 H       230 VAL    0.0900
   3643 HG11      -37.1540  -10.4280  -34.7310 H       230 VAL   -0.2700
   3644 HG12      -37.6420  -11.1980  -36.2880 H       230 VAL    0.0900
   3645 HG13      -38.8530  -10.9950  -34.9490 H       230 VAL    0.0900
   3646 HG21      -39.4320   -7.4140  -35.3630 H       230 VAL    0.0900
   3647 HG22      -38.4110   -8.1920  -34.0950 H       230 VAL    0.5100
   3648 HG23      -39.9810   -8.9530  -34.5980 H       230 VAL   -0.5100
   3649 N         -36.0930   -9.3970  -38.5020 N.am    231 LYS   -0.4700
   3650 CA        -35.0530  -10.1550  -39.1870 C.3     231 LYS    0.3100
   3651 C         -33.7110   -9.4080  -39.0770 C.2     231 LYS    0.0700
   3652 O         -32.6720   -9.9980  -38.7800 O.2     231 LYS    0.0900
   3653 CB        -35.3940  -10.3800  -40.6620 C.3     231 LYS   -0.1800
   3654 CG        -36.7190  -11.0580  -40.9120 C.3     231 LYS    0.0900
   3655 CD        -36.6450  -12.5580  -40.7410 C.3     231 LYS    0.0900
   3656 CE        -37.6540  -13.2390  -41.6580 C.3     231 LYS   -0.1800
   3657 NZ        -37.9200  -14.6230  -41.1900 N.4     231 LYS    0.0900
   3658 HN        -36.8060   -8.9910  -39.0680 H       231 LYS    0.0900
   3659 HA        -34.9500  -11.1040  -38.6830 H       231 LYS   -0.1800
   3660 HB1       -34.5950  -11.0050  -41.1120 H       231 LYS    0.0900
   3661 HB2       -35.4090   -9.3920  -41.1690 H       231 LYS    0.0900
   3662 HG1       -37.0480  -10.8310  -41.9490 H       231 LYS    0.2100
   3663 HG2       -37.4690  -10.6530  -40.2000 H       231 LYS    0.0500
   3664 HD1       -36.8660  -12.8210  -39.6860 H       231 LYS    0.0500
   3665 HD2       -35.6210  -12.9080  -40.9920 H       231 LYS   -0.3000
   3666 HE1       -37.2540  -13.2960  -42.6930 H       231 LYS    0.3300
   3667 HE2       -38.6150  -12.6810  -41.6500 H       231 LYS    0.3300
   3668 HZ1       -37.3550  -14.8160  -40.3380 H       231 LYS    0.3300
   3669 HZ2       -37.6610  -15.2980  -41.9380 H       231 LYS    0.5100
   3670 HZ3       -38.9300  -14.7250  -40.9660 H       231 LYS   -0.5100
   3671 N         -33.7560   -8.1000  -39.3110 N.am    232 GLU   -0.4700
   3672 CA        -32.5930   -7.2600  -39.2100 C.3     232 GLU    0.3100
   3673 C         -31.9800   -7.2640  -37.7970 C.2     232 GLU    0.0700
   3674 O         -30.7790   -7.4890  -37.6350 O.2     232 GLU    0.0900
   3675 CB        -32.9320   -5.8420  -39.6700 C.3     232 GLU   -0.1800
   3676 CG        -31.9080   -4.8090  -39.2340 C.3     232 GLU    0.0900
   3677 CD        -31.7700   -3.6570  -40.2230 C.2     232 GLU    0.0900
   3678 OE1       -32.6150   -3.5550  -41.1460 O.co2   232 GLU   -0.2800
   3679 OE2       -30.8120   -2.8580  -40.0760 O.co2   232 GLU    0.0900
   3680 HN        -34.6030   -7.6420  -39.5670 H       232 GLU    0.0900
   3681 HA        -31.8160   -7.6820  -39.8310 H       232 GLU    0.6200
   3682 HB1       -33.9220   -5.5600  -39.2520 H       232 GLU   -0.7600
   3683 HB2       -32.9950   -5.8340  -40.7780 H       232 GLU   -0.7600
   3684 HG1       -30.9190   -5.3040  -39.1290 H       232 GLU    0.5100
   3685 HG2       -32.2130   -4.3940  -38.2490 H       232 GLU   -0.5100
   3686 N         -32.7960   -7.0400  -36.7680 N.am    233 ALA   -0.4700
   3687 CA        -32.2910   -7.0980  -35.4070 C.3     233 ALA    0.3100
   3688 C         -31.5870   -8.4300  -35.1500 C.2     233 ALA    0.0700
   3689 O         -30.5220   -8.4850  -34.5450 O.2     233 ALA    0.0900
   3690 CB        -33.4100   -6.8940  -34.4180 C.3     233 ALA   -0.2700
   3691 HN        -33.7640   -6.8270  -36.8820 H       233 ALA    0.0900
   3692 HA        -31.5440   -6.3280  -35.2940 H       233 ALA    0.0900
   3693 HB1       -34.1800   -7.6840  -34.5450 H       233 ALA    0.0900
   3694 HB2       -33.8870   -5.9050  -34.5860 H       233 ALA    0.5100
   3695 HB3       -33.0140   -6.9480  -33.3820 H       233 ALA   -0.5100
   3696 N         -32.1780   -9.5160  -35.6150 N.am    234 ALA   -0.4700
   3697 CA        -31.6110  -10.8180  -35.3290 C.3     234 ALA    0.3100
   3698 C         -30.2730  -11.0310  -36.0690 C.2     234 ALA    0.0700
   3699 O         -29.3370  -11.6170  -35.5160 O.2     234 ALA    0.0900
   3700 CB        -32.6280  -11.9260  -35.6680 C.3     234 ALA   -0.2700
   3701 HN        -33.0100   -9.4920  -36.1640 H       234 ALA    0.0900
   3702 HA        -31.3550  -10.8510  -34.2800 H       234 ALA    0.0900
   3703 HB1       -32.8960  -11.8810  -36.7450 H       234 ALA    0.0900
   3704 HB2       -33.5520  -11.7880  -35.0670 H       234 ALA    0.5100
   3705 HB3       -32.1860  -12.9230  -35.4530 H       234 ALA   -0.5100
   3706 N         -30.1920  -10.5500  -37.3130 N.am    235 ALA   -0.4700
   3707 CA        -29.0030  -10.7190  -38.1550 C.3     235 ALA    0.3100
   3708 C         -27.8050   -9.9560  -37.5710 C.2     235 ALA    0.0700
   3709 O         -26.6640  -10.4320  -37.5990 O.2     235 ALA    0.0900
   3710 CB        -29.2940  -10.2580  -39.5710 C.3     235 ALA   -0.2700
   3711 HN        -30.9450  -10.0480  -37.7300 H       235 ALA    0.0900
   3712 HA        -28.7300  -11.7640  -38.1470 H       235 ALA    0.0900
   3713 HB1       -29.5840   -9.1840  -39.5720 H       235 ALA    0.0900
   3714 HB2       -30.1310  -10.8510  -39.9980 H       235 ALA    0.5100
   3715 HB3       -28.3890  -10.3800  -40.2030 H       235 ALA   -0.5100
   3716 N         -28.0970   -8.7730  -37.0300 N.am    236 GLN   -0.4700
   3717 CA        -27.1650   -7.9660  -36.2810 C.3     236 GLN    0.3100
   3718 C         -26.9140   -8.4490  -34.8390 C.2     236 GLN    0.0700
   3719 O         -26.2050   -7.7830  -34.0600 O.2     236 GLN    0.0900
   3720 CB        -27.6830   -6.5290  -36.2470 C.3     236 GLN   -0.1800
   3721 CG        -27.3020   -5.7070  -37.4740 C.3     236 GLN    0.0900
   3722 CD        -25.7820   -5.6130  -37.6680 C.2     236 GLN    0.0900
   3723 NE2       -25.3140   -5.9910  -38.8560 N.am    236 GLN   -0.1800
   3724 OE1       -25.0430   -5.2190  -36.7600 O.2     236 GLN    0.0900
   3725 HN        -29.0080   -8.3810  -37.1230 H       236 GLN    0.0900
   3726 HA        -26.2010   -8.0150  -36.7660 H       236 GLN    0.5500
   3727 HB1       -27.2730   -6.0280  -35.3450 H       236 GLN   -0.5500
   3728 HB2       -28.7910   -6.5550  -36.1700 H       236 GLN   -0.6200
   3729 HG1       -27.7070   -4.6780  -37.3620 H       236 GLN    0.3200
   3730 HG2       -27.7450   -6.1770  -38.3780 H       236 GLN    0.3000
   3731 HE21      -24.3330   -5.9530  -39.0420 H       236 GLN    0.5100
   3732 HE22      -25.9450   -6.3120  -39.5620 H       236 GLN   -0.5100
   3733 N         -27.4820   -9.5940  -34.4640 N.am    237 GLN   -0.4700
   3734 CA        -27.3720  -10.0290  -33.0780 C.3     237 GLN    0.3100
   3735 C         -27.4310  -11.5290  -32.9470 C.2     237 GLN    0.0700
   3736 O         -28.0360  -12.0640  -32.0180 O.2     237 GLN    0.0900
   3737 CB        -28.4540   -9.3770  -32.2360 C.3     237 GLN   -0.1800
   3738 CG        -28.2910   -9.5550  -30.7610 C.3     237 GLN    0.0900
   3739 CD        -28.9600   -8.4280  -29.9850 C.2     237 GLN    0.0900
   3740 NE2       -29.6710   -7.5850  -30.5820 N.am    237 GLN   -0.1800
   3741 OE1       -28.7340   -8.3810  -28.6830 O.2     237 GLN    0.0900
   3742 HN        -27.9880  -10.1840  -35.0890 H       237 GLN    0.0900
   3743 HA        -26.3930   -9.7490  -32.7150 H       237 GLN    0.5500
   3744 HB1       -29.4320   -9.8100  -32.5330 H       237 GLN   -0.5500
   3745 HB2       -28.4590   -8.2890  -32.4580 H       237 GLN   -0.6200
   3746 HG1       -27.2080   -9.5690  -30.5120 H       237 GLN    0.3200
   3747 HG2       -28.7480  -10.5210  -30.4550 H       237 GLN    0.3000
   3748 HE21      -30.1070   -6.8460  -30.0690 H       237 GLN    0.5100
   3749 HE22      -29.8000   -7.6510  -31.5720 H       237 GLN   -0.5100
   3750 N         -26.7590  -12.2110  -33.8690 N.am    238 GLN   -0.4700
   3751 CA        -26.7900  -13.6450  -33.9240 C.3     238 GLN    0.3100
   3752 C         -26.1210  -14.3100  -32.7370 C.2     238 GLN    0.0700
   3753 O         -26.2260  -15.5250  -32.5500 O.2     238 GLN    0.0900
   3754 CB        -26.1670  -14.1150  -35.2260 C.3     238 GLN   -0.1800
   3755 CG        -26.7750  -13.4360  -36.4360 C.3     238 GLN    0.0900
   3756 CD        -26.3270  -14.0660  -37.7370 C.2     238 GLN    0.0900
   3757 NE2       -25.1330  -14.0390  -38.0690 N.am    238 GLN   -0.1800
   3758 OE1       -27.2480  -14.6310  -38.4720 O.2     238 GLN    0.0900
   3759 HN        -26.2050  -11.7580  -34.5630 H       238 GLN    0.0900
   3760 HA        -27.8190  -13.9660  -33.8570 H       238 GLN    0.5500
   3761 HB1       -26.3140  -15.2120  -35.3190 H       238 GLN   -0.5500
   3762 HB2       -25.0790  -13.8990  -35.2020 H       238 GLN   -0.6200
   3763 HG1       -26.4750  -12.3660  -36.4400 H       238 GLN    0.3200
   3764 HG2       -27.8820  -13.5040  -36.3720 H       238 GLN    0.3000
   3765 HE21      -24.8440  -14.4570  -38.9290 H       238 GLN    0.5100
   3766 HE22      -24.4590  -13.6000  -37.4740 H       238 GLN   -0.5100
   3767 N         -25.4230  -13.5400  -31.9160 N.am    239 GLU   -0.4700
   3768 CA        -24.8660  -14.1420  -30.7080 C.3     239 GLU    0.3100
   3769 C         -25.9760  -14.3950  -29.6850 C.2     239 GLU    0.0700
   3770 O         -25.7680  -15.0980  -28.7050 O.2     239 GLU    0.0900
   3771 CB        -23.7330  -13.2890  -30.0980 C.3     239 GLU   -0.1800
   3772 CG        -24.2000  -12.0340  -29.3700 C.3     239 GLU    0.0900
   3773 CD        -24.5180  -10.8920  -30.3190 C.2     239 GLU    0.0900
   3774 OE1       -24.5360  -11.1150  -31.5510 O.co2   239 GLU   -0.2800
   3775 OE2       -24.7380   -9.7600  -29.8330 O.co2   239 GLU    0.0900
   3776 HN        -25.2550  -12.5710  -32.0730 H       239 GLU    0.0900
   3777 HA        -24.4900  -15.1180  -30.9720 H       239 GLU    0.6200
   3778 HB1       -23.0490  -12.9820  -30.9170 H       239 GLU   -0.7600
   3779 HB2       -23.1710  -13.9210  -29.3780 H       239 GLU   -0.7600
   3780 HG1       -23.4000  -11.7020  -28.6750 H       239 GLU    0.5100
   3781 HG2       -25.1150  -12.2740  -28.7880 H       239 GLU   -0.5100
   3782 N         -27.1580  -13.8160  -29.9020 N.am    240 SER   -0.4700
   3783 CA        -28.2920  -13.9950  -28.9800 C.3     240 SER    0.3100
   3784 C         -29.2790  -15.0760  -29.4360 C.2     240 SER    0.0700
   3785 O         -29.9930  -14.8920  -30.4280 O.2     240 SER    0.0900
   3786 CB        -29.0330  -12.6740  -28.8290 C.3     240 SER    0.0500
   3787 OG        -30.2800  -12.8800  -28.2160 O.3     240 SER    0.0900
   3788 HN        -27.3250  -13.2380  -30.6970 H       240 SER    0.0900
   3789 HA        -27.9070  -14.3270  -28.0270 H       240 SER   -0.6600
   3790 HB1       -29.1960  -12.2190  -29.8290 H       240 SER    0.4300
   3791 HB2       -28.4360  -11.9800  -28.2000 H       240 SER    0.5100
   3792 HG1       -30.8110  -12.1100  -28.4330 H       240 SER   -0.5100
   3793 N         -29.3060  -16.2150  -28.7400 N.am    241 ALA   -0.4700
   3794 CA        -30.1920  -17.3240  -29.1320 C.3     241 ALA    0.3100
   3795 C         -31.6860  -16.9300  -28.9970 C.2     241 ALA    0.0700
   3796 O         -32.5260  -17.2600  -29.8560 O.2     241 ALA    0.0900
   3797 CB        -29.8710  -18.5990  -28.3350 C.3     241 ALA   -0.2700
   3798 HN        -28.7350  -16.3640  -27.9350 H       241 ALA    0.0900
   3799 HA        -30.0540  -17.5010  -30.1880 H       241 ALA    0.0900
   3800 HB1       -30.0060  -18.4130  -27.2480 H       241 ALA    0.0900
   3801 HB2       -28.8180  -18.9020  -28.5150 H       241 ALA    0.5100
   3802 HB3       -30.5550  -19.4180  -28.6420 H       241 ALA   -0.5100
   3803 N         -31.9920  -16.1990  -27.9240 N.am    242 THR   -0.4700
   3804 CA        -33.3280  -15.6820  -27.6930 C.3     242 THR    0.3100
   3805 C         -33.8220  -14.8680  -28.8760 C.2     242 THR    0.0700
   3806 O         -34.9540  -15.0460  -29.3390 O.2     242 THR    0.0900
   3807 CB        -33.3800  -14.7820  -26.4460 C.3     242 THR    0.1400
   3808 CG2       -34.7850  -14.2660  -26.2270 C.3     242 THR    0.0900
   3809 OG1       -33.0030  -15.5420  -25.3040 O.3     242 THR   -0.6600
   3810 HN        -31.3140  -15.9740  -27.2290 H       242 THR    0.4300
   3811 HA        -33.9910  -16.5250  -27.5690 H       242 THR   -0.2700
   3812 HB        -32.6780  -13.9290  -26.5640 H       242 THR    0.0900
   3813 HG1       -32.8960  -14.9110  -24.5880 H       242 THR    0.0900
   3814 HG21      -35.5110  -15.1070  -26.2610 H       242 THR    0.0900
   3815 HG22      -35.0490  -13.5370  -27.0220 H       242 THR    0.5100
   3816 HG23      -34.8570  -13.7760  -25.2320 H       242 THR   -0.5100
   3817 N         -32.9800  -13.9580  -29.3580 N.am    243 THR   -0.4700
   3818 CA        -33.3820  -13.1090  -30.4620 C.3     243 THR    0.3100
   3819 C         -33.6540  -13.9490  -31.7010 C.2     243 THR    0.0700
   3820 O         -34.5100  -13.6090  -32.5050 O.2     243 THR    0.0900
   3821 CB        -32.3390  -12.0140  -30.7580 C.3     243 THR    0.1400
   3822 CG2       -32.8810  -11.0070  -31.7580 C.3     243 THR    0.0900
   3823 OG1       -32.0260  -11.3190  -29.5480 O.3     243 THR   -0.6600
   3824 HN        -32.0620  -13.8220  -28.9940 H       243 THR    0.4300
   3825 HA        -34.3280  -12.6580  -30.2020 H       243 THR   -0.2700
   3826 HB        -31.4110  -12.4720  -31.1630 H       243 THR    0.0900
   3827 HG1       -31.6440  -10.4790  -29.8160 H       243 THR    0.0900
   3828 HG21      -33.7960  -10.5220  -31.3540 H       243 THR    0.0900
   3829 HG22      -33.1430  -11.5200  -32.7080 H       243 THR    0.5100
   3830 HG23      -32.1210  -10.2210  -31.9540 H       243 THR   -0.5100
   3831 N         -32.9360  -15.0530  -31.8600 N.am    244 GLN   -0.4700
   3832 CA        -33.1330  -15.8680  -33.0420 C.3     244 GLN    0.3100
   3833 C         -34.5040  -16.5270  -32.9310 C.2     244 GLN    0.0700
   3834 O         -35.2510  -16.6150  -33.9100 O.2     244 GLN    0.0900
   3835 CB        -32.0250  -16.9170  -33.2210 C.3     244 GLN   -0.1800
   3836 CG        -30.6080  -16.3430  -33.3140 C.3     244 GLN    0.0900
   3837 CD        -30.5090  -15.1490  -34.2480 C.2     244 GLN    0.0900
   3838 NE2       -30.0950  -13.9900  -33.7130 N.am    244 GLN   -0.1800
   3839 OE1       -30.7960  -15.2600  -35.4330 O.2     244 GLN    0.0900
   3840 HN        -32.2540  -15.3630  -31.2010 H       244 GLN    0.0900
   3841 HA        -33.1540  -15.2070  -33.8960 H       244 GLN    0.5500
   3842 HB1       -32.2320  -17.4860  -34.1520 H       244 GLN   -0.5500
   3843 HB2       -32.0640  -17.6140  -32.3580 H       244 GLN   -0.6200
   3844 HG1       -29.9230  -17.1360  -33.6830 H       244 GLN    0.3200
   3845 HG2       -30.2830  -16.0240  -32.3010 H       244 GLN    0.3000
   3846 HE21      -30.0130  -13.1750  -34.2860 H       244 GLN    0.5100
   3847 HE22      -29.8680  -13.9430  -32.7400 H       244 GLN   -0.5100
   3848 N         -34.8440  -16.9540  -31.7160 N.am    245 LYS   -0.4700
   3849 CA        -36.1460  -17.5250  -31.4500 C.3     245 LYS    0.3100
   3850 C         -37.2630  -16.5160  -31.6980 C.2     245 LYS    0.0700
   3851 O         -38.2610  -16.8350  -32.3490 O.2     245 LYS    0.0900
   3852 CB        -36.2220  -18.0400  -30.0100 C.3     245 LYS   -0.1800
   3853 CG        -35.6260  -19.4220  -29.7990 C.3     245 LYS    0.0900
   3854 CD        -35.6560  -19.7650  -28.3150 C.3     245 LYS    0.0900
   3855 CE        -34.4670  -20.6270  -27.8900 C.3     245 LYS   -0.1800
   3856 NZ        -34.2890  -20.5840  -26.4050 N.4     245 LYS    0.0900
   3857 HN        -34.2210  -16.9010  -30.9390 H       245 LYS    0.0900
   3858 HA        -36.3040  -18.3350  -32.1470 H       245 LYS   -0.1800
   3859 HB1       -37.2900  -18.0710  -29.7070 H       245 LYS    0.0900
   3860 HB2       -35.6830  -17.3230  -29.3550 H       245 LYS    0.0900
   3861 HG1       -34.5770  -19.4350  -30.1640 H       245 LYS    0.2100
   3862 HG2       -36.2130  -20.1730  -30.3690 H       245 LYS    0.0500
   3863 HD1       -36.5960  -20.3140  -28.0930 H       245 LYS    0.0500
   3864 HD2       -35.6440  -18.8220  -27.7280 H       245 LYS   -0.3000
   3865 HE1       -33.5340  -20.2470  -28.3590 H       245 LYS    0.3300
   3866 HE2       -34.6390  -21.6850  -28.1860 H       245 LYS    0.3300
   3867 HZ1       -35.1480  -20.9440  -25.9420 H       245 LYS    0.3300
   3868 HZ2       -34.1180  -19.6030  -26.1050 H       245 LYS    0.5100
   3869 HZ3       -33.4760  -21.1760  -26.1360 H       245 LYS   -0.5100
   3870 N         -37.1110  -15.3010  -31.1770 N.am    246 ALA   -0.4700
   3871 CA        -38.1450  -14.2860  -31.3350 C.3     246 ALA    0.3100
   3872 C         -38.4210  -14.0800  -32.8150 C.2     246 ALA    0.0700
   3873 O         -39.5540  -13.8950  -33.2450 O.2     246 ALA    0.0900
   3874 CB        -37.7280  -12.9740  -30.6830 C.3     246 ALA   -0.2700
   3875 HN        -36.2980  -15.0330  -30.6640 H       246 ALA    0.0900
   3876 HA        -39.0500  -14.6580  -30.8780 H       246 ALA    0.0900
   3877 HB1       -36.7930  -12.5970  -31.1490 H       246 ALA    0.0900
   3878 HB2       -37.5440  -13.1330  -29.5980 H       246 ALA    0.5100
   3879 HB3       -38.5250  -12.2130  -30.8200 H       246 ALA   -0.5100
   3880 N         -37.3670  -14.1300  -33.6080 N.am    247 GLU   -0.4700
   3881 CA        -37.5280  -13.8700  -35.0060 C.3     247 GLU    0.3100
   3882 C         -38.3310  -14.9820  -35.6790 C.2     247 GLU    0.0700
   3883 O         -39.1430  -14.7230  -36.5670 O.2     247 GLU    0.0900
   3884 CB        -36.1640  -13.6810  -35.6530 C.3     247 GLU   -0.1800
   3885 CG        -36.2250  -13.5030  -37.1410 C.3     247 GLU    0.0900
   3886 CD        -36.0000  -14.8010  -37.8740 C.2     247 GLU    0.0900
   3887 OE1       -35.1140  -15.5800  -37.4460 O.co2   247 GLU   -0.2800
   3888 OE2       -36.7090  -15.0410  -38.8800 O.co2   247 GLU    0.0900
   3889 HN        -36.4480  -14.3440  -33.2860 H       247 GLU    0.0900
   3890 HA        -38.1270  -12.9790  -35.1170 H       247 GLU    0.6200
   3891 HB1       -35.5400  -14.5720  -35.4300 H       247 GLU   -0.7600
   3892 HB2       -35.6830  -12.7840  -35.2100 H       247 GLU   -0.7600
   3893 HG1       -35.4440  -12.7770  -37.4530 H       247 GLU    0.5100
   3894 HG2       -37.2240  -13.1050  -37.4190 H       247 GLU   -0.5100
   3895 N         -38.1100  -16.2200  -35.2510 N.am    248 LYS   -0.4700
   3896 CA        -38.8390  -17.3490  -35.7970 C.3     248 LYS    0.3100
   3897 C         -40.2990  -17.3400  -35.3410 C.2     248 LYS    0.0700
   3898 O         -41.2150  -17.4920  -36.1500 O.2     248 LYS    0.0900
   3899 CB        -38.1670  -18.6600  -35.4110 C.3     248 LYS   -0.1800
   3900 CG        -36.7240  -18.7160  -35.8560 C.3     248 LYS    0.0900
   3901 CD        -36.2060  -20.1370  -36.0160 C.3     248 LYS    0.0900
   3902 CE        -34.7790  -20.1170  -36.5480 C.3     248 LYS   -0.1800
   3903 NZ        -34.6360  -21.0100  -37.7310 N.4     248 LYS    0.0900
   3904 HN        -37.4400  -16.4280  -34.5420 H       248 LYS    0.0900
   3905 HA        -38.8640  -17.2420  -36.8720 H       248 LYS   -0.1800
   3906 HB1       -38.7210  -19.5000  -35.8790 H       248 LYS    0.0900
   3907 HB2       -38.2080  -18.7730  -34.3060 H       248 LYS    0.0900
   3908 HG1       -36.0990  -18.1910  -35.1030 H       248 LYS    0.2100
   3909 HG2       -36.6310  -18.1910  -36.8300 H       248 LYS    0.0500
   3910 HD1       -36.8580  -20.6920  -36.7240 H       248 LYS    0.0500
   3911 HD2       -36.2260  -20.6520  -35.0320 H       248 LYS   -0.3000
   3912 HE1       -34.0780  -20.4740  -35.7640 H       248 LYS    0.3300
   3913 HE2       -34.5080  -19.0870  -36.8630 H       248 LYS    0.3300
   3914 HZ1       -35.2770  -20.6920  -38.4850 H       248 LYS    0.3300
   3915 HZ2       -34.8760  -21.9850  -37.4610 H       248 LYS    0.5100
   3916 HZ3       -33.6550  -20.9780  -38.0740 H       248 LYS   -0.5100
   3917 N         -40.5160  -17.1400  -34.0460 N.am    249 GLU   -0.4700
   3918 CA        -41.8620  -17.1390  -33.5200 C.3     249 GLU    0.3100
   3919 C         -42.6670  -15.9940  -34.1250 C.2     249 GLU    0.0700
   3920 O         -43.8390  -16.1570  -34.4550 O.2     249 GLU    0.0900
   3921 CB        -41.8440  -17.1020  -31.9880 C.3     249 GLU   -0.1800
   3922 CG        -43.1400  -16.6730  -31.3150 C.3     249 GLU    0.0900
   3923 CD        -44.2950  -17.6820  -31.4590 C.2     249 GLU    0.0900
   3924 OE1       -44.1580  -18.6850  -32.2000 O.co2   249 GLU   -0.2800
   3925 OE2       -45.3530  -17.4530  -30.8270 O.co2   249 GLU    0.0900
   3926 HN        -39.7790  -16.9840  -33.3930 H       249 GLU    0.0900
   3927 HA        -42.3570  -18.0350  -33.8680 H       249 GLU    0.6200
   3928 HB1       -41.0460  -16.3980  -31.6730 H       249 GLU   -0.7600
   3929 HB2       -41.5900  -18.1210  -31.6250 H       249 GLU   -0.7600
   3930 HG1       -43.4670  -15.7090  -31.7590 H       249 GLU    0.5100
   3931 HG2       -42.9440  -16.5280  -30.2310 H       249 GLU   -0.5100
   3932 N         -42.0340  -14.8410  -34.3050 N.am    250 VAL   -0.4700
   3933 CA        -42.7260  -13.6680  -34.8030 C.3     250 VAL    0.3100
   3934 C         -43.0800  -13.8470  -36.2660 C.2     250 VAL    0.0700
   3935 O         -44.1510  -13.4350  -36.7140 O.2     250 VAL    0.0900
   3936 CB        -41.8690  -12.3930  -34.6560 C.3     250 VAL   -0.0900
   3937 CG1       -42.4560  -11.2480  -35.4850 C.3     250 VAL    0.0900
   3938 CG2       -41.7570  -11.9860  -33.2030 C.3     250 VAL   -0.2700
   3939 HN        -41.0620  -14.7310  -34.1080 H       250 VAL    0.0900
   3940 HA        -43.6430  -13.5660  -34.2430 H       250 VAL    0.0900
   3941 HB        -40.8340  -12.6040  -35.0020 H       250 VAL    0.0900
   3942 HG11      -43.5410  -11.1400  -35.2720 H       250 VAL   -0.2700
   3943 HG12      -42.3270  -11.4600  -36.5680 H       250 VAL    0.0900
   3944 HG13      -41.9470  -10.2950  -35.2280 H       250 VAL    0.0900
   3945 HG21      -41.4520  -12.8580  -32.5860 H       250 VAL    0.0900
   3946 HG22      -42.7390  -11.6180  -32.8370 H       250 VAL    0.5100
   3947 HG23      -40.9930  -11.1880  -33.0920 H       250 VAL   -0.5100
   3948 N         -42.1740  -14.4550  -37.0250 N.am    251 THR   -0.4700
   3949 CA        -42.4360  -14.6890  -38.4280 C.3     251 THR    0.3100
   3950 C         -43.5990  -15.6550  -38.5550 C.2     251 THR    0.0700
   3951 O         -44.4980  -15.4360  -39.3510 O.2     251 THR    0.0900
   3952 CB        -41.1710  -15.1830  -39.1840 C.3     251 THR    0.1400
   3953 CG2       -41.4980  -15.6780  -40.5970 C.3     251 THR    0.0900
   3954 OG1       -40.2670  -14.0870  -39.3140 O.3     251 THR   -0.6600
   3955 HN        -41.2950  -14.7680  -36.6740 H       251 THR    0.4300
   3956 HA        -42.7820  -13.7600  -38.8570 H       251 THR   -0.2700
   3957 HB        -40.6780  -15.9980  -38.6130 H       251 THR    0.0900
   3958 HG1       -39.8180  -14.0130  -38.4690 H       251 THR    0.0900
   3959 HG21      -41.9510  -14.8590  -41.1940 H       251 THR    0.0900
   3960 HG22      -42.2220  -16.5190  -40.5440 H       251 THR    0.5100
   3961 HG23      -40.5690  -16.0150  -41.1040 H       251 THR   -0.5100
   3962 N         -43.5860  -16.7130  -37.7520 N.am    252 ARG   -0.4700
   3963 CA        -44.6730  -17.6840  -37.7180 C.3     252 ARG    0.3100
   3964 C         -46.0320  -17.0390  -37.3560 C.2     252 ARG    0.0700
   3965 O         -47.0260  -17.2490  -38.0560 O.2     252 ARG    0.0900
   3966 CB        -44.3340  -18.8180  -36.7470 C.3     252 ARG   -0.1800
   3967 CG        -45.1010  -20.1100  -36.9860 C.3     252 ARG    0.0900
   3968 CD        -44.8400  -21.1070  -35.8520 C.3     252 ARG    0.0900
   3969 NE        -45.2640  -20.5740  -34.5490 N.pl3   252 ARG   -0.1800
   3970 CZ        -46.3740  -20.9400  -33.9070 C.cat   252 ARG    0.0900
   3971 NH1       -47.1820  -21.8600  -34.4280 N.pl3   252 ARG    0.0900
   3972 NH2       -46.6800  -20.3980  -32.7330 N.pl3   252 ARG    0.2000
   3973 HN        -42.8270  -16.8920  -37.1310 H       252 ARG    0.0900
   3974 HA        -44.8100  -18.0710  -38.7170 H       252 ARG    0.0900
   3975 HB1       -44.5520  -18.4700  -35.7160 H       252 ARG   -0.7000
   3976 HB2       -43.2490  -19.0360  -36.8310 H       252 ARG    0.4400
   3977 HG1       -44.7780  -20.5570  -37.9510 H       252 ARG    0.6400
   3978 HG2       -46.1880  -19.8900  -37.0400 H       252 ARG   -0.8000
   3979 HD1       -43.7520  -21.3270  -35.7890 H       252 ARG    0.4600
   3980 HD2       -45.4090  -22.0430  -36.0360 H       252 ARG    0.4600
   3981 HE        -44.6800  -19.8890  -34.1150 H       252 ARG   -0.8000
   3982 HH11      -46.9590  -22.2810  -35.3080 H       252 ARG    0.4600
   3983 HH12      -48.0130  -22.1300  -33.9420 H       252 ARG    0.4600
   3984 HH21      -46.0760  -19.7110  -32.3280 H       252 ARG    0.5100
   3985 HH22      -47.5130  -20.6760  -32.2570 H       252 ARG   -0.5100
   3986 N         -46.0850  -16.2390  -36.2920 N.am    253 MET   -0.4700
   3987 CA        -47.3250  -15.5590  -35.9600 C.3     253 MET    0.3100
   3988 C         -47.8450  -14.7120  -37.1160 C.2     253 MET    0.0700
   3989 O         -49.0480  -14.6810  -37.3810 O.2     253 MET    0.0900
   3990 CB        -47.1860  -14.6860  -34.7100 C.3     253 MET   -0.1800
   3991 CG        -47.1820  -15.4740  -33.4180 C.3     253 MET    0.0900
   3992 SD        -48.6000  -16.5850  -33.2600 S.3     253 MET    0.0900
   3993 CE        -49.9510  -15.4330  -33.3330 C.3     253 MET   -0.1400
   3994 HN        -45.3030  -16.0760  -35.6950 H       253 MET    0.0900
   3995 HA        -48.0790  -16.3140  -35.8000 H       253 MET    0.0900
   3996 HB1       -48.0340  -13.9690  -34.6840 H       253 MET   -0.0900
   3997 HB2       -46.2350  -14.1160  -34.7810 H       253 MET   -0.2200
   3998 HG1       -47.1810  -14.7570  -32.5700 H       253 MET    0.0900
   3999 HG2       -46.2440  -16.0690  -33.3730 H       253 MET    0.0900
   4000 HE1       -50.0590  -15.0020  -34.3500 H       253 MET    0.0900
   4001 HE2       -49.7810  -14.5960  -32.6220 H       253 MET    0.5100
   4002 HE3       -50.9030  -15.9420  -33.0720 H       253 MET   -0.5100
   4003 N         -46.9470  -14.0100  -37.7970 N.am    254 VAL   -0.4700
   4004 CA        -47.3790  -13.1070  -38.8440 C.3     254 VAL    0.3100
   4005 C         -47.9850  -13.9110  -39.9890 C.2     254 VAL    0.0700
   4006 O         -49.0110  -13.5340  -40.5520 O.2     254 VAL    0.0900
   4007 CB        -46.2280  -12.1960  -39.3300 C.3     254 VAL   -0.0900
   4008 CG1       -46.5760  -11.5200  -40.6660 C.3     254 VAL    0.0900
   4009 CG2       -45.9300  -11.1450  -38.2870 C.3     254 VAL   -0.2700
   4010 HN        -45.9670  -14.0700  -37.6250 H       254 VAL    0.0900
   4011 HA        -48.1840  -12.5070  -38.4480 H       254 VAL    0.0900
   4012 HB        -45.3080  -12.8060  -39.4590 H       254 VAL    0.0900
   4013 HG11      -47.5790  -11.0460  -40.6040 H       254 VAL   -0.2700
   4014 HG12      -46.5920  -12.2770  -41.4790 H       254 VAL    0.0900
   4015 HG13      -45.8260  -10.7350  -40.8990 H       254 VAL    0.0900
   4016 HG21      -45.6290  -11.6290  -37.3330 H       254 VAL    0.0900
   4017 HG22      -46.8350  -10.5280  -38.1020 H       254 VAL    0.5100
   4018 HG23      -45.0980  -10.4940  -38.6330 H       254 VAL   -0.5100
   4019 N         -47.3670  -15.0310  -40.3310 N.am    255 ILE   -0.4700
   4020 CA        -47.9040  -15.8500  -41.3990 C.3     255 ILE    0.3100
   4021 C         -49.3200  -16.3090  -41.0160 C.2     255 ILE    0.0700
   4022 O         -50.2770  -16.1310  -41.7810 O.2     255 ILE    0.0900
   4023 CB        -46.9650  -17.0390  -41.7160 C.3     255 ILE   -0.0900
   4024 CG1       -45.6250  -16.5030  -42.2470 C.3     255 ILE    0.0900
   4025 CG2       -47.6340  -18.0310  -42.6970 C.3     255 ILE   -0.2700
   4026 CD        -44.6620  -17.5720  -42.7720 C.3     255 ILE    0.0900
   4027 HN        -46.5350  -15.3520  -39.8860 H       255 ILE    0.0900
   4028 HA        -48.0210  -15.2240  -42.2700 H       255 ILE    0.0900
   4029 HB        -46.7160  -17.5700  -40.7730 H       255 ILE   -0.1800
   4030 HG11      -45.1190  -15.9550  -41.4250 H       255 ILE    0.0900
   4031 HG12      -45.8390  -15.7930  -43.0750 H       255 ILE    0.0900
   4032 HG21      -47.8820  -17.5160  -43.6500 H       255 ILE   -0.2700
   4033 HG22      -48.5730  -18.4250  -42.2530 H       255 ILE    0.0900
   4034 HG23      -46.9410  -18.8710  -42.9160 H       255 ILE    0.0900
   4035 HD1       -45.0510  -18.0040  -43.7190 H       255 ILE    0.0900
   4036 HD2       -44.5600  -18.3890  -42.0250 H       255 ILE    0.5100
   4037 HD3       -43.6670  -17.1200  -42.9700 H       255 ILE   -0.5100
   4038 N         -49.4490  -16.8640  -39.8080 N.am    256 ILE   -0.4700
   4039 CA        -50.7320  -17.2670  -39.2650 C.3     256 ILE    0.3100
   4040 C         -51.7590  -16.1280  -39.2570 C.2     256 ILE    0.0700
   4041 O         -52.8770  -16.3110  -39.7280 O.2     256 ILE    0.0900
   4042 CB        -50.5760  -17.8540  -37.8530 C.3     256 ILE   -0.0900
   4043 CG1       -49.7540  -19.1530  -37.9160 C.3     256 ILE    0.0900
   4044 CG2       -51.9530  -18.0780  -37.2090 C.3     256 ILE   -0.2700
   4045 CD        -49.2430  -19.6190  -36.5520 C.3     256 ILE    0.0900
   4046 HN        -48.6610  -17.0270  -39.2200 H       256 ILE    0.0900
   4047 HA        -51.1580  -18.0040  -39.9290 H       256 ILE    0.0900
   4048 HB        -49.9850  -17.1530  -37.2270 H       256 ILE   -0.1800
   4049 HG11      -48.8820  -18.9880  -38.5820 H       256 ILE    0.0900
   4050 HG12      -50.3910  -19.9550  -38.3470 H       256 ILE    0.0900
   4051 HG21      -52.6150  -18.6350  -37.9060 H       256 ILE   -0.2700
   4052 HG22      -52.4250  -17.0990  -36.9770 H       256 ILE    0.0900
   4053 HG23      -51.8420  -18.6700  -36.2750 H       256 ILE    0.0900
   4054 HD1       -50.0980  -19.8070  -35.8680 H       256 ILE    0.0900
   4055 HD2       -48.5960  -18.8350  -36.1040 H       256 ILE    0.5100
   4056 HD3       -48.6670  -20.5610  -36.6660 H       256 ILE   -0.5100
   4057 N         -51.3940  -14.9450  -38.7520 N.am    257 MET   -0.4700
   4058 CA        -52.3650  -13.8360  -38.7120 C.3     257 MET    0.3100
   4059 C         -52.8570  -13.4340  -40.0890 C.2     257 MET    0.0700
   4060 O         -54.0490  -13.1870  -40.2890 O.2     257 MET    0.0900
   4061 CB        -51.8040  -12.6090  -38.0040 C.3     257 MET   -0.1800
   4062 CG        -51.5490  -12.8490  -36.5470 C.3     257 MET    0.0900
   4063 SD        -51.0480  -11.3700  -35.6930 S.3     257 MET    0.0900
   4064 CE        -49.3710  -11.1620  -36.3000 C.3     257 MET   -0.1400
   4065 HN        -50.4820  -14.7650  -38.3930 H       257 MET    0.0900
   4066 HA        -53.2440  -14.1900  -38.1950 H       257 MET    0.0900
   4067 HB1       -52.5290  -11.7730  -38.1080 H       257 MET   -0.0900
   4068 HB2       -50.8490  -12.3190  -38.4920 H       257 MET   -0.2200
   4069 HG1       -50.7560  -13.6190  -36.4500 H       257 MET    0.0900
   4070 HG2       -52.4790  -13.2460  -36.0860 H       257 MET    0.0900
   4071 HE1       -49.3630  -10.8680  -37.3720 H       257 MET    0.0900
   4072 HE2       -48.8070  -12.1130  -36.2010 H       257 MET    0.5100
   4073 HE3       -48.8490  -10.3690  -35.7230 H       257 MET   -0.5100
   4074 N         -51.9220  -13.3670  -41.0290 N.am    258 VAL   -0.4700
   4075 CA        -52.1970  -12.9160  -42.3790 C.3     258 VAL    0.3100
   4076 C         -53.0140  -13.9680  -43.1280 C.2     258 VAL    0.0700
   4077 O         -54.0020  -13.6460  -43.7760 O.2     258 VAL    0.0900
   4078 CB        -50.8680  -12.5710  -43.1130 C.3     258 VAL   -0.0900
   4079 CG1       -50.9940  -12.7040  -44.6210 C.3     258 VAL    0.0900
   4080 CG2       -50.3970  -11.1650  -42.7190 C.3     258 VAL   -0.2700
   4081 HN        -50.9770  -13.6280  -40.8480 H       258 VAL    0.0900
   4082 HA        -52.8310  -12.0430  -42.3180 H       258 VAL    0.0900
   4083 HB        -50.0710  -13.2590  -42.7570 H       258 VAL    0.0900
   4084 HG11      -51.8920  -12.1560  -44.9780 H       258 VAL   -0.2700
   4085 HG12      -51.0990  -13.7740  -44.9000 H       258 VAL    0.0900
   4086 HG13      -50.0970  -12.2750  -45.1160 H       258 VAL    0.0900
   4087 HG21      -50.2260  -11.1140  -41.6230 H       258 VAL    0.0900
   4088 HG22      -51.1720  -10.4170  -42.9920 H       258 VAL    0.5100
   4089 HG23      -49.4460  -10.9250  -43.2390 H       258 VAL   -0.5100
   4090 N         -52.6260  -15.2340  -43.0320 N.am    259 ILE   -0.4700
   4091 CA        -53.4280  -16.2730  -43.6570 C.3     259 ILE    0.3100
   4092 C         -54.8670  -16.3030  -43.1170 C.2     259 ILE    0.0700
   4093 O         -55.8280  -16.4830  -43.8690 O.2     259 ILE    0.0900
   4094 CB        -52.7990  -17.6490  -43.4870 C.3     259 ILE   -0.0900
   4095 CG1       -51.5840  -17.7840  -44.4180 C.3     259 ILE    0.0900
   4096 CG2       -53.8440  -18.7220  -43.7650 C.3     259 ILE   -0.2700
   4097 CD        -50.7860  -19.0650  -44.1920 C.3     259 ILE    0.0900
   4098 HN        -51.8030  -15.5200  -42.5490 H       259 ILE    0.0900
   4099 HA        -53.5190  -16.0340  -44.7060 H       259 ILE    0.0900
   4100 HB        -52.4180  -17.7600  -42.4490 H       259 ILE   -0.1800
   4101 HG11      -50.9130  -16.9140  -44.2530 H       259 ILE    0.0900
   4102 HG12      -51.9400  -17.7690  -45.4700 H       259 ILE    0.0900
   4103 HG21      -54.3550  -18.5170  -44.7290 H       259 ILE   -0.2700
   4104 HG22      -54.6040  -18.7300  -42.9550 H       259 ILE    0.0900
   4105 HG23      -53.3550  -19.7190  -43.8280 H       259 ILE    0.0900
   4106 HD1       -51.3700  -19.9440  -44.5370 H       259 ILE    0.0900
   4107 HD2       -50.5670  -19.1870  -43.1100 H       259 ILE    0.5100
   4108 HD3       -49.8350  -19.0250  -44.7640 H       259 ILE   -0.5100
   4109 N         -54.9960  -16.1090  -41.8080 N.am    260 ALA   -0.4700
   4110 CA        -56.2810  -16.0770  -41.1360 C.3     260 ALA    0.3100
   4111 C         -57.1670  -14.9270  -41.6120 C.2     260 ALA    0.0700
   4112 O         -58.3970  -15.0680  -41.7060 O.2     260 ALA    0.0900
   4113 CB        -56.0720  -15.9850  -39.6380 C.3     260 ALA   -0.2700
   4114 HN        -54.2020  -15.9740  -41.2210 H       260 ALA    0.0900
   4115 HA        -56.8170  -16.9790  -41.3890 H       260 ALA    0.0900
   4116 HB1       -55.5090  -15.0610  -39.3860 H       260 ALA    0.0900
   4117 HB2       -55.4900  -16.8620  -39.2830 H       260 ALA    0.5100
   4118 HB3       -57.0550  -15.9530  -39.1210 H       260 ALA   -0.5100
   4119 N         -56.5540  -13.7830  -41.8980 N.am    261 PHE   -0.4700
   4120 CA        -57.2950  -12.6320  -42.4040 C.3     261 PHE    0.3100
   4121 C         -57.8330  -12.9340  -43.8070 C.2     261 PHE    0.0700
   4122 O         -59.0000  -12.6610  -44.1260 O.2     261 PHE    0.0900
   4123 CB        -56.4100  -11.3870  -42.4200 C.3     261 PHE   -0.1800
   4124 CG        -57.0970  -10.1680  -42.9450 C.ar    261 PHE    0.0900
   4125 CD1       -57.8860   -9.3850  -42.1100 C.ar    261 PHE    0.0900
   4126 CD2       -56.9600   -9.8010  -44.2790 C.ar    261 PHE    0.0000
   4127 CE1       -58.5300   -8.2550  -42.5990 C.ar    261 PHE   -0.1150
   4128 CE2       -57.6040   -8.6680  -44.7800 C.ar    261 PHE    0.1150
   4129 CZ        -58.3860   -7.8890  -43.9380 C.ar    261 PHE   -0.1150
   4130 HN        -55.5710  -13.6610  -41.7820 H       261 PHE    0.1150
   4131 HA        -58.1500  -12.4760  -41.7630 H       261 PHE   -0.1150
   4132 HB1       -55.5280  -11.5730  -43.0680 H       261 PHE    0.1150
   4133 HB2       -56.0800  -11.1590  -41.3840 H       261 PHE   -0.1150
   4134 HD1       -57.9990   -9.6590  -41.0720 H       261 PHE    0.1150
   4135 HD2       -56.3470  -10.4000  -44.9360 H       261 PHE   -0.1150
   4136 HE1       -59.1440   -7.6590  -41.9390 H       261 PHE    0.1150
   4137 HE2       -57.4950   -8.3990  -45.8210 H       261 PHE    0.5100
   4138 HZ        -58.8800   -7.0060  -44.3160 H       261 PHE   -0.5100
   4139 N         -56.9680  -13.5180  -44.6320 N.am    262 LEU   -0.4700
   4140 CA        -57.3370  -13.9420  -45.9620 C.3     262 LEU    0.3100
   4141 C         -58.4710  -14.9530  -45.9300 C.2     262 LEU    0.0700
   4142 O         -59.4700  -14.7880  -46.6270 O.2     262 LEU    0.0900
   4143 CB        -56.1250  -14.5220  -46.7040 C.3     262 LEU   -0.1800
   4144 CG        -55.0610  -13.4640  -47.0680 C.3     262 LEU    0.0900
   4145 CD1       -53.9140  -14.0530  -47.8950 C.3     262 LEU    0.0900
   4146 CD2       -55.6980  -12.2650  -47.7840 C.3     262 LEU   -0.0900
   4147 HN        -56.0220  -13.6890  -44.3690 H       262 LEU    0.0900
   4148 HA        -57.7240  -13.0840  -46.4910 H       262 LEU   -0.2700
   4149 HB1       -56.4790  -15.0040  -47.6400 H       262 LEU    0.0900
   4150 HB2       -55.6510  -15.2930  -46.0600 H       262 LEU    0.0900
   4151 HG        -54.6460  -13.0350  -46.1310 H       262 LEU    0.0900
   4152 HD11      -54.3060  -14.4780  -48.8440 H       262 LEU   -0.2700
   4153 HD12      -53.4140  -14.8640  -47.3230 H       262 LEU    0.0900
   4154 HD13      -53.1770  -13.2580  -48.1400 H       262 LEU    0.0900
   4155 HD21      -56.3200  -11.6810  -47.0720 H       262 LEU    0.0900
   4156 HD22      -56.3470  -12.6210  -48.6130 H       262 LEU    0.5100
   4157 HD23      -54.9050  -11.6010  -48.1890 H       262 LEU   -0.5100
   4158 N         -58.3380  -16.0010  -45.1190 N.am    263 ILE   -0.4700
   4159 CA        -59.3900  -17.0140  -45.0490 C.3     263 ILE    0.3100
   4160 C         -60.7270  -16.3960  -44.6230 C.2     263 ILE    0.0700
   4161 O         -61.8040  -16.8390  -45.0170 O.2     263 ILE    0.0900
   4162 CB        -59.0320  -18.1440  -44.0790 C.3     263 ILE   -0.0900
   4163 CG1       -57.8290  -18.9480  -44.5810 C.3     263 ILE    0.0900
   4164 CG2       -60.2270  -19.0740  -43.8880 C.3     263 ILE   -0.2700
   4165 CD        -57.1800  -19.8210  -43.4600 C.3     263 ILE    0.0900
   4166 HN        -57.5380  -16.1390  -44.5380 H       263 ILE    0.0900
   4167 HA        -59.5280  -17.4110  -46.0440 H       263 ILE    0.0900
   4168 HB        -58.7410  -17.7100  -43.0990 H       263 ILE   -0.1800
   4169 HG11      -57.0650  -18.2440  -44.9740 H       263 ILE    0.0900
   4170 HG12      -58.1610  -19.6130  -45.4060 H       263 ILE    0.0900
   4171 HG21      -60.6360  -19.3780  -44.8760 H       263 ILE   -0.2700
   4172 HG22      -61.0260  -18.5520  -43.3200 H       263 ILE    0.0900
   4173 HG23      -59.9130  -19.9870  -43.3390 H       263 ILE    0.0900
   4174 HD1       -57.9230  -20.5450  -43.0620 H       263 ILE    0.0900
   4175 HD2       -56.8330  -19.1730  -42.6280 H       263 ILE    0.5100
   4176 HD3       -56.3190  -20.3890  -43.8750 H       263 ILE   -0.5100
   4177 N         -60.6710  -15.3590  -43.8110 N.am    264 CYS   -0.4700
   4178 CA        -61.8950  -14.7990  -43.2770 C.3     264 CYS    0.3100
   4179 C         -62.6150  -13.8770  -44.2570 C.2     264 CYS    0.0700
   4180 O         -63.8340  -13.8100  -44.2280 O.2     264 CYS    0.0900
   4181 CB        -61.6110  -14.0760  -41.9530 C.3     264 CYS   -0.1100
   4182 SG        -62.9860  -13.1050  -41.3030 S.3     264 CYS    0.0900
   4183 HN        -59.8140  -14.9280  -43.5360 H       264 CYS    0.0900
   4184 HA        -62.5960  -15.6060  -43.1230 H       264 CYS   -0.2300
   4185 HB1       -60.7420  -13.4040  -42.1130 H       264 CYS    0.1600
   4186 HB2       -61.3270  -14.8410  -41.2010 H       264 CYS    0.5100
   4187 HG1       -62.9240  -12.1730  -42.2420 H       264 CYS   -0.5100
   4188 N         -61.8760  -13.1580  -45.1080 N.am    265 TRP   -0.4700
   4189 CA        -62.4650  -12.1170  -45.9680 C.3     265 TRP    0.3100
   4190 C         -62.3080  -12.3540  -47.4720 C.2     265 TRP    0.0700
   4191 O         -63.1160  -11.8830  -48.2710 O.2     265 TRP    0.0900
   4192 CB        -61.9270  -10.7300  -45.6030 C.3     265 TRP   -0.1800
   4193 CG        -62.3970  -10.2680  -44.2660 C.ar    265 TRP    0.0900
   4194 CD1       -61.6440  -10.1160  -43.1370 C.ar    265 TRP    0.0900
   4195 CD2       -63.7360   -9.9220  -43.9060 C.ar    265 TRP   -0.0300
   4196 CE2       -63.7210   -9.5570  -42.5430 C.ar    265 TRP   -0.1500
   4197 CE3       -64.9480   -9.8790  -44.6060 C.ar    265 TRP    0.2200
   4198 NE1       -62.4300   -9.6750  -42.0980 N.ar    265 TRP   -0.5100
   4199 CZ2       -64.8720   -9.1610  -41.8630 C.ar    265 TRP    0.3700
   4200 CZ3       -66.0890   -9.4790  -43.9330 C.ar    265 TRP    0.2400
   4201 CH2       -66.0460   -9.1280  -42.5740 C.ar    265 TRP    0.1100
   4202 HN        -60.8920  -13.2950  -45.1990 H       265 TRP   -0.2500
   4203 HA        -63.5360  -12.1480  -45.8390 H       265 TRP    0.1700
   4204 HB1       -62.2650   -9.9990  -46.3680 H       265 TRP   -0.2000
   4205 HB2       -60.8170  -10.7630  -45.5960 H       265 TRP    0.1400
   4206 HD1       -60.5840  -10.3130  -43.0690 H       265 TRP   -0.2700
   4207 HE1       -62.1200   -9.4800  -41.1950 H       265 TRP    0.1600
   4208 HE3       -65.0100  -10.1490  -45.6490 H       265 TRP   -0.1400
   4209 HZ2       -64.8590   -8.8850  -40.8190 H       265 TRP    0.1400
   4210 HZ3       -67.0290   -9.4350  -44.4620 H       265 TRP    0.5100
   4211 HH2       -66.9560   -8.8260  -42.0770 H       265 TRP   -0.5100
   4212 N         -61.2810  -13.0930  -47.8720 N.am    266 LEU   -0.4700
   4213 CA        -61.0460  -13.3210  -49.2870 C.3     266 LEU    0.3100
   4214 C         -62.2690  -13.9660  -49.9480 C.2     266 LEU    0.0700
   4215 O         -62.6790  -13.5620  -51.0400 O.2     266 LEU    0.0900
   4216 CB        -59.7920  -14.1700  -49.4990 C.3     266 LEU   -0.1800
   4217 CG        -59.2050  -14.1250  -50.9060 C.3     266 LEU    0.0900
   4218 CD1       -58.8750  -12.6800  -51.2580 C.3     266 LEU    0.0900
   4219 CD2       -57.9810  -15.0390  -51.0620 C.3     266 LEU   -0.0900
   4220 HN        -60.6410  -13.5140  -47.2360 H       266 LEU    0.0900
   4221 HA        -60.9320  -12.3610  -49.7660 H       266 LEU   -0.2700
   4222 HB1       -60.0460  -15.2250  -49.2650 H       266 LEU    0.0900
   4223 HB2       -59.0140  -13.8210  -48.7890 H       266 LEU    0.0900
   4224 HG        -59.9420  -14.5300  -51.6340 H       266 LEU    0.0900
   4225 HD11      -58.2810  -12.2150  -50.4420 H       266 LEU   -0.2700
   4226 HD12      -59.8130  -12.0990  -51.3900 H       266 LEU    0.0900
   4227 HD13      -58.2790  -12.6450  -52.1950 H       266 LEU    0.0900
   4228 HD21      -58.2620  -16.0930  -50.8470 H       266 LEU    0.0900
   4229 HD22      -57.1870  -14.7320  -50.3470 H       266 LEU    0.5100
   4230 HD23      -57.5930  -14.9780  -52.1010 H       266 LEU   -0.5100
   4231 N         -62.8720  -14.9680  -49.2950 N.am    267 PRO   -0.2900
   4232 CA        -64.0440  -15.5690  -49.9230 C.3     267 PRO    0.0000
   4233 C         -65.1910  -14.6000  -50.1860 C.2     267 PRO    0.0900
   4234 O         -65.7560  -14.6280  -51.2720 O.2     267 PRO    0.0900
   4235 CB        -64.4320  -16.6640  -48.9330 C.3     267 PRO    0.0200
   4236 CG        -63.0980  -17.1270  -48.4300 C.3     267 PRO    0.0900
   4237 CD        -62.3430  -15.8270  -48.2200 C.3     267 PRO   -0.1800
   4238 HA        -63.8060  -15.9180  -50.9150 H       267 PRO    0.0900
   4239 HB1       -64.9830  -17.4860  -49.4360 H       267 PRO    0.0900
   4240 HB2       -65.0590  -16.2610  -48.1090 H       267 PRO   -0.1800
   4241 HG1       -63.2010  -17.6900  -47.4780 H       267 PRO    0.0900
   4242 HG2       -62.5880  -17.7720  -49.1760 H       267 PRO    0.0900
   4243 HD1       -62.5630  -15.3790  -47.2280 H       267 PRO    0.5100
   4244 HD2       -61.2490  -15.9640  -48.3400 H       267 PRO   -0.5100
   4245 N         -65.5360  -13.7480  -49.2320 N.am    268 TYR   -0.4700
   4246 CA        -66.5650  -12.7480  -49.4840 C.3     268 TYR    0.3100
   4247 C         -66.1250  -11.8270  -50.6220 C.2     268 TYR    0.0700
   4248 O         -66.8950  -11.5220  -51.5350 O.2     268 TYR    0.0900
   4249 CB        -66.8120  -11.9050  -48.2400 C.3     268 TYR   -0.1800
   4250 CG        -68.0920  -12.2000  -47.5060 C.ar    268 TYR    0.0900
   4251 CD1       -69.3250  -12.1550  -48.1620 C.ar    268 TYR    0.0900
   4252 CD2       -68.0810  -12.4860  -46.1390 C.ar    268 TYR    0.0000
   4253 CE1       -70.5150  -12.4040  -47.4790 C.ar    268 TYR   -0.1150
   4254 CE2       -69.2580  -12.7500  -45.4520 C.ar    268 TYR    0.1150
   4255 CZ        -70.4750  -12.7030  -46.1210 C.ar    268 TYR   -0.1150
   4256 OH        -71.6510  -12.9560  -45.4320 O.3     268 TYR    0.1150
   4257 HN        -65.1210  -13.7520  -48.3250 H       268 TYR    0.1100
   4258 HA        -67.4690  -13.2640  -49.7730 H       268 TYR   -0.5400
   4259 HB1       -66.8500  -10.8340  -48.5340 H       268 TYR    0.4300
   4260 HB2       -65.9830  -12.0740  -47.5200 H       268 TYR   -0.1150
   4261 HD1       -69.3570  -11.9240  -49.2170 H       268 TYR    0.1150
   4262 HD2       -67.1420  -12.5000  -45.6080 H       268 TYR   -0.1150
   4263 HE1       -71.4610  -12.3640  -47.9990 H       268 TYR    0.1150
   4264 HE2       -69.2280  -12.9930  -44.4000 H       268 TYR    0.5100
   4265 HH        -72.3800  -12.8790  -46.0510 H       268 TYR   -0.5100
   4266 N         -64.8790  -11.3730  -50.5550 N.am    269 ALA   -0.4700
   4267 CA        -64.3330  -10.5250  -51.5880 C.3     269 ALA    0.3100
   4268 C         -64.3790  -11.2300  -52.9410 C.2     269 ALA    0.0700
   4269 O         -64.8230  -10.6570  -53.9250 O.2     269 ALA    0.0900
   4270 CB        -62.9030  -10.1170  -51.2350 C.3     269 ALA   -0.2700
   4271 HN        -64.2710  -11.5940  -49.7970 H       269 ALA    0.0900
   4272 HA        -64.9630   -9.6520  -51.6740 H       269 ALA    0.0900
   4273 HB1       -62.2630  -11.0200  -51.1370 H       269 ALA    0.0900
   4274 HB2       -62.8930   -9.5690  -50.2690 H       269 ALA    0.5100
   4275 HB3       -62.4850   -9.4710  -52.0370 H       269 ALA   -0.5100
   4276 N         -63.9230  -12.4750  -53.0000 N.am    270 GLY   -0.4700
   4277 CA        -63.8920  -13.2030  -54.2650 C.3     270 GLY    0.3100
   4278 C         -65.2750  -13.3760  -54.8770 C.2     270 GLY   -0.0200
   4279 O         -65.4440  -13.3110  -56.0880 O.2     270 GLY    0.0900
   4280 HN        -63.5870  -12.9600  -52.1970 H       270 GLY    0.0900
   4281 HA1       -63.4650  -14.1780  -54.0760 H       270 GLY    0.5100
   4282 HA2       -63.2680  -12.6500  -54.9510 H       270 GLY   -0.5100
   4283 N         -66.2680  -13.6060  -54.0310 N.am    271 VAL   -0.4700
   4284 CA        -67.6320  -13.8380  -54.4740 C.3     271 VAL    0.3100
   4285 C         -68.3290  -12.5480  -54.9040 C.2     271 VAL    0.0700
   4286 O         -69.0040  -12.5050  -55.9310 O.2     271 VAL    0.0900
   4287 CB        -68.4320  -14.4970  -53.3610 C.3     271 VAL   -0.0900
   4288 CG1       -69.9280  -14.3430  -53.6170 C.3     271 VAL    0.0900
   4289 CG2       -68.0020  -15.9620  -53.2050 C.3     271 VAL   -0.2700
   4290 HN        -66.1230  -13.6290  -53.0450 H       271 VAL    0.0900
   4291 HA        -67.6010  -14.4760  -55.3450 H       271 VAL    0.0900
   4292 HB        -68.1730  -14.0220  -52.3900 H       271 VAL    0.0900
   4293 HG11      -70.1720  -14.6570  -54.6540 H       271 VAL   -0.2700
   4294 HG12      -70.2260  -13.2810  -53.4880 H       271 VAL    0.0900
   4295 HG13      -70.5010  -14.9800  -52.9090 H       271 VAL    0.0900
   4296 HG21      -66.9210  -16.0190  -52.9560 H       271 VAL    0.0900
   4297 HG22      -68.1760  -16.5100  -54.1560 H       271 VAL    0.5100
   4298 HG23      -68.5810  -16.4420  -52.3870 H       271 VAL   -0.5100
   4299 N         -68.1650  -11.4920  -54.1150 N.am    272 ALA   -0.4700
   4300 CA        -68.7020  -10.1910  -54.4620 C.3     272 ALA    0.3100
   4301 C         -68.0910   -9.7060  -55.7660 C.2     272 ALA    0.0700
   4302 O         -68.7570   -9.0640  -56.5770 O.2     272 ALA    0.0900
   4303 CB        -68.4200   -9.1860  -53.3500 C.3     272 ALA   -0.2700
   4304 HN        -67.6690  -11.5470  -53.2520 H       272 ALA    0.0900
   4305 HA        -69.7650  -10.2970  -54.6120 H       272 ALA    0.0900
   4306 HB1       -67.3250   -9.0890  -53.1920 H       272 ALA    0.0900
   4307 HB2       -68.8860   -9.5310  -52.4020 H       272 ALA    0.5100
   4308 HB3       -68.8280   -8.1910  -53.6280 H       272 ALA   -0.5100
   4309 N         -66.8160  -10.0140  -55.9660 N.am    273 PHE   -0.4700
   4310 CA        -66.1380   -9.6010  -57.1770 C.3     273 PHE    0.3100
   4311 C         -66.7490  -10.3220  -58.3770 C.2     273 PHE    0.0700
   4312 O         -67.1300   -9.6970  -59.3650 O.2     273 PHE    0.0900
   4313 CB        -64.6330   -9.8880  -57.0740 C.3     273 PHE   -0.1800
   4314 CG        -63.8520   -9.4900  -58.2960 C.ar    273 PHE    0.0900
   4315 CD1       -63.4140   -8.1760  -58.4610 C.ar    273 PHE    0.0900
   4316 CD2       -63.5610  -10.4280  -59.2880 C.ar    273 PHE    0.0000
   4317 CE1       -62.6920   -7.8010  -59.5890 C.ar    273 PHE   -0.1150
   4318 CE2       -62.8480  -10.0630  -60.4240 C.ar    273 PHE    0.1150
   4319 CZ        -62.4120   -8.7450  -60.5730 C.ar    273 PHE   -0.1150
   4320 HN        -66.2770  -10.5300  -55.3050 H       273 PHE    0.1150
   4321 HA        -66.3090   -8.5440  -57.3150 H       273 PHE   -0.1150
   4322 HB1       -64.4770  -10.9770  -56.9260 H       273 PHE    0.1150
   4323 HB2       -64.2100   -9.3220  -56.2170 H       273 PHE   -0.1150
   4324 HD1       -63.6370   -7.4390  -57.7020 H       273 PHE    0.1150
   4325 HD2       -63.8940  -11.4490  -59.1710 H       273 PHE   -0.1150
   4326 HE1       -62.3510   -6.7820  -59.7020 H       273 PHE    0.1150
   4327 HE2       -62.6320  -10.7950  -61.1880 H       273 PHE    0.5100
   4328 HZ        -61.8560   -8.4580  -61.4540 H       273 PHE   -0.5100
   4329 N         -66.8480  -11.6470  -58.2720 N.am    274 TYR   -0.4700
   4330 CA        -67.4350  -12.4760  -59.3120 C.3     274 TYR    0.3100
   4331 C         -68.8380  -12.0120  -59.6950 C.2     274 TYR    0.0700
   4332 O         -69.0940  -11.7340  -60.8620 O.2     274 TYR    0.0900
   4333 CB        -67.4860  -13.9330  -58.8550 C.3     274 TYR   -0.1800
   4334 CG        -67.8430  -14.9050  -59.9480 C.ar    274 TYR    0.0900
   4335 CD1       -66.8510  -15.5280  -60.7020 C.ar    274 TYR    0.0900
   4336 CD2       -69.1690  -15.2100  -60.2220 C.ar    274 TYR    0.0000
   4337 CE1       -67.1730  -16.4320  -61.7060 C.ar    274 TYR   -0.1150
   4338 CE2       -69.5060  -16.1120  -61.2230 C.ar    274 TYR    0.1150
   4339 CZ        -68.5050  -16.7200  -61.9610 C.ar    274 TYR   -0.1150
   4340 OH        -68.8390  -17.6160  -62.9580 O.3     274 TYR    0.1150
   4341 HN        -66.5200  -12.1330  -57.4670 H       274 TYR    0.1100
   4342 HA        -66.8300  -12.3810  -60.2010 H       274 TYR   -0.5400
   4343 HB1       -68.2530  -14.0390  -58.0590 H       274 TYR    0.4300
   4344 HB2       -66.4890  -14.2280  -58.4670 H       274 TYR   -0.1150
   4345 HD1       -65.8140  -15.3030  -60.5030 H       274 TYR    0.1150
   4346 HD2       -69.9530  -14.7390  -59.6490 H       274 TYR   -0.1150
   4347 HE1       -66.3930  -16.9070  -62.2810 H       274 TYR    0.1150
   4348 HE2       -70.5420  -16.3380  -61.4250 H       274 TYR    0.5100
   4349 HH        -69.7970  -17.6840  -62.9860 H       274 TYR   -0.5100
   4350 N         -69.7450  -11.9310  -58.7210 N.am    275 ILE   -0.4700
   4351 CA        -71.1020  -11.4560  -58.9790 C.3     275 ILE    0.3100
   4352 C         -71.1170  -10.0980  -59.6920 C.2     275 ILE    0.0700
   4353 O         -71.9110   -9.8700  -60.5990 O.2     275 ILE    0.0900
   4354 CB        -71.9390  -11.3740  -57.6720 C.3     275 ILE   -0.0900
   4355 CG1       -72.3060  -12.7750  -57.1880 C.3     275 ILE    0.0900
   4356 CG2       -73.1950  -10.5560  -57.8790 C.3     275 ILE   -0.2700
   4357 CD        -72.9440  -12.8030  -55.8190 C.3     275 ILE    0.0900
   4358 HN        -69.5400  -12.1890  -57.7810 H       275 ILE    0.0900
   4359 HA        -71.5660  -12.1410  -59.6740 H       275 ILE    0.0900
   4360 HB        -71.3250  -10.9040  -56.8740 H       275 ILE   -0.1800
   4361 HG11      -71.3820  -13.3910  -57.1590 H       275 ILE    0.0900
   4362 HG12      -73.0150  -13.2250  -57.9150 H       275 ILE    0.0900
   4363 HG21      -73.7360  -10.9090  -58.7830 H       275 ILE   -0.2700
   4364 HG22      -72.9300   -9.4860  -58.0190 H       275 ILE    0.0900
   4365 HG23      -73.8650  -10.6640  -57.0000 H       275 ILE    0.0900
   4366 HD1       -74.0190  -12.5360  -55.8930 H       275 ILE    0.0900
   4367 HD2       -72.4400  -12.0700  -55.1520 H       275 ILE    0.5100
   4368 HD3       -72.8610  -13.8220  -55.3830 H       275 ILE   -0.5100
   4369 N         -70.2380   -9.1960  -59.2720 N.am    276 PHE   -0.4700
   4370 CA        -70.1130   -7.8720  -59.8700 C.3     276 PHE    0.3100
   4371 C         -69.6970   -7.9830  -61.3440 C.2     276 PHE    0.0700
   4372 O         -70.1070   -7.1830  -62.1810 O.2     276 PHE    0.0900
   4373 CB        -69.0690   -7.0710  -59.0810 C.3     276 PHE   -0.1800
   4374 CG        -69.0710   -5.6000  -59.3710 C.ar    276 PHE    0.0900
   4375 CD1       -69.7040   -4.7120  -58.5100 C.ar    276 PHE    0.0900
   4376 CD2       -68.4250   -5.0940  -60.4950 C.ar    276 PHE    0.0000
   4377 CE1       -69.7020   -3.3470  -58.7730 C.ar    276 PHE   -0.1150
   4378 CE2       -68.4170   -3.7320  -60.7640 C.ar    276 PHE    0.1150
   4379 CZ        -69.0570   -2.8580  -59.9040 C.ar    276 PHE   -0.1150
   4380 HN        -69.6150   -9.3880  -58.5170 H       276 PHE    0.1150
   4381 HA        -71.0760   -7.3870  -59.8340 H       276 PHE   -0.1150
   4382 HB1       -68.0540   -7.4510  -59.3280 H       276 PHE    0.1150
   4383 HB2       -69.2660   -7.1880  -57.9930 H       276 PHE   -0.1150
   4384 HD1       -70.2020   -5.0860  -57.6290 H       276 PHE    0.1150
   4385 HD2       -67.9220   -5.7720  -61.1690 H       276 PHE   -0.1150
   4386 HE1       -70.2010   -2.6670  -58.1000 H       276 PHE    0.1150
   4387 HE2       -67.9130   -3.3560  -61.6420 H       276 PHE    0.5100
   4388 HZ        -69.0560   -1.7980  -60.1100 H       276 PHE   -0.5100
   4389 N         -68.8880   -8.9950  -61.6450 N.am    277 THR   -0.4700
   4390 CA        -68.3230   -9.2200  -62.9760 C.3     277 THR    0.3100
   4391 C         -69.1780  -10.1410  -63.8610 C.2     277 THR    0.0700
   4392 O         -68.9490  -10.2440  -65.0700 O.2     277 THR    0.0900
   4393 CB        -66.9070   -9.8280  -62.8430 C.3     277 THR    0.1400
   4394 CG2       -66.5290  -10.6390  -64.0750 C.3     277 THR    0.0900
   4395 OG1       -65.9550   -8.7770  -62.6650 O.3     277 THR   -0.6600
   4396 HN        -68.6240   -9.6640  -60.9560 H       277 THR    0.4300
   4397 HA        -68.2820   -8.2720  -63.4920 H       277 THR   -0.2700
   4398 HB        -66.8660  -10.5070  -61.9650 H       277 THR    0.0900
   4399 HG1       -66.1140   -8.4220  -61.7880 H       277 THR    0.0900
   4400 HG21      -66.1930   -9.9630  -64.8900 H       277 THR    0.0900
   4401 HG22      -67.4090  -11.2160  -64.4330 H       277 THR    0.5100
   4402 HG23      -65.6990  -11.3360  -63.8300 H       277 THR   -0.5100
   4403 N         -70.1540  -10.8160  -63.2570 N.am    278 HSE   -0.4700
   4404 CA        -70.9710  -11.8230  -63.9280 C.3     278 HSE    0.3100
   4405 C         -72.4220  -11.6140  -63.5150 C.2     278 HSE    0.0700
   4406 O         -73.0290  -12.4700  -62.8580 O.2     278 HSE    0.0900
   4407 CB        -70.5170  -13.2340  -63.5330 C.3     278 HSE   -0.0800
   4408 CG        -69.1780  -13.6250  -64.0880 C.ar    278 HSE    0.0900
   4409 CD2       -68.8160  -14.6500  -64.8960 C.ar    278 HSE    0.0900
   4410 ND1       -68.0240  -12.9390  -63.7980 N.ar    278 HSE   -0.7000
   4411 CE1       -67.0040  -13.5060  -64.4200 C.ar    278 HSE    0.2200
   4412 NE2       -67.4560  -14.5520  -65.0900 N.ar    278 HSE    0.2500
   4413 HN        -70.3750  -10.6580  -62.2980 H       278 HSE    0.1300
   4414 HA        -70.8710  -11.6800  -64.9930 H       278 HSE   -0.3600
   4415 HB1       -71.2690  -13.9640  -63.9010 H       278 HSE    0.3200
   4416 HB2       -70.4630  -13.2930  -62.4260 H       278 HSE   -0.0500
   4417 HD2       -69.4280  -15.4270  -65.3370 H       278 HSE    0.0900
   4418 HE1       -65.9630  -13.1880  -64.4000 H       278 HSE    0.5100
   4419 HE2       -66.9130  -15.1770  -65.6480 H       278 HSE   -0.5100
   4420 N         -72.9700  -10.4680  -63.9230 N.am    279 GLN   -0.4700
   4421 CA        -74.2230   -9.9250  -63.3870 C.3     279 GLN    0.3100
   4422 C         -75.4160  -10.8850  -63.2260 C.2     279 GLN    0.0700
   4423 O         -75.9470  -11.4240  -64.2050 O.2     279 GLN    0.0900
   4424 CB        -74.6360   -8.6780  -64.1800 C.3     279 GLN   -0.1800
   4425 CG        -75.6590   -7.8060  -63.4670 C.3     279 GLN    0.0900
   4426 CD        -75.3640   -7.6730  -61.9770 C.2     279 GLN    0.0900
   4427 NE2       -76.2650   -7.3250  -61.1920 N.am    279 GLN   -0.1800
   4428 OE1       -74.1410   -7.9440  -61.5760 O.2     279 GLN    0.0900
   4429 HN        -72.5390   -9.9150  -64.6320 H       279 GLN    0.0900
   4430 HA        -74.0660   -9.6770  -62.3470 H       279 GLN    0.5500
   4431 HB1       -75.0670   -9.0050  -65.1490 H       279 GLN   -0.5500
   4432 HB2       -73.7290   -8.0690  -64.3760 H       279 GLN   -0.6200
   4433 HG1       -76.6680   -8.2550  -63.5900 H       279 GLN    0.3200
   4434 HG2       -75.6520   -6.7930  -63.9220 H       279 GLN    0.3000
   4435 HE21      -76.0700   -7.2370  -60.2140 H       279 GLN    0.5100
   4436 HE22      -77.1840   -7.1330  -61.5370 H       279 GLN   -0.5100
   4437 N         -75.8270  -11.0840  -61.9700 N.am    280 GLY   -0.4700
   4438 CA        -77.0590  -11.7970  -61.6210 C.3     280 GLY    0.3100
   4439 C         -77.2160  -13.2290  -62.1100 C.2     280 GLY   -0.0200
   4440 O         -78.3350  -13.6590  -62.4200 O.2     280 GLY    0.0900
   4441 HN        -75.2970  -10.7490  -61.1950 H       280 GLY    0.0900
   4442 HA1       -77.8730  -11.2180  -62.0290 H       280 GLY    0.5100
   4443 HA2       -77.1120  -11.8090  -60.5430 H       280 GLY   -0.5100
   4444 N         -76.1100  -13.9810  -62.1750 N.am    281 SER   -0.4700
   4445 CA        -76.1580  -15.3930  -62.5800 C.3     281 SER    0.3100
   4446 C         -76.7870  -16.2780  -61.5000 C.2     281 SER    0.0700
   4447 O         -77.1140  -15.8080  -60.4100 O.2     281 SER    0.0900
   4448 CB        -74.7650  -15.9190  -62.9570 C.3     281 SER    0.0500
   4449 OG        -74.2870  -15.3260  -64.1530 O.3     281 SER    0.0900
   4450 HN        -75.2080  -13.6180  -61.9520 H       281 SER    0.0900
   4451 HA        -76.8250  -15.4720  -63.4250 H       281 SER   -0.6600
   4452 HB1       -74.8140  -17.0200  -63.1050 H       281 SER    0.4300
   4453 HB2       -74.0490  -15.6890  -62.1390 H       281 SER    0.5100
   4454 HG1       -74.2480  -14.3820  -63.9840 H       281 SER   -0.5100
   4455 N         -76.9560  -17.5600  -61.8050 N.am    282 ASP   -0.4700
   4456 CA        -77.5970  -18.4840  -60.8720 C.3     282 ASP    0.3100
   4457 C         -76.7450  -18.7300  -59.6200 C.2     282 ASP    0.0700
   4458 O         -75.9670  -19.6860  -59.5620 O.2     282 ASP    0.0900
   4459 CB        -77.9180  -19.8090  -61.5810 C.3     282 ASP   -0.2800
   4460 CG        -78.6320  -20.8060  -60.6810 C.2     282 ASP    0.0900
   4461 OD1       -78.3330  -20.8470  -59.4680 O.co2   282 ASP    0.0900
   4462 OD2       -79.4870  -21.5670  -61.1860 O.co2   282 ASP    0.6200
   4463 HN        -76.6570  -17.9450  -62.6740 H       282 ASP   -0.7600
   4464 HA        -78.5030  -18.0220  -60.5080 H       282 ASP   -0.7600
   4465 HB1       -76.9700  -20.2680  -61.9320 H       282 ASP    0.5100
   4466 HB2       -78.5680  -19.6000  -62.4580 H       282 ASP   -0.5100
   4467 N         -76.8980  -17.8670  -58.6140 N.am    283 PHE   -0.4700
   4468 CA        -76.2240  -18.0570  -57.3320 C.3     283 PHE    0.3100
   4469 C         -77.1330  -18.6460  -56.2620 C.2     283 PHE    0.0700
   4470 O         -77.9210  -17.9320  -55.6450 O.2     283 PHE    0.0900
   4471 CB        -75.6330  -16.7340  -56.8540 C.3     283 PHE   -0.1800
   4472 CG        -74.6040  -16.2000  -57.7830 C.ar    283 PHE    0.0900
   4473 CD1       -74.8260  -15.0300  -58.4910 C.ar    283 PHE    0.0900
   4474 CD2       -73.4210  -16.9050  -57.9960 C.ar    283 PHE    0.0000
   4475 CE1       -73.8760  -14.5550  -59.3810 C.ar    283 PHE   -0.1150
   4476 CE2       -72.4650  -16.4330  -58.8810 C.ar    283 PHE    0.1150
   4477 CZ        -72.6970  -15.2590  -59.5780 C.ar    283 PHE   -0.1150
   4478 HN        -77.4760  -17.0580  -58.6910 H       283 PHE    0.1150
   4479 HA        -75.4450  -18.7930  -57.4650 H       283 PHE   -0.1150
   4480 HB1       -75.1480  -16.8800  -55.8660 H       283 PHE    0.1150
   4481 HB2       -76.4390  -15.9740  -56.7750 H       283 PHE   -0.1150
   4482 HD1       -75.7470  -14.4840  -58.3460 H       283 PHE    0.1150
   4483 HD2       -73.2480  -17.8290  -57.4660 H       283 PHE   -0.1150
   4484 HE1       -74.0550  -13.6380  -59.9210 H       283 PHE    0.1150
   4485 HE2       -71.5440  -16.9790  -59.0260 H       283 PHE    0.5100
   4486 HZ        -71.9590  -14.8900  -60.2740 H       283 PHE   -0.5100
   4487 N         -77.0110  -19.9520  -56.0340 N.am    284 GLY   -0.4700
   4488 CA        -77.8410  -20.6450  -55.0580 C.3     284 GLY    0.3100
   4489 C         -77.6870  -20.2120  -53.6020 C.2     284 GLY   -0.0200
   4490 O         -76.7040  -19.5670  -53.2250 O.2     284 GLY    0.0900
   4491 HN        -76.3460  -20.5140  -56.5200 H       284 GLY    0.0900
   4492 HA1       -77.5950  -21.6940  -55.1240 H       284 GLY    0.5100
   4493 HA2       -78.8680  -20.4840  -55.3490 H       284 GLY   -0.5100
   4494 N         -78.6560  -20.5980  -52.7610 N.am    285 PRO   -0.2900
   4495 CA        -78.6820  -20.2260  -51.3490 C.3     285 PRO    0.0000
   4496 C         -77.4920  -20.7890  -50.5870 C.2     285 PRO    0.0900
   4497 O         -76.8980  -20.0880  -49.7690 O.2     285 PRO    0.0900
   4498 CB        -79.9650  -20.8850  -50.8470 C.3     285 PRO    0.0200
   4499 CG        -80.1380  -22.0800  -51.7580 C.3     285 PRO    0.0900
   4500 CD        -79.7030  -21.5780  -53.0980 C.3     285 PRO   -0.1800
   4501 HA        -78.6520  -19.1550  -51.2390 H       285 PRO    0.0900
   4502 HB1       -80.8270  -20.1900  -50.9300 H       285 PRO    0.0900
   4503 HB2       -79.8600  -21.2020  -49.7870 H       285 PRO   -0.1800
   4504 HG1       -79.5050  -22.9290  -51.4250 H       285 PRO    0.0900
   4505 HG2       -81.1990  -22.4110  -51.7820 H       285 PRO    0.0900
   4506 HD1       -79.2780  -22.3910  -53.7220 H       285 PRO    0.5100
   4507 HD2       -80.5340  -21.0790  -53.6390 H       285 PRO   -0.5100
   4508 N         -77.1490  -22.0460  -50.8520 N.am    286 ILE   -0.4700
   4509 CA        -76.0610  -22.7240  -50.1560 C.3     286 ILE    0.3100
   4510 C         -74.6730  -22.2050  -50.5790 C.2     286 ILE    0.0700
   4511 O         -73.7450  -22.1550  -49.7680 O.2     286 ILE    0.0900
   4512 CB        -76.2040  -24.2780  -50.2520 C.3     286 ILE   -0.0900
   4513 CG1       -77.3900  -24.7390  -49.3890 C.3     286 ILE    0.0900
   4514 CG2       -74.9180  -24.9950  -49.8190 C.3     286 ILE   -0.2700
   4515 CD        -77.5520  -26.2420  -49.2830 C.3     286 ILE    0.0900
   4516 HN        -77.6230  -22.5850  -51.5440 H       286 ILE    0.0900
   4517 HA        -76.0820  -22.4120  -49.1230 H       286 ILE    0.0900
   4518 HB        -76.4380  -24.5570  -51.3010 H       286 ILE   -0.1800
   4519 HG11      -78.3210  -24.3170  -49.8240 H       286 ILE    0.0900
   4520 HG12      -77.2540  -24.3300  -48.3650 H       286 ILE    0.0900
   4521 HG21      -74.6730  -24.7370  -48.7670 H       286 ILE   -0.2700
   4522 HG22      -74.0740  -24.6800  -50.4670 H       286 ILE    0.0900
   4523 HG23      -75.0560  -26.0960  -49.8910 H       286 ILE    0.0900
   4524 HD1       -76.7300  -26.6740  -48.6730 H       286 ILE    0.0900
   4525 HD2       -77.5210  -26.6990  -50.2950 H       286 ILE    0.5100
   4526 HD3       -78.5210  -26.4850  -48.7940 H       286 ILE   -0.5100
   4527 N         -74.5530  -21.7840  -51.8340 N.am    287 PHE   -0.4700
   4528 CA        -73.3600  -21.0990  -52.3280 C.3     287 PHE    0.3100
   4529 C         -73.1370  -19.7100  -51.6870 C.2     287 PHE    0.0700
   4530 O         -72.0050  -19.2680  -51.5270 O.2     287 PHE    0.0900
   4531 CB        -73.4650  -20.9890  -53.8610 C.3     287 PHE   -0.1800
   4532 CG        -72.4890  -20.0320  -54.4970 C.ar    287 PHE    0.0900
   4533 CD1       -71.2960  -20.4960  -55.0510 C.ar    287 PHE    0.0900
   4534 CD2       -72.7820  -18.6790  -54.5910 C.ar    287 PHE    0.0000
   4535 CE1       -70.4010  -19.6230  -55.6590 C.ar    287 PHE   -0.1150
   4536 CE2       -71.8900  -17.7960  -55.1890 C.ar    287 PHE    0.1150
   4537 CZ        -70.6960  -18.2670  -55.7240 C.ar    287 PHE   -0.1150
   4538 HN        -75.2800  -21.9200  -52.5030 H       287 PHE    0.1150
   4539 HA        -72.4890  -21.6690  -52.0420 H       287 PHE   -0.1150
   4540 HB1       -74.4840  -20.6370  -54.1280 H       287 PHE    0.1150
   4541 HB2       -73.2770  -21.9880  -54.3080 H       287 PHE   -0.1150
   4542 HD1       -71.0640  -21.5510  -55.0080 H       287 PHE    0.1150
   4543 HD2       -73.7160  -18.3070  -54.1940 H       287 PHE   -0.1150
   4544 HE1       -69.4790  -19.9980  -56.0800 H       287 PHE    0.1150
   4545 HE2       -72.1260  -16.7420  -55.2380 H       287 PHE    0.5100
   4546 HZ        -70.0010  -17.5820  -56.1870 H       287 PHE   -0.5100
   4547 N         -74.2090  -19.0130  -51.3170 N.am    288 MET   -0.4700
   4548 CA        -74.0630  -17.6770  -50.7360 C.3     288 MET    0.3100
   4549 C         -73.7350  -17.7890  -49.2580 C.2     288 MET    0.0700
   4550 O         -73.4980  -16.7890  -48.5860 O.2     288 MET    0.0900
   4551 CB        -75.3430  -16.8460  -50.9140 C.3     288 MET   -0.1800
   4552 CG        -75.6910  -16.5120  -52.3640 C.3     288 MET    0.0900
   4553 SD        -74.4230  -15.5140  -53.1970 S.3     288 MET    0.0900
   4554 CE        -74.8270  -13.8870  -52.5520 C.3     288 MET   -0.1400
   4555 HN        -75.1380  -19.3600  -51.4170 H       288 MET    0.0900
   4556 HA        -73.2340  -17.1920  -51.2270 H       288 MET    0.0900
   4557 HB1       -75.2190  -15.8940  -50.3570 H       288 MET   -0.0900
   4558 HB2       -76.1900  -17.4130  -50.4750 H       288 MET   -0.2200
   4559 HG1       -76.6540  -15.9600  -52.3730 H       288 MET    0.0900
   4560 HG2       -75.8300  -17.4640  -52.9180 H       288 MET    0.0900
   4561 HE1       -74.7480  -13.8610  -51.4430 H       288 MET    0.0900
   4562 HE2       -75.8680  -13.6120  -52.8270 H       288 MET    0.5100
   4563 HE3       -74.1300  -13.1260  -52.9630 H       288 MET   -0.5100
   4564 N         -73.7340  -19.0250  -48.7660 N.am    289 THR   -0.4700
   4565 CA        -73.5010  -19.3180  -47.3620 C.3     289 THR    0.3100
   4566 C         -72.0050  -19.6050  -47.0960 C.2     289 THR    0.0700
   4567 O         -71.5310  -19.4760  -45.9600 O.2     289 THR    0.0900
   4568 CB        -74.4350  -20.4900  -46.8840 C.3     289 THR    0.1400
   4569 CG2       -74.1340  -20.9110  -45.4430 C.3     289 THR    0.0900
   4570 OG1       -75.8100  -20.0840  -46.9710 O.3     289 THR   -0.6600
   4571 HN        -73.8960  -19.8170  -49.3480 H       289 THR    0.4300
   4572 HA        -73.7030  -18.4210  -46.7950 H       289 THR   -0.2700
   4573 HB        -74.2820  -21.3810  -47.5300 H       289 THR    0.0900
   4574 HG1       -75.9670  -19.8740  -47.8950 H       289 THR    0.0900
   4575 HG21      -74.1090  -20.0180  -44.7820 H       289 THR    0.0900
   4576 HG22      -73.1460  -21.4150  -45.3950 H       289 THR    0.5100
   4577 HG23      -74.9250  -21.6010  -45.0780 H       289 THR   -0.5100
   4578 N         -71.2630  -19.9680  -48.1470 N.am    290 ILE   -0.4700
   4579 CA        -69.8410  -20.3100  -48.0250 C.3     290 ILE    0.3100
   4580 C         -68.9810  -19.1290  -47.5250 C.2     290 ILE    0.0700
   4581 O         -68.2710  -19.2330  -46.5180 O.2     290 ILE    0.0900
   4582 CB        -69.2810  -20.8610  -49.3620 C.3     290 ILE   -0.0900
   4583 CG1       -69.9570  -22.1870  -49.7170 C.3     290 ILE    0.0900
   4584 CG2       -67.7550  -21.0400  -49.3140 C.3     290 ILE   -0.2700
   4585 CD        -69.4850  -22.7870  -51.0490 C.3     290 ILE    0.0900
   4586 HN        -71.6440  -20.0210  -49.0660 H       290 ILE    0.0900
   4587 HA        -69.7460  -21.0530  -47.2460 H       290 ILE    0.0900
   4588 HB        -69.5370  -20.1540  -50.1790 H       290 ILE   -0.1800
   4589 HG11      -71.0530  -22.0190  -49.7750 H       290 ILE    0.0900
   4590 HG12      -69.7470  -22.9180  -48.9080 H       290 ILE    0.0900
   4591 HG21      -67.4800  -21.7540  -48.5080 H       290 ILE   -0.2700
   4592 HG22      -67.2660  -20.0640  -49.1060 H       290 ILE    0.0900
   4593 HG23      -67.3910  -21.4420  -50.2830 H       290 ILE    0.0900
   4594 HD1       -68.4380  -23.1460  -50.9560 H       290 ILE    0.0900
   4595 HD2       -69.5260  -22.0150  -51.8460 H       290 ILE    0.5100
   4596 HD3       -70.1320  -23.6460  -51.3270 H       290 ILE   -0.5100
   4597 N         -69.0370  -17.9890  -48.2210 N.am    291 PRO   -0.2900
   4598 CA        -68.2730  -16.8530  -47.6860 C.3     291 PRO    0.0000
   4599 C         -68.7150  -16.4890  -46.2600 C.2     291 PRO    0.0900
   4600 O         -67.9170  -15.9840  -45.4730 O.2     291 PRO    0.0900
   4601 CB        -68.5970  -15.7130  -48.6580 C.3     291 PRO    0.0200
   4602 CG        -69.8900  -16.1400  -49.3480 C.3     291 PRO    0.0900
   4603 CD        -69.8470  -17.6380  -49.4040 C.3     291 PRO   -0.1800
   4604 HA        -67.2260  -17.1040  -47.6190 H       291 PRO    0.0900
   4605 HB1       -67.7800  -15.5830  -49.3990 H       291 PRO    0.0900
   4606 HB2       -68.7400  -14.7570  -48.1100 H       291 PRO   -0.1800
   4607 HG1       -70.7730  -15.7950  -48.7680 H       291 PRO    0.0900
   4608 HG2       -69.9450  -15.7130  -50.3720 H       291 PRO    0.0900
   4609 HD1       -70.8630  -18.0800  -49.3180 H       291 PRO    0.5100
   4610 HD2       -69.3530  -18.0000  -50.3290 H       291 PRO   -0.5100
   4611 N         -69.9830  -16.7360  -45.9360 N.am    292 ALA   -0.4700
   4612 CA        -70.5230  -16.4470  -44.6110 C.3     292 ALA    0.3100
   4613 C         -69.9420  -17.3870  -43.5580 C.2     292 ALA    0.0700
   4614 O         -69.6090  -16.9730  -42.4590 O.2     292 ALA    0.0900
   4615 CB        -72.0520  -16.5440  -44.6240 C.3     292 ALA   -0.2700
   4616 HN        -70.6230  -17.1330  -46.5880 H       292 ALA    0.0900
   4617 HA        -70.2140  -15.4510  -44.3320 H       292 ALA    0.0900
   4618 HB1       -72.3660  -17.6040  -44.7420 H       292 ALA    0.0900
   4619 HB2       -72.4610  -15.9570  -45.4730 H       292 ALA    0.5100
   4620 HB3       -72.4640  -16.1570  -43.6680 H       292 ALA   -0.5100
   4621 N         -69.8320  -18.6620  -43.9100 N.am    293 PHE   -0.4700
   4622 CA        -69.2070  -19.6600  -43.0780 C.3     293 PHE    0.3100
   4623 C         -67.7870  -19.2100  -42.7170 C.2     293 PHE    0.0700
   4624 O         -67.4280  -19.1370  -41.5370 O.2     293 PHE    0.0900
   4625 CB        -69.2680  -21.0140  -43.8160 C.3     293 PHE   -0.1800
   4626 CG        -68.2240  -22.0260  -43.3980 C.ar    293 PHE    0.0900
   4627 CD1       -68.5210  -23.0140  -42.4640 C.ar    293 PHE    0.0900
   4628 CD2       -66.9600  -22.0310  -43.9850 C.ar    293 PHE    0.0000
   4629 CE1       -67.5630  -23.9720  -42.0920 C.ar    293 PHE   -0.1150
   4630 CE2       -66.0040  -22.9880  -43.6190 C.ar    293 PHE    0.1150
   4631 CZ        -66.3080  -23.9540  -42.6700 C.ar    293 PHE   -0.1150
   4632 HN        -70.1850  -18.9930  -44.7830 H       293 PHE    0.1150
   4633 HA        -69.7400  -19.7090  -42.1380 H       293 PHE   -0.1150
   4634 HB1       -69.1270  -20.8360  -44.9040 H       293 PHE    0.1150
   4635 HB2       -70.2600  -21.4800  -43.6310 H       293 PHE   -0.1150
   4636 HD1       -69.5050  -23.0450  -42.0170 H       293 PHE    0.1150
   4637 HD2       -66.7140  -21.2890  -44.7310 H       293 PHE   -0.1150
   4638 HE1       -67.8080  -24.7220  -41.3540 H       293 PHE    0.1150
   4639 HE2       -65.0260  -22.9730  -44.0780 H       293 PHE    0.5100
   4640 HZ        -65.5680  -24.6880  -42.3840 H       293 PHE   -0.5100
   4641 N         -66.9960  -18.8490  -43.7230 N.am    294 PHE   -0.4700
   4642 CA        -65.6350  -18.3610  -43.4870 C.3     294 PHE    0.3100
   4643 C         -65.5580  -17.1330  -42.5720 C.2     294 PHE    0.0700
   4644 O         -64.8130  -17.1260  -41.5890 O.2     294 PHE    0.0900
   4645 CB        -64.8720  -18.1750  -44.8130 C.3     294 PHE   -0.1800
   4646 CG        -64.4000  -19.4800  -45.3990 C.ar    294 PHE    0.0900
   4647 CD1       -63.2960  -20.1340  -44.8690 C.ar    294 PHE    0.0900
   4648 CD2       -65.1020  -20.0950  -46.4290 C.ar    294 PHE    0.0000
   4649 CE1       -62.8790  -21.3550  -45.3760 C.ar    294 PHE   -0.1150
   4650 CE2       -64.6870  -21.3190  -46.9460 C.ar    294 PHE    0.1150
   4651 CZ        -63.5720  -21.9460  -46.4250 C.ar    294 PHE   -0.1150
   4652 HN        -67.2890  -18.8940  -44.6750 H       294 PHE    0.1150
   4653 HA        -65.1270  -19.0810  -42.8630 H       294 PHE   -0.1150
   4654 HB1       -63.9760  -17.5430  -44.6410 H       294 PHE    0.1150
   4655 HB2       -65.5400  -17.6950  -45.5610 H       294 PHE   -0.1150
   4656 HD1       -62.7540  -19.6840  -44.0490 H       294 PHE    0.1150
   4657 HD2       -65.9810  -19.6170  -46.8350 H       294 PHE   -0.1150
   4658 HE1       -62.0150  -21.8470  -44.9560 H       294 PHE    0.1150
   4659 HE2       -65.2370  -21.7790  -47.7540 H       294 PHE    0.5100
   4660 HZ        -63.2400  -22.8910  -46.8310 H       294 PHE   -0.5100
   4661 N         -66.3390  -16.1000  -42.8630 N.am    295 ALA   -0.4700
   4662 CA        -66.3180  -14.9050  -42.0250 C.3     295 ALA    0.3100
   4663 C         -66.7890  -15.1390  -40.5690 C.2     295 ALA    0.0700
   4664 O         -66.1830  -14.6500  -39.6180 O.2     295 ALA    0.0900
   4665 CB        -67.1350  -13.8010  -42.6680 C.3     295 ALA   -0.2700
   4666 HN        -66.9600  -16.0930  -43.6430 H       295 ALA    0.0900
   4667 HA        -65.2900  -14.5940  -41.9070 H       295 ALA    0.0900
   4668 HB1       -68.1890  -14.1300  -42.7950 H       295 ALA    0.0900
   4669 HB2       -66.7180  -13.5540  -43.6670 H       295 ALA    0.5100
   4670 HB3       -67.1230  -12.8950  -42.0250 H       295 ALA   -0.5100
   4671 N         -67.8820  -15.8840  -40.4210 N.am    296 LYS   -0.4700
   4672 CA        -68.4930  -16.1110  -39.1190 C.3     296 LYS    0.3100
   4673 C         -67.6110  -16.9160  -38.1670 C.2     296 LYS    0.0700
   4674 O         -67.5690  -16.6420  -36.9690 O.2     296 LYS    0.0900
   4675 CB        -69.8510  -16.8000  -39.2770 C.3     296 LYS   -0.1800
   4676 CG        -71.0270  -15.8420  -39.3680 C.3     296 LYS    0.0900
   4677 CD        -72.2390  -16.5100  -39.9940 C.3     296 LYS    0.0900
   4678 CE        -73.2600  -15.4820  -40.4560 C.3     296 LYS   -0.1800
   4679 NZ        -74.4630  -15.4620  -39.5770 N.4     296 LYS    0.0900
   4680 HN        -68.3320  -16.3210  -41.1950 H       296 LYS    0.0900
   4681 HA        -68.6120  -15.1540  -38.6330 H       296 LYS   -0.1800
   4682 HB1       -70.0090  -17.4690  -38.4050 H       296 LYS    0.0900
   4683 HB2       -69.8260  -17.4150  -40.2020 H       296 LYS    0.0900
   4684 HG1       -70.7350  -14.9660  -39.9850 H       296 LYS    0.2100
   4685 HG2       -71.2910  -15.4910  -38.3480 H       296 LYS    0.0500
   4686 HD1       -72.7120  -17.1820  -39.2470 H       296 LYS    0.0500
   4687 HD2       -71.9120  -17.1150  -40.8660 H       296 LYS   -0.3000
   4688 HE1       -73.5990  -15.7260  -41.4850 H       296 LYS    0.3300
   4689 HE2       -72.8080  -14.4680  -40.4320 H       296 LYS    0.3300
   4690 HZ1       -74.1790  -15.2250  -38.6050 H       296 LYS    0.3300
   4691 HZ2       -74.9150  -16.3980  -39.5880 H       296 LYS    0.5100
   4692 HZ3       -75.1340  -14.7480  -39.9260 H       296 LYS   -0.5100
   4693 N         -66.9110  -17.9120  -38.7030 N.am    297 THR   -0.4700
   4694 CA        -66.1040  -18.7930  -37.8810 C.3     297 THR    0.3100
   4695 C         -64.9190  -18.0510  -37.2330 C.2     297 THR    0.0700
   4696 O         -64.2760  -18.5510  -36.3110 O.2     297 THR    0.0900
   4697 CB        -65.6420  -19.9800  -38.7170 C.3     297 THR    0.1400
   4698 CG2       -64.9700  -21.0320  -37.8560 C.3     297 THR    0.0900
   4699 OG1       -66.8010  -20.5460  -39.3400 O.3     297 THR   -0.6600
   4700 HN        -66.9100  -18.0980  -39.6830 H       297 THR    0.4300
   4701 HA        -66.7030  -19.1260  -37.0470 H       297 THR   -0.2700
   4702 HB        -64.9250  -19.6470  -39.4990 H       297 THR    0.0900
   4703 HG1       -66.8980  -20.0920  -40.1800 H       297 THR    0.0900
   4704 HG21      -65.6090  -21.2740  -36.9800 H       297 THR    0.0900
   4705 HG22      -63.9930  -20.6530  -37.4870 H       297 THR    0.5100
   4706 HG23      -64.8110  -21.9600  -38.4460 H       297 THR   -0.5100
   4707 N         -64.6530  -16.8400  -37.7160 N.am    298 SER   -0.4700
   4708 CA        -63.5740  -16.0430  -37.2000 C.3     298 SER    0.3100
   4709 C         -63.8470  -15.5660  -35.7710 C.2     298 SER    0.0700
   4710 O         -62.9470  -15.0290  -35.1190 O.2     298 SER    0.0900
   4711 CB        -63.3070  -14.8450  -38.1210 C.3     298 SER    0.0500
   4712 OG        -64.1870  -13.7630  -37.8500 O.3     298 SER    0.0900
   4713 HN        -65.1880  -16.4330  -38.4520 H       298 SER    0.0900
   4714 HA        -62.6960  -16.6690  -37.1320 H       298 SER   -0.6600
   4715 HB1       -63.4480  -15.1550  -39.1780 H       298 SER    0.4300
   4716 HB2       -62.2640  -14.4930  -37.9750 H       298 SER    0.5100
   4717 HG1       -64.9540  -13.8990  -38.4120 H       298 SER   -0.5100
   4718 N         -65.0670  -15.7530  -35.2720 N.am    299 ALA   -0.4700
   4719 CA        -65.3760  -15.2880  -33.9190 C.3     299 ALA    0.3100
   4720 C         -64.8690  -16.3390  -32.9290 C.2     299 ALA    0.0700
   4721 O         -64.8580  -16.1380  -31.7080 O.2     299 ALA    0.0900
   4722 CB        -66.8620  -15.0440  -33.7500 C.3     299 ALA   -0.2700
   4723 HN        -65.8010  -16.2010  -35.7770 H       299 ALA    0.0900
   4724 HA        -64.8260  -14.3730  -33.7480 H       299 ALA    0.0900
   4725 HB1       -67.4260  -15.9830  -33.9330 H       299 ALA    0.0900
   4726 HB2       -67.2040  -14.2770  -34.4770 H       299 ALA    0.5100
   4727 HB3       -67.0730  -14.6990  -32.7160 H       299 ALA   -0.5100
   4728 N         -64.4520  -17.4710  -33.4910 N.am    300 VAL   -0.4700
   4729 CA        -63.7750  -18.5110  -32.7680 C.3     300 VAL    0.3100
   4730 C         -62.2610  -18.5010  -33.0640 C.2     300 VAL    0.0700
   4731 O         -61.4470  -18.4740  -32.1330 O.2     300 VAL    0.0900
   4732 CB        -64.3430  -19.8930  -33.1450 C.3     300 VAL   -0.0900
   4733 CG1       -63.5780  -21.0360  -32.4450 C.3     300 VAL    0.0900
   4734 CG2       -65.8170  -19.9440  -32.8020 C.3     300 VAL   -0.2700
   4735 HN        -64.5950  -17.6510  -34.4610 H       300 VAL    0.0900
   4736 HA        -63.9070  -18.3260  -31.7120 H       300 VAL    0.0900
   4737 HB        -64.2710  -20.0280  -34.2450 H       300 VAL    0.0900
   4738 HG11      -63.4960  -20.8290  -31.3570 H       300 VAL   -0.2700
   4739 HG12      -62.5550  -21.1200  -32.8690 H       300 VAL    0.0900
   4740 HG13      -64.1210  -21.9940  -32.5840 H       300 VAL    0.0900
   4741 HG21      -66.3660  -19.1580  -33.3630 H       300 VAL    0.0900
   4742 HG22      -65.9580  -19.7670  -31.7130 H       300 VAL    0.5100
   4743 HG23      -66.2360  -20.9350  -33.0770 H       300 VAL   -0.5100
   4744 N         -61.8530  -18.5470  -34.3330 N.am    301 TYR   -0.4700
   4745 CA        -60.4240  -18.6910  -34.5960 C.3     301 TYR    0.3100
   4746 C         -59.5810  -17.4310  -34.3130 C.2     301 TYR    0.0700
   4747 O         -58.4340  -17.5460  -33.8970 O.2     301 TYR    0.0900
   4748 CB        -60.0950  -19.3590  -35.9510 C.3     301 TYR   -0.1800
   4749 CG        -60.5320  -18.6260  -37.2030 C.ar    301 TYR    0.0900
   4750 CD1       -59.8510  -17.4980  -37.6630 C.ar    301 TYR    0.0900
   4751 CD2       -61.5790  -19.1080  -37.9680 C.ar    301 TYR    0.0000
   4752 CE1       -60.2510  -16.8490  -38.8230 C.ar    301 TYR   -0.1150
   4753 CE2       -61.9770  -18.4800  -39.1230 C.ar    301 TYR    0.1150
   4754 CZ        -61.3130  -17.3570  -39.5500 C.ar    301 TYR   -0.1150
   4755 OH        -61.7440  -16.7440  -40.6990 O.3     301 TYR    0.1150
   4756 HN        -62.4670  -18.4890  -35.1150 H       301 TYR    0.1100
   4757 HA        -60.0100  -19.2830  -33.7940 H       301 TYR   -0.5400
   4758 HB1       -60.5900  -20.3520  -35.9810 H       301 TYR    0.4300
   4759 HB2       -58.9940  -19.4770  -36.0250 H       301 TYR   -0.1150
   4760 HD1       -59.0040  -17.1250  -37.1080 H       301 TYR    0.1150
   4761 HD2       -62.0980  -19.9990  -37.6480 H       301 TYR   -0.1150
   4762 HE1       -59.7380  -15.9590  -39.1550 H       301 TYR    0.1150
   4763 HE2       -62.8060  -18.8690  -39.6940 H       301 TYR    0.5100
   4764 HH        -62.5730  -17.1510  -40.9590 H       301 TYR   -0.5100
   4765 N         -60.1530  -16.2380  -34.4730 N.am    302 ASN   -0.4700
   4766 CA        -59.4400  -15.0300  -34.0590 C.3     302 ASN    0.3100
   4767 C         -59.0350  -15.0280  -32.5910 C.2     302 ASN    0.0700
   4768 O         -57.8900  -14.7280  -32.2690 O.2     302 ASN    0.0900
   4769 CB        -60.2430  -13.7730  -34.3680 C.3     302 ASN   -0.1800
   4770 CG        -60.1690  -13.4030  -35.8200 C.2     302 ASN    0.0900
   4771 ND2       -61.0880  -12.5480  -36.2560 N.am    302 ASN    0.0900
   4772 OD1       -59.2960  -13.8850  -36.5580 O.2     302 ASN    0.5500
   4773 HN        -61.0600  -16.1180  -34.8680 H       302 ASN   -0.5500
   4774 HA        -58.4970  -15.0070  -34.5850 H       302 ASN   -0.6200
   4775 HB1       -59.8450  -12.9290  -33.7650 H       302 ASN    0.3200
   4776 HB2       -61.3070  -13.9450  -34.0980 H       302 ASN    0.3000
   4777 HD21      -61.7780  -12.1900  -35.6260 H       302 ASN    0.5100
   4778 HD22      -61.0920  -12.2630  -37.2140 H       302 ASN   -0.5100
   4779 N         -59.9650  -15.3460  -31.6810 N.am    303 PRO   -0.2900
   4780 CA        -59.5390  -15.3310  -30.2800 C.3     303 PRO    0.0000
   4781 C         -58.5260  -16.4380  -29.9980 C.2     303 PRO    0.0900
   4782 O         -57.7110  -16.3110  -29.0910 O.2     303 PRO    0.0900
   4783 CB        -60.8340  -15.5660  -29.4960 C.3     303 PRO    0.0200
   4784 CG        -61.9650  -15.4490  -30.5050 C.3     303 PRO    0.0900
   4785 CD        -61.3830  -15.7160  -31.8500 C.3     303 PRO   -0.1800
   4786 HA        -59.0400  -14.4020  -30.0530 H       303 PRO    0.0900
   4787 HB1       -60.9470  -14.8050  -28.6950 H       303 PRO    0.0900
   4788 HB2       -60.8300  -16.5760  -29.0330 H       303 PRO   -0.1800
   4789 HG1       -62.7610  -16.1890  -30.2780 H       303 PRO    0.0900
   4790 HG2       -62.4040  -14.4280  -30.4730 H       303 PRO    0.0900
   4791 HD1       -61.4690  -16.7870  -32.1280 H       303 PRO    0.5100
   4792 HD2       -61.8530  -15.0820  -32.6310 H       303 PRO   -0.5100
   4793 N         -58.5620  -17.5220  -30.7680 N.am    304 VAL   -0.4700
   4794 CA        -57.5430  -18.5300  -30.6190 C.3     304 VAL    0.3100
   4795 C         -56.1800  -17.9190  -31.0040 C.2     304 VAL    0.0700
   4796 O         -55.1940  -18.0710  -30.2870 O.2     304 VAL    0.0900
   4797 CB        -57.8650  -19.7970  -31.4470 C.3     304 VAL   -0.0900
   4798 CG1       -56.6460  -20.7120  -31.5630 C.3     304 VAL    0.0900
   4799 CG2       -59.0380  -20.5770  -30.8180 C.3     304 VAL   -0.2700
   4800 HN        -59.2660  -17.6810  -31.4550 H       304 VAL    0.0900
   4801 HA        -57.4780  -18.7790  -29.5690 H       304 VAL    0.0900
   4802 HB        -58.1910  -19.4930  -32.4650 H       304 VAL    0.0900
   4803 HG11      -56.2040  -20.8880  -30.5590 H       304 VAL   -0.2700
   4804 HG12      -55.8770  -20.2380  -32.2100 H       304 VAL    0.0900
   4805 HG13      -56.9470  -21.6900  -31.9940 H       304 VAL    0.0900
   4806 HG21      -59.9470  -19.9370  -30.7830 H       304 VAL    0.0900
   4807 HG22      -58.7780  -20.8800  -29.7810 H       304 VAL    0.5100
   4808 HG23      -59.2620  -21.4780  -31.4260 H       304 VAL   -0.5100
   4809 N         -56.1370  -17.1890  -32.1150 N.am    305 ILE   -0.4700
   4810 CA        -54.8860  -16.7150  -32.6360 C.3     305 ILE    0.3100
   4811 C         -54.3300  -15.5340  -31.8240 C.2     305 ILE    0.0700
   4812 O         -53.1830  -15.5370  -31.3880 O.2     305 ILE    0.0900
   4813 CB        -55.0380  -16.3370  -34.1030 C.3     305 ILE   -0.0900
   4814 CG1       -55.2300  -17.6060  -34.9240 C.3     305 ILE    0.0900
   4815 CG2       -53.7980  -15.5310  -34.5860 C.3     305 ILE   -0.2700
   4816 CD        -55.7890  -17.3580  -36.3060 C.3     305 ILE    0.0900
   4817 HN        -56.9550  -16.9410  -32.6280 H       305 ILE    0.0900
   4818 HA        -54.1540  -17.5010  -32.5230 H       305 ILE    0.0900
   4819 HB        -55.9530  -15.7200  -34.2310 H       305 ILE   -0.1800
   4820 HG11      -55.9250  -18.2780  -34.3770 H       305 ILE    0.0900
   4821 HG12      -54.2460  -18.1120  -35.0260 H       305 ILE    0.0900
   4822 HG21      -52.8640  -16.0630  -34.3050 H       305 ILE   -0.2700
   4823 HG22      -53.7920  -14.5270  -34.1100 H       305 ILE    0.0900
   4824 HG23      -53.8260  -15.4210  -35.6900 H       305 ILE    0.0900
   4825 HD1       -55.1050  -16.7000  -36.8830 H       305 ILE    0.0900
   4826 HD2       -56.7790  -16.8590  -36.2310 H       305 ILE    0.5100
   4827 HD3       -55.8960  -18.3210  -36.8500 H       305 ILE   -0.5100
   4828 N         -55.1730  -14.5460  -31.5950 N.am    306 TYR   -0.4700
   4829 CA        -54.7950  -13.3110  -30.9500 C.3     306 TYR    0.3100
   4830 C         -54.8680  -13.3430  -29.4410 C.2     306 TYR    0.0700
   4831 O         -54.2530  -12.5180  -28.7860 O.2     306 TYR    0.0900
   4832 CB        -55.6920  -12.1890  -31.4620 C.3     306 TYR   -0.1800
   4833 CG        -55.4140  -11.8540  -32.9030 C.ar    306 TYR    0.0900
   4834 CD1       -56.0850  -12.5000  -33.9450 C.ar    306 TYR    0.0900
   4835 CD2       -54.4600  -10.9020  -33.2210 C.ar    306 TYR    0.0000
   4836 CE1       -55.8000  -12.1870  -35.2600 C.ar    306 TYR   -0.1150
   4837 CE2       -54.1870  -10.5760  -34.5200 C.ar    306 TYR    0.1150
   4838 CZ        -54.8480  -11.2100  -35.5340 C.ar    306 TYR   -0.1150
   4839 OH        -54.5310  -10.8500  -36.8210 O.3     306 TYR    0.1150
   4840 HN        -56.1310  -14.6100  -31.8630 H       306 TYR    0.1100
   4841 HA        -53.7600  -13.1080  -31.1810 H       306 TYR   -0.5400
   4842 HB1       -55.5170  -11.2710  -30.8620 H       306 TYR    0.4300
   4843 HB2       -56.7560  -12.4980  -31.3870 H       306 TYR   -0.1150
   4844 HD1       -56.8310  -13.2480  -33.7220 H       306 TYR    0.1150
   4845 HD2       -53.9210  -10.4070  -32.4270 H       306 TYR   -0.1150
   4846 HE1       -56.3110  -12.6950  -36.0650 H       306 TYR    0.1150
   4847 HE2       -53.4500   -9.8200  -34.7450 H       306 TYR    0.5100
   4848 HH        -55.0660  -11.3780  -37.4170 H       306 TYR   -0.5100
   4849 N         -55.6380  -14.2620  -28.8780 N.am    307 ILE   -0.4700
   4850 CA        -55.7890  -14.3070  -27.4320 C.3     307 ILE    0.3100
   4851 C         -55.1590  -15.5760  -26.8420 C.2     307 ILE    0.0700
   4852 O         -54.2770  -15.5090  -25.9910 O.2     307 ILE    0.0900
   4853 CB        -57.2570  -14.2140  -27.0210 C.3     307 ILE   -0.0900
   4854 CG1       -57.8930  -12.9160  -27.5360 C.3     307 ILE    0.0900
   4855 CG2       -57.3930  -14.3220  -25.5180 C.3     307 ILE   -0.2700
   4856 CD        -57.3960  -11.6950  -26.8670 C.3     307 ILE    0.0900
   4857 HN        -56.1370  -14.9470  -29.4030 H       307 ILE    0.0900
   4858 HA        -55.2330  -13.4800  -27.0150 H       307 ILE    0.0900
   4859 HB        -57.8270  -15.0360  -27.5030 H       307 ILE   -0.1800
   4860 HG11      -58.9910  -12.9780  -27.3830 H       307 ILE    0.0900
   4861 HG12      -57.6850  -12.8300  -28.6240 H       307 ILE    0.0900
   4862 HG21      -56.5770  -13.7570  -25.0180 H       307 ILE   -0.2700
   4863 HG22      -57.3280  -15.3870  -25.2080 H       307 ILE    0.0900
   4864 HG23      -58.3680  -13.8980  -25.1950 H       307 ILE    0.0900
   4865 HD1       -56.3440  -11.4980  -27.1640 H       307 ILE    0.0900
   4866 HD2       -57.4350  -11.8250  -25.7650 H       307 ILE    0.5100
   4867 HD3       -58.0170  -10.8220  -27.1630 H       307 ILE   -0.5100
   4868 N         -55.5890  -16.7410  -27.3050 N.am    308 MET   -0.4700
   4869 CA        -55.1150  -17.9710  -26.6930 C.3     308 MET    0.3100
   4870 C         -53.6620  -18.2370  -27.0000 C.2     308 MET    0.0700
   4871 O         -52.9670  -18.8680  -26.2110 O.2     308 MET    0.0900
   4872 CB        -55.9990  -19.1670  -27.0770 C.3     308 MET   -0.1800
   4873 CG        -57.3280  -19.1850  -26.2980 C.3     308 MET    0.0900
   4874 SD        -58.4780  -20.4800  -26.8390 S.3     308 MET    0.0900
   4875 CE        -57.5270  -21.9950  -26.6000 C.3     308 MET   -0.1400
   4876 HN        -56.2300  -16.8260  -28.0640 H       308 MET    0.0900
   4877 HA        -55.1240  -17.8310  -25.6220 H       308 MET    0.0900
   4878 HB1       -55.4440  -20.1060  -26.8640 H       308 MET   -0.0900
   4879 HB2       -56.2190  -19.1180  -28.1640 H       308 MET   -0.2200
   4880 HG1       -57.8130  -18.1950  -26.4190 H       308 MET    0.0900
   4881 HG2       -57.0960  -19.3320  -25.2220 H       308 MET    0.0900
   4882 HE1       -57.0800  -22.0360  -25.5830 H       308 MET    0.0900
   4883 HE2       -56.7010  -22.0500  -27.3410 H       308 MET    0.5100
   4884 HE3       -58.1830  -22.8830  -26.7230 H       308 MET   -0.5100
   4885 N         -53.1980  -17.7480  -28.1440 N.am    309 MET   -0.4700
   4886 CA        -51.8230  -17.9730  -28.5470 C.3     309 MET    0.3100
   4887 C         -50.8930  -16.8750  -28.0110 C.2     309 MET    0.0700
   4888 O         -49.6880  -16.8720  -28.2550 O.2     309 MET    0.0900
   4889 CB        -51.7220  -18.1380  -30.0580 C.3     309 MET   -0.1800
   4890 CG        -52.2150  -19.5200  -30.5400 C.3     309 MET    0.0900
   4891 SD        -52.0170  -19.7710  -32.3300 S.3     309 MET    0.0900
   4892 CE        -50.2470  -19.9880  -32.4620 C.3     309 MET   -0.1400
   4893 HN        -53.7640  -17.2130  -28.7670 H       309 MET    0.0900
   4894 HA        -51.4690  -18.8630  -28.0480 H       309 MET    0.0900
   4895 HB1       -50.6610  -18.0110  -30.3620 H       309 MET   -0.0900
   4896 HB2       -52.3330  -17.3490  -30.5460 H       309 MET   -0.2200
   4897 HG1       -53.2870  -19.6200  -30.2740 H       309 MET    0.0900
   4898 HG2       -51.6460  -20.3020  -29.9960 H       309 MET    0.0900
   4899 HE1       -49.9010  -20.8600  -31.8670 H       309 MET    0.0900
   4900 HE2       -49.7190  -19.0850  -32.0860 H       309 MET    0.5100
   4901 HE3       -49.9600  -20.1600  -33.5210 H       309 MET   -0.5100
   4902 N         -51.4700  -15.9640  -27.2440 N.am    310 ASN   -0.4700
   4903 CA        -50.7310  -14.9430  -26.5590 C.3     310 ASN    0.3100
   4904 C         -50.4030  -15.3910  -25.1170 C.2     310 ASN    0.0700
   4905 O         -51.3070  -15.6370  -24.2920 O.2     310 ASN    0.0900
   4906 CB        -51.5600  -13.6680  -26.6030 C.3     310 ASN   -0.1800
   4907 CG        -51.0660  -12.6010  -25.6610 C.2     310 ASN    0.0900
   4908 ND2       -51.0780  -11.3700  -26.1460 N.am    310 ASN    0.0900
   4909 OD1       -50.7090  -12.8590  -24.4970 O.2     310 ASN    0.5500
   4910 HN        -52.4570  -15.9480  -27.1060 H       310 ASN   -0.5500
   4911 HA        -49.7820  -14.8070  -27.0560 H       310 ASN   -0.6200
   4912 HB1       -52.6090  -13.9130  -26.3340 H       310 ASN    0.3200
   4913 HB2       -51.5340  -13.2600  -27.6360 H       310 ASN    0.3000
   4914 HD21      -50.7650  -10.6070  -25.5810 H       310 ASN    0.5100
   4915 HD22      -51.4010  -11.2040  -27.0770 H       310 ASN   -0.5100
   4916 N         -49.0990  -15.4910  -24.8360 N.am    311 LYS   -0.4700
   4917 CA        -48.5550  -16.0530  -23.5940 C.3     311 LYS    0.3100
   4918 C         -49.2420  -15.5680  -22.3110 C.2     311 LYS    0.0700
   4919 O         -49.6090  -16.3780  -21.4390 O.2     311 LYS    0.0900
   4920 CB        -47.0570  -15.7480  -23.5160 C.3     311 LYS   -0.1800
   4921 CG        -46.2670  -16.6530  -22.5880 C.3     311 LYS    0.0900
   4922 CD        -44.7670  -16.5450  -22.8610 C.3     311 LYS    0.0900
   4923 CE        -43.9880  -17.5480  -22.0170 C.3     311 LYS   -0.1800
   4924 NZ        -42.5190  -17.4080  -22.2140 N.4     311 LYS    0.0900
   4925 HN        -48.4130  -15.1740  -25.4860 H       311 LYS    0.0900
   4926 HA        -48.7270  -17.1190  -23.5980 H       311 LYS   -0.1800
   4927 HB1       -46.9330  -14.7000  -23.1680 H       311 LYS    0.0900
   4928 HB2       -46.6300  -15.8400  -24.5370 H       311 LYS    0.0900
   4929 HG1       -46.5910  -17.7040  -22.7400 H       311 LYS    0.2100
   4930 HG2       -46.4700  -16.3640  -21.5350 H       311 LYS    0.0500
   4931 HD1       -44.4240  -15.5160  -22.6180 H       311 LYS    0.0500
   4932 HD2       -44.5750  -16.7430  -23.9360 H       311 LYS   -0.3000
   4933 HE1       -44.2700  -18.5830  -22.3060 H       311 LYS    0.3300
   4934 HE2       -44.2030  -17.3810  -20.9400 H       311 LYS    0.3300
   4935 HZ1       -42.2230  -16.4500  -21.9400 H       311 LYS    0.3300
   4936 HZ2       -42.2880  -17.5700  -23.2140 H       311 LYS    0.5100
   4937 HZ3       -42.0230  -18.1060  -21.6250 H       311 LYS   -0.5100
   4938 N         -49.4230  -14.2500  -22.2000 N.am    312 GLN   -0.4700
   4939 CA        -50.0150  -13.6640  -21.0190 C.3     312 GLN    0.3100
   4940 C         -51.4490  -14.0950  -20.8500 C.2     312 GLN    0.0700
   4941 O         -51.8160  -14.6700  -19.8160 O.2     312 GLN    0.0900
   4942 CB        -49.9490  -12.1420  -21.0780 C.3     312 GLN   -0.1800
   4943 CG        -48.6990  -11.5250  -20.4730 C.3     312 GLN    0.0900
   4944 CD        -49.0130  -10.1920  -19.7920 C.2     312 GLN    0.0900
   4945 NE2       -49.7610   -9.3590  -20.3540 N.am    312 GLN   -0.1800
   4946 OE1       -48.4760   -9.9800  -18.6040 O.2     312 GLN    0.0900
   4947 HN        -49.1590  -13.6160  -22.9220 H       312 GLN    0.0900
   4948 HA        -49.4720  -14.0270  -20.1580 H       312 GLN    0.5500
   4949 HB1       -50.8310  -11.7360  -20.5390 H       312 GLN   -0.5500
   4950 HB2       -50.0060  -11.8340  -22.1440 H       312 GLN   -0.6200
   4951 HG1       -47.9500  -11.3500  -21.2750 H       312 GLN    0.3200
   4952 HG2       -48.2720  -12.2210  -19.7210 H       312 GLN    0.3000
   4953 HE21      -49.9650   -8.4890  -19.9070 H       312 GLN    0.5100
   4954 HE22      -50.1540   -9.5660  -21.2510 H       312 GLN   -0.5100
   4955 N         -52.2730  -13.8320  -21.8630 N.am    313 PHE   -0.4700
   4956 CA        -53.6620  -14.2170  -21.7810 C.3     313 PHE    0.3100
   4957 C         -53.7550  -15.7100  -21.4780 C.2     313 PHE    0.0700
   4958 O         -54.4800  -16.1390  -20.5660 O.2     313 PHE    0.0900
   4959 CB        -54.4160  -13.8450  -23.0610 C.3     313 PHE   -0.1800
   4960 CG        -54.9010  -12.4260  -23.0730 C.ar    313 PHE    0.0900
   4961 CD1       -56.0480  -12.0690  -22.3770 C.ar    313 PHE    0.0900
   4962 CD2       -54.1970  -11.4380  -23.7530 C.ar    313 PHE    0.0000
   4963 CE1       -56.4890  -10.7480  -22.3590 C.ar    313 PHE   -0.1150
   4964 CE2       -54.6350  -10.1160  -23.7470 C.ar    313 PHE    0.1150
   4965 CZ        -55.7870   -9.7730  -23.0510 C.ar    313 PHE   -0.1150
   4966 HN        -51.9790  -13.3720  -22.6980 H       313 PHE    0.1150
   4967 HA        -54.0970  -13.7110  -20.9330 H       313 PHE   -0.1150
   4968 HB1       -55.3080  -14.5000  -23.1670 H       313 PHE    0.1150
   4969 HB2       -53.7440  -13.9730  -23.9360 H       313 PHE   -0.1150
   4970 HD1       -56.6050  -12.8250  -21.8430 H       313 PHE    0.1150
   4971 HD2       -53.2990  -11.6990  -24.2920 H       313 PHE   -0.1150
   4972 HE1       -57.3790  -10.4830  -21.8060 H       313 PHE    0.1150
   4973 HE2       -54.0800   -9.3600  -24.2830 H       313 PHE    0.5100
   4974 HZ        -56.1340   -8.7500  -23.0490 H       313 PHE   -0.5100
   4975 N         -52.9940  -16.5120  -22.2110 N.am    314 ARG   -0.4700
   4976 CA        -53.1090  -17.9440  -21.9950 C.3     314 ARG    0.3100
   4977 C         -52.8000  -18.3390  -20.5510 C.2     314 ARG    0.0700
   4978 O         -53.5600  -19.1090  -19.9530 O.2     314 ARG    0.0900
   4979 CB        -52.2530  -18.7410  -22.9730 C.3     314 ARG   -0.1800
   4980 CG        -52.4650  -20.2270  -22.8320 C.3     314 ARG    0.0900
   4981 CD        -51.7190  -20.9780  -23.9280 C.3     314 ARG    0.0900
   4982 NE        -50.2650  -20.8040  -23.8070 N.pl3   314 ARG   -0.1800
   4983 CZ        -49.5340  -20.0350  -24.5990 C.cat   314 ARG    0.0900
   4984 NH1       -50.1020  -19.3580  -25.5910 N.pl3   314 ARG    0.0900
   4985 NH2       -48.2260  -19.9460  -24.4030 N.pl3   314 ARG    0.2000
   4986 HN        -52.3490  -16.1940  -22.9000 H       314 ARG    0.0900
   4987 HA        -54.1490  -18.2090  -22.1120 H       314 ARG    0.0900
   4988 HB1       -51.1830  -18.5100  -22.7860 H       314 ARG   -0.7000
   4989 HB2       -52.5110  -18.4360  -24.0100 H       314 ARG    0.4400
   4990 HG1       -53.5500  -20.4520  -22.9040 H       314 ARG    0.6400
   4991 HG2       -52.0950  -20.5590  -21.8390 H       314 ARG   -0.8000
   4992 HD1       -52.0240  -20.5930  -24.9250 H       314 ARG    0.4600
   4993 HD2       -51.9380  -22.0650  -23.8570 H       314 ARG    0.4600
   4994 HE        -49.7980  -21.3000  -23.0760 H       314 ARG   -0.8000
   4995 HH11      -51.0980  -19.3060  -25.6560 H       314 ARG    0.4600
   4996 HH12      -49.5330  -18.9000  -26.2740 H       314 ARG    0.4600
   4997 HH21      -47.7950  -20.4570  -23.6600 H       314 ARG    0.5100
   4998 HH22      -47.6680  -19.3660  -24.9980 H       314 ARG   -0.5100
   4999 N         -51.7060  -17.8100  -19.9820 N.am    315 ASN   -0.4700
   5000 CA        -51.3720  -18.1120  -18.5870 C.3     315 ASN    0.3100
   5001 C         -52.4810  -17.6880  -17.6490 C.2     315 ASN    0.0700
   5002 O         -52.8850  -18.4450  -16.7670 O.2     315 ASN    0.0900
   5003 CB        -50.0470  -17.4630  -18.1630 C.3     315 ASN   -0.1800
   5004 CG        -48.8450  -18.1120  -18.8280 C.2     315 ASN    0.0900
   5005 ND2       -47.7920  -17.3350  -19.0430 N.am    315 ASN    0.0900
   5006 OD1       -48.8760  -19.2850  -19.1720 O.2     315 ASN    0.5500
   5007 HN        -51.0850  -17.2020  -20.4710 H       315 ASN   -0.5500
   5008 HA        -51.3060  -19.1850  -18.4900 H       315 ASN   -0.6200
   5009 HB1       -49.9350  -17.5550  -17.0620 H       315 ASN    0.3200
   5010 HB2       -50.0660  -16.3870  -18.4390 H       315 ASN    0.3000
   5011 HD21      -47.8150  -16.3730  -18.7710 H       315 ASN    0.5100
   5012 HD22      -46.9730  -17.7130  -19.4780 H       315 ASN   -0.5100
   5013 N         -53.0060  -16.4870  -17.8500 N.am    316 CYS   -0.4700
   5014 CA        -54.1110  -16.0450  -17.0200 C.3     316 CYS    0.3100
   5015 C         -55.3740  -16.8830  -17.1660 C.2     316 CYS    0.0700
   5016 O         -56.0660  -17.1450  -16.1820 O.2     316 CYS    0.0900
   5017 CB        -54.4030  -14.5820  -17.2730 C.3     316 CYS   -0.1100
   5018 SG        -53.0490  -13.5400  -16.7130 S.3     316 CYS    0.0900
   5019 HN        -52.6810  -15.8580  -18.5510 H       316 CYS    0.0900
   5020 HA        -53.8380  -16.2010  -15.9870 H       316 CYS   -0.2300
   5021 HB1       -55.3360  -14.3050  -16.7380 H       316 CYS    0.1600
   5022 HB2       -54.5680  -14.4320  -18.3610 H       316 CYS    0.5100
   5023 HG1       -53.4020  -13.5670  -15.4370 H       316 CYS   -0.5100
   5024 N         -55.6810  -17.3190  -18.3850 N.am    317 MET   -0.4700
   5025 CA        -56.8340  -18.1870  -18.5910 C.3     317 MET    0.3100
   5026 C         -56.6700  -19.5200  -17.8850 C.2     317 MET    0.0700
   5027 O         -57.5990  -20.0140  -17.2440 O.2     317 MET    0.0900
   5028 CB        -57.0910  -18.4200  -20.0740 C.3     317 MET   -0.1800
   5029 CG        -57.8960  -17.3250  -20.7060 C.3     317 MET    0.0900
   5030 SD        -57.8640  -17.4780  -22.4890 S.3     317 MET    0.0900
   5031 CE        -59.1650  -16.3180  -22.9140 C.3     317 MET   -0.1400
   5032 HN        -55.1500  -17.0800  -19.1940 H       317 MET    0.0900
   5033 HA        -57.6910  -17.7140  -18.1340 H       317 MET    0.0900
   5034 HB1       -57.6380  -19.3790  -20.1950 H       317 MET   -0.0900
   5035 HB2       -56.1140  -18.4940  -20.5980 H       317 MET   -0.2200
   5036 HG1       -57.4750  -16.3430  -20.4010 H       317 MET    0.0900
   5037 HG2       -58.9420  -17.3840  -20.3380 H       317 MET    0.0900
   5038 HE1       -58.9270  -15.2940  -22.5540 H       317 MET    0.0900
   5039 HE2       -60.1250  -16.6300  -22.4500 H       317 MET    0.5100
   5040 HE3       -59.2930  -16.2720  -24.0160 H       317 MET   -0.5100
   5041 N         -55.4850  -20.1060  -18.0200 N.am    318 VAL   -0.4700
   5042 CA        -55.1690  -21.3490  -17.3390 C.3     318 VAL    0.3100
   5043 C         -55.3390  -21.1690  -15.8510 C.2     318 VAL    0.0700
   5044 O         -56.0180  -21.9560  -15.1990 O.2     318 VAL    0.0900
   5045 CB        -53.7450  -21.8110  -17.6540 C.3     318 VAL   -0.0900
   5046 CG1       -53.2990  -22.8930  -16.6810 C.3     318 VAL    0.0900
   5047 CG2       -53.6660  -22.3030  -19.1220 C.3     318 VAL   -0.2700
   5048 HN        -54.7650  -19.7210  -18.5910 H       318 VAL    0.0900
   5049 HA        -55.8810  -22.0930  -17.6620 H       318 VAL    0.0900
   5050 HB        -53.0530  -20.9450  -17.5800 H       318 VAL    0.0900
   5051 HG11      -54.0710  -23.6900  -16.6170 H       318 VAL   -0.2700
   5052 HG12      -53.1540  -22.4570  -15.6700 H       318 VAL    0.0900
   5053 HG13      -52.3470  -23.3490  -17.0310 H       318 VAL    0.0900
   5054 HG21      -53.9410  -21.4800  -19.8160 H       318 VAL    0.0900
   5055 HG22      -54.3710  -23.1480  -19.2760 H       318 VAL    0.5100
   5056 HG23      -52.6310  -22.6330  -19.3560 H       318 VAL   -0.5100
   5057 N         -54.7600  -20.1040  -15.3010 N.am    319 THR   -0.4700
   5058 CA        -54.8950  -19.8680  -13.8630 C.3     319 THR    0.3100
   5059 C         -56.3550  -19.7530  -13.4510 C.2     319 THR    0.0700
   5060 O         -56.7470  -20.2960  -12.4400 O.2     319 THR    0.0900
   5061 CB        -54.1600  -18.5950  -13.4030 C.3     319 THR    0.1400
   5062 CG2       -54.3630  -18.3820  -11.9240 C.3     319 THR    0.0900
   5063 OG1       -52.7600  -18.7250  -13.6640 O.3     319 THR   -0.6600
   5064 HN        -54.2280  -19.4420  -15.8230 H       319 THR    0.4300
   5065 HA        -54.4910  -20.7290  -13.3520 H       319 THR   -0.2700
   5066 HB        -54.5490  -17.7140  -13.9550 H       319 THR    0.0900
   5067 HG1       -52.6790  -18.8470  -14.6120 H       319 THR    0.0900
   5068 HG21      -54.1340  -19.3160  -11.3690 H       319 THR    0.0900
   5069 HG22      -55.4180  -18.0990  -11.7230 H       319 THR    0.5100
   5070 HG23      -53.6850  -17.5790  -11.5610 H       319 THR   -0.5100
   5071 N         -57.1640  -19.0370  -14.2310 N.am    320 THR   -0.4700
   5072 CA        -58.5550  -18.8210  -13.8680 C.3     320 THR    0.3100
   5073 C         -59.3800  -20.0850  -14.0330 C.2     320 THR    0.0700
   5074 O         -60.3020  -20.3270  -13.2670 O.2     320 THR    0.0900
   5075 CB        -59.1840  -17.7020  -14.6860 C.3     320 THR    0.1400
   5076 CG2       -60.6870  -17.5860  -14.3900 C.3     320 THR    0.0900
   5077 OG1       -58.5340  -16.4630  -14.3780 O.3     320 THR   -0.6600
   5078 HN        -56.8570  -18.6230  -15.0840 H       320 THR    0.4300
   5079 HA        -58.5880  -18.5740  -12.8180 H       320 THR   -0.2700
   5080 HB        -59.0670  -17.9130  -15.7710 H       320 THR    0.0900
   5081 HG1       -57.8040  -16.3850  -14.9960 H       320 THR    0.0900
   5082 HG21      -60.8570  -17.5470  -13.2930 H       320 THR    0.0900
   5083 HG22      -61.2230  -18.4670  -14.8010 H       320 THR    0.5100
   5084 HG23      -61.0910  -16.6560  -14.8450 H       320 THR   -0.5100
   5085 N         -59.0440  -20.9030  -15.0230 N.am    321 LEU   -0.4700
   5086 CA        -59.8010  -22.1220  -15.2790 C.3     321 LEU    0.3100
   5087 C         -59.4490  -23.2410  -14.3050 C.2     321 LEU    0.0700
   5088 O         -60.2380  -24.1570  -14.0780 O.2     321 LEU    0.0900
   5089 CB        -59.5830  -22.5980  -16.7190 C.3     321 LEU   -0.1800
   5090 CG        -60.4060  -21.8130  -17.7490 C.3     321 LEU    0.0900
   5091 CD1       -60.0660  -22.2850  -19.1460 C.3     321 LEU    0.0900
   5092 CD2       -61.9190  -21.9370  -17.4540 C.3     321 LEU   -0.0900
   5093 HN        -58.2720  -20.7240  -15.6280 H       321 LEU    0.0900
   5094 HA        -60.8450  -21.9110  -15.1070 H       321 LEU   -0.2700
   5095 HB1       -59.8620  -23.6710  -16.7850 H       321 LEU    0.0900
   5096 HB2       -58.5060  -22.4910  -16.9700 H       321 LEU    0.0900
   5097 HG        -60.1800  -20.7300  -17.6570 H       321 LEU    0.0900
   5098 HD11      -60.2950  -23.3680  -19.2500 H       321 LEU   -0.2700
   5099 HD12      -58.9830  -22.1310  -19.3440 H       321 LEU    0.0900
   5100 HD13      -60.6660  -21.7220  -19.8920 H       321 LEU    0.0900
   5101 HD21      -62.1750  -21.3770  -16.5290 H       321 LEU    0.0900
   5102 HD22      -62.1900  -23.0050  -17.3090 H       321 LEU    0.5100
   5103 HD23      -62.5050  -21.5140  -18.2980 H       321 LEU   -0.5100
   5104 N         -58.2560  -23.1690  -13.7270 N.am    322 CYS   -0.4700
   5105 CA        -57.8750  -24.1200  -12.7120 C.3     322 CYS    0.3100
   5106 C         -58.0190  -23.4550  -11.3490 C.2     322 CYS    0.0700
   5107 O         -57.1710  -23.5900  -10.4660 O.2     322 CYS    0.0900
   5108 CB        -56.4760  -24.6380  -12.9850 C.3     322 CYS   -0.1100
   5109 SG        -56.3310  -25.1820  -14.7160 S.3     322 CYS    0.0900
   5110 HN        -57.5830  -22.4730  -13.9630 H       322 CYS    0.0900
   5111 HA        -58.5880  -24.9320  -12.7250 H       322 CYS   -0.2300
   5112 HB1       -56.2620  -25.4860  -12.3000 H       322 CYS    0.1600
   5113 HB2       -55.7420  -23.8310  -12.7780 H       322 CYS    0.5100
   5114 HG1       -56.3940  -23.9620  -15.2270 H       322 CYS   -0.5100
   5115 N         -59.1120  -22.7070  -11.2080 N.am    323 CYS   -0.4700
   5116 CA        -59.5910  -22.2250   -9.9150 C.3     323 CYS    0.3100
   5117 C         -58.5780  -21.3730   -9.1370 C.2     323 CYS    0.0700
   5118 O         -58.8750  -20.9040   -8.0360 O.2     323 CYS    0.0900
   5119 CB        -60.0760  -23.4030   -9.0520 C.3     323 CYS   -0.1100
   5120 SG        -60.4480  -24.9280   -9.9680 S.3     323 CYS    0.0900
   5121 HN        -59.6620  -22.4370  -11.9950 H       323 CYS    0.0900
   5122 HA        -60.3990  -21.5320  -10.0930 H       323 CYS   -0.2300
   5123 HB1       -60.9900  -23.0770   -8.5150 H       323 CYS    0.1600
   5124 HB2       -59.2890  -23.6210   -8.3010 H       323 CYS    0.5100
   5125 HG1       -61.3860  -24.3810  -10.7270 H       323 CYS   -0.5100
   5126 N         -57.3840  -21.1790   -9.6980 N.am    324 GLY   -0.4700
   5127 CA        -56.4500  -20.1880   -9.1640 C.3     324 GLY    0.3100
   5128 C         -54.9950  -20.5940   -9.0350 C.2     324 GLY   -0.0200
   5129 O         -54.2250  -19.9210   -8.3520 O.2     324 GLY    0.0900
   5130 HN        -57.0770  -21.6930  -10.4940 H       324 GLY    0.0900
   5131 HA1       -56.8090  -19.9240   -8.1800 H       324 GLY    0.5100
   5132 HA2       -56.4980  -19.3330   -9.8210 H       324 GLY   -0.5100
   5133 N         -54.5950  -21.6790   -9.6930 N.am    325 LYS   -0.4700
   5134 CA        -53.2550  -22.2070   -9.5000 C.3     325 LYS    0.3100
   5135 C         -52.5970  -22.5750  -10.8210 C.2     325 LYS    0.0700
   5136 O         -53.2780  -22.7370  -11.8280 O.2     325 LYS    0.0900
   5137 CB        -53.3000  -23.4520   -8.6050 C.3     325 LYS   -0.1800
   5138 CG        -54.4920  -23.5260   -7.6530 C.3     325 LYS    0.0900
   5139 CD        -54.3300  -22.5900   -6.4540 C.3     325 LYS    0.0900
   5140 CE        -55.6130  -22.5250   -5.6270 C.3     325 LYS   -0.1800
   5141 NZ        -55.5560  -21.4630   -4.5870 N.4     325 LYS    0.0900
   5142 HN        -55.1820  -22.1700  -10.3320 H       325 LYS    0.0900
   5143 HA        -52.6520  -21.4350   -9.0430 H       325 LYS   -0.1800
   5144 HB1       -52.3710  -23.4760   -7.9970 H       325 LYS    0.0900
   5145 HB2       -53.3250  -24.3480   -9.2600 H       325 LYS    0.0900
   5146 HG1       -54.5960  -24.5690   -7.2850 H       325 LYS    0.2100
   5147 HG2       -55.4130  -23.2460   -8.2070 H       325 LYS    0.0500
   5148 HD1       -54.0790  -21.5710   -6.8180 H       325 LYS    0.0500
   5149 HD2       -53.5000  -22.9570   -5.8140 H       325 LYS   -0.3000
   5150 HE1       -55.7730  -23.4950   -5.1090 H       325 LYS    0.3300
   5151 HE2       -56.4750  -22.3000   -6.2900 H       325 LYS    0.3300
   5152 HZ1       -55.4180  -20.5390   -5.0430 H       325 LYS    0.3300
   5153 HZ2       -54.7650  -21.6530   -3.9410 H       325 LYS    0.5100
   5154 HZ3       -56.4470  -21.4560   -4.0500 H       325 LYS   -0.5100
   5155 N         -51.2530  -22.7300  -10.8120 N.am    326 ASN   -0.4700
   5156 CA        -50.5090  -23.2730  -11.9410 C.3     326 ASN    0.3100
   5157 CAT       -48.6990  -21.4940  -15.0100 C.3     326 ASN    0.0700
   5158 C         -50.0820  -21.9930  -12.9190 C.2     326 ASN    0.0900
   5159 O         -49.6460  -22.7300  -13.4070 O.2     326 ASN   -0.1800
   5160 CB        -51.2920  -24.3430  -12.7470 C.3     326 ASN    0.0900
   5161 CG        -51.4490  -25.6180  -11.9620 C.2     326 ASN    0.0900
   5162 ND2       -50.8940  -26.7040  -12.5540 N.am    326 ASN    0.5500
   5163 OD1       -52.0250  -25.6910  -10.8780 O.2     326 ASN   -0.5500
   5164 NT        -49.2290  -22.4660  -14.1120 N.4     326 ASN   -0.6200
   5165 HN        -50.7050  -22.4760  -10.0190 H       326 ASN    0.3200
   5166 HNT       -49.0220  -23.4230  -14.2960 H       326 ASN    0.3000
   5167 HA        -49.6020  -23.7070  -11.5480 H       326 ASN    0.5100
   5168 HB1       -50.7440  -24.5660  -13.6870 H       326 ASN   -0.5100
   5169 HB2       -52.3000  -23.9490  -12.9960 H       326 ASN   -0.4700
   5170 HD21      -50.9470  -27.5980  -12.1080 H       326 ASN    0.3100
   5171 HD22      -50.4310  -26.6130  -13.4350 H       326 ASN   -0.1100
   5172 HT1       -48.0370  -20.7960  -14.4530 H       326 ASN    0.0900
   5173 HT2       -49.5290  -20.9140  -15.4690 H       326 ASN    0.0900
   5174 HT3       -48.1050  -21.9990  -15.8010 H       326 ASN    0.0900
@<TRIPOS>BOND
     1    1    2 1
     2    2   13 1
     3    2    6 1
     4    2    4 1
     5    4    5 2
     6    6   15 1
     7    6    7 1
     8    7   17 1
     9    7    8 1
    10    8    9 1
    11    9   18 1
    12    9   19 1
    13    9   20 1
    14    3   10 1
    15    3   21 1
    16    3   22 1
    17    3   23 1
    18   10    1 1
    19   10   11 2
    20   12    1 1
    21   14    6 1
    22   16    7 1
    23   24   25 1
    24   25   33 1
    25   25   28 1
    26   25   26 1
    27   26   27 2
    28   28   35 1
    29   28   29 1
    30   29   30 am
    31   29   31 2
    32   30   37 1
    33   30   36 1
    34   32   24 1
    35   34   28 1
    36    4   24 am
    37   38   39 1
    38   39   44 1
    39   39   40 1
    40   40   41 2
    41   42   38 1
    42   43   39 1
    43   26   38 am
    44   45   46 1
    45   46   49 1
    46   46   47 1
    47   46   53 1
    48   47   48 2
    49   49   50 1
    50   49   51 1
    51   49   54 1
    52   50   56 1
    53   50   57 1
    54   50   58 1
    55   51   55 1
    56   52   45 1
    57   40   45 am
    58   59   60 1
    59   60   69 1
    60   60   63 1
    61   60   61 1
    62   61   62 2
    63   63   64 1
    64   63   71 1
    65   64   73 1
    66   64   65 1
    67   65   66 2
    68   65   67 2
    69   68   59 1
    70   70   63 1
    71   72   64 1
    72   47   59 am
    73   74   75 1
    74   75   80 1
    75   75   76 1
    76   76   77 2
    77   78   74 1
    78   79   75 1
    79   61   74 am
    80   81   87 1
    81   81   82 1
    82   82   85 1
    83   82   88 1
    84   82   83 1
    85   83   84 2
    86   85   86 1
    87   85   90 1
    88   86   87 1
    89   86   92 1
    90   87   94 1
    91   89   85 1
    92   91   86 1
    93   93   87 1
    94   76   81 am
    95   95   96 1
    96   96  104 1
    97   96   99 1
    98   96   97 1
    99   97   98 2
   100   99  106 1
   101   99  100 1
   102  100  101 am
   103  100  102 2
   104  101  108 1
   105  101  107 1
   106  103   95 1
   107  105   99 1
   108   83   95 am
   109  109  110 1
   110  110  121 1
   111  110  113 1
   112  110  111 1
   113  111  112 2
   114  113  114 1
   115  113  123 1
   116  114  115 ar
   117  114  116 ar
   118  115  124 1
   119  115  117 ar
   120  116  118 ar
   121  116  125 1
   122  117  126 1
   123  117  119 ar
   124  118  119 ar
   125  118  127 1
   126  119  128 1
   127  120  109 1
   128  122  113 1
   129   97  109 am
   130  129  130 1
   131  130  142 1
   132  130  133 1
   133  130  131 1
   134  131  132 2
   135  133  144 1
   136  133  134 1
   137  134  135 ar
   138  134  136 ar
   139  135  145 1
   140  135  137 ar
   141  136  138 ar
   142  136  146 1
   143  137  147 1
   144  137  139 ar
   145  138  139 ar
   146  138  148 1
   147  139  140 1
   148  140  149 1
   149  141  129 1
   150  143  133 1
   151  111  129 am
   152  150  151 1
   153  151  158 1
   154  151  154 1
   155  151  152 1
   156  152  153 2
   157  154  159 1
   158  154  155 1
   159  154  156 1
   160  155  160 1
   161  155  161 1
   162  155  162 1
   163  156  163 1
   164  156  164 1
   165  156  165 1
   166  157  150 1
   167  131  150 am
   168  166  172 1
   169  166  167 1
   170  167  170 1
   171  167  173 1
   172  167  168 1
   173  168  169 2
   174  170  171 1
   175  170  175 1
   176  171  172 1
   177  171  177 1
   178  172  179 1
   179  174  170 1
   180  176  171 1
   181  178  172 1
   182  152  166 am
   183  180  181 1
   184  181  192 1
   185  181  184 1
   186  181  182 1
   187  182  183 2
   188  184  185 1
   189  184  194 1
   190  185  186 ar
   191  185  187 ar
   192  186  195 1
   193  186  188 ar
   194  187  189 ar
   195  187  196 1
   196  188  197 1
   197  188  190 ar
   198  189  190 ar
   199  189  198 1
   200  190  199 1
   201  191  180 1
   202  193  184 1
   203  168  180 am
   204  200  201 1
   205  201  202 1
   206  201  207 1
   207  201  204 1
   208  202  203 2
   209  204  209 1
   210  204  205 1
   211  206  200 1
   212  208  204 1
   213  210  205 1
   214  182  200 am
   215  211  212 1
   216  212  220 1
   217  212  215 1
   218  212  213 1
   219  213  214 2
   220  215  222 1
   221  215  216 1
   222  216  217 am
   223  216  218 2
   224  217  224 1
   225  217  223 1
   226  219  211 1
   227  221  215 1
   228  202  211 am
   229  225  226 1
   230  226  235 1
   231  226  229 1
   232  226  227 1
   233  227  228 2
   234  229  237 1
   235  229  230 1
   236  230  239 1
   237  230  231 1
   238  231  241 1
   239  231  232 1
   240  232  243 1
   241  232  233 1
   242  233  244 1
   243  233  245 1
   244  233  246 1
   245  234  225 1
   246  236  229 1
   247  238  230 1
   248  240  231 1
   249  242  232 1
   250  213  225 am
   251  247  248 1
   252  248  251 1
   253  248  249 1
   254  248  255 1
   255  249  250 2
   256  251  252 1
   257  251  253 1
   258  251  256 1
   259  252  258 1
   260  252  259 1
   261  252  260 1
   262  253  257 1
   263  254  247 1
   264  227  247 am
   265  261  262 1
   266  262  267 1
   267  262  263 1
   268  263  264 2
   269  265  261 1
   270  266  262 1
   271  249  261 am
   272  268  269 1
   273  269  276 1
   274  269  272 1
   275  269  270 1
   276  270  271 2
   277  272  277 1
   278  272  273 1
   279  272  274 1
   280  273  278 1
   281  273  279 1
   282  273  280 1
   283  274  281 1
   284  274  282 1
   285  274  283 1
   286  275  268 1
   287  263  268 am
   288  284  285 1
   289  285  292 1
   290  285  288 1
   291  285  286 1
   292  286  287 2
   293  288  293 1
   294  288  289 1
   295  288  290 1
   296  289  294 1
   297  289  295 1
   298  289  296 1
   299  290  297 1
   300  290  298 1
   301  290  299 1
   302  291  284 1
   303  270  284 am
   304  300  301 1
   305  301  302 1
   306  301  312 1
   307  301  304 1
   308  302  303 2
   309  304  314 1
   310  304  305 1
   311  305  316 1
   312  305  306 1
   313  306  318 1
   314  306  307 1
   315  307  319 1
   316  307  308 2
   317  308  309 2
   318  308  310 2
   319  309  320 1
   320  309  321 1
   321  310  323 1
   322  310  322 1
   323  311  300 1
   324  313  304 1
   325  315  305 1
   326  317  306 1
   327  286  300 am
   328  324  325 1
   329  325  326 1
   330  325  331 1
   331  325  328 1
   332  326  327 2
   333  328  333 1
   334  328  329 1
   335  330  324 1
   336  332  328 1
   337  334  329 1
   338  302  324 am
   339  335  341 1
   340  335  336 1
   341  336  339 1
   342  336  342 1
   343  336  337 1
   344  337  338 2
   345  339  340 1
   346  339  344 1
   347  340  341 1
   348  340  346 1
   349  341  348 1
   350  343  339 1
   351  345  340 1
   352  347  341 1
   353  326  335 am
   354  349  350 1
   355  350  361 1
   356  350  353 1
   357  350  351 1
   358  351  352 2
   359  353  354 1
   360  353  363 1
   361  354  355 ar
   362  354  356 ar
   363  355  364 1
   364  355  357 ar
   365  356  358 ar
   366  356  365 1
   367  357  366 1
   368  357  359 ar
   369  358  359 ar
   370  358  367 1
   371  359  368 1
   372  360  349 1
   373  362  353 1
   374  337  349 am
   375  369  370 1
   376  370  379 1
   377  370  373 1
   378  370  371 1
   379  371  372 2
   380  373  374 1
   381  373  381 1
   382  374  383 1
   383  374  375 1
   384  375  376 2
   385  375  377 2
   386  378  369 1
   387  380  373 1
   388  382  374 1
   389  351  369 am
   390  384  385 1
   391  385  390 1
   392  385  388 1
   393  385  386 1
   394  386  387 2
   395  388  391 1
   396  388  392 1
   397  388  393 1
   398  389  384 1
   399  371  384 am
   400  394  400 1
   401  394  395 1
   402  395  398 1
   403  395  401 1
   404  395  396 1
   405  396  397 2
   406  398  399 1
   407  398  403 1
   408  399  400 1
   409  399  405 1
   410  400  407 1
   411  402  398 1
   412  404  399 1
   413  406  400 1
   414  386  394 am
   415  408  409 1
   416  409  418 1
   417  409  412 1
   418  409  410 1
   419  410  411 2
   420  412  420 1
   421  412  413 1
   422  413  422 1
   423  413  414 1
   424  414  416 2
   425  414  415 am
   426  415  423 1
   427  415  424 1
   428  417  408 1
   429  419  412 1
   430  421  413 1
   431  396  408 am
   432  425  426 1
   433  426  438 1
   434  426  429 1
   435  426  427 1
   436  427  428 2
   437  429  440 1
   438  429  430 1
   439  430  431 ar
   440  430  432 ar
   441  431  441 1
   442  431  433 ar
   443  432  434 ar
   444  432  442 1
   445  433  443 1
   446  433  435 ar
   447  434  435 ar
   448  434  444 1
   449  435  436 1
   450  436  445 1
   451  437  425 1
   452  439  429 1
   453  410  425 am
   454  446  447 1
   455  447  459 1
   456  447  450 1
   457  447  448 1
   458  448  449 2
   459  450  461 1
   460  450  451 1
   461  451  452 ar
   462  451  453 ar
   463  452  462 1
   464  452  454 ar
   465  453  455 ar
   466  453  463 1
   467  454  464 1
   468  454  456 ar
   469  455  456 ar
   470  455  465 1
   471  456  457 1
   472  457  466 1
   473  458  446 1
   474  460  450 1
   475  427  446 am
   476  467  468 1
   477  468  476 1
   478  468  471 1
   479  468  469 1
   480  469  470 2
   481  471  478 1
   482  471  472 1
   483  472  479 1
   484  472  473 1
   485  472  474 1
   486  473  480 1
   487  473  481 1
   488  473  482 1
   489  474  483 1
   490  474  484 1
   491  474  485 1
   492  475  467 1
   493  477  471 1
   494  448  467 am
   495  486  487 1
   496  487  492 1
   497  487  490 1
   498  487  488 1
   499  488  489 2
   500  490  493 1
   501  490  494 1
   502  490  495 1
   503  491  486 1
   504  469  486 am
   505  496  497 1
   506  497  506 1
   507  497  500 1
   508  497  498 1
   509  498  499 2
   510  500  501 1
   511  500  508 1
   512  501  510 1
   513  501  502 1
   514  502  503 2
   515  502  504 2
   516  505  496 1
   517  507  500 1
   518  509  501 1
   519  488  496 am
   520  511  517 1
   521  511  512 1
   522  512  515 1
   523  512  518 1
   524  512  513 1
   525  513  514 2
   526  515  516 1
   527  515  520 1
   528  516  517 1
   529  516  522 1
   530  517  524 1
   531  519  515 1
   532  521  516 1
   533  523  517 1
   534  498  511 am
   535  525  526 1
   536  526  527 1
   537  526  540 1
   538  526  529 1
   539  527  528 2
   540  529  542 1
   541  529  530 1
   542  530  532 ar
   543  530  531 ar
   544  531  543 1
   545  531  535 ar
   546  532  533 ar
   547  532  534 ar
   548  533  535 ar
   549  533  536 ar
   550  534  537 ar
   551  534  545 1
   552  535  544 1
   553  536  546 1
   554  536  538 ar
   555  537  538 ar
   556  537  547 1
   557  538  548 1
   558  539  525 1
   559  541  529 1
   560  513  525 am
   561  549  550 1
   562  550  559 1
   563  550  553 1
   564  550  551 1
   565  551  552 2
   566  553  561 1
   567  553  554 1
   568  554  563 1
   569  554  555 1
   570  555  557 2
   571  555  556 am
   572  556  564 1
   573  556  565 1
   574  558  549 1
   575  560  553 1
   576  562  554 1
   577  527  549 am
   578  566  567 1
   579  567  578 1
   580  567  570 1
   581  567  568 1
   582  568  569 2
   583  570  571 1
   584  570  580 1
   585  571  572 ar
   586  571  573 ar
   587  572  581 1
   588  572  574 ar
   589  573  575 ar
   590  573  582 1
   591  574  583 1
   592  574  576 ar
   593  575  576 ar
   594  575  584 1
   595  576  585 1
   596  577  566 1
   597  579  570 1
   598  551  566 am
   599  586  587 1
   600  587  588 1
   601  587  593 1
   602  587  590 1
   603  588  589 2
   604  590  595 1
   605  590  591 1
   606  592  586 1
   607  594  590 1
   608  596  591 1
   609  568  586 am
   610  597  598 1
   611  598  599 1
   612  598  606 1
   613  598  601 1
   614  599  600 2
   615  601  608 1
   616  601  602 1
   617  602  603 1
   618  602  610 1
   619  603  604 1
   620  604  611 1
   621  604  612 1
   622  604  613 1
   623  605  597 1
   624  607  601 1
   625  609  602 1
   626  588  597 am
   627  614  615 1
   628  615  623 1
   629  615  618 1
   630  615  616 1
   631  616  617 2
   632  618  625 1
   633  618  619 1
   634  619  626 1
   635  619  620 1
   636  619  621 1
   637  620  627 1
   638  620  628 1
   639  620  629 1
   640  621  630 1
   641  621  631 1
   642  621  632 1
   643  622  614 1
   644  624  618 1
   645  599  614 am
   646  633  634 1
   647  634  639 1
   648  634  637 1
   649  634  635 1
   650  635  636 2
   651  637  640 1
   652  637  641 1
   653  637  642 1
   654  638  633 1
   655  616  633 am
   656  643  644 1
   657  644  649 1
   658  644  647 1
   659  644  645 1
   660  645  646 2
   661  647  650 1
   662  647  651 1
   663  647  652 1
   664  648  643 1
   665  635  643 am
   666  653  654 1
   667  654  666 1
   668  654  657 1
   669  654  655 1
   670  655  656 2
   671  657  668 1
   672  657  658 1
   673  658  659 ar
   674  658  660 ar
   675  659  669 1
   676  659  661 ar
   677  660  662 ar
   678  660  670 1
   679  661  671 1
   680  661  663 ar
   681  662  663 ar
   682  662  672 1
   683  663  664 1
   684  664  673 1
   685  665  653 1
   686  667  657 1
   687  645  653 am
   688  674  675 1
   689  675  676 1
   690  675  683 1
   691  675  678 1
   692  676  677 2
   693  678  685 1
   694  678  679 1
   695  679  680 1
   696  679  687 1
   697  680  681 1
   698  681  688 1
   699  681  689 1
   700  681  690 1
   701  682  674 1
   702  684  678 1
   703  686  679 1
   704  655  674 am
   705  691  692 1
   706  692  703 1
   707  692  695 1
   708  692  693 1
   709  693  694 2
   710  695  696 1
   711  695  705 1
   712  696  697 ar
   713  696  698 ar
   714  697  706 1
   715  697  699 ar
   716  698  700 ar
   717  698  707 1
   718  699  708 1
   719  699  701 ar
   720  700  701 ar
   721  700  709 1
   722  701  710 1
   723  702  691 1
   724  704  695 1
   725  676  691 am
   726  711  712 1
   727  712  720 1
   728  712  715 1
   729  712  713 1
   730  713  714 2
   731  715  722 1
   732  715  716 1
   733  716  723 1
   734  716  717 1
   735  716  718 1
   736  717  724 1
   737  717  725 1
   738  717  726 1
   739  718  727 1
   740  718  728 1
   741  718  729 1
   742  719  711 1
   743  721  715 1
   744  693  711 am
   745  730  731 1
   746  731  739 1
   747  731  734 1
   748  731  732 1
   749  732  733 2
   750  734  741 1
   751  734  735 1
   752  735  742 1
   753  735  736 1
   754  735  737 1
   755  736  743 1
   756  736  744 1
   757  736  745 1
   758  737  746 1
   759  737  747 1
   760  737  748 1
   761  738  730 1
   762  740  734 1
   763  713  730 am
   764  749  750 1
   765  750  758 1
   766  750  753 1
   767  750  751 1
   768  751  752 2
   769  753  759 1
   770  753  755 1
   771  753  754 1
   772  754  761 1
   773  755  762 1
   774  755  763 1
   775  755  764 1
   776  756  754 1
   777  756  765 1
   778  756  766 1
   779  756  767 1
   780  757  749 1
   781  760  754 1
   782  732  749 am
   783  768  769 1
   784  769  770 1
   785  769  777 1
   786  769  772 1
   787  770  771 2
   788  772  779 1
   789  772  773 1
   790  773  774 1
   791  773  781 1
   792  774  775 1
   793  775  782 1
   794  775  783 1
   795  775  784 1
   796  776  768 1
   797  778  772 1
   798  780  773 1
   799  751  768 am
   800  785  786 1
   801  786  794 1
   802  786  789 1
   803  786  787 1
   804  787  788 2
   805  789  796 1
   806  789  790 1
   807  790  797 1
   808  790  791 1
   809  790  792 1
   810  791  798 1
   811  791  799 1
   812  791  800 1
   813  792  801 1
   814  792  802 1
   815  792  803 1
   816  793  785 1
   817  795  789 1
   818  770  785 am
   819  804  805 1
   820  805  810 1
   821  805  806 1
   822  806  807 2
   823  808  804 1
   824  809  805 1
   825  787  804 am
   826  811  812 1
   827  812  823 1
   828  812  815 1
   829  812  813 1
   830  813  814 2
   831  815  816 1
   832  815  825 1
   833  816  817 ar
   834  816  818 ar
   835  817  826 1
   836  817  819 ar
   837  818  820 ar
   838  818  827 1
   839  819  828 1
   840  819  821 ar
   841  820  821 ar
   842  820  829 1
   843  821  830 1
   844  822  811 1
   845  824  815 1
   846  806  811 am
   847  831  837 1
   848  831  832 1
   849  832  835 1
   850  832  838 1
   851  832  833 1
   852  833  834 2
   853  835  836 1
   854  835  840 1
   855  836  837 1
   856  836  842 1
   857  837  844 1
   858  839  835 1
   859  841  836 1
   860  843  837 1
   861  813  831 am
   862  845  846 1
   863  846  854 1
   864  846  849 1
   865  846  847 1
   866  847  848 2
   867  849  855 1
   868  849  851 1
   869  849  850 1
   870  850  857 1
   871  851  858 1
   872  851  859 1
   873  851  860 1
   874  852  850 1
   875  852  861 1
   876  852  862 1
   877  852  863 1
   878  853  845 1
   879  856  850 1
   880  833  845 am
   881  864  865 1
   882  865  873 1
   883  865  868 1
   884  865  866 1
   885  866  867 2
   886  868  875 1
   887  868  869 1
   888  869  870 am
   889  869  871 2
   890  870  877 1
   891  870  876 1
   892  872  864 1
   893  874  868 1
   894  847  864 am
   895  878  879 1
   896  879  890 1
   897  879  882 1
   898  879  880 1
   899  880  881 2
   900  882  883 1
   901  882  892 1
   902  883  884 ar
   903  883  885 ar
   904  884  893 1
   905  884  886 ar
   906  885  887 ar
   907  885  894 1
   908  886  895 1
   909  886  888 ar
   910  887  888 ar
   911  887  896 1
   912  888  897 1
   913  889  878 1
   914  891  882 1
   915  866  878 am
   916  898  899 1
   917  899  907 1
   918  899  902 1
   919  899  900 1
   920  900  901 2
   921  902  909 1
   922  902  903 1
   923  903  910 1
   924  903  904 1
   925  903  905 1
   926  904  911 1
   927  904  912 1
   928  904  913 1
   929  905  914 1
   930  905  915 1
   931  905  916 1
   932  906  898 1
   933  908  902 1
   934  880  898 am
   935  917  918 1
   936  918  921 1
   937  918  919 1
   938  918  925 1
   939  919  920 2
   940  921  922 1
   941  921  923 1
   942  921  926 1
   943  922  928 1
   944  922  929 1
   945  922  930 1
   946  923  927 1
   947  924  917 1
   948  900  917 am
   949  931  932 1
   950  932  940 1
   951  932  935 1
   952  932  933 1
   953  933  934 2
   954  935  942 1
   955  935  936 1
   956  936  943 1
   957  936  937 1
   958  936  938 1
   959  937  944 1
   960  937  945 1
   961  937  946 1
   962  938  947 1
   963  938  948 1
   964  938  949 1
   965  939  931 1
   966  941  935 1
   967  919  931 am
   968  950  951 1
   969  951  963 1
   970  951  954 1
   971  951  952 1
   972  952  953 2
   973  954  965 1
   974  954  955 1
   975  955  956 ar
   976  955  957 ar
   977  956  966 1
   978  956  958 ar
   979  957  959 ar
   980  957  967 1
   981  958  968 1
   982  958  960 ar
   983  959  960 ar
   984  959  969 1
   985  960  961 1
   986  961  970 1
   987  962  950 1
   988  964  954 1
   989  933  950 am
   990  971  972 1
   991  972  979 1
   992  972  975 1
   993  972  973 1
   994  973  974 2
   995  975  980 1
   996  975  976 1
   997  975  977 1
   998  976  981 1
   999  976  982 1
  1000  976  983 1
  1001  977  984 1
  1002  977  985 1
  1003  977  986 1
  1004  978  971 1
  1005  952  971 am
  1006  987  988 1
  1007  988  991 1
  1008  988  989 1
  1009  988  995 1
  1010  989  990 2
  1011  991  992 1
  1012  991  993 1
  1013  991  996 1
  1014  992  998 1
  1015  992  999 1
  1016  992 1000 1
  1017  993  997 1
  1018  994  987 1
  1019  973  987 am
  1020 1001 1002 1
  1021 1002 1009 1
  1022 1002 1005 1
  1023 1002 1003 1
  1024 1003 1004 2
  1025 1005 1010 1
  1026 1005 1006 1
  1027 1005 1007 1
  1028 1006 1011 1
  1029 1006 1012 1
  1030 1006 1013 1
  1031 1007 1014 1
  1032 1007 1015 1
  1033 1007 1016 1
  1034 1008 1001 1
  1035  989 1001 am
  1036 1017 1018 1
  1037 1018 1027 1
  1038 1018 1021 1
  1039 1018 1019 1
  1040 1019 1020 2
  1041 1021 1029 1
  1042 1021 1022 1
  1043 1022 1031 1
  1044 1022 1023 1
  1045 1023 1025 2
  1046 1023 1024 am
  1047 1024 1032 1
  1048 1024 1033 1
  1049 1026 1017 1
  1050 1028 1021 1
  1051 1030 1022 1
  1052 1003 1017 am
  1053 1034 1035 1
  1054 1034 1044 1
  1055 1035 1036 1
  1056 1035 1038 1
  1057 1035 1045 1
  1058 1036 1037 2
  1059 1038 1039 1
  1060 1038 1046 1
  1061 1038 1047 1
  1062 1039 1040 ar
  1063 1039 1041 ar
  1064 1040 1043 ar
  1065 1040 1048 1
  1066 1041 1042 ar
  1067 1042 1043 ar
  1068 1042 1049 1
  1069 1043 1050 1
  1070 1019 1034 am
  1071 1051 1052 1
  1072 1052 1061 1
  1073 1052 1055 1
  1074 1052 1053 1
  1075 1053 1054 2
  1076 1055 1063 1
  1077 1055 1056 1
  1078 1056 1065 1
  1079 1056 1057 1
  1080 1057 1067 1
  1081 1057 1058 1
  1082 1058 1069 1
  1083 1058 1059 1
  1084 1059 1070 1
  1085 1059 1071 1
  1086 1059 1072 1
  1087 1060 1051 1
  1088 1062 1055 1
  1089 1064 1056 1
  1090 1066 1057 1
  1091 1068 1058 1
  1092 1051 1036 am
  1093 1073 1074 1
  1094 1074 1083 1
  1095 1074 1077 1
  1096 1074 1075 1
  1097 1075 1076 2
  1098 1077 1085 1
  1099 1077 1078 1
  1100 1078 1087 1
  1101 1078 1079 1
  1102 1079 1089 1
  1103 1079 1080 1
  1104 1080 1091 1
  1105 1080 1081 1
  1106 1081 1092 1
  1107 1081 1093 1
  1108 1081 1094 1
  1109 1082 1073 1
  1110 1084 1077 1
  1111 1086 1078 1
  1112 1088 1079 1
  1113 1090 1080 1
  1114 1053 1073 am
  1115 1095 1096 1
  1116 1096 1104 1
  1117 1096 1099 1
  1118 1096 1097 1
  1119 1097 1098 2
  1120 1099 1106 1
  1121 1099 1100 1
  1122 1100 1107 1
  1123 1100 1101 1
  1124 1100 1102 1
  1125 1101 1108 1
  1126 1101 1109 1
  1127 1101 1110 1
  1128 1102 1111 1
  1129 1102 1112 1
  1130 1102 1113 1
  1131 1103 1095 1
  1132 1105 1099 1
  1133 1075 1095 am
  1134 1114 1115 1
  1135 1115 1116 1
  1136 1115 1126 1
  1137 1115 1118 1
  1138 1116 1117 2
  1139 1118 1128 1
  1140 1118 1119 1
  1141 1119 1130 1
  1142 1119 1120 1
  1143 1120 1132 1
  1144 1120 1121 1
  1145 1121 1133 1
  1146 1121 1122 2
  1147 1122 1123 2
  1148 1122 1124 2
  1149 1123 1134 1
  1150 1123 1135 1
  1151 1124 1137 1
  1152 1124 1136 1
  1153 1125 1114 1
  1154 1127 1118 1
  1155 1129 1119 1
  1156 1131 1120 1
  1157 1097 1114 am
  1158 1138 1139 1
  1159 1139 1142 1
[truncated: 138,243 more chars]
