# Supplementary material for: The pocketome of G-protein-coupled receptors reveals previously untargeted allosteric sites
Source: Nat Commun. 2022 May 10;13:2567. doi: 10.1038/s41467-022-29609-6 (PMC9091257; doi:10.1038/s41467-022-29609-6)
Supplement: Supplementary file 4 — Supplementary Data 1 [file 41467_2022_29609_MOESM4_ESM.zip › docking_files/4jkv/mols.mol2]

# TRIPOS MOL2 file generated by SEED

@<TRIPOS>MOLECULE
methanamine
 8 7 0 0 0
****
USER_CHARGES
INVALID_CHARGES
Pose:   1 Cluster:   1 Fr_nu: 101082 TotEn:   -27.44
@<TRIPOS>ATOM
      1 C1        -83.8028  -12.1464  -29.9617 C.3    1 LIG       0.04000
      2 N1        -83.7801  -11.9587  -31.4251 N.4    1 LIG      -0.30000
      3 H1        -84.7932  -11.8594  -29.6035 H      1 LIG       0.09000
      4 H2        -83.6010  -13.1995  -29.7567 H      1 LIG       0.09000
      5 H3        -83.0295  -11.5074  -29.5311 H      1 LIG       0.09000
      6 H4        -82.8665  -12.2146  -31.8219 H      1 LIG       0.33000
      7 H5        -83.9647  -10.9794  -31.6799 H      1 LIG       0.33000
      8 H6        -84.4922  -12.5387  -31.8885 H      1 LIG       0.33000
@<TRIPOS>BOND
      1       1       2 1
      2       1       3 1
      3       1       4 1
      4       1       5 1
      5       2       6 1
      6       2       7 1
      7       2       8 1
@<TRIPOS>ALT_TYPE
CGenFF_4.0_ALT_TYPE_SET
CGenFF_4.0 1 CG334 2 NG3P3 3 HGA3 4 HGA3 5 HGA3 6 HGP2 7 HGP2 8 HGP2
@<TRIPOS>MOLECULE
methanamine
 8 7 0 0 0
****
USER_CHARGES
INVALID_CHARGES
Pose:   2 Cluster:   2 Fr_nu: 904892 TotEn:   -22.34
@<TRIPOS>ATOM
      1 C1        -84.4694  -11.3455  -30.5285 C.3    1 LIG       0.04000
      2 N1        -84.7500  -11.7593  -31.9168 N.4    1 LIG      -0.30000
      3 H1        -84.3690  -10.2587  -30.5178 H      1 LIG       0.09000
      4 H2        -85.3072  -11.6686  -29.9077 H      1 LIG       0.09000
      5 H3        -83.5410  -11.8284  -30.2173 H      1 LIG       0.09000
      6 H4        -84.8553  -12.7797  -31.9899 H      1 LIG       0.33000
      7 H5        -83.9901  -11.4804  -32.5514 H      1 LIG       0.33000
      8 H6        -85.6181  -11.3327  -32.2668 H      1 LIG       0.33000
@<TRIPOS>BOND
      1       1       2 1
      2       1       3 1
      3       1       4 1
      4       1       5 1
      5       2       6 1
      6       2       7 1
      7       2       8 1
@<TRIPOS>ALT_TYPE
CGenFF_4.0_ALT_TYPE_SET
CGenFF_4.0 1 CG334 2 NG3P3 3 HGA3 4 HGA3 5 HGA3 6 HGP2 7 HGP2 8 HGP2
@<TRIPOS>MOLECULE
methanamine
 8 7 0 0 0
****
USER_CHARGES
INVALID_CHARGES
Pose:   3 Cluster:   3 Fr_nu: 976053 TotEn:   -21.83
@<TRIPOS>ATOM
      1 C1        -84.5950  -10.3490  -32.3114 C.3    1 LIG       0.04000
      2 N1        -85.5423  -11.4803  -32.3031 N.4    1 LIG      -0.30000
      3 H1        -84.5226   -9.9815  -33.3366 H      1 LIG       0.09000
      4 H2        -84.9882   -9.5789  -31.6450 H      1 LIG       0.09000
      5 H3        -83.6304  -10.7186  -31.9581 H      1 LIG       0.09000
      6 H4        -85.6521  -11.8705  -31.3579 H      1 LIG       0.33000
      7 H5        -85.2222  -12.2412  -32.9167 H      1 LIG       0.33000
      8 H6        -86.4742  -11.1912  -32.6288 H      1 LIG       0.33000
@<TRIPOS>BOND
      1       1       2 1
      2       1       3 1
      3       1       4 1
      4       1       5 1
      5       2       6 1
      6       2       7 1
      7       2       8 1
@<TRIPOS>ALT_TYPE
CGenFF_4.0_ALT_TYPE_SET
CGenFF_4.0 1 CG334 2 NG3P3 3 HGA3 4 HGA3 5 HGA3 6 HGP2 7 HGP2 8 HGP2
@<TRIPOS>MOLECULE
methanamine
 8 7 0 0 0
****
USER_CHARGES
INVALID_CHARGES
Pose:   4 Cluster:   4 Fr_nu: 924378 TotEn:   -21.48
@<TRIPOS>ATOM
      1 C1        -84.2819   -9.7392  -32.6332 C.3    1 LIG       0.04000
      2 N1        -83.8237  -10.9655  -31.9525 N.4    1 LIG      -0.30000
      3 H1        -83.5428   -8.9579  -32.4472 H      1 LIG       0.09000
      4 H2        -84.3613   -9.9588  -33.6996 H      1 LIG       0.09000
      5 H3        -85.2532   -9.4681  -32.2149 H      1 LIG       0.09000
      6 H4        -84.4840  -11.7414  -32.0929 H      1 LIG       0.33000
      7 H5        -83.7303  -10.8184  -30.9387 H      1 LIG       0.33000
      8 H6        -82.9075  -11.2708  -32.3067 H      1 LIG       0.33000
@<TRIPOS>BOND
      1       1       2 1
      2       1       3 1
      3       1       4 1
      4       1       5 1
      5       2       6 1
      6       2       7 1
      7       2       8 1
@<TRIPOS>ALT_TYPE
CGenFF_4.0_ALT_TYPE_SET
CGenFF_4.0 1 CG334 2 NG3P3 3 HGA3 4 HGA3 5 HGA3 6 HGP2 7 HGP2 8 HGP2
@<TRIPOS>MOLECULE
methanamine
 8 7 0 0 0
****
USER_CHARGES
INVALID_CHARGES
Pose:   5 Cluster:   5 Fr_nu:  98940 TotEn:   -21.23
@<TRIPOS>ATOM
      1 C1        -84.4678  -11.1704  -31.6328 C.3    1 LIG       0.04000
      2 N1        -83.1341  -11.1837  -31.0017 N.4    1 LIG      -0.30000
      3 H1        -85.1312  -10.5789  -30.9992 H      1 LIG       0.09000
      4 H2        -84.3650  -10.7202  -32.6219 H      1 LIG       0.09000
      5 H3        -84.8131  -12.2035  -31.7056 H      1 LIG       0.09000
      6 H4        -82.4620  -11.7294  -31.5568 H      1 LIG       0.33000
      7 H5        -83.1689  -11.5997  -30.0616 H      1 LIG       0.33000
      8 H6        -82.7555  -10.2321  -30.9053 H      1 LIG       0.33000
@<TRIPOS>BOND
      1       1       2 1
      2       1       3 1
      3       1       4 1
      4       1       5 1
      5       2       6 1
      6       2       7 1
      7       2       8 1
@<TRIPOS>ALT_TYPE
CGenFF_4.0_ALT_TYPE_SET
CGenFF_4.0 1 CG334 2 NG3P3 3 HGA3 4 HGA3 5 HGA3 6 HGP2 7 HGP2 8 HGP2
@<TRIPOS>MOLECULE
methanamine
 8 7 0 0 0
****
USER_CHARGES
INVALID_CHARGES
Pose:   6 Cluster:   6 Fr_nu: 653137 TotEn:   -20.97
@<TRIPOS>ATOM
      1 C1        -88.3800   -5.0218  -31.5375 C.3    1 LIG       0.04000
      2 N1        -89.1664   -6.1946  -31.9657 N.4    1 LIG      -0.30000
      3 H1        -87.4955   -5.3865  -31.0120 H      1 LIG       0.09000
      4 H2        -88.1021   -4.4611  -32.4320 H      1 LIG       0.09000
      5 H3        -89.0087   -4.4212  -30.8773 H      1 LIG       0.09000
      6 H4        -90.0173   -5.9120  -32.4694 H      1 LIG       0.33000
      7 H5        -89.4583   -6.7640  -31.1603 H      1 LIG       0.33000
      8 H6        -88.6226   -6.8017  -32.5932 H      1 LIG       0.33000
@<TRIPOS>BOND
      1       1       2 1
      2       1       3 1
      3       1       4 1
      4       1       5 1
      5       2       6 1
      6       2       7 1
      7       2       8 1
@<TRIPOS>ALT_TYPE
CGenFF_4.0_ALT_TYPE_SET
CGenFF_4.0 1 CG334 2 NG3P3 3 HGA3 4 HGA3 5 HGA3 6 HGP2 7 HGP2 8 HGP2
@<TRIPOS>MOLECULE
methanamine
 8 7 0 0 0
****
USER_CHARGES
INVALID_CHARGES
Pose:   7 Cluster:   7 Fr_nu: 497239 TotEn:   -20.05
@<TRIPOS>ATOM
      1 C1        -87.9515   -6.2699  -31.5375 C.3    1 LIG       0.04000
      2 N1        -88.2160   -7.6981  -31.2771 N.4    1 LIG      -0.30000
      3 H1        -88.8820   -5.8155  -31.8826 H      1 LIG       0.09000
      4 H2        -87.6160   -5.8164  -30.6029 H      1 LIG       0.09000
      5 H3        -87.1768   -6.2082  -32.3042 H      1 LIG       0.09000
      6 H4        -87.3706   -8.1819  -30.9472 H      1 LIG       0.33000
      7 H5        -88.5369   -8.1804  -32.1271 H      1 LIG       0.33000
      8 H6        -88.9424   -7.8199  -30.5591 H      1 LIG       0.33000
@<TRIPOS>BOND
      1       1       2 1
      2       1       3 1
      3       1       4 1
      4       1       5 1
      5       2       6 1
      6       2       7 1
      7       2       8 1
@<TRIPOS>ALT_TYPE
CGenFF_4.0_ALT_TYPE_SET
CGenFF_4.0 1 CG334 2 NG3P3 3 HGA3 4 HGA3 5 HGA3 6 HGP2 7 HGP2 8 HGP2
@<TRIPOS>MOLECULE
methanamine
 8 7 0 0 0
****
USER_CHARGES
INVALID_CHARGES
Pose:   8 Cluster:   8 Fr_nu: 497261 TotEn:   -19.39
@<TRIPOS>ATOM
      1 C1        -87.9515   -6.2699  -31.5375 C.3    1 LIG       0.04000
      2 N1        -88.2626   -5.3624  -32.6586 N.4    1 LIG      -0.30000
      3 H1        -88.6997   -6.1082  -30.7594 H      1 LIG       0.09000
      4 H2        -87.9925   -7.2935  -31.9149 H      1 LIG       0.09000
      5 H3        -86.9509   -6.0243  -31.1767 H      1 LIG       0.09000
      6 H4        -87.5873   -5.4701  -33.4267 H      1 LIG       0.33000
      7 H5        -88.2385   -4.3780  -32.3611 H      1 LIG       0.33000
      8 H6        -89.1992   -5.5472  -33.0417 H      1 LIG       0.33000
@<TRIPOS>BOND
      1       1       2 1
      2       1       3 1
      3       1       4 1
      4       1       5 1
      5       2       6 1
      6       2       7 1
      7       2       8 1
@<TRIPOS>ALT_TYPE
CGenFF_4.0_ALT_TYPE_SET
CGenFF_4.0 1 CG334 2 NG3P3 3 HGA3 4 HGA3 5 HGA3 6 HGP2 7 HGP2 8 HGP2
@<TRIPOS>MOLECULE
methanol
 6 5 0 0 0
****
USER_CHARGES
INVALID_CHARGES
Pose:   1 Cluster:   1 Fr_nu: 8552327 TotEn:   -17.79
@<TRIPOS>ATOM
      1 C1        -49.5813  -13.1962  -24.1869 C.3    1 LIG      -0.04000
      2 O1        -50.4820  -13.7631  -25.1205 O.3    1 LIG      -0.65000
      3 H1        -48.5584  -13.2988  -24.5577 H      1 LIG       0.09000
      4 H2        -49.6841  -13.7047  -23.2249 H      1 LIG       0.09000
      5 H3        -49.8171  -12.1365  -24.0638 H      1 LIG       0.09000
      6 H4        -51.3772  -13.6530  -24.7568 H      1 LIG       0.42000
@<TRIPOS>BOND
      1       1       2 1
      2       1       3 1
      3       1       4 1
      4       1       5 1
      5       2       6 1
@<TRIPOS>ALT_TYPE
CGenFF_4.0_ALT_TYPE_SET
CGenFF_4.0 1 CG331 2 OG311 3 HGA3 4 HGA3 5 HGA3 6 HGP1
@<TRIPOS>MOLECULE
methanol
 6 5 0 0 0
****
USER_CHARGES
INVALID_CHARGES
Pose:   2 Cluster:   2 Fr_nu: 2783535 TotEn:   -16.35
@<TRIPOS>ATOM
      1 C1        -50.7411  -13.6499  -13.6456 C.3    1 LIG      -0.04000
      2 O1        -51.5812  -12.5705  -14.0112 O.3    1 LIG      -0.65000
      3 H1        -50.8625  -13.8625  -12.5806 H      1 LIG       0.09000
      4 H2        -49.7009  -13.3921  -13.8603 H      1 LIG       0.09000
      5 H3        -51.0230  -14.5319  -14.2253 H      1 LIG       0.09000
      6 H4        -51.4455  -12.4121  -14.9611 H      1 LIG       0.42000
@<TRIPOS>BOND
      1       1       2 1
      2       1       3 1
      3       1       4 1
      4       1       5 1
      5       2       6 1
@<TRIPOS>ALT_TYPE
CGenFF_4.0_ALT_TYPE_SET
CGenFF_4.0 1 CG331 2 OG311 3 HGA3 4 HGA3 5 HGA3 6 HGP1
@<TRIPOS>MOLECULE
methanol
 6 5 0 0 0
****
USER_CHARGES
INVALID_CHARGES
Pose:   3 Cluster:   3 Fr_nu: 8558937 TotEn:   -15.21
@<TRIPOS>ATOM
      1 C1        -42.2514    4.8674  -41.3780 C.3    1 LIG      -0.04000
      2 O1        -42.3367    3.5971  -40.7588 O.3    1 LIG      -0.65000
      3 H1        -41.2436    5.0134  -41.7744 H      1 LIG       0.09000
      4 H2        -42.4833    5.6463  -40.6471 H      1 LIG       0.09000
      5 H3        -42.9728    4.9127  -42.1972 H      1 LIG       0.09000
      6 H4        -43.2436    3.5048  -40.4201 H      1 LIG       0.42000
@<TRIPOS>BOND
      1       1       2 1
      2       1       3 1
      3       1       4 1
      4       1       5 1
      5       2       6 1
@<TRIPOS>ALT_TYPE
CGenFF_4.0_ALT_TYPE_SET
CGenFF_4.0 1 CG331 2 OG311 3 HGA3 4 HGA3 5 HGA3 6 HGP1
@<TRIPOS>MOLECULE
methanol
 6 5 0 0 0
****
USER_CHARGES
INVALID_CHARGES
Pose:   4 Cluster:   4 Fr_nu: 8507663 TotEn:   -13.84
@<TRIPOS>ATOM
      1 C1        -50.5450  -12.3725  -13.8633 C.3    1 LIG      -0.04000
      2 O1        -51.6119  -11.5390  -14.2772 O.3    1 LIG      -0.65000
      3 H1        -50.3334  -12.1968  -12.8057 H      1 LIG       0.09000
      4 H2        -49.6580  -12.1560  -14.4641 H      1 LIG       0.09000
      5 H3        -50.8335  -13.4165  -14.0062 H      1 LIG       0.09000
      6 H4        -51.7696  -11.7234  -15.2190 H      1 LIG       0.42000
@<TRIPOS>BOND
      1       1       2 1
      2       1       3 1
      3       1       4 1
      4       1       5 1
      5       2       6 1
@<TRIPOS>ALT_TYPE
CGenFF_4.0_ALT_TYPE_SET
CGenFF_4.0 1 CG331 2 OG311 3 HGA3 4 HGA3 5 HGA3 6 HGP1
@<TRIPOS>MOLECULE
methanol
 6 5 0 0 0
****
USER_CHARGES
INVALID_CHARGES
Pose:   5 Cluster:   5 Fr_nu: 6914569 TotEn:   -13.34
@<TRIPOS>ATOM
      1 C1        -43.6367   -3.1919  -27.0522 C.3    1 LIG      -0.04000
      2 O1        -42.9982   -3.8850  -28.1088 O.3    1 LIG      -0.65000
      3 H1        -44.4353   -2.5652  -27.4566 H      1 LIG       0.09000
      4 H2        -42.9049   -2.5736  -26.5262 H      1 LIG       0.09000
      5 H3        -44.0636   -3.9187  -26.3571 H      1 LIG       0.09000
      6 H4        -42.2971   -4.4290  -27.7109 H      1 LIG       0.42000
@<TRIPOS>BOND
      1       1       2 1
      2       1       3 1
      3       1       4 1
      4       1       5 1
      5       2       6 1
@<TRIPOS>ALT_TYPE
CGenFF_4.0_ALT_TYPE_SET
CGenFF_4.0 1 CG331 2 OG311 3 HGA3 4 HGA3 5 HGA3 6 HGP1
@<TRIPOS>MOLECULE
methanol
 6 5 0 0 0
****
USER_CHARGES
INVALID_CHARGES
Pose:   6 Cluster:   6 Fr_nu: 565788 TotEn:   -12.51
@<TRIPOS>ATOM
      1 C1        -70.6228  -14.4988  -44.0885 C.3    1 LIG      -0.04000
      2 O1        -70.5731  -14.9874  -45.4164 O.3    1 LIG      -0.65000
      3 H1        -69.7586  -13.8561  -43.9034 H      1 LIG       0.09000
      4 H2        -70.6216  -15.3393  -43.3898 H      1 LIG       0.09000
      5 H3        -71.5397  -13.9195  -43.9570 H      1 LIG       0.09000
      6 H4        -71.3546  -15.5524  -45.5423 H      1 LIG       0.42000
@<TRIPOS>BOND
      1       1       2 1
      2       1       3 1
      3       1       4 1
      4       1       5 1
      5       2       6 1
@<TRIPOS>ALT_TYPE
CGenFF_4.0_ALT_TYPE_SET
CGenFF_4.0 1 CG331 2 OG311 3 HGA3 4 HGA3 5 HGA3 6 HGP1
@<TRIPOS>MOLECULE
methanol
 6 5 0 0 0
****
USER_CHARGES
INVALID_CHARGES
Pose:   7 Cluster:   7 Fr_nu: 7167191 TotEn:   -11.98
@<TRIPOS>ATOM
      1 C1        -84.1700   -9.7063  -32.7499 C.3    1 LIG      -0.04000
      2 O1        -85.1353   -9.9719  -33.7509 O.3    1 LIG      -0.65000
      3 H1        -83.7382   -8.7158  -32.9127 H      1 LIG       0.09000
      4 H2        -83.3865  -10.4675  -32.7869 H      1 LIG       0.09000
      5 H3        -84.6557   -9.7333  -31.7716 H      1 LIG       0.09000
      6 H4        -85.4950  -10.8577  -33.5730 H      1 LIG       0.42000
@<TRIPOS>BOND
      1       1       2 1
      2       1       3 1
      3       1       4 1
      4       1       5 1
      5       2       6 1
@<TRIPOS>ALT_TYPE
CGenFF_4.0_ALT_TYPE_SET
CGenFF_4.0 1 CG331 2 OG311 3 HGA3 4 HGA3 5 HGA3 6 HGP1
@<TRIPOS>MOLECULE
methanol
 6 5 0 0 0
****
USER_CHARGES
INVALID_CHARGES
Pose:   8 Cluster:   8 Fr_nu:  41938 TotEn:   -11.77
@<TRIPOS>ATOM
      1 C1        -43.7925   -3.8752  -26.8673 C.3    1 LIG      -0.04000
      2 O1        -44.7099   -4.6377  -27.6299 O.3    1 LIG      -0.65000
      3 H1        -42.8043   -3.9220  -27.3315 H      1 LIG       0.09000
      4 H2        -43.7475   -4.2696  -25.8490 H      1 LIG       0.09000
      5 H3        -44.1305   -2.8367  -26.8392 H      1 LIG       0.09000
      6 H4        -45.5733   -4.5719  -27.1873 H      1 LIG       0.42000
@<TRIPOS>BOND
      1       1       2 1
      2       1       3 1
      3       1       4 1
      4       1       5 1
      5       2       6 1
@<TRIPOS>ALT_TYPE
CGenFF_4.0_ALT_TYPE_SET
CGenFF_4.0 1 CG331 2 OG311 3 HGA3 4 HGA3 5 HGA3 6 HGP1
@<TRIPOS>MOLECULE
methanol
 6 5 0 0 0
****
USER_CHARGES
INVALID_CHARGES
Pose:   9 Cluster:   9 Fr_nu: 744853 TotEn:   -11.71
@<TRIPOS>ATOM
      1 C1        -56.9656  -21.7874  -20.8540 C.3    1 LIG      -0.04000
      2 O1        -56.1560  -20.8080  -20.2297 O.3    1 LIG      -0.65000
      3 H1        -56.4191  -22.7321  -20.9088 H      1 LIG       0.09000
      4 H2        -57.2358  -21.4518  -21.8585 H      1 LIG       0.09000
      5 H3        -57.8733  -21.9280  -20.2625 H      1 LIG       0.09000
      6 H4        -56.6743  -19.9858  -20.1998 H      1 LIG       0.42000
@<TRIPOS>BOND
      1       1       2 1
      2       1       3 1
      3       1       4 1
      4       1       5 1
      5       2       6 1
@<TRIPOS>ALT_TYPE
CGenFF_4.0_ALT_TYPE_SET
CGenFF_4.0 1 CG331 2 OG311 3 HGA3 4 HGA3 5 HGA3 6 HGP1
@<TRIPOS>MOLECULE
methanol
 6 5 0 0 0
****
USER_CHARGES
INVALID_CHARGES
Pose:  10 Cluster:  10 Fr_nu: 1144796 TotEn:   -11.63
@<TRIPOS>ATOM
      1 C1        -71.1341  -15.5426  -44.9517 C.3    1 LIG      -0.04000
      2 O1        -70.2466  -15.4402  -43.8534 O.3    1 LIG      -0.65000
      3 H1        -70.6293  -15.2085  -45.8614 H      1 LIG       0.09000
      4 H2        -72.0179  -14.9270  -44.7658 H      1 LIG       0.09000
      5 H3        -71.4370  -16.5858  -45.0680 H      1 LIG       0.09000
      6 H4        -70.7299  -15.7449  -43.0664 H      1 LIG       0.42000
@<TRIPOS>BOND
      1       1       2 1
      2       1       3 1
      3       1       4 1
      4       1       5 1
      5       2       6 1
@<TRIPOS>ALT_TYPE
CGenFF_4.0_ALT_TYPE_SET
CGenFF_4.0 1 CG331 2 OG311 3 HGA3 4 HGA3 5 HGA3 6 HGP1
@<TRIPOS>MOLECULE
methanol
 6 5 0 0 0
****
USER_CHARGES
INVALID_CHARGES
Pose:  11 Cluster:  11 Fr_nu: 8554389 TotEn:   -11.14
@<TRIPOS>ATOM
      1 C1        -48.2132  -13.7772  -24.1579 C.3    1 LIG      -0.04000
      2 O1        -49.1695  -13.2480  -25.0579 O.3    1 LIG      -0.65000
      3 H1        -47.7326  -14.6497  -24.6073 H      1 LIG       0.09000
      4 H2        -48.7071  -14.0603  -23.2249 H      1 LIG       0.09000
      5 H3        -47.4588  -13.0143  -23.9517 H      1 LIG       0.09000
      6 H4        -49.5737  -12.4771  -24.6243 H      1 LIG       0.42000
@<TRIPOS>BOND
      1       1       2 1
      2       1       3 1
      3       1       4 1
      4       1       5 1
      5       2       6 1
@<TRIPOS>ALT_TYPE
CGenFF_4.0_ALT_TYPE_SET
CGenFF_4.0 1 CG331 2 OG311 3 HGA3 4 HGA3 5 HGA3 6 HGP1
@<TRIPOS>MOLECULE
methanol
 6 5 0 0 0
****
USER_CHARGES
INVALID_CHARGES
Pose:  12 Cluster:  12 Fr_nu: 3991697 TotEn:   -10.83
@<TRIPOS>ATOM
      1 C1        -74.6133  -16.0377  -45.9608 C.3    1 LIG      -0.04000
      2 O1        -75.5691  -16.9713  -45.4926 O.3    1 LIG      -0.65000
      3 H1        -74.8612  -15.0419  -45.5854 H      1 LIG       0.09000
      4 H2        -74.6093  -16.0360  -47.0538 H      1 LIG       0.09000
      5 H3        -73.6252  -16.3269  -45.5952 H      1 LIG       0.09000
      6 H4        -75.3158  -17.8411  -45.8462 H      1 LIG       0.42000
@<TRIPOS>BOND
      1       1       2 1
      2       1       3 1
      3       1       4 1
      4       1       5 1
      5       2       6 1
@<TRIPOS>ALT_TYPE
CGenFF_4.0_ALT_TYPE_SET
CGenFF_4.0 1 CG331 2 OG311 3 HGA3 4 HGA3 5 HGA3 6 HGP1
@<TRIPOS>MOLECULE
methanol
 6 5 0 0 0
****
USER_CHARGES
INVALID_CHARGES
Pose:  13 Cluster:  13 Fr_nu: 8510478 TotEn:   -10.59
@<TRIPOS>ATOM
      1 C1        -50.5450  -11.5354  -14.8610 C.3    1 LIG      -0.04000
      2 O1        -51.1173  -10.7718  -13.8151 O.3    1 LIG      -0.65000
      3 H1        -51.3301  -11.8582  -15.5492 H      1 LIG       0.09000
      4 H2        -50.0339  -12.4053  -14.4407 H      1 LIG       0.09000
      5 H3        -49.8236  -10.9163  -15.3994 H      1 LIG       0.09000
      6 H4        -50.3910  -10.5043  -13.2264 H      1 LIG       0.42000
@<TRIPOS>BOND
      1       1       2 1
      2       1       3 1
      3       1       4 1
      4       1       5 1
      5       2       6 1
@<TRIPOS>ALT_TYPE
CGenFF_4.0_ALT_TYPE_SET
CGenFF_4.0 1 CG331 2 OG311 3 HGA3 4 HGA3 5 HGA3 6 HGP1
@<TRIPOS>MOLECULE
methanol
 6 5 0 0 0
****
USER_CHARGES
INVALID_CHARGES
Pose:  14 Cluster:  14 Fr_nu: 315629 TotEn:   -10.46
@<TRIPOS>ATOM
      1 C1        -71.2322  -15.2544  -44.7665 C.3    1 LIG      -0.04000
      2 O1        -70.8350  -16.5807  -45.0624 O.3    1 LIG      -0.65000
      3 H1        -70.4477  -14.7583  -44.1897 H      1 LIG       0.09000
      4 H2        -72.1639  -15.2709  -44.1953 H      1 LIG       0.09000
      5 H3        -71.3904  -14.7134  -45.7024 H      1 LIG       0.09000
      6 H4        -71.5555  -16.9872  -45.5737 H      1 LIG       0.42000
@<TRIPOS>BOND
      1       1       2 1
      2       1       3 1
      3       1       4 1
      4       1       5 1
      5       2       6 1
@<TRIPOS>ALT_TYPE
CGenFF_4.0_ALT_TYPE_SET
CGenFF_4.0 1 CG331 2 OG311 3 HGA3 4 HGA3 5 HGA3 6 HGP1
@<TRIPOS>MOLECULE
methanol
 6 5 0 0 0
****
USER_CHARGES
INVALID_CHARGES
Pose:  15 Cluster:  15 Fr_nu: 8242288 TotEn:    -9.79
@<TRIPOS>ATOM
      1 C1        -84.1660  -10.2692  -31.8348 C.3    1 LIG      -0.04000
      2 O1        -84.2005  -10.2676  -33.2502 O.3    1 LIG      -0.65000
      3 H1        -84.7392   -9.4200  -31.4547 H      1 LIG       0.09000
      4 H2        -83.1294  -10.2042  -31.4946 H      1 LIG       0.09000
      5 H3        -84.6098  -11.1982  -31.4695 H      1 LIG       0.09000
      6 H4        -83.6820  -11.0340  -33.5493 H      1 LIG       0.42000
@<TRIPOS>BOND
      1       1       2 1
      2       1       3 1
      3       1       4 1
      4       1       5 1
      5       2       6 1
@<TRIPOS>ALT_TYPE
CGenFF_4.0_ALT_TYPE_SET
CGenFF_4.0 1 CG331 2 OG311 3 HGA3 4 HGA3 5 HGA3 6 HGP1
@<TRIPOS>MOLECULE
methanol
 6 5 0 0 0
****
USER_CHARGES
INVALID_CHARGES
Pose:  16 Cluster:  16 Fr_nu:  91457 TotEn:    -9.46
@<TRIPOS>ATOM
      1 C1        -64.3775    8.4788  -40.1232 C.3    1 LIG      -0.04000
      2 O1        -65.3545    8.7022  -39.1232 O.3    1 LIG      -0.65000
      3 H1        -63.3811    8.6282  -39.7000 H      1 LIG       0.09000
      4 H2        -64.5397    9.1709  -40.9535 H      1 LIG       0.09000
      5 H3        -64.4671    7.4517  -40.4847 H      1 LIG       0.09000
      6 H4        -66.2234    8.5606  -39.5363 H      1 LIG       0.42000
@<TRIPOS>BOND
      1       1       2 1
      2       1       3 1
      3       1       4 1
      4       1       5 1
      5       2       6 1
@<TRIPOS>ALT_TYPE
CGenFF_4.0_ALT_TYPE_SET
CGenFF_4.0 1 CG331 2 OG311 3 HGA3 4 HGA3 5 HGA3 6 HGP1
@<TRIPOS>MOLECULE
methanol
 6 5 0 0 0
****
USER_CHARGES
INVALID_CHARGES
Pose:  17 Cluster:  17 Fr_nu: 8526609 TotEn:    -9.13
@<TRIPOS>ATOM
      1 C1        -50.2051  -13.5922  -23.3418 C.3    1 LIG      -0.04000
      2 O1        -49.6829  -14.3095  -24.4450 O.3    1 LIG      -0.65000
      3 H1        -50.3687  -12.5504  -23.6280 H      1 LIG       0.09000
      4 H2        -49.5029  -13.6455  -22.5059 H      1 LIG       0.09000
      5 H3        -51.1565  -14.0398  -23.0449 H      1 LIG       0.09000
      6 H4        -49.5514  -15.2276  -24.1523 H      1 LIG       0.42000
@<TRIPOS>BOND
      1       1       2 1
      2       1       3 1
      3       1       4 1
      4       1       5 1
      5       2       6 1
@<TRIPOS>ALT_TYPE
CGenFF_4.0_ALT_TYPE_SET
CGenFF_4.0 1 CG331 2 OG311 3 HGA3 4 HGA3 5 HGA3 6 HGP1
@<TRIPOS>MOLECULE
methanol
 6 5 0 0 0
****
USER_CHARGES
INVALID_CHARGES
Pose:  18 Cluster:  18 Fr_nu: 213486 TotEn:    -8.95
@<TRIPOS>ATOM
      1 C1        -53.8515  -10.8075  -21.2940 C.3    1 LIG      -0.04000
      2 O1        -54.8371  -10.6332  -20.2927 O.3    1 LIG      -0.65000
      3 H1        -54.3338  -11.0657  -22.2400 H      1 LIG       0.09000
      4 H2        -53.1633  -11.6022  -20.9948 H      1 LIG       0.09000
      5 H3        -53.2969   -9.8738  -21.4133 H      1 LIG       0.09000
      6 H4        -54.3711  -10.4057  -19.4699 H      1 LIG       0.42000
@<TRIPOS>BOND
      1       1       2 1
      2       1       3 1
      3       1       4 1
      4       1       5 1
      5       2       6 1
@<TRIPOS>ALT_TYPE
CGenFF_4.0_ALT_TYPE_SET
CGenFF_4.0 1 CG331 2 OG311 3 HGA3 4 HGA3 5 HGA3 6 HGP1
@<TRIPOS>MOLECULE
methanol
 6 5 0 0 0
****
USER_CHARGES
INVALID_CHARGES
Pose:  19 Cluster:  19 Fr_nu: 315210 TotEn:    -8.54
@<TRIPOS>ATOM
      1 C1        -71.2322  -15.2544  -44.7665 C.3    1 LIG      -0.04000
      2 O1        -72.3036  -14.3314  -44.8362 O.3    1 LIG      -0.65000
      3 H1        -70.4957  -15.0177  -45.5383 H      1 LIG       0.09000
      4 H2        -71.6137  -16.2684  -44.9106 H      1 LIG       0.09000
      5 H3        -70.7626  -15.1802  -43.7829 H      1 LIG       0.09000
      6 H4        -72.9351  -14.5737  -44.1375 H      1 LIG       0.42000
@<TRIPOS>BOND
      1       1       2 1
      2       1       3 1
      3       1       4 1
      4       1       5 1
      5       2       6 1
@<TRIPOS>ALT_TYPE
CGenFF_4.0_ALT_TYPE_SET
CGenFF_4.0 1 CG331 2 OG311 3 HGA3 4 HGA3 5 HGA3 6 HGP1
@<TRIPOS>MOLECULE
methanol
 6 5 0 0 0
****
USER_CHARGES
INVALID_CHARGES
Pose:  20 Cluster:  20 Fr_nu: 228297 TotEn:    -7.57
@<TRIPOS>ATOM
      1 C1        -54.0161  -10.9871  -20.6465 C.3    1 LIG      -0.04000
      2 O1        -54.5576  -11.4779  -19.4339 O.3    1 LIG      -0.65000
      3 H1        -54.7164  -11.1789  -21.4632 H      1 LIG       0.09000
      4 H2        -53.0620  -11.4812  -20.8469 H      1 LIG       0.09000
      5 H3        -53.8544   -9.9106  -20.5535 H      1 LIG       0.09000
      6 H4        -53.9087  -11.2897  -18.7345 H      1 LIG       0.42000
@<TRIPOS>BOND
      1       1       2 1
      2       1       3 1
      3       1       4 1
      4       1       5 1
      5       2       6 1
@<TRIPOS>ALT_TYPE
CGenFF_4.0_ALT_TYPE_SET
CGenFF_4.0 1 CG331 2 OG311 3 HGA3 4 HGA3 5 HGA3 6 HGP1
@<TRIPOS>MOLECULE
methanol
 6 5 0 0 0
****
USER_CHARGES
INVALID_CHARGES
Pose:  21 Cluster:  21 Fr_nu: 8477808 TotEn:    -7.49
@<TRIPOS>ATOM
      1 C1        -50.2723  -13.4709  -23.3059 C.3    1 LIG      -0.04000
      2 O1        -51.1285  -14.2530  -24.1182 O.3    1 LIG      -0.65000
      3 H1        -49.2382  -13.6006  -23.6346 H      1 LIG       0.09000
      4 H2        -50.3757  -13.7801  -22.2627 H      1 LIG       0.09000
      5 H3        -50.5537  -12.4196  -23.4020 H      1 LIG       0.09000
      6 H4        -52.0352  -14.1118  -23.7963 H      1 LIG       0.42000
@<TRIPOS>BOND
      1       1       2 1
      2       1       3 1
      3       1       4 1
      4       1       5 1
      5       2       6 1
@<TRIPOS>ALT_TYPE
CGenFF_4.0_ALT_TYPE_SET
CGenFF_4.0 1 CG331 2 OG311 3 HGA3 4 HGA3 5 HGA3 6 HGP1
@<TRIPOS>MOLECULE
methanol
 6 5 0 0 0
****
USER_CHARGES
INVALID_CHARGES
Pose:  22 Cluster:  22 Fr_nu: 8410745 TotEn:    -6.29
@<TRIPOS>ATOM
      1 C1        -50.1058  -14.1374   -9.2484 C.3    1 LIG      -0.04000
      2 O1        -51.0790  -13.3796   -8.5534 O.3    1 LIG      -0.65000
      3 H1        -50.3943  -14.2269  -10.2987 H      1 LIG       0.09000
      4 H2        -50.0239  -15.1292   -8.7964 H      1 LIG       0.09000
      5 H3        -49.1422  -13.6271   -9.1798 H      1 LIG       0.09000
      6 H4        -50.7885  -13.3226   -7.6271 H      1 LIG       0.42000
@<TRIPOS>BOND
      1       1       2 1
      2       1       3 1
      3       1       4 1
      4       1       5 1
      5       2       6 1
@<TRIPOS>ALT_TYPE
CGenFF_4.0_ALT_TYPE_SET
CGenFF_4.0 1 CG331 2 OG311 3 HGA3 4 HGA3 5 HGA3 6 HGP1
@<TRIPOS>MOLECULE
methanol
 6 5 0 0 0
****
USER_CHARGES
INVALID_CHARGES
Pose:  23 Cluster:  23 Fr_nu: 8512835 TotEn:    -5.17
@<TRIPOS>ATOM
      1 C1        -49.4089  -12.4172  -23.4790 C.3    1 LIG      -0.04000
      2 O1        -48.6195  -13.1966  -24.3587 O.3    1 LIG      -0.65000
      3 H1        -50.4674  -12.5906  -23.6877 H      1 LIG       0.09000
      4 H2        -49.1687  -11.3594  -23.6129 H      1 LIG       0.09000
      5 H3        -49.1898  -12.7111  -22.4499 H      1 LIG       0.09000
      6 H4        -47.6886  -13.0158  -24.1432 H      1 LIG       0.42000
@<TRIPOS>BOND
      1       1       2 1
      2       1       3 1
      3       1       4 1
      4       1       5 1
      5       2       6 1
@<TRIPOS>ALT_TYPE
CGenFF_4.0_ALT_TYPE_SET
CGenFF_4.0 1 CG331 2 OG311 3 HGA3 4 HGA3 5 HGA3 6 HGP1
@<TRIPOS>MOLECULE
methanol
 6 5 0 0 0
****
USER_CHARGES
INVALID_CHARGES
Pose:  24 Cluster:  24 Fr_nu: 8491857 TotEn:    -0.81
@<TRIPOS>ATOM
      1 C1        -50.9832  -21.1592   -6.4967 C.3    1 LIG      -0.04000
      2 O1        -51.8918  -20.1199   -6.1824 O.3    1 LIG      -0.65000
      3 H1        -51.5369  -22.0788   -6.7014 H      1 LIG       0.09000
      4 H2        -50.2991  -21.3123   -5.6581 H      1 LIG       0.09000
      5 H3        -50.4116  -20.8755   -7.3835 H      1 LIG       0.09000
      6 H4        -51.3638  -19.3222   -6.0072 H      1 LIG       0.42000
@<TRIPOS>BOND
      1       1       2 1
      2       1       3 1
      3       1       4 1
      4       1       5 1
      5       2       6 1
@<TRIPOS>ALT_TYPE
CGenFF_4.0_ALT_TYPE_SET
CGenFF_4.0 1 CG331 2 OG311 3 HGA3 4 HGA3 5 HGA3 6 HGP1
@<TRIPOS>MOLECULE
methanol
 6 5 0 0 0
****
USER_CHARGES
INVALID_CHARGES
Pose:  25 Cluster:  25 Fr_nu: 8531584 TotEn:    -0.38
@<TRIPOS>ATOM
      1 C1        -51.3696  -19.6711   -6.0053 C.3    1 LIG      -0.04000
      2 O1        -52.2176  -20.6648   -5.4594 O.3    1 LIG      -0.65000
      3 H1        -51.9582  -18.7840   -6.2518 H      1 LIG       0.09000
      4 H2        -50.8828  -20.0595   -6.9034 H      1 LIG       0.09000
      5 H3        -50.6095  -19.4074   -5.2662 H      1 LIG       0.09000
      6 H4        -51.6601  -21.4347   -5.2540 H      1 LIG       0.42000
@<TRIPOS>BOND
      1       1       2 1
      2       1       3 1
      3       1       4 1
      4       1       5 1
      5       2       6 1
@<TRIPOS>ALT_TYPE
CGenFF_4.0_ALT_TYPE_SET
CGenFF_4.0 1 CG331 2 OG311 3 HGA3 4 HGA3 5 HGA3 6 HGP1
@<TRIPOS>MOLECULE
furan
 9 9 0 0 0
****
USER_CHARGES
INVALID_CHARGES
Pose:   1 Cluster:   1 Fr_nu: 1542928 TotEn:   -16.47
@<TRIPOS>ATOM
      1 C1        -72.8069  -19.0709  -62.5535 C.2    1 LIG      -0.26000
      2 C2        -71.9461  -20.1069  -62.1189 C.2    1 LIG      -0.26000
      3 C3        -72.8939  -18.1825  -61.5070 C.2    1 LIG       0.09300
      4 C4        -71.5683  -19.7777  -60.8380 C.2    1 LIG       0.09300
      5 O1        -72.1418  -18.6059  -60.4575 O.3    1 LIG      -0.29200
      6 H1        -73.3024  -18.9830  -63.5096 H      1 LIG       0.17500
      7 H2        -71.6392  -20.9838  -62.6706 H      1 LIG       0.17500
      8 H3        -73.4198  -17.2504  -61.3593 H      1 LIG       0.13800
      9 H4        -70.9310  -20.2469  -60.1026 H      1 LIG       0.13800
@<TRIPOS>BOND
      1       1       2 1
      2       1       3 2
      3       2       4 2
      4       3       5 1
      5       4       5 1
      6       1       6 1
      7       2       7 1
      8       3       8 1
      9       4       9 1
@<TRIPOS>ALT_TYPE
CGenFF_4.0_ALT_TYPE_SET
CGenFF_4.0 1 CG2R51 2 CG2R51 3 CG2R51 4 CG2R51 5 OG2R50 6 HGR51 7 HGR51 8 HGR52 9 HGR52
@<TRIPOS>MOLECULE
furan
 9 9 0 0 0
****
USER_CHARGES
INVALID_CHARGES
Pose:   2 Cluster:   2 Fr_nu:  65822 TotEn:   -11.01
@<TRIPOS>ATOM
      1 C1        -52.9679  -12.2447  -21.3369 C.2    1 LIG      -0.26000
      2 C2        -52.8800  -12.1429  -19.9280 C.2    1 LIG      -0.26000
      3 C3        -53.6717  -11.1399  -21.7565 C.2    1 LIG       0.09300
      4 C4        -53.5363  -10.9831  -19.5870 C.2    1 LIG       0.09300
      5 O1        -54.0217  -10.3657  -20.6960 O.3    1 LIG      -0.29200
      6 H1        -52.5687  -13.0258  -21.9676 H      1 LIG       0.17500
      7 H2        -52.3984  -12.8290  -19.2463 H      1 LIG       0.17500
      8 H3        -53.9884  -10.7782  -22.7240 H      1 LIG       0.13800
      9 H4        -53.7347  -10.4845  -18.6495 H      1 LIG       0.13800
@<TRIPOS>BOND
      1       1       2 1
      2       1       3 2
      3       2       4 2
      4       3       5 1
      5       4       5 1
      6       1       6 1
      7       2       7 1
      8       3       8 1
      9       4       9 1
@<TRIPOS>ALT_TYPE
CGenFF_4.0_ALT_TYPE_SET
CGenFF_4.0 1 CG2R51 2 CG2R51 3 CG2R51 4 CG2R51 5 OG2R50 6 HGR51 7 HGR51 8 HGR52 9 HGR52
@<TRIPOS>MOLECULE
furan
 9 9 0 0 0
****
USER_CHARGES
INVALID_CHARGES
Pose:   3 Cluster:   3 Fr_nu: 2973413 TotEn:   -10.78
@<TRIPOS>ATOM
      1 C1        -48.9817  -10.9633  -13.3350 C.2    1 LIG      -0.26000
      2 C2        -49.2586  -11.7894  -14.4503 C.2    1 LIG      -0.26000
      3 C3        -50.1187  -10.2199  -13.1187 C.2    1 LIG       0.09300
      4 C4        -50.5450  -11.4921  -14.8360 C.2    1 LIG       0.09300
      5 O1        -51.0763  -10.5364  -14.0292 O.3    1 LIG      -0.29200
      6 H1        -48.0677  -10.9152  -12.7609 H      1 LIG       0.17500
      7 H2        -48.6026  -12.5114  -14.9149 H      1 LIG       0.17500
      8 H3        -50.3919   -9.4646  -12.3962 H      1 LIG       0.13800
      9 H4        -51.1921  -11.8533  -15.6220 H      1 LIG       0.13800
@<TRIPOS>BOND
      1       1       2 1
      2       1       3 2
      3       2       4 2
      4       3       5 1
      5       4       5 1
      6       1       6 1
      7       2       7 1
      8       3       8 1
      9       4       9 1
@<TRIPOS>ALT_TYPE
CGenFF_4.0_ALT_TYPE_SET
CGenFF_4.0 1 CG2R51 2 CG2R51 3 CG2R51 4 CG2R51 5 OG2R50 6 HGR51 7 HGR51 8 HGR52 9 HGR52
@<TRIPOS>MOLECULE
furan
 9 9 0 0 0
****
USER_CHARGES
INVALID_CHARGES
Pose:   4 Cluster:   4 Fr_nu:  21041 TotEn:   -10.22
@<TRIPOS>ATOM
      1 C1        -53.0006    4.1805  -37.1384 C.2    1 LIG      -0.26000
      2 C2        -53.5594    3.5555  -38.2788 C.2    1 LIG      -0.26000
      3 C3        -52.7737    3.1769  -36.2256 C.2    1 LIG       0.09300
      4 C4        -53.6339    2.2146  -37.9816 C.2    1 LIG       0.09300
      5 O1        -53.1569    1.9755  -36.7318 O.3    1 LIG      -0.29200
      6 H1        -52.7902    5.2310  -36.9990 H      1 LIG       0.17500
      7 H2        -53.8688    4.0239  -39.2020 H      1 LIG       0.17500
      8 H3        -52.3661    3.1541  -35.2253 H      1 LIG       0.13800
      9 H4        -53.9824    1.3472  -38.5230 H      1 LIG       0.13800
@<TRIPOS>BOND
      1       1       2 1
      2       1       3 2
      3       2       4 2
      4       3       5 1
      5       4       5 1
      6       1       6 1
      7       2       7 1
      8       3       8 1
      9       4       9 1
@<TRIPOS>ALT_TYPE
CGenFF_4.0_ALT_TYPE_SET
CGenFF_4.0 1 CG2R51 2 CG2R51 3 CG2R51 4 CG2R51 5 OG2R50 6 HGR51 7 HGR51 8 HGR52 9 HGR52
@<TRIPOS>MOLECULE
furan
 9 9 0 0 0
****
USER_CHARGES
INVALID_CHARGES
Pose:   5 Cluster:   5 Fr_nu: 130723 TotEn:    -9.17
@<TRIPOS>ATOM
      1 C1        -53.5271  -10.5873  -20.8197 C.2    1 LIG      -0.26000
      2 C2        -52.9162  -11.3984  -19.8338 C.2    1 LIG      -0.26000
      3 C3        -53.8164  -11.4211  -21.8748 C.2    1 LIG       0.09300
      4 C4        -52.8758  -12.6701  -20.3566 C.2    1 LIG       0.09300
      5 O1        -53.4227  -12.6924  -21.6004 O.3    1 LIG      -0.29200
      6 H1        -53.7306   -9.5275  -20.7681 H      1 LIG       0.17500
      7 H2        -52.5511  -11.0943  -18.8634 H      1 LIG       0.17500
      8 H3        -54.2775  -11.2726  -22.8404 H      1 LIG       0.13800
      9 H4        -52.5103  -13.6180  -19.9895 H      1 LIG       0.13800
@<TRIPOS>BOND
      1       1       2 1
      2       1       3 2
      3       2       4 2
      4       3       5 1
      5       4       5 1
      6       1       6 1
      7       2       7 1
      8       3       8 1
      9       4       9 1
@<TRIPOS>ALT_TYPE
CGenFF_4.0_ALT_TYPE_SET
CGenFF_4.0 1 CG2R51 2 CG2R51 3 CG2R51 4 CG2R51 5 OG2R50 6 HGR51 7 HGR51 8 HGR52 9 HGR52
@<TRIPOS>MOLECULE
furan
 9 9 0 0 0
****
USER_CHARGES
INVALID_CHARGES
Pose:   6 Cluster:   6 Fr_nu: 1595338 TotEn:    -9.13
@<TRIPOS>ATOM
      1 C1        -85.1617  -10.8305  -31.4990 C.2    1 LIG      -0.26000
      2 C2        -84.2803   -9.7236  -31.4676 C.2    1 LIG      -0.26000
      3 C3        -85.5779  -10.9504  -32.8046 C.2    1 LIG       0.09300
      4 C4        -84.2206   -9.2461  -32.7561 C.2    1 LIG       0.09300
      5 O1        -85.0087   -9.9885  -33.5773 O.3    1 LIG      -0.29200
      6 H1        -85.4571  -11.4616  -30.6733 H      1 LIG       0.17500
      7 H2        -83.7542   -9.3239  -30.6126 H      1 LIG       0.17500
      8 H3        -86.2406  -11.6315  -33.3184 H      1 LIG       0.13800
      9 H4        -83.6922   -8.4301  -33.2272 H      1 LIG       0.13800
@<TRIPOS>BOND
      1       1       2 1
      2       1       3 2
      3       2       4 2
      4       3       5 1
      5       4       5 1
      6       1       6 1
      7       2       7 1
      8       3       8 1
      9       4       9 1
@<TRIPOS>ALT_TYPE
CGenFF_4.0_ALT_TYPE_SET
CGenFF_4.0 1 CG2R51 2 CG2R51 3 CG2R51 4 CG2R51 5 OG2R50 6 HGR51 7 HGR51 8 HGR52 9 HGR52
@<TRIPOS>MOLECULE
furan
 9 9 0 0 0
****
USER_CHARGES
INVALID_CHARGES
Pose:   7 Cluster:   7 Fr_nu:   3204 TotEn:    -9.00
@<TRIPOS>ATOM
      1 C1        -52.6982  -10.3082  -21.0523 C.2    1 LIG      -0.26000
      2 C2        -53.0825  -10.6263  -19.7278 C.2    1 LIG      -0.26000
      3 C3        -53.6241  -10.9088  -21.8733 C.2    1 LIG       0.09300
      4 C4        -54.2158  -11.3984  -19.8338 C.2    1 LIG       0.09300
      5 O1        -54.5526  -11.5753  -21.1384 O.3    1 LIG      -0.29200
      6 H1        -51.8520   -9.7158  -21.3690 H      1 LIG       0.17500
      7 H2        -52.5945  -10.3296  -18.8106 H      1 LIG       0.17500
      8 H3        -53.7558  -10.9535  -22.9446 H      1 LIG       0.13800
      9 H4        -54.8665  -11.8738  -19.1143 H      1 LIG       0.13800
@<TRIPOS>BOND
      1       1       2 1
      2       1       3 2
      3       2       4 2
      4       3       5 1
      5       4       5 1
      6       1       6 1
      7       2       7 1
      8       3       8 1
      9       4       9 1
@<TRIPOS>ALT_TYPE
CGenFF_4.0_ALT_TYPE_SET
CGenFF_4.0 1 CG2R51 2 CG2R51 3 CG2R51 4 CG2R51 5 OG2R50 6 HGR51 7 HGR51 8 HGR52 9 HGR52
@<TRIPOS>MOLECULE
furan
 9 9 0 0 0
****
USER_CHARGES
INVALID_CHARGES
Pose:   8 Cluster:   8 Fr_nu: 2392459 TotEn:    -8.79
@<TRIPOS>ATOM
      1 C1        -85.5855  -10.0086  -32.6203 C.2    1 LIG      -0.26000
      2 C2        -84.2039   -9.7163  -32.7146 C.2    1 LIG      -0.26000
      3 C3        -86.1424   -8.9886  -31.8844 C.2    1 LIG       0.09300
      4 C4        -84.0150   -8.5385  -32.0296 C.2    1 LIG       0.09300
      5 O1        -85.1919   -8.0884  -31.5206 O.3    1 LIG      -0.29200
      6 H1        -86.1098  -10.8568  -33.0362 H      1 LIG       0.17500
      7 H2        -83.4412  -10.2920  -33.2188 H      1 LIG       0.17500
      8 H3        -87.1464   -8.7685  -31.5519 H      1 LIG       0.13800
      9 H4        -83.1509   -7.9237  -31.8239 H      1 LIG       0.13800
@<TRIPOS>BOND
      1       1       2 1
      2       1       3 2
      3       2       4 2
      4       3       5 1
      5       4       5 1
      6       1       6 1
      7       2       7 1
      8       3       8 1
      9       4       9 1
@<TRIPOS>ALT_TYPE
CGenFF_4.0_ALT_TYPE_SET
CGenFF_4.0 1 CG2R51 2 CG2R51 3 CG2R51 4 CG2R51 5 OG2R50 6 HGR51 7 HGR51 8 HGR52 9 HGR52
@<TRIPOS>MOLECULE
furan
 9 9 0 0 0
****
USER_CHARGES
INVALID_CHARGES
Pose:   9 Cluster:   9 Fr_nu:    507 TotEn:    -8.75
@<TRIPOS>ATOM
      1 C1        -53.9665  -11.3676  -19.2470 C.2    1 LIG      -0.26000
      2 C2        -54.2988  -11.0068  -20.5746 C.2    1 LIG      -0.26000
      3 C3        -52.6291  -11.0833  -19.0972 C.2    1 LIG       0.09300
      4 C4        -53.1407  -10.5277  -21.1415 C.2    1 LIG       0.09300
      5 O1        -52.1183  -10.5709  -20.2474 O.3    1 LIG      -0.29200
      6 H1        -54.6200  -11.7833  -18.4937 H      1 LIG       0.17500
      7 H2        -55.2619  -11.0858  -21.0578 H      1 LIG       0.17500
      8 H3        -51.9310  -11.1814  -18.2786 H      1 LIG       0.13800
      9 H4        -52.8918  -10.1387  -22.1181 H      1 LIG       0.13800
@<TRIPOS>BOND
      1       1       2 1
      2       1       3 2
      3       2       4 2
      4       3       5 1
      5       4       5 1
      6       1       6 1
      7       2       7 1
      8       3       8 1
      9       4       9 1
@<TRIPOS>ALT_TYPE
CGenFF_4.0_ALT_TYPE_SET
CGenFF_4.0 1 CG2R51 2 CG2R51 3 CG2R51 4 CG2R51 5 OG2R50 6 HGR51 7 HGR51 8 HGR52 9 HGR52
@<TRIPOS>MOLECULE
furan
 9 9 0 0 0
****
USER_CHARGES
INVALID_CHARGES
Pose:  10 Cluster:  10 Fr_nu:   6926 TotEn:    -8.01
@<TRIPOS>ATOM
      1 C1        -53.3205  -11.1974  -19.3879 C.2    1 LIG      -0.26000
      2 C2        -54.0007  -11.0245  -20.6171 C.2    1 LIG      -0.26000
      3 C3        -52.1643  -11.8812  -19.6841 C.2    1 LIG       0.09300
      4 C4        -53.2115  -11.6148  -21.5767 C.2    1 LIG       0.09300
      5 O1        -52.0903  -12.1393  -21.0161 O.3    1 LIG      -0.29200
      6 H1        -53.6341  -10.8656  -18.4087 H      1 LIG       0.17500
      7 H2        -54.9475  -10.5311  -20.7828 H      1 LIG       0.17500
      8 H3        -51.3348  -12.2390  -19.0917 H      1 LIG       0.13800
      9 H4        -53.3020  -11.7395  -22.6459 H      1 LIG       0.13800
@<TRIPOS>BOND
      1       1       2 1
      2       1       3 2
      3       2       4 2
      4       3       5 1
      5       4       5 1
      6       1       6 1
      7       2       7 1
      8       3       8 1
      9       4       9 1
@<TRIPOS>ALT_TYPE
CGenFF_4.0_ALT_TYPE_SET
CGenFF_4.0 1 CG2R51 2 CG2R51 3 CG2R51 4 CG2R51 5 OG2R50 6 HGR51 7 HGR51 8 HGR52 9 HGR52
@<TRIPOS>MOLECULE
furan
 9 9 0 0 0
****
USER_CHARGES
INVALID_CHARGES
Pose:  11 Cluster:  11 Fr_nu:  77973 TotEn:    -7.99
@<TRIPOS>ATOM
      1 C1        -52.6873  -12.0908  -20.4601 C.2    1 LIG      -0.26000
      2 C2        -52.2499  -13.3910  -20.1117 C.2    1 LIG      -0.26000
      3 C3        -52.8053  -12.0819  -21.8305 C.2    1 LIG       0.09300
      4 C4        -52.1320  -14.0840  -21.2940 C.2    1 LIG       0.09300
      5 O1        -52.4688  -13.2931  -22.3465 O.3    1 LIG      -0.29200
      6 H1        -52.8905  -11.2635  -19.7956 H      1 LIG       0.17500
      7 H2        -52.0463  -13.7750  -19.1225 H      1 LIG       0.17500
      8 H3        -53.1020  -11.3332  -22.5505 H      1 LIG       0.13800
      9 H4        -51.8366  -15.0929  -21.5429 H      1 LIG       0.13800
@<TRIPOS>BOND
      1       1       2 1
      2       1       3 2
      3       2       4 2
      4       3       5 1
      5       4       5 1
      6       1       6 1
      7       2       7 1
      8       3       8 1
      9       4       9 1
@<TRIPOS>ALT_TYPE
CGenFF_4.0_ALT_TYPE_SET
CGenFF_4.0 1 CG2R51 2 CG2R51 3 CG2R51 4 CG2R51 5 OG2R50 6 HGR51 7 HGR51 8 HGR52 9 HGR52
@<TRIPOS>MOLECULE
furan
 9 9 0 0 0
****
USER_CHARGES
INVALID_CHARGES
Pose:  12 Cluster:  12 Fr_nu: 187021 TotEn:    -7.72
@<TRIPOS>ATOM
      1 C1        -52.9291  -12.7576  -21.6306 C.2    1 LIG      -0.26000
      2 C2        -53.2039  -11.4234  -21.2466 C.2    1 LIG      -0.26000
      3 C3        -52.4439  -13.3862  -20.5074 C.2    1 LIG       0.09300
      4 C4        -52.8672  -11.3318  -19.9161 C.2    1 LIG       0.09300
      5 O1        -52.4031  -12.5240  -19.4580 O.3    1 LIG      -0.29200
      6 H1        -53.0669  -13.2050  -22.6044 H      1 LIG       0.17500
      7 H2        -53.5983  -10.6281  -21.8625 H      1 LIG       0.17500
      8 H3        -52.1031  -14.3903  -20.3010 H      1 LIG       0.13800
      9 H4        -52.8972  -10.5318  -19.1907 H      1 LIG       0.13800
@<TRIPOS>BOND
      1       1       2 1
      2       1       3 2
      3       2       4 2
      4       3       5 1
      5       4       5 1
      6       1       6 1
      7       2       7 1
      8       3       8 1
      9       4       9 1
@<TRIPOS>ALT_TYPE
CGenFF_4.0_ALT_TYPE_SET
CGenFF_4.0 1 CG2R51 2 CG2R51 3 CG2R51 4 CG2R51 5 OG2R50 6 HGR51 7 HGR51 8 HGR52 9 HGR52
@<TRIPOS>MOLECULE
furan
 9 9 0 0 0
****
USER_CHARGES
INVALID_CHARGES
Pose:  13 Cluster:  13 Fr_nu: 2294855 TotEn:    -7.35
@<TRIPOS>ATOM
      1 C1        -41.6879   -2.0237  -26.8840 C.2    1 LIG      -0.26000
      2 C2        -42.9693   -2.2038  -26.3106 C.2    1 LIG      -0.26000
      3 C3        -41.6173   -2.8979  -27.9436 C.2    1 LIG       0.09300
      4 C4        -43.5904   -3.1751  -27.0609 C.2    1 LIG       0.09300
      5 O1        -42.7729   -3.6033  -28.0583 O.3    1 LIG      -0.29200
      6 H1        -40.9126   -1.3424  -26.5645 H      1 LIG       0.17500
      7 H2        -43.3879   -1.6897  -25.4574 H      1 LIG       0.17500
      8 H3        -40.8559   -3.1257  -28.6754 H      1 LIG       0.13800
      9 H4        -44.5612   -3.6468  -27.0169 H      1 LIG       0.13800
@<TRIPOS>BOND
      1       1       2 1
      2       1       3 2
      3       2       4 2
      4       3       5 1
      5       4       5 1
      6       1       6 1
      7       2       7 1
      8       3       8 1
      9       4       9 1
@<TRIPOS>ALT_TYPE
CGenFF_4.0_ALT_TYPE_SET
CGenFF_4.0 1 CG2R51 2 CG2R51 3 CG2R51 4 CG2R51 5 OG2R50 6 HGR51 7 HGR51 8 HGR52 9 HGR52
@<TRIPOS>MOLECULE
furan
 9 9 0 0 0
****
USER_CHARGES
INVALID_CHARGES
Pose:  14 Cluster:  14 Fr_nu: 2839846 TotEn:    -7.08
@<TRIPOS>ATOM
      1 C1        -86.2432   -9.3346  -31.7825 C.2    1 LIG      -0.26000
      2 C2        -85.5033  -10.4596  -32.2184 C.2    1 LIG      -0.26000
      3 C3        -85.3431   -8.5053  -31.1547 C.2    1 LIG       0.09300
      4 C4        -84.2037  -10.2375  -31.8261 C.2    1 LIG       0.09300
      5 O1        -84.0977   -9.0483  -31.1772 O.3    1 LIG      -0.29200
      6 H1        -87.3004   -9.1514  -31.9094 H      1 LIG       0.17500
      7 H2        -85.8711  -11.3241  -32.7520 H      1 LIG       0.17500
      8 H3        -85.4255   -7.5447  -30.6673 H      1 LIG       0.13800
      9 H4        -83.2861  -10.7984  -31.9275 H      1 LIG       0.13800
@<TRIPOS>BOND
      1       1       2 1
      2       1       3 2
      3       2       4 2
      4       3       5 1
      5       4       5 1
      6       1       6 1
      7       2       7 1
      8       3       8 1
      9       4       9 1
@<TRIPOS>ALT_TYPE
CGenFF_4.0_ALT_TYPE_SET
CGenFF_4.0 1 CG2R51 2 CG2R51 3 CG2R51 4 CG2R51 5 OG2R50 6 HGR51 7 HGR51 8 HGR52 9 HGR52
@<TRIPOS>MOLECULE
furan
 9 9 0 0 0
****
USER_CHARGES
INVALID_CHARGES
Pose:  15 Cluster:  15 Fr_nu:  87946 TotEn:    -7.01
@<TRIPOS>ATOM
      1 C1        -64.3838    1.7153  -47.8124 C.2    1 LIG      -0.26000
      2 C2        -63.8821    1.9913  -46.5180 C.2    1 LIG      -0.26000
      3 C3        -63.4016    1.0013  -48.4585 C.2    1 LIG       0.09300
      4 C4        -62.6292    1.4261  -46.4654 C.2    1 LIG       0.09300
      5 O1        -62.3288    0.8206  -47.6443 O.3    1 LIG      -0.29200
      6 H1        -65.3412    2.0016  -48.2232 H      1 LIG       0.17500
      7 H2        -64.3725    2.5340  -45.7229 H      1 LIG       0.17500
      8 H3        -63.3169    0.5710  -49.4458 H      1 LIG       0.13800
      9 H4        -61.8660    1.3696  -45.7030 H      1 LIG       0.13800
@<TRIPOS>BOND
      1       1       2 1
      2       1       3 2
      3       2       4 2
      4       3       5 1
      5       4       5 1
      6       1       6 1
      7       2       7 1
      8       3       8 1
      9       4       9 1
@<TRIPOS>ALT_TYPE
CGenFF_4.0_ALT_TYPE_SET
CGenFF_4.0 1 CG2R51 2 CG2R51 3 CG2R51 4 CG2R51 5 OG2R50 6 HGR51 7 HGR51 8 HGR52 9 HGR52
@<TRIPOS>MOLECULE
furan
 9 9 0 0 0
****
USER_CHARGES
INVALID_CHARGES
Pose:  16 Cluster:  16 Fr_nu: 125583 TotEn:    -6.83
@<TRIPOS>ATOM
      1 C1        -52.1220  -13.6992  -21.3474 C.2    1 LIG      -0.26000
      2 C2        -52.4630  -12.3350  -21.5081 C.2    1 LIG      -0.26000
      3 C3        -52.8052  -14.1353  -20.2360 C.2    1 LIG       0.09300
      4 C4        -53.3303  -12.0347  -20.4836 C.2    1 LIG       0.09300
      5 O1        -53.5442  -13.1268  -19.7038 O.3    1 LIG      -0.29200
      6 H1        -51.4607  -14.2905  -21.9640 H      1 LIG       0.17500
      7 H2        -52.1196  -11.6557  -22.2749 H      1 LIG       0.17500
      8 H3        -52.8699  -15.0836  -19.7225 H      1 LIG       0.13800
      9 H4        -53.8552  -11.1383  -20.1872 H      1 LIG       0.13800
@<TRIPOS>BOND
      1       1       2 1
      2       1       3 2
      3       2       4 2
      4       3       5 1
      5       4       5 1
      6       1       6 1
      7       2       7 1
      8       3       8 1
      9       4       9 1
@<TRIPOS>ALT_TYPE
CGenFF_4.0_ALT_TYPE_SET
CGenFF_4.0 1 CG2R51 2 CG2R51 3 CG2R51 4 CG2R51 5 OG2R50 6 HGR51 7 HGR51 8 HGR52 9 HGR52
@<TRIPOS>MOLECULE
furan
 9 9 0 0 0
****
USER_CHARGES
INVALID_CHARGES
Pose:  17 Cluster:  17 Fr_nu: 2393754 TotEn:    -6.64
@<TRIPOS>ATOM
      1 C1        -85.4935   -8.8205  -31.6013 C.2    1 LIG      -0.26000
      2 C2        -85.8919  -10.1168  -32.0065 C.2    1 LIG      -0.26000
      3 C3        -84.2956   -8.5748  -32.2311 C.2    1 LIG       0.09300
      4 C4        -84.9092  -10.5707  -32.8551 C.2    1 LIG       0.09300
      5 O1        -83.9325   -9.6366  -32.9974 O.3    1 LIG      -0.29200
      6 H1        -86.0140   -8.1495  -30.9334 H      1 LIG       0.17500
      7 H2        -86.7839  -10.6530  -31.7164 H      1 LIG       0.17500
      8 H3        -83.6129   -7.7376  -32.2387 H      1 LIG       0.13800
      9 H4        -84.7648  -11.4864  -33.4098 H      1 LIG       0.13800
@<TRIPOS>BOND
      1       1       2 1
      2       1       3 2
      3       2       4 2
      4       3       5 1
      5       4       5 1
      6       1       6 1
      7       2       7 1
      8       3       8 1
      9       4       9 1
@<TRIPOS>ALT_TYPE
CGenFF_4.0_ALT_TYPE_SET
CGenFF_4.0 1 CG2R51 2 CG2R51 3 CG2R51 4 CG2R51 5 OG2R50 6 HGR51 7 HGR51 8 HGR52 9 HGR52
@<TRIPOS>MOLECULE
furan
 9 9 0 0 0
****
USER_CHARGES
INVALID_CHARGES
Pose:  18 Cluster:  18 Fr_nu: 253722 TotEn:    -6.48
@<TRIPOS>ATOM
      1 C1        -53.6058  -11.7197  -20.4802 C.2    1 LIG      -0.26000
      2 C2        -52.9590  -12.9604  -20.2665 C.2    1 LIG      -0.26000
      3 C3        -52.7623  -10.7573  -19.9759 C.2    1 LIG       0.09300
      4 C4        -51.7663  -12.6677  -19.6470 C.2    1 LIG       0.09300
      5 O1        -51.6387  -11.3269  -19.4663 O.3    1 LIG      -0.29200
      6 H1        -54.5667  -11.5485  -20.9434 H      1 LIG       0.17500
      7 H2        -53.3172  -13.9447  -20.5311 H      1 LIG       0.17500
      8 H3        -52.8125   -9.6803  -19.9080 H      1 LIG       0.13800
      9 H4        -50.9425  -13.2682  -19.2894 H      1 LIG       0.13800
@<TRIPOS>BOND
      1       1       2 1
      2       1       3 2
      3       2       4 2
      4       3       5 1
      5       4       5 1
      6       1       6 1
      7       2       7 1
      8       3       8 1
      9       4       9 1
@<TRIPOS>ALT_TYPE
CGenFF_4.0_ALT_TYPE_SET
CGenFF_4.0 1 CG2R51 2 CG2R51 3 CG2R51 4 CG2R51 5 OG2R50 6 HGR51 7 HGR51 8 HGR52 9 HGR52
@<TRIPOS>MOLECULE
furan
 9 9 0 0 0
****
USER_CHARGES
INVALID_CHARGES
Pose:  19 Cluster:  19 Fr_nu: 1545044 TotEn:    -6.45
@<TRIPOS>ATOM
      1 C1        -53.3239  -12.4650  -20.3519 C.2    1 LIG      -0.26000
      2 C2        -52.6394  -13.6750  -20.0863 C.2    1 LIG      -0.26000
      3 C3        -52.5172  -11.7493  -21.2058 C.2    1 LIG       0.09300
      4 C4        -51.4634  -13.6126  -20.7970 C.2    1 LIG       0.09300
      5 O1        -51.3813  -12.4419  -21.4821 O.3    1 LIG      -0.29200
      6 H1        -54.2846  -12.1532  -19.9684 H      1 LIG       0.17500
      7 H2        -52.9629  -14.4908  -19.4560 H      1 LIG       0.17500
      8 H3        -52.6040  -10.7841  -21.6831 H      1 LIG       0.13800
      9 H4        -50.6245  -14.2831  -20.9146 H      1 LIG       0.13800
@<TRIPOS>BOND
      1       1       2 1
      2       1       3 2
      3       2       4 2
      4       3       5 1
      5       4       5 1
      6       1       6 1
      7       2       7 1
      8       3       8 1
      9       4       9 1
@<TRIPOS>ALT_TYPE
CGenFF_4.0_ALT_TYPE_SET
CGenFF_4.0 1 CG2R51 2 CG2R51 3 CG2R51 4 CG2R51 5 OG2R50 6 HGR51 7 HGR51 8 HGR52 9 HGR52
@<TRIPOS>MOLECULE
furan
 9 9 0 0 0
****
USER_CHARGES
INVALID_CHARGES
Pose:  20 Cluster:  20 Fr_nu: 127628 TotEn:    -6.45
@<TRIPOS>ATOM
      1 C1        -53.5556  -11.6422  -19.6907 C.2    1 LIG      -0.26000
      2 C2        -53.1394  -12.7932  -20.4015 C.2    1 LIG      -0.26000
      3 C3        -53.1036  -10.5627  -20.4136 C.2    1 LIG       0.09300
      4 C4        -52.4630  -12.3350  -21.5081 C.2    1 LIG       0.09300
      5 O1        -52.4368  -10.9764  -21.5229 O.3    1 LIG      -0.29200
      6 H1        -54.1144  -11.6042  -18.7669 H      1 LIG       0.17500
      7 H2        -53.3112  -13.8274  -20.1401 H      1 LIG       0.17500
      8 H3        -53.1717   -9.4928  -20.2809 H      1 LIG       0.13800
      9 H4        -51.9677  -12.8213  -22.3359 H      1 LIG       0.13800
@<TRIPOS>BOND
      1       1       2 1
      2       1       3 2
      3       2       4 2
      4       3       5 1
      5       4       5 1
      6       1       6 1
      7       2       7 1
      8       3       8 1
      9       4       9 1
@<TRIPOS>ALT_TYPE
CGenFF_4.0_ALT_TYPE_SET
CGenFF_4.0 1 CG2R51 2 CG2R51 3 CG2R51 4 CG2R51 5 OG2R50 6 HGR51 7 HGR51 8 HGR52 9 HGR52
@<TRIPOS>MOLECULE
furan
 9 9 0 0 0
****
USER_CHARGES
INVALID_CHARGES
Pose:  21 Cluster:  21 Fr_nu:  34757 TotEn:    -5.31
@<TRIPOS>ATOM
      1 C1        -52.6984  -11.1038  -20.8196 C.2    1 LIG      -0.26000
      2 C2        -52.2330  -11.5556  -19.5616 C.2    1 LIG      -0.26000
      3 C3        -52.9896  -12.2340  -21.5475 C.2    1 LIG       0.09300
      4 C4        -52.2731  -12.9296  -19.6104 C.2    1 LIG       0.09300
      5 O1        -52.7332  -13.3512  -20.8176 O.3    1 LIG      -0.29200
      6 H1        -52.8075  -10.0823  -21.1541 H      1 LIG       0.17500
      7 H2        -51.9091  -10.9548  -18.7241 H      1 LIG       0.17500
      8 H3        -53.3682  -12.4040  -22.5449 H      1 LIG       0.13800
      9 H4        -52.0215  -13.7103  -18.9073 H      1 LIG       0.13800
@<TRIPOS>BOND
      1       1       2 1
      2       1       3 2
      3       2       4 2
      4       3       5 1
      5       4       5 1
      6       1       6 1
      7       2       7 1
      8       3       8 1
      9       4       9 1
@<TRIPOS>ALT_TYPE
CGenFF_4.0_ALT_TYPE_SET
CGenFF_4.0 1 CG2R51 2 CG2R51 3 CG2R51 4 CG2R51 5 OG2R50 6 HGR51 7 HGR51 8 HGR52 9 HGR52
@<TRIPOS>MOLECULE
furan
 9 9 0 0 0
****
USER_CHARGES
INVALID_CHARGES
Pose:  22 Cluster:  22 Fr_nu: 600433 TotEn:    -5.20
@<TRIPOS>ATOM
      1 C1        -52.4219  -13.3391  -19.7077 C.2    1 LIG      -0.26000
      2 C2        -52.0808  -13.5227  -21.0690 C.2    1 LIG      -0.26000
      3 C3        -53.4388  -12.4130  -19.6903 C.2    1 LIG       0.09300
      4 C4        -52.9136  -12.6958  -21.7864 C.2    1 LIG       0.09300
      5 O1        -53.7446  -12.0160  -20.9534 O.3    1 LIG      -0.29200
      6 H1        -51.9814  -13.8210  -18.8469 H      1 LIG       0.17500
      7 H2        -51.3229  -14.1762  -21.4763 H      1 LIG       0.17500
      8 H3        -54.0213  -11.9569  -18.9030 H      1 LIG       0.13800
      9 H4        -53.0342  -12.4875  -22.8395 H      1 LIG       0.13800
@<TRIPOS>BOND
      1       1       2 1
      2       1       3 2
      3       2       4 2
      4       3       5 1
      5       4       5 1
      6       1       6 1
      7       2       7 1
      8       3       8 1
      9       4       9 1
@<TRIPOS>ALT_TYPE
CGenFF_4.0_ALT_TYPE_SET
CGenFF_4.0 1 CG2R51 2 CG2R51 3 CG2R51 4 CG2R51 5 OG2R50 6 HGR51 7 HGR51 8 HGR52 9 HGR52
@<TRIPOS>MOLECULE
furan
 9 9 0 0 0
****
USER_CHARGES
INVALID_CHARGES
Pose:  23 Cluster:  23 Fr_nu:    776 TotEn:    -4.77
@<TRIPOS>ATOM
      1 C1        -52.1450  -11.1431  -20.0095 C.2    1 LIG      -0.26000
      2 C2        -53.0724  -10.4276  -20.8039 C.2    1 LIG      -0.26000
      3 C3        -52.8709  -12.1085  -19.3512 C.2    1 LIG       0.09300
      4 C4        -54.2988  -11.0068  -20.5746 C.2    1 LIG       0.09300
      5 O1        -54.1845  -12.0322  -19.6903 O.3    1 LIG      -0.29200
      6 H1        -51.0809  -10.9758  -19.9266 H      1 LIG       0.17500
      7 H2        -52.8719   -9.5941  -21.4616 H      1 LIG       0.17500
      8 H3        -52.6144  -12.8861  -18.6465 H      1 LIG       0.13800
      9 H4        -55.2961  -10.8163  -20.9435 H      1 LIG       0.13800
@<TRIPOS>BOND
      1       1       2 1
      2       1       3 2
      3       2       4 2
      4       3       5 1
      5       4       5 1
      6       1       6 1
      7       2       7 1
      8       3       8 1
      9       4       9 1
@<TRIPOS>ALT_TYPE
CGenFF_4.0_ALT_TYPE_SET
CGenFF_4.0 1 CG2R51 2 CG2R51 3 CG2R51 4 CG2R51 5 OG2R50 6 HGR51 7 HGR51 8 HGR52 9 HGR52
@<TRIPOS>MOLECULE
furan
 9 9 0 0 0
****
USER_CHARGES
INVALID_CHARGES
Pose:  24 Cluster:  24 Fr_nu: 187482 TotEn:    -4.70
@<TRIPOS>ATOM
      1 C1        -52.5911  -12.3705  -21.3746 C.2    1 LIG      -0.26000
      2 C2        -52.5965  -12.9967  -20.1053 C.2    1 LIG      -0.26000
      3 C3        -52.7117  -13.3813  -22.2997 C.2    1 LIG       0.09300
      4 C4        -52.7201  -14.3454  -20.3453 C.2    1 LIG       0.09300
      5 O1        -52.7910  -14.5882  -21.6804 O.3    1 LIG      -0.29200
      6 H1        -52.5091  -11.3147  -21.5885 H      1 LIG       0.17500
      7 H2        -52.5200  -12.5240  -19.1368 H      1 LIG       0.17500
      8 H3        -52.7555  -13.4058  -23.3788 H      1 LIG       0.13800
      9 H4        -52.7703  -15.2165  -19.7083 H      1 LIG       0.13800
@<TRIPOS>BOND
      1       1       2 1
      2       1       3 2
      3       2       4 2
      4       3       5 1
      5       4       5 1
      6       1       6 1
      7       2       7 1
      8       3       8 1
      9       4       9 1
@<TRIPOS>ALT_TYPE
CGenFF_4.0_ALT_TYPE_SET
CGenFF_4.0 1 CG2R51 2 CG2R51 3 CG2R51 4 CG2R51 5 OG2R50 6 HGR51 7 HGR51 8 HGR52 9 HGR52
@<TRIPOS>MOLECULE
furan
 9 9 0 0 0
****
USER_CHARGES
INVALID_CHARGES
Pose:  25 Cluster:  25 Fr_nu: 2067581 TotEn:    -1.15
@<TRIPOS>ATOM
      1 C1        -48.3424  -11.6108  -23.6435 C.2    1 LIG      -0.26000
      2 C2        -49.5678  -11.6850  -22.9390 C.2    1 LIG      -0.26000
      3 C3        -48.3037  -12.7172  -24.4600 C.2    1 LIG       0.09300
      4 C4        -50.1905  -12.8313  -23.3753 C.2    1 LIG       0.09300
      5 O1        -49.4265  -13.4661  -24.3026 O.3    1 LIG      -0.29200
      6 H1        -47.5824  -10.8470  -23.5656 H      1 LIG       0.17500
      7 H2        -49.9494  -10.9898  -22.2052 H      1 LIG       0.17500
      8 H3        -47.5867  -13.0941  -25.1748 H      1 LIG       0.13800
      9 H4        -51.1298  -13.3087  -23.1370 H      1 LIG       0.13800
@<TRIPOS>BOND
      1       1       2 1
      2       1       3 2
      3       2       4 2
      4       3       5 1
      5       4       5 1
      6       1       6 1
      7       2       7 1
      8       3       8 1
      9       4       9 1
@<TRIPOS>ALT_TYPE
CGenFF_4.0_ALT_TYPE_SET
CGenFF_4.0 1 CG2R51 2 CG2R51 3 CG2R51 4 CG2R51 5 OG2R50 6 HGR51 7 HGR51 8 HGR52 9 HGR52
@<TRIPOS>MOLECULE
pyrimidine
 10 10 0 0 0
****
USER_CHARGES
INVALID_CHARGES
Pose:   1 Cluster:   1 Fr_nu: 3551790 TotEn:   -16.15
@<TRIPOS>ATOM
      1 C1        -49.3104  -11.5676  -15.3517 C.ar   1 LIG      -0.13100
      2 C2        -48.4132  -10.7149  -14.7414 C.ar   1 LIG       0.28900
      3 C3        -50.5759  -11.5956  -14.8024 C.ar   1 LIG       0.28900
      4 C4        -49.9836  -10.0610  -13.2336 C.ar   1 LIG       0.50700
      5 N1        -48.7172   -9.9443  -13.6765 N.ar   1 LIG      -0.71900
      6 N2        -50.9483  -10.8529  -13.7394 N.ar   1 LIG      -0.71900
      7 H1        -49.0391  -12.1748  -16.2049 H      1 LIG       0.11500
      8 H2        -47.3945  -10.6255  -15.1028 H      1 LIG       0.11400
      9 H3        -51.3486  -12.2359  -15.2139 H      1 LIG       0.11400
     10 H4        -50.2550   -9.4540  -12.3786 H      1 LIG       0.14100
@<TRIPOS>BOND
      1       1       2 ar
      2       1       3 ar
      3       2       5 ar
      4       3       6 ar
      5       4       5 ar
      6       4       6 ar
      7       1       7 1
      8       2       8 1
      9       3       9 1
     10       4      10 1
@<TRIPOS>ALT_TYPE
CGenFF_4.0_ALT_TYPE_SET
CGenFF_4.0 1 CG2R61 2 CG2R61 3 CG2R61 4 CG2R64 5 NG2R62 6 NG2R62 7 HGR61 8 HGR62 9 HGR62 10 HGR62
@<TRIPOS>MOLECULE
pyrimidine
 10 10 0 0 0
****
USER_CHARGES
INVALID_CHARGES
Pose:   2 Cluster:   2 Fr_nu: 1803289 TotEn:   -15.94
@<TRIPOS>ATOM
      1 C1        -85.2754  -11.4276  -31.5996 C.ar   1 LIG      -0.13100
      2 C2        -84.3897  -10.6010  -30.9388 C.ar   1 LIG       0.28900
      3 C3        -85.5837  -11.0599  -32.8933 C.ar   1 LIG       0.28900
      4 C4        -84.2206   -9.2461  -32.7561 C.ar   1 LIG       0.50700
      5 N1        -83.8410   -9.4979  -31.4889 N.ar   1 LIG      -0.71900
      6 N2        -85.0730   -9.9714  -33.5052 N.ar   1 LIG      -0.71900
      7 H1        -85.7005  -12.3065  -31.1336 H      1 LIG       0.11500
      8 H2        -84.0880  -10.8092  -29.9180 H      1 LIG       0.11400
      9 H3        -86.2713  -11.6479  -33.4916 H      1 LIG       0.11400
     10 H4        -83.7959   -8.3655  -33.2225 H      1 LIG       0.14100
@<TRIPOS>BOND
      1       1       2 ar
      2       1       3 ar
      3       2       5 ar
      4       3       6 ar
      5       4       5 ar
      6       4       6 ar
      7       1       7 1
      8       2       8 1
      9       3       9 1
     10       4      10 1
@<TRIPOS>ALT_TYPE
CGenFF_4.0_ALT_TYPE_SET
CGenFF_4.0 1 CG2R61 2 CG2R61 3 CG2R61 4 CG2R64 5 NG2R62 6 NG2R62 7 HGR61 8 HGR62 9 HGR62 10 HGR62
@<TRIPOS>MOLECULE
pyrimidine
 10 10 0 0 0
****
USER_CHARGES
INVALID_CHARGES
Pose:   3 Cluster:   3 Fr_nu:   6051 TotEn:   -15.03
@<TRIPOS>ATOM
      1 C1        -52.6321  -12.5755  -19.4629 C.ar   1 LIG      -0.13100
      2 C2        -52.2923  -13.1127  -20.6878 C.ar   1 LIG       0.28900
      3 C3        -53.5048  -11.5073  -19.5008 C.ar   1 LIG       0.28900
      4 C4        -53.6059  -11.6056  -21.7695 C.ar   1 LIG       0.50700
      5 N1        -52.7623  -12.6509  -21.8651 N.ar   1 LIG      -0.71900
      6 N2        -54.0130  -10.9946  -20.6406 N.ar   1 LIG      -0.71900
      7 H1        -52.2397  -12.9661  -18.5336 H      1 LIG       0.11500
      8 H2        -51.6121  -13.9546  -20.7582 H      1 LIG       0.11400
      9 H3        -53.8288  -11.0190  -18.5882 H      1 LIG       0.11400
     10 H4        -53.9980  -11.2136  -22.7000 H      1 LIG       0.14100
@<TRIPOS>BOND
      1       1       2 ar
      2       1       3 ar
      3       2       5 ar
      4       3       6 ar
      5       4       5 ar
      6       4       6 ar
      7       1       7 1
      8       2       8 1
      9       3       9 1
     10       4      10 1
@<TRIPOS>ALT_TYPE
CGenFF_4.0_ALT_TYPE_SET
CGenFF_4.0 1 CG2R61 2 CG2R61 3 CG2R61 4 CG2R64 5 NG2R62 6 NG2R62 7 HGR61 8 HGR62 9 HGR62 10 HGR62
@<TRIPOS>MOLECULE
pyrimidine
 10 10 0 0 0
****
USER_CHARGES
INVALID_CHARGES
Pose:   4 Cluster:   4 Fr_nu: 1650130 TotEn:   -12.47
@<TRIPOS>ATOM
      1 C1        -74.9842  -24.0308  -58.3007 C.ar   1 LIG      -0.13100
      2 C2        -74.2273  -23.5998  -57.2302 C.ar   1 LIG       0.28900
      3 C3        -74.6383  -23.5026  -59.5276 C.ar   1 LIG       0.28900
      4 C4        -72.9696  -22.2789  -58.5869 C.ar   1 LIG       0.50700
      5 N1        -73.2089  -22.7214  -57.3377 N.ar   1 LIG      -0.71900
      6 N2        -73.6330  -22.6210  -59.7078 N.ar   1 LIG      -0.71900
      7 H1        -75.7959  -24.7365  -58.1854 H      1 LIG       0.11500
      8 H2        -74.4251  -23.9598  -56.2265 H      1 LIG       0.11400
      9 H3        -75.1767  -23.7816  -60.4269 H      1 LIG       0.11400
     10 H4        -72.1576  -21.5715  -58.7024 H      1 LIG       0.14100
@<TRIPOS>BOND
      1       1       2 ar
      2       1       3 ar
      3       2       5 ar
      4       3       6 ar
      5       4       5 ar
      6       4       6 ar
      7       1       7 1
      8       2       8 1
      9       3       9 1
     10       4      10 1
@<TRIPOS>ALT_TYPE
CGenFF_4.0_ALT_TYPE_SET
CGenFF_4.0 1 CG2R61 2 CG2R61 3 CG2R61 4 CG2R64 5 NG2R62 6 NG2R62 7 HGR61 8 HGR62 9 HGR62 10 HGR62
@<TRIPOS>MOLECULE
pyrimidine
 10 10 0 0 0
****
USER_CHARGES
INVALID_CHARGES
Pose:   5 Cluster:   5 Fr_nu: 2662864 TotEn:   -12.09
@<TRIPOS>ATOM
      1 C1        -41.7469   -1.2262  -27.1748 C.ar   1 LIG      -0.13100
      2 C2        -41.7636   -2.2754  -28.0711 C.ar   1 LIG       0.28900
      3 C3        -42.7395   -1.2438  -26.2164 C.ar   1 LIG       0.28900
      4 C4        -43.5904   -3.1751  -27.0609 C.ar   1 LIG       0.50700
      5 N1        -42.6742   -3.2706  -28.0431 N.ar   1 LIG      -0.71900
      6 N2        -43.6810   -2.2063  -26.1298 N.ar   1 LIG      -0.71900
      7 H1        -41.0043   -0.4409  -27.2208 H      1 LIG       0.11500
      8 H2        -41.0229   -2.3467  -28.8602 H      1 LIG       0.11400
      9 H3        -42.8075   -0.4604  -25.4693 H      1 LIG       0.11400
     10 H4        -44.3348   -3.9606  -27.0153 H      1 LIG       0.14100
@<TRIPOS>BOND
      1       1       2 ar
      2       1       3 ar
      3       2       5 ar
      4       3       6 ar
      5       4       5 ar
      6       4       6 ar
      7       1       7 1
      8       2       8 1
      9       3       9 1
     10       4      10 1
@<TRIPOS>ALT_TYPE
CGenFF_4.0_ALT_TYPE_SET
CGenFF_4.0 1 CG2R61 2 CG2R61 3 CG2R61 4 CG2R64 5 NG2R62 6 NG2R62 7 HGR61 8 HGR62 9 HGR62 10 HGR62
@<TRIPOS>MOLECULE
pyrimidine
 10 10 0 0 0
****
USER_CHARGES
INVALID_CHARGES
Pose:   6 Cluster:   6 Fr_nu: 2785833 TotEn:   -11.84
@<TRIPOS>ATOM
      1 C1        -83.5531   -8.8753  -31.8428 C.ar   1 LIG      -0.13100
      2 C2        -84.4123   -8.3651  -30.8910 C.ar   1 LIG       0.28900
      3 C3        -84.1309   -9.6949  -32.7906 C.ar   1 LIG       0.28900
      4 C4        -86.1781   -9.4402  -31.8360 C.ar   1 LIG       0.50700
      5 N1        -85.7352   -8.6278  -30.8576 N.ar   1 LIG      -0.71900
      6 N2        -85.4449   -9.9998  -32.8173 N.ar   1 LIG      -0.71900
      7 H1        -82.4955   -8.6479  -31.8454 H      1 LIG       0.11500
      8 H2        -84.0494   -7.7113  -30.1053 H      1 LIG       0.11400
      9 H3        -83.5351  -10.1431  -33.5784 H      1 LIG       0.11400
     10 H4        -87.2367   -9.6690  -31.8329 H      1 LIG       0.14100
@<TRIPOS>BOND
      1       1       2 ar
      2       1       3 ar
      3       2       5 ar
      4       3       6 ar
      5       4       5 ar
      6       4       6 ar
      7       1       7 1
      8       2       8 1
      9       3       9 1
     10       4      10 1
@<TRIPOS>ALT_TYPE
CGenFF_4.0_ALT_TYPE_SET
CGenFF_4.0 1 CG2R61 2 CG2R61 3 CG2R61 4 CG2R64 5 NG2R62 6 NG2R62 7 HGR61 8 HGR62 9 HGR62 10 HGR62
@<TRIPOS>MOLECULE
pyrimidine
 10 10 0 0 0
****
USER_CHARGES
INVALID_CHARGES
Pose:   7 Cluster:   7 Fr_nu: 916141 TotEn:   -11.84
@<TRIPOS>ATOM
      1 C1        -41.5691   -2.2984  -26.9498 C.ar   1 LIG      -0.13100
      2 C2        -42.2439   -1.3069  -26.2671 C.ar   1 LIG       0.28900
      3 C3        -42.3566   -3.1536  -27.6931 C.ar   1 LIG       0.28900
      4 C4        -44.2403   -2.0495  -27.0609 C.ar   1 LIG       0.50700
      5 N1        -43.5838   -1.1527  -26.3004 N.ar   1 LIG      -0.71900
      6 N2        -43.7001   -3.0580  -27.7714 N.ar   1 LIG      -0.71900
      7 H1        -40.4929   -2.3987  -26.9050 H      1 LIG       0.11500
      8 H2        -41.7094   -0.5876  -25.6561 H      1 LIG       0.11400
      9 H3        -41.9157   -3.9643  -28.2629 H      1 LIG       0.11400
     10 H4        -45.3179   -1.9499  -27.1050 H      1 LIG       0.14100
@<TRIPOS>BOND
      1       1       2 ar
      2       1       3 ar
      3       2       5 ar
      4       3       6 ar
      5       4       5 ar
      6       4       6 ar
      7       1       7 1
      8       2       8 1
      9       3       9 1
     10       4      10 1
@<TRIPOS>ALT_TYPE
CGenFF_4.0_ALT_TYPE_SET
CGenFF_4.0 1 CG2R61 2 CG2R61 3 CG2R61 4 CG2R64 5 NG2R62 6 NG2R62 7 HGR61 8 HGR62 9 HGR62 10 HGR62
@<TRIPOS>MOLECULE
pyrimidine
 10 10 0 0 0
****
USER_CHARGES
INVALID_CHARGES
Pose:   8 Cluster:   8 Fr_nu: 2114441 TotEn:   -11.82
@<TRIPOS>ATOM
      1 C1        -49.3831  -13.8218  -13.2686 C.ar   1 LIG      -0.13100
      2 C2        -48.6706  -13.1686  -14.2536 C.ar   1 LIG       0.28900
      3 C3        -50.7146  -13.4749  -13.1653 C.ar   1 LIG       0.28900
      4 C4        -50.5143  -11.9953  -14.8791 C.ar   1 LIG       0.50700
      5 N1        -49.2066  -12.2463  -15.0797 N.ar   1 LIG      -0.71900
      6 N2        -51.3152  -12.5623  -13.9568 N.ar   1 LIG      -0.71900
      7 H1        -48.9273  -14.5576  -12.6197 H      1 LIG       0.11500
      8 H2        -47.6174  -13.3751  -14.4101 H      1 LIG       0.11400
      9 H3        -51.3546  -13.9348  -12.4201 H      1 LIG       0.11400
     10 H4        -50.9706  -11.2578  -15.5280 H      1 LIG       0.14100
@<TRIPOS>BOND
      1       1       2 ar
      2       1       3 ar
      3       2       5 ar
      4       3       6 ar
      5       4       5 ar
      6       4       6 ar
      7       1       7 1
      8       2       8 1
      9       3       9 1
     10       4      10 1
@<TRIPOS>ALT_TYPE
CGenFF_4.0_ALT_TYPE_SET
CGenFF_4.0 1 CG2R61 2 CG2R61 3 CG2R61 4 CG2R64 5 NG2R62 6 NG2R62 7 HGR61 8 HGR62 9 HGR62 10 HGR62
@<TRIPOS>MOLECULE
pyrimidine
 10 10 0 0 0
****
USER_CHARGES
INVALID_CHARGES
Pose:   9 Cluster:   9 Fr_nu: 2784684 TotEn:   -11.78
@<TRIPOS>ATOM
      1 C1        -62.3310  -17.1078  -55.8313 C.ar   1 LIG      -0.13100
      2 C2        -62.0779  -16.7479  -54.5233 C.ar   1 LIG       0.28900
      3 C3        -62.4157  -18.4639  -56.0717 C.ar   1 LIG       0.28900
      4 C4        -62.0238  -18.9278  -53.8812 C.ar   1 LIG       0.50700
      5 N1        -61.9183  -17.6350  -53.5193 N.ar   1 LIG      -0.71900
      6 N2        -62.2666  -19.4053  -55.1168 N.ar   1 LIG      -0.71900
      7 H1        -62.4546  -16.3746  -56.6170 H      1 LIG       0.11500
      8 H2        -61.9938  -15.7049  -54.2382 H      1 LIG       0.11400
      9 H3        -62.6111  -18.8425  -57.0691 H      1 LIG       0.11400
     10 H4        -61.8989  -19.6622  -53.0949 H      1 LIG       0.14100
@<TRIPOS>BOND
      1       1       2 ar
      2       1       3 ar
      3       2       5 ar
      4       3       6 ar
      5       4       5 ar
      6       4       6 ar
      7       1       7 1
      8       2       8 1
      9       3       9 1
     10       4      10 1
@<TRIPOS>ALT_TYPE
CGenFF_4.0_ALT_TYPE_SET
CGenFF_4.0 1 CG2R61 2 CG2R61 3 CG2R61 4 CG2R64 5 NG2R62 6 NG2R62 7 HGR61 8 HGR62 9 HGR62 10 HGR62
@<TRIPOS>MOLECULE
pyrimidine
 10 10 0 0 0
****
USER_CHARGES
INVALID_CHARGES
Pose:  10 Cluster:  10 Fr_nu: 2375316 TotEn:   -11.74
@<TRIPOS>ATOM
      1 C1        -50.6462  -12.4620  -22.8085 C.ar   1 LIG      -0.13100
      2 C2        -50.7980  -13.4059  -23.8038 C.ar   1 LIG       0.28900
      3 C3        -49.5929  -11.5858  -22.9723 C.ar   1 LIG       0.28900
      4 C4        -48.9994  -12.5852  -24.9257 C.ar   1 LIG       0.50700
      5 N1        -49.9899  -13.4965  -24.8804 N.ar   1 LIG      -0.71900
      6 N2        -48.7465  -11.6189  -24.0224 N.ar   1 LIG      -0.71900
      7 H1        -51.3095  -12.4124  -21.9555 H      1 LIG       0.11500
      8 H2        -51.5977  -14.1373  -23.7614 H      1 LIG       0.11400
      9 H3        -49.3939  -10.8098  -22.2411 H      1 LIG       0.11400
     10 H4        -48.3344  -12.6354  -25.7792 H      1 LIG       0.14100
@<TRIPOS>BOND
      1       1       2 ar
      2       1       3 ar
      3       2       5 ar
      4       3       6 ar
      5       4       5 ar
      6       4       6 ar
      7       1       7 1
      8       2       8 1
      9       3       9 1
     10       4      10 1
@<TRIPOS>ALT_TYPE
CGenFF_4.0_ALT_TYPE_SET
CGenFF_4.0 1 CG2R61 2 CG2R61 3 CG2R61 4 CG2R64 5 NG2R62 6 NG2R62 7 HGR61 8 HGR62 9 HGR62 10 HGR62
@<TRIPOS>MOLECULE
pyrimidine
 10 10 0 0 0
****
USER_CHARGES
INVALID_CHARGES
Pose:  11 Cluster:  11 Fr_nu: 1858778 TotEn:   -11.57
@<TRIPOS>ATOM
      1 C1        -54.3986    2.7778  -40.1067 C.ar   1 LIG      -0.13100
      2 C2        -53.2114    3.4110  -39.8001 C.ar   1 LIG       0.28900
      3 C3        -54.8966    1.9380  -39.1316 C.ar   1 LIG       0.28900
      4 C4        -53.1399    2.4004  -37.7652 C.ar   1 LIG       0.50700
      5 N1        -52.5525    3.2446  -38.6345 N.ar   1 LIG      -0.71900
      6 N2        -54.2911    1.7250  -37.9450 N.ar   1 LIG      -0.71900
      7 H1        -54.9057    2.9298  -41.0501 H      1 LIG       0.11500
      8 H2        -52.7432    4.0898  -40.5046 H      1 LIG       0.11400
      9 H3        -55.8241    1.3964  -39.2824 H      1 LIG       0.11400
     10 H4        -52.6318    2.2472  -36.8210 H      1 LIG       0.14100
@<TRIPOS>BOND
      1       1       2 ar
      2       1       3 ar
      3       2       5 ar
      4       3       6 ar
      5       4       5 ar
      6       4       6 ar
      7       1       7 1
      8       2       8 1
      9       3       9 1
     10       4      10 1
@<TRIPOS>ALT_TYPE
CGenFF_4.0_ALT_TYPE_SET
CGenFF_4.0 1 CG2R61 2 CG2R61 3 CG2R61 4 CG2R64 5 NG2R62 6 NG2R62 7 HGR61 8 HGR62 9 HGR62 10 HGR62
@<TRIPOS>MOLECULE
pyrimidine
 10 10 0 0 0
****
USER_CHARGES
INVALID_CHARGES
Pose:  12 Cluster:  12 Fr_nu:    996 TotEn:   -11.46
@<TRIPOS>ATOM
      1 C1        -52.1318  -10.2531  -21.1875 C.ar   1 LIG      -0.13100
      2 C2        -51.7494  -10.4512  -19.8763 C.ar   1 LIG       0.28900
      3 C3        -53.4495  -10.5442  -21.4755 C.ar   1 LIG       0.28900
      4 C4        -53.8405  -11.1462  -19.3187 C.ar   1 LIG       0.50700
      5 N1        -52.5809  -10.8983  -18.9125 N.ar   1 LIG      -0.71900
      6 N2        -54.3348  -10.9944  -20.5623 N.ar   1 LIG      -0.71900
      7 H1        -51.4434   -9.8935  -21.9404 H      1 LIG       0.11500
      8 H2        -50.7332  -10.2497  -19.5554 H      1 LIG       0.11400
      9 H3        -53.8417  -10.4203  -22.4791 H      1 LIG       0.11400
     10 H4        -54.5297  -11.5075  -18.5652 H      1 LIG       0.14100
@<TRIPOS>BOND
      1       1       2 ar
      2       1       3 ar
      3       2       5 ar
      4       3       6 ar
      5       4       5 ar
      6       4       6 ar
      7       1       7 1
      8       2       8 1
      9       3       9 1
     10       4      10 1
@<TRIPOS>ALT_TYPE
CGenFF_4.0_ALT_TYPE_SET
CGenFF_4.0 1 CG2R61 2 CG2R61 3 CG2R61 4 CG2R64 5 NG2R62 6 NG2R62 7 HGR61 8 HGR62 9 HGR62 10 HGR62
@<TRIPOS>MOLECULE
pyrimidine
 10 10 0 0 0
****
USER_CHARGES
INVALID_CHARGES
Pose:  13 Cluster:  13 Fr_nu: 127869 TotEn:   -11.43
@<TRIPOS>ATOM
      1 C1        -57.9718  -22.4526  -21.9948 C.ar   1 LIG      -0.13100
      2 C2        -57.6119  -23.7738  -22.1666 C.ar   1 LIG       0.28900
      3 C3        -57.1278  -21.7022  -21.2020 C.ar   1 LIG       0.28900
      4 C4        -55.7724  -23.4948  -20.8607 C.ar   1 LIG       0.50700
      5 N1        -56.5148  -24.3299  -21.6123 N.ar   1 LIG      -0.71900
      6 N2        -56.0155  -22.1928  -20.6170 N.ar   1 LIG      -0.71900
      7 H1        -58.8580  -22.0327  -22.4515 H      1 LIG       0.11500
      8 H2        -58.2142  -24.4414  -22.7731 H      1 LIG       0.11400
      9 H3        -57.3291  -20.6540  -21.0089 H      1 LIG       0.11400
     10 H4        -54.8857  -23.9153  -20.4024 H      1 LIG       0.14100
@<TRIPOS>BOND
      1       1       2 ar
      2       1       3 ar
      3       2       5 ar
      4       3       6 ar
      5       4       5 ar
      6       4       6 ar
      7       1       7 1
      8       2       8 1
      9       3       9 1
     10       4      10 1
@<TRIPOS>ALT_TYPE
CGenFF_4.0_ALT_TYPE_SET
CGenFF_4.0 1 CG2R61 2 CG2R61 3 CG2R61 4 CG2R64 5 NG2R62 6 NG2R62 7 HGR61 8 HGR62 9 HGR62 10 HGR62
@<TRIPOS>MOLECULE
pyrimidine
 10 10 0 0 0
****
USER_CHARGES
INVALID_CHARGES
Pose:  14 Cluster:  14 Fr_nu: 2371559 TotEn:   -11.39
@<TRIPOS>ATOM
      1 C1        -43.3928   -4.1437  -25.7002 C.ar   1 LIG      -0.13100
      2 C2        -42.8048   -2.9314  -25.4016 C.ar   1 LIG       0.28900
      3 C3        -43.4707   -4.4550  -27.0422 C.ar   1 LIG       0.28900
      4 C4        -42.4608   -2.4983  -27.6063 C.ar   1 LIG       0.50700
      5 N1        -42.3261   -2.0809  -26.3331 N.ar   1 LIG      -0.71900
      6 N2        -43.0133   -3.6527  -28.0257 N.ar   1 LIG      -0.71900
      7 H1        -43.7684   -4.8065  -24.9322 H      1 LIG       0.11500
      8 H2        -42.6994   -2.6008  -24.3740 H      1 LIG       0.11400
      9 H3        -43.9172   -5.3861  -27.3738 H      1 LIG       0.11400
     10 H4        -42.0858   -1.8342  -28.3755 H      1 LIG       0.14100
@<TRIPOS>BOND
      1       1       2 ar
      2       1       3 ar
      3       2       5 ar
      4       3       6 ar
      5       4       5 ar
      6       4       6 ar
      7       1       7 1
      8       2       8 1
      9       3       9 1
     10       4      10 1
@<TRIPOS>ALT_TYPE
CGenFF_4.0_ALT_TYPE_SET
CGenFF_4.0 1 CG2R61 2 CG2R61 3 CG2R61 4 CG2R64 5 NG2R62 6 NG2R62 7 HGR61 8 HGR62 9 HGR62 10 HGR62
@<TRIPOS>MOLECULE
pyrimidine
 10 10 0 0 0
****
USER_CHARGES
INVALID_CHARGES
Pose:  15 Cluster:  15 Fr_nu: 3400888 TotEn:   -10.94
@<TRIPOS>ATOM
      1 C1        -86.0340  -11.9729  -30.9052 C.ar   1 LIG      -0.13100
      2 C2        -84.9554  -11.5697  -30.1447 C.ar   1 LIG       0.28900
      3 C3        -86.1107  -11.4259  -32.1697 C.ar   1 LIG       0.28900
      4 C4        -84.2037  -10.2375  -31.8261 C.ar   1 LIG       0.50700
      5 N1        -84.0178  -10.7003  -30.5753 N.ar   1 LIG      -0.71900
      6 N2        -85.2098  -10.5519  -32.6644 N.ar   1 LIG      -0.71900
      7 H1        -86.7715  -12.6719  -30.5342 H      1 LIG       0.11500
      8 H2        -84.8113  -11.9460  -29.1377 H      1 LIG       0.11400
      9 H3        -86.9237  -11.6827  -32.8402 H      1 LIG       0.11400
     10 H4        -83.4661   -9.5367  -32.1974 H      1 LIG       0.14100
@<TRIPOS>BOND
      1       1       2 ar
      2       1       3 ar
      3       2       5 ar
      4       3       6 ar
      5       4       5 ar
      6       4       6 ar
      7       1       7 1
      8       2       8 1
      9       3       9 1
     10       4      10 1
@<TRIPOS>ALT_TYPE
CGenFF_4.0_ALT_TYPE_SET
CGenFF_4.0 1 CG2R61 2 CG2R61 3 CG2R61 4 CG2R64 5 NG2R62 6 NG2R62 7 HGR61 8 HGR62 9 HGR62 10 HGR62
@<TRIPOS>MOLECULE
pyrimidine
 10 10 0 0 0
****
USER_CHARGES
INVALID_CHARGES
Pose:  16 Cluster:  16 Fr_nu: 2670986 TotEn:   -10.87
@<TRIPOS>ATOM
      1 C1        -84.2913  -11.4193  -30.6398 C.ar   1 LIG      -0.13100
      2 C2        -83.8960  -10.3486  -29.8640 C.ar   1 LIG       0.28900
      3 C3        -84.7260  -11.1068  -31.9116 C.ar   1 LIG       0.28900
      4 C4        -84.3631   -8.8928  -31.5461 C.ar   1 LIG       0.50700
      5 N1        -83.9189   -9.0677  -30.2869 N.ar   1 LIG      -0.71900
      6 N2        -84.7754   -9.8498  -32.3992 N.ar   1 LIG      -0.71900
      7 H1        -84.2625  -12.4372  -30.2747 H      1 LIG       0.11500
      8 H2        -83.5393  -10.4960  -28.8504 H      1 LIG       0.11400
      9 H3        -85.0573  -11.8819  -32.5940 H      1 LIG       0.11400
     10 H4        -84.3931   -7.8736  -31.9115 H      1 LIG       0.14100
@<TRIPOS>BOND
      1       1       2 ar
      2       1       3 ar
      3       2       5 ar
      4       3       6 ar
      5       4       5 ar
      6       4       6 ar
      7       1       7 1
      8       2       8 1
      9       3       9 1
     10       4      10 1
@<TRIPOS>ALT_TYPE
CGenFF_4.0_ALT_TYPE_SET
CGenFF_4.0 1 CG2R61 2 CG2R61 3 CG2R61 4 CG2R64 5 NG2R62 6 NG2R62 7 HGR61 8 HGR62 9 HGR62 10 HGR62
@<TRIPOS>MOLECULE
pyrimidine
 10 10 0 0 0
****
USER_CHARGES
INVALID_CHARGES
Pose:  17 Cluster:  17 Fr_nu: 2314274 TotEn:   -10.69
@<TRIPOS>ATOM
      1 C1        -64.6852    1.1514  -49.0964 C.ar   1 LIG      -0.13100
      2 C2        -63.4321    0.7014  -48.7332 C.ar   1 LIG       0.28900
      3 C3        -65.0436    2.3870  -48.5975 C.ar   1 LIG       0.28900
      4 C4        -63.0510    2.5868  -47.5220 C.ar   1 LIG       0.50700
      5 N1        -62.5859    1.3958  -47.9445 N.ar   1 LIG      -0.71900
      6 N2        -64.2484    3.1347  -47.8045 N.ar   1 LIG      -0.71900
      7 H1        -65.3436    0.5731  -49.7306 H      1 LIG       0.11500
      8 H2        -63.0632   -0.2589  -49.0767 H      1 LIG       0.11400
      9 H3        -66.0096    2.8229  -48.8282 H      1 LIG       0.11400
     10 H4        -62.3924    3.1655  -46.8860 H      1 LIG       0.14100
@<TRIPOS>BOND
      1       1       2 ar
      2       1       3 ar
      3       2       5 ar
      4       3       6 ar
      5       4       5 ar
      6       4       6 ar
      7       1       7 1
      8       2       8 1
      9       3       9 1
     10       4      10 1
@<TRIPOS>ALT_TYPE
CGenFF_4.0_ALT_TYPE_SET
CGenFF_4.0 1 CG2R61 2 CG2R61 3 CG2R61 4 CG2R64 5 NG2R62 6 NG2R62 7 HGR61 8 HGR62 9 HGR62 10 HGR62
@<TRIPOS>MOLECULE
pyrimidine
 10 10 0 0 0
****
USER_CHARGES
INVALID_CHARGES
Pose:  18 Cluster:  18 Fr_nu: 420516 TotEn:   -10.63
@<TRIPOS>ATOM
      1 C1        -56.3906    2.3092  -42.4833 C.ar   1 LIG      -0.13100
      2 C2        -56.1253    1.9371  -41.1811 C.ar   1 LIG       0.28900
      3 C3        -55.4951    3.1961  -43.0450 C.ar   1 LIG       0.28900
      4 C4        -54.2701    3.2495  -41.1309 C.ar   1 LIG       0.50700
      5 N1        -55.0702    2.3895  -40.4724 N.ar   1 LIG      -0.71900
      6 N2        -54.4201    3.6886  -42.3953 N.ar   1 LIG      -0.71900
      7 H1        -57.2450    1.9305  -43.0281 H      1 LIG       0.11500
      8 H2        -56.7737    1.2441  -40.6560 H      1 LIG       0.11400
      9 H3        -55.6215    3.5465  -44.0636 H      1 LIG       0.11400
     10 H4        -53.4152    3.6297  -40.5853 H      1 LIG       0.14100
@<TRIPOS>BOND
      1       1       2 ar
      2       1       3 ar
      3       2       5 ar
      4       3       6 ar
      5       4       5 ar
      6       4       6 ar
      7       1       7 1
      8       2       8 1
      9       3       9 1
     10       4      10 1
@<TRIPOS>ALT_TYPE
CGenFF_4.0_ALT_TYPE_SET
CGenFF_4.0 1 CG2R61 2 CG2R61 3 CG2R61 4 CG2R64 5 NG2R62 6 NG2R62 7 HGR61 8 HGR62 9 HGR62 10 HGR62
@<TRIPOS>MOLECULE
pyrimidine
 10 10 0 0 0
****
USER_CHARGES
INVALID_CHARGES
Pose:  19 Cluster:  19 Fr_nu: 2383172 TotEn:   -10.58
@<TRIPOS>ATOM
      1 C1        -41.0294   -2.2169  -26.5203 C.ar   1 LIG      -0.13100
      2 C2        -41.8934   -2.5129  -27.5549 C.ar   1 LIG       0.28900
      3 C3        -41.5253   -2.4262  -25.2498 C.ar   1 LIG       0.28900
      4 C4        -43.5135   -3.1403  -26.0890 C.ar   1 LIG       0.50700
      5 N1        -43.1469   -2.9781  -27.3746 N.ar   1 LIG      -0.71900
      6 N2        -42.7672   -2.8886  -24.9965 N.ar   1 LIG      -0.71900
      7 H1        -40.0286   -1.8447  -26.6941 H      1 LIG       0.11500
      8 H2        -41.5923   -2.3799  -28.5883 H      1 LIG       0.11400
      9 H3        -40.9196   -2.2212  -24.3737 H      1 LIG       0.11400
     10 H4        -44.5158   -3.5119  -25.9148 H      1 LIG       0.14100
@<TRIPOS>BOND
      1       1       2 ar
      2       1       3 ar
      3       2       5 ar
      4       3       6 ar
      5       4       5 ar
      6       4       6 ar
      7       1       7 1
      8       2       8 1
      9       3       9 1
     10       4      10 1
@<TRIPOS>ALT_TYPE
CGenFF_4.0_ALT_TYPE_SET
CGenFF_4.0 1 CG2R61 2 CG2R61 3 CG2R61 4 CG2R64 5 NG2R62 6 NG2R62 7 HGR61 8 HGR62 9 HGR62 10 HGR62
@<TRIPOS>MOLECULE
pyrimidine
 10 10 0 0 0
****
USER_CHARGES
INVALID_CHARGES
Pose:  20 Cluster:  20 Fr_nu: 717951 TotEn:   -10.08
@<TRIPOS>ATOM
      1 C1        -49.6070  -14.2063  -13.6278 C.ar   1 LIG      -0.13100
      2 C2        -50.7856  -13.5340  -13.8796 C.ar   1 LIG       0.28900
      3 C3        -48.7114  -13.5539  -12.8055 C.ar   1 LIG       0.28900
      4 C4        -50.1239  -11.7866  -12.5851 C.ar   1 LIG       0.50700
      5 N1        -51.0780  -12.3183  -13.3728 N.ar   1 LIG      -0.71900
      6 N2        -48.9380  -12.3387  -12.2648 N.ar   1 LIG      -0.71900
      7 H1        -49.3987  -15.1811  -14.0480 H      1 LIG       0.11500
      8 H2        -51.5502  -13.9676  -14.5150 H      1 LIG       0.11400
      9 H3        -47.7577  -14.0036  -12.5514 H      1 LIG       0.11400
     10 H4        -50.3318  -10.8100  -12.1652 H      1 LIG       0.14100
@<TRIPOS>BOND
      1       1       2 ar
      2       1       3 ar
      3       2       5 ar
      4       3       6 ar
      5       4       5 ar
      6       4       6 ar
      7       1       7 1
      8       2       8 1
      9       3       9 1
     10       4      10 1
@<TRIPOS>ALT_TYPE
CGenFF_4.0_ALT_TYPE_SET
CGenFF_4.0 1 CG2R61 2 CG2R61 3 CG2R61 4 CG2R64 5 NG2R62 6 NG2R62 7 HGR61 8 HGR62 9 HGR62 10 HGR62
@<TRIPOS>MOLECULE
pyrimidine
 10 10 0 0 0
****
USER_CHARGES
INVALID_CHARGES
Pose:  21 Cluster:  21 Fr_nu: 1463126 TotEn:    -9.86
@<TRIPOS>ATOM
      1 C1        -55.6608    2.3941  -41.9565 C.ar   1 LIG      -0.13100
      2 C2        -56.1383    1.7322  -40.8437 C.ar   1 LIG       0.28900
      3 C3        -54.5192    3.1440  -41.7611 C.ar   1 LIG       0.28900
      4 C4        -54.4471    2.5548  -39.5669 C.ar   1 LIG       0.50700
      5 N1        -55.5542    1.7906  -39.6289 N.ar   1 LIG      -0.71900
      6 N2        -53.8839    3.2473  -40.5753 N.ar   1 LIG      -0.71900
      7 H1        -56.1499    2.3294  -42.9193 H      1 LIG       0.11500
      8 H2        -57.0306    1.1183  -40.9001 H      1 LIG       0.11400
      9 H3        -54.0704    3.6999  -42.5772 H      1 LIG       0.11400
     10 H4        -53.9579    2.6206  -38.6027 H      1 LIG       0.14100
@<TRIPOS>BOND
      1       1       2 ar
      2       1       3 ar
      3       2       5 ar
      4       3       6 ar
      5       4       5 ar
      6       4       6 ar
      7       1       7 1
      8       2       8 1
      9       3       9 1
     10       4      10 1
@<TRIPOS>ALT_TYPE
CGenFF_4.0_ALT_TYPE_SET
CGenFF_4.0 1 CG2R61 2 CG2R61 3 CG2R61 4 CG2R64 5 NG2R62 6 NG2R62 7 HGR61 8 HGR62 9 HGR62 10 HGR62
@<TRIPOS>MOLECULE
pyrimidine
 10 10 0 0 0
****
USER_CHARGES
INVALID_CHARGES
Pose:  22 Cluster:  22 Fr_nu: 2242416 TotEn:    -9.68
@<TRIPOS>ATOM
      1 C1        -63.0682  -19.5719  -51.4518 C.ar   1 LIG      -0.13100
      2 C2        -62.9406  -18.7536  -52.5557 C.ar   1 LIG       0.28900
      3 C3        -61.9270  -20.2511  -51.0770 C.ar   1 LIG       0.28900
      4 C4        -60.7505  -19.3178  -52.7834 C.ar   1 LIG       0.50700
      5 N1        -61.7925  -18.6023  -53.2478 N.ar   1 LIG      -0.71900
      6 N2        -60.7468  -20.1474  -51.7225 N.ar   1 LIG      -0.71900
      7 H1        -64.0020  -19.6744  -50.9154 H      1 LIG       0.11500
      8 H2        -63.7838  -18.1799  -52.9250 H      1 LIG       0.11400
      9 H3        -61.9304  -20.9183  -50.2219 H      1 LIG       0.11400
     10 H4        -59.8157  -19.2162  -53.3210 H      1 LIG       0.14100
@<TRIPOS>BOND
      1       1       2 ar
      2       1       3 ar
      3       2       5 ar
      4       3       6 ar
      5       4       5 ar
      6       4       6 ar
      7       1       7 1
      8       2       8 1
      9       3       9 1
     10       4      10 1
@<TRIPOS>ALT_TYPE
CGenFF_4.0_ALT_TYPE_SET
CGenFF_4.0 1 CG2R61 2 CG2R61 3 CG2R61 4 CG2R64 5 NG2R62 6 NG2R62 7 HGR61 8 HGR62 9 HGR62 10 HGR62
@<TRIPOS>MOLECULE
pyrimidine
 10 10 0 0 0
****
USER_CHARGES
INVALID_CHARGES
Pose:  23 Cluster:  23 Fr_nu: 184167 TotEn:    -9.54
@<TRIPOS>ATOM
      1 C1        -85.8766   -8.8013  -30.9800 C.ar   1 LIG      -0.13100
      2 C2        -85.8367   -9.3891  -32.2279 C.ar   1 LIG       0.28900
      3 C3        -84.6867   -8.2621  -30.5357 C.ar   1 LIG       0.28900
      4 C4        -83.6300   -8.8898  -32.4479 C.ar   1 LIG       0.50700
      5 N1        -84.7264   -9.4514  -32.9919 N.ar   1 LIG      -0.71900
      6 N2        -83.5399   -8.2888  -31.2460 N.ar   1 LIG      -0.71900
      7 H1        -86.7816   -8.7657  -30.3885 H      1 LIG       0.11500
      8 H2        -86.7232   -9.8399  -32.6606 H      1 LIG       0.11400
      9 H3        -84.6202   -7.7797  -29.5665 H      1 LIG       0.11400
     10 H4        -82.7234   -8.9263  -33.0394 H      1 LIG       0.14100
@<TRIPOS>BOND
      1       1       2 ar
      2       1       3 ar
      3       2       5 ar
      4       3       6 ar
      5       4       5 ar
      6       4       6 ar
      7       1       7 1
      8       2       8 1
      9       3       9 1
     10       4      10 1
@<TRIPOS>ALT_TYPE
CGenFF_4.0_ALT_TYPE_SET
CGenFF_4.0 1 CG2R61 2 CG2R61 3 CG2R61 4 CG2R64 5 NG2R62 6 NG2R62 7 HGR61 8 HGR62 9 HGR62 10 HGR62
@<TRIPOS>MOLECULE
pyrimidine
 10 10 0 0 0
****
USER_CHARGES
INVALID_CHARGES
Pose:  24 Cluster:  24 Fr_nu: 3399961 TotEn:    -9.27
@<TRIPOS>ATOM
      1 C1        -84.2801  -10.6739  -30.5244 C.ar   1 LIG      -0.13100
      2 C2        -85.5466  -10.5027  -30.0037 C.ar   1 LIG       0.28900
      3 C3        -84.1226  -10.3056  -31.8448 C.ar   1 LIG       0.28900
      4 C4        -86.3056   -9.6880  -31.9854 C.ar   1 LIG       0.50700
      5 N1        -86.5865  -10.0105  -30.7085 N.ar   1 LIG      -0.71900
      6 N2        -85.1174   -9.8074  -32.6080 N.ar   1 LIG      -0.71900
      7 H1        -83.4640  -11.0713  -29.9358 H      1 LIG       0.11500
      8 H2        -85.7665  -10.7645  -28.9744 H      1 LIG       0.11400
      9 H3        -83.1631  -10.4046  -32.3409 H      1 LIG       0.11400
     10 H4        -87.1228   -9.2912  -32.5752 H      1 LIG       0.14100
@<TRIPOS>BOND
      1       1       2 ar
      2       1       3 ar
      3       2       5 ar
      4       3       6 ar
      5       4       5 ar
      6       4       6 ar
      7       1       7 1
      8       2       8 1
      9       3       9 1
     10       4      10 1
@<TRIPOS>ALT_TYPE
CGenFF_4.0_ALT_TYPE_SET
CGenFF_4.0 1 CG2R61 2 CG2R61 3 CG2R61 4 CG2R64 5 NG2R62 6 NG2R62 7 HGR61 8 HGR62 9 HGR62 10 HGR62
@<TRIPOS>MOLECULE
pyrimidine
 10 10 0 0 0
****
USER_CHARGES
INVALID_CHARGES
Pose:  25 Cluster:  25 Fr_nu: 3612467 TotEn:    -9.24
@<TRIPOS>ATOM
      1 C1        -49.4924  -13.1729  -13.9699 C.ar   1 LIG      -0.13100
      2 C2        -48.5513  -12.4285  -13.2881 C.ar   1 LIG       0.28900
      3 C3        -50.7063  -12.5517  -14.1810 C.ar   1 LIG       0.28900
      4 C4        -49.9909  -10.6784  -13.1106 C.ar   1 LIG       0.50700
      5 N1        -48.7677  -11.1736  -12.8425 N.ar   1 LIG      -0.71900
      6 N2        -50.9910  -11.3008  -13.7635 N.ar   1 LIG      -0.71900
      7 H1        -49.2916  -14.1780  -14.3159 H      1 LIG       0.11500
      8 H2        -47.5678  -12.8331  -13.0751 H      1 LIG       0.11400
      9 H3        -51.5081  -13.0584  -14.7071 H      1 LIG       0.11400
     10 H4        -50.1926   -9.6725  -12.7632 H      1 LIG       0.14100
@<TRIPOS>BOND
      1       1       2 ar
      2       1       3 ar
      3       2       5 ar
      4       3       6 ar
      5       4       5 ar
      6       4       6 ar
      7       1       7 1
      8       2       8 1
      9       3       9 1
     10       4      10 1
@<TRIPOS>ALT_TYPE
CGenFF_4.0_ALT_TYPE_SET
CGenFF_4.0 1 CG2R61 2 CG2R61 3 CG2R61 4 CG2R64 5 NG2R62 6 NG2R62 7 HGR61 8 HGR62 9 HGR62 10 HGR62
@<TRIPOS>MOLECULE
pyrimidine
 10 10 0 0 0
****
USER_CHARGES
INVALID_CHARGES
Pose:  26 Cluster:  26 Fr_nu: 267674 TotEn:    -9.20
@<TRIPOS>ATOM
      1 C1        -53.0015  -11.0660  -20.8807 C.ar   1 LIG      -0.13100
      2 C2        -53.3344  -12.0797  -21.7560 C.ar   1 LIG       0.28900
      3 C3        -52.2008  -11.4332  -19.8186 C.ar   1 LIG       0.28900
      4 C4        -52.1465  -13.5883  -20.5394 C.ar   1 LIG       0.50700
      5 N1        -52.9228  -13.3568  -21.6151 N.ar   1 LIG      -0.71900
      6 N2        -51.7534  -12.6899  -19.6163 N.ar   1 LIG      -0.71900
      7 H1        -53.3460  -10.0498  -21.0180 H      1 LIG       0.11500
      8 H2        -53.9602  -11.8868  -22.6206 H      1 LIG       0.11400
      9 H3        -51.8878  -10.7052  -19.0780 H      1 LIG       0.11400
     10 H4        -51.8023  -14.6060  -20.4010 H      1 LIG       0.14100
@<TRIPOS>BOND
      1       1       2 ar
      2       1       3 ar
      3       2       5 ar
      4       3       6 ar
      5       4       5 ar
      6       4       6 ar
      7       1       7 1
      8       2       8 1
      9       3       9 1
     10       4      10 1
@<TRIPOS>ALT_TYPE
CGenFF_4.0_ALT_TYPE_SET
CGenFF_4.0 1 CG2R61 2 CG2R61 3 CG2R61 4 CG2R64 5 NG2R62 6 NG2R62 7 HGR61 8 HGR62 9 HGR62 10 HGR62
@<TRIPOS>MOLECULE
pyrimidine
 10 10 0 0 0
****
USER_CHARGES
INVALID_CHARGES
Pose:  27 Cluster:  27 Fr_nu: 134104 TotEn:    -9.18
@<TRIPOS>ATOM
      1 C1        -53.6837  -10.4214  -20.7049 C.ar   1 LIG      -0.13100
      2 C2        -54.2539  -11.2540  -19.7636 C.ar   1 LIG       0.28900
      3 C3        -52.7986  -11.0229  -21.5761 C.ar   1 LIG       0.28900
      4 C4        -53.1085  -13.0410  -20.5770 C.ar   1 LIG       0.50700
      5 N1        -53.9879  -12.5735  -19.6707 N.ar   1 LIG      -0.71900
      6 N2        -52.4865  -12.3350  -21.5405 N.ar   1 LIG      -0.71900
      7 H1        -53.9153   -9.3660  -20.7564 H      1 LIG       0.11500
      8 H2        -54.9615  -10.8713  -19.0361 H      1 LIG       0.11400
      9 H3        -52.3003  -10.4489  -22.3498 H      1 LIG       0.11400
     10 H4        -52.8756  -14.0975  -20.5249 H      1 LIG       0.14100
@<TRIPOS>BOND
      1       1       2 ar
      2       1       3 ar
      3       2       5 ar
      4       3       6 ar
      5       4       5 ar
      6       4       6 ar
      7       1       7 1
      8       2       8 1
      9       3       9 1
     10       4      10 1
@<TRIPOS>ALT_TYPE
CGenFF_4.0_ALT_TYPE_SET
CGenFF_4.0 1 CG2R61 2 CG2R61 3 CG2R61 4 CG2R64 5 NG2R62 6 NG2R62 7 HGR61 8 HGR62 9 HGR62 10 HGR62
@<TRIPOS>MOLECULE
pyrimidine
 10 10 0 0 0
****
USER_CHARGES
INVALID_CHARGES
Pose:  28 Cluster:  28 Fr_nu:  89348 TotEn:    -9.15
@<TRIPOS>ATOM
      1 C1        -64.2449    1.3536  -48.6087 C.ar   1 LIG      -0.13100
      2 C2        -62.9822    0.7970  -48.6210 C.ar   1 LIG       0.28900
      3 C3        -64.6231    1.9497  -47.4231 C.ar   1 LIG       0.28900
      4 C4        -62.6292    1.4261  -46.4654 C.ar   1 LIG       0.50700
      5 N1        -62.1447    0.8152  -47.5634 N.ar   1 LIG      -0.71900
      6 N2        -63.8376    2.0043  -46.3275 N.ar   1 LIG      -0.71900
      7 H1        -64.8960    1.3243  -49.4721 H      1 LIG       0.11500
      8 H2        -62.5978    0.3061  -49.5085 H      1 LIG       0.11400
      9 H3        -65.5979    2.4134  -47.3179 H      1 LIG       0.11400
     10 H4        -61.9779    1.4545  -45.6004 H      1 LIG       0.14100
@<TRIPOS>BOND
      1       1       2 ar
      2       1       3 ar
      3       2       5 ar
      4       3       6 ar
      5       4       5 ar
      6       4       6 ar
      7       1       7 1
      8       2       8 1
      9       3       9 1
     10       4      10 1
@<TRIPOS>ALT_TYPE
CGenFF_4.0_ALT_TYPE_SET
CGenFF_4.0 1 CG2R61 2 CG2R61 3 CG2R61 4 CG2R64 5 NG2R62 6 NG2R62 7 HGR61 8 HGR62 9 HGR62 10 HGR62
@<TRIPOS>MOLECULE
pyrimidine
 10 10 0 0 0
****
USER_CHARGES
INVALID_CHARGES
Pose:  29 Cluster:  29 Fr_nu: 2786367 TotEn:    -8.79
@<TRIPOS>ATOM
      1 C1        -86.2245  -10.4089  -31.6895 C.ar   1 LIG      -0.13100
      2 C2        -86.2828   -9.1655  -31.0937 C.ar   1 LIG       0.28900
      3 C3        -85.1382  -10.6264  -32.5122 C.ar   1 LIG       0.28900
      4 C4        -84.3465   -8.5351  -32.1037 C.ar   1 LIG       0.50700
      5 N1        -85.3576   -8.2013  -31.2793 N.ar   1 LIG      -0.71900
      6 N2        -84.1768   -9.7083  -32.7428 N.ar   1 LIG      -0.71900
      7 H1        -86.9811  -11.1638  -31.5228 H      1 LIG       0.11500
      8 H2        -87.1000   -8.9026  -30.4307 H      1 LIG       0.11400
      9 H3        -85.0072  -11.5733  -33.0246 H      1 LIG       0.11400
     10 H4        -83.5893   -7.7790  -32.2717 H      1 LIG       0.14100
@<TRIPOS>BOND
      1       1       2 ar
      2       1       3 ar
      3       2       5 ar
      4       3       6 ar
      5       4       5 ar
      6       4       6 ar
      7       1       7 1
      8       2       8 1
      9       3       9 1
     10       4      10 1
@<TRIPOS>ALT_TYPE
CGenFF_4.0_ALT_TYPE_SET
CGenFF_4.0 1 CG2R61 2 CG2R61 3 CG2R61 4 CG2R64 5 NG2R62 6 NG2R62 7 HGR61 8 HGR62 9 HGR62 10 HGR62
@<TRIPOS>MOLECULE
pyrimidine
 10 10 0 0 0
****
USER_CHARGES
INVALID_CHARGES
Pose:  30 Cluster:  30 Fr_nu: 170096 TotEn:    -8.66
@<TRIPOS>ATOM
      1 C1        -52.5194  -14.1159  -20.2410 C.ar   1 LIG      -0.13100
      2 C2        -53.1849  -12.9512  -19.9170 C.ar   1 LIG       0.28900
      3 C3        -51.9394  -14.1438  -21.4927 C.ar   1 LIG       0.28900
      4 C4        -52.6752  -12.0392  -21.9358 C.ar   1 LIG       0.50700
      5 N1        -53.2828  -11.8892  -20.7434 N.ar   1 LIG      -0.71900
      6 N2        -51.9980  -13.1196  -22.3691 N.ar   1 LIG      -0.71900
      7 H1        -52.4567  -14.9527  -19.5583 H      1 LIG       0.11500
      8 H2        -53.6724  -12.8366  -18.9550 H      1 LIG       0.11400
      9 H3        -51.3957  -15.0171  -21.8363 H      1 LIG       0.11400
     10 H4        -52.7388  -11.2019  -22.6200 H      1 LIG       0.14100
@<TRIPOS>BOND
      1       1       2 ar
      2       1       3 ar
      3       2       5 ar
      4       3       6 ar
      5       4       5 ar
      6       4       6 ar
      7       1       7 1
      8       2       8 1
      9       3       9 1
     10       4      10 1
@<TRIPOS>ALT_TYPE
CGenFF_4.0_ALT_TYPE_SET
CGenFF_4.0 1 CG2R61 2 CG2R61 3 CG2R61 4 CG2R64 5 NG2R62 6 NG2R62 7 HGR61 8 HGR62 9 HGR62 10 HGR62
@<TRIPOS>MOLECULE
pyrimidine
 10 10 0 0 0
****
USER_CHARGES
INVALID_CHARGES
Pose:  31 Cluster:  31 Fr_nu: 284570 TotEn:    -8.49
@<TRIPOS>ATOM
      1 C1        -52.7026  -13.4005  -20.2634 C.ar   1 LIG      -0.13100
      2 C2        -51.5826  -13.0189  -20.9737 C.ar   1 LIG       0.28900
      3 C3        -53.5658  -12.3813  -19.9168 C.ar   1 LIG       0.28900
      4 C4        -52.2340  -10.8416  -20.9280 C.ar   1 LIG       0.50700
      5 N1        -51.3160  -11.7436  -21.3243 N.ar   1 LIG      -0.71900
      6 N2        -53.3618  -11.0859  -20.2338 N.ar   1 LIG      -0.71900
      7 H1        -52.8913  -14.4315  -19.9955 H      1 LIG       0.11500
      8 H2        -50.8468  -13.7502  -21.2899 H      1 LIG       0.11400
      9 H3        -54.4724  -12.5843  -19.3572 H      1 LIG       0.11400
     10 H4        -52.0447   -9.8091  -21.1952 H      1 LIG       0.14100
@<TRIPOS>BOND
      1       1       2 ar
      2       1       3 ar
      3       2       5 ar
      4       3       6 ar
      5       4       5 ar
      6       4       6 ar
      7       1       7 1
      8       2       8 1
      9       3       9 1
     10       4      10 1
@<TRIPOS>ALT_TYPE
CGenFF_4.0_ALT_TYPE_SET
CGenFF_4.0 1 CG2R61 2 CG2R61 3 CG2R61 4 CG2R64 5 NG2R62 6 NG2R62 7 HGR61 8 HGR62 9 HGR62 10 HGR62
@<TRIPOS>MOLECULE
pyrimidine
 10 10 0 0 0
****
USER_CHARGES
INVALID_CHARGES
Pose:  32 Cluster:  32 Fr_nu: 3429437 TotEn:    -8.37
@<TRIPOS>ATOM
      1 C1        -83.0200   -9.2949  -31.2630 C.ar   1 LIG      -0.13100
      2 C2        -83.6040   -8.9081  -32.4521 C.ar   1 LIG       0.28900
      3 C3        -83.5981  -10.3819  -30.6398 C.ar   1 LIG       0.28900
      4 C4        -85.1426  -10.5741  -32.2965 C.ar   1 LIG       0.50700
      5 N1        -84.6702   -9.5274  -32.9998 N.ar   1 LIG      -0.71900
      6 N2        -84.6642  -11.0477  -31.1301 N.ar   1 LIG      -0.71900
      7 H1        -82.1650   -8.7795  -30.8465 H      1 LIG       0.11500
      8 H2        -83.2190   -8.0639  -33.0138 H      1 LIG       0.11400
      9 H3        -83.2086  -10.7585  -29.7002 H      1 LIG       0.11400
     10 H4        -85.9994  -11.0896  -32.7127 H      1 LIG       0.14100
@<TRIPOS>BOND
      1       1       2 ar
      2       1       3 ar
      3       2       5 ar
      4       3       6 ar
      5       4       5 ar
      6       4       6 ar
      7       1       7 1
      8       2       8 1
      9       3       9 1
     10       4      10 1
@<TRIPOS>ALT_TYPE
CGenFF_4.0_ALT_TYPE_SET
CGenFF_4.0 1 CG2R61 2 CG2R61 3 CG2R61 4 CG2R64 5 NG2R62 6 NG2R62 7 HGR61 8 HGR62 9 HGR62 10 HGR62
@<TRIPOS>MOLECULE
pyrimidine
 10 10 0 0 0
****
USER_CHARGES
INVALID_CHARGES
Pose:  33 Cluster:  33 Fr_nu:  56130 TotEn:    -8.32
@<TRIPOS>ATOM
      1 C1        -52.0527  -13.0567  -19.8409 C.ar   1 LIG      -0.13100
      2 C2        -51.1205  -12.4410  -19.0307 C.ar   1 LIG       0.28900
      3 C3        -53.1196  -12.2714  -20.2270 C.ar   1 LIG       0.28900
      4 C4        -52.2989  -10.4975  -19.0665 C.ar   1 LIG       0.50700
      5 N1        -51.2126  -11.1583  -18.6229 N.ar   1 LIG      -0.71900
      6 N2        -53.2751  -10.9833  -19.8569 N.ar   1 LIG      -0.71900
      7 H1        -51.9537  -14.0877  -20.1528 H      1 LIG       0.11500
      8 H2        -50.2477  -12.9787  -18.6765 H      1 LIG       0.11400
      9 H3        -53.9031  -12.6685  -20.8633 H      1 LIG       0.11400
     10 H4        -52.3989   -9.4655  -18.7534 H      1 LIG       0.14100
@<TRIPOS>BOND
      1       1       2 ar
      2       1       3 ar
      3       2       5 ar
      4       3       6 ar
      5       4       5 ar
      6       4       6 ar
      7       1       7 1
      8       2       8 1
      9       3       9 1
     10       4      10 1
@<TRIPOS>ALT_TYPE
CGenFF_4.0_ALT_TYPE_SET
CGenFF_4.0 1 CG2R61 2 CG2R61 3 CG2R61 4 CG2R64 5 NG2R62 6 NG2R62 7 HGR61 8 HGR62 9 HGR62 10 HGR62
@<TRIPOS>MOLECULE
pyrimidine
 10 10 0 0 0
****
USER_CHARGES
INVALID_CHARGES
Pose:  34 Cluster:  34 Fr_nu: 102445 TotEn:    -8.12
@<TRIPOS>ATOM
      1 C1        -60.0262  -22.7877  -36.5253 C.ar   1 LIG      -0.13100
      2 C2        -59.0630  -22.4589  -35.5933 C.ar   1 LIG       0.28900
      3 C3        -61.1044  -23.5014  -36.0432 C.ar   1 LIG       0.28900
      4 C4        -60.2365  -23.4905  -33.9424 C.ar   1 LIG       0.50700
      5 N1        -59.1364  -22.7954  -34.2889 N.ar   1 LIG      -0.71900
      6 N2        -61.2423  -23.8710  -34.7530 N.ar   1 LIG      -0.71900
      7 H1        -59.9415  -22.5047  -37.5659 H      1 LIG       0.11500
      8 H2        -58.1790  -21.8990  -35.8788 H      1 LIG       0.11400
      9 H3        -61.9112  -23.8054  -36.7012 H      1 LIG       0.11400
     10 H4        -60.3210  -23.7749  -32.9007 H      1 LIG       0.14100
@<TRIPOS>BOND
      1       1       2 ar
      2       1       3 ar
      3       2       5 ar
      4       3       6 ar
      5       4       5 ar
      6       4       6 ar
      7       1       7 1
      8       2       8 1
      9       3       9 1
     10       4      10 1
@<TRIPOS>ALT_TYPE
CGenFF_4.0_ALT_TYPE_SET
CGenFF_4.0 1 CG2R61 2 CG2R61 3 CG2R61 4 CG2R64 5 NG2R62 6 NG2R62 7 HGR61 8 HGR62 9 HGR62 10 HGR62
@<TRIPOS>MOLECULE
pyrimidine
 10 10 0 0 0
****
USER_CHARGES
INVALID_CHARGES
Pose:  35 Cluster:  35 Fr_nu: 2299303 TotEn:    -7.78
@<TRIPOS>ATOM
      1 C1        -68.6943   -2.3307  -56.7299 C.ar   1 LIG      -0.13100
      2 C2        -69.5607   -1.3267  -56.3481 C.ar   1 LIG       0.28900
      3 C3        -67.3761   -2.1535  -56.3626 C.ar   1 LIG       0.28900
      4 C4        -67.8688   -0.1731  -55.3614 C.ar   1 LIG       0.50700
      5 N1        -69.1805   -0.2300  -55.6605 N.ar   1 LIG      -0.71900
      6 N2        -66.9267   -1.0828  -55.6756 N.ar   1 LIG      -0.71900
      7 H1        -69.0268   -3.1999  -57.2814 H      1 LIG       0.11500
      8 H2        -70.6162   -1.3782  -56.5922 H      1 LIG       0.11400
      9 H3        -66.6217   -2.8895  -56.6190 H      1 LIG       0.11400
     10 H4        -67.5354    0.6976  -54.8102 H      1 LIG       0.14100
@<TRIPOS>BOND
      1       1       2 ar
      2       1       3 ar
      3       2       5 ar
      4       3       6 ar
      5       4       5 ar
      6       4       6 ar
      7       1       7 1
      8       2       8 1
      9       3       9 1
     10       4      10 1
@<TRIPOS>ALT_TYPE
CGenFF_4.0_ALT_TYPE_SET
CGenFF_4.0 1 CG2R61 2 CG2R61 3 CG2R61 4 CG2R64 5 NG2R62 6 NG2R62 7 HGR61 8 HGR62 9 HGR62 10 HGR62
@<TRIPOS>MOLECULE
pyrimidine
 10 10 0 0 0
****
USER_CHARGES
INVALID_CHARGES
Pose:  36 Cluster:  36 Fr_nu: 644104 TotEn:    -7.68
@<TRIPOS>ATOM
      1 C1        -53.1612  -11.4420  -21.4069 C.ar   1 LIG      -0.13100
      2 C2        -53.5766  -11.4997  -20.0922 C.ar   1 LIG       0.28900
      3 C3        -52.4051  -12.5113  -21.8416 C.ar   1 LIG       0.28900
      4 C4        -52.5392  -13.5010  -19.7997 C.ar   1 LIG       0.50700
      5 N1        -53.2827  -12.5180  -19.2573 N.ar   1 LIG      -0.71900
      6 N2        -52.0740  -13.5615  -21.0621 N.ar   1 LIG      -0.71900
      7 H1        -53.4116  -10.6124  -22.0544 H      1 LIG       0.11500
      8 H2        -54.1753  -10.7046  -19.6611 H      1 LIG       0.11400
      9 H3        -52.0329  -12.5542  -22.8595 H      1 LIG       0.11400
     10 H4        -52.2873  -14.3312  -19.1512 H      1 LIG       0.14100
@<TRIPOS>BOND
      1       1       2 ar
      2       1       3 ar
      3       2       5 ar
      4       3       6 ar
      5       4       5 ar
      6       4       6 ar
      7       1       7 1
      8       2       8 1
      9       3       9 1
     10       4      10 1
@<TRIPOS>ALT_TYPE
CGenFF_4.0_ALT_TYPE_SET
CGenFF_4.0 1 CG2R61 2 CG2R61 3 CG2R61 4 CG2R64 5 NG2R62 6 NG2R62 7 HGR61 8 HGR62 9 HGR62 10 HGR62
@<TRIPOS>MOLECULE
pyrimidine
 10 10 0 0 0
****
USER_CHARGES
INVALID_CHARGES
Pose:  37 Cluster:  37 Fr_nu: 2993259 TotEn:    -7.47
@<TRIPOS>ATOM
      1 C1        -45.1753   -4.0179  -23.0693 C.ar   1 LIG      -0.13100
      2 C2        -46.3652   -3.7706  -22.4156 C.ar   1 LIG       0.28900
      3 C3        -44.0317   -3.6710  -22.3794 C.ar   1 LIG       0.28900
      4 C4        -45.2597   -2.9328  -20.6148 C.ar   1 LIG       0.50700
      5 N1        -46.4444   -3.2272  -21.1832 N.ar   1 LIG      -0.71900
      6 N2        -44.0370   -3.1243  -21.1460 N.ar   1 LIG      -0.71900
      7 H1        -45.1412   -4.4550  -24.0583 H      1 LIG       0.11500
      8 H2        -47.3162   -4.0099  -22.8789 H      1 LIG       0.11400
      9 H3        -43.0498   -3.8273  -22.8128 H      1 LIG       0.11400
     10 H4        -45.2935   -2.4941  -19.6250 H      1 LIG       0.14100
@<TRIPOS>BOND
      1       1       2 ar
      2       1       3 ar
      3       2       5 ar
      4       3       6 ar
      5       4       5 ar
      6       4       6 ar
      7       1       7 1
      8       2       8 1
      9       3       9 1
     10       4      10 1
@<TRIPOS>ALT_TYPE
CGenFF_4.0_ALT_TYPE_SET
CGenFF_4.0 1 CG2R61 2 CG2R61 3 CG2R61 4 CG2R64 5 NG2R62 6 NG2R62 7 HGR61 8 HGR62 9 HGR62 10 HGR62
@<TRIPOS>MOLECULE
pyrimidine
 10 10 0 0 0
****
USER_CHARGES
INVALID_CHARGES
Pose:  38 Cluster:  38 Fr_nu: 170963 TotEn:    -7.32
@<TRIPOS>ATOM
      1 C1        -52.4921  -13.4108  -21.2596 C.ar   1 LIG      -0.13100
      2 C2        -51.5824  -13.0531  -20.2854 C.ar   1 LIG       0.28900
      3 C3        -53.4256  -12.4487  -21.5868 C.ar   1 LIG       0.28900
      4 C4        -52.5356  -11.0000  -20.0782 C.ar   1 LIG       0.50700
      5 N1        -51.5752  -11.8517  -19.6715 N.ar   1 LIG      -0.71900
      6 N2        -53.4768  -11.2283  -21.0140 N.ar   1 LIG      -0.71900
      7 H1        -52.4747  -14.3821  -21.7354 H      1 LIG       0.11500
      8 H2        -50.8112  -13.7438  -19.9620 H      1 LIG       0.11400
      9 H3        -54.1815  -12.6387  -22.3411 H      1 LIG       0.11400
     10 H4        -52.5540  -10.0278  -19.6011 H      1 LIG       0.14100
@<TRIPOS>BOND
      1       1       2 ar
      2       1       3 ar
      3       2       5 ar
      4       3       6 ar
      5       4       5 ar
      6       4       6 ar
      7       1       7 1
      8       2       8 1
      9       3       9 1
     10       4      10 1
@<TRIPOS>ALT_TYPE
CGenFF_4.0_ALT_TYPE_SET
CGenFF_4.0 1 CG2R61 2 CG2R61 3 CG2R61 4 CG2R64 5 NG2R62 6 NG2R62 7 HGR61 8 HGR62 9 HGR62 10 HGR62
@<TRIPOS>MOLECULE
pyrimidine
 10 10 0 0 0
****
USER_CHARGES
INVALID_CHARGES
Pose:  39 Cluster:  39 Fr_nu:    571 TotEn:    -7.29
@<TRIPOS>ATOM
      1 C1        -53.8421  -11.8433  -19.6242 C.ar   1 LIG      -0.13100
      2 C2        -52.4842  -11.7093  -19.4182 C.ar   1 LIG       0.28900
      3 C3        -54.3956  -10.9735  -20.5414 C.ar   1 LIG       0.28900
      4 C4        -52.3727  -10.0098  -20.9236 C.ar   1 LIG       0.50700
      5 N1        -51.7159  -10.7999  -20.0531 N.ar   1 LIG      -0.71900
      6 N2        -53.6879  -10.0408  -21.2118 N.ar   1 LIG      -0.71900
      7 H1        -54.4342  -12.5819  -19.1006 H      1 LIG       0.11500
      8 H2        -51.9609  -12.3487  -18.7156 H      1 LIG       0.11400
      9 H3        -55.4556  -11.0031  -20.7690 H      1 LIG       0.11400
     10 H4        -51.7803   -9.2694  -21.4471 H      1 LIG       0.14100
@<TRIPOS>BOND
      1       1       2 ar
      2       1       3 ar
      3       2       5 ar
      4       3       6 ar
      5       4       5 ar
      6       4       6 ar
      7       1       7 1
      8       2       8 1
      9       3       9 1
     10       4      10 1
@<TRIPOS>ALT_TYPE
CGenFF_4.0_ALT_TYPE_SET
CGenFF_4.0 1 CG2R61 2 CG2R61 3 CG2R61 4 CG2R64 5 NG2R62 6 NG2R62 7 HGR61 8 HGR62 9 HGR62 10 HGR62
@<TRIPOS>MOLECULE
pyrimidine
 10 10 0 0 0
****
USER_CHARGES
INVALID_CHARGES
Pose:  40 Cluster:  40 Fr_nu:  35121 TotEn:    -7.07
@<TRIPOS>ATOM
      1 C1        -53.3436  -10.4855  -20.3791 C.ar   1 LIG      -0.13100
      2 C2        -53.6437  -11.6928  -20.9763 C.ar   1 LIG       0.28900
      3 C3        -52.4456  -10.5438  -19.3330 C.ar   1 LIG       0.28900
      4 C4        -52.2512  -12.7972  -19.5592 C.ar   1 LIG       0.50700
      5 N1        -53.1139  -12.8721  -20.5905 N.ar   1 LIG      -0.71900
      6 N2        -51.8780  -11.6867  -18.8950 N.ar   1 LIG      -0.71900
      7 H1        -53.7838   -9.5541  -20.7092 H      1 LIG       0.11500
      8 H2        -54.3396  -11.7465  -21.8065 H      1 LIG       0.11400
      9 H3        -52.1492   -9.6459  -18.8015 H      1 LIG       0.11400
     10 H4        -51.8111  -13.7297  -19.2277 H      1 LIG       0.14100
@<TRIPOS>BOND
      1       1       2 ar
      2       1       3 ar
      3       2       5 ar
      4       3       6 ar
      5       4       5 ar
      6       4       6 ar
      7       1       7 1
      8       2       8 1
      9       3       9 1
     10       4      10 1
@<TRIPOS>ALT_TYPE
CGenFF_4.0_ALT_TYPE_SET
CGenFF_4.0 1 CG2R61 2 CG2R61 3 CG2R61 4 CG2R64 5 NG2R62 6 NG2R62 7 HGR61 8 HGR62 9 HGR62 10 HGR62
@<TRIPOS>MOLECULE
pyrimidine
 10 10 0 0 0
****
USER_CHARGES
INVALID_CHARGES
Pose:  41 Cluster:  41 Fr_nu: 2376997 TotEn:    -6.97
@<TRIPOS>ATOM
      1 C1        -47.2366  -11.9769  -23.4065 C.ar   1 LIG      -0.13100
      2 C2        -47.6029  -12.9468  -24.3173 C.ar   1 LIG       0.28900
      3 C3        -48.2763  -11.3546  -22.7464 C.ar   1 LIG       0.28900
      4 C4        -49.8051  -12.6119  -23.8641 C.ar   1 LIG       0.50700
      5 N1        -48.8824  -13.2909  -24.5719 N.ar   1 LIG      -0.71900
      6 N2        -49.5771  -11.6481  -22.9514 N.ar   1 LIG      -0.71900
      7 H1        -46.2018  -11.7210  -23.2222 H      1 LIG       0.11500
      8 H2        -46.8550  -13.4902  -24.8845 H      1 LIG       0.11400
      9 H3        -48.0864  -10.5787  -22.0126 H      1 LIG       0.11400
     10 H4        -50.8413  -12.8671  -24.0492 H      1 LIG       0.14100
@<TRIPOS>BOND
      1       1       2 ar
      2       1       3 ar
      3       2       5 ar
      4       3       6 ar
      5       4       5 ar
      6       4       6 ar
      7       1       7 1
      8       2       8 1
      9       3       9 1
     10       4      10 1
@<TRIPOS>ALT_TYPE
CGenFF_4.0_ALT_TYPE_SET
CGenFF_4.0 1 CG2R61 2 CG2R61 3 CG2R61 4 CG2R64 5 NG2R62 6 NG2R62 7 HGR61 8 HGR62 9 HGR62 10 HGR62
@<TRIPOS>MOLECULE
pyrimidine
 10 10 0 0 0
****
USER_CHARGES
INVALID_CHARGES
Pose:  42 Cluster:  42 Fr_nu: 2375644 TotEn:    -6.70
@<TRIPOS>ATOM
      1 C1        -48.5595  -11.6304  -23.8856 C.ar   1 LIG      -0.13100
      2 C2        -48.4449  -12.8052  -24.6006 C.ar   1 LIG       0.28900
      3 C3        -49.5929  -11.5858  -22.9723 C.ar   1 LIG       0.28900
      4 C4        -50.2377  -13.6949  -23.5229 C.ar   1 LIG       0.50700
      5 N1        -49.2697  -13.8614  -24.4441 N.ar   1 LIG      -0.71900
      6 N2        -50.4541  -12.6033  -22.7643 N.ar   1 LIG      -0.71900
      7 H1        -47.8836  -10.7986  -24.0319 H      1 LIG       0.11500
      8 H2        -47.6631  -12.9332  -25.3414 H      1 LIG       0.11400
      9 H3        -49.7625  -10.7036  -22.3645 H      1 LIG       0.11400
     10 H4        -50.9153  -14.5271  -23.3771 H      1 LIG       0.14100
@<TRIPOS>BOND
      1       1       2 ar
      2       1       3 ar
      3       2       5 ar
      4       3       6 ar
      5       4       5 ar
      6       4       6 ar
      7       1       7 1
      8       2       8 1
      9       3       9 1
     10       4      10 1
@<TRIPOS>ALT_TYPE
CGenFF_4.0_ALT_TYPE_SET
CGenFF_4.0 1 CG2R61 2 CG2R61 3 CG2R61 4 CG2R64 5 NG2R62 6 NG2R62 7 HGR61 8 HGR62 9 HGR62 10 HGR62
@<TRIPOS>MOLECULE
pyrimidine
 10 10 0 0 0
****
USER_CHARGES
INVALID_CHARGES
Pose:  43 Cluster:  43 Fr_nu:   1644 TotEn:    -6.40
@<TRIPOS>ATOM
      1 C1        -53.0345  -10.1193  -20.9506 C.ar   1 LIG      -0.13100
      2 C2        -51.8461  -10.6111  -20.4502 C.ar   1 LIG       0.28900
      3 C3        -54.1596  -10.8611  -20.6542 C.ar   1 LIG       0.28900
      4 C4        -52.9193  -12.3726  -19.4949 C.ar   1 LIG       0.50700
      5 N1        -51.7518  -11.7390  -19.7158 N.ar   1 LIG      -0.71900
      6 N2        -54.1385  -11.9969  -19.9264 N.ar   1 LIG      -0.71900
      7 H1        -53.0809   -9.2116  -21.5372 H      1 LIG       0.11500
      8 H2        -50.9089  -10.0962  -20.6317 H      1 LIG       0.11400
      9 H3        -55.1388  -10.5537  -21.0050 H      1 LIG       0.11400
     10 H4        -52.8729  -13.2821  -18.9085 H      1 LIG       0.14100
@<TRIPOS>BOND
      1       1       2 ar
      2       1       3 ar
      3       2       5 ar
      4       3       6 ar
      5       4       5 ar
      6       4       6 ar
      7       1       7 1
      8       2       8 1
      9       3       9 1
     10       4      10 1
@<TRIPOS>ALT_TYPE
CGenFF_4.0_ALT_TYPE_SET
CGenFF_4.0 1 CG2R61 2 CG2R61 3 CG2R61 4 CG2R64 5 NG2R62 6 NG2R62 7 HGR61 8 HGR62 9 HGR62 10 HGR62
@<TRIPOS>MOLECULE
pyrimidine
 10 10 0 0 0
****
USER_CHARGES
INVALID_CHARGES
Pose:  44 Cluster:  44 Fr_nu: 1917702 TotEn:    -5.77
@<TRIPOS>ATOM
      1 C1        -50.3787  -12.5491  -22.8676 C.ar   1 LIG      -0.13100
      2 C2        -49.2427  -12.6914  -22.0971 C.ar   1 LIG       0.28900
      3 C3        -50.4134  -13.3002  -24.0246 C.ar   1 LIG       0.28900
      4 C4        -48.3671  -14.1814  -23.5738 C.ar   1 LIG       0.50700
      5 N1        -48.2138  -13.5017  -22.4214 N.ar   1 LIG      -0.71900
      6 N2        -49.4215  -14.1296  -24.4100 N.ar   1 LIG      -0.71900
      7 H1        -51.1891  -11.8915  -22.5832 H      1 LIG       0.11500
      8 H2        -49.1251  -12.1410  -21.1700 H      1 LIG       0.11400
      9 H3        -51.2652  -13.2540  -24.6944 H      1 LIG       0.11400
     10 H4        -47.5553  -14.8391  -23.8593 H      1 LIG       0.14100
@<TRIPOS>BOND
      1       1       2 ar
      2       1       3 ar
      3       2       5 ar
      4       3       6 ar
      5       4       5 ar
      6       4       6 ar
      7       1       7 1
      8       2       8 1
      9       3       9 1
     10       4      10 1
@<TRIPOS>ALT_TYPE
CGenFF_4.0_ALT_TYPE_SET
CGenFF_4.0 1 CG2R61 2 CG2R61 3 CG2R61 4 CG2R64 5 NG2R62 6 NG2R62 7 HGR61 8 HGR62 9 HGR62 10 HGR62
@<TRIPOS>MOLECULE
pyrimidine
 10 10 0 0 0
****
USER_CHARGES
INVALID_CHARGES
Pose:  45 Cluster:  45 Fr_nu: 2376842 TotEn:    -2.39
@<TRIPOS>ATOM
      1 C1        -51.5945  -12.6395  -22.0909 C.ar   1 LIG      -0.13100
      2 C2        -51.5321  -13.5443  -23.1311 C.ar   1 LIG       0.28900
      3 C3        -50.5802  -11.7049  -22.0509 C.ar   1 LIG       0.28900
      4 C4        -49.6278  -12.5845  -23.9180 C.ar   1 LIG       0.50700
      5 N1        -50.5593  -13.5456  -24.0659 N.ar   1 LIG      -0.71900
      6 N2        -49.5771  -11.6481  -22.9514 N.ar   1 LIG      -0.71900
      7 H1        -52.3868  -12.6618  -21.3547 H      1 LIG       0.11500
      8 H2        -52.2855  -14.3162  -23.2447 H      1 LIG       0.11400
      9 H3        -50.5445  -10.9535  -21.2696 H      1 LIG       0.11400
     10 H4        -48.8338  -12.5627  -24.6544 H      1 LIG       0.14100
@<TRIPOS>BOND
      1       1       2 ar
      2       1       3 ar
      3       2       5 ar
      4       3       6 ar
      5       4       5 ar
      6       4       6 ar
      7       1       7 1
      8       2       8 1
      9       3       9 1
     10       4      10 1
@<TRIPOS>ALT_TYPE
CGenFF_4.0_ALT_TYPE_SET
CGenFF_4.0 1 CG2R61 2 CG2R61 3 CG2R61 4 CG2R64 5 NG2R62 6 NG2R62 7 HGR61 8 HGR62 9 HGR62 10 HGR62
@<TRIPOS>MOLECULE
pyrimidine
 10 10 0 0 0
****
USER_CHARGES
INVALID_CHARGES
Pose:  46 Cluster:  46 Fr_nu: 3511613 TotEn:    -1.86
@<TRIPOS>ATOM
      1 C1        -45.7349   -5.1491  -22.2347 C.ar   1 LIG      -0.13100
      2 C2        -46.5034   -4.2843  -21.4825 C.ar   1 LIG       0.28900
      3 C3        -45.0037   -4.5684  -23.2506 C.ar   1 LIG       0.28900
      4 C4        -45.8025   -2.5085  -22.7163 C.ar   1 LIG       0.50700
      5 N1        -46.5610   -2.9534  -21.6964 N.ar   1 LIG      -0.71900
      6 N2        -45.0139   -3.2466  -23.5207 N.ar   1 LIG      -0.71900
      7 H1        -45.7078   -6.2130  -22.0409 H      1 LIG       0.11500
      8 H2        -47.1124   -4.6489  -20.6624 H      1 LIG       0.11400
      9 H3        -44.3706   -5.1682  -23.8955 H      1 LIG       0.11400
     10 H4        -45.8304   -1.4434  -22.9113 H      1 LIG       0.14100
@<TRIPOS>BOND
      1       1       2 ar
      2       1       3 ar
      3       2       5 ar
      4       3       6 ar
      5       4       5 ar
      6       4       6 ar
      7       1       7 1
      8       2       8 1
      9       3       9 1
     10       4      10 1
@<TRIPOS>ALT_TYPE
CGenFF_4.0_ALT_TYPE_SET
CGenFF_4.0 1 CG2R61 2 CG2R61 3 CG2R61 4 CG2R64 5 NG2R62 6 NG2R62 7 HGR61 8 HGR62 9 HGR62 10 HGR62
@<TRIPOS>MOLECULE
pyrimidine
 10 10 0 0 0
****
USER_CHARGES
INVALID_CHARGES
Pose:  47 Cluster:  47 Fr_nu: 3601888 TotEn:    -1.16
@<TRIPOS>ATOM
      1 C1        -49.6201  -13.5278  -22.1598 C.ar   1 LIG      -0.13100
      2 C2        -48.5682  -14.3641  -21.8458 C.ar   1 LIG       0.28900
      3 C3        -49.6985  -13.1372  -23.4809 C.ar   1 LIG       0.28900
      4 C4        -47.8423  -14.3422  -23.9998 C.ar   1 LIG       0.50700
      5 N1        -47.6574  -14.7926  -22.7442 N.ar   1 LIG      -0.71900
      6 N2        -48.8234  -13.5267  -24.4311 N.ar   1 LIG      -0.71900
      7 H1        -50.3363  -13.1995  -21.4185 H      1 LIG       0.11500
      8 H2        -48.4247  -14.7234  -20.8326 H      1 LIG       0.11400
      9 H3        -50.4909  -12.4798  -23.8222 H      1 LIG       0.11400
     10 H4        -47.1246  -14.6699  -24.7420 H      1 LIG       0.14100
@<TRIPOS>BOND
      1       1       2 ar
      2       1       3 ar
      3       2       5 ar
      4       3       6 ar
      5       4       5 ar
      6       4       6 ar
      7       1       7 1
      8       2       8 1
      9       3       9 1
     10       4      10 1
@<TRIPOS>ALT_TYPE
CGenFF_4.0_ALT_TYPE_SET
CGenFF_4.0 1 CG2R61 2 CG2R61 3 CG2R61 4 CG2R64 5 NG2R62 6 NG2R62 7 HGR61 8 HGR62 9 HGR62 10 HGR62
@<TRIPOS>MOLECULE
naphtalene
 18 19 0 0 0
****
USER_CHARGES
INVALID_CHARGES
Pose:   1 Cluster:   1 Fr_nu:  17560 TotEn:   -14.43
@<TRIPOS>ATOM
      1 C1        -54.2196    3.4089  -42.3864 C.ar   1 LIG      -0.11500
      2 C2        -55.3231    2.6366  -42.0362 C.ar   1 LIG      -0.11500
      3 C3        -52.6542    3.2597  -37.7821 C.ar   1 LIG      -0.11500
      4 C4        -53.7577    2.4874  -37.4320 C.ar   1 LIG      -0.11500
      5 C5        -53.2771    3.7595  -41.4192 C.ar   1 LIG      -0.11700
      6 C6        -55.4884    2.2118  -40.7177 C.ar   1 LIG      -0.11700
      7 C7        -52.4888    3.6844  -39.1007 C.ar   1 LIG      -0.11700
      8 C8        -54.7003    2.1367  -38.3990 C.ar   1 LIG      -0.11700
      9 C9        -53.4276    3.3408  -40.0871 C.ar   1 LIG       0.00400
     10 C10       -54.5498    2.5555  -39.7311 C.ar   1 LIG       0.00400
     11 H1        -54.0916    3.7397  -43.4129 H      1 LIG       0.11500
     12 H2        -56.0560    2.3640  -42.7899 H      1 LIG       0.11500
     13 H3        -51.9206    3.5326  -37.0287 H      1 LIG       0.11500
     14 H4        -53.8859    2.1580  -36.4050 H      1 LIG       0.11500
     15 H5        -52.4225    4.3643  -41.7156 H      1 LIG       0.11500
     16 H6        -56.3583    1.6085  -40.4666 H      1 LIG       0.11500
     17 H7        -51.6185    4.2870  -39.3518 H      1 LIG       0.11500
     18 H8        -55.5554    1.5326  -38.1027 H      1 LIG       0.11500
@<TRIPOS>BOND
      1       1       2 ar
      2       1       5 ar
      3       2       6 ar
      4       3       4 ar
      5       3       7 ar
      6       4       8 ar
      7       5       9 ar
      8       6      10 ar
      9       7       9 ar
     10       8      10 ar
     11       9      10 ar
     12       1      11 1
     13       2      12 1
     14       3      13 1
     15       4      14 1
     16       5      15 1
     17       6      16 1
     18       7      17 1
     19       8      18 1
@<TRIPOS>ALT_TYPE
CGenFF_4.0_ALT_TYPE_SET
CGenFF_4.0 1 CG2R61 2 CG2R61 3 CG2R61 4 CG2R61 5 CG2R61 6 CG2R61 7 CG2R61 8 CG2R61 9 CG2R61 10 CG2R61 11 HGR61 12 HGR61 13 HGR61 14 HGR61 15 HGR61 16 HGR61 17 HGR61 18 HGR61
@<TRIPOS>MOLECULE
naphtalene
 18 19 0 0 0
****
USER_CHARGES
INVALID_CHARGES
Pose:   2 Cluster:   2 Fr_nu:  57526 TotEn:   -13.15
@<TRIPOS>ATOM
      1 C1        -69.0050   -1.7838  -29.7948 C.ar   1 LIG      -0.11500
      2 C2        -68.7924   -0.4203  -29.9749 C.ar   1 LIG      -0.11500
      3 C3        -65.5088   -1.8820  -26.4126 C.ar   1 LIG      -0.11500
      4 C4        -65.2963   -0.5185  -26.5928 C.ar   1 LIG      -0.11500
      5 C5        -68.2439   -2.4926  -28.8648 C.ar   1 LIG      -0.11700
      6 C6        -67.8180    0.2398  -29.2259 C.ar   1 LIG      -0.11700
      7 C7        -66.4834   -2.5421  -27.1616 C.ar   1 LIG      -0.11700
      8 C8        -66.0573    0.1903  -27.5228 C.ar   1 LIG      -0.11700
      9 C9        -67.2587   -1.8444  -28.1022 C.ar   1 LIG       0.00400
     10 C10       -67.0425   -0.4578  -28.2854 C.ar   1 LIG       0.00400
     11 H1        -69.7634   -2.2972  -30.3786 H      1 LIG       0.11500
     12 H2        -69.3856    0.1306  -30.6990 H      1 LIG       0.11500
     13 H3        -64.9159   -2.4336  -25.6884 H      1 LIG       0.11500
     14 H4        -64.5368   -0.0059  -26.0097 H      1 LIG       0.11500
     15 H5        -68.4271   -3.5579  -28.7410 H      1 LIG       0.11500
     16 H6        -67.6692    1.3061  -29.3828 H      1 LIG       0.11500
     17 H7        -66.6325   -3.6082  -27.0040 H      1 LIG       0.11500
     18 H8        -65.8738    1.2556  -27.6473 H      1 LIG       0.11500
@<TRIPOS>BOND
      1       1       2 ar
      2       1       5 ar
      3       2       6 ar
      4       3       4 ar
      5       3       7 ar
      6       4       8 ar
      7       5       9 ar
      8       6      10 ar
      9       7       9 ar
     10       8      10 ar
     11       9      10 ar
     12       1      11 1
     13       2      12 1
     14       3      13 1
     15       4      14 1
     16       5      15 1
     17       6      16 1
     18       7      17 1
     19       8      18 1
@<TRIPOS>ALT_TYPE
CGenFF_4.0_ALT_TYPE_SET
CGenFF_4.0 1 CG2R61 2 CG2R61 3 CG2R61 4 CG2R61 5 CG2R61 6 CG2R61 7 CG2R61 8 CG2R61 9 CG2R61 10 CG2R61 11 HGR61 12 HGR61 13 HGR61 14 HGR61 15 HGR61 16 HGR61 17 HGR61 18 HGR61
@<TRIPOS>MOLECULE
naphtalene
 18 19 0 0 0
****
USER_CHARGES
INVALID_CHARGES
Pose:   3 Cluster:   3 Fr_nu: 132950 TotEn:   -12.34
@<TRIPOS>ATOM
      1 C1        -41.7615  -13.7710  -41.3345 C.ar   1 LIG      -0.11500
      2 C2        -43.1202  -14.0068  -41.5224 C.ar   1 LIG      -0.11500
      3 C3        -42.0899  -15.4966  -36.7971 C.ar   1 LIG      -0.11500
      4 C4        -43.4486  -15.7323  -36.9852 C.ar   1 LIG      -0.11500
      5 C5        -41.1611  -14.0811  -40.1139 C.ar   1 LIG      -0.11700
      6 C6        -43.8836  -14.5534  -40.4906 C.ar   1 LIG      -0.11700
      7 C7        -41.3264  -14.9500  -37.8291 C.ar   1 LIG      -0.11700
      8 C8        -44.0491  -15.4222  -38.2057 C.ar   1 LIG      -0.11700
      9 C9        -41.9143  -14.6318  -39.0642 C.ar   1 LIG       0.00400
     10 C10       -43.2959  -14.8715  -39.2554 C.ar   1 LIG       0.00400
     11 H1        -41.1678  -13.3450  -42.1379 H      1 LIG       0.11500
     12 H2        -43.5866  -13.7653  -42.4731 H      1 LIG       0.11500
     13 H3        -41.6227  -15.7380  -35.8465 H      1 LIG       0.11500
     14 H4        -44.0421  -16.1570  -36.1809 H      1 LIG       0.11500
     15 H5        -40.0976  -13.8879  -39.9892 H      1 LIG       0.11500
     16 H6        -44.9439  -14.7297  -40.6598 H      1 LIG       0.11500
     17 H7        -40.2661  -14.7745  -37.6599 H      1 LIG       0.11500
     18 H8        -45.1128  -15.6146  -38.3303 H      1 LIG       0.11500
@<TRIPOS>BOND
      1       1       2 ar
      2       1       5 ar
      3       2       6 ar
      4       3       4 ar
      5       3       7 ar
      6       4       8 ar
      7       5       9 ar
      8       6      10 ar
      9       7       9 ar
     10       8      10 ar
     11       9      10 ar
     12       1      11 1
     13       2      12 1
     14       3      13 1
     15       4      14 1
     16       5      15 1
     17       6      16 1
     18       7      17 1
     19       8      18 1
@<TRIPOS>ALT_TYPE
CGenFF_4.0_ALT_TYPE_SET
CGenFF_4.0 1 CG2R61 2 CG2R61 3 CG2R61 4 CG2R61 5 CG2R61 6 CG2R61 7 CG2R61 8 CG2R61 9 CG2R61 10 CG2R61 11 HGR61 12 HGR61 13 HGR61 14 HGR61 15 HGR61 16 HGR61 17 HGR61 18 HGR61
@<TRIPOS>MOLECULE
naphtalene
 18 19 0 0 0
****
USER_CHARGES
INVALID_CHARGES
Pose:   4 Cluster:   4 Fr_nu: 443126 TotEn:   -12.31
@<TRIPOS>ATOM
      1 C1        -53.1027    3.0033  -36.4921 C.ar   1 LIG      -0.11500
      2 C2        -52.6804    4.3262  -36.5839 C.ar   1 LIG      -0.11500
      3 C3        -54.6053    3.1625  -41.1170 C.ar   1 LIG      -0.11500
      4 C4        -54.1829    4.4854  -41.2086 C.ar   1 LIG      -0.11500
      5 C5        -53.6877    2.3788  -37.5941 C.ar   1 LIG      -0.11700
      6 C6        -52.8412    5.0297  -37.7778 C.ar   1 LIG      -0.11700
      7 C7        -54.4444    2.4590  -39.9230 C.ar   1 LIG      -0.11700
      8 C8        -53.5980    5.1100  -40.1067 C.ar   1 LIG      -0.11700
      9 C9        -53.8576    3.0718  -38.8038 C.ar   1 LIG       0.00400
     10 C10       -53.4281    4.4170  -38.8970 C.ar   1 LIG       0.00400
     11 H1        -52.9777    2.4563  -35.5622 H      1 LIG       0.11500
     12 H2        -52.2248    4.8113  -35.7255 H      1 LIG       0.11500
     13 H3        -55.0609    2.6766  -41.9752 H      1 LIG       0.11500
     14 H4        -54.3095    5.0324  -42.1383 H      1 LIG       0.11500
     15 H5        -54.0108    1.3442  -37.4994 H      1 LIG       0.11500
     16 H6        -52.5033    6.0628  -37.8271 H      1 LIG       0.11500
     17 H7        -54.7816    1.4257  -39.8742 H      1 LIG       0.11500
     18 H8        -53.2755    6.1449  -40.2009 H      1 LIG       0.11500
@<TRIPOS>BOND
      1       1       2 ar
      2       1       5 ar
      3       2       6 ar
      4       3       4 ar
      5       3       7 ar
      6       4       8 ar
      7       5       9 ar
      8       6      10 ar
      9       7       9 ar
     10       8      10 ar
     11       9      10 ar
     12       1      11 1
     13       2      12 1
     14       3      13 1
     15       4      14 1
     16       5      15 1
     17       6      16 1
     18       7      17 1
     19       8      18 1
@<TRIPOS>ALT_TYPE
CGenFF_4.0_ALT_TYPE_SET
CGenFF_4.0 1 CG2R61 2 CG2R61 3 CG2R61 4 CG2R61 5 CG2R61 6 CG2R61 7 CG2R61 8 CG2R61 9 CG2R61 10 CG2R61 11 HGR61 12 HGR61 13 HGR61 14 HGR61 15 HGR61 16 HGR61 17 HGR61 18 HGR61
@<TRIPOS>MOLECULE
naphtalene
 18 19 0 0 0
****
USER_CHARGES
INVALID_CHARGES
Pose:   5 Cluster:   5 Fr_nu: 134911 TotEn:   -12.23
@<TRIPOS>ATOM
      1 C1        -43.7798  -15.0510  -36.3252 C.ar   1 LIG      -0.11500
      2 C2        -42.6923  -14.2608  -36.6854 C.ar   1 LIG      -0.11500
      3 C3        -44.7984  -15.7910  -41.0249 C.ar   1 LIG      -0.11500
      4 C4        -43.7108  -15.0008  -41.3850 C.ar   1 LIG      -0.11500
      5 C5        -44.5785  -15.6313  -37.3110 C.ar   1 LIG      -0.11700
      6 C6        -42.3992  -14.0479  -38.0325 C.ar   1 LIG      -0.11700
      7 C7        -45.0914  -16.0039  -39.6776 C.ar   1 LIG      -0.11700
      8 C8        -42.9121  -14.4204  -40.3993 C.ar   1 LIG      -0.11700
      9 C9        -44.2983  -15.4276  -38.6721 C.ar   1 LIG       0.00400
     10 C10       -43.1923  -14.6240  -39.0382 C.ar   1 LIG       0.00400
     11 H1        -44.0079  -15.2159  -35.2762 H      1 LIG       0.11500
     12 H2        -42.0710  -13.8097  -35.9171 H      1 LIG       0.11500
     13 H3        -45.4201  -16.2425  -41.7929 H      1 LIG       0.11500
     14 H4        -43.4841  -14.8350  -42.4341 H      1 LIG       0.11500
     15 H5        -45.4238  -16.2449  -37.0063 H      1 LIG       0.11500
     16 H6        -41.5438  -13.4271  -38.2911 H      1 LIG       0.11500
     17 H7        -45.9463  -16.6254  -39.4193 H      1 LIG       0.11500
     18 H8        -42.0671  -13.8061  -40.7037 H      1 LIG       0.11500
@<TRIPOS>BOND
      1       1       2 ar
      2       1       5 ar
      3       2       6 ar
      4       3       4 ar
      5       3       7 ar
      6       4       8 ar
      7       5       9 ar
      8       6      10 ar
      9       7       9 ar
     10       8      10 ar
     11       9      10 ar
     12       1      11 1
     13       2      12 1
     14       3      13 1
     15       4      14 1
     16       5      15 1
     17       6      16 1
     18       7      17 1
     19       8      18 1
@<TRIPOS>ALT_TYPE
CGenFF_4.0_ALT_TYPE_SET
CGenFF_4.0 1 CG2R61 2 CG2R61 3 CG2R61 4 CG2R61 5 CG2R61 6 CG2R61 7 CG2R61 8 CG2R61 9 CG2R61 10 CG2R61 11 HGR61 12 HGR61 13 HGR61 14 HGR61 15 HGR61 16 HGR61 17 HGR61 18 HGR61
@<TRIPOS>MOLECULE
naphtalene
 18 19 0 0 0
****
USER_CHARGES
INVALID_CHARGES
Pose:   6 Cluster:   6 Fr_nu:  89968 TotEn:   -11.88
@<TRIPOS>ATOM
      1 C1        -71.7821   -1.8103  -31.4856 C.ar   1 LIG      -0.11500
      2 C2        -71.7036   -0.4220  -31.4285 C.ar   1 LIG      -0.11500
      3 C3        -67.8554   -2.1494  -28.6326 C.ar   1 LIG      -0.11500
      4 C4        -67.7770   -0.7611  -28.5757 C.ar   1 LIG      -0.11500
      5 C5        -70.8468   -2.5914  -30.8060 C.ar   1 LIG      -0.11700
      6 C6        -70.6897    0.1907  -30.6918 C.ar   1 LIG      -0.11700
      7 C7        -68.8695   -2.7621  -29.3694 C.ar   1 LIG      -0.11700
      8 C8        -68.7122    0.0200  -29.2552 C.ar   1 LIG      -0.11700
      9 C9        -69.8194   -1.9916  -30.0596 C.ar   1 LIG       0.00400
     10 C10       -69.7396   -0.5798  -30.0017 C.ar   1 LIG       0.00400
     11 H1        -72.5714   -2.2868  -32.0597 H      1 LIG       0.11500
     12 H2        -72.4324    0.1851  -31.9577 H      1 LIG       0.11500
     13 H3        -67.1269   -2.7572  -28.1035 H      1 LIG       0.11500
     14 H4        -66.9867   -0.2852  -28.0026 H      1 LIG       0.11500
     15 H5        -70.9273   -3.6748  -30.8650 H      1 LIG       0.11500
     16 H6        -70.6478    1.2775  -30.6607 H      1 LIG       0.11500
     17 H7        -68.9117   -3.8489  -29.3996 H      1 LIG       0.11500
     18 H8        -68.6315    1.1036  -29.1970 H      1 LIG       0.11500
@<TRIPOS>BOND
      1       1       2 ar
      2       1       5 ar
      3       2       6 ar
      4       3       4 ar
      5       3       7 ar
      6       4       8 ar
      7       5       9 ar
      8       6      10 ar
      9       7       9 ar
     10       8      10 ar
     11       9      10 ar
     12       1      11 1
     13       2      12 1
     14       3      13 1
     15       4      14 1
     16       5      15 1
     17       6      16 1
     18       7      17 1
     19       8      18 1
@<TRIPOS>ALT_TYPE
CGenFF_4.0_ALT_TYPE_SET
CGenFF_4.0 1 CG2R61 2 CG2R61 3 CG2R61 4 CG2R61 5 CG2R61 6 CG2R61 7 CG2R61 8 CG2R61 9 CG2R61 10 CG2R61 11 HGR61 12 HGR61 13 HGR61 14 HGR61 15 HGR61 16 HGR61 17 HGR61 18 HGR61
@<TRIPOS>MOLECULE
naphtalene
 18 19 0 0 0
****
USER_CHARGES
INVALID_CHARGES
Pose:   7 Cluster:   7 Fr_nu: 181488 TotEn:   -11.70
@<TRIPOS>ATOM
      1 C1        -56.3253    2.9993  -43.5022 C.ar   1 LIG      -0.11500
      2 C2        -55.2733    3.8957  -43.3393 C.ar   1 LIG      -0.11500
      3 C3        -55.7553    1.4960  -38.9101 C.ar   1 LIG      -0.11500
      4 C4        -54.7033    2.3924  -38.7472 C.ar   1 LIG      -0.11500
      5 C5        -56.7118    2.1761  -42.4441 C.ar   1 LIG      -0.11700
      6 C6        -54.6038    3.9726  -42.1178 C.ar   1 LIG      -0.11700
      7 C7        -56.4248    1.4191  -40.1317 C.ar   1 LIG      -0.11700
      8 C8        -54.3166    3.2155  -39.8053 C.ar   1 LIG      -0.11700
      9 C9        -56.0491    2.2400  -41.2075 C.ar   1 LIG       0.00400
     10 C10       -54.9793    3.1516  -41.0419 C.ar   1 LIG       0.00400
     11 H1        -56.8458    2.9395  -44.4536 H      1 LIG       0.11500
     12 H2        -54.9734    4.5362  -44.1635 H      1 LIG       0.11500
     13 H3        -56.0559    0.8551  -38.0860 H      1 LIG       0.11500
     14 H4        -54.1823    2.4508  -37.7961 H      1 LIG       0.11500
     15 H5        -57.5366    1.4826  -42.5942 H      1 LIG       0.11500
     16 H6        -53.7847    4.6810  -42.0127 H      1 LIG       0.11500
     17 H7        -57.2444    0.7113  -40.2363 H      1 LIG       0.11500
     18 H8        -53.4913    3.9087  -39.6556 H      1 LIG       0.11500
@<TRIPOS>BOND
      1       1       2 ar
      2       1       5 ar
      3       2       6 ar
      4       3       4 ar
      5       3       7 ar
      6       4       8 ar
      7       5       9 ar
      8       6      10 ar
      9       7       9 ar
     10       8      10 ar
     11       9      10 ar
     12       1      11 1
     13       2      12 1
     14       3      13 1
     15       4      14 1
     16       5      15 1
     17       6      16 1
     18       7      17 1
     19       8      18 1
@<TRIPOS>ALT_TYPE
CGenFF_4.0_ALT_TYPE_SET
CGenFF_4.0 1 CG2R61 2 CG2R61 3 CG2R61 4 CG2R61 5 CG2R61 6 CG2R61 7 CG2R61 8 CG2R61 9 CG2R61 10 CG2R61 11 HGR61 12 HGR61 13 HGR61 14 HGR61 15 HGR61 16 HGR61 17 HGR61 18 HGR61
@<TRIPOS>MOLECULE
naphtalene
 18 19 0 0 0
****
USER_CHARGES
INVALID_CHARGES
Pose:   8 Cluster:   8 Fr_nu: 279545 TotEn:   -11.44
@<TRIPOS>ATOM
      1 C1        -60.5946  -22.8942  -36.3572 C.ar   1 LIG      -0.11500
      2 C2        -61.6792  -23.6292  -35.8879 C.ar   1 LIG      -0.11500
      3 C3        -58.3349  -23.5057  -32.0919 C.ar   1 LIG      -0.11500
      4 C4        -59.4196  -24.2407  -31.6227 C.ar   1 LIG      -0.11500
      5 C5        -59.4893  -22.6771  -35.5340 C.ar   1 LIG      -0.11700
      6 C6        -61.6628  -24.1499  -34.5938 C.ar   1 LIG      -0.11700
      7 C7        -58.3513  -22.9850  -33.3862 C.ar   1 LIG      -0.11700
      8 C8        -60.5249  -24.4578  -32.4458 C.ar   1 LIG      -0.11700
      9 C9        -59.4556  -23.1938  -34.2285 C.ar   1 LIG       0.00400
     10 C10       -60.5586  -23.9412  -33.7513 C.ar   1 LIG       0.00400
     11 H1        -60.6082  -22.4886  -37.3646 H      1 LIG       0.11500
     12 H2        -62.5391  -23.7979  -36.5297 H      1 LIG       0.11500
     13 H3        -57.4744  -23.3368  -31.4506 H      1 LIG       0.11500
     14 H4        -59.4060  -24.6448  -30.6148 H      1 LIG       0.11500
     15 H5        -58.6528  -22.0992  -35.9217 H      1 LIG       0.11500
     16 H6        -62.5213  -24.7219  -34.2480 H      1 LIG       0.11500
     17 H7        -57.4924  -22.4139  -33.7321 H      1 LIG       0.11500
     18 H8        -61.3619  -25.0350  -32.0580 H      1 LIG       0.11500
@<TRIPOS>BOND
      1       1       2 ar
      2       1       5 ar
      3       2       6 ar
      4       3       4 ar
      5       3       7 ar
      6       4       8 ar
      7       5       9 ar
      8       6      10 ar
      9       7       9 ar
     10       8      10 ar
     11       9      10 ar
     12       1      11 1
     13       2      12 1
     14       3      13 1
     15       4      14 1
     16       5      15 1
     17       6      16 1
     18       7      17 1
     19       8      18 1
@<TRIPOS>ALT_TYPE
CGenFF_4.0_ALT_TYPE_SET
CGenFF_4.0 1 CG2R61 2 CG2R61 3 CG2R61 4 CG2R61 5 CG2R61 6 CG2R61 7 CG2R61 8 CG2R61 9 CG2R61 10 CG2R61 11 HGR61 12 HGR61 13 HGR61 14 HGR61 15 HGR61 16 HGR61 17 HGR61 18 HGR61
@<TRIPOS>MOLECULE
naphtalene
 18 19 0 0 0
****
USER_CHARGES
INVALID_CHARGES
Pose:   9 Cluster:   9 Fr_nu: 235946 TotEn:   -11.13
@<TRIPOS>ATOM
      1 C1        -60.9608  -17.7838  -55.3884 C.ar   1 LIG      -0.11500
      2 C2        -59.7475  -18.3289  -54.9791 C.ar   1 LIG      -0.11500
      3 C3        -63.1404  -19.7061  -51.4862 C.ar   1 LIG      -0.11500
      4 C4        -61.9270  -20.2511  -51.0770 C.ar   1 LIG      -0.11500
      5 C5        -62.1109  -17.9873  -54.6252 C.ar   1 LIG      -0.11700
      6 C6        -59.6794  -19.0795  -53.8052 C.ar   1 LIG      -0.11700
      7 C7        -63.2085  -18.9553  -52.6602 C.ar   1 LIG      -0.11700
      8 C8        -60.7769  -20.0477  -51.8402 C.ar   1 LIG      -0.11700
      9 C9        -62.0609  -18.7404  -53.4407 C.ar   1 LIG       0.00400
     10 C10       -60.8270  -19.2947  -53.0246 C.ar   1 LIG       0.00400
     11 H1        -61.0133  -17.1999  -56.3027 H      1 LIG       0.11500
     12 H2        -58.8527  -18.1696  -55.5738 H      1 LIG       0.11500
     13 H3        -64.0357  -19.8649  -50.8918 H      1 LIG       0.11500
     14 H4        -61.8754  -20.8361  -50.1634 H      1 LIG       0.11500
     15 H5        -63.0486  -17.5522  -54.9645 H      1 LIG       0.11500
     16 H6        -58.7203  -19.4957  -53.5040 H      1 LIG       0.11500
     17 H7        -64.1675  -18.5385  -52.9607 H      1 LIG       0.11500
     18 H8        -59.8392  -20.4834  -51.5014 H      1 LIG       0.11500
@<TRIPOS>BOND
      1       1       2 ar
      2       1       5 ar
      3       2       6 ar
      4       3       4 ar
      5       3       7 ar
      6       4       8 ar
      7       5       9 ar
      8       6      10 ar
      9       7       9 ar
     10       8      10 ar
     11       9      10 ar
     12       1      11 1
     13       2      12 1
     14       3      13 1
     15       4      14 1
     16       5      15 1
     17       6      16 1
     18       7      17 1
     19       8      18 1
@<TRIPOS>ALT_TYPE
CGenFF_4.0_ALT_TYPE_SET
CGenFF_4.0 1 CG2R61 2 CG2R61 3 CG2R61 4 CG2R61 5 CG2R61 6 CG2R61 7 CG2R61 8 CG2R61 9 CG2R61 10 CG2R61 11 HGR61 12 HGR61 13 HGR61 14 HGR61 15 HGR61 16 HGR61 17 HGR61 18 HGR61
@<TRIPOS>MOLECULE
naphtalene
 18 19 0 0 0
****
USER_CHARGES
INVALID_CHARGES
Pose:  10 Cluster:  10 Fr_nu:   5736 TotEn:   -10.94
@<TRIPOS>ATOM
      1 C1        -49.2682   -8.7053  -19.4697 C.ar   1 LIG      -0.11500
      2 C2        -48.8418   -9.7863  -18.7039 C.ar   1 LIG      -0.11500
      3 C3        -53.3382  -11.1168  -20.6068 C.ar   1 LIG      -0.11500
      4 C4        -52.9117  -12.1977  -19.8409 C.ar   1 LIG      -0.11500
      5 C5        -50.4926   -8.7614  -20.1363 C.ar   1 LIG      -0.11700
      6 C6        -49.6379  -10.9274  -18.6016 C.ar   1 LIG      -0.11700
      7 C7        -52.5421   -9.9756  -20.7089 C.ar   1 LIG      -0.11700
      8 C8        -51.6873  -12.1418  -19.1743 C.ar   1 LIG      -0.11700
      9 C9        -51.3068   -9.9020  -20.0447 C.ar   1 LIG       0.00400
     10 C10       -50.8731  -11.0012  -19.2659 C.ar   1 LIG       0.00400
     11 H1        -48.6478   -7.8175  -19.5493 H      1 LIG       0.11500
     12 H2        -47.8886   -9.7416  -18.1851 H      1 LIG       0.11500
     13 H3        -54.2916  -11.1608  -21.1258 H      1 LIG       0.11500
     14 H4        -53.5318  -13.0858  -19.7628 H      1 LIG       0.11500
     15 H5        -50.8056   -7.9047  -20.7297 H      1 LIG       0.11500
     16 H6        -49.2849  -11.7603  -17.9971 H      1 LIG       0.11500
     17 H7        -52.8956   -9.1426  -21.3128 H      1 LIG       0.11500
     18 H8        -51.3737  -12.9987  -18.5815 H      1 LIG       0.11500
@<TRIPOS>BOND
      1       1       2 ar
      2       1       5 ar
      3       2       6 ar
      4       3       4 ar
      5       3       7 ar
      6       4       8 ar
      7       5       9 ar
      8       6      10 ar
      9       7       9 ar
     10       8      10 ar
     11       9      10 ar
     12       1      11 1
     13       2      12 1
     14       3      13 1
     15       4      14 1
     16       5      15 1
     17       6      16 1
     18       7      17 1
     19       8      18 1
@<TRIPOS>ALT_TYPE
CGenFF_4.0_ALT_TYPE_SET
CGenFF_4.0 1 CG2R61 2 CG2R61 3 CG2R61 4 CG2R61 5 CG2R61 6 CG2R61 7 CG2R61 8 CG2R61 9 CG2R61 10 CG2R61 11 HGR61 12 HGR61 13 HGR61 14 HGR61 15 HGR61 16 HGR61 17 HGR61 18 HGR61
@<TRIPOS>MOLECULE
naphtalene
 18 19 0 0 0
****
USER_CHARGES
INVALID_CHARGES
Pose:  11 Cluster:  11 Fr_nu:      2 TotEn:   -10.85
@<TRIPOS>ATOM
      1 C1        -74.1847  -14.6156  -45.9035 C.ar   1 LIG      -0.11500
      2 C2        -73.2358  -15.6334  -45.9299 C.ar   1 LIG      -0.11500
      3 C3        -71.2319  -11.9355  -43.1159 C.ar   1 LIG      -0.11500
      4 C4        -70.2832  -12.9534  -43.1423 C.ar   1 LIG      -0.11500
      5 C5        -73.9279  -13.4395  -45.1983 C.ar   1 LIG      -0.11700
      6 C6        -72.0267  -15.4791  -45.2513 C.ar   1 LIG      -0.11700
      7 C7        -72.4411  -12.0899  -43.7946 C.ar   1 LIG      -0.11700
      8 C8        -70.5398  -14.1296  -43.8474 C.ar   1 LIG      -0.11700
      9 C9        -72.7163  -13.2670  -44.5094 C.ar   1 LIG       0.00400
     10 C10       -71.7515  -14.3021  -44.5363 C.ar   1 LIG       0.00400
     11 H1        -75.1260  -14.7365  -46.4316 H      1 LIG       0.11500
     12 H2        -73.4366  -16.5485  -46.4794 H      1 LIG       0.11500
     13 H3        -71.0317  -11.0199  -42.5665 H      1 LIG       0.11500
     14 H4        -69.3426  -12.8325  -42.6129 H      1 LIG       0.11500
     15 H5        -74.6843  -12.6573  -45.1911 H      1 LIG       0.11500
     16 H6        -71.2993  -16.2875  -45.2860 H      1 LIG       0.11500
     17 H7        -73.1680  -11.2810  -43.7604 H      1 LIG       0.11500
     18 H8        -69.7839  -14.9122  -43.8542 H      1 LIG       0.11500
@<TRIPOS>BOND
      1       1       2 ar
      2       1       5 ar
      3       2       6 ar
      4       3       4 ar
      5       3       7 ar
      6       4       8 ar
      7       5       9 ar
      8       6      10 ar
      9       7       9 ar
     10       8      10 ar
     11       9      10 ar
     12       1      11 1
     13       2      12 1
     14       3      13 1
     15       4      14 1
     16       5      15 1
     17       6      16 1
     18       7      17 1
     19       8      18 1
@<TRIPOS>ALT_TYPE
CGenFF_4.0_ALT_TYPE_SET
CGenFF_4.0 1 CG2R61 2 CG2R61 3 CG2R61 4 CG2R61 5 CG2R61 6 CG2R61 7 CG2R61 8 CG2R61 9 CG2R61 10 CG2R61 11 HGR61 12 HGR61 13 HGR61 14 HGR61 15 HGR61 16 HGR61 17 HGR61 18 HGR61
@<TRIPOS>MOLECULE
naphtalene
 18 19 0 0 0
****
USER_CHARGES
INVALID_CHARGES
Pose:  12 Cluster:  12 Fr_nu: 360655 TotEn:   -10.68
@<TRIPOS>ATOM
      1 C1        -61.7878  -21.9356  -22.2910 C.ar   1 LIG      -0.11500
      2 C2        -60.8660  -22.6746  -23.0264 C.ar   1 LIG      -0.11500
      3 C3        -65.3474  -23.4284  -25.2530 C.ar   1 LIG      -0.11500
      4 C4        -64.4255  -24.1674  -25.9884 C.ar   1 LIG      -0.11500
      5 C5        -63.1341  -21.9352  -22.6571 C.ar   1 LIG      -0.11700
      6 C6        -61.2867  -23.4161  -24.1307 C.ar   1 LIG      -0.11700
      7 C7        -64.9266  -22.6869  -24.1486 C.ar   1 LIG      -0.11700
      8 C8        -63.0792  -24.1678  -25.6224 C.ar   1 LIG      -0.11700
      9 C9        -63.5754  -22.6758  -23.7658 C.ar   1 LIG       0.00400
     10 C10       -62.6379  -23.4273  -24.5136 C.ar   1 LIG       0.00400
     11 H1        -61.4596  -21.3581  -21.4317 H      1 LIG       0.11500
     12 H2        -59.8182  -22.6745  -22.7404 H      1 LIG       0.11500
     13 H3        -66.3956  -23.4283  -25.5385 H      1 LIG       0.11500
     14 H4        -64.7540  -24.7436  -26.8484 H      1 LIG       0.11500
     15 H5        -63.8370  -21.3499  -22.0679 H      1 LIG       0.11500
     16 H6        -60.5489  -23.9869  -24.6907 H      1 LIG       0.11500
     17 H7        -65.6647  -22.1169  -23.5883 H      1 LIG       0.11500
     18 H8        -62.3759  -24.7525  -26.2119 H      1 LIG       0.11500
@<TRIPOS>BOND
      1       1       2 ar
      2       1       5 ar
      3       2       6 ar
      4       3       4 ar
      5       3       7 ar
      6       4       8 ar
      7       5       9 ar
      8       6      10 ar
      9       7       9 ar
     10       8      10 ar
     11       9      10 ar
     12       1      11 1
     13       2      12 1
     14       3      13 1
     15       4      14 1
     16       5      15 1
     17       6      16 1
     18       7      17 1
     19       8      18 1
@<TRIPOS>ALT_TYPE
CGenFF_4.0_ALT_TYPE_SET
CGenFF_4.0 1 CG2R61 2 CG2R61 3 CG2R61 4 CG2R61 5 CG2R61 6 CG2R61 7 CG2R61 8 CG2R61 9 CG2R61 10 CG2R61 11 HGR61 12 HGR61 13 HGR61 14 HGR61 15 HGR61 16 HGR61 17 HGR61 18 HGR61
@<TRIPOS>MOLECULE
naphtalene
 18 19 0 0 0
****
USER_CHARGES
INVALID_CHARGES
Pose:  13 Cluster:  13 Fr_nu: 232512 TotEn:   -10.37
@<TRIPOS>ATOM
      1 C1        -44.0429  -11.7241  -45.5948 C.ar   1 LIG      -0.11500
      2 C2        -43.9485  -12.4291  -46.7910 C.ar   1 LIG      -0.11500
      3 C3        -48.7797  -10.9713  -46.4128 C.ar   1 LIG      -0.11500
      4 C4        -48.6851  -11.6764  -47.6090 C.ar   1 LIG      -0.11500
      5 C5        -45.2662  -11.1833  -45.1975 C.ar   1 LIG      -0.11700
      6 C6        -45.0767  -12.5962  -47.5944 C.ar   1 LIG      -0.11700
      7 C7        -47.6514  -10.8043  -45.6093 C.ar   1 LIG      -0.11700
      8 C8        -47.4620  -12.2171  -48.0065 C.ar   1 LIG      -0.11700
      9 C9        -46.4121  -11.3417  -45.9938 C.ar   1 LIG       0.00400
     10 C10       -46.3160  -12.0587  -47.2102 C.ar   1 LIG       0.00400
     11 H1        -43.1642  -11.5938  -44.9700 H      1 LIG       0.11500
     12 H2        -42.9958  -12.8499  -47.0993 H      1 LIG       0.11500
     13 H3        -49.7323  -10.5504  -46.1038 H      1 LIG       0.11500
     14 H4        -49.5639  -11.8051  -48.2341 H      1 LIG       0.11500
     15 H5        -45.3166  -10.6356  -44.2587 H      1 LIG       0.11500
     16 H6        -44.9798  -13.1514  -48.5251 H      1 LIG       0.11500
     17 H7        -47.7487  -10.2498  -44.6783 H      1 LIG       0.11500
     18 H8        -47.4111  -12.7642  -48.9456 H      1 LIG       0.11500
@<TRIPOS>BOND
      1       1       2 ar
      2       1       5 ar
      3       2       6 ar
      4       3       4 ar
      5       3       7 ar
      6       4       8 ar
      7       5       9 ar
      8       6      10 ar
      9       7       9 ar
     10       8      10 ar
     11       9      10 ar
     12       1      11 1
     13       2      12 1
     14       3      13 1
     15       4      14 1
     16       5      15 1
     17       6      16 1
     18       7      17 1
     19       8      18 1
@<TRIPOS>ALT_TYPE
CGenFF_4.0_ALT_TYPE_SET
CGenFF_4.0 1 CG2R61 2 CG2R61 3 CG2R61 4 CG2R61 5 CG2R61 6 CG2R61 7 CG2R61 8 CG2R61 9 CG2R61 10 CG2R61 11 HGR61 12 HGR61 13 HGR61 14 HGR61 15 HGR61 16 HGR61 17 HGR61 18 HGR61
@<TRIPOS>MOLECULE
naphtalene
 18 19 0 0 0
****
USER_CHARGES
INVALID_CHARGES
Pose:  14 Cluster:  14 Fr_nu: 145220 TotEn:   -10.22
@<TRIPOS>ATOM
      1 C1        -42.1741  -13.7759  -41.6273 C.ar   1 LIG      -0.11500
      2 C2        -41.9470  -14.1412  -40.3038 C.ar   1 LIG      -0.11500
      3 C3        -46.2529  -16.4283  -41.6593 C.ar   1 LIG      -0.11500
      4 C4        -46.0257  -16.7936  -40.3357 C.ar   1 LIG      -0.11500
      5 C5        -43.3006  -14.2510  -42.2996 C.ar   1 LIG      -0.11700
      6 C6        -42.8453  -14.9829  -39.6473 C.ar   1 LIG      -0.11700
      7 C7        -45.3545  -15.5866  -42.3157 C.ar   1 LIG      -0.11700
      8 C8        -44.8992  -16.3187  -39.6634 C.ar   1 LIG      -0.11700
      9 C9        -44.2154  -15.0991  -41.6544 C.ar   1 LIG       0.00400
     10 C10       -43.9843  -15.4705  -40.3085 C.ar   1 LIG       0.00400
     11 H1        -41.4741  -13.1211  -42.1380 H      1 LIG       0.11500
     12 H2        -41.0699  -13.7707  -39.7812 H      1 LIG       0.11500
     13 H3        -47.1301  -16.7985  -42.1824 H      1 LIG       0.11500
     14 H4        -46.7252  -17.4495  -39.8260 H      1 LIG       0.11500
     15 H5        -43.4578  -13.9527  -43.3341 H      1 LIG       0.11500
     16 H6        -42.6481  -15.2550  -38.6125 H      1 LIG       0.11500
     17 H7        -45.5523  -15.3139  -43.3502 H      1 LIG       0.11500
     18 H8        -44.7414  -16.6174  -38.6290 H      1 LIG       0.11500
@<TRIPOS>BOND
      1       1       2 ar
      2       1       5 ar
      3       2       6 ar
      4       3       4 ar
      5       3       7 ar
      6       4       8 ar
      7       5       9 ar
      8       6      10 ar
      9       7       9 ar
     10       8      10 ar
     11       9      10 ar
     12       1      11 1
     13       2      12 1
     14       3      13 1
     15       4      14 1
     16       5      15 1
     17       6      16 1
     18       7      17 1
     19       8      18 1
@<TRIPOS>ALT_TYPE
CGenFF_4.0_ALT_TYPE_SET
CGenFF_4.0 1 CG2R61 2 CG2R61 3 CG2R61 4 CG2R61 5 CG2R61 6 CG2R61 7 CG2R61 8 CG2R61 9 CG2R61 10 CG2R61 11 HGR61 12 HGR61 13 HGR61 14 HGR61 15 HGR61 16 HGR61 17 HGR61 18 HGR61
@<TRIPOS>MOLECULE
naphtalene
 18 19 0 0 0
****
USER_CHARGES
INVALID_CHARGES
Pose:  15 Cluster:  15 Fr_nu:  54531 TotEn:   -10.17
@<TRIPOS>ATOM
      1 C1        -61.9206  -21.8780  -21.1136 C.ar   1 LIG      -0.11500
      2 C2        -61.4163  -21.5283  -22.3627 C.ar   1 LIG      -0.11500
      3 C3        -65.8920  -23.7232  -23.2340 C.ar   1 LIG      -0.11500
      4 C4        -65.3876  -23.3734  -24.4830 C.ar   1 LIG      -0.11500
      5 C5        -63.1596  -22.5116  -21.0130 C.ar   1 LIG      -0.11700
      6 C6        -62.1488  -21.8107  -23.5159 C.ar   1 LIG      -0.11700
      7 C7        -65.1594  -23.4408  -22.0807 C.ar   1 LIG      -0.11700
      8 C8        -64.1487  -22.7397  -24.5837 C.ar   1 LIG      -0.11700
      9 C9        -63.9106  -22.8035  -22.1633 C.ar   1 LIG       0.00400
     10 C10       -63.3977  -22.4478  -23.4334 C.ar   1 LIG       0.00400
     11 H1        -61.3502  -21.6574  -20.2161 H      1 LIG       0.11500
     12 H2        -60.4516  -21.0353  -22.4399 H      1 LIG       0.11500
     13 H3        -66.8569  -24.2164  -23.1560 H      1 LIG       0.11500
     14 H4        -65.9592  -23.5929  -25.3800 H      1 LIG       0.11500
     15 H5        -63.5344  -22.7755  -20.0262 H      1 LIG       0.11500
     16 H6        -61.7350  -21.5288  -24.4819 H      1 LIG       0.11500
     17 H7        -65.5731  -23.7235  -21.1149 H      1 LIG       0.11500
     18 H8        -63.7740  -22.4751  -25.5704 H      1 LIG       0.11500
@<TRIPOS>BOND
      1       1       2 ar
      2       1       5 ar
      3       2       6 ar
      4       3       4 ar
      5       3       7 ar
      6       4       8 ar
      7       5       9 ar
      8       6      10 ar
      9       7       9 ar
     10       8      10 ar
     11       9      10 ar
     12       1      11 1
     13       2      12 1
     14       3      13 1
     15       4      14 1
     16       5      15 1
     17       6      16 1
     18       7      17 1
     19       8      18 1
@<TRIPOS>ALT_TYPE
CGenFF_4.0_ALT_TYPE_SET
CGenFF_4.0 1 CG2R61 2 CG2R61 3 CG2R61 4 CG2R61 5 CG2R61 6 CG2R61 7 CG2R61 8 CG2R61 9 CG2R61 10 CG2R61 11 HGR61 12 HGR61 13 HGR61 14 HGR61 15 HGR61 16 HGR61 17 HGR61 18 HGR61
@<TRIPOS>MOLECULE
naphtalene
 18 19 0 0 0
****
USER_CHARGES
INVALID_CHARGES
Pose:  16 Cluster:  16 Fr_nu: 128830 TotEn:   -10.15
@<TRIPOS>ATOM
      1 C1        -85.4228  -10.0442  -32.8244 C.ar   1 LIG      -0.11500
      2 C2        -84.0462   -9.8400  -32.8358 C.ar   1 LIG      -0.11500
      3 C3        -85.8667   -6.8454  -29.1852 C.ar   1 LIG      -0.11500
      4 C4        -84.4901   -6.6413  -29.1967 C.ar   1 LIG      -0.11500
      5 C5        -86.2239   -9.3526  -31.9153 C.ar   1 LIG      -0.11700
      6 C6        -83.4654   -8.9436  -31.9384 C.ar   1 LIG      -0.11700
      7 C7        -86.4475   -7.7418  -30.0828 C.ar   1 LIG      -0.11700
      8 C8        -83.6888   -7.3329  -30.1057 C.ar   1 LIG      -0.11700
      9 C9        -85.6563   -8.4465  -31.0047 C.ar   1 LIG       0.00400
     10 C10       -84.2564   -8.2390  -31.0164 C.ar   1 LIG       0.00400
     11 H1        -85.8743  -10.7426  -33.5229 H      1 LIG       0.11500
     12 H2        -83.4234  -10.3787  -33.5441 H      1 LIG       0.11500
     13 H3        -86.4902   -6.3068  -28.4771 H      1 LIG       0.11500
     14 H4        -84.0389   -5.9439  -28.4971 H      1 LIG       0.11500
     15 H5        -87.2977   -9.5283  -31.9240 H      1 LIG       0.11500
     16 H6        -82.3873   -8.7993  -31.9655 H      1 LIG       0.11500
     17 H7        -87.5256   -7.8854  -30.0561 H      1 LIG       0.11500
     18 H8        -82.6149   -7.1579  -30.0967 H      1 LIG       0.11500
@<TRIPOS>BOND
      1       1       2 ar
      2       1       5 ar
      3       2       6 ar
      4       3       4 ar
      5       3       7 ar
      6       4       8 ar
      7       5       9 ar
      8       6      10 ar
      9       7       9 ar
     10       8      10 ar
     11       9      10 ar
     12       1      11 1
     13       2      12 1
     14       3      13 1
     15       4      14 1
     16       5      15 1
     17       6      16 1
     18       7      17 1
     19       8      18 1
@<TRIPOS>ALT_TYPE
CGenFF_4.0_ALT_TYPE_SET
CGenFF_4.0 1 CG2R61 2 CG2R61 3 CG2R61 4 CG2R61 5 CG2R61 6 CG2R61 7 CG2R61 8 CG2R61 9 CG2R61 10 CG2R61 11 HGR61 12 HGR61 13 HGR61 14 HGR61 15 HGR61 16 HGR61 17 HGR61 18 HGR61
@<TRIPOS>MOLECULE
naphtalene
 18 19 0 0 0
****
USER_CHARGES
INVALID_CHARGES
Pose:  17 Cluster:  17 Fr_nu: 160830 TotEn:   -10.11
@<TRIPOS>ATOM
      1 C1        -60.7412  -24.1748  -34.7497 C.ar   1 LIG      -0.11500
      2 C2        -60.1653  -24.2794  -36.0124 C.ar   1 LIG      -0.11500
      3 C3        -56.6469  -22.1708  -33.0487 C.ar   1 LIG      -0.11500
      4 C4        -56.0711  -22.2754  -34.3114 C.ar   1 LIG      -0.11500
      5 C5        -60.0139  -23.6249  -33.6937 C.ar   1 LIG      -0.11700
      6 C6        -58.8602  -23.8345  -36.2240 C.ar   1 LIG      -0.11700
      7 C7        -57.9522  -22.6157  -32.8371 C.ar   1 LIG      -0.11700
      8 C8        -56.7983  -22.8254  -35.3675 C.ar   1 LIG      -0.11700
      9 C9        -58.6988  -23.1719  -33.8886 C.ar   1 LIG       0.00400
     10 C10       -58.1133  -23.2784  -35.1726 C.ar   1 LIG       0.00400
     11 H1        -61.7571  -24.5219  -34.5855 H      1 LIG       0.11500
     12 H2        -60.7325  -24.7075  -36.8339 H      1 LIG       0.11500
     13 H3        -56.0802  -21.7426  -32.2267 H      1 LIG       0.11500
     14 H4        -55.0547  -21.9296  -34.4748 H      1 LIG       0.11500
     15 H5        -60.4840  -23.5534  -32.7151 H      1 LIG       0.11500
     16 H6        -58.4302  -23.9256  -37.2193 H      1 LIG       0.11500
     17 H7        -58.3822  -22.5238  -31.8420 H      1 LIG       0.11500
     18 H8        -56.3281  -22.8977  -36.3461 H      1 LIG       0.11500
@<TRIPOS>BOND
      1       1       2 ar
      2       1       5 ar
      3       2       6 ar
      4       3       4 ar
      5       3       7 ar
      6       4       8 ar
      7       5       9 ar
      8       6      10 ar
      9       7       9 ar
     10       8      10 ar
     11       9      10 ar
     12       1      11 1
     13       2      12 1
     14       3      13 1
     15       4      14 1
     16       5      15 1
     17       6      16 1
     18       7      17 1
     19       8      18 1
@<TRIPOS>ALT_TYPE
CGenFF_4.0_ALT_TYPE_SET
CGenFF_4.0 1 CG2R61 2 CG2R61 3 CG2R61 4 CG2R61 5 CG2R61 6 CG2R61 7 CG2R61 8 CG2R61 9 CG2R61 10 CG2R61 11 HGR61 12 HGR61 13 HGR61 14 HGR61 15 HGR61 16 HGR61 17 HGR61 18 HGR61
@<TRIPOS>MOLECULE
naphtalene
 18 19 0 0 0
****
USER_CHARGES
INVALID_CHARGES
Pose:  18 Cluster:  18 Fr_nu: 127712 TotEn:    -9.84
@<TRIPOS>ATOM
      1 C1        -58.9375   -0.5206  -51.7058 C.ar   1 LIG      -0.11500
      2 C2        -60.2867   -0.4188  -52.0312 C.ar   1 LIG      -0.11500
      3 C3        -58.7945   -4.9613  -53.6889 C.ar   1 LIG      -0.11500
      4 C4        -60.1438   -4.8593  -54.0143 C.ar   1 LIG      -0.11500
      5 C5        -58.2247   -1.6740  -52.0347 C.ar   1 LIG      -0.11700
      6 C6        -60.9285   -1.4697  -52.6868 C.ar   1 LIG      -0.11700
      7 C7        -58.1527   -3.9102  -53.0333 C.ar   1 LIG      -0.11700
      8 C8        -60.8566   -3.7060  -53.6854 C.ar   1 LIG      -0.11700
      9 C9        -58.8546   -2.7418  -52.6946 C.ar   1 LIG       0.00400
     10 C10       -60.2267   -2.6382  -53.0255 C.ar   1 LIG       0.00400
     11 H1        -58.4385    0.2977  -51.1949 H      1 LIG       0.11500
     12 H2        -60.8406    0.4797  -51.7750 H      1 LIG       0.11500
     13 H3        -58.2399   -5.8596  -53.9450 H      1 LIG       0.11500
     14 H4        -60.6426   -5.6785  -54.5239 H      1 LIG       0.11500
     15 H5        -57.1709   -1.7319  -51.7701 H      1 LIG       0.11500
     16 H6        -61.9837   -1.3682  -52.9320 H      1 LIG       0.11500
     17 H7        -57.0974   -4.0115  -52.7890 H      1 LIG       0.11500
     18 H8        -61.9107   -3.6482  -53.9491 H      1 LIG       0.11500
@<TRIPOS>BOND
      1       1       2 ar
      2       1       5 ar
      3       2       6 ar
      4       3       4 ar
      5       3       7 ar
      6       4       8 ar
      7       5       9 ar
      8       6      10 ar
      9       7       9 ar
     10       8      10 ar
     11       9      10 ar
     12       1      11 1
     13       2      12 1
     14       3      13 1
     15       4      14 1
     16       5      15 1
     17       6      16 1
     18       7      17 1
     19       8      18 1
@<TRIPOS>ALT_TYPE
CGenFF_4.0_ALT_TYPE_SET
CGenFF_4.0 1 CG2R61 2 CG2R61 3 CG2R61 4 CG2R61 5 CG2R61 6 CG2R61 7 CG2R61 8 CG2R61 9 CG2R61 10 CG2R61 11 HGR61 12 HGR61 13 HGR61 14 HGR61 15 HGR61 16 HGR61 17 HGR61 18 HGR61
@<TRIPOS>MOLECULE
naphtalene
 18 19 0 0 0
****
USER_CHARGES
INVALID_CHARGES
Pose:  19 Cluster:  19 Fr_nu: 260813 TotEn:    -9.83
@<TRIPOS>ATOM
      1 C1        -62.1648  -22.4396  -23.3994 C.ar   1 LIG      -0.11500
      2 C2        -62.0796  -23.6227  -24.1273 C.ar   1 LIG      -0.11500
      3 C3        -57.6084  -23.0844  -21.8192 C.ar   1 LIG      -0.11500
      4 C4        -57.5234  -24.2675  -22.5472 C.ar   1 LIG      -0.11500
      5 C5        -61.0764  -22.0058  -22.6418 C.ar   1 LIG      -0.11700
      6 C6        -60.9061  -24.3765  -24.1006 C.ar   1 LIG      -0.11700
      7 C7        -58.7821  -22.3305  -21.8461 C.ar   1 LIG      -0.11700
      8 C8        -58.6117  -24.7014  -23.3048 C.ar   1 LIG      -0.11700
      9 C9        -59.8873  -22.7521  -22.6032 C.ar   1 LIG       0.00400
     10 C10       -59.8009  -23.9551  -23.3434 C.ar   1 LIG       0.00400
     11 H1        -63.0788  -21.8534  -23.4202 H      1 LIG       0.11500
     12 H2        -62.9274  -23.9594  -24.7170 H      1 LIG       0.11500
     13 H3        -56.7608  -22.7470  -21.2293 H      1 LIG       0.11500
     14 H4        -56.6096  -24.8540  -22.5249 H      1 LIG       0.11500
     15 H5        -61.1656  -21.0781  -22.0802 H      1 LIG       0.11500
     16 H6        -60.8617  -25.2979  -24.6777 H      1 LIG       0.11500
     17 H7        -58.8260  -21.4088  -21.2696 H      1 LIG       0.11500
     18 H8        -58.5231  -25.6295  -23.8658 H      1 LIG       0.11500
@<TRIPOS>BOND
      1       1       2 ar
      2       1       5 ar
      3       2       6 ar
      4       3       4 ar
      5       3       7 ar
      6       4       8 ar
      7       5       9 ar
      8       6      10 ar
      9       7       9 ar
     10       8      10 ar
     11       9      10 ar
     12       1      11 1
     13       2      12 1
     14       3      13 1
     15       4      14 1
     16       5      15 1
     17       6      16 1
     18       7      17 1
     19       8      18 1
@<TRIPOS>ALT_TYPE
CGenFF_4.0_ALT_TYPE_SET
CGenFF_4.0 1 CG2R61 2 CG2R61 3 CG2R61 4 CG2R61 5 CG2R61 6 CG2R61 7 CG2R61 8 CG2R61 9 CG2R61 10 CG2R61 11 HGR61 12 HGR61 13 HGR61 14 HGR61 15 HGR61 16 HGR61 17 HGR61 18 HGR61
@<TRIPOS>MOLECULE
naphtalene
 18 19 0 0 0
****
USER_CHARGES
INVALID_CHARGES
Pose:  20 Cluster:  20 Fr_nu: 422352 TotEn:    -9.76
@<TRIPOS>ATOM
      1 C1        -56.5020  -21.7471  -20.9336 C.ar   1 LIG      -0.11500
      2 C2        -55.4963  -22.7091  -20.9260 C.ar   1 LIG      -0.11500
      3 C3        -59.2256  -24.6176  -23.7647 C.ar   1 LIG      -0.11500
      4 C4        -58.2199  -25.5794  -23.7570 C.ar   1 LIG      -0.11500
      5 C5        -57.6829  -21.9768  -21.6402 C.ar   1 LIG      -0.11700
      6 C6        -55.6674  -23.9043  -21.6248 C.ar   1 LIG      -0.11700
      7 C7        -59.0544  -23.4222  -23.0658 C.ar   1 LIG      -0.11700
      8 C8        -57.0389  -25.3498  -23.0505 C.ar   1 LIG      -0.11700
      9 C9        -57.8723  -23.1743  -22.3493 C.ar   1 LIG       0.00400
     10 C10       -56.8495  -24.1524  -22.3415 C.ar   1 LIG       0.00400
     11 H1        -56.3679  -20.8166  -20.3899 H      1 LIG       0.11500
     12 H2        -54.5774  -22.5294  -20.3754 H      1 LIG       0.11500
     13 H3        -60.1450  -24.7967  -24.3151 H      1 LIG       0.11500
     14 H4        -58.3539  -26.5092  -24.3021 H      1 LIG       0.11500
     15 H5        -58.4554  -21.2106  -21.6326 H      1 LIG       0.11500
     16 H6        -54.8683  -24.6424  -21.6045 H      1 LIG       0.11500
     17 H7        -59.8540  -22.6847  -23.0855 H      1 LIG       0.11500
     18 H8        -56.2659  -26.1156  -23.0586 H      1 LIG       0.11500
@<TRIPOS>BOND
      1       1       2 ar
      2       1       5 ar
      3       2       6 ar
      4       3       4 ar
      5       3       7 ar
      6       4       8 ar
      7       5       9 ar
      8       6      10 ar
      9       7       9 ar
     10       8      10 ar
     11       9      10 ar
     12       1      11 1
     13       2      12 1
     14       3      13 1
     15       4      14 1
     16       5      15 1
     17       6      16 1
     18       7      17 1
     19       8      18 1
@<TRIPOS>ALT_TYPE
CGenFF_4.0_ALT_TYPE_SET
CGenFF_4.0 1 CG2R61 2 CG2R61 3 CG2R61 4 CG2R61 5 CG2R61 6 CG2R61 7 CG2R61 8 CG2R61 9 CG2R61 10 CG2R61 11 HGR61 12 HGR61 13 HGR61 14 HGR61 15 HGR61 16 HGR61 17 HGR61 18 HGR61
@<TRIPOS>MOLECULE
naphtalene
 18 19 0 0 0
****
USER_CHARGES
INVALID_CHARGES
Pose:  21 Cluster:  21 Fr_nu: 115665 TotEn:    -9.59
@<TRIPOS>ATOM
      1 C1        -60.5232  -23.7417  -34.5785 C.ar   1 LIG      -0.11500
      2 C2        -61.2590  -23.8223  -35.7570 C.ar   1 LIG      -0.11500
      3 C3        -64.1815  -25.8394  -32.1516 C.ar   1 LIG      -0.11500
      4 C4        -64.9172  -25.9198  -33.3302 C.ar   1 LIG      -0.11500
      5 C5        -61.0620  -24.2220  -33.3845 C.ar   1 LIG      -0.11700
      6 C6        -62.5362  -24.3833  -35.7463 C.ar   1 LIG      -0.11700
      7 C7        -62.9041  -25.2783  -32.1624 C.ar   1 LIG      -0.11700
      8 C8        -64.3786  -25.4395  -34.5242 C.ar   1 LIG      -0.11700
      9 C9        -62.3462  -24.7899  -33.3551 C.ar   1 LIG       0.00400
     10 C10       -63.0944  -24.8717  -34.5536 C.ar   1 LIG       0.00400
     11 H1        -59.5292  -23.3044  -34.5874 H      1 LIG       0.11500
     12 H2        -60.8386  -23.4483  -36.6860 H      1 LIG       0.11500
     13 H3        -64.6014  -26.2133  -31.2221 H      1 LIG       0.11500
     14 H4        -65.9118  -26.3560  -33.3205 H      1 LIG       0.11500
     15 H5        -60.4691  -24.1484  -32.4752 H      1 LIG       0.11500
     16 H6        -63.0933  -24.4364  -36.6794 H      1 LIG       0.11500
     17 H7        -62.3470  -25.2260  -31.2294 H      1 LIG       0.11500
     18 H8        -64.9717  -25.5124  -35.4336 H      1 LIG       0.11500
@<TRIPOS>BOND
      1       1       2 ar
      2       1       5 ar
      3       2       6 ar
      4       3       4 ar
      5       3       7 ar
      6       4       8 ar
      7       5       9 ar
      8       6      10 ar
      9       7       9 ar
     10       8      10 ar
     11       9      10 ar
     12       1      11 1
     13       2      12 1
     14       3      13 1
     15       4      14 1
     16       5      15 1
     17       6      16 1
     18       7      17 1
     19       8      18 1
@<TRIPOS>ALT_TYPE
CGenFF_4.0_ALT_TYPE_SET
CGenFF_4.0 1 CG2R61 2 CG2R61 3 CG2R61 4 CG2R61 5 CG2R61 6 CG2R61 7 CG2R61 8 CG2R61 9 CG2R61 10 CG2R61 11 HGR61 12 HGR61 13 HGR61 14 HGR61 15 HGR61 16 HGR61 17 HGR61 18 HGR61
@<TRIPOS>MOLECULE
naphtalene
 18 19 0 0 0
****
USER_CHARGES
INVALID_CHARGES
Pose:  22 Cluster:  22 Fr_nu:  24192 TotEn:    -9.22
@<TRIPOS>ATOM
      1 C1        -48.6688  -12.4636  -19.5345 C.ar   1 LIG      -0.11500
      2 C2        -48.9216  -11.1085  -19.3425 C.ar   1 LIG      -0.11500
      3 C3        -52.9061  -12.9213  -21.8815 C.ar   1 LIG      -0.11500
      4 C4        -53.1588  -11.5662  -21.6894 C.ar   1 LIG      -0.11500
      5 C5        -49.5938  -13.2573  -20.2135 C.ar   1 LIG      -0.11700
      6 C6        -50.1001  -10.5420  -19.8287 C.ar   1 LIG      -0.11700
      7 C7        -51.7275  -13.4878  -21.3953 C.ar   1 LIG      -0.11700
      8 C8        -52.2340  -10.7724  -21.0105 C.ar   1 LIG      -0.11700
      9 C9        -50.7854  -12.7038  -20.7096 C.ar   1 LIG       0.00400
     10 C10       -51.0424  -11.3259  -20.5143 C.ar   1 LIG       0.00400
     11 H1        -47.7514  -12.9042  -19.1553 H      1 LIG       0.11500
     12 H2        -48.2008  -10.4914  -18.8141 H      1 LIG       0.11500
     13 H3        -53.6267  -13.5390  -22.4101 H      1 LIG       0.11500
     14 H4        -54.0770  -11.1265  -22.0676 H      1 LIG       0.11500
     15 H5        -49.3755  -14.3143  -20.3516 H      1 LIG       0.11500
     16 H6        -50.2768   -9.4805  -19.6676 H      1 LIG       0.11500
     17 H7        -51.5507  -14.5491  -21.5572 H      1 LIG       0.11500
     18 H8        -52.4524   -9.7155  -20.8715 H      1 LIG       0.11500
@<TRIPOS>BOND
      1       1       2 ar
      2       1       5 ar
      3       2       6 ar
      4       3       4 ar
      5       3       7 ar
      6       4       8 ar
      7       5       9 ar
      8       6      10 ar
      9       7       9 ar
     10       8      10 ar
     11       9      10 ar
     12       1      11 1
     13       2      12 1
     14       3      13 1
     15       4      14 1
     16       5      15 1
     17       6      16 1
     18       7      17 1
     19       8      18 1
@<TRIPOS>ALT_TYPE
CGenFF_4.0_ALT_TYPE_SET
CGenFF_4.0 1 CG2R61 2 CG2R61 3 CG2R61 4 CG2R61 5 CG2R61 6 CG2R61 7 CG2R61 8 CG2R61 9 CG2R61 10 CG2R61 11 HGR61 12 HGR61 13 HGR61 14 HGR61 15 HGR61 16 HGR61 17 HGR61 18 HGR61
@<TRIPOS>MOLECULE
naphtalene
 18 19 0 0 0
****
USER_CHARGES
INVALID_CHARGES
Pose:  23 Cluster:  23 Fr_nu:  25960 TotEn:    -8.46
@<TRIPOS>ATOM
      1 C1        -84.6566   -7.6270  -30.9632 C.ar   1 LIG      -0.11500
      2 C2        -84.3015   -8.8124  -31.6001 C.ar   1 LIG      -0.11500
      3 C3        -80.3316   -7.5277  -28.7368 C.ar   1 LIG      -0.11500
      4 C4        -79.9766   -8.7131  -29.3737 C.ar   1 LIG      -0.11500
      5 C5        -83.7613   -7.0074  -30.0909 C.ar   1 LIG      -0.11700
      6 C6        -83.0498   -9.3827  -31.3673 C.ar   1 LIG      -0.11700
      7 C7        -81.5834   -6.9573  -28.9697 C.ar   1 LIG      -0.11700
      8 C8        -80.8718   -9.3328  -30.2460 C.ar   1 LIG      -0.11700
      9 C9        -82.4971   -7.5674  -29.8446 C.ar   1 LIG       0.00400
     10 C10       -82.1360   -8.7728  -30.4923 C.ar   1 LIG       0.00400
     11 H1        -85.6314   -7.1838  -31.1445 H      1 LIG       0.11500
     12 H2        -84.9991   -9.2938  -32.2793 H      1 LIG       0.11500
     13 H3        -79.6342   -7.0456  -28.0575 H      1 LIG       0.11500
     14 H4        -79.0022   -9.1566  -29.1910 H      1 LIG       0.11500
     15 H5        -84.0604   -6.0816  -29.6037 H      1 LIG       0.11500
     16 H6        -82.7931  -10.3094  -31.8764 H      1 LIG       0.11500
     17 H7        -81.8395   -6.0303  -28.4612 H      1 LIG       0.11500
     18 H8        -80.5732  -10.2591  -30.7328 H      1 LIG       0.11500
@<TRIPOS>BOND
      1       1       2 ar
      2       1       5 ar
      3       2       6 ar
      4       3       4 ar
      5       3       7 ar
      6       4       8 ar
      7       5       9 ar
      8       6      10 ar
      9       7       9 ar
     10       8      10 ar
     11       9      10 ar
     12       1      11 1
     13       2      12 1
     14       3      13 1
     15       4      14 1
     16       5      15 1
     17       6      16 1
     18       7      17 1
     19       8      18 1
@<TRIPOS>ALT_TYPE
CGenFF_4.0_ALT_TYPE_SET
CGenFF_4.0 1 CG2R61 2 CG2R61 3 CG2R61 4 CG2R61 5 CG2R61 6 CG2R61 7 CG2R61 8 CG2R61 9 CG2R61 10 CG2R61 11 HGR61 12 HGR61 13 HGR61 14 HGR61 15 HGR61 16 HGR61 17 HGR61 18 HGR61
@<TRIPOS>MOLECULE
naphtalene
 18 19 0 0 0
****
USER_CHARGES
INVALID_CHARGES
Pose:  24 Cluster:  24 Fr_nu:  36230 TotEn:    -8.36
@<TRIPOS>ATOM
      1 C1        -85.3791  -11.4668  -31.2447 C.ar   1 LIG      -0.11500
      2 C2        -85.6661  -10.1698  -31.6596 C.ar   1 LIG      -0.11500
      3 C3        -80.9809  -10.0160  -29.7534 C.ar   1 LIG      -0.11500
      4 C4        -81.2681   -8.7190  -30.1683 C.ar   1 LIG      -0.11500
      5 C5        -84.1432  -11.7577  -30.6662 C.ar   1 LIG      -0.11700
      6 C6        -84.7187   -9.1587  -31.4977 C.ar   1 LIG      -0.11700
      7 C7        -81.9285  -11.0272  -29.9152 C.ar   1 LIG      -0.11700
      8 C8        -82.5038   -8.4280  -30.7468 C.ar   1 LIG      -0.11700
      9 C9        -83.1775  -10.7523  -30.4955 C.ar   1 LIG       0.00400
     10 C10       -83.4695   -9.4334  -30.9175 C.ar   1 LIG       0.00400
     11 H1        -86.1169  -12.2537  -31.3715 H      1 LIG       0.11500
     12 H2        -86.6286   -9.9443  -32.1095 H      1 LIG       0.11500
     13 H3        -80.0184  -10.2422  -29.3031 H      1 LIG       0.11500
     14 H4        -80.5294   -7.9329  -30.0426 H      1 LIG       0.11500
     15 H5        -83.9403  -12.7787  -30.3497 H      1 LIG       0.11500
     16 H6        -84.9648   -8.1519  -31.8288 H      1 LIG       0.11500
     17 H7        -81.6825  -12.0337  -29.5833 H      1 LIG       0.11500
     18 H8        -82.7067   -7.4072  -31.0642 H      1 LIG       0.11500
@<TRIPOS>BOND
      1       1       2 ar
      2       1       5 ar
      3       2       6 ar
      4       3       4 ar
      5       3       7 ar
      6       4       8 ar
      7       5       9 ar
      8       6      10 ar
      9       7       9 ar
     10       8      10 ar
     11       9      10 ar
     12       1      11 1
     13       2      12 1
     14       3      13 1
     15       4      14 1
     16       5      15 1
     17       6      16 1
     18       7      17 1
     19       8      18 1
@<TRIPOS>ALT_TYPE
CGenFF_4.0_ALT_TYPE_SET
CGenFF_4.0 1 CG2R61 2 CG2R61 3 CG2R61 4 CG2R61 5 CG2R61 6 CG2R61 7 CG2R61 8 CG2R61 9 CG2R61 10 CG2R61 11 HGR61 12 HGR61 13 HGR61 14 HGR61 15 HGR61 16 HGR61 17 HGR61 18 HGR61
@<TRIPOS>MOLECULE
naphtalene
 18 19 0 0 0
****
USER_CHARGES
INVALID_CHARGES
Pose:  25 Cluster:  25 Fr_nu:  79973 TotEn:    -7.35
@<TRIPOS>ATOM
      1 C1        -57.7241  -22.9048  -21.2116 C.ar   1 LIG      -0.11500
      2 C2        -58.0999  -23.2919  -19.9287 C.ar   1 LIG      -0.11500
      3 C3        -62.3933  -22.1467  -22.3503 C.ar   1 LIG      -0.11500
      4 C4        -62.7690  -22.5338  -21.0674 C.ar   1 LIG      -0.11500
      5 C5        -58.6945  -22.5223  -22.1381 C.ar   1 LIG      -0.11700
      6 C6        -59.4473  -23.2981  -19.5674 C.ar   1 LIG      -0.11700
      7 C7        -61.0457  -22.1405  -22.7116 C.ar   1 LIG      -0.11700
      8 C8        -61.7986  -22.9164  -20.1408 C.ar   1 LIG      -0.11700
      9 C9        -60.0556  -22.5225  -21.7917 C.ar   1 LIG       0.00400
     10 C10       -60.4376  -22.9162  -20.4872 C.ar   1 LIG       0.00400
     11 H1        -56.6750  -22.9008  -21.4925 H      1 LIG       0.11500
     12 H2        -57.3436  -23.5893  -19.2081 H      1 LIG       0.11500
     13 H3        -63.1492  -21.8490  -23.0715 H      1 LIG       0.11500
     14 H4        -63.8183  -22.5390  -20.7875 H      1 LIG       0.11500
     15 H5        -58.3778  -22.2239  -23.1354 H      1 LIG       0.11500
     16 H6        -59.7182  -23.6038  -18.5589 H      1 LIG       0.11500
     17 H7        -60.7750  -21.8339  -23.7198 H      1 LIG       0.11500
     18 H8        -62.1152  -23.2156  -19.1436 H      1 LIG       0.11500
@<TRIPOS>BOND
      1       1       2 ar
      2       1       5 ar
      3       2       6 ar
      4       3       4 ar
      5       3       7 ar
      6       4       8 ar
      7       5       9 ar
      8       6      10 ar
      9       7       9 ar
     10       8      10 ar
     11       9      10 ar
     12       1      11 1
     13       2      12 1
     14       3      13 1
     15       4      14 1
     16       5      15 1
     17       6      16 1
     18       7      17 1
     19       8      18 1
@<TRIPOS>ALT_TYPE
CGenFF_4.0_ALT_TYPE_SET
CGenFF_4.0 1 CG2R61 2 CG2R61 3 CG2R61 4 CG2R61 5 CG2R61 6 CG2R61 7 CG2R61 8 CG2R61 9 CG2R61 10 CG2R61 11 HGR61 12 HGR61 13 HGR61 14 HGR61 15 HGR61 16 HGR61 17 HGR61 18 HGR61
@<TRIPOS>MOLECULE
naphtalene
 18 19 0 0 0
****
USER_CHARGES
INVALID_CHARGES
Pose:  26 Cluster:  26 Fr_nu: 310843 TotEn:    -6.71
@<TRIPOS>ATOM
      1 C1        -86.5813  -12.5390  -28.7301 C.ar   1 LIG      -0.11500
      2 C2        -87.3628  -12.6185  -29.8789 C.ar   1 LIG      -0.11500
      3 C3        -83.2573   -9.9566  -31.1703 C.ar   1 LIG      -0.11500
      4 C4        -84.0389  -10.0361  -32.3191 C.ar   1 LIG      -0.11500
      5 C5        -85.3640  -11.8581  -28.7592 C.ar   1 LIG      -0.11700
      6 C6        -86.9302  -12.0174  -31.0612 C.ar   1 LIG      -0.11700
      7 C7        -83.6901  -10.5577  -29.9880 C.ar   1 LIG      -0.11700
      8 C8        -85.2563  -10.7170  -32.2901 C.ar   1 LIG      -0.11700
      9 C9        -84.9127  -11.2471  -29.9406 C.ar   1 LIG       0.00400
     10 C10       -85.7075  -11.3280  -31.1088 C.ar   1 LIG       0.00400
     11 H1        -86.9184  -13.0076  -27.8102 H      1 LIG       0.11500
     12 H2        -88.3105  -13.1486  -29.8552 H      1 LIG       0.11500
     13 H3        -82.3094   -9.4264  -31.1934 H      1 LIG       0.11500
     14 H4        -83.7006   -9.5685  -33.2391 H      1 LIG       0.11500
     15 H5        -84.7693  -11.8091  -27.8494 H      1 LIG       0.11500
     16 H6        -87.5575  -12.0917  -31.9471 H      1 LIG       0.11500
     17 H7        -83.0630  -10.4826  -29.1021 H      1 LIG       0.11500
     18 H8        -85.8508  -10.7668  -33.2001 H      1 LIG       0.11500
@<TRIPOS>BOND
      1       1       2 ar
      2       1       5 ar
      3       2       6 ar
      4       3       4 ar
      5       3       7 ar
      6       4       8 ar
      7       5       9 ar
      8       6      10 ar
      9       7       9 ar
     10       8      10 ar
     11       9      10 ar
     12       1      11 1
     13       2      12 1
     14       3      13 1
     15       4      14 1
     16       5      15 1
     17       6      16 1
     18       7      17 1
     19       8      18 1
@<TRIPOS>ALT_TYPE
CGenFF_4.0_ALT_TYPE_SET
CGenFF_4.0 1 CG2R61 2 CG2R61 3 CG2R61 4 CG2R61 5 CG2R61 6 CG2R61 7 CG2R61 8 CG2R61 9 CG2R61 10 CG2R61 11 HGR61 12 HGR61 13 HGR61 14 HGR61 15 HGR61 16 HGR61 17 HGR61 18 HGR61
@<TRIPOS>MOLECULE
naphtalene
 18 19 0 0 0
****
USER_CHARGES
INVALID_CHARGES
Pose:  27 Cluster:  27 Fr_nu: 251614 TotEn:    -6.40
@<TRIPOS>ATOM
      1 C1        -39.9175   -0.1383  -25.7635 C.ar   1 LIG      -0.11500
      2 C2        -40.0186   -0.2908  -27.1431 C.ar   1 LIG      -0.11500
      3 C3        -43.3003   -3.5786  -25.1357 C.ar   1 LIG      -0.11500
      4 C4        -43.4012   -3.7310  -26.5154 C.ar   1 LIG      -0.11500
      5 C5        -40.7065   -0.9158  -24.9152 C.ar   1 LIG      -0.11700
      6 C6        -40.9088   -1.2212  -27.6798 C.ar   1 LIG      -0.11700
      7 C7        -42.4099   -2.6482  -24.5990 C.ar   1 LIG      -0.11700
      8 C8        -42.6124   -2.9536  -27.3638 C.ar   1 LIG      -0.11700
      9 C9        -41.6081   -1.8572  -25.4380 C.ar   1 LIG       0.00400
     10 C10       -41.7108   -2.0121  -26.8409 C.ar   1 LIG       0.00400
     11 H1        -39.2247    0.5866  -25.3462 H      1 LIG       0.11500
     12 H2        -39.4037    0.3147  -27.8026 H      1 LIG       0.11500
     13 H3        -43.9149   -4.1841  -24.4755 H      1 LIG       0.11500
     14 H4        -44.0953   -4.4550  -26.9321 H      1 LIG       0.11500
     15 H5        -40.6112   -0.7793  -23.8399 H      1 LIG       0.11500
     16 H6        -40.9709   -1.3239  -28.7612 H      1 LIG       0.11500
     17 H7        -42.3474   -2.5462  -23.5176 H      1 LIG       0.11500
     18 H8        -42.7081   -3.0893  -28.4391 H      1 LIG       0.11500
@<TRIPOS>BOND
      1       1       2 ar
      2       1       5 ar
      3       2       6 ar
      4       3       4 ar
      5       3       7 ar
      6       4       8 ar
      7       5       9 ar
      8       6      10 ar
      9       7       9 ar
     10       8      10 ar
     11       9      10 ar
     12       1      11 1
     13       2      12 1
     14       3      13 1
     15       4      14 1
     16       5      15 1
     17       6      16 1
     18       7      17 1
     19       8      18 1
@<TRIPOS>ALT_TYPE
CGenFF_4.0_ALT_TYPE_SET
CGenFF_4.0 1 CG2R61 2 CG2R61 3 CG2R61 4 CG2R61 5 CG2R61 6 CG2R61 7 CG2R61 8 CG2R61 9 CG2R61 10 CG2R61 11 HGR61 12 HGR61 13 HGR61 14 HGR61 15 HGR61 16 HGR61 17 HGR61 18 HGR61
@<TRIPOS>MOLECULE
naphtalene
 18 19 0 0 0
****
USER_CHARGES
INVALID_CHARGES
Pose:  28 Cluster:  28 Fr_nu:  86637 TotEn:    -6.22
@<TRIPOS>ATOM
      1 C1        -42.9391   -1.7460  -26.2765 C.ar   1 LIG      -0.11500
      2 C2        -43.1899   -2.6190  -27.3309 C.ar   1 LIG      -0.11500
      3 C3        -43.4964   -5.4033  -23.1163 C.ar   1 LIG      -0.11500
      4 C4        -43.7472   -6.2762  -24.1708 C.ar   1 LIG      -0.11500
      5 C5        -42.9516   -2.2157  -24.9628 C.ar   1 LIG      -0.11700
      6 C6        -43.4540   -3.9649  -27.0759 C.ar   1 LIG      -0.11700
      7 C7        -43.2322   -4.0573  -23.3714 C.ar   1 LIG      -0.11700
      8 C8        -43.7348   -5.8066  -25.4846 C.ar   1 LIG      -0.11700
      9 C9        -43.2157   -3.5674  -24.6875 C.ar   1 LIG       0.00400
     10 C10       -43.4707   -4.4550  -25.7598 C.ar   1 LIG       0.00400
     11 H1        -42.7340   -0.6982  -26.4756 H      1 LIG       0.11500
     12 H2        -43.1797   -2.2524  -28.3532 H      1 LIG       0.11500
     13 H3        -43.5063   -5.7694  -22.0935 H      1 LIG       0.11500
     14 H4        -43.9536   -7.3236  -23.9710 H      1 LIG       0.11500
     15 H5        -42.7532   -1.5152  -24.1541 H      1 LIG       0.11500
     16 H6        -43.6468   -4.6295  -27.9155 H      1 LIG       0.11500
     17 H7        -43.0386   -3.3932  -22.5317 H      1 LIG       0.11500
     18 H8        -43.9339   -6.5068  -26.2934 H      1 LIG       0.11500
@<TRIPOS>BOND
      1       1       2 ar
      2       1       5 ar
      3       2       6 ar
      4       3       4 ar
      5       3       7 ar
      6       4       8 ar
      7       5       9 ar
      8       6      10 ar
      9       7       9 ar
     10       8      10 ar
     11       9      10 ar
     12       1      11 1
     13       2      12 1
     14       3      13 1
     15       4      14 1
     16       5      15 1
     17       6      16 1
     18       7      17 1
     19       8      18 1
@<TRIPOS>ALT_TYPE
CGenFF_4.0_ALT_TYPE_SET
CGenFF_4.0 1 CG2R61 2 CG2R61 3 CG2R61 4 CG2R61 5 CG2R61 6 CG2R61 7 CG2R61 8 CG2R61 9 CG2R61 10 CG2R61 11 HGR61 12 HGR61 13 HGR61 14 HGR61 15 HGR61 16 HGR61 17 HGR61 18 HGR61
@<TRIPOS>MOLECULE
naphtalene
 18 19 0 0 0
****
USER_CHARGES
INVALID_CHARGES
Pose:  29 Cluster:  29 Fr_nu: 287450 TotEn:    -2.12
@<TRIPOS>ATOM
      1 C1        -53.7051  -11.1562  -20.3977 C.ar   1 LIG      -0.11500
      2 C2        -53.5884  -12.3745  -19.7352 C.ar   1 LIG      -0.11500
      3 C3        -49.2810  -11.7803  -22.3240 C.ar   1 LIG      -0.11500
      4 C4        -49.1645  -12.9986  -21.6615 C.ar   1 LIG      -0.11500
      5 C5        -52.6654  -10.6995  -21.2083 C.ar   1 LIG      -0.11700
      6 C6        -52.4319  -13.1410  -19.8809 C.ar   1 LIG      -0.11700
      7 C7        -50.4377  -11.0138  -22.1784 C.ar   1 LIG      -0.11700
      8 C8        -50.2040  -13.4553  -20.8508 C.ar   1 LIG      -0.11700
      9 C9        -51.4940  -11.4580  -21.3664 C.ar   1 LIG       0.00400
     10 C10       -51.3755  -12.6969  -20.6927 C.ar   1 LIG       0.00400
     11 H1        -54.6054  -10.5596  -20.2835 H      1 LIG       0.11500
     12 H2        -54.3985  -12.7292  -19.1046 H      1 LIG       0.11500
     13 H3        -48.4712  -11.4250  -22.9551 H      1 LIG       0.11500
     14 H4        -48.2633  -13.5940  -21.7750 H      1 LIG       0.11500
     15 H5        -52.7782   -9.7439  -21.7163 H      1 LIG       0.11500
     16 H6        -52.3626  -14.0905  -19.3541 H      1 LIG       0.11500
     17 H7        -50.5071  -10.0648  -22.7059 H      1 LIG       0.11500
     18 H8        -50.0911  -14.4105  -20.3421 H      1 LIG       0.11500
@<TRIPOS>BOND
      1       1       2 ar
      2       1       5 ar
      3       2       6 ar
      4       3       4 ar
      5       3       7 ar
      6       4       8 ar
      7       5       9 ar
      8       6      10 ar
      9       7       9 ar
     10       8      10 ar
     11       9      10 ar
     12       1      11 1
     13       2      12 1
     14       3      13 1
     15       4      14 1
     16       5      15 1
     17       6      16 1
     18       7      17 1
     19       8      18 1
@<TRIPOS>ALT_TYPE
CGenFF_4.0_ALT_TYPE_SET
CGenFF_4.0 1 CG2R61 2 CG2R61 3 CG2R61 4 CG2R61 5 CG2R61 6 CG2R61 7 CG2R61 8 CG2R61 9 CG2R61 10 CG2R61 11 HGR61 12 HGR61 13 HGR61 14 HGR61 15 HGR61 16 HGR61 17 HGR61 18 HGR61
# TRIPOS MOL2 file generated by SEED

@<TRIPOS>MOLECULE
pyrazole
 9 9 0 0 0
****
USER_CHARGES
INVALID_CHARGES
Pose:   1 Cluster:   1 Fr_nu: 8748612 TotEn:   -18.77
@<TRIPOS>ATOM
      1 C1        -48.9595  -10.8507  -13.8437 C.2    1 LIG      -0.25100
      2 C2        -50.1967  -10.3355  -13.4130 C.2    1 LIG       0.13200
      3 C3        -49.2856  -11.7426  -14.8360 C.2    1 LIG      -0.03800
      4 N1        -51.2317  -10.8566  -14.0773 N.2    1 LIG      -0.57800
      5 N2        -50.6455  -11.7085  -14.9357 N.pl3  1 LIG      -0.05900
      6 H1        -47.9694  -10.6094  -13.4861 H      1 LIG       0.15700
      7 H2        -50.3875   -9.6024  -12.6423 H      1 LIG       0.15600
      8 H3        -48.6864  -12.3857  -15.4643 H      1 LIG       0.15900
      9 H4        -51.2365  -12.2391  -15.5633 H      1 LIG       0.32200
@<TRIPOS>BOND
      1       1       2 1
      2       1       3 2
      3       2       4 2
      4       3       5 1
      5       4       5 1
      6       1       6 1
      7       2       7 1
      8       3       8 1
      9       5       9 1
@<TRIPOS>ALT_TYPE
CGenFF_4.0_ALT_TYPE_SET
CGenFF_4.0 1 CG2R51 2 CG2R52 3 CG2R51 4 NG2R50 5 NG2R51 6 HGR51 7 HGR52 8 HGR52 9 HGP1
@<TRIPOS>MOLECULE
pyrazole
 9 9 0 0 0
****
USER_CHARGES
INVALID_CHARGES
Pose:   2 Cluster:   2 Fr_nu: 6821592 TotEn:   -18.53
@<TRIPOS>ATOM
      1 C1        -84.3220  -10.4384  -31.4247 C.2    1 LIG      -0.25100
      2 C2        -84.2718   -9.7362  -32.6438 C.2    1 LIG       0.13200
      3 C3        -85.3996  -11.2795  -31.5571 C.2    1 LIG      -0.03800
      4 N1        -85.2403  -10.0998  -33.4886 N.2    1 LIG      -0.57800
      5 N2        -85.9093  -11.0397  -32.7993 N.pl3  1 LIG      -0.05900
      6 H1        -83.6685  -10.3485  -30.5696 H      1 LIG       0.15700
      7 H2        -83.5700   -8.9743  -32.9518 H      1 LIG       0.15600
      8 H3        -85.8411  -12.0090  -30.8935 H      1 LIG       0.15900
      9 H4        -86.7095  -11.4777  -33.2384 H      1 LIG       0.32200
@<TRIPOS>BOND
      1       1       2 1
      2       1       3 2
      3       2       4 2
      4       3       5 1
      5       4       5 1
      6       1       6 1
      7       2       7 1
      8       3       8 1
      9       5       9 1
@<TRIPOS>ALT_TYPE
CGenFF_4.0_ALT_TYPE_SET
CGenFF_4.0 1 CG2R51 2 CG2R52 3 CG2R51 4 NG2R50 5 NG2R51 6 HGR51 7 HGR52 8 HGR52 9 HGP1
@<TRIPOS>MOLECULE
pyrazole
 9 9 0 0 0
****
USER_CHARGES
INVALID_CHARGES
Pose:   3 Cluster:   3 Fr_nu: 8833554 TotEn:   -16.92
@<TRIPOS>ATOM
      1 C1        -49.0963  -11.2309  -13.9114 C.2    1 LIG      -0.25100
      2 C2        -50.4456  -11.2315  -14.3130 C.2    1 LIG       0.13200
      3 C3        -48.9969  -10.1710  -13.0435 C.2    1 LIG      -0.03800
      4 N1        -51.1526  -10.2500  -13.7466 N.2    1 LIG      -0.57800
      5 N2        -50.2442   -9.6228  -12.9802 N.pl3  1 LIG      -0.05900
      6 H1        -48.3061  -11.9044  -14.2084 H      1 LIG       0.15700
      7 H2        -50.9431  -11.9059  -14.9952 H      1 LIG       0.15600
      8 H3        -48.1692   -9.7653  -12.4799 H      1 LIG       0.15900
      9 H4        -50.5448   -8.8222  -12.4384 H      1 LIG       0.32200
@<TRIPOS>BOND
      1       1       2 1
      2       1       3 2
      3       2       4 2
      4       3       5 1
      5       4       5 1
      6       1       6 1
      7       2       7 1
      8       3       8 1
      9       5       9 1
@<TRIPOS>ALT_TYPE
CGenFF_4.0_ALT_TYPE_SET
CGenFF_4.0 1 CG2R51 2 CG2R52 3 CG2R51 4 NG2R50 5 NG2R51 6 HGR51 7 HGR52 8 HGR52 9 HGP1
@<TRIPOS>MOLECULE
pyrazole
 9 9 0 0 0
****
USER_CHARGES
INVALID_CHARGES
Pose:   4 Cluster:   4 Fr_nu: 6644855 TotEn:   -15.64
@<TRIPOS>ATOM
      1 C1        -44.8339  -20.3301  -29.0279 C.2    1 LIG      -0.25100
      2 C2        -46.0530  -20.7439  -29.5973 C.2    1 LIG       0.13200
      3 C3        -45.1414  -19.1665  -28.3661 C.2    1 LIG      -0.03800
      4 N1        -47.0600  -19.9109  -29.3214 N.2    1 LIG      -0.57800
      5 N2        -46.4743  -18.9622  -28.5712 N.pl3  1 LIG      -0.05900
      6 H1        -43.8673  -20.8082  -29.0875 H      1 LIG       0.15700
      7 H2        -46.2496  -21.6174  -30.2024 H      1 LIG       0.15600
      8 H3        -44.5449  -18.4798  -27.7830 H      1 LIG       0.15900
      9 H4        -47.0457  -18.1986  -28.2319 H      1 LIG       0.32200
@<TRIPOS>BOND
      1       1       2 1
      2       1       3 2
      3       2       4 2
      4       3       5 1
      5       4       5 1
      6       1       6 1
      7       2       7 1
      8       3       8 1
      9       5       9 1
@<TRIPOS>ALT_TYPE
CGenFF_4.0_ALT_TYPE_SET
CGenFF_4.0 1 CG2R51 2 CG2R52 3 CG2R51 4 NG2R50 5 NG2R51 6 HGR51 7 HGR52 8 HGR52 9 HGP1
@<TRIPOS>MOLECULE
pyrazole
 9 9 0 0 0
****
USER_CHARGES
INVALID_CHARGES
Pose:   5 Cluster:   5 Fr_nu: 5803076 TotEn:   -15.54
@<TRIPOS>ATOM
      1 C1        -49.5678  -11.6850  -22.9390 C.2    1 LIG      -0.25100
      2 C2        -50.2115  -12.6046  -23.7885 C.2    1 LIG       0.13200
      3 C3        -48.3505  -11.4613  -23.5346 C.2    1 LIG      -0.03800
      4 N1        -49.4651  -12.9419  -24.8436 N.2    1 LIG      -0.57800
      5 N2        -48.3398  -12.2303  -24.6611 N.pl3  1 LIG      -0.05900
      6 H1        -49.9343  -11.2449  -22.0234 H      1 LIG       0.15700
      7 H2        -51.1933  -13.0435  -23.6826 H      1 LIG       0.15600
      8 H3        -47.5092  -10.8401  -23.2633 H      1 LIG       0.15900
      9 H4        -47.6000  -12.3190  -25.3464 H      1 LIG       0.32200
@<TRIPOS>BOND
      1       1       2 1
      2       1       3 2
      3       2       4 2
      4       3       5 1
      5       4       5 1
      6       1       6 1
      7       2       7 1
      8       3       8 1
      9       5       9 1
@<TRIPOS>ALT_TYPE
CGenFF_4.0_ALT_TYPE_SET
CGenFF_4.0 1 CG2R51 2 CG2R52 3 CG2R51 4 NG2R50 5 NG2R51 6 HGR51 7 HGR52 8 HGR52 9 HGP1
@<TRIPOS>MOLECULE
pyrazole
 9 9 0 0 0
****
USER_CHARGES
INVALID_CHARGES
Pose:   6 Cluster:   6 Fr_nu: 4393213 TotEn:   -14.65
@<TRIPOS>ATOM
      1 C1        -86.0397   -9.5978  -31.8292 C.2    1 LIG      -0.25100
      2 C2        -85.0134   -8.7112  -32.2066 C.2    1 LIG       0.13200
      3 C3        -85.5903  -10.8329  -32.2283 C.2    1 LIG      -0.03800
      4 N1        -83.9892   -9.3303  -32.7995 N.2    1 LIG      -0.57800
      5 N2        -84.3695  -10.6192  -32.7978 N.pl3  1 LIG      -0.05900
      6 H1        -86.9742   -9.3740  -31.3364 H      1 LIG       0.15700
      7 H2        -84.9694   -7.6395  -32.0746 H      1 LIG       0.15600
      8 H3        -86.0205  -11.8218  -32.1619 H      1 LIG       0.15900
      9 H4        -83.7451  -11.3039  -33.2055 H      1 LIG       0.32200
@<TRIPOS>BOND
      1       1       2 1
      2       1       3 2
      3       2       4 2
      4       3       5 1
      5       4       5 1
      6       1       6 1
      7       2       7 1
      8       3       8 1
      9       5       9 1
@<TRIPOS>ALT_TYPE
CGenFF_4.0_ALT_TYPE_SET
CGenFF_4.0 1 CG2R51 2 CG2R52 3 CG2R51 4 NG2R50 5 NG2R51 6 HGR51 7 HGR52 8 HGR52 9 HGP1
@<TRIPOS>MOLECULE
pyrazole
 9 9 0 0 0
****
USER_CHARGES
INVALID_CHARGES
Pose:   7 Cluster:   7 Fr_nu: 8791488 TotEn:   -14.33
@<TRIPOS>ATOM
      1 C1        -47.4804  -12.9723  -23.0251 C.2    1 LIG      -0.25100
      2 C2        -48.0049  -13.7154  -24.0996 C.2    1 LIG       0.13200
      3 C3        -48.4568  -12.0505  -22.7362 C.2    1 LIG      -0.03800
      4 N1        -49.2202  -13.3016  -24.4681 N.2    1 LIG      -0.57800
      5 N2        -49.4676  -12.2885  -23.6205 N.pl3  1 LIG      -0.05900
      6 H1        -46.5284  -13.0883  -22.5286 H      1 LIG       0.15700
      7 H2        -47.5520  -14.5410  -24.6298 H      1 LIG       0.15600
      8 H3        -48.5209  -11.2629  -21.9993 H      1 LIG       0.15900
      9 H4        -50.3499  -11.7990  -23.7029 H      1 LIG       0.32200
@<TRIPOS>BOND
      1       1       2 1
      2       1       3 2
      3       2       4 2
      4       3       5 1
      5       4       5 1
      6       1       6 1
      7       2       7 1
      8       3       8 1
      9       5       9 1
@<TRIPOS>ALT_TYPE
CGenFF_4.0_ALT_TYPE_SET
CGenFF_4.0 1 CG2R51 2 CG2R52 3 CG2R51 4 NG2R50 5 NG2R51 6 HGR51 7 HGR52 8 HGR52 9 HGP1
@<TRIPOS>MOLECULE
pyrazole
 9 9 0 0 0
****
USER_CHARGES
INVALID_CHARGES
Pose:   8 Cluster:   8 Fr_nu:  61661 TotEn:   -13.96
@<TRIPOS>ATOM
      1 C1        -42.6886   -2.0996  -26.9960 C.2    1 LIG      -0.25100
      2 C2        -42.5516   -3.2754  -27.7579 C.2    1 LIG       0.13200
      3 C3        -43.9544   -2.1776  -26.4688 C.2    1 LIG      -0.03800
      4 N1        -43.6433   -4.0441  -27.7206 N.2    1 LIG      -0.57800
      5 N2        -44.4783   -3.3499  -26.9287 N.pl3  1 LIG      -0.05900
      6 H1        -41.9705   -1.3064  -26.8484 H      1 LIG       0.15700
      7 H2        -41.7020   -3.6039  -28.3393 H      1 LIG       0.15600
      8 H3        -44.5178   -1.5183  -25.8242 H      1 LIG       0.15900
      9 H4        -45.3959   -3.7357  -26.7445 H      1 LIG       0.32200
@<TRIPOS>BOND
      1       1       2 1
      2       1       3 2
      3       2       4 2
      4       3       5 1
      5       4       5 1
      6       1       6 1
      7       2       7 1
      8       3       8 1
      9       5       9 1
@<TRIPOS>ALT_TYPE
CGenFF_4.0_ALT_TYPE_SET
CGenFF_4.0 1 CG2R51 2 CG2R52 3 CG2R51 4 NG2R50 5 NG2R51 6 HGR51 7 HGR52 8 HGR52 9 HGP1
@<TRIPOS>MOLECULE
pyrazole
 9 9 0 0 0
****
USER_CHARGES
INVALID_CHARGES
Pose:   9 Cluster:   9 Fr_nu: 6822050 TotEn:   -13.94
@<TRIPOS>ATOM
      1 C1        -84.1974   -9.2518  -31.3242 C.2    1 LIG      -0.25100
      2 C2        -84.2718   -9.7362  -32.6438 C.2    1 LIG       0.13200
      3 C3        -85.4986   -8.9664  -30.9894 C.2    1 LIG      -0.03800
      4 N1        -85.5212   -9.7589  -33.1152 N.2    1 LIG      -0.57800
      5 N2        -86.2442   -9.2853  -32.0861 N.pl3  1 LIG      -0.05900
      6 H1        -83.3237   -9.1273  -30.7017 H      1 LIG       0.15700
      7 H2        -83.4674  -10.0732  -33.2820 H      1 LIG       0.15600
      8 H3        -85.9506   -8.5720  -30.0908 H      1 LIG       0.15900
      9 H4        -87.2465   -9.2034  -32.2018 H      1 LIG       0.32200
@<TRIPOS>BOND
      1       1       2 1
      2       1       3 2
      3       2       4 2
      4       3       5 1
      5       4       5 1
      6       1       6 1
      7       2       7 1
      8       3       8 1
      9       5       9 1
@<TRIPOS>ALT_TYPE
CGenFF_4.0_ALT_TYPE_SET
CGenFF_4.0 1 CG2R51 2 CG2R52 3 CG2R51 4 NG2R50 5 NG2R51 6 HGR51 7 HGR52 8 HGR52 9 HGP1
@<TRIPOS>MOLECULE
pyrazole
 9 9 0 0 0
****
USER_CHARGES
INVALID_CHARGES
Pose:  10 Cluster:  10 Fr_nu: 236842 TotEn:   -13.85
@<TRIPOS>ATOM
      1 C1        -52.1450  -12.3055  -20.8352 C.2    1 LIG      -0.25100
      2 C2        -52.6921  -12.8341  -22.0197 C.2    1 LIG       0.13200
      3 C3        -51.6849  -13.4033  -20.1498 C.2    1 LIG      -0.03800
      4 N1        -52.5896  -14.1642  -22.0863 N.2    1 LIG      -0.57800
      5 N2        -51.9728  -14.4807  -20.9351 N.pl3  1 LIG      -0.05900
      6 H1        -52.0907  -11.2735  -20.5217 H      1 LIG       0.15700
      7 H2        -53.1616  -12.3056  -22.8370 H      1 LIG       0.15600
      8 H3        -51.1919  -13.5126  -19.1946 H      1 LIG       0.15900
      9 H4        -51.7795  -15.4564  -20.7473 H      1 LIG       0.32200
@<TRIPOS>BOND
      1       1       2 1
      2       1       3 2
      3       2       4 2
      4       3       5 1
      5       4       5 1
      6       1       6 1
      7       2       7 1
      8       3       8 1
      9       5       9 1
@<TRIPOS>ALT_TYPE
CGenFF_4.0_ALT_TYPE_SET
CGenFF_4.0 1 CG2R51 2 CG2R52 3 CG2R51 4 NG2R50 5 NG2R51 6 HGR51 7 HGR52 8 HGR52 9 HGP1
@<TRIPOS>MOLECULE
pyrazole
 9 9 0 0 0
****
USER_CHARGES
INVALID_CHARGES
Pose:  11 Cluster:  11 Fr_nu: 8832078 TotEn:   -13.33
@<TRIPOS>ATOM
      1 C1        -49.5303  -12.6631  -12.4323 C.2    1 LIG      -0.25100
      2 C2        -50.0616  -11.3803  -12.6646 C.2    1 LIG       0.13200
      3 C3        -50.0549  -13.4391  -13.4368 C.2    1 LIG      -0.03800
      4 N1        -50.8622  -11.3395  -13.7329 N.2    1 LIG      -0.57800
      5 N2        -50.8378  -12.6062  -14.1810 N.pl3  1 LIG      -0.05900
      6 H1        -48.8602  -12.9813  -11.6474 H      1 LIG       0.15700
      7 H2        -49.8992  -10.4735  -12.0996 H      1 LIG       0.15600
      8 H3        -49.9460  -14.4857  -13.6822 H      1 LIG       0.15900
      9 H4        -51.3830  -12.8347  -15.0028 H      1 LIG       0.32200
@<TRIPOS>BOND
      1       1       2 1
      2       1       3 2
      3       2       4 2
      4       3       5 1
      5       4       5 1
      6       1       6 1
      7       2       7 1
      8       3       8 1
      9       5       9 1
@<TRIPOS>ALT_TYPE
CGenFF_4.0_ALT_TYPE_SET
CGenFF_4.0 1 CG2R51 2 CG2R52 3 CG2R51 4 NG2R50 5 NG2R51 6 HGR51 7 HGR52 8 HGR52 9 HGP1
@<TRIPOS>MOLECULE
pyrazole
 9 9 0 0 0
****
USER_CHARGES
INVALID_CHARGES
Pose:  12 Cluster:  12 Fr_nu: 406816 TotEn:   -13.15
@<TRIPOS>ATOM
      1 C1        -52.8800  -12.1429  -19.9280 C.2    1 LIG      -0.25100
      2 C2        -53.8309  -11.1442  -19.6450 C.2    1 LIG       0.13200
      3 C3        -52.8606  -12.2198  -21.2992 C.2    1 LIG      -0.03800
      4 N1        -54.3759  -10.6238  -20.7477 N.2    1 LIG      -0.57800
      5 N2        -53.7655  -11.2980  -21.7371 N.pl3  1 LIG      -0.05900
      6 H1        -52.2903  -12.7255  -19.2357 H      1 LIG       0.15700
      7 H2        -54.1498  -10.7742  -18.6810 H      1 LIG       0.15600
      8 H3        -52.2988  -12.8351  -21.9871 H      1 LIG       0.15900
      9 H4        -54.0170  -11.0788  -22.6928 H      1 LIG       0.32200
@<TRIPOS>BOND
      1       1       2 1
      2       1       3 2
      3       2       4 2
      4       3       5 1
      5       4       5 1
      6       1       6 1
      7       2       7 1
      8       3       8 1
      9       5       9 1
@<TRIPOS>ALT_TYPE
CGenFF_4.0_ALT_TYPE_SET
CGenFF_4.0 1 CG2R51 2 CG2R52 3 CG2R51 4 NG2R50 5 NG2R51 6 HGR51 7 HGR52 8 HGR52 9 HGP1
@<TRIPOS>MOLECULE
pyrazole
 9 9 0 0 0
****
USER_CHARGES
INVALID_CHARGES
Pose:  13 Cluster:  13 Fr_nu:  90285 TotEn:   -13.06
@<TRIPOS>ATOM
      1 C1        -85.6948  -10.2267  -31.7144 C.2    1 LIG      -0.25100
      2 C2        -84.7158   -9.2390  -31.4956 C.2    1 LIG       0.13200
      3 C3        -84.9790  -11.3562  -32.0277 C.2    1 LIG      -0.03800
      4 N1        -83.4728   -9.7007  -31.6561 N.2    1 LIG      -0.57800
      5 N2        -83.6658  -10.9908  -31.9790 N.pl3  1 LIG      -0.05900
      6 H1        -86.7691  -10.1338  -31.6531 H      1 LIG       0.15700
      7 H2        -84.8563   -8.2019  -31.2263 H      1 LIG       0.15600
      8 H3        -85.2790  -12.3637  -32.2776 H      1 LIG       0.15900
      9 H4        -82.8529  -11.5676  -32.1560 H      1 LIG       0.32200
@<TRIPOS>BOND
      1       1       2 1
      2       1       3 2
      3       2       4 2
      4       3       5 1
      5       4       5 1
      6       1       6 1
      7       2       7 1
      8       3       8 1
      9       5       9 1
@<TRIPOS>ALT_TYPE
CGenFF_4.0_ALT_TYPE_SET
CGenFF_4.0 1 CG2R51 2 CG2R52 3 CG2R51 4 NG2R50 5 NG2R51 6 HGR51 7 HGR52 8 HGR52 9 HGP1
@<TRIPOS>MOLECULE
pyrazole
 9 9 0 0 0
****
USER_CHARGES
INVALID_CHARGES
Pose:  14 Cluster:  14 Fr_nu: 556700 TotEn:   -12.80
@<TRIPOS>ATOM
      1 C1        -52.8572  -11.3315  -21.2044 C.2    1 LIG      -0.25100
      2 C2        -54.1862  -11.0931  -21.6026 C.2    1 LIG       0.13200
      3 C3        -52.9162  -11.3984  -19.8338 C.2    1 LIG      -0.03800
      4 N1        -55.0280  -11.0140  -20.5686 N.2    1 LIG      -0.57800
      5 N2        -54.2261  -11.2040  -19.5071 N.pl3  1 LIG      -0.05900
      6 H1        -51.9790  -11.4405  -21.8235 H      1 LIG       0.15700
      7 H2        -54.5764  -10.9730  -22.6032 H      1 LIG       0.15600
      8 H3        -52.1608  -11.5609  -19.0785 H      1 LIG       0.15900
      9 H4        -54.6407  -11.1865  -18.5838 H      1 LIG       0.32200
@<TRIPOS>BOND
      1       1       2 1
      2       1       3 2
      3       2       4 2
      4       3       5 1
      5       4       5 1
      6       1       6 1
      7       2       7 1
      8       3       8 1
      9       5       9 1
@<TRIPOS>ALT_TYPE
CGenFF_4.0_ALT_TYPE_SET
CGenFF_4.0 1 CG2R51 2 CG2R52 3 CG2R51 4 NG2R50 5 NG2R51 6 HGR51 7 HGR52 8 HGR52 9 HGP1
@<TRIPOS>MOLECULE
pyrazole
 9 9 0 0 0
****
USER_CHARGES
INVALID_CHARGES
Pose:  15 Cluster:  15 Fr_nu: 8789946 TotEn:   -12.43
@<TRIPOS>ATOM
      1 C1        -48.4571  -13.4368  -23.6257 C.2    1 LIG      -0.25100
      2 C2        -49.1572  -14.4709  -24.2755 C.2    1 LIG       0.13200
      3 C3        -49.3942  -12.4493  -23.4437 C.2    1 LIG      -0.03800
      4 N1        -50.4401  -14.1686  -24.4915 N.2    1 LIG      -0.57800
      5 N2        -50.5537  -12.9333  -23.9745 N.pl3  1 LIG      -0.05900
      6 H1        -47.4187  -13.4104  -23.3298 H      1 LIG       0.15700
      7 H2        -48.7859  -15.4321  -24.6012 H      1 LIG       0.15600
      8 H3        -49.3411  -11.4672  -22.9965 H      1 LIG       0.15900
      9 H4        -51.4555  -12.4757  -24.0196 H      1 LIG       0.32200
@<TRIPOS>BOND
      1       1       2 1
      2       1       3 2
      3       2       4 2
      4       3       5 1
      5       4       5 1
      6       1       6 1
      7       2       7 1
      8       3       8 1
      9       5       9 1
@<TRIPOS>ALT_TYPE
CGenFF_4.0_ALT_TYPE_SET
CGenFF_4.0 1 CG2R51 2 CG2R52 3 CG2R51 4 NG2R50 5 NG2R51 6 HGR51 7 HGR52 8 HGR52 9 HGP1
@<TRIPOS>MOLECULE
pyrazole
 9 9 0 0 0
****
USER_CHARGES
INVALID_CHARGES
Pose:  16 Cluster:  16 Fr_nu: 406747 TotEn:   -12.17
@<TRIPOS>ATOM
      1 C1        -52.8800  -12.1429  -19.9280 C.2    1 LIG      -0.25100
      2 C2        -52.6472  -13.3546  -20.6058 C.2    1 LIG       0.13200
      3 C3        -53.3565  -11.2937  -20.8966 C.2    1 LIG      -0.03800
      4 N1        -52.9510  -13.2855  -21.9046 N.2    1 LIG      -0.57800
      5 N2        -53.3796  -12.0202  -22.0508 N.pl3  1 LIG      -0.05900
      6 H1        -52.7252  -11.9162  -18.8835 H      1 LIG       0.15700
      7 H2        -52.2684  -14.2850  -20.2075 H      1 LIG       0.15600
      8 H3        -53.6719  -10.2607  -20.8697 H      1 LIG       0.15900
      9 H4        -53.6728  -11.7166  -22.9709 H      1 LIG       0.32200
@<TRIPOS>BOND
      1       1       2 1
      2       1       3 2
      3       2       4 2
      4       3       5 1
      5       4       5 1
      6       1       6 1
      7       2       7 1
      8       3       8 1
      9       5       9 1
@<TRIPOS>ALT_TYPE
CGenFF_4.0_ALT_TYPE_SET
CGenFF_4.0 1 CG2R51 2 CG2R52 3 CG2R51 4 NG2R50 5 NG2R51 6 HGR51 7 HGR52 8 HGR52 9 HGP1
@<TRIPOS>MOLECULE
pyrazole
 9 9 0 0 0
****
USER_CHARGES
INVALID_CHARGES
Pose:  17 Cluster:  17 Fr_nu: 6521378 TotEn:   -12.15
@<TRIPOS>ATOM
      1 C1        -42.8693   -2.1858  -26.2576 C.2    1 LIG      -0.25100
      2 C2        -43.4979   -3.1414  -27.0782 C.2    1 LIG       0.13200
      3 C3        -41.6347   -2.0004  -26.8302 C.2    1 LIG      -0.03800
      4 N1        -42.7264   -3.5355  -28.0948 N.2    1 LIG      -0.57800
      5 N2        -41.6003   -2.8239  -27.9169 N.pl3  1 LIG      -0.05900
      6 H1        -43.2564   -1.6985  -25.3750 H      1 LIG       0.15700
      7 H2        -44.4859   -3.5675  -26.9776 H      1 LIG       0.15600
      8 H3        -40.7956   -1.3727  -26.5669 H      1 LIG       0.15900
      9 H4        -40.8433   -2.9516  -28.5768 H      1 LIG       0.32200
@<TRIPOS>BOND
      1       1       2 1
      2       1       3 2
      3       2       4 2
      4       3       5 1
      5       4       5 1
      6       1       6 1
      7       2       7 1
      8       3       8 1
      9       5       9 1
@<TRIPOS>ALT_TYPE
CGenFF_4.0_ALT_TYPE_SET
CGenFF_4.0 1 CG2R51 2 CG2R52 3 CG2R51 4 NG2R50 5 NG2R51 6 HGR51 7 HGR52 8 HGR52 9 HGP1
@<TRIPOS>MOLECULE
pyrazole
 9 9 0 0 0
****
USER_CHARGES
INVALID_CHARGES
Pose:  18 Cluster:  18 Fr_nu: 5302671 TotEn:   -11.00
@<TRIPOS>ATOM
      1 C1        -64.1261    2.3870  -47.6690 C.2    1 LIG      -0.25100
      2 C2        -62.8523    1.9342  -47.2763 C.2    1 LIG       0.13200
      3 C3        -64.4936    1.5392  -48.6852 C.2    1 LIG      -0.03800
      4 N1        -62.4385    0.8805  -47.9851 N.2    1 LIG      -0.57800
      5 N2        -63.4581    0.6639  -48.8334 N.pl3  1 LIG      -0.05900
      6 H1        -64.6987    3.2118  -47.2712 H      1 LIG       0.15700
      7 H2        -62.2080    2.3285  -46.5035 H      1 LIG       0.15600
      8 H3        -65.3777    1.4826  -49.3038 H      1 LIG       0.15900
      9 H4        -63.3798   -0.1010  -49.4918 H      1 LIG       0.32200
@<TRIPOS>BOND
      1       1       2 1
      2       1       3 2
      3       2       4 2
      4       3       5 1
      5       4       5 1
      6       1       6 1
      7       2       7 1
      8       3       8 1
      9       5       9 1
@<TRIPOS>ALT_TYPE
CGenFF_4.0_ALT_TYPE_SET
CGenFF_4.0 1 CG2R51 2 CG2R52 3 CG2R51 4 NG2R50 5 NG2R51 6 HGR51 7 HGR52 8 HGR52 9 HGP1
@<TRIPOS>MOLECULE
pyrazole
 9 9 0 0 0
****
USER_CHARGES
INVALID_CHARGES
Pose:  19 Cluster:  19 Fr_nu: 880310 TotEn:    -8.64
@<TRIPOS>ATOM
      1 C1        -53.0115  -11.7089  -21.6558 C.2    1 LIG      -0.25100
      2 C2        -54.3343  -11.3401  -21.3463 C.2    1 LIG       0.13200
      3 C3        -52.2340  -10.8416  -20.9280 C.2    1 LIG      -0.03800
      4 N1        -54.3975  -10.3182  -20.4886 N.2    1 LIG      -0.57800
      5 N2        -53.1046  -10.0375  -20.2528 N.pl3  1 LIG      -0.05900
      6 H1        -52.6686  -12.4939  -22.3136 H      1 LIG       0.15700
      7 H2        -55.2551  -11.7731  -21.7105 H      1 LIG       0.15600
      8 H3        -51.1640  -10.7252  -20.8337 H      1 LIG       0.15900
      9 H4        -52.8866   -9.2792  -19.6186 H      1 LIG       0.32200
@<TRIPOS>BOND
      1       1       2 1
      2       1       3 2
      3       2       4 2
      4       3       5 1
      5       4       5 1
      6       1       6 1
      7       2       7 1
      8       3       8 1
      9       5       9 1
@<TRIPOS>ALT_TYPE
CGenFF_4.0_ALT_TYPE_SET
CGenFF_4.0 1 CG2R51 2 CG2R52 3 CG2R51 4 NG2R50 5 NG2R51 6 HGR51 7 HGR52 8 HGR52 9 HGP1
@<TRIPOS>MOLECULE
pyrazole
 9 9 0 0 0
****
USER_CHARGES
INVALID_CHARGES
Pose:  20 Cluster:  20 Fr_nu: 8745537 TotEn:    -7.79
@<TRIPOS>ATOM
      1 C1        -49.1141  -11.8382  -23.6334 C.2    1 LIG      -0.25100
      2 C2        -48.6227  -12.6404  -24.6807 C.2    1 LIG       0.13200
      3 C3        -49.9856  -12.6549  -22.9552 C.2    1 LIG      -0.03800
      4 N1        -49.1391  -13.8722  -24.6726 N.2    1 LIG      -0.57800
      5 N2        -49.9639  -13.8503  -23.6118 N.pl3  1 LIG      -0.05900
      6 H1        -48.8706  -10.8120  -23.4014 H      1 LIG       0.15700
      7 H2        -47.9103  -12.3786  -25.4499 H      1 LIG       0.15600
      8 H3        -50.6070  -12.4961  -22.0858 H      1 LIG       0.15900
      9 H4        -50.4858  -14.6896  -23.3929 H      1 LIG       0.32200
@<TRIPOS>BOND
      1       1       2 1
      2       1       3 2
      3       2       4 2
      4       3       5 1
      5       4       5 1
      6       1       6 1
      7       2       7 1
      8       3       8 1
      9       5       9 1
@<TRIPOS>ALT_TYPE
CGenFF_4.0_ALT_TYPE_SET
CGenFF_4.0 1 CG2R51 2 CG2R52 3 CG2R51 4 NG2R50 5 NG2R51 6 HGR51 7 HGR52 8 HGR52 9 HGP1
@<TRIPOS>MOLECULE
pyrazole
 9 9 0 0 0
****
USER_CHARGES
INVALID_CHARGES
Pose:  21 Cluster:  21 Fr_nu: 8098115 TotEn:    -7.50
@<TRIPOS>ATOM
      1 C1        -45.0529   -3.3088  -22.8900 C.2    1 LIG      -0.25100
      2 C2        -45.5362   -2.5138  -21.8335 C.2    1 LIG       0.13200
      3 C3        -45.8073   -4.4550  -22.8302 C.2    1 LIG      -0.03800
      4 N1        -46.5215   -3.1048  -21.1525 N.2    1 LIG      -0.57800
      5 N2        -46.6637   -4.2833  -21.7825 N.pl3  1 LIG      -0.05900
      6 H1        -44.2681   -3.0832  -23.5968 H      1 LIG       0.15700
      7 H2        -45.2111   -1.5286  -21.5311 H      1 LIG       0.15600
      8 H3        -45.8104   -5.3578  -23.4238 H      1 LIG       0.15900
      9 H4        -47.3666   -4.9273  -21.4419 H      1 LIG       0.32200
@<TRIPOS>BOND
      1       1       2 1
      2       1       3 2
      3       2       4 2
      4       3       5 1
      5       4       5 1
      6       1       6 1
      7       2       7 1
      8       3       8 1
      9       5       9 1
@<TRIPOS>ALT_TYPE
CGenFF_4.0_ALT_TYPE_SET
CGenFF_4.0 1 CG2R51 2 CG2R52 3 CG2R51 4 NG2R50 5 NG2R51 6 HGR51 7 HGR52 8 HGR52 9 HGP1
@<TRIPOS>MOLECULE
4_lactone
 9 9 0 0 0
****
USER_CHARGES
INVALID_CHARGES
Pose:   1 Cluster:   1 Fr_nu: 6192480 TotEn:   -21.45
@<TRIPOS>ATOM
      1 C1        -49.1905  -12.9737  -24.5442 C.2    1 LIG       0.04000
      2 C2        -48.3723  -13.4803  -23.3430 C.3    1 LIG       0.11000
      3 C3        -47.8727  -12.0392  -23.3063 C.3    1 LIG       0.08100
      4 O1        -49.9856  -13.4246  -25.3371 O.2    1 LIG      -0.32000
      5 O2        -48.7024  -11.7074  -24.4539 O.3    1 LIG      -0.27100
      6 H1        -48.9783  -13.7934  -22.4914 H      1 LIG       0.09000
      7 H2        -47.6264  -14.2347  -23.5986 H      1 LIG       0.09000
      8 H3        -48.1572  -11.4616  -22.4226 H      1 LIG       0.09000
      9 H4        -46.8102  -11.9026  -23.5258 H      1 LIG       0.09000
@<TRIPOS>BOND
      1       1       2 1
      2       1       4 2
      3       1       5 1
      4       2       3 1
      5       3       5 1
      6       2       6 1
      7       2       7 1
      8       3       8 1
      9       3       9 1
@<TRIPOS>ALT_TYPE
CGenFF_4.0_ALT_TYPE_SET
CGenFF_4.0 1 CG2O4 2 CG3C41 3 CG3C41 4 OG2D1 5 OG3C51 6 HGA2 7 HGA2 8 HGA2 9 HGA2
@<TRIPOS>MOLECULE
4_lactone
 9 9 0 0 0
****
USER_CHARGES
INVALID_CHARGES
Pose:   2 Cluster:   2 Fr_nu: 1112405 TotEn:   -20.54
@<TRIPOS>ATOM
      1 C1        -51.3909  -13.9194  -23.6621 C.2    1 LIG       0.04000
      2 C2        -51.1083  -12.9312  -22.5163 C.3    1 LIG       0.11000
      3 C3        -52.2373  -13.6902  -21.8254 C.3    1 LIG       0.08100
      4 O1        -50.9647  -14.1455  -24.7718 O.2    1 LIG      -0.32000
      5 O2        -52.3894  -14.5507  -22.9882 O.3    1 LIG      -0.27100
      6 H1        -50.1199  -13.0406  -22.0673 H      1 LIG       0.09000
      7 H2        -51.3191  -11.8897  -22.7643 H      1 LIG       0.09000
      8 H3        -51.9508  -14.2598  -20.9370 H      1 LIG       0.09000
      9 H4        -53.1450  -13.1121  -21.6319 H      1 LIG       0.09000
@<TRIPOS>BOND
      1       1       2 1
      2       1       4 2
      3       1       5 1
      4       2       3 1
      5       3       5 1
      6       2       6 1
      7       2       7 1
      8       3       8 1
      9       3       9 1
@<TRIPOS>ALT_TYPE
CGenFF_4.0_ALT_TYPE_SET
CGenFF_4.0 1 CG2O4 2 CG3C41 3 CG3C41 4 OG2D1 5 OG3C51 6 HGA2 7 HGA2 8 HGA2 9 HGA2
@<TRIPOS>MOLECULE
4_lactone
 9 9 0 0 0
****
USER_CHARGES
INVALID_CHARGES
Pose:   3 Cluster:   3 Fr_nu: 3533359 TotEn:   -19.91
@<TRIPOS>ATOM
      1 C1        -50.2500  -13.1940  -24.1026 C.2    1 LIG       0.04000
      2 C2        -49.8955  -12.1475  -23.0310 C.3    1 LIG       0.11000
      3 C3        -51.1980  -12.6232  -22.3944 C.3    1 LIG       0.08100
      4 O1        -49.7764  -13.6105  -25.1353 O.2    1 LIG      -0.32000
      5 O2        -51.4003  -13.5686  -23.4810 O.3    1 LIG      -0.27100
      6 H1        -48.9856  -12.3724  -22.4725 H      1 LIG       0.09000
      7 H2        -49.8937  -11.1192  -23.3962 H      1 LIG       0.09000
      8 H3        -51.0967  -13.1312  -21.4315 H      1 LIG       0.09000
      9 H4        -52.0006  -11.8818  -22.3523 H      1 LIG       0.09000
@<TRIPOS>BOND
      1       1       2 1
      2       1       4 2
      3       1       5 1
      4       2       3 1
      5       3       5 1
      6       2       6 1
      7       2       7 1
      8       3       8 1
      9       3       9 1
@<TRIPOS>ALT_TYPE
CGenFF_4.0_ALT_TYPE_SET
CGenFF_4.0 1 CG2O4 2 CG3C41 3 CG3C41 4 OG2D1 5 OG3C51 6 HGA2 7 HGA2 8 HGA2 9 HGA2
@<TRIPOS>MOLECULE
4_lactone
 9 9 0 0 0
****
USER_CHARGES
INVALID_CHARGES
Pose:   4 Cluster:   4 Fr_nu: 6117558 TotEn:   -19.00
@<TRIPOS>ATOM
      1 C1        -42.4604    3.8346  -41.4638 C.2    1 LIG       0.04000
      2 C2        -43.6843    4.7388  -41.2320 C.3    1 LIG       0.11000
      3 C3        -44.1246    4.1824  -42.5827 C.3    1 LIG       0.08100
      4 O1        -41.4355    3.5533  -40.8852 O.2    1 LIG      -0.32000
      5 O2        -42.9136    3.3809  -42.6632 O.3    1 LIG      -0.27100
      6 H1        -44.2974    4.4483  -40.3775 H      1 LIG       0.09000
      7 H2        -43.4527    5.8050  -41.2108 H      1 LIG       0.09000
      8 H3        -45.0216    3.5573  -42.5679 H      1 LIG       0.09000
      9 H4        -44.1797    4.9099  -43.3972 H      1 LIG       0.09000
@<TRIPOS>BOND
      1       1       2 1
      2       1       4 2
      3       1       5 1
      4       2       3 1
      5       3       5 1
      6       2       6 1
      7       2       7 1
      8       3       8 1
      9       3       9 1
@<TRIPOS>ALT_TYPE
CGenFF_4.0_ALT_TYPE_SET
CGenFF_4.0 1 CG2O4 2 CG3C41 3 CG3C41 4 OG2D1 5 OG3C51 6 HGA2 7 HGA2 8 HGA2 9 HGA2
@<TRIPOS>MOLECULE
4_lactone
 9 9 0 0 0
****
USER_CHARGES
INVALID_CHARGES
Pose:   5 Cluster:   5 Fr_nu: 3871967 TotEn:   -18.88
@<TRIPOS>ATOM
      1 C1        -43.6812   -4.6028  -27.6572 C.2    1 LIG       0.04000
      2 C2        -43.4158   -3.9115  -26.3078 C.3    1 LIG       0.11000
      3 C3        -42.5177   -3.0114  -27.1511 C.3    1 LIG       0.08100
      4 O1        -44.3355   -5.5330  -28.0707 O.2    1 LIG      -0.32000
      5 O2        -42.8628   -3.7637  -28.3471 O.3    1 LIG      -0.27100
      6 H1        -44.2937   -3.4311  -25.8731 H      1 LIG       0.09000
      7 H2        -42.9051   -4.5413  -25.5776 H      1 LIG       0.09000
      8 H3        -42.8315   -1.9668  -27.2273 H      1 LIG       0.09000
      9 H4        -41.4482   -3.0737  -26.9319 H      1 LIG       0.09000
@<TRIPOS>BOND
      1       1       2 1
      2       1       4 2
      3       1       5 1
      4       2       3 1
      5       3       5 1
      6       2       6 1
      7       2       7 1
      8       3       8 1
      9       3       9 1
@<TRIPOS>ALT_TYPE
CGenFF_4.0_ALT_TYPE_SET
CGenFF_4.0 1 CG2O4 2 CG3C41 3 CG3C41 4 OG2D1 5 OG3C51 6 HGA2 7 HGA2 8 HGA2 9 HGA2
@<TRIPOS>MOLECULE
4_lactone
 9 9 0 0 0
****
USER_CHARGES
INVALID_CHARGES
Pose:   6 Cluster:   6 Fr_nu: 3097555 TotEn:   -18.84
@<TRIPOS>ATOM
      1 C1        -50.5060  -13.4436  -23.6551 C.2    1 LIG       0.04000
      2 C2        -51.3232  -13.5557  -22.3555 C.3    1 LIG       0.11000
      3 C3        -50.7955  -12.1445  -22.1153 C.3    1 LIG       0.08100
      4 O1        -50.2642  -14.1322  -24.6202 O.2    1 LIG      -0.32000
      5 O2        -50.0718  -12.1852  -23.3763 O.3    1 LIG      -0.27100
      6 H1        -52.3998  -13.6385  -22.5121 H      1 LIG       0.09000
      7 H2        -50.9617  -14.3211  -21.6668 H      1 LIG       0.09000
      8 H3        -51.5487  -11.3519  -22.1081 H      1 LIG       0.09000
      9 H4        -50.1161  -12.0333  -21.2657 H      1 LIG       0.09000
@<TRIPOS>BOND
      1       1       2 1
      2       1       4 2
      3       1       5 1
      4       2       3 1
      5       3       5 1
      6       2       6 1
      7       2       7 1
      8       3       8 1
      9       3       9 1
@<TRIPOS>ALT_TYPE
CGenFF_4.0_ALT_TYPE_SET
CGenFF_4.0 1 CG2O4 2 CG3C41 3 CG3C41 4 OG2D1 5 OG3C51 6 HGA2 7 HGA2 8 HGA2 9 HGA2
@<TRIPOS>MOLECULE
4_lactone
 9 9 0 0 0
****
USER_CHARGES
INVALID_CHARGES
Pose:   7 Cluster:   7 Fr_nu: 5216486 TotEn:   -15.97
@<TRIPOS>ATOM
      1 C1        -50.8452  -11.2075  -14.0435 C.2    1 LIG       0.04000
      2 C2        -49.5294  -11.8180  -14.5582 C.3    1 LIG       0.11000
      3 C3        -49.8180  -12.8783  -13.4997 C.3    1 LIG       0.08100
      4 O1        -51.5358  -10.2430  -14.2825 O.2    1 LIG      -0.32000
      5 O2        -51.0395  -12.1863  -13.1194 O.3    1 LIG      -0.27100
      6 H1        -49.5714  -12.1589  -15.5938 H      1 LIG       0.09000
      7 H2        -48.6503  -11.1965  -14.3798 H      1 LIG       0.09000
      8 H3        -50.0251  -13.8826  -13.8793 H      1 LIG       0.09000
      9 H4        -49.1067  -12.9228  -12.6704 H      1 LIG       0.09000
@<TRIPOS>BOND
      1       1       2 1
      2       1       4 2
      3       1       5 1
      4       2       3 1
      5       3       5 1
      6       2       6 1
      7       2       7 1
      8       3       8 1
      9       3       9 1
@<TRIPOS>ALT_TYPE
CGenFF_4.0_ALT_TYPE_SET
CGenFF_4.0 1 CG2O4 2 CG3C41 3 CG3C41 4 OG2D1 5 OG3C51 6 HGA2 7 HGA2 8 HGA2 9 HGA2
@<TRIPOS>MOLECULE
4_lactone
 9 9 0 0 0
****
USER_CHARGES
INVALID_CHARGES
Pose:   8 Cluster:   8 Fr_nu: 6195038 TotEn:   -15.69
@<TRIPOS>ATOM
      1 C1        -49.6017  -14.0217  -24.0038 C.2    1 LIG       0.04000
      2 C2        -48.3679  -14.2435  -23.1107 C.3    1 LIG       0.11000
      3 C3        -48.1460  -12.7544  -23.3580 C.3    1 LIG       0.08100
      4 O1        -50.5147  -14.6818  -24.4456 O.2    1 LIG      -0.32000
      5 O2        -49.3425  -12.6987  -24.1831 O.3    1 LIG      -0.27100
      6 H1        -48.6061  -14.5227  -22.0832 H      1 LIG       0.09000
      7 H2        -47.6210  -14.9124  -23.5413 H      1 LIG       0.09000
      8 H3        -48.2323  -12.1102  -22.4787 H      1 LIG       0.09000
      9 H4        -47.2504  -12.4998  -23.9314 H      1 LIG       0.09000
@<TRIPOS>BOND
      1       1       2 1
      2       1       4 2
      3       1       5 1
      4       2       3 1
      5       3       5 1
      6       2       6 1
      7       2       7 1
      8       3       8 1
      9       3       9 1
@<TRIPOS>ALT_TYPE
CGenFF_4.0_ALT_TYPE_SET
CGenFF_4.0 1 CG2O4 2 CG3C41 3 CG3C41 4 OG2D1 5 OG3C51 6 HGA2 7 HGA2 8 HGA2 9 HGA2
@<TRIPOS>MOLECULE
4_lactone
 9 9 0 0 0
****
USER_CHARGES
INVALID_CHARGES
Pose:   9 Cluster:   9 Fr_nu: 3862113 TotEn:   -14.59
@<TRIPOS>ATOM
      1 C1        -49.5166  -12.9745  -24.1320 C.2    1 LIG       0.04000
      2 C2        -49.1507  -11.8959  -23.0967 C.3    1 LIG       0.11000
      3 C3        -47.8214  -11.8852  -23.8457 C.3    1 LIG       0.08100
      4 O1        -50.4682  -13.6746  -24.3940 O.2    1 LIG      -0.32000
      5 O2        -48.3077  -12.9135  -24.7521 O.3    1 LIG      -0.27100
      6 H1        -49.7452  -10.9843  -23.1739 H      1 LIG       0.09000
      7 H2        -49.1131  -12.2600  -22.0687 H      1 LIG       0.09000
      8 H3        -47.5843  -10.9591  -24.3765 H      1 LIG       0.09000
      9 H4        -46.9553  -12.2302  -23.2743 H      1 LIG       0.09000
@<TRIPOS>BOND
      1       1       2 1
      2       1       4 2
      3       1       5 1
      4       2       3 1
      5       3       5 1
      6       2       6 1
      7       2       7 1
      8       3       8 1
      9       3       9 1
@<TRIPOS>ALT_TYPE
CGenFF_4.0_ALT_TYPE_SET
CGenFF_4.0 1 CG2O4 2 CG3C41 3 CG3C41 4 OG2D1 5 OG3C51 6 HGA2 7 HGA2 8 HGA2 9 HGA2
@<TRIPOS>MOLECULE
4_lactone
 9 9 0 0 0
****
USER_CHARGES
INVALID_CHARGES
Pose:  10 Cluster:  10 Fr_nu: 1174158 TotEn:   -14.39
@<TRIPOS>ATOM
      1 C1        -72.7869   -2.9857  -32.7994 C.2    1 LIG       0.04000
      2 C2        -73.7318   -2.9131  -31.5866 C.3    1 LIG       0.11000
      3 C3        -73.6153   -1.4090  -31.8145 C.3    1 LIG       0.08100
      4 O1        -72.2414   -3.8430  -33.4565 O.2    1 LIG      -0.32000
      5 O2        -72.7273   -1.6347  -32.9442 O.3    1 LIG      -0.27100
      6 H1        -74.7184   -3.3440  -31.7640 H      1 LIG       0.09000
      7 H2        -73.2956   -3.2877  -30.6591 H      1 LIG       0.09000
      8 H3        -74.5355   -0.9035  -32.1197 H      1 LIG       0.09000
      9 H4        -73.1179   -0.8484  -31.0182 H      1 LIG       0.09000
@<TRIPOS>BOND
      1       1       2 1
      2       1       4 2
      3       1       5 1
      4       2       3 1
      5       3       5 1
      6       2       6 1
      7       2       7 1
      8       3       8 1
      9       3       9 1
@<TRIPOS>ALT_TYPE
CGenFF_4.0_ALT_TYPE_SET
CGenFF_4.0 1 CG2O4 2 CG3C41 3 CG3C41 4 OG2D1 5 OG3C51 6 HGA2 7 HGA2 8 HGA2 9 HGA2
@<TRIPOS>MOLECULE
4_lactone
 9 9 0 0 0
****
USER_CHARGES
INVALID_CHARGES
Pose:  11 Cluster:  11 Fr_nu: 1542760 TotEn:   -13.93
@<TRIPOS>ATOM
      1 C1        -43.7118   -3.3591  -27.7085 C.2    1 LIG       0.04000
      2 C2        -44.3006   -2.1002  -27.0470 C.3    1 LIG       0.11000
      3 C3        -42.8588   -1.6067  -27.1219 C.3    1 LIG       0.08100
      4 O1        -44.1099   -4.4351  -28.0931 O.2    1 LIG      -0.32000
      5 O2        -42.4484   -2.8565  -27.7424 O.3    1 LIG      -0.27100
      6 H1        -45.0178   -1.5636  -27.6700 H      1 LIG       0.09000
      7 H2        -44.6934   -2.2671  -26.0427 H      1 LIG       0.09000
      8 H3        -42.6842   -0.7525  -27.7817 H      1 LIG       0.09000
      9 H4        -42.3621   -1.4538  -26.1598 H      1 LIG       0.09000
@<TRIPOS>BOND
      1       1       2 1
      2       1       4 2
      3       1       5 1
      4       2       3 1
      5       3       5 1
      6       2       6 1
      7       2       7 1
      8       3       8 1
      9       3       9 1
@<TRIPOS>ALT_TYPE
CGenFF_4.0_ALT_TYPE_SET
CGenFF_4.0 1 CG2O4 2 CG3C41 3 CG3C41 4 OG2D1 5 OG3C51 6 HGA2 7 HGA2 8 HGA2 9 HGA2
@<TRIPOS>MOLECULE
4_lactone
 9 9 0 0 0
****
USER_CHARGES
INVALID_CHARGES
Pose:  12 Cluster:  12 Fr_nu: 6098916 TotEn:   -13.84
@<TRIPOS>ATOM
      1 C1        -49.1626  -12.6788  -24.1615 C.2    1 LIG       0.04000
      2 C2        -48.4005  -11.5165  -23.5003 C.3    1 LIG       0.11000
      3 C3        -48.9292  -12.1409  -22.2125 C.3    1 LIG       0.08100
      4 O1        -49.3684  -13.0897  -25.2809 O.2    1 LIG      -0.32000
      5 O2        -49.6004  -13.1812  -22.9758 O.3    1 LIG      -0.27100
      6 H1        -47.3188  -11.5578  -23.6373 H      1 LIG       0.09000
      7 H2        -48.7946  -10.5289  -23.7454 H      1 LIG       0.09000
      8 H3        -48.1722  -12.5573  -21.5423 H      1 LIG       0.09000
      9 H4        -49.6424  -11.5312  -21.6509 H      1 LIG       0.09000
@<TRIPOS>BOND
      1       1       2 1
      2       1       4 2
      3       1       5 1
      4       2       3 1
      5       3       5 1
      6       2       6 1
      7       2       7 1
      8       3       8 1
      9       3       9 1
@<TRIPOS>ALT_TYPE
CGenFF_4.0_ALT_TYPE_SET
CGenFF_4.0 1 CG2O4 2 CG3C41 3 CG3C41 4 OG2D1 5 OG3C51 6 HGA2 7 HGA2 8 HGA2 9 HGA2
@<TRIPOS>MOLECULE
4_lactone
 9 9 0 0 0
****
USER_CHARGES
INVALID_CHARGES
Pose:  13 Cluster:  13 Fr_nu: 5727545 TotEn:   -13.38
@<TRIPOS>ATOM
      1 C1        -84.7970  -10.2536  -32.8569 C.2    1 LIG       0.04000
      2 C2        -85.9198  -10.9918  -32.1061 C.3    1 LIG       0.11000
      3 C3        -84.8182  -11.2508  -31.0827 C.3    1 LIG       0.08100
      4 O1        -84.6683   -9.6397  -33.8917 O.2    1 LIG      -0.32000
      5 O2        -83.8643  -10.5224  -31.9043 O.3    1 LIG      -0.27100
      6 H1        -86.7331  -10.3451  -31.7732 H      1 LIG       0.09000
      7 H2        -86.2999  -11.8721  -32.6271 H      1 LIG       0.09000
      8 H3        -84.9562  -10.7754  -30.1077 H      1 LIG       0.09000
      9 H4        -84.5256  -12.2971  -30.9593 H      1 LIG       0.09000
@<TRIPOS>BOND
      1       1       2 1
      2       1       4 2
      3       1       5 1
      4       2       3 1
      5       3       5 1
      6       2       6 1
      7       2       7 1
      8       3       8 1
      9       3       9 1
@<TRIPOS>ALT_TYPE
CGenFF_4.0_ALT_TYPE_SET
CGenFF_4.0 1 CG2O4 2 CG3C41 3 CG3C41 4 OG2D1 5 OG3C51 6 HGA2 7 HGA2 8 HGA2 9 HGA2
@<TRIPOS>MOLECULE
4_lactone
 9 9 0 0 0
****
USER_CHARGES
INVALID_CHARGES
Pose:  14 Cluster:  14 Fr_nu: 327371 TotEn:   -13.17
@<TRIPOS>ATOM
      1 C1        -51.0338  -13.2980  -23.0152 C.2    1 LIG       0.04000
      2 C2        -52.1686  -13.3731  -21.9780 C.3    1 LIG       0.11000
      3 C3        -51.1143  -12.7787  -21.0489 C.3    1 LIG       0.08100
      4 O1        -50.8718  -13.5707  -24.1830 O.2    1 LIG      -0.32000
      5 O2        -50.1439  -12.7702  -22.1324 O.3    1 LIG      -0.27100
      6 H1        -53.0201  -12.7287  -22.2018 H      1 LIG       0.09000
      7 H2        -52.4901  -14.3889  -21.7424 H      1 LIG       0.09000
      8 H3        -51.3199  -11.7687  -20.6839 H      1 LIG       0.09000
      9 H4        -50.7927  -13.4237  -20.2266 H      1 LIG       0.09000
@<TRIPOS>BOND
      1       1       2 1
      2       1       4 2
      3       1       5 1
      4       2       3 1
      5       3       5 1
      6       2       6 1
      7       2       7 1
      8       3       8 1
      9       3       9 1
@<TRIPOS>ALT_TYPE
CGenFF_4.0_ALT_TYPE_SET
CGenFF_4.0 1 CG2O4 2 CG3C41 3 CG3C41 4 OG2D1 5 OG3C51 6 HGA2 7 HGA2 8 HGA2 9 HGA2
@<TRIPOS>MOLECULE
4_lactone
 9 9 0 0 0
****
USER_CHARGES
INVALID_CHARGES
Pose:  15 Cluster:  15 Fr_nu: 2308188 TotEn:   -12.18
@<TRIPOS>ATOM
      1 C1        -74.2220  -15.0639  -47.6826 C.2    1 LIG       0.04000
      2 C2        -73.6053  -14.9323  -46.2785 C.3    1 LIG       0.11000
      3 C3        -74.6082  -16.0289  -45.9327 C.3    1 LIG       0.08100
      4 O1        -74.0787  -14.5571  -48.7721 O.2    1 LIG      -0.32000
      5 O2        -75.0914  -16.0391  -47.3045 O.3    1 LIG      -0.27100
      6 H1        -72.5537  -15.2182  -46.2252 H      1 LIG       0.09000
      7 H2        -73.7784  -13.9644  -45.8050 H      1 LIG       0.09000
      8 H3        -74.1770  -16.9931  -45.6499 H      1 LIG       0.09000
      9 H4        -75.3966  -15.7427  -45.2311 H      1 LIG       0.09000
@<TRIPOS>BOND
      1       1       2 1
      2       1       4 2
      3       1       5 1
      4       2       3 1
      5       3       5 1
      6       2       6 1
      7       2       7 1
      8       3       8 1
      9       3       9 1
@<TRIPOS>ALT_TYPE
CGenFF_4.0_ALT_TYPE_SET
CGenFF_4.0 1 CG2O4 2 CG3C41 3 CG3C41 4 OG2D1 5 OG3C51 6 HGA2 7 HGA2 8 HGA2 9 HGA2
@<TRIPOS>MOLECULE
4_lactone
 9 9 0 0 0
****
USER_CHARGES
INVALID_CHARGES
Pose:  16 Cluster:  16 Fr_nu: 410688 TotEn:   -12.17
@<TRIPOS>ATOM
      1 C1        -73.8349  -14.6599  -46.8570 C.2    1 LIG       0.04000
      2 C2        -73.4731  -15.4506  -45.5869 C.3    1 LIG       0.11000
      3 C3        -72.9201  -14.1056  -45.1255 C.3    1 LIG       0.08100
      4 O1        -74.3650  -14.8763  -47.9231 O.2    1 LIG      -0.32000
      5 O2        -73.3209  -13.4936  -46.3826 O.3    1 LIG      -0.27100
      6 H1        -74.3363  -15.8230  -45.0331 H      1 LIG       0.09000
      7 H2        -72.7344  -16.2375  -45.7475 H      1 LIG       0.09000
      8 H3        -73.4325  -13.6498  -44.2738 H      1 LIG       0.09000
      9 H4        -71.8364  -14.0640  -44.9859 H      1 LIG       0.09000
@<TRIPOS>BOND
      1       1       2 1
      2       1       4 2
      3       1       5 1
      4       2       3 1
      5       3       5 1
      6       2       6 1
      7       2       7 1
      8       3       8 1
      9       3       9 1
@<TRIPOS>ALT_TYPE
CGenFF_4.0_ALT_TYPE_SET
CGenFF_4.0 1 CG2O4 2 CG3C41 3 CG3C41 4 OG2D1 5 OG3C51 6 HGA2 7 HGA2 8 HGA2 9 HGA2
@<TRIPOS>MOLECULE
4_lactone
 9 9 0 0 0
****
USER_CHARGES
INVALID_CHARGES
Pose:  17 Cluster:  17 Fr_nu: 6198975 TotEn:   -11.47
@<TRIPOS>ATOM
      1 C1        -50.4682  -13.5990  -23.0621 C.2    1 LIG       0.04000
      2 C2        -50.0823  -13.0966  -21.6593 C.3    1 LIG       0.11000
      3 C3        -51.4998  -13.5389  -21.3087 C.3    1 LIG       0.08100
      4 O1        -49.9527  -13.6833  -24.1537 O.2    1 LIG      -0.32000
      5 O2        -51.7198  -13.9698  -22.6803 O.3    1 LIG      -0.27100
      6 H1        -49.2787  -13.6647  -21.1881 H      1 LIG       0.09000
      7 H2        -49.8936  -12.0231  -21.6071 H      1 LIG       0.09000
      8 H3        -51.5755  -14.3738  -20.6067 H      1 LIG       0.09000
      9 H4        -52.1872  -12.7374  -21.0242 H      1 LIG       0.09000
@<TRIPOS>BOND
      1       1       2 1
      2       1       4 2
      3       1       5 1
      4       2       3 1
      5       3       5 1
      6       2       6 1
      7       2       7 1
      8       3       8 1
      9       3       9 1
@<TRIPOS>ALT_TYPE
CGenFF_4.0_ALT_TYPE_SET
CGenFF_4.0 1 CG2O4 2 CG3C41 3 CG3C41 4 OG2D1 5 OG3C51 6 HGA2 7 HGA2 8 HGA2 9 HGA2
@<TRIPOS>MOLECULE
4_lactone
 9 9 0 0 0
****
USER_CHARGES
INVALID_CHARGES
Pose:  18 Cluster:  18 Fr_nu: 5615438 TotEn:    -8.12
@<TRIPOS>ATOM
      1 C1        -46.1244   -2.7282  -22.2241 C.2    1 LIG       0.04000
      2 C2        -44.6750   -2.6054  -22.7276 C.3    1 LIG       0.11000
      3 C3        -45.3457   -2.0097  -23.9618 C.3    1 LIG       0.08100
      4 O1        -46.6953   -3.1289  -21.2352 O.2    1 LIG      -0.32000
      5 O2        -46.6550   -2.1898  -23.3546 O.3    1 LIG      -0.27100
      6 H1        -44.0580   -1.9187  -22.1459 H      1 LIG       0.09000
      7 H2        -44.1725   -3.5626  -22.8760 H      1 LIG       0.09000
      8 H3        -45.1321   -0.9548  -24.1542 H      1 LIG       0.09000
      9 H4        -45.2454   -2.5934  -24.8810 H      1 LIG       0.09000
@<TRIPOS>BOND
      1       1       2 1
      2       1       4 2
      3       1       5 1
      4       2       3 1
      5       3       5 1
      6       2       6 1
      7       2       7 1
      8       3       8 1
      9       3       9 1
@<TRIPOS>ALT_TYPE
CGenFF_4.0_ALT_TYPE_SET
CGenFF_4.0 1 CG2O4 2 CG3C41 3 CG3C41 4 OG2D1 5 OG3C51 6 HGA2 7 HGA2 8 HGA2 9 HGA2
@<TRIPOS>MOLECULE
4_lactone
 9 9 0 0 0
****
USER_CHARGES
INVALID_CHARGES
Pose:  19 Cluster:  19 Fr_nu: 6119790 TotEn:    -7.83
@<TRIPOS>ATOM
      1 C1        -49.4194  -13.8797  -23.6473 C.2    1 LIG       0.04000
      2 C2        -50.0454  -12.6301  -23.0023 C.3    1 LIG       0.11000
      3 C3        -48.9817  -12.8700  -21.9351 C.3    1 LIG       0.08100
      4 O1        -49.5904  -14.5546  -24.6370 O.2    1 LIG      -0.32000
      5 O2        -48.4975  -14.0347  -22.6594 O.3    1 LIG      -0.27100
      6 H1        -49.9287  -11.7190  -23.5910 H      1 LIG       0.09000
      7 H2        -51.0793  -12.7657  -22.6805 H      1 LIG       0.09000
      8 H3        -48.2117  -12.0981  -21.8520 H      1 LIG       0.09000
      9 H4        -49.3593  -13.1408  -20.9453 H      1 LIG       0.09000
@<TRIPOS>BOND
      1       1       2 1
      2       1       4 2
      3       1       5 1
      4       2       3 1
      5       3       5 1
      6       2       6 1
      7       2       7 1
      8       3       8 1
      9       3       9 1
@<TRIPOS>ALT_TYPE
CGenFF_4.0_ALT_TYPE_SET
CGenFF_4.0 1 CG2O4 2 CG3C41 3 CG3C41 4 OG2D1 5 OG3C51 6 HGA2 7 HGA2 8 HGA2 9 HGA2
@<TRIPOS>MOLECULE
4_lactone
 9 9 0 0 0
****
USER_CHARGES
INVALID_CHARGES
Pose:  20 Cluster:  20 Fr_nu: 4118052 TotEn:    -7.48
@<TRIPOS>ATOM
      1 C1        -49.2044  -13.9103  -23.7087 C.2    1 LIG       0.04000
      2 C2        -49.1735  -12.9549  -22.5023 C.3    1 LIG       0.11000
      3 C3        -50.6743  -13.2287  -22.4769 C.3    1 LIG       0.08100
      4 O1        -48.4156  -14.3768  -24.4989 O.2    1 LIG      -0.32000
      5 O2        -50.5476  -14.1083  -23.6284 O.3    1 LIG      -0.27100
      6 H1        -48.6086  -13.3332  -21.6489 H      1 LIG       0.09000
      7 H2        -48.8817  -11.9332  -22.7507 H      1 LIG       0.09000
      8 H3        -51.0432  -13.7651  -21.5985 H      1 LIG       0.09000
      9 H4        -51.3142  -12.3695  -22.6962 H      1 LIG       0.09000
@<TRIPOS>BOND
      1       1       2 1
      2       1       4 2
      3       1       5 1
      4       2       3 1
      5       3       5 1
      6       2       6 1
      7       2       7 1
      8       3       8 1
      9       3       9 1
@<TRIPOS>ALT_TYPE
CGenFF_4.0_ALT_TYPE_SET
CGenFF_4.0 1 CG2O4 2 CG3C41 3 CG3C41 4 OG2D1 5 OG3C51 6 HGA2 7 HGA2 8 HGA2 9 HGA2
@<TRIPOS>MOLECULE
4_lactone
 9 9 0 0 0
****
USER_CHARGES
INVALID_CHARGES
Pose:  21 Cluster:  21 Fr_nu: 6199738 TotEn:    -7.18
@<TRIPOS>ATOM
      1 C1        -50.2040  -13.6219  -24.4470 C.2    1 LIG       0.04000
      2 C2        -50.4713  -12.8640  -23.1342 C.3    1 LIG       0.11000
      3 C3        -48.9479  -12.8212  -23.0601 C.3    1 LIG       0.08100
      4 O1        -50.8531  -14.1331  -25.3312 O.2    1 LIG      -0.32000
      5 O2        -48.8523  -13.5479  -24.3164 O.3    1 LIG      -0.27100
      6 H1        -50.9662  -11.9009  -23.2687 H      1 LIG       0.09000
      7 H2        -50.9670  -13.4620  -22.3678 H      1 LIG       0.09000
      8 H3        -48.4979  -11.8274  -23.1339 H      1 LIG       0.09000
      9 H4        -48.4999  -13.3830  -22.2359 H      1 LIG       0.09000
@<TRIPOS>BOND
      1       1       2 1
      2       1       4 2
      3       1       5 1
      4       2       3 1
      5       3       5 1
      6       2       6 1
      7       2       7 1
      8       3       8 1
      9       3       9 1
@<TRIPOS>ALT_TYPE
CGenFF_4.0_ALT_TYPE_SET
CGenFF_4.0 1 CG2O4 2 CG3C41 3 CG3C41 4 OG2D1 5 OG3C51 6 HGA2 7 HGA2 8 HGA2 9 HGA2
@<TRIPOS>MOLECULE
4_lactone
 9 9 0 0 0
****
USER_CHARGES
INVALID_CHARGES
Pose:  22 Cluster:  22 Fr_nu: 5757474 TotEn:    -6.82
@<TRIPOS>ATOM
      1 C1        -51.6549  -20.2594   -6.3567 C.2    1 LIG       0.04000
      2 C2        -50.8284  -18.9866   -6.0997 C.3    1 LIG       0.11000
      3 C3        -51.8180  -18.7930   -4.9547 C.3    1 LIG       0.08100
      4 O1        -51.6536  -21.1821   -7.1396 O.2    1 LIG      -0.32000
      5 O2        -52.5021  -20.0237   -5.3192 O.3    1 LIG      -0.27100
      6 H1        -49.7953  -19.1781   -5.8056 H      1 LIG       0.09000
      7 H2        -50.8828  -18.2505   -6.9034 H      1 LIG       0.09000
      8 H3        -51.3947  -18.8500   -3.9481 H      1 LIG       0.09000
      9 H4        -52.4776  -17.9254   -5.0430 H      1 LIG       0.09000
@<TRIPOS>BOND
      1       1       2 1
      2       1       4 2
      3       1       5 1
      4       2       3 1
      5       3       5 1
      6       2       6 1
      7       2       7 1
      8       3       8 1
      9       3       9 1
@<TRIPOS>ALT_TYPE
CGenFF_4.0_ALT_TYPE_SET
CGenFF_4.0 1 CG2O4 2 CG3C41 3 CG3C41 4 OG2D1 5 OG3C51 6 HGA2 7 HGA2 8 HGA2 9 HGA2
@<TRIPOS>MOLECULE
4_lactone
 9 9 0 0 0
****
USER_CHARGES
INVALID_CHARGES
Pose:  23 Cluster:  23 Fr_nu: 6193715 TotEn:    -6.77
@<TRIPOS>ATOM
      1 C1        -49.2304  -12.7451  -24.0949 C.2    1 LIG       0.04000
      2 C2        -50.2513  -13.2018  -23.0373 C.3    1 LIG       0.11000
      3 C3        -50.0737  -11.7796  -22.5140 C.3    1 LIG       0.08100
      4 O1        -48.6689  -13.2180  -25.0569 O.2    1 LIG      -0.32000
      5 O2        -49.1199  -11.4936  -23.5742 O.3    1 LIG      -0.27100
      6 H1        -51.2366  -13.4380  -23.4420 H      1 LIG       0.09000
      7 H2        -49.8894  -13.9967  -22.3831 H      1 LIG       0.09000
      8 H3        -50.9557  -11.1368  -22.5809 H      1 LIG       0.09000
      9 H4        -49.6134  -11.6948  -21.5258 H      1 LIG       0.09000
@<TRIPOS>BOND
      1       1       2 1
      2       1       4 2
      3       1       5 1
      4       2       3 1
      5       3       5 1
      6       2       6 1
      7       2       7 1
      8       3       8 1
      9       3       9 1
@<TRIPOS>ALT_TYPE
CGenFF_4.0_ALT_TYPE_SET
CGenFF_4.0 1 CG2O4 2 CG3C41 3 CG3C41 4 OG2D1 5 OG3C51 6 HGA2 7 HGA2 8 HGA2 9 HGA2
@<TRIPOS>MOLECULE
4_lactone
 9 9 0 0 0
****
USER_CHARGES
INVALID_CHARGES
Pose:  24 Cluster:  24 Fr_nu: 6155066 TotEn:    -4.94
@<TRIPOS>ATOM
      1 C1        -48.4808  -14.0525  -24.2260 C.2    1 LIG       0.04000
      2 C2        -48.2810  -13.2426  -22.9325 C.3    1 LIG       0.11000
      3 C3        -49.4177  -12.3979  -23.5003 C.3    1 LIG       0.08100
      4 O1        -47.9962  -15.0285  -24.7524 O.2    1 LIG      -0.32000
      5 O2        -49.4886  -13.2559  -24.6726 O.3    1 LIG      -0.27100
      6 H1        -48.5116  -13.7954  -22.0205 H      1 LIG       0.09000
      7 H2        -47.3111  -12.7474  -22.8625 H      1 LIG       0.09000
      8 H3        -50.3509  -12.4154  -22.9308 H      1 LIG       0.09000
      9 H4        -49.1537  -11.3714  -23.7691 H      1 LIG       0.09000
@<TRIPOS>BOND
      1       1       2 1
      2       1       4 2
      3       1       5 1
      4       2       3 1
      5       3       5 1
      6       2       6 1
      7       2       7 1
      8       3       8 1
      9       3       9 1
@<TRIPOS>ALT_TYPE
CGenFF_4.0_ALT_TYPE_SET
CGenFF_4.0 1 CG2O4 2 CG3C41 3 CG3C41 4 OG2D1 5 OG3C51 6 HGA2 7 HGA2 8 HGA2 9 HGA2
@<TRIPOS>MOLECULE
4_lactone
 9 9 0 0 0
****
USER_CHARGES
INVALID_CHARGES
Pose:  25 Cluster:  25 Fr_nu: 6193771 TotEn:    -4.23
@<TRIPOS>ATOM
      1 C1        -50.2304  -13.8094  -23.8204 C.2    1 LIG       0.04000
      2 C2        -49.0660  -12.8132  -23.9656 C.3    1 LIG       0.11000
      3 C3        -49.1367  -12.7869  -22.4417 C.3    1 LIG       0.08100
      4 O1        -50.9417  -14.4639  -24.5483 O.2    1 LIG      -0.32000
      5 O2        -50.2381  -13.7367  -22.4623 O.3    1 LIG      -0.27100
      6 H1        -48.1592  -13.2467  -24.3903 H      1 LIG       0.09000
      7 H2        -49.3356  -11.8835  -24.4692 H      1 LIG       0.09000
      8 H3        -48.2650  -13.1916  -21.9200 H      1 LIG       0.09000
      9 H4        -49.4371  -11.8329  -21.9999 H      1 LIG       0.09000
@<TRIPOS>BOND
      1       1       2 1
      2       1       4 2
      3       1       5 1
      4       2       3 1
      5       3       5 1
      6       2       6 1
      7       2       7 1
      8       3       8 1
      9       3       9 1
@<TRIPOS>ALT_TYPE
CGenFF_4.0_ALT_TYPE_SET
CGenFF_4.0 1 CG2O4 2 CG3C41 3 CG3C41 4 OG2D1 5 OG3C51 6 HGA2 7 HGA2 8 HGA2 9 HGA2
@<TRIPOS>MOLECULE
4_lactone
 9 9 0 0 0
****
USER_CHARGES
INVALID_CHARGES
Pose:  26 Cluster:  26 Fr_nu: 1214665 TotEn:    -3.55
@<TRIPOS>ATOM
      1 C1        -46.5558   -4.0530  -21.5365 C.2    1 LIG       0.04000
      2 C2        -45.6932   -5.3255  -21.6132 C.3    1 LIG       0.11000
      3 C3        -46.4708   -5.5569  -22.9053 C.3    1 LIG       0.08100
      4 O1        -46.6921   -3.1101  -20.7905 O.2    1 LIG      -0.32000
      5 O2        -47.2116   -4.3225  -22.6972 O.3    1 LIG      -0.27100
      6 H1        -44.6256   -5.1335  -21.7308 H      1 LIG       0.09000
      7 H2        -45.8823   -6.0407  -20.8110 H      1 LIG       0.09000
      8 H3        -45.8812   -5.5229  -23.8255 H      1 LIG       0.09000
      9 H4        -47.1329   -6.4271  -22.9080 H      1 LIG       0.09000
@<TRIPOS>BOND
      1       1       2 1
      2       1       4 2
      3       1       5 1
      4       2       3 1
      5       3       5 1
      6       2       6 1
      7       2       7 1
      8       3       8 1
      9       3       9 1
@<TRIPOS>ALT_TYPE
CGenFF_4.0_ALT_TYPE_SET
CGenFF_4.0 1 CG2O4 2 CG3C41 3 CG3C41 4 OG2D1 5 OG3C51 6 HGA2 7 HGA2 8 HGA2 9 HGA2
@<TRIPOS>MOLECULE
4_lactone
 9 9 0 0 0
****
USER_CHARGES
INVALID_CHARGES
Pose:  27 Cluster:  27 Fr_nu: 6095463 TotEn:    -3.08
@<TRIPOS>ATOM
      1 C1        -48.1370  -13.5860  -23.5685 C.2    1 LIG       0.04000
      2 C2        -48.3723  -13.4803  -22.0510 C.3    1 LIG       0.11000
      3 C3        -47.2387  -12.4621  -22.1290 C.3    1 LIG       0.08100
      4 O1        -48.5962  -14.2033  -24.5025 O.2    1 LIG      -0.32000
      5 O2        -47.1321  -12.6696  -23.5646 O.3    1 LIG      -0.27100
      6 H1        -49.3502  -13.0805  -21.7786 H      1 LIG       0.09000
      7 H2        -48.1502  -14.3963  -21.5011 H      1 LIG       0.09000
      8 H3        -47.5113  -11.4305  -21.8899 H      1 LIG       0.09000
      9 H4        -46.3164  -12.7426  -21.6129 H      1 LIG       0.09000
@<TRIPOS>BOND
      1       1       2 1
      2       1       4 2
      3       1       5 1
      4       2       3 1
      5       3       5 1
      6       2       6 1
      7       2       7 1
      8       3       8 1
      9       3       9 1
@<TRIPOS>ALT_TYPE
CGenFF_4.0_ALT_TYPE_SET
CGenFF_4.0 1 CG2O4 2 CG3C41 3 CG3C41 4 OG2D1 5 OG3C51 6 HGA2 7 HGA2 8 HGA2 9 HGA2
@<TRIPOS>MOLECULE
pyridine
 11 11 0 0 0
****
USER_CHARGES
INVALID_CHARGES
Pose:   1 Cluster:   1 Fr_nu: 1560222 TotEn:   -18.88
@<TRIPOS>ATOM
      1 C1        -72.5233  -19.9256  -63.0839 C.ar   1 LIG      -0.11300
      2 C2        -73.1827  -18.7178  -62.8855 C.ar   1 LIG      -0.11700
      3 C3        -71.7260  -20.4503  -62.0729 C.ar   1 LIG      -0.11700
      4 C4        -73.0135  -18.0789  -61.6677 C.ar   1 LIG       0.17700
      5 C5        -71.6217  -19.7338  -60.8916 C.ar   1 LIG       0.17700
      6 N1        -72.2471  -18.5574  -60.6621 N.ar   1 LIG      -0.60000
      7 H1        -72.6299  -20.4567  -64.0251 H      1 LIG       0.11500
      8 H2        -73.8096  -18.2901  -63.6593 H      1 LIG       0.11500
      9 H3        -71.2021  -21.3901  -62.2057 H      1 LIG       0.11500
     10 H4        -73.5063  -17.1340  -61.4638 H      1 LIG       0.12400
     11 H5        -71.0117  -20.0991  -60.0719 H      1 LIG       0.12400
@<TRIPOS>BOND
      1       1       2 ar
      2       1       3 ar
      3       2       4 ar
      4       3       5 ar
      5       4       6 ar
      6       5       6 ar
      7       1       7 1
      8       2       8 1
      9       3       9 1
     10       4      10 1
     11       5      11 1
@<TRIPOS>ALT_TYPE
CGenFF_4.0_ALT_TYPE_SET
CGenFF_4.0 1 CG2R61 2 CG2R61 3 CG2R61 4 CG2R61 5 CG2R61 6 NG2R60 7 HGR61 8 HGR61 9 HGR61 10 HGR62 11 HGR62
@<TRIPOS>MOLECULE
pyridine
 11 11 0 0 0
****
USER_CHARGES
INVALID_CHARGES
Pose:   2 Cluster:   2 Fr_nu: 3318351 TotEn:   -15.60
@<TRIPOS>ATOM
      1 C1        -48.4068  -10.8837  -14.5941 C.ar   1 LIG      -0.11300
      2 C2        -48.8282  -10.1035  -13.5232 C.ar   1 LIG      -0.11700
      3 C3        -49.3448  -11.5604  -15.3657 C.ar   1 LIG      -0.11700
      4 C4        -50.1882  -10.0334  -13.2675 C.ar   1 LIG       0.17700
      5 C5        -50.6816  -11.4254  -15.0273 C.ar   1 LIG       0.17700
      6 N1        -51.1291  -10.6766  -13.9944 N.ar   1 LIG      -0.60000
      7 H1        -47.3491  -10.9647  -14.8266 H      1 LIG       0.11500
      8 H2        -48.1150   -9.5669  -12.9084 H      1 LIG       0.11500
      9 H3        -49.0391  -12.1748  -16.2049 H      1 LIG       0.11500
     10 H4        -50.5676   -9.4385  -12.4433 H      1 LIG       0.12400
     11 H5        -51.4531  -11.9332  -15.5968 H      1 LIG       0.12400
@<TRIPOS>BOND
      1       1       2 ar
      2       1       3 ar
      3       2       4 ar
      4       3       5 ar
      5       4       6 ar
      6       5       6 ar
      7       1       7 1
      8       2       8 1
      9       3       9 1
     10       4      10 1
     11       5      11 1
@<TRIPOS>ALT_TYPE
CGenFF_4.0_ALT_TYPE_SET
CGenFF_4.0 1 CG2R61 2 CG2R61 3 CG2R61 4 CG2R61 5 CG2R61 6 NG2R60 7 HGR61 8 HGR61 9 HGR61 10 HGR62 11 HGR62
@<TRIPOS>MOLECULE
pyridine
 11 11 0 0 0
****
USER_CHARGES
INVALID_CHARGES
Pose:   3 Cluster:   3 Fr_nu: 1617433 TotEn:   -14.46
@<TRIPOS>ATOM
      1 C1        -84.2313  -10.6378  -30.8238 C.ar   1 LIG      -0.11300
      2 C2        -85.1236  -11.4705  -31.4897 C.ar   1 LIG      -0.11700
      3 C3        -83.7159   -9.5206  -31.4714 C.ar   1 LIG      -0.11700
      4 C4        -85.4660  -11.1448  -32.7922 C.ar   1 LIG       0.17700
      5 C5        -84.1210   -9.2823  -32.7748 C.ar   1 LIG       0.17700
      6 N1        -84.9859  -10.0684  -33.4544 N.ar   1 LIG      -0.60000
      7 H1        -83.9375  -10.8595  -29.8021 H      1 LIG       0.11500
      8 H2        -85.5382  -12.3465  -31.0046 H      1 LIG       0.11500
      9 H3        -83.0184   -8.8577  -30.9720 H      1 LIG       0.11500
     10 H4        -86.1579  -11.7627  -33.3549 H      1 LIG       0.12400
     11 H5        -83.7478   -8.4247  -33.3249 H      1 LIG       0.12400
@<TRIPOS>BOND
      1       1       2 ar
      2       1       3 ar
      3       2       4 ar
      4       3       5 ar
      5       4       6 ar
      6       5       6 ar
      7       1       7 1
      8       2       8 1
      9       3       9 1
     10       4      10 1
     11       5      11 1
@<TRIPOS>ALT_TYPE
CGenFF_4.0_ALT_TYPE_SET
CGenFF_4.0 1 CG2R61 2 CG2R61 3 CG2R61 4 CG2R61 5 CG2R61 6 NG2R60 7 HGR61 8 HGR61 9 HGR61 10 HGR62 11 HGR62
@<TRIPOS>MOLECULE
pyridine
 11 11 0 0 0
****
USER_CHARGES
INVALID_CHARGES
Pose:   4 Cluster:   4 Fr_nu: 297572 TotEn:   -14.19
@<TRIPOS>ATOM
      1 C1        -41.9470  -16.1372  -36.6413 C.ar   1 LIG      -0.11300
      2 C2        -41.3839  -15.1802  -35.8045 C.ar   1 LIG      -0.11700
      3 C3        -43.2630  -15.9932  -37.0663 C.ar   1 LIG      -0.11700
      4 C4        -42.1726  -14.1063  -35.4243 C.ar   1 LIG       0.17700
      5 C5        -43.9677  -14.8831  -36.6294 C.ar   1 LIG       0.17700
      6 N1        -43.4545  -13.9325  -35.8164 N.ar   1 LIG      -0.60000
      7 H1        -41.3616  -16.9941  -36.9610 H      1 LIG       0.11500
      8 H2        -40.3600  -15.2717  -35.4611 H      1 LIG       0.11500
      9 H3        -43.7229  -16.7271  -37.7183 H      1 LIG       0.11500
     10 H4        -41.7798  -13.3331  -34.7723 H      1 LIG       0.12400
     11 H5        -44.9977  -14.7243  -36.9314 H      1 LIG       0.12400
@<TRIPOS>BOND
      1       1       2 ar
      2       1       3 ar
      3       2       4 ar
      4       3       5 ar
      5       4       6 ar
      6       5       6 ar
      7       1       7 1
      8       2       8 1
      9       3       9 1
     10       4      10 1
     11       5      11 1
@<TRIPOS>ALT_TYPE
CGenFF_4.0_ALT_TYPE_SET
CGenFF_4.0 1 CG2R61 2 CG2R61 3 CG2R61 4 CG2R61 5 CG2R61 6 NG2R60 7 HGR61 8 HGR61 9 HGR61 10 HGR62 11 HGR62
@<TRIPOS>MOLECULE
pyridine
 11 11 0 0 0
****
USER_CHARGES
INVALID_CHARGES
Pose:   5 Cluster:   5 Fr_nu: 2598520 TotEn:   -13.62
@<TRIPOS>ATOM
      1 C1        -52.1000    7.7151  -34.9302 C.ar   1 LIG      -0.11300
      2 C2        -50.8170    7.3970  -34.4990 C.ar   1 LIG      -0.11700
      3 C3        -53.1784    7.5483  -34.0685 C.ar   1 LIG      -0.11700
      4 C4        -50.6668    6.9194  -33.2070 C.ar   1 LIG       0.17700
      5 C5        -52.9226    7.0637  -32.7960 C.ar   1 LIG       0.17700
      6 N1        -51.6902    6.7438  -32.3413 N.ar   1 LIG      -0.60000
      7 H1        -52.2592    8.0916  -35.9362 H      1 LIG       0.11500
      8 H2        -49.9617    7.5193  -35.1532 H      1 LIG       0.11500
      9 H3        -54.1873    7.7893  -34.3834 H      1 LIG       0.11500
     10 H4        -49.6866    6.6567  -32.8233 H      1 LIG       0.12400
     11 H5        -53.7290    6.9146  -32.0854 H      1 LIG       0.12400
@<TRIPOS>BOND
      1       1       2 ar
      2       1       3 ar
      3       2       4 ar
      4       3       5 ar
      5       4       6 ar
      6       5       6 ar
      7       1       7 1
      8       2       8 1
      9       3       9 1
     10       4      10 1
     11       5      11 1
@<TRIPOS>ALT_TYPE
CGenFF_4.0_ALT_TYPE_SET
CGenFF_4.0 1 CG2R61 2 CG2R61 3 CG2R61 4 CG2R61 5 CG2R61 6 NG2R60 7 HGR61 8 HGR61 9 HGR61 10 HGR62 11 HGR62
@<TRIPOS>MOLECULE
pyridine
 11 11 0 0 0
****
USER_CHARGES
INVALID_CHARGES
Pose:   6 Cluster:   6 Fr_nu: 1905718 TotEn:   -13.53
@<TRIPOS>ATOM
      1 C1        -48.6684  -13.0948  -14.3160 C.ar   1 LIG      -0.11300
      2 C2        -49.2502  -11.9868  -14.9219 C.ar   1 LIG      -0.11700
      3 C3        -49.4078  -13.8585  -13.4198 C.ar   1 LIG      -0.11700
      4 C4        -50.5643  -11.6872  -14.6004 C.ar   1 LIG       0.17700
      5 C5        -50.7146  -13.4749  -13.1653 C.ar   1 LIG       0.17700
      6 N1        -51.3141  -12.4052  -13.7345 N.ar   1 LIG      -0.60000
      7 H1        -47.6403  -13.3621  -14.5414 H      1 LIG       0.11500
      8 H2        -48.6931  -11.3773  -15.6238 H      1 LIG       0.11500
      9 H3        -48.9745  -14.7260  -12.9352 H      1 LIG       0.11500
     10 H4        -51.0633  -10.8330  -15.0459 H      1 LIG       0.12400
     11 H5        -51.3340  -14.0364  -12.4735 H      1 LIG       0.12400
@<TRIPOS>BOND
      1       1       2 ar
      2       1       3 ar
      3       2       4 ar
      4       3       5 ar
      5       4       6 ar
      6       5       6 ar
      7       1       7 1
      8       2       8 1
      9       3       9 1
     10       4      10 1
     11       5      11 1
@<TRIPOS>ALT_TYPE
CGenFF_4.0_ALT_TYPE_SET
CGenFF_4.0 1 CG2R61 2 CG2R61 3 CG2R61 4 CG2R61 5 CG2R61 6 NG2R60 7 HGR61 8 HGR61 9 HGR61 10 HGR62 11 HGR62
@<TRIPOS>MOLECULE
pyridine
 11 11 0 0 0
****
USER_CHARGES
INVALID_CHARGES
Pose:   7 Cluster:   7 Fr_nu: 2141608 TotEn:   -13.26
@<TRIPOS>ATOM
      1 C1        -41.7699   -2.7268  -25.5658 C.ar   1 LIG      -0.11300
      2 C2        -41.2573   -2.2281  -26.7582 C.ar   1 LIG      -0.11700
      3 C3        -42.8965   -3.5414  -25.5866 C.ar   1 LIG      -0.11700
      4 C4        -41.9029   -2.5707  -27.9353 C.ar   1 LIG       0.17700
      5 C5        -43.4689   -3.8251  -26.8161 C.ar   1 LIG       0.17700
      6 N1        -42.9995   -3.3591  -27.9952 N.ar   1 LIG      -0.60000
      7 H1        -41.2927   -2.4805  -24.6220 H      1 LIG       0.11500
      8 H2        -40.3801   -1.5917  -26.7660 H      1 LIG       0.11500
      9 H3        -43.3138   -3.9411  -24.6694 H      1 LIG       0.11500
     10 H4        -41.5424   -2.2069  -28.8917 H      1 LIG       0.12400
     11 H5        -44.3495   -4.4550  -26.8872 H      1 LIG       0.12400
@<TRIPOS>BOND
      1       1       2 ar
      2       1       3 ar
      3       2       4 ar
      4       3       5 ar
      5       4       6 ar
      6       5       6 ar
      7       1       7 1
      8       2       8 1
      9       3       9 1
     10       4      10 1
     11       5      11 1
@<TRIPOS>ALT_TYPE
CGenFF_4.0_ALT_TYPE_SET
CGenFF_4.0 1 CG2R61 2 CG2R61 3 CG2R61 4 CG2R61 5 CG2R61 6 NG2R60 7 HGR61 8 HGR61 9 HGR61 10 HGR62 11 HGR62
@<TRIPOS>MOLECULE
pyridine
 11 11 0 0 0
****
USER_CHARGES
INVALID_CHARGES
Pose:   8 Cluster:   8 Fr_nu:  64983 TotEn:   -13.08
@<TRIPOS>ATOM
      1 C1        -52.8252  -11.7558  -20.5340 C.ar   1 LIG      -0.11300
      2 C2        -52.5246  -10.4015  -20.4410 C.ar   1 LIG      -0.11700
      3 C3        -52.2381  -12.6548  -19.6506 C.ar   1 LIG      -0.11700
      4 C4        -51.6378  -10.0002  -19.4550 C.ar   1 LIG       0.17700
      5 C5        -51.3639  -12.1527  -18.7001 C.ar   1 LIG       0.17700
      6 N1        -51.0475  -10.8438  -18.5790 N.ar   1 LIG      -0.60000
      7 H1        -53.5152  -12.1101  -21.2940 H      1 LIG       0.11500
      8 H2        -52.9705   -9.6827  -21.1187 H      1 LIG       0.11500
      9 H3        -52.4573  -13.7150  -19.7048 H      1 LIG       0.11500
     10 H4        -51.3705   -8.9548  -19.3415 H      1 LIG       0.12400
     11 H5        -50.8788  -12.8120  -17.9878 H      1 LIG       0.12400
@<TRIPOS>BOND
      1       1       2 ar
      2       1       3 ar
      3       2       4 ar
      4       3       5 ar
      5       4       6 ar
      6       5       6 ar
      7       1       7 1
      8       2       8 1
      9       3       9 1
     10       4      10 1
     11       5      11 1
@<TRIPOS>ALT_TYPE
CGenFF_4.0_ALT_TYPE_SET
CGenFF_4.0 1 CG2R61 2 CG2R61 3 CG2R61 4 CG2R61 5 CG2R61 6 NG2R60 7 HGR61 8 HGR61 9 HGR61 10 HGR62 11 HGR62
@<TRIPOS>MOLECULE
pyridine
 11 11 0 0 0
****
USER_CHARGES
INVALID_CHARGES
Pose:   9 Cluster:   9 Fr_nu: 573986 TotEn:   -12.80
@<TRIPOS>ATOM
      1 C1        -52.4845  -13.3065  -20.7908 C.ar   1 LIG      -0.11300
      2 C2        -52.7399  -12.8468  -19.5037 C.ar   1 LIG      -0.11700
      3 C3        -52.9118  -12.5639  -21.8859 C.ar   1 LIG      -0.11700
      4 C4        -53.4209  -11.6480  -19.3665 C.ar   1 LIG       0.17700
      5 C5        -53.5854  -11.3779  -21.6420 C.ar   1 LIG       0.17700
      6 N1        -53.8519  -10.8990  -20.4061 N.ar   1 LIG      -0.60000
      7 H1        -51.9540  -14.2421  -20.9402 H      1 LIG       0.11500
      8 H2        -52.4159  -13.4088  -18.6355 H      1 LIG       0.11500
      9 H3        -52.7242  -12.9031  -22.8983 H      1 LIG       0.11500
     10 H4        -53.6449  -11.2467  -18.3836 H      1 LIG       0.12400
     11 H5        -53.9405  -10.7617  -22.4616 H      1 LIG       0.12400
@<TRIPOS>BOND
      1       1       2 ar
      2       1       3 ar
      3       2       4 ar
      4       3       5 ar
      5       4       6 ar
      6       5       6 ar
      7       1       7 1
      8       2       8 1
      9       3       9 1
     10       4      10 1
     11       5      11 1
@<TRIPOS>ALT_TYPE
CGenFF_4.0_ALT_TYPE_SET
CGenFF_4.0 1 CG2R61 2 CG2R61 3 CG2R61 4 CG2R61 5 CG2R61 6 NG2R60 7 HGR61 8 HGR61 9 HGR61 10 HGR62 11 HGR62
@<TRIPOS>MOLECULE
pyridine
 11 11 0 0 0
****
USER_CHARGES
INVALID_CHARGES
Pose:  10 Cluster:  10 Fr_nu: 440409 TotEn:   -12.56
@<TRIPOS>ATOM
      1 C1        -53.6283    4.0237  -38.5020 C.ar   1 LIG      -0.11300
      2 C2        -52.9846    4.3855  -37.3240 C.ar   1 LIG      -0.11700
      3 C3        -54.0289    2.7059  -38.6923 C.ar   1 LIG      -0.11700
      4 C4        -52.7666    3.3999  -36.3748 C.ar   1 LIG       0.17700
      5 C5        -53.7640    1.7954  -37.6821 C.ar   1 LIG       0.17700
      6 N1        -53.1410    2.1095  -36.5241 N.ar   1 LIG      -0.60000
      7 H1        -53.8169    4.7672  -39.2707 H      1 LIG       0.11500
      8 H2        -52.6638    5.4067  -37.1539 H      1 LIG       0.11500
      9 H3        -54.5318    2.4010  -39.6030 H      1 LIG       0.11500
     10 H4        -52.2682    3.6312  -35.4393 H      1 LIG       0.12400
     11 H5        -54.0552    0.7548  -37.7813 H      1 LIG       0.12400
@<TRIPOS>BOND
      1       1       2 ar
      2       1       3 ar
      3       2       4 ar
      4       3       5 ar
      5       4       6 ar
      6       5       6 ar
      7       1       7 1
      8       2       8 1
      9       3       9 1
     10       4      10 1
     11       5      11 1
@<TRIPOS>ALT_TYPE
CGenFF_4.0_ALT_TYPE_SET
CGenFF_4.0 1 CG2R61 2 CG2R61 3 CG2R61 4 CG2R61 5 CG2R61 6 NG2R60 7 HGR61 8 HGR61 9 HGR61 10 HGR62 11 HGR62
@<TRIPOS>MOLECULE
pyridine
 11 11 0 0 0
****
USER_CHARGES
INVALID_CHARGES
Pose:  11 Cluster:  11 Fr_nu: 1005188 TotEn:   -12.36
@<TRIPOS>ATOM
      1 C1        -56.5934    1.7835  -42.4763 C.ar   1 LIG      -0.11300
      2 C2        -57.1681    1.1784  -41.3642 C.ar   1 LIG      -0.11700
      3 C3        -55.4756    2.5953  -42.3193 C.ar   1 LIG      -0.11700
      4 C4        -56.5915    1.4150  -40.1267 C.ar   1 LIG       0.17700
      5 C5        -54.9749    2.7687  -41.0390 C.ar   1 LIG       0.17700
      6 N1        -55.5059    2.1974  -39.9347 N.ar   1 LIG      -0.60000
      7 H1        -57.0164    1.6233  -43.4635 H      1 LIG       0.11500
      8 H2        -58.0394    0.5415  -41.4629 H      1 LIG       0.11500
      9 H3        -55.0114    3.0776  -43.1719 H      1 LIG       0.11500
     10 H4        -57.0026    0.9664  -39.2284 H      1 LIG       0.12400
     11 H5        -54.1051    3.3927  -40.8622 H      1 LIG       0.12400
@<TRIPOS>BOND
      1       1       2 ar
      2       1       3 ar
      3       2       4 ar
      4       3       5 ar
      5       4       6 ar
      6       5       6 ar
      7       1       7 1
      8       2       8 1
      9       3       9 1
     10       4      10 1
     11       5      11 1
@<TRIPOS>ALT_TYPE
CGenFF_4.0_ALT_TYPE_SET
CGenFF_4.0 1 CG2R61 2 CG2R61 3 CG2R61 4 CG2R61 5 CG2R61 6 NG2R60 7 HGR61 8 HGR61 9 HGR61 10 HGR62 11 HGR62
@<TRIPOS>MOLECULE
pyridine
 11 11 0 0 0
****
USER_CHARGES
INVALID_CHARGES
Pose:  12 Cluster:  12 Fr_nu: 1734506 TotEn:   -12.32
@<TRIPOS>ATOM
      1 C1        -53.5767    3.6283  -39.6127 C.ar   1 LIG      -0.11300
      2 C2        -52.7393    3.4571  -38.5161 C.ar   1 LIG      -0.11700
      3 C3        -54.7248    2.8530  -39.7315 C.ar   1 LIG      -0.11700
      4 C4        -53.0916    2.5046  -37.5735 C.ar   1 LIG       0.17700
      5 C5        -54.9881    1.9274  -38.7346 C.ar   1 LIG       0.17700
      6 N1        -54.1983    1.7326  -37.6548 N.ar   1 LIG      -0.60000
      7 H1        -53.3348    4.3642  -40.3737 H      1 LIG       0.11500
      8 H2        -51.8395    4.0504  -38.4027 H      1 LIG       0.11500
      9 H3        -55.3919    2.9689  -40.5781 H      1 LIG       0.11500
     10 H4        -52.4712    2.3327  -36.7001 H      1 LIG       0.12400
     11 H5        -55.8702    1.2972  -38.7803 H      1 LIG       0.12400
@<TRIPOS>BOND
      1       1       2 ar
      2       1       3 ar
      3       2       4 ar
      4       3       5 ar
      5       4       6 ar
      6       5       6 ar
      7       1       7 1
      8       2       8 1
      9       3       9 1
     10       4      10 1
     11       5      11 1
@<TRIPOS>ALT_TYPE
CGenFF_4.0_ALT_TYPE_SET
CGenFF_4.0 1 CG2R61 2 CG2R61 3 CG2R61 4 CG2R61 5 CG2R61 6 NG2R60 7 HGR61 8 HGR61 9 HGR61 10 HGR62 11 HGR62
@<TRIPOS>MOLECULE
pyridine
 11 11 0 0 0
****
USER_CHARGES
INVALID_CHARGES
Pose:  13 Cluster:  13 Fr_nu: 1396102 TotEn:   -12.31
@<TRIPOS>ATOM
      1 C1        -74.2774   -1.8445  -31.2675 C.ar   1 LIG      -0.11300
      2 C2        -74.1049   -3.2241  -31.2744 C.ar   1 LIG      -0.11700
      3 C3        -73.4747   -1.0451  -32.0736 C.ar   1 LIG      -0.11700
      4 C4        -73.1235   -3.7509  -32.0985 C.ar   1 LIG       0.17700
      5 C5        -72.5214   -1.6693  -32.8618 C.ar   1 LIG       0.17700
      6 N1        -72.3244   -3.0065  -32.8952 N.ar   1 LIG      -0.60000
      7 H1        -75.0356   -1.3931  -30.6346 H      1 LIG       0.11500
      8 H2        -74.7193   -3.8667  -30.6546 H      1 LIG       0.11500
      9 H3        -73.5911    0.0327  -32.0841 H      1 LIG       0.11500
     10 H4        -72.9494   -4.8210  -32.1395 H      1 LIG       0.12400
     11 H5        -71.8691   -1.0911  -33.5080 H      1 LIG       0.12400
@<TRIPOS>BOND
      1       1       2 ar
      2       1       3 ar
      3       2       4 ar
      4       3       5 ar
      5       4       6 ar
      6       5       6 ar
      7       1       7 1
      8       2       8 1
      9       3       9 1
     10       4      10 1
     11       5      11 1
@<TRIPOS>ALT_TYPE
CGenFF_4.0_ALT_TYPE_SET
CGenFF_4.0 1 CG2R61 2 CG2R61 3 CG2R61 4 CG2R61 5 CG2R61 6 NG2R60 7 HGR61 8 HGR61 9 HGR61 10 HGR62 11 HGR62
@<TRIPOS>MOLECULE
pyridine
 11 11 0 0 0
****
USER_CHARGES
INVALID_CHARGES
Pose:  14 Cluster:  14 Fr_nu: 822451 TotEn:   -12.06
@<TRIPOS>ATOM
      1 C1        -83.9781   -7.6731  -31.1903 C.ar   1 LIG      -0.11300
      2 C2        -83.1676   -8.5438  -31.9101 C.ar   1 LIG      -0.11700
      3 C3        -85.3611   -7.7811  -31.2845 C.ar   1 LIG      -0.11700
      4 C4        -83.7845   -9.4975  -32.7037 C.ar   1 LIG       0.17700
      5 C5        -85.8798   -8.7687  -32.1063 C.ar   1 LIG       0.17700
      6 N1        -85.1244   -9.6328  -32.8209 N.ar   1 LIG      -0.60000
      7 H1        -83.5327   -6.9112  -30.5574 H      1 LIG       0.11500
      8 H2        -82.0874   -8.4782  -31.8517 H      1 LIG       0.11500
      9 H3        -86.0124   -7.1128  -30.7329 H      1 LIG       0.11500
     10 H4        -83.1964  -10.1998  -33.2851 H      1 LIG       0.12400
     11 H5        -86.9520   -8.8946  -32.2154 H      1 LIG       0.12400
@<TRIPOS>BOND
      1       1       2 ar
      2       1       3 ar
      3       2       4 ar
      4       3       5 ar
      5       4       6 ar
      6       5       6 ar
      7       1       7 1
      8       2       8 1
      9       3       9 1
     10       4      10 1
     11       5      11 1
@<TRIPOS>ALT_TYPE
CGenFF_4.0_ALT_TYPE_SET
CGenFF_4.0 1 CG2R61 2 CG2R61 3 CG2R61 4 CG2R61 5 CG2R61 6 NG2R60 7 HGR61 8 HGR61 9 HGR61 10 HGR62 11 HGR62
@<TRIPOS>MOLECULE
pyridine
 11 11 0 0 0
****
USER_CHARGES
INVALID_CHARGES
Pose:  15 Cluster:  15 Fr_nu: 1242081 TotEn:   -11.93
@<TRIPOS>ATOM
      1 C1        -42.2154  -16.1503  -36.8126 C.ar   1 LIG      -0.11300
      2 C2        -41.5918  -15.0132  -37.3139 C.ar   1 LIG      -0.11700
      3 C3        -43.5936  -16.1570  -36.6294 C.ar   1 LIG      -0.11700
      4 C4        -42.3850  -13.9175  -37.6139 C.ar   1 LIG       0.17700
      5 C5        -44.2972  -15.0100  -36.9598 C.ar   1 LIG       0.17700
      6 N1        -43.7264  -13.8864  -37.4491 N.ar   1 LIG      -0.60000
      7 H1        -41.6282  -17.0295  -36.5646 H      1 LIG       0.11500
      8 H2        -40.5190  -14.9855  -37.4652 H      1 LIG       0.11500
      9 H3        -44.1010  -17.0321  -36.2395 H      1 LIG       0.11500
     10 H4        -41.9464  -13.0063  -38.0071 H      1 LIG       0.12400
     11 H5        -45.3741  -14.9631  -36.8349 H      1 LIG       0.12400
@<TRIPOS>BOND
      1       1       2 ar
      2       1       3 ar
      3       2       4 ar
      4       3       5 ar
      5       4       6 ar
      6       5       6 ar
      7       1       7 1
      8       2       8 1
      9       3       9 1
     10       4      10 1
     11       5      11 1
@<TRIPOS>ALT_TYPE
CGenFF_4.0_ALT_TYPE_SET
CGenFF_4.0 1 CG2R61 2 CG2R61 3 CG2R61 4 CG2R61 5 CG2R61 6 NG2R60 7 HGR61 8 HGR61 9 HGR61 10 HGR62 11 HGR62
@<TRIPOS>MOLECULE
pyridine
 11 11 0 0 0
****
USER_CHARGES
INVALID_CHARGES
Pose:  16 Cluster:  16 Fr_nu: 3381381 TotEn:   -11.70
@<TRIPOS>ATOM
      1 C1        -48.8404  -12.0293  -12.8020 C.ar   1 LIG      -0.11300
      2 C2        -49.3680  -10.7555  -12.6230 C.ar   1 LIG      -0.11700
      3 C3        -49.5160  -12.9506  -13.5945 C.ar   1 LIG      -0.11700
      4 C4        -50.5648  -10.4548  -13.2532 C.ar   1 LIG       0.17700
      5 C5        -50.7063  -12.5517  -14.1810 C.ar   1 LIG       0.17700
      6 N1        -51.2500  -11.3232  -14.0303 N.ar   1 LIG      -0.60000
      7 H1        -47.9047  -12.3039  -12.3242 H      1 LIG       0.11500
      8 H2        -48.8586  -10.0212  -12.0100 H      1 LIG       0.11500
      9 H3        -49.1237  -13.9495  -13.7477 H      1 LIG       0.11500
     10 H4        -51.0179   -9.4749  -13.1446 H      1 LIG       0.12400
     11 H5        -51.2726  -13.2327  -14.8078 H      1 LIG       0.12400
@<TRIPOS>BOND
      1       1       2 ar
      2       1       3 ar
      3       2       4 ar
      4       3       5 ar
      5       4       6 ar
      6       5       6 ar
      7       1       7 1
      8       2       8 1
      9       3       9 1
     10       4      10 1
     11       5      11 1
@<TRIPOS>ALT_TYPE
CGenFF_4.0_ALT_TYPE_SET
CGenFF_4.0 1 CG2R61 2 CG2R61 3 CG2R61 4 CG2R61 5 CG2R61 6 NG2R60 7 HGR61 8 HGR61 9 HGR61 10 HGR62 11 HGR62
@<TRIPOS>MOLECULE
pyridine
 11 11 0 0 0
****
USER_CHARGES
INVALID_CHARGES
Pose:  17 Cluster:  17 Fr_nu: 1669307 TotEn:   -11.69
@<TRIPOS>ATOM
      1 C1        -55.4107    2.2689  -40.9129 C.ar   1 LIG      -0.11300
      2 C2        -56.3899    1.4527  -40.3579 C.ar   1 LIG      -0.11700
      3 C3        -54.3986    2.7778  -40.1067 C.ar   1 LIG      -0.11700
      4 C4        -56.3129    1.1775  -39.0021 C.ar   1 LIG       0.17700
      5 C5        -54.4109    2.4436  -38.7621 C.ar   1 LIG       0.17700
      6 N1        -55.3453    1.6537  -38.1870 N.ar   1 LIG      -0.60000
      7 H1        -55.4366    2.5085  -41.9718 H      1 LIG       0.11500
      8 H2        -57.1879    1.0446  -40.9672 H      1 LIG       0.11500
      9 H3        -53.6251    3.4166  -40.5177 H      1 LIG       0.11500
     10 H4        -57.0529    0.5463  -38.5214 H      1 LIG       0.12400
     11 H5        -53.6444    2.8152  -38.0900 H      1 LIG       0.12400
@<TRIPOS>BOND
      1       1       2 ar
      2       1       3 ar
      3       2       4 ar
      4       3       5 ar
      5       4       6 ar
      6       5       6 ar
      7       1       7 1
      8       2       8 1
      9       3       9 1
     10       4      10 1
     11       5      11 1
@<TRIPOS>ALT_TYPE
CGenFF_4.0_ALT_TYPE_SET
CGenFF_4.0 1 CG2R61 2 CG2R61 3 CG2R61 4 CG2R61 5 CG2R61 6 NG2R60 7 HGR61 8 HGR61 9 HGR61 10 HGR62 11 HGR62
@<TRIPOS>MOLECULE
pyridine
 11 11 0 0 0
****
USER_CHARGES
INVALID_CHARGES
Pose:  18 Cluster:  18 Fr_nu: 3093111 TotEn:   -11.61
@<TRIPOS>ATOM
      1 C1        -49.1784  -14.3430  -12.3352 C.ar   1 LIG      -0.11300
      2 C2        -50.0028  -14.4436  -13.4503 C.ar   1 LIG      -0.11700
      3 C3        -49.2045  -13.1889  -11.5602 C.ar   1 LIG      -0.11700
      4 C4        -50.8283  -13.3707  -13.7455 C.ar   1 LIG       0.17700
      5 C5        -50.0655  -12.1720  -11.9401 C.ar   1 LIG       0.17700
      6 N1        -50.8811  -12.2334  -13.0166 N.ar   1 LIG      -0.60000
      7 H1        -48.5164  -15.1622  -12.0710 H      1 LIG       0.11500
      8 H2        -49.9995  -15.3337  -14.0687 H      1 LIG       0.11500
      9 H3        -48.5702  -13.0882  -10.6868 H      1 LIG       0.11500
     10 H4        -51.4899  -13.3999  -14.6049 H      1 LIG       0.12400
     11 H5        -50.1234  -11.2507  -11.3698 H      1 LIG       0.12400
@<TRIPOS>BOND
      1       1       2 ar
      2       1       3 ar
      3       2       4 ar
      4       3       5 ar
      5       4       6 ar
      6       5       6 ar
      7       1       7 1
      8       2       8 1
      9       3       9 1
     10       4      10 1
     11       5      11 1
@<TRIPOS>ALT_TYPE
CGenFF_4.0_ALT_TYPE_SET
CGenFF_4.0 1 CG2R61 2 CG2R61 3 CG2R61 4 CG2R61 5 CG2R61 6 NG2R60 7 HGR61 8 HGR61 9 HGR61 10 HGR62 11 HGR62
@<TRIPOS>MOLECULE
pyridine
 11 11 0 0 0
****
USER_CHARGES
INVALID_CHARGES
Pose:  19 Cluster:  19 Fr_nu: 2538828 TotEn:   -11.44
@<TRIPOS>ATOM
      1 C1        -62.1607  -18.4599  -56.1409 C.ar   1 LIG      -0.11300
      2 C2        -61.9318  -19.3774  -55.1216 C.ar   1 LIG      -0.11700
      3 C3        -62.2756  -17.1076  -55.8387 C.ar   1 LIG      -0.11700
      4 C4        -61.8266  -18.8955  -53.8268 C.ar   1 LIG       0.17700
      5 C5        -62.1553  -16.7273  -54.5118 C.ar   1 LIG       0.17700
      6 N1        -61.9328  -17.5895  -53.4944 N.ar   1 LIG      -0.60000
      7 H1        -62.2500  -18.7982  -57.1689 H      1 LIG       0.11500
      8 H2        -61.8385  -20.4361  -55.3339 H      1 LIG       0.11500
      9 H3        -62.4546  -16.3746  -56.6170 H      1 LIG       0.11500
     10 H4        -61.6486  -19.5708  -52.9965 H      1 LIG       0.12400
     11 H5        -62.2378  -15.6847  -54.2227 H      1 LIG       0.12400
@<TRIPOS>BOND
      1       1       2 ar
      2       1       3 ar
      3       2       4 ar
      4       3       5 ar
      5       4       6 ar
      6       5       6 ar
      7       1       7 1
      8       2       8 1
      9       3       9 1
     10       4      10 1
     11       5      11 1
@<TRIPOS>ALT_TYPE
CGenFF_4.0_ALT_TYPE_SET
CGenFF_4.0 1 CG2R61 2 CG2R61 3 CG2R61 4 CG2R61 5 CG2R61 6 NG2R60 7 HGR61 8 HGR61 9 HGR61 10 HGR62 11 HGR62
@<TRIPOS>MOLECULE
pyridine
 11 11 0 0 0
****
USER_CHARGES
INVALID_CHARGES
Pose:  20 Cluster:  20 Fr_nu:   1417 TotEn:   -11.37
@<TRIPOS>ATOM
      1 C1        -54.0991  -11.8620  -19.6911 C.ar   1 LIG      -0.11300
      2 C2        -53.0426  -12.7658  -19.7010 C.ar   1 LIG      -0.11700
      3 C3        -54.1596  -10.8611  -20.6542 C.ar   1 LIG      -0.11700
      4 C4        -52.0795  -12.6269  -20.6874 C.ar   1 LIG       0.17700
      5 C5        -53.1464  -10.8072  -21.5978 C.ar   1 LIG       0.17700
      6 N1        -52.1042  -11.6674  -21.6394 N.ar   1 LIG      -0.60000
      7 H1        -54.8736  -11.9372  -18.9336 H      1 LIG       0.11500
      8 H2        -52.9751  -13.5542  -18.9603 H      1 LIG       0.11500
      9 H3        -54.9736  -10.1453  -20.6655 H      1 LIG       0.11500
     10 H4        -51.2353  -13.3065  -20.7380 H      1 LIG       0.12400
     11 H5        -53.1463  -10.0452  -22.3703 H      1 LIG       0.12400
@<TRIPOS>BOND
      1       1       2 ar
      2       1       3 ar
      3       2       4 ar
      4       3       5 ar
      5       4       6 ar
      6       5       6 ar
      7       1       7 1
      8       2       8 1
      9       3       9 1
     10       4      10 1
     11       5      11 1
@<TRIPOS>ALT_TYPE
CGenFF_4.0_ALT_TYPE_SET
CGenFF_4.0 1 CG2R61 2 CG2R61 3 CG2R61 4 CG2R61 5 CG2R61 6 NG2R60 7 HGR61 8 HGR61 9 HGR61 10 HGR62 11 HGR62
@<TRIPOS>MOLECULE
pyridine
 11 11 0 0 0
****
USER_CHARGES
INVALID_CHARGES
Pose:  21 Cluster:  21 Fr_nu: 2024562 TotEn:   -11.11
@<TRIPOS>ATOM
      1 C1        -63.2697  -20.0162  -51.3513 C.ar   1 LIG      -0.11300
      2 C2        -63.6223  -19.1652  -52.3928 C.ar   1 LIG      -0.11700
      3 C3        -61.9270  -20.2511  -51.0770 C.ar   1 LIG      -0.11700
      4 C4        -62.6023  -18.5785  -53.1244 C.ar   1 LIG       0.17700
      5 C5        -60.9830  -19.6161  -51.8677 C.ar   1 LIG       0.17700
      6 N1        -61.2871  -18.7828  -52.8880 N.ar   1 LIG      -0.60000
      7 H1        -64.0400  -20.4959  -50.7548 H      1 LIG       0.11500
      8 H2        -64.6623  -18.9671  -52.6243 H      1 LIG       0.11500
      9 H3        -61.6289  -20.9112  -50.2704 H      1 LIG       0.11500
     10 H4        -62.8252  -17.9072  -53.9471 H      1 LIG       0.12400
     11 H5        -59.9222  -19.7663  -51.6959 H      1 LIG       0.12400
@<TRIPOS>BOND
      1       1       2 ar
      2       1       3 ar
      3       2       4 ar
      4       3       5 ar
      5       4       6 ar
      6       5       6 ar
      7       1       7 1
      8       2       8 1
      9       3       9 1
     10       4      10 1
     11       5      11 1
@<TRIPOS>ALT_TYPE
CGenFF_4.0_ALT_TYPE_SET
CGenFF_4.0 1 CG2R61 2 CG2R61 3 CG2R61 4 CG2R61 5 CG2R61 6 NG2R60 7 HGR61 8 HGR61 9 HGR61 10 HGR62 11 HGR62
@<TRIPOS>MOLECULE
pyridine
 11 11 0 0 0
****
USER_CHARGES
INVALID_CHARGES
Pose:  22 Cluster:  22 Fr_nu:    913 TotEn:   -10.92
@<TRIPOS>ATOM
      1 C1        -51.8559  -10.2984  -19.8217 C.ar   1 LIG      -0.11300
      2 C2        -52.2760  -10.1994  -21.1434 C.ar   1 LIG      -0.11700
      3 C3        -52.7501  -10.7190  -18.8435 C.ar   1 LIG      -0.11700
      4 C4        -53.5901  -10.5298  -21.4328 C.ar   1 LIG       0.17700
      5 C5        -54.0430  -11.0259  -19.2357 C.ar   1 LIG       0.17700
      6 N1        -54.4877  -10.9419  -20.5097 N.ar   1 LIG      -0.60000
      7 H1        -50.8338  -10.0477  -19.5543 H      1 LIG       0.11500
      8 H2        -51.5963   -9.8741  -21.9224 H      1 LIG       0.11500
      9 H3        -52.4448  -10.8031  -17.8067 H      1 LIG       0.11500
     10 H4        -53.9665  -10.4688  -22.4485 H      1 LIG       0.12400
     11 H5        -54.7796  -11.3580  -18.5114 H      1 LIG       0.12400
@<TRIPOS>BOND
      1       1       2 ar
      2       1       3 ar
      3       2       4 ar
      4       3       5 ar
      5       4       6 ar
      6       5       6 ar
      7       1       7 1
      8       2       8 1
      9       3       9 1
     10       4      10 1
     11       5      11 1
@<TRIPOS>ALT_TYPE
CGenFF_4.0_ALT_TYPE_SET
CGenFF_4.0 1 CG2R61 2 CG2R61 3 CG2R61 4 CG2R61 5 CG2R61 6 NG2R60 7 HGR61 8 HGR61 9 HGR61 10 HGR62 11 HGR62
@<TRIPOS>MOLECULE
pyridine
 11 11 0 0 0
****
USER_CHARGES
INVALID_CHARGES
Pose:  23 Cluster:  23 Fr_nu:    636 TotEn:   -10.70
@<TRIPOS>ATOM
      1 C1        -72.2393  -12.5349  -43.7828 C.ar   1 LIG      -0.11300
      2 C2        -72.2361  -13.7005  -44.5409 C.ar   1 LIG      -0.11700
      3 C3        -71.1320  -12.2149  -43.0052 C.ar   1 LIG      -0.11700
      4 C4        -71.1100  -14.5060  -44.4871 C.ar   1 LIG       0.17700
      5 C5        -70.0554  -13.0870  -43.0200 C.ar   1 LIG       0.17700
      6 N1        -70.0157  -14.2284  -43.7435 N.ar   1 LIG      -0.60000
      7 H1        -73.1034  -11.8775  -43.7975 H      1 LIG       0.11500
      8 H2        -73.0878  -13.9698  -45.1545 H      1 LIG       0.11500
      9 H3        -71.1125  -11.3118  -42.4060 H      1 LIG       0.11500
     10 H4        -71.0583  -15.4261  -45.0598 H      1 LIG       0.12400
     11 H5        -69.1675  -12.8839  -42.4303 H      1 LIG       0.12400
@<TRIPOS>BOND
      1       1       2 ar
      2       1       3 ar
      3       2       4 ar
      4       3       5 ar
      5       4       6 ar
      6       5       6 ar
      7       1       7 1
      8       2       8 1
      9       3       9 1
     10       4      10 1
     11       5      11 1
@<TRIPOS>ALT_TYPE
CGenFF_4.0_ALT_TYPE_SET
CGenFF_4.0 1 CG2R61 2 CG2R61 3 CG2R61 4 CG2R61 5 CG2R61 6 NG2R60 7 HGR61 8 HGR61 9 HGR61 10 HGR62 11 HGR62
@<TRIPOS>MOLECULE
pyridine
 11 11 0 0 0
****
USER_CHARGES
INVALID_CHARGES
Pose:  24 Cluster:  24 Fr_nu: 3154275 TotEn:   -10.58
@<TRIPOS>ATOM
      1 C1        -85.7115  -11.4720  -30.5140 C.ar   1 LIG      -0.11300
      2 C2        -86.7102  -10.6747  -31.0619 C.ar   1 LIG      -0.11700
      3 C3        -84.3903  -11.2902  -30.9075 C.ar   1 LIG      -0.11700
      4 C4        -86.3385   -9.7175  -31.9922 C.ar   1 LIG       0.17700
      5 C5        -84.1226  -10.3056  -31.8448 C.ar   1 LIG       0.17700
      6 N1        -85.0660   -9.5117  -32.3993 N.ar   1 LIG      -0.60000
      7 H1        -85.9624  -12.2340  -29.7823 H      1 LIG       0.11500
      8 H2        -87.7465  -10.7984  -30.7699 H      1 LIG       0.11500
      9 H3        -83.5955  -11.9005  -30.4941 H      1 LIG       0.11500
     10 H4        -87.0802   -9.0707  -32.4490 H      1 LIG       0.12400
     11 H5        -83.1087  -10.1240  -32.1860 H      1 LIG       0.12400
@<TRIPOS>BOND
      1       1       2 ar
      2       1       3 ar
      3       2       4 ar
      4       3       5 ar
      5       4       6 ar
      6       5       6 ar
      7       1       7 1
      8       2       8 1
      9       3       9 1
     10       4      10 1
     11       5      11 1
@<TRIPOS>ALT_TYPE
CGenFF_4.0_ALT_TYPE_SET
CGenFF_4.0 1 CG2R61 2 CG2R61 3 CG2R61 4 CG2R61 5 CG2R61 6 NG2R60 7 HGR61 8 HGR61 9 HGR61 10 HGR62 11 HGR62
@<TRIPOS>MOLECULE
pyridine
 11 11 0 0 0
****
USER_CHARGES
INVALID_CHARGES
Pose:  25 Cluster:  25 Fr_nu: 198249 TotEn:   -10.28
@<TRIPOS>ATOM
      1 C1        -52.5037  -10.9102  -19.3128 C.ar   1 LIG      -0.11300
      2 C2        -51.9793  -12.1709  -19.0505 C.ar   1 LIG      -0.11700
      3 C3        -53.0427  -10.6341  -20.5645 C.ar   1 LIG      -0.11700
      4 C4        -52.0174  -13.1132  -20.0657 C.ar   1 LIG       0.17700
      5 C5        -53.0329  -11.6451  -21.5119 C.ar   1 LIG       0.17700
      6 N1        -52.5324  -12.8819  -21.2940 N.ar   1 LIG      -0.60000
      7 H1        -52.4919  -10.1440  -18.5434 H      1 LIG       0.11500
      8 H2        -51.5545  -12.4085  -18.0822 H      1 LIG       0.11500
      9 H3        -53.4565   -9.6582  -20.7914 H      1 LIG       0.11500
     10 H4        -51.6207  -14.1111  -19.9112 H      1 LIG       0.12400
     11 H5        -53.4405  -11.4810  -22.5040 H      1 LIG       0.12400
@<TRIPOS>BOND
      1       1       2 ar
      2       1       3 ar
      3       2       4 ar
      4       3       5 ar
      5       4       6 ar
      6       5       6 ar
      7       1       7 1
      8       2       8 1
      9       3       9 1
     10       4      10 1
     11       5      11 1
@<TRIPOS>ALT_TYPE
CGenFF_4.0_ALT_TYPE_SET
CGenFF_4.0 1 CG2R61 2 CG2R61 3 CG2R61 4 CG2R61 5 CG2R61 6 NG2R60 7 HGR61 8 HGR61 9 HGR61 10 HGR62 11 HGR62
@<TRIPOS>MOLECULE
pyridine
 11 11 0 0 0
****
USER_CHARGES
INVALID_CHARGES
Pose:  26 Cluster:  26 Fr_nu: 341246 TotEn:   -10.23
@<TRIPOS>ATOM
      1 C1        -64.6392    1.9420  -47.5156 C.ar   1 LIG      -0.11300
      2 C2        -64.0183    1.9609  -46.2716 C.ar   1 LIG      -0.11700
      3 C3        -63.9953    1.3545  -48.5989 C.ar   1 LIG      -0.11700
      4 C4        -62.7634    1.3834  -46.1643 C.ar   1 LIG       0.17700
      5 C5        -62.7413    0.8044  -48.3875 C.ar   1 LIG       0.17700
      6 N1        -62.1065    0.8037  -47.1938 N.ar   1 LIG      -0.60000
      7 H1        -65.6227    2.3849  -47.6407 H      1 LIG       0.11500
      8 H2        -64.5015    2.4129  -45.4133 H      1 LIG       0.11500
      9 H3        -64.4600    1.3287  -49.5779 H      1 LIG       0.11500
     10 H4        -62.2371    1.3728  -45.2156 H      1 LIG       0.12400
     11 H5        -62.1962    0.3348  -49.1997 H      1 LIG       0.12400
@<TRIPOS>BOND
      1       1       2 ar
      2       1       3 ar
      3       2       4 ar
      4       3       5 ar
      5       4       6 ar
      6       5       6 ar
      7       1       7 1
      8       2       8 1
      9       3       9 1
     10       4      10 1
     11       5      11 1
@<TRIPOS>ALT_TYPE
CGenFF_4.0_ALT_TYPE_SET
CGenFF_4.0 1 CG2R61 2 CG2R61 3 CG2R61 4 CG2R61 5 CG2R61 6 NG2R60 7 HGR61 8 HGR61 9 HGR61 10 HGR62 11 HGR62
@<TRIPOS>MOLECULE
pyridine
 11 11 0 0 0
****
USER_CHARGES
INVALID_CHARGES
Pose:  27 Cluster:  27 Fr_nu: 509050 TotEn:   -10.05
@<TRIPOS>ATOM
      1 C1        -41.1470  -13.9457  -41.7188 C.ar   1 LIG      -0.11300
      2 C2        -40.6467  -13.8140  -40.4283 C.ar   1 LIG      -0.11700
      3 C3        -42.5032  -14.1837  -41.9117 C.ar   1 LIG      -0.11700
      4 C4        -41.5370  -13.9276  -39.3727 C.ar   1 LIG       0.17700
      5 C5        -43.3105  -14.2810  -40.7898 C.ar   1 LIG       0.17700
      6 N1        -42.8608  -14.1587  -39.5208 N.ar   1 LIG      -0.60000
      7 H1        -40.4811  -13.8638  -42.5726 H      1 LIG       0.11500
      8 H2        -39.5933  -13.6279  -40.2541 H      1 LIG       0.11500
      9 H3        -42.9153  -14.2903  -42.9087 H      1 LIG       0.11500
     10 H4        -41.1963  -13.8330  -38.3470 H      1 LIG       0.12400
     11 H5        -44.3753  -14.4666  -40.8856 H      1 LIG       0.12400
@<TRIPOS>BOND
      1       1       2 ar
      2       1       3 ar
      3       2       4 ar
      4       3       5 ar
      5       4       6 ar
      6       5       6 ar
      7       1       7 1
      8       2       8 1
      9       3       9 1
     10       4      10 1
     11       5      11 1
@<TRIPOS>ALT_TYPE
CGenFF_4.0_ALT_TYPE_SET
CGenFF_4.0 1 CG2R61 2 CG2R61 3 CG2R61 4 CG2R61 5 CG2R61 6 NG2R60 7 HGR61 8 HGR61 9 HGR61 10 HGR62 11 HGR62
@<TRIPOS>MOLECULE
pyridine
 11 11 0 0 0
****
USER_CHARGES
INVALID_CHARGES
Pose:  28 Cluster:  28 Fr_nu: 814193 TotEn:   -10.05
@<TRIPOS>ATOM
      1 C1        -42.2083   -1.3775  -26.2402 C.ar   1 LIG      -0.11300
      2 C2        -41.6009   -2.3253  -27.0562 C.ar   1 LIG      -0.11700
      3 C3        -43.5942   -1.2653  -26.2271 C.ar   1 LIG      -0.11700
      4 C4        -42.4174   -3.1304  -27.8340 C.ar   1 LIG       0.17700
      5 C5        -44.3214   -2.1176  -27.0422 C.ar   1 LIG       0.17700
      6 N1        -43.7668   -3.0507  -27.8482 N.ar   1 LIG      -0.60000
      7 H1        -41.6028   -0.7270  -25.6162 H      1 LIG       0.11500
      8 H2        -40.5225   -2.4308  -27.0824 H      1 LIG       0.11500
      9 H3        -44.0893   -0.5333  -25.5992 H      1 LIG       0.11500
     10 H4        -41.9921   -3.8847  -28.4877 H      1 LIG       0.12400
     11 H5        -45.4051   -2.0704  -27.0695 H      1 LIG       0.12400
@<TRIPOS>BOND
      1       1       2 ar
      2       1       3 ar
      3       2       4 ar
      4       3       5 ar
      5       4       6 ar
      6       5       6 ar
      7       1       7 1
      8       2       8 1
      9       3       9 1
     10       4      10 1
     11       5      11 1
@<TRIPOS>ALT_TYPE
CGenFF_4.0_ALT_TYPE_SET
CGenFF_4.0 1 CG2R61 2 CG2R61 3 CG2R61 4 CG2R61 5 CG2R61 6 NG2R60 7 HGR61 8 HGR61 9 HGR61 10 HGR62 11 HGR62
@<TRIPOS>MOLECULE
pyridine
 11 11 0 0 0
****
USER_CHARGES
INVALID_CHARGES
Pose:  29 Cluster:  29 Fr_nu: 886805 TotEn:    -9.85
@<TRIPOS>ATOM
      1 C1        -63.4213  -20.0803  -54.3317 C.ar   1 LIG      -0.11300
      2 C2        -62.8107  -19.0840  -55.0852 C.ar   1 LIG      -0.11700
      3 C3        -63.3736  -20.0220  -52.9433 C.ar   1 LIG      -0.11700
      4 C4        -62.1702  -18.0591  -54.4078 C.ar   1 LIG       0.17700
      5 C5        -62.7076  -18.9552  -52.3617 C.ar   1 LIG       0.17700
      6 N1        -62.1026  -17.9686  -53.0606 N.ar   1 LIG      -0.60000
      7 H1        -63.9329  -20.9010  -54.8255 H      1 LIG       0.11500
      8 H2        -62.8356  -19.1089  -56.1685 H      1 LIG       0.11500
      9 H3        -63.8421  -20.7878  -52.3357 H      1 LIG       0.11500
     10 H4        -61.6784  -17.2583  -54.9500 H      1 LIG       0.12400
     11 H5        -62.6408  -18.8633  -51.2826 H      1 LIG       0.12400
@<TRIPOS>BOND
      1       1       2 ar
      2       1       3 ar
      3       2       4 ar
      4       3       5 ar
      5       4       6 ar
      6       5       6 ar
      7       1       7 1
      8       2       8 1
      9       3       9 1
     10       4      10 1
     11       5      11 1
@<TRIPOS>ALT_TYPE
CGenFF_4.0_ALT_TYPE_SET
CGenFF_4.0 1 CG2R61 2 CG2R61 3 CG2R61 4 CG2R61 5 CG2R61 6 NG2R60 7 HGR61 8 HGR61 9 HGR61 10 HGR62 11 HGR62
@<TRIPOS>MOLECULE
pyridine
 11 11 0 0 0
****
USER_CHARGES
INVALID_CHARGES
Pose:  30 Cluster:  30 Fr_nu: 254261 TotEn:    -9.80
@<TRIPOS>ATOM
      1 C1        -52.8670  -12.8950  -21.8764 C.ar   1 LIG      -0.11300
      2 C2        -51.8036  -13.4613  -21.1824 C.ar   1 LIG      -0.11700
      3 C3        -53.0932  -11.5256  -21.7942 C.ar   1 LIG      -0.11700
      4 C4        -51.0019  -12.6214  -20.4262 C.ar   1 LIG       0.17700
      5 C5        -52.2340  -10.7724  -21.0105 C.ar   1 LIG       0.17700
      6 N1        -51.1904  -11.2869  -20.3219 N.ar   1 LIG      -0.60000
      7 H1        -53.5188  -13.5199  -22.4796 H      1 LIG       0.11500
      8 H2        -51.6082  -14.5262  -21.2320 H      1 LIG       0.11500
      9 H3        -53.9164  -11.0626  -22.3262 H      1 LIG       0.11500
     10 H4        -50.1599  -13.0144  -19.8661 H      1 LIG       0.12400
     11 H5        -52.3673   -9.7001  -20.9122 H      1 LIG       0.12400
@<TRIPOS>BOND
      1       1       2 ar
      2       1       3 ar
      3       2       4 ar
      4       3       5 ar
      5       4       6 ar
      6       5       6 ar
      7       1       7 1
      8       2       8 1
      9       3       9 1
     10       4      10 1
     11       5      11 1
@<TRIPOS>ALT_TYPE
CGenFF_4.0_ALT_TYPE_SET
CGenFF_4.0 1 CG2R61 2 CG2R61 3 CG2R61 4 CG2R61 5 CG2R61 6 NG2R60 7 HGR61 8 HGR61 9 HGR61 10 HGR62 11 HGR62
@<TRIPOS>MOLECULE
pyridine
 11 11 0 0 0
****
USER_CHARGES
INVALID_CHARGES
Pose:  31 Cluster:  31 Fr_nu:  51154 TotEn:    -9.80
@<TRIPOS>ATOM
      1 C1        -52.7568  -11.9958  -20.3996 C.ar   1 LIG      -0.11300
      2 C2        -53.1966  -12.0771  -21.7161 C.ar   1 LIG      -0.11700
      3 C3        -52.0527  -13.0567  -19.8409 C.ar   1 LIG      -0.11700
      4 C4        -52.9091  -13.2319  -22.4258 C.ar   1 LIG       0.17700
      5 C5        -51.8166  -14.1677  -20.6344 C.ar   1 LIG       0.17700
      6 N1        -52.2281  -14.2830  -21.9171 N.ar   1 LIG      -0.60000
      7 H1        -52.9629  -11.1076  -19.8099 H      1 LIG       0.11500
      8 H2        -53.7468  -11.2624  -22.1723 H      1 LIG       0.11500
      9 H3        -51.7006  -13.0155  -18.8165 H      1 LIG       0.11500
     10 H4        -53.2306  -13.3443  -23.4559 H      1 LIG       0.12400
     11 H5        -51.2727  -15.0226  -20.2462 H      1 LIG       0.12400
@<TRIPOS>BOND
      1       1       2 ar
      2       1       3 ar
      3       2       4 ar
      4       3       5 ar
      5       4       6 ar
      6       5       6 ar
      7       1       7 1
      8       2       8 1
      9       3       9 1
     10       4      10 1
     11       5      11 1
@<TRIPOS>ALT_TYPE
CGenFF_4.0_ALT_TYPE_SET
CGenFF_4.0 1 CG2R61 2 CG2R61 3 CG2R61 4 CG2R61 5 CG2R61 6 NG2R60 7 HGR61 8 HGR61 9 HGR61 10 HGR62 11 HGR62
@<TRIPOS>MOLECULE
pyridine
 11 11 0 0 0
****
USER_CHARGES
INVALID_CHARGES
Pose:  32 Cluster:  32 Fr_nu:   5527 TotEn:    -9.67
@<TRIPOS>ATOM
      1 C1        -53.4248  -12.4655  -21.2277 C.ar   1 LIG      -0.11300
      2 C2        -52.5407  -13.3918  -20.6858 C.ar   1 LIG      -0.11700
      3 C3        -53.5471  -11.2077  -20.6479 C.ar   1 LIG      -0.11700
      4 C4        -51.8077  -13.0142  -19.5722 C.ar   1 LIG       0.17700
      5 C5        -52.7693  -10.9280  -19.5359 C.ar   1 LIG       0.17700
      6 N1        -51.8996  -11.8018  -18.9812 N.ar   1 LIG      -0.60000
      7 H1        -54.0178  -12.7237  -22.1000 H      1 LIG       0.11500
      8 H2        -52.4287  -14.3779  -21.1213 H      1 LIG       0.11500
      9 H3        -54.2303  -10.4700  -21.0531 H      1 LIG       0.11500
     10 H4        -51.1049  -13.7007  -19.1119 H      1 LIG       0.12400
     11 H5        -52.8277   -9.9617  -19.0456 H      1 LIG       0.12400
@<TRIPOS>BOND
      1       1       2 ar
      2       1       3 ar
      3       2       4 ar
      4       3       5 ar
      5       4       6 ar
      6       5       6 ar
      7       1       7 1
      8       2       8 1
      9       3       9 1
     10       4      10 1
     11       5      11 1
@<TRIPOS>ALT_TYPE
CGenFF_4.0_ALT_TYPE_SET
CGenFF_4.0 1 CG2R61 2 CG2R61 3 CG2R61 4 CG2R61 5 CG2R61 6 NG2R60 7 HGR61 8 HGR61 9 HGR61 10 HGR62 11 HGR62
@<TRIPOS>MOLECULE
pyridine
 11 11 0 0 0
****
USER_CHARGES
INVALID_CHARGES
Pose:  33 Cluster:  33 Fr_nu: 491681 TotEn:    -9.28
@<TRIPOS>ATOM
      1 C1        -52.1639  -11.9634  -21.4084 C.ar   1 LIG      -0.11300
      2 C2        -52.1753  -13.2579  -20.9011 C.ar   1 LIG      -0.11700
      3 C3        -53.1001  -11.0386  -20.9598 C.ar   1 LIG      -0.11700
      4 C4        -53.1358  -13.5749  -19.9542 C.ar   1 LIG       0.17700
      5 C5        -54.0195  -11.4550  -20.0105 C.ar   1 LIG       0.17700
      6 N1        -54.0616  -12.7037  -19.4942 N.ar   1 LIG      -0.60000
      7 H1        -51.4272  -11.6761  -22.1527 H      1 LIG       0.11500
      8 H2        -51.4549  -13.9952  -21.2359 H      1 LIG       0.11500
      9 H3        -53.1104  -10.0241  -21.3417 H      1 LIG       0.11500
     10 H4        -53.1868  -14.5713  -19.5279 H      1 LIG       0.12400
     11 H5        -54.7714  -10.7725  -19.6281 H      1 LIG       0.12400
@<TRIPOS>BOND
      1       1       2 ar
      2       1       3 ar
      3       2       4 ar
      4       3       5 ar
      5       4       6 ar
      6       5       6 ar
      7       1       7 1
      8       2       8 1
      9       3       9 1
     10       4      10 1
     11       5      11 1
@<TRIPOS>ALT_TYPE
CGenFF_4.0_ALT_TYPE_SET
CGenFF_4.0 1 CG2R61 2 CG2R61 3 CG2R61 4 CG2R61 5 CG2R61 6 NG2R60 7 HGR61 8 HGR61 9 HGR61 10 HGR62 11 HGR62
@<TRIPOS>MOLECULE
pyridine
 11 11 0 0 0
****
USER_CHARGES
INVALID_CHARGES
Pose:  34 Cluster:  34 Fr_nu: 196394 TotEn:    -8.84
@<TRIPOS>ATOM
      1 C1        -72.7144  -14.7206  -45.0993 C.ar   1 LIG      -0.11300
      2 C2        -73.9179  -14.1943  -45.5551 C.ar   1 LIG      -0.11700
      3 C3        -72.6248  -16.0745  -44.7956 C.ar   1 LIG      -0.11700
      4 C4        -74.9938  -15.0571  -45.6890 C.ar   1 LIG       0.17700
      5 C5        -73.7586  -16.8531  -44.9632 C.ar   1 LIG       0.17700
      6 N1        -74.9450  -16.3776  -45.4037 N.ar   1 LIG      -0.60000
      7 H1        -71.8481  -14.0768  -44.9803 H      1 LIG       0.11500
      8 H2        -74.0108  -13.1422  -45.7982 H      1 LIG       0.11500
      9 H3        -71.6970  -16.5065  -44.4382 H      1 LIG       0.11500
     10 H4        -75.9544  -14.6953  -46.0405 H      1 LIG       0.12400
     11 H5        -73.7419  -17.9147  -44.7396 H      1 LIG       0.12400
@<TRIPOS>BOND
      1       1       2 ar
      2       1       3 ar
      3       2       4 ar
      4       3       5 ar
      5       4       6 ar
      6       5       6 ar
      7       1       7 1
      8       2       8 1
      9       3       9 1
     10       4      10 1
     11       5      11 1
@<TRIPOS>ALT_TYPE
CGenFF_4.0_ALT_TYPE_SET
CGenFF_4.0 1 CG2R61 2 CG2R61 3 CG2R61 4 CG2R61 5 CG2R61 6 NG2R60 7 HGR61 8 HGR61 9 HGR61 10 HGR62 11 HGR62
@<TRIPOS>MOLECULE
pyridine
 11 11 0 0 0
****
USER_CHARGES
INVALID_CHARGES
Pose:  35 Cluster:  35 Fr_nu: 1560885 TotEn:    -8.81
@<TRIPOS>ATOM
      1 C1        -53.3243  -12.7960  -19.7354 C.ar   1 LIG      -0.11300
      2 C2        -53.2934  -11.7215  -20.6172 C.ar   1 LIG      -0.11700
      3 C3        -52.3771  -13.8077  -19.8476 C.ar   1 LIG      -0.11700
      4 C4        -52.3028  -11.7057  -21.5859 C.ar   1 LIG       0.17700
      5 C5        -51.4277  -13.6987  -20.8508 C.ar   1 LIG       0.17700
      6 N1        -51.3659  -12.6701  -21.7260 N.ar   1 LIG      -0.60000
      7 H1        -54.0857  -12.8453  -18.9627 H      1 LIG       0.11500
      8 H2        -54.0213  -10.9215  -20.5483 H      1 LIG       0.11500
      9 H3        -52.3824  -14.6551  -19.1715 H      1 LIG       0.11500
     10 H4        -52.2361  -10.8896  -22.2977 H      1 LIG       0.12400
     11 H5        -50.6671  -14.4614  -20.9815 H      1 LIG       0.12400
@<TRIPOS>BOND
      1       1       2 ar
      2       1       3 ar
      3       2       4 ar
      4       3       5 ar
      5       4       6 ar
      6       5       6 ar
      7       1       7 1
      8       2       8 1
      9       3       9 1
     10       4      10 1
     11       5      11 1
@<TRIPOS>ALT_TYPE
CGenFF_4.0_ALT_TYPE_SET
CGenFF_4.0 1 CG2R61 2 CG2R61 3 CG2R61 4 CG2R61 5 CG2R61 6 NG2R60 7 HGR61 8 HGR61 9 HGR61 10 HGR62 11 HGR62
@<TRIPOS>MOLECULE
pyridine
 11 11 0 0 0
****
USER_CHARGES
INVALID_CHARGES
Pose:  36 Cluster:  36 Fr_nu: 2225816 TotEn:    -8.64
@<TRIPOS>ATOM
      1 C1        -43.1516   -1.1437  -26.1004 C.ar   1 LIG      -0.11300
      2 C2        -41.9574   -0.8938  -26.7673 C.ar   1 LIG      -0.11700
      3 C3        -43.8663   -2.3038  -26.3772 C.ar   1 LIG      -0.11700
      4 C4        -41.5246   -1.8279  -27.6945 C.ar   1 LIG       0.17700
      5 C5        -43.3482   -3.1747  -27.3221 C.ar   1 LIG       0.17700
      6 N1        -42.1916   -2.9660  -27.9903 N.ar   1 LIG      -0.60000
      7 H1        -43.5249   -0.4354  -25.3669 H      1 LIG       0.11500
      8 H2        -41.3836    0.0036  -26.5674 H      1 LIG       0.11500
      9 H3        -44.7999   -2.5191  -25.8699 H      1 LIG       0.11500
     10 H4        -40.5995   -1.6790  -28.2415 H      1 LIG       0.12400
     11 H5        -43.8673   -4.0934  -27.5751 H      1 LIG       0.12400
@<TRIPOS>BOND
      1       1       2 ar
      2       1       3 ar
      3       2       4 ar
      4       3       5 ar
      5       4       6 ar
      6       5       6 ar
      7       1       7 1
      8       2       8 1
      9       3       9 1
     10       4      10 1
     11       5      11 1
@<TRIPOS>ALT_TYPE
CGenFF_4.0_ALT_TYPE_SET
CGenFF_4.0 1 CG2R61 2 CG2R61 3 CG2R61 4 CG2R61 5 CG2R61 6 NG2R60 7 HGR61 8 HGR61 9 HGR61 10 HGR62 11 HGR62
@<TRIPOS>MOLECULE
pyridine
 11 11 0 0 0
****
USER_CHARGES
INVALID_CHARGES
Pose:  37 Cluster:  37 Fr_nu: 3273695 TotEn:    -8.53
@<TRIPOS>ATOM
      1 C1        -44.4536   -4.2342  -22.7708 C.ar   1 LIG      -0.11300
      2 C2        -45.0134   -4.5503  -21.5380 C.ar   1 LIG      -0.11700
      3 C3        -45.0516   -3.2683  -23.5725 C.ar   1 LIG      -0.11700
      4 C4        -46.1626   -3.8773  -21.1558 C.ar   1 LIG       0.17700
      5 C5        -46.1992   -2.6528  -23.0993 C.ar   1 LIG       0.17700
      6 N1        -46.7722   -2.9333  -21.9074 N.ar   1 LIG      -0.60000
      7 H1        -43.5533   -4.7401  -23.1065 H      1 LIG       0.11500
      8 H2        -44.5643   -5.2995  -20.8964 H      1 LIG       0.11500
      9 H3        -44.6330   -3.0061  -24.5374 H      1 LIG       0.11500
     10 H4        -46.6380   -4.0879  -20.2035 H      1 LIG       0.12400
     11 H5        -46.7048   -1.8931  -23.6864 H      1 LIG       0.12400
@<TRIPOS>BOND
      1       1       2 ar
      2       1       3 ar
      3       2       4 ar
      4       3       5 ar
      5       4       6 ar
      6       5       6 ar
      7       1       7 1
      8       2       8 1
      9       3       9 1
     10       4      10 1
     11       5      11 1
@<TRIPOS>ALT_TYPE
CGenFF_4.0_ALT_TYPE_SET
CGenFF_4.0 1 CG2R61 2 CG2R61 3 CG2R61 4 CG2R61 5 CG2R61 6 NG2R60 7 HGR61 8 HGR61 9 HGR61 10 HGR62 11 HGR62
@<TRIPOS>MOLECULE
pyridine
 11 11 0 0 0
****
USER_CHARGES
INVALID_CHARGES
Pose:  38 Cluster:  38 Fr_nu: 2145221 TotEn:    -8.49
@<TRIPOS>ATOM
      1 C1        -50.6482  -12.0280  -22.1823 C.ar   1 LIG      -0.11300
      2 C2        -51.3197  -13.1977  -22.5201 C.ar   1 LIG      -0.11700
      3 C3        -49.5929  -11.5858  -22.9723 C.ar   1 LIG      -0.11700
      4 C4        -50.9004  -13.8833  -23.6487 C.ar   1 LIG       0.17700
      5 C5        -49.2507  -12.3437  -24.0805 C.ar   1 LIG       0.17700
      6 N1        -49.8795  -13.4851  -24.4405 N.ar   1 LIG      -0.60000
      7 H1        -50.9463  -11.4623  -21.3046 H      1 LIG       0.11500
      8 H2        -52.1452  -13.5610  -21.9192 H      1 LIG       0.11500
      9 H3        -49.0547  -10.6771  -22.7278 H      1 LIG       0.11500
     10 H4        -51.3914  -14.8013  -23.9543 H      1 LIG       0.12400
     11 H5        -48.4345  -12.0429  -24.7291 H      1 LIG       0.12400
@<TRIPOS>BOND
      1       1       2 ar
      2       1       3 ar
      3       2       4 ar
      4       3       5 ar
      5       4       6 ar
      6       5       6 ar
      7       1       7 1
      8       2       8 1
      9       3       9 1
     10       4      10 1
     11       5      11 1
@<TRIPOS>ALT_TYPE
CGenFF_4.0_ALT_TYPE_SET
CGenFF_4.0 1 CG2R61 2 CG2R61 3 CG2R61 4 CG2R61 5 CG2R61 6 NG2R60 7 HGR61 8 HGR61 9 HGR61 10 HGR62 11 HGR62
@<TRIPOS>MOLECULE
pyridine
 11 11 0 0 0
****
USER_CHARGES
INVALID_CHARGES
Pose:  39 Cluster:  39 Fr_nu: 1175902 TotEn:    -7.85
@<TRIPOS>ATOM
      1 C1        -83.4698   -9.6104  -30.1846 C.ar   1 LIG      -0.11300
      2 C2        -83.9949  -10.7617  -30.7607 C.ar   1 LIG      -0.11700
      3 C3        -83.1729   -8.5126  -30.9847 C.ar   1 LIG      -0.11700
      4 C4        -84.2027  -10.7648  -32.1306 C.ar   1 LIG       0.17700
      5 C5        -83.4173   -8.6164  -32.3446 C.ar   1 LIG       0.17700
      6 N1        -83.9264   -9.7181  -32.9403 N.ar   1 LIG      -0.60000
      7 H1        -83.2917   -9.5688  -29.1143 H      1 LIG       0.11500
      8 H2        -84.2341  -11.6292  -30.1566 H      1 LIG       0.11500
      9 H3        -82.7624   -7.6048  -30.5574 H      1 LIG       0.11500
     10 H4        -84.6100  -11.6389  -32.6278 H      1 LIG       0.12400
     11 H5        -83.2024   -7.7889  -33.0127 H      1 LIG       0.12400
@<TRIPOS>BOND
      1       1       2 ar
      2       1       3 ar
      3       2       4 ar
      4       3       5 ar
      5       4       6 ar
      6       5       6 ar
      7       1       7 1
      8       2       8 1
      9       3       9 1
     10       4      10 1
     11       5      11 1
@<TRIPOS>ALT_TYPE
CGenFF_4.0_ALT_TYPE_SET
CGenFF_4.0 1 CG2R61 2 CG2R61 3 CG2R61 4 CG2R61 5 CG2R61 6 NG2R60 7 HGR61 8 HGR61 9 HGR61 10 HGR62 11 HGR62
@<TRIPOS>MOLECULE
pyridine
 11 11 0 0 0
****
USER_CHARGES
INVALID_CHARGES
Pose:  40 Cluster:  40 Fr_nu: 164887 TotEn:    -7.69
@<TRIPOS>ATOM
      1 C1        -85.7673   -9.5192  -32.0281 C.ar   1 LIG      -0.11300
      2 C2        -85.8192   -8.1766  -31.6703 C.ar   1 LIG      -0.11700
      3 C3        -84.5484  -10.1880  -32.0214 C.ar   1 LIG      -0.11700
      4 C4        -84.6334   -7.5533  -31.3167 C.ar   1 LIG       0.17700
      5 C5        -83.4193   -9.4747  -31.6524 C.ar   1 LIG       0.17700
      6 N1        -83.4304   -8.1699  -31.2986 N.ar   1 LIG      -0.60000
      7 H1        -86.6750  -10.0431  -32.3122 H      1 LIG       0.11500
      8 H2        -86.7582   -7.6353  -31.6679 H      1 LIG       0.11500
      9 H3        -84.4840  -11.2344  -32.2972 H      1 LIG       0.11500
     10 H4        -84.6208   -6.5070  -31.0300 H      1 LIG       0.12400
     11 H5        -82.4440   -9.9496  -31.6315 H      1 LIG       0.12400
@<TRIPOS>BOND
      1       1       2 ar
      2       1       3 ar
      3       2       4 ar
      4       3       5 ar
      5       4       6 ar
      6       5       6 ar
      7       1       7 1
      8       2       8 1
      9       3       9 1
     10       4      10 1
     11       5      11 1
@<TRIPOS>ALT_TYPE
CGenFF_4.0_ALT_TYPE_SET
CGenFF_4.0 1 CG2R61 2 CG2R61 3 CG2R61 4 CG2R61 5 CG2R61 6 NG2R60 7 HGR61 8 HGR61 9 HGR61 10 HGR62 11 HGR62
@<TRIPOS>MOLECULE
pyridine
 11 11 0 0 0
****
USER_CHARGES
INVALID_CHARGES
Pose:  41 Cluster:  41 Fr_nu: 380624 TotEn:    -7.19
@<TRIPOS>ATOM
      1 C1        -51.5999  -11.2522  -20.1908 C.ar   1 LIG      -0.11300
      2 C2        -52.5314  -10.3469  -20.6866 C.ar   1 LIG      -0.11700
      3 C3        -52.0303  -12.4605  -19.6541 C.ar   1 LIG      -0.11700
      4 C4        -53.8712  -10.6945  -20.6229 C.ar   1 LIG       0.17700
      5 C5        -53.3925  -12.7134  -19.6364 C.ar   1 LIG       0.17700
      6 N1        -54.3274  -11.8586  -20.1087 N.ar   1 LIG      -0.60000
      7 H1        -50.5404  -11.0162  -20.2220 H      1 LIG       0.11500
      8 H2        -52.2188   -9.3993  -21.1097 H      1 LIG       0.11500
      9 H3        -51.3221  -13.1811  -19.2614 H      1 LIG       0.11500
     10 H4        -54.6369  -10.0225  -20.9961 H      1 LIG       0.12400
     11 H5        -53.7803  -13.6408  -19.2279 H      1 LIG       0.12400
@<TRIPOS>BOND
      1       1       2 ar
      2       1       3 ar
      3       2       4 ar
      4       3       5 ar
      5       4       6 ar
      6       5       6 ar
      7       1       7 1
      8       2       8 1
      9       3       9 1
     10       4      10 1
     11       5      11 1
@<TRIPOS>ALT_TYPE
CGenFF_4.0_ALT_TYPE_SET
CGenFF_4.0 1 CG2R61 2 CG2R61 3 CG2R61 4 CG2R61 5 CG2R61 6 NG2R60 7 HGR61 8 HGR61 9 HGR61 10 HGR62 11 HGR62
@<TRIPOS>MOLECULE
pyridine
 11 11 0 0 0
****
USER_CHARGES
INVALID_CHARGES
Pose:  42 Cluster:  42 Fr_nu: 1083959 TotEn:    -6.44
@<TRIPOS>ATOM
      1 C1        -50.0907  -13.8304  -21.2630 C.ar   1 LIG      -0.11300
      2 C2        -49.0378  -13.6801  -22.1586 C.ar   1 LIG      -0.11700
      3 C3        -51.3999  -13.8306  -21.7314 C.ar   1 LIG      -0.11700
      4 C4        -49.3448  -13.5345  -23.5019 C.ar   1 LIG       0.17700
      5 C5        -51.6011  -13.6780  -23.0938 C.ar   1 LIG       0.17700
      6 N1        -50.6037  -13.5295  -23.9943 N.ar   1 LIG      -0.60000
      7 H1        -49.8914  -13.9465  -20.2019 H      1 LIG       0.11500
      8 H2        -48.0096  -13.6772  -21.8161 H      1 LIG       0.11500
      9 H3        -52.2363  -13.9458  -21.0515 H      1 LIG       0.11500
     10 H4        -48.5591  -13.4136  -24.2404 H      1 LIG       0.12400
     11 H5        -52.6030  -13.6705  -23.5102 H      1 LIG       0.12400
@<TRIPOS>BOND
      1       1       2 ar
      2       1       3 ar
      3       2       4 ar
      4       3       5 ar
      5       4       6 ar
      6       5       6 ar
      7       1       7 1
      8       2       8 1
      9       3       9 1
     10       4      10 1
     11       5      11 1
@<TRIPOS>ALT_TYPE
CGenFF_4.0_ALT_TYPE_SET
CGenFF_4.0 1 CG2R61 2 CG2R61 3 CG2R61 4 CG2R61 5 CG2R61 6 NG2R60 7 HGR61 8 HGR61 9 HGR61 10 HGR62 11 HGR62
@<TRIPOS>MOLECULE
pyridine
 11 11 0 0 0
****
USER_CHARGES
INVALID_CHARGES
Pose:  43 Cluster:  43 Fr_nu: 2741253 TotEn:    -6.38
@<TRIPOS>ATOM
      1 C1        -45.3001   -5.6080  -22.2398 C.ar   1 LIG      -0.11300
      2 C2        -45.8314   -5.6480  -20.9556 C.ar   1 LIG      -0.11700
      3 C3        -45.5448   -4.5075  -23.0535 C.ar   1 LIG      -0.11700
      4 C4        -46.5947   -4.5705  -20.5357 C.ar   1 LIG       0.17700
      5 C5        -46.3211   -3.4812  -22.5399 C.ar   1 LIG       0.17700
      6 N1        -46.8543   -3.4843  -21.2975 N.ar   1 LIG      -0.60000
      7 H1        -44.6970   -6.4334  -22.6061 H      1 LIG       0.11500
      8 H2        -45.6535   -6.4954  -20.3038 H      1 LIG       0.11500
      9 H3        -45.1412   -4.4550  -24.0583 H      1 LIG       0.11500
     10 H4        -47.0317   -4.5538  -19.5428 H      1 LIG       0.12400
     11 H5        -46.5423   -2.6007  -23.1342 H      1 LIG       0.12400
@<TRIPOS>BOND
      1       1       2 ar
      2       1       3 ar
      3       2       4 ar
      4       3       5 ar
      5       4       6 ar
      6       5       6 ar
      7       1       7 1
      8       2       8 1
      9       3       9 1
     10       4      10 1
     11       5      11 1
@<TRIPOS>ALT_TYPE
CGenFF_4.0_ALT_TYPE_SET
CGenFF_4.0 1 CG2R61 2 CG2R61 3 CG2R61 4 CG2R61 5 CG2R61 6 NG2R60 7 HGR61 8 HGR61 9 HGR61 10 HGR62 11 HGR62
@<TRIPOS>MOLECULE
pyridine
 11 11 0 0 0
****
USER_CHARGES
INVALID_CHARGES
Pose:  44 Cluster:  44 Fr_nu: 3380926 TotEn:    -6.35
@<TRIPOS>ATOM
      1 C1        -48.9473  -13.8246  -21.1796 C.ar   1 LIG      -0.11300
      2 C2        -47.9205  -14.2052  -22.0362 C.ar   1 LIG      -0.11700
      3 C3        -50.1712  -13.4250  -21.7047 C.ar   1 LIG      -0.11700
      4 C4        -48.1661  -14.1689  -23.3994 C.ar   1 LIG       0.17700
      5 C5        -50.3160  -13.4234  -23.0827 C.ar   1 LIG       0.17700
      6 N1        -49.3415  -13.7864  -23.9467 N.ar   1 LIG      -0.60000
      7 H1        -48.7939  -13.8386  -20.1047 H      1 LIG       0.11500
      8 H2        -46.9585  -14.5205  -21.6493 H      1 LIG       0.11500
      9 H3        -50.9857  -13.1236  -21.0560 H      1 LIG       0.11500
     10 H4        -47.3974  -14.4558  -24.1093 H      1 LIG       0.12400
     11 H5        -51.2504  -13.1196  -23.5430 H      1 LIG       0.12400
@<TRIPOS>BOND
      1       1       2 ar
      2       1       3 ar
      3       2       4 ar
      4       3       5 ar
      5       4       6 ar
      6       5       6 ar
      7       1       7 1
      8       2       8 1
      9       3       9 1
     10       4      10 1
     11       5      11 1
@<TRIPOS>ALT_TYPE
CGenFF_4.0_ALT_TYPE_SET
CGenFF_4.0 1 CG2R61 2 CG2R61 3 CG2R61 4 CG2R61 5 CG2R61 6 NG2R60 7 HGR61 8 HGR61 9 HGR61 10 HGR62 11 HGR62
@<TRIPOS>MOLECULE
pyridine
 11 11 0 0 0
****
USER_CHARGES
INVALID_CHARGES
Pose:  45 Cluster:  45 Fr_nu: 235997 TotEn:    -6.28
@<TRIPOS>ATOM
      1 C1        -51.7317  -12.7276  -19.5645 C.ar   1 LIG      -0.11300
      2 C2        -51.4064  -11.7879  -20.5364 C.ar   1 LIG      -0.11700
      3 C3        -52.3014  -13.9391  -19.9399 C.ar   1 LIG      -0.11700
      4 C4        -51.6687  -12.1056  -21.8593 C.ar   1 LIG       0.17700
      5 C5        -52.5239  -14.1604  -21.2895 C.ar   1 LIG       0.17700
      6 N1        -52.2212  -13.2718  -22.2623 N.ar   1 LIG      -0.60000
      7 H1        -51.5423  -12.5158  -18.5165 H      1 LIG       0.11500
      8 H2        -50.9613  -10.8372  -20.2670 H      1 LIG       0.11500
      9 H3        -52.5636  -14.6862  -19.1995 H      1 LIG       0.11500
     10 H4        -51.4336  -11.4063  -22.6547 H      1 LIG       0.12400
     11 H5        -52.9666  -15.0889  -21.6348 H      1 LIG       0.12400
@<TRIPOS>BOND
      1       1       2 ar
      2       1       3 ar
      3       2       4 ar
      4       3       5 ar
      5       4       6 ar
      6       5       6 ar
      7       1       7 1
      8       2       8 1
      9       3       9 1
     10       4      10 1
     11       5      11 1
@<TRIPOS>ALT_TYPE
CGenFF_4.0_ALT_TYPE_SET
CGenFF_4.0 1 CG2R61 2 CG2R61 3 CG2R61 4 CG2R61 5 CG2R61 6 NG2R60 7 HGR61 8 HGR61 9 HGR61 10 HGR62 11 HGR62
@<TRIPOS>MOLECULE
pyridine
 11 11 0 0 0
****
USER_CHARGES
INVALID_CHARGES
Pose:  46 Cluster:  46 Fr_nu: 3338233 TotEn:    -5.70
@<TRIPOS>ATOM
      1 C1        -48.9486  -11.7997  -22.9235 C.ar   1 LIG      -0.11300
      2 C2        -47.8006  -12.1106  -23.6435 C.ar   1 LIG      -0.11700
      3 C3        -50.0661  -12.6216  -23.0185 C.ar   1 LIG      -0.11700
      4 C4        -47.8207  -13.2456  -24.4380 C.ar   1 LIG       0.17700
      5 C5        -49.9850  -13.7336  -23.8411 C.ar   1 LIG       0.17700
      6 N1        -48.8872  -14.0680  -24.5558 N.ar   1 LIG      -0.60000
      7 H1        -48.9727  -10.9180  -22.2901 H      1 LIG       0.11500
      8 H2        -46.9178  -11.4846  -23.5845 H      1 LIG       0.11500
      9 H3        -50.9721  -12.3984  -22.4667 H      1 LIG       0.11500
     10 H4        -46.9504  -13.5311  -25.0195 H      1 LIG       0.12400
     11 H5        -50.8290  -14.4066  -23.9508 H      1 LIG       0.12400
@<TRIPOS>BOND
      1       1       2 ar
      2       1       3 ar
      3       2       4 ar
      4       3       5 ar
      5       4       6 ar
      6       5       6 ar
      7       1       7 1
      8       2       8 1
      9       3       9 1
     10       4      10 1
     11       5      11 1
@<TRIPOS>ALT_TYPE
CGenFF_4.0_ALT_TYPE_SET
CGenFF_4.0 1 CG2R61 2 CG2R61 3 CG2R61 4 CG2R61 5 CG2R61 6 NG2R60 7 HGR61 8 HGR61 9 HGR61 10 HGR62 11 HGR62
@<TRIPOS>MOLECULE
pyridine
 11 11 0 0 0
****
USER_CHARGES
INVALID_CHARGES
Pose:  47 Cluster:  47 Fr_nu: 2978844 TotEn:    -5.39
@<TRIPOS>ATOM
      1 C1        -48.9506  -11.7893  -21.8846 C.ar   1 LIG      -0.11300
      2 C2        -49.6329  -12.9829  -22.0924 C.ar   1 LIG      -0.11700
      3 C3        -48.4482  -11.0837  -22.9723 C.ar   1 LIG      -0.11700
      4 C4        -49.7848  -13.4244  -23.3969 C.ar   1 LIG       0.17700
      5 C5        -48.6529  -11.6104  -24.2374 C.ar   1 LIG       0.17700
      6 N1        -49.3106  -12.7667  -24.4786 N.ar   1 LIG      -0.60000
      7 H1        -48.8101  -11.4101  -20.8769 H      1 LIG       0.11500
      8 H2        -50.0333  -13.5494  -21.2598 H      1 LIG       0.11500
      9 H3        -47.9127  -10.1514  -22.8340 H      1 LIG       0.11500
     10 H4        -50.3089  -14.3498  -23.6118 H      1 LIG       0.12400
     11 H5        -48.2804  -11.0994  -25.1191 H      1 LIG       0.12400
@<TRIPOS>BOND
      1       1       2 ar
      2       1       3 ar
      3       2       4 ar
      4       3       5 ar
      5       4       6 ar
      6       5       6 ar
      7       1       7 1
      8       2       8 1
      9       3       9 1
     10       4      10 1
     11       5      11 1
@<TRIPOS>ALT_TYPE
CGenFF_4.0_ALT_TYPE_SET
CGenFF_4.0 1 CG2R61 2 CG2R61 3 CG2R61 4 CG2R61 5 CG2R61 6 NG2R60 7 HGR61 8 HGR61 9 HGR61 10 HGR62 11 HGR62
@<TRIPOS>MOLECULE
pyridine
 11 11 0 0 0
****
USER_CHARGES
INVALID_CHARGES
Pose:  48 Cluster:  48 Fr_nu: 3386302 TotEn:    -3.58
@<TRIPOS>ATOM
      1 C1        -48.6031  -13.9249  -21.9404 C.ar   1 LIG      -0.11300
      2 C2        -47.8770  -14.8647  -22.6635 C.ar   1 LIG      -0.11700
      3 C3        -49.2227  -12.8722  -22.6046 C.ar   1 LIG      -0.11700
      4 C4        -47.8014  -14.7081  -24.0381 C.ar   1 LIG       0.17700
      5 C5        -49.0866  -12.8047  -23.9818 C.ar   1 LIG       0.17700
      6 N1        -48.3895  -13.6987  -24.7183 N.ar   1 LIG      -0.60000
      7 H1        -48.6853  -14.0124  -20.8612 H      1 LIG       0.11500
      8 H2        -47.3861  -15.6936  -22.1669 H      1 LIG       0.11500
      9 H3        -49.7934  -12.1277  -22.0613 H      1 LIG       0.11500
     10 H4        -47.2467  -15.4143  -24.6471 H      1 LIG       0.12400
     11 H5        -49.5498  -12.0028  -24.5474 H      1 LIG       0.12400
@<TRIPOS>BOND
      1       1       2 ar
      2       1       3 ar
      3       2       4 ar
      4       3       5 ar
      5       4       6 ar
      6       5       6 ar
      7       1       7 1
      8       2       8 1
      9       3       9 1
     10       4      10 1
     11       5      11 1
@<TRIPOS>ALT_TYPE
CGenFF_4.0_ALT_TYPE_SET
CGenFF_4.0 1 CG2R61 2 CG2R61 3 CG2R61 4 CG2R61 5 CG2R61 6 NG2R60 7 HGR61 8 HGR61 9 HGR61 10 HGR62 11 HGR62
@<TRIPOS>MOLECULE
cyclopropane
 9 9 0 0 0
****
USER_CHARGES
INVALID_CHARGES
Pose:   1 Cluster:   1 Fr_nu: 733138 TotEn:    -8.22
@<TRIPOS>ATOM
      1 C1        -52.9668    2.8602  -36.6463 C.3    1 LIG      -0.18000
      2 C2        -53.4901    2.0472  -37.7939 C.3    1 LIG      -0.18000
      3 C3        -54.3059    3.1798  -37.2430 C.3    1 LIG      -0.18000
      4 H1        -52.9475    2.3984  -35.6671 H      1 LIG       0.09000
      5 H2        -52.1508    3.5440  -36.8426 H      1 LIG       0.09000
      6 H3        -53.0263    2.1837  -38.7628 H      1 LIG       0.09000
      7 H4        -53.8233    1.0378  -37.5877 H      1 LIG       0.09000
      8 H5        -55.1880    2.9329  -36.6658 H      1 LIG       0.09000
      9 H6        -54.3906    4.0786  -37.8409 H      1 LIG       0.09000
@<TRIPOS>BOND
      1       1       2 1
      2       1       3 1
      3       2       3 1
      4       1       4 1
      5       1       5 1
      6       2       6 1
      7       2       7 1
      8       3       8 1
      9       3       9 1
@<TRIPOS>ALT_TYPE
CGenFF_4.0_ALT_TYPE_SET
CGenFF_4.0 1 CG3C31 2 CG3C31 3 CG3C31 4 HGA2 5 HGA2 6 HGA2 7 HGA2 8 HGA2 9 HGA2
@<TRIPOS>MOLECULE
cyclopropane
 9 9 0 0 0
****
USER_CHARGES
INVALID_CHARGES
Pose:   2 Cluster:   2 Fr_nu:   2973 TotEn:    -6.92
@<TRIPOS>ATOM
      1 C1        -53.0819  -10.8889  -20.3813 C.3    1 LIG      -0.18000
      2 C2        -54.3658  -11.1205  -21.1228 C.3    1 LIG      -0.18000
      3 C3        -54.0850  -11.8730  -19.8552 C.3    1 LIG      -0.18000
      4 H1        -52.1702  -11.2802  -20.8151 H      1 LIG       0.09000
      5 H2        -52.9674   -9.9525  -19.8503 H      1 LIG       0.09000
      6 H3        -55.1156  -10.3399  -21.0908 H      1 LIG       0.09000
      7 H4        -54.3190  -11.6678  -22.0558 H      1 LIG       0.09000
      8 H5        -53.8488  -12.9266  -19.9350 H      1 LIG       0.09000
      9 H6        -54.6454  -11.5983  -18.9703 H      1 LIG       0.09000
@<TRIPOS>BOND
      1       1       2 1
      2       1       3 1
      3       2       3 1
      4       1       4 1
      5       1       5 1
      6       2       6 1
      7       2       7 1
      8       3       8 1
      9       3       9 1
@<TRIPOS>ALT_TYPE
CGenFF_4.0_ALT_TYPE_SET
CGenFF_4.0 1 CG3C31 2 CG3C31 3 CG3C31 4 HGA2 5 HGA2 6 HGA2 7 HGA2 8 HGA2 9 HGA2
@<TRIPOS>MOLECULE
cyclopropane
 9 9 0 0 0
****
USER_CHARGES
INVALID_CHARGES
Pose:   3 Cluster:   3 Fr_nu: 118081 TotEn:    -6.07
@<TRIPOS>ATOM
      1 C1        -52.5141  -14.1253  -20.6606 C.3    1 LIG      -0.18000
      2 C2        -52.6549  -12.7861  -21.3230 C.3    1 LIG      -0.18000
      3 C3        -53.1161  -12.9755  -19.9075 C.3    1 LIG      -0.18000
      4 H1        -53.1756  -14.9200  -20.9820 H      1 LIG       0.09000
      5 H2        -51.5197  -14.4473  -20.3792 H      1 LIG       0.09000
      6 H3        -51.7551  -12.2067  -21.4874 H      1 LIG       0.09000
      7 H4        -53.4112  -12.6788  -22.0903 H      1 LIG       0.09000
      8 H5        -54.1826  -12.9960  -19.7223 H      1 LIG       0.09000
      9 H6        -52.5263  -12.5240  -19.1197 H      1 LIG       0.09000
@<TRIPOS>BOND
      1       1       2 1
      2       1       3 1
      3       2       3 1
      4       1       4 1
      5       1       5 1
      6       2       6 1
      7       2       7 1
      8       3       8 1
      9       3       9 1
@<TRIPOS>ALT_TYPE
CGenFF_4.0_ALT_TYPE_SET
CGenFF_4.0 1 CG3C31 2 CG3C31 3 CG3C31 4 HGA2 5 HGA2 6 HGA2 7 HGA2 8 HGA2 9 HGA2
@<TRIPOS>MOLECULE
cyclopropane
 9 9 0 0 0
****
USER_CHARGES
INVALID_CHARGES
Pose:   4 Cluster:   4 Fr_nu:  70556 TotEn:    -5.56
@<TRIPOS>ATOM
      1 C1        -49.2982  -11.3608  -44.9176 C.3    1 LIG      -0.18000
      2 C2        -48.1562  -10.4477  -45.2548 C.3    1 LIG      -0.18000
      3 C3        -49.1959  -10.7629  -46.2900 C.3    1 LIG      -0.18000
      4 H1        -49.0858  -12.4171  -44.8099 H      1 LIG       0.09000
      5 H2        -50.0694  -10.9826  -44.2587 H      1 LIG       0.09000
      6 H3        -48.1587   -9.4547  -44.8230 H      1 LIG       0.09000
      7 H4        -47.1746  -10.8888  -45.3744 H      1 LIG       0.09000
      8 H5        -48.9143  -11.4164  -47.1060 H      1 LIG       0.09000
      9 H6        -49.8983   -9.9823  -46.5541 H      1 LIG       0.09000
@<TRIPOS>BOND
      1       1       2 1
      2       1       3 1
      3       2       3 1
      4       1       4 1
      5       1       5 1
      6       2       6 1
      7       2       7 1
      8       3       8 1
      9       3       9 1
@<TRIPOS>ALT_TYPE
CGenFF_4.0_ALT_TYPE_SET
CGenFF_4.0 1 CG3C31 2 CG3C31 3 CG3C31 4 HGA2 5 HGA2 6 HGA2 7 HGA2 8 HGA2 9 HGA2
@<TRIPOS>MOLECULE
pyrrole
 10 10 0 0 0
****
USER_CHARGES
INVALID_CHARGES
Pose:   1 Cluster:   1 Fr_nu: 2240464 TotEn:   -14.85
@<TRIPOS>ATOM
      1 C1        -50.5720  -11.1347  -13.3250 C.2    1 LIG      -0.25700
      2 C2        -50.4466  -12.2484  -12.4583 C.2    1 LIG      -0.25700
      3 C3        -50.8823  -11.6200  -14.5762 C.2    1 LIG      -0.04700
      4 C4        -50.6839  -13.3804  -13.2064 C.2    1 LIG      -0.04700
      5 N1        -50.9474  -12.9864  -14.4923 N.pl3  1 LIG      -0.36000
      6 H1        -50.4500  -10.0927  -13.0650 H      1 LIG       0.15400
      7 H2        -50.2087  -12.2295  -11.4042 H      1 LIG       0.15400
      8 H3        -51.0614  -11.1170  -15.5160 H      1 LIG       0.14000
      9 H4        -50.6902  -14.4277  -12.9386 H      1 LIG       0.14000
     10 H5        -51.1581  -13.6080  -15.2608 H      1 LIG       0.38000
@<TRIPOS>BOND
      1       1       2 1
      2       1       3 2
      3       2       4 2
      4       3       5 1
      5       4       5 1
      6       1       6 1
      7       2       7 1
      8       3       8 1
      9       4       9 1
     10       5      10 1
@<TRIPOS>ALT_TYPE
CGenFF_4.0_ALT_TYPE_SET
CGenFF_4.0 1 CG2R51 2 CG2R51 3 CG2R51 4 CG2R51 5 NG2R51 6 HGR51 7 HGR51 8 HGR52 9 HGR52 10 HGP1
@<TRIPOS>MOLECULE
pyrrole
 10 10 0 0 0
****
USER_CHARGES
INVALID_CHARGES
Pose:   2 Cluster:   2 Fr_nu: 252160 TotEn:   -13.52
@<TRIPOS>ATOM
      1 C1        -53.0860  -12.8203  -20.0179 C.2    1 LIG      -0.25700
      2 C2        -53.8024  -11.7127  -19.5010 C.2    1 LIG      -0.25700
      3 C3        -53.1664  -12.7574  -21.3916 C.2    1 LIG      -0.04700
      4 C4        -54.2988  -11.0068  -20.5746 C.2    1 LIG      -0.04700
      5 N1        -53.9061  -11.6511  -21.7186 N.pl3  1 LIG      -0.36000
      6 H1        -52.5678  -13.5804  -19.4505 H      1 LIG       0.15400
      7 H2        -53.9428  -11.4564  -18.4605 H      1 LIG       0.15400
      8 H3        -52.7651  -13.3992  -22.1632 H      1 LIG       0.14000
      9 H4        -54.8931  -10.1053  -20.6261 H      1 LIG       0.14000
     10 H5        -54.1277  -11.3555  -22.6594 H      1 LIG       0.38000
@<TRIPOS>BOND
      1       1       2 1
      2       1       3 2
      3       2       4 2
      4       3       5 1
      5       4       5 1
      6       1       6 1
      7       2       7 1
      8       3       8 1
      9       4       9 1
     10       5      10 1
@<TRIPOS>ALT_TYPE
CGenFF_4.0_ALT_TYPE_SET
CGenFF_4.0 1 CG2R51 2 CG2R51 3 CG2R51 4 CG2R51 5 NG2R51 6 HGR51 7 HGR51 8 HGR52 9 HGR52 10 HGP1
@<TRIPOS>MOLECULE
pyrrole
 10 10 0 0 0
****
USER_CHARGES
INVALID_CHARGES
Pose:   3 Cluster:   3 Fr_nu:  89358 TotEn:   -12.43
@<TRIPOS>ATOM
      1 C1        -84.4455   -8.8587  -31.2346 C.2    1 LIG      -0.25700
      2 C2        -85.4264   -9.7903  -31.6553 C.2    1 LIG      -0.25700
      3 C3        -83.2154   -9.4599  -31.3859 C.2    1 LIG      -0.04700
      4 C4        -84.7659  -10.9325  -32.0509 C.2    1 LIG      -0.04700
      5 N1        -83.4224  -10.7203  -31.8825 N.pl3  1 LIG      -0.36000
      6 H1        -84.6173   -7.8585  -30.8624 H      1 LIG       0.15400
      7 H2        -86.4976   -9.6465  -31.6687 H      1 LIG       0.15400
      8 H3        -82.2146   -9.1049  -31.1847 H      1 LIG       0.14000
      9 H4        -85.1310  -11.8737  -32.4374 H      1 LIG       0.14000
     10 H5        -82.6957  -11.3904  -32.0928 H      1 LIG       0.38000
@<TRIPOS>BOND
      1       1       2 1
      2       1       3 2
      3       2       4 2
      4       3       5 1
      5       4       5 1
      6       1       6 1
      7       2       7 1
      8       3       8 1
      9       4       9 1
     10       5      10 1
@<TRIPOS>ALT_TYPE
CGenFF_4.0_ALT_TYPE_SET
CGenFF_4.0 1 CG2R51 2 CG2R51 3 CG2R51 4 CG2R51 5 NG2R51 6 HGR51 7 HGR51 8 HGR52 9 HGR52 10 HGP1
@<TRIPOS>MOLECULE
pyrrole
 10 10 0 0 0
****
USER_CHARGES
INVALID_CHARGES
Pose:   4 Cluster:   4 Fr_nu: 254145 TotEn:   -11.89
@<TRIPOS>ATOM
      1 C1        -53.0955  -10.5802  -19.5469 C.2    1 LIG      -0.25700
      2 C2        -54.2158  -11.3984  -19.8338 C.2    1 LIG      -0.25700
      3 C3        -52.6154  -10.1043  -20.7471 C.2    1 LIG      -0.04700
      4 C4        -54.3863  -11.3977  -21.2007 C.2    1 LIG      -0.04700
      5 N1        -53.4077  -10.6079  -21.7455 N.pl3  1 LIG      -0.36000
      6 H1        -52.6840  -10.3615  -18.5716 H      1 LIG       0.15400
      7 H2        -54.8319  -11.9313  -19.1234 H      1 LIG       0.15400
      8 H3        -51.7832   -9.4549  -20.9793 H      1 LIG       0.14000
      9 H4        -55.1154  -11.8860  -21.8319 H      1 LIG       0.14000
     10 H5        -53.2887  -10.4246  -22.7322 H      1 LIG       0.38000
@<TRIPOS>BOND
      1       1       2 1
      2       1       3 2
      3       2       4 2
      4       3       5 1
      5       4       5 1
      6       1       6 1
      7       2       7 1
      8       3       8 1
      9       4       9 1
     10       5      10 1
@<TRIPOS>ALT_TYPE
CGenFF_4.0_ALT_TYPE_SET
CGenFF_4.0 1 CG2R51 2 CG2R51 3 CG2R51 4 CG2R51 5 NG2R51 6 HGR51 7 HGR51 8 HGR52 9 HGR52 10 HGP1
@<TRIPOS>MOLECULE
pyrrole
 10 10 0 0 0
****
USER_CHARGES
INVALID_CHARGES
Pose:   5 Cluster:   5 Fr_nu: 2816148 TotEn:   -11.85
@<TRIPOS>ATOM
      1 C1        -86.0968   -9.3915  -31.5393 C.2    1 LIG      -0.25700
      2 C2        -84.9373   -8.7579  -32.0506 C.2    1 LIG      -0.25700
      3 C3        -86.0365  -10.7178  -31.9063 C.2    1 LIG      -0.04700
      4 C4        -84.2039   -9.7163  -32.7146 C.2    1 LIG      -0.04700
      5 N1        -84.8818  -10.9037  -32.6205 N.pl3  1 LIG      -0.36000
      6 H1        -86.8888   -8.9310  -30.9657 H      1 LIG       0.15400
      7 H2        -84.6653   -7.7169  -31.9476 H      1 LIG       0.15400
      8 H3        -86.7102  -11.5431  -31.7243 H      1 LIG       0.14000
      9 H4        -83.2623   -9.6595  -33.2424 H      1 LIG       0.14000
     10 H5        -84.5767  -11.7819  -33.0167 H      1 LIG       0.38000
@<TRIPOS>BOND
      1       1       2 1
      2       1       3 2
      3       2       4 2
      4       3       5 1
      5       4       5 1
      6       1       6 1
      7       2       7 1
      8       3       8 1
      9       4       9 1
     10       5      10 1
@<TRIPOS>ALT_TYPE
CGenFF_4.0_ALT_TYPE_SET
CGenFF_4.0 1 CG2R51 2 CG2R51 3 CG2R51 4 CG2R51 5 NG2R51 6 HGR51 7 HGR51 8 HGR52 9 HGR52 10 HGP1
@<TRIPOS>MOLECULE
pyrrole
 10 10 0 0 0
****
USER_CHARGES
INVALID_CHARGES
Pose:   6 Cluster:   6 Fr_nu: 225727 TotEn:   -11.80
@<TRIPOS>ATOM
      1 C1        -50.8418  -21.2210  -29.9107 C.2    1 LIG      -0.25700
      2 C2        -50.8811  -20.7715  -31.2536 C.2    1 LIG      -0.25700
      3 C3        -52.0178  -20.8280  -29.3107 C.2    1 LIG      -0.04700
      4 C4        -52.0799  -20.1173  -31.4333 C.2    1 LIG      -0.04700
      5 N1        -52.7625  -20.1577  -30.2456 N.pl3  1 LIG      -0.36000
      6 H1        -50.0434  -21.7717  -29.4334 H      1 LIG       0.15400
      7 H2        -50.1197  -20.9080  -32.0084 H      1 LIG       0.15400
      8 H3        -52.3898  -20.9643  -28.3051 H      1 LIG       0.14000
      9 H4        -52.5072  -19.6297  -32.2983 H      1 LIG       0.14000
     10 H5        -53.6754  -19.7553  -30.0841 H      1 LIG       0.38000
@<TRIPOS>BOND
      1       1       2 1
      2       1       3 2
      3       2       4 2
      4       3       5 1
      5       4       5 1
      6       1       6 1
      7       2       7 1
      8       3       8 1
      9       4       9 1
     10       5      10 1
@<TRIPOS>ALT_TYPE
CGenFF_4.0_ALT_TYPE_SET
CGenFF_4.0 1 CG2R51 2 CG2R51 3 CG2R51 4 CG2R51 5 NG2R51 6 HGR51 7 HGR51 8 HGR52 9 HGR52 10 HGP1
@<TRIPOS>MOLECULE
pyrrole
 10 10 0 0 0
****
USER_CHARGES
INVALID_CHARGES
Pose:   7 Cluster:   7 Fr_nu: 2610989 TotEn:   -11.75
@<TRIPOS>ATOM
      1 C1        -85.0233   -8.3418  -31.5080 C.2    1 LIG      -0.25700
      2 C2        -84.2299   -9.4497  -31.8954 C.2    1 LIG      -0.25700
      3 C3        -86.3422   -8.7001  -31.6804 C.2    1 LIG      -0.04700
      4 C4        -85.0880  -10.4512  -32.2929 C.2    1 LIG      -0.04700
      5 N1        -86.3694   -9.9843  -32.1582 N.pl3  1 LIG      -0.36000
      6 H1        -84.6715   -7.3873  -31.1427 H      1 LIG       0.15400
      7 H2        -83.1509   -9.5125  -31.8869 H      1 LIG       0.15400
      8 H3        -87.2608   -8.1575  -31.5072 H      1 LIG       0.14000
      9 H4        -84.9014  -11.4518  -32.6568 H      1 LIG       0.14000
     10 H5        -87.2062  -10.5069  -32.3771 H      1 LIG       0.38000
@<TRIPOS>BOND
      1       1       2 1
      2       1       3 2
      3       2       4 2
      4       3       5 1
      5       4       5 1
      6       1       6 1
      7       2       7 1
      8       3       8 1
      9       4       9 1
     10       5      10 1
@<TRIPOS>ALT_TYPE
CGenFF_4.0_ALT_TYPE_SET
CGenFF_4.0 1 CG2R51 2 CG2R51 3 CG2R51 4 CG2R51 5 NG2R51 6 HGR51 7 HGR51 8 HGR52 9 HGR52 10 HGP1
@<TRIPOS>MOLECULE
pyrrole
 10 10 0 0 0
****
USER_CHARGES
INVALID_CHARGES
Pose:   8 Cluster:   8 Fr_nu: 1038031 TotEn:   -11.52
@<TRIPOS>ATOM
      1 C1        -87.5727   -5.4960  -30.3784 C.2    1 LIG      -0.25700
      2 C2        -87.7926   -4.0970  -30.3379 C.2    1 LIG      -0.25700
      3 C3        -87.9245   -5.9314  -31.6370 C.2    1 LIG      -0.04700
      4 C4        -88.2721   -3.7202  -31.5730 C.2    1 LIG      -0.04700
      5 N1        -88.3484   -4.8434  -32.3544 N.pl3  1 LIG      -0.36000
      6 H1        -87.1983   -6.1178  -29.5775 H      1 LIG       0.15400
      7 H2        -87.6214   -3.4350  -29.5009 H      1 LIG       0.15400
      8 H3        -87.9117   -6.9151  -32.0847 H      1 LIG       0.14000
      9 H4        -88.5634   -2.7556  -31.9645 H      1 LIG       0.14000
     10 H5        -88.6678   -4.8660  -33.3130 H      1 LIG       0.38000
@<TRIPOS>BOND
      1       1       2 1
      2       1       3 2
      3       2       4 2
      4       3       5 1
      5       4       5 1
      6       1       6 1
      7       2       7 1
      8       3       8 1
      9       4       9 1
     10       5      10 1
@<TRIPOS>ALT_TYPE
CGenFF_4.0_ALT_TYPE_SET
CGenFF_4.0 1 CG2R51 2 CG2R51 3 CG2R51 4 CG2R51 5 NG2R51 6 HGR51 7 HGR51 8 HGR52 9 HGR52 10 HGP1
@<TRIPOS>MOLECULE
pyrrole
 10 10 0 0 0
****
USER_CHARGES
INVALID_CHARGES
Pose:   9 Cluster:   9 Fr_nu: 3346972 TotEn:   -10.82
@<TRIPOS>ATOM
      1 C1        -63.4969  -19.3205  -52.3599 C.2    1 LIG      -0.25700
      2 C2        -62.1986  -19.7831  -52.6878 C.2    1 LIG      -0.25700
      3 C3        -63.7101  -19.6028  -51.0286 C.2    1 LIG      -0.04700
      4 C4        -61.6580  -20.3340  -51.5470 C.2    1 LIG      -0.04700
      5 N1        -62.5857  -20.2191  -50.5448 N.pl3  1 LIG      -0.36000
      6 H1        -64.1995  -18.8343  -53.0220 H      1 LIG       0.15400
      7 H2        -61.7097  -19.7227  -53.6499 H      1 LIG       0.15400
      8 H3        -64.5589  -19.4214  -50.3844 H      1 LIG       0.14000
      9 H4        -60.6982  -20.7946  -51.3594 H      1 LIG       0.14000
     10 H5        -62.4598  -20.5392  -49.5945 H      1 LIG       0.38000
@<TRIPOS>BOND
      1       1       2 1
      2       1       3 2
      3       2       4 2
      4       3       5 1
      5       4       5 1
      6       1       6 1
      7       2       7 1
      8       3       8 1
      9       4       9 1
     10       5      10 1
@<TRIPOS>ALT_TYPE
CGenFF_4.0_ALT_TYPE_SET
CGenFF_4.0 1 CG2R51 2 CG2R51 3 CG2R51 4 CG2R51 5 NG2R51 6 HGR51 7 HGR51 8 HGR52 9 HGR52 10 HGP1
@<TRIPOS>MOLECULE
pyrrole
 10 10 0 0 0
****
USER_CHARGES
INVALID_CHARGES
Pose:  10 Cluster:  10 Fr_nu:  87239 TotEn:   -10.50
@<TRIPOS>ATOM
      1 C1        -67.8281   -1.5665  -28.7419 C.2    1 LIG      -0.25700
      2 C2        -68.9151   -1.2015  -29.5740 C.2    1 LIG      -0.25700
      3 C3        -67.9836   -2.8973  -28.4222 C.2    1 LIG      -0.04700
      4 C4        -69.7018   -2.3203  -29.7372 C.2    1 LIG      -0.04700
      5 N1        -69.1261   -3.3450  -29.0325 N.pl3  1 LIG      -0.36000
      6 H1        -67.0200   -0.9288  -28.4124 H      1 LIG       0.15400
      7 H2        -69.1057   -0.2298  -30.0072 H      1 LIG       0.15400
      8 H3        -67.3858   -3.5634  -27.8163 H      1 LIG       0.14000
      9 H4        -70.6162   -2.4783  -30.2917 H      1 LIG       0.14000
     10 H5        -69.4881   -4.2866  -28.9724 H      1 LIG       0.38000
@<TRIPOS>BOND
      1       1       2 1
      2       1       3 2
      3       2       4 2
      4       3       5 1
      5       4       5 1
      6       1       6 1
      7       2       7 1
      8       3       8 1
      9       4       9 1
     10       5      10 1
@<TRIPOS>ALT_TYPE
CGenFF_4.0_ALT_TYPE_SET
CGenFF_4.0 1 CG2R51 2 CG2R51 3 CG2R51 4 CG2R51 5 NG2R51 6 HGR51 7 HGR51 8 HGR52 9 HGR52 10 HGP1
@<TRIPOS>MOLECULE
pyrrole
 10 10 0 0 0
****
USER_CHARGES
INVALID_CHARGES
Pose:  11 Cluster:  11 Fr_nu:  60951 TotEn:   -10.38
@<TRIPOS>ATOM
      1 C1        -42.2718   -3.1062  -26.9937 C.2    1 LIG      -0.25700
      2 C2        -42.8686   -1.9903  -27.6306 C.2    1 LIG      -0.25700
      3 C3        -43.2902   -3.9310  -26.5695 C.2    1 LIG      -0.04700
      4 C4        -44.2335   -2.1671  -27.5761 C.2    1 LIG      -0.04700
      5 N1        -44.4783   -3.3499  -26.9287 N.pl3  1 LIG      -0.36000
      6 H1        -41.2149   -3.2887  -26.8595 H      1 LIG       0.15400
      7 H2        -42.3607   -1.1485  -28.0798 H      1 LIG       0.15400
      8 H3        -43.2759   -4.8761  -26.0452 H      1 LIG       0.14000
      9 H4        -45.0497   -1.5592  -27.9406 H      1 LIG       0.14000
     10 H5        -45.3944   -3.7350  -26.7448 H      1 LIG       0.38000
@<TRIPOS>BOND
      1       1       2 1
      2       1       3 2
      3       2       4 2
      4       3       5 1
      5       4       5 1
      6       1       6 1
      7       2       7 1
      8       3       8 1
      9       4       9 1
     10       5      10 1
@<TRIPOS>ALT_TYPE
CGenFF_4.0_ALT_TYPE_SET
CGenFF_4.0 1 CG2R51 2 CG2R51 3 CG2R51 4 CG2R51 5 NG2R51 6 HGR51 7 HGR51 8 HGR52 9 HGR52 10 HGP1
@<TRIPOS>MOLECULE
pyrrole
 10 10 0 0 0
****
USER_CHARGES
INVALID_CHARGES
Pose:  12 Cluster:  12 Fr_nu: 321222 TotEn:   -10.11
@<TRIPOS>ATOM
      1 C1        -53.3145  -11.9158  -21.2572 C.2    1 LIG      -0.25700
      2 C2        -52.8800  -12.1429  -19.9280 C.2    1 LIG      -0.25700
      3 C3        -53.5649  -10.5672  -21.3833 C.2    1 LIG      -0.04700
      4 C4        -52.8783  -10.9262  -19.2823 C.2    1 LIG      -0.04700
      5 N1        -53.2966   -9.9757  -20.1766 N.pl3  1 LIG      -0.36000
      6 H1        -53.4315  -12.6548  -22.0373 H      1 LIG       0.15400
      7 H2        -52.5993  -13.0892  -19.4875 H      1 LIG       0.15400
      8 H3        -53.9096   -9.9775  -22.2210 H      1 LIG       0.14000
      9 H4        -52.6159  -10.6529  -18.2699 H      1 LIG       0.14000
     10 H5        -53.3920   -8.9895  -19.9770 H      1 LIG       0.38000
@<TRIPOS>BOND
      1       1       2 1
      2       1       3 2
      3       2       4 2
      4       3       5 1
      5       4       5 1
      6       1       6 1
      7       2       7 1
      8       3       8 1
      9       4       9 1
     10       5      10 1
@<TRIPOS>ALT_TYPE
CGenFF_4.0_ALT_TYPE_SET
CGenFF_4.0 1 CG2R51 2 CG2R51 3 CG2R51 4 CG2R51 5 NG2R51 6 HGR51 7 HGR51 8 HGR52 9 HGR52 10 HGP1
@<TRIPOS>MOLECULE
pyrrole
 10 10 0 0 0
****
USER_CHARGES
INVALID_CHARGES
Pose:  13 Cluster:  13 Fr_nu: 287233 TotEn:   -10.04
@<TRIPOS>ATOM
      1 C1        -53.2657  -12.1197  -21.4620 C.2    1 LIG      -0.25700
      2 C2        -52.9077  -11.8203  -20.1243 C.2    1 LIG      -0.25700
      3 C3        -52.8391  -13.4028  -21.7248 C.2    1 LIG      -0.04700
      4 C4        -52.2731  -12.9296  -19.6104 C.2    1 LIG      -0.04700
      5 N1        -52.2369  -13.8852  -20.5922 N.pl3  1 LIG      -0.36000
      6 H1        -53.7790  -11.4707  -22.1575 H      1 LIG       0.15400
      7 H2        -53.0909  -10.8976  -19.5922 H      1 LIG       0.15400
      8 H3        -52.9093  -14.0135  -22.6137 H      1 LIG       0.14000
      9 H4        -51.8469  -13.1239  -18.6362 H      1 LIG       0.14000
     10 H5        -51.8291  -14.8048  -20.4956 H      1 LIG       0.38000
@<TRIPOS>BOND
      1       1       2 1
      2       1       3 2
      3       2       4 2
      4       3       5 1
      5       4       5 1
      6       1       6 1
      7       2       7 1
      8       3       8 1
      9       4       9 1
     10       5      10 1
@<TRIPOS>ALT_TYPE
CGenFF_4.0_ALT_TYPE_SET
CGenFF_4.0 1 CG2R51 2 CG2R51 3 CG2R51 4 CG2R51 5 NG2R51 6 HGR51 7 HGR51 8 HGR52 9 HGR52 10 HGP1
@<TRIPOS>MOLECULE
pyrrole
 10 10 0 0 0
****
USER_CHARGES
INVALID_CHARGES
Pose:  14 Cluster:  14 Fr_nu: 2289206 TotEn:    -9.78
@<TRIPOS>ATOM
      1 C1        -62.7697    2.0442  -47.4461 C.2    1 LIG      -0.25700
      2 C2        -64.1261    2.3870  -47.6690 C.2    1 LIG      -0.25700
      3 C3        -62.4514    1.0322  -48.3248 C.2    1 LIG      -0.04700
      4 C4        -64.5955    1.5740  -48.6771 C.2    1 LIG      -0.04700
      5 N1        -63.5689    0.7545  -49.0678 N.pl3  1 LIG      -0.36000
      6 H1        -62.0982    2.4872  -46.7242 H      1 LIG       0.15400
      7 H2        -64.7000    3.1430  -47.1519 H      1 LIG       0.15400
      8 H3        -61.5328    0.4862  -48.4869 H      1 LIG       0.14000
      9 H4        -65.5649    1.5072  -49.1505 H      1 LIG       0.14000
     10 H5        -63.6269    0.0531  -49.7932 H      1 LIG       0.38000
@<TRIPOS>BOND
      1       1       2 1
      2       1       3 2
      3       2       4 2
      4       3       5 1
      5       4       5 1
      6       1       6 1
      7       2       7 1
      8       3       8 1
      9       4       9 1
     10       5      10 1
@<TRIPOS>ALT_TYPE
CGenFF_4.0_ALT_TYPE_SET
CGenFF_4.0 1 CG2R51 2 CG2R51 3 CG2R51 4 CG2R51 5 NG2R51 6 HGR51 7 HGR51 8 HGR52 9 HGR52 10 HGP1
@<TRIPOS>MOLECULE
pyrrole
 10 10 0 0 0
****
USER_CHARGES
INVALID_CHARGES
Pose:  15 Cluster:  15 Fr_nu: 3313076 TotEn:    -9.53
@<TRIPOS>ATOM
      1 C1        -85.1325   -9.7499  -30.4259 C.2    1 LIG      -0.25700
      2 C2        -84.2649  -10.6175  -31.1342 C.2    1 LIG      -0.25700
      3 C3        -86.3846   -9.8722  -30.9869 C.2    1 LIG      -0.04700
      4 C4        -85.0133  -11.2434  -32.1066 C.2    1 LIG      -0.04700
      5 N1        -86.3001  -10.7825  -32.0078 N.pl3  1 LIG      -0.36000
      6 H1        -84.8727   -9.1067  -29.5969 H      1 LIG       0.15400
      7 H2        -83.2098  -10.7702  -30.9569 H      1 LIG       0.15400
      8 H3        -87.3250   -9.3938  -30.7522 H      1 LIG       0.14000
      9 H4        -84.7458  -11.9745  -32.8566 H      1 LIG       0.14000
     10 H5        -87.0691  -11.0701  -32.5972 H      1 LIG       0.38000
@<TRIPOS>BOND
      1       1       2 1
      2       1       3 2
      3       2       4 2
      4       3       5 1
      5       4       5 1
      6       1       6 1
      7       2       7 1
      8       3       8 1
      9       4       9 1
     10       5      10 1
@<TRIPOS>ALT_TYPE
CGenFF_4.0_ALT_TYPE_SET
CGenFF_4.0 1 CG2R51 2 CG2R51 3 CG2R51 4 CG2R51 5 NG2R51 6 HGR51 7 HGR51 8 HGR52 9 HGR52 10 HGP1
@<TRIPOS>MOLECULE
pyrrole
 10 10 0 0 0
****
USER_CHARGES
INVALID_CHARGES
Pose:  16 Cluster:  16 Fr_nu: 2816884 TotEn:    -9.23
@<TRIPOS>ATOM
      1 C1        -86.0915   -9.4180  -32.0923 C.2    1 LIG      -0.25700
      2 C2        -85.2883   -8.3548  -31.6110 C.2    1 LIG      -0.25700
      3 C3        -85.2906  -10.2140  -32.8812 C.2    1 LIG      -0.04700
      4 C4        -84.0211   -8.5334  -32.1205 C.2    1 LIG      -0.04700
      5 N1        -84.0343   -9.6665  -32.8913 N.pl3  1 LIG      -0.36000
      6 H1        -87.1392   -9.5852  -31.8858 H      1 LIG       0.15400
      7 H2        -85.5980   -7.5462  -30.9642 H      1 LIG       0.15400
      8 H3        -85.5017  -11.1178  -33.4351 H      1 LIG       0.14000
      9 H4        -83.1138   -7.9578  -32.0022 H      1 LIG       0.14000
     10 H5        -83.2394  -10.0412  -33.3904 H      1 LIG       0.38000
@<TRIPOS>BOND
      1       1       2 1
      2       1       3 2
      3       2       4 2
      4       3       5 1
      5       4       5 1
      6       1       6 1
      7       2       7 1
      8       3       8 1
      9       4       9 1
     10       5      10 1
@<TRIPOS>ALT_TYPE
CGenFF_4.0_ALT_TYPE_SET
CGenFF_4.0 1 CG2R51 2 CG2R51 3 CG2R51 4 CG2R51 5 NG2R51 6 HGR51 7 HGR51 8 HGR52 9 HGR52 10 HGP1
@<TRIPOS>MOLECULE
pyrrole
 10 10 0 0 0
****
USER_CHARGES
INVALID_CHARGES
Pose:  17 Cluster:  17 Fr_nu: 201523 TotEn:    -9.22
@<TRIPOS>ATOM
      1 C1        -60.9217  -24.2557  -36.0106 C.2    1 LIG      -0.25700
      2 C2        -60.8060  -23.3740  -34.9078 C.2    1 LIG      -0.25700
      3 C3        -60.1991  -23.7119  -37.0496 C.2    1 LIG      -0.04700
      4 C4        -60.0163  -22.3181  -35.3065 C.2    1 LIG      -0.04700
      5 N1        -59.6533  -22.5341  -36.6102 N.pl3  1 LIG      -0.36000
      6 H1        -61.4714  -25.1858  -36.0435 H      1 LIG       0.15400
      7 H2        -61.2496  -23.4934  -33.9294 H      1 LIG       0.15400
      8 H3        -60.0255  -24.0562  -38.0594 H      1 LIG       0.14000
      9 H4        -59.6802  -21.4361  -34.7796 H      1 LIG       0.14000
     10 H5        -59.0719  -21.9193  -37.1629 H      1 LIG       0.38000
@<TRIPOS>BOND
      1       1       2 1
      2       1       3 2
      3       2       4 2
      4       3       5 1
      5       4       5 1
      6       1       6 1
      7       2       7 1
      8       3       8 1
      9       4       9 1
     10       5      10 1
@<TRIPOS>ALT_TYPE
CGenFF_4.0_ALT_TYPE_SET
CGenFF_4.0 1 CG2R51 2 CG2R51 3 CG2R51 4 CG2R51 5 NG2R51 6 HGR51 7 HGR51 8 HGR52 9 HGR52 10 HGP1
@<TRIPOS>MOLECULE
pyrrole
 10 10 0 0 0
****
USER_CHARGES
INVALID_CHARGES
Pose:  18 Cluster:  18 Fr_nu:  90188 TotEn:    -9.21
@<TRIPOS>ATOM
      1 C1        -85.1604  -10.3798  -30.0758 C.2    1 LIG      -0.25700
      2 C2        -85.8698  -10.7909  -31.2311 C.2    1 LIG      -0.25700
      3 C3        -83.8570  -10.8008  -30.2217 C.2    1 LIG      -0.04700
      4 C4        -84.9783  -11.4509  -32.0479 C.2    1 LIG      -0.04700
      5 N1        -83.7580  -11.4510  -31.4241 N.pl3  1 LIG      -0.36000
      6 H1        -85.5565   -9.8356  -29.2300 H      1 LIG       0.15400
      7 H2        -86.9161  -10.6256  -31.4458 H      1 LIG       0.15400
      8 H3        -82.9940  -10.6969  -29.5794 H      1 LIG       0.14000
      9 H4        -85.1030  -11.9174  -33.0150 H      1 LIG       0.14000
     10 H5        -82.9143  -11.8664  -31.7942 H      1 LIG       0.38000
@<TRIPOS>BOND
      1       1       2 1
      2       1       3 2
      3       2       4 2
      4       3       5 1
      5       4       5 1
      6       1       6 1
      7       2       7 1
      8       3       8 1
      9       4       9 1
     10       5      10 1
@<TRIPOS>ALT_TYPE
CGenFF_4.0_ALT_TYPE_SET
CGenFF_4.0 1 CG2R51 2 CG2R51 3 CG2R51 4 CG2R51 5 NG2R51 6 HGR51 7 HGR51 8 HGR52 9 HGR52 10 HGP1
@<TRIPOS>MOLECULE
pyrrole
 10 10 0 0 0
****
USER_CHARGES
INVALID_CHARGES
Pose:  19 Cluster:  19 Fr_nu: 385235 TotEn:    -9.09
@<TRIPOS>ATOM
      1 C1        -53.1519  -11.4950  -20.5988 C.2    1 LIG      -0.25700
      2 C2        -52.4630  -12.3350  -21.5081 C.2    1 LIG      -0.25700
      3 C3        -53.6655  -12.2985  -19.6048 C.2    1 LIG      -0.04700
      4 C4        -52.5767  -13.6263  -21.0422 C.2    1 LIG      -0.04700
      5 N1        -53.3098  -13.5920  -19.8848 N.pl3  1 LIG      -0.36000
      6 H1        -53.2611  -10.4215  -20.6616 H      1 LIG       0.15400
      7 H2        -51.9410  -12.0337  -22.4053 H      1 LIG       0.15400
      8 H3        -54.2509  -12.0664  -18.7264 H      1 LIG       0.14000
      9 H4        -52.2009  -14.5631  -21.4291 H      1 LIG       0.14000
     10 H5        -53.5509  -14.3972  -19.3235 H      1 LIG       0.38000
@<TRIPOS>BOND
      1       1       2 1
      2       1       3 2
      3       2       4 2
      4       3       5 1
      5       4       5 1
      6       1       6 1
      7       2       7 1
      8       3       8 1
      9       4       9 1
     10       5      10 1
@<TRIPOS>ALT_TYPE
CGenFF_4.0_ALT_TYPE_SET
CGenFF_4.0 1 CG2R51 2 CG2R51 3 CG2R51 4 CG2R51 5 NG2R51 6 HGR51 7 HGR51 8 HGR52 9 HGR52 10 HGP1
@<TRIPOS>MOLECULE
pyrrole
 10 10 0 0 0
****
USER_CHARGES
INVALID_CHARGES
Pose:  20 Cluster:  20 Fr_nu: 214901 TotEn:    -9.03
@<TRIPOS>ATOM
      1 C1        -61.8662   -3.3348  -54.4271 C.2    1 LIG      -0.25700
      2 C2        -62.9544   -3.9501  -55.0936 C.2    1 LIG      -0.25700
      3 C3        -61.1037   -4.3383  -53.8713 C.2    1 LIG      -0.04700
      4 C4        -62.8238   -5.3109  -54.9248 C.2    1 LIG      -0.04700
      5 N1        -61.6955   -5.5352  -54.1800 N.pl3  1 LIG      -0.36000
      6 H1        -61.6608   -2.2757  -54.3601 H      1 LIG       0.15400
      7 H2        -63.7479   -3.4570  -55.6373 H      1 LIG       0.15400
      8 H3        -60.1962   -4.3079  -53.2850 H      1 LIG       0.14000
      9 H4        -63.4305   -6.1369  -55.2686 H      1 LIG       0.14000
     10 H5        -61.3520   -6.4440  -53.9016 H      1 LIG       0.38000
@<TRIPOS>BOND
      1       1       2 1
      2       1       3 2
      3       2       4 2
      4       3       5 1
      5       4       5 1
      6       1       6 1
      7       2       7 1
      8       3       8 1
      9       4       9 1
     10       5      10 1
@<TRIPOS>ALT_TYPE
CGenFF_4.0_ALT_TYPE_SET
CGenFF_4.0 1 CG2R51 2 CG2R51 3 CG2R51 4 CG2R51 5 NG2R51 6 HGR51 7 HGR51 8 HGR52 9 HGR52 10 HGP1
@<TRIPOS>MOLECULE
pyrrole
 10 10 0 0 0
****
USER_CHARGES
INVALID_CHARGES
Pose:  21 Cluster:  21 Fr_nu: 829539 TotEn:    -8.69
@<TRIPOS>ATOM
      1 C1        -42.1445  -13.5590  -39.7043 C.2    1 LIG      -0.25700
      2 C2        -42.3752  -13.8436  -41.0728 C.2    1 LIG      -0.25700
      3 C3        -40.7823  -13.5889  -39.5019 C.2    1 LIG      -0.04700
      4 C4        -41.1470  -14.0389  -41.6650 C.2    1 LIG      -0.04700
      5 N1        -40.1861  -13.8819  -40.7006 N.pl3  1 LIG      -0.36000
      6 H1        -42.8902  -13.3541  -38.9490 H      1 LIG       0.15400
      7 H2        -43.3313  -13.9010  -41.5737 H      1 LIG       0.15400
      8 H3        -40.1859  -13.4292  -38.6148 H      1 LIG       0.14000
      9 H4        -40.8722  -14.2733  -42.6838 H      1 LIG       0.14000
     10 H5        -39.1904  -13.9683  -40.8503 H      1 LIG       0.38000
@<TRIPOS>BOND
      1       1       2 1
      2       1       3 2
      3       2       4 2
      4       3       5 1
      5       4       5 1
      6       1       6 1
      7       2       7 1
      8       3       8 1
      9       4       9 1
     10       5      10 1
@<TRIPOS>ALT_TYPE
CGenFF_4.0_ALT_TYPE_SET
CGenFF_4.0 1 CG2R51 2 CG2R51 3 CG2R51 4 CG2R51 5 NG2R51 6 HGR51 7 HGR51 8 HGR52 9 HGR52 10 HGP1
@<TRIPOS>MOLECULE
pyrrole
 10 10 0 0 0
****
USER_CHARGES
INVALID_CHARGES
Pose:  22 Cluster:  22 Fr_nu: 324379 TotEn:    -8.30
@<TRIPOS>ATOM
      1 C1        -53.4485  -11.3267  -21.6743 C.2    1 LIG      -0.25700
      2 C2        -53.1282  -12.6882  -21.8999 C.2    1 LIG      -0.25700
      3 C3        -53.3322  -11.0955  -20.3214 C.2    1 LIG      -0.04700
      4 C4        -52.8260  -13.2475  -20.6779 C.2    1 LIG      -0.04700
      5 N1        -52.9535  -12.2702  -19.7257 N.pl3  1 LIG      -0.36000
      6 H1        -53.7325  -10.5948  -22.4173 H      1 LIG       0.15400
      7 H2        -53.1189  -13.2063  -22.8484 H      1 LIG       0.15400
      8 H3        -53.4852  -10.2032  -19.7310 H      1 LIG       0.14000
      9 H4        -52.5309  -14.2503  -20.4025 H      1 LIG       0.14000
     10 H5        -52.7925  -12.3962  -18.7360 H      1 LIG       0.38000
@<TRIPOS>BOND
      1       1       2 1
      2       1       3 2
      3       2       4 2
      4       3       5 1
      5       4       5 1
      6       1       6 1
      7       2       7 1
      8       3       8 1
      9       4       9 1
     10       5      10 1
@<TRIPOS>ALT_TYPE
CGenFF_4.0_ALT_TYPE_SET
CGenFF_4.0 1 CG2R51 2 CG2R51 3 CG2R51 4 CG2R51 5 NG2R51 6 HGR51 7 HGR51 8 HGR52 9 HGR52 10 HGP1
@<TRIPOS>MOLECULE
pyrrole
 10 10 0 0 0
****
USER_CHARGES
INVALID_CHARGES
Pose:  23 Cluster:  23 Fr_nu: 386425 TotEn:    -8.27
@<TRIPOS>ATOM
      1 C1        -52.9380  -11.4157  -19.5084 C.2    1 LIG      -0.25700
      2 C2        -52.7408  -12.6398  -20.1938 C.2    1 LIG      -0.25700
      3 C3        -52.7748  -10.4002  -20.4247 C.2    1 LIG      -0.04700
      4 C4        -52.4630  -12.3350  -21.5081 C.2    1 LIG      -0.04700
      5 N1        -52.4860  -10.9708  -21.6368 N.pl3  1 LIG      -0.36000
      6 H1        -53.1738  -11.2886  -18.4612 H      1 LIG       0.15400
      7 H2        -52.7944  -13.6354  -19.7768 H      1 LIG       0.15400
      8 H3        -52.8374   -9.3260  -20.3228 H      1 LIG       0.14000
      9 H4        -52.2532  -12.9655  -22.3607 H      1 LIG       0.14000
     10 H5        -52.3166  -10.4633  -22.4942 H      1 LIG       0.38000
@<TRIPOS>BOND
      1       1       2 1
      2       1       3 2
      3       2       4 2
      4       3       5 1
      5       4       5 1
      6       1       6 1
      7       2       7 1
      8       3       8 1
      9       4       9 1
     10       5      10 1
@<TRIPOS>ALT_TYPE
CGenFF_4.0_ALT_TYPE_SET
CGenFF_4.0 1 CG2R51 2 CG2R51 3 CG2R51 4 CG2R51 5 NG2R51 6 HGR51 7 HGR51 8 HGR52 9 HGR52 10 HGP1
@<TRIPOS>MOLECULE
pyrrole
 10 10 0 0 0
****
USER_CHARGES
INVALID_CHARGES
Pose:  24 Cluster:  24 Fr_nu: 1865022 TotEn:    -8.15
@<TRIPOS>ATOM
      1 C1        -53.4287  -11.3835  -20.2012 C.2    1 LIG      -0.25700
      2 C2        -52.1919  -11.1405  -19.5543 C.2    1 LIG      -0.25700
      3 C3        -53.4224  -10.6729  -21.3812 C.2    1 LIG      -0.04700
      4 C4        -51.4676  -10.2887  -20.3587 C.2    1 LIG      -0.04700
      5 N1        -52.2255  -10.0109  -21.4662 N.pl3  1 LIG      -0.36000
      6 H1        -54.2356  -12.0087  -19.8456 H      1 LIG       0.15400
      7 H2        -51.8636  -11.5411  -18.6057 H      1 LIG       0.15400
      8 H3        -54.1606  -10.5787  -22.1651 H      1 LIG       0.14000
      9 H4        -50.4828   -9.8582  -20.2427 H      1 LIG       0.14000
     10 H5        -51.9446   -9.4105  -22.2291 H      1 LIG       0.38000
@<TRIPOS>BOND
      1       1       2 1
      2       1       3 2
      3       2       4 2
      4       3       5 1
      5       4       5 1
      6       1       6 1
      7       2       7 1
      8       3       8 1
      9       4       9 1
     10       5      10 1
@<TRIPOS>ALT_TYPE
CGenFF_4.0_ALT_TYPE_SET
CGenFF_4.0 1 CG2R51 2 CG2R51 3 CG2R51 4 CG2R51 5 NG2R51 6 HGR51 7 HGR51 8 HGR52 9 HGR52 10 HGP1
@<TRIPOS>MOLECULE
pyrrole
 10 10 0 0 0
****
USER_CHARGES
INVALID_CHARGES
Pose:  25 Cluster:  25 Fr_nu: 393999 TotEn:    -8.05
@<TRIPOS>ATOM
      1 C1        -52.7526  -13.6021  -20.1366 C.2    1 LIG      -0.25700
      2 C2        -53.0247  -12.2153  -20.0375 C.2    1 LIG      -0.25700
      3 C3        -52.8370  -13.9437  -21.4684 C.2    1 LIG      -0.04700
      4 C4        -53.2673  -11.7517  -21.3117 C.2    1 LIG      -0.04700
      5 N1        -53.1506  -12.8111  -22.1733 N.pl3  1 LIG      -0.36000
      6 H1        -52.5199  -14.2777  -19.3256 H      1 LIG       0.15400
      7 H2        -53.0430  -11.6182  -19.1368 H      1 LIG       0.15400
      8 H3        -52.7030  -14.8886  -21.9758 H      1 LIG       0.14000
      9 H4        -53.5101  -10.7652  -21.6809 H      1 LIG       0.14000
     10 H5        -53.2762  -12.7642  -23.1750 H      1 LIG       0.38000
@<TRIPOS>BOND
      1       1       2 1
      2       1       3 2
      3       2       4 2
      4       3       5 1
      5       4       5 1
      6       1       6 1
      7       2       7 1
      8       3       8 1
      9       4       9 1
     10       5      10 1
@<TRIPOS>ALT_TYPE
CGenFF_4.0_ALT_TYPE_SET
CGenFF_4.0 1 CG2R51 2 CG2R51 3 CG2R51 4 CG2R51 5 NG2R51 6 HGR51 7 HGR51 8 HGR52 9 HGR52 10 HGP1
@<TRIPOS>MOLECULE
pyrrole
 10 10 0 0 0
****
USER_CHARGES
INVALID_CHARGES
Pose:  26 Cluster:  26 Fr_nu: 508920 TotEn:    -8.03
@<TRIPOS>ATOM
      1 C1        -43.0610   -5.6165  -22.4888 C.2    1 LIG      -0.25700
      2 C2        -43.3507   -4.8845  -23.6667 C.2    1 LIG      -0.25700
      3 C3        -43.6087   -6.8714  -22.6393 C.2    1 LIG      -0.04700
      4 C4        -44.0666   -5.7144  -24.5010 C.2    1 LIG      -0.04700
      5 N1        -44.2177   -6.9194  -23.8660 N.pl3  1 LIG      -0.36000
      6 H1        -42.5126   -5.2669  -21.6254 H      1 LIG       0.15400
      7 H2        -43.0696   -3.8638  -23.8845 H      1 LIG       0.15400
      8 H3        -43.6201   -7.7316  -21.9849 H      1 LIG       0.14000
      9 H4        -44.4792   -5.5556  -25.4874 H      1 LIG       0.14000
     10 H5        -44.7032   -7.7209  -24.2446 H      1 LIG       0.38000
@<TRIPOS>BOND
      1       1       2 1
      2       1       3 2
      3       2       4 2
      4       3       5 1
      5       4       5 1
      6       1       6 1
      7       2       7 1
      8       3       8 1
      9       4       9 1
     10       5      10 1
@<TRIPOS>ALT_TYPE
CGenFF_4.0_ALT_TYPE_SET
CGenFF_4.0 1 CG2R51 2 CG2R51 3 CG2R51 4 CG2R51 5 NG2R51 6 HGR51 7 HGR51 8 HGR52 9 HGR52 10 HGP1
@<TRIPOS>MOLECULE
pyrrole
 10 10 0 0 0
****
USER_CHARGES
INVALID_CHARGES
Pose:  27 Cluster:  27 Fr_nu: 289861 TotEn:    -8.03
@<TRIPOS>ATOM
      1 C1        -52.0391  -12.1203  -21.0702 C.2    1 LIG      -0.25700
      2 C2        -52.0294  -12.5176  -19.7104 C.2    1 LIG      -0.25700
      3 C3        -52.1868  -10.7511  -21.0977 C.2    1 LIG      -0.04700
      4 C4        -52.1716  -11.3790  -18.9483 C.2    1 LIG      -0.04700
      5 N1        -52.2666  -10.3113  -19.8021 N.pl3  1 LIG      -0.36000
      6 H1        -51.9479  -12.7624  -21.9349 H      1 LIG       0.15400
      7 H2        -51.9304  -13.5232  -19.3266 H      1 LIG       0.15400
      8 H3        -52.2428  -10.0526  -21.9206 H      1 LIG       0.14000
      9 H4        -52.2119  -11.2340  -17.8778 H      1 LIG       0.14000
     10 H5        -52.3779   -9.3473  -19.5198 H      1 LIG       0.38000
@<TRIPOS>BOND
      1       1       2 1
      2       1       3 2
      3       2       4 2
      4       3       5 1
      5       4       5 1
      6       1       6 1
      7       2       7 1
      8       3       8 1
      9       4       9 1
     10       5      10 1
@<TRIPOS>ALT_TYPE
CGenFF_4.0_ALT_TYPE_SET
CGenFF_4.0 1 CG2R51 2 CG2R51 3 CG2R51 4 CG2R51 5 NG2R51 6 HGR51 7 HGR51 8 HGR52 9 HGR52 10 HGP1
@<TRIPOS>MOLECULE
pyrrole
 10 10 0 0 0
****
USER_CHARGES
INVALID_CHARGES
Pose:  28 Cluster:  28 Fr_nu: 1158245 TotEn:    -7.72
@<TRIPOS>ATOM
      1 C1        -42.1173   -2.7175  -27.4019 C.2    1 LIG      -0.25700
      2 C2        -43.4728   -3.1270  -27.4450 C.2    1 LIG      -0.25700
      3 C3        -42.0976   -1.4024  -26.9927 C.2    1 LIG      -0.04700
      4 C4        -44.2403   -2.0495  -27.0609 C.2    1 LIG      -0.04700
      5 N1        -43.3937   -1.0068  -26.7886 N.pl3  1 LIG      -0.36000
      6 H1        -41.2501   -3.3163  -27.6425 H      1 LIG       0.15400
      7 H2        -43.8504   -4.1000  -27.7256 H      1 LIG       0.15400
      8 H3        -41.2799   -0.7146  -26.8296 H      1 LIG       0.14000
      9 H4        -45.3098   -1.9330  -26.9559 H      1 LIG       0.14000
     10 H5        -43.6811   -0.0871  -26.4835 H      1 LIG       0.38000
@<TRIPOS>BOND
      1       1       2 1
      2       1       3 2
      3       2       4 2
      4       3       5 1
      5       4       5 1
      6       1       6 1
      7       2       7 1
      8       3       8 1
      9       4       9 1
     10       5      10 1
@<TRIPOS>ALT_TYPE
CGenFF_4.0_ALT_TYPE_SET
CGenFF_4.0 1 CG2R51 2 CG2R51 3 CG2R51 4 CG2R51 5 NG2R51 6 HGR51 7 HGR51 8 HGR52 9 HGR52 10 HGP1
@<TRIPOS>MOLECULE
pyrrole
 10 10 0 0 0
****
USER_CHARGES
INVALID_CHARGES
Pose:  29 Cluster:  29 Fr_nu: 135808 TotEn:    -7.49
@<TRIPOS>ATOM
      1 C1        -63.0793    1.2306  -48.0922 C.2    1 LIG      -0.25700
      2 C2        -62.5587    1.4361  -46.7907 C.2    1 LIG      -0.25700
      3 C3        -64.4382    1.4477  -48.0307 C.2    1 LIG      -0.04700
      4 C4        -63.6153    1.7724  -45.9735 C.2    1 LIG      -0.04700
      5 N1        -64.7528    1.7762  -46.7379 N.pl3  1 LIG      -0.36000
      6 H1        -62.5240    0.9549  -48.9776 H      1 LIG       0.15400
      7 H2        -61.5270    1.3483  -46.4809 H      1 LIG       0.15400
      8 H3        -65.2071    1.3974  -48.7887 H      1 LIG       0.14000
      9 H4        -63.6586    2.0102  -44.9199 H      1 LIG       0.14000
     10 H5        -65.6813    1.9891  -46.4003 H      1 LIG       0.38000
@<TRIPOS>BOND
      1       1       2 1
      2       1       3 2
      3       2       4 2
      4       3       5 1
      5       4       5 1
      6       1       6 1
      7       2       7 1
      8       3       8 1
      9       4       9 1
     10       5      10 1
@<TRIPOS>ALT_TYPE
CGenFF_4.0_ALT_TYPE_SET
CGenFF_4.0 1 CG2R51 2 CG2R51 3 CG2R51 4 CG2R51 5 NG2R51 6 HGR51 7 HGR51 8 HGR52 9 HGR52 10 HGP1
@<TRIPOS>MOLECULE
pyrrole
 10 10 0 0 0
****
USER_CHARGES
INVALID_CHARGES
Pose:  30 Cluster:  30 Fr_nu: 251542 TotEn:    -5.57
@<TRIPOS>ATOM
      1 C1        -53.1295  -10.4598  -21.1584 C.2    1 LIG      -0.25700
      2 C2        -54.2988  -11.0068  -20.5746 C.2    1 LIG      -0.25700
      3 C3        -52.0959  -10.6545  -20.2689 C.2    1 LIG      -0.04700
      4 C4        -53.9441  -11.5189  -19.3461 C.2    1 LIG      -0.04700
      5 N1        -52.6028  -11.2989  -19.1708 N.pl3  1 LIG      -0.36000
      6 H1        -53.0498   -9.9772  -22.1223 H      1 LIG       0.15400
      7 H2        -55.2917  -11.0257  -21.0012 H      1 LIG       0.15400
      8 H3        -51.0485  -10.3923  -20.3186 H      1 LIG       0.14000
      9 H4        -54.5246  -12.0201  -18.5843 H      1 LIG       0.14000
     10 H5        -52.0692  -11.5707  -18.3567 H      1 LIG       0.38000
@<TRIPOS>BOND
      1       1       2 1
      2       1       3 2
      3       2       4 2
      4       3       5 1
      5       4       5 1
      6       1       6 1
      7       2       7 1
      8       3       8 1
      9       4       9 1
     10       5      10 1
@<TRIPOS>ALT_TYPE
CGenFF_4.0_ALT_TYPE_SET
CGenFF_4.0 1 CG2R51 2 CG2R51 3 CG2R51 4 CG2R51 5 NG2R51 6 HGR51 7 HGR51 8 HGR52 9 HGR52 10 HGP1
@<TRIPOS>MOLECULE
pyrrole
 10 10 0 0 0
****
USER_CHARGES
INVALID_CHARGES
Pose:  31 Cluster:  31 Fr_nu: 475322 TotEn:    -5.36
@<TRIPOS>ATOM
      1 C1        -52.8024  -11.7313  -20.5146 C.2    1 LIG      -0.25700
      2 C2        -52.3327  -12.8170  -21.2940 C.2    1 LIG      -0.25700
      3 C3        -52.3476  -11.9211  -19.2283 C.2    1 LIG      -0.04700
      4 C4        -51.6051  -13.6373  -20.4602 C.2    1 LIG      -0.04700
      5 N1        -51.6212  -13.0830  -19.2070 N.pl3  1 LIG      -0.36000
      6 H1        -53.4060  -10.9014  -20.8542 H      1 LIG       0.15400
      7 H2        -52.5052  -12.9848  -22.3477 H      1 LIG       0.15400
      8 H3        -52.4760  -11.3355  -18.3289 H      1 LIG       0.14000
      9 H4        -51.0778  -14.5623  -20.6470 H      1 LIG       0.14000
     10 H5        -51.1666  -13.4711  -18.3921 H      1 LIG       0.38000
@<TRIPOS>BOND
      1       1       2 1
      2       1       3 2
      3       2       4 2
      4       3       5 1
      5       4       5 1
      6       1       6 1
      7       2       7 1
      8       3       8 1
      9       4       9 1
     10       5      10 1
@<TRIPOS>ALT_TYPE
CGenFF_4.0_ALT_TYPE_SET
CGenFF_4.0 1 CG2R51 2 CG2R51 3 CG2R51 4 CG2R51 5 NG2R51 6 HGR51 7 HGR51 8 HGR52 9 HGR52 10 HGP1
# TRIPOS MOL2 file generated by SEED

@<TRIPOS>MOLECULE
morpholine
 16 16 0 0 0
****
USER_CHARGES
INVALID_CHARGES
Pose:   1 Cluster:   1 Fr_nu: 793871 TotEn:   -29.42
@<TRIPOS>ATOM
      1 C1        -85.0037  -11.7064  -30.9344 C.3    1 LIG       0.20900
      2 C2        -83.3632   -9.9275  -31.4958 C.3    1 LIG       0.20900
      3 C3        -85.7033  -11.3895  -32.2439 C.3    1 LIG      -0.03300
      4 C4        -84.1429   -9.6984  -32.7782 C.3    1 LIG      -0.03300
      5 N1        -83.5598  -11.3483  -31.0762 N.4    1 LIG      -0.45600
      6 O1        -85.5241  -10.0141  -32.5894 O.3    1 LIG      -0.27400
      7 H1        -85.3953  -11.1066  -30.1062 H      1 LIG       0.09000
      8 H2        -85.0552  -12.7694  -30.6840 H      1 LIG       0.09000
      9 H3        -82.2898   -9.7699  -31.6291 H      1 LIG       0.09000
     10 H4        -83.7344   -9.3047  -30.6758 H      1 LIG       0.09000
     11 H5        -85.3422  -12.0247  -33.0615 H      1 LIG       0.09000
     12 H6        -86.7786  -11.5664  -32.1408 H      1 LIG       0.09000
     13 H7        -84.0813   -8.6441  -33.0656 H      1 LIG       0.09000
     14 H8        -83.7402  -10.2913  -33.6082 H      1 LIG       0.09000
     15 H9        -83.0743  -11.5147  -30.1841 H      1 LIG       0.32900
     16 H10       -83.1134  -11.9756  -31.7599 H      1 LIG       0.32900
@<TRIPOS>BOND
      1       1       3 1
      2       1       5 1
      3       2       4 1
      4       2       5 1
      5       3       6 1
      6       4       6 1
      7       1       7 1
      8       1       8 1
      9       2       9 1
     10       2      10 1
     11       3      11 1
     12       3      12 1
     13       4      13 1
     14       4      14 1
     15       5      15 1
     16       5      16 1
@<TRIPOS>ALT_TYPE
CGenFF_4.0_ALT_TYPE_SET
CGenFF_4.0 1 CG324 2 CG324 3 CG321 4 CG321 5 NG3P2 6 OG3C61 7 HGA2 8 HGA2 9 HGA2 10 HGA2 11 HGA2 12 HGA2 13 HGA2 14 HGA2 15 HGP2 16 HGP2
@<TRIPOS>MOLECULE
morpholine
 16 16 0 0 0
****
USER_CHARGES
INVALID_CHARGES
Pose:   2 Cluster:   2 Fr_nu:  94574 TotEn:   -28.49
@<TRIPOS>ATOM
      1 C1        -83.6211  -12.1462  -29.8245 C.3    1 LIG       0.20900
      2 C2        -84.5622  -11.2779  -31.9531 C.3    1 LIG       0.20900
      3 C3        -84.9919  -11.9403  -29.2054 C.3    1 LIG      -0.03300
      4 C4        -85.8871  -11.1153  -31.2299 C.3    1 LIG      -0.03300
      5 N1        -83.7991  -12.3785  -31.2900 N.4    1 LIG      -0.45600
      6 O1        -85.6723  -10.8557  -29.8408 O.3    1 LIG      -0.27400
      7 H1        -82.9890  -11.2580  -29.7226 H      1 LIG       0.09000
      8 H2        -83.1082  -13.0200  -29.4137 H      1 LIG       0.09000
      9 H3        -84.6937  -11.5551  -33.0023 H      1 LIG       0.09000
     10 H4        -83.9432  -10.3783  -31.8780 H      1 LIG       0.09000
     11 H5        -85.6057  -12.8468  -29.2670 H      1 LIG       0.09000
     12 H6        -84.8847  -11.6874  -28.1459 H      1 LIG       0.09000
     13 H7        -86.4333  -10.2623  -31.6448 H      1 LIG       0.09000
     14 H8        -86.5224  -12.0018  -31.3444 H      1 LIG       0.09000
     15 H9        -82.8777  -12.4775  -31.7376 H      1 LIG       0.32900
     16 H10       -84.2827  -13.2748  -31.4419 H      1 LIG       0.32900
@<TRIPOS>BOND
      1       1       3 1
      2       1       5 1
      3       2       4 1
      4       2       5 1
      5       3       6 1
      6       4       6 1
      7       1       7 1
      8       1       8 1
      9       2       9 1
     10       2      10 1
     11       3      11 1
     12       3      12 1
     13       4      13 1
     14       4      14 1
     15       5      15 1
     16       5      16 1
@<TRIPOS>ALT_TYPE
CGenFF_4.0_ALT_TYPE_SET
CGenFF_4.0 1 CG324 2 CG324 3 CG321 4 CG321 5 NG3P2 6 OG3C61 7 HGA2 8 HGA2 9 HGA2 10 HGA2 11 HGA2 12 HGA2 13 HGA2 14 HGA2 15 HGP2 16 HGP2
@<TRIPOS>MOLECULE
morpholine
 16 16 0 0 0
****
USER_CHARGES
INVALID_CHARGES
Pose:   3 Cluster:   3 Fr_nu: 641338 TotEn:   -28.27
@<TRIPOS>ATOM
      1 C1        -84.9999  -11.0135  -32.3803 C.3    1 LIG       0.20900
      2 C2        -83.7515  -11.4860  -30.2852 C.3    1 LIG       0.20900
      3 C3        -84.4486   -9.6003  -32.3178 C.3    1 LIG      -0.03300
      4 C4        -83.2608  -10.0499  -30.3260 C.3    1 LIG      -0.03300
      5 N1        -84.0383  -11.9224  -31.6855 N.4    1 LIG      -0.45600
      6 O1        -84.2250   -9.2077  -30.9617 O.3    1 LIG      -0.27400
      7 H1        -85.9542  -11.1037  -31.8512 H      1 LIG       0.09000
      8 H2        -85.1060  -11.3715  -33.4078 H      1 LIG       0.09000
      9 H3        -83.0026  -12.1687  -29.8753 H      1 LIG       0.09000
     10 H4        -84.6895  -11.5811  -29.7293 H      1 LIG       0.09000
     11 H5        -83.5173   -9.5021  -32.8881 H      1 LIG       0.09000
     12 H6        -85.1729   -8.9017  -32.7485 H      1 LIG       0.09000
     13 H7        -83.1186   -9.6781  -29.3064 H      1 LIG       0.09000
     14 H8        -82.2989   -9.9652  -30.8458 H      1 LIG       0.09000
     15 H9        -84.4140  -12.8805  -31.6779 H      1 LIG       0.32900
     16 H10       -83.1594  -11.9697  -32.2198 H      1 LIG       0.32900
@<TRIPOS>BOND
      1       1       3 1
      2       1       5 1
      3       2       4 1
      4       2       5 1
      5       3       6 1
      6       4       6 1
      7       1       7 1
      8       1       8 1
      9       2       9 1
     10       2      10 1
     11       3      11 1
     12       3      12 1
     13       4      13 1
     14       4      14 1
     15       5      15 1
     16       5      16 1
@<TRIPOS>ALT_TYPE
CGenFF_4.0_ALT_TYPE_SET
CGenFF_4.0 1 CG324 2 CG324 3 CG321 4 CG321 5 NG3P2 6 OG3C61 7 HGA2 8 HGA2 9 HGA2 10 HGA2 11 HGA2 12 HGA2 13 HGA2 14 HGA2 15 HGP2 16 HGP2
@<TRIPOS>MOLECULE
morpholine
 16 16 0 0 0
****
USER_CHARGES
INVALID_CHARGES
Pose:   4 Cluster:   4 Fr_nu: 775842 TotEn:   -27.36
@<TRIPOS>ATOM
      1 C1        -85.0580  -10.5538  -32.3479 C.3    1 LIG       0.20900
      2 C2        -87.0345  -11.6229  -31.2889 C.3    1 LIG       0.20900
      3 C3        -84.3417  -10.7017  -31.0175 C.3    1 LIG      -0.03300
      4 C4        -86.2210  -11.7191  -30.0107 C.3    1 LIG      -0.03300
      5 N1        -86.0896  -11.6307  -32.4466 N.4    1 LIG      -0.45600
      6 O1        -85.2749  -10.6503  -29.9360 O.3    1 LIG      -0.27400
      7 H1        -85.5922   -9.6008  -32.4207 H      1 LIG       0.09000
      8 H2        -84.3805  -10.6694  -33.1981 H      1 LIG       0.09000
      9 H3        -87.7133  -12.4707  -31.4133 H      1 LIG       0.09000
     10 H4        -87.5934  -10.6836  -31.3472 H      1 LIG       0.09000
     11 H5        -83.7693  -11.6355  -30.9660 H      1 LIG       0.09000
     12 H6        -83.6359   -9.8758  -30.8840 H      1 LIG       0.09000
     13 H7        -86.8831  -11.6355  -29.1432 H      1 LIG       0.09000
     14 H8        -85.6973  -12.6797  -29.9353 H      1 LIG       0.09000
     15 H9        -86.6176  -11.5226  -33.3234 H      1 LIG       0.32900
     16 H10       -85.6267  -12.5483  -32.5090 H      1 LIG       0.32900
@<TRIPOS>BOND
      1       1       3 1
      2       1       5 1
      3       2       4 1
      4       2       5 1
      5       3       6 1
      6       4       6 1
      7       1       7 1
      8       1       8 1
      9       2       9 1
     10       2      10 1
     11       3      11 1
     12       3      12 1
     13       4      13 1
     14       4      14 1
     15       5      15 1
     16       5      16 1
@<TRIPOS>ALT_TYPE
CGenFF_4.0_ALT_TYPE_SET
CGenFF_4.0 1 CG324 2 CG324 3 CG321 4 CG321 5 NG3P2 6 OG3C61 7 HGA2 8 HGA2 9 HGA2 10 HGA2 11 HGA2 12 HGA2 13 HGA2 14 HGA2 15 HGP2 16 HGP2
@<TRIPOS>MOLECULE
morpholine
 16 16 0 0 0
****
USER_CHARGES
INVALID_CHARGES
Pose:   5 Cluster:   5 Fr_nu:  94041 TotEn:   -27.10
@<TRIPOS>ATOM
      1 C1        -83.4647  -10.0304  -31.3887 C.3    1 LIG       0.20900
      2 C2        -83.9590  -12.1310  -30.1582 C.3    1 LIG       0.20900
      3 C3        -82.4107   -9.7344  -30.3371 C.3    1 LIG      -0.03300
      4 C4        -82.8801  -11.7323  -29.1673 C.3    1 LIG      -0.03300
      5 N1        -83.6328  -11.5127  -31.4790 N.4    1 LIG      -0.45600
      6 O1        -82.7787  -10.3091  -29.0811 O.3    1 LIG      -0.27400
      7 H1        -84.4422   -9.6205  -31.1144 H      1 LIG       0.09000
      8 H2        -83.1731   -9.6722  -32.3796 H      1 LIG       0.09000
      9 H3        -84.0078  -13.2131  -30.3052 H      1 LIG       0.09000
     10 H4        -84.9421  -11.7477  -29.8673 H      1 LIG       0.09000
     11 H5        -81.4230  -10.1047  -30.6363 H      1 LIG       0.09000
     12 H6        -82.3261   -8.6526  -30.1928 H      1 LIG       0.09000
     13 H7        -83.1360  -12.1062  -28.1709 H      1 LIG       0.09000
     14 H8        -81.9051  -12.1547  -29.4385 H      1 LIG       0.09000
     15 H9        -84.3752  -11.7346  -32.1564 H      1 LIG       0.32900
     16 H10       -82.7732  -11.9359  -31.8561 H      1 LIG       0.32900
@<TRIPOS>BOND
      1       1       3 1
      2       1       5 1
      3       2       4 1
      4       2       5 1
      5       3       6 1
      6       4       6 1
      7       1       7 1
      8       1       8 1
      9       2       9 1
     10       2      10 1
     11       3      11 1
     12       3      12 1
     13       4      13 1
     14       4      14 1
     15       5      15 1
     16       5      16 1
@<TRIPOS>ALT_TYPE
CGenFF_4.0_ALT_TYPE_SET
CGenFF_4.0 1 CG324 2 CG324 3 CG321 4 CG321 5 NG3P2 6 OG3C61 7 HGA2 8 HGA2 9 HGA2 10 HGA2 11 HGA2 12 HGA2 13 HGA2 14 HGA2 15 HGP2 16 HGP2
@<TRIPOS>MOLECULE
morpholine
 16 16 0 0 0
****
USER_CHARGES
INVALID_CHARGES
Pose:   6 Cluster:   6 Fr_nu: 775982 TotEn:   -26.40
@<TRIPOS>ATOM
      1 C1        -85.7465  -11.2168  -31.7011 C.3    1 LIG       0.20900
      2 C2        -87.4380  -11.2703  -29.8826 C.3    1 LIG       0.20900
      3 C3        -84.8003  -11.9392  -30.7591 C.3    1 LIG      -0.03300
      4 C4        -86.4091  -11.9909  -29.0300 C.3    1 LIG      -0.03300
      5 N1        -87.1477  -11.5681  -31.3180 N.4    1 LIG      -0.45600
      6 O1        -85.0858  -11.5978  -29.4007 O.3    1 LIG      -0.27400
      7 H1        -85.6608  -10.1289  -31.6115 H      1 LIG       0.09000
      8 H2        -85.6053  -11.5191  -32.7422 H      1 LIG       0.09000
      9 H3        -88.4571  -11.6079  -29.6768 H      1 LIG       0.09000
     10 H4        -87.3732  -10.1835  -29.7691 H      1 LIG       0.09000
     11 H5        -84.8544  -13.0272  -30.8845 H      1 LIG       0.09000
     12 H6        -83.7693  -11.6355  -30.9660 H      1 LIG       0.09000
     13 H7        -86.5497  -11.7262  -27.9773 H      1 LIG       0.09000
     14 H8        -86.5060  -13.0801  -29.1127 H      1 LIG       0.09000
     15 H9        -87.8079  -11.0541  -31.9173 H      1 LIG       0.32900
     16 H10       -87.3174  -12.5664  -31.5052 H      1 LIG       0.32900
@<TRIPOS>BOND
      1       1       3 1
      2       1       5 1
      3       2       4 1
      4       2       5 1
      5       3       6 1
      6       4       6 1
      7       1       7 1
      8       1       8 1
      9       2       9 1
     10       2      10 1
     11       3      11 1
     12       3      12 1
     13       4      13 1
     14       4      14 1
     15       5      15 1
     16       5      16 1
@<TRIPOS>ALT_TYPE
CGenFF_4.0_ALT_TYPE_SET
CGenFF_4.0 1 CG324 2 CG324 3 CG321 4 CG321 5 NG3P2 6 OG3C61 7 HGA2 8 HGA2 9 HGA2 10 HGA2 11 HGA2 12 HGA2 13 HGA2 14 HGA2 15 HGP2 16 HGP2
@<TRIPOS>MOLECULE
morpholine
 16 16 0 0 0
****
USER_CHARGES
INVALID_CHARGES
Pose:   7 Cluster:   7 Fr_nu: 775259 TotEn:   -26.05
@<TRIPOS>ATOM
      1 C1        -87.1431  -12.0678  -31.1351 C.3    1 LIG       0.20900
      2 C2        -84.7633  -11.7126  -30.5177 C.3    1 LIG       0.20900
      3 C3        -87.4572  -10.7594  -30.4322 C.3    1 LIG      -0.03300
      4 C4        -85.1940  -10.4212  -29.8458 C.3    1 LIG      -0.03300
      5 N1        -85.7297  -12.0127  -31.6174 N.4    1 LIG      -0.45600
      6 O1        -86.5355  -10.5288  -29.3642 O.3    1 LIG      -0.27400
      7 H1        -87.2089  -12.9232  -30.4549 H      1 LIG       0.09000
      8 H2        -87.7814  -12.2328  -32.0073 H      1 LIG       0.09000
      9 H3        -83.7693  -11.6355  -30.9660 H      1 LIG       0.09000
     10 H4        -84.7989  -12.5626  -29.8291 H      1 LIG       0.09000
     11 H5        -87.4369   -9.9104  -31.1259 H      1 LIG       0.09000
     12 H6        -88.4609  -10.8048  -29.9978 H      1 LIG       0.09000
     13 H7        -84.5492  -10.2189  -28.9848 H      1 LIG       0.09000
     14 H8        -85.1151   -9.5648  -30.5262 H      1 LIG       0.09000
     15 H9        -85.4815  -12.9083  -32.0598 H      1 LIG       0.32900
     16 H10       -85.6440  -11.3012  -32.3568 H      1 LIG       0.32900
@<TRIPOS>BOND
      1       1       3 1
      2       1       5 1
      3       2       4 1
      4       2       5 1
      5       3       6 1
      6       4       6 1
      7       1       7 1
      8       1       8 1
      9       2       9 1
     10       2      10 1
     11       3      11 1
     12       3      12 1
     13       4      13 1
     14       4      14 1
     15       5      15 1
     16       5      16 1
@<TRIPOS>ALT_TYPE
CGenFF_4.0_ALT_TYPE_SET
CGenFF_4.0 1 CG324 2 CG324 3 CG321 4 CG321 5 NG3P2 6 OG3C61 7 HGA2 8 HGA2 9 HGA2 10 HGA2 11 HGA2 12 HGA2 13 HGA2 14 HGA2 15 HGP2 16 HGP2
@<TRIPOS>MOLECULE
morpholine
 16 16 0 0 0
****
USER_CHARGES
INVALID_CHARGES
Pose:   8 Cluster:   8 Fr_nu: 794385 TotEn:   -25.83
@<TRIPOS>ATOM
      1 C1        -83.9599  -11.7115  -30.6220 C.3    1 LIG       0.20900
      2 C2        -84.0284   -9.8355  -32.2489 C.3    1 LIG       0.20900
      3 C3        -85.4772  -11.6668  -30.5996 C.3    1 LIG      -0.03300
      4 C4        -85.5424   -9.8833  -32.1473 C.3    1 LIG      -0.03300
      5 N1        -83.4958  -11.1988  -31.9468 N.4    1 LIG      -0.45600
      6 O1        -85.9446  -10.3401  -30.8540 O.3    1 LIG      -0.27400
      7 H1        -83.5205  -11.0576  -29.8617 H      1 LIG       0.09000
      8 H2        -83.5740  -12.7282  -30.5100 H      1 LIG       0.09000
      9 H3        -83.6883   -9.5649  -33.2520 H      1 LIG       0.09000
     10 H4        -83.5909   -9.1575  -31.5093 H      1 LIG       0.09000
     11 H5        -85.9149  -12.3578  -31.3298 H      1 LIG       0.09000
     12 H6        -85.8411  -11.9607  -29.6100 H      1 LIG       0.09000
     13 H7        -85.9547   -8.8789  -32.2859 H      1 LIG       0.09000
     14 H8        -85.9797  -10.5294  -32.9180 H      1 LIG       0.09000
     15 H9        -82.4670  -11.1795  -31.9676 H      1 LIG       0.32900
     16 H10       -83.7794  -11.8531  -32.6896 H      1 LIG       0.32900
@<TRIPOS>BOND
      1       1       3 1
      2       1       5 1
      3       2       4 1
      4       2       5 1
      5       3       6 1
      6       4       6 1
      7       1       7 1
      8       1       8 1
      9       2       9 1
     10       2      10 1
     11       3      11 1
     12       3      12 1
     13       4      13 1
     14       4      14 1
     15       5      15 1
     16       5      16 1
@<TRIPOS>ALT_TYPE
CGenFF_4.0_ALT_TYPE_SET
CGenFF_4.0 1 CG324 2 CG324 3 CG321 4 CG321 5 NG3P2 6 OG3C61 7 HGA2 8 HGA2 9 HGA2 10 HGA2 11 HGA2 12 HGA2 13 HGA2 14 HGA2 15 HGP2 16 HGP2
@<TRIPOS>MOLECULE
morpholine
 16 16 0 0 0
****
USER_CHARGES
INVALID_CHARGES
Pose:   9 Cluster:   9 Fr_nu: 867729 TotEn:   -25.17
@<TRIPOS>ATOM
      1 C1        -84.2603  -10.1900  -31.8131 C.3    1 LIG       0.20900
      2 C2        -86.3205  -11.5779  -31.8371 C.3    1 LIG       0.20900
      3 C3        -84.9711   -9.2606  -30.8459 C.3    1 LIG      -0.03300
      4 C4        -86.9300  -10.5807  -30.8680 C.3    1 LIG      -0.03300
      5 N1        -84.8372  -11.5597  -31.6559 N.4    1 LIG      -0.45600
      6 O1        -86.3815   -9.2775  -31.0774 O.3    1 LIG      -0.27400
      7 H1        -84.4249   -9.8986  -32.8556 H      1 LIG       0.09000
      8 H2        -83.1886  -10.2598  -31.6085 H      1 LIG       0.09000
      9 H3        -86.6616  -12.5995  -31.6503 H      1 LIG       0.09000
     10 H4        -86.5120  -11.3035  -32.8792 H      1 LIG       0.09000
     11 H5        -84.7660   -9.5265  -29.8020 H      1 LIG       0.09000
     12 H6        -84.6241   -8.2336  -30.9975 H      1 LIG       0.09000
     13 H7        -88.0098  -10.5154  -31.0343 H      1 LIG       0.09000
     14 H8        -86.7738  -10.8823  -29.8252 H      1 LIG       0.09000
     15 H9        -84.3991  -12.1979  -32.3341 H      1 LIG       0.32900
     16 H10       -84.5978  -11.9311  -30.7258 H      1 LIG       0.32900
@<TRIPOS>BOND
      1       1       3 1
      2       1       5 1
      3       2       4 1
      4       2       5 1
      5       3       6 1
      6       4       6 1
      7       1       7 1
      8       1       8 1
      9       2       9 1
     10       2      10 1
     11       3      11 1
     12       3      12 1
     13       4      13 1
     14       4      14 1
     15       5      15 1
     16       5      16 1
@<TRIPOS>ALT_TYPE
CGenFF_4.0_ALT_TYPE_SET
CGenFF_4.0 1 CG324 2 CG324 3 CG321 4 CG321 5 NG3P2 6 OG3C61 7 HGA2 8 HGA2 9 HGA2 10 HGA2 11 HGA2 12 HGA2 13 HGA2 14 HGA2 15 HGP2 16 HGP2
@<TRIPOS>MOLECULE
morpholine
 16 16 0 0 0
****
USER_CHARGES
INVALID_CHARGES
Pose:  10 Cluster:  10 Fr_nu: 869055 TotEn:   -24.23
@<TRIPOS>ATOM
      1 C1        -85.2908  -10.7749  -32.7019 C.3    1 LIG       0.20900
      2 C2        -86.8257   -9.7833  -31.0190 C.3    1 LIG       0.20900
      3 C3        -84.1358  -10.2945  -31.8418 C.3    1 LIG      -0.03300
      4 C4        -85.5954   -9.3522  -30.2410 C.3    1 LIG      -0.03300
      5 N1        -86.4736  -10.9976  -31.8159 N.4    1 LIG      -0.45600
      6 O1        -84.4999   -9.1114  -31.1270 O.3    1 LIG      -0.27400
      7 H1        -85.5899  -10.0244  -33.4409 H      1 LIG       0.09000
      8 H2        -85.0702  -11.7232  -33.1993 H      1 LIG       0.09000
      9 H3        -87.6584  -10.0509  -30.3634 H      1 LIG       0.09000
     10 H4        -87.1435   -9.0197  -31.7359 H      1 LIG       0.09000
     11 H5        -83.8077  -11.0656  -31.1347 H      1 LIG       0.09000
     12 H6        -83.2801  -10.0459  -32.4773 H      1 LIG       0.09000
     13 H7        -85.8019   -8.4180  -29.7095 H      1 LIG       0.09000
     14 H8        -85.3061  -10.1007  -29.4935 H      1 LIG       0.09000
     15 H9        -87.2820  -11.2825  -32.3856 H      1 LIG       0.32900
     16 H10       -86.2862  -11.7859  -31.1805 H      1 LIG       0.32900
@<TRIPOS>BOND
      1       1       3 1
      2       1       5 1
      3       2       4 1
      4       2       5 1
      5       3       6 1
      6       4       6 1
      7       1       7 1
      8       1       8 1
      9       2       9 1
     10       2      10 1
     11       3      11 1
     12       3      12 1
     13       4      13 1
     14       4      14 1
     15       5      15 1
     16       5      16 1
@<TRIPOS>ALT_TYPE
CGenFF_4.0_ALT_TYPE_SET
CGenFF_4.0 1 CG324 2 CG324 3 CG321 4 CG321 5 NG3P2 6 OG3C61 7 HGA2 8 HGA2 9 HGA2 10 HGA2 11 HGA2 12 HGA2 13 HGA2 14 HGA2 15 HGP2 16 HGP2
@<TRIPOS>MOLECULE
morpholine
 16 16 0 0 0
****
USER_CHARGES
INVALID_CHARGES
Pose:  11 Cluster:  11 Fr_nu:  94742 TotEn:   -24.14
@<TRIPOS>ATOM
      1 C1        -84.3597  -11.2513  -31.2680 C.3    1 LIG       0.20900
      2 C2        -82.5517  -11.0190  -29.5803 C.3    1 LIG       0.20900
      3 C3        -83.8896   -9.9361  -31.8630 C.3    1 LIG      -0.03300
      4 C4        -82.1698   -9.7156  -30.2586 C.3    1 LIG      -0.03300
      5 N1        -83.1949  -11.9049  -30.5976 N.4    1 LIG      -0.45600
      6 O1        -83.3170   -9.1034  -30.8521 O.3    1 LIG      -0.27400
      7 H1        -85.1217  -11.1016  -30.4962 H      1 LIG       0.09000
      8 H2        -84.7295  -11.9420  -32.0305 H      1 LIG       0.09000
      9 H3        -81.6826  -11.5507  -29.1843 H      1 LIG       0.09000
     10 H4        -83.2903  -10.8653  -28.7873 H      1 LIG       0.09000
     11 H5        -83.1615  -10.0917  -32.6680 H      1 LIG       0.09000
     12 H6        -84.7418   -9.3981  -32.2901 H      1 LIG       0.09000
     13 H7        -81.7683   -9.0166  -29.5182 H      1 LIG       0.09000
     14 H8        -81.3976   -9.8677  -31.0223 H      1 LIG       0.09000
     15 H9        -83.5015  -12.7790  -30.1491 H      1 LIG       0.32900
     16 H10       -82.4992  -12.1813  -31.3047 H      1 LIG       0.32900
@<TRIPOS>BOND
      1       1       3 1
      2       1       5 1
      3       2       4 1
      4       2       5 1
      5       3       6 1
      6       4       6 1
      7       1       7 1
      8       1       8 1
      9       2       9 1
     10       2      10 1
     11       3      11 1
     12       3      12 1
     13       4      13 1
     14       4      14 1
     15       5      15 1
     16       5      16 1
@<TRIPOS>ALT_TYPE
CGenFF_4.0_ALT_TYPE_SET
CGenFF_4.0 1 CG324 2 CG324 3 CG321 4 CG321 5 NG3P2 6 OG3C61 7 HGA2 8 HGA2 9 HGA2 10 HGA2 11 HGA2 12 HGA2 13 HGA2 14 HGA2 15 HGP2 16 HGP2
@<TRIPOS>MOLECULE
morpholine
 16 16 0 0 0
****
USER_CHARGES
INVALID_CHARGES
Pose:  12 Cluster:  12 Fr_nu: 825830 TotEn:   -23.91
@<TRIPOS>ATOM
      1 C1        -89.1029   -8.5378  -30.4947 C.3    1 LIG       0.20900
      2 C2        -86.9050   -7.5377  -31.0776 C.3    1 LIG       0.20900
      3 C3        -89.6992   -7.1469  -30.6160 C.3    1 LIG      -0.03300
      4 C4        -87.6092   -6.1959  -31.1710 C.3    1 LIG      -0.03300
      5 N1        -87.9006   -8.6106  -31.3792 N.4    1 LIG      -0.45600
      6 O1        -88.7277   -6.1529  -30.2821 O.3    1 LIG      -0.27400
      7 H1        -88.7565   -8.7467  -29.4773 H      1 LIG       0.09000
      8 H2        -89.7980   -9.3161  -30.8209 H      1 LIG       0.09000
      9 H3        -86.0920   -7.6308  -31.8023 H      1 LIG       0.09000
     10 H4        -86.5308   -7.7328  -30.0676 H      1 LIG       0.09000
     11 H5        -90.0880   -6.9580  -31.6237 H      1 LIG       0.09000
     12 H6        -90.5342   -7.0404  -29.9163 H      1 LIG       0.09000
     13 H7        -86.9224   -5.3961  -30.8768 H      1 LIG       0.09000
     14 H8        -87.9439   -5.9847  -32.1937 H      1 LIG       0.09000
     15 H9        -87.4546   -9.5328  -31.2792 H      1 LIG       0.32900
     16 H10       -88.1916   -8.5450  -32.3647 H      1 LIG       0.32900
@<TRIPOS>BOND
      1       1       3 1
      2       1       5 1
      3       2       4 1
      4       2       5 1
      5       3       6 1
      6       4       6 1
      7       1       7 1
      8       1       8 1
      9       2       9 1
     10       2      10 1
     11       3      11 1
     12       3      12 1
     13       4      13 1
     14       4      14 1
     15       5      15 1
     16       5      16 1
@<TRIPOS>ALT_TYPE
CGenFF_4.0_ALT_TYPE_SET
CGenFF_4.0 1 CG324 2 CG324 3 CG321 4 CG321 5 NG3P2 6 OG3C61 7 HGA2 8 HGA2 9 HGA2 10 HGA2 11 HGA2 12 HGA2 13 HGA2 14 HGA2 15 HGP2 16 HGP2
@<TRIPOS>MOLECULE
morpholine
 16 16 0 0 0
****
USER_CHARGES
INVALID_CHARGES
Pose:  13 Cluster:  13 Fr_nu:  94411 TotEn:   -23.78
@<TRIPOS>ATOM
      1 C1        -82.4372   -9.8728  -30.5696 C.3    1 LIG       0.20900
      2 C2        -83.1126  -12.0041  -29.4869 C.3    1 LIG       0.20900
      3 C3        -81.1206   -9.9810  -29.8218 C.3    1 LIG      -0.03300
      4 C4        -81.7625  -12.0082  -28.7927 C.3    1 LIG      -0.03300
      5 N1        -82.9762  -11.2521  -30.7711 N.4    1 LIG      -0.45600
      6 O1        -81.3014  -10.6715  -28.5833 O.3    1 LIG      -0.27400
      7 H1        -83.1898   -9.3233  -29.9948 H      1 LIG       0.09000
      8 H2        -82.3164   -9.4202  -31.5574 H      1 LIG       0.09000
      9 H3        -83.4562  -13.0125  -29.7317 H      1 LIG       0.09000
     10 H4        -83.8729  -11.4819  -28.8975 H      1 LIG       0.09000
     11 H5        -80.3548  -10.4903  -30.4190 H      1 LIG       0.09000
     12 H6        -80.7440   -8.9799  -29.5895 H      1 LIG       0.09000
     13 H7        -81.8522  -12.4843  -27.8112 H      1 LIG       0.09000
     14 H8        -81.0145  -12.5698  -29.3652 H      1 LIG       0.09000
     15 H9        -83.8914  -11.1995  -31.2388 H      1 LIG       0.32900
     16 H10       -82.3624  -11.7729  -31.4132 H      1 LIG       0.32900
@<TRIPOS>BOND
      1       1       3 1
      2       1       5 1
      3       2       4 1
      4       2       5 1
      5       3       6 1
      6       4       6 1
      7       1       7 1
      8       1       8 1
      9       2       9 1
     10       2      10 1
     11       3      11 1
     12       3      12 1
     13       4      13 1
     14       4      14 1
     15       5      15 1
     16       5      16 1
@<TRIPOS>ALT_TYPE
CGenFF_4.0_ALT_TYPE_SET
CGenFF_4.0 1 CG324 2 CG324 3 CG321 4 CG321 5 NG3P2 6 OG3C61 7 HGA2 8 HGA2 9 HGA2 10 HGA2 11 HGA2 12 HGA2 13 HGA2 14 HGA2 15 HGP2 16 HGP2
@<TRIPOS>MOLECULE
morpholine
 16 16 0 0 0
****
USER_CHARGES
INVALID_CHARGES
Pose:  14 Cluster:  14 Fr_nu:  93723 TotEn:   -23.56
@<TRIPOS>ATOM
      1 C1        -82.4807  -10.5705  -29.8490 C.3    1 LIG       0.20900
      2 C2        -84.3776  -11.2696  -31.2925 C.3    1 LIG       0.20900
      3 C3        -82.6926  -11.8479  -29.0565 C.3    1 LIG      -0.03300
      4 C4        -84.4960  -12.5132  -30.4297 C.3    1 LIG      -0.03300
      5 N1        -82.9593  -10.8011  -31.2459 N.4    1 LIG      -0.45600
      6 O1        -84.0666  -12.2403  -29.0940 O.3    1 LIG      -0.27400
      7 H1        -83.0701   -9.7389  -29.4492 H      1 LIG       0.09000
      8 H2        -81.4259  -10.2886  -29.9058 H      1 LIG       0.09000
      9 H3        -84.6244  -11.4659  -32.3392 H      1 LIG       0.09000
     10 H4        -84.9915  -10.4479  -30.9105 H      1 LIG       0.09000
     11 H5        -82.0656  -12.6663  -29.4298 H      1 LIG       0.09000
     12 H6        -82.4255  -11.6812  -28.0082 H      1 LIG       0.09000
     13 H7        -85.5419  -12.8324  -30.3818 H      1 LIG       0.09000
     14 H8        -83.9143  -13.3474  -30.8398 H      1 LIG       0.09000
     15 H9        -82.8649   -9.9327  -31.7901 H      1 LIG       0.32900
     16 H10       -82.3518  -11.4908  -31.7102 H      1 LIG       0.32900
@<TRIPOS>BOND
      1       1       3 1
      2       1       5 1
      3       2       4 1
      4       2       5 1
      5       3       6 1
      6       4       6 1
      7       1       7 1
      8       1       8 1
      9       2       9 1
     10       2      10 1
     11       3      11 1
     12       3      12 1
     13       4      13 1
     14       4      14 1
     15       5      15 1
     16       5      16 1
@<TRIPOS>ALT_TYPE
CGenFF_4.0_ALT_TYPE_SET
CGenFF_4.0 1 CG324 2 CG324 3 CG321 4 CG321 5 NG3P2 6 OG3C61 7 HGA2 8 HGA2 9 HGA2 10 HGA2 11 HGA2 12 HGA2 13 HGA2 14 HGA2 15 HGP2 16 HGP2
@<TRIPOS>MOLECULE
morpholine
 16 16 0 0 0
****
USER_CHARGES
INVALID_CHARGES
Pose:  15 Cluster:  15 Fr_nu: 871317 TotEn:   -23.55
@<TRIPOS>ATOM
      1 C1        -85.6576  -10.0584  -31.5166 C.3    1 LIG       0.20900
      2 C2        -85.8681  -11.9120  -29.8762 C.3    1 LIG       0.20900
      3 C3        -84.1632  -10.0734  -31.2495 C.3    1 LIG      -0.03300
      4 C4        -84.3633  -11.8366  -29.6902 C.3    1 LIG      -0.03300
      5 N1        -86.1944  -11.4277  -31.2519 N.4    1 LIG      -0.45600
      6 O1        -83.8959  -10.5043  -29.9131 O.3    1 LIG      -0.27400
      7 H1        -86.1867   -9.3785  -30.8409 H      1 LIG       0.09000
      8 H2        -85.8901   -9.8098  -32.5555 H      1 LIG       0.09000
      9 H3        -86.2462  -12.9340  -29.7895 H      1 LIG       0.09000
     10 H4        -86.3989  -11.2558  -29.1793 H      1 LIG       0.09000
     11 H5        -83.6304  -10.7186  -31.9581 H      1 LIG       0.09000
     12 H6        -83.7583   -9.0622  -31.3574 H      1 LIG       0.09000
     13 H7        -84.1030  -12.1105  -28.6630 H      1 LIG       0.09000
     14 H8        -83.8374  -12.5277  -30.3599 H      1 LIG       0.09000
     15 H9        -87.2149  -11.4294  -31.3850 H      1 LIG       0.32900
     16 H10       -85.8194  -12.0869  -31.9485 H      1 LIG       0.32900
@<TRIPOS>BOND
      1       1       3 1
      2       1       5 1
      3       2       4 1
      4       2       5 1
      5       3       6 1
      6       4       6 1
      7       1       7 1
      8       1       8 1
      9       2       9 1
     10       2      10 1
     11       3      11 1
     12       3      12 1
     13       4      13 1
     14       4      14 1
     15       5      15 1
     16       5      16 1
@<TRIPOS>ALT_TYPE
CGenFF_4.0_ALT_TYPE_SET
CGenFF_4.0 1 CG324 2 CG324 3 CG321 4 CG321 5 NG3P2 6 OG3C61 7 HGA2 8 HGA2 9 HGA2 10 HGA2 11 HGA2 12 HGA2 13 HGA2 14 HGA2 15 HGP2 16 HGP2
@<TRIPOS>MOLECULE
morpholine
 16 16 0 0 0
****
USER_CHARGES
INVALID_CHARGES
Pose:  16 Cluster:  16 Fr_nu: 793349 TotEn:   -23.52
@<TRIPOS>ATOM
      1 C1        -84.5751  -11.5566  -31.0073 C.3    1 LIG       0.20900
      2 C2        -84.2548   -9.7312  -32.6615 C.3    1 LIG       0.20900
      3 C3        -85.4085  -10.5864  -30.1895 C.3    1 LIG      -0.03300
      4 C4        -85.1046   -8.8508  -31.7629 C.3    1 LIG      -0.03300
      5 N1        -84.6612  -11.1528  -32.4436 N.4    1 LIG      -0.45600
      6 O1        -84.9634   -9.2439  -30.3959 O.3    1 LIG      -0.27400
      7 H1        -83.5156  -11.5167  -30.7338 H      1 LIG       0.09000
      8 H2        -84.9428  -12.5835  -30.9325 H      1 LIG       0.09000
      9 H3        -84.4014   -9.5065  -33.7212 H      1 LIG       0.09000
     10 H4        -83.1918   -9.6673  -32.4085 H      1 LIG       0.09000
     11 H5        -86.4750  -10.6623  -30.4323 H      1 LIG       0.09000
     12 H6        -85.2973  -10.8108  -29.1239 H      1 LIG       0.09000
     13 H7        -84.7736   -7.8106  -31.8434 H      1 LIG       0.09000
     14 H8        -86.1631   -8.8838  -32.0476 H      1 LIG       0.09000
     15 H9        -84.0674  -11.7722  -33.0119 H      1 LIG       0.32900
     16 H10       -85.6222  -11.2939  -32.7855 H      1 LIG       0.32900
@<TRIPOS>BOND
      1       1       3 1
      2       1       5 1
      3       2       4 1
      4       2       5 1
      5       3       6 1
      6       4       6 1
      7       1       7 1
      8       1       8 1
      9       2       9 1
     10       2      10 1
     11       3      11 1
     12       3      12 1
     13       4      13 1
     14       4      14 1
     15       5      15 1
     16       5      16 1
@<TRIPOS>ALT_TYPE
CGenFF_4.0_ALT_TYPE_SET
CGenFF_4.0 1 CG324 2 CG324 3 CG321 4 CG321 5 NG3P2 6 OG3C61 7 HGA2 8 HGA2 9 HGA2 10 HGA2 11 HGA2 12 HGA2 13 HGA2 14 HGA2 15 HGP2 16 HGP2
@<TRIPOS>MOLECULE
morpholine
 16 16 0 0 0
****
USER_CHARGES
INVALID_CHARGES
Pose:  17 Cluster:  17 Fr_nu: 314804 TotEn:   -23.42
@<TRIPOS>ATOM
      1 C1        -83.8162   -9.1052  -32.4800 C.3    1 LIG       0.20900
      2 C2        -84.2424  -10.9964  -30.9267 C.3    1 LIG       0.20900
      3 C3        -83.5077   -8.2538  -31.2615 C.3    1 LIG      -0.03300
      4 C4        -83.9122  -10.0525  -29.7844 C.3    1 LIG      -0.03300
      5 N1        -83.5132  -10.5297  -32.1449 N.4    1 LIG      -0.45600
      6 O1        -84.2532   -8.7079  -30.1295 O.3    1 LIG      -0.27400
      7 H1        -84.8769   -9.0654  -32.7485 H      1 LIG       0.09000
      8 H2        -83.2011   -8.8328  -33.3419 H      1 LIG       0.09000
      9 H3        -83.9209  -12.0213  -30.7240 H      1 LIG       0.09000
     10 H4        -85.3084  -10.9801  -31.1745 H      1 LIG       0.09000
     11 H5        -82.4374   -8.2580  -31.0234 H      1 LIG       0.09000
     12 H6        -83.7977   -7.2159  -31.4528 H      1 LIG       0.09000
     13 H7        -84.4956  -10.3243  -28.8990 H      1 LIG       0.09000
     14 H8        -82.8517  -10.1041  -29.5101 H      1 LIG       0.09000
     15 H9        -83.7567  -11.1309  -32.9439 H      1 LIG       0.32900
     16 H10       -82.4994  -10.6443  -32.0061 H      1 LIG       0.32900
@<TRIPOS>BOND
      1       1       3 1
      2       1       5 1
      3       2       4 1
      4       2       5 1
      5       3       6 1
      6       4       6 1
      7       1       7 1
      8       1       8 1
      9       2       9 1
     10       2      10 1
     11       3      11 1
     12       3      12 1
     13       4      13 1
     14       4      14 1
     15       5      15 1
     16       5      16 1
@<TRIPOS>ALT_TYPE
CGenFF_4.0_ALT_TYPE_SET
CGenFF_4.0 1 CG324 2 CG324 3 CG321 4 CG321 5 NG3P2 6 OG3C61 7 HGA2 8 HGA2 9 HGA2 10 HGA2 11 HGA2 12 HGA2 13 HGA2 14 HGA2 15 HGP2 16 HGP2
@<TRIPOS>MOLECULE
morpholine
 16 16 0 0 0
****
USER_CHARGES
INVALID_CHARGES
Pose:  18 Cluster:  18 Fr_nu: 794015 TotEn:   -23.40
@<TRIPOS>ATOM
      1 C1        -83.0887   -9.8725  -30.7618 C.3    1 LIG       0.20900
      2 C2        -84.8016  -11.4211  -31.6774 C.3    1 LIG       0.20900
      3 C3        -83.4484   -8.9110  -31.8802 C.3    1 LIG      -0.03300
      4 C4        -85.0780  -10.3833  -32.7505 C.3    1 LIG      -0.03300
      5 N1        -84.2867  -10.7151  -30.4651 N.4    1 LIG      -0.45600
      6 O1        -83.8986   -9.6267  -33.0328 O.3    1 LIG      -0.27400
      7 H1        -82.2877  -10.5591  -31.0550 H      1 LIG       0.09000
      8 H2        -82.8169   -9.3520  -29.8396 H      1 LIG       0.09000
      9 H3        -85.7038  -11.9638  -31.3831 H      1 LIG       0.09000
     10 H4        -84.0228  -12.1268  -31.9831 H      1 LIG       0.09000
     11 H5        -84.2173   -8.1943  -31.5681 H      1 LIG       0.09000
     12 H6        -82.5637   -8.3369  -32.1730 H      1 LIG       0.09000
     13 H7        -85.3812  -10.8805  -33.6772 H      1 LIG       0.09000
     14 H8        -85.8889   -9.7052  -32.4586 H      1 LIG       0.09000
     15 H9        -84.0515  -11.4048  -29.7383 H      1 LIG       0.32900
     16 H10       -85.0318  -10.1281  -30.0643 H      1 LIG       0.32900
@<TRIPOS>BOND
      1       1       3 1
      2       1       5 1
      3       2       4 1
      4       2       5 1
      5       3       6 1
      6       4       6 1
      7       1       7 1
      8       1       8 1
      9       2       9 1
     10       2      10 1
     11       3      11 1
     12       3      12 1
     13       4      13 1
     14       4      14 1
     15       5      15 1
     16       5      16 1
@<TRIPOS>ALT_TYPE
CGenFF_4.0_ALT_TYPE_SET
CGenFF_4.0 1 CG324 2 CG324 3 CG321 4 CG321 5 NG3P2 6 OG3C61 7 HGA2 8 HGA2 9 HGA2 10 HGA2 11 HGA2 12 HGA2 13 HGA2 14 HGA2 15 HGP2 16 HGP2
@<TRIPOS>MOLECULE
morpholine
 16 16 0 0 0
****
USER_CHARGES
INVALID_CHARGES
Pose:  19 Cluster:  19 Fr_nu: 307260 TotEn:   -22.82
@<TRIPOS>ATOM
      1 C1        -82.5093   -9.0911  -31.2105 C.3    1 LIG       0.20900
      2 C2        -84.2367  -10.5481  -32.2420 C.3    1 LIG       0.20900
      3 C3        -83.6396   -8.2131  -30.7043 C.3    1 LIG      -0.03300
      4 C4        -85.2824   -9.5991  -31.6845 C.3    1 LIG      -0.03300
      5 N1        -83.0300  -10.4835  -31.3627 N.4    1 LIG      -0.45600
      6 O1        -84.7582   -8.2725  -31.5922 O.3    1 LIG      -0.27400
      7 H1        -82.1598   -8.7775  -32.1996 H      1 LIG       0.09000
      8 H2        -81.6697   -9.1292  -30.5113 H      1 LIG       0.09000
      9 H3        -84.5810  -11.5855  -32.2515 H      1 LIG       0.09000
     10 H4        -83.9101  -10.2525  -33.2440 H      1 LIG       0.09000
     11 H5        -83.9555   -8.4998  -29.6942 H      1 LIG       0.09000
     12 H6        -83.3074   -7.1710  -30.6613 H      1 LIG       0.09000
     13 H7        -86.1475   -9.5666  -32.3542 H      1 LIG       0.09000
     14 H8        -85.6390   -9.9230  -30.6993 H      1 LIG       0.09000
     15 H9        -82.2907  -11.0878  -31.7468 H      1 LIG       0.32900
     16 H10       -83.2563  -10.8714  -30.4361 H      1 LIG       0.32900
@<TRIPOS>BOND
      1       1       3 1
      2       1       5 1
      3       2       4 1
      4       2       5 1
      5       3       6 1
      6       4       6 1
      7       1       7 1
      8       1       8 1
      9       2       9 1
     10       2      10 1
     11       3      11 1
     12       3      12 1
     13       4      13 1
     14       4      14 1
     15       5      15 1
     16       5      16 1
@<TRIPOS>ALT_TYPE
CGenFF_4.0_ALT_TYPE_SET
CGenFF_4.0 1 CG324 2 CG324 3 CG321 4 CG321 5 NG3P2 6 OG3C61 7 HGA2 8 HGA2 9 HGA2 10 HGA2 11 HGA2 12 HGA2 13 HGA2 14 HGA2 15 HGP2 16 HGP2
@<TRIPOS>MOLECULE
morpholine
 16 16 0 0 0
****
USER_CHARGES
INVALID_CHARGES
Pose:  20 Cluster:  20 Fr_nu: 748304 TotEn:   -22.81
@<TRIPOS>ATOM
      1 C1        -86.3248  -10.1232  -31.4307 C.3    1 LIG       0.20900
      2 C2        -84.6906   -8.3104  -30.9679 C.3    1 LIG       0.20900
      3 C3        -85.4621  -10.5146  -32.6170 C.3    1 LIG      -0.03300
      4 C4        -83.9077   -8.7912  -32.1764 C.3    1 LIG      -0.03300
      5 N1        -85.4495   -9.4707  -30.4101 N.4    1 LIG      -0.45600
      6 O1        -84.7846   -9.3717  -33.1444 O.3    1 LIG      -0.27400
      7 H1        -87.0878   -9.3875  -31.7052 H      1 LIG       0.09000
      8 H2        -86.7933  -10.9893  -30.9557 H      1 LIG       0.09000
      9 H3        -84.0395   -7.9322  -30.1754 H      1 LIG       0.09000
     10 H4        -85.4322   -7.5518  -31.2374 H      1 LIG       0.09000
     11 H5        -84.7300  -11.2860  -32.3499 H      1 LIG       0.09000
     12 H6        -86.0923  -10.9216  -33.4140 H      1 LIG       0.09000
     13 H7        -83.4045   -7.9438  -32.6527 H      1 LIG       0.09000
     14 H8        -83.1363   -9.5185  -31.8960 H      1 LIG       0.09000
     15 H9        -86.0223   -9.1577  -29.6144 H      1 LIG       0.32900
     16 H10       -84.7904  -10.1626  -30.0265 H      1 LIG       0.32900
@<TRIPOS>BOND
      1       1       3 1
      2       1       5 1
      3       2       4 1
      4       2       5 1
      5       3       6 1
      6       4       6 1
      7       1       7 1
      8       1       8 1
      9       2       9 1
     10       2      10 1
     11       3      11 1
     12       3      12 1
     13       4      13 1
     14       4      14 1
     15       5      15 1
     16       5      16 1
@<TRIPOS>ALT_TYPE
CGenFF_4.0_ALT_TYPE_SET
CGenFF_4.0 1 CG324 2 CG324 3 CG321 4 CG321 5 NG3P2 6 OG3C61 7 HGA2 8 HGA2 9 HGA2 10 HGA2 11 HGA2 12 HGA2 13 HGA2 14 HGA2 15 HGP2 16 HGP2
@<TRIPOS>MOLECULE
morpholine
 16 16 0 0 0
****
USER_CHARGES
INVALID_CHARGES
Pose:  21 Cluster:  21 Fr_nu: 802781 TotEn:   -22.66
@<TRIPOS>ATOM
      1 C1        -87.8125   -8.1438  -30.8994 C.3    1 LIG       0.20900
      2 C2        -88.4064   -5.8744  -31.7168 C.3    1 LIG       0.20900
      3 C3        -87.0125   -7.4712  -29.7983 C.3    1 LIG      -0.03300
      4 C4        -87.5779   -5.3131  -30.5751 C.3    1 LIG      -0.03300
      5 N1        -88.9133   -7.2200  -31.3096 N.4    1 LIG      -0.45600
      6 O1        -86.5137   -6.2067  -30.2404 O.3    1 LIG      -0.27400
      7 H1        -87.2061   -8.3248  -31.7929 H      1 LIG       0.09000
      8 H2        -88.2743   -9.0766  -30.5650 H      1 LIG       0.09000
      9 H3        -89.2752   -5.2513  -31.9444 H      1 LIG       0.09000
     10 H4        -87.8070   -6.0259  -32.6200 H      1 LIG       0.09000
     11 H5        -87.6091   -7.3342  -28.8885 H      1 LIG       0.09000
     12 H6        -86.1505   -8.0924  -29.5355 H      1 LIG       0.09000
     13 H7        -87.1281   -4.3620  -30.8768 H      1 LIG       0.09000
     14 H8        -88.1908   -5.1217  -29.6861 H      1 LIG       0.09000
     15 H9        -89.4428   -7.6387  -32.0866 H      1 LIG       0.32900
     16 H10       -89.5847   -7.1169  -30.5358 H      1 LIG       0.32900
@<TRIPOS>BOND
      1       1       3 1
      2       1       5 1
      3       2       4 1
      4       2       5 1
      5       3       6 1
      6       4       6 1
      7       1       7 1
      8       1       8 1
      9       2       9 1
     10       2      10 1
     11       3      11 1
     12       3      12 1
     13       4      13 1
     14       4      14 1
     15       5      15 1
     16       5      16 1
@<TRIPOS>ALT_TYPE
CGenFF_4.0_ALT_TYPE_SET
CGenFF_4.0 1 CG324 2 CG324 3 CG321 4 CG321 5 NG3P2 6 OG3C61 7 HGA2 8 HGA2 9 HGA2 10 HGA2 11 HGA2 12 HGA2 13 HGA2 14 HGA2 15 HGP2 16 HGP2
@<TRIPOS>MOLECULE
morpholine
 16 16 0 0 0
****
USER_CHARGES
INVALID_CHARGES
Pose:  22 Cluster:  22 Fr_nu:  94354 TotEn:   -22.66
@<TRIPOS>ATOM
      1 C1        -83.4768  -10.0177  -31.4486 C.3    1 LIG       0.20900
      2 C2        -84.0866  -12.1395  -30.3097 C.3    1 LIG       0.20900
      3 C3        -84.4274   -9.3075  -30.5016 C.3    1 LIG      -0.03300
      4 C4        -85.0067  -11.3252  -29.4180 C.3    1 LIG      -0.03300
      5 N1        -82.9762  -11.2521  -30.7711 N.4    1 LIG      -0.45600
      6 O1        -85.4944  -10.1767  -30.1153 O.3    1 LIG      -0.27400
      7 H1        -83.9806  -10.3452  -32.3639 H      1 LIG       0.09000
      8 H2        -82.6068   -9.4047  -31.6987 H      1 LIG       0.09000
      9 H3        -83.6349  -12.9824  -29.7801 H      1 LIG       0.09000
     10 H4        -84.5989  -12.4936  -31.2098 H      1 LIG       0.09000
     11 H5        -83.9104   -8.9393  -29.6075 H      1 LIG       0.09000
     12 H6        -84.8718   -8.4425  -31.0038 H      1 LIG       0.09000
     13 H7        -85.8728  -11.9291  -29.1297 H      1 LIG       0.09000
     14 H8        -84.5025  -11.0094  -28.4968 H      1 LIG       0.09000
     15 H9        -82.3627  -11.7726  -31.4129 H      1 LIG       0.32900
     16 H10       -82.3860  -10.9911  -29.9686 H      1 LIG       0.32900
@<TRIPOS>BOND
      1       1       3 1
      2       1       5 1
      3       2       4 1
      4       2       5 1
      5       3       6 1
      6       4       6 1
      7       1       7 1
      8       1       8 1
      9       2       9 1
     10       2      10 1
     11       3      11 1
     12       3      12 1
     13       4      13 1
     14       4      14 1
     15       5      15 1
     16       5      16 1
@<TRIPOS>ALT_TYPE
CGenFF_4.0_ALT_TYPE_SET
CGenFF_4.0 1 CG324 2 CG324 3 CG321 4 CG321 5 NG3P2 6 OG3C61 7 HGA2 8 HGA2 9 HGA2 10 HGA2 11 HGA2 12 HGA2 13 HGA2 14 HGA2 15 HGP2 16 HGP2
@<TRIPOS>MOLECULE
morpholine
 16 16 0 0 0
****
USER_CHARGES
INVALID_CHARGES
Pose:  23 Cluster:  23 Fr_nu: 876266 TotEn:   -22.44
@<TRIPOS>ATOM
      1 C1        -86.1187  -10.8400  -30.7578 C.3    1 LIG       0.20900
      2 C2        -83.7099  -10.2701  -30.5485 C.3    1 LIG       0.20900
      3 C3        -86.1080  -10.1279  -32.0985 C.3    1 LIG      -0.03300
      4 C4        -83.8171   -9.5866  -31.8999 C.3    1 LIG      -0.03300
      5 N1        -84.7405  -11.3506  -30.4876 N.4    1 LIG      -0.45600
      6 O1        -85.1376   -9.0783  -32.1022 O.3    1 LIG      -0.27400
      7 H1        -86.3677  -10.1605  -29.9361 H      1 LIG       0.09000
      8 H2        -86.7944  -11.6994  -30.7508 H      1 LIG       0.09000
      9 H3        -82.7339  -10.7382  -30.3966 H      1 LIG       0.09000
     10 H4        -83.9281   -9.5827  -29.7251 H      1 LIG       0.09000
     11 H5        -85.9050  -10.8200  -32.9244 H      1 LIG       0.09000
     12 H6        -87.0864   -9.6735  -32.2835 H      1 LIG       0.09000
     13 H7        -83.1266   -8.7384  -31.9417 H      1 LIG       0.09000
     14 H8        -83.5552  -10.2666  -32.7194 H      1 LIG       0.09000
     15 H9        -84.7148  -11.7999  -29.5620 H      1 LIG       0.32900
     16 H10       -84.5066  -12.0900  -31.1650 H      1 LIG       0.32900
@<TRIPOS>BOND
      1       1       3 1
      2       1       5 1
      3       2       4 1
      4       2       5 1
      5       3       6 1
      6       4       6 1
      7       1       7 1
      8       1       8 1
      9       2       9 1
     10       2      10 1
     11       3      11 1
     12       3      12 1
     13       4      13 1
     14       4      14 1
     15       5      15 1
     16       5      16 1
@<TRIPOS>ALT_TYPE
CGenFF_4.0_ALT_TYPE_SET
CGenFF_4.0 1 CG324 2 CG324 3 CG321 4 CG321 5 NG3P2 6 OG3C61 7 HGA2 8 HGA2 9 HGA2 10 HGA2 11 HGA2 12 HGA2 13 HGA2 14 HGA2 15 HGP2 16 HGP2
@<TRIPOS>MOLECULE
morpholine
 16 16 0 0 0
****
USER_CHARGES
INVALID_CHARGES
Pose:  24 Cluster:  24 Fr_nu: 747388 TotEn:   -22.21
@<TRIPOS>ATOM
      1 C1        -85.0458  -10.2744  -31.1729 C.3    1 LIG       0.20900
      2 C2        -83.8235  -11.7903  -29.6305 C.3    1 LIG       0.20900
      3 C3        -83.8576   -9.3330  -31.0912 C.3    1 LIG      -0.03300
      4 C4        -82.6949  -10.7750  -29.6251 C.3    1 LIG      -0.03300
      5 N1        -84.5590  -11.6655  -30.9254 N.4    1 LIG      -0.45600
      6 O1        -83.2059   -9.4551  -29.8249 O.3    1 LIG      -0.27400
      7 H1        -85.7904  -10.0608  -30.3990 H      1 LIG       0.09000
      8 H2        -85.5168  -10.2621  -32.1594 H      1 LIG       0.09000
      9 H3        -83.4574  -12.8178  -29.5585 H      1 LIG       0.09000
     10 H4        -84.5516  -11.5954  -28.8369 H      1 LIG       0.09000
     11 H5        -83.1363   -9.5185  -31.8960 H      1 LIG       0.09000
     12 H6        -84.1990   -8.2976  -31.1882 H      1 LIG       0.09000
     13 H7        -82.1881  -10.7897  -28.6551 H      1 LIG       0.09000
     14 H8        -81.9449  -10.9991  -30.3933 H      1 LIG       0.09000
     15 H9        -85.3565  -12.3161  -30.9331 H      1 LIG       0.32900
     16 H10       -83.9482  -11.9611  -31.6999 H      1 LIG       0.32900
@<TRIPOS>BOND
      1       1       3 1
      2       1       5 1
      3       2       4 1
      4       2       5 1
      5       3       6 1
      6       4       6 1
      7       1       7 1
      8       1       8 1
      9       2       9 1
     10       2      10 1
     11       3      11 1
     12       3      12 1
     13       4      13 1
     14       4      14 1
     15       5      15 1
     16       5      16 1
@<TRIPOS>ALT_TYPE
CGenFF_4.0_ALT_TYPE_SET
CGenFF_4.0 1 CG324 2 CG324 3 CG321 4 CG321 5 NG3P2 6 OG3C61 7 HGA2 8 HGA2 9 HGA2 10 HGA2 11 HGA2 12 HGA2 13 HGA2 14 HGA2 15 HGP2 16 HGP2
@<TRIPOS>MOLECULE
morpholine
 16 16 0 0 0
****
USER_CHARGES
INVALID_CHARGES
Pose:  25 Cluster:  25 Fr_nu: 746003 TotEn:   -22.09
@<TRIPOS>ATOM
      1 C1        -84.1766  -11.5771  -30.9831 C.3    1 LIG       0.20900
      2 C2        -85.7206   -9.9663  -32.0750 C.3    1 LIG       0.20900
      3 C3        -83.2402  -10.4105  -30.7247 C.3    1 LIG      -0.03300
      4 C4        -84.7087   -8.8785  -31.7623 C.3    1 LIG      -0.03300
[truncated: 3,838,034 more chars]
