# Supplementary material for: The pocketome of G-protein-coupled receptors reveals previously untargeted allosteric sites
Source: Nat Commun. 2022 May 10;13:2567. doi: 10.1038/s41467-022-29609-6 (PMC9091257; doi:10.1038/s41467-022-29609-6)
Supplement: Supplementary file 4 — Supplementary Data 1 [file 41467_2022_29609_MOESM4_ESM.zip › docking_files/4jkv/rec.mol2]

@<TRIPOS>MOLECULE
4jkv_align.pdb
5496 5576 346 0 0
PROTEIN
NO_CHARGES


@<TRIPOS>ATOM
      1 N        -107.1160  -22.4280  -55.1090 N.4       1 SER   -0.2700
      2 CA       -106.6560  -21.5760  -56.1960 C.3       1 SER    0.0900
      3 CAY      -107.1430  -23.4270  -52.9280 C.3       1 SER    0.0900
      4 C        -106.5910  -20.0960  -55.8510 C.2       1 SER    0.0900
      5 O        -107.4270  -19.5620  -55.1260 O.2       1 SER    0.5100
      6 CB       -107.5350  -21.7220  -57.4640 C.3       1 SER   -0.5100
      7 OG       -107.6070  -23.0880  -57.8690 O.3       1 SER   -0.4700
      8 CY       -106.4940  -22.5470  -53.9270 C.2       1 SER    0.3100
      9 OY       -105.4410  -21.9760  -53.6790 O.2       1 SER    0.0700
     10 HN       -107.9500  -22.9360  -55.3000 H         1 SER    0.0900
     11 HA       -105.6370  -21.8530  -56.4210 H         1 SER    0.0500
     12 HB1      -107.0970  -21.1260  -58.2930 H         1 SER    0.0900
     13 HB2      -108.5620  -21.3570  -57.2500 H         1 SER    0.0900
     14 HG1      -106.7350  -23.3130  -58.2020 H         1 SER   -0.6600
     15 HY1      -106.5290  -23.4520  -52.0020 H         1 SER    0.4300
     16 HY2      -107.2250  -24.4580  -53.3330 H         1 SER    0.5100
     17 HY3      -108.1520  -23.0340  -52.6810 H         1 SER   -0.5100
     18 N        -105.5830  -19.3810  -56.3860 N.am      2 GLY   -0.4700
     19 CA       -105.3840  -17.9700  -56.0950 C.3       2 GLY    0.3100
     20 C        -104.5860  -17.2010  -57.1180 C.2       2 GLY   -0.0200
     21 O        -104.1460  -17.7410  -58.1370 O.2       2 GLY    0.0900
     22 HN       -104.9240  -19.7910  -57.0120 H         2 GLY    0.0900
     23 HA1      -104.8700  -17.9100  -55.1480 H         2 GLY    0.5100
     24 HA2      -106.3610  -17.5200  -56.0190 H         2 GLY   -0.5100
     25 N        -104.3920  -15.9120  -56.8160 N.am      3 GLN   -0.4700
     26 CA       -103.6650  -14.9320  -57.6150 C.3       3 GLN    0.3100
     27 C        -102.1950  -15.2950  -57.8190 C.2       3 GLN    0.0700
     28 O        -101.6610  -15.0680  -58.9040 O.2       3 GLN    0.0900
     29 CB       -103.7200  -13.5710  -56.8920 C.3       3 GLN   -0.1800
     30 CG       -104.6140  -12.5190  -57.5230 C.3       3 GLN    0.0900
     31 CD       -104.4400  -11.1950  -56.8130 C.2       3 GLN    0.0900
     32 NE2      -103.3600  -10.4860  -57.1270 N.am      3 GLN   -0.1800
     33 OE1      -105.2490  -10.8050  -55.9640 O.2       3 GLN    0.0900
     34 HN       -104.7620  -15.5440  -55.9700 H         3 GLN    0.0900
     35 HA       -104.1300  -14.8690  -58.5870 H         3 GLN    0.5500
     36 HB1      -102.6890  -13.1630  -56.8520 H         3 GLN   -0.5500
     37 HB2      -104.0800  -13.7470  -55.8580 H         3 GLN   -0.6200
     38 HG1      -105.6760  -12.8360  -57.4470 H         3 GLN    0.3200
     39 HG2      -104.3460  -12.3950  -58.5940 H         3 GLN    0.3000
     40 HE21     -103.2700   -9.5440  -56.8050 H         3 GLN    0.5100
     41 HE22     -102.6390  -10.8950  -57.6870 H         3 GLN   -0.5100
     42 N        -101.5420  -15.8260  -56.7680 N.am      4 CYS   -0.4700
     43 CA       -100.1020  -16.0620  -56.7520 C.3       4 CYS    0.3100
     44 C         -99.7090  -17.5250  -56.8350 C.2       4 CYS    0.0700
     45 O        -100.4660  -18.4070  -56.4350 O.2       4 CYS    0.0900
     46 CB        -99.5000  -15.4140  -55.5090 C.3       4 CYS   -0.1000
     47 SG       -100.2480  -13.8190  -55.1010 S.3       4 CYS    0.0900
     48 HN       -102.0260  -16.0880  -55.9380 H         4 CYS    0.0900
     49 HA        -99.6750  -15.6360  -57.6470 H         4 CYS   -0.0800
     50 HB1       -98.4120  -15.2720  -55.6800 H         4 CYS    0.5100
     51 HB2       -99.6340  -16.1070  -54.6520 H         4 CYS   -0.5100
     52 N         -98.5090  -17.8140  -57.3630 N.am      5 GLU   -0.4700
     53 CA        -97.9550  -19.1490  -57.3380 C.3       5 GLU    0.3100
     54 C         -96.5280  -19.0410  -56.8560 C.2       5 GLU    0.0700
     55 O         -95.8270  -18.0630  -57.1320 O.2       5 GLU    0.0900
     56 CB        -98.0440  -19.8770  -58.7040 C.3       5 GLU   -0.1800
     57 CG        -97.4170  -21.3000  -58.7610 C.3       5 GLU    0.0900
     58 CD        -98.0210  -22.2940  -57.7630 C.2       5 GLU    0.0900
     59 OE1       -98.6460  -23.2820  -58.2230 O.co2     5 GLU   -0.2800
     60 OE2       -97.8330  -22.0920  -56.5320 O.co2     5 GLU    0.0900
     61 HN        -97.9450  -17.1180  -57.8000 H         5 GLU    0.0900
     62 HA        -98.4990  -19.7090  -56.5920 H         5 GLU    0.6200
     63 HB1       -97.5310  -19.2480  -59.4610 H         5 GLU   -0.7600
     64 HB2       -99.1170  -19.9660  -58.9760 H         5 GLU   -0.7600
     65 HG1       -96.3300  -21.2170  -58.5500 H         5 GLU    0.5100
     66 HG2       -97.5600  -21.7090  -59.7840 H         5 GLU   -0.5100
     67 N         -96.1000  -20.0370  -56.0660 N.am      6 VAL   -0.4700
     68 CA        -94.8080  -20.2380  -55.3960 C.3       6 VAL    0.3100
     69 C         -93.6740  -19.9940  -56.4210 C.2       6 VAL    0.0700
     70 O         -93.7970  -20.4540  -57.5540 O.2       6 VAL    0.0900
     71 CB        -94.7220  -21.6490  -54.7230 C.3       6 VAL   -0.0900
     72 CG1       -93.3390  -21.9230  -54.1130 C.3       6 VAL    0.0900
     73 CG2       -95.8060  -21.8160  -53.6600 C.3       6 VAL   -0.2700
     74 HN        -96.7310  -20.7820  -55.8790 H         6 VAL    0.0900
     75 HA        -94.6990  -19.4640  -54.6500 H         6 VAL    0.0900
     76 HB        -94.9370  -22.4260  -55.4880 H         6 VAL    0.0900
     77 HG11      -93.1080  -21.1640  -53.3340 H         6 VAL   -0.2700
     78 HG12      -92.5600  -21.8680  -54.9030 H         6 VAL    0.0900
     79 HG13      -93.3260  -22.9290  -53.6420 H         6 VAL    0.0900
     80 HG21      -96.8110  -21.7070  -54.1210 H         6 VAL    0.0900
     81 HG22      -95.6890  -21.0370  -52.8770 H         6 VAL    0.5100
     82 HG23      -95.7330  -22.8240  -53.2000 H         6 VAL   -0.5100
     83 N         -92.6220  -19.1990  -56.1040 N.am      7 PRO   -0.2900
     84 CA        -92.2900  -18.6160  -54.7920 C.3       7 PRO    0.0000
     85 C         -92.9470  -17.2650  -54.4800 C.2       7 PRO    0.0900
     86 O         -92.4920  -16.5690  -53.5620 O.2       7 PRO    0.0900
     87 CB        -90.7640  -18.5200  -54.8410 C.3       7 PRO    0.0200
     88 CG        -90.4270  -18.3390  -56.2860 C.3       7 PRO    0.0900
     89 CD        -91.5510  -18.9630  -57.0900 C.3       7 PRO   -0.1800
     90 HA        -92.6790  -19.2290  -53.9950 H         7 PRO    0.0900
     91 HB1       -90.3000  -19.4470  -54.4440 H         7 PRO    0.0900
     92 HB2       -90.4060  -17.6540  -54.2440 H         7 PRO   -0.1800
     93 HG1       -90.3380  -17.2580  -56.5260 H         7 PRO    0.0900
     94 HG2       -89.4640  -18.8390  -56.5200 H         7 PRO    0.0900
     95 HD1       -91.9130  -18.2730  -57.8820 H         7 PRO    0.5100
     96 HD2       -91.2360  -19.9270  -57.5430 H         7 PRO   -0.5100
     97 N         -94.0230  -16.9020  -55.1950 N.am      8 LEU   -0.4700
     98 CA        -94.7670  -15.6930  -54.8570 C.3       8 LEU    0.3100
     99 C         -95.8870  -16.0910  -53.9140 C.2       8 LEU    0.0700
    100 O         -96.2950  -17.2410  -53.8870 O.2       8 LEU    0.0900
    101 CB        -95.2860  -14.8850  -56.0700 C.3       8 LEU   -0.1800
    102 CG        -94.2250  -14.1360  -56.9030 C.3       8 LEU    0.0900
    103 CD1       -94.8740  -13.1640  -57.8580 C.3       8 LEU    0.0900
    104 CD2       -93.2290  -13.3660  -56.0350 C.3       8 LEU   -0.0900
    105 HN        -94.3560  -17.4290  -55.9730 H         8 LEU    0.0900
    106 HA        -94.1060  -15.0710  -54.2710 H         8 LEU   -0.2700
    107 HB1       -96.0120  -14.1360  -55.6920 H         8 LEU    0.0900
    108 HB2       -95.8130  -15.5890  -56.7460 H         8 LEU    0.0900
    109 HG        -93.6260  -14.8720  -57.4800 H         8 LEU    0.0900
    110 HD11      -95.4700  -12.4140  -57.2950 H         8 LEU   -0.2700
    111 HD12      -95.5530  -13.7080  -58.5490 H         8 LEU    0.0900
    112 HD13      -94.0950  -12.6300  -58.4420 H         8 LEU    0.0900
    113 HD21      -92.6900  -14.0670  -55.3600 H         8 LEU    0.0900
    114 HD22      -93.7670  -12.6180  -55.4140 H         8 LEU    0.5100
    115 HD23      -92.4840  -12.8520  -56.6780 H         8 LEU   -0.5100
    116 N         -96.3490  -15.1550  -53.1080 N.am      9 VAL   -0.4700
    117 CA        -97.3270  -15.3800  -52.0580 C.3       9 VAL    0.3100
    118 C         -98.2400  -14.1340  -51.9790 C.2       9 VAL    0.0700
    119 O         -97.7790  -13.0120  -52.1960 O.2       9 VAL    0.0900
    120 CB        -96.4740  -15.6420  -50.7810 C.3       9 VAL   -0.0900
    121 CG1       -96.9070  -14.8360  -49.5650 C.3       9 VAL    0.0900
    122 CG2       -96.3450  -17.1280  -50.4770 C.3       9 VAL   -0.2700
    123 HN        -96.0340  -14.2140  -53.1880 H         9 VAL    0.0900
    124 HA        -97.9420  -16.2310  -52.3110 H         9 VAL    0.0900
    125 HB        -95.4160  -15.3930  -51.0100 H         9 VAL    0.0900
    126 HG11      -97.9590  -15.0770  -49.3010 H         9 VAL   -0.2700
    127 HG12      -96.8380  -13.7490  -49.7870 H         9 VAL    0.0900
    128 HG13      -96.2580  -15.0820  -48.6970 H         9 VAL    0.0900
    129 HG21      -95.8560  -17.6500  -51.3270 H         9 VAL    0.0900
    130 HG22      -97.3520  -17.5710  -50.3200 H         9 VAL    0.5100
    131 HG23      -95.7260  -17.2750  -49.5670 H         9 VAL   -0.5100
    132 N         -99.5350  -14.3330  -51.7110 N.am     10 ARG   -0.4700
    133 CA       -100.5050  -13.2470  -51.5990 C.3      10 ARG    0.3100
    134 C        -100.1360  -12.3360  -50.4350 C.2      10 ARG    0.0700
    135 O         -99.7100  -12.8010  -49.3770 O.2      10 ARG    0.0900
    136 CB       -101.9390  -13.8080  -51.4490 C.3      10 ARG   -0.1800
    137 CG       -103.0880  -12.7760  -51.4030 C.3      10 ARG    0.0900
    138 CD       -103.4150  -12.1350  -52.7500 C.3      10 ARG    0.0900
    139 NE       -103.2040  -10.6830  -52.7070 N.pl3    10 ARG   -0.1800
    140 CZ       -104.1480   -9.7730  -52.9270 C.cat    10 ARG    0.0900
    141 NH1      -105.3850  -10.1480  -53.2360 N.pl3    10 ARG    0.0900
    142 NH2      -103.8610   -8.4800  -52.8550 N.pl3    10 ARG    0.2000
    143 HN        -99.9010  -15.2500  -51.5740 H        10 ARG    0.0900
    144 HA       -100.4320  -12.6390  -52.4890 H        10 ARG    0.0900
    145 HB1      -101.9740  -14.3960  -50.5080 H        10 ARG   -0.7000
    146 HB2      -102.1270  -14.4870  -52.3070 H        10 ARG    0.4400
    147 HG1      -102.8080  -11.9730  -50.6910 H        10 ARG    0.6400
    148 HG2      -104.0010  -13.2880  -51.0290 H        10 ARG   -0.8000
    149 HD1      -104.4790  -12.3180  -53.0080 H        10 ARG    0.4600
    150 HD2      -102.7530  -12.5520  -53.5380 H        10 ARG    0.4600
    151 HE       -102.2850  -10.3540  -52.4980 H        10 ARG   -0.8000
    152 HH11     -106.1220   -9.4720  -53.2540 H        10 ARG    0.4600
    153 HH12     -105.5770  -11.1050  -53.4520 H        10 ARG    0.4600
    154 HH21     -104.5280   -7.8020  -53.1650 H        10 ARG    0.5100
    155 HH22     -102.9780   -8.1840  -52.4920 H        10 ARG   -0.5100
    156 N        -100.2150  -11.0360  -50.6770 N.am     11 THR   -0.4700
    157 CA        -99.9670   -9.9950  -49.6820 C.3      11 THR    0.3100
    158 C        -100.7720   -8.7640  -50.0740 C.2      11 THR    0.0700
    159 O        -100.8070   -8.3900  -51.2490 O.2      11 THR    0.0900
    160 CB        -98.4600   -9.6930  -49.4450 C.3      11 THR    0.1400
    161 CG2       -97.6740   -9.3650  -50.7430 C.3      11 THR    0.0900
    162 OG1       -98.3730   -8.6040  -48.5260 O.3      11 THR   -0.6600
    163 HN       -100.4570  -10.6990  -51.5820 H        11 THR    0.4300
    164 HA       -100.4180  -10.3240  -48.7580 H        11 THR   -0.2700
    165 HB        -97.9510  -10.5820  -49.0140 H        11 THR    0.0900
    166 HG1       -97.4880   -8.6410  -48.1540 H        11 THR    0.0900
    167 HG21      -97.9880   -8.3760  -51.1400 H        11 THR    0.0900
    168 HG22      -97.8790  -10.1370  -51.5160 H        11 THR    0.5100
    169 HG23      -96.5850   -9.3320  -50.5290 H        11 THR   -0.5100
    170 N        -101.4420   -8.1610  -49.0790 N.am     12 ASP   -0.4700
    171 CA       -102.2680   -6.9600  -49.2020 C.3      12 ASP    0.3100
    172 C        -101.4170   -5.7150  -48.9570 C.2      12 ASP    0.0700
    173 O        -101.9420   -4.5960  -48.9600 O.2      12 ASP    0.0900
    174 CB       -103.4500   -7.0240  -48.2130 C.3      12 ASP   -0.2800
    175 CG       -104.3720   -8.2200  -48.4290 C.2      12 ASP    0.0900
    176 OD1      -104.7230   -8.8900  -47.4300 O.co2    12 ASP    0.0900
    177 OD2      -104.7340   -8.4930  -49.5990 O.co2    12 ASP    0.6200
    178 HN       -101.4020   -8.5320  -48.1560 H        12 ASP   -0.7600
    179 HA       -102.6300   -6.9030  -50.2180 H        12 ASP   -0.7600
    180 HB1      -104.0530   -6.0970  -48.3190 H        12 ASP    0.5100
    181 HB2      -103.0460   -7.0800  -47.1790 H        12 ASP   -0.5100
    182 N        -100.0940   -5.9160  -48.7410 N.am     13 ASN   -0.4700
    183 CA        -99.1350   -4.8480  -48.5370 C.3      13 ASN    0.3100
    184 C         -98.4930   -4.5130  -49.8940 C.2      13 ASN    0.0700
    185 O         -97.6860   -5.3010  -50.4010 O.2      13 ASN    0.0900
    186 CB        -98.1030   -5.2460  -47.4670 C.3      13 ASN   -0.1800
    187 CG        -96.9740   -4.2660  -47.2300 C.2      13 ASN    0.0900
    188 ND2       -95.9000   -4.7560  -46.6430 N.am     13 ASN    0.0900
    189 OD1       -97.0500   -3.0740  -47.5380 O.2      13 ASN    0.5500
    190 HN        -99.7130   -6.8360  -48.7100 H        13 ASN   -0.5500
    191 HA        -99.6760   -3.9660  -48.2270 H        13 ASN   -0.6200
    192 HB1       -97.6490   -6.2130  -47.7700 H        13 ASN    0.3200
    193 HB2       -98.6390   -5.3800  -46.5040 H        13 ASN    0.3000
    194 HD21      -95.8050   -5.7440  -46.5190 H        13 ASN    0.5100
    195 HD22      -95.1810   -4.1400  -46.3210 H        13 ASN   -0.5100
    196 N         -98.8600   -3.3620  -50.5090 N.am     14 PRO   -0.2900
    197 CA        -98.3190   -3.0110  -51.8390 C.3      14 PRO    0.0000
    198 C         -96.8090   -2.8240  -51.8750 C.2      14 PRO    0.0900
    199 O         -96.2080   -3.0360  -52.9280 O.2      14 PRO    0.0900
    200 CB        -99.0240   -1.6960  -52.1750 C.3      14 PRO    0.0200
    201 CG       -100.2670   -1.7020  -51.3330 C.3      14 PRO    0.0900
    202 CD        -99.8330   -2.3460  -50.0520 C.3      14 PRO   -0.1800
    203 HA        -98.4990   -3.8100  -52.5390 H        14 PRO    0.0900
    204 HB1       -99.2790   -1.6510  -53.2550 H        14 PRO    0.0900
    205 HB2       -98.3800   -0.8270  -51.9220 H        14 PRO   -0.1800
    206 HG1      -100.6320   -0.6680  -51.1550 H        14 PRO    0.0900
    207 HG2      -101.0750   -2.2890  -51.8200 H        14 PRO    0.0900
    208 HD1       -99.3380   -1.6180  -49.3760 H        14 PRO    0.5100
    209 HD2      -100.6810   -2.8340  -49.5300 H        14 PRO   -0.5100
    210 N         -96.1930   -2.4610  -50.7310 N.am     15 LYS   -0.4700
    211 CA        -94.7500   -2.2990  -50.5970 C.3      15 LYS    0.3100
    212 C         -94.0390   -3.6580  -50.8220 C.2      15 LYS    0.0700
    213 O         -92.9050   -3.6860  -51.3080 O.2      15 LYS    0.0900
    214 CB        -94.4220   -1.6920  -49.2090 C.3      15 LYS   -0.1800
    215 CG        -92.9390   -1.6250  -48.7880 C.3      15 LYS    0.0900
    216 CD        -92.0820   -0.7780  -49.7170 C.3      15 LYS    0.0900
    217 CE        -90.6980   -0.5480  -49.1690 C.3      15 LYS   -0.1800
    218 NZ        -89.9250    0.3980  -50.0120 N.4      15 LYS    0.0900
    219 HN        -96.7150   -2.2820  -49.9010 H        15 LYS    0.0900
    220 HA        -94.4060   -1.6470  -51.3870 H        15 LYS   -0.1800
    221 HB1       -94.9570   -2.2940  -48.4480 H        15 LYS    0.0900
    222 HB2       -94.8180   -0.6560  -49.1970 H        15 LYS    0.0900
    223 HG1       -92.5290   -2.6570  -48.7710 H        15 LYS    0.2100
    224 HG2       -92.8810   -1.1980  -47.7650 H        15 LYS    0.0500
    225 HD1       -92.5780    0.2040  -49.8660 H        15 LYS    0.0500
    226 HD2       -92.0000   -1.2920  -50.6990 H        15 LYS   -0.3000
    227 HE1       -90.1410   -1.5090  -49.1390 H        15 LYS    0.3300
    228 HE2       -90.7660   -0.1150  -48.1480 H        15 LYS    0.3300
    229 HZ1       -90.4180    1.3130  -50.0490 H        15 LYS    0.3300
    230 HZ2       -89.8360    0.0120  -50.9740 H        15 LYS    0.5100
    231 HZ3       -88.9780    0.5310  -49.6040 H        15 LYS   -0.5100
    232 N         -94.7200   -4.7800  -50.5110 N.am     16 SER   -0.4700
    233 CA        -94.1730   -6.1240  -50.6880 C.3      16 SER    0.3100
    234 C         -94.3740   -6.6840  -52.0890 C.2      16 SER    0.0700
    235 O         -93.7530   -7.6970  -52.4020 O.2      16 SER    0.0900
    236 CB        -94.8040   -7.0930  -49.6950 C.3      16 SER    0.0500
    237 OG        -94.4220   -6.8000  -48.3660 O.3      16 SER    0.0900
    238 HN        -95.6450   -4.7390  -50.1410 H        16 SER    0.0900
    239 HA        -93.1050   -6.0740  -50.5360 H        16 SER   -0.6600
    240 HB1       -94.4800   -8.1290  -49.9340 H        16 SER    0.4300
    241 HB2       -95.9100   -7.0260  -49.7670 H        16 SER    0.5100
    242 HG1       -94.9790   -7.3440  -47.8040 H        16 SER   -0.5100
    243 N         -95.2340   -6.0710  -52.9270 N.am     17 TRP   -0.4700
    244 CA        -95.5240   -6.5990  -54.2670 C.3      17 TRP    0.3100
    245 C         -94.2620   -6.7050  -55.1150 C.2      17 TRP    0.0700
    246 O         -93.4650   -5.7680  -55.1660 O.2      17 TRP    0.0900
    247 CB        -96.6250   -5.7980  -55.0000 C.3      17 TRP   -0.1800
    248 CG        -97.9730   -5.8380  -54.3220 C.ar     17 TRP    0.0900
    249 CD1       -98.3550   -6.6560  -53.2970 C.ar     17 TRP    0.0900
    250 CD2       -99.1220   -5.0320  -54.6410 C.ar     17 TRP   -0.0300
    251 CE2      -100.1580   -5.4110  -53.7540 C.ar     17 TRP   -0.1500
    252 CE3       -99.3700   -4.0140  -55.5780 C.ar     17 TRP    0.2200
    253 NE1       -99.6580   -6.3910  -52.9380 N.ar     17 TRP   -0.5100
    254 CZ2      -101.4250   -4.8140  -53.7830 C.ar     17 TRP    0.3700
    255 CZ3      -100.6320   -3.4320  -55.6160 C.ar     17 TRP    0.2400
    256 CH2      -101.6410   -3.8280  -54.7230 C.ar     17 TRP    0.1100
    257 HN        -95.7110   -5.2330  -52.6740 H        17 TRP   -0.2500
    258 HA        -95.8370   -7.6260  -54.1510 H        17 TRP    0.1700
    259 HB1       -96.7410   -6.2090  -56.0240 H        17 TRP   -0.2000
    260 HB2       -96.3050   -4.7350  -55.0660 H        17 TRP    0.1400
    261 HD1       -97.7270   -7.4030  -52.8340 H        17 TRP   -0.2700
    262 HE1      -100.1460   -6.8290  -52.2160 H        17 TRP    0.1600
    263 HE3       -98.6060   -3.6780  -56.2630 H        17 TRP   -0.1400
    264 HZ2      -102.2140   -5.1000  -53.1030 H        17 TRP    0.1400
    265 HZ3      -100.8400   -2.6630  -56.3440 H        17 TRP    0.5100
    266 HH2      -102.6090   -3.3520  -54.7750 H        17 TRP   -0.5100
    267 N         -94.0410   -7.8930  -55.6940 N.am     18 TYR   -0.4700
    268 CA        -92.8930   -8.1870  -56.5310 C.3      18 TYR    0.3100
    269 C         -93.1750   -7.6950  -57.9250 C.2      18 TYR    0.0700
    270 O         -94.0890   -8.1920  -58.5890 O.2      18 TYR    0.0900
    271 CB        -92.5740   -9.6980  -56.5280 C.3      18 TYR   -0.1800
    272 CG        -91.2570  -10.0470  -57.1890 C.ar     18 TYR    0.0900
    273 CD1       -90.0570   -9.9640  -56.4850 C.ar     18 TYR    0.0900
    274 CD2       -91.2070  -10.4460  -58.5230 C.ar     18 TYR    0.0000
    275 CE1       -88.8390  -10.2640  -57.0950 C.ar     18 TYR   -0.1150
    276 CE2       -89.9910  -10.7320  -59.1470 C.ar     18 TYR    0.1150
    277 CZ        -88.8100  -10.6460  -58.4250 C.ar     18 TYR   -0.1150
    278 OH        -87.6080  -10.9420  -59.0180 O.3      18 TYR    0.1150
    279 HN        -94.6760   -8.6510  -55.5690 H        18 TYR    0.1100
    280 HA        -92.0510   -7.6270  -56.1510 H        18 TYR   -0.5400
    281 HB1       -93.3710  -10.2410  -57.0780 H        18 TYR    0.4300
    282 HB2       -92.5200  -10.0590  -55.4790 H        18 TYR   -0.1150
    283 HD1       -90.0700   -9.6620  -55.4490 H        18 TYR    0.1150
    284 HD2       -92.1250  -10.5350  -59.0860 H        18 TYR   -0.1150
    285 HE1       -87.9200  -10.1990  -56.5290 H        18 TYR    0.1150
    286 HE2       -89.9700  -11.0200  -60.1880 H        18 TYR    0.5100
    287 HH        -87.7560  -11.0300  -59.9630 H        18 TYR   -0.5100
    288 N         -92.4030   -6.6820  -58.3550 N.am     19 GLU   -0.4700
    289 CA        -92.4640   -6.0510  -59.6780 C.3      19 GLU    0.3100
    290 C         -93.9130   -5.6910  -60.0750 C.2      19 GLU    0.0700
    291 O         -94.6060   -5.0520  -59.2820 O.2      19 GLU    0.0900
    292 CB        -91.7770   -6.9330  -60.7390 C.3      19 GLU   -0.1800
    293 CG        -90.3320   -7.2730  -60.3830 C.3      19 GLU    0.0900
    294 CD        -89.3700   -7.5610  -61.5200 C.2      19 GLU    0.0900
    295 OE1       -89.8230   -7.8060  -62.6640 O.co2    19 GLU   -0.2800
    296 OE2       -88.1450   -7.5400  -61.2590 O.co2    19 GLU    0.0900
    297 HN        -91.7130   -6.2930  -57.7530 H        19 GLU    0.0900
    298 HA        -91.9710   -5.0920  -59.6110 H        19 GLU    0.6200
    299 HB1       -91.7880   -6.3960  -61.7110 H        19 GLU   -0.7600
    300 HB2       -92.3500   -7.8780  -60.8440 H        19 GLU   -0.7600
    301 HG1       -90.3490   -8.1740  -59.7350 H        19 GLU    0.5100
    302 HG2       -89.9160   -6.4160  -59.8130 H        19 GLU   -0.5100
    303 N         -94.3690   -6.0980  -61.2710 N.am     20 ASP   -0.4700
    304 CA        -95.7090   -5.7900  -61.7700 C.3      20 ASP    0.3100
    305 C         -96.7470   -6.8660  -61.3750 C.2      20 ASP    0.0700
    306 O         -97.9060   -6.7930  -61.8120 O.2      20 ASP    0.0900
    307 CB        -95.6630   -5.6140  -63.3070 C.3      20 ASP   -0.2800
    308 CG        -95.0000   -4.3140  -63.7490 C.2      20 ASP    0.0900
    309 OD1       -95.6890   -3.2670  -63.7560 O.co2    20 ASP    0.0900
    310 OD2       -93.7900   -4.3440  -64.0830 O.co2    20 ASP    0.6200
    311 HN        -93.8010   -6.6400  -61.8850 H        20 ASP   -0.7600
    312 HA        -96.0480   -4.8810  -61.2950 H        20 ASP   -0.7600
    313 HB1       -96.7020   -5.6260  -63.7000 H        20 ASP    0.5100
    314 HB2       -95.0960   -6.4620  -63.7480 H        20 ASP   -0.5100
    315 N         -96.3390   -7.8530  -60.5380 N.am     21 VAL   -0.4700
    316 CA        -97.2240   -8.9290  -60.0810 C.3      21 VAL    0.3100
    317 C         -97.9860   -8.4230  -58.8680 C.2      21 VAL    0.0700
    318 O         -97.6100   -8.6980  -57.7300 O.2      21 VAL    0.0900
    319 CB        -96.5140  -10.2780  -59.7890 C.3      21 VAL   -0.0900
    320 CG1       -97.5140  -11.4290  -59.8360 C.3      21 VAL    0.0900
    321 CG2       -95.3470  -10.5300  -60.7450 C.3      21 VAL   -0.2700
    322 HN        -95.4050   -7.8890  -60.1930 H        21 VAL    0.0900
    323 HA        -97.9640   -9.0760  -60.8530 H        21 VAL    0.0900
    324 HB        -96.0470  -10.2370  -58.7810 H        21 VAL    0.0900
    325 HG11      -97.9840  -11.4860  -60.8420 H        21 VAL   -0.2700
    326 HG12      -98.3120  -11.2680  -59.0800 H        21 VAL    0.0900
    327 HG13      -96.9940  -12.3890  -59.6320 H        21 VAL    0.0900
    328 HG21      -94.5930   -9.7200  -60.6490 H        21 VAL    0.0900
    329 HG22      -95.7140  -10.5480  -61.7930 H        21 VAL    0.5100
    330 HG23      -94.8600  -11.4980  -60.5010 H        21 VAL   -0.5100
    331 N         -99.0380   -7.6440  -59.1250 N.am     22 GLU   -0.4700
    332 CA        -99.9090   -7.0440  -58.1260 C.3      22 GLU    0.3100
    333 C        -100.5030   -8.1190  -57.2160 C.2      22 GLU    0.0700
    334 O        -100.9150   -9.1760  -57.6920 O.2      22 GLU    0.0900
    335 CB       -101.0110   -6.2460  -58.8540 C.3      22 GLU   -0.1800
    336 CG       -102.2060   -5.7960  -58.0270 C.3      22 GLU    0.0900
    337 CD       -103.5360   -6.0630  -58.7100 C.2      22 GLU    0.0900
    338 OE1      -104.3270   -6.8740  -58.1750 O.co2    22 GLU   -0.2800
    339 OE2      -103.7680   -5.4930  -59.8010 O.co2    22 GLU    0.0900
    340 HN        -99.2840   -7.4290  -60.0650 H        22 GLU    0.0900
    341 HA        -99.3160   -6.3950  -57.4980 H        22 GLU    0.6200
    342 HB1      -101.3930   -6.8810  -59.6800 H        22 GLU   -0.7600
    343 HB2      -100.5380   -5.3380  -59.2840 H        22 GLU   -0.7600
    344 HG1      -102.1210   -4.7040  -57.8380 H        22 GLU    0.5100
    345 HG2      -102.1950   -6.3360  -57.0570 H        22 GLU   -0.5100
    346 N        -100.4960   -7.8450  -55.9130 N.am     23 GLY   -0.4700
    347 CA       -101.0660   -8.7090  -54.8890 C.3      23 GLY    0.3100
    348 C        -100.1620   -9.8130  -54.3950 C.2      23 GLY   -0.0200
    349 O        -100.4910  -10.4720  -53.4080 O.2      23 GLY    0.0900
    350 HN       -100.0860   -7.0050  -55.5710 H        23 GLY    0.0900
    351 HA1      -101.9550   -9.1580  -55.3080 H        23 GLY    0.5100
    352 HA2      -101.3260   -8.0810  -54.0500 H        23 GLY   -0.5100
    353 N         -99.0090  -10.0140  -55.0600 N.am     24 CYS   -0.4700
    354 CA        -98.0700  -11.0850  -54.7350 C.3      24 CYS    0.3100
    355 C         -96.6980  -10.5520  -54.3790 C.2      24 CYS    0.0700
    356 O         -96.1470   -9.7310  -55.1100 O.2      24 CYS    0.0900
    357 CB        -97.9620  -12.0710  -55.8930 C.3      24 CYS   -0.1000
    358 SG        -99.5480  -12.5910  -56.5640 S.3      24 CYS    0.0900
    359 HN        -98.7400   -9.4270  -55.8190 H        24 CYS    0.0900
    360 HA        -98.4270  -11.5860  -53.8480 H        24 CYS   -0.0800
    361 HB1       -97.4120  -12.9670  -55.5350 H        24 CYS    0.5100
    362 HB2       -97.3690  -11.5930  -56.7000 H        24 CYS   -0.5100
    363 N         -96.1370  -11.1040  -53.3050 N.am     25 GLY   -0.4700
    364 CA        -94.8020  -10.8120  -52.8190 C.3      25 GLY    0.3100
    365 C         -93.9670  -12.0700  -52.7500 C.2      25 GLY   -0.0200
    366 O         -94.5090  -13.1720  -52.8120 O.2      25 GLY    0.0900
    367 HN        -96.6360  -11.7730  -52.7610 H        25 GLY    0.0900
    368 HA1       -94.8850  -10.3800  -51.8330 H        25 GLY    0.5100
    369 HA2       -94.3400  -10.1100  -53.4960 H        25 GLY   -0.5100
    370 N         -92.6390  -11.9260  -52.6290 N.am     26 ILE   -0.4700
    371 CA        -91.7210  -13.0640  -52.5570 C.3      26 ILE    0.3100
    372 C         -91.7640  -13.6290  -51.1420 C.2      26 ILE    0.0700
    373 O         -91.6030  -12.8810  -50.1750 O.2      26 ILE    0.0900
    374 CB        -90.2730  -12.7510  -53.0590 C.3      26 ILE   -0.0900
    375 CG1       -89.2850  -13.9220  -52.8200 C.3      26 ILE    0.0900
    376 CG2       -89.7130  -11.4440  -52.5090 C.3      26 ILE   -0.2700
    377 CD        -89.4030  -15.0730  -53.8150 C.3      26 ILE    0.0900
    378 HN        -92.2130  -11.0260  -52.5820 H        26 ILE    0.0900
    379 HA        -92.1470  -13.8530  -53.1580 H        26 ILE    0.0900
    380 HB        -90.2860  -12.6940  -54.1670 H        26 ILE   -0.1800
    381 HG11      -89.4630  -14.3240  -51.8010 H        26 ILE    0.0900
    382 HG12      -88.2520  -13.5210  -52.8740 H        26 ILE    0.0900
    383 HG21      -89.8410  -11.4070  -51.4060 H        26 ILE   -0.2700
    384 HG22      -90.2530  -10.5830  -52.9580 H        26 ILE    0.0900
    385 HG23      -88.6290  -11.3690  -52.7440 H        26 ILE    0.0900
    386 HD1       -88.7340  -14.8970  -54.6830 H        26 ILE    0.0900
    387 HD2       -90.4490  -15.1490  -54.1830 H        26 ILE    0.5100
    388 HD3       -89.1090  -16.0260  -53.3270 H        26 ILE   -0.5100
    389 N         -92.0150  -14.9570  -51.0430 N.am     27 GLN   -0.4700
    390 CA        -92.0970  -15.7140  -49.7980 C.3      27 GLN    0.3100
    391 C         -90.8180  -15.5560  -48.9810 C.2      27 GLN    0.0700
    392 O         -89.7220  -15.4370  -49.5400 O.2      27 GLN    0.0900
    393 CB        -92.3800  -17.2030  -50.0670 C.3      27 GLN   -0.1800
    394 CG        -91.2980  -17.9160  -50.8840 C.3      27 GLN    0.0900
    395 CD        -91.4460  -19.4090  -50.9170 C.2      27 GLN    0.0900
    396 NE2       -90.3180  -20.0790  -50.7820 N.am     27 GLN   -0.1800
    397 OE1       -92.5330  -19.9710  -51.1210 O.2      27 GLN    0.0900
    398 HN        -92.1630  -15.5030  -51.8640 H        27 GLN    0.0900
    399 HA        -92.8890  -15.2860  -49.2020 H        27 GLN    0.5500
    400 HB1       -93.3420  -17.2830  -50.6150 H        27 GLN   -0.5500
    401 HB2       -92.4780  -17.7220  -49.0900 H        27 GLN   -0.6200
    402 HG1       -90.3060  -17.6760  -50.4460 H        27 GLN    0.3200
    403 HG2       -91.3370  -17.5400  -51.9280 H        27 GLN    0.3000
    404 HE21      -89.4800  -19.6010  -50.5190 H        27 GLN    0.5100
    405 HE22      -90.3010  -21.0660  -50.9410 H        27 GLN   -0.5100
    406 N         -90.9630  -15.5560  -47.6520 N.am     28 CYS   -0.4700
    407 CA        -89.8330  -15.3600  -46.7630 C.3      28 CYS    0.3100
    408 C         -88.7440  -16.4250  -46.9190 C.2      28 CYS    0.0700
    409 O         -87.5690  -16.0710  -46.9340 O.2      28 CYS    0.0900
    410 CB        -90.2770  -15.2550  -45.3150 C.3      28 CYS   -0.1000
    411 SG        -88.9500  -14.7130  -44.2200 S.3      28 CYS    0.0900
    412 HN        -91.8490  -15.6890  -47.2140 H        28 CYS    0.0900
    413 HA        -89.3270  -14.4540  -47.0640 H        28 CYS   -0.0800
    414 HB1       -90.6410  -16.2500  -44.9830 H        28 CYS    0.5100
    415 HB2       -91.1200  -14.5340  -45.2540 H        28 CYS   -0.5100
    416 N         -89.1180  -17.7080  -47.0250 N.am     29 GLN   -0.4700
    417 CA        -88.1350  -18.7740  -47.1870 C.3      29 GLN    0.3100
    418 C         -87.4440  -18.6510  -48.5360 C.2      29 GLN    0.0700
    419 O         -88.1120  -18.6040  -49.5670 O.2      29 GLN    0.0900
    420 CB        -88.7770  -20.1540  -47.0230 C.3      29 GLN   -0.1800
    421 CG        -88.0740  -21.0020  -45.9490 C.3      29 GLN    0.0900
    422 CD        -87.5160  -22.3310  -46.4290 C.2      29 GLN    0.0900
    423 NE2       -86.8100  -23.0070  -45.5360 N.am     29 GLN   -0.1800
    424 OE1       -87.7100  -22.7780  -47.5670 O.2      29 GLN    0.0900
    425 HN        -90.0750  -17.9890  -46.9980 H        29 GLN    0.0900
    426 HA        -87.3660  -18.6310  -46.4420 H        29 GLN    0.5500
    427 HB1       -88.7270  -20.6910  -47.9950 H        29 GLN   -0.5500
    428 HB2       -89.8420  -20.0240  -46.7380 H        29 GLN   -0.6200
    429 HG1       -88.8040  -21.2130  -45.1400 H        29 GLN    0.3200
    430 HG2       -87.2310  -20.4100  -45.5350 H        29 GLN    0.3000
    431 HE21      -86.7890  -24.0060  -45.5690 H        29 GLN    0.5100
    432 HE22      -86.2980  -22.5190  -44.8290 H        29 GLN   -0.5100
    433 N         -86.1100  -18.5340  -48.5230 N.am     30 ASN   -0.4700
    434 CA        -85.3090  -18.4130  -49.7430 C.3      30 ASN    0.3100
    435 C         -85.7010  -19.5480  -50.7100 C.2      30 ASN    0.0700
    436 O         -85.5720  -20.7230  -50.3480 O.2      30 ASN    0.0900
    437 CB        -83.8090  -18.4210  -49.4250 C.3      30 ASN   -0.1800
    438 CG        -82.9340  -17.9380  -50.5540 C.2      30 ASN    0.0900
    439 ND2       -81.8360  -17.2780  -50.1990 N.am     30 ASN    0.0900
    440 OD1       -83.1970  -18.1730  -51.7400 O.2      30 ASN    0.5500
    441 HN        -85.5950  -18.5220  -47.6700 H        30 ASN   -0.5500
    442 HA        -85.5810  -17.4870  -50.2290 H        30 ASN   -0.6200
    443 HB1       -83.5060  -19.4600  -49.1740 H        30 ASN    0.3200
    444 HB2       -83.6300  -17.7670  -48.5460 H        30 ASN    0.3000
    445 HD21      -81.6320  -17.1300  -49.2310 H        30 ASN    0.5100
    446 HD22      -81.2130  -16.9310  -50.9000 H        30 ASN   -0.5100
    447 N         -86.2680  -19.2140  -51.8960 N.am     31 PRO   -0.2900
    448 CA        -86.7460  -20.2710  -52.8060 C.3      31 PRO    0.0000
    449 C         -85.6400  -21.0190  -53.5440 C.2      31 PRO    0.0900
    450 O         -85.9350  -21.9910  -54.2440 O.2      31 PRO    0.0900
    451 CB        -87.6300  -19.5160  -53.7960 C.3      31 PRO    0.0200
    452 CG        -87.1140  -18.1180  -53.7890 C.3      31 PRO    0.0900
    453 CD        -86.5280  -17.8600  -52.4410 C.3      31 PRO   -0.1800
    454 HA        -87.2520  -21.0440  -52.2500 H        31 PRO    0.0900
    455 HB1       -88.6930  -19.5440  -53.4750 H        31 PRO    0.0900
    456 HB2       -87.5500  -19.9580  -54.8110 H        31 PRO   -0.1800
    457 HG1       -86.3390  -17.9930  -54.5740 H        31 PRO    0.0900
    458 HG2       -87.9430  -17.4050  -53.9870 H        31 PRO    0.0900
    459 HD1       -85.5760  -17.2940  -52.5150 H        31 PRO    0.5100
    460 HD2       -87.2410  -17.3190  -51.7850 H        31 PRO   -0.5100
    461 N         -84.3870  -20.5700  -53.4090 N.am     32 LEU   -0.4700
    462 CA        -83.2550  -21.1930  -54.0820 C.3      32 LEU    0.3100
    463 C         -82.7160  -22.3850  -53.3110 C.2      32 LEU    0.0700
    464 O         -82.0390  -23.2300  -53.9050 O.2      32 LEU    0.0900
    465 CB        -82.1340  -20.1700  -54.3070 C.3      32 LEU   -0.1800
    466 CG        -82.4950  -18.8920  -55.0700 C.3      32 LEU    0.0900
    467 CD1       -81.2800  -18.0420  -55.2590 C.3      32 LEU    0.0900
    468 CD2       -83.1230  -19.1840  -56.4390 C.3      32 LEU   -0.0900
    469 HN        -84.1700  -19.7830  -52.8360 H        32 LEU    0.0900
    470 HA        -83.6010  -21.5840  -55.0280 H        32 LEU   -0.2700
    471 HB1       -81.3230  -20.6790  -54.8680 H        32 LEU    0.0900
    472 HB2       -81.7500  -19.8690  -53.3100 H        32 LEU    0.0900
    473 HG        -83.2580  -18.3230  -54.4980 H        32 LEU    0.0900
    474 HD11      -80.4480  -18.6520  -55.6750 H        32 LEU   -0.2700
    475 HD12      -80.9580  -17.6210  -54.2830 H        32 LEU    0.0900
    476 HD13      -81.5030  -17.2160  -55.9680 H        32 LEU    0.0900
    477 HD21      -84.0560  -19.7750  -56.3120 H        32 LEU    0.0900
    478 HD22      -82.4150  -19.7690  -57.0630 H        32 LEU    0.5100
    479 HD23      -83.3740  -18.2310  -56.9510 H        32 LEU   -0.5100
    480 N         -83.0200  -22.4720  -52.0010 N.am     33 PHE   -0.4700
    481 CA        -82.5050  -23.5410  -51.1490 C.3      33 PHE    0.3100
    482 C         -83.6340  -24.3200  -50.4700 C.2      33 PHE    0.0700
    483 O         -84.6510  -23.7450  -50.0640 O.2      33 PHE    0.0900
    484 CB        -81.4960  -22.9820  -50.1240 C.3      33 PHE   -0.1800
    485 CG        -80.3780  -22.2090  -50.7980 C.ar     33 PHE    0.0900
    486 CD1       -79.2700  -22.8710  -51.3260 C.ar     33 PHE    0.0900
    487 CD2       -80.4780  -20.8290  -50.9920 C.ar     33 PHE    0.0000
    488 CE1       -78.2720  -22.1650  -52.0090 C.ar     33 PHE   -0.1150
    489 CE2       -79.4790  -20.1230  -51.6720 C.ar     33 PHE    0.1150
    490 CZ        -78.3780  -20.7940  -52.1670 C.ar     33 PHE   -0.1150
    491 HN        -83.6130  -21.8070  -51.5540 H        33 PHE    0.1150
    492 HA        -82.0280  -24.2730  -51.7850 H        33 PHE   -0.1150
    493 HB1       -81.0340  -23.8190  -49.5580 H        33 PHE    0.1150
    494 HB2       -82.0140  -22.2890  -49.4270 H        33 PHE   -0.1150
    495 HD1       -79.1810  -23.9420  -51.2070 H        33 PHE    0.1150
    496 HD2       -81.3390  -20.2990  -50.6110 H        33 PHE   -0.1150
    497 HE1       -77.4190  -22.6910  -52.4120 H        33 PHE    0.1150
    498 HE2       -79.5690  -19.0550  -51.8100 H        33 PHE    0.5100
    499 HZ        -77.5980  -20.2480  -52.6770 H        33 PHE   -0.5100
    500 N         -83.4600  -25.6580  -50.3950 N.am     34 THR   -0.4700
    501 CA        -84.4210  -26.5930  -49.8040 C.3      34 THR    0.3100
    502 C         -84.4950  -26.3900  -48.2830 C.2      34 THR    0.0700
    503 O         -83.6590  -25.6780  -47.7180 O.2      34 THR    0.0900
    504 CB        -84.0360  -28.0470  -50.1370 C.3      34 THR    0.1400
    505 CG2       -83.7860  -28.2790  -51.6190 C.3      34 THR    0.0900
    506 OG1       -82.8850  -28.4170  -49.3760 O.3      34 THR   -0.6600
    507 HN        -82.6340  -26.0820  -50.7540 H        34 THR    0.4300
    508 HA        -85.3990  -26.3630  -50.2000 H        34 THR   -0.2700
    509 HB        -84.8750  -28.7290  -49.8810 H        34 THR    0.0900
    510 HG1       -82.1310  -28.0440  -49.8390 H        34 THR    0.0900
    511 HG21      -82.8470  -27.7720  -51.9310 H        34 THR    0.0900
    512 HG22      -84.6270  -27.8650  -52.2140 H        34 THR    0.5100
    513 HG23      -83.6840  -29.3670  -51.8190 H        34 THR   -0.5100
    514 N         -85.4760  -27.0380  -47.6220 N.am     35 GLU   -0.4700
    515 CA        -85.6480  -26.9960  -46.1700 C.3      35 GLU    0.3100
    516 C         -84.4530  -27.6790  -45.4810 C.2      35 GLU    0.0700
    517 O         -83.9700  -27.1750  -44.4630 O.2      35 GLU    0.0900
    518 CB        -86.9820  -27.6630  -45.7770 C.3      35 GLU   -0.1800
    519 CG        -87.2830  -27.6650  -44.2810 C.3      35 GLU    0.0900
    520 CD        -87.8920  -26.4120  -43.6720 C.2      35 GLU    0.0900
    521 OE1       -87.7800  -25.3190  -44.2740 O.co2    35 GLU   -0.2800
    522 OE2       -88.4700  -26.5290  -42.5670 O.co2    35 GLU    0.0900
    523 HN        -86.1470  -27.5910  -48.1110 H        35 GLU    0.0900
    524 HA        -85.6380  -25.9620  -45.8590 H        35 GLU    0.6200
    525 HB1       -86.9590  -28.7170  -46.1270 H        35 GLU   -0.7600
    526 HB2       -87.8050  -27.1280  -46.2960 H        35 GLU   -0.7600
    527 HG1       -86.3290  -27.8550  -43.7470 H        35 GLU    0.5100
    528 HG2       -87.9880  -28.4990  -44.0830 H        35 GLU   -0.5100
    529 N         -83.9600  -28.8050  -46.0650 N.am     36 ALA   -0.4700
    530 CA        -82.8190  -29.5740  -45.5600 C.3      36 ALA    0.3100
    531 C         -81.5540  -28.7510  -45.6580 C.2      36 ALA    0.0700
    532 O         -80.7770  -28.7340  -44.7030 O.2      36 ALA    0.0900
    533 CB        -82.6630  -30.8800  -46.3270 C.3      36 ALA   -0.2700
    534 HN        -84.3720  -29.1690  -46.8960 H        36 ALA    0.0900
    535 HA        -82.9890  -29.7740  -44.5120 H        36 ALA    0.0900
    536 HB1       -82.4970  -30.6710  -47.4060 H        36 ALA    0.0900
    537 HB2       -83.5840  -31.4920  -46.2240 H        36 ALA    0.5100
    538 HB3       -81.7910  -31.4460  -45.9370 H        36 ALA   -0.5100
    539 N         -81.3760  -28.0140  -46.7830 N.am     37 GLU   -0.4700
    540 CA        -80.2410  -27.1090  -46.9850 C.3      37 GLU    0.3100
    541 C         -80.2750  -25.9860  -45.9460 C.2      37 GLU    0.0700
    542 O         -79.2280  -25.6620  -45.3930 O.2      37 GLU    0.0900
    543 CB        -80.2130  -26.5450  -48.4130 C.3      37 GLU   -0.1800
    544 CG        -79.5980  -27.5110  -49.4170 C.3      37 GLU    0.0900
    545 CD        -79.8300  -27.2220  -50.8910 C.2      37 GLU    0.0900
    546 OE1       -80.6980  -26.3800  -51.2170 O.co2    37 GLU   -0.2800
    547 OE2       -79.1620  -27.8720  -51.7260 O.co2    37 GLU    0.0900
    548 HN        -82.0240  -28.0590  -47.5390 H        37 GLU    0.0900
    549 HA        -79.3370  -27.6640  -46.7870 H        37 GLU    0.6200
    550 HB1       -79.6210  -25.6050  -48.4140 H        37 GLU   -0.7600
    551 HB2       -81.2530  -26.3160  -48.7270 H        37 GLU   -0.7600
    552 HG1       -80.0090  -28.5220  -49.2110 H        37 GLU    0.5100
    553 HG2       -78.5010  -27.5200  -49.2520 H        37 GLU   -0.5100
    554 N         -81.4780  -25.4530  -45.6210 N.am     38 HSD   -0.4700
    555 CA        -81.6680  -24.4300  -44.5780 C.3      38 HSD    0.3100
    556 C         -81.2840  -25.0030  -43.2040 C.2      38 HSD    0.0700
    557 O         -80.4490  -24.4210  -42.5130 O.2      38 HSD    0.0900
    558 CB        -83.1310  -23.9210  -44.5370 C.3      38 HSD   -0.0900
    559 CG        -83.4860  -22.8440  -45.5240 C.ar     38 HSD    0.0900
    560 CD2       -83.7910  -21.5410  -45.3060 C.ar     38 HSD    0.0900
    561 ND1       -83.6740  -23.1210  -46.8730 N.ar     38 HSD   -0.3600
    562 CE1       -84.0260  -21.9730  -47.4340 C.ar     38 HSD    0.3200
    563 NE2       -84.1080  -20.9920  -46.5300 N.ar     38 HSD   -0.0500
    564 HN        -82.3110  -25.7380  -46.0880 H        38 HSD    0.2500
    565 HA        -80.9970  -23.6120  -44.7920 H        38 HSD    0.1300
    566 HB1       -83.3280  -23.5220  -43.5200 H        38 HSD   -0.7000
    567 HB2       -83.8020  -24.7840  -44.7280 H        38 HSD    0.2200
    568 HD1       -83.5630  -24.0110  -47.3160 H        38 HSD    0.1000
    569 HD2       -83.8160  -20.9520  -44.3980 H        38 HSD    0.5100
    570 HE1       -84.2190  -21.8690  -48.5020 H        38 HSD   -0.5100
    571 N         -81.8620  -26.1700  -42.8340 N.am     39 GLN   -0.4700
    572 CA        -81.6470  -26.8600  -41.5510 C.3      39 GLN    0.3100
    573 C         -80.1810  -27.2200  -41.3230 C.2      39 GLN    0.0700
    574 O         -79.7050  -27.1110  -40.1940 O.2      39 GLN    0.0900
    575 CB        -82.5420  -28.1090  -41.4160 C.3      39 GLN   -0.1800
    576 CG        -84.0050  -27.7360  -41.1460 C.3      39 GLN    0.0900
    577 CD        -84.9490  -28.9130  -41.0440 C.2      39 GLN    0.0900
    578 NE2       -85.4570  -29.2280  -39.9460 N.am     39 GLN   -0.1800
    579 OE1       -85.2700  -29.5360  -42.1570 O.2      39 GLN    0.0900
    580 HN        -82.4920  -26.6350  -43.4480 H        39 GLN    0.0900
    581 HA        -81.8680  -26.1600  -40.7590 H        39 GLN    0.5500
    582 HB1       -82.1670  -28.7340  -40.5780 H        39 GLN   -0.5500
    583 HB2       -82.4850  -28.6980  -42.3560 H        39 GLN   -0.6200
    584 HG1       -84.3600  -27.0850  -41.9720 H        39 GLN    0.3200
    585 HG2       -84.0540  -27.1750  -40.1900 H        39 GLN    0.3000
    586 HE21      -86.0810  -30.0090  -39.8890 H        39 GLN    0.5100
    587 HE22      -85.2400  -28.7000  -39.1250 H        39 GLN   -0.5100
    588 N         -79.4690  -27.6230  -42.3900 N.am     40 ASP   -0.4700
    589 CA        -78.0470  -27.9410  -42.3510 C.3      40 ASP    0.3100
    590 C         -77.2310  -26.6470  -42.1040 C.2      40 ASP    0.0700
    591 O         -76.2550  -26.6640  -41.3440 O.2      40 ASP    0.0900
    592 CB        -77.6210  -28.6380  -43.6550 C.3      40 ASP   -0.2800
    593 CG        -76.1270  -28.7880  -43.8010 C.2      40 ASP    0.0900
    594 OD1       -75.5500  -29.6760  -43.1380 O.co2    40 ASP    0.0900
    595 OD2       -75.5220  -27.9780  -44.5280 O.co2    40 ASP    0.6200
    596 HN        -79.8990  -27.7260  -43.2840 H        40 ASP   -0.7600
    597 HA        -77.8690  -28.5860  -41.5040 H        40 ASP   -0.7600
    598 HB1       -77.9980  -28.0460  -44.5160 H        40 ASP    0.5100
    599 HB2       -78.0760  -29.6510  -43.6830 H        40 ASP   -0.5100
    600 N         -77.6520  -25.5240  -42.7140 N.am     41 MET   -0.4700
    601 CA        -76.9750  -24.2400  -42.5190 C.3      41 MET    0.3100
    602 C         -77.1770  -23.7250  -41.0960 C.2      41 MET    0.0700
    603 O         -76.2240  -23.2300  -40.4970 O.2      41 MET    0.0900
    604 CB        -77.4360  -23.1920  -43.5470 C.3      41 MET   -0.1800
    605 CG        -76.6050  -21.9100  -43.5370 C.3      41 MET    0.0900
    606 SD        -74.8120  -22.1440  -43.5690 S.3      41 MET    0.0900
    607 CE        -74.5610  -22.4370  -45.3080 C.3      41 MET   -0.1400
    608 HN        -78.4400  -25.5160  -43.3240 H        41 MET    0.0900
    609 HA        -75.9130  -24.4100  -42.6150 H        41 MET    0.0900
    610 HB1       -78.4930  -22.9290  -43.3300 H        41 MET   -0.0900
    611 HB2       -77.3770  -23.6430  -44.5600 H        41 MET   -0.2200
    612 HG1       -76.8720  -21.3410  -42.6230 H        41 MET    0.0900
    613 HG2       -76.9000  -21.3090  -44.4210 H        41 MET    0.0900
    614 HE1       -75.0590  -21.6580  -45.9240 H        41 MET    0.0900
    615 HE2       -74.9840  -23.4230  -45.5950 H        41 MET    0.5100
    616 HE3       -73.4770  -22.4230  -45.5470 H        41 MET   -0.5100
    617 N         -78.3900  -23.8820  -40.5440 N.am     42 HSE   -0.4700
    618 CA        -78.7280  -23.4250  -39.2020 C.3      42 HSE    0.3100
    619 C         -77.9650  -24.2020  -38.1370 C.2      42 HSE    0.0700
    620 O         -77.5260  -23.5920  -37.1630 O.2      42 HSE    0.0900
    621 CB        -80.2440  -23.4900  -38.9630 C.3      42 HSE   -0.0800
    622 CG        -81.0300  -22.6670  -39.9450 C.ar     42 HSE    0.0900
    623 CD2       -80.7040  -21.5040  -40.5600 C.ar     42 HSE    0.0900
    624 ND1       -82.2640  -23.0830  -40.4100 N.ar     42 HSE   -0.7000
    625 CE1       -82.6580  -22.1550  -41.2650 C.ar     42 HSE    0.2200
    626 NE2       -81.7500  -21.1910  -41.3900 N.ar     42 HSE    0.2500
    627 HN        -79.1290  -24.3290  -41.0400 H        42 HSE    0.1300
    628 HA        -78.3770  -22.4090  -39.0980 H        42 HSE   -0.3600
    629 HB1       -80.4630  -23.1180  -37.9400 H        42 HSE    0.3200
    630 HB2       -80.5760  -24.5470  -39.0460 H        42 HSE   -0.0500
    631 HD2       -79.8130  -20.8960  -40.4580 H        42 HSE    0.0900
    632 HE1       -83.6010  -22.1560  -41.8110 H        42 HSE    0.5100
    633 HE2       -81.8040  -20.3820  -41.9760 H        42 HSE   -0.5100
    634 N         -77.7380  -25.5190  -38.3470 N.am     43 SER   -0.4700
    635 CA        -76.9570  -26.3460  -37.4320 C.3      43 SER    0.3100
    636 C         -75.4990  -25.8970  -37.4330 C.2      43 SER    0.0700
    637 O         -74.9030  -25.7310  -36.3650 O.2      43 SER    0.0900
    638 CB        -77.0620  -27.8210  -37.8080 C.3      43 SER    0.0500
    639 OG        -78.3510  -28.3210  -37.4960 O.3      43 SER    0.0900
    640 HN        -78.1010  -25.9900  -39.1490 H        43 SER    0.0900
    641 HA        -77.3350  -26.1870  -36.4330 H        43 SER   -0.6600
    642 HB1       -76.3050  -28.4070  -37.2440 H        43 SER    0.4300
    643 HB2       -76.8860  -27.9430  -38.8980 H        43 SER    0.5100
    644 HG1       -78.9250  -28.0380  -38.2100 H        43 SER   -0.5100
    645 N         -74.9490  -25.6460  -38.6390 N.am     44 TYR   -0.4700
    646 CA        -73.5880  -25.1780  -38.8660 C.3      44 TYR    0.3100
    647 C         -73.3410  -23.8430  -38.1470 C.2      44 TYR    0.0700
    648 O         -72.3470  -23.7270  -37.4290 O.2      44 TYR    0.0900
    649 CB        -73.3370  -25.0390  -40.3820 C.3      44 TYR   -0.1800
    650 CG        -71.8960  -24.7680  -40.7550 C.ar     44 TYR    0.0900
    651 CD1       -71.0030  -25.8120  -40.9730 C.ar     44 TYR    0.0900
    652 CD2       -71.4310  -23.4650  -40.9150 C.ar     44 TYR    0.0000
    653 CE1       -69.6770  -25.5690  -41.3250 C.ar     44 TYR   -0.1150
    654 CE2       -70.1050  -23.2090  -41.2670 C.ar     44 TYR    0.1150
    655 CZ        -69.2350  -24.2640  -41.4790 C.ar     44 TYR   -0.1150
    656 OH        -67.9300  -24.0150  -41.8250 O.3      44 TYR    0.1150
    657 HN        -75.4820  -25.7780  -39.4700 H        44 TYR    0.1100
    658 HA        -72.9060  -25.8940  -38.4310 H        44 TYR   -0.5400
    659 HB1       -73.9390  -24.1920  -40.7740 H        44 TYR    0.4300
    660 HB2       -73.6310  -25.9830  -40.8880 H        44 TYR   -0.1150
    661 HD1       -71.3440  -26.8320  -40.8680 H        44 TYR    0.1150
    662 HD2       -72.1070  -22.6370  -40.7620 H        44 TYR   -0.1150
    663 HE1       -68.9960  -26.3940  -41.4770 H        44 TYR    0.1150
    664 HE2       -69.7590  -22.1910  -41.3740 H        44 TYR    0.5100
    665 HH        -67.8840  -23.1270  -42.1870 H        44 TYR   -0.5100
    666 N         -74.2490  -22.8450  -38.3200 N.am     45 ILE   -0.4700
    667 CA        -74.1280  -21.5070  -37.6980 C.3      45 ILE    0.3100
    668 C         -74.2060  -21.6190  -36.1610 C.2      45 ILE    0.0700
    669 O         -73.4380  -20.9550  -35.4620 O.2      45 ILE    0.0900
    670 CB        -75.1820  -20.5140  -38.2610 C.3      45 ILE   -0.0900
    671 CG1       -74.9110  -20.2260  -39.7520 C.3      45 ILE    0.0900
    672 CG2       -75.2380  -19.1980  -37.4420 C.3      45 ILE   -0.2700
    673 CD        -76.0680  -19.5250  -40.5490 C.3      45 ILE    0.0900
    674 HN        -75.0560  -22.9760  -38.8900 H        45 ILE    0.0900
    675 HA        -73.1320  -21.1410  -37.8930 H        45 ILE    0.0900
    676 HB        -76.1830  -20.9970  -38.2370 H        45 ILE   -0.1800
    677 HG11      -74.6930  -21.1930  -40.2510 H        45 ILE    0.0900
    678 HG12      -74.0130  -19.5780  -39.8160 H        45 ILE    0.0900
    679 HG21      -74.2490  -18.6930  -37.4630 H        45 ILE   -0.2700
    680 HG22      -75.4990  -19.4210  -36.3850 H        45 ILE    0.0900
    681 HG23      -75.9950  -18.5120  -37.8780 H        45 ILE    0.0900
    682 HD1       -76.3020  -18.5390  -40.0930 H        45 ILE    0.0900
    683 HD2       -76.9830  -20.1550  -40.5210 H        45 ILE    0.5100
    684 HD3       -75.7580  -19.3630  -41.6030 H        45 ILE   -0.5100
    685 N         -75.1210  -22.4740  -35.6530 N.am     46 ALA   -0.4700
    686 CA        -75.3430  -22.7270  -34.2300 C.3      46 ALA    0.3100
    687 C         -74.0950  -23.2510  -33.5510 C.2      46 ALA    0.0700
    688 O         -73.7440  -22.7430  -32.4910 O.2      46 ALA    0.0900
    689 CB        -76.4880  -23.7190  -34.0330 C.3      46 ALA   -0.2700
    690 HN        -75.7130  -22.9960  -36.2610 H        46 ALA    0.0900
    691 HA        -75.5770  -21.7850  -33.7550 H        46 ALA    0.0900
    692 HB1       -76.2480  -24.6830  -34.5310 H        46 ALA    0.0900
    693 HB2       -77.4210  -23.3130  -34.4790 H        46 ALA    0.5100
    694 HB3       -76.6430  -23.9090  -32.9500 H        46 ALA   -0.5100
    695 N         -73.4200  -24.2580  -34.1530 N.am     47 ALA   -0.4700
    696 CA        -72.2090  -24.8610  -33.5940 C.3      47 ALA    0.3100
    697 C         -71.0480  -23.8820  -33.6080 C.2      47 ALA    0.0700
    698 O         -70.4180  -23.6850  -32.5690 O.2      47 ALA    0.0900
    699 CB        -71.8400  -26.1250  -34.3610 C.3      47 ALA   -0.2700
    700 HN        -73.7240  -24.6380  -35.0220 H        47 ALA    0.0900
    701 HA        -72.3990  -25.0940  -32.5570 H        47 ALA    0.0900
    702 HB1       -71.6540  -25.8820  -35.4290 H        47 ALA    0.0900
    703 HB2       -72.6710  -26.8590  -34.3030 H        47 ALA    0.5100
    704 HB3       -70.9160  -26.5700  -33.9330 H        47 ALA   -0.5100
    705 N         -70.7820  -23.2400  -34.7670 N.am     48 PHE   -0.4700
    706 CA        -69.6980  -22.2740  -34.9160 C.3      48 PHE    0.3100
    707 C         -69.9140  -21.0250  -34.0610 C.2      48 PHE    0.0700
    708 O         -68.9800  -20.5690  -33.4150 O.2      48 PHE    0.0900
    709 CB        -69.5090  -21.8910  -36.3900 C.3      48 PHE   -0.1800
    710 CG        -68.3840  -22.6380  -37.0550 C.ar     48 PHE    0.0900
    711 CD1       -67.0560  -22.2930  -36.8110 C.ar     48 PHE    0.0900
    712 CD2       -68.6450  -23.7070  -37.9060 C.ar     48 PHE    0.0000
    713 CE1       -66.0090  -23.0080  -37.4030 C.ar     48 PHE   -0.1150
    714 CE2       -67.5970  -24.4340  -38.4850 C.ar     48 PHE    0.1150
    715 CZ        -66.2860  -24.0720  -38.2370 C.ar     48 PHE   -0.1150
    716 HN        -71.3260  -23.4040  -35.5870 H        48 PHE    0.1150
    717 HA        -68.7950  -22.7210  -34.5280 H        48 PHE   -0.1150
    718 HB1       -69.2770  -20.8070  -36.4630 H        48 PHE    0.1150
    719 HB2       -70.4390  -22.1190  -36.9540 H        48 PHE   -0.1150
    720 HD1       -66.8330  -21.4640  -36.1560 H        48 PHE    0.1150
    721 HD2       -69.6670  -23.9790  -38.1230 H        48 PHE   -0.1150
    722 HE1       -64.9850  -22.7280  -37.2070 H        48 PHE    0.1150
    723 HE2       -67.8130  -25.2760  -39.1250 H        48 PHE    0.5100
    724 HZ        -65.4780  -24.6230  -38.6960 H        48 PHE   -0.5100
    725 N         -71.1400  -20.5120  -34.0420 N.am     49 GLY   -0.4700
    726 CA        -71.5260  -19.3290  -33.2800 C.3      49 GLY    0.3100
    727 C         -71.5010  -19.5080  -31.7770 C.2      49 GLY   -0.0200
    728 O         -71.0940  -18.5890  -31.0680 O.2      49 GLY    0.0900
    729 HN        -71.8760  -20.9290  -34.5690 H        49 GLY    0.0900
    730 HA1       -72.5300  -19.0670  -33.5790 H        49 GLY    0.5100
    731 HA2       -70.8400  -18.5380  -33.5430 H        49 GLY   -0.5100
    732 N         -71.9480  -20.6730  -31.2660 N.am     50 ALA   -0.4700
    733 CA        -71.9510  -20.9660  -29.8250 C.3      50 ALA    0.3100
    734 C         -70.5190  -21.1220  -29.3080 C.2      50 ALA    0.0700
    735 O         -70.1900  -20.5630  -28.2600 O.2      50 ALA    0.0900
    736 CB        -72.7690  -22.2250  -29.5240 C.3      50 ALA   -0.2700
    737 HN        -72.3000  -21.3970  -31.8520 H        50 ALA    0.0900
    738 HA        -72.3740  -20.1140  -29.3130 H        50 ALA    0.0900
    739 HB1       -72.3360  -23.0970  -30.0580 H        50 ALA    0.0900
    740 HB2       -73.8180  -22.0850  -29.8630 H        50 ALA    0.5100
    741 HB3       -72.7530  -22.4340  -28.4320 H        50 ALA   -0.5100
    742 N         -69.6590  -21.8530  -30.0670 N.am     51 VAL   -0.4700
    743 CA        -68.2470  -22.0650  -29.7520 C.3      51 VAL    0.3100
    744 C         -67.5210  -20.6980  -29.7800 C.2      51 VAL    0.0700
    745 O         -66.8140  -20.3900  -28.8200 O.2      51 VAL    0.0900
    746 CB        -67.5930  -23.1250  -30.6860 C.3      51 VAL   -0.0900
    747 CG1       -66.0690  -23.1380  -30.5570 C.3      51 VAL    0.0900
    748 CG2       -68.1560  -24.5180  -30.4120 C.3      51 VAL   -0.2700
    749 HN        -69.9690  -22.2910  -30.9060 H        51 VAL    0.0900
    750 HA        -68.1850  -22.3910  -28.7240 H        51 VAL    0.0900
    751 HB        -67.8640  -22.8970  -31.7370 H        51 VAL    0.0900
    752 HG11      -65.7760  -23.3770  -29.5120 H        51 VAL   -0.2700
    753 HG12      -65.6600  -22.1400  -30.8210 H        51 VAL    0.0900
    754 HG13      -65.6390  -23.9090  -31.2300 H        51 VAL    0.0900
    755 HG21      -69.2530  -24.5270  -30.5860 H        51 VAL    0.0900
    756 HG22      -67.9630  -24.8030  -29.3550 H        51 VAL    0.5100
    757 HG23      -67.6820  -25.2570  -31.0910 H        51 VAL   -0.5100
    758 N         -67.7480  -19.8620  -30.8320 N.am     52 THR   -0.4700
    759 CA        -67.1260  -18.5310  -30.9260 C.3      52 THR    0.3100
    760 C         -67.6060  -17.6190  -29.7820 C.2      52 THR    0.0700
    761 O         -66.7960  -16.8810  -29.2350 O.2      52 THR    0.0900
    762 CB        -67.3460  -17.8690  -32.3020 C.3      52 THR    0.1400
    763 CG2       -66.5250  -16.5960  -32.4740 C.3      52 THR    0.0900
    764 OG1       -66.9850  -18.7900  -33.3330 O.3      52 THR   -0.6600
    765 HN        -68.3470  -20.1170  -31.5860 H        52 THR    0.4300
    766 HA        -66.0690  -18.6540  -30.7430 H        52 THR   -0.2700
    767 HB        -68.4130  -17.5890  -32.4220 H        52 THR    0.0900
    768 HG1       -67.6560  -19.4760  -33.3200 H        52 THR    0.0900
    769 HG21      -65.4420  -16.8240  -32.3800 H        52 THR    0.0900
    770 HG22      -66.8010  -15.8590  -31.6890 H        52 THR    0.5100
    771 HG23      -66.7090  -16.1600  -33.4790 H        52 THR   -0.5100
    772 N         -68.8820  -17.7030  -29.4030 N.am     53 GLY   -0.4700
    773 CA        -69.4280  -16.9250  -28.2980 C.3      53 GLY    0.3100
    774 C         -68.7690  -17.2750  -26.9730 C.2      53 GLY   -0.0200
    775 O         -68.2690  -16.3910  -26.2770 O.2      53 GLY    0.0900
    776 HN        -69.5260  -18.3070  -29.8660 H        53 GLY    0.0900
    777 HA1       -70.4860  -17.1320  -28.2330 H        53 GLY    0.5100
    778 HA2       -69.2640  -15.8790  -28.5100 H        53 GLY   -0.5100
    779 N         -68.7050  -18.5830  -26.6550 N.am     54 LEU   -0.4700
    780 CA        -68.1250  -19.1120  -25.4130 C.3      54 LEU    0.3100
    781 C         -66.6180  -18.8690  -25.2970 C.2      54 LEU    0.0700
    782 O         -66.1580  -18.5070  -24.2180 O.2      54 LEU    0.0900
    783 CB        -68.4250  -20.6070  -25.2590 C.3      54 LEU   -0.1800
    784 CG        -69.8590  -20.9490  -24.8610 C.3      54 LEU    0.0900
    785 CD1       -70.1540  -22.4100  -25.1160 C.3      54 LEU    0.0900
    786 CD2       -70.1370  -20.6060  -23.3950 C.3      54 LEU   -0.0900
    787 HN        -69.0640  -19.2760  -27.2750 H        54 LEU    0.0900
    788 HA        -68.5470  -18.5600  -24.5870 H        54 LEU   -0.2700
    789 HB1       -67.7440  -21.0170  -24.4830 H        54 LEU    0.0900
    790 HB2       -68.2080  -21.1040  -26.2280 H        54 LEU    0.0900
    791 HG        -70.5620  -20.3240  -25.4520 H        54 LEU    0.0900
    792 HD11      -69.4640  -23.0480  -24.5230 H        54 LEU   -0.2700
    793 HD12      -70.0140  -22.6420  -26.1940 H        54 LEU    0.0900
    794 HD13      -71.1980  -22.6430  -24.8150 H        54 LEU    0.0900
    795 HD21      -69.9810  -19.5200  -23.2210 H        54 LEU    0.0900
    796 HD22      -69.4450  -21.1740  -22.7370 H        54 LEU    0.5100
    797 HD23      -71.1870  -20.8590  -23.1400 H        54 LEU   -0.5100
    798 N         -65.8610  -19.0500  -26.3930 N.am     55 CYS   -0.4700
    799 CA        -64.4180  -18.8280  -26.4510 C.3      55 CYS    0.3100
    800 C         -64.0740  -17.3480  -26.2680 C.2      55 CYS    0.0700
    801 O         -63.1610  -17.0260  -25.5060 O.2      55 CYS    0.0900
    802 CB        -63.8460  -19.3700  -27.7570 C.3      55 CYS   -0.1100
    803 SG        -63.7910  -21.1760  -27.8430 S.3      55 CYS    0.0900
    804 HN        -66.2690  -19.3550  -27.2490 H        55 CYS    0.0900
    805 HA        -63.9680  -19.3310  -25.6070 H        55 CYS   -0.2300
    806 HB1       -62.8170  -18.9700  -27.8760 H        55 CYS    0.1600
    807 HB2       -64.4690  -18.9860  -28.5920 H        55 CYS    0.5100
    808 HG1       -65.0700  -21.3160  -28.1550 H        55 CYS   -0.5100
    809 N         -64.8030  -16.4440  -26.9560 N.am     56 THR   -0.4700
    810 CA        -64.5660  -15.0040  -26.8540 C.3      56 THR    0.3100
    811 C         -65.0000  -14.4930  -25.4860 C.2      56 THR    0.0700
    812 O         -64.2950  -13.6590  -24.9230 O.2      56 THR    0.0900
    813 CB        -65.2460  -14.2210  -27.9900 C.3      56 THR    0.1400
    814 CG2       -64.5710  -14.4550  -29.3460 C.3      56 THR    0.0900
    815 OG1       -66.6380  -14.5500  -28.0360 O.3      56 THR   -0.6600
    816 HN        -65.5400  -16.7200  -27.5680 H        56 THR    0.4300
    817 HA        -63.4990  -14.8450  -26.8850 H        56 THR   -0.2700
    818 HB        -65.1380  -13.1310  -27.8140 H        56 THR    0.0900
    819 HG1       -66.6970  -15.3910  -28.4960 H        56 THR    0.0900
    820 HG21      -64.6090  -15.5340  -29.6110 H        56 THR    0.0900
    821 HG22      -63.5070  -14.1380  -29.2990 H        56 THR    0.5100
    822 HG23      -65.0990  -13.8770  -30.1350 H        56 THR   -0.5100
    823 N         -66.1310  -15.0030  -24.9380 N.am     57 LEU   -0.4700
    824 CA        -66.6440  -14.6220  -23.6140 C.3      57 LEU    0.3100
    825 C         -65.6550  -15.0220  -22.5200 C.2      57 LEU    0.0700
    826 O         -65.5210  -14.3000  -21.5300 O.2      57 LEU    0.0900
    827 CB        -68.0350  -15.2320  -23.3330 C.3      57 LEU   -0.1800
    828 CG        -68.7190  -14.8600  -22.0130 C.3      57 LEU    0.0900
    829 CD1       -68.9700  -13.3600  -21.9010 C.3      57 LEU    0.0900
    830 CD2       -70.0080  -15.6300  -21.8310 C.3      57 LEU   -0.0900
    831 HN        -66.6790  -15.6790  -25.4250 H        57 LEU    0.0900
    832 HA        -66.7010  -13.5440  -23.5820 H        57 LEU   -0.2700
    833 HB1       -67.9260  -16.3360  -23.3530 H        57 LEU    0.0900
    834 HB2       -68.7090  -14.9200  -24.1580 H        57 LEU    0.0900
    835 HG        -68.0730  -15.1810  -21.1690 H        57 LEU    0.0900
    836 HD11      -69.6250  -13.0200  -22.7300 H        57 LEU   -0.2700
    837 HD12      -68.0070  -12.8100  -21.9600 H        57 LEU    0.0900
    838 HD13      -69.4720  -13.1310  -20.9360 H        57 LEU    0.0900
    839 HD21      -69.8020  -16.7210  -21.8220 H        57 LEU    0.0900
    840 HD22      -70.7030  -15.4070  -22.6690 H        57 LEU    0.5100
    841 HD23      -70.4830  -15.3500  -20.8660 H        57 LEU   -0.5100
    842 N         -64.9380  -16.1470  -22.7090 N.am     58 PHE   -0.4700
    843 CA        -63.9300  -16.5880  -21.7570 C.3      58 PHE    0.3100
    844 C         -62.7460  -15.6250  -21.7730 C.2      58 PHE    0.0700
    845 O         -62.2430  -15.2600  -20.7110 O.2      58 PHE    0.0900
    846 CB        -63.4640  -18.0330  -22.0400 C.3      58 PHE   -0.1800
    847 CG        -62.2880  -18.4640  -21.1860 C.ar     58 PHE    0.0900
    848 CD1       -61.0020  -18.5250  -21.7210 C.ar     58 PHE    0.0900
    849 CD2       -62.4560  -18.7570  -19.8360 C.ar     58 PHE    0.0000
    850 CE1       -59.9130  -18.9030  -20.9260 C.ar     58 PHE   -0.1150
    851 CE2       -61.3640  -19.1260  -19.0410 C.ar     58 PHE    0.1150
    852 CZ        -60.1020  -19.2000  -19.5920 C.ar     58 PHE   -0.1150
    853 HN        -65.0670  -16.7260  -23.5100 H        58 PHE    0.1150
    854 HA        -64.3610  -16.5260  -20.7690 H        58 PHE   -0.1150
    855 HB1       -63.1500  -18.1170  -23.1020 H        58 PHE    0.1150
    856 HB2       -64.2980  -18.7360  -21.8310 H        58 PHE   -0.1150
    857 HD1       -60.8440  -18.2760  -22.7590 H        58 PHE    0.1150
    858 HD2       -63.4400  -18.6990  -19.3960 H        58 PHE   -0.1150
    859 HE1       -58.9240  -18.9620  -21.3570 H        58 PHE    0.1150
    860 HE2       -61.5100  -19.3530  -17.9960 H        58 PHE    0.5100
    861 HZ        -59.2620  -19.4910  -18.9790 H        58 PHE   -0.5100
    862 N         -62.3020  -15.2310  -22.9800 N.am     59 THR   -0.4700
    863 CA        -61.1730  -14.3320  -23.1880 C.3      59 THR    0.3100
    864 C         -61.5250  -12.9260  -22.6830 C.2      59 THR    0.0700
    865 O         -60.6790  -12.2960  -22.0540 O.2      59 THR    0.0900
    866 CB        -60.7480  -14.3840  -24.6500 C.3      59 THR    0.1400
    867 CG2       -59.5220  -13.5340  -24.9430 C.3      59 THR    0.0900
    868 OG1       -60.4500  -15.7420  -24.9570 O.3      59 THR   -0.6600
    869 HN        -62.7420  -15.5480  -23.8150 H        59 THR    0.4300
    870 HA        -60.3630  -14.6470  -22.5460 H        59 THR   -0.2700
    871 HB        -61.5700  -14.0250  -25.3050 H        59 THR    0.0900
    872 HG1       -61.2960  -16.1700  -25.1100 H        59 THR    0.0900
    873 HG21      -58.7860  -13.6260  -24.1150 H        59 THR    0.0900
    874 HG22      -59.8150  -12.4670  -25.0390 H        59 THR    0.5100
    875 HG23      -59.0410  -13.8770  -25.8840 H        59 THR   -0.5100
    876 N         -62.7720  -12.4460  -22.9100 N.am     60 LEU   -0.4700
    877 CA        -63.2130  -11.1450  -22.3900 C.3      60 LEU    0.3100
    878 C         -63.2140  -11.1740  -20.8520 C.2      60 LEU    0.0700
    879 O         -62.7250  -10.2280  -20.2250 O.2      60 LEU    0.0900
    880 CB        -64.6120  -10.7550  -22.8980 C.3      60 LEU   -0.1800
    881 CG        -64.8110  -10.5450  -24.3940 C.3      60 LEU    0.0900
    882 CD1       -66.2830  -10.3870  -24.7070 C.3      60 LEU    0.0900
    883 CD2       -64.0030   -9.3600  -24.9160 C.3      60 LEU   -0.0900
    884 HN        -63.4450  -12.9550  -23.4410 H        60 LEU    0.0900
    885 HA        -62.4890  -10.4080  -22.7020 H        60 LEU   -0.2700
    886 HB1       -64.8920   -9.8080  -22.3930 H        60 LEU    0.0900
    887 HB2       -65.3120  -11.5550  -22.5820 H        60 LEU    0.0900
    888 HG        -64.4080  -11.4190  -24.9480 H        60 LEU    0.0900
    889 HD11      -66.6970   -9.5100  -24.1630 H        60 LEU   -0.2700
    890 HD12      -66.8380  -11.2950  -24.3880 H        60 LEU    0.0900
    891 HD13      -66.4240  -10.2270  -25.7980 H        60 LEU    0.0900
    892 HD21      -62.9190   -9.5290  -24.7360 H        60 LEU    0.0900
    893 HD22      -64.3090   -8.4310  -24.3890 H        60 LEU    0.5100
    894 HD23      -64.1670   -9.2410  -26.0080 H        60 LEU   -0.5100
    895 N         -63.7320  -12.2770  -20.2530 N.am     61 ALA   -0.4700
    896 CA        -63.7870  -12.4580  -18.8000 C.3      61 ALA    0.3100
    897 C         -62.3770  -12.4400  -18.1740 C.2      61 ALA    0.0700
    898 O         -62.1720  -11.7500  -17.1800 O.2      61 ALA    0.0900
    899 CB        -64.5110  -13.7540  -18.4470 C.3      61 ALA   -0.2700
    900 HN        -64.1060  -13.0280  -20.7900 H        61 ALA    0.0900
    901 HA        -64.3060  -11.6110  -18.3770 H        61 ALA    0.0900
    902 HB1       -63.8900  -14.6300  -18.7330 H        61 ALA    0.0900
    903 HB2       -65.4760  -13.8100  -18.9950 H        61 ALA    0.5100
    904 HB3       -64.6990  -13.7970  -17.3530 H        61 ALA   -0.5100
    905 N         -61.4040  -13.1410  -18.7920 N.am     62 THR   -0.4700
    906 CA        -60.0140  -13.2290  -18.3470 C.3      62 THR    0.3100
    907 C         -59.3320  -11.8490  -18.3500 C.2      62 THR    0.0700
    908 O         -58.5810  -11.5340  -17.4160 O.2      62 THR    0.0900
    909 CB        -59.2500  -14.2430  -19.2040 C.3      62 THR    0.1400
    910 CG2       -57.8110  -14.4280  -18.7430 C.3      62 THR    0.0900
    911 OG1       -59.9300  -15.4980  -19.1310 O.3      62 THR   -0.6600
    912 HN        -61.6040  -13.6560  -19.6200 H        62 THR    0.4300
    913 HA        -60.0100  -13.5330  -17.3100 H        62 THR   -0.2700
    914 HB        -59.2170  -13.9040  -20.2610 H        62 THR    0.0900
    915 HG1       -60.7510  -15.3820  -19.6140 H        62 THR    0.0900
    916 HG21      -57.7890  -14.7910  -17.6930 H        62 THR    0.0900
    917 HG22      -57.2700  -13.4590  -18.7940 H        62 THR    0.5100
    918 HG23      -57.3000  -15.1750  -19.3880 H        62 THR   -0.5100
    919 N         -59.5940  -11.0340  -19.3870 N.am     63 PHE   -0.4700
    920 CA        -59.0410   -9.6870  -19.5110 C.3      63 PHE    0.3100
    921 C         -59.6320   -8.7420  -18.4570 C.2      63 PHE    0.0700
    922 O         -58.8850   -7.9510  -17.8860 O.2      63 PHE    0.0900
    923 CB        -59.2870   -9.1160  -20.9230 C.3      63 PHE   -0.1800
    924 CG        -58.1910   -9.3290  -21.9420 C.ar     63 PHE    0.0900
    925 CD1       -58.2670  -10.3670  -22.8650 C.ar     63 PHE    0.0900
    926 CD2       -57.1090   -8.4580  -22.0200 C.ar     63 PHE    0.0000
    927 CE1       -57.2650  -10.5520  -23.8250 C.ar     63 PHE   -0.1150
    928 CE2       -56.1070   -8.6400  -22.9830 C.ar     63 PHE    0.1150
    929 CZ        -56.1880   -9.6900  -23.8780 C.ar     63 PHE   -0.1150
    930 HN        -60.1910  -11.3200  -20.1320 H        63 PHE    0.1150
    931 HA        -57.9800   -9.7430  -19.3100 H        63 PHE   -0.1150
    932 HB1       -59.4280   -8.0170  -20.8400 H        63 PHE    0.1150
    933 HB2       -60.2010   -9.5880  -21.3400 H        63 PHE   -0.1150
    934 HD1       -59.1110  -11.0400  -22.8400 H        63 PHE    0.1150
    935 HD2       -57.0400   -7.6310  -21.3290 H        63 PHE   -0.1150
    936 HE1       -57.3350  -11.3710  -24.5260 H        63 PHE    0.1150
    937 HE2       -55.2700   -7.9600  -23.0270 H        63 PHE    0.5100
    938 HZ        -55.4120   -9.8350  -24.6150 H        63 PHE   -0.5100
    939 N         -60.9630   -8.8300  -18.1900 N.am     64 VAL   -0.4700
    940 CA        -61.6600   -7.9730  -17.2190 C.3      64 VAL    0.3100
    941 C         -61.3540   -8.4210  -15.7750 C.2      64 VAL    0.0700
    942 O         -61.4680   -7.6100  -14.8500 O.2      64 VAL    0.0900
    943 CB        -63.1920   -7.8210  -17.4680 C.3      64 VAL   -0.0900
    944 CG1       -63.4860   -7.3170  -18.8800 C.3      64 VAL    0.0900
    945 CG2       -63.9630   -9.1030  -17.1750 C.3      64 VAL   -0.2700
    946 HN        -61.5380   -9.4970  -18.6560 H        64 VAL    0.0900
    947 HA        -61.1920   -7.0010  -17.2640 H        64 VAL    0.0900
    948 HB        -63.6090   -7.1010  -16.7310 H        64 VAL    0.0900
    949 HG11      -63.0840   -8.0300  -19.6310 H        64 VAL   -0.2700
    950 HG12      -63.0040   -6.3280  -19.0380 H        64 VAL    0.0900
    951 HG13      -64.5830   -7.2260  -19.0290 H        64 VAL    0.0900
    952 HG21      -63.8230   -9.4000  -16.1130 H        64 VAL    0.0900
    953 HG22      -63.5900   -9.9250  -17.8240 H        64 VAL    0.5100
    954 HG23      -65.0460   -8.9440  -17.3590 H        64 VAL   -0.5100
    955 N         -60.9590   -9.6980  -15.5880 N.am     65 ALA   -0.4700
    956 CA        -60.5910  -10.2390  -14.2810 C.3      65 ALA    0.3100
    957 C         -59.2320   -9.6690  -13.8370 C.2      65 ALA    0.0700
    958 O         -59.0290   -9.4320  -12.6510 O.2      65 ALA    0.0900
    959 CB        -60.5430  -11.7620  -14.3340 C.3      65 ALA   -0.2700
    960 HN        -60.9000  -10.3400  -16.3480 H        65 ALA    0.0900
    961 HA        -61.3260   -9.9110  -13.5620 H        65 ALA    0.0900
    962 HB1       -59.7920  -12.0960  -15.0810 H        65 ALA    0.0900
    963 HB2       -61.5370  -12.1620  -14.6270 H        65 ALA    0.5100
    964 HB3       -60.2550  -12.1660  -13.3390 H        65 ALA   -0.5100
    965 N         -58.3270   -9.3970  -14.8020 N.am     66 ASP   -0.4700
    966 CA        -56.9960   -8.8430  -14.5740 C.3      66 ASP    0.3100
    967 C         -56.8360   -7.4840  -15.2880 C.2      66 ASP    0.0700
    968 O         -55.7290   -7.1340  -15.6880 O.2      66 ASP    0.0900
    969 CB        -55.9360   -9.8560  -15.0660 C.3      66 ASP   -0.2800
    970 CG        -54.4940   -9.5320  -14.6900 C.2      66 ASP    0.0900
    971 OD1       -53.6000   -9.7320  -15.5450 O.co2    66 ASP    0.0900
    972 OD2       -54.2640   -9.0520  -13.5460 O.co2    66 ASP    0.6200
    973 HN        -58.5420   -9.5730  -15.7580 H        66 ASP   -0.7600
    974 HA        -56.8810   -8.6530  -13.5180 H        66 ASP   -0.7600
    975 HB1       -55.9930   -9.9090  -16.1740 H        66 ASP    0.5100
    976 HB2       -56.1810  -10.8510  -14.6400 H        66 ASP   -0.5100
    977 N         -57.9270   -6.6880  -15.3910 N.am     67 TRP   -0.4700
    978 CA        -57.9760   -5.4210  -16.1390 C.3      67 TRP    0.3100
    979 C         -56.8390   -4.4200  -15.8590 C.2      67 TRP    0.0700
    980 O         -56.3760   -3.7920  -16.8070 O.2      67 TRP    0.0900
    981 CB        -59.3230   -4.7070  -15.9770 C.3      67 TRP   -0.1800
    982 CG        -59.5240   -3.6280  -17.0030 C.ar     67 TRP    0.0900
    983 CD1       -59.5690   -2.2830  -16.7750 C.ar     67 TRP    0.0900
    984 CD2       -59.5910   -3.7950  -18.4320 C.ar     67 TRP   -0.0300
    985 CE2       -59.7190   -2.5100  -19.0000 C.ar     67 TRP   -0.1500
    986 CE3       -59.5710   -4.9120  -19.2880 C.ar     67 TRP    0.2200
    987 NE1       -59.7140   -1.6060  -17.9660 N.ar     67 TRP   -0.5100
    988 CZ2       -59.8150   -2.3070  -20.3820 C.ar     67 TRP    0.3700
    989 CZ3       -59.6530   -4.7110  -20.6570 C.ar     67 TRP    0.2400
    990 CH2       -59.7810   -3.4230  -21.1910 C.ar     67 TRP    0.1100
    991 HN        -58.7810   -6.9400  -14.9460 H        67 TRP   -0.2500
    992 HA        -57.8020   -5.6480  -17.1800 H        67 TRP    0.1700
    993 HB1       -59.3710   -4.2480  -14.9660 H        67 TRP   -0.2000
    994 HB2       -60.1430   -5.4500  -16.0800 H        67 TRP    0.1400
    995 HD1       -59.5020   -1.8170  -15.8030 H        67 TRP   -0.2700
    996 HE1       -59.7980   -0.6380  -18.0600 H        67 TRP    0.1600
    997 HE3       -59.4920   -5.9170  -18.9020 H        67 TRP   -0.1400
    998 HZ2       -59.9120   -1.3230  -20.8160 H        67 TRP    0.1400
    999 HZ3       -59.6180   -5.5620  -21.3210 H        67 TRP    0.5100
   1000 HH2       -59.8540   -3.3030  -22.2620 H        67 TRP   -0.5100
   1001 N         -56.4060   -4.2960  -14.5860 N.am     68 ARG   -0.4700
   1002 CA        -55.3140   -3.4560  -14.1230 C.3      68 ARG    0.3100
   1003 C         -53.9810   -3.7630  -14.7990 C.2      68 ARG    0.0700
   1004 O         -53.1980   -2.8750  -15.1150 O.2      68 ARG    0.0900
   1005 CB        -55.1440   -3.5450  -12.5670 C.3      68 ARG   -0.1800
   1006 CG        -54.8400   -4.9380  -11.9410 C.3      68 ARG    0.0900
   1007 CD        -56.0520   -5.8500  -11.6730 C.3      68 ARG    0.0900
   1008 NE        -55.5710   -7.2680  -11.5770 N.pl3    68 ARG   -0.1800
   1009 CZ        -56.3180   -8.2690  -11.1250 C.cat    68 ARG    0.0900
   1010 NH1       -55.9550   -9.4910  -11.4620 N.pl3    68 ARG    0.0900
   1011 NH2       -57.4730   -8.1070  -10.5180 N.pl3    68 ARG    0.2000
   1012 HN        -56.8500   -4.8120  -13.8600 H        68 ARG    0.0900
   1013 HA        -55.5310   -2.4400  -14.4160 H        68 ARG    0.0900
   1014 HB1       -56.0840   -3.1750  -12.1100 H        68 ARG   -0.7000
   1015 HB2       -54.3130   -2.8670  -12.2850 H        68 ARG    0.4400
   1016 HG1       -54.3220   -4.7690  -10.9740 H        68 ARG    0.6400
   1017 HG2       -54.1550   -5.4770  -12.6280 H        68 ARG   -0.8000
   1018 HD1       -56.7830   -5.7790  -12.5070 H        68 ARG    0.4600
   1019 HD2       -56.5400   -5.5760  -10.7140 H        68 ARG    0.4600
   1020 HE        -54.6370   -7.4700  -11.8700 H        68 ARG   -0.8000
   1021 HH11      -56.3920  -10.2800  -11.0290 H        68 ARG    0.4600
   1022 HH12      -55.2430   -9.6300  -12.1510 H        68 ARG    0.4600
   1023 HH21      -58.1230   -8.8660  -10.4670 H        68 ARG    0.5100
   1024 HH22      -57.7010   -7.2250  -10.1070 H        68 ARG   -0.5100
   1025 N         -53.7110   -5.0590  -15.0080 N.am     69 ASN   -0.4700
   1026 CA        -52.4840   -5.6010  -15.5910 C.3      69 ASN    0.3100
   1027 C         -52.6430   -6.0080  -17.0560 C.2      69 ASN    0.0700
   1028 O         -51.6480   -6.0350  -17.7820 O.2      69 ASN    0.0900
   1029 CB        -52.0090   -6.8060  -14.7840 C.3      69 ASN   -0.1800
   1030 CG        -50.5350   -7.0780  -14.9470 C.2      69 ASN    0.0900
   1031 ND2       -49.7020   -6.5470  -14.1830 N.am     69 ASN    0.0900
   1032 OD1       -50.1750   -7.8730  -15.9290 O.2      69 ASN    0.5500
   1033 HN        -54.3810   -5.7520  -14.7600 H        69 ASN   -0.5500
   1034 HA        -51.7360   -4.8230  -15.5840 H        69 ASN   -0.6200
   1035 HB1       -52.5710   -7.7040  -15.1150 H        69 ASN    0.3200
   1036 HB2       -52.2160   -6.6230  -13.7090 H        69 ASN    0.3000
   1037 HD21      -48.7270   -6.7350  -14.2990 H        69 ASN    0.5100
   1038 HD22      -50.0110   -5.9350  -13.4540 H        69 ASN   -0.5100
   1039 N         -53.8760   -6.3410  -17.4830 N.am     70 SER   -0.4700
   1040 CA        -54.1780   -6.7880  -18.8380 C.3      70 SER    0.3100
   1041 C         -54.3840   -5.6300  -19.7910 C.2      70 SER    0.0700
   1042 O         -54.0620   -5.7680  -20.9780 O.2      70 SER    0.0900
   1043 CB        -55.4090   -7.6850  -18.8490 C.3      70 SER    0.0500
   1044 OG        -55.1150   -8.9240  -18.2280 O.3      70 SER    0.0900
   1045 HN        -54.6600   -6.2940  -16.8690 H        70 SER    0.0900
   1046 HA        -53.3190   -7.3260  -19.2110 H        70 SER   -0.6600
   1047 HB1       -55.7260   -7.8750  -19.8970 H        70 SER    0.4300
   1048 HB2       -56.2370   -7.1930  -18.2960 H        70 SER    0.5100
   1049 HG1       -54.7040   -8.7070  -17.3880 H        70 SER   -0.5100
   1050 N         -54.9300   -4.4930  -19.3000 N.am     71 ASN   -0.4700
   1051 CA        -55.1460   -3.3090  -20.1330 C.3      71 ASN    0.3100
   1052 C         -53.7970   -2.6710  -20.4500 C.2      71 ASN    0.0700
   1053 O         -53.3620   -1.7110  -19.8030 O.2      71 ASN    0.0900
   1054 CB        -56.1000   -2.3190  -19.4790 C.3      71 ASN   -0.1800
   1055 CG        -56.4650   -1.1570  -20.3610 C.2      71 ASN    0.0900
   1056 ND2       -57.1850   -0.2080  -19.7870 N.am     71 ASN    0.0900
   1057 OD1       -56.1260   -1.0970  -21.5470 O.2      71 ASN    0.5500
   1058 HN        -55.2090   -4.4100  -18.3460 H        71 ASN   -0.5500
   1059 HA        -55.5500   -3.6430  -21.0770 H        71 ASN   -0.6200
   1060 HB1       -55.6220   -1.9200  -18.5590 H        71 ASN    0.3200
   1061 HB2       -57.0330   -2.8530  -19.2040 H        71 ASN    0.3000
   1062 HD21      -57.4650    0.5950  -20.3150 H        71 ASN    0.5100
   1063 HD22      -57.4510   -0.2920  -18.8270 H        71 ASN   -0.5100
   1064 N         -53.1180   -3.2660  -21.4310 N.am     72 ARG   -0.4700
   1065 CA        -51.7940   -2.8790  -21.8710 C.3      72 ARG    0.3100
   1066 C         -51.6120   -3.2430  -23.3230 C.2      72 ARG    0.0700
   1067 O         -52.0850   -4.2850  -23.7820 O.2      72 ARG    0.0900
   1068 CB        -50.7050   -3.5530  -21.0090 C.3      72 ARG   -0.1800
   1069 CG        -49.8290   -2.5690  -20.2440 C.3      72 ARG    0.0900
   1070 CD        -48.7310   -1.9490  -21.1070 C.3      72 ARG    0.0900
   1071 NE        -48.5520   -0.5210  -20.8090 N.pl3    72 ARG   -0.1800
   1072 CZ        -49.1890    0.4600  -21.4420 C.cat    72 ARG    0.0900
   1073 NH1       -48.9780    1.7250  -21.0980 N.pl3    72 ARG    0.0900
   1074 NH2       -50.0460    0.1870  -22.4190 N.pl3    72 ARG    0.2000
   1075 HN        -53.5110   -4.0370  -21.9240 H        72 ARG    0.0900
   1076 HA        -51.7200   -1.8050  -21.7960 H        72 ARG    0.0900
   1077 HB1       -50.0550   -4.1600  -21.6750 H        72 ARG   -0.7000
   1078 HB2       -51.2010   -4.2270  -20.2790 H        72 ARG    0.4400
   1079 HG1       -49.3550   -3.1030  -19.3930 H        72 ARG    0.6400
   1080 HG2       -50.4720   -1.7560  -19.8460 H        72 ARG   -0.8000
   1081 HD1       -48.9980   -2.0410  -22.1800 H        72 ARG    0.4600
   1082 HD2       -47.7630   -2.4600  -20.9090 H        72 ARG    0.4600
   1083 HE        -47.9120   -0.2710  -20.0840 H        72 ARG   -0.8000
   1084 HH11      -48.3360    1.9420  -20.3620 H        72 ARG    0.4600
   1085 HH12      -49.4590    2.4600  -21.5770 H        72 ARG    0.4600
   1086 HH21      -50.3290   -0.7580  -22.5850 H        72 ARG    0.5100
   1087 HH22      -50.4070    0.9250  -22.9880 H        72 ARG   -0.5100
   1088 N         -50.9030   -2.3790  -24.0360 N.am     73 TYR   -0.4700
   1089 CA        -50.6080   -2.5570  -25.4360 C.3      73 TYR    0.3100
   1090 C         -49.3050   -3.3310  -25.6220 C.2      73 TYR    0.0700
   1091 O         -48.3920   -3.1760  -24.8130 O.2      73 TYR    0.0900
   1092 CB        -50.5590   -1.1950  -26.1260 C.3      73 TYR   -0.1800
   1093 CG        -51.9400   -0.6380  -26.3590 C.ar     73 TYR    0.0900
   1094 CD1       -52.7070   -1.0600  -27.4410 C.ar     73 TYR    0.0900
   1095 CD2       -52.5080    0.2700  -25.4690 C.ar     73 TYR    0.0000
   1096 CE1       -53.9950   -0.5750  -27.6460 C.ar     73 TYR   -0.1150
   1097 CE2       -53.7920    0.7710  -25.6720 C.ar     73 TYR    0.1150
   1098 CZ        -54.5300    0.3510  -26.7670 C.ar     73 TYR   -0.1150
   1099 OH        -55.8060    0.8190  -26.9760 O.3      73 TYR    0.1150
   1100 HN        -50.5330   -1.5480  -23.6260 H        73 TYR    0.1100
   1101 HA        -51.3810   -3.1740  -25.8690 H        73 TYR   -0.5400
   1102 HB1       -50.0620   -1.2930  -27.1150 H        73 TYR    0.4300
   1103 HB2       -50.0050   -0.4710  -25.4900 H        73 TYR   -0.1150
   1104 HD1       -52.2930   -1.7770  -28.1350 H        73 TYR    0.1150
   1105 HD2       -51.9410    0.5920  -24.6070 H        73 TYR   -0.1150
   1106 HE1       -54.5760   -0.9210  -28.4880 H        73 TYR    0.1150
   1107 HE2       -54.2110    1.4850  -24.9770 H        73 TYR    0.5100
   1108 HH        -55.9010    1.6460  -26.4980 H        73 TYR   -0.5100
   1109 N         -49.2040   -4.2040  -26.6470 N.am     74 PRO   -0.2900
   1110 CA        -50.1850   -4.4770  -27.7130 C.3      74 PRO    0.0000
   1111 C         -51.2090   -5.5630  -27.3530 C.2      74 PRO    0.0900
   1112 O         -52.0660   -5.8660  -28.1800 O.2      74 PRO    0.0900
   1113 CB        -49.2930   -4.9240  -28.8930 C.3      74 PRO    0.0200
   1114 CG        -47.8490   -4.9330  -28.3850 C.3      74 PRO    0.0900
   1115 CD        -47.9660   -4.9600  -26.8890 C.3      74 PRO   -0.1800
   1116 HA        -50.7880   -3.6040  -27.9050 H        74 PRO    0.0900
   1117 HB1       -49.3980   -4.2160  -29.7430 H        74 PRO    0.0900
   1118 HB2       -49.5880   -5.9400  -29.2340 H        74 PRO   -0.1800
   1119 HG1       -47.3080   -5.8300  -28.7530 H        74 PRO    0.0900
   1120 HG2       -47.3070   -4.0240  -28.7210 H        74 PRO    0.0900
   1121 HD1       -48.0660   -5.9960  -26.5030 H        74 PRO    0.5100
   1122 HD2       -47.1070   -4.4550  -26.4010 H        74 PRO   -0.5100
   1123 N         -51.1520   -6.1070  -26.1230 N.am     75 ALA   -0.4700
   1124 CA        -52.0010   -7.1970  -25.6330 C.3      75 ALA    0.3100
   1125 C         -53.5140   -6.9060  -25.6540 C.2      75 ALA    0.0700
   1126 O         -54.2770   -7.7740  -26.0760 O.2      75 ALA    0.0900
   1127 CB        -51.5870   -7.5780  -24.2140 C.3      75 ALA   -0.2700
   1128 HN        -50.4920   -5.7720  -25.4570 H        75 ALA    0.0900
   1129 HA        -51.8900   -8.0380  -26.3000 H        75 ALA    0.0900
   1130 HB1       -51.6940   -6.7040  -23.5370 H        75 ALA    0.0900
   1131 HB2       -50.5250   -7.9050  -24.2060 H        75 ALA    0.5100
   1132 HB3       -52.2340   -8.3990  -23.8390 H        75 ALA   -0.5100
   1133 N         -53.9440   -5.7210  -25.1730 N.am     76 VAL   -0.4700
   1134 CA        -55.3440   -5.2910  -25.0630 C.3      76 VAL    0.3100
   1135 C         -56.0510   -5.1740  -26.4620 C.2      76 VAL    0.0700
   1136 O         -57.2870   -5.1630  -26.5170 O.2      76 VAL    0.0900
   1137 CB        -55.4280   -3.9780  -24.2380 C.3      76 VAL   -0.0900
   1138 CG1       -54.9440   -2.7710  -25.0290 C.3      76 VAL    0.0900
   1139 CG2       -56.8220   -3.7430  -23.6640 C.3      76 VAL   -0.2700
   1140 HN        -53.2870   -5.0460  -24.8540 H        76 VAL    0.0900
   1141 HA        -55.9030   -6.0780  -24.5780 H        76 VAL    0.0900
   1142 HB        -54.8030   -4.0860  -23.3260 H        76 VAL    0.0900
   1143 HG11      -55.6670   -2.5300  -25.8380 H        76 VAL   -0.2700
   1144 HG12      -53.9580   -2.9910  -25.4900 H        76 VAL    0.0900
   1145 HG13      -54.8550   -1.8910  -24.3590 H        76 VAL    0.0900
   1146 HG21      -57.1050   -4.5820  -22.9930 H        76 VAL    0.0900
   1147 HG22      -57.5650   -3.6820  -24.4880 H        76 VAL    0.5100
   1148 HG23      -56.8360   -2.8000  -23.0780 H        76 VAL   -0.5100
   1149 N         -55.2840   -5.1320  -27.5870 N.am     77 ILE   -0.4700
   1150 CA        -55.8610   -5.0950  -28.9460 C.3      77 ILE    0.3100
   1151 C         -56.6800   -6.3850  -29.1460 C.2      77 ILE    0.0700
   1152 O         -57.7770   -6.3510  -29.7260 O.2      77 ILE    0.0900
   1153 CB        -54.7650   -4.8940  -30.0370 C.3      77 ILE   -0.0900
   1154 CG1       -54.2210   -3.4560  -29.9650 C.3      77 ILE    0.0900
   1155 CG2       -55.2950   -5.2100  -31.4600 C.3      77 ILE   -0.2700
   1156 CD        -52.8620   -3.2570  -30.5400 C.3      77 ILE    0.0900
   1157 HN        -54.2890   -5.1240  -27.5420 H        77 ILE    0.0900
   1158 HA        -56.5720   -4.2820  -28.9800 H        77 ILE    0.0900
   1159 HB        -53.9070   -5.5630  -29.8150 H        77 ILE   -0.1800
   1160 HG11      -54.1900   -3.1520  -28.8980 H        77 ILE    0.0900
   1161 HG12      -54.9260   -2.7930  -30.5100 H        77 ILE    0.0900
   1162 HG21      -56.3310   -4.8260  -31.5750 H        77 ILE   -0.2700
   1163 HG22      -55.3030   -6.3080  -31.6250 H        77 ILE    0.0900
   1164 HG23      -54.6490   -4.7220  -32.2200 H        77 ILE    0.0900
   1165 HD1       -52.8580   -3.5320  -31.6160 H        77 ILE    0.0900
   1166 HD2       -52.1280   -3.8970  -30.0060 H        77 ILE    0.5100
   1167 HD3       -52.5660   -2.1890  -30.4460 H        77 ILE   -0.5100
   1168 N         -56.1670   -7.5040  -28.5830 N.am     78 LEU   -0.4700
   1169 CA        -56.7950   -8.8170  -28.6390 C.3      78 LEU    0.3100
   1170 C         -58.0640   -8.8540  -27.7860 C.2      78 LEU    0.0700
   1171 O         -58.9700   -9.6130  -28.1080 O.2      78 LEU    0.0900
   1172 CB        -55.8080   -9.9310  -28.2470 C.3      78 LEU   -0.1800
   1173 CG        -54.9500  -10.5460  -29.3940 C.3      78 LEU    0.0900
   1174 CD1       -55.8140  -11.1970  -30.4760 C.3      78 LEU    0.0900
   1175 CD2       -53.9650   -9.5390  -30.0170 C.3      78 LEU   -0.0900
   1176 HN        -55.3030   -7.4730  -28.0860 H        78 LEU    0.0900
   1177 HA        -57.1480   -8.9710  -29.6470 H        78 LEU   -0.2700
   1178 HB1       -56.3940  -10.7530  -27.7870 H        78 LEU    0.0900
   1179 HB2       -55.1110   -9.5150  -27.4900 H        78 LEU    0.0900
   1180 HG        -54.2710  -11.3130  -28.9650 H        78 LEU    0.0900
   1181 HD11      -56.3600  -10.4170  -31.0490 H        78 LEU   -0.2700
   1182 HD12      -56.5570  -11.8780  -30.0080 H        78 LEU    0.0900
   1183 HD13      -55.1720  -11.7690  -31.1790 H        78 LEU    0.0900
   1184 HD21      -53.3820   -9.0300  -29.2190 H        78 LEU    0.0900
   1185 HD22      -54.5240   -8.7700  -30.5930 H        78 LEU    0.5100
   1186 HD23      -53.2570  -10.0680  -30.6900 H        78 LEU   -0.5100
   1187 N         -58.1750   -7.9970  -26.7550 N.am     79 PHE   -0.4700
   1188 CA        -59.4080   -7.9010  -25.9790 C.3      79 PHE    0.3100
   1189 C         -60.5230   -7.2520  -26.8480 C.2      79 PHE    0.0700
   1190 O         -61.6720   -7.6900  -26.7870 O.2      79 PHE    0.0900
   1191 CB        -59.1870   -7.1180  -24.6700 C.3      79 PHE   -0.1800
   1192 CG        -60.4510   -6.6310  -23.9990 C.ar     79 PHE    0.0900
   1193 CD1       -61.2130   -7.4830  -23.2090 C.ar     79 PHE    0.0900
   1194 CD2       -60.9000   -5.3260  -24.1850 C.ar     79 PHE    0.0000
   1195 CE1       -62.3790   -7.0340  -22.5880 C.ar     79 PHE   -0.1150
   1196 CE2       -62.0860   -4.8870  -23.5910 C.ar     79 PHE    0.1150
   1197 CZ        -62.8150   -5.7410  -22.7900 C.ar     79 PHE   -0.1150
   1198 HN        -57.4290   -7.3950  -26.4780 H        79 PHE    0.1150
   1199 HA        -59.7410   -8.9040  -25.7600 H        79 PHE   -0.1150
   1200 HB1       -58.5690   -6.2210  -24.8870 H        79 PHE    0.1150
   1201 HB2       -58.6650   -7.7730  -23.9410 H        79 PHE   -0.1150
   1202 HD1       -60.8970   -8.5070  -23.0720 H        79 PHE    0.1150
   1203 HD2       -60.3260   -4.6460  -24.7960 H        79 PHE   -0.1150
   1204 HE1       -62.9420   -7.6980  -21.9490 H        79 PHE    0.1150
   1205 HE2       -62.4330   -3.8780  -23.7600 H        79 PHE    0.5100
   1206 HZ        -63.7250   -5.3970  -22.3220 H        79 PHE   -0.5100
   1207 N         -60.1780   -6.2220  -27.6560 N.am     80 TYR   -0.4700
   1208 CA        -61.1440   -5.5200  -28.4980 C.3      80 TYR    0.3100
   1209 C         -61.5650   -6.3610  -29.7150 C.2      80 TYR    0.0700
   1210 O         -62.7310   -6.3030  -30.0940 O.2      80 TYR    0.0900
   1211 CB        -60.6190   -4.1320  -28.9110 C.3      80 TYR   -0.1800
   1212 CG        -60.5530   -3.1920  -27.7240 C.ar     80 TYR    0.0900
   1213 CD1       -61.7150   -2.7260  -27.1110 C.ar     80 TYR    0.0900
   1214 CD2       -59.3310   -2.8200  -27.1730 C.ar     80 TYR    0.0000
   1215 CE1       -61.6620   -1.9100  -25.9830 C.ar     80 TYR   -0.1150
   1216 CE2       -59.2660   -2.0170  -26.0370 C.ar     80 TYR    0.1150
   1217 CZ        -60.4340   -1.5600  -25.4470 C.ar     80 TYR   -0.1150
   1218 OH        -60.3810   -0.7610  -24.3280 O.3      80 TYR    0.1150
   1219 HN        -59.2380   -5.8940  -27.7110 H        80 TYR    0.1100
   1220 HA        -62.0610   -5.4200  -27.9380 H        80 TYR   -0.5400
   1221 HB1       -61.2990   -3.6810  -29.6650 H        80 TYR    0.4300
   1222 HB2       -59.5940   -4.2260  -29.3290 H        80 TYR   -0.1150
   1223 HD1       -62.6760   -3.0040  -27.5190 H        80 TYR    0.1150
   1224 HD2       -58.4150   -3.1600  -27.6340 H        80 TYR   -0.1150
   1225 HE1       -62.5740   -1.5520  -25.5280 H        80 TYR    0.1150
   1226 HE2       -58.3070   -1.7500  -25.6160 H        80 TYR    0.5100
   1227 HH        -59.4740   -0.7540  -24.0110 H        80 TYR   -0.5100
   1228 N         -60.6330   -7.1690  -30.2880 N.am     81 VAL   -0.4700
   1229 CA        -60.8850   -8.1090  -31.3820 C.3      81 VAL    0.3100
   1230 C         -61.9210   -9.1270  -30.8910 C.2      81 VAL    0.0700
   1231 O         -62.9450   -9.3290  -31.5360 O.2      81 VAL    0.0900
   1232 CB        -59.5690   -8.7980  -31.8600 C.3      81 VAL   -0.0900
   1233 CG1       -59.8550  -10.0380  -32.7020 C.3      81 VAL    0.0900
   1234 CG2       -58.6810   -7.8270  -32.6310 C.3      81 VAL   -0.2700
   1235 HN        -59.6890   -7.1540  -29.9690 H        81 VAL    0.0900
   1236 HA        -61.3310   -7.5560  -32.1960 H        81 VAL    0.0900
   1237 HB        -58.9710   -9.0930  -30.9710 H        81 VAL    0.0900
   1238 HG11      -60.5910   -9.7960  -33.4990 H        81 VAL   -0.2700
   1239 HG12      -60.2790  -10.8400  -32.0610 H        81 VAL    0.0900
   1240 HG13      -58.9190  -10.3950  -33.1800 H        81 VAL    0.0900
   1241 HG21      -58.4070   -6.9650  -31.9860 H        81 VAL    0.0900
   1242 HG22      -59.2230   -7.4440  -33.5220 H        81 VAL    0.5100
   1243 HG23      -57.7490   -8.3400  -32.9520 H        81 VAL   -0.5100
   1244 N         -61.6670   -9.7240  -29.7210 N.am     82 ASN   -0.4700
   1245 CA        -62.5420  -10.6880  -29.0670 C.3      82 ASN    0.3100
   1246 C         -63.9370  -10.1060  -28.7850 C.2      82 ASN    0.0700
   1247 O         -64.9280  -10.8130  -28.9800 O.2      82 ASN    0.0900
   1248 CB        -61.8970  -11.1900  -27.7720 C.3      82 ASN   -0.1800
   1249 CG        -61.0280  -12.3890  -28.0150 C.2      82 ASN    0.0900
   1250 ND2       -59.7640  -12.1650  -28.3540 N.am     82 ASN    0.0900
   1251 OD1       -61.4870  -13.5290  -27.9300 O.2      82 ASN    0.5500
   1252 HN        -60.8270   -9.5240  -29.2230 H        82 ASN   -0.5500
   1253 HA        -62.7080  -11.5090  -29.7480 H        82 ASN   -0.6200
   1254 HB1       -62.6940  -11.4650  -27.0490 H        82 ASN    0.3200
   1255 HB2       -61.2740  -10.3800  -27.3360 H        82 ASN    0.3000
   1256 HD21      -59.4280  -11.2270  -28.4360 H        82 ASN    0.5100
   1257 HD22      -59.1480  -12.9340  -28.5250 H        82 ASN   -0.5100
   1258 N         -64.0090   -8.8190  -28.3590 N.am     83 ALA   -0.4700
   1259 CA        -65.2570   -8.1050  -28.0740 C.3      83 ALA    0.3100
   1260 C         -66.1230   -7.9950  -29.3450 C.2      83 ALA    0.0700
   1261 O         -67.3370   -8.1840  -29.2670 O.2      83 ALA    0.0900
   1262 CB        -64.9590   -6.7230  -27.5000 C.3      83 ALA   -0.2700
   1263 HN        -63.1810   -8.2860  -28.2130 H        83 ALA    0.0900
   1264 HA        -65.8260   -8.6910  -27.3680 H        83 ALA    0.0900
   1265 HB1       -64.3650   -6.1280  -28.2270 H        83 ALA    0.0900
   1266 HB2       -64.3750   -6.8220  -26.5600 H        83 ALA    0.5100
   1267 HB3       -65.9100   -6.1860  -27.2950 H        83 ALA   -0.5100
   1268 N         -65.4880   -7.7600  -30.5180 N.am     84 CYS   -0.4700
   1269 CA        -66.1600   -7.6920  -31.8180 C.3      84 CYS    0.3100
   1270 C         -66.7410   -9.0600  -32.1970 C.2      84 CYS    0.0700
   1271 O         -67.9020   -9.1380  -32.6020 O.2      84 CYS    0.0900
   1272 CB        -65.2080   -7.1920  -32.8970 C.3      84 CYS   -0.1100
   1273 SG        -64.5400   -5.5480  -32.5870 S.3      84 CYS    0.0900
   1274 HN        -64.5020   -7.6180  -30.5470 H        84 CYS    0.0900
   1275 HA        -67.0030   -7.0230  -31.7230 H        84 CYS   -0.2300
   1276 HB1       -65.7550   -7.1840  -33.8630 H        84 CYS    0.1600
   1277 HB2       -64.3690   -7.9140  -32.9760 H        84 CYS    0.5100
   1278 HG1       -63.7760   -5.9230  -31.5710 H        84 CYS   -0.5100
   1279 N         -65.9320  -10.1360  -32.0800 N.am     85 PHE   -0.4700
   1280 CA        -66.3720  -11.4820  -32.4360 C.3      85 PHE    0.3100
   1281 C         -67.4420  -11.9920  -31.4790 C.2      85 PHE    0.0700
   1282 O         -68.3460  -12.6890  -31.9390 O.2      85 PHE    0.0900
   1283 CB        -65.1990  -12.4560  -32.5440 C.3      85 PHE   -0.1800
   1284 CG        -64.4690  -12.2820  -33.8550 C.ar     85 PHE    0.0900
   1285 CD1       -63.2240  -11.6570  -33.9010 C.ar     85 PHE    0.0900
   1286 CD2       -65.0390  -12.7120  -35.0530 C.ar     85 PHE    0.0000
   1287 CE1       -62.5610  -11.4670  -35.1220 C.ar     85 PHE   -0.1150
   1288 CE2       -64.3810  -12.5120  -36.2720 C.ar     85 PHE    0.1150
   1289 CZ        -63.1510  -11.8850  -36.2990 C.ar     85 PHE   -0.1150
   1290 HN        -64.9960  -10.0580  -31.7460 H        85 PHE    0.1150
   1291 HA        -66.8890  -11.4190  -33.3810 H        85 PHE   -0.1150
   1292 HB1       -65.5700  -13.5020  -32.4970 H        85 PHE    0.1150
   1293 HB2       -64.4740  -12.2700  -31.7220 H        85 PHE   -0.1150
   1294 HD1       -62.7640  -11.3150  -32.9860 H        85 PHE    0.1150
   1295 HD2       -65.9990  -13.2070  -35.0390 H        85 PHE   -0.1150
   1296 HE1       -61.5890  -10.9950  -35.1410 H        85 PHE    0.1150
   1297 HE2       -64.8360  -12.8470  -37.1920 H        85 PHE    0.5100
   1298 HZ        -62.6490  -11.7210  -37.2420 H        85 PHE   -0.5100
   1299 N         -67.4020  -11.5870  -30.1850 N.am     86 PHE   -0.4700
   1300 CA        -68.4370  -11.9650  -29.2180 C.3      86 PHE    0.3100
   1301 C         -69.7780  -11.3400  -29.6050 C.2      86 PHE    0.0700
   1302 O         -70.7750  -12.0620  -29.7290 O.2      86 PHE    0.0900
   1303 CB        -68.0580  -11.5570  -27.7810 C.3      86 PHE   -0.1800
   1304 CG        -69.1680  -11.7570  -26.7670 C.ar     86 PHE    0.0900
   1305 CD1       -69.5650  -13.0360  -26.3830 C.ar     86 PHE    0.0900
   1306 CD2       -69.8150  -10.6670  -26.1940 C.ar     86 PHE    0.0000
   1307 CE1       -70.5990  -13.2190  -25.4560 C.ar     86 PHE   -0.1150
   1308 CE2       -70.8330  -10.8490  -25.2520 C.ar     86 PHE    0.1150
   1309 CZ        -71.2240  -12.1250  -24.8910 C.ar     86 PHE   -0.1150
   1310 HN        -66.6660  -11.0130  -29.8350 H        86 PHE    0.1150
   1311 HA        -68.5650  -13.0350  -29.2760 H        86 PHE   -0.1150
   1312 HB1       -67.7910  -10.4790  -27.7660 H        86 PHE    0.1150
   1313 HB2       -67.1930  -12.1680  -27.4450 H        86 PHE   -0.1150
   1314 HD1       -69.0690  -13.8980  -26.8060 H        86 PHE    0.1150
   1315 HD2       -69.5280   -9.6650  -26.4800 H        86 PHE   -0.1150
   1316 HE1       -70.9090  -14.2180  -25.1830 H        86 PHE    0.1150
   1317 HE2       -71.3160   -9.9910  -24.8060 H        86 PHE    0.5100
   1318 HZ        -72.0160  -12.2660  -24.1700 H        86 PHE   -0.5100
   1319 N         -69.7840   -9.9960  -29.7980 N.am     87 VAL   -0.4700
   1320 CA        -70.9520   -9.2080  -30.1630 C.3      87 VAL    0.3100
   1321 C         -71.5130   -9.7540  -31.4820 C.2      87 VAL    0.0700
   1322 O         -72.6990  -10.0640  -31.5300 O.2      87 VAL    0.0900
   1323 CB        -70.6540   -7.6800  -30.2050 C.3      87 VAL   -0.0900
   1324 CG1       -71.8000   -6.9000  -30.8590 C.3      87 VAL    0.0900
   1325 CG2       -70.3820   -7.1350  -28.8070 C.3      87 VAL   -0.2700
   1326 HN        -68.9470   -9.4670  -29.6920 H        87 VAL    0.0900
   1327 HA        -71.7220   -9.4130  -29.4350 H        87 VAL    0.0900
   1328 HB        -69.7220   -7.5080  -30.7830 H        87 VAL    0.0900
   1329 HG11      -72.7700   -7.1910  -30.4020 H        87 VAL   -0.2700
   1330 HG12      -71.8390   -7.1260  -31.9460 H        87 VAL    0.0900
   1331 HG13      -71.6490   -5.8100  -30.7080 H        87 VAL    0.0900
   1332 HG21      -69.5040   -7.6490  -28.3600 H        87 VAL    0.0900
   1333 HG22      -71.2650   -7.3090  -28.1550 H        87 VAL    0.5100
   1334 HG23      -70.1650   -6.0470  -28.8600 H        87 VAL   -0.5100
   1335 N         -70.6480   -9.9550  -32.4900 N.am     88 GLY   -0.4700
   1336 CA        -71.0090  -10.5220  -33.7860 C.3      88 GLY    0.3100
   1337 C         -71.6760  -11.8810  -33.6780 C.2      88 GLY   -0.0200
   1338 O         -72.6320  -12.1520  -34.4030 O.2      88 GLY    0.0900
   1339 HN        -69.6850   -9.7170  -32.3910 H        88 GLY    0.0900
   1340 HA1       -70.1040  -10.6210  -34.3670 H        88 GLY    0.5100
   1341 HA2       -71.6890   -9.8350  -34.2690 H        88 GLY   -0.5100
   1342 N         -71.1950  -12.7310  -32.7440 N.am     89 SER   -0.4700
   1343 CA        -71.7260  -14.0690  -32.4770 C.3      89 SER    0.3100
   1344 C         -73.1380  -13.9920  -31.9390 C.2      89 SER    0.0700
   1345 O         -73.9450  -14.8430  -32.2870 O.2      89 SER    0.0900
   1346 CB        -70.8430  -14.8220  -31.4840 C.3      89 SER    0.0500
   1347 OG        -69.6030  -15.1890  -32.0580 O.3      89 SER    0.0900
   1348 HN        -70.4230  -12.4710  -32.1700 H        89 SER    0.0900
   1349 HA        -71.7710  -14.6020  -33.4140 H        89 SER   -0.6600
   1350 HB1       -71.3640  -15.7470  -31.1540 H        89 SER    0.4300
   1351 HB2       -70.6450  -14.1760  -30.6020 H        89 SER    0.5100
   1352 HG1       -69.1130  -14.3720  -32.1730 H        89 SER   -0.5100
   1353 N         -73.4550  -12.9730  -31.1040 N.am     90 ILE   -0.4700
   1354 CA        -74.8060  -12.7700  -30.5680 C.3      90 ILE    0.3100
   1355 C         -75.7490  -12.4940  -31.7520 C.2      90 ILE    0.0700
   1356 O         -76.8490  -13.0380  -31.8020 O.2      90 ILE    0.0900
   1357 CB        -74.8280  -11.6400  -29.5010 C.3      90 ILE   -0.0900
   1358 CG1       -74.1020  -12.0800  -28.2140 C.3      90 ILE    0.0900
   1359 CG2       -76.2530  -11.1540  -29.1910 C.3      90 ILE   -0.2700
   1360 CD        -73.5460  -10.9370  -27.4600 C.3      90 ILE    0.0900
   1361 HN        -72.7720  -12.3080  -30.8110 H        90 ILE    0.0900
   1362 HA        -75.1330  -13.7020  -30.1310 H        90 ILE    0.0900
   1363 HB        -74.2280  -10.7830  -29.8730 H        90 ILE   -0.1800
   1364 HG11      -73.2740  -12.7680  -28.4860 H        90 ILE    0.0900
   1365 HG12      -74.8220  -12.6220  -27.5630 H        90 ILE    0.0900
   1366 HG21      -76.9140  -12.0200  -28.9790 H        90 ILE   -0.2700
   1367 HG22      -76.6610  -10.6020  -30.0650 H        90 ILE    0.0900
   1368 HG23      -76.2410  -10.4900  -28.3010 H        90 ILE    0.0900
   1369 HD1       -74.3240  -10.1560  -27.3230 H        90 ILE    0.0900
   1370 HD2       -72.6940  -10.4950  -28.0200 H        90 ILE    0.5100
   1371 HD3       -73.2020  -11.2750  -26.4600 H        90 ILE   -0.5100
   1372 N         -75.2740  -11.6970  -32.7110 N.am     91 GLY   -0.4700
   1373 CA        -75.9960  -11.3520  -33.9270 C.3      91 GLY    0.3100
   1374 C         -76.3970  -12.5650  -34.7330 C.2      91 GLY   -0.0200
   1375 O         -77.5630  -12.6990  -35.0950 O.2      91 GLY    0.0900
   1376 HN        -74.3700  -11.2860  -32.6310 H        91 GLY    0.0900
   1377 HA1       -75.3530  -10.7260  -34.5280 H        91 GLY    0.5100
   1378 HA2       -76.8850  -10.8080  -33.6430 H        91 GLY   -0.5100
   1379 N         -75.4370  -13.4810  -34.9570 N.am     92 TRP   -0.4700
   1380 CA        -75.6260  -14.7300  -35.6870 C.3      92 TRP    0.3100
   1381 C         -76.4810  -15.7280  -34.9250 C.2      92 TRP    0.0700
   1382 O         -77.2600  -16.4490  -35.5390 O.2      92 TRP    0.0900
   1383 CB        -74.2710  -15.3640  -36.0050 C.3      92 TRP   -0.1800
   1384 CG        -73.5920  -14.7240  -37.1780 C.ar     92 TRP    0.0900
   1385 CD1       -72.5930  -13.7920  -37.1430 C.ar     92 TRP    0.0900
   1386 CD2       -73.8870  -14.9460  -38.5650 C.ar     92 TRP   -0.0300
   1387 CE2       -73.0130  -14.1260  -39.3160 C.ar     92 TRP   -0.1500
   1388 CE3       -74.8110  -15.7610  -39.2490 C.ar     92 TRP    0.2200
   1389 NE1       -72.2270  -13.4430  -38.4210 N.ar     92 TRP   -0.5100
   1390 CZ2       -73.0200  -14.1070  -40.7160 C.ar     92 TRP    0.3700
   1391 CZ3       -74.8320  -15.7280  -40.6370 C.ar     92 TRP    0.2400
   1392 CH2       -73.9400  -14.9180  -41.3580 C.ar     92 TRP    0.1100
   1393 HN        -74.5120  -13.3380  -34.6170 H        92 TRP   -0.2500
   1394 HA        -76.1630  -14.5110  -36.5980 H        92 TRP    0.1700
   1395 HB1       -74.4200  -16.4410  -36.2310 H        92 TRP   -0.2000
   1396 HB2       -73.6090  -15.2650  -35.1190 H        92 TRP    0.1400
   1397 HD1       -72.1530  -13.3890  -36.2420 H        92 TRP   -0.2700
   1398 HE1       -71.5220  -12.8110  -38.6550 H        92 TRP    0.1600
   1399 HE3       -75.4970  -16.4050  -38.7190 H        92 TRP   -0.1400
   1400 HZ2       -72.3410  -13.4920  -41.2900 H        92 TRP    0.1400
   1401 HZ3       -75.5460  -16.3360  -41.1720 H        92 TRP    0.5100
   1402 HH2       -73.9720  -14.9270  -42.4370 H        92 TRP   -0.5100
   1403 N         -76.3550  -15.7640  -33.5950 N.am     93 LEU   -0.4700
   1404 CA        -77.0850  -16.7120  -32.7470 C.3      93 LEU    0.3100
   1405 C         -78.5230  -16.2890  -32.3960 C.2      93 LEU    0.0700
   1406 O         -79.2840  -17.1270  -31.9100 O.2      93 LEU    0.0900
   1407 CB        -76.3100  -16.9710  -31.4360 C.3      93 LEU   -0.1800
   1408 CG        -75.0250  -17.7880  -31.5170 C.3      93 LEU    0.0900
   1409 CD1       -74.3290  -17.8110  -30.1610 C.3      93 LEU    0.0900
   1410 CD2       -75.2830  -19.2180  -32.0150 C.3      93 LEU   -0.0900
   1411 HN        -75.7480  -15.1370  -33.1130 H        93 LEU    0.0900
   1412 HA        -77.2040  -17.6330  -33.3000 H        93 LEU   -0.2700
   1413 HB1       -76.9970  -17.4980  -30.7440 H        93 LEU    0.0900
   1414 HB2       -76.0490  -15.9830  -31.0040 H        93 LEU    0.0900
   1415 HG        -74.3480  -17.3380  -32.2720 H        93 LEU    0.0900
   1416 HD11      -74.9940  -18.2660  -29.3970 H        93 LEU   -0.2700
   1417 HD12      -74.0830  -16.7750  -29.8440 H        93 LEU    0.0900
   1418 HD13      -73.3970  -18.4140  -30.2240 H        93 LEU    0.0900
   1419 HD21      -75.7350  -19.1930  -33.0290 H        93 LEU    0.0900
   1420 HD22      -75.9840  -19.7380  -31.3270 H        93 LEU    0.5100
   1421 HD23      -74.3250  -19.7790  -32.0670 H        93 LEU   -0.5100
   1422 N         -78.8970  -15.0200  -32.6180 N.am     94 ALA   -0.4700
   1423 CA        -80.2240  -14.4860  -32.2830 C.3      94 ALA    0.3100
   1424 C         -81.3740  -15.2990  -32.8920 C.2      94 ALA    0.0700
   1425 O         -82.3950  -15.5030  -32.2360 O.2      94 ALA    0.0900
   1426 CB        -80.3310  -13.0430  -32.7340 C.3      94 ALA   -0.2700
   1427 HN        -78.2710  -14.3650  -33.0340 H        94 ALA    0.0900
   1428 HA        -80.3560  -14.5570  -31.2130 H        94 ALA    0.0900
   1429 HB1       -80.1840  -12.9740  -33.8340 H        94 ALA    0.0900
   1430 HB2       -79.5510  -12.4300  -32.2340 H        94 ALA    0.5100
   1431 HB3       -81.3370  -12.6430  -32.4860 H        94 ALA   -0.5100
   1432 N         -81.1840  -15.7850  -34.1370 N.am     95 GLN   -0.4700
   1433 CA        -82.1330  -16.5990  -34.8980 C.3      95 GLN    0.3100
   1434 C         -82.5130  -17.9080  -34.1920 C.2      95 GLN    0.0700
   1435 O         -83.5570  -18.4750  -34.5120 O.2      95 GLN    0.0900
   1436 CB        -81.5470  -16.9370  -36.2880 C.3      95 GLN   -0.1800
   1437 CG        -80.3030  -17.8230  -36.2380 C.3      95 GLN    0.0900
   1438 CD        -79.6830  -18.0360  -37.5860 C.2      95 GLN    0.0900
   1439 NE2       -78.5950  -17.3280  -37.8660 N.am     95 GLN   -0.1800
   1440 OE1       -80.1390  -18.8620  -38.3710 O.2      95 GLN    0.0900
   1441 HN        -80.3350  -15.5940  -34.6210 H        95 GLN    0.0900
   1442 HA        -83.0500  -16.0400  -35.0010 H        95 GLN    0.5500
   1443 HB1       -81.2820  -15.9870  -36.7990 H        95 GLN   -0.5500
   1444 HB2       -82.3270  -17.4590  -36.8810 H        95 GLN   -0.6200
   1445 HG1       -80.5820  -18.8130  -35.8190 H        95 GLN    0.3200
   1446 HG2       -79.5480  -17.3470  -35.5760 H        95 GLN    0.3000
   1447 HE21      -78.2300  -17.3190  -38.7960 H        95 GLN    0.5100
   1448 HE22      -78.1410  -16.8040  -37.1460 H        95 GLN   -0.5100
   1449 N         -81.6680  -18.4130  -33.2740 N.am     96 PHE   -0.4700
   1450 CA        -81.9310  -19.7030  -32.6430 C.3      96 PHE    0.3100
   1451 C         -82.9360  -19.5930  -31.4930 C.2      96 PHE    0.0700
   1452 O         -83.4740  -20.6210  -31.0770 O.2      96 PHE    0.0900
   1453 CB        -80.6280  -20.4090  -32.2360 C.3      96 PHE   -0.1800
   1454 CG        -79.7460  -20.6040  -33.4510 C.ar     96 PHE    0.0900
   1455 CD1       -78.6010  -19.8350  -33.6300 C.ar     96 PHE    0.0900
   1456 CD2       -80.1180  -21.4790  -34.4690 C.ar     96 PHE    0.0000
   1457 CE1       -77.8210  -19.9640  -34.7840 C.ar     96 PHE   -0.1150
   1458 CE2       -79.3400  -21.6040  -35.6230 C.ar     96 PHE    0.1150
   1459 CZ        -78.1940  -20.8430  -35.7750 C.ar     96 PHE   -0.1150
   1460 HN        -80.8390  -17.9380  -32.9890 H        96 PHE    0.1150
   1461 HA        -82.4780  -20.3100  -33.3490 H        96 PHE   -0.1150
   1462 HB1       -80.8510  -21.4080  -31.8050 H        96 PHE    0.1150
   1463 HB2       -80.0710  -19.7920  -31.4980 H        96 PHE   -0.1150
   1464 HD1       -78.3100  -19.1290  -32.8670 H        96 PHE    0.1150
   1465 HD2       -81.0190  -22.0650  -34.3660 H        96 PHE   -0.1150
   1466 HE1       -76.9240  -19.3730  -34.8980 H        96 PHE    0.1150
   1467 HE2       -79.6330  -22.2960  -36.3980 H        96 PHE    0.5100
   1468 HZ        -77.5950  -20.9390  -36.6680 H        96 PHE   -0.5100
   1469 N         -83.2830  -18.3610  -31.0630 N.am     97 MET   -0.4700
   1470 CA        -84.3260  -18.1210  -30.0650 C.3      97 MET    0.3100
   1471 C         -85.7060  -18.4640  -30.6800 C.2      97 MET    0.0700
   1472 O         -85.8630  -18.3940  -31.9050 O.2      97 MET    0.0900
   1473 CB        -84.2750  -16.6760  -29.5590 C.3      97 MET   -0.1800
   1474 CG        -83.0710  -16.3890  -28.6990 C.3      97 MET    0.0900
   1475 SD        -82.9570  -14.6470  -28.2290 S.3      97 MET    0.0900
   1476 CE        -83.9520  -14.6640  -26.7330 C.3      97 MET   -0.1400
   1477 HN        -82.8340  -17.5450  -31.4140 H        97 MET    0.0900
   1478 HA        -84.1680  -18.8090  -29.2480 H        97 MET    0.0900
   1479 HB1       -85.1930  -16.4750  -28.9660 H        97 MET   -0.0900
   1480 HB2       -84.2570  -15.9940  -30.4360 H        97 MET   -0.2200
   1481 HG1       -82.1590  -16.6820  -29.2590 H        97 MET    0.0900
   1482 HG2       -83.1340  -17.0160  -27.7830 H        97 MET    0.0900
   1483 HE1       -83.5270  -15.3530  -25.9720 H        97 MET    0.0900
   1484 HE2       -84.9850  -15.0030  -26.9620 H        97 MET    0.5100
   1485 HE3       -83.9940  -13.6470  -26.2880 H        97 MET   -0.5100
   1486 N         -86.6840  -18.8730  -29.8490 N.am     98 ASP   -0.4700
   1487 CA        -88.0050  -19.3050  -30.3190 C.3      98 ASP    0.3100
   1488 C         -88.7200  -18.2570  -31.1880 C.2      98 ASP    0.0700
   1489 O         -88.9920  -17.1390  -30.7390 O.2      98 ASP    0.0900
   1490 CB        -88.9040  -19.7480  -29.1510 C.3      98 ASP   -0.2800
   1491 CG        -88.8300  -21.2410  -28.8470 C.2      98 ASP    0.0900
   1492 OD1       -88.0100  -21.9450  -29.4930 O.co2    98 ASP    0.0900
   1493 OD2       -89.5930  -21.7080  -27.9640 O.co2    98 ASP    0.6200
   1494 HN        -86.5510  -18.9010  -28.8620 H        98 ASP   -0.7600
   1495 HA        -87.8590  -20.1250  -31.0070 H        98 ASP   -0.7600
   1496 HB1       -89.9570  -19.4960  -29.3980 H        98 ASP    0.5100
   1497 HB2       -88.6000  -19.1930  -28.2390 H        98 ASP   -0.5100
   1498 N         -88.9670  -18.6510  -32.4460 N.am     99 GLY   -0.4700
   1499 CA        -89.6270  -17.8530  -33.4760 C.3      99 GLY    0.3100
   1500 C         -88.9070  -16.5800  -33.8800 C.2      99 GLY   -0.0200
   1501 O         -89.4950  -15.7320  -34.5550 O.2      99 GLY    0.0900
   1502 HN        -88.6930  -19.5590  -32.7470 H        99 GLY    0.0900
   1503 HA1       -90.6020  -17.5870  -33.0970 H        99 GLY    0.5100
   1504 HA2       -89.7260  -18.4800  -34.3490 H        99 GLY   -0.5100
   1505 N         -87.6300  -16.4310  -33.4700 N.am    100 ALA   -0.4700
   1506 CA        -86.8150  -15.2470  -33.7430 C.3     100 ALA    0.3100
   1507 C         -86.4230  -15.1340  -35.2040 C.2     100 ALA    0.0700
   1508 O         -86.5420  -14.0390  -35.7490 O.2     100 ALA    0.0900
   1509 CB        -85.5690  -15.2460  -32.8750 C.3     100 ALA   -0.2700
   1510 HN        -87.1730  -17.1450  -32.9480 H       100 ALA    0.0900
   1511 HA        -87.4150  -14.3730  -33.5390 H       100 ALA    0.0900
   1512 HB1       -84.9590  -16.1520  -33.0810 H       100 ALA    0.0900
   1513 HB2       -85.8560  -15.2490  -31.8020 H       100 ALA    0.5100
   1514 HB3       -84.9550  -14.3470  -33.0960 H       100 ALA   -0.5100
   1515 N         -85.9930  -16.2440  -35.8590 N.am    101 ARG   -0.4700
   1516 CA        -85.5870  -16.1920  -37.2610 C.3     101 ARG    0.3100
   1517 C         -86.6720  -15.5520  -38.1360 C.2     101 ARG    0.0700
   1518 O         -86.3620  -14.6040  -38.8670 O.2     101 ARG    0.0900
   1519 CB        -85.1760  -17.5640  -37.8170 C.3     101 ARG   -0.1800
   1520 CG        -84.4940  -17.4170  -39.1910 C.3     101 ARG    0.0900
   1521 CD        -83.9880  -18.7100  -39.7960 C.3     101 ARG    0.0900
   1522 NE        -82.9310  -19.3160  -38.9860 N.pl3   101 ARG   -0.1800
   1523 CZ        -83.0910  -20.3830  -38.2130 C.cat   101 ARG    0.0900
   1524 NH1       -84.2720  -20.9900  -38.1400 N.pl3   101 ARG    0.0900
   1525 NH2       -82.0700  -20.8530  -37.5040 N.pl3   101 ARG    0.2000
   1526 HN        -85.9370  -17.1360  -35.4150 H       101 ARG    0.0900
   1527 HA        -84.7560  -15.5060  -37.3320 H       101 ARG    0.0900
   1528 HB1       -86.0780  -18.2020  -37.9230 H       101 ARG   -0.7000
   1529 HB2       -84.4720  -18.0500  -37.1090 H       101 ARG    0.4400
   1530 HG1       -83.6320  -16.7270  -39.0770 H       101 ARG    0.6400
   1531 HG2       -85.2260  -16.9680  -39.8950 H       101 ARG   -0.8000
   1532 HD1       -83.5670  -18.5110  -40.8050 H       101 ARG    0.4600
   1533 HD2       -84.8200  -19.4420  -39.8670 H       101 ARG    0.4600
   1534 HE        -82.0240  -18.8970  -39.0180 H       101 ARG   -0.8000
   1535 HH11      -85.0470  -20.6440  -38.6690 H       101 ARG    0.4600
   1536 HH12      -84.3850  -21.7950  -37.5550 H       101 ARG    0.4600
   1537 HH21      -81.1780  -20.4020  -37.5520 H       101 ARG    0.5100
   1538 HH22      -82.1930  -21.6570  -36.9220 H       101 ARG   -0.5100
   1539 N         -87.9400  -15.9960  -38.0000 N.am    102 ARG   -0.4700
   1540 CA        -89.0660  -15.4700  -38.7420 C.3     102 ARG    0.3100
   1541 C         -89.2490  -13.9810  -38.5190 C.2     102 ARG    0.0700
   1542 O         -89.4650  -13.2370  -39.4660 O.2     102 ARG    0.0900
   1543 CB        -90.3720  -16.2200  -38.3640 C.3     102 ARG   -0.1800
   1544 CG        -90.4200  -17.7250  -38.7220 C.3     102 ARG    0.0900
   1545 CD        -91.0070  -18.0890  -40.1010 C.3     102 ARG    0.0900
   1546 NE        -90.0250  -17.7280  -41.1800 N.pl3   102 ARG   -0.1800
   1547 CZ        -89.6180  -18.5300  -42.1640 C.cat   102 ARG    0.0900
   1548 NH1       -88.9270  -18.0130  -43.1660 N.pl3   102 ARG    0.0900
   1549 NH2       -89.8740  -19.8230  -42.1940 N.pl3   102 ARG    0.2000
   1550 HN        -88.1600  -16.7300  -37.3620 H       102 ARG    0.0900
   1551 HA        -88.8570  -15.5900  -39.7940 H       102 ARG    0.0900
   1552 HB1       -91.2160  -15.7180  -38.8820 H       102 ARG   -0.7000
   1553 HB2       -90.5160  -16.1250  -37.2670 H       102 ARG    0.4400
   1554 HG1       -91.0290  -18.2390  -37.9490 H       102 ARG    0.6400
   1555 HG2       -89.3810  -18.1160  -38.6830 H       102 ARG   -0.8000
   1556 HD1       -91.9450  -17.5220  -40.2800 H       102 ARG    0.4600
   1557 HD2       -91.2040  -19.1810  -40.1590 H       102 ARG    0.4600
   1558 HE        -89.6430  -16.8050  -41.1580 H       102 ARG   -0.8000
   1559 HH11      -88.7190  -17.0350  -43.1780 H       102 ARG    0.4600
   1560 HH12      -88.6140  -18.6010  -43.9120 H       102 ARG    0.4600
   1561 HH21      -90.3980  -20.2460  -41.4550 H       102 ARG    0.5100
   1562 HH22      -89.5440  -20.3800  -42.9570 H       102 ARG   -0.5100
   1563 N         -89.0930  -13.5210  -37.2670 N.am    103 GLU   -0.4700
   1564 CA        -89.2230  -12.1180  -36.8940 C.3     103 GLU    0.3100
   1565 C         -88.0470  -11.3000  -37.4590 C.2     103 GLU    0.0700
   1566 O         -88.2230  -10.1350  -37.8230 O.2     103 GLU    0.0900
   1567 CB        -89.3150  -11.9960  -35.3560 C.3     103 GLU   -0.1800
   1568 CG        -88.9840  -10.6250  -34.7790 C.3     103 GLU    0.0900
   1569 CD        -90.0410   -9.5420  -34.8760 C.2     103 GLU    0.0900
   1570 OE1       -90.0000   -8.6210  -34.0300 O.co2   103 GLU   -0.2800
   1571 OE2       -90.8890   -9.5870  -35.7960 O.co2   103 GLU    0.0900
   1572 HN        -88.8750  -14.1390  -36.5150 H       103 GLU    0.0900
   1573 HA        -90.1150  -11.7240  -37.3600 H       103 GLU    0.6200
   1574 HB1       -88.6110  -12.7320  -34.9120 H       103 GLU   -0.7600
   1575 HB2       -90.3490  -12.2560  -35.0510 H       103 GLU   -0.7600
   1576 HG1       -88.0830  -10.2480  -35.3040 H       103 GLU    0.5100
   1577 HG2       -88.7540  -10.7600  -33.7010 H       103 GLU   -0.5100
   1578 N         -86.8550  -11.9180  -37.5500 N.am    104 ILE   -0.4700
   1579 CA        -85.6680  -11.2270  -38.0460 C.3     104 ILE    0.3100
   1580 C         -85.7240  -11.0690  -39.5670 C.2     104 ILE    0.0700
   1581 O         -85.5330   -9.9720  -40.0570 O.2     104 ILE    0.0900
   1582 CB        -84.3320  -11.9250  -37.5840 C.3     104 ILE   -0.0900
   1583 CG1       -84.1280  -11.8040  -36.0470 C.3     104 ILE    0.0900
   1584 CG2       -83.0890  -11.3750  -38.3410 C.3     104 ILE   -0.2700
   1585 CD        -83.1670  -12.8370  -35.4390 C.3     104 ILE    0.0900
   1586 HN        -86.7300  -12.8700  -37.2840 H       104 ILE    0.0900
   1587 HA        -85.6990  -10.2140  -37.6750 H       104 ILE    0.0900
   1588 HB        -84.4140  -13.0170  -37.7700 H       104 ILE   -0.1800
   1589 HG11      -85.1170  -11.9170  -35.5540 H       104 ILE    0.0900
   1590 HG12      -83.7320  -10.7890  -35.8290 H       104 ILE    0.0900
   1591 HG21      -82.9830  -10.2850  -38.1570 H       104 ILE   -0.2700
   1592 HG22      -83.2080  -11.5410  -39.4330 H       104 ILE    0.0900
   1593 HG23      -82.1710  -11.8870  -37.9810 H       104 ILE    0.0900
   1594 HD1       -82.1600  -12.7370  -35.8970 H       104 ILE    0.0900
   1595 HD2       -83.5450  -13.8640  -35.6320 H       104 ILE    0.5100
   1596 HD3       -83.0770  -12.6710  -34.3450 H       104 ILE   -0.5100
   1597 N         -85.9880  -12.1440  -40.2960 N.am    105 VAL   -0.4700
   1598 CA        -85.8720  -12.2180  -41.7450 C.3     105 VAL    0.3100
   1599 C         -87.1960  -11.9660  -42.5260 C.2     105 VAL    0.0700
   1600 O         -87.1310  -11.6800  -43.7290 O.2     105 VAL    0.0900
   1601 CB        -85.2790  -13.6220  -42.0440 C.3     105 VAL   -0.0900
   1602 CG1       -85.3310  -13.9660  -43.5220 C.3     105 VAL    0.0900
   1603 CG2       -83.8530  -13.7330  -41.5160 C.3     105 VAL   -0.2700
   1604 HN        -86.2930  -12.9870  -39.8620 H       105 VAL    0.0900
   1605 HA        -85.2210  -11.4300  -42.0930 H       105 VAL    0.0900
   1606 HB        -85.8530  -14.3840  -41.4770 H       105 VAL    0.0900
   1607 HG11      -84.7510  -13.2210  -44.1080 H       105 VAL   -0.2700
   1608 HG12      -86.3840  -13.9530  -43.8760 H       105 VAL    0.0900
   1609 HG13      -84.8910  -14.9720  -43.6920 H       105 VAL    0.0900
   1610 HG21      -83.8400  -13.5730  -40.4160 H       105 VAL    0.0900
   1611 HG22      -83.2110  -12.9630  -41.9930 H       105 VAL    0.5100
   1612 HG23      -83.4470  -14.7450  -41.7320 H       105 VAL   -0.5100
   1613 N         -88.3710  -12.0650  -41.8790 N.am    106 CYS   -0.4700
   1614 CA        -89.6470  -11.8770  -42.5700 C.3     106 CYS    0.3100
   1615 C         -90.3110  -10.6150  -42.1540 C.2     106 CYS    0.0700
   1616 O         -90.1510  -10.1560  -41.0170 O.2     106 CYS    0.0900
   1617 CB        -90.6050  -13.0470  -42.3510 C.3     106 CYS   -0.1000
   1618 SG        -89.8360  -14.6750  -42.3960 S.3     106 CYS    0.0900
   1619 HN        -88.4240  -12.2710  -40.9040 H       106 CYS    0.0900
   1620 HA        -89.4350  -11.7680  -43.6230 H       106 CYS   -0.0800
   1621 HB1       -91.3870  -13.0000  -43.1380 H       106 CYS    0.5100
   1622 HB2       -91.0930  -12.9110  -41.3630 H       106 CYS   -0.5100
   1623 N         -91.1560  -10.1170  -43.0710 N.am    107 ARG   -0.4700
   1624 CA        -92.0340   -8.9830  -42.8660 C.3     107 ARG    0.3100
   1625 C         -93.2790   -9.4770  -42.1550 C.2     107 ARG    0.0700
   1626 O         -93.5480  -10.6920  -42.1340 O.2     107 ARG    0.0900
   1627 CB        -92.3790   -8.3350  -44.2020 C.3     107 ARG   -0.1800
   1628 CG        -91.2350   -7.5470  -44.8080 C.3     107 ARG    0.0900
   1629 CD        -91.7280   -6.7360  -45.9800 C.3     107 ARG    0.0900
   1630 NE        -90.6270   -5.9850  -46.5810 N.pl3   107 ARG   -0.1800
   1631 CZ        -90.7270   -5.2540  -47.6830 C.cat   107 ARG    0.0900
   1632 NH1       -91.8860   -5.1460  -48.3170 N.pl3   107 ARG    0.0900
   1633 NH2       -89.6690   -4.6140  -48.1540 N.pl3   107 ARG    0.2000
   1634 HN        -91.2180  -10.5280  -43.9750 H       107 ARG    0.0900
   1635 HA        -91.5260   -8.2760  -42.2260 H       107 ARG    0.0900
   1636 HB1       -93.2400   -7.6500  -44.0500 H       107 ARG   -0.7000
   1637 HB2       -92.6750   -9.1330  -44.9150 H       107 ARG    0.4400
   1638 HG1       -90.4420   -8.2460  -45.1490 H       107 ARG    0.6400
   1639 HG2       -90.8060   -6.8670  -44.0410 H       107 ARG   -0.8000
   1640 HD1       -92.4970   -6.0080  -45.6420 H       107 ARG    0.4600
   1641 HD2       -92.1530   -7.4080  -46.7560 H       107 ARG    0.4600
   1642 HE        -89.7360   -6.0260  -46.1310 H       107 ARG   -0.8000
   1643 HH11      -92.6940   -5.6180  -47.9660 H       107 ARG    0.4600
   1644 HH12      -91.9510   -4.5920  -49.1480 H       107 ARG    0.4600
   1645 HH21      -89.7040   -4.1890  -49.0580 H       107 ARG    0.5100
   1646 HH22      -88.8340   -4.5570  -47.6070 H       107 ARG   -0.5100
   1647 N         -94.0500   -8.5340  -41.5790 N.am    108 ALA   -0.4700
   1648 CA        -95.2920   -8.7950  -40.8570 C.3     108 ALA    0.3100
   1649 C         -96.3260   -9.4980  -41.7620 C.2     108 ALA    0.0700
   1650 O         -97.2280  -10.1580  -41.2470 O.2     108 ALA    0.0900
   1651 CB        -95.8540   -7.4820  -40.3310 C.3     108 ALA   -0.2700
   1652 HN        -93.7910   -7.5730  -41.6220 H       108 ALA    0.0900
   1653 HA        -95.0780   -9.4710  -40.0430 H       108 ALA    0.0900
   1654 HB1       -96.0600   -6.7890  -41.1750 H       108 ALA    0.0900
   1655 HB2       -95.1200   -7.0020  -39.6490 H       108 ALA    0.5100
   1656 HB3       -96.8040   -7.6680  -39.7860 H       108 ALA   -0.5100
   1657 N         -96.1890   -9.3520  -43.1080 N.am    109 ASP   -0.4700
   1658 CA        -97.0670   -9.9720  -44.0950 C.3     109 ASP    0.3100
   1659 C         -96.5270  -11.3450  -44.5780 C.2     109 ASP    0.0700
   1660 O         -97.1250  -11.9580  -45.4680 O.2     109 ASP    0.0900
   1661 CB        -97.3000   -9.0240  -45.2910 C.3     109 ASP   -0.2800
   1662 CG        -96.1070   -8.7520  -46.2060 C.2     109 ASP    0.0900
   1663 OD1       -95.0110   -9.2960  -45.9540 O.co2   109 ASP    0.0900
   1664 OD2       -96.2650   -7.9730  -47.1480 O.co2   109 ASP    0.6200
   1665 HN        -95.4570   -8.7930  -43.4900 H       109 ASP   -0.7600
   1666 HA        -98.0050  -10.2020  -43.6110 H       109 ASP   -0.7600
   1667 HB1       -97.6370   -8.0470  -44.8880 H       109 ASP    0.5100
   1668 HB2       -98.1050   -9.4600  -45.9180 H       109 ASP   -0.5100
   1669 N         -95.4050  -11.7940  -44.0070 N.am    110 GLY   -0.4700
   1670 CA        -94.7990  -13.0820  -44.3260 C.3     110 GLY    0.3100
   1671 C         -93.8870  -13.1230  -45.5350 C.2     110 GLY   -0.0200
   1672 O         -93.4640  -14.2110  -45.9390 O.2     110 GLY    0.0900
   1673 HN        -94.9220  -11.2550  -43.3220 H       110 GLY    0.0900
   1674 HA1       -95.6090  -13.7770  -44.4930 H       110 GLY    0.5100
   1675 HA2       -94.2250  -13.3810  -43.4620 H       110 GLY   -0.5100
   1676 N         -93.6020  -11.9570  -46.1450 N.am    111 THR   -0.4700
   1677 CA        -92.7030  -11.8620  -47.3040 C.3     111 THR    0.3100
   1678 C         -91.3030  -11.5630  -46.7830 C.2     111 THR    0.0700
   1679 O         -91.1550  -11.1670  -45.6200 O.2     111 THR    0.0900
   1680 CB        -93.1690  -10.8340  -48.3550 C.3     111 THR    0.1400
   1681 CG2       -94.5080  -11.1840  -48.9860 C.3     111 THR    0.0900
   1682 OG1       -93.2160   -9.5420  -47.7680 O.3     111 THR   -0.6600
   1683 HN        -93.9940  -11.0960  -45.8330 H       111 THR    0.4300
   1684 HA        -92.6500  -12.8420  -47.7520 H       111 THR   -0.2700
   1685 HB        -92.4590  -10.8170  -49.2100 H       111 THR    0.0900
   1686 HG1       -93.9510   -9.5590  -47.1510 H       111 THR    0.0900
   1687 HG21      -95.2970  -11.2350  -48.2040 H       111 THR    0.0900
   1688 HG22      -94.4440  -12.1720  -49.4880 H       111 THR    0.5100
   1689 HG23      -94.7930  -10.4050  -49.7270 H       111 THR   -0.5100
   1690 N         -90.2640  -11.7580  -47.6100 N.am    112 MET   -0.4700
   1691 CA        -88.9290  -11.5420  -47.0840 C.3     112 MET    0.3100
   1692 C         -88.6090  -10.0770  -46.8820 C.2     112 MET    0.0700
   1693 O         -89.1620   -9.2050  -47.5530 O.2     112 MET    0.0900
   1694 CB        -87.8280  -12.2530  -47.8830 C.3     112 MET   -0.1800
   1695 CG        -87.5900  -11.7550  -49.2630 C.3     112 MET    0.0900
   1696 SD        -86.4420  -12.9210  -50.0310 S.3     112 MET    0.0900
   1697 CE        -84.9390  -12.1790  -49.5750 C.3     112 MET   -0.1400
   1698 HN        -90.3540  -12.0420  -48.5610 H       112 MET    0.0900
   1699 HA        -88.9240  -11.9000  -46.0650 H       112 MET    0.0900
   1700 HB1       -88.0970  -13.3280  -47.9510 H       112 MET   -0.0900
   1701 HB2       -86.8780  -12.1540  -47.3160 H       112 MET   -0.2200
   1702 HG1       -87.1580  -10.7320  -49.2310 H       112 MET    0.0900
   1703 HG2       -88.5490  -11.7090  -49.8230 H       112 MET    0.0900
   1704 HE1       -85.0330  -11.6360  -48.6100 H       112 MET    0.0900
   1705 HE2       -84.6220  -11.4470  -50.3490 H       112 MET    0.5100
   1706 HE3       -84.1490  -12.9510  -49.4600 H       112 MET   -0.5100
   1707 N         -87.7560   -9.8180  -45.8820 N.am    113 ARG   -0.4700
   1708 CA        -87.2970   -8.4790  -45.5590 C.3     113 ARG    0.3100
   1709 C         -86.3170   -8.0380  -46.6080 C.2     113 ARG    0.0700
   1710 O         -85.3870   -8.7730  -46.9460 O.2     113 ARG    0.0900
   1711 CB        -86.7070   -8.4130  -44.1450 C.3     113 ARG   -0.1800
   1712 CG        -87.8250   -8.5250  -43.1600 C.3     113 ARG    0.0900
   1713 CD        -87.3990   -8.2740  -41.7660 C.3     113 ARG    0.0900
   1714 NE        -87.9520   -7.0110  -41.3080 N.pl3   113 ARG   -0.1800
   1715 CZ        -88.5030   -6.8320  -40.1190 C.cat   113 ARG    0.0900
   1716 NH1       -88.5680   -7.8300  -39.2540 N.pl3   113 ARG    0.0900
   1717 NH2       -88.9690   -5.6470  -39.7770 N.pl3   113 ARG    0.2000
   1718 HN        -87.3920  -10.5470  -45.3070 H       113 ARG    0.0900
   1719 HA        -88.1420   -7.8130  -45.6400 H       113 ARG    0.0900
   1720 HB1       -86.1730   -7.4480  -44.0030 H       113 ARG   -0.7000
   1721 HB2       -85.9870   -9.2460  -43.9960 H       113 ARG    0.4400
   1722 HG1       -88.2530   -9.5490  -43.2210 H       113 ARG    0.6400
   1723 HG2       -88.6120   -7.7900  -43.4290 H       113 ARG   -0.8000
   1724 HD1       -86.2910   -8.2100  -41.7090 H       113 ARG    0.4600
   1725 HD2       -87.7700   -9.0790  -41.0980 H       113 ARG    0.4600
   1726 HE        -87.9130   -6.2300  -41.9290 H       113 ARG   -0.8000
   1727 HH11      -88.1990   -8.7260  -39.4960 H       113 ARG    0.4600
   1728 HH12      -88.9860   -7.6870  -38.3570 H       113 ARG    0.4600
   1729 HH21      -88.9050   -4.8810  -40.4170 H       113 ARG    0.5100
   1730 HH22      -89.3860   -5.5140  -38.8770 H       113 ARG   -0.5100
   1731 N         -86.6150   -6.8830  -47.2090 N.am    114 LEU   -0.4700
   1732 CA        -85.8410   -6.2630  -48.2850 C.3     114 LEU    0.3100
   1733 C         -85.8450   -4.7710  -48.1100 C.2     114 LEU    0.0700
   1734 O         -86.8680   -4.2160  -47.6950 O.2     114 LEU    0.0900
   1735 CB        -86.4360   -6.5860  -49.6850 C.3     114 LEU   -0.1800
   1736 CG        -86.6540   -8.0450  -50.0900 C.3     114 LEU    0.0900
   1737 CD1       -87.5280   -8.1200  -51.3080 C.3     114 LEU    0.0900
   1738 CD2       -85.3290   -8.7550  -50.3410 C.3     114 LEU   -0.0900
   1739 HN        -87.4210   -6.3670  -46.9340 H       114 LEU    0.0900
   1740 HA        -84.8290   -6.6340  -48.2180 H       114 LEU   -0.2700
   1741 HB1       -85.7570   -6.1370  -50.4380 H       114 LEU    0.0900
   1742 HB2       -87.4240   -6.0840  -49.7410 H       114 LEU    0.0900
   1743 HG        -87.1350   -8.5940  -49.2540 H       114 LEU    0.0900
   1744 HD11      -87.0520   -7.5810  -52.1540 H       114 LEU   -0.2700
   1745 HD12      -88.5120   -7.6500  -51.0960 H       114 LEU    0.0900
   1746 HD13      -87.6760   -9.1810  -51.6020 H       114 LEU    0.0900
   1747 HD21      -84.9600   -9.2180  -49.4010 H       114 LEU    0.0900
   1748 HD22      -84.5710   -8.0260  -50.6990 H       114 LEU    0.5100
   1749 HD23      -85.4660   -9.5540  -51.1000 H       114 LEU   -0.5100
   1750 N         -84.7280   -4.1320  -48.4750 N.am    115 GLY   -0.4700
   1751 CA        -84.5830   -2.6850  -48.4420 C.3     115 GLY    0.3100
   1752 C         -84.9570   -2.0860  -47.1110 C.2     115 GLY   -0.0200
   1753 O         -85.7390   -1.1440  -47.0490 O.2     115 GLY    0.0900
   1754 HN        -83.9270   -4.6320  -48.7920 H       115 GLY    0.0900
   1755 HA1       -85.2240   -2.2720  -49.2070 H       115 GLY    0.5100
   1756 HA2       -83.5500   -2.4520  -48.6550 H       115 GLY   -0.5100
   1757 N         -84.4180   -2.6640  -46.0460 N.am    116 GLU   -0.4700
   1758 CA        -84.6260   -2.2650  -44.6670 C.3     116 GLU    0.3100
   1759 C         -83.6380   -1.1440  -44.3320 C.2     116 GLU    0.0700
   1760 O         -82.5440   -1.1570  -44.8970 O.2     116 GLU    0.0900
   1761 CB        -84.4120   -3.5090  -43.7970 C.3     116 GLU   -0.1800
   1762 CG        -85.0600   -3.4960  -42.4310 C.3     116 GLU    0.0900
   1763 CD        -86.5640   -3.6290  -42.3540 C.2     116 GLU    0.0900
   1764 OE1       -87.1830   -2.7490  -41.7130 O.co2   116 GLU   -0.2800
   1765 OE2       -87.1210   -4.6050  -42.9090 O.co2   116 GLU    0.0900
   1766 HN        -83.8090   -3.4440  -46.1560 H       116 GLU    0.0900
   1767 HA        -85.6300   -1.8840  -44.5600 H       116 GLU    0.6200
   1768 HB1       -83.3190   -3.6370  -43.6530 H       116 GLU   -0.7600
   1769 HB2       -84.8090   -4.3840  -44.3530 H       116 GLU   -0.7600
   1770 HG1       -84.7930   -2.5350  -41.9430 H       116 GLU    0.5100
   1771 HG2       -84.6280   -4.3360  -41.8470 H       116 GLU   -0.5100
   1772 N         -83.9550   -0.1190  -43.5010 N.am    117 PRO   -0.2900
   1773 CA        -85.1930    0.1290  -42.7240 C.3     117 PRO    0.0000
   1774 C         -86.4140    0.4160  -43.5920 C.2     117 PRO    0.0900
   1775 O         -86.4280    1.3940  -44.3470 O.2     117 PRO    0.0900
   1776 CB        -84.8410    1.3690  -41.8780 C.3     117 PRO    0.0200
   1777 CG        -83.3560    1.4740  -41.9090 C.3     117 PRO    0.0900
   1778 CD        -82.9520    0.9280  -43.2400 C.3     117 PRO   -0.1800
   1779 HA        -85.4580   -0.7450  -42.1520 H       117 PRO    0.0900
   1780 HB1       -85.2010    1.2420  -40.8330 H       117 PRO    0.0900
   1781 HB2       -85.3070    2.2800  -42.3080 H       117 PRO   -0.1800
   1782 HG1       -83.0360    2.5340  -41.8070 H       117 PRO    0.0900
   1783 HG2       -82.9020    0.8810  -41.0870 H       117 PRO    0.0900
   1784 HD1       -82.9970    1.7060  -44.0300 H       117 PRO    0.5100
   1785 HD2       -81.9360    0.4810  -43.2050 H       117 PRO   -0.5100
   1786 N         -87.4360   -0.4560  -43.4890 N.am    118 THR   -0.4700
   1787 CA        -88.7220   -0.3230  -44.1890 C.3     118 THR    0.3100
   1788 C         -89.7620    0.1620  -43.2140 C.2     118 THR    0.0700
   1789 O         -89.7820   -0.2730  -42.0600 O.2     118 THR    0.0900
   1790 CB        -89.1950   -1.6210  -44.8720 C.3     118 THR    0.1400
   1791 CG2       -88.7410   -1.7280  -46.2960 C.3     118 THR    0.0900
   1792 OG1       -88.7430   -2.7610  -44.1610 O.3     118 THR   -0.6600
   1793 HN        -87.3610   -1.2610  -42.9080 H       118 THR    0.4300
   1794 HA        -88.6020    0.4510  -44.9320 H       118 THR   -0.2700
   1795 HB        -90.3050   -1.6410  -44.9050 H       118 THR    0.0900
   1796 HG1       -88.6840   -2.4910  -43.2410 H       118 THR    0.0900
   1797 HG21      -87.6840   -2.0690  -46.3350 H       118 THR    0.0900
   1798 HG22      -88.8100   -0.7340  -46.7900 H       118 THR    0.5100
   1799 HG23      -89.3710   -2.4610  -46.8410 H       118 THR   -0.5100
   1800 N         -90.6200    1.0700  -43.6790 N.am    119 SER   -0.4700
   1801 CA        -91.6830    1.6610  -42.8860 C.3     119 SER    0.3100
   1802 C         -92.6940    0.6090  -42.4080 C.2     119 SER    0.0700
   1803 O         -92.9990   -0.3550  -43.1210 O.2     119 SER    0.0900
   1804 CB        -92.3990    2.7480  -43.6860 C.3     119 SER    0.0500
   1805 OG        -93.1140    2.1920  -44.7790 O.3     119 SER    0.0900
   1806 HN        -90.5660    1.3930  -44.6190 H       119 SER    0.0900
   1807 HA        -91.2440    2.0780  -41.9930 H       119 SER   -0.6600
   1808 HB1       -91.6540    3.4700  -44.0810 H       119 SER    0.4300
   1809 HB2       -93.1170    3.2810  -43.0270 H       119 SER    0.5100
   1810 HG1       -93.3730    1.3100  -44.5040 H       119 SER   -0.5100
   1811 N         -93.1620    0.8010  -41.1570 N.am    120 ASN   -0.4700
   1812 CA        -94.1730    0.0120  -40.4500 C.3     120 ASN    0.3100
   1813 C         -93.7720   -1.4570  -40.2970 C.2     120 ASN    0.0700
   1814 O         -94.6240   -2.3420  -40.1700 O.2     120 ASN    0.0900
   1815 CB        -95.5430    0.1780  -41.1150 C.3     120 ASN   -0.1800
   1816 CG        -95.8930    1.6460  -41.2260 C.2     120 ASN    0.0900
   1817 ND2       -95.8110    2.2460  -42.3240 N.am    120 ASN    0.0900
   1818 OD1       -96.0990    2.2860  -40.0970 O.2     120 ASN    0.5500
   1819 HN        -92.8070    1.5570  -40.6170 H       120 ASN   -0.5500
   1820 HA        -94.2090    0.3540  -39.4250 H       120 ASN   -0.6200
   1821 HB1       -96.3180   -0.3370  -40.5080 H       120 ASN    0.3200
   1822 HB2       -95.5210   -0.2690  -42.1330 H       120 ASN    0.3000
   1823 HD21      -96.0470    3.2170  -42.3810 H       120 ASN    0.5100
   1824 HD22      -95.5130    1.7560  -43.1420 H       120 ASN   -0.5100
   1825 N         -92.4580   -1.6990  -40.2710 N.am    121 GLU   -0.4700
   1826 CA        -91.8680   -2.9970  -40.0120 C.3     121 GLU    0.3100
   1827 C         -91.1280   -2.8670  -38.7080 C.2     121 GLU    0.0700
   1828 O         -90.7660   -1.7580  -38.3090 O.2     121 GLU    0.0900
   1829 CB        -90.9530   -3.4810  -41.1530 C.3     121 GLU   -0.1800
   1830 CG        -91.6720   -3.8610  -42.4400 C.3     121 GLU    0.0900
   1831 CD        -92.7250   -4.9560  -42.3970 C.2     121 GLU    0.0900
   1832 OE1       -92.6700   -5.8450  -41.5140 O.co2   121 GLU   -0.2800
   1833 OE2       -93.6010   -4.9380  -43.2910 O.co2   121 GLU    0.0900
   1834 HN        -91.8020   -0.9680  -40.4370 H       121 GLU    0.0900
   1835 HA        -92.6770   -3.6980  -39.8700 H       121 GLU    0.6200
   1836 HB1       -90.3920   -4.3690  -40.7950 H       121 GLU   -0.7600
   1837 HB2       -90.2330   -2.6690  -41.3860 H       121 GLU   -0.7600
   1838 HG1       -90.9000   -4.1840  -43.1670 H       121 GLU    0.5100
   1839 HG2       -92.1750   -2.9470  -42.8200 H       121 GLU   -0.5100
   1840 N         -90.9510   -3.9810  -38.0120 N.am    122 THR   -0.4700
   1841 CA        -90.2660   -4.0280  -36.7290 C.3     122 THR    0.3100
   1842 C         -88.7400   -3.7540  -36.9220 C.2     122 THR    0.0700
   1843 O         -88.2150   -3.9060  -38.0280 O.2     122 THR    0.0900
   1844 CB        -90.6020   -5.3640  -36.0630 C.3     122 THR    0.1400
   1845 CG2       -89.7360   -6.5010  -36.5420 C.3     122 THR    0.0900
   1846 OG1       -90.5260   -5.2150  -34.6550 O.3     122 THR   -0.6600
   1847 HN        -91.2870   -4.8570  -38.3470 H       122 THR    0.4300
   1848 HA        -90.6040   -3.2000  -36.1240 H       122 THR   -0.2700
   1849 HB        -91.6300   -5.6770  -36.3410 H       122 THR    0.0900
   1850 HG1       -90.5860   -6.1030  -34.2930 H       122 THR    0.0900
   1851 HG21      -88.6680   -6.2860  -36.3260 H       122 THR    0.0900
   1852 HG22      -89.8560   -6.6320  -37.6380 H       122 THR    0.5100
   1853 HG23      -90.0220   -7.4390  -36.0200 H       122 THR   -0.5100
   1854 N         -88.0450   -3.3110  -35.8600 N.am    123 LEU   -0.4700
   1855 CA        -86.6150   -2.9770  -35.9440 C.3     123 LEU    0.3100
   1856 C         -85.6960   -4.1900  -35.7640 C.2     123 LEU    0.0700
   1857 O         -84.4810   -4.0330  -35.8790 O.2     123 LEU    0.0900
   1858 CB        -86.2420   -1.9070  -34.9080 C.3     123 LEU   -0.1800
   1859 CG        -86.7630   -0.4950  -35.1630 C.3     123 LEU    0.0900
   1860 CD1       -87.0250    0.2250  -33.8500 C.3     123 LEU    0.0900
   1861 CD2       -85.7820    0.3120  -36.0160 C.3     123 LEU   -0.0900
   1862 HN        -88.4690   -3.1880  -34.9670 H       123 LEU    0.0900
   1863 HA        -86.4160   -2.6160  -36.9420 H       123 LEU   -0.2700
   1864 HB1       -85.1330   -1.8560  -34.8590 H       123 LEU    0.0900
   1865 HB2       -86.6310   -2.2390  -33.9220 H       123 LEU    0.0900
   1866 HG        -87.7070   -0.5520  -35.7460 H       123 LEU    0.0900
   1867 HD11      -86.0870    0.2960  -33.2590 H       123 LEU   -0.2700
   1868 HD12      -87.7770   -0.3360  -33.2550 H       123 LEU    0.0900
   1869 HD13      -87.3970    1.2520  -34.0490 H       123 LEU    0.0900
   1870 HD21      -85.6290   -0.1850  -36.9970 H       123 LEU    0.0900
   1871 HD22      -84.8020    0.3840  -35.4980 H       123 LEU    0.5100
   1872 HD23      -86.1870    1.3320  -36.1930 H       123 LEU   -0.5100
   1873 N         -86.2570   -5.3930  -35.5160 N.am    124 SER   -0.4700
   1874 CA        -85.5060   -6.6400  -35.2730 C.3     124 SER    0.3100
   1875 C         -84.4670   -6.9390  -36.3650 C.2     124 SER    0.0700
   1876 O         -83.3540   -7.3540  -36.0460 O.2     124 SER    0.0900
   1877 CB        -86.4560   -7.8270  -35.1250 C.3     124 SER    0.0500
   1878 OG        -87.4780   -7.5320  -34.1890 O.3     124 SER    0.0900
   1879 HN        -87.2480   -5.4930  -35.4850 H       124 SER    0.0900
   1880 HA        -84.9260   -6.5090  -34.3720 H       124 SER   -0.6600
   1881 HB1       -85.8910   -8.7150  -34.7690 H       124 SER    0.4300
   1882 HB2       -86.9260   -8.0560  -36.1060 H       124 SER    0.5100
   1883 HG1       -88.1900   -8.1510  -34.3720 H       124 SER   -0.5100
   1884 N         -84.8270   -6.6950  -37.6330 N.am    125 CYS   -0.4700
   1885 CA        -83.9700   -6.8820  -38.7950 C.3     125 CYS    0.3100
   1886 C         -82.7660   -5.9340  -38.7500 C.2     125 CYS    0.0700
   1887 O         -81.6370   -6.3990  -38.9200 O.2     125 CYS    0.0900
   1888 CB        -84.7800   -6.6850  -40.0730 C.3     125 CYS   -0.1000
   1889 SG        -83.8390   -6.9260  -41.6070 S.3     125 CYS    0.0900
   1890 HN        -85.7400   -6.3560  -37.8430 H       125 CYS    0.0900
   1891 HA        -83.5640   -7.8810  -38.7550 H       125 CYS   -0.0800
   1892 HB1       -85.1890   -5.6530  -40.0640 H       125 CYS    0.5100
   1893 HB2       -85.6280   -7.4010  -40.0580 H       125 CYS   -0.5100
   1894 N         -82.9930   -4.6060  -38.5210 N.am    126 VAL   -0.4700
   1895 CA        -81.8910   -3.6440  -38.5170 C.3     126 VAL    0.3100
   1896 C         -81.0440   -3.7890  -37.2490 C.2     126 VAL    0.0700
   1897 O         -79.8570   -3.4870  -37.3050 O.2     126 VAL    0.0900
   1898 CB        -82.2720   -2.1570  -38.7980 C.3     126 VAL   -0.0900
   1899 CG1       -82.8870   -1.9930  -40.1850 C.3     126 VAL    0.0900
   1900 CG2       -83.1790   -1.5750  -37.7290 C.3     126 VAL   -0.2700
   1901 HN        -83.9050   -4.2390  -38.3510 H       126 VAL    0.0900
   1902 HA        -81.1910   -3.9740  -39.2680 H       126 VAL    0.0900
   1903 HB        -81.3590   -1.5280  -38.7280 H       126 VAL    0.0900
   1904 HG11      -83.6970   -2.7390  -40.3330 H       126 VAL   -0.2700
   1905 HG12      -82.1110   -2.1530  -40.9640 H       126 VAL    0.0900
   1906 HG13      -83.3180   -0.9750  -40.2890 H       126 VAL    0.0900
   1907 HG21      -82.6730   -1.6100  -36.7400 H       126 VAL    0.0900
   1908 HG22      -84.1180   -2.1640  -37.6680 H       126 VAL    0.5100
   1909 HG23      -83.4150   -0.5170  -37.9690 H       126 VAL   -0.5100
   1910 N         -81.6110   -4.2760  -36.1340 N.am    127 ILE   -0.4700
   1911 CA        -80.8200   -4.4960  -34.9220 C.3     127 ILE    0.3100
   1912 C         -79.7940   -5.6120  -35.2080 C.2     127 ILE    0.0700
   1913 O         -78.6130   -5.4330  -34.9270 O.2     127 ILE    0.0900
   1914 CB        -81.7150   -4.7970  -33.6750 C.3     127 ILE   -0.0900
   1915 CG1       -82.4480   -3.5080  -33.2150 C.3     127 ILE    0.0900
   1916 CG2       -80.8990   -5.4200  -32.5130 C.3     127 ILE   -0.2700
   1917 CD        -83.6740   -3.7400  -32.3070 C.3     127 ILE    0.0900
   1918 HN        -82.5790   -4.5080  -36.0810 H       127 ILE    0.0900
   1919 HA        -80.2360   -3.6050  -34.7470 H       127 ILE    0.0900
   1920 HB        -82.5210   -5.5020  -33.9710 H       127 ILE   -0.1800
   1921 HG11      -82.7850   -2.9600  -34.1190 H       127 ILE    0.0900
   1922 HG12      -81.7220   -2.8770  -32.6610 H       127 ILE    0.0900
   1923 HG21      -79.9900   -4.8110  -32.3160 H       127 ILE   -0.2700
   1924 HG22      -80.5840   -6.4510  -32.7820 H       127 ILE    0.0900
   1925 HG23      -81.5160   -5.4460  -31.5900 H       127 ILE    0.0900
   1926 HD1       -83.3670   -4.2710  -31.3810 H       127 ILE    0.0900
   1927 HD2       -84.4260   -4.3620  -32.8400 H       127 ILE    0.5100
   1928 HD3       -84.1250   -2.7650  -32.0250 H       127 ILE   -0.5100
   1929 N         -80.2380   -6.7150  -35.8330 N.am    128 ILE   -0.4700
   1930 CA        -79.4060   -7.8790  -36.1690 C.3     128 ILE    0.3100
   1931 C         -78.3420   -7.4810  -37.1820 C.2     128 ILE    0.0700
   1932 O         -77.1830   -7.8520  -37.0210 O.2     128 ILE    0.0900
   1933 CB        -80.2900   -9.0820  -36.6310 C.3     128 ILE   -0.0900
   1934 CG1       -81.0310   -9.7040  -35.4250 C.3     128 ILE    0.0900
   1935 CG2       -79.5050  -10.1510  -37.4080 C.3     128 ILE   -0.2700
   1936 CD        -80.1490   -9.9240  -34.1670 C.3     128 ILE    0.0900
   1937 HN        -81.1930   -6.7930  -36.1070 H       128 ILE    0.0900
   1938 HA        -78.8390   -8.1480  -35.2910 H       128 ILE    0.0900
   1939 HB        -81.1020   -8.6970  -37.2830 H       128 ILE   -0.1800
   1940 HG11      -81.4450  -10.6850  -35.7370 H       128 ILE    0.0900
   1941 HG12      -81.8700   -9.0310  -35.1470 H       128 ILE    0.0900
   1942 HG21      -78.6940  -10.5660  -36.7720 H       128 ILE   -0.2700
   1943 HG22      -79.0500   -9.7000  -38.3150 H       128 ILE    0.0900
   1944 HG23      -80.1830  -10.9800  -37.7020 H       128 ILE    0.0900
   1945 HD1       -79.8810   -8.9470  -33.7120 H       128 ILE    0.0900
   1946 HD2       -79.2130  -10.4520  -34.4500 H       128 ILE    0.5100
   1947 HD3       -80.7040  -10.5260  -33.4160 H       128 ILE   -0.5100
   1948 N         -78.7160   -6.6570  -38.1680 N.am    129 PHE   -0.4700
   1949 CA        -77.7800   -6.1510  -39.1510 C.3     129 PHE    0.3100
   1950 C         -76.6810   -5.3530  -38.4900 C.2     129 PHE    0.0700
   1951 O         -75.5210   -5.5790  -38.7940 O.2     129 PHE    0.0900
   1952 CB        -78.4980   -5.2800  -40.1980 C.3     129 PHE   -0.1800
   1953 CG        -77.5520   -4.3600  -40.9340 C.ar    129 PHE    0.0900
   1954 CD1       -76.6520   -4.8630  -41.8660 C.ar    129 PHE    0.0900
   1955 CD2       -77.5240   -3.0000  -40.6490 C.ar    129 PHE    0.0000
   1956 CE1       -75.7520   -4.0220  -42.5110 C.ar    129 PHE   -0.1150
   1957 CE2       -76.6090   -2.1620  -41.2800 C.ar    129 PHE    0.1150
   1958 CZ        -75.7120   -2.6820  -42.1900 C.ar    129 PHE   -0.1150
   1959 HN        -79.6600   -6.3520  -38.2690 H       129 PHE    0.1150
   1960 HA        -77.3100   -6.9970  -39.6280 H       129 PHE   -0.1150
   1961 HB1       -79.2580   -4.6460  -39.6960 H       129 PHE    0.1150
   1962 HB2       -78.9840   -5.9330  -40.9550 H       129 PHE   -0.1150
   1963 HD1       -76.6510   -5.9190  -42.0910 H       129 PHE    0.1150
   1964 HD2       -78.2170   -2.5900  -39.9310 H       129 PHE   -0.1150
   1965 HE1       -75.0840   -4.4180  -43.2620 H       129 PHE    0.1150
   1966 HE2       -76.6010   -1.1040  -41.0580 H       129 PHE    0.5100
   1967 HZ        -74.9790   -2.0390  -42.6510 H       129 PHE   -0.5100
   1968 N         -77.0470   -4.3740  -37.6390 N.am    130 VAL   -0.4700
   1969 CA        -76.1030   -3.4760  -36.9790 C.3     130 VAL    0.3100
   1970 C         -75.1340   -4.3080  -36.1560 C.2     130 VAL    0.0700
   1971 O         -73.9320   -4.1700  -36.3430 O.2     130 VAL    0.0900
   1972 CB        -76.7990   -2.3700  -36.1460 C.3     130 VAL   -0.0900
   1973 CG1       -75.7990   -1.6410  -35.2410 C.3     130 VAL    0.0900
   1974 CG2       -77.5210   -1.3760  -37.0540 C.3     130 VAL   -0.2700
   1975 HN        -78.0050   -4.2170  -37.4170 H       130 VAL    0.0900
   1976 HA        -75.4950   -3.0250  -37.7490 H       130 VAL    0.0900
   1977 HB        -77.5900   -2.8310  -35.5170 H       130 VAL    0.0900
   1978 HG11      -74.9140   -1.3190  -35.8310 H       130 VAL   -0.2700
   1979 HG12      -75.4570   -2.3190  -34.4300 H       130 VAL    0.0900
   1980 HG13      -76.2760   -0.7400  -34.7990 H       130 VAL    0.0900
   1981 HG21      -78.1630   -1.9190  -37.7810 H       130 VAL    0.0900
   1982 HG22      -76.7790   -0.7720  -37.6190 H       130 VAL    0.5100
   1983 HG23      -78.1640   -0.7060  -36.4450 H       130 VAL   -0.5100
   1984 N         -75.6420   -5.2210  -35.3190 N.am    131 ILE   -0.4700
   1985 CA        -74.7980   -6.0930  -34.4960 C.3     131 ILE    0.3100
   1986 C         -73.8100   -6.8910  -35.3920 C.2     131 ILE    0.0700
   1987 O         -72.6220   -6.8780  -35.1170 O.2     131 ILE    0.0900
   1988 CB        -75.6460   -7.0270  -33.5730 C.3     131 ILE   -0.0900
   1989 CG1       -76.4510   -6.2190  -32.5210 C.3     131 ILE    0.0900
   1990 CG2       -74.7710   -8.0930  -32.8940 C.3     131 ILE   -0.2700
   1991 CD        -77.5590   -7.0800  -31.7760 C.3     131 ILE    0.0900
   1992 HN        -76.6260   -5.3490  -35.2170 H       131 ILE    0.0900
   1993 HA        -74.1610   -5.4610  -33.8960 H       131 ILE    0.0900
   1994 HB        -76.4250   -7.5310  -34.1830 H       131 ILE   -0.1800
   1995 HG11      -76.9480   -5.3680  -33.0340 H       131 ILE    0.0900
   1996 HG12      -75.7440   -5.8200  -31.7640 H       131 ILE    0.0900
   1997 HG21      -73.9910   -7.6060  -32.2710 H       131 ILE   -0.2700
   1998 HG22      -74.2710   -8.7180  -33.6650 H       131 ILE    0.0900
   1999 HG23      -75.3980   -8.7360  -32.2400 H       131 ILE    0.0900
   2000 HD1       -77.0860   -7.9310  -31.2410 H       131 ILE    0.0900
   2001 HD2       -78.2840   -7.4830  -32.5150 H       131 ILE    0.5100
   2002 HD3       -78.0920   -6.4470  -31.0340 H       131 ILE   -0.5100
   2003 N         -74.2760   -7.5170  -36.4670 N.am    132 VAL   -0.4700
   2004 CA        -73.3950   -8.3270  -37.3180 C.3     132 VAL    0.3100
   2005 C         -72.4640   -7.4440  -38.1720 C.2     132 VAL    0.0700
   2006 O         -71.2590   -7.6890  -38.2040 O.2     132 VAL    0.0900
   2007 CB        -74.1480   -9.3780  -38.1960 C.3     132 VAL   -0.0900
   2008 CG1       -73.1720  -10.1540  -39.0900 C.3     132 VAL    0.0900
   2009 CG2       -74.9380  -10.3550  -37.3230 C.3     132 VAL   -0.2700
   2010 HN        -75.2320   -7.4660  -36.7420 H       132 VAL    0.0900
   2011 HA        -72.6990   -8.8330  -36.6660 H       132 VAL    0.0900
   2012 HB        -74.8930   -8.8550  -38.8340 H       132 VAL    0.0900
   2013 HG11      -72.3240  -10.5400  -38.4840 H       132 VAL   -0.2700
   2014 HG12      -72.7680   -9.4840  -39.8780 H       132 VAL    0.0900
   2015 HG13      -73.6930  -11.0140  -39.5610 H       132 VAL    0.0900
   2016 HG21      -75.6870   -9.8050  -36.7150 H       132 VAL    0.0900
   2017 HG22      -74.2480  -10.8910  -36.6360 H       132 VAL    0.5100
   2018 HG23      -75.4720  -11.0890  -37.9640 H       132 VAL   -0.5100
   2019 N         -73.0080   -6.4400  -38.8610 N.am    133 TYR   -0.4700
   2020 CA        -72.2000   -5.6100  -39.7390 C.3     133 TYR    0.3100
   2021 C         -71.1810   -4.7760  -38.9700 C.2     133 TYR    0.0700
   2022 O         -70.0150   -4.7760  -39.3630 O.2     133 TYR    0.0900
   2023 CB        -73.0560   -4.7230  -40.6440 C.3     133 TYR   -0.1800
   2024 CG        -72.2010   -3.9320  -41.6110 C.ar    133 TYR    0.0900
   2025 CD1       -71.5860   -4.5540  -42.6970 C.ar    133 TYR    0.0900
   2026 CD2       -71.9460   -2.5800  -41.3990 C.ar    133 TYR    0.0000
   2027 CE1       -70.7560   -3.8430  -43.5570 C.ar    133 TYR   -0.1150
   2028 CE2       -71.1130   -1.8630  -42.2500 C.ar    133 TYR    0.1150
   2029 CZ        -70.5310   -2.4950  -43.3360 C.ar    133 TYR   -0.1150
   2030 OH        -69.7000   -1.7980  -44.1700 O.3     133 TYR    0.1150
   2031 HN        -73.9780   -6.2170  -38.8060 H       133 TYR    0.1100
   2032 HA        -71.5880   -6.2670  -40.3390 H       133 TYR   -0.5400
   2033 HB1       -73.6300   -4.0000  -40.0280 H       133 TYR    0.4300
   2034 HB2       -73.7490   -5.3530  -41.2400 H       133 TYR   -0.1150
   2035 HD1       -71.7570   -5.6060  -42.8740 H       133 TYR    0.1150
   2036 HD2       -72.4050   -2.0800  -40.5600 H       133 TYR   -0.1150
   2037 HE1       -70.2880   -4.3410  -44.3930 H       133 TYR    0.1150
   2038 HE2       -70.9190   -0.8160  -42.0650 H       133 TYR    0.5100
   2039 HH        -69.2510   -2.4290  -44.7380 H       133 TYR   -0.5100
   2040 N         -71.6040   -4.0700  -37.8940 N.am    134 TYR   -0.4700
   2041 CA        -70.6980   -3.2490  -37.0920 C.3     134 TYR    0.3100
   2042 C         -69.5960   -4.0930  -36.4790 C.2     134 TYR    0.0700
   2043 O         -68.4450   -3.6790  -36.5330 O.2     134 TYR    0.0900
   2044 CB        -71.4360   -2.4650  -35.9820 C.3     134 TYR   -0.1800
   2045 CG        -70.5570   -1.4670  -35.2620 C.ar    134 TYR    0.0900
   2046 CD1       -69.8200   -1.8360  -34.1380 C.ar    134 TYR    0.0900
   2047 CD2       -70.4590   -0.1460  -35.7040 C.ar    134 TYR    0.0000
   2048 CE1       -68.9790   -0.9310  -33.4950 C.ar    134 TYR   -0.1150
   2049 CE2       -69.6270    0.7710  -35.0610 C.ar    134 TYR    0.1150
   2050 CZ        -68.8850    0.3700  -33.9630 C.ar    134 TYR   -0.1150
   2051 OH        -68.1080    1.2870  -33.3060 O.3     134 TYR    0.1150
   2052 HN        -72.5580   -4.0790  -37.6020 H       134 TYR    0.1100
   2053 HA        -70.2040   -2.5610  -37.7600 H       134 TYR   -0.5400
   2054 HB1       -71.8180   -3.1780  -35.2200 H       134 TYR    0.4300
   2055 HB2       -72.2800   -1.8990  -36.4300 H       134 TYR   -0.1150
   2056 HD1       -69.9030   -2.8440  -33.7590 H       134 TYR    0.1150
   2057 HD2       -71.0370    0.1710  -36.5600 H       134 TYR   -0.1150
   2058 HE1       -68.4020   -1.2420  -32.6360 H       134 TYR    0.1150
   2059 HE2       -69.5620    1.7890  -35.4170 H       134 TYR    0.5100
   2060 HH        -68.0440    2.0700  -33.8570 H       134 TYR   -0.5100
   2061 N         -69.9380   -5.2440  -35.8710 N.am    135 ALA   -0.4700
   2062 CA        -68.9530   -6.1240  -35.2430 C.3     135 ALA    0.3100
   2063 C         -67.9440   -6.6330  -36.2590 C.2     135 ALA    0.0700
   2064 O         -66.7430   -6.5960  -35.9760 O.2     135 ALA    0.0900
   2065 CB        -69.6440   -7.2860  -34.5640 C.3     135 ALA   -0.2700
   2066 HN        -70.8860   -5.5490  -35.8210 H       135 ALA    0.0900
   2067 HA        -68.3970   -5.5450  -34.5210 H       135 ALA    0.0900
   2068 HB1       -70.3620   -7.7640  -35.2640 H       135 ALA    0.0900
   2069 HB2       -70.2030   -6.9260  -33.6740 H       135 ALA    0.5100
   2070 HB3       -68.8930   -8.0440  -34.2530 H       135 ALA   -0.5100
   2071 N         -68.4220   -7.0580  -37.4620 N.am    136 LEU   -0.4700
   2072 CA        -67.5820   -7.5250  -38.5740 C.3     136 LEU    0.3100
   2073 C         -66.6080   -6.4250  -39.0270 C.2     136 LEU    0.0700
   2074 O         -65.4200   -6.6940  -39.2080 O.2     136 LEU    0.0900
   2075 CB        -68.4550   -7.9830  -39.7770 C.3     136 LEU   -0.1800
   2076 CG        -67.7220   -8.4650  -41.0430 C.3     136 LEU    0.0900
   2077 CD1       -67.0380   -9.7960  -40.8120 C.3     136 LEU    0.0900
   2078 CD2       -68.6700   -8.5680  -42.2140 C.3     136 LEU   -0.0900
   2079 HN        -69.4020   -7.0690  -37.6450 H       136 LEU    0.0900
   2080 HA        -66.9820   -8.3470  -38.2150 H       136 LEU   -0.2700
   2081 HB1       -69.0980   -7.1270  -40.0690 H       136 LEU    0.0900
   2082 HB2       -69.0980   -8.8160  -39.4260 H       136 LEU    0.0900
   2083 HG        -66.9610   -7.7090  -41.3320 H       136 LEU    0.0900
   2084 HD11      -67.7870  -10.5670  -40.5310 H       136 LEU   -0.2700
   2085 HD12      -66.2980   -9.7030  -39.9870 H       136 LEU    0.0900
   2086 HD13      -66.5240  -10.1240  -41.7410 H       136 LEU    0.0900
   2087 HD21      -69.1210   -7.5760  -42.4280 H       136 LEU    0.0900
   2088 HD22      -69.4850   -9.2860  -41.9790 H       136 LEU    0.5100
   2089 HD23      -68.1200   -8.9100  -43.1160 H       136 LEU   -0.5100
   2090 N         -67.1130   -5.1940  -39.2020 N.am    137 MET   -0.4700
   2091 CA        -66.3120   -4.0740  -39.6550 C.3     137 MET    0.3100
   2092 C         -65.3350   -3.6080  -38.5790 C.2     137 MET    0.0700
   2093 O         -64.1710   -3.3780  -38.9050 O.2     137 MET    0.0900
   2094 CB        -67.1830   -2.9250  -40.1740 C.3     137 MET   -0.1800
   2095 CG        -67.8110   -3.2180  -41.5190 C.3     137 MET    0.0900
   2096 SD        -66.6630   -3.5290  -42.9080 S.3     137 MET    0.0900
   2097 CE        -66.9430   -5.2790  -43.1730 C.3     137 MET   -0.1400
   2098 HN        -68.0740   -4.9930  -39.0250 H       137 MET    0.0900
   2099 HA        -65.6630   -4.4300  -40.4410 H       137 MET    0.0900
   2100 HB1       -66.5540   -2.0140  -40.2650 H       137 MET   -0.0900
   2101 HB2       -67.9910   -2.7300  -39.4380 H       137 MET   -0.2200
   2102 HG1       -68.4520   -2.3520  -41.7820 H       137 MET    0.0900
   2103 HG2       -68.4600   -4.1090  -41.3960 H       137 MET    0.0900
   2104 HE1       -68.0280   -5.5080  -43.2530 H       137 MET    0.0900
   2105 HE2       -66.5310   -5.8670  -42.3250 H       137 MET    0.5100
   2106 HE3       -66.4540   -5.6080  -44.1150 H       137 MET   -0.5100
   2107 N         -65.7620   -3.5390  -37.3060 N.am    138 ALA   -0.4700
   2108 CA        -64.8680   -3.1620  -36.2080 C.3     138 ALA    0.3100
   2109 C         -63.7290   -4.1770  -36.0610 C.2     138 ALA    0.0700
   2110 O         -62.5730   -3.7770  -35.9380 O.2     138 ALA    0.0900
   2111 CB        -65.6420   -3.0270  -34.9000 C.3     138 ALA   -0.2700
   2112 HN        -66.7050   -3.7410  -37.0520 H       138 ALA    0.0900
   2113 HA        -64.4010   -2.2230  -36.4660 H       138 ALA    0.0900
   2114 HB1       -66.1280   -3.9930  -34.6430 H       138 ALA    0.0900
   2115 HB2       -66.4300   -2.2510  -35.0050 H       138 ALA    0.5100
   2116 HB3       -64.9490   -2.7490  -34.0780 H       138 ALA   -0.5100
   2117 N         -64.0420   -5.4900  -36.1360 N.am    139 GLY   -0.4700
   2118 CA        -63.0840   -6.5830  -36.0240 C.3     139 GLY    0.3100
   2119 C         -61.9760   -6.5490  -37.0400 C.2     139 GLY   -0.0200
   2120 O         -60.8100   -6.7500  -36.7090 O.2     139 GLY    0.0900
   2121 HN        -64.9850   -5.7790  -36.2790 H       139 GLY    0.0900
   2122 HA1       -63.6310   -7.5060  -36.1400 H       139 GLY    0.5100
   2123 HA2       -62.6470   -6.5300  -35.0380 H       139 GLY   -0.5100
   2124 N         -62.2960   -6.2580  -38.3160 N.am    140 VAL   -0.4700
   2125 CA        -61.2820   -6.1630  -39.3560 C.3     140 VAL    0.3100
   2126 C         -60.4360   -4.8960  -39.2560 C.2     140 VAL    0.0700
   2127 O         -59.2790   -4.8750  -39.6680 O.2     140 VAL    0.0900
   2128 CB        -61.8440   -6.3430  -40.7670 C.3     140 VAL   -0.0900
   2129 CG1       -62.4260   -7.7660  -40.8960 C.3     140 VAL    0.0900
   2130 CG2       -62.8880   -5.2740  -41.1320 C.3     140 VAL   -0.2700
   2131 HN        -63.2360   -6.0950  -38.6040 H       140 VAL    0.0900
   2132 HA        -60.5460   -6.9270  -39.1580 H       140 VAL    0.0900
   2133 HB        -61.0350   -6.1990  -41.5140 H       140 VAL    0.0900
   2134 HG11      -63.2370   -7.9150  -40.1530 H       140 VAL   -0.2700
   2135 HG12      -61.6300   -8.5180  -40.7080 H       140 VAL    0.0900
   2136 HG13      -62.8450   -7.9120  -41.9150 H       140 VAL    0.0900
   2137 HG21      -62.4330   -4.2630  -41.0820 H       140 VAL    0.0900
   2138 HG22      -63.7380   -5.3170  -40.4180 H       140 VAL    0.5100
   2139 HG23      -63.2590   -5.4460  -42.1650 H       140 VAL   -0.5100
   2140 N         -60.9540   -3.8080  -38.6490 N.am    141 VAL   -0.4700
   2141 CA        -60.2060   -2.5720  -38.4120 C.3     141 VAL    0.3100
   2142 C         -59.2790   -2.8020  -37.1970 C.2     141 VAL    0.0700
   2143 O         -58.1250   -2.3570  -37.2080 O.2     141 VAL    0.0900
   2144 CB        -61.1080   -1.3170  -38.2500 C.3     141 VAL   -0.0900
   2145 CG1       -60.2620   -0.0650  -38.0260 C.3     141 VAL    0.0900
   2146 CG2       -61.9990   -1.1210  -39.4760 C.3     141 VAL   -0.2700
   2147 HN        -61.8950   -3.8000  -38.3250 H       141 VAL    0.0900
   2148 HA        -59.5430   -2.4340  -39.2520 H       141 VAL    0.0900
   2149 HB        -61.7860   -1.4620  -37.3810 H       141 VAL    0.0900
   2150 HG11      -59.4640   -0.0010  -38.7980 H       141 VAL   -0.2700
   2151 HG12      -59.7830   -0.1060  -37.0250 H       141 VAL    0.0900
   2152 HG13      -60.8990    0.8410  -38.1000 H       141 VAL    0.0900
   2153 HG21      -62.5190   -2.0700  -39.7260 H       141 VAL    0.0900
   2154 HG22      -61.3800   -0.8170  -40.3480 H       141 VAL    0.5100
   2155 HG23      -62.7620   -0.3410  -39.2680 H       141 VAL   -0.5100
   2156 N         -59.7630   -3.5600  -36.1880 N.am    142 TRP   -0.4700
   2157 CA        -58.9660   -3.8840  -35.0090 C.3     142 TRP    0.3100
   2158 C         -57.8520   -4.8510  -35.3860 C.2     142 TRP    0.0700
   2159 O         -56.8200   -4.8680  -34.7230 O.2     142 TRP    0.0900
   2160 CB        -59.8160   -4.4200  -33.8460 C.3     142 TRP   -0.1800
   2161 CG        -60.2980   -3.3330  -32.9280 C.ar    142 TRP    0.0900
   2162 CD1       -61.5680   -2.8540  -32.8290 C.ar    142 TRP    0.0900
   2163 CD2       -59.4980   -2.5460  -32.0230 C.ar    142 TRP   -0.0300
   2164 CE2       -60.3600   -1.6150  -31.4040 C.ar    142 TRP   -0.1500
   2165 CE3       -58.1330   -2.5380  -31.6740 C.ar    142 TRP    0.2200
   2166 NE1       -61.6160   -1.8240  -31.9160 N.ar    142 TRP   -0.5100
   2167 CZ2       -59.9110   -0.6960  -30.4480 C.ar    142 TRP    0.3700
   2168 CZ3       -57.6850   -1.6150  -30.7430 C.ar    142 TRP    0.2400
   2169 CH2       -58.5670   -0.7070  -30.1400 C.ar    142 TRP    0.1100
   2170 HN        -60.6890   -3.9310  -36.2040 H       142 TRP   -0.2500
   2171 HA        -58.4550   -2.9820  -34.7050 H       142 TRP    0.1700
   2172 HB1       -59.2080   -5.1360  -33.2540 H       142 TRP   -0.2000
   2173 HB2       -60.7010   -4.9480  -34.2600 H       142 TRP    0.1400
   2174 HD1       -62.4150   -3.2260  -33.3850 H       142 TRP   -0.2700
   2175 HE1       -62.4160   -1.3220  -31.6720 H       142 TRP    0.1600
   2176 HE3       -57.4340   -3.2340  -32.1150 H       142 TRP   -0.1400
   2177 HZ2       -60.5750    0.0030  -29.9620 H       142 TRP    0.1400
   2178 HZ3       -56.6380   -1.5940  -30.4780 H       142 TRP    0.5100
   2179 HH2       -58.1850   -0.0000  -29.4170 H       142 TRP   -0.5100
   2180 N         -58.0350   -5.5960  -36.4930 N.am    143 PHE   -0.4700
   2181 CA        -57.0160   -6.4710  -37.0690 C.3     143 PHE    0.3100
   2182 C         -55.8800   -5.6090  -37.6770 C.2     143 PHE    0.0700
   2183 O         -54.7060   -5.9480  -37.5140 O.2     143 PHE    0.0900
   2184 CB        -57.6240   -7.4220  -38.1210 C.3     143 PHE   -0.1800
   2185 CG        -56.6110   -7.9770  -39.0920 C.ar    143 PHE    0.0900
   2186 CD1       -55.6110   -8.8520  -38.6610 C.ar    143 PHE    0.0900
   2187 CD2       -56.6290   -7.5970  -40.4270 C.ar    143 PHE    0.0000
   2188 CE1       -54.6460   -9.3270  -39.5510 C.ar    143 PHE   -0.1150
   2189 CE2       -55.6770   -8.0890  -41.3220 C.ar    143 PHE    0.1150
   2190 CZ        -54.6860   -8.9380  -40.8770 C.ar    143 PHE   -0.1150
   2191 HN        -58.9030   -5.5840  -36.9820 H       143 PHE    0.1150
   2192 HA        -56.5740   -7.0400  -36.2640 H       143 PHE   -0.1150
   2193 HB1       -58.3840   -6.8730  -38.7170 H       143 PHE    0.1150
   2194 HB2       -58.0940   -8.2870  -37.6070 H       143 PHE   -0.1150
   2195 HD1       -55.5840   -9.1650  -37.6280 H       143 PHE    0.1150
   2196 HD2       -57.3870   -6.9130  -40.7790 H       143 PHE   -0.1150
   2197 HE1       -53.8730   -9.9960  -39.2060 H       143 PHE    0.1150
   2198 HE2       -55.7160   -7.8040  -42.3620 H       143 PHE    0.5100
   2199 HZ        -53.9370   -9.3000  -41.5660 H       143 PHE   -0.5100
   2200 N         -56.2270   -4.5040  -38.3710 N.am    144 VAL   -0.4700
   2201 CA        -55.2390   -3.5790  -38.9380 C.3     144 VAL    0.3100
   2202 C         -54.3640   -2.9790  -37.7980 C.2     144 VAL    0.0700
   2203 O         -53.1480   -2.8830  -37.9500 O.2     144 VAL    0.0900
   2204 CB        -55.9070   -2.4800  -39.7860 C.3     144 VAL   -0.0900
   2205 CG1       -54.9150   -1.4010  -40.1900 C.3     144 VAL    0.0900
   2206 CG2       -56.5810   -3.0770  -41.0110 C.3     144 VAL   -0.2700
   2207 HN        -57.1810   -4.2670  -38.5320 H       144 VAL    0.0900
   2208 HA        -54.5580   -4.1550  -39.5470 H       144 VAL    0.0900
   2209 HB        -56.7280   -2.0180  -39.1980 H       144 VAL    0.0900
   2210 HG11      -54.0050   -1.8630  -40.6300 H       144 VAL   -0.2700
   2211 HG12      -54.6160   -0.8080  -39.2980 H       144 VAL    0.0900
   2212 HG13      -55.3730   -0.7300  -40.9470 H       144 VAL    0.0900
   2213 HG21      -57.3600   -3.8060  -40.7010 H       144 VAL    0.0900
   2214 HG22      -55.8300   -3.6070  -41.6360 H       144 VAL    0.5100
   2215 HG23      -57.0630   -2.2730  -41.6070 H       144 VAL   -0.5100
   2216 N         -54.9990   -2.6040  -36.6620 N.am    145 VAL   -0.4700
   2217 CA        -54.3660   -2.0530  -35.4610 C.3     145 VAL    0.3100
   2218 C         -53.3540   -3.0720  -34.9050 C.2     145 VAL    0.0700
   2219 O         -52.2480   -2.6850  -34.5280 O.2     145 VAL    0.0900
   2220 CB        -55.4240   -1.6260  -34.4030 C.3     145 VAL   -0.0900
   2221 CG1       -54.7580   -1.1630  -33.1040 C.3     145 VAL    0.0900
   2222 CG2       -56.3110   -0.5180  -34.9490 C.3     145 VAL   -0.2700
   2223 HN        -55.9880   -2.6930  -36.5920 H       145 VAL    0.0900
   2224 HA        -53.7750   -1.2000  -35.7610 H       145 VAL    0.0900
   2225 HB        -56.0900   -2.4880  -34.1850 H       145 VAL    0.0900
   2226 HG11      -53.9650   -0.4180  -33.3270 H       145 VAL   -0.2700
   2227 HG12      -54.2940   -2.0310  -32.5870 H       145 VAL    0.0900
   2228 HG13      -55.5130   -0.6910  -32.4400 H       145 VAL    0.0900
   2229 HG21      -56.8420   -0.8670  -35.8600 H       145 VAL    0.0900
   2230 HG22      -55.6920    0.3660  -35.2170 H       145 VAL    0.5100
   2231 HG23      -57.0660   -0.2280  -34.1870 H       145 VAL   -0.5100
   2232 N         -53.7290   -4.3720  -34.9040 N.am    146 LEU   -0.4700
   2233 CA        -52.8980   -5.5050  -34.4860 C.3     146 LEU    0.3100
   2234 C         -51.6110   -5.5450  -35.3250 C.2     146 LEU    0.0700
   2235 O         -50.5250   -5.6120  -34.7510 O.2     146 LEU    0.0900
   2236 CB        -53.6930   -6.8350  -34.6370 C.3     146 LEU   -0.1800
   2237 CG        -53.1810   -8.0900  -33.9060 C.3     146 LEU    0.0900
   2238 CD1       -54.1940   -9.2140  -33.9950 C.3     146 LEU    0.0900
   2239 CD2       -51.8880   -8.6190  -34.5040 C.3     146 LEU   -0.0900
   2240 HN        -54.6430   -4.6280  -35.2050 H       146 LEU    0.0900
   2241 HA        -52.6120   -5.3520  -33.4570 H       146 LEU   -0.2700
   2242 HB1       -53.7260   -7.0760  -35.7190 H       146 LEU    0.0900
   2243 HB2       -54.7240   -6.6430  -34.2760 H       146 LEU    0.0900
   2244 HG        -52.9970   -7.8450  -32.8380 H       146 LEU    0.0900
   2245 HD11      -54.3810   -9.4760  -35.0580 H       146 LEU   -0.2700
   2246 HD12      -55.1540   -8.8950  -33.5340 H       146 LEU    0.0900
   2247 HD13      -53.8080  -10.1140  -33.4690 H       146 LEU    0.0900
   2248 HD21      -51.0510   -7.9220  -34.2830 H       146 LEU    0.0900
   2249 HD22      -51.9910   -8.7090  -35.6070 H       146 LEU    0.5100
   2250 HD23      -51.6480   -9.6120  -34.0690 H       146 LEU   -0.5100
   2251 N         -51.7340   -5.4850  -36.6770 N.am    147 THR   -0.4700
   2252 CA        -50.6000   -5.5350  -37.6130 C.3     147 THR    0.3100
   2253 C         -49.7210   -4.2950  -37.4400 C.2     147 THR    0.0700
   2254 O         -48.4940   -4.3960  -37.5590 O.2     147 THR    0.0900
   2255 CB        -51.0620   -5.6920  -39.0790 C.3     147 THR    0.1400
   2256 CG2       -51.9500   -6.9090  -39.2990 C.3     147 THR    0.0900
   2257 OG1       -51.7170   -4.5110  -39.5210 O.3     147 THR   -0.6600
   2258 HN        -52.6290   -5.4010  -37.1060 H       147 THR    0.4300
   2259 HA        -49.9790   -6.3720  -37.3300 H       147 THR   -0.2700
   2260 HB        -50.1810   -5.8790  -39.7310 H       147 THR    0.0900
   2261 HG1       -52.2540   -4.2140  -38.7830 H       147 THR    0.0900
   2262 HG21      -52.9390   -6.7530  -38.8180 H       147 THR    0.0900
   2263 HG22      -51.4770   -7.8100  -38.8520 H       147 THR    0.5100
   2264 HG23      -52.1070   -7.0710  -40.3880 H       147 THR   -0.5100
   2265 N         -50.3620   -3.1270  -37.1640 N.am    148 TYR   -0.4700
   2266 CA        -49.6990   -1.8540  -36.9170 C.3     148 TYR    0.3100
   2267 C         -48.8620   -1.9510  -35.6290 C.2     148 TYR    0.0700
   2268 O         -47.7090   -1.5120  -35.6160 O.2     148 TYR    0.0900
   2269 CB        -50.7290   -0.7030  -36.8180 C.3     148 TYR   -0.1800
   2270 CG        -50.1180    0.6310  -36.4310 C.ar    148 TYR    0.0900
   2271 CD1       -50.0510    1.0310  -35.0950 C.ar    148 TYR    0.0900
   2272 CD2       -49.5680    1.4710  -37.3930 C.ar    148 TYR    0.0000
   2273 CE1       -49.4560    2.2390  -34.7320 C.ar    148 TYR   -0.1150
   2274 CE2       -49.0090    2.6990  -37.0460 C.ar    148 TYR    0.1150
   2275 CZ        -48.9460    3.0770  -35.7130 C.ar    148 TYR   -0.1150
   2276 OH        -48.3510    4.2760  -35.3760 O.3     148 TYR    0.1150
   2277 HN        -51.3560   -3.0930  -37.1170 H       148 TYR    0.1100
   2278 HA        -49.0120   -1.6710  -37.7300 H       148 TYR   -0.5400
   2279 HB1       -51.4870   -0.9540  -36.0460 H       148 TYR    0.4300
   2280 HB2       -51.2200   -0.5650  -37.8050 H       148 TYR   -0.1150
   2281 HD1       -50.4670    0.3940  -34.3300 H       148 TYR    0.1150
   2282 HD2       -49.5750    1.1670  -38.4290 H       148 TYR   -0.1150
   2283 HE1       -49.3920    2.5200  -33.6910 H       148 TYR    0.1150
   2284 HE2       -48.6250    3.3560  -37.8140 H       148 TYR    0.5100
   2285 HH        -48.5170    4.4380  -34.4450 H       148 TYR   -0.5100
   2286 N         -49.4550   -2.5090  -34.5520 N.am    149 ALA   -0.4700
   2287 CA        -48.7890   -2.6700  -33.2640 C.3     149 ALA    0.3100
   2288 C         -47.5790   -3.5610  -33.3920 C.2     149 ALA    0.0700
   2289 O         -46.5530   -3.2620  -32.7960 O.2     149 ALA    0.0900
   2290 CB        -49.7440   -3.2430  -32.2370 C.3     149 ALA   -0.2700
   2291 HN        -50.3940   -2.8420  -34.5910 H       149 ALA    0.0900
   2292 HA        -48.4360   -1.7000  -32.9460 H       149 ALA    0.0900
   2293 HB1       -49.8310   -4.3430  -32.3690 H       149 ALA    0.0900
   2294 HB2       -50.7510   -2.7900  -32.3630 H       149 ALA    0.5100
   2295 HB3       -49.3660   -3.0380  -31.2130 H       149 ALA   -0.5100
   2296 N         -47.6760   -4.6240  -34.2090 N.am    150 TRP   -0.4700
   2297 CA        -46.5800   -5.5370  -34.4760 C.3     150 TRP    0.3100
   2298 C         -45.4150   -4.8040  -35.1530 C.2     150 TRP    0.0700
   2299 O         -44.2930   -4.8710  -34.6550 O.2     150 TRP    0.0900
   2300 CB        -47.0510   -6.7370  -35.3260 C.3     150 TRP   -0.1800
   2301 CG        -46.1070   -7.8990  -35.2620 C.ar    150 TRP    0.0900
   2302 CD1       -45.7290   -8.5880  -34.1430 C.ar    150 TRP    0.0900
   2303 CD2       -45.4050   -8.4940  -36.3560 C.ar    150 TRP   -0.0300
   2304 CE2       -44.6010   -9.5310  -35.8240 C.ar    150 TRP   -0.1500
   2305 CE3       -45.3800   -8.2550  -37.7380 C.ar    150 TRP    0.2200
   2306 NE1       -44.8140   -9.5580  -34.4710 N.ar    150 TRP   -0.5100
   2307 CZ2       -43.7810  -10.3280  -36.6280 C.ar    150 TRP    0.3700
   2308 CZ3       -44.5810   -9.0620  -38.5370 C.ar    150 TRP    0.2400
   2309 CH2       -43.7910  -10.0790  -37.9830 C.ar    150 TRP    0.1100
   2310 HN        -48.5290   -4.8380  -34.6790 H       150 TRP   -0.2500
   2311 HA        -46.1950   -5.8800  -33.5280 H       150 TRP    0.1700
   2312 HB1       -47.1410   -6.4160  -36.3850 H       150 TRP   -0.2000
   2313 HB2       -48.0450   -7.0710  -34.9600 H       150 TRP    0.1400
   2314 HD1       -46.0960   -8.3970  -33.1450 H       150 TRP   -0.2700
   2315 HE1       -44.3840  -10.1680  -33.8420 H       150 TRP    0.1600
   2316 HE3       -45.9640   -7.4650  -38.1880 H       150 TRP   -0.1400
   2317 HZ2       -43.1590  -11.1120  -36.2220 H       150 TRP    0.1400
   2318 HZ3       -44.5690   -8.9040  -39.6060 H       150 TRP    0.5100
   2319 HH2       -43.1750  -10.6810  -38.6330 H       150 TRP   -0.5100
   2320 N         -45.6820   -4.0580  -36.2450 N.am    151 HSD   -0.4700
   2321 CA        -44.6470   -3.3080  -36.9600 C.3     151 HSD    0.3100
   2322 C         -44.0010   -2.1900  -36.0890 C.2     151 HSD    0.0700
   2323 O         -42.7720   -2.1080  -36.0240 O.2     151 HSD    0.0900
   2324 CB        -45.2210   -2.7170  -38.2660 C.3     151 HSD   -0.0900
   2325 CG        -44.3660   -1.6590  -38.8970 C.ar    151 HSD    0.0900
   2326 CD2       -43.0550   -1.6940  -39.2490 C.ar    151 HSD    0.0900
   2327 ND1       -44.8620   -0.3940  -39.1590 N.ar    151 HSD   -0.3600
   2328 CE1       -43.8550    0.2910  -39.6820 C.ar    151 HSD    0.3200
   2329 NE2       -42.7470   -0.4500  -39.7600 N.ar    151 HSD   -0.0500
   2330 HN        -46.6040   -3.9850  -36.6170 H       151 HSD    0.2500
   2331 HA        -43.8330   -3.9840  -37.1790 H       151 HSD    0.1300
   2332 HB1       -46.2130   -2.2690  -38.0440 H       151 HSD   -0.7000
   2333 HB2       -45.3480   -3.5410  -39.0000 H       151 HSD    0.2200
   2334 HD1       -45.7940   -0.0750  -38.9850 H       151 HSD    0.1000
   2335 HD2       -42.3140   -2.4800  -39.1860 H       151 HSD    0.5100
   2336 HE1       -43.9470    1.3290  -40.0040 H       151 HSD   -0.5100
   2337 N         -44.8190   -1.3480  -35.4260 N.am    152 THR   -0.4700
   2338 CA        -44.3290   -0.2110  -34.6510 C.3     152 THR    0.3100
   2339 C         -43.6620   -0.6000  -33.3180 C.2     152 THR    0.0700
   2340 O         -42.7890    0.1490  -32.8760 O.2     152 THR    0.0900
   2341 CB        -45.4230    0.8160  -34.4350 C.3     152 THR    0.1400
   2342 CG2       -46.0150    1.3040  -35.7530 C.3     152 THR    0.0900
   2343 OG1       -46.4290    0.2620  -33.5950 O.3     152 THR   -0.6600
   2344 HN        -45.8090   -1.4670  -35.4360 H       152 THR    0.4300
   2345 HA        -43.5060    0.2300  -35.1920 H       152 THR   -0.2700
   2346 HB        -45.0020    1.7230  -33.9500 H       152 THR    0.0900
   2347 HG1       -46.9720   -0.2910  -34.1600 H       152 THR    0.0900
   2348 HG21      -46.6090    0.4930  -36.2280 H       152 THR    0.0900
   2349 HG22      -45.1990    1.5980  -36.4480 H       152 THR    0.5100
   2350 HG23      -46.6830    2.1720  -35.5700 H       152 THR   -0.5100
   2351 N         -44.0210   -1.7520  -32.6980 N.am    153 SER   -0.4700
   2352 CA        -43.3720   -2.1970  -31.4540 C.3     153 SER    0.3100
   2353 C         -41.9170   -2.5770  -31.7070 C.2     153 SER    0.0700
   2354 O         -41.0720   -2.3540  -30.8420 O.2     153 SER    0.0900
   2355 CB        -44.1150   -3.3630  -30.8140 C.3     153 SER    0.0500
   2356 OG        -45.4470   -3.0040  -30.4910 O.3     153 SER    0.0900
   2357 HN        -44.7380   -2.3460  -33.0550 H       153 SER    0.0900
   2358 HA        -43.3480   -1.3580  -30.7760 H       153 SER   -0.6600
   2359 HB1       -43.5930   -3.6690  -29.8820 H       153 SER    0.4300
   2360 HB2       -44.1390   -4.2200  -31.5210 H       153 SER    0.5100
   2361 HG1       -45.9440   -3.0660  -31.3100 H       153 SER   -0.5100
   2362 N         -41.6210   -3.1240  -32.9080 N.am    154 PHE   -0.4700
   2363 CA        -40.2630   -3.4230  -33.3340 C.3     154 PHE    0.3100
   2364 C         -39.5390   -2.1060  -33.6850 C.2     154 PHE    0.0700
   2365 O         -38.4000   -1.8900  -33.2630 O.2     154 PHE    0.0900
   2366 CB        -40.2600   -4.3770  -34.5420 C.3     154 PHE   -0.1800
   2367 CG        -40.6010   -5.8250  -34.2910 C.ar    154 PHE    0.0900
   2368 CD1       -39.9250   -6.5600  -33.3260 C.ar    154 PHE    0.0900
   2369 CD2       -41.5340   -6.4810  -35.0810 C.ar    154 PHE    0.0000
   2370 CE1       -40.2270   -7.9070  -33.1110 C.ar    154 PHE   -0.1150
   2371 CE2       -41.8300   -7.8270  -34.8680 C.ar    154 PHE    0.1150
   2372 CZ        -41.1710   -8.5370  -33.8850 C.ar    154 PHE   -0.1150
   2373 HN        -42.3340   -3.3490  -33.5660 H       154 PHE    0.1150
   2374 HA        -39.7450   -3.8740  -32.5010 H       154 PHE   -0.1150
   2375 HB1       -39.2430   -4.3720  -34.9880 H       154 PHE    0.1150
   2376 HB2       -41.0050   -4.0070  -35.2790 H       154 PHE   -0.1150
   2377 HD1       -39.1560   -6.0830  -32.7350 H       154 PHE    0.1150
   2378 HD2       -42.0370   -5.9430  -35.8710 H       154 PHE   -0.1150
   2379 HE1       -39.7170   -8.4550  -32.3310 H       154 PHE    0.1150
   2380 HE2       -42.5780   -8.3170  -35.4740 H       154 PHE    0.5100
   2381 HZ        -41.3950   -9.5810  -33.7260 H       154 PHE   -0.5100
   2382 N         -40.2250   -1.2130  -34.4430 N.am    155 LYS   -0.4700
   2383 CA        -39.7120    0.0940  -34.8610 C.3     155 LYS    0.3100
   2384 C         -39.2710    0.9220  -33.6790 C.2     155 LYS    0.0700
   2385 O         -38.2740    1.6300  -33.7870 O.2     155 LYS    0.0900
   2386 CB        -40.7730    0.8830  -35.6590 C.3     155 LYS   -0.1800
   2387 CG        -40.6300    0.7880  -37.1780 C.3     155 LYS    0.0900
   2388 CD        -39.6780    1.8490  -37.7430 C.3     155 LYS    0.0900
   2389 CE        -39.5170    1.7750  -39.2480 C.3     155 LYS   -0.1800
   2390 NZ        -38.7740    0.5610  -39.6870 N.4     155 LYS    0.0900
   2391 HN        -41.1460   -1.4190  -34.7610 H       155 LYS    0.0900
   2392 HA        -38.8360   -0.0720  -35.4690 H       155 LYS   -0.1800
   2393 HB1       -40.7030    1.9520  -35.3690 H       155 LYS    0.0900
   2394 HB2       -41.7760    0.4980  -35.3800 H       155 LYS    0.0900
   2395 HG1       -41.6300    0.9200  -37.6420 H       155 LYS    0.2100
   2396 HG2       -40.2420   -0.2190  -37.4400 H       155 LYS    0.0500
   2397 HD1       -38.6810    1.7150  -37.2740 H       155 LYS    0.0500
   2398 HD2       -40.0690    2.8530  -37.4770 H       155 LYS   -0.3000
   2399 HE1       -38.9500    2.6620  -39.6040 H       155 LYS    0.3300
   2400 HE2       -40.5190    1.7450  -39.7270 H       155 LYS    0.3300
   2401 HZ1       -39.2860   -0.2890  -39.3790 H       155 LYS    0.3300
   2402 HZ2       -37.8230    0.5650  -39.2650 H       155 LYS    0.5100
   2403 HZ3       -38.6920    0.5620  -40.7240 H       155 LYS   -0.5100
   2404 N         -40.0210    0.8400  -32.5530 N.am    156 ALA   -0.4700
   2405 CA        -39.7640    1.5810  -31.3230 C.3     156 ALA    0.3100
   2406 C         -38.4580    1.1410  -30.6550 C.2     156 ALA    0.0700
   2407 O         -37.8520    1.9380  -29.9430 O.2     156 ALA    0.0900
   2408 CB        -40.9310    1.4250  -30.3650 C.3     156 ALA   -0.2700
   2409 HN        -40.8160    0.2400  -32.5160 H       156 ALA    0.0900
   2410 HA        -39.6240    2.6210  -31.5800 H       156 ALA    0.0900
   2411 HB1       -41.0780    0.3530  -30.1130 H       156 ALA    0.0900
   2412 HB2       -41.8620    1.8090  -30.8360 H       156 ALA    0.5100
   2413 HB3       -40.7290    1.9860  -29.4270 H       156 ALA   -0.5100
   2414 N         -37.9950   -0.0970  -30.9170 N.am    157 LEU   -0.4700
   2415 CA        -36.7380   -0.6040  -30.3610 C.3     157 LEU    0.3100
   2416 C         -35.5160   -0.1500  -31.1510 C.2     157 LEU    0.0700
   2417 O         -34.4180   -0.1260  -30.6040 O.2     157 LEU    0.0900
   2418 CB        -36.7460   -2.1420  -30.3150 C.3     157 LEU   -0.1800
   2419 CG        -37.6390   -2.8130  -29.2740 C.3     157 LEU    0.0900
   2420 CD1       -37.7700   -4.3020  -29.5690 C.3     157 LEU    0.0900
   2421 CD2       -37.0930   -2.6010  -27.8670 C.3     157 LEU   -0.0900
   2422 HN        -38.4930   -0.7280  -31.5070 H       157 LEU    0.0900
   2423 HA        -36.6250   -0.2000  -29.3660 H       157 LEU   -0.2700
   2424 HB1       -35.7050   -2.4770  -30.1280 H       157 LEU    0.0900
   2425 HB2       -37.0670   -2.5040  -31.3140 H       157 LEU    0.0900
   2426 HG        -38.6450   -2.3430  -29.2930 H       157 LEU    0.0900
   2427 HD11      -36.8060   -4.8170  -29.3700 H       157 LEU   -0.2700
   2428 HD12      -38.0390   -4.4540  -30.6360 H       157 LEU    0.0900
   2429 HD13      -38.5520   -4.7490  -28.9190 H       157 LEU    0.0900
   2430 HD21      -37.0420   -1.5150  -27.6370 H       157 LEU    0.0900
   2431 HD22      -36.0710   -3.0290  -27.7880 H       157 LEU    0.5100
   2432 HD23      -37.7600   -3.0890  -27.1240 H       157 LEU   -0.5100
   2433 N         -35.7120    0.2090  -32.4200 N.am    158 GLY   -0.4700
   2434 CA        -34.6110    0.5690  -33.3010 C.3     158 GLY    0.3100
   2435 C         -34.4030    1.9990  -33.7390 C.2     158 GLY   -0.0200
   2436 O         -33.3390    2.2940  -34.2850 O.2     158 GLY    0.0900
   2437 HN        -36.6230    0.2480  -32.8210 H       158 GLY    0.0900
   2438 HA1       -34.7510   -0.0160  -34.1970 H       158 GLY    0.5100
   2439 HA2       -33.7140    0.2620  -32.7900 H       158 GLY   -0.5100
   2440 N         -35.3860    2.8900  -33.5450 N.am    159 THR   -0.4700
   2441 CA        -35.2830    4.2820  -34.0140 C.3     159 THR    0.3100
   2442 C         -36.2620    5.2080  -33.2750 C.2     159 THR    0.0700
   2443 O         -37.0490    4.7320  -32.4610 O.2     159 THR    0.0900
   2444 CB        -35.5220    4.3530  -35.5530 C.3     159 THR    0.1400
   2445 CG2       -36.9320    3.8770  -35.9760 C.3     159 THR    0.0900
   2446 OG1       -35.2610    5.6820  -36.0190 O.3     159 THR   -0.6600
   2447 HN        -36.2310    2.6490  -33.0740 H       159 THR    0.4300
   2448 HA        -34.2970    4.6480  -33.7680 H       159 THR   -0.2700
   2449 HB        -34.8400    3.6480  -36.0740 H       159 THR    0.0900
   2450 HG1       -35.2650    5.6310  -36.9770 H       159 THR    0.0900
   2451 HG21      -37.7090    4.5090  -35.4940 H       159 THR    0.0900
   2452 HG22      -37.0870    2.8230  -35.6600 H       159 THR    0.5100
   2453 HG23      -37.0430    3.9580  -37.0790 H       159 THR   -0.5100
   2454 N         -36.2140    6.5290  -33.5830 N.am    160 THR   -0.4700
   2455 CA        -37.0880    7.5640  -33.0360 C.3     160 THR    0.3100
   2456 C         -38.4860    7.2320  -33.5770 C.2     160 THR    0.0700
   2457 O         -38.7810    7.4420  -34.7580 O.2     160 THR    0.0900
   2458 CB        -36.5010    8.9780  -33.3370 C.3     160 THR    0.1400
   2459 CG2       -37.4900    9.9550  -33.9860 C.3     160 THR    0.0900
   2460 OG1       -36.0070    9.5420  -32.1190 O.3     160 THR   -0.6600
   2461 HN        -35.5420    6.8660  -34.2350 H       160 THR    0.4300
   2462 HA        -37.1700    7.4080  -31.9700 H       160 THR   -0.2700
   2463 HB        -35.6670    8.8980  -34.0660 H       160 THR    0.0900
   2464 HG1       -35.3290    8.9400  -31.8060 H       160 THR    0.0900
   2465 HG21      -38.4410    9.9740  -33.4120 H       160 THR    0.0900
   2466 HG22      -37.7100    9.6340  -35.0260 H       160 THR    0.5100
   2467 HG23      -37.0590   10.9790  -33.9940 H       160 THR   -0.5100
   2468 N         -39.2780    6.5620  -32.7220 N.am    161 TYR   -0.4700
   2469 CA        -40.6300    6.0720  -32.9870 C.3     161 TYR    0.3100
   2470 C         -41.2880    5.6640  -31.6780 C.2     161 TYR    0.0700
   2471 O         -40.7940    4.7630  -31.0000 O.2     161 TYR    0.0900
   2472 CB        -40.6220    4.8780  -33.9670 C.3     161 TYR   -0.1800
   2473 CG        -41.8930    4.7980  -34.7790 C.ar    161 TYR    0.0900
   2474 CD1       -41.9500    5.3100  -36.0740 C.ar    161 TYR    0.0900
   2475 CD2       -43.0620    4.2790  -34.2290 C.ar    161 TYR    0.0000
   2476 CE1       -43.1330    5.2780  -36.8110 C.ar    161 TYR   -0.1150
   2477 CE2       -44.2580    4.2750  -34.9440 C.ar    161 TYR    0.1150
   2478 CZ        -44.2850    4.7610  -36.2400 C.ar    161 TYR   -0.1150
   2479 OH        -45.4650    4.7330  -36.9480 O.3     161 TYR    0.1150
   2480 HN        -38.9520    6.3560  -31.8050 H       161 TYR    0.1100
   2481 HA        -41.2010    6.8890  -33.4030 H       161 TYR   -0.5400
   2482 HB1       -40.5260    3.9280  -33.3990 H       161 TYR    0.4300
   2483 HB2       -39.7750    4.9840  -34.6790 H       161 TYR   -0.1150
   2484 HD1       -41.0620    5.7390  -36.5140 H       161 TYR    0.1150
   2485 HD2       -43.0420    3.8720  -33.2290 H       161 TYR   -0.1150
   2486 HE1       -43.1520    5.6550  -37.8240 H       161 TYR    0.1150
   2487 HE2       -45.1600    3.8940  -34.4880 H       161 TYR    0.5100
   2488 HH        -46.1860    4.6480  -36.3200 H       161 TYR   -0.5100
   2489 N         -42.4000    6.3290  -31.3120 N.am    162 GLN   -0.4700
   2490 CA        -43.1150    6.0320  -30.0700 C.3     162 GLN    0.3100
   2491 C         -43.9750    4.7680  -30.2460 C.2     162 GLN    0.0700
   2492 O         -44.6750    4.6480  -31.2550 O.2     162 GLN    0.0900
   2493 CB        -43.9720    7.2200  -29.5690 C.3     162 GLN   -0.1800
   2494 CG        -43.8000    8.5480  -30.3160 C.3     162 GLN    0.0900
   2495 CD        -44.7600    8.6810  -31.4770 C.2     162 GLN    0.0900
   2496 NE2       -45.9910    8.7840  -31.2860 N.am    162 GLN   -0.1800
   2497 OE1       -44.2440    8.7070  -32.6850 O.2     162 GLN    0.0900
   2498 HN        -42.7870    7.0550  -31.8740 H       162 GLN    0.0900
   2499 HA        -42.3780    5.7750  -29.3250 H       162 GLN    0.5500
   2500 HB1       -43.7210    7.3950  -28.5020 H       162 GLN   -0.5500
   2501 HB2       -45.0400    6.9250  -29.6440 H       162 GLN   -0.6200
   2502 HG1       -42.7610    8.6130  -30.7040 H       162 GLN    0.3200
   2503 HG2       -43.9790    9.3870  -29.6090 H       162 GLN    0.3000
   2504 HE21      -46.6130    8.8710  -32.0650 H       162 GLN    0.5100
   2505 HE22      -46.3550    8.7800  -30.3540 H       162 GLN   -0.5100
   2506 N         -44.0180    3.7780  -29.3600 N.am    163 PRO   -0.2900
   2507 CA        -45.0110    2.7130  -29.4680 C.3     163 PRO    0.0000
   2508 CAT       -48.3530    4.0100  -30.7810 C.3     163 PRO    0.0900
   2509 C         -46.4240    3.2990  -29.4390 C.2     163 PRO    0.0900
   2510 O         -46.8430    3.8300  -28.4140 O.2     163 PRO    0.0200
   2511 CB        -44.6630    1.7760  -28.2980 C.3     163 PRO    0.0900
   2512 CG        -44.0180    2.6910  -27.2510 C.3     163 PRO   -0.1800
   2513 CD        -43.2700    3.7200  -28.1020 C.3     163 PRO    0.0900
   2514 NT        -47.1460    3.2410  -30.5810 N.pl3   163 PRO    0.0900
   2515 HNT       -46.8740    2.6590  -31.3430 H       163 PRO   -0.1800
   2516 HA        -44.9650    2.2540  -30.4420 H       163 PRO    0.0900
   2517 HB1       -43.9520    0.9850  -28.6240 H       163 PRO    0.0900
   2518 HB2       -45.5760    1.2920  -27.8930 H       163 PRO    0.5100
   2519 HG1       -44.7890    3.1790  -26.6160 H       163 PRO   -0.5100
   2520 HG2       -43.3200    2.1260  -26.5970 H       163 PRO   -0.4700
   2521 HD1       -43.2700    4.7190  -27.6190 H       163 PRO    0.3100
   2522 HD2       -42.2270    3.3950  -28.3000 H       163 PRO   -0.1100
   2523 HT1       -48.0880    5.0520  -31.0580 H       163 PRO    0.0900
   2524 HT2       -48.9480    4.0260  -29.8420 H       163 PRO    0.0900
   2525 HT3       -48.9530    3.5610  -31.6020 H       163 PRO    0.0900
   2526 N         -49.1720    1.1290  -29.5220 N.am    164 GLY   -0.2700
   2527 CA        -48.7350    1.1480  -28.1400 C.3     164 GLY    0.0900
   2528 CAY       -50.0160    0.2680  -31.5760 C.3     164 GLY    0.0900
   2529 C         -49.2510    2.3110  -27.3430 C.2     164 GLY    0.0900
   2530 O         -50.0030    3.1550  -27.8260 O.2     164 GLY    0.5100
   2531 CY        -49.7830    0.1040  -30.1260 C.2     164 GLY   -0.5100
   2532 OY        -50.1110   -0.9220  -29.5450 O.2     164 GLY   -0.4700
   2533 HN        -48.9810    1.9680  -30.0250 H       164 GLY    0.3100
   2534 HA1       -47.6560    1.1820  -28.1410 H       164 GLY   -0.0200
   2535 HA2       -49.0790    0.2350  -27.6790 H       164 GLY    0.0900
   2536 HY1       -50.7980   -0.4460  -31.9100 H       164 GLY    0.0900
   2537 HY2       -49.0770    0.0610  -32.1320 H       164 GLY    0.5100
   2538 HY3       -50.3600    1.3050  -31.7850 H       164 GLY   -0.5100
   2539 N         -48.7660    2.3850  -26.0820 N.am    165 LYS   -0.4700
   2540 CA        -48.9060    3.4930  -25.1450 C.3     165 LYS    0.3100
   2541 C         -50.3100    4.1230  -25.0760 C.2     165 LYS    0.0700
   2542 O         -51.3370    3.4530  -25.1130 O.2     165 LYS    0.0900
   2543 CB        -47.7860    4.5430  -25.4360 C.3     165 LYS   -0.1800
   2544 CG        -47.3500    5.4730  -24.2760 C.3     165 LYS    0.0900
   2545 CD        -47.0400    6.8980  -24.7850 C.3     165 LYS    0.0900
   2546 CE        -46.8120    7.9650  -23.6990 C.3     165 LYS   -0.1800
   2547 NZ        -45.5170    7.7710  -23.0070 N.4     165 LYS    0.0900
   2548 HN        -48.2480    1.6200  -25.7130 H       165 LYS    0.0900
   2549 HA        -48.8160    3.1050  -24.1410 H       165 LYS   -0.1800
   2550 HB1       -48.1440    5.1900  -26.2640 H       165 LYS    0.0900
   2551 HB2       -46.8870    3.9880  -25.7720 H       165 LYS    0.0900
   2552 HG1       -46.4420    5.0530  -23.7940 H       165 LYS    0.2100
   2553 HG2       -48.1660    5.5250  -23.5240 H       165 LYS    0.0500
   2554 HD1       -47.8910    7.2280  -25.4150 H       165 LYS    0.0500
   2555 HD2       -46.1250    6.8460  -25.4110 H       165 LYS   -0.3000
   2556 HE1       -47.6170    7.9030  -22.9360 H       165 LYS    0.3300
   2557 HE2       -46.8020    8.9750  -24.1620 H       165 LYS    0.3300
   2558 HZ1       -44.7410    7.8350  -23.6970 H       165 LYS    0.3300
   2559 HZ2       -45.5020    6.8350  -22.5540 H       165 LYS    0.5100
   2560 HZ3       -45.3970    8.5090  -22.2830 H       165 LYS   -0.5100
   2561 N         -50.3420    5.4440  -24.8630 N.am    166 THR   -0.4700
   2562 CA        -51.4960    6.3440  -24.8210 C.3     166 THR    0.3100
   2563 C         -51.7230    6.9650  -26.2170 C.2     166 THR    0.0700
   2564 O         -51.3640    8.1210  -26.4770 O.2     166 THR    0.0900
   2565 CB        -51.3660    7.3980  -23.7060 C.3     166 THR    0.1400
   2566 CG2       -51.5510    6.8060  -22.3110 C.3     166 THR    0.0900
   2567 OG1       -50.1000    8.0550  -23.8030 O.3     166 THR   -0.6600
   2568 HN        -49.4830    5.9190  -24.7060 H       166 THR    0.4300
   2569 HA        -52.3770    5.7410  -24.6580 H       166 THR   -0.2700
   2570 HB        -52.1730    8.1550  -23.8060 H       166 THR    0.0900
   2571 HG1       -50.1430    8.5960  -24.5940 H       166 THR    0.0900
   2572 HG21      -50.7840    6.0240  -22.1240 H       166 THR    0.0900
   2573 HG22      -52.5570    6.3430  -22.2280 H       166 THR    0.5100
   2574 HG23      -51.4410    7.6020  -21.5440 H       166 THR   -0.5100
   2575 N         -52.3100    6.1560  -27.1160 N.am    167 SER   -0.4700
   2576 CA        -52.6880    6.5090  -28.4850 C.3     167 SER    0.3100
   2577 C         -54.1200    6.0580  -28.7050 C.2     167 SER    0.0700
   2578 O         -54.4630    4.9080  -28.4180 O.2     167 SER    0.0900
   2579 CB        -51.7320    5.8820  -29.4980 C.3     167 SER    0.0500
   2580 OG        -50.4220    6.4050  -29.3430 O.3     167 SER    0.0900
   2581 HN        -52.5270    5.2170  -26.8700 H       167 SER    0.0900
   2582 HA        -52.6650    7.5860  -28.5670 H       167 SER   -0.6600
   2583 HB1       -52.0850    6.1020  -30.5280 H       167 SER    0.4300
   2584 HB2       -51.6980    4.7820  -29.3470 H       167 SER    0.5100
   2585 HG1       -50.0930    6.0540  -28.5130 H       167 SER   -0.5100
   2586 N         -54.9770    6.9840  -29.1430 N.am    168 TYR   -0.4700
   2587 CA        -56.3920    6.7030  -29.3070 C.3     168 TYR    0.3100
   2588 C         -56.7770    6.5690  -30.7740 C.2     168 TYR    0.0700
   2589 O         -57.4340    7.4360  -31.3590 O.2     168 TYR    0.0900
   2590 CB        -57.2510    7.7450  -28.5670 C.3     168 TYR   -0.1800
   2591 CG        -57.1680    7.5900  -27.0630 C.ar    168 TYR    0.0900
   2592 CD1       -58.0580    6.7660  -26.3740 C.ar    168 TYR    0.0900
   2593 CD2       -56.1680    8.2300  -26.3280 C.ar    168 TYR    0.0000
   2594 CE1       -57.9620    6.5900  -24.9930 C.ar    168 TYR   -0.1150
   2595 CE2       -56.0630    8.0560  -24.9490 C.ar    168 TYR    0.1150
   2596 CZ        -56.9650    7.2400  -24.2830 C.ar    168 TYR   -0.1150
   2597 OH        -56.8710    7.0800  -22.9180 O.3     168 TYR    0.1150
   2598 HN        -54.6840    7.9070  -29.3780 H       168 TYR    0.1100
   2599 HA        -56.5820    5.7150  -28.9150 H       168 TYR   -0.5400
   2600 HB1       -58.3170    7.6260  -28.8590 H       168 TYR    0.4300
   2601 HB2       -56.8990    8.7670  -28.8200 H       168 TYR   -0.1150
   2602 HD1       -58.8370    6.2560  -26.9200 H       168 TYR    0.1150
   2603 HD2       -55.4650    8.8700  -26.8380 H       168 TYR   -0.1150
   2604 HE1       -58.6630    5.9490  -24.4790 H       168 TYR    0.1150
   2605 HE2       -55.2790    8.5570  -24.3990 H       168 TYR    0.5100
   2606 HH        -57.6590    6.6220  -22.6180 H       168 TYR   -0.5100
   2607 N         -56.3720    5.4190  -31.3570 N.am    169 PHE   -0.4700
   2608 CA        -56.7310    4.9700  -32.6990 C.3     169 PHE    0.3100
   2609 C         -58.1710    4.4760  -32.6330 C.2     169 PHE    0.0700
   2610 O         -58.8140    4.3040  -33.6720 O.2     169 PHE    0.0900
   2611 CB        -55.7800    3.8730  -33.2420 C.3     169 PHE   -0.1800
   2612 CG        -55.0630    3.0320  -32.2160 C.ar    169 PHE    0.0900
   2613 CD1       -55.7650    2.1640  -31.3870 C.ar    169 PHE    0.0900
   2614 CD2       -53.6790    3.0920  -32.0920 C.ar    169 PHE    0.0000
   2615 CE1       -55.1000    1.4030  -30.4210 C.ar    169 PHE   -0.1150
   2616 CE2       -53.0110    2.3180  -31.1390 C.ar    169 PHE    0.1150
   2617 CZ        -53.7260    1.4780  -30.3120 C.ar    169 PHE   -0.1150
   2618 HN        -55.7760    4.7920  -30.8640 H       169 PHE    0.1150
   2619 HA        -56.7020    5.8320  -33.3480 H       169 PHE   -0.1150
   2620 HB1       -54.9930    4.3600  -33.8550 H       169 PHE    0.1150
   2621 HB2       -56.3720    3.1700  -33.8670 H       169 PHE   -0.1150
   2622 HD1       -56.8370    2.0780  -31.4890 H       169 PHE    0.1150
   2623 HD2       -53.1130    3.7450  -32.7400 H       169 PHE   -0.1150
   2624 HE1       -55.6600    0.7580  -29.7620 H       169 PHE    0.1150
   2625 HE2       -51.9360    2.3770  -31.0510 H       169 PHE    0.5100
   2626 HZ        -53.2110    0.8780  -29.5780 H       169 PHE   -0.5100
   2627 N         -58.6840    4.2880  -31.3800 N.am    170 HSE   -0.4700
   2628 CA        -60.0610    3.9580  -31.0190 C.3     170 HSE    0.3100
   2629 C         -61.0420    4.7960  -31.8370 C.2     170 HSE    0.0700
   2630 O         -62.0950    4.3090  -32.2280 O.2     170 HSE    0.0900
   2631 CB        -60.2900    4.2280  -29.5150 C.3     170 HSE   -0.0800
   2632 CG        -59.8900    3.0960  -28.6260 C.ar    170 HSE    0.0900
   2633 CD2       -58.6890    2.8200  -28.0690 C.ar    170 HSE    0.0900
   2634 ND1       -60.8000    2.1240  -28.2450 N.ar    170 HSE   -0.7000
   2635 CE1       -60.1280    1.2890  -27.4730 C.ar    170 HSE    0.2200
   2636 NE2       -58.8530    1.6640  -27.3410 N.ar    170 HSE    0.2500
   2637 HN        -58.0830    4.3780  -30.5920 H       170 HSE    0.1300
   2638 HA        -60.2290    2.9160  -31.2460 H       170 HSE   -0.3600
   2639 HB1       -61.3710    4.4300  -29.3530 H       170 HSE    0.3200
   2640 HB2       -59.7030    5.1230  -29.2220 H       170 HSE   -0.0500
   2641 HD2       -57.7520    3.3570  -28.1420 H       170 HSE    0.0900
   2642 HE1       -60.5380    0.3990  -26.9930 H       170 HSE    0.5100
   2643 HE2       -58.1390    1.2010  -26.8140 H       170 HSE   -0.5100
   2644 N         -60.6660    6.0600  -32.1030 N.am    171 LEU   -0.4700
   2645 CA        -61.4250    7.0170  -32.8820 C.3     171 LEU    0.3100
   2646 C         -61.6740    6.4740  -34.2830 C.2     171 LEU    0.0700
   2647 O         -62.8200    6.4460  -34.7010 O.2     171 LEU    0.0900
   2648 CB        -60.6910    8.3600  -32.9290 C.3     171 LEU   -0.1800
   2649 CG        -61.5720    9.6040  -32.9970 C.3     171 LEU    0.0900
   2650 CD1       -62.3730    9.7900  -31.7120 C.3     171 LEU    0.0900
   2651 CD2       -60.7280   10.8330  -33.2380 C.3     171 LEU   -0.0900
   2652 HN        -59.8010    6.4110  -31.7540 H       171 LEU    0.0900
   2653 HA        -62.3950    7.1320  -32.4210 H       171 LEU   -0.2700
   2654 HB1       -60.0340    8.3590  -33.8230 H       171 LEU    0.0900
   2655 HB2       -60.0610    8.4370  -32.0190 H       171 LEU    0.0900
   2656 HG        -62.2740    9.5070  -33.8520 H       171 LEU    0.0900
   2657 HD11      -61.6870    9.8990  -30.8460 H       171 LEU   -0.2700
   2658 HD12      -63.0230    8.9040  -31.5400 H       171 LEU    0.0900
   2659 HD13      -62.9990   10.7050  -31.7870 H       171 LEU    0.0900
   2660 HD21      -60.1760   10.7340  -34.1980 H       171 LEU    0.0900
   2661 HD22      -59.9900   10.9530  -32.4160 H       171 LEU    0.5100
   2662 HD23      -61.3770   11.7320  -33.2930 H       171 LEU   -0.5100
   2663 N         -60.6350    5.9510  -34.9650 N.am    172 LEU   -0.4700
   2664 CA        -60.7920    5.3440  -36.2790 C.3     172 LEU    0.3100
   2665 C         -61.5280    3.9880  -36.2120 C.2     172 LEU    0.0700
   2666 O         -62.3800    3.7090  -37.0620 O.2     172 LEU    0.0900
   2667 CB        -59.4210    5.1550  -36.9650 C.3     172 LEU   -0.1800
   2668 CG        -59.4840    4.7450  -38.4580 C.3     172 LEU    0.0900
   2669 CD1       -60.0350    5.8660  -39.3190 C.3     172 LEU    0.0900
   2670 CD2       -58.1370    4.2900  -38.9790 C.3     172 LEU   -0.0900
   2671 HN        -59.7090    5.9570  -34.5970 H       172 LEU    0.0900
   2672 HA        -61.4210    5.9900  -36.8720 H       172 LEU   -0.2700
   2673 HB1       -58.8640    4.3680  -36.4150 H       172 LEU    0.0900
   2674 HB2       -58.8630    6.1110  -36.8930 H       172 LEU    0.0900
   2675 HG        -60.1380    3.8520  -38.5630 H       172 LEU    0.0900
   2676 HD11      -59.3870    6.7660  -39.2340 H       172 LEU   -0.2700
   2677 HD12      -61.0590    6.1340  -38.9830 H       172 LEU    0.0900
   2678 HD13      -60.0620    5.5480  -40.3830 H       172 LEU    0.0900
   2679 HD21      -57.7790    3.4120  -38.3990 H       172 LEU    0.0900
   2680 HD22      -57.3950    5.1100  -38.8730 H       172 LEU    0.5100
   2681 HD23      -58.2220    3.9990  -40.0470 H       172 LEU   -0.5100
   2682 N         -61.1780    3.1450  -35.2220 N.am    173 THR   -0.4700
   2683 CA        -61.6950    1.7800  -35.0820 C.3     173 THR    0.3100
   2684 C         -63.1870    1.7140  -34.8250 C.2     173 THR    0.0700
   2685 O         -63.8240    0.7690  -35.2600 O.2     173 THR    0.0900
   2686 CB        -60.9450    1.0040  -33.9930 C.3     173 THR    0.1400
   2687 CG2       -59.4490    1.0590  -34.1800 C.3     173 THR    0.0900
   2688 OG1       -61.3220    1.4730  -32.6950 O.3     173 THR   -0.6600
   2689 HN        -60.5300    3.4240  -34.5180 H       173 THR    0.4300
   2690 HA        -61.5840    1.2850  -36.0350 H       173 THR   -0.2700
   2691 HB        -61.1910   -0.0780  -34.0680 H       173 THR    0.0900
   2692 HG1       -62.2690    1.3280  -32.6250 H       173 THR    0.0900
   2693 HG21      -59.0990    2.1120  -34.1450 H       173 THR    0.0900
   2694 HG22      -59.1740    0.6260  -35.1650 H       173 THR    0.5100
   2695 HG23      -58.9460    0.4910  -33.3680 H       173 THR   -0.5100
   2696 N         -63.7430    2.6760  -34.0960 N.am    174 TRP   -0.4700
   2697 CA        -65.1710    2.6530  -33.8210 C.3     174 TRP    0.3100
   2698 C         -65.9430    3.5220  -34.8460 C.2     174 TRP    0.0700
   2699 O         -67.0870    3.1920  -35.1660 O.2     174 TRP    0.0900
   2700 CB        -65.4470    3.0650  -32.3550 C.3     174 TRP   -0.1800
   2701 CG        -64.6980    2.2130  -31.3520 C.ar    174 TRP    0.0900
   2702 CD1       -63.7010    2.6240  -30.5140 C.ar    174 TRP    0.0900
   2703 CD2       -64.8190    0.7850  -31.1590 C.ar    174 TRP   -0.0300
   2704 CE2       -63.8640    0.4120  -30.1820 C.ar    174 TRP   -0.1500
   2705 CE3       -65.6330   -0.2120  -31.7240 C.ar    174 TRP    0.2200
   2706 NE1       -63.1970    1.5500  -29.8090 N.ar    174 TRP   -0.5100
   2707 CZ2       -63.7290   -0.9070  -29.7300 C.ar    174 TRP    0.3700
   2708 CZ3       -65.4810   -1.5230  -31.2940 C.ar    174 TRP    0.2400
   2709 CH2       -64.5440   -1.8610  -30.3050 C.ar    174 TRP    0.1100
   2710 HN        -63.2220    3.4350  -33.7150 H       174 TRP   -0.2500
   2711 HA        -65.5310    1.6520  -34.0040 H       174 TRP    0.1700
   2712 HB1       -66.5350    2.9710  -32.1530 H       174 TRP   -0.2000
   2713 HB2       -65.1400    4.1240  -32.2150 H       174 TRP    0.1400
   2714 HD1       -63.3580    3.6430  -30.4150 H       174 TRP   -0.2700
   2715 HE1       -62.4770    1.5930  -29.1510 H       174 TRP    0.1600
   2716 HE3       -66.3700    0.0200  -32.4790 H       174 TRP   -0.1400
   2717 HZ2       -63.0230   -1.1860  -28.9620 H       174 TRP    0.1400
   2718 HZ3       -66.0950   -2.2970  -31.7290 H       174 TRP    0.5100
   2719 HH2       -64.4590   -2.8890  -29.9870 H       174 TRP   -0.5100
   2720 N         -65.2990    4.5710  -35.4090 N.am    175 SER   -0.4700
   2721 CA        -65.9000    5.5160  -36.3640 C.3     175 SER    0.3100
   2722 C         -66.1110    4.9520  -37.7560 C.2     175 SER    0.0700
   2723 O         -67.1650    5.2020  -38.3460 O.2     175 SER    0.0900
   2724 CB        -65.0430    6.7770  -36.5020 C.3     175 SER    0.0500
   2725 OG        -65.1550    7.5880  -35.3460 O.3     175 SER    0.0900
   2726 HN        -64.3450    4.7550  -35.1880 H       175 SER    0.0900
   2727 HA        -66.8860    5.7710  -36.0030 H       175 SER   -0.6600
   2728 HB1       -65.3820    7.3640  -37.3830 H       175 SER    0.4300
   2729 HB2       -63.9780    6.4920  -36.6360 H       175 SER    0.5100
   2730 HG1       -64.4610    7.2950  -34.7500 H       175 SER   -0.5100
   2731 N         -65.0700    4.3070  -38.3290 N.am    176 LEU   -0.4700
   2732 CA        -65.1150    3.7390  -39.6730 C.3     176 LEU    0.3100
   2733 C         -66.3030    2.7340  -39.7780 C.2     176 LEU    0.0700
   2734 O         -67.1310    2.9360  -40.6700 O.2     176 LEU    0.0900
   2735 CB        -63.7670    3.0950  -40.0420 C.3     176 LEU   -0.1800
   2736 CG        -63.5110    2.8010  -41.5240 C.3     176 LEU    0.0900
   2737 CD1       -62.0840    3.1630  -41.9030 C.3     176 LEU    0.0900
   2738 CD2       -63.7810    1.3260  -41.8490 C.3     176 LEU   -0.0900
   2739 HN        -64.2070    4.1860  -37.8460 H       176 LEU    0.0900
   2740 HA        -65.3510    4.5350  -40.3640 H       176 LEU   -0.2700
   2741 HB1       -63.6930    2.1340  -39.4930 H       176 LEU    0.0900
   2742 HB2       -62.9640    3.7750  -39.6910 H       176 LEU    0.0900
   2743 HG        -64.2180    3.3930  -42.1440 H       176 LEU    0.0900
   2744 HD11      -61.3660    2.5700  -41.2960 H       176 LEU   -0.2700
   2745 HD12      -61.9040    4.2420  -41.7120 H       176 LEU    0.0900
   2746 HD13      -61.9080    2.9390  -42.9770 H       176 LEU    0.0900
   2747 HD21      -64.8380    1.0720  -41.6200 H       176 LEU    0.0900
   2748 HD22      -63.1200    0.6760  -41.2370 H       176 LEU    0.5100
   2749 HD23      -63.5970    1.1360  -42.9280 H       176 LEU   -0.5100
   2750 N         -66.4930    1.7470  -38.8520 N.am    177 PRO   -0.2900
   2751 CA        -67.6770    0.8740  -38.9360 C.3     177 PRO    0.0000
   2752 C         -68.9940    1.6100  -38.6820 C.2     177 PRO    0.0900
   2753 O         -70.0120    1.2190  -39.2600 O.2     177 PRO    0.0900
   2754 CB        -67.4300   -0.1510  -37.8270 C.3     177 PRO    0.0200
   2755 CG        -65.9990   -0.0510  -37.5340 C.3     177 PRO    0.0900
   2756 CD        -65.6530    1.3490  -37.7070 C.3     177 PRO   -0.1800
   2757 HA        -67.7680    0.4570  -39.9250 H       177 PRO    0.0900
   2758 HB1       -67.6910   -1.1740  -38.1720 H       177 PRO    0.0900
   2759 HB2       -68.0340    0.0890  -36.9270 H       177 PRO   -0.1800
   2760 HG1       -65.7900   -0.3760  -36.4920 H       177 PRO    0.0900
   2761 HG2       -65.4120   -0.6850  -38.2320 H       177 PRO    0.0900
   2762 HD1       -65.9140    1.9510  -36.8110 H       177 PRO    0.5100
   2763 HD2       -64.5790    1.4800  -37.9540 H       177 PRO   -0.5100
   2764 N         -68.9800    2.6760  -37.8370 N.am    178 PHE   -0.4700
   2765 CA        -70.1780    3.4670  -37.5240 C.3     178 PHE    0.3100
   2766 C         -70.7060    4.2060  -38.7660 C.2     178 PHE    0.0700
   2767 O         -71.8950    4.1510  -39.0830 O.2     178 PHE    0.0900
   2768 CB        -69.9010    4.4690  -36.3960 C.3     178 PHE   -0.1800
   2769 CG        -71.1300    5.2200  -35.9410 C.ar    178 PHE    0.0900
   2770 CD1       -71.4300    6.4780  -36.4580 C.ar    178 PHE    0.0900
   2771 CD2       -71.9800    4.6820  -34.9790 C.ar    178 PHE    0.0000
   2772 CE1       -72.5700    7.1690  -36.0420 C.ar    178 PHE   -0.1150
   2773 CE2       -73.1240    5.3760  -34.5630 C.ar    178 PHE    0.1150
   2774 CZ        -73.4100    6.6160  -35.0950 C.ar    178 PHE   -0.1150
   2775 HN        -68.1420    2.9730  -37.3850 H       178 PHE    0.1150
   2776 HA        -70.9600    2.7820  -37.2300 H       178 PHE   -0.1150
   2777 HB1       -69.1640    5.2230  -36.7480 H       178 PHE    0.1150
   2778 HB2       -69.5000    3.9260  -35.5140 H       178 PHE   -0.1150
   2779 HD1       -70.7730    6.9250  -37.1890 H       178 PHE    0.1150
   2780 HD2       -71.7560    3.7170  -34.5470 H       178 PHE   -0.1150
   2781 HE1       -72.7980    8.1370  -36.4640 H       178 PHE    0.1150
   2782 HE2       -73.7820    4.9400  -33.8260 H       178 PHE    0.5100
   2783 HZ        -74.2890    7.1530  -34.7710 H       178 PHE   -0.5100
   2784 N         -69.7980    4.8730  -39.4610 N.am    179 VAL   -0.4700
   2785 CA        -70.0450    5.6720  -40.6390 C.3     179 VAL    0.3100
   2786 C         -70.5150    4.7590  -41.7700 C.2     179 VAL    0.0700
   2787 O         -71.4590    5.1310  -42.4580 O.2     179 VAL    0.0900
   2788 CB        -68.7690    6.5070  -40.9460 C.3     179 VAL   -0.0900
   2789 CG1       -68.6760    6.9220  -42.3890 C.3     179 VAL    0.0900
   2790 CG2       -68.6870    7.7310  -40.0400 C.3     179 VAL   -0.2700
   2791 HN        -68.8430    4.8490  -39.1820 H       179 VAL    0.0900
   2792 HA        -70.8890    6.3190  -40.4460 H       179 VAL    0.0900
   2793 HB        -67.8740    5.8990  -40.6910 H       179 VAL    0.0900
   2794 HG11      -69.6310    7.3860  -42.7140 H       179 VAL   -0.2700
   2795 HG12      -68.4790    6.0330  -43.0260 H       179 VAL    0.0900
   2796 HG13      -67.8590    7.6630  -42.5180 H       179 VAL    0.0900
   2797 HG21      -68.6530    7.4160  -38.9760 H       179 VAL    0.0900
   2798 HG22      -69.5810    8.3730  -40.1930 H       179 VAL    0.5100
   2799 HG23      -67.7670    8.3090  -40.2700 H       179 VAL   -0.5100
   2800 N         -69.9330    3.5390  -41.9080 N.am    180 LEU   -0.4700
   2801 CA        -70.3600    2.5690  -42.9220 C.3     180 LEU    0.3100
   2802 C         -71.7810    2.0230  -42.6360 C.2     180 LEU    0.0700
   2803 O         -72.6200    2.0000  -43.5360 O.2     180 LEU    0.0900
   2804 CB        -69.3540    1.4120  -43.0390 C.3     180 LEU   -0.1800
   2805 CG        -68.0590    1.7220  -43.7950 C.3     180 LEU    0.0900
   2806 CD1       -67.0550    0.5880  -43.6330 C.3     180 LEU    0.0900
   2807 CD2       -68.3310    1.9840  -45.2820 C.3     180 LEU   -0.0900
   2808 HN        -69.1840    3.2470  -41.3200 H       180 LEU    0.0900
   2809 HA        -70.4440    3.0890  -43.8650 H       180 LEU   -0.2700
   2810 HB1       -69.8590    0.5710  -43.5580 H       180 LEU    0.0900
   2811 HB2       -69.0810    1.0900  -42.0120 H       180 LEU    0.0900
   2812 HG        -67.6180    2.6610  -43.3990 H       180 LEU    0.0900
   2813 HD11      -67.4800   -0.3580  -44.0330 H       180 LEU   -0.2700
   2814 HD12      -66.8180    0.4440  -42.5570 H       180 LEU    0.0900
   2815 HD13      -66.1240    0.8240  -44.1920 H       180 LEU    0.0900
   2816 HD21      -69.1510    2.7270  -45.3950 H       180 LEU    0.0900
   2817 HD22      -68.6370    1.0410  -45.7830 H       180 LEU    0.5100
   2818 HD23      -67.4170    2.3870  -45.7690 H       180 LEU   -0.5100
   2819 N         -72.0590    1.6470  -41.3750 N.am    181 THR   -0.4700
   2820 CA        -73.3530    1.1360  -40.9070 C.3     181 THR    0.3100
   2821 C         -74.4810    2.1680  -41.1330 C.2     181 THR    0.0700
   2822 O         -75.5590    1.7910  -41.6030 O.2     181 THR    0.0900
   2823 CB        -73.2610    0.7290  -39.4070 C.3     181 THR    0.1400
   2824 CG2       -74.5650    0.1430  -38.8710 C.3     181 THR    0.0900
   2825 OG1       -72.2220   -0.2410  -39.2240 O.3     181 THR   -0.6600
   2826 HN        -71.3610    1.7020  -40.6670 H       181 THR    0.4300
   2827 HA        -73.6170    0.2810  -41.5130 H       181 THR   -0.2700
   2828 HB        -73.0310    1.6240  -38.7880 H       181 THR    0.0900
   2829 HG1       -71.3960    0.2270  -39.3620 H       181 THR    0.0900
   2830 HG21      -74.8380   -0.7680  -39.4470 H       181 THR    0.0900
   2831 HG22      -75.3850    0.8850  -38.9740 H       181 THR    0.5100
   2832 HG23      -74.4440   -0.1360  -37.8030 H       181 THR   -0.5100
   2833 N         -74.2330    3.4550  -40.8180 N.am    182 VAL   -0.4700
   2834 CA        -75.2390    4.5050  -40.9630 C.3     182 VAL    0.3100
   2835 C         -75.5420    4.7650  -42.4730 C.2     182 VAL    0.0700
   2836 O         -76.6960    5.0590  -42.8240 O.2     182 VAL    0.0900
   2837 CB        -74.8430    5.8050  -40.1770 C.3     182 VAL   -0.0900
   2838 CG1       -75.8020    6.9590  -40.4640 C.3     182 VAL    0.0900
   2839 CG2       -74.7900    5.5400  -38.6650 C.3     182 VAL   -0.2700
   2840 HN        -73.3460    3.7490  -40.4700 H       182 VAL    0.0900
   2841 HA        -76.1760    4.1180  -40.5890 H       182 VAL    0.0900
   2842 HB        -73.8160    6.1050  -40.4710 H       182 VAL    0.0900
   2843 HG11      -76.8530    6.6230  -40.3370 H       182 VAL   -0.2700
   2844 HG12      -75.6660    7.3120  -41.5090 H       182 VAL    0.0900
   2845 HG13      -75.6100    7.7950  -39.7590 H       182 VAL    0.0900
   2846 HG21      -74.1780    4.6370  -38.4560 H       182 VAL    0.0900
   2847 HG22      -75.8170    5.3710  -38.2750 H       182 VAL    0.5100
   2848 HG23      -74.3320    6.4080  -38.1450 H       182 VAL   -0.5100
   2849 N         -74.5270    4.6160  -43.3590 N.am    183 ALA   -0.4700
   2850 CA        -74.7060    4.8390  -44.7930 C.3     183 ALA    0.3100
   2851 C         -75.6430    3.7950  -45.3600 C.2     183 ALA    0.0700
   2852 O         -76.5530    4.1550  -46.1020 O.2     183 ALA    0.0900
   2853 CB        -73.3680    4.8200  -45.5170 C.3     183 ALA   -0.2700
   2854 HN        -73.6110    4.3470  -43.0710 H       183 ALA    0.0900
   2855 HA        -75.1880    5.7960  -44.9240 H       183 ALA    0.0900
   2856 HB1       -72.8700    3.8370  -45.3750 H       183 ALA    0.0900
   2857 HB2       -72.7070    5.6150  -45.1100 H       183 ALA    0.5100
   2858 HB3       -73.5240    4.9830  -46.6050 H       183 ALA   -0.5100
   2859 N         -75.4870    2.5200  -44.9210 N.am    184 ILE   -0.4700
   2860 CA        -76.3080    1.3750  -45.3270 C.3     184 ILE    0.3100
   2861 C         -77.7420    1.5950  -44.8760 C.2     184 ILE    0.0700
   2862 O         -78.6650    1.4390  -45.6850 O.2     184 ILE    0.0900
   2863 CB        -75.7340    0.0290  -44.7970 C.3     184 ILE   -0.0900
   2864 CG1       -74.3170   -0.2180  -45.3670 C.3     184 ILE    0.0900
   2865 CG2       -76.6940   -1.1360  -45.1210 C.3     184 ILE   -0.2700
   2866 CD        -73.5400   -1.3070  -44.7020 C.3     184 ILE    0.0900
   2867 HN        -74.7690    2.2970  -44.2680 H       184 ILE    0.0900
   2868 HA        -76.3410    1.3630  -46.4060 H       184 ILE    0.0900
   2869 HB        -75.5940    0.0970  -43.6970 H       184 ILE   -0.1800
   2870 HG11      -73.7390    0.7250  -45.2730 H       184 ILE    0.0900
   2871 HG12      -74.4170   -0.4730  -46.4420 H       184 ILE    0.0900
   2872 HG21      -76.8360   -1.2190  -46.2200 H       184 ILE   -0.2700
   2873 HG22      -77.6840   -0.9520  -44.6490 H       184 ILE    0.0900
   2874 HG23      -76.2700   -2.0910  -44.7450 H       184 ILE    0.0900
   2875 HD1       -74.0820   -2.2730  -44.7940 H       184 ILE    0.0900
   2876 HD2       -73.4110   -1.0740  -43.6230 H       184 ILE    0.5100
   2877 HD3       -72.5460   -1.4100  -45.1840 H       184 ILE   -0.5100
   2878 N         -77.9300    1.9860  -43.6000 N.am    185 LEU   -0.4700
   2879 CA        -79.2490    2.2870  -43.0560 C.3     185 LEU    0.3100
   2880 C         -79.9040    3.4360  -43.7930 C.2     185 LEU    0.0700
   2881 O         -81.1040    3.3990  -44.0040 O.2     185 LEU    0.0900
   2882 CB        -79.1670    2.6230  -41.5600 C.3     185 LEU   -0.1800
   2883 CG        -78.7680    1.4620  -40.6100 C.3     185 LEU    0.0900
   2884 CD1       -78.6300    1.9720  -39.1950 C.3     185 LEU    0.0900
   2885 CD2       -79.7770    0.2940  -40.6570 C.3     185 LEU   -0.0900
   2886 HN        -77.1670    2.0880  -42.9660 H       185 LEU    0.0900
   2887 HA        -79.8770    1.4230  -43.2100 H       185 LEU   -0.2700
   2888 HB1       -80.1620    2.9940  -41.2410 H       185 LEU    0.0900
   2889 HB2       -78.4200    3.4340  -41.4350 H       185 LEU    0.0900
   2890 HG        -77.8000    1.0280  -40.9430 H       185 LEU    0.0900
   2891 HD11      -79.5940    2.4020  -38.8480 H       185 LEU   -0.2700
   2892 HD12      -77.8520    2.7630  -39.1510 H       185 LEU    0.0900
   2893 HD13      -78.3520    1.1360  -38.5170 H       185 LEU    0.0900
   2894 HD21      -79.8370   -0.1180  -41.6880 H       185 LEU    0.0900
   2895 HD22      -80.7850    0.6530  -40.3600 H       185 LEU    0.5100
   2896 HD23      -79.4500   -0.5150  -39.9700 H       185 LEU   -0.5100
   2897 N         -79.1320    4.4590  -44.1960 N.am    186 ALA   -0.4700
   2898 CA        -79.6950    5.6120  -44.8830 C.3     186 ALA    0.3100
   2899 C         -80.1230    5.2660  -46.3080 C.2     186 ALA    0.0700
   2900 O         -81.1260    5.8050  -46.7630 O.2     186 ALA    0.0900
   2901 CB        -78.7010    6.7580  -44.8950 C.3     186 ALA   -0.2700
   2902 HN        -78.1470    4.4750  -44.0430 H       186 ALA    0.0900
   2903 HA        -80.5970    5.9020  -44.3660 H       186 ALA    0.0900
   2904 HB1       -77.7700    6.4510  -45.4190 H       186 ALA    0.0900
   2905 HB2       -78.4420    7.0450  -43.8540 H       186 ALA    0.5100
   2906 HB3       -79.1350    7.6300  -45.4270 H       186 ALA   -0.5100
   2907 N         -79.3870    4.3410  -46.9960 N.am    187 VAL   -0.4700
   2908 CA        -79.6860    3.9550  -48.3830 C.3     187 VAL    0.3100
   2909 C         -80.6610    2.7530  -48.3990 C.2     187 VAL    0.0700
   2910 O         -81.0760    2.3030  -49.4700 O.2     187 VAL    0.0900
   2911 CB        -78.4130    3.7210  -49.2550 C.3     187 VAL   -0.0900
   2912 CG1       -77.4580    4.9170  -49.1620 C.3     187 VAL    0.0900
   2913 CG2       -77.6940    2.4150  -48.9090 C.3     187 VAL   -0.2700
   2914 HN        -78.6040    3.8830  -46.5810 H       187 VAL    0.0900
   2915 HA        -80.2820    4.7450  -48.8140 H       187 VAL    0.0900
   2916 HB        -78.7170    3.5770  -50.3140 H       187 VAL    0.0900
   2917 HG11      -77.1390    5.0680  -48.1090 H       187 VAL   -0.2700
   2918 HG12      -77.9710    5.8380  -49.5130 H       187 VAL    0.0900
   2919 HG13      -76.5570    4.7300  -49.7830 H       187 VAL    0.0900
   2920 HG21      -78.3740    1.5500  -49.0690 H       187 VAL    0.0900
   2921 HG22      -77.3810    2.4260  -47.8430 H       187 VAL    0.5100
   2922 HG23      -76.8010    2.2900  -49.5590 H       187 VAL   -0.5100
   2923 N         -81.0530    2.2850  -47.2000 N.am    188 ALA   -0.4700
   2924 CA        -82.0030    1.2050  -46.9350 C.3     188 ALA    0.3100
   2925 C         -81.7080   -0.0420  -47.7890 C.2     188 ALA    0.0700
   2926 O         -82.5260   -0.4300  -48.6220 O.2     188 ALA    0.0900
   2927 CB        -83.4340    1.6990  -47.1610 C.3     188 ALA   -0.2700
   2928 HN        -80.6770    2.6910  -46.3710 H       188 ALA    0.0900
   2929 HA        -81.8710    0.8830  -45.9120 H       188 ALA    0.0900
   2930 HB1       -83.5590    2.0390  -48.2120 H       188 ALA    0.0900
   2931 HB2       -83.6510    2.5530  -46.4840 H       188 ALA    0.5100
   2932 HB3       -84.1530    0.8760  -46.9670 H       188 ALA   -0.5100
   2933 N         -80.5270   -0.6500  -47.6070 N.am    189 GLN   -0.4700
   2934 CA        -80.1390   -1.8220  -48.3930 C.3     189 GLN    0.3100
   2935 C         -79.8670   -3.0400  -47.5180 C.2     189 GLN    0.0700
   2936 O         -79.1620   -3.9720  -47.9160 O.2     189 GLN    0.0900
   2937 CB        -78.9510   -1.5190  -49.3250 C.3     189 GLN   -0.1800
   2938 CG        -79.3550   -0.7670  -50.5990 C.3     189 GLN    0.0900
   2939 CD        -80.4870   -1.3650  -51.4330 C.2     189 GLN    0.0900
   2940 NE2       -81.2030   -0.5020  -52.1200 N.am    189 GLN   -0.1800
   2941 OE1       -80.7000   -2.5770  -51.5290 O.2     189 GLN    0.0900
   2942 HN        -79.8650   -0.3320  -46.9320 H       189 GLN    0.0900
   2943 HA        -80.9970   -2.1280  -48.9740 H       189 GLN    0.5500
   2944 HB1       -78.4730   -2.4790  -49.6150 H       189 GLN   -0.5500
   2945 HB2       -78.2120   -0.9040  -48.7680 H       189 GLN   -0.6200
   2946 HG1       -78.4610   -0.7030  -51.2530 H       189 GLN    0.3200
   2947 HG2       -79.6680    0.2560  -50.3030 H       189 GLN    0.3000
   2948 HE21      -81.0910    0.4780  -51.9620 H       189 GLN    0.5100
   2949 HE22      -81.8590   -0.8290  -52.8010 H       189 GLN   -0.5100
   2950 N         -80.4840   -3.0550  -46.3400 N.am    190 VAL   -0.4700
   2951 CA        -80.4270   -4.1770  -45.4140 C.3     190 VAL    0.3100
   2952 C         -81.5160   -5.1620  -45.8420 C.2     190 VAL    0.0700
   2953 O         -82.6530   -4.7380  -46.0900 O.2     190 VAL    0.0900
   2954 CB        -80.6330   -3.6990  -43.9610 C.3     190 VAL   -0.0900
   2955 CG1       -80.7360   -4.8790  -42.9920 C.3     190 VAL    0.0900
   2956 CG2       -79.5540   -2.7170  -43.5420 C.3     190 VAL   -0.2700
   2957 HN        -81.0270   -2.2780  -46.0330 H       190 VAL    0.0900
   2958 HA        -79.4610   -4.6480  -45.5190 H       190 VAL    0.0900
   2959 HB        -81.5670   -3.1000  -43.9050 H       190 VAL    0.0900
   2960 HG11      -79.8050   -5.4850  -43.0280 H       190 VAL   -0.2700
   2961 HG12      -81.5920   -5.5270  -43.2750 H       190 VAL    0.0900
   2962 HG13      -80.8760   -4.5050  -41.9550 H       190 VAL    0.0900
   2963 HG21      -79.5700   -1.8260  -44.2050 H       190 VAL    0.0900
   2964 HG22      -78.5550   -3.1970  -43.6180 H       190 VAL    0.5100
   2965 HG23      -79.7300   -2.3840  -42.4960 H       190 VAL   -0.5100
   2966 N         -81.1660   -6.4560  -45.9840 N.am    191 ASP   -0.4700
   2967 CA        -82.1310   -7.4840  -46.3640 C.3     191 ASP    0.3100
   2968 C         -82.0020   -8.6930  -45.4780 C.2     191 ASP    0.0700
   2969 O         -80.9180   -8.9710  -44.9740 O.2     191 ASP    0.0900
   2970 CB        -81.9350   -7.9230  -47.8140 C.3     191 ASP   -0.2800
   2971 CG        -81.6270   -6.8080  -48.7700 C.2     191 ASP    0.0900
   2972 OD1       -82.5390   -6.0090  -49.0550 O.co2   191 ASP    0.0900
   2973 OD2       -80.4780   -6.7430  -49.2440 O.co2   191 ASP    0.6200
   2974 HN        -80.2320   -6.7680  -45.8340 H       191 ASP   -0.7600
   2975 HA        -83.1200   -7.0760  -46.2300 H       191 ASP   -0.7600
   2976 HB1       -82.8630   -8.4230  -48.1580 H       191 ASP    0.5100
   2977 HB2       -81.0930   -8.6470  -47.8510 H       191 ASP   -0.5100
   2978 N         -83.0960   -9.4320  -45.3350 N.am    192 GLY   -0.4700
   2979 CA        -83.1120  -10.6500  -44.5440 C.3     192 GLY    0.3100
   2980 C         -82.8930  -11.8610  -45.4110 C.2     192 GLY   -0.0200
   2981 O         -83.2340  -11.8470  -46.5950 O.2     192 GLY    0.0900
   2982 HN        -83.9590   -9.1830  -45.7680 H       192 GLY    0.0900
   2983 HA1       -84.0730  -10.7260  -44.0560 H       192 GLY    0.5100
   2984 HA2       -82.3250  -10.5870  -43.8070 H       192 GLY   -0.5100
   2985 N         -82.3090  -12.9130  -44.8410 N.am    193 ASP   -0.4700
   2986 CA        -82.1380  -14.1730  -45.5480 C.3     193 ASP    0.3100
   2987 C         -82.3950  -15.3300  -44.5830 C.2     193 ASP    0.0700
   2988 O         -81.7720  -15.4220  -43.5210 O.2     193 ASP    0.0900
   2989 CB        -80.7700  -14.2850  -46.2360 C.3     193 ASP   -0.2800
   2990 CG        -80.4100  -15.6910  -46.6490 C.2     193 ASP    0.0900
   2991 OD1       -81.1760  -16.2940  -47.4290 O.co2   193 ASP    0.0900
   2992 OD2       -79.3810  -16.1970  -46.1770 O.co2   193 ASP    0.6200
   2993 HN        -81.9650  -12.8850  -43.9060 H       193 ASP   -0.7600
   2994 HA        -82.9240  -14.2400  -46.2860 H       193 ASP   -0.7600
   2995 HB1       -79.9900  -13.9190  -45.5350 H       193 ASP    0.5100
   2996 HB2       -80.7750  -13.6460  -47.1440 H       193 ASP   -0.5100
   2997 N         -83.3500  -16.1900  -44.9430 N.am    194 SER   -0.4700
   2998 CA        -83.7570  -17.3320  -44.1240 C.3     194 SER    0.3100
   2999 C         -82.6410  -18.3860  -43.9560 C.2     194 SER    0.0700
   3000 O         -82.6020  -19.0410  -42.9090 O.2     194 SER    0.0900
   3001 CB        -85.0080  -17.9880  -44.7130 C.3     194 SER    0.0500
   3002 OG        -84.8440  -18.2970  -46.0880 O.3     194 SER    0.0900
   3003 HN        -83.8380  -16.0890  -45.8050 H       194 SER    0.0900
   3004 HA        -83.9550  -16.9750  -43.1240 H       194 SER   -0.6600
   3005 HB1       -85.8710  -17.2960  -44.6080 H       194 SER    0.4300
   3006 HB2       -85.2210  -18.9310  -44.1650 H       194 SER    0.5100
   3007 HG1       -84.3400  -19.1130  -46.1180 H       194 SER   -0.5100
   3008 N         -81.7480  -18.5680  -44.9610 N.am    195 VAL   -0.4700
   3009 CA        -80.7210  -19.6070  -44.8520 C.3     195 VAL    0.3100
   3010 C         -79.6060  -19.1440  -43.8690 C.2     195 VAL    0.0700
   3011 O         -79.1930  -19.9480  -43.0330 O.2     195 VAL    0.0900
   3012 CB        -80.1840  -20.2030  -46.2030 C.3     195 VAL   -0.0900
   3013 CG1       -80.8760  -19.6230  -47.4250 C.3     195 VAL    0.0900
   3014 CG2       -78.6690  -20.1270  -46.3340 C.3     195 VAL   -0.2700
   3015 HN        -81.7510  -18.0210  -45.7940 H       195 VAL    0.0900
   3016 HA        -81.1510  -20.4040  -44.2660 H       195 VAL    0.0900
   3017 HB        -80.3390  -21.3020  -46.1930 H       195 VAL    0.0900
   3018 HG11      -80.5780  -18.5620  -47.5660 H       195 VAL   -0.2700
   3019 HG12      -81.9790  -19.6660  -47.2910 H       195 VAL    0.0900
   3020 HG13      -80.5870  -20.1960  -48.3320 H       195 VAL    0.0900
   3021 HG21      -78.1860  -20.6950  -45.5110 H       195 VAL    0.0900
   3022 HG22      -78.3370  -19.0690  -46.2780 H       195 VAL    0.5100
   3023 HG23      -78.3510  -20.5690  -47.3040 H       195 VAL   -0.5100
   3024 N         -79.1830  -17.8580  -43.9150 N.am    196 SER   -0.4700
   3025 CA        -78.1980  -17.3250  -42.9740 C.3     196 SER    0.3100
   3026 C         -78.8440  -17.0130  -41.6220 C.2     196 SER    0.0700
   3027 O         -78.1690  -17.0440  -40.5960 O.2     196 SER    0.0900
   3028 CB        -77.5230  -16.0760  -43.5290 C.3     196 SER    0.0500
   3029 OG        -78.4860  -15.0870  -43.8410 O.3     196 SER    0.0900
   3030 HN        -79.5260  -17.2150  -44.5950 H       196 SER    0.0900
   3031 HA        -77.4630  -18.0960  -42.7920 H       196 SER   -0.6600
   3032 HB1       -76.9620  -16.3330  -44.4530 H       196 SER    0.4300
   3033 HB2       -76.8200  -15.6640  -42.7730 H       196 SER    0.5100
   3034 HG1       -78.8540  -15.3350  -44.6930 H       196 SER   -0.5100
   3035 N         -80.1380  -16.6960  -41.6430 N.am    197 GLY   -0.4700
   3036 CA        -80.9230  -16.3810  -40.4540 C.3     197 GLY    0.3100
   3037 C         -80.6340  -15.0140  -39.8770 C.2     197 GLY   -0.0200
   3038 O         -80.9730  -14.7380  -38.7230 O.2     197 GLY    0.0900
   3039 HN        -80.6420  -16.6580  -42.5010 H       197 GLY    0.0900
   3040 HA1       -80.7010  -17.1290  -39.7070 H       197 GLY    0.5100
   3041 HA2       -81.9660  -16.4290  -40.7290 H       197 GLY   -0.5100
   3042 N         -79.9780  -14.1580  -40.6710 N.am    198 ILE   -0.4700
   3043 CA        -79.6560  -12.7910  -40.2780 C.3     198 ILE    0.3100
   3044 C         -80.1430  -11.8160  -41.3490 C.2     198 ILE    0.0700
   3045 O         -80.5810  -12.2060  -42.4280 O.2     198 ILE    0.0900
   3046 CB        -78.1290  -12.5700  -39.9980 C.3     198 ILE   -0.0900
   3047 CG1       -77.2580  -12.7870  -41.2650 C.3     198 ILE    0.0900
   3048 CG2       -77.6340  -13.3650  -38.7830 C.3     198 ILE   -0.2700
   3049 CD        -76.0160  -11.9600  -41.3510 C.3     198 ILE    0.0900
   3050 HN        -79.6740  -14.4240  -41.5820 H       198 ILE    0.0900
   3051 HA        -80.2260  -12.5690  -39.3890 H       198 ILE    0.0900
   3052 HB        -77.9500  -11.4880  -39.8150 H       198 ILE   -0.1800
   3053 HG11      -77.8830  -12.5610  -42.1530 H       198 ILE    0.0900
   3054 HG12      -76.9610  -13.8560  -41.2960 H       198 ILE    0.0900
   3055 HG21      -77.7900  -14.4530  -38.9500 H       198 ILE   -0.2700
   3056 HG22      -78.1980  -13.0600  -37.8760 H       198 ILE    0.0900
   3057 HG23      -76.5490  -13.1830  -38.6280 H       198 ILE    0.0900
   3058 HD1       -75.3520  -12.1760  -40.4850 H       198 ILE    0.0900
   3059 HD2       -76.2780  -10.8800  -41.3350 H       198 ILE    0.5100
   3060 HD3       -75.4670  -12.1980  -42.2860 H       198 ILE   -0.5100
   3061 N         -80.0370  -10.5320  -41.0240 N.am    199 CYS   -0.4700
   3062 CA        -80.2530   -9.4160  -41.9070 C.3     199 CYS    0.3100
   3063 C         -78.8650   -8.8850  -42.2070 C.2     199 CYS    0.0700
   3064 O         -78.0220   -8.8350  -41.3040 O.2     199 CYS    0.0900
   3065 CB        -81.1610   -8.3660  -41.2640 C.3     199 CYS   -0.1000
   3066 SG        -82.9330   -8.7530  -41.3540 S.3     199 CYS    0.0900
   3067 HN        -79.7850  -10.2730  -40.0970 H       199 CYS    0.0900
   3068 HA        -80.7050   -9.7910  -42.8130 H       199 CYS   -0.0800
   3069 HB1       -80.9800   -7.3950  -41.7710 H       199 CYS    0.5100
   3070 HB2       -80.8700   -8.2640  -40.1970 H       199 CYS   -0.5100
   3071 N         -78.5710   -8.6110  -43.4740 N.am    200 PHE   -0.4700
   3072 CA        -77.2310   -8.1640  -43.8600 C.3     200 PHE    0.3100
   3073 C         -77.3380   -7.1920  -45.0150 C.2     200 PHE    0.0700
   3074 O         -78.4380   -6.9390  -45.4900 O.2     200 PHE    0.0900
   3075 CB        -76.3340   -9.3940  -44.2080 C.3     200 PHE   -0.1800
   3076 CG        -74.8340   -9.1580  -44.1460 C.ar    200 PHE    0.0900
   3077 CD1       -74.1890   -8.9780  -42.9240 C.ar    200 PHE    0.0900
   3078 CD2       -74.0690   -9.1180  -45.3110 C.ar    200 PHE    0.0000
   3079 CE1       -72.8140   -8.7630  -42.8690 C.ar    200 PHE   -0.1150
   3080 CE2       -72.6880   -8.9140  -45.2530 C.ar    200 PHE    0.1150
   3081 CZ        -72.0690   -8.7480  -44.0330 C.ar    200 PHE   -0.1150
   3082 HN        -79.2390   -8.6960  -44.2100 H       200 PHE    0.1150
   3083 HA        -76.8100   -7.6120  -43.0320 H       200 PHE   -0.1150
   3084 HB1       -76.5620   -9.7190  -45.2460 H       200 PHE    0.1150
   3085 HB2       -76.5570  -10.2130  -43.4930 H       200 PHE   -0.1150
   3086 HD1       -74.7620   -9.0050  -42.0100 H       200 PHE    0.1150
   3087 HD2       -74.5490   -9.2460  -46.2690 H       200 PHE   -0.1150
   3088 HE1       -72.3300   -8.6080  -41.9170 H       200 PHE    0.1150
   3089 HE2       -72.1080   -8.8870  -46.1630 H       200 PHE    0.5100
   3090 HZ        -70.9990   -8.6070  -43.9860 H       200 PHE   -0.5100
   3091 N         -76.2090   -6.6160  -45.4480 N.am    201 VAL   -0.4700
   3092 CA        -76.1410   -5.6590  -46.5460 C.3     201 VAL    0.3100
   3093 C         -75.8600   -6.3880  -47.8780 C.2     201 VAL    0.0700
   3094 O         -75.0160   -7.2940  -47.9710 O.2     201 VAL    0.0900
   3095 CB        -75.1170   -4.4990  -46.2640 C.3     201 VAL   -0.0900
   3096 CG1       -73.7130   -5.0130  -45.9210 C.3     201 VAL    0.0900
   3097 CG2       -75.0500   -3.4860  -47.4080 C.3     201 VAL   -0.2700
   3098 HN        -75.3340   -6.8250  -45.0210 H       201 VAL    0.0900
   3099 HA        -77.1300   -5.2500  -46.6860 H       201 VAL    0.0900
   3100 HB        -75.4910   -3.8900  -45.4150 H       201 VAL    0.0900
   3101 HG11      -73.3110   -5.6150  -46.7630 H       201 VAL   -0.2700
   3102 HG12      -73.7570   -5.6550  -45.0160 H       201 VAL    0.0900
   3103 HG13      -73.0300   -4.1560  -45.7390 H       201 VAL    0.0900
   3104 HG21      -76.0740   -3.1570  -47.6870 H       201 VAL    0.0900
   3105 HG22      -74.5740   -3.9520  -48.2980 H       201 VAL    0.5100
   3106 HG23      -74.4650   -2.5970  -47.0930 H       201 VAL   -0.5100
   3107 N         -76.6090   -5.9740  -48.8940 N.am    202 GLY   -0.4700
   3108 CA        -76.4250   -6.4180  -50.2630 C.3     202 GLY    0.3100
   3109 C         -76.8700   -7.8110  -50.6060 C.2     202 GLY   -0.0200
   3110 O         -76.3160   -8.4110  -51.5320 O.2     202 GLY    0.0900
   3111 HN        -77.3510   -5.3220  -48.7570 H       202 GLY    0.0900
   3112 HA1       -75.3690   -6.3470  -50.4720 H       202 GLY    0.5100
   3113 HA2       -76.9780   -5.7320  -50.8880 H       202 GLY   -0.5100
   3114 N         -77.8860   -8.3240  -49.8990 N.am    203 TYR   -0.4700
   3115 CA        -78.4590   -9.6210  -50.2200 C.3     203 TYR    0.3100
   3116 C         -79.2570   -9.5110  -51.5180 C.2     203 TYR    0.0700
   3117 O         -79.0560  -10.2960  -52.4390 O.2     203 TYR    0.0900
   3118 CB        -79.3340  -10.1490  -49.0680 C.3     203 TYR   -0.1800
   3119 CG        -78.5820  -10.8750  -47.9660 C.ar    203 TYR    0.0900
   3120 CD1       -77.3480  -11.4770  -48.2100 C.ar    203 TYR    0.0900
   3121 CD2       -79.1540  -11.0530  -46.7080 C.ar    203 TYR    0.0000
   3122 CE1       -76.6900  -12.2110  -47.2200 C.ar    203 TYR   -0.1150
   3123 CE2       -78.5000  -11.7740  -45.7090 C.ar    203 TYR    0.1150
   3124 CZ        -77.2790  -12.3670  -45.9760 C.ar    203 TYR   -0.1150
   3125 OH        -76.6430  -13.0780  -44.9910 O.3     203 TYR    0.1150
   3126 HN        -78.2920   -7.8430  -49.1260 H       203 TYR    0.1100
   3127 HA        -77.6450  -10.3050  -50.4130 H       203 TYR   -0.5400
   3128 HB1       -80.0750  -10.8680  -49.4780 H       203 TYR    0.4300
   3129 HB2       -79.8550   -9.2920  -48.5910 H       203 TYR   -0.1150
   3130 HD1       -76.8910  -11.3730  -49.1840 H       203 TYR    0.1150
   3131 HD2       -80.1240  -10.6250  -46.5030 H       203 TYR   -0.1150
   3132 HE1       -75.7260  -12.6540  -47.4240 H       203 TYR    0.1150
   3133 HE2       -78.9460  -11.8680  -44.7300 H       203 TYR    0.5100
   3134 HH        -77.3140  -13.4770  -44.4330 H       203 TYR   -0.5100
   3135 N         -80.0950   -8.4740  -51.6250 N.am    204 LYS   -0.4700
   3136 CA        -80.9060   -8.2340  -52.8010 C.3     204 LYS    0.3100
   3137 C         -80.0580   -7.6710  -53.9340 C.2     204 LYS    0.0700
   3138 O         -80.1930   -8.1220  -55.0640 O.2     204 LYS    0.0900
   3139 CB        -82.0730   -7.2730  -52.4670 C.3     204 LYS   -0.1800
   3140 CG        -83.3570   -7.5550  -53.2540 C.3     204 LYS    0.0900
   3141 CD        -83.4990   -6.6670  -54.4730 C.3     204 LYS    0.0900
   3142 CE        -84.7570   -6.9330  -55.2700 C.3     204 LYS   -0.1800
   3143 NZ        -84.7500   -8.2670  -55.9290 N.4     204 LYS    0.0900
   3144 HN        -80.2010   -7.8110  -50.8890 H       204 LYS    0.0900
   3145 HA        -81.2870   -9.1840  -53.1460 H       204 LYS   -0.1800
   3146 HB1       -81.7470   -6.2350  -52.6870 H       204 LYS    0.0900
   3147 HB2       -82.2980   -7.3580  -51.3830 H       204 LYS    0.0900
   3148 HG1       -84.2300   -7.3900  -52.5870 H       204 LYS    0.2100
   3149 HG2       -83.3510   -8.6160  -53.5820 H       204 LYS    0.0500
   3150 HD1       -82.6210   -6.8300  -55.1340 H       204 LYS    0.0500
   3151 HD2       -83.5070   -5.6080  -54.1410 H       204 LYS   -0.3000
   3152 HE1       -84.8590   -6.1680  -56.0680 H       204 LYS    0.3300
   3153 HE2       -85.6370   -6.8990  -54.5930 H       204 LYS    0.3300
   3154 HZ1       -84.6680   -9.0100  -55.2070 H       204 LYS    0.3300
   3155 HZ2       -83.9430   -8.3280  -56.5810 H       204 LYS    0.5100
   3156 HZ3       -85.6350   -8.3960  -56.4600 H       204 LYS   -0.5100
   3157 N         -79.2060   -6.6680  -53.6320 N.am    205 ASN   -0.4700
   3158 CA        -78.3850   -5.9740  -54.6170 C.3     205 ASN    0.3100
   3159 C         -76.9430   -6.1330  -54.2500 C.2     205 ASN    0.0700
   3160 O         -76.4840   -5.4770  -53.3180 O.2     205 ASN    0.0900
   3161 CB        -78.7990   -4.5090  -54.6910 C.3     205 ASN   -0.1800
   3162 CG        -80.2150   -4.3580  -55.1780 C.2     205 ASN    0.0900
   3163 ND2       -81.0980   -3.9140  -54.2960 N.am    205 ASN    0.0900
   3164 OD1       -80.5390   -4.6830  -56.3230 O.2     205 ASN    0.5500
   3165 HN        -79.0980   -6.3510  -52.6950 H       205 ASN   -0.5500
   3166 HA        -78.5240   -6.4550  -55.5740 H       205 ASN   -0.6200
   3167 HB1       -78.1210   -3.9720  -55.3870 H       205 ASN    0.3200
   3168 HB2       -78.7180   -4.0550  -53.6800 H       205 ASN    0.3000
   3169 HD21      -80.8100   -3.7000  -53.3630 H       205 ASN    0.5100
   3170 HD22      -82.0540   -3.7940  -54.5630 H       205 ASN   -0.5100
   3171 N         -76.2270   -7.0360  -54.9730 N.am    206 TYR   -0.4700
   3172 CA        -74.8410   -7.4350  -54.7050 C.3     206 TYR    0.3100
   3173 C         -73.8750   -6.2320  -54.6060 C.2     206 TYR    0.0700
   3174 O         -72.9410   -6.2900  -53.8050 O.2     206 TYR    0.0900
   3175 CB        -74.3400   -8.4660  -55.7510 C.3     206 TYR   -0.1800
   3176 CG        -73.9330   -7.8800  -57.0890 C.ar    206 TYR    0.0900
   3177 CD1       -74.8830   -7.5740  -58.0580 C.ar    206 TYR    0.0900
   3178 CD2       -72.5960   -7.5850  -57.3650 C.ar    206 TYR    0.0000
   3179 CE1       -74.5170   -6.9860  -59.2710 C.ar    206 TYR   -0.1150
   3180 CE2       -72.2190   -6.9860  -58.5670 C.ar    206 TYR    0.1150
   3181 CZ        -73.1820   -6.6940  -59.5210 C.ar    206 TYR   -0.1150
   3182 OH        -72.7980   -6.1130  -60.7090 O.3     206 TYR    0.1150
   3183 HN        -76.6380   -7.4880  -55.7590 H       206 TYR    0.1100
   3184 HA        -74.8040   -7.8630  -53.7150 H       206 TYR   -0.5400
   3185 HB1       -75.1520   -9.1960  -55.9530 H       206 TYR    0.4300
   3186 HB2       -73.4480   -8.9880  -55.3430 H       206 TYR   -0.1150
   3187 HD1       -75.9230   -7.7940  -57.8690 H       206 TYR    0.1150
   3188 HD2       -71.8390   -7.8240  -56.6330 H       206 TYR   -0.1150
   3189 HE1       -75.2700   -6.7600  -60.0130 H       206 TYR    0.1150
   3190 HE2       -71.1810   -6.7510  -58.7550 H       206 TYR    0.5100
   3191 HH        -71.8590   -6.2760  -60.8290 H       206 TYR   -0.5100
   3192 N         -74.1000   -5.1430  -55.3750 N.am    207 ARG   -0.4700
   3193 CA        -73.2210   -3.9550  -55.3450 C.3     207 ARG    0.3100
   3194 C         -73.0200   -3.3850  -53.9320 C.2     207 ARG    0.0700
   3195 O         -71.9480   -2.8490  -53.6420 O.2     207 ARG    0.0900
   3196 CB        -73.7430   -2.8430  -56.2720 C.3     207 ARG   -0.1800
   3197 CG        -73.4190   -3.0900  -57.7430 C.3     207 ARG    0.0900
   3198 CD        -73.8710   -1.9560  -58.6510 C.3     207 ARG    0.0900
   3199 NE        -73.6430   -2.2830  -60.0630 N.pl3   207 ARG   -0.1800
   3200 CZ        -74.5180   -2.9240  -60.8380 C.cat   207 ARG    0.0900
   3201 NH1       -75.6900   -3.3160  -60.3490 N.pl3   207 ARG    0.0900
   3202 NH2       -74.2220   -3.1830  -62.1050 N.pl3   207 ARG    0.2000
   3203 HN        -74.8740   -5.0930  -56.0010 H       207 ARG    0.0900
   3204 HA        -72.2350   -4.2660  -55.6580 H       207 ARG    0.0900
   3205 HB1       -73.2860   -1.8780  -55.9640 H       207 ARG   -0.7000
   3206 HB2       -74.8450   -2.7710  -56.1570 H       207 ARG    0.4400
   3207 HG1       -73.9200   -4.0270  -58.0670 H       207 ARG    0.6400
   3208 HG2       -72.3210   -3.2150  -57.8510 H       207 ARG   -0.8000
   3209 HD1       -73.2990   -1.0340  -58.4170 H       207 ARG    0.4600
   3210 HD2       -74.9600   -1.7750  -58.5150 H       207 ARG    0.4600
   3211 HE        -72.7730   -2.0060  -60.4710 H       207 ARG   -0.8000
   3212 HH11      -75.9220   -3.1300  -59.3950 H       207 ARG    0.4600
   3213 HH12      -76.3410   -3.7960  -60.9380 H       207 ARG    0.4600
   3214 HH21      -73.3420   -2.8970  -62.4820 H       207 ARG    0.5100
   3215 HH22      -74.8810   -3.6640  -62.6840 H       207 ARG   -0.5100
   3216 N         -74.0280   -3.5340  -53.0480 N.am    208 TYR   -0.4700
   3217 CA        -73.9620   -2.9990  -51.6900 C.3     208 TYR    0.3100
   3218 C         -73.0640   -3.8790  -50.8370 C.2     208 TYR    0.0700
   3219 O         -72.2660   -3.3620  -50.0690 O.2     208 TYR    0.0900
   3220 CB        -75.3740   -2.7710  -51.0940 C.3     208 TYR   -0.1800
   3221 CG        -76.0830   -1.6880  -51.8790 C.ar    208 TYR    0.0900
   3222 CD1       -76.7610   -1.9870  -53.0670 C.ar    208 TYR    0.0900
   3223 CD2       -75.9680   -0.3460  -51.5150 C.ar    208 TYR    0.0000
   3224 CE1       -77.3210   -0.9850  -53.8530 C.ar    208 TYR   -0.1150
   3225 CE2       -76.5500    0.6660  -52.2850 C.ar    208 TYR    0.1150
   3226 CZ        -77.2110    0.3390  -53.4610 C.ar    208 TYR   -0.1150
   3227 OH        -77.7630    1.3160  -54.2520 O.3     208 TYR    0.1150
   3228 HN        -74.8670   -4.0180  -53.2840 H       208 TYR    0.1100
   3229 HA        -73.4210   -2.0640  -51.7300 H       208 TYR   -0.5400
   3230 HB1       -75.2980   -2.4420  -50.0360 H       208 TYR    0.4300
   3231 HB2       -75.9760   -3.7030  -51.1630 H       208 TYR   -0.1150
   3232 HD1       -76.8490   -3.0170  -53.3800 H       208 TYR    0.1150
   3233 HD2       -75.4200   -0.0850  -50.6210 H       208 TYR   -0.1150
   3234 HE1       -77.8410   -1.2400  -54.7650 H       208 TYR    0.1150
   3235 HE2       -76.4850    1.6960  -51.9660 H       208 TYR    0.5100
   3236 HH        -77.5950    2.1650  -53.8360 H       208 TYR   -0.5100
   3237 N         -73.0770   -5.1840  -51.0820 N.am    209 ARG   -0.4700
   3238 CA        -72.1440   -6.0880  -50.4280 C.3     209 ARG    0.3100
   3239 C         -70.7150   -5.8250  -50.9560 C.2     209 ARG    0.0700
   3240 O         -69.7630   -5.8220  -50.1800 O.2     209 ARG    0.0900
   3241 CB        -72.5670   -7.5400  -50.6560 C.3     209 ARG   -0.1800
   3242 CG        -71.7860   -8.5100  -49.8110 C.3     209 ARG    0.0900
   3243 CD        -72.3810   -9.8740  -49.9090 C.3     209 ARG    0.0900
   3244 NE        -71.5300  -10.8690  -49.2650 N.pl3   209 ARG   -0.1800
   3245 CZ        -71.8990  -12.1240  -49.0590 C.cat   209 ARG    0.0900
   3246 NH1       -73.1030  -12.5400  -49.4360 N.pl3   209 ARG    0.0900
   3247 NH2       -71.0690  -12.9730  -48.4710 N.pl3   209 ARG    0.2000
   3248 HN        -73.7200   -5.5990  -51.7200 H       209 ARG    0.0900
   3249 HA        -72.1370   -5.8600  -49.3730 H       209 ARG    0.0900
   3250 HB1       -72.4150   -7.7930  -51.7280 H       209 ARG   -0.7000
   3251 HB2       -73.6460   -7.6410  -50.4140 H       209 ARG    0.4400
   3252 HG1       -71.8030   -8.1740  -48.7520 H       209 ARG    0.6400
   3253 HG2       -70.7320   -8.5390  -50.1610 H       209 ARG   -0.8000
   3254 HD1       -72.4930  -10.1620  -50.9770 H       209 ARG    0.4600
   3255 HD2       -73.3700   -9.8930  -49.4040 H       209 ARG    0.4600
   3256 HE        -70.6190  -10.5880  -48.9630 H       209 ARG   -0.8000
   3257 HH11      -73.3230  -13.5160  -49.4180 H       209 ARG    0.4600
   3258 HH12      -73.7880  -11.8780  -49.7390 H       209 ARG    0.4600
   3259 HH21      -70.2270  -12.6370  -48.0500 H       209 ARG    0.5100
   3260 HH22      -71.2850  -13.9490  -48.4500 H       209 ARG   -0.5100
   3261 N         -70.5730   -5.5340  -52.2570 N.am    210 ALA   -0.4700
   3262 CA        -69.2700   -5.2420  -52.8520 C.3     210 ALA    0.3100
   3263 C         -68.6590   -3.9530  -52.2620 C.2     210 ALA    0.0700
   3264 O         -67.5230   -3.9680  -51.7780 O.2     210 ALA    0.0900
   3265 CB        -69.4030   -5.1350  -54.3600 C.3     210 ALA   -0.2700
   3266 HN        -71.3520   -5.5040  -52.8780 H       210 ALA    0.0900
   3267 HA        -68.5920   -6.0400  -52.5870 H       210 ALA    0.0900
   3268 HB1       -69.9630   -4.2130  -54.6290 H       210 ALA    0.0900
   3269 HB2       -69.9560   -6.0140  -54.7540 H       210 ALA    0.5100
   3270 HB3       -68.3960   -5.0860  -54.8270 H       210 ALA   -0.5100
   3271 N         -69.4550   -2.8810  -52.2200 N.am    211 GLY   -0.4700
   3272 CA        -69.0140   -1.6100  -51.6800 C.3     211 GLY    0.3100
   3273 C         -68.7990   -1.5740  -50.1830 C.2     211 GLY   -0.0200
   3274 O         -67.8540   -0.9270  -49.7270 O.2     211 GLY    0.0900
   3275 HN        -70.3910   -2.9080  -52.5590 H       211 GLY    0.0900
   3276 HA1       -69.7670   -0.8780  -51.9330 H       211 GLY    0.5100
   3277 HA2       -68.0790   -1.3660  -52.1630 H       211 GLY   -0.5100
   3278 N         -69.6580   -2.2650  -49.4000 N.am    212 PHE   -0.4700
   3279 CA        -69.6180   -2.1870  -47.9420 C.3     212 PHE    0.3100
   3280 C         -68.9430   -3.3370  -47.2220 C.2     212 PHE    0.0700
   3281 O         -68.6380   -3.2010  -46.0310 O.2     212 PHE    0.0900
   3282 CB        -71.0370   -2.0360  -47.3950 C.3     212 PHE   -0.1800
   3283 CG        -71.6470   -0.6900  -47.7210 C.ar    212 PHE    0.0900
   3284 CD1       -71.2570    0.4550  -47.0290 C.ar    212 PHE    0.0900
   3285 CD2       -72.6180   -0.5660  -48.7140 C.ar    212 PHE    0.0000
   3286 CE1       -71.8460    1.6950  -47.3060 C.ar    212 PHE   -0.1150
   3287 CE2       -73.1960    0.6740  -49.0020 C.ar    212 PHE    0.1150
   3288 CZ        -72.8010    1.8000  -48.3010 C.ar    212 PHE   -0.1150
   3289 HN        -70.3590   -2.8600  -49.7850 H       212 PHE    0.1150
   3290 HA        -69.0130   -1.3360  -47.6640 H       212 PHE   -0.1150
   3291 HB1       -71.0230   -2.1360  -46.2880 H       212 PHE    0.1150
   3292 HB2       -71.6920   -2.8160  -47.8400 H       212 PHE   -0.1150
   3293 HD1       -70.4910    0.3850  -46.2690 H       212 PHE    0.1150
   3294 HD2       -72.9280   -1.4400  -49.2680 H       212 PHE   -0.1150
   3295 HE1       -71.5530    2.5690  -46.7430 H       212 PHE    0.1150
   3296 HE2       -73.9510    0.7530  -49.7720 H       212 PHE    0.5100
   3297 HZ        -73.2390    2.7600  -48.5290 H       212 PHE   -0.5100
   3298 N         -68.6950   -4.4620  -47.9150 N.am    213 VAL   -0.4700
   3299 CA        -68.0960   -5.6380  -47.2900 C.3     213 VAL    0.3100
   3300 C         -66.8370   -6.0290  -48.0340 C.2     213 VAL    0.0700
   3301 O         -65.7830   -6.0740  -47.4260 O.2     213 VAL    0.0900
   3302 CB        -69.1140   -6.8240  -47.1910 C.3     213 VAL   -0.0900
   3303 CG1       -68.4960   -8.0490  -46.5040 C.3     213 VAL    0.0900
   3304 CG2       -70.3740   -6.3950  -46.4540 C.3     213 VAL   -0.2700
   3305 HN        -68.9090   -4.5440  -48.8860 H       213 VAL    0.0900
   3306 HA        -67.7630   -5.3530  -46.3020 H       213 VAL    0.0900
   3307 HB        -69.4390   -7.1090  -48.2150 H       213 VAL    0.0900
   3308 HG11      -68.1750   -7.7860  -45.4730 H       213 VAL   -0.2700
   3309 HG12      -67.6080   -8.3950  -47.0740 H       213 VAL    0.0900
   3310 HG13      -69.2450   -8.8670  -46.4440 H       213 VAL    0.0900
   3311 HG21      -70.7640   -5.4470  -46.8840 H       213 VAL    0.0900
   3312 HG22      -70.1460   -6.2290  -45.3790 H       213 VAL    0.5100
   3313 HG23      -71.1560   -7.1770  -46.5540 H       213 VAL   -0.5100
   3314 N         -66.9330   -6.3320  -49.3290 N.am    214 LEU   -0.4700
   3315 CA        -65.7870   -6.7450  -50.1320 C.3     214 LEU    0.3100
   3316 C         -64.6830   -5.6680  -50.1930 C.2     214 LEU    0.0700
   3317 O         -63.5360   -5.9800  -49.8580 O.2     214 LEU    0.0900
   3318 CB        -66.2330   -7.1280  -51.5570 C.3     214 LEU   -0.1800
   3319 CG        -65.1240   -7.7110  -52.4500 C.3     214 LEU    0.0900
   3320 CD1       -64.7470   -9.0940  -52.0010 C.3     214 LEU    0.0900
   3321 CD2       -65.5350   -7.7190  -53.8980 C.3     214 LEU   -0.0900
   3322 HN        -67.8040   -6.2870  -49.8130 H       214 LEU    0.0900
   3323 HA        -65.3240   -7.5910  -49.6440 H       214 LEU   -0.2700
   3324 HB1       -66.6330   -6.2180  -52.0510 H       214 LEU    0.0900
   3325 HB2       -67.0440   -7.8820  -51.4760 H       214 LEU    0.0900
   3326 HG        -64.2310   -7.0530  -52.4010 H       214 LEU    0.0900
   3327 HD11      -65.6300   -9.7670  -52.0520 H       214 LEU   -0.2700
   3328 HD12      -64.3850   -9.0650  -50.9500 H       214 LEU    0.0900
   3329 HD13      -63.9510   -9.5020  -52.6590 H       214 LEU    0.0900
   3330 HD21      -65.9200   -6.7190  -54.1920 H       214 LEU    0.0900
   3331 HD22      -66.3400   -8.4690  -54.0600 H       214 LEU    0.5100
   3332 HD23      -64.6610   -7.9640  -54.5380 H       214 LEU   -0.5100
   3333 N         -65.0160   -4.4220  -50.6080 N.am    215 ALA   -0.4700
   3334 CA        -64.0240   -3.3500  -50.7120 C.3     215 ALA    0.3100
   3335 C         -63.3760   -3.0410  -49.3490 C.2     215 ALA    0.0700
   3336 O         -62.1420   -3.0980  -49.3070 O.2     215 ALA    0.0900
   3337 CB        -64.6330   -2.1040  -51.3170 C.3     215 ALA   -0.2700
   3338 HN        -65.9500   -4.1800  -50.8620 H       215 ALA    0.0900
   3339 HA        -63.2130   -3.7060  -51.3290 H       215 ALA    0.0900
   3340 HB1       -65.5770   -1.8460  -50.7910 H       215 ALA    0.0900
   3341 HB2       -64.8600   -2.2760  -52.3910 H       215 ALA    0.5100
   3342 HB3       -63.9280   -1.2510  -51.2160 H       215 ALA   -0.5100
   3343 N         -64.1230   -2.8290  -48.2130 N.am    216 PRO   -0.2900
   3344 CA        -63.4570   -2.5970  -46.9210 C.3     216 PRO    0.0000
   3345 C         -62.5100   -3.7220  -46.4840 C.2     216 PRO    0.0900
   3346 O         -61.3970   -3.4100  -46.0820 O.2     216 PRO    0.0900
   3347 CB        -64.6350   -2.4600  -45.9570 C.3     216 PRO    0.0200
   3348 CG        -65.6960   -1.8850  -46.8120 C.3     216 PRO    0.0900
   3349 CD        -65.5840   -2.6900  -48.0510 C.3     216 PRO   -0.1800
   3350 HA        -62.8140   -1.7310  -46.9750 H       216 PRO    0.0900
   3351 HB1       -64.3880   -1.7840  -45.1110 H       216 PRO    0.0900
   3352 HB2       -64.9380   -3.4490  -45.5480 H       216 PRO   -0.1800
   3353 HG1       -66.6980   -2.0000  -46.3450 H       216 PRO    0.0900
   3354 HG2       -65.5150   -0.8080  -47.0120 H       216 PRO    0.0900
   3355 HD1       -66.0560   -3.6890  -47.9370 H       216 PRO    0.5100
   3356 HD2       -66.0190   -2.1630  -48.9250 H       216 PRO   -0.5100
   3357 N         -62.9120   -5.0070  -46.5930 N.am    217 ILE   -0.4700
   3358 CA        -62.0600   -6.1530  -46.2190 C.3     217 ILE    0.3100
   3359 C         -60.8160   -6.1720  -47.1170 C.2     217 ILE    0.0700
   3360 O         -59.7210   -6.4370  -46.6230 O.2     217 ILE    0.0900
   3361 CB        -62.8250   -7.5160  -46.2380 C.3     217 ILE   -0.0900
   3362 CG1       -63.8950   -7.5760  -45.1270 C.3     217 ILE    0.0900
   3363 CG2       -61.8770   -8.7220  -46.1330 C.3     217 ILE   -0.2700
   3364 CD        -64.8550   -8.7720  -45.2430 C.3     217 ILE    0.0900
   3365 HN        -63.8190   -5.2420  -46.9350 H       217 ILE    0.0900
   3366 HA        -61.6790   -5.9630  -45.2260 H       217 ILE    0.0900
   3367 HB        -63.3990   -7.5910  -47.1860 H       217 ILE   -0.1800
   3368 HG11      -64.4930   -6.6410  -45.1640 H       217 ILE    0.0900
   3369 HG12      -63.3790   -7.6350  -44.1460 H       217 ILE    0.0900
   3370 HG21      -61.3010   -8.6730  -45.1850 H       217 ILE   -0.2700
   3371 HG22      -61.1620   -8.7160  -46.9830 H       217 ILE    0.0900
   3372 HG23      -62.4630   -9.6660  -46.1440 H       217 ILE    0.0900
   3373 HD1       -64.3180   -9.7170  -45.0130 H       217 ILE    0.0900
   3374 HD2       -65.2560   -8.8340  -46.2770 H       217 ILE    0.5100
   3375 HD3       -65.6930   -8.6550  -44.5230 H       217 ILE   -0.5100
   3376 N         -60.9880   -5.8670  -48.4060 N.am    218 GLY   -0.4700
   3377 CA        -59.8840   -5.7850  -49.3560 C.3     218 GLY    0.3100
   3378 C         -58.8770   -4.7190  -48.9650 C.2     218 GLY   -0.0200
   3379 O         -57.6750   -4.9510  -49.0560 O.2     218 GLY    0.0900
   3380 HN        -61.8920   -5.6790  -48.7810 H       218 GLY    0.0900
   3381 HA1       -60.2940   -5.5490  -50.3260 H       218 GLY    0.5100
   3382 HA2       -59.3930   -6.7460  -49.3820 H       218 GLY   -0.5100
   3383 N         -59.3640   -3.5520  -48.4890 N.am    219 LEU   -0.4700
   3384 CA        -58.5470   -2.4410  -48.0060 C.3     219 LEU    0.3100
   3385 C         -57.7820   -2.8700  -46.7300 C.2     219 LEU    0.0700
   3386 O         -56.6020   -2.5110  -46.5830 O.2     219 LEU    0.0900
   3387 CB        -59.4510   -1.1950  -47.7590 C.3     219 LEU   -0.1800
   3388 CG        -58.9500    0.0820  -46.9780 C.3     219 LEU    0.0900
   3389 CD1       -59.0460   -0.0780  -45.4300 C.3     219 LEU    0.0900
   3390 CD2       -57.6010    0.6440  -47.4900 C.3     219 LEU   -0.0900
   3391 HN        -60.3460   -3.3940  -48.4440 H       219 LEU    0.0900
   3392 HA        -57.7960   -2.2240  -48.7500 H       219 LEU   -0.2700
   3393 HB1       -60.3380   -1.5630  -47.2060 H       219 LEU    0.0900
   3394 HB2       -59.7630   -0.8390  -48.7600 H       219 LEU    0.0900
   3395 HG        -59.5670    0.9530  -47.2860 H       219 LEU    0.0900
   3396 HD11      -58.2930   -0.8130  -45.0740 H       219 LEU   -0.2700
   3397 HD12      -60.0580   -0.4420  -45.1490 H       219 LEU    0.0900
   3398 HD13      -58.8500    0.8990  -44.9360 H       219 LEU    0.0900
   3399 HD21      -57.6890    0.9340  -48.5590 H       219 LEU    0.0900
   3400 HD22      -56.8090   -0.1300  -47.3970 H       219 LEU    0.5100
   3401 HD23      -57.3180    1.5420  -46.9010 H       219 LEU   -0.5100
   3402 N         -58.4460   -3.6500  -45.8150 N.am    220 VAL   -0.4700
   3403 CA        -57.7940   -4.1000  -44.5780 C.3     220 VAL    0.3100
   3404 C         -56.6980   -5.1190  -44.9140 C.2     220 VAL    0.0700
   3405 O         -55.6990   -5.1820  -44.1950 O.2     220 VAL    0.0900
   3406 CB        -58.7100   -4.5920  -43.4080 C.3     220 VAL   -0.0900
   3407 CG1       -59.8820   -3.6580  -43.1500 C.3     220 VAL    0.0900
   3408 CG2       -59.1430   -6.0460  -43.5510 C.3     220 VAL   -0.2700
   3409 HN        -59.3900   -3.9430  -45.9480 H       220 VAL    0.0900
   3410 HA        -57.2090   -3.2640  -44.2260 H       220 VAL    0.0900
   3411 HB        -58.1000   -4.6650  -42.4830 H       220 VAL    0.0900
   3412 HG11      -60.6900   -3.8470  -43.8890 H       220 VAL   -0.2700
   3413 HG12      -59.5530   -2.6010  -43.2460 H       220 VAL    0.0900
   3414 HG13      -60.2870   -3.8320  -42.1300 H       220 VAL    0.0900
   3415 HG21      -58.2980   -6.6610  -43.9270 H       220 VAL    0.0900
   3416 HG22      -59.9840   -6.1210  -44.2720 H       220 VAL    0.5100
   3417 HG23      -59.4600   -6.4450  -42.5630 H       220 VAL   -0.5100
   3418 N         -56.8540   -5.8730  -46.0210 N.am    221 LEU   -0.4700
   3419 CA        -55.8400   -6.8390  -46.4270 C.3     221 LEU    0.3100
   3420 C         -54.6050   -6.1530  -46.9620 C.2     221 LEU    0.0700
   3421 O         -53.5040   -6.5840  -46.6160 O.2     221 LEU    0.0900
   3422 CB        -56.3580   -7.8560  -47.4470 C.3     221 LEU   -0.1800
   3423 CG        -57.2730   -8.9610  -46.8980 C.3     221 LEU    0.0900
   3424 CD1       -57.8900   -9.7260  -48.0300 C.3     221 LEU    0.0900
   3425 CD2       -56.5190   -9.9380  -45.9740 C.3     221 LEU   -0.0900
   3426 HN        -57.6600   -5.8050  -46.6040 H       221 LEU    0.0900
   3427 HA        -55.5080   -7.3530  -45.5380 H       221 LEU   -0.2700
   3428 HB1       -55.4790   -8.3440  -47.9180 H       221 LEU    0.0900
   3429 HB2       -56.9220   -7.3000  -48.2260 H       221 LEU    0.0900
   3430 HG        -58.0740   -8.5030  -46.2790 H       221 LEU    0.0900
   3431 HD11      -57.0970  -10.1940  -48.6520 H       221 LEU   -0.2700
   3432 HD12      -58.4860   -9.0410  -48.6700 H       221 LEU    0.0900
   3433 HD13      -58.5460  -10.5290  -47.6300 H       221 LEU    0.0900
   3434 HD21      -56.0910   -9.3910  -45.1070 H       221 LEU    0.0900
   3435 HD22      -55.6890  -10.4220  -46.5320 H       221 LEU    0.5100
   3436 HD23      -57.2170  -10.7140  -45.5940 H       221 LEU   -0.5100
   3437 N         -54.7630   -5.0710  -47.7590 N.am    222 ILE   -0.4700
   3438 CA        -53.6050   -4.3620  -48.3040 C.3     222 ILE    0.3100
   3439 C         -52.8680   -3.5980  -47.1760 C.2     222 ILE    0.0700
   3440 O         -51.6480   -3.6720  -47.1290 O.2     222 ILE    0.0900
   3441 CB        -53.8950   -3.4670  -49.5570 C.3     222 ILE   -0.0900
   3442 CG1       -54.4170   -2.0670  -49.2210 C.3     222 ILE    0.0900
   3443 CG2       -54.7650   -4.1650  -50.6210 C.3     222 ILE   -0.2700
   3444 CD        -53.3690   -0.9700  -49.4140 C.3     222 ILE    0.0900
   3445 HN        -55.6610   -4.7150  -48.0070 H       222 ILE    0.0900
   3446 HA        -52.8750   -5.1120  -48.5660 H       222 ILE    0.0900
   3447 HB        -52.9250   -3.1850  -50.0220 H       222 ILE   -0.1800
   3448 HG11      -54.7520   -2.0570  -48.1630 H       222 ILE    0.0900
   3449 HG12      -55.2870   -1.8470  -49.8760 H       222 ILE    0.0900
   3450 HG21      -55.8040   -4.2840  -50.2450 H       222 ILE   -0.2700
   3451 HG22      -54.3530   -5.1720  -50.8450 H       222 ILE    0.0900
   3452 HG23      -54.7900   -3.5560  -51.5480 H       222 ILE    0.0900
   3453 HD1       -53.0280   -0.9490  -50.4710 H       222 ILE    0.0900
   3454 HD2       -52.4920   -1.1670  -48.7630 H       222 ILE    0.5100
   3455 HD3       -53.8080    0.0190  -49.1630 H       222 ILE   -0.5100
   3456 N         -53.5990   -2.9170  -46.2530 N.am    223 VAL   -0.4700
   3457 CA        -53.0070   -2.1330  -45.1620 C.3     223 VAL    0.3100
   3458 C         -52.4370   -3.0690  -44.0680 C.2     223 VAL    0.0700
   3459 O         -51.3000   -2.8730  -43.6380 O.2     223 VAL    0.0900
   3460 CB        -53.9890   -1.0720  -44.5860 C.3     223 VAL   -0.0900
   3461 CG1       -53.3360   -0.2720  -43.4560 C.3     223 VAL    0.0900
   3462 CG2       -54.4610   -0.1190  -45.6850 C.3     223 VAL   -0.2700
   3463 HN        -54.5960   -2.9200  -46.2790 H       223 VAL    0.0900
   3464 HA        -52.1280   -1.6420  -45.5530 H       223 VAL    0.0900
   3465 HB        -54.8930   -1.5850  -44.1950 H       223 VAL    0.0900
   3466 HG11      -52.4340    0.2560  -43.8340 H       223 VAL   -0.2700
   3467 HG12      -53.0280   -0.9560  -42.6370 H       223 VAL    0.0900
   3468 HG13      -54.0500    0.4820  -43.0640 H       223 VAL    0.0900
   3469 HG21      -54.9820   -0.6880  -46.4850 H       223 VAL    0.0900
   3470 HG22      -53.5870    0.4030  -46.1330 H       223 VAL    0.5100
   3471 HG23      -55.1670    0.6270  -45.2620 H       223 VAL   -0.5100
   3472 N         -53.2110   -4.0770  -43.6530 N.am    224 GLY   -0.4700
   3473 CA        -52.7690   -5.0680  -42.6750 C.3     224 GLY    0.3100
   3474 C         -51.5880   -5.8640  -43.1980 C.2     224 GLY   -0.0200
   3475 O         -50.6060   -6.0570  -42.4820 O.2     224 GLY    0.0900
   3476 HN        -54.1400   -4.1970  -43.9970 H       224 GLY    0.0900
   3477 HA1       -53.5930   -5.7360  -42.4730 H       224 GLY    0.5100
   3478 HA2       -52.4830   -4.5490  -41.7730 H       224 GLY   -0.5100
   3479 N         -51.6690   -6.2800  -44.4680 N.am    225 GLY   -0.4700
   3480 CA        -50.6140   -7.0080  -45.1680 C.3     225 GLY    0.3100
   3481 C         -49.3410   -6.1970  -45.2660 C.2     225 GLY   -0.0200
   3482 O         -48.2550   -6.7260  -45.0290 O.2     225 GLY    0.0900
   3483 HN        -52.4850   -6.1020  -45.0120 H       225 GLY    0.0900
   3484 HA1       -50.9670   -7.2390  -46.1620 H       225 GLY    0.5100
   3485 HA2       -50.4160   -7.9180  -44.6210 H       225 GLY   -0.5100
   3486 N         -49.4740   -4.8860  -45.5700 N.am    226 TYR   -0.4700
   3487 CA        -48.3700   -3.9290  -45.6410 C.3     226 TYR    0.3100
   3488 C         -47.6160   -3.8860  -44.3010 C.2     226 TYR    0.0700
   3489 O         -46.3900   -3.9650  -44.2830 O.2     226 TYR    0.0900
   3490 CB        -48.8930   -2.5090  -46.0160 C.3     226 TYR   -0.1800
   3491 CG        -47.8670   -1.3980  -45.8620 C.ar    226 TYR    0.0900
   3492 CD1       -46.9600   -1.1140  -46.8810 C.ar    226 TYR    0.0900
   3493 CD2       -47.7830   -0.6520  -44.6830 C.ar    226 TYR    0.0000
   3494 CE1       -45.9960   -0.1170  -46.7330 C.ar    226 TYR   -0.1150
   3495 CE2       -46.8190    0.3450  -44.5250 C.ar    226 TYR    0.1150
   3496 CZ        -45.9410    0.6200  -45.5600 C.ar    226 TYR   -0.1150
   3497 OH        -44.9930    1.6100  -45.4270 O.3     226 TYR    0.1150
   3498 HN        -50.3700   -4.5010  -45.7680 H       226 TYR    0.1100
   3499 HA        -47.6710   -4.2790  -46.3870 H       226 TYR   -0.5400
   3500 HB1       -49.7500   -2.2520  -45.3580 H       226 TYR    0.4300
   3501 HB2       -49.2140   -2.5100  -47.0790 H       226 TYR   -0.1150
   3502 HD1       -47.0050   -1.6750  -47.8020 H       226 TYR    0.1150
   3503 HD2       -48.4770   -0.8510  -43.8810 H       226 TYR   -0.1150
   3504 HE1       -45.2940    0.0800  -47.5300 H       226 TYR    0.1150
   3505 HE2       -46.7590    0.8980  -43.6000 H       226 TYR    0.5100
   3506 HH        -44.8090    1.9660  -46.2990 H       226 TYR   -0.5100
   3507 N         -48.3530   -3.7290  -43.1860 N.am    227 PHE   -0.4700
   3508 CA        -47.7660   -3.6460  -41.8600 C.3     227 PHE    0.3100
   3509 C         -47.1210   -4.9580  -41.4490 C.2     227 PHE    0.0700
   3510 O         -46.0750   -4.9240  -40.7980 O.2     227 PHE    0.0900
   3511 CB        -48.7880   -3.1820  -40.8160 C.3     227 PHE   -0.1800
   3512 CG        -49.1060   -1.7130  -40.9200 C.ar    227 PHE    0.0900
   3513 CD1       -48.0850   -0.7600  -40.9550 C.ar    227 PHE    0.0900
   3514 CD2       -50.4240   -1.2720  -40.9440 C.ar    227 PHE    0.0000
   3515 CE1       -48.3790    0.6020  -41.0500 C.ar    227 PHE   -0.1150
   3516 CE2       -50.7170    0.0900  -41.0300 C.ar    227 PHE    0.1150
   3517 CZ        -49.6950    1.0160  -41.1040 C.ar    227 PHE   -0.1150
   3518 HN        -49.3470   -3.6620  -43.2230 H       227 PHE    0.1150
   3519 HA        -46.9430   -2.9500  -41.9060 H       227 PHE   -0.1150
   3520 HB1       -48.3860   -3.3630  -39.7960 H       227 PHE    0.1150
   3521 HB2       -49.7400   -3.7390  -40.9550 H       227 PHE   -0.1150
   3522 HD1       -47.0550   -1.0810  -40.9080 H       227 PHE    0.1150
   3523 HD2       -51.2290   -1.9900  -40.8940 H       227 PHE   -0.1150
   3524 HE1       -47.5780    1.3270  -41.0810 H       227 PHE    0.1150
   3525 HE2       -51.7450    0.4220  -41.0390 H       227 PHE    0.5100
   3526 HZ        -49.9250    2.0670  -41.2040 H       227 PHE   -0.5100
   3527 N         -47.6950   -6.1070  -41.8650 N.am    228 LEU   -0.4700
   3528 CA        -47.0930   -7.4070  -41.5710 C.3     228 LEU    0.3100
   3529 C         -45.7390   -7.5390  -42.2680 C.2     228 LEU    0.0700
   3530 O         -44.7640   -7.8240  -41.5790 O.2     228 LEU    0.0900
   3531 CB        -48.0180   -8.5880  -41.9160 C.3     228 LEU   -0.1800
   3532 CG        -49.1080   -8.9150  -40.8770 C.3     228 LEU    0.0900
   3533 CD1       -50.0690   -9.9880  -41.3950 C.3     228 LEU    0.0900
   3534 CD2       -48.5080   -9.3310  -39.5350 C.3     228 LEU   -0.0900
   3535 HN        -48.5450   -6.1210  -42.3860 H       228 LEU    0.0900
   3536 HA        -46.8580   -7.4230  -40.5180 H       228 LEU   -0.2700
   3537 HB1       -47.3860   -9.4910  -42.0450 H       228 LEU    0.0900
   3538 HB2       -48.5200   -8.3590  -42.8800 H       228 LEU    0.0900
   3539 HG        -49.6820   -7.9910  -40.6490 H       228 LEU    0.0900
   3540 HD11      -49.5120  -10.9230  -41.6190 H       228 LEU   -0.2700
   3541 HD12      -50.5610   -9.6380  -42.3270 H       228 LEU    0.0900
   3542 HD13      -50.8390  -10.2090  -40.6250 H       228 LEU    0.0900
   3543 HD21      -47.8810   -8.5100  -39.1260 H       228 LEU    0.0900
   3544 HD22      -47.8710  -10.2320  -39.6680 H       228 LEU    0.5100
   3545 HD23      -49.3200   -9.5520  -38.8090 H       228 LEU   -0.5100
   3546 N         -45.6450   -7.2150  -43.5840 N.am    229 ILE   -0.4700
   3547 CA        -44.3900   -7.2610  -44.3650 C.3     229 ILE    0.3100
   3548 C         -43.3330   -6.2930  -43.7690 C.2     229 ILE    0.0700
   3549 O         -42.1630   -6.6630  -43.6410 O.2     229 ILE    0.0900
   3550 CB        -44.6330   -6.9770  -45.8790 C.3     229 ILE   -0.0900
   3551 CG1       -45.5070   -8.0840  -46.5220 C.3     229 ILE    0.0900
   3552 CG2       -43.2980   -6.8180  -46.6430 C.3     229 ILE   -0.2700
   3553 CD        -46.3390   -7.6350  -47.7500 C.3     229 ILE    0.0900
   3554 HN        -46.4470   -6.9200  -44.0970 H       229 ILE    0.0900
   3555 HA        -43.9610   -8.2440  -44.2380 H       229 ILE    0.0900
   3556 HB        -45.2260   -6.0440  -45.9840 H       229 ILE   -0.1800
   3557 HG11      -46.2070   -8.4650  -45.7500 H       229 ILE    0.0900
   3558 HG12      -44.8380   -8.9110  -46.8410 H       229 ILE    0.0900
   3559 HG21      -42.6210   -7.6680  -46.4110 H       229 ILE   -0.2700
   3560 HG22      -42.7990   -5.8740  -46.3380 H       229 ILE    0.0900
   3561 HG23      -43.4880   -6.8060  -47.7380 H       229 ILE    0.0900
   3562 HD1       -45.6650   -7.2640  -48.5530 H       229 ILE    0.0900
   3563 HD2       -47.0280   -6.8130  -47.4590 H       229 ILE    0.5100
   3564 HD3       -46.9240   -8.4910  -48.1450 H       229 ILE   -0.5100
   3565 N         -43.7610   -5.0680  -43.4060 N.am    230 ARG   -0.4700
   3566 CA        -42.9260   -4.0360  -42.8000 C.3     230 ARG    0.3100
   3567 C         -42.4710   -4.4840  -41.4380 C.2     230 ARG    0.0700
   3568 O         -41.3380   -4.1940  -41.0340 O.2     230 ARG    0.0900
   3569 CB        -43.6860   -2.7090  -42.6960 C.3     230 ARG   -0.1800
   3570 CG        -43.3720   -1.7590  -43.8410 C.3     230 ARG    0.0900
   3571 CD        -43.3650   -0.3350  -43.3330 C.3     230 ARG    0.0900
   3572 NE        -42.2730    0.4530  -43.9030 N.pl3   230 ARG   -0.1800
   3573 CZ        -41.4990    1.2690  -43.1960 C.cat   230 ARG    0.0900
   3574 NH1       -41.6830    1.4070  -41.8890 N.pl3   230 ARG    0.0900
   3575 NH2       -40.5350    1.9570  -43.7890 N.pl3   230 ARG    0.2000
   3576 HN        -44.7110   -4.8020  -43.5430 H       230 ARG    0.0900
   3577 HA        -42.0460   -3.9160  -43.4150 H       230 ARG    0.0900
   3578 HB1       -43.4150   -2.2160  -41.7370 H       230 ARG   -0.7000
   3579 HB2       -44.7770   -2.9200  -42.6950 H       230 ARG    0.4400
   3580 HG1       -44.1400   -1.8660  -44.6360 H       230 ARG    0.6400
   3581 HG2       -42.3770   -2.0060  -44.2690 H       230 ARG   -0.8000
   3582 HD1       -43.2390   -0.3360  -42.2280 H       230 ARG    0.4600
   3583 HD2       -44.3190    0.1620  -43.6080 H       230 ARG    0.4600
   3584 HE        -42.0980    0.3740  -44.8830 H       230 ARG   -0.8000
   3585 HH11      -42.1800    0.7060  -41.3780 H       230 ARG    0.4600
   3586 HH12      -41.3250    2.2120  -41.4160 H       230 ARG    0.4600
   3587 HH21      -40.3870    1.8640  -44.7740 H       230 ARG    0.5100
   3588 HH22      -39.9550    2.5710  -43.2530 H       230 ARG   -0.5100
   3589 N         -43.3610   -5.2170  -40.7580 N.am    231 GLY   -0.4700
   3590 CA        -43.1160   -5.7990  -39.4520 C.3     231 GLY    0.3100
   3591 C         -42.0340   -6.8530  -39.5030 C.2     231 GLY   -0.0200
   3592 O         -41.2030   -6.8920  -38.5960 O.2     231 GLY    0.0900
   3593 HN        -44.2650   -5.4000  -41.1350 H       231 GLY    0.0900
   3594 HA1       -44.0350   -6.2470  -39.1060 H       231 GLY    0.5100
   3595 HA2       -42.8110   -5.0080  -38.7830 H       231 GLY   -0.5100
   3596 N         -42.0050   -7.7030  -40.5750 N.am    232 VAL   -0.4700
   3597 CA        -40.9610   -8.7220  -40.6790 C.3     232 VAL    0.3100
   3598 C         -39.6330   -8.0350  -41.0560 C.2     232 VAL    0.0700
   3599 O         -38.5990   -8.4040  -40.4910 O.2     232 VAL    0.0900
   3600 CB        -41.2540   -9.9930  -41.5360 C.3     232 VAL   -0.0900
   3601 CG1       -42.6830  -10.4870  -41.3460 C.3     232 VAL    0.0900
   3602 CG2       -40.9260   -9.8110  -43.0100 C.3     232 VAL   -0.2700
   3603 HN        -42.6760   -7.6670  -41.3130 H       232 VAL    0.0900
   3604 HA        -40.7460   -9.0330  -39.6690 H       232 VAL    0.0900
   3605 HB        -40.5500  -10.8000  -41.2390 H       232 VAL    0.0900
   3606 HG11      -43.3820   -9.6260  -41.2940 H       232 VAL   -0.2700
   3607 HG12      -42.7610  -11.0650  -40.4000 H       232 VAL    0.0900
   3608 HG13      -42.9770  -11.1300  -42.2030 H       232 VAL    0.0900
   3609 HG21      -39.8470   -9.5720  -43.1340 H       232 VAL    0.0900
   3610 HG22      -41.5240   -8.9760  -43.4310 H       232 VAL    0.5100
   3611 HG23      -41.1470  -10.7480  -43.5650 H       232 VAL   -0.5100
   3612 N         -39.6750   -6.9830  -41.9160 N.am    233 MET   -0.4700
   3613 CA        -38.4830   -6.2120  -42.3030 C.3     233 MET    0.3100
   3614 C         -37.8060   -5.6130  -41.0630 C.2     233 MET    0.0700
   3615 O         -36.5950   -5.7730  -40.8810 O.2     233 MET    0.0900
   3616 CB        -38.8380   -5.1010  -43.3010 C.3     233 MET   -0.1800
   3617 CG        -39.0940   -5.6010  -44.7030 C.3     233 MET    0.0900
   3618 SD        -39.7000   -4.2740  -45.7850 S.3     233 MET    0.0900
   3619 CE        -38.1920   -3.2740  -45.9730 C.3     233 MET   -0.1400
   3620 HN        -40.5300   -6.6830  -42.3300 H       233 MET    0.0900
   3621 HA        -37.7730   -6.8960  -42.7440 H       233 MET    0.0900
   3622 HB1       -38.0000   -4.3740  -43.3330 H       233 MET   -0.0900
   3623 HB2       -39.7510   -4.5810  -42.9390 H       233 MET   -0.2200
   3624 HG1       -39.8440   -6.4200  -44.6600 H       233 MET    0.0900
   3625 HG2       -38.1490   -6.0150  -45.1140 H       233 MET    0.0900
   3626 HE1       -37.3240   -3.9050  -46.2600 H       233 MET    0.0900
   3627 HE2       -37.9470   -2.7680  -45.0150 H       233 MET    0.5100
   3628 HE3       -38.3370   -2.5070  -46.7620 H       233 MET   -0.5100
   3629 N         -38.6150   -4.9820  -40.1800 N.am    234 THR   -0.4700
   3630 CA        -38.1660   -4.3770  -38.9240 C.3     234 THR    0.3100
   3631 C         -37.6830   -5.4590  -37.9570 C.2     234 THR    0.0700
   3632 O         -36.6450   -5.2640  -37.3260 O.2     234 THR    0.0900
   3633 CB        -39.2520   -3.4990  -38.3010 C.3     234 THR    0.1400
   3634 CG2       -38.6770   -2.5270  -37.2910 C.3     234 THR    0.0900
   3635 OG1       -39.9090   -2.7630  -39.3320 O.3     234 THR   -0.6600
   3636 HN        -39.5930   -4.9000  -40.3540 H       234 THR    0.4300
   3637 HA        -37.2880   -3.7850  -39.1400 H       234 THR   -0.2700
   3638 HB        -39.9980   -4.1330  -37.7750 H       234 THR    0.0900
   3639 HG1       -40.4170   -3.4050  -39.8330 H       234 THR    0.0900
   3640 HG21      -38.0780   -1.7480  -37.8090 H       234 THR    0.0900
   3641 HG22      -38.0180   -3.0680  -36.5790 H       234 THR    0.5100
   3642 HG23      -39.5000   -2.0300  -36.7340 H       234 THR   -0.5100
   3643 N         -38.4110   -6.6010  -37.8560 N.am    235 LEU   -0.4700
   3644 CA        -38.0180   -7.7350  -37.0140 C.3     235 LEU    0.3100
   3645 C         -36.5820   -8.1720  -37.3750 C.2     235 LEU    0.0700
   3646 O         -35.7440   -8.2420  -36.4820 O.2     235 LEU    0.0900
   3647 CB        -39.0270   -8.9140  -37.1490 C.3     235 LEU   -0.1800
   3648 CG        -38.5610  -10.3420  -36.7430 C.3     235 LEU    0.0900
   3649 CD1       -38.1170  -10.4200  -35.2720 C.3     235 LEU    0.0900
   3650 CD2       -39.6610  -11.3620  -36.9870 C.3     235 LEU   -0.0900
   3651 HN        -39.2630   -6.7190  -38.3600 H       235 LEU    0.0900
   3652 HA        -37.9810   -7.3910  -35.9910 H       235 LEU   -0.2700
   3653 HB1       -39.3380   -8.9610  -38.2130 H       235 LEU    0.0900
   3654 HB2       -39.9080   -8.6650  -36.5230 H       235 LEU    0.0900
   3655 HG        -37.7110  -10.6410  -37.3910 H       235 LEU    0.0900
   3656 HD11      -38.9570  -10.1370  -34.6030 H       235 LEU   -0.2700
   3657 HD12      -37.2720   -9.7200  -35.0950 H       235 LEU    0.0900
   3658 HD13      -37.8010  -11.4560  -35.0260 H       235 LEU    0.0900
   3659 HD21      -39.9360  -11.3760  -38.0630 H       235 LEU    0.0900
   3660 HD22      -40.5630  -11.0970  -36.3930 H       235 LEU    0.5100
   3661 HD23      -39.3090  -12.3750  -36.6980 H       235 LEU   -0.5100
   3662 N         -36.2910   -8.3930  -38.6770 N.am    236 PHE   -0.4700
   3663 CA        -34.9640   -8.7890  -39.1460 C.3     236 PHE    0.3100
   3664 C         -33.9160   -7.7050  -38.8820 C.2     236 PHE    0.0700
   3665 O         -32.7990   -8.0340  -38.4720 O.2     236 PHE    0.0900
   3666 CB        -34.9790   -9.1630  -40.6370 C.3     236 PHE   -0.1800
   3667 CG        -35.6130  -10.5050  -40.9280 C.ar    236 PHE    0.0900
   3668 CD1       -35.0840  -11.6790  -40.3900 C.ar    236 PHE    0.0900
   3669 CD2       -36.7100  -10.6040  -41.7750 C.ar    236 PHE    0.0000
   3670 CE1       -35.6810  -12.9190  -40.6550 C.ar    236 PHE   -0.1150
   3671 CE2       -37.3000  -11.8450  -42.0440 C.ar    236 PHE    0.1150
   3672 CZ        -36.7820  -12.9930  -41.4890 C.ar    236 PHE   -0.1150
   3673 HN        -36.9820   -8.2940  -39.3870 H       236 PHE    0.1150
   3674 HA        -34.6420   -9.6330  -38.5540 H       236 PHE   -0.1150
   3675 HB1       -33.9350   -9.2050  -41.0140 H       236 PHE    0.1150
   3676 HB2       -35.5570   -8.3990  -41.2000 H       236 PHE   -0.1150
   3677 HD1       -34.2070  -11.6300  -39.7630 H       236 PHE    0.1150
   3678 HD2       -37.1130   -9.7130  -42.2320 H       236 PHE   -0.1150
   3679 HE1       -35.2810  -13.8160  -40.2080 H       236 PHE    0.1150
   3680 HE2       -38.1650  -11.9010  -42.6890 H       236 PHE    0.5100
   3681 HZ        -37.2330  -13.9500  -41.7050 H       236 PHE   -0.5100
   3682 N         -34.2910   -6.4290  -39.0550 N.am    237 SER   -0.4700
   3683 CA        -33.4310   -5.2760  -38.8210 C.3     237 SER    0.3100
   3684 C         -33.0030   -5.1900  -37.3420 C.2     237 SER    0.0700
   3685 O         -31.8190   -4.9440  -37.0670 O.2     237 SER    0.0900
   3686 CB        -34.1420   -3.9920  -39.2550 C.3     237 SER    0.0500
   3687 OG        -33.2840   -2.8700  -39.1260 O.3     237 SER    0.0900
   3688 HN        -35.2110   -6.2070  -39.3650 H       237 SER    0.0900
   3689 HA        -32.5210   -5.4130  -39.3870 H       237 SER   -0.6600
   3690 HB1       -35.0380   -3.8300  -38.6180 H       237 SER    0.4300
   3691 HB2       -34.4540   -4.0800  -40.3170 H       237 SER    0.5100
   3692 HG1       -32.6140   -2.9690  -39.8070 H       237 SER   -0.5100
   3693 N         -33.9550   -5.4110  -36.3880 N.am    238 ILE   -0.4700
   3694 CA        -33.6410   -5.4010  -34.9470 C.3     238 ILE    0.3100
   3695 C         -32.7010   -6.5540  -34.6490 C.2     238 ILE    0.0700
   3696 O         -31.6890   -6.3430  -33.9960 O.2     238 ILE    0.0900
   3697 CB        -34.8970   -5.4330  -34.0050 C.3     238 ILE   -0.0900
   3698 CG1       -35.8600   -4.2460  -34.2250 C.3     238 ILE    0.0900
   3699 CG2       -34.4940   -5.5530  -32.5250 C.3     238 ILE   -0.2700
   3700 CD        -35.2790   -2.8370  -34.1360 C.3     238 ILE    0.0900
   3701 HN        -34.9070   -5.5910  -36.6260 H       238 ILE    0.0900
   3702 HA        -33.0720   -4.5040  -34.7550 H       238 ILE    0.0900
   3703 HB        -35.5330   -6.3000  -34.2800 H       238 ILE   -0.1800
   3704 HG11      -36.6640   -4.3240  -33.4650 H       238 ILE    0.0900
   3705 HG12      -36.3050   -4.3600  -35.2350 H       238 ILE    0.0900
   3706 HG21      -33.8640   -4.6880  -32.2290 H       238 ILE   -0.2700
   3707 HG22      -33.9120   -6.4860  -32.3670 H       238 ILE    0.0900
   3708 HG23      -35.4020   -5.5670  -31.8860 H       238 ILE    0.0900
   3709 HD1       -34.4820   -2.7040  -34.8990 H       238 ILE    0.0900
   3710 HD2       -34.8370   -2.6740  -33.1300 H       238 ILE    0.5100
   3711 HD3       -36.0760   -2.0860  -34.3200 H       238 ILE   -0.5100
   3712 N         -33.0110   -7.7650  -35.1420 N.am    239 LYS   -0.4700
   3713 CA        -32.1700   -8.9500  -34.9120 C.3     239 LYS    0.3100
   3714 C         -30.7500   -8.7060  -35.4150 C.2     239 LYS    0.0700
   3715 O         -29.7880   -9.0930  -34.7540 O.2     239 LYS    0.0900
   3716 CB        -32.7750  -10.2070  -35.5710 C.3     239 LYS   -0.1800
   3717 CG        -34.0710  -10.7100  -34.9240 C.3     239 LYS    0.0900
   3718 CD        -33.8270  -11.7790  -33.8690 C.3     239 LYS    0.0900
   3719 CE        -35.0670  -12.5990  -33.6020 C.3     239 LYS   -0.1800
   3720 NZ        -34.8350  -13.6120  -32.5420 N.4     239 LYS    0.0900
   3721 HN        -33.8290   -7.9160  -35.6910 H       239 LYS    0.0900
   3722 HA        -32.0870   -9.0940  -33.8450 H       239 LYS   -0.1800
   3723 HB1       -32.0230  -11.0220  -35.5220 H       239 LYS    0.0900
   3724 HB2       -32.9860   -9.9750  -36.6360 H       239 LYS    0.0900
   3725 HG1       -34.7260  -11.1310  -35.7160 H       239 LYS    0.2100
   3726 HG2       -34.5900   -9.8500  -34.4490 H       239 LYS    0.0500
   3727 HD1       -33.5060  -11.2900  -32.9240 H       239 LYS    0.0500
   3728 HD2       -33.0150  -12.4530  -34.2170 H       239 LYS   -0.3000
   3729 HE1       -35.3670  -13.1370  -34.5260 H       239 LYS    0.3300
   3730 HE2       -35.8900  -11.9340  -33.2620 H       239 LYS    0.3300
   3731 HZ1       -34.5620  -13.1350  -31.6590 H       239 LYS    0.3300
   3732 HZ2       -34.0750  -14.2550  -32.8380 H       239 LYS    0.5100
   3733 HZ3       -35.7080  -14.1560  -32.3850 H       239 LYS   -0.5100
   3734 N         -30.6320   -7.9940  -36.5510 N.am    240 SER   -0.4700
   3735 CA        -29.3580   -7.6550  -37.1770 C.3     240 SER    0.3100
   3736 C         -28.6240   -6.5420  -36.4040 C.2     240 SER    0.0700
   3737 O         -27.4780   -6.7450  -36.0040 O.2     240 SER    0.0900
   3738 CB        -29.5780   -7.2440  -38.6370 C.3     240 SER    0.0500
   3739 OG        -28.3510   -6.9550  -39.2890 O.3     240 SER    0.0900
   3740 HN        -31.4370   -7.6560  -37.0290 H       240 SER    0.0900
   3741 HA        -28.7150   -8.5210  -37.1220 H       240 SER   -0.6600
   3742 HB1       -30.2180   -6.3360  -38.6720 H       240 SER    0.4300
   3743 HB2       -30.0790   -8.0710  -39.1820 H       240 SER    0.5100
   3744 HG1       -27.9540   -6.2330  -38.7970 H       240 SER   -0.5100
   3745 N         -29.2850   -5.3810  -36.1740 N.am    241 ASN   -0.4700
   3746 CA        -28.6690   -4.2200  -35.5240 C.3     241 ASN    0.3100
   3747 C         -28.5640   -4.3010  -33.9960 C.2     241 ASN    0.0700
   3748 O         -27.6950   -3.6300  -33.4300 O.2     241 ASN    0.0900
   3749 CB        -29.3820   -2.9430  -35.9300 C.3     241 ASN   -0.1800
   3750 CG        -29.0850   -2.5860  -37.3630 C.2     241 ASN    0.0900
   3751 ND2       -30.1000   -2.6100  -38.2080 N.am    241 ASN    0.0900
   3752 OD1       -27.9410   -2.3380  -37.7420 O.2     241 ASN    0.5500
   3753 HN        -30.2400   -5.2660  -36.4400 H       241 ASN   -0.5500
   3754 HA        -27.6310   -4.1830  -35.8210 H       241 ASN   -0.6200
   3755 HB1       -29.0470   -2.1100  -35.2760 H       241 ASN    0.3200
   3756 HB2       -30.4770   -3.0800  -35.8140 H       241 ASN    0.3000
   3757 HD21      -31.0140   -2.8570  -37.8840 H       241 ASN    0.5100
   3758 HD22      -29.9550   -2.3810  -39.1700 H       241 ASN   -0.5100
   3759 N         -29.3890   -5.1240  -33.3240 N.am    242 HSE   -0.4700
   3760 CA        -29.3070   -5.2890  -31.8580 C.3     242 HSE    0.3100
   3761 C         -29.1010   -6.7760  -31.5380 C.2     242 HSE    0.0700
   3762 O         -30.0550   -7.4420  -31.1190 O.2     242 HSE    0.0900
   3763 CB        -30.5640   -4.7260  -31.1760 C.3     242 HSE   -0.0800
   3764 CG        -30.8190   -3.2920  -31.5030 C.ar    242 HSE    0.0900
   3765 CD2       -30.3940   -2.1770  -30.8770 C.ar    242 HSE    0.0900
   3766 ND1       -31.5740   -2.9280  -32.6000 N.ar    242 HSE   -0.7000
   3767 CE1       -31.5930   -1.6060  -32.6010 C.ar    242 HSE    0.2200
   3768 NE2       -30.8920   -1.1100  -31.5830 N.ar    242 HSE    0.2500
   3769 HN        -30.0920   -5.6590  -33.7850 H       242 HSE    0.1300
   3770 HA        -28.4270   -4.7670  -31.5120 H       242 HSE   -0.3600
   3771 HB1       -30.4470   -4.8190  -30.0750 H       242 HSE    0.3200
   3772 HB2       -31.4450   -5.3210  -31.5000 H       242 HSE   -0.0500
   3773 HD2       -29.7800   -2.0740  -29.9910 H       242 HSE    0.0900
   3774 HE1       -32.1080   -0.9800  -33.3290 H       242 HSE    0.5100
   3775 HE2       -30.7470   -0.1460  -31.3630 H       242 HSE   -0.5100
   3776 N         -27.8900   -7.3370  -31.7950 N.am    243 PRO   -0.2900
   3777 CA        -27.6730   -8.7820  -31.5840 C.3     243 PRO    0.0000
   3778 C         -28.0160   -9.2990  -30.1880 C.2     243 PRO    0.0900
   3779 O         -27.5080   -8.8010  -29.1760 O.2     243 PRO    0.0900
   3780 CB        -26.1720   -8.9640  -31.8650 C.3     243 PRO    0.0200
   3781 CG        -25.5770   -7.5840  -31.7490 C.3     243 PRO    0.0900
   3782 CD        -26.6560   -6.7020  -32.3040 C.3     243 PRO   -0.1800
   3783 HA        -28.3240   -9.3560  -32.2230 H       243 PRO    0.0900
   3784 HB1       -26.0110   -9.3760  -32.8840 H       243 PRO    0.0900
   3785 HB2       -25.7140   -9.6530  -31.1230 H       243 PRO   -0.1800
   3786 HG1       -25.3540   -7.3310  -30.6910 H       243 PRO    0.0900
   3787 HG2       -24.6420   -7.4980  -32.3440 H       243 PRO    0.0900
   3788 HD1       -26.5750   -5.6630  -31.9220 H       243 PRO    0.5100
   3789 HD2       -26.6550   -6.7000  -33.4140 H       243 PRO   -0.5100
   3790 N         -28.8900  -10.3070  -30.1710 N.am    244 GLY   -0.4700
   3791 CA        -29.3330  -11.0090  -28.9720 C.3     244 GLY    0.3100
   3792 C         -30.3460  -10.2940  -28.1010 C.2     244 GLY   -0.0200
   3793 O         -30.7110  -10.8170  -27.0460 O.2     244 GLY    0.0900
   3794 HN        -29.2960  -10.6400  -31.0170 H       244 GLY    0.0900
   3795 HA1       -28.4520  -11.1970  -28.3750 H       244 GLY    0.5100
   3796 HA2       -29.7700  -11.9420  -29.2970 H       244 GLY   -0.5100
   3797 N         -30.7960   -9.0880  -28.5080 N.am    245 LEU   -0.4700
   3798 CA        -31.7740   -8.2970  -27.7520 C.3     245 LEU    0.3100
   3799 C         -33.1050   -9.0550  -27.6860 C.2     245 LEU    0.0700
   3800 O         -33.6010   -9.3000  -26.5890 O.2     245 LEU    0.0900
   3801 CB        -31.9410   -6.8820  -28.3480 C.3     245 LEU   -0.1800
   3802 CG        -33.0090   -5.9700  -27.7170 C.3     245 LEU    0.0900
   3803 CD1       -32.5920   -5.4770  -26.3270 C.3     245 LEU    0.0900
   3804 CD2       -33.3320   -4.7970  -28.6270 C.3     245 LEU   -0.0900
   3805 HN        -30.4770   -8.6740  -29.3580 H       245 LEU    0.0900
   3806 HA        -31.4280   -8.2320  -26.7320 H       245 LEU   -0.2700
   3807 HB1       -32.1930   -6.9990  -29.4230 H       245 LEU    0.0900
   3808 HB2       -30.9630   -6.3640  -28.2590 H       245 LEU    0.0900
   3809 HG        -33.9610   -6.5360  -27.6280 H       245 LEU    0.0900
   3810 HD11      -31.6460   -4.8980  -26.3960 H       245 LEU   -0.2700
   3811 HD12      -32.4290   -6.3440  -25.6510 H       245 LEU    0.0900
   3812 HD13      -33.3820   -4.8180  -25.9070 H       245 LEU    0.0900
   3813 HD21      -33.7180   -5.1640  -29.6010 H       245 LEU    0.0900
   3814 HD22      -32.4140   -4.1980  -28.8120 H       245 LEU    0.5100
   3815 HD23      -34.1090   -4.1560  -28.1580 H       245 LEU   -0.5100
   3816 N         -33.6460   -9.4750  -28.8460 N.am    246 LEU   -0.4700
   3817 CA        -34.8850  -10.2440  -28.8830 C.3     246 LEU    0.3100
   3818 C         -34.5690  -11.7250  -28.6870 C.2     246 LEU    0.0700
   3819 O         -34.4190  -12.4790  -29.6590 O.2     246 LEU    0.0900
   3820 CB        -35.6730  -10.0020  -30.1880 C.3     246 LEU   -0.1800
   3821 CG        -36.1710   -8.5790  -30.4390 C.3     246 LEU    0.0900
   3822 CD1       -36.7290   -8.4610  -31.8420 C.3     246 LEU    0.0900
   3823 CD2       -37.2030   -8.1560  -29.4070 C.3     246 LEU   -0.0900
   3824 HN        -33.2240   -9.2800  -29.7280 H       246 LEU    0.0900
   3825 HA        -35.4810   -9.9480  -28.0320 H       246 LEU   -0.2700
   3826 HB1       -36.5570  -10.6740  -30.1770 H       246 LEU    0.0900
   3827 HB2       -35.0150  -10.2850  -31.0360 H       246 LEU    0.0900
   3828 HG        -35.3280   -7.8650  -30.3150 H       246 LEU    0.0900
   3829 HD11      -37.5770   -9.1650  -31.9760 H       246 LEU   -0.2700
   3830 HD12      -35.9410   -8.7080  -32.5860 H       246 LEU    0.0900
   3831 HD13      -37.0960   -7.4270  -32.0180 H       246 LEU    0.0900
   3832 HD21      -36.7610   -8.1910  -28.3880 H       246 LEU    0.0900
   3833 HD22      -38.0750   -8.8440  -29.4400 H       246 LEU    0.5100
   3834 HD23      -37.5390   -7.1170  -29.6120 H       246 LEU   -0.5100
   3835 N         -34.4120  -12.1210  -27.4090 N.am    247 SER   -0.4700
   3836 CA        -34.1200  -13.4870  -26.9710 C.3     247 SER    0.3100
   3837 C         -34.5380  -13.6800  -25.4950 C.2     247 SER    0.0700
   3838 O         -34.9410  -12.7160  -24.8370 O.2     247 SER    0.0900
   3839 CB        -32.6380  -13.8180  -27.1720 C.3     247 SER    0.0500
   3840 OG        -31.8100  -13.3610  -26.1150 O.3     247 SER    0.0900
   3841 HN        -34.4930  -11.4620  -26.6660 H       247 SER    0.0900
   3842 HA        -34.7350  -14.1620  -27.5480 H       247 SER   -0.6600
   3843 HB1       -32.2870  -13.3420  -28.1120 H       247 SER    0.4300
   3844 HB2       -32.5210  -14.9200  -27.2470 H       247 SER    0.5100
   3845 HG1       -31.5370  -12.4730  -26.3570 H       247 SER   -0.5100
   3846 N         -34.4220  -14.9050  -24.9560 N.am    248 GLU   -0.4700
   3847 CA        -34.7790  -15.1610  -23.5760 C.3     248 GLU    0.3100
   3848 C         -33.6500  -14.7970  -22.6290 C.2     248 GLU    0.0700
   3849 O         -33.7850  -14.7940  -21.4070 O.2     248 GLU    0.0900
   3850 CB        -35.2230  -16.6360  -23.4070 C.3     248 GLU   -0.1800
   3851 CG        -36.4870  -16.9680  -24.2450 C.3     248 GLU    0.0900
   3852 CD        -37.5130  -15.8450  -24.1130 C.2     248 GLU    0.0900
   3853 OE1       -38.0590  -15.6950  -22.9940 O.co2   248 GLU   -0.2800
   3854 OE2       -37.6550  -15.0630  -25.0910 O.co2   248 GLU    0.0900
   3855 HN        -34.0890  -15.6860  -25.4780 H       248 GLU    0.0900
   3856 HA        -35.5820  -14.4910  -23.3050 H       248 GLU    0.6200
   3857 HB1       -35.4430  -16.8260  -22.3350 H       248 GLU   -0.7600
   3858 HB2       -34.3940  -17.3010  -23.7280 H       248 GLU   -0.7600
   3859 HG1       -36.9350  -17.9170  -23.8820 H       248 GLU    0.5100
   3860 HG2       -36.2050  -17.0820  -25.3130 H       248 GLU   -0.5100
   3861 N         -32.4900  -14.4290  -23.2010 N.am    249 LYS   -0.4700
   3862 CA        -31.3110  -13.9570  -22.4830 C.3     249 LYS    0.3100
   3863 C         -31.4340  -12.4590  -22.1790 C.2     249 LYS    0.0700
   3864 O         -30.9220  -12.0000  -21.1490 O.2     249 LYS    0.0900
   3865 CB        -30.0560  -14.2320  -23.3420 C.3     249 LYS   -0.1800
   3866 CG        -28.7160  -13.7900  -22.7370 C.3     249 LYS    0.0900
   3867 CD        -28.1190  -12.5970  -23.4950 C.3     249 LYS    0.0900
   3868 CE        -26.9500  -11.9630  -22.7780 C.3     249 LYS   -0.1800
   3869 NZ        -27.3900  -10.9800  -21.7540 N.4     249 LYS    0.0900
   3870 HN        -32.3810  -14.4670  -24.1900 H       249 LYS    0.0900
   3871 HA        -31.2510  -14.4790  -21.5390 H       249 LYS   -0.1800
   3872 HB1       -30.1830  -13.7080  -24.3120 H       249 LYS    0.0900
   3873 HB2       -30.0020  -15.3250  -23.5270 H       249 LYS    0.0900
   3874 HG1       -28.0020  -14.6390  -22.7770 H       249 LYS    0.2100
   3875 HG2       -28.8750  -13.5020  -21.6770 H       249 LYS    0.0500
   3876 HD1       -28.9100  -11.8300  -23.6330 H       249 LYS    0.0500
   3877 HD2       -27.7780  -12.9450  -24.4930 H       249 LYS   -0.3000
   3878 HE1       -26.3100  -11.4250  -23.5090 H       249 LYS    0.3300
   3879 HE2       -26.3590  -12.7490  -22.2590 H       249 LYS    0.3300
   3880 HZ1       -28.1150  -11.4130  -21.1470 H       249 LYS    0.3300
   3881 HZ2       -27.7880  -10.1430  -22.2250 H       249 LYS    0.5100
   3882 HZ3       -26.5750  -10.6970  -21.1730 H       249 LYS   -0.5100
   3883 N         -32.0730  -11.6900  -23.0960 N.am    250 ALA   -0.4700
   3884 CA        -32.1940  -10.2480  -22.9380 C.3     250 ALA    0.3100
   3885 C         -33.6570   -9.8110  -22.7540 C.2     250 ALA    0.0700
   3886 O         -34.2280  -10.0830  -21.6980 O.2     250 ALA    0.0900
   3887 CB        -31.5440   -9.5320  -24.1110 C.3     250 ALA   -0.2700
   3888 HN        -32.4850  -12.0760  -23.9180 H       250 ALA    0.0900
   3889 HA        -31.7130   -9.9690  -22.0120 H       250 ALA    0.0900
   3890 HB1       -32.0370   -9.8290  -25.0610 H       250 ALA    0.0900
   3891 HB2       -30.4680   -9.8030  -24.1700 H       250 ALA    0.5100
   3892 HB3       -31.6460   -8.4330  -23.9880 H       250 ALA   -0.5100
   3893 N         -34.2600   -9.1210  -23.7460 N.am    251 ALA   -0.4700
   3894 CA        -35.6390   -8.6300  -23.6730 C.3     251 ALA    0.3100
   3895 C         -36.6430   -9.7780  -23.8970 C.2     251 ALA    0.0700
   3896 O         -37.3320   -9.8210  -24.9100 O.2     251 ALA    0.0900
   3897 CB        -35.8400   -7.5040  -24.6760 C.3     251 ALA   -0.2700
   3898 HN        -33.7800   -8.9120  -24.5950 H       251 ALA    0.0900
   3899 HA        -35.8190   -8.2770  -22.6680 H       251 ALA    0.0900
   3900 HB1       -35.6430   -7.8700  -25.7060 H       251 ALA    0.0900
   3901 HB2       -35.1400   -6.6710  -24.4550 H       251 ALA    0.5100
   3902 HB3       -36.8870   -7.1360  -24.6260 H       251 ALA   -0.5100
   3903 N         -36.7190  -10.7060  -22.9260 N.am    252 SER   -0.4700
   3904 CA        -37.5500  -11.9100  -22.9640 C.3     252 SER    0.3100
   3905 C         -39.0590  -11.6320  -22.9930 C.2     252 SER    0.0700
   3906 O         -39.7780  -12.3420  -23.6950 O.2     252 SER    0.0900
   3907 CB        -37.2140  -12.8430  -21.7990 C.3     252 SER    0.0500
   3908 OG        -37.3200  -12.1850  -20.5480 O.3     252 SER    0.0900
   3909 HN        -36.1800  -10.6070  -22.0930 H       252 SER    0.0900
   3910 HA        -37.3730  -12.4090  -23.9060 H       252 SER   -0.6600
   3911 HB1       -36.1720  -13.2120  -21.9140 H       252 SER    0.4300
   3912 HB2       -37.9150  -13.7040  -21.8040 H       252 SER    0.5100
   3913 HG1       -36.9430  -12.7860  -19.9010 H       252 SER   -0.5100
   3914 N         -39.5450  -10.6220  -22.2530 N.am    253 LYS   -0.4700
   3915 CA        -40.9720  -10.2860  -22.2480 C.3     253 LYS    0.3100
   3916 C         -41.3910   -9.6620  -23.5870 C.2     253 LYS    0.0700
   3917 O         -42.4570  -10.0060  -24.1110 O.2     253 LYS    0.0900
   3918 CB        -41.3240   -9.3740  -21.0660 C.3     253 LYS   -0.1800
   3919 CG        -41.1170  -10.0640  -19.7170 C.3     253 LYS    0.0900
   3920 CD        -40.7700   -9.0740  -18.6110 C.3     253 LYS    0.0900
   3921 CE        -40.1320   -9.7430  -17.4060 C.3     253 LYS   -0.1800
   3922 NZ        -38.6850  -10.0460  -17.6140 N.4     253 LYS    0.0900
   3923 HN        -38.9600  -10.0590  -21.6750 H       253 LYS    0.0900
   3924 HA        -41.5310  -11.2090  -22.1860 H       253 LYS   -0.1800
   3925 HB1       -42.3870   -9.0670  -21.1530 H       253 LYS    0.0900
   3926 HB2       -40.6830   -8.4670  -21.1090 H       253 LYS    0.0900
   3927 HG1       -40.2910  -10.8010  -19.8130 H       253 LYS    0.2100
   3928 HG2       -42.0480  -10.6020  -19.4400 H       253 LYS    0.0500
   3929 HD1       -41.6990   -8.5600  -18.2860 H       253 LYS    0.0500
   3930 HD2       -40.0640   -8.3180  -19.0160 H       253 LYS   -0.3000
   3931 HE1       -40.6490  -10.7050  -17.2000 H       253 LYS    0.3300
   3932 HE2       -40.2100   -9.0710  -16.5250 H       253 LYS    0.3300
   3933 HZ1       -38.1700   -9.1620  -17.7980 H       253 LYS    0.3300
   3934 HZ2       -38.5790  -10.6850  -18.4270 H       253 LYS    0.5100
   3935 HZ3       -38.3010  -10.5010  -16.7630 H       253 LYS   -0.5100
   3936 N         -40.5390   -8.7680  -24.1580 N.am    254 ILE   -0.4700
   3937 CA        -40.7790   -8.1490  -25.4670 C.3     254 ILE    0.3100
   3938 C         -40.7000   -9.2440  -26.5350 C.2     254 ILE    0.0700
   3939 O         -41.6050   -9.3380  -27.3590 O.2     254 ILE    0.0900
   3940 CB        -39.8130   -6.9670  -25.7740 C.3     254 ILE   -0.0900
   3941 CG1       -40.0400   -5.7870  -24.7980 C.3     254 ILE    0.0900
   3942 CG2       -39.9730   -6.4960  -27.2480 C.3     254 ILE   -0.2700
   3943 CD        -38.9110   -4.6920  -24.7950 C.3     254 ILE    0.0900
   3944 HN        -39.6980   -8.4880  -23.7010 H       254 ILE    0.0900
   3945 HA        -41.7990   -7.7960  -25.4750 H       254 ILE    0.0900
   3946 HB        -38.7650   -7.2950  -25.6040 H       254 ILE   -0.1800
   3947 HG11      -40.1240   -6.1990  -23.7710 H       254 ILE    0.0900
   3948 HG12      -40.9980   -5.2950  -25.0690 H       254 ILE    0.0900
   3949 HG21      -41.0460   -6.3290  -27.4810 H       254 ILE   -0.2700
   3950 HG22      -39.5760   -7.2720  -27.9380 H       254 ILE    0.0900
   3951 HG23      -39.4230   -5.5430  -27.4020 H       254 ILE    0.0900
   3952 HD1       -38.8130   -4.2420  -25.8060 H       254 ILE    0.0900
   3953 HD2       -37.9400   -5.1520  -24.5140 H       254 ILE    0.5100
   3954 HD3       -39.1670   -3.8880  -24.0720 H       254 ILE   -0.5100
   3955 N         -39.6580  -10.1140  -26.4810 N.am    255 ASN   -0.4700
   3956 CA        -39.4940  -11.2140  -27.4360 C.3     255 ASN    0.3100
   3957 C         -40.7660  -12.0960  -27.4900 C.2     255 ASN    0.0700
   3958 O         -41.3490  -12.2620  -28.5650 O.2     255 ASN    0.0900
   3959 CB        -38.2660  -12.0590  -27.0780 C.3     255 ASN   -0.1800
   3960 CG        -37.8980  -13.0990  -28.1110 C.2     255 ASN    0.0900
   3961 ND2       -37.7550  -14.3340  -27.6770 N.am    255 ASN    0.0900
   3962 OD1       -37.7010  -12.8100  -29.2920 O.2     255 ASN    0.5500
   3963 HN        -38.9520  -10.0400  -25.7810 H       255 ASN   -0.5500
   3964 HA        -39.3830  -10.7880  -28.4220 H       255 ASN   -0.6200
   3965 HB1       -38.4640  -12.5830  -26.1190 H       255 ASN    0.3200
   3966 HB2       -37.3960  -11.3800  -26.9510 H       255 ASN    0.3000
   3967 HD21      -37.8880  -14.5420  -26.7080 H       255 ASN    0.5100
   3968 HD22      -37.5120  -15.0640  -28.3170 H       255 ASN   -0.5100
   3969 N         -41.2260  -12.5800  -26.3140 N.am    256 GLU   -0.4700
   3970 CA        -42.3860  -13.4460  -26.1530 C.3     256 GLU    0.3100
   3971 C         -43.6830  -12.8080  -26.6670 C.2     256 GLU    0.0700
   3972 O         -44.4170  -13.4630  -27.4140 O.2     256 GLU    0.0900
   3973 CB        -42.5520  -13.8830  -24.6840 C.3     256 GLU   -0.1800
   3974 CG        -43.4620  -15.0930  -24.4970 C.3     256 GLU    0.0900
   3975 CD        -43.2450  -16.2410  -25.4720 C.2     256 GLU    0.0900
   3976 OE1       -44.1710  -16.5200  -26.2700 O.co2   256 GLU   -0.2800
   3977 OE2       -42.1360  -16.8250  -25.4710 O.co2   256 GLU    0.0900
   3978 HN        -40.7630  -12.3530  -25.4620 H       256 GLU    0.0900
   3979 HA        -42.2460  -14.3100  -26.7870 H       256 GLU    0.6200
   3980 HB1       -42.9770  -13.0320  -24.1120 H       256 GLU   -0.7600
   3981 HB2       -41.5500  -14.1290  -24.2750 H       256 GLU   -0.7600
   3982 HG1       -44.5140  -14.7540  -24.6030 H       256 GLU    0.5100
   3983 HG2       -43.3060  -15.4860  -23.4710 H       256 GLU   -0.5100
   3984 N         -43.9650  -11.5460  -26.2700 N.am    257 THR   -0.4700
   3985 CA        -45.1770  -10.8230  -26.6780 C.3     257 THR    0.3100
   3986 C         -45.1700  -10.5860  -28.1930 C.2     257 THR    0.0700
   3987 O         -46.2140  -10.6930  -28.8230 O.2     257 THR    0.0900
   3988 CB        -45.3050   -9.5000  -25.8970 C.3     257 THR    0.1400
   3989 CG2       -46.5830   -8.7410  -26.2120 C.3     257 THR    0.0900
   3990 OG1       -45.2530   -9.7720  -24.5030 O.3     257 THR   -0.6600
   3991 HN        -43.3490  -11.0420  -25.6700 H       257 THR    0.4300
   3992 HA        -46.0280  -11.4590  -26.4820 H       257 THR   -0.2700
   3993 HB        -44.4690   -8.8190  -26.1660 H       257 THR    0.0900
   3994 HG1       -44.3480  -10.0390  -24.3180 H       257 THR    0.0900
   3995 HG21      -47.4690   -9.3610  -25.9560 H       257 THR    0.0900
   3996 HG22      -46.6220   -8.4980  -27.2960 H       257 THR    0.5100
   3997 HG23      -46.6240   -7.8030  -25.6180 H       257 THR   -0.5100
   3998 N         -43.9960  -10.2610  -28.7710 N.am    258 MET   -0.4700
   3999 CA        -43.8410   -9.9920  -30.1970 C.3     258 MET    0.3100
   4000 C         -43.9690  -11.2590  -31.0090 C.2     258 MET    0.0700
   4001 O         -44.4890  -11.2070  -32.1250 O.2     258 MET    0.0900
   4002 CB        -42.5100   -9.2840  -30.5040 C.3     258 MET   -0.1800
   4003 CG        -42.4440   -7.8500  -29.9690 C.3     258 MET    0.0900
   4004 SD        -43.9630   -6.8930  -30.2380 S.3     258 MET    0.0900
   4005 CE        -43.8370   -6.6210  -31.9970 C.3     258 MET   -0.1400
   4006 HN        -43.1590  -10.1880  -28.2340 H       258 MET    0.0900
   4007 HA        -44.6700   -9.3720  -30.5070 H       258 MET    0.0900
   4008 HB1       -42.3680   -9.2580  -31.6060 H       258 MET   -0.0900
   4009 HB2       -41.6840   -9.8700  -30.0500 H       258 MET   -0.2200
   4010 HG1       -41.5970   -7.3340  -30.4670 H       258 MET    0.0900
   4011 HG2       -42.2330   -7.8970  -28.8800 H       258 MET    0.0900
   4012 HE1       -43.8140   -7.5830  -32.5530 H       258 MET    0.0900
   4013 HE2       -42.9040   -6.0670  -32.2330 H       258 MET    0.5100
   4014 HE3       -44.7090   -6.0360  -32.3580 H       258 MET   -0.5100
   4015 N         -43.5310  -12.3980  -30.4480 N.am    259 LEU   -0.4700
   4016 CA        -43.6440  -13.6800  -31.1200 C.3     259 LEU    0.3100
   4017 C         -45.1040  -14.0840  -31.2470 C.2     259 LEU    0.0700
   4018 O         -45.5340  -14.3960  -32.3630 O.2     259 LEU    0.0900
   4019 CB        -42.8280  -14.7890  -30.4160 C.3     259 LEU   -0.1800
   4020 CG        -43.0160  -16.2340  -30.9430 C.3     259 LEU    0.0900
   4021 CD1       -42.5350  -16.3850  -32.3920 C.3     259 LEU    0.0900
   4022 CD2       -42.3200  -17.2390  -30.0430 C.3     259 LEU   -0.0900
   4023 HN        -43.1080  -12.4130  -29.5450 H       259 LEU    0.0900
   4024 HA        -43.2910  -13.5500  -32.1330 H       259 LEU   -0.2700
   4025 HB1       -43.1060  -14.7830  -29.3410 H       259 LEU    0.0900
   4026 HB2       -41.7530  -14.5310  -30.5130 H       259 LEU    0.0900
   4027 HG        -44.0940  -16.4990  -30.8910 H       259 LEU    0.0900
   4028 HD11      -41.4560  -16.1340  -32.4630 H       259 LEU   -0.2700
   4029 HD12      -43.1030  -15.6970  -33.0530 H       259 LEU    0.0900
   4030 HD13      -42.6800  -17.4340  -32.7300 H       259 LEU    0.0900
   4031 HD21      -42.7370  -17.1850  -29.0140 H       259 LEU    0.0900
   4032 HD22      -41.2320  -17.0150  -29.9960 H       259 LEU    0.5100
   4033 HD23      -42.4730  -18.2670  -30.4340 H       259 LEU   -0.5100
   4034 N         -45.8850  -14.0590  -30.1430 N.am    260 ARG   -0.4700
   4035 CA        -47.2640  -14.4970  -30.2960 C.3     260 ARG    0.3100
   4036 C         -48.1570  -13.4520  -30.9690 C.2     260 ARG    0.0700
   4037 O         -49.1030  -13.8450  -31.6460 O.2     260 ARG    0.0900
   4038 CB        -47.8900  -15.0600  -29.0220 C.3     260 ARG   -0.1800
   4039 CG        -47.9120  -14.2110  -27.7800 C.3     260 ARG    0.0900
   4040 CD        -48.9960  -14.7430  -26.8470 C.3     260 ARG    0.0900
   4041 NE        -49.2400  -16.1790  -27.0440 N.pl3   260 ARG   -0.1800
   4042 CZ        -50.2970  -16.8370  -26.5850 C.cat   260 ARG    0.0900
   4043 NH1       -51.2240  -16.2060  -25.8840 N.pl3   260 ARG    0.0900
   4044 NH2       -50.4320  -18.1370  -26.8230 N.pl3   260 ARG    0.2000
   4045 HN        -45.5780  -13.7620  -29.2430 H       260 ARG    0.0900
   4046 HA        -47.2720  -15.2550  -31.0650 H       260 ARG    0.0900
   4047 HB1       -47.3400  -15.9890  -28.7720 H       260 ARG   -0.7000
   4048 HB2       -48.9430  -15.3140  -29.2620 H       260 ARG    0.4400
   4049 HG1       -48.1290  -13.1560  -28.0480 H       260 ARG    0.6400
   4050 HG2       -46.9230  -14.2570  -27.2750 H       260 ARG   -0.8000
   4051 HD1       -49.9500  -14.2100  -27.0420 H       260 ARG    0.4600
   4052 HD2       -48.6840  -14.5970  -25.7920 H       260 ARG    0.4600
   4053 HE        -48.5610  -16.6980  -27.5630 H       260 ARG   -0.8000
   4054 HH11      -51.1310  -15.2290  -25.6960 H       260 ARG    0.4600
   4055 HH12      -52.0180  -16.7070  -25.5400 H       260 ARG    0.4600
   4056 HH21      -49.7360  -18.6240  -27.3500 H       260 ARG    0.5100
   4057 HH22      -51.2300  -18.6280  -26.4740 H       260 ARG   -0.5100
   4058 N         -47.8130  -12.1590  -30.8980 N.am    261 LEU   -0.4700
   4059 CA        -48.5830  -11.1290  -31.5970 C.3     261 LEU    0.3100
   4060 C         -48.4750  -11.3260  -33.1310 C.2     261 LEU    0.0700
   4061 O         -49.4760  -11.2160  -33.8310 O.2     261 LEU    0.0900
   4062 CB        -48.1170   -9.7340  -31.1860 C.3     261 LEU   -0.1800
   4063 CG        -49.0320   -8.5790  -31.5610 C.3     261 LEU    0.0900
   4064 CD1       -50.1650   -8.4330  -30.5540 C.3     261 LEU    0.0900
   4065 CD2       -48.2440   -7.2890  -31.6220 C.3     261 LEU   -0.0900
   4066 HN        -47.0280  -11.8430  -30.3720 H       261 LEU    0.0900
   4067 HA        -49.6250  -11.2650  -31.3490 H       261 LEU   -0.2700
   4068 HB1       -47.1280   -9.5530  -31.6580 H       261 LEU    0.0900
   4069 HB2       -47.9970   -9.7280  -30.0820 H       261 LEU    0.0900
   4070 HG        -49.4600   -8.7650  -32.5700 H       261 LEU    0.0900
   4071 HD11      -49.7510   -8.2380  -29.5410 H       261 LEU   -0.2700
   4072 HD12      -50.7630   -9.3680  -30.5200 H       261 LEU    0.0900
   4073 HD13      -50.8180   -7.5810  -30.8410 H       261 LEU    0.0900
   4074 HD21      -47.5600   -7.3000  -32.4970 H       261 LEU    0.0900
   4075 HD22      -47.6370   -7.1740  -30.6990 H       261 LEU    0.5100
   4076 HD23      -48.9370   -6.4280  -31.7240 H       261 LEU   -0.5100
   4077 N         -47.2830  -11.7020  -33.6070 N.am    262 GLY   -0.4700
   4078 CA        -47.0090  -11.9970  -35.0050 C.3     262 GLY    0.3100
   4079 C         -47.6890  -13.2550  -35.5020 C.2     262 GLY   -0.0200
   4080 O         -48.2180  -13.2720  -36.6150 O.2     262 GLY    0.0900
   4081 HN        -46.5000  -11.7990  -32.9980 H       262 GLY    0.0900
   4082 HA1       -45.9410  -12.1120  -35.1130 H       262 GLY    0.5100
   4083 HA2       -47.3550  -11.1580  -35.5910 H       262 GLY   -0.5100
   4084 N         -47.7130  -14.3140  -34.6760 N.am    263 ILE   -0.4700
   4085 CA        -48.3750  -15.5630  -35.0500 C.3     263 ILE    0.3100
   4086 C         -49.8820  -15.2910  -35.1740 C.2     263 ILE    0.0700
   4087 O         -50.4930  -15.7150  -36.1550 O.2     263 ILE    0.0900
   4088 CB        -48.0340  -16.7200  -34.0730 C.3     263 ILE   -0.0900
   4089 CG1       -46.5330  -17.0970  -34.1880 C.3     263 ILE    0.0900
   4090 CG2       -48.9350  -17.9590  -34.3170 C.3     263 ILE   -0.2700
   4091 CD        -45.9490  -17.9160  -33.0140 C.3     263 ILE    0.0900
   4092 HN        -47.2830  -14.2960  -33.7760 H       263 ILE    0.0900
   4093 HA        -48.0540  -15.8170  -36.0490 H       263 ILE    0.0900
   4094 HB        -48.1760  -16.3670  -33.0300 H       263 ILE   -0.1800
   4095 HG11      -45.9500  -16.1570  -34.2730 H       263 ILE    0.0900
   4096 HG12      -46.4000  -17.6890  -35.1180 H       263 ILE    0.0900
   4097 HG21      -48.7970  -18.3320  -35.3550 H       263 ILE   -0.2700
   4098 HG22      -50.0020  -17.6840  -34.1780 H       263 ILE    0.0900
   4099 HG23      -48.6610  -18.7700  -33.6090 H       263 ILE    0.0900
   4100 HD1       -46.4950  -18.8790  -32.9110 H       263 ILE    0.0900
   4101 HD2       -46.0530  -17.3460  -32.0660 H       263 ILE    0.5100
   4102 HD3       -44.8760  -18.1360  -33.2010 H       263 ILE   -0.5100
   4103 N         -50.4530  -14.5030  -34.2310 N.am    264 PHE   -0.4700
   4104 CA        -51.8670  -14.1400  -34.2280 C.3     264 PHE    0.3100
   4105 C         -52.2120  -13.2270  -35.4200 C.2     264 PHE    0.0700
   4106 O         -53.2140  -13.4800  -36.0960 O.2     264 PHE    0.0900
   4107 CB        -52.2590  -13.5180  -32.8800 C.3     264 PHE   -0.1800
   4108 CG        -52.5890  -14.5590  -31.8330 C.ar    264 PHE    0.0900
   4109 CD1       -53.8940  -14.7420  -31.4010 C.ar    264 PHE    0.0900
   4110 CD2       -51.5990  -15.3910  -31.3100 C.ar    264 PHE    0.0000
   4111 CE1       -54.2010  -15.7310  -30.4610 C.ar    264 PHE   -0.1150
   4112 CE2       -51.9020  -16.3600  -30.3510 C.ar    264 PHE    0.1150
   4113 CZ        -53.2020  -16.5280  -29.9380 C.ar    264 PHE   -0.1150
   4114 HN        -49.9170  -14.1280  -33.4790 H       264 PHE    0.1150
   4115 HA        -52.4440  -15.0360  -34.4100 H       264 PHE   -0.1150
   4116 HB1       -53.1600  -12.8800  -33.0140 H       264 PHE    0.1150
   4117 HB2       -51.4140  -12.9090  -32.4930 H       264 PHE   -0.1150
   4118 HD1       -54.6820  -14.1150  -31.7940 H       264 PHE    0.1150
   4119 HD2       -50.5790  -15.2830  -31.6520 H       264 PHE   -0.1150
   4120 HE1       -55.2230  -15.8730  -30.1430 H       264 PHE    0.1150
   4121 HE2       -51.1190  -16.9770  -29.9380 H       264 PHE    0.5100
   4122 HZ        -53.4410  -17.2820  -29.2020 H       264 PHE   -0.5100
   4123 N         -51.3510  -12.2450  -35.7150 N.am    265 GLY   -0.4700
   4124 CA        -51.5090  -11.3300  -36.8440 C.3     265 GLY    0.3100
   4125 C         -51.4260  -12.0030  -38.2000 C.2     265 GLY   -0.0200
   4126 O         -52.2010  -11.6590  -39.0950 O.2     265 GLY    0.0900
   4127 HN        -50.5390  -12.0900  -35.1580 H       265 GLY    0.0900
   4128 HA1       -50.7260  -10.5900  -36.7750 H       265 GLY    0.5100
   4129 HA2       -52.4750  -10.8590  -36.7480 H       265 GLY   -0.5100
   4130 N         -50.5000  -12.9860  -38.3640 N.am    266 PHE   -0.4700
   4131 CA        -50.3590  -13.7570  -39.6090 C.3     266 PHE    0.3100
   4132 C         -51.5010  -14.7630  -39.7580 C.2     266 PHE    0.0700
   4133 O         -51.9890  -14.9700  -40.8690 O.2     266 PHE    0.0900
   4134 CB        -48.9910  -14.4510  -39.7070 C.3     266 PHE   -0.1800
   4135 CG        -47.9420  -13.5380  -40.2980 C.ar    266 PHE    0.0900
   4136 CD1       -47.9550  -13.2220  -41.6570 C.ar    266 PHE    0.0900
   4137 CD2       -46.9850  -12.9360  -39.4910 C.ar    266 PHE    0.0000
   4138 CE1       -47.0010  -12.3550  -42.2010 C.ar    266 PHE   -0.1150
   4139 CE2       -46.0390  -12.0610  -40.0320 C.ar    266 PHE    0.1150
   4140 CZ        -46.0530  -11.7770  -41.3850 C.ar    266 PHE   -0.1150
   4141 HN        -49.8650  -13.2300  -37.6350 H       266 PHE    0.1150
   4142 HA        -50.4860  -13.0730  -40.4340 H       266 PHE   -0.1150
   4143 HB1       -49.0700  -15.3450  -40.3620 H       266 PHE    0.1150
   4144 HB2       -48.6470  -14.7500  -38.6940 H       266 PHE   -0.1150
   4145 HD1       -48.7100  -13.6520  -42.2980 H       266 PHE    0.1150
   4146 HD2       -46.9720  -13.1460  -38.4320 H       266 PHE   -0.1150
   4147 HE1       -47.0080  -12.1390  -43.2590 H       266 PHE    0.1150
   4148 HE2       -45.2970  -11.6060  -39.3930 H       266 PHE    0.5100
   4149 HZ        -45.3200  -11.1030  -41.8030 H       266 PHE   -0.5100
   4150 N         -51.9710  -15.3340  -38.6420 N.am    267 LEU   -0.4700
   4151 CA        -53.1080  -16.2490  -38.6240 C.3     267 LEU    0.3100
   4152 C         -54.3890  -15.5150  -39.0100 C.2     267 LEU    0.0700
   4153 O         -55.1420  -16.0070  -39.8560 O.2     267 LEU    0.0900
   4154 CB        -53.2560  -16.8870  -37.2320 C.3     267 LEU   -0.1800
   4155 CG        -54.0850  -18.1710  -37.1200 C.3     267 LEU    0.0900
   4156 CD1       -53.5600  -19.2700  -38.0570 C.3     267 LEU    0.0900
   4157 CD2       -54.0730  -18.6790  -35.6910 C.3     267 LEU   -0.0900
   4158 HN        -51.5550  -15.1540  -37.7540 H       267 LEU    0.0900
   4159 HA        -52.9370  -17.0110  -39.3710 H       267 LEU   -0.2700
   4160 HB1       -53.7240  -16.1300  -36.5680 H       267 LEU    0.0900
   4161 HB2       -52.2370  -17.1150  -36.8600 H       267 LEU    0.0900
   4162 HG        -55.1410  -17.9450  -37.3820 H       267 LEU    0.0900
   4163 HD11      -52.4640  -19.3920  -37.9260 H       267 LEU   -0.2700
   4164 HD12      -53.7630  -18.9950  -39.1140 H       267 LEU    0.0900
   4165 HD13      -54.0550  -20.2360  -37.8210 H       267 LEU    0.0900
   4166 HD21      -54.5050  -17.9150  -35.0100 H       267 LEU    0.0900
   4167 HD22      -53.0300  -18.8880  -35.3720 H       267 LEU    0.5100
   4168 HD23      -54.6810  -19.6060  -35.6130 H       267 LEU   -0.5100
   4169 N         -54.6130  -14.3130  -38.4090 N.am    268 ALA   -0.4700
   4170 CA        -55.7780  -13.4730  -38.6630 C.3     268 ALA    0.3100
   4171 C         -55.8000  -13.0100  -40.1220 C.2     268 ALA    0.0700
   4172 O         -56.8690  -13.0480  -40.7340 O.2     268 ALA    0.0900
   4173 CB        -55.8040  -12.2840  -37.7150 C.3     268 ALA   -0.2700
   4174 HN        -53.9670  -13.9440  -37.7470 H       268 ALA    0.0900
   4175 HA        -56.6620  -14.0780  -38.5290 H       268 ALA    0.0900
   4176 HB1       -54.8900  -11.6680  -37.8490 H       268 ALA    0.0900
   4177 HB2       -55.8390  -12.6400  -36.6630 H       268 ALA    0.5100
   4178 HB3       -56.6920  -11.6510  -37.9250 H       268 ALA   -0.5100
   4179 N         -54.6200  -12.6560  -40.7000 N.am    269 PHE   -0.4700
   4180 CA        -54.4910  -12.2620  -42.1130 C.3     269 PHE    0.3100
   4181 C         -54.9750  -13.3730  -43.0330 C.2     269 PHE    0.0700
   4182 O         -55.6940  -13.0930  -43.9900 O.2     269 PHE    0.0900
   4183 CB        -53.0410  -11.8830  -42.4690 C.3     269 PHE   -0.1800
   4184 CG        -52.8330  -11.5660  -43.9330 C.ar    269 PHE    0.0900
   4185 CD1       -52.4250  -12.5560  -44.8250 C.ar    269 PHE    0.0900
   4186 CD2       -53.0630  -10.2860  -44.4230 C.ar    269 PHE    0.0000
   4187 CE1       -52.2650  -12.2720  -46.1850 C.ar    269 PHE   -0.1150
   4188 CE2       -52.8830   -9.9960  -45.7740 C.ar    269 PHE    0.1150
   4189 CZ        -52.5030  -10.9950  -46.6520 C.ar    269 PHE   -0.1150
   4190 HN        -53.7710  -12.6480  -40.1800 H       269 PHE    0.1150
   4191 HA        -55.1460  -11.4200  -42.2820 H       269 PHE   -0.1150
   4192 HB1       -52.3690  -12.7320  -42.2180 H       269 PHE    0.1150
   4193 HB2       -52.7470  -10.9800  -41.8930 H       269 PHE   -0.1150
   4194 HD1       -52.2300  -13.5540  -44.4630 H       269 PHE    0.1150
   4195 HD2       -53.3860   -9.5050  -43.7480 H       269 PHE   -0.1150
   4196 HE1       -51.9580  -13.0490  -46.8690 H       269 PHE    0.1150
   4197 HE2       -53.0390   -8.9900  -46.1360 H       269 PHE    0.5100
   4198 HZ        -52.3940  -10.7750  -47.7030 H       269 PHE   -0.5100
   4199 N         -54.5610  -14.6090  -42.7370 N.am    270 GLY   -0.4700
   4200 CA        -54.9420  -15.8070  -43.4790 C.3     270 GLY    0.3100
   4201 C         -56.4380  -16.0450  -43.4820 C.2     270 GLY   -0.0200
   4202 O         -57.0040  -16.3690  -44.5250 O.2     270 GLY    0.0900
   4203 HN        -53.9500  -14.7720  -41.9680 H       270 GLY    0.0900
   4204 HA1       -54.4520  -16.6520  -43.0190 H       270 GLY    0.5100
   4205 HA2       -54.6010  -15.6890  -44.4970 H       270 GLY   -0.5100
   4206 N         -57.1020  -15.8330  -42.3270 N.am    271 PHE   -0.4700
   4207 CA        -58.5520  -15.9900  -42.1780 C.3     271 PHE    0.3100
   4208 C         -59.3290  -14.8670  -42.8700 C.2     271 PHE    0.0700
   4209 O         -60.3130  -15.1590  -43.5560 O.2     271 PHE    0.0900
   4210 CB        -58.9600  -16.0880  -40.7010 C.3     271 PHE   -0.1800
   4211 CG        -58.6640  -17.4060  -40.0140 C.ar    271 PHE    0.0900
   4212 CD1       -59.2040  -18.5970  -40.4880 C.ar    271 PHE    0.0900
   4213 CD2       -57.9100  -17.4470  -38.8480 C.ar    271 PHE    0.0000
   4214 CE1       -58.9490  -19.8090  -39.8410 C.ar    271 PHE   -0.1150
   4215 CE2       -57.6520  -18.6590  -38.2010 C.ar    271 PHE    0.1150
   4216 CZ        -58.1770  -19.8330  -38.6990 C.ar    271 PHE   -0.1150
   4217 HN        -56.6210  -15.5520  -41.5000 H       271 PHE    0.1150
   4218 HA        -58.8420  -16.8880  -42.7040 H       271 PHE   -0.1150
   4219 HB1       -60.0570  -15.9300  -40.6230 H       271 PHE    0.1150
   4220 HB2       -58.4200  -15.3030  -40.1290 H       271 PHE   -0.1150
   4221 HD1       -59.8290  -18.5840  -41.3700 H       271 PHE    0.1150
   4222 HD2       -57.5180  -16.5280  -38.4340 H       271 PHE   -0.1150
   4223 HE1       -59.3580  -20.7270  -40.2360 H       271 PHE    0.1150
   4224 HE2       -57.0410  -18.6770  -37.3110 H       271 PHE    0.5100
   4225 HZ        -57.9850  -20.7700  -38.1960 H       271 PHE   -0.5100
   4226 N         -58.8960  -13.5980  -42.7160 N.am    272 VAL   -0.4700
   4227 CA        -59.5260  -12.4440  -43.3650 C.3     272 VAL    0.3100
   4228 C         -59.4270  -12.6260  -44.9090 C.2     272 VAL    0.0700
   4229 O         -60.4080  -12.3700  -45.6170 O.2     272 VAL    0.0900
   4230 CB        -58.9350  -11.0820  -42.8800 C.3     272 VAL   -0.0900
   4231 CG1       -59.5350   -9.9000  -43.6370 C.3     272 VAL    0.0900
   4232 CG2       -59.1560  -10.8860  -41.3840 C.3     272 VAL   -0.2700
   4233 HN        -58.1100  -13.3870  -42.1410 H       272 VAL    0.0900
   4234 HA        -60.5820  -12.4830  -43.1430 H       272 VAL    0.0900
   4235 HB        -57.8340  -11.0890  -43.0330 H       272 VAL    0.0900
   4236 HG11      -60.6360   -9.8690  -43.4860 H       272 VAL   -0.2700
   4237 HG12      -59.3290  -10.0040  -44.7240 H       272 VAL    0.0900
   4238 HG13      -59.0990   -8.9490  -43.2620 H       272 VAL    0.0900
   4239 HG21      -58.8220  -11.7890  -40.8280 H       272 VAL    0.0900
   4240 HG22      -60.2360  -10.7240  -41.1800 H       272 VAL    0.5100
   4241 HG23      -58.5710  -10.0130  -41.0260 H       272 VAL   -0.5100
   4242 N         -58.2690  -13.1300  -45.4130 N.am    273 LEU   -0.4700
   4243 CA        -58.0460  -13.3960  -46.8370 C.3     273 LEU    0.3100
   4244 C         -59.0280  -14.4550  -47.3650 C.2     273 LEU    0.0700
   4245 O         -59.5020  -14.3150  -48.4970 O.2     273 LEU    0.0900
   4246 CB        -56.5840  -13.8280  -47.0960 C.3     273 LEU   -0.1800
   4247 CG        -56.1940  -14.2170  -48.5390 C.3     273 LEU    0.0900
   4248 CD1       -56.4700  -13.0720  -49.5440 C.3     273 LEU    0.0900
   4249 CD2       -54.7570  -14.6760  -48.6040 C.3     273 LEU   -0.0900
   4250 HN        -57.5000  -13.3450  -44.8170 H       273 LEU    0.0900
   4251 HA        -58.2710  -12.4930  -47.3840 H       273 LEU   -0.2700
   4252 HB1       -56.3760  -14.7040  -46.4470 H       273 LEU    0.0900
   4253 HB2       -55.9290  -12.9870  -46.7900 H       273 LEU    0.0900
   4254 HG        -56.7770  -15.1120  -48.8420 H       273 LEU    0.0900
   4255 HD11      -55.8850  -12.1700  -49.2640 H       273 LEU   -0.2700
   4256 HD12      -57.5490  -12.8120  -49.5330 H       273 LEU    0.0900
   4257 HD13      -56.1700  -13.3860  -50.5660 H       273 LEU    0.0900
   4258 HD21      -54.6090  -15.5620  -47.9500 H       273 LEU    0.0900
   4259 HD22      -54.0830  -13.8630  -48.2580 H       273 LEU    0.5100
   4260 HD23      -54.4960  -14.9590  -49.6470 H       273 LEU   -0.5100
   4261 N         -59.3350  -15.5050  -46.5560 N.am    274 ILE   -0.4700
   4262 CA        -60.2880  -16.5710  -46.9190 C.3     274 ILE    0.3100
   4263 C         -61.6950  -15.9410  -47.0090 C.2     274 ILE    0.0700
   4264 O         -62.4070  -16.1450  -47.9920 O.2     274 ILE    0.0900
   4265 CB        -60.2120  -17.7890  -45.9420 C.3     274 ILE   -0.0900
   4266 CG1       -58.8500  -18.5080  -46.0630 C.3     274 ILE    0.0900
   4267 CG2       -61.3600  -18.7870  -46.2010 C.3     274 ILE   -0.2700
   4268 CD        -58.4890  -19.4250  -44.9000 C.3     274 ILE    0.0900
   4269 HN        -58.9170  -15.6010  -45.6560 H       274 ILE    0.0900
   4270 HA        -60.0550  -16.8900  -47.9250 H       274 ILE    0.0900
   4271 HB        -60.2760  -17.4220  -44.8960 H       274 ILE   -0.1800
   4272 HG11      -58.0570  -17.7350  -46.1510 H       274 ILE    0.0900
   4273 HG12      -58.8630  -19.1180  -46.9910 H       274 ILE    0.0900
   4274 HG21      -61.3040  -19.1720  -47.2420 H       274 ILE   -0.2700
   4275 HG22      -62.3390  -18.2810  -46.0620 H       274 ILE    0.0900
   4276 HG23      -61.2800  -19.6450  -45.5000 H       274 ILE    0.0900
   4277 HD1       -59.2520  -20.2260  -44.7940 H       274 ILE    0.0900
   4278 HD2       -58.4550  -18.8420  -43.9550 H       274 ILE    0.5100
   4279 HD3       -57.5000  -19.8980  -45.0830 H       274 ILE   -0.5100
   4280 N         -62.0370  -15.1130  -46.0030 N.am    275 THR   -0.4700
   4281 CA        -63.2590  -14.3110  -45.8630 C.3     275 THR    0.3100
   4282 C         -63.4260  -13.4460  -47.1510 C.2     275 THR    0.0700
   4283 O         -64.4690  -13.5280  -47.8130 O.2     275 THR    0.0900
   4284 CB        -63.1440  -13.5410  -44.5060 C.3     275 THR    0.1400
   4285 CG2       -63.8700  -12.2290  -44.4600 C.3     275 THR    0.0900
   4286 OG1       -63.5940  -14.3840  -43.4380 O.3     275 THR   -0.6600
   4287 HN        -61.4110  -15.0020  -45.2390 H       275 THR    0.4300
   4288 HA        -64.1150  -14.9700  -45.8670 H       275 THR   -0.2700
   4289 HB        -62.0860  -13.2560  -44.3200 H       275 THR    0.0900
   4290 HG1       -64.5080  -14.6000  -43.6380 H       275 THR    0.0900
   4291 HG21      -64.9560  -12.3870  -44.6380 H       275 THR    0.0900
   4292 HG22      -63.4780  -11.5510  -45.2480 H       275 THR    0.5100
   4293 HG23      -63.7390  -11.7580  -43.4620 H       275 THR   -0.5100
   4294 N         -62.3620  -12.7220  -47.5630 N.am    276 PHE   -0.4700
   4295 CA        -62.3460  -11.8660  -48.7570 C.3     276 PHE    0.3100
   4296 C         -62.6140  -12.6510  -50.0190 C.2     276 PHE    0.0700
   4297 O         -63.4400  -12.2250  -50.8400 O.2     276 PHE    0.0900
   4298 CB        -61.0110  -11.1180  -48.8960 C.3     276 PHE   -0.1800
   4299 CG        -60.9140  -10.2810  -50.1490 C.ar    276 PHE    0.0900
   4300 CD1       -61.5170   -9.0250  -50.2160 C.ar    276 PHE    0.0900
   4301 CD2       -60.2280  -10.7460  -51.2640 C.ar    276 PHE    0.0000
   4302 CE1       -61.4410   -8.2560  -51.3790 C.ar    276 PHE   -0.1150
   4303 CE2       -60.1660   -9.9810  -52.4350 C.ar    276 PHE    0.1150
   4304 CZ        -60.7670   -8.7380  -52.4820 C.ar    276 PHE   -0.1150
   4305 HN        -61.5060  -12.7400  -47.0520 H       276 PHE    0.1150
   4306 HA        -63.1590  -11.1610  -48.6670 H       276 PHE   -0.1150
   4307 HB1       -60.1790  -11.8540  -48.9260 H       276 PHE    0.1150
   4308 HB2       -60.8820  -10.4320  -48.0310 H       276 PHE   -0.1150
   4309 HD1       -62.0490   -8.6420  -49.3580 H       276 PHE    0.1150
   4310 HD2       -59.7360  -11.7060  -51.2270 H       276 PHE   -0.1150
   4311 HE1       -61.9100   -7.2840  -51.4150 H       276 PHE    0.1150
   4312 HE2       -59.6490  -10.3630  -53.3030 H       276 PHE    0.5100
   4313 HZ        -60.7100   -8.1430  -53.3810 H       276 PHE   -0.5100
   4314 N         -61.9020  -13.7940  -50.1830 N.am    277 SER   -0.4700
   4315 CA        -62.0540  -14.6900  -51.3330 C.3     277 SER    0.3100
   4316 C         -63.5050  -15.1820  -51.4940 C.2     277 SER    0.0700
   4317 O         -63.9810  -15.3260  -52.6190 O.2     277 SER    0.0900
   4318 CB        -61.1080  -15.8820  -51.2080 C.3     277 SER    0.0500
   4319 OG        -59.7660  -15.4300  -51.1530 O.3     277 SER    0.0900
   4320 HN        -61.2240  -14.0810  -49.5110 H       277 SER    0.0900
   4321 HA        -61.8350  -14.1280  -52.2280 H       277 SER   -0.6600
   4322 HB1       -61.2270  -16.5500  -52.0870 H       277 SER    0.4300
   4323 HB2       -61.3360  -16.4480  -50.2800 H       277 SER    0.5100
   4324 HG1       -59.6660  -14.9980  -50.3020 H       277 SER   -0.5100
   4325 N         -64.2070  -15.4140  -50.3710 N.am    278 CYS   -0.4700
   4326 CA        -65.5860  -15.8890  -50.3440 C.3     278 CYS    0.3100
   4327 C         -66.5590  -14.7710  -50.6940 C.2     278 CYS    0.0700
   4328 O         -67.5410  -15.0380  -51.3830 O.2     278 CYS    0.0900
   4329 CB        -65.9150  -16.5040  -48.9880 C.3     278 CYS   -0.1100
   4330 SG        -65.0500  -18.0560  -48.6640 S.3     278 CYS    0.0900
   4331 HN        -63.7980  -15.2660  -49.4740 H       278 CYS    0.0900
   4332 HA        -65.7040  -16.6230  -51.1280 H       278 CYS   -0.2300
   4333 HB1       -67.0110  -16.6830  -48.9450 H       278 CYS    0.1600
   4334 HB2       -65.6510  -15.7680  -48.2000 H       278 CYS    0.5100
   4335 HG1       -66.1330  -18.8140  -48.7540 H       278 CYS   -0.5100
   4336 N         -66.3000  -13.5210  -50.2200 N.am    279 HSE   -0.4700
   4337 CA        -67.1440  -12.3760  -50.5630 C.3     279 HSE    0.3100
   4338 C         -66.9000  -12.0060  -52.0340 C.2     279 HSE    0.0700
   4339 O         -67.8060  -11.4940  -52.7020 O.2     279 HSE    0.0900
   4340 CB        -66.8870  -11.1620  -49.6360 C.3     279 HSE   -0.0800
   4341 CG        -67.3640  -11.3280  -48.2200 C.ar    279 HSE    0.0900
   4342 CD2       -66.6550  -11.3250  -47.0650 C.ar    279 HSE    0.0900
   4343 ND1       -68.7100  -11.4650  -47.9160 N.ar    279 HSE   -0.7000
   4344 CE1       -68.7730  -11.5800  -46.5980 C.ar    279 HSE    0.2200
   4345 NE2       -67.5610  -11.4950  -46.0420 N.ar    279 HSE    0.2500
   4346 HN        -65.5270  -13.3320  -49.6200 H       279 HSE    0.1300
   4347 HA        -68.1740  -12.6910  -50.4800 H       279 HSE   -0.3600
   4348 HB1       -67.4020  -10.2780  -50.0680 H       279 HSE    0.3200
   4349 HB2       -65.7940  -10.9710  -49.6080 H       279 HSE   -0.0500
   4350 HD2       -65.5880  -11.2150  -46.9110 H       279 HSE    0.0900
   4351 HE1       -69.6850  -11.7270  -46.0180 H       279 HSE    0.5100
   4352 HE2       -67.3380  -11.5450  -45.0680 H       279 HSE   -0.5100
   4353 N         -65.6740  -12.2950  -52.5420 N.am    280 PHE   -0.4700
   4354 CA        -65.2780  -12.0240  -53.9220 C.3     280 PHE    0.3100
   4355 C         -65.9980  -12.9620  -54.8730 C.2     280 PHE    0.0700
   4356 O         -66.4290  -12.5100  -55.9270 O.2     280 PHE    0.0900
   4357 CB        -63.7430  -12.0980  -54.1300 C.3     280 PHE   -0.1800
   4358 CG        -63.3280  -11.4200  -55.4120 C.ar    280 PHE    0.0900
   4359 CD1       -63.0720  -10.0520  -55.4410 C.ar    280 PHE    0.0900
   4360 CD2       -63.2820  -12.1280  -56.6150 C.ar    280 PHE    0.0000
   4361 CE1       -62.7500   -9.4080  -56.6440 C.ar    280 PHE   -0.1150
   4362 CE2       -62.9690  -11.4830  -57.8190 C.ar    280 PHE    0.1150
   4363 CZ        -62.7030  -10.1270  -57.8260 C.ar    280 PHE   -0.1150
   4364 HN        -64.9700  -12.7170  -51.9770 H       280 PHE    0.1150
   4365 HA        -65.6340  -11.0360  -54.1740 H       280 PHE   -0.1150
   4366 HB1       -63.4220  -13.1600  -54.1880 H       280 PHE    0.1150
   4367 HB2       -63.2240  -11.5880  -53.2910 H       280 PHE   -0.1150
   4368 HD1       -63.1210   -9.4800  -54.5270 H       280 PHE    0.1150
   4369 HD2       -63.4900  -13.1880  -56.6170 H       280 PHE   -0.1150
   4370 HE1       -62.5390   -8.3480  -56.6490 H       280 PHE    0.1150
   4371 HE2       -62.9350  -12.0450  -58.7400 H       280 PHE    0.5100
   4372 HZ        -62.4590   -9.6290  -58.7530 H       280 PHE   -0.5100
   4373 N         -66.1260  -14.2600  -54.5150 N.am    281 TYR   -0.4700
   4374 CA        -66.8540  -15.2500  -55.3190 C.3     281 TYR    0.3100
   4375 C         -68.3050  -14.7800  -55.4950 C.2     281 TYR    0.0700
   4376 O         -68.8220  -14.7630  -56.6090 O.2     281 TYR    0.0900
   4377 CB        -66.7920  -16.6390  -54.6460 C.3     281 TYR   -0.1800
   4378 CG        -67.6290  -17.7050  -55.3260 C.ar    281 TYR    0.0900
   4379 CD1       -68.9550  -17.9190  -54.9540 C.ar    281 TYR    0.0900
   4380 CD2       -67.0820  -18.5340  -56.3010 C.ar    281 TYR    0.0000
   4381 CE1       -69.7370  -18.8770  -55.5940 C.ar    281 TYR   -0.1150
   4382 CE2       -67.8470  -19.5160  -56.9280 C.ar    281 TYR    0.1150
   4383 CZ        -69.1760  -19.6850  -56.5710 C.ar    281 TYR   -0.1150
   4384 OH        -69.9480  -20.6500  -57.1810 O.3     281 TYR    0.1150
   4385 HN        -65.7240  -14.6080  -53.6720 H       281 TYR    0.1100
   4386 HA        -66.4020  -15.2870  -56.3000 H       281 TYR   -0.5400
   4387 HB1       -67.1590  -16.5540  -53.6020 H       281 TYR    0.4300
   4388 HB2       -65.7400  -16.9990  -54.6520 H       281 TYR   -0.1150
   4389 HD1       -69.3840  -17.3310  -54.1570 H       281 TYR    0.1150
   4390 HD2       -66.0450  -18.4130  -56.5780 H       281 TYR   -0.1150
   4391 HE1       -70.7780  -18.9900  -55.3300 H       281 TYR    0.1150
   4392 HE2       -67.4060  -20.1450  -57.6870 H       281 TYR    0.5100
   4393 HH        -69.4530  -20.9990  -57.9270 H       281 TYR   -0.5100
   4394 N         -68.9310  -14.3510  -54.3850 N.am    282 ASP   -0.4700
   4395 CA        -70.3050  -13.8670  -54.3080 C.3     282 ASP    0.3100
   4396 C         -70.5280  -12.6110  -55.1660 C.2     282 ASP    0.0700
   4397 O         -71.5350  -12.5320  -55.8690 O.2     282 ASP    0.0900
   4398 CB        -70.6870  -13.6140  -52.8390 C.3     282 ASP   -0.2800
   4399 CG        -71.1230  -14.8750  -52.1070 C.2     282 ASP    0.0900
   4400 OD1       -71.0020  -15.9800  -52.6910 O.co2   282 ASP    0.0900
   4401 OD2       -71.6340  -14.7520  -50.9770 O.co2   282 ASP    0.6200
   4402 HN        -68.4500  -14.3470  -53.5130 H       282 ASP   -0.7600
   4403 HA        -70.9510  -14.6130  -54.7450 H       282 ASP   -0.7600
   4404 HB1       -71.5240  -12.8850  -52.8070 H       282 ASP    0.5100
   4405 HB2       -69.8100  -13.1860  -52.3080 H       282 ASP   -0.5100
   4406 N         -69.5720  -11.6700  -55.1480 N.am    283 PHE   -0.4700
   4407 CA        -69.5910  -10.4370  -55.9320 C.3     283 PHE    0.3100
   4408 C         -69.5000  -10.7350  -57.4250 C.2     283 PHE    0.0700
   4409 O         -70.1820  -10.1050  -58.2430 O.2     283 PHE    0.0900
   4410 CB        -68.4110   -9.5390  -55.5070 C.3     283 PHE   -0.1800
   4411 CG        -67.9200   -8.5550  -56.5470 C.ar    283 PHE    0.0900
   4412 CD1       -68.6840   -7.4440  -56.8980 C.ar    283 PHE    0.0900
   4413 CD2       -66.6870   -8.7310  -57.1680 C.ar    283 PHE    0.0000
   4414 CE1       -68.2220   -6.5260  -57.8450 C.ar    283 PHE   -0.1150
   4415 CE2       -66.2190   -7.8070  -58.1040 C.ar    283 PHE    0.1150
   4416 CZ        -66.9860   -6.7070  -58.4330 C.ar    283 PHE   -0.1150
   4417 HN        -68.7670  -11.7790  -54.5720 H       283 PHE    0.1150
   4418 HA        -70.5320   -9.9360  -55.7560 H       283 PHE   -0.1150
   4419 HB1       -67.5470  -10.1870  -55.2480 H       283 PHE    0.1150
   4420 HB2       -68.7200   -8.9410  -54.6240 H       283 PHE   -0.1150
   4421 HD1       -69.6470   -7.2890  -56.4330 H       283 PHE    0.1150
   4422 HD2       -66.0850   -9.5940  -56.9230 H       283 PHE   -0.1150
   4423 HE1       -68.8310   -5.6770  -58.1160 H       283 PHE    0.1150
   4424 HE2       -65.2560   -7.9520  -58.5710 H       283 PHE    0.5100
   4425 HZ        -66.6210   -5.9890  -59.1510 H       283 PHE   -0.5100
   4426 N         -68.5990  -11.6680  -57.7650 N.am    284 PHE   -0.4700
   4427 CA        -68.3110  -12.1010  -59.1120 C.3     284 PHE    0.3100
   4428 C         -69.4910  -12.8510  -59.7320 C.2     284 PHE    0.0700
   4429 O         -69.6150  -12.8660  -60.9550 O.2     284 PHE    0.0900
   4430 CB        -67.0660  -13.0080  -59.0790 C.3     284 PHE   -0.1800
   4431 CG        -66.3980  -13.2350  -60.4080 C.ar    284 PHE    0.0900
   4432 CD1       -66.7560  -14.3150  -61.2080 C.ar    284 PHE    0.0900
   4433 CD2       -65.4100  -12.3720  -60.8660 C.ar    284 PHE    0.0000
   4434 CE1       -66.1360  -14.5300  -62.4420 C.ar    284 PHE   -0.1150
   4435 CE2       -64.7900  -12.5860  -62.1000 C.ar    284 PHE    0.1150
   4436 CZ        -65.1460  -13.6710  -62.8760 C.ar    284 PHE   -0.1150
   4437 HN        -68.0610  -12.1260  -57.0640 H       284 PHE    0.1150
   4438 HA        -68.1350  -11.2290  -59.7250 H       284 PHE   -0.1150
   4439 HB1       -67.3580  -14.0070  -58.6920 H       284 PHE    0.1150
   4440 HB2       -66.3050  -12.5490  -58.4130 H       284 PHE   -0.1150
   4441 HD1       -67.5210  -14.9980  -60.8710 H       284 PHE    0.1150
   4442 HD2       -65.1180  -11.5270  -60.2620 H       284 PHE   -0.1150
   4443 HE1       -66.4310  -15.3680  -63.0560 H       284 PHE    0.1150
   4444 HE2       -64.0300  -11.9020  -62.4460 H       284 PHE    0.5100
   4445 HZ        -64.6530  -13.8460  -63.8210 H       284 PHE   -0.5100
   4446 N         -70.3540  -13.4670  -58.9040 N.am    285 ASN   -0.4700
   4447 CA        -71.4300  -14.2890  -59.4200 C.3     285 ASN    0.3100
   4448 C         -72.8760  -13.8310  -59.1240 C.2     285 ASN    0.0700
   4449 O         -73.7810  -14.3770  -59.7660 O.2     285 ASN    0.0900
   4450 CB        -71.2660  -15.7000  -58.8630 C.3     285 ASN   -0.1800
   4451 CG        -70.0280  -16.4260  -59.3220 C.2     285 ASN    0.0900
   4452 ND2       -69.1370  -16.7420  -58.3940 N.am    285 ASN    0.0900
   4453 OD1       -69.8680  -16.7500  -60.4900 O.2     285 ASN    0.5500
   4454 HN        -70.2940  -13.3850  -57.9120 H       285 ASN   -0.5500
   4455 HA        -71.3750  -14.2930  -60.4980 H       285 ASN   -0.6200
   4456 HB1       -72.1470  -16.3010  -59.1690 H       285 ASN    0.3200
   4457 HB2       -71.2330  -15.6370  -57.7550 H       285 ASN    0.3000
   4458 HD21      -69.2260  -16.3720  -57.4700 H       285 ASN    0.5100
   4459 HD22      -68.3770  -17.3520  -58.6180 H       285 ASN   -0.5100
   4460 N         -73.1260  -12.8810  -58.1850 N.am    286 GLN   -0.4700
   4461 CA        -74.5160  -12.5590  -57.8340 C.3     286 GLN    0.3100
   4462 C         -75.3200  -11.8410  -58.9220 C.2     286 GLN    0.0700
   4463 O         -76.5320  -12.0510  -58.9640 O.2     286 GLN    0.0900
   4464 CB        -74.6350  -11.8050  -56.5200 C.3     286 GLN   -0.1800
   4465 CG        -76.0430  -11.9010  -55.9430 C.3     286 GLN    0.0900
   4466 CD        -76.1290  -11.3900  -54.5500 C.2     286 GLN    0.0900
   4467 NE2       -77.0710  -10.5000  -54.3120 N.am    286 GLN   -0.1800
   4468 OE1       -75.3580  -11.7790  -53.6770 O.2     286 GLN    0.0900
   4469 HN        -72.4080  -12.3780  -57.7100 H       286 GLN    0.0900
   4470 HA        -75.0570  -13.4910  -57.7710 H       286 GLN    0.5500
   4471 HB1       -74.3850  -10.7360  -56.6910 H       286 GLN   -0.5500
   4472 HB2       -73.9130  -12.2300  -55.7910 H       286 GLN   -0.6200
   4473 HG1       -76.3620  -12.9660  -55.9470 H       286 GLN    0.3200
   4474 HG2       -76.7350  -11.3110  -56.5780 H       286 GLN    0.3000
   4475 HE21      -77.4750   -9.9870  -55.0680 H       286 GLN    0.5100
   4476 HE22      -77.3810  -10.3390  -53.3760 H       286 GLN   -0.5100
   4477 N         -74.6940  -11.0620  -59.8360 N.am    287 ALA   -0.4700
   4478 CA        -75.4880  -10.4620  -60.9180 C.3     287 ALA    0.3100
   4479 C         -76.2360  -11.5740  -61.6870 C.2     287 ALA    0.0700
   4480 O         -77.4310  -11.4230  -61.9660 O.2     287 ALA    0.0900
   4481 CB        -74.6160   -9.6420  -61.8540 C.3     287 ALA   -0.2700
   4482 HN        -73.7160  -10.8700  -59.8200 H       287 ALA    0.0900
   4483 HA        -76.2420   -9.8340  -60.4670 H       287 ALA    0.0900
   4484 HB1       -73.8370  -10.2870  -62.3130 H       287 ALA    0.0900
   4485 HB2       -74.1150   -8.8280  -61.2890 H       287 ALA    0.5100
   4486 HB3       -75.2380   -9.2060  -62.6660 H       287 ALA   -0.5100
   4487 N         -75.5640  -12.7370  -61.9090 N.am    288 GLU   -0.4700
   4488 CA        -76.1580  -13.9090  -62.5480 C.3     288 GLU    0.3100
   4489 C         -77.2340  -14.5320  -61.6700 C.2     288 GLU    0.0700
   4490 O         -78.3530  -14.7400  -62.1530 O.2     288 GLU    0.0900
   4491 CB        -75.1070  -14.9590  -62.9260 C.3     288 GLU   -0.1800
   4492 CG        -74.7570  -14.9280  -64.4070 C.3     288 GLU    0.0900
   4493 CD        -75.9420  -14.9930  -65.3580 C.2     288 GLU    0.0900
   4494 OE1       -76.0260  -14.1110  -66.2420 O.co2   288 GLU   -0.2800
   4495 OE2       -76.8160  -15.8760  -65.1860 O.co2   288 GLU    0.0900
   4496 HN        -74.6090  -12.8400  -61.6370 H       288 GLU    0.0900
   4497 HA        -76.6770  -13.5700  -63.4320 H       288 GLU    0.6200
   4498 HB1       -75.5000  -15.9670  -62.6720 H       288 GLU   -0.7600
   4499 HB2       -74.1860  -14.7730  -62.3350 H       288 GLU   -0.7600
   4500 HG1       -74.0960  -15.7930  -64.6270 H       288 GLU    0.5100
   4501 HG2       -74.2070  -13.9850  -64.6150 H       288 GLU   -0.5100
   4502 N         -76.9230  -14.7860  -60.3760 N.am    289 TRP   -0.4700
   4503 CA        -77.8620  -15.3400  -59.4000 C.3     289 TRP    0.3100
   4504 C         -79.1330  -14.4920  -59.2910 C.2     289 TRP    0.0700
   4505 O         -80.2290  -15.0520  -59.2490 O.2     289 TRP    0.0900
   4506 CB        -77.2070  -15.4720  -58.0200 C.3     289 TRP   -0.1800
   4507 CG        -75.9940  -16.3570  -57.9810 C.ar    289 TRP    0.0900
   4508 CD1       -75.7020  -17.3940  -58.8190 C.ar    289 TRP    0.0900
   4509 CD2       -74.9400  -16.3130  -57.0130 C.ar    289 TRP   -0.0300
   4510 CE2       -74.0160  -17.3260  -57.3540 C.ar    289 TRP   -0.1500
   4511 CE3       -74.6800  -15.5100  -55.8880 C.ar    289 TRP    0.2200
   4512 NE1       -74.5080  -17.9680  -58.4660 N.ar    289 TRP   -0.5100
   4513 CZ2       -72.8640  -17.5740  -56.6000 C.ar    289 TRP    0.3700
   4514 CZ3       -73.5290  -15.7420  -55.1530 C.ar    289 TRP    0.2400
   4515 CH2       -72.6390  -16.7640  -55.5070 C.ar    289 TRP    0.1100
   4516 HN        -76.0090  -14.6020  -60.0230 H       289 TRP   -0.2500
   4517 HA        -78.1800  -16.3080  -59.7560 H       289 TRP    0.1700
   4518 HB1       -77.9570  -15.8860  -57.3150 H       289 TRP   -0.2000
   4519 HB2       -76.9030  -14.4600  -57.6780 H       289 TRP    0.1400
   4520 HD1       -76.3220  -17.7170  -59.6420 H       289 TRP   -0.2700
   4521 HE1       -74.0760  -18.7100  -58.9290 H       289 TRP    0.1600
   4522 HE3       -75.3550  -14.7210  -55.5890 H       289 TRP   -0.1400
   4523 HZ2       -72.1690  -18.3630  -56.8470 H       289 TRP    0.1400
   4524 HZ3       -73.3140  -15.1250  -54.2930 H       289 TRP    0.5100
   4525 HH2       -71.7540  -16.9210  -54.9090 H       289 TRP   -0.5100
   4526 N         -78.9950  -13.1480  -59.2740 N.am    290 GLU   -0.4700
   4527 CA        -80.1240  -12.2190  -59.2260 C.3     290 GLU    0.3100
   4528 C         -81.0200  -12.3710  -60.4730 C.2     290 GLU    0.0700
   4529 O         -82.2400  -12.4190  -60.3330 O.2     290 GLU    0.0900
   4530 CB        -79.6170  -10.7880  -59.0950 C.3     290 GLU   -0.1800
   4531 CG        -79.2590  -10.4190  -57.6700 C.3     290 GLU    0.0900
   4532 CD        -78.5170   -9.1060  -57.5330 C.2     290 GLU    0.0900
   4533 OE1       -78.7570   -8.1850  -58.3490 O.co2   290 GLU   -0.2800
   4534 OE2       -77.7060   -8.9900  -56.5850 O.co2   290 GLU    0.0900
   4535 HN        -78.0950  -12.7220  -59.2940 H       290 GLU    0.0900
   4536 HA        -80.7410  -12.4820  -58.3800 H       290 GLU    0.6200
   4537 HB1       -80.4060  -10.0950  -59.4550 H       290 GLU   -0.7600
   4538 HB2       -78.7150  -10.6680  -59.7310 H       290 GLU   -0.7600
   4539 HG1       -78.6190  -11.2230  -57.2470 H       290 GLU    0.5100
   4540 HG2       -80.1960  -10.3500  -57.0770 H       290 GLU   -0.5100
   4541 N         -80.4040  -12.4960  -61.6780 N.am    291 ARG   -0.4700
   4542 CA        -81.0880  -12.7220  -62.9500 C.3     291 ARG    0.3100
   4543 C         -81.8040  -14.0730  -62.9530 C.2     291 ARG    0.0700
   4544 O         -82.9270  -14.1400  -63.4410 O.2     291 ARG    0.0900
   4545 CB        -80.0910  -12.6640  -64.1100 C.3     291 ARG   -0.1800
   4546 CG        -80.6970  -12.2070  -65.4400 C.3     291 ARG    0.0900
   4547 CD        -79.6470  -11.6550  -66.4030 C.3     291 ARG    0.0900
   4548 NE        -78.9820  -10.4490  -65.8760 N.pl3   291 ARG   -0.1800
   4549 CZ        -77.7490  -10.4240  -65.3730 C.cat   291 ARG    0.0900
   4550 NH1       -77.0120  -11.5270  -65.3340 N.pl3   291 ARG    0.0900
   4551 NH2       -77.2420   -9.2900  -64.9050 N.pl3   291 ARG    0.2000
   4552 HN        -79.4120  -12.4360  -61.7470 H       291 ARG    0.0900
   4553 HA        -81.8440  -11.9610  -63.0640 H       291 ARG    0.0900
   4554 HB1       -79.6590  -13.6770  -64.2520 H       291 ARG   -0.7000
   4555 HB2       -79.2760  -11.9620  -63.8370 H       291 ARG    0.4400
   4556 HG1       -81.4510  -11.4160  -65.2370 H       291 ARG    0.6400
   4557 HG2       -81.2040  -13.0720  -65.9190 H       291 ARG   -0.8000
   4558 HD1       -80.1310  -11.3780  -67.3640 H       291 ARG    0.4600
   4559 HD2       -78.8610  -12.4210  -66.5780 H       291 ARG    0.4600
   4560 HE        -79.4930   -9.5910  -65.8980 H       291 ARG   -0.8000
   4561 HH11      -77.3810  -12.3870  -65.6850 H       291 ARG    0.4600
   4562 HH12      -76.0880  -11.4970  -64.9550 H       291 ARG    0.4600
   4563 HH21      -77.7870   -8.4520  -64.9290 H       291 ARG    0.5100
   4564 HH22      -76.3160   -9.2740  -64.5290 H       291 ARG   -0.5100
   4565 N         -81.1630  -15.1430  -62.4140 N.am    292 SER   -0.4700
   4566 CA        -81.7440  -16.4830  -62.3210 C.3     292 SER    0.3100
   4567 C         -82.9300  -16.5100  -61.3560 C.2     292 SER    0.0700
   4568 O         -83.9460  -17.1560  -61.6480 O.2     292 SER    0.0900
   4569 CB        -80.7010  -17.5100  -61.9030 C.3     292 SER    0.0500
   4570 OG        -79.8180  -17.7300  -62.9880 O.3     292 SER    0.0900
   4571 HN        -80.2400  -15.0580  -62.0500 H       292 SER    0.0900
   4572 HA        -82.1510  -16.7370  -63.2880 H       292 SER   -0.6600
   4573 HB1       -81.1940  -18.4690  -61.6350 H       292 SER    0.4300
   4574 HB2       -80.1230  -17.1350  -61.0310 H       292 SER    0.5100
   4575 HG1       -79.1980  -16.9970  -62.9760 H       292 SER   -0.5100
   4576 N         -82.8150  -15.7810  -60.2330 N.am    293 PHE   -0.4700
   4577 CA        -83.8680  -15.6280  -59.2270 C.3     293 PHE    0.3100
   4578 C         -85.0990  -14.9500  -59.8590 C.2     293 PHE    0.0700
   4579 O         -86.1880  -15.5090  -59.8060 O.2     293 PHE    0.0900
   4580 CB        -83.3280  -14.8090  -58.0460 C.3     293 PHE   -0.1800
   4581 CG        -84.2310  -14.6740  -56.8530 C.ar    293 PHE    0.0900
   4582 CD1       -84.0410  -15.4660  -55.7260 C.ar    293 PHE    0.0900
   4583 CD2       -85.2030  -13.6800  -56.8060 C.ar    293 PHE    0.0000
   4584 CE1       -84.8470  -15.3110  -54.5970 C.ar    293 PHE   -0.1150
   4585 CE2       -86.0160  -13.5290  -55.6820 C.ar    293 PHE    0.1150
   4586 CZ        -85.8380  -14.3490  -54.5850 C.ar    293 PHE   -0.1150
   4587 HN        -81.9710  -15.2910  -60.0300 H       293 PHE    0.1150
   4588 HA        -84.1720  -16.6120  -58.9000 H       293 PHE   -0.1150
   4589 HB1       -83.1160  -13.7770  -58.3990 H       293 PHE    0.1150
   4590 HB2       -82.3940  -15.2880  -57.6820 H       293 PHE   -0.1150
   4591 HD1       -83.2600  -16.2110  -55.7250 H       293 PHE    0.1150
   4592 HD2       -85.3300  -13.0170  -57.6500 H       293 PHE   -0.1150
   4593 HE1       -84.6960  -15.9430  -53.7330 H       293 PHE    0.1150
   4594 HE2       -86.7840  -12.7690  -55.6690 H       293 PHE    0.5100
   4595 HZ        -86.4740  -14.2380  -53.7190 H       293 PHE   -0.5100
   4596 N         -84.9070  -13.7870  -60.5110 N.am    294 ARG   -0.4700
   4597 CA        -85.9690  -13.0300  -61.1700 C.3     294 ARG    0.3100
   4598 C         -86.6730  -13.8610  -62.2550 C.2     294 ARG    0.0700
   4599 O         -87.9020  -13.9620  -62.2230 O.2     294 ARG    0.0900
   4600 CB        -85.4180  -11.7250  -61.7720 C.3     294 ARG   -0.1800
   4601 CG        -86.5060  -10.7450  -62.2120 C.3     294 ARG    0.0900
   4602 CD        -85.9220   -9.5190  -62.8780 C.3     294 ARG    0.0900
   4603 NE        -86.9560   -8.7190  -63.5390 N.pl3   294 ARG   -0.1800
   4604 CZ        -87.2710   -8.7970  -64.8290 C.cat   294 ARG    0.0900
   4605 NH1       -86.6300   -9.6430  -65.6290 N.pl3   294 ARG    0.0900
   4606 NH2       -88.2280   -8.0320  -65.3310 N.pl3   294 ARG    0.2000
   4607 HN        -83.9990  -13.3800  -60.5750 H       294 ARG    0.0900
   4608 HA        -86.7290  -12.8100  -60.4340 H       294 ARG    0.0900
   4609 HB1       -84.7940  -11.9790  -62.6550 H       294 ARG   -0.7000
   4610 HB2       -84.7800  -11.2270  -61.0110 H       294 ARG    0.4400
   4611 HG1       -87.0910  -10.4290  -61.3220 H       294 ARG    0.6400
   4612 HG2       -87.1870  -11.2560  -62.9260 H       294 ARG   -0.8000
   4613 HD1       -85.1850   -9.8270  -63.6510 H       294 ARG    0.4600
   4614 HD2       -85.4300   -8.8770  -62.1170 H       294 ARG    0.4600
   4615 HE        -87.4640   -8.0660  -62.9780 H       294 ARG   -0.8000
   4616 HH11      -85.9050  -10.2260  -65.2610 H       294 ARG    0.4600
   4617 HH12      -86.8710   -9.6960  -66.5970 H       294 ARG    0.4600
   4618 HH21      -88.3610   -7.9820  -66.3200 H       294 ARG    0.5100
   4619 HH22      -88.8180   -7.5030  -64.7190 H       294 ARG   -0.5100
   4620 N         -85.8960  -14.4690  -63.1840 N.am    295 ASP   -0.4700
   4621 CA        -86.4020  -15.2950  -64.2860 C.3     295 ASP    0.3100
   4622 C         -87.2230  -16.4770  -63.7770 C.2     295 ASP    0.0700
   4623 O         -88.2660  -16.7690  -64.3620 O.2     295 ASP    0.0900
   4624 CB        -85.2600  -15.8070  -65.1780 C.3     295 ASP   -0.2800
   4625 CG        -84.5110  -14.7430  -65.9620 C.2     295 ASP    0.0900
   4626 OD1       -84.9060  -13.5530  -65.8830 O.co2   295 ASP    0.0900
   4627 OD2       -83.4890  -15.0930  -66.6050 O.co2   295 ASP    0.6200
   4628 HN        -84.9040  -14.3770  -63.1560 H       295 ASP   -0.7600
   4629 HA        -87.0830  -14.6900  -64.8660 H       295 ASP   -0.7600
   4630 HB1       -85.6850  -16.5280  -65.9070 H       295 ASP    0.5100
   4631 HB2       -84.5240  -16.3310  -64.5320 H       295 ASP   -0.5100
   4632 N         -86.7700  -17.1400  -62.6900 N.am    296 TYR   -0.4700
   4633 CA        -87.4770  -18.2620  -62.0800 C.3     296 TYR    0.3100
   4634 C         -88.8080  -17.7880  -61.4950 C.2     296 TYR    0.0700
   4635 O         -89.8420  -18.3540  -61.8350 O.2     296 TYR    0.0900
   4636 CB        -86.6070  -18.9370  -60.9980 C.3     296 TYR   -0.1800
   4637 CG        -87.3240  -19.9650  -60.1410 C.ar    296 TYR    0.0900
   4638 CD1       -87.6880  -21.2060  -60.6620 C.ar    296 TYR    0.0900
   4639 CD2       -87.5770  -19.7230  -58.7930 C.ar    296 TYR    0.0000
   4640 CE1       -88.3280  -22.1620  -59.8730 C.ar    296 TYR   -0.1150
   4641 CE2       -88.2150  -20.6720  -57.9950 C.ar    296 TYR    0.1150
   4642 CZ        -88.5870  -21.8900  -58.5390 C.ar    296 TYR   -0.1150
   4643 OH        -89.2150  -22.8270  -57.7500 O.3     296 TYR    0.1150
   4644 HN        -85.9130  -16.8860  -62.2490 H       296 TYR    0.1100
   4645 HA        -87.7200  -18.9680  -62.8600 H       296 TYR   -0.5400
   4646 HB1       -86.2200  -18.1560  -60.3090 H       296 TYR    0.4300
   4647 HB2       -85.7620  -19.4630  -61.4930 H       296 TYR   -0.1150
   4648 HD1       -87.4710  -21.4310  -61.6960 H       296 TYR    0.1150
   4649 HD2       -87.2730  -18.7820  -58.3580 H       296 TYR   -0.1150
   4650 HE1       -88.6190  -23.1100  -60.3000 H       296 TYR    0.1150
   4651 HE2       -88.4170  -20.4570  -56.9560 H       296 TYR    0.5100
   4652 HH        -89.5340  -23.5300  -58.3210 H       296 TYR   -0.5100
   4653 N         -88.7820  -16.7260  -60.6550 N.am    297 VAL   -0.4700
   4654 CA        -89.9550  -16.1540  -59.9790 C.3     297 VAL    0.3100
   4655 C         -91.0450  -15.7350  -61.0040 C.2     297 VAL    0.0700
   4656 O         -92.2060  -16.1270  -60.8540 O.2     297 VAL    0.0900
   4657 CB        -89.5520  -14.9780  -59.0450 C.3     297 VAL   -0.0900
   4658 CG1       -90.7680  -14.2170  -58.5420 C.3     297 VAL    0.0900
   4659 CG2       -88.7180  -15.4670  -57.8660 C.3     297 VAL   -0.2700
   4660 HN        -87.9240  -16.2660  -60.4480 H       297 VAL    0.0900
   4661 HA        -90.4250  -16.9400  -59.4070 H       297 VAL    0.0900
   4662 HB        -88.8920  -14.2800  -59.6040 H       297 VAL    0.0900
   4663 HG11      -91.5180  -14.9250  -58.1290 H       297 VAL   -0.2700
   4664 HG12      -91.2350  -13.6550  -59.3780 H       297 VAL    0.0900
   4665 HG13      -90.4680  -13.5110  -57.7380 H       297 VAL    0.0900
   4666 HG21      -88.2750  -16.4590  -58.0980 H       297 VAL    0.0900
   4667 HG22      -89.3590  -15.5680  -56.9640 H       297 VAL    0.5100
   4668 HG23      -87.8940  -14.7510  -57.6620 H       297 VAL   -0.5100
   4669 N         -90.6670  -14.9580  -62.0360 N.am    298 LEU   -0.4700
   4670 CA        -91.5870  -14.4770  -63.0710 C.3     298 LEU    0.3100
   4671 C         -92.1390  -15.6110  -63.9320 C.2     298 LEU    0.0700
   4672 O         -93.2810  -15.5140  -64.3890 O.2     298 LEU    0.0900
   4673 CB        -90.9230  -13.4200  -63.9770 C.3     298 LEU   -0.1800
   4674 CG        -90.5580  -12.0760  -63.3390 C.3     298 LEU    0.0900
   4675 CD1       -89.9560  -11.1480  -64.3630 C.3     298 LEU    0.0900
   4676 CD2       -91.7570  -11.4110  -62.6850 C.3     298 LEU   -0.0900
   4677 HN        -89.7190  -14.6710  -62.1460 H       298 LEU    0.0900
   4678 HA        -92.4470  -14.0510  -62.5740 H       298 LEU   -0.2700
   4679 HB1       -91.6170  -13.2140  -64.8180 H       298 LEU    0.0900
   4680 HB2       -89.9890  -13.8650  -64.3810 H       298 LEU    0.0900
   4681 HG        -89.8260  -12.2450  -62.5210 H       298 LEU    0.0900
   4682 HD11      -90.6810  -10.9650  -65.1850 H       298 LEU   -0.2700
   4683 HD12      -89.0390  -11.6040  -64.7950 H       298 LEU    0.0900
   4684 HD13      -89.7030  -10.1760  -63.8910 H       298 LEU    0.0900
   4685 HD21      -92.1700  -12.0650  -61.8870 H       298 LEU    0.0900
   4686 HD22      -92.5510  -11.2320  -63.4420 H       298 LEU    0.5100
   4687 HD23      -91.4510  -10.4450  -62.2280 H       298 LEU   -0.5100
   4688 N         -91.3340  -16.6720  -64.1690 N.am    299 CYS   -0.4700
   4689 CA        -91.7400  -17.8340  -64.9560 C.3     299 CYS    0.3100
   4690 C         -92.9200  -18.5490  -64.2940 C.2     299 CYS    0.0700
   4691 O         -93.8800  -18.9080  -64.9800 O.2     299 CYS    0.0900
   4692 CB        -90.5700  -18.7870  -65.1760 C.3     299 CYS   -0.1000
   4693 SG        -91.0470  -20.3870  -65.8640 S.3     299 CYS    0.0900
   4694 HN        -90.4070  -16.7070  -63.8070 H       299 CYS    0.0900
   4695 HA        -92.1140  -17.4780  -65.9050 H       299 CYS   -0.0800
   4696 HB1       -90.0660  -18.9500  -64.2000 H       299 CYS    0.5100
   4697 HB2       -89.8490  -18.2990  -65.8670 H       299 CYS   -0.5100
   4698 N         -92.8560  -18.7230  -62.9580 N.am    300 GLN   -0.4700
   4699 CA        -93.9010  -19.3380  -62.1340 C.3     300 GLN    0.3100
   4700 C         -95.1870  -18.4890  -62.1450 C.2     300 GLN    0.0700
   4701 O         -96.2770  -19.0330  -61.9540 O.2     300 GLN    0.0900
   4702 CB        -93.4070  -19.5420  -60.6940 C.3     300 GLN   -0.1800
   4703 CG        -92.2050  -20.4830  -60.5620 C.3     300 GLN    0.0900
   4704 CD        -92.5590  -21.9410  -60.6810 C.2     300 GLN    0.0900
   4705 NE2       -93.2670  -22.4900  -59.7090 N.am    300 GLN   -0.1800
   4706 OE1       -92.0720  -22.4990  -61.4200 O.2     300 GLN    0.0900
   4707 HN        -92.0530  -18.4250  -62.4490 H       300 GLN    0.0900
   4708 HA        -94.1620  -20.2870  -62.5780 H       300 GLN    0.5500
   4709 HB1       -94.2430  -19.9570  -60.0930 H       300 GLN   -0.5500
   4710 HB2       -93.1230  -18.5520  -60.2780 H       300 GLN   -0.6200
   4711 HG1       -91.7320  -20.3210  -59.5710 H       300 GLN    0.3200
   4712 HG2       -91.4720  -20.2380  -61.3600 H       300 GLN    0.3000
   4713 HE21      -93.6790  -21.9130  -59.0030 H       300 GLN    0.5100
   4714 HE22      -93.3920  -23.4810  -59.6800 H       300 GLN   -0.5100
   4715 N         -95.0600  -17.1670  -62.4030 N.am    301 ALA   -0.4700
   4716 CA        -96.1940  -16.2470  -62.5210 C.3     301 ALA    0.3100
   4717 C         -96.8340  -16.3700  -63.9240 C.2     301 ALA    0.0700
   4718 O         -98.0460  -16.5720  -64.0310 O.2     301 ALA    0.0900
   4719 CB        -95.7460  -14.8110  -62.2440 C.3     301 ALA   -0.2700
   4720 HN        -94.1630  -16.7500  -62.5270 H       301 ALA    0.0900
   4721 HA        -96.9470  -16.5500  -61.8080 H       301 ALA    0.0900
   4722 HB1       -94.9650  -14.5080  -62.9740 H       301 ALA    0.0900
   4723 HB2       -95.3220  -14.7380  -61.2200 H       301 ALA    0.5100
   4724 HB3       -96.6100  -14.1200  -62.3420 H       301 ALA   -0.5100
   4725 N         -96.0120  -16.2880  -64.9860 N.am    302 ASN   -0.4700
   4726 CA        -96.4560  -16.4880  -66.3460 C.3     302 ASN    0.3100
   4727 CAT       -94.6850  -19.0990  -68.4840 C.3     302 ASN    0.0700
   4728 C         -95.3660  -17.1680  -67.1680 C.2     302 ASN    0.0900
   4729 O         -94.2580  -16.6560  -67.3220 O.2     302 ASN   -0.1800
   4730 CB        -96.9680  -15.1710  -67.0120 C.3     302 ASN    0.0900
   4731 CG        -96.1550  -13.9070  -66.7040 C.2     302 ASN    0.0900
   4732 ND2       -94.8090  -13.9660  -66.7900 N.am    302 ASN    0.5500
   4733 OD1       -96.7260  -12.8680  -66.3700 O.2     302 ASN   -0.5500
   4734 NT        -95.6700  -18.3500  -67.7390 N.pl3   302 ASN   -0.6200
   4735 HN        -95.0430  -16.0800  -64.8780 H       302 ASN    0.3200
   4736 HNT       -96.5780  -18.7550  -67.6730 H       302 ASN    0.3000
   4737 HA        -97.2480  -17.2210  -66.3240 H       302 ASN    0.5100
   4738 HB1       -98.0100  -14.9940  -66.6710 H       302 ASN   -0.5100
   4739 HB2       -96.9630  -15.3150  -68.1120 H       302 ASN   -0.4700
   4740 HD21      -94.3620  -14.8220  -67.0510 H       302 ASN    0.3100
   4741 HD22      -94.2600  -13.1550  -66.5940 H       302 ASN   -0.1100
   4742 HT1       -93.8300  -19.3500  -67.8210 H       302 ASN    0.0900
   4743 HT2       -94.3150  -18.4900  -69.3350 H       302 ASN    0.0900
   4744 HT3       -95.1380  -20.0410  -68.8610 H       302 ASN    0.0900
   4745 N         -90.4310  -22.7540  -64.0630 N.am    303 CYS   -0.2700
   4746 CA        -89.1840  -23.1070  -64.7360 C.3     303 CYS    0.0900
   4747 CAY       -92.5060  -23.3350  -63.0090 C.3     303 CYS    0.0900
   4748 C         -88.2510  -23.8570  -63.7900 C.2     303 CYS    0.0900
   4749 O         -88.6920  -24.4900  -62.8280 O.2     303 CYS    0.5100
   4750 CB        -88.5000  -21.8590  -65.2970 C.3     303 CYS   -0.5100
   4751 SG        -89.3500  -21.1080  -66.7070 S.3     303 CYS   -0.4700
   4752 CY        -91.2200  -23.7200  -63.5590 C.2     303 CYS    0.3100
   4753 OY        -90.9370  -24.9130  -63.6360 O.2     303 CYS    0.0700
   4754 HN        -90.6540  -21.7840  -64.0020 H       303 CYS    0.0900
   4755 HA        -89.4190  -23.7960  -65.5340 H       303 CYS   -0.1000
   4756 HB1       -87.4720  -22.1400  -65.6090 H       303 CYS    0.0900
   4757 HB2       -88.4280  -21.1090  -64.4820 H       303 CYS    0.0900
   4758 HY1       -92.6650  -23.8560  -62.0410 H       303 CYS   -0.0800
   4759 HY2       -93.3160  -23.6240  -63.7120 H       303 CYS    0.5100
   4760 HY3       -92.5260  -22.2380  -62.8360 H       303 CYS   -0.5100
   4761 N         -86.9400  -23.8570  -64.1310 N.am    304 GLU   -0.4700
   4762 CA        -85.7790  -24.3220  -63.4210 C.3     304 GLU    0.3100
   4763 C         -85.0170  -23.1190  -62.8730 C.2     304 GLU    0.0700
   4764 O         -85.2140  -21.9700  -63.2700 O.2     304 GLU    0.0900
   4765 CB        -84.8450  -25.0850  -64.4170 C.3     304 GLU   -0.1800
   4766 CG        -83.8710  -24.2530  -65.3240 C.3     304 GLU    0.0900
   4767 CD        -84.5070  -23.3130  -66.3570 C.2     304 GLU    0.0900
   4768 OE1       -83.7460  -22.5100  -66.9650 O.co2   304 GLU   -0.2800
   4769 OE2       -85.7440  -23.3810  -66.5590 O.co2   304 GLU    0.0900
   4770 HN        -86.6970  -23.4780  -65.0150 H       304 GLU    0.0900
   4771 HA        -86.1050  -24.9760  -62.6260 H       304 GLU    0.6200
   4772 HB1       -85.4970  -25.6760  -65.0920 H       304 GLU   -0.7600
   4773 HB2       -84.2220  -25.7780  -63.8160 H       304 GLU   -0.7600
   4774 HG1       -83.2290  -24.9680  -65.8780 H       304 GLU    0.5100
   4775 HG2       -83.2360  -23.6310  -64.6580 H       304 GLU   -0.5100
   4776 N         -84.0990  -23.3540  -61.9120 N.am    305 ILE   -0.4700
   4777 CA        -83.1330  -22.3530  -61.4540 C.3     305 ILE    0.3100
   4778 C         -81.8340  -22.6230  -62.2400 C.2     305 ILE    0.0700
   4779 O         -81.2860  -23.7260  -62.1490 O.2     305 ILE    0.0900
   4780 CB        -82.9650  -22.4110  -59.9050 C.3     305 ILE   -0.0900
   4781 CG1       -84.3110  -22.1740  -59.1800 C.3     305 ILE    0.0900
   4782 CG2       -81.9130  -21.4120  -59.4210 C.3     305 ILE   -0.2700
   4783 CD        -84.3990  -22.7880  -57.7580 C.3     305 ILE    0.0900
   4784 HN        -84.0370  -24.2410  -61.4620 H       305 ILE    0.0900
   4785 HA        -83.4930  -21.3810  -61.7550 H       305 ILE    0.0900
   4786 HB        -82.6570  -23.4370  -59.6110 H       305 ILE   -0.1800
   4787 HG11      -85.1220  -22.6120  -59.7980 H       305 ILE    0.0900
   4788 HG12      -84.4730  -21.0790  -59.0960 H       305 ILE    0.0900
   4789 HG21      -82.2110  -20.3790  -59.6990 H       305 ILE   -0.2700
   4790 HG22      -80.9320  -21.6370  -59.8920 H       305 ILE    0.0900
   4791 HG23      -81.8180  -21.4690  -58.3160 H       305 ILE    0.0900
   4792 HD1       -83.6100  -22.3550  -57.1050 H       305 ILE    0.0900
   4793 HD2       -84.2510  -23.8880  -57.8110 H       305 ILE    0.5100
   4794 HD3       -85.3910  -22.5650  -57.3090 H       305 ILE   -0.5100
   4795 N         -81.4010  -21.6540  -63.0790 N.am    306 LYS   -0.4700
   4796 CA        -80.2090  -21.7640  -63.9330 C.3     306 LYS    0.3100
   4797 C         -78.9180  -21.9360  -63.1010 C.2     306 LYS    0.0700
   4798 O         -78.0890  -22.8080  -63.3790 O.2     306 LYS    0.0900
   4799 CB        -80.0940  -20.5330  -64.8480 C.3     306 LYS   -0.1800
   4800 CG        -80.6410  -20.7680  -66.2460 C.3     306 LYS    0.0900
   4801 CD        -81.1240  -19.4850  -66.9170 C.3     306 LYS    0.0900
   4802 CE        -82.6260  -19.3200  -66.8420 C.3     306 LYS   -0.1800
   4803 NZ        -83.2070  -18.9020  -68.1470 N.4     306 LYS    0.0900
   4804 HN        -81.8910  -20.7880  -63.1560 H       306 LYS    0.0900
   4805 HA        -80.3000  -22.6650  -64.5220 H       306 LYS   -0.1800
   4806 HB1       -79.0220  -20.2510  -64.9300 H       306 LYS    0.0900
   4807 HB2       -80.6520  -19.6930  -64.3850 H       306 LYS    0.0900
   4808 HG1       -81.4920  -21.4790  -66.1810 H       306 LYS    0.2100
   4809 HG2       -79.8430  -21.2200  -66.8710 H       306 LYS    0.0500
   4810 HD1       -80.8190  -19.5020  -67.9850 H       306 LYS    0.0500
   4811 HD2       -80.6420  -18.6160  -66.4200 H       306 LYS   -0.3000
   4812 HE1       -82.8800  -18.5400  -66.0940 H       306 LYS    0.3300
   4813 HE2       -83.0950  -20.2870  -66.5590 H       306 LYS    0.3300
   4814 HZ1       -82.8560  -19.5260  -68.9010 H       306 LYS    0.3300
   4815 HZ2       -82.9280  -17.9210  -68.3520 H       306 LYS    0.5100
   4816 HZ3       -84.2440  -18.9640  -68.1010 H       306 LYS   -0.5100
   4817 N         -78.7710  -21.0980  -62.0820 N.am    307 ASN   -0.4700
   4818 CA        -77.6530  -21.0680  -61.1510 C.3     307 ASN    0.3100
   4819 C         -78.1550  -20.4680  -59.8690 C.2     307 ASN    0.0700
   4820 O         -79.2090  -19.8390  -59.8650 O.2     307 ASN    0.0900
   4821 CB        -76.4540  -20.2710  -61.7140 C.3     307 ASN   -0.1800
   4822 CG        -76.8500  -18.9820  -62.3900 C.2     307 ASN    0.0900
   4823 ND2       -76.9540  -18.9180  -63.6310 N.am    307 ASN    0.0900
   4824 OD1       -77.1330  -17.9610  -61.6210 O.2     307 ASN    0.5500
   4825 HN        -79.4670  -20.4090  -61.9010 H       307 ASN   -0.5500
   4826 HA        -77.3590  -22.0890  -60.9570 H       307 ASN   -0.6200
   4827 HB1       -75.9220  -20.9040  -62.4550 H       307 ASN    0.3200
   4828 HB2       -75.7630  -20.0280  -60.8790 H       307 ASN    0.3000
   4829 HD21      -77.2170  -18.0580  -64.0670 H       307 ASN    0.5100
   4830 HD22      -76.7740  -19.7280  -64.1890 H       307 ASN   -0.5100
   4831 N         -77.4110  -20.6540  -58.7850 N.am    308 ARG   -0.4700
   4832 CA        -77.7720  -20.1370  -57.4720 C.3     308 ARG    0.3100
   4833 C         -76.5070  -19.9900  -56.6140 C.2     308 ARG    0.0700
   4834 O         -75.4880  -20.5880  -56.9680 O.2     308 ARG    0.0900
   4835 CB        -78.8000  -21.0820  -56.7970 C.3     308 ARG   -0.1800
   4836 CG        -78.2620  -22.4660  -56.5130 C.3     308 ARG    0.0900
   4837 CD        -79.1390  -23.2560  -55.5890 C.3     308 ARG    0.0900
   4838 NE        -78.4030  -24.4080  -55.0660 N.pl3   308 ARG   -0.1800
   4839 CZ        -78.8890  -25.2660  -54.1780 C.cat   308 ARG    0.0900
   4840 NH1       -80.1220  -25.1220  -53.7130 N.pl3   308 ARG    0.0900
   4841 NH2       -78.1470  -26.2780  -53.7560 N.pl3   308 ARG    0.2000
   4842 HN        -76.5570  -21.1660  -58.8230 H       308 ARG    0.0900
   4843 HA        -78.1920  -19.1500  -57.6010 H       308 ARG    0.0900
   4844 HB1       -79.6830  -21.1780  -57.4660 H       308 ARG   -0.7000
   4845 HB2       -79.1230  -20.6260  -55.8390 H       308 ARG    0.4400
   4846 HG1       -77.2550  -22.3680  -56.0530 H       308 ARG    0.6400
   4847 HG2       -78.1670  -23.0160  -57.4730 H       308 ARG   -0.8000
   4848 HD1       -80.0300  -23.6320  -56.1350 H       308 ARG    0.4600
   4849 HD2       -79.4560  -22.6270  -54.7290 H       308 ARG    0.4600
   4850 HE        -77.4730  -24.5580  -55.3990 H       308 ARG   -0.8000
   4851 HH11      -80.6910  -24.3630  -54.0310 H       308 ARG    0.4600
   4852 HH12      -80.4840  -25.7710  -53.0440 H       308 ARG    0.4600
   4853 HH21      -77.2180  -26.3970  -54.1070 H       308 ARG    0.5100
   4854 HH22      -78.5160  -26.9230  -53.0870 H       308 ARG   -0.5100
   4855 N         -76.5490  -19.2470  -55.4710 N.am    309 PRO   -0.2900
   4856 CA        -75.3660  -19.1500  -54.5940 C.3     309 PRO    0.0000
   4857 C         -74.8570  -20.4880  -54.0590 C.2     309 PRO    0.0900
   4858 O         -75.6200  -21.4510  -53.9360 O.2     309 PRO    0.0900
   4859 CB        -75.8710  -18.3030  -53.4350 C.3     309 PRO    0.0200
   4860 CG        -76.9890  -17.5050  -54.0180 C.3     309 PRO    0.0900
   4861 CD        -77.6700  -18.4550  -54.9260 C.3     309 PRO   -0.1800
   4862 HA        -74.5300  -18.7300  -55.1310 H       309 PRO    0.0900
   4863 HB1       -75.0680  -17.6390  -53.0510 H       309 PRO    0.0900
   4864 HB2       -76.2340  -18.9450  -52.6040 H       309 PRO   -0.1800
   4865 HG1       -77.6800  -17.1490  -53.2230 H       309 PRO    0.0900
   4866 HG2       -76.6020  -16.6270  -54.5770 H       309 PRO    0.0900
   4867 HD1       -78.3750  -19.1130  -54.3770 H       309 PRO    0.5100
   4868 HD2       -78.2020  -17.9280  -55.7450 H       309 PRO   -0.5100
   4869 N         -73.5550  -20.5420  -53.7410 N.am    310 SER   -0.4700
   4870 CA        -72.9170  -21.7290  -53.1780 C.3     310 SER    0.3100
   4871 C         -72.9290  -21.6300  -51.6540 C.2     310 SER    0.0700
   4872 O         -72.4040  -20.6610  -51.1040 O.2     310 SER    0.0900
   4873 CB        -71.4910  -21.8740  -53.7080 C.3     310 SER    0.0500
   4874 OG        -70.7400  -22.7950  -52.9330 O.3     310 SER    0.0900
   4875 HN        -72.9560  -19.7580  -53.8780 H       310 SER    0.0900
   4876 HA        -73.5080  -22.5890  -53.4520 H       310 SER   -0.6600
   4877 HB1       -70.9810  -20.8880  -53.6740 H       310 SER    0.4300
   4878 HB2       -71.5220  -22.2380  -54.7570 H       310 SER    0.5100
   4879 HG1       -69.8670  -22.8260  -53.3310 H       310 SER   -0.5100
   4880 N         -73.5450  -22.6220  -50.9750 N.am    311 LEU   -0.4700
   4881 CA        -73.6090  -22.6600  -49.5120 C.3     311 LEU    0.3100
   4882 C         -72.2850  -23.1320  -48.9140 C.2     311 LEU    0.0700
   4883 O         -72.0190  -22.8570  -47.7410 O.2     311 LEU    0.0900
   4884 CB        -74.7740  -23.5330  -49.0020 C.3     311 LEU   -0.1800
   4885 CG        -76.2110  -23.0070  -49.2430 C.3     311 LEU    0.0900
   4886 CD1       -77.2290  -23.8480  -48.4890 C.3     311 LEU    0.0900
   4887 CD2       -76.3670  -21.5000  -48.8810 C.3     311 LEU   -0.0900
   4888 HN        -73.9860  -23.3810  -51.4460 H       311 LEU    0.0900
   4889 HA        -73.7300  -21.6440  -49.1640 H       311 LEU   -0.2700
   4890 HB1       -74.6430  -23.6620  -47.9080 H       311 LEU    0.0900
   4891 HB2       -74.6920  -24.5240  -49.4950 H       311 LEU    0.0900
   4892 HG        -76.4380  -23.0440  -50.3300 H       311 LEU    0.0900
   4893 HD11      -77.0190  -23.8140  -47.3990 H       311 LEU   -0.2700
   4894 HD12      -77.1710  -24.9050  -48.8280 H       311 LEU    0.0900
   4895 HD13      -78.2520  -23.4540  -48.6670 H       311 LEU    0.0900
   4896 HD21      -75.6780  -20.8850  -49.4990 H       311 LEU    0.0900
   4897 HD22      -76.1210  -21.3410  -47.8100 H       311 LEU    0.5100
   4898 HD23      -77.4100  -21.1700  -49.0770 H       311 LEU   -0.5100
   4899 N         -71.4560  -23.8400  -49.7180 N.am    312 LEU   -0.4700
   4900 CA        -70.1310  -24.2980  -49.3400 C.3     312 LEU    0.3100
   4901 C         -69.2090  -23.0990  -49.1980 C.2     312 LEU    0.0700
   4902 O         -68.4950  -22.9920  -48.1980 O.2     312 LEU    0.0900
   4903 CB        -69.5790  -25.2960  -50.3730 C.3     312 LEU   -0.1800
   4904 CG        -68.1180  -25.7480  -50.1920 C.3     312 LEU    0.0900
   4905 CD1       -67.8950  -26.4430  -48.8550 C.3     312 LEU    0.0900
   4906 CD2       -67.7020  -26.6440  -51.3220 C.3     312 LEU   -0.0900
   4907 HN        -71.7340  -24.0860  -50.6440 H       312 LEU    0.0900
   4908 HA        -70.2050  -24.7670  -48.3690 H       312 LEU   -0.2700
   4909 HB1       -69.6650  -24.8270  -51.3750 H       312 LEU    0.0900
   4910 HB2       -70.2180  -26.2020  -50.3420 H       312 LEU    0.0900
   4911 HG        -67.4550  -24.8590  -50.2520 H       312 LEU    0.0900
   4912 HD11      -68.5420  -27.3430  -48.7800 H       312 LEU   -0.2700
   4913 HD12      -68.1520  -25.7520  -48.0230 H       312 LEU    0.0900
   4914 HD13      -66.8350  -26.7600  -48.7650 H       312 LEU    0.0900
   4915 HD21      -67.7900  -26.1060  -52.2890 H       312 LEU    0.0900
   4916 HD22      -68.3580  -27.5410  -51.3540 H       312 LEU    0.5100
   4917 HD23      -66.6460  -26.9590  -51.1860 H       312 LEU   -0.5100
   4918 N         -69.2520  -22.1780  -50.1820 N.am    313 VAL   -0.4700
   4919 CA        -68.4770  -20.9380  -50.1710 C.3     313 VAL    0.3100
   4920 C         -68.8430  -20.1700  -48.8910 C.2     313 VAL    0.0700
   4921 O         -67.9420  -19.6670  -48.2140 O.2     313 VAL    0.0900
   4922 CB        -68.7000  -20.1120  -51.4680 C.3     313 VAL   -0.0900
   4923 CG1       -68.2480  -18.6570  -51.3100 C.3     313 VAL    0.0900
   4924 CG2       -67.9920  -20.7700  -52.6490 C.3     313 VAL   -0.2700
   4925 HN        -69.8300  -22.3060  -50.9820 H       313 VAL    0.0900
   4926 HA        -67.4340  -21.2010  -50.0730 H       313 VAL    0.0900
   4927 HB        -69.7810  -20.1290  -51.7240 H       313 VAL    0.0900
   4928 HG11      -67.2190  -18.6200  -50.8910 H       313 VAL   -0.2700
   4929 HG12      -68.9320  -18.1210  -50.6180 H       313 VAL    0.0900
   4930 HG13      -68.2460  -18.1520  -52.3000 H       313 VAL    0.0900
   4931 HG21      -68.2530  -21.8480  -52.7010 H       313 VAL    0.0900
   4932 HG22      -66.8920  -20.6760  -52.5300 H       313 VAL    0.5100
   4933 HG23      -68.3080  -20.2840  -53.5970 H       313 VAL   -0.5100
   4934 N         -70.1520  -20.1760  -48.5170 N.am    314 GLU   -0.4700
   4935 CA        -70.6740  -19.5240  -47.3120 C.3     314 GLU    0.3100
   4936 C         -70.1690  -20.1730  -46.0360 C.2     314 GLU    0.0700
   4937 O         -69.8540  -19.4510  -45.0900 O.2     314 GLU    0.0900
   4938 CB        -72.2100  -19.4960  -47.2910 C.3     314 GLU   -0.1800
   4939 CG        -72.8780  -18.7480  -48.4370 C.3     314 GLU    0.0900
   4940 CD        -72.1640  -17.5660  -49.0690 C.2     314 GLU    0.0900
   4941 OE1       -71.5160  -16.7840  -48.3360 O.co2   314 GLU   -0.2800
   4942 OE2       -72.2750  -17.4230  -50.3080 O.co2   314 GLU    0.0900
   4943 HN        -70.8380  -20.6440  -49.0680 H       314 GLU    0.0900
   4944 HA        -70.2870  -18.5160  -47.2910 H       314 GLU    0.6200
   4945 HB1       -72.5320  -19.0220  -46.3390 H       314 GLU   -0.7600
   4946 HB2       -72.5730  -20.5450  -47.3110 H       314 GLU   -0.7600
   4947 HG1       -73.8500  -18.3690  -48.0600 H       314 GLU    0.5100
   4948 HG2       -73.0570  -19.4820  -49.2480 H       314 GLU   -0.5100
   4949 N         -70.0810  -21.5230  -46.0070 N.am    315 LYS   -0.4700
   4950 CA        -69.5890  -22.2800  -44.8550 C.3     315 LYS    0.3100
   4951 C         -68.1050  -22.0080  -44.6240 C.2     315 LYS    0.0700
   4952 O         -67.6910  -21.8580  -43.4780 O.2     315 LYS    0.0900
   4953 CB        -69.8330  -23.7770  -45.0360 C.3     315 LYS   -0.1800
   4954 CG        -71.2410  -24.2050  -44.6940 C.3     315 LYS    0.0900
   4955 CD        -71.3590  -25.6950  -44.8030 C.3     315 LYS    0.0900
   4956 CE        -72.7470  -26.1620  -44.4830 C.3     315 LYS   -0.1800
   4957 NZ        -72.9750  -27.5140  -45.0340 N.4     315 LYS    0.0900
   4958 HN        -70.3550  -22.0750  -46.7900 H       315 LYS    0.0900
   4959 HA        -70.1050  -21.9220  -43.9760 H       315 LYS   -0.1800
   4960 HB1       -69.1260  -24.3320  -44.3840 H       315 LYS    0.0900
   4961 HB2       -69.6300  -24.0420  -46.0950 H       315 LYS    0.0900
   4962 HG1       -71.9560  -23.7220  -45.3950 H       315 LYS    0.2100
   4963 HG2       -71.4850  -23.8870  -43.6570 H       315 LYS    0.0500
   4964 HD1       -70.6450  -26.1690  -44.0970 H       315 LYS    0.0500
   4965 HD2       -71.1010  -26.0060  -45.8380 H       315 LYS   -0.3000
   4966 HE1       -73.4940  -25.4750  -44.9350 H       315 LYS    0.3300
   4967 HE2       -72.8890  -26.2100  -43.3820 H       315 LYS    0.3300
   4968 HZ1       -72.2900  -28.1770  -44.6190 H       315 LYS    0.3300
   4969 HZ2       -72.8550  -27.4920  -46.0670 H       315 LYS    0.5100
   4970 HZ3       -73.9410  -27.8240  -44.8050 H       315 LYS   -0.5100
   4971 N         -67.3190  -21.9070  -45.7180 N.am    316 ILE   -0.4700
   4972 CA        -65.8870  -21.5740  -45.7160 C.3     316 ILE    0.3100
   4973 C         -65.7230  -20.1330  -45.2120 C.2     316 ILE    0.0700
   4974 O         -64.7890  -19.8460  -44.4700 O.2     316 ILE    0.0900
   4975 CB        -65.2600  -21.7990  -47.1300 C.3     316 ILE   -0.0900
   4976 CG1       -65.2740  -23.3050  -47.5030 C.3     316 ILE    0.0900
   4977 CG2       -63.8260  -21.2260  -47.2180 C.3     316 ILE   -0.2700
   4978 CD        -65.0610  -23.6180  -48.9590 C.3     316 ILE    0.0900
   4979 HN        -67.7010  -22.0620  -46.6250 H       316 ILE    0.0900
   4980 HA        -65.3990  -22.2030  -44.9870 H       316 ILE    0.0900
   4981 HB        -65.8970  -21.3020  -47.8920 H       316 ILE   -0.1800
   4982 HG11      -66.2570  -23.7240  -47.2020 H       316 ILE    0.0900
   4983 HG12      -64.4730  -23.8100  -46.9230 H       316 ILE    0.0900
   4984 HG21      -63.1710  -21.7200  -46.4690 H       316 ILE   -0.2700
   4985 HG22      -63.8420  -20.1340  -47.0100 H       316 ILE    0.0900
   4986 HG23      -63.4080  -21.4080  -48.2310 H       316 ILE    0.0900
   4987 HD1       -64.0740  -23.2300  -49.2920 H       316 ILE    0.0900
   4988 HD2       -65.8560  -23.1370  -49.5680 H       316 ILE    0.5100
   4989 HD3       -65.0820  -24.7170  -49.1170 H       316 ILE   -0.5100
   4990 N         -66.6460  -19.2360  -45.5770 N.am    317 ASN   -0.4700
   4991 CA        -66.6290  -17.8480  -45.1030 C.3     317 ASN    0.3100
   4992 C         -66.8500  -17.8390  -43.5960 C.2     317 ASN    0.0700
   4993 O         -66.0500  -17.2530  -42.8590 O.2     317 ASN    0.0900
   4994 CB        -67.7080  -16.9950  -45.8100 C.3     317 ASN   -0.1800
   4995 CG        -67.4960  -15.4880  -45.7440 C.2     317 ASN    0.0900
   4996 ND2       -67.7070  -14.7690  -46.7410 N.am    317 ASN    0.0900
   4997 OD1       -67.1100  -14.9560  -44.6210 O.2     317 ASN    0.5500
   4998 HN        -67.3920  -19.4740  -46.1930 H       317 ASN   -0.5500
   4999 HA        -65.6480  -17.4440  -45.2980 H       317 ASN   -0.6200
   5000 HB1       -68.6910  -17.2210  -45.3460 H       317 ASN    0.3200
   5001 HB2       -67.7350  -17.2870  -46.8820 H       317 ASN    0.3000
   5002 HD21      -68.1590  -15.1530  -47.5460 H       317 ASN    0.5100
   5003 HD22      -67.4250  -13.8100  -46.7340 H       317 ASN   -0.5100
   5004 N         -67.9180  -18.5440  -43.1400 N.am    318 LEU   -0.4700
   5005 CA        -68.2740  -18.6380  -41.7340 C.3     318 LEU    0.3100
   5006 C         -67.1910  -19.3680  -40.9200 C.2     318 LEU    0.0700
   5007 O         -66.9630  -19.0070  -39.7640 O.2     318 LEU    0.0900
   5008 CB        -69.6440  -19.2990  -41.5530 C.3     318 LEU   -0.1800
   5009 CG        -70.8440  -18.4430  -41.9740 C.3     318 LEU    0.0900
   5010 CD1       -72.1220  -19.2460  -41.9360 C.3     318 LEU    0.0900
   5011 CD2       -70.9660  -17.1780  -41.1400 C.3     318 LEU   -0.0900
   5012 HN        -68.5160  -19.0390  -43.7650 H       318 LEU    0.0900
   5013 HA        -68.2870  -17.6380  -41.3270 H       318 LEU   -0.2700
   5014 HB1       -69.7630  -19.5590  -40.4810 H       318 LEU    0.0900
   5015 HB2       -69.6570  -20.2330  -42.1540 H       318 LEU    0.0900
   5016 HG        -70.6810  -18.0660  -43.0050 H       318 LEU    0.0900
   5017 HD11      -72.2150  -19.7720  -40.9610 H       318 LEU   -0.2700
   5018 HD12      -72.1180  -20.0040  -42.7480 H       318 LEU    0.0900
   5019 HD13      -72.9970  -18.5720  -42.0590 H       318 LEU    0.0900
   5020 HD21      -70.0510  -16.5570  -41.2500 H       318 LEU    0.0900
   5021 HD22      -71.0870  -17.4420  -40.0670 H       318 LEU    0.5100
   5022 HD23      -71.8410  -16.5840  -41.4780 H       318 LEU   -0.5100
   5023 N         -66.4970  -20.3490  -41.5360 N.am    319 PHE   -0.4700
   5024 CA        -65.4070  -21.0750  -40.9020 C.3     319 PHE    0.3100
   5025 C         -64.2570  -20.1020  -40.5710 C.2     319 PHE    0.0700
   5026 O         -63.7630  -20.1130  -39.4480 O.2     319 PHE    0.0900
   5027 CB        -64.9120  -22.2420  -41.7930 C.3     319 PHE   -0.1800
   5028 CG        -63.5330  -22.7410  -41.4220 C.ar    319 PHE    0.0900
   5029 CD1       -63.3540  -23.6090  -40.3500 C.ar    319 PHE    0.0900
   5030 CD2       -62.4060  -22.2950  -42.1080 C.ar    319 PHE    0.0000
   5031 CE1       -62.0750  -24.0410  -39.9820 C.ar    319 PHE   -0.1150
   5032 CE2       -61.1260  -22.7180  -41.7320 C.ar    319 PHE    0.1150
   5033 CZ        -60.9690  -23.5930  -40.6760 C.ar    319 PHE   -0.1150
   5034 HN        -66.7080  -20.6250  -42.4710 H       319 PHE    0.1150
   5035 HA        -65.7650  -21.4540  -39.9570 H       319 PHE   -0.1150
   5036 HB1       -64.8670  -21.9030  -42.8500 H       319 PHE    0.1150
   5037 HB2       -65.6110  -23.1000  -41.6960 H       319 PHE   -0.1150
   5038 HD1       -64.2140  -23.9540  -39.7940 H       319 PHE    0.1150
   5039 HD2       -62.5220  -21.6150  -42.9380 H       319 PHE   -0.1150
   5040 HE1       -61.9520  -24.7260  -39.1570 H       319 PHE    0.1150
   5041 HE2       -60.2600  -22.3580  -42.2700 H       319 PHE    0.5100
   5042 HZ        -59.9820  -23.9260  -40.3930 H       319 PHE   -0.5100
   5043 N         -63.8320  -19.2830  -41.5550 N.am    320 ALA   -0.4700
   5044 CA        -62.7390  -18.3280  -41.3920 C.3     320 ALA    0.3100
   5045 C         -63.1490  -17.1080  -40.5820 C.2     320 ALA    0.0700
   5046 O         -62.2910  -16.4800  -39.9630 O.2     320 ALA    0.0900
   5047 CB        -62.2230  -17.8870  -42.7510 C.3     320 ALA   -0.2700
   5048 HN        -64.2570  -19.2930  -42.4560 H       320 ALA    0.0900
   5049 HA        -61.9530  -18.8080  -40.8280 H       320 ALA    0.0900
   5050 HB1       -63.0380  -17.4030  -43.3310 H       320 ALA    0.0900
   5051 HB2       -61.8580  -18.7690  -43.3210 H       320 ALA    0.5100
   5052 HB3       -61.3960  -17.1550  -42.6230 H       320 ALA   -0.5100
   5053 N         -64.4430  -16.7360  -40.6270 N.am    321 MET   -0.4700
   5054 CA        -64.9560  -15.5800  -39.8990 C.3     321 MET    0.3100
   5055 C         -65.0420  -15.9330  -38.4130 C.2     321 MET    0.0700
   5056 O         -64.4050  -15.2610  -37.6060 O.2     321 MET    0.0900
   5057 CB        -66.3080  -15.1320  -40.4760 C.3     321 MET   -0.1800
   5058 CG        -66.7870  -13.7860  -39.9740 C.3     321 MET    0.0900
   5059 SD        -67.5710  -13.9170  -38.3470 S.3     321 MET    0.0900
   5060 CE        -69.0220  -14.9490  -38.7480 C.3     321 MET   -0.1400
   5061 HN        -65.1140  -17.2380  -41.1660 H       321 MET    0.0900
   5062 HA        -64.2310  -14.7840  -39.9810 H       321 MET    0.0900
   5063 HB1       -67.0700  -15.8960  -40.2130 H       321 MET   -0.0900
   5064 HB2       -66.2160  -15.0810  -41.5820 H       321 MET   -0.2200
   5065 HG1       -67.5120  -13.3700  -40.7050 H       321 MET    0.0900
   5066 HG2       -65.9190  -13.0980  -39.9140 H       321 MET    0.0900
   5067 HE1       -68.7200  -15.9910  -38.9900 H       321 MET    0.0900
   5068 HE2       -69.5570  -14.5330  -39.6290 H       321 MET    0.5100
   5069 HE3       -69.7180  -14.9840  -37.8840 H       321 MET   -0.5100
   5070 N         -65.7850  -17.0030  -38.0510 N.am    322 PHE   -0.4700
   5071 CA        -65.8950  -17.4670  -36.6630 C.3     322 PHE    0.3100
   5072 C         -64.5490  -18.0050  -36.1610 C.2     322 PHE    0.0700
   5073 O         -64.2300  -17.8380  -34.9840 O.2     322 PHE    0.0900
   5074 CB        -66.9820  -18.5530  -36.5190 C.3     322 PHE   -0.1800
   5075 CG        -68.4130  -18.0710  -36.5830 C.ar    322 PHE    0.0900
   5076 CD1       -68.9220  -17.2160  -35.6080 C.ar    322 PHE    0.0900
   5077 CD2       -69.2740  -18.5290  -37.5730 C.ar    322 PHE    0.0000
   5078 CE1       -70.2570  -16.7970  -35.6480 C.ar    322 PHE   -0.1150
   5079 CE2       -70.6190  -18.1340  -37.5930 C.ar    322 PHE    0.1150
   5080 CZ        -71.0980  -17.2620  -36.6390 C.ar    322 PHE   -0.1150
   5081 HN        -66.2970  -17.5330  -38.7210 H       322 PHE    0.1150
   5082 HA        -66.1380  -16.6150  -36.0470 H       322 PHE   -0.1150
   5083 HB1       -66.8590  -19.0530  -35.5350 H       322 PHE    0.1150
   5084 HB2       -66.8590  -19.2910  -37.3400 H       322 PHE   -0.1150
   5085 HD1       -68.2790  -16.8720  -34.8120 H       322 PHE    0.1150
   5086 HD2       -68.9040  -19.1970  -38.3370 H       322 PHE   -0.1150
   5087 HE1       -70.6280  -16.1090  -34.9040 H       322 PHE    0.1150
   5088 HE2       -71.2810  -18.5140  -38.3570 H       322 PHE    0.5100
   5089 HZ        -72.1290  -16.9440  -36.6650 H       322 PHE   -0.5100
   5090 N         -63.7850  -18.6320  -37.0700 N.am    323 GLY   -0.4700
   5091 CA        -62.4550  -19.1830  -36.8320 C.3     323 GLY    0.3100
   5092 C         -61.4620  -18.1500  -36.3560 C.2     323 GLY   -0.0200
   5093 O         -60.6030  -18.4690  -35.5330 O.2     323 GLY    0.0900
   5094 HN        -64.1150  -18.7530  -38.0020 H       323 GLY    0.0900
   5095 HA1       -62.1030  -19.6090  -37.7590 H       323 GLY    0.5100
   5096 HA2       -62.5470  -19.9530  -36.0800 H       323 GLY   -0.5100
   5097 N         -61.5890  -16.8870  -36.8420 N.am    324 THR   -0.4700
   5098 CA        -60.7460  -15.7760  -36.3910 C.3     324 THR    0.3100
   5099 C         -61.0780  -15.5120  -34.9340 C.2     324 THR    0.0700
   5100 O         -60.1660  -15.4050  -34.1150 O.2     324 THR    0.0900
   5101 CB        -60.9260  -14.5190  -37.2400 C.3     324 THR    0.1400
   5102 CG2       -59.8700  -13.4560  -36.9470 C.3     324 THR    0.0900
   5103 OG1       -60.9000  -14.8650  -38.6150 O.3     324 THR   -0.6600
   5104 HN        -62.2680  -16.6590  -37.5360 H       324 THR    0.4300
   5105 HA        -59.7190  -16.1070  -36.4390 H       324 THR   -0.2700
   5106 HB        -61.9020  -14.0430  -37.0050 H       324 THR    0.0900
   5107 HG1       -61.6260  -15.4790  -38.7470 H       324 THR    0.0900
   5108 HG21      -58.8550  -13.8580  -37.1570 H       324 THR    0.0900
   5109 HG22      -59.9190  -13.1570  -35.8780 H       324 THR    0.5100
   5110 HG23      -60.0390  -12.5680  -37.5930 H       324 THR   -0.5100
   5111 N         -62.3790  -15.4690  -34.6230 N.am    325 GLY   -0.4700
   5112 CA        -62.8730  -15.2910  -33.2680 C.3     325 GLY    0.3100
   5113 C         -62.3410  -16.3520  -32.3300 C.2     325 GLY   -0.0200
   5114 O         -61.8680  -16.0210  -31.2400 O.2     325 GLY    0.0900
   5115 HN        -63.0820  -15.5590  -35.3240 H       325 GLY    0.0900
   5116 HA1       -63.9510  -15.3460  -33.2930 H       325 GLY    0.5100
   5117 HA2       -62.5570  -14.3190  -32.9210 H       325 GLY   -0.5100
   5118 N         -62.3790  -17.6340  -32.7670 N.am    326 ILE   -0.4700
   5119 CA        -61.9090  -18.7830  -31.9840 C.3     326 ILE    0.3100
   5120 C         -60.3650  -18.7380  -31.8800 C.2     326 ILE    0.0700
   5121 O         -59.8390  -18.9120  -30.7760 O.2     326 ILE    0.0900
   5122 CB        -62.4450  -20.1670  -32.5060 C.3     326 ILE   -0.0900
   5123 CG1       -63.9930  -20.1610  -32.6780 C.3     326 ILE    0.0900
   5124 CG2       -62.0360  -21.3120  -31.5570 C.3     326 ILE   -0.2700
   5125 CD        -64.6030  -21.2830  -33.6020 C.3     326 ILE    0.0900
   5126 HN        -62.7400  -17.8580  -33.6690 H       326 ILE    0.0900
   5127 HA        -62.2350  -18.6300  -30.9650 H       326 ILE    0.0900
   5128 HB        -62.0290  -20.3620  -33.5170 H       326 ILE   -0.1800
   5129 HG11      -64.2840  -19.1780  -33.1030 H       326 ILE    0.0900
   5130 HG12      -64.4460  -20.2680  -31.6710 H       326 ILE    0.0900
   5131 HG21      -62.4530  -21.1350  -30.5430 H       326 ILE   -0.2700
   5132 HG22      -60.9280  -21.3630  -31.4810 H       326 ILE    0.0900
   5133 HG23      -62.4290  -22.2780  -31.9390 H       326 ILE    0.0900
   5134 HD1       -64.3520  -22.2880  -33.1980 H       326 ILE    0.0900
   5135 HD2       -64.1820  -21.1990  -34.6270 H       326 ILE    0.5100
   5136 HD3       -65.7080  -21.1820  -33.6410 H       326 ILE   -0.5100
   5137 N         -59.6480  -18.4650  -33.0000 N.am    327 ALA   -0.4700
   5138 CA        -58.1850  -18.3780  -33.0020 C.3     327 ALA    0.3100
   5139 C         -57.6860  -17.2210  -32.1240 C.2     327 ALA    0.0700
   5140 O         -56.8670  -17.4620  -31.2330 O.2     327 ALA    0.0900
   5141 CB        -57.6550  -18.2260  -34.4190 C.3     327 ALA   -0.2700
   5142 HN        -60.0900  -18.3110  -33.8800 H       327 ALA    0.0900
   5143 HA        -57.7980  -19.2800  -32.5520 H       327 ALA    0.0900
   5144 HB1       -58.0630  -17.3020  -34.8820 H       327 ALA    0.0900
   5145 HB2       -57.9630  -19.0980  -35.0340 H       327 ALA    0.5100
   5146 HB3       -56.5460  -18.1540  -34.4010 H       327 ALA   -0.5100
   5147 N         -58.2080  -15.9820  -32.3280 N.am    328 MET   -0.4700
   5148 CA        -57.8080  -14.8060  -31.5400 C.3     328 MET    0.3100
   5149 C         -58.1440  -14.9560  -30.0460 C.2     328 MET    0.0700
   5150 O         -57.4760  -14.3280  -29.2250 O.2     328 MET    0.0900
   5151 CB        -58.4050  -13.4940  -32.0990 C.3     328 MET   -0.1800
   5152 CG        -57.9760  -13.1680  -33.5460 C.3     328 MET    0.0900
   5153 SD        -56.1880  -13.0420  -33.8310 S.3     328 MET    0.0900
   5154 CE        -55.7970  -14.7240  -34.4920 C.3     328 MET   -0.1400
   5155 HN        -58.8960  -15.8160  -33.0300 H       328 MET    0.0900
   5156 HA        -56.7290  -14.7540  -31.5540 H       328 MET    0.0900
   5157 HB1       -58.0860  -12.6570  -31.4420 H       328 MET   -0.0900
   5158 HB2       -59.5110  -13.5730  -32.0700 H       328 MET   -0.2200
   5159 HG1       -58.4480  -12.2040  -33.8270 H       328 MET    0.0900
   5160 HG2       -58.3850  -13.9630  -34.2040 H       328 MET    0.0900
   5161 HE1       -56.3630  -14.9330  -35.4250 H       328 MET    0.0900
   5162 HE2       -56.0660  -15.5020  -33.7450 H       328 MET    0.5100
   5163 HE3       -54.7130  -14.8030  -34.7230 H       328 MET   -0.5100
   5164 N         -59.1280  -15.8170  -29.6870 N.am    329 SER   -0.4700
   5165 CA        -59.5170  -16.0770  -28.2950 C.3     329 SER    0.3100
   5166 C         -58.4870  -16.9460  -27.5600 C.2     329 SER    0.0700
   5167 O         -58.5150  -17.0070  -26.3310 O.2     329 SER    0.0900
   5168 CB        -60.8940  -16.7420  -28.2280 C.3     329 SER    0.0500
   5169 OG        -60.8480  -18.1210  -28.5570 O.3     329 SER    0.0900
   5170 HN        -59.6420  -16.3260  -30.3730 H       329 SER    0.0900
   5171 HA        -59.5330  -15.1320  -27.7720 H       329 SER   -0.6600
   5172 HB1       -61.5780  -16.2370  -28.9410 H       329 SER    0.4300
   5173 HB2       -61.2960  -16.6440  -27.1970 H       329 SER    0.5100
   5174 HG1       -60.5080  -18.1680  -29.4550 H       329 SER   -0.5100
   5175 N         -57.5850  -17.6310  -28.3040 N.am    330 THR   -0.4700
   5176 CA        -56.5650  -18.5040  -27.7130 C.3     330 THR    0.3100
   5177 C         -55.3850  -17.6760  -27.1720 C.2     330 THR    0.0700
   5178 O         -54.4690  -18.2480  -26.5690 O.2     330 THR    0.0900
   5179 CB        -56.0960  -19.5920  -28.6970 C.3     330 THR    0.1400
   5180 CG2       -57.2360  -20.4680  -29.2000 C.3     330 THR    0.0900
   5181 OG1       -55.3820  -19.0030  -29.7820 O.3     330 THR   -0.6600
   5182 HN        -57.5770  -17.5720  -29.2990 H       330 THR    0.4300
   5183 HA        -56.9940  -18.9620  -26.8330 H       330 THR   -0.2700
   5184 HB        -55.4250  -20.3070  -28.1730 H       330 THR    0.0900
   5185 HG1       -56.0350  -18.5260  -30.3010 H       330 THR    0.0900
   5186 HG21      -57.8950  -19.8850  -29.8780 H       330 THR    0.0900
   5187 HG22      -57.8420  -20.8310  -28.3420 H       330 THR    0.5100
   5188 HG23      -56.8280  -21.3350  -29.7620 H       330 THR   -0.5100
   5189 N         -55.4240  -16.3260  -27.3500 N.am    331 TRP   -0.4700
   5190 CA        -54.4300  -15.3740  -26.8450 C.3     331 TRP    0.3100
   5191 C         -54.3010  -15.4860  -25.3230 C.2     331 TRP    0.0700
   5192 O         -53.2350  -15.2590  -24.7540 O.2     331 TRP    0.0900
   5193 CB        -54.8250  -13.9340  -27.2350 C.3     331 TRP   -0.1800
   5194 CG        -53.9010  -12.8930  -26.6800 C.ar    331 TRP    0.0900
   5195 CD1       -54.0290  -12.2370  -25.4910 C.ar    331 TRP    0.0900
   5196 CD2       -52.6350  -12.4980  -27.2250 C.ar    331 TRP   -0.0300
   5197 CE2       -52.0650  -11.5710  -26.3240 C.ar    331 TRP   -0.1500
   5198 CE3       -51.9420  -12.8070  -28.4090 C.ar    331 TRP    0.2200
   5199 NE1       -52.9380  -11.4320  -25.2770 N.ar    331 TRP   -0.5100
   5200 CZ2       -50.8360  -10.9490  -26.5680 C.ar    331 TRP    0.3700
   5201 CZ3       -50.7250  -12.1850  -28.6510 C.ar    331 TRP    0.2400
   5202 CH2       -50.1700  -11.2900  -27.7240 C.ar    331 TRP    0.1100
   5203 HN        -56.1710  -15.9090  -27.8590 H       331 TRP   -0.2500
   5204 HA        -53.4710  -15.6300  -27.2710 H       331 TRP    0.1700
   5205 HB1       -55.8480  -13.7280  -26.8560 H       331 TRP   -0.2000
   5206 HB2       -54.8200  -13.8500  -28.3420 H       331 TRP    0.1400
   5207 HD1       -54.8670  -12.3350  -24.8170 H       331 TRP   -0.2700
   5208 HE1       -52.8050  -10.8530  -24.5040 H       331 TRP    0.1600
   5209 HE3       -52.3340  -13.5130  -29.1260 H       331 TRP   -0.1400
   5210 HZ2       -50.4100  -10.2250  -25.8890 H       331 TRP    0.1400
   5211 HZ3       -50.1960  -12.3940  -29.5680 H       331 TRP    0.5100
   5212 HH2       -49.2000  -10.8590  -27.9210 H       331 TRP   -0.5100
   5213 N         -55.4120  -15.8240  -24.6810 N.am    332 VAL   -0.4700
   5214 CA        -55.5430  -15.9540  -23.2470 C.3     332 VAL    0.3100
   5215 C         -55.2740  -17.4340  -22.8130 C.2     332 VAL    0.0700
   5216 O         -55.1850  -17.7000  -21.6210 O.2     332 VAL    0.0900
   5217 CB        -56.9470  -15.3790  -22.8830 C.3     332 VAL   -0.0900
   5218 CG1       -57.8190  -16.3220  -22.0770 C.3     332 VAL    0.0900
   5219 CG2       -56.8350  -14.0090  -22.2240 C.3     332 VAL   -0.2700
   5220 HN        -56.2480  -16.0140  -25.1880 H       332 VAL    0.0900
   5221 HA        -54.7520  -15.3960  -22.7680 H       332 VAL    0.0900
   5222 HB        -57.4780  -15.1290  -23.8260 H       332 VAL    0.0900
   5223 HG11      -57.3210  -16.5770  -21.1170 H       332 VAL   -0.2700
   5224 HG12      -57.9890  -17.2600  -22.6480 H       332 VAL    0.0900
   5225 HG13      -58.7930  -15.8380  -21.8530 H       332 VAL    0.0900
   5226 HG21      -56.3360  -13.2930  -22.9120 H       332 VAL    0.0900
   5227 HG22      -56.2320  -14.0840  -21.2940 H       332 VAL    0.5100
   5228 HG23      -57.8480  -13.6220  -21.9820 H       332 VAL   -0.5100
   5229 N         -55.0470  -18.3760  -23.7570 N.am    333 TRP   -0.4700
   5230 CA        -54.7890  -19.7700  -23.3680 C.3     333 TRP    0.3100
   5231 C         -53.2970  -19.9750  -23.0010 C.2     333 TRP    0.0700
   5232 O         -52.5210  -20.5290  -23.7900 O.2     333 TRP    0.0900
   5233 CB        -55.2460  -20.7770  -24.4500 C.3     333 TRP   -0.1800
   5234 CG        -56.7090  -20.7680  -24.8110 C.ar    333 TRP    0.0900
   5235 CD1       -57.6460  -19.8300  -24.4780 C.ar    333 TRP    0.0900
   5236 CD2       -57.3780  -21.7230  -25.6470 C.ar    333 TRP   -0.0300
   5237 CE2       -58.7190  -21.2950  -25.7820 C.ar    333 TRP   -0.1500
   5238 CE3       -56.9720  -22.9030  -26.2990 C.ar    333 TRP    0.2200
   5239 NE1       -58.8580  -20.1470  -25.0470 N.ar    333 TRP   -0.5100
   5240 CZ2       -59.6580  -22.0090  -26.5320 C.ar    333 TRP    0.3700
   5241 CZ3       -57.9030  -23.6060  -27.0460 C.ar    333 TRP    0.2400
   5242 CH2       -59.2280  -23.1640  -27.1540 C.ar    333 TRP    0.1100
   5243 HN        -55.0460  -18.1750  -24.7340 H       333 TRP   -0.2500
   5244 HA        -55.3190  -19.9540  -22.4460 H       333 TRP    0.1700
   5245 HB1       -54.9990  -21.7980  -24.0920 H       333 TRP   -0.2000
   5246 HB2       -54.6740  -20.5650  -25.3770 H       333 TRP    0.1400
   5247 HD1       -57.4620  -18.9660  -23.8570 H       333 TRP   -0.2700
   5248 HE1       -59.6820  -19.6370  -24.9430 H       333 TRP    0.1600
   5249 HE3       -55.9580  -23.2690  -26.2280 H       333 TRP   -0.1400
   5250 HZ2       -60.6840  -21.6870  -26.6300 H       333 TRP    0.1400
   5251 HZ3       -57.6030  -24.5110  -27.5540 H       333 TRP    0.5100
   5252 HH2       -59.9290  -23.7390  -27.7410 H       333 TRP   -0.5100
   5253 N         -52.9100  -19.4930  -21.7950 N.am    334 THR   -0.4700
   5254 CA        -51.5570  -19.5650  -21.2180 C.3     334 THR    0.3100
   5255 C         -51.6430  -19.9900  -19.7540 C.2     334 THR    0.0700
   5256 O         -52.7460  -20.0500  -19.2030 O.2     334 THR    0.0900
   5257 CB        -50.8160  -18.2050  -21.3010 C.3     334 THR    0.1400
   5258 CG2       -50.7390  -17.6260  -22.7150 C.3     334 THR    0.0900
   5259 OG1       -51.4190  -17.2760  -20.3970 O.3     334 THR   -0.6600
   5260 HN        -53.5740  -19.0390  -21.2080 H       334 THR    0.4300
   5261 HA        -51.0070  -20.3180  -21.7620 H       334 THR   -0.2700
   5262 HB        -49.7480  -18.3370  -21.0250 H       334 THR    0.0900
   5263 HG1       -52.2810  -17.0680  -20.7660 H       334 THR    0.0900
   5264 HG21      -51.7620  -17.4610  -23.1150 H       334 THR    0.0900
   5265 HG22      -50.2060  -18.3340  -23.3840 H       334 THR    0.5100
   5266 HG23      -50.2040  -16.6530  -22.6970 H       334 THR   -0.5100
   5267 N         -50.4810  -20.2840  -19.1280 N.am    335 LYS   -0.4700
   5268 CA        -50.3150  -20.5650  -17.7120 C.3     335 LYS    0.3100
   5269 C         -50.7660  -19.4130  -16.8120 C.2     335 LYS    0.0700
   5270 O         -51.3840  -19.6140  -15.7700 O.2     335 LYS    0.0900
   5271 CB        -48.8170  -20.8750  -17.4530 C.3     335 LYS   -0.1800
   5272 CG        -48.4500  -21.3560  -16.0370 C.3     335 LYS    0.0900
   5273 CD        -48.9580  -22.7780  -15.7280 C.3     335 LYS    0.0900
   5274 CE        -48.4080  -23.3290  -14.4040 C.3     335 LYS   -0.1800
   5275 NZ        -48.7740  -24.7550  -14.2320 N.4     335 LYS    0.0900
   5276 HN        -49.6330  -20.3230  -19.6480 H       335 LYS    0.0900
   5277 HA        -50.9340  -21.4110  -17.4520 H       335 LYS   -0.1800
   5278 HB1       -48.2380  -19.9500  -17.6580 H       335 LYS    0.0900
   5279 HB2       -48.5030  -21.6620  -18.1710 H       335 LYS    0.0900
   5280 HG1       -48.8910  -20.6540  -15.2980 H       335 LYS    0.2100
   5281 HG2       -47.3450  -21.3430  -15.9310 H       335 LYS    0.0500
   5282 HD1       -48.6490  -23.4540  -16.5530 H       335 LYS    0.0500
   5283 HD2       -50.0660  -22.7580  -15.6750 H       335 LYS   -0.3000
   5284 HE1       -48.8350  -22.7600  -13.5510 H       335 LYS    0.3300
   5285 HE2       -47.2990  -23.2570  -14.3950 H       335 LYS    0.3300
   5286 HZ1       -48.3780  -25.3120  -15.0150 H       335 LYS    0.3300
   5287 HZ2       -49.8100  -24.8490  -14.2290 H       335 LYS    0.5100
   5288 HZ3       -48.3920  -25.1050  -13.3300 H       335 LYS   -0.5100
   5289 N         -50.4810  -18.1600  -17.2200 N.am    336 ALA   -0.4700
   5290 CA        -50.8350  -16.9190  -16.5190 C.3     336 ALA    0.3100
   5291 C         -52.3610  -16.7520  -16.3290 C.2     336 ALA    0.0700
   5292 O         -52.7790  -16.1630  -15.3340 O.2     336 ALA    0.0900
   5293 CB        -50.2700  -15.7210  -17.2640 C.3     336 ALA   -0.2700
   5294 HN        -49.9860  -18.0150  -18.0700 H       336 ALA    0.0900
   5295 HA        -50.4290  -16.9690  -15.5190 H       336 ALA    0.0900
   5296 HB1       -50.6840  -15.6820  -18.2940 H       336 ALA    0.0900
   5297 HB2       -49.1640  -15.8030  -17.3290 H       336 ALA    0.5100
   5298 HB3       -50.5450  -14.7830  -16.7360 H       336 ALA   -0.5100
   5299 N         -53.1800  -17.3010  -17.2560 N.am    337 THR   -0.4700
   5300 CA        -54.6470  -17.2700  -17.2060 C.3     337 THR    0.3100
   5301 C         -55.1540  -18.1630  -16.0680 C.2     337 THR    0.0700
   5302 O         -56.0740  -17.7590  -15.3510 O.2     337 THR    0.0900
   5303 CB        -55.2100  -17.6580  -18.5710 C.3     337 THR    0.1400
   5304 CG2       -56.7320  -17.8830  -18.5740 C.3     337 THR    0.0900
   5305 OG1       -54.8650  -16.6110  -19.4790 O.3     337 THR   -0.6600
   5306 HN        -52.8020  -17.7720  -18.0480 H       337 THR    0.4300
   5307 HA        -54.9580  -16.2730  -16.9360 H       337 THR   -0.2700
   5308 HB        -54.7640  -18.6140  -18.9190 H       337 THR    0.0900
   5309 HG1       -55.0820  -16.9370  -20.3550 H       337 THR    0.0900
   5310 HG21      -57.2450  -17.0230  -18.0910 H       337 THR    0.0900
   5311 HG22      -56.9790  -18.8060  -18.0080 H       337 THR    0.5100
   5312 HG23      -57.0990  -17.9740  -19.6180 H       337 THR   -0.5100
   5313 N         -54.5350  -19.3560  -15.8820 N.am    338 LEU   -0.4700
   5314 CA        -54.8380  -20.2790  -14.7740 C.3     338 LEU    0.3100
   5315 C         -54.5990  -19.5720  -13.4390 C.2     338 LEU    0.0700
   5316 O         -55.3980  -19.7200  -12.5160 O.2     338 LEU    0.0900
   5317 CB        -53.9730  -21.5620  -14.8510 C.3     338 LEU   -0.1800
   5318 CG        -54.4660  -22.7600  -15.6820 C.3     338 LEU    0.0900
   5319 CD1       -55.7450  -23.3740  -15.1080 C.3     338 LEU    0.0900
   5320 CD2       -54.5550  -22.4460  -17.1740 C.3     338 LEU   -0.0900
   5321 HN        -53.8260  -19.6680  -16.5060 H       338 LEU    0.0900
   5322 HA        -55.8860  -20.5340  -14.8340 H       338 LEU   -0.2700
   5323 HB1       -53.8360  -21.9230  -13.8120 H       338 LEU    0.0900
   5324 HB2       -52.9870  -21.2650  -15.2650 H       338 LEU    0.0900
   5325 HG        -53.6710  -23.5360  -15.7020 H       338 LEU    0.0900
   5326 HD11      -56.5570  -22.6160  -15.0900 H       338 LEU   -0.2700
   5327 HD12      -55.5630  -23.7230  -14.0700 H       338 LEU    0.0900
   5328 HD13      -56.0710  -24.2280  -15.7390 H       338 LEU    0.0900
   5329 HD21      -53.6050  -21.9890  -17.5250 H       338 LEU    0.0900
   5330 HD22      -55.3840  -21.7310  -17.3600 H       338 LEU    0.5100
   5331 HD23      -54.7310  -23.3820  -17.7470 H       338 LEU   -0.5100
   5332 N         -53.5120  -18.7640  -13.3710 N.am    339 LEU   -0.4700
   5333 CA        -53.1200  -17.9660  -12.2080 C.3     339 LEU    0.3100
   5334 C         -54.1210  -16.8320  -11.9590 C.2     339 LEU    0.0700
   5335 O         -54.4320  -16.5440  -10.8000 O.2     339 LEU    0.0900
   5336 CB        -51.6890  -17.3930  -12.3910 C.3     339 LEU   -0.1800
   5337 CG        -50.4870  -18.2070  -11.8500 C.3     339 LEU    0.0900
   5338 CD1       -50.5810  -18.4430  -10.3430 C.3     339 LEU    0.0900
   5339 CD2       -50.2660  -19.5120  -12.6260 C.3     339 LEU   -0.0900
   5340 HN        -52.9030  -18.6760  -14.1540 H       339 LEU    0.0900
   5341 HA        -53.1590  -18.6040  -11.3380 H       339 LEU   -0.2700
   5342 HB1       -51.6660  -16.4030  -11.8900 H       339 LEU    0.0900
   5343 HB2       -51.5290  -17.2520  -13.4790 H       339 LEU    0.0900
   5344 HG        -49.5490  -17.6550  -12.0710 H       339 LEU    0.0900
   5345 HD11      -51.4050  -19.1550  -10.1180 H       339 LEU   -0.2700
   5346 HD12      -50.7890  -17.4840   -9.8220 H       339 LEU    0.0900
   5347 HD13      -49.6280  -18.8740   -9.9670 H       339 LEU    0.0900
   5348 HD21      -50.0670  -19.2900  -13.6960 H       339 LEU    0.0900
   5349 HD22      -51.1730  -20.1510  -12.5580 H       339 LEU    0.5100
   5350 HD23      -49.3920  -20.0560  -12.2080 H       339 LEU   -0.5100
   5351 N         -54.6340  -16.2040  -13.0460 N.am    340 ILE   -0.4700
   5352 CA        -55.6320  -15.1320  -12.9870 C.3     340 ILE    0.3100
   5353 C         -56.9370  -15.6860  -12.3960 C.2     340 ILE    0.0700
   5354 O         -57.4920  -15.0710  -11.4820 O.2     340 ILE    0.0900
   5355 CB        -55.8410  -14.4660  -14.3890 C.3     340 ILE   -0.0900
   5356 CG1       -54.7050  -13.4650  -14.6870 C.3     340 ILE    0.0900
   5357 CG2       -57.2170  -13.7770  -14.5150 C.3     340 ILE   -0.2700
   5358 CD        -54.3870  -13.2630  -16.1520 C.3     340 ILE    0.0900
   5359 HN        -54.3440  -16.4550  -13.9660 H       340 ILE    0.0900
   5360 HA        -55.2860  -14.3990  -12.2750 H       340 ILE    0.0900
   5361 HB        -55.7570  -15.2480  -15.1740 H       340 ILE   -0.1800
   5362 HG11      -53.7850  -13.8270  -14.1810 H       340 ILE    0.0900
   5363 HG12      -54.9900  -12.4830  -14.2570 H       340 ILE    0.0900
   5364 HG21      -57.3920  -13.1110  -13.6430 H       340 ILE   -0.2700
   5365 HG22      -58.0220  -14.5420  -14.5440 H       340 ILE    0.0900
   5366 HG23      -57.2500  -13.1650  -15.4410 H       340 ILE    0.0900
   5367 HD1       -55.2830  -12.8820  -16.6880 H       340 ILE    0.0900
   5368 HD2       -54.0850  -14.2300  -16.6110 H       340 ILE    0.5100
   5369 HD3       -53.5660  -12.5240  -16.2630 H       340 ILE   -0.5100
   5370 N         -57.4000  -16.8580  -12.8860 N.am    341 TRP   -0.4700
   5371 CA        -58.6500  -17.4520  -12.4290 C.3     341 TRP    0.3100
   5372 C         -58.5470  -18.0750  -11.0430 C.2     341 TRP    0.0700
   5373 O         -59.5440  -18.0480  -10.3230 O.2     341 TRP    0.0900
   5374 CB        -59.2150  -18.4490  -13.4430 C.3     341 TRP   -0.1800
   5375 CG        -59.8050  -17.7580  -14.6410 C.ar    341 TRP    0.0900
   5376 CD1       -59.3180  -17.7720  -15.9150 C.ar    341 TRP    0.0900
   5377 CD2       -60.9160  -16.8460  -14.6470 C.ar    341 TRP   -0.0300
   5378 CE2       -61.0770  -16.3890  -15.9750 C.ar    341 TRP   -0.1500
   5379 CE3       -61.8110  -16.3900  -13.6630 C.ar    341 TRP    0.2200
   5380 NE1       -60.0880  -16.9700  -16.7250 N.ar    341 TRP   -0.5100
   5381 CZ2       -62.0990  -15.5100  -16.3440 C.ar    341 TRP    0.3700
   5382 CZ3       -62.8150  -15.5060  -14.0280 C.ar    341 TRP    0.2400
   5383 CH2       -62.9560  -15.0770  -15.3550 C.ar    341 TRP    0.1100
   5384 HN        -56.9040  -17.3690  -13.5840 H       341 TRP   -0.2500
   5385 HA        -59.3550  -16.6500  -12.2670 H       341 TRP    0.1700
   5386 HB1       -60.0070  -19.0570  -12.9570 H       341 TRP   -0.2000
   5387 HB2       -58.4000  -19.1210  -13.7870 H       341 TRP    0.1400
   5388 HD1       -58.4540  -18.3310  -16.2410 H       341 TRP   -0.2700
   5389 HE1       -59.9520  -16.8360  -17.6820 H       341 TRP    0.1600
   5390 HE3       -61.7320  -16.7130  -12.6360 H       341 TRP   -0.1400
   5391 HZ2       -62.2290  -15.1710  -17.3620 H       341 TRP    0.1400
   5392 HZ3       -63.5010  -15.1410  -13.2780 H       341 TRP    0.5100
   5393 HH2       -63.7530  -14.3940  -15.6080 H       341 TRP   -0.5100
   5394 N         -57.3480  -18.5380  -10.6330 N.am    342 ARG   -0.4700
   5395 CA        -57.0130  -18.7950   -9.2450 C.3     342 ARG    0.3100
   5396 C         -57.0520  -17.5790   -8.3290 C.2     342 ARG    0.0700
   5397 O         -57.6080  -17.6540   -7.2410 O.2     342 ARG    0.0900
   5398 CB        -55.6870  -19.5910   -9.1200 C.3     342 ARG   -0.1800
   5399 CG        -55.0780  -19.6320   -7.7010 C.3     342 ARG    0.0900
   5400 CD        -54.0440  -20.7410   -7.4580 C.3     342 ARG    0.0900
   5401 NE        -54.7800  -22.0150   -7.1570 N.pl3   342 ARG   -0.1800
   5402 CZ        -55.0430  -22.9980   -8.0120 C.cat   342 ARG    0.0900
   5403 NH1       -55.6980  -24.0610   -7.5810 N.pl3   342 ARG    0.0900
   5404 NH2       -54.6940  -22.9550   -9.2800 N.pl3   342 ARG    0.2000
   5405 HN        -56.6190  -18.7300  -11.2850 H       342 ARG    0.0900
   5406 HA        -57.8250  -19.3560   -8.8060 H       342 ARG    0.0900
   5407 HB1       -54.9420  -19.1320   -9.8040 H       342 ARG   -0.7000
   5408 HB2       -55.8790  -20.6360   -9.4450 H       342 ARG    0.4400
   5409 HG1       -55.9060  -19.7690   -6.9750 H       342 ARG    0.6400
   5410 HG2       -54.5880  -18.6550   -7.5090 H       342 ARG   -0.8000
   5411 HD1       -53.3980  -20.4890   -6.5900 H       342 ARG    0.4600
   5412 HD2       -53.4200  -20.8970   -8.3650 H       342 ARG    0.4600
   5413 HE        -55.1040  -22.1360   -6.2200 H       342 ARG   -0.8000
   5414 HH11      -55.9870  -24.1170   -6.6240 H       342 ARG    0.4600
   5415 HH12      -55.9050  -24.8100   -8.2100 H       342 ARG    0.4600
   5416 HH21      -54.2060  -22.1580   -9.6370 H       342 ARG    0.5100
   5417 HH22      -54.9140  -23.7200   -9.8850 H       342 ARG   -0.5100
   5418 N         -56.5240  -16.4080   -8.7630 N.am    343 ARG   -0.4700
   5419 CA        -56.7150  -15.1380   -8.0630 C.3     343 ARG    0.3100
   5420 C         -58.1910  -14.7630   -7.9240 C.2     343 ARG    0.0700
   5421 O         -58.6400  -14.2360   -6.9100 O.2     343 ARG    0.0900
   5422 CB        -55.9370  -13.9470   -8.7240 C.3     343 ARG   -0.1800
   5423 CG        -54.3980  -13.9920   -8.5810 C.3     343 ARG    0.0900
   5424 CD        -53.6530  -12.7200   -9.0530 C.3     343 ARG    0.0900
   5425 NE        -53.6200  -12.6550  -10.5560 N.pl3   343 ARG   -0.1800
   5426 CZ        -53.2490  -11.5830  -11.2560 C.cat   343 ARG    0.0900
   5427 NH1       -53.2100  -11.6000  -12.5760 N.pl3   343 ARG    0.0900
   5428 NH2       -52.9090  -10.4430  -10.6910 N.pl3   343 ARG    0.2000
   5429 HN        -55.9740  -16.3610   -9.5940 H       343 ARG    0.0900
   5430 HA        -56.3750  -15.2760   -7.0480 H       343 ARG    0.0900
   5431 HB1       -56.2980  -13.0030   -8.2620 H       343 ARG   -0.7000
   5432 HB2       -56.1820  -13.9350   -9.8070 H       343 ARG    0.4400
   5433 HG1       -54.0210  -14.8520   -9.1740 H       343 ARG    0.6400
   5434 HG2       -54.1550  -14.1580   -7.5110 H       343 ARG   -0.8000
   5435 HD1       -52.6050  -12.7350   -8.6860 H       343 ARG    0.4600
   5436 HD2       -54.1750  -11.8130   -8.6800 H       343 ARG    0.4600
   5437 HE        -53.8960  -13.4700  -11.0630 H       343 ARG   -0.8000
   5438 HH11      -53.0750  -10.7500  -13.0830 H       343 ARG    0.4600
   5439 HH12      -53.3160  -12.4650  -13.0690 H       343 ARG    0.4600
   5440 HH21      -52.9230  -10.3550   -9.6950 H       343 ARG    0.5100
   5441 HH22      -52.6370   -9.6650  -11.2570 H       343 ARG   -0.5100
   5442 N         -58.9770  -15.0410   -8.9790 N.am    344 THR   -0.4700
   5443 CA        -60.3950  -14.7090   -9.0680 C.3     344 THR    0.3100
   5444 C         -61.2910  -15.7180   -8.3480 C.2     344 THR    0.0700
   5445 O         -62.4110  -15.4010   -7.9590 O.2     344 THR    0.0900
   5446 CB        -60.8330  -14.5500  -10.5220 C.3     344 THR    0.1400
   5447 CG2       -62.2030  -13.8660  -10.6360 C.3     344 THR    0.0900
   5448 OG1       -59.9130  -13.7240  -11.2310 O.3     344 THR   -0.6600
   5449 HN        -58.6080  -15.5050   -9.7790 H       344 THR    0.4300
   5450 HA        -60.5550  -13.7870   -8.5270 H       344 THR   -0.2700
   5451 HB        -60.8710  -15.5450  -11.0110 H       344 THR    0.0900
   5452 HG1       -59.1070  -14.2390  -11.3170 H       344 THR    0.0900
   5453 HG21      -62.2190  -12.9370  -10.0260 H       344 THR    0.0900
   5454 HG22      -62.9980  -14.5470  -10.2650 H       344 THR    0.5100
   5455 HG23      -62.4050  -13.5980  -11.6950 H       344 THR   -0.5100
   5456 N         -60.8090  -16.9510   -8.0590 N.am    345 TRP   -0.4700
   5457 CA        -61.5800  -17.9930   -7.3640 C.3     345 TRP    0.3100
   5458 C         -61.4690  -17.7860   -5.8190 C.2     345 TRP    0.0700
   5459 O         -61.7720  -18.6910   -5.0380 O.2     345 TRP    0.0900
   5460 CB        -61.0700  -19.3870   -7.8130 C.3     345 TRP   -0.1800
   5461 CG        -61.8600  -20.5770   -7.3390 C.ar    345 TRP    0.0900
   5462 CD1       -61.4660  -21.5060   -6.4220 C.ar    345 TRP    0.0900
   5463 CD2       -63.1520  -20.9950   -7.8070 C.ar    345 TRP   -0.0300
   5464 CE2       -63.4900  -22.1740   -7.1020 C.ar    345 TRP   -0.1500
   5465 CE3       -64.0650  -20.4820   -8.7440 C.ar    345 TRP    0.2200
   5466 NE1       -62.4460  -22.4580   -6.2610 N.ar    345 TRP   -0.5100
   5467 CZ2       -64.6990  -22.8500   -7.3070 C.ar    345 TRP    0.3700
   5468 CZ3       -65.2640  -21.1510   -8.9460 C.ar    345 TRP    0.2400
   5469 CH2       -65.5730  -22.3180   -8.2340 C.ar    345 TRP    0.1100
   5470 HN        -59.8820  -17.2130   -8.3120 H       345 TRP   -0.2500
   5471 HA        -62.6230  -17.8690   -7.6150 H       345 TRP    0.1700
   5472 HB1       -60.0310  -19.5080   -7.4410 H       345 TRP   -0.2000
   5473 HB2       -61.0660  -19.4100   -8.9230 H       345 TRP    0.1400
   5474 HD1       -60.5220  -21.4960   -5.8980 H       345 TRP   -0.2700
   5475 HE1       -62.4040  -23.2150   -5.6460 H       345 TRP    0.1600
   5476 HE3       -63.8530  -19.5830   -9.3060 H       345 TRP   -0.1400
   5477 HZ2       -64.9550  -23.7510   -6.7710 H       345 TRP    0.1400
   5478 HZ3       -65.9720  -20.7660   -9.6630 H       345 TRP    0.5100
[truncated: 171,637 more chars]
