# Supplementary material for: The pocketome of G-protein-coupled receptors reveals previously untargeted allosteric sites
Source: Nat Commun. 2022 May 10;13:2567. doi: 10.1038/s41467-022-29609-6 (PMC9091257; doi:10.1038/s41467-022-29609-6)
Supplement: Supplementary file 4 — Supplementary Data 1 [file 41467_2022_29609_MOESM4_ESM.zip › docking_files/4k5y/mols.mol2]

# TRIPOS MOL2 file generated by SEED

@<TRIPOS>MOLECULE
methanamine
 8 7 0 0 0
****
USER_CHARGES
INVALID_CHARGES
Pose:   1 Cluster:   1 Fr_nu: 759224 TotEn:   -32.50
@<TRIPOS>ATOM
      1 C1        -63.2917  -35.4344  -53.0641 C.3    1 LIG       0.04000
      2 N1        -64.5471  -34.7054  -53.3284 N.4    1 LIG      -0.30000
      3 H1        -62.4742  -34.8635  -53.5082 H      1 LIG       0.09000
      4 H2        -63.1728  -35.5135  -51.9818 H      1 LIG       0.09000
      5 H3        -63.3757  -36.4214  -53.5230 H      1 LIG       0.09000
      6 H4        -65.3577  -35.1983  -52.9313 H      1 LIG       0.33000
      7 H5        -64.7134  -34.6001  -54.3381 H      1 LIG       0.33000
      8 H6        -64.5266  -33.7625  -52.9180 H      1 LIG       0.33000
@<TRIPOS>BOND
      1       1       2 1
      2       1       3 1
      3       1       4 1
      4       1       5 1
      5       2       6 1
      6       2       7 1
      7       2       8 1
@<TRIPOS>ALT_TYPE
CGenFF_4.0_ALT_TYPE_SET
CGenFF_4.0 1 CG334 2 NG3P3 3 HGA3 4 HGA3 5 HGA3 6 HGP2 7 HGP2 8 HGP2
@<TRIPOS>MOLECULE
methanamine
 8 7 0 0 0
****
USER_CHARGES
INVALID_CHARGES
Pose:   2 Cluster:   2 Fr_nu: 753341 TotEn:   -25.43
@<TRIPOS>ATOM
      1 C1        -63.5796  -34.5376  -52.9470 C.3    1 LIG       0.04000
      2 N1        -63.7173  -35.7907  -53.7139 N.4    1 LIG      -0.30000
      3 H1        -63.1669  -34.7886  -51.9682 H      1 LIG       0.09000
      4 H2        -62.9065  -33.8796  -53.4999 H      1 LIG       0.09000
      5 H3        -64.5723  -34.0934  -52.8520 H      1 LIG       0.09000
      6 H4        -64.1039  -35.6164  -54.6508 H      1 LIG       0.33000
      7 H5        -64.3443  -36.4534  -53.2388 H      1 LIG       0.33000
      8 H6        -62.8087  -36.2572  -53.8358 H      1 LIG       0.33000
@<TRIPOS>BOND
      1       1       2 1
      2       1       3 1
      3       1       4 1
      4       1       5 1
      5       2       6 1
      6       2       7 1
      7       2       8 1
@<TRIPOS>ALT_TYPE
CGenFF_4.0_ALT_TYPE_SET
CGenFF_4.0 1 CG334 2 NG3P3 3 HGA3 4 HGA3 5 HGA3 6 HGP2 7 HGP2 8 HGP2
@<TRIPOS>MOLECULE
methanamine
 8 7 0 0 0
****
USER_CHARGES
INVALID_CHARGES
Pose:   3 Cluster:   3 Fr_nu: 754713 TotEn:   -25.35
@<TRIPOS>ATOM
      1 C1        -62.4293  -33.0506  -53.3084 C.3    1 LIG       0.04000
      2 N1        -63.6836  -33.7839  -53.0510 N.4    1 LIG      -0.30000
      3 H1        -61.7805  -33.1838  -52.4409 H      1 LIG       0.09000
      4 H2        -61.9746  -33.4714  -54.2072 H      1 LIG       0.09000
      5 H3        -62.6813  -31.9981  -53.4519 H      1 LIG       0.09000
      6 H4        -64.3387  -33.6945  -53.8388 H      1 LIG       0.33000
      7 H5        -64.1594  -33.4286  -52.2111 H      1 LIG       0.33000
      8 H6        -63.5084  -34.7871  -52.9066 H      1 LIG       0.33000
@<TRIPOS>BOND
      1       1       2 1
      2       1       3 1
      3       1       4 1
      4       1       5 1
      5       2       6 1
      6       2       7 1
      7       2       8 1
@<TRIPOS>ALT_TYPE
CGenFF_4.0_ALT_TYPE_SET
CGenFF_4.0 1 CG334 2 NG3P3 3 HGA3 4 HGA3 5 HGA3 6 HGP2 7 HGP2 8 HGP2
@<TRIPOS>MOLECULE
methanamine
 8 7 0 0 0
****
USER_CHARGES
INVALID_CHARGES
Pose:   4 Cluster:   4 Fr_nu: 196262 TotEn:   -24.30
@<TRIPOS>ATOM
      1 C1        -64.1514  -36.2198  -52.0001 C.3    1 LIG       0.04000
      2 N1        -64.2438  -34.7845  -52.3298 N.4    1 LIG      -0.30000
      3 H1        -65.0741  -36.5058  -51.4918 H      1 LIG       0.09000
      4 H2        -64.0312  -36.7704  -52.9350 H      1 LIG       0.09000
      5 H3        -63.2859  -36.3579  -51.3491 H      1 LIG       0.09000
      6 H4        -63.3977  -34.4556  -52.8131 H      1 LIG       0.33000
      7 H5        -64.3583  -34.2124  -51.4827 H      1 LIG       0.33000
      8 H6        -65.0459  -34.5920  -52.9442 H      1 LIG       0.33000
@<TRIPOS>BOND
      1       1       2 1
      2       1       3 1
      3       1       4 1
      4       1       5 1
      5       2       6 1
      6       2       7 1
      7       2       8 1
@<TRIPOS>ALT_TYPE
CGenFF_4.0_ALT_TYPE_SET
CGenFF_4.0 1 CG334 2 NG3P3 3 HGA3 4 HGA3 5 HGA3 6 HGP2 7 HGP2 8 HGP2
@<TRIPOS>MOLECULE
methanol
 6 5 0 0 0
****
USER_CHARGES
INVALID_CHARGES
Pose:   1 Cluster:   1 Fr_nu: 1863739 TotEn:   -16.51
@<TRIPOS>ATOM
      1 C1        -52.7668   -8.7261  -36.2518 C.3    1 LIG      -0.04000
      2 O1        -52.3834   -7.3632  -36.2567 O.3    1 LIG      -0.65000
      3 H1        -52.6083   -9.1535  -37.2450 H      1 LIG       0.09000
      4 H2        -53.8202   -8.8082  -35.9721 H      1 LIG       0.09000
      5 H3        -52.1555   -9.2648  -35.5241 H      1 LIG       0.09000
      6 H4        -52.5385   -7.0198  -35.3601 H      1 LIG       0.42000
@<TRIPOS>BOND
      1       1       2 1
      2       1       3 1
      3       1       4 1
      4       1       5 1
      5       2       6 1
@<TRIPOS>ALT_TYPE
CGenFF_4.0_ALT_TYPE_SET
CGenFF_4.0 1 CG331 2 OG311 3 HGA3 4 HGA3 5 HGA3 6 HGP1
@<TRIPOS>MOLECULE
methanol
 6 5 0 0 0
****
USER_CHARGES
INVALID_CHARGES
Pose:   2 Cluster:   2 Fr_nu: 174202 TotEn:   -16.34
@<TRIPOS>ATOM
      1 C1        -47.5831   -7.6151  -28.4099 C.3    1 LIG      -0.04000
      2 O1        -47.2548   -8.5104  -27.3635 O.3    1 LIG      -0.65000
      3 H1        -48.6547   -7.4021  -28.3855 H      1 LIG       0.09000
      4 H2        -47.3111   -8.0602  -29.3703 H      1 LIG       0.09000
      5 H3        -47.0260   -6.6857  -28.2704 H      1 LIG       0.09000
      6 H4        -46.2979   -8.6749  -27.4180 H      1 LIG       0.42000
@<TRIPOS>BOND
      1       1       2 1
      2       1       3 1
      3       1       4 1
      4       1       5 1
      5       2       6 1
@<TRIPOS>ALT_TYPE
CGenFF_4.0_ALT_TYPE_SET
CGenFF_4.0 1 CG331 2 OG311 3 HGA3 4 HGA3 5 HGA3 6 HGP1
@<TRIPOS>MOLECULE
methanol
 6 5 0 0 0
****
USER_CHARGES
INVALID_CHARGES
Pose:   3 Cluster:   3 Fr_nu: 173851 TotEn:   -15.68
@<TRIPOS>ATOM
      1 C1        -46.5816   -6.4235  -28.5805 C.3    1 LIG      -0.04000
      2 O1        -46.8049   -7.4135  -27.5934 O.3    1 LIG      -0.65000
      3 H1        -47.4547   -5.7696  -28.6458 H      1 LIG       0.09000
      4 H2        -46.4000   -6.9040  -29.5452 H      1 LIG       0.09000
      5 H3        -45.7068   -5.8325  -28.2996 H      1 LIG       0.09000
      6 H4        -46.0100   -7.9731  -27.5651 H      1 LIG       0.42000
@<TRIPOS>BOND
      1       1       2 1
      2       1       3 1
      3       1       4 1
      4       1       5 1
      5       2       6 1
@<TRIPOS>ALT_TYPE
CGenFF_4.0_ALT_TYPE_SET
CGenFF_4.0 1 CG331 2 OG311 3 HGA3 4 HGA3 5 HGA3 6 HGP1
@<TRIPOS>MOLECULE
methanol
 6 5 0 0 0
****
USER_CHARGES
INVALID_CHARGES
Pose:   4 Cluster:   4 Fr_nu:  56150 TotEn:   -15.27
@<TRIPOS>ATOM
      1 C1        -60.5198  -10.0534  -39.4944 C.3    1 LIG      -0.04000
      2 O1        -61.7940  -10.2217  -38.9007 O.3    1 LIG      -0.65000
      3 H1        -60.6400   -9.7798  -40.5455 H      1 LIG       0.09000
      4 H2        -59.9525  -10.9839  -39.4116 H      1 LIG       0.09000
      5 H3        -59.9866   -9.2560  -38.9714 H      1 LIG       0.09000
      6 H4        -61.6460  -10.4635  -37.9705 H      1 LIG       0.42000
@<TRIPOS>BOND
      1       1       2 1
      2       1       3 1
      3       1       4 1
      4       1       5 1
      5       2       6 1
@<TRIPOS>ALT_TYPE
CGenFF_4.0_ALT_TYPE_SET
CGenFF_4.0 1 CG331 2 OG311 3 HGA3 4 HGA3 5 HGA3 6 HGP1
@<TRIPOS>MOLECULE
methanol
 6 5 0 0 0
****
USER_CHARGES
INVALID_CHARGES
Pose:   5 Cluster:   5 Fr_nu: 105317 TotEn:   -14.66
@<TRIPOS>ATOM
      1 C1        -51.6279   -8.1181  -36.0288 C.3    1 LIG      -0.04000
      2 O1        -53.0384   -8.0824  -36.1451 O.3    1 LIG      -0.65000
      3 H1        -51.2234   -8.8628  -36.7187 H      1 LIG       0.09000
      4 H2        -51.3523   -8.3698  -35.0016 H      1 LIG       0.09000
      5 H3        -51.2254   -7.1343  -36.2813 H      1 LIG       0.09000
      6 H4        -53.3597   -7.4114  -35.5188 H      1 LIG       0.42000
@<TRIPOS>BOND
      1       1       2 1
      2       1       3 1
      3       1       4 1
      4       1       5 1
      5       2       6 1
@<TRIPOS>ALT_TYPE
CGenFF_4.0_ALT_TYPE_SET
CGenFF_4.0 1 CG331 2 OG311 3 HGA3 4 HGA3 5 HGA3 6 HGP1
@<TRIPOS>MOLECULE
methanol
 6 5 0 0 0
****
USER_CHARGES
INVALID_CHARGES
Pose:   6 Cluster:   6 Fr_nu: 12509189 TotEn:   -13.56
@<TRIPOS>ATOM
      1 C1        -46.4445   -5.7687  -28.1662 C.3    1 LIG      -0.04000
      2 O1        -46.7516   -6.1642  -26.8419 O.3    1 LIG      -0.65000
      3 H1        -47.3025   -5.2497  -28.6004 H      1 LIG       0.09000
      4 H2        -46.1985   -6.6507  -28.7630 H      1 LIG       0.09000
      5 H3        -45.5856   -5.0939  -28.1455 H      1 LIG       0.09000
      6 H4        -45.9677   -6.6205  -26.4911 H      1 LIG       0.42000
@<TRIPOS>BOND
      1       1       2 1
      2       1       3 1
      3       1       4 1
      4       1       5 1
      5       2       6 1
@<TRIPOS>ALT_TYPE
CGenFF_4.0_ALT_TYPE_SET
CGenFF_4.0 1 CG331 2 OG311 3 HGA3 4 HGA3 5 HGA3 6 HGP1
@<TRIPOS>MOLECULE
methanol
 6 5 0 0 0
****
USER_CHARGES
INVALID_CHARGES
Pose:   7 Cluster:   7 Fr_nu: 12320842 TotEn:   -13.03
@<TRIPOS>ATOM
      1 C1        -37.9989   -2.8000  -29.9599 C.3    1 LIG      -0.04000
      2 O1        -37.5771   -4.1072  -29.6168 O.3    1 LIG      -0.65000
      3 H1        -37.6430   -2.5531  -30.9632 H      1 LIG       0.09000
      4 H2        -37.6011   -2.0856  -29.2346 H      1 LIG       0.09000
      5 H3        -39.0907   -2.7630  -29.9437 H      1 LIG       0.09000
      6 H4        -37.9113   -4.2894  -28.7219 H      1 LIG       0.42000
@<TRIPOS>BOND
      1       1       2 1
      2       1       3 1
      3       1       4 1
      4       1       5 1
      5       2       6 1
@<TRIPOS>ALT_TYPE
CGenFF_4.0_ALT_TYPE_SET
CGenFF_4.0 1 CG331 2 OG311 3 HGA3 4 HGA3 5 HGA3 6 HGP1
@<TRIPOS>MOLECULE
methanol
 6 5 0 0 0
****
USER_CHARGES
INVALID_CHARGES
Pose:   8 Cluster:   8 Fr_nu: 105235 TotEn:   -12.86
@<TRIPOS>ATOM
      1 C1        -52.7446   -8.7327  -36.3531 C.3    1 LIG      -0.04000
      2 O1        -54.0764   -8.3736  -36.0341 O.3    1 LIG      -0.65000
      3 H1        -52.7494   -9.6026  -37.0144 H      1 LIG       0.09000
      4 H2        -52.1984   -8.9629  -35.4348 H      1 LIG       0.09000
      5 H3        -52.2623   -7.8943  -36.8612 H      1 LIG       0.09000
      6 H4        -54.0306   -7.5996  -35.4470 H      1 LIG       0.42000
@<TRIPOS>BOND
      1       1       2 1
      2       1       3 1
      3       1       4 1
      4       1       5 1
      5       2       6 1
@<TRIPOS>ALT_TYPE
CGenFF_4.0_ALT_TYPE_SET
CGenFF_4.0 1 CG331 2 OG311 3 HGA3 4 HGA3 5 HGA3 6 HGP1
@<TRIPOS>MOLECULE
methanol
 6 5 0 0 0
****
USER_CHARGES
INVALID_CHARGES
Pose:   9 Cluster:   9 Fr_nu: 230172 TotEn:   -12.72
@<TRIPOS>ATOM
      1 C1        -66.9159  -14.6274  -41.4541 C.3    1 LIG      -0.04000
      2 O1        -67.1012  -15.3680  -40.2618 O.3    1 LIG      -0.65000
      3 H1        -66.6981  -13.5855  -41.2067 H      1 LIG       0.09000
      4 H2        -67.8202  -14.6865  -42.0651 H      1 LIG       0.09000
      5 H3        -66.0754  -15.0511  -42.0088 H      1 LIG       0.09000
      6 H4        -67.2921  -16.2853  -40.5221 H      1 LIG       0.42000
@<TRIPOS>BOND
      1       1       2 1
      2       1       3 1
      3       1       4 1
      4       1       5 1
      5       2       6 1
@<TRIPOS>ALT_TYPE
CGenFF_4.0_ALT_TYPE_SET
CGenFF_4.0 1 CG331 2 OG311 3 HGA3 4 HGA3 5 HGA3 6 HGP1
@<TRIPOS>MOLECULE
methanol
 6 5 0 0 0
****
USER_CHARGES
INVALID_CHARGES
Pose:  10 Cluster:  10 Fr_nu:  76948 TotEn:   -12.25
@<TRIPOS>ATOM
      1 C1        -79.8448  -22.0552  -35.6030 C.3    1 LIG      -0.04000
      2 O1        -79.0418  -20.9039  -35.4180 O.3    1 LIG      -0.65000
      3 H1        -79.3634  -22.9157  -35.1318 H      1 LIG       0.09000
      4 H2        -79.9785  -22.2392  -36.6721 H      1 LIG       0.09000
      5 H3        -80.8197  -21.8868  -35.1395 H      1 LIG       0.09000
      6 H4        -79.5011  -20.1630  -35.8491 H      1 LIG       0.42000
@<TRIPOS>BOND
      1       1       2 1
      2       1       3 1
      3       1       4 1
      4       1       5 1
      5       2       6 1
@<TRIPOS>ALT_TYPE
CGenFF_4.0_ALT_TYPE_SET
CGenFF_4.0 1 CG331 2 OG311 3 HGA3 4 HGA3 5 HGA3 6 HGP1
@<TRIPOS>MOLECULE
methanol
 6 5 0 0 0
****
USER_CHARGES
INVALID_CHARGES
Pose:  11 Cluster:  11 Fr_nu: 12511339 TotEn:   -12.09
@<TRIPOS>ATOM
      1 C1        -37.9754  -15.3722  -30.2205 C.3    1 LIG      -0.04000
      2 O1        -36.9248  -14.7720  -30.9556 O.3    1 LIG      -0.65000
      3 H1        -38.9296  -14.9337  -30.5230 H      1 LIG       0.09000
      4 H2        -37.8113  -15.2122  -29.1518 H      1 LIG       0.09000
      5 H3        -37.9875  -16.4446  -30.4287 H      1 LIG       0.09000
      6 H4        -36.0962  -15.1863  -30.6597 H      1 LIG       0.42000
@<TRIPOS>BOND
      1       1       2 1
      2       1       3 1
      3       1       4 1
      4       1       5 1
      5       2       6 1
@<TRIPOS>ALT_TYPE
CGenFF_4.0_ALT_TYPE_SET
CGenFF_4.0 1 CG331 2 OG311 3 HGA3 4 HGA3 5 HGA3 6 HGP1
@<TRIPOS>MOLECULE
methanol
 6 5 0 0 0
****
USER_CHARGES
INVALID_CHARGES
Pose:  12 Cluster:  12 Fr_nu: 1037873 TotEn:   -12.04
@<TRIPOS>ATOM
      1 C1        -45.8732    6.7854  -32.5740 C.3    1 LIG      -0.04000
      2 O1        -45.8370    8.1484  -32.9552 O.3    1 LIG      -0.65000
      3 H1        -45.1956    6.2103  -33.2098 H      1 LIG       0.09000
      4 H2        -46.8932    6.4054  -32.6730 H      1 LIG       0.09000
      5 H3        -45.5536    6.6988  -31.5329 H      1 LIG       0.09000
      6 H4        -46.4498    8.6251  -32.3695 H      1 LIG       0.42000
@<TRIPOS>BOND
      1       1       2 1
      2       1       3 1
      3       1       4 1
      4       1       5 1
      5       2       6 1
@<TRIPOS>ALT_TYPE
CGenFF_4.0_ALT_TYPE_SET
CGenFF_4.0 1 CG331 2 OG311 3 HGA3 4 HGA3 5 HGA3 6 HGP1
@<TRIPOS>MOLECULE
methanol
 6 5 0 0 0
****
USER_CHARGES
INVALID_CHARGES
Pose:  13 Cluster:  13 Fr_nu: 12523353 TotEn:   -11.61
@<TRIPOS>ATOM
      1 C1        -80.5141   -2.8036  -57.2979 C.3    1 LIG      -0.04000
      2 O1        -81.2455   -3.6976  -56.4793 O.3    1 LIG      -0.65000
      3 H1        -80.3419   -3.2613  -58.2752 H      1 LIG       0.09000
      4 H2        -79.5594   -2.5689  -56.8204 H      1 LIG       0.09000
      5 H3        -81.0913   -1.8848  -57.4251 H      1 LIG       0.09000
      6 H4        -81.3781   -3.2568  -55.6226 H      1 LIG       0.42000
@<TRIPOS>BOND
      1       1       2 1
      2       1       3 1
      3       1       4 1
      4       1       5 1
      5       2       6 1
@<TRIPOS>ALT_TYPE
CGenFF_4.0_ALT_TYPE_SET
CGenFF_4.0 1 CG331 2 OG311 3 HGA3 4 HGA3 5 HGA3 6 HGP1
@<TRIPOS>MOLECULE
methanol
 6 5 0 0 0
****
USER_CHARGES
INVALID_CHARGES
Pose:  14 Cluster:  14 Fr_nu: 203125 TotEn:   -11.45
@<TRIPOS>ATOM
      1 C1        -66.6546   -9.4319  -46.5079 C.3    1 LIG      -0.04000
      2 O1        -66.5369   -8.3258  -47.3837 O.3    1 LIG      -0.65000
      3 H1        -66.9119   -9.0788  -45.5062 H      1 LIG       0.09000
      4 H2        -65.7087   -9.9789  -46.4811 H      1 LIG       0.09000
      5 H3        -67.4448  -10.0920  -46.8731 H      1 LIG       0.09000
      6 H4        -66.3082   -8.6788  -48.2605 H      1 LIG       0.42000
@<TRIPOS>BOND
      1       1       2 1
      2       1       3 1
      3       1       4 1
      4       1       5 1
      5       2       6 1
@<TRIPOS>ALT_TYPE
CGenFF_4.0_ALT_TYPE_SET
CGenFF_4.0 1 CG331 2 OG311 3 HGA3 4 HGA3 5 HGA3 6 HGP1
@<TRIPOS>MOLECULE
methanol
 6 5 0 0 0
****
USER_CHARGES
INVALID_CHARGES
Pose:  15 Cluster:  15 Fr_nu: 9405950 TotEn:   -11.30
@<TRIPOS>ATOM
      1 C1        -68.7885  -15.6230  -43.7692 C.3    1 LIG      -0.04000
      2 O1        -68.3806  -16.9440  -44.0742 O.3    1 LIG      -0.65000
      3 H1        -69.1983  -15.1513  -44.6657 H      1 LIG       0.09000
      4 H2        -67.9318  -15.0515  -43.4031 H      1 LIG       0.09000
      5 H3        -69.5582  -15.6585  -42.9947 H      1 LIG       0.09000
      6 H4        -68.0233  -17.3287  -43.2556 H      1 LIG       0.42000
@<TRIPOS>BOND
      1       1       2 1
      2       1       3 1
      3       1       4 1
      4       1       5 1
      5       2       6 1
@<TRIPOS>ALT_TYPE
CGenFF_4.0_ALT_TYPE_SET
CGenFF_4.0 1 CG331 2 OG311 3 HGA3 4 HGA3 5 HGA3 6 HGP1
@<TRIPOS>MOLECULE
methanol
 6 5 0 0 0
****
USER_CHARGES
INVALID_CHARGES
Pose:  16 Cluster:  16 Fr_nu: 907478 TotEn:   -11.16
@<TRIPOS>ATOM
      1 C1        -51.8270   -7.9709  -36.1579 C.3    1 LIG      -0.04000
      2 O1        -52.2633   -8.8344  -37.1915 O.3    1 LIG      -0.65000
      3 H1        -52.3878   -7.0341  -36.2036 H      1 LIG       0.09000
      4 H2        -50.7581   -7.7740  -36.2732 H      1 LIG       0.09000
      5 H3        -52.0048   -8.4526  -35.1935 H      1 LIG       0.09000
      6 H4        -51.7435   -9.6530  -37.1182 H      1 LIG       0.42000
@<TRIPOS>BOND
      1       1       2 1
      2       1       3 1
      3       1       4 1
      4       1       5 1
      5       2       6 1
@<TRIPOS>ALT_TYPE
CGenFF_4.0_ALT_TYPE_SET
CGenFF_4.0 1 CG331 2 OG311 3 HGA3 4 HGA3 5 HGA3 6 HGP1
@<TRIPOS>MOLECULE
methanol
 6 5 0 0 0
****
USER_CHARGES
INVALID_CHARGES
Pose:  17 Cluster:  17 Fr_nu: 12302929 TotEn:   -11.13
@<TRIPOS>ATOM
      1 C1        -68.5351  -15.3492  -42.9929 C.3    1 LIG      -0.04000
      2 O1        -67.6527  -15.4646  -41.8918 O.3    1 LIG      -0.65000
      3 H1        -68.5940  -14.3037  -43.3056 H      1 LIG       0.09000
      4 H2        -69.5259  -15.7112  -42.7066 H      1 LIG       0.09000
      5 H3        -68.1534  -15.9533  -43.8193 H      1 LIG       0.09000
      6 H4        -67.6271  -16.4046  -41.6437 H      1 LIG       0.42000
@<TRIPOS>BOND
      1       1       2 1
      2       1       3 1
      3       1       4 1
      4       1       5 1
      5       2       6 1
@<TRIPOS>ALT_TYPE
CGenFF_4.0_ALT_TYPE_SET
CGenFF_4.0 1 CG331 2 OG311 3 HGA3 4 HGA3 5 HGA3 6 HGP1
@<TRIPOS>MOLECULE
methanol
 6 5 0 0 0
****
USER_CHARGES
INVALID_CHARGES
Pose:  18 Cluster:  18 Fr_nu: 229603 TotEn:   -10.93
@<TRIPOS>ATOM
      1 C1        -67.8374  -14.7949  -42.3338 C.3    1 LIG      -0.04000
      2 O1        -68.8133  -15.8179  -42.2594 O.3    1 LIG      -0.65000
      3 H1        -68.2631  -13.9197  -42.8308 H      1 LIG       0.09000
      4 H2        -66.9699  -15.1575  -42.8911 H      1 LIG       0.09000
      5 H3        -67.5300  -14.5226  -41.3214 H      1 LIG       0.09000
      6 H4        -68.3987  -16.5762  -41.8133 H      1 LIG       0.42000
@<TRIPOS>BOND
      1       1       2 1
      2       1       3 1
      3       1       4 1
      4       1       5 1
      5       2       6 1
@<TRIPOS>ALT_TYPE
CGenFF_4.0_ALT_TYPE_SET
CGenFF_4.0 1 CG331 2 OG311 3 HGA3 4 HGA3 5 HGA3 6 HGP1
@<TRIPOS>MOLECULE
methanol
 6 5 0 0 0
****
USER_CHARGES
INVALID_CHARGES
Pose:  19 Cluster:  19 Fr_nu: 12152514 TotEn:   -10.92
@<TRIPOS>ATOM
      1 C1        -50.2285    5.0030  -21.9837 C.3    1 LIG      -0.04000
      2 O1        -49.7399    5.6244  -23.1582 O.3    1 LIG      -0.65000
      3 H1        -50.8518    5.7090  -21.4294 H      1 LIG       0.09000
      4 H2        -49.3877    4.6791  -21.3650 H      1 LIG       0.09000
      5 H3        -50.8279    4.1338  -22.2645 H      1 LIG       0.09000
      6 H4        -49.1924    4.9680  -23.6220 H      1 LIG       0.42000
@<TRIPOS>BOND
      1       1       2 1
      2       1       3 1
      3       1       4 1
      4       1       5 1
      5       2       6 1
@<TRIPOS>ALT_TYPE
CGenFF_4.0_ALT_TYPE_SET
CGenFF_4.0 1 CG331 2 OG311 3 HGA3 4 HGA3 5 HGA3 6 HGP1
@<TRIPOS>MOLECULE
methanol
 6 5 0 0 0
****
USER_CHARGES
INVALID_CHARGES
Pose:  20 Cluster:  20 Fr_nu: 856511 TotEn:   -10.81
@<TRIPOS>ATOM
      1 C1        -44.7690   -5.5910  -28.7991 C.3    1 LIG      -0.04000
      2 O1        -45.7421   -6.4753  -28.2742 O.3    1 LIG      -0.65000
      3 H1        -45.2524   -4.6648  -29.1195 H      1 LIG       0.09000
      4 H2        -44.2652   -6.0634  -29.6462 H      1 LIG       0.09000
      5 H3        -44.0360   -5.3664  -28.0208 H      1 LIG       0.09000
      6 H4        -45.2756   -7.2838  -28.0014 H      1 LIG       0.42000
@<TRIPOS>BOND
      1       1       2 1
      2       1       3 1
      3       1       4 1
      4       1       5 1
      5       2       6 1
@<TRIPOS>ALT_TYPE
CGenFF_4.0_ALT_TYPE_SET
CGenFF_4.0 1 CG331 2 OG311 3 HGA3 4 HGA3 5 HGA3 6 HGP1
@<TRIPOS>MOLECULE
methanol
 6 5 0 0 0
****
USER_CHARGES
INVALID_CHARGES
Pose:  21 Cluster:  21 Fr_nu: 105213 TotEn:   -10.69
@<TRIPOS>ATOM
      1 C1        -51.7373   -8.0212  -36.2793 C.3    1 LIG      -0.04000
      2 O1        -51.0377   -8.0034  -35.0485 O.3    1 LIG      -0.65000
      3 H1        -51.1535   -8.5688  -37.0232 H      1 LIG       0.09000
      4 H2        -51.9080   -6.9959  -36.6173 H      1 LIG       0.09000
      5 H3        -52.6985   -8.5199  -36.1346 H      1 LIG       0.09000
      6 H4        -51.5863   -7.5096  -34.4154 H      1 LIG       0.42000
@<TRIPOS>BOND
      1       1       2 1
      2       1       3 1
      3       1       4 1
      4       1       5 1
      5       2       6 1
@<TRIPOS>ALT_TYPE
CGenFF_4.0_ALT_TYPE_SET
CGenFF_4.0 1 CG331 2 OG311 3 HGA3 4 HGA3 5 HGA3 6 HGP1
@<TRIPOS>MOLECULE
methanol
 6 5 0 0 0
****
USER_CHARGES
INVALID_CHARGES
Pose:  22 Cluster:  22 Fr_nu: 184583 TotEn:   -10.66
@<TRIPOS>ATOM
      1 C1        -50.1859  -19.3741  -33.3019 C.3    1 LIG      -0.04000
      2 O1        -48.8640  -19.3966  -33.8084 O.3    1 LIG      -0.65000
      3 H1        -50.1811  -18.9702  -32.2865 H      1 LIG       0.09000
      4 H2        -50.5937  -20.3882  -33.3002 H      1 LIG       0.09000
      5 H3        -50.8010  -18.7372  -33.9420 H      1 LIG       0.09000
      6 H4        -48.9094  -19.7605  -34.7090 H      1 LIG       0.42000
@<TRIPOS>BOND
      1       1       2 1
      2       1       3 1
      3       1       4 1
      4       1       5 1
      5       2       6 1
@<TRIPOS>ALT_TYPE
CGenFF_4.0_ALT_TYPE_SET
CGenFF_4.0 1 CG331 2 OG311 3 HGA3 4 HGA3 5 HGA3 6 HGP1
@<TRIPOS>MOLECULE
methanol
 6 5 0 0 0
****
USER_CHARGES
INVALID_CHARGES
Pose:  23 Cluster:  23 Fr_nu: 12532808 TotEn:   -10.55
@<TRIPOS>ATOM
      1 C1        -50.9066    6.7850  -21.3578 C.3    1 LIG      -0.04000
      2 O1        -50.2212    6.1100  -22.3966 O.3    1 LIG      -0.65000
      3 H1        -50.6657    7.8503  -21.3934 H      1 LIG       0.09000
      4 H2        -50.6111    6.3658  -20.3926 H      1 LIG       0.09000
      5 H3        -51.9821    6.6522  -21.4967 H      1 LIG       0.09000
      6 H4        -50.4599    5.1695  -22.3321 H      1 LIG       0.42000
@<TRIPOS>BOND
      1       1       2 1
      2       1       3 1
      3       1       4 1
      4       1       5 1
      5       2       6 1
@<TRIPOS>ALT_TYPE
CGenFF_4.0_ALT_TYPE_SET
CGenFF_4.0 1 CG331 2 OG311 3 HGA3 4 HGA3 5 HGA3 6 HGP1
@<TRIPOS>MOLECULE
methanol
 6 5 0 0 0
****
USER_CHARGES
INVALID_CHARGES
Pose:  24 Cluster:  24 Fr_nu: 447614 TotEn:   -10.41
@<TRIPOS>ATOM
      1 C1        -66.1441   -8.8348  -46.2005 C.3    1 LIG      -0.04000
      2 O1        -66.4097   -7.5020  -46.5973 O.3    1 LIG      -0.65000
      3 H1        -66.8960   -9.1567  -45.4758 H      1 LIG       0.09000
      4 H2        -65.1469   -8.8920  -45.7567 H      1 LIG       0.09000
      5 H3        -66.1874   -9.4827  -47.0792 H      1 LIG       0.09000
      6 H4        -65.7228   -7.2528  -47.2391 H      1 LIG       0.42000
@<TRIPOS>BOND
      1       1       2 1
      2       1       3 1
      3       1       4 1
      4       1       5 1
      5       2       6 1
@<TRIPOS>ALT_TYPE
CGenFF_4.0_ALT_TYPE_SET
CGenFF_4.0 1 CG331 2 OG311 3 HGA3 4 HGA3 5 HGA3 6 HGP1
@<TRIPOS>MOLECULE
methanol
 6 5 0 0 0
****
USER_CHARGES
INVALID_CHARGES
Pose:  25 Cluster:  25 Fr_nu: 229745 TotEn:   -10.40
@<TRIPOS>ATOM
      1 C1        -68.8031  -15.1577  -42.6225 C.3    1 LIG      -0.04000
      2 O1        -68.8061  -15.4833  -41.2446 O.3    1 LIG      -0.65000
      3 H1        -69.2596  -14.1753  -42.7665 H      1 LIG       0.09000
      4 H2        -69.3612  -15.9156  -43.1781 H      1 LIG       0.09000
      5 H3        -67.7709  -15.1332  -42.9797 H      1 LIG       0.09000
      6 H4        -68.3941  -16.3598  -41.1574 H      1 LIG       0.42000
@<TRIPOS>BOND
      1       1       2 1
      2       1       3 1
      3       1       4 1
      4       1       5 1
      5       2       6 1
@<TRIPOS>ALT_TYPE
CGenFF_4.0_ALT_TYPE_SET
CGenFF_4.0 1 CG331 2 OG311 3 HGA3 4 HGA3 5 HGA3 6 HGP1
@<TRIPOS>MOLECULE
methanol
 6 5 0 0 0
****
USER_CHARGES
INVALID_CHARGES
Pose:  26 Cluster:  26 Fr_nu: 12526900 TotEn:   -10.36
@<TRIPOS>ATOM
      1 C1        -51.3605    8.1560  -21.3684 C.3    1 LIG      -0.04000
      2 O1        -50.7420    7.0324  -21.9680 O.3    1 LIG      -0.65000
      3 H1        -50.6721    9.0045  -21.3862 H      1 LIG       0.09000
      4 H2        -51.6333    7.9160  -20.3376 H      1 LIG       0.09000
      5 H3        -52.2615    8.4088  -21.9322 H      1 LIG       0.09000
      6 H4        -51.3825    6.3015  -21.9332 H      1 LIG       0.42000
@<TRIPOS>BOND
      1       1       2 1
      2       1       3 1
      3       1       4 1
      4       1       5 1
      5       2       6 1
@<TRIPOS>ALT_TYPE
CGenFF_4.0_ALT_TYPE_SET
CGenFF_4.0 1 CG331 2 OG311 3 HGA3 4 HGA3 5 HGA3 6 HGP1
@<TRIPOS>MOLECULE
methanol
 6 5 0 0 0
****
USER_CHARGES
INVALID_CHARGES
Pose:  27 Cluster:  27 Fr_nu: 218447 TotEn:   -10.16
@<TRIPOS>ATOM
      1 C1        -69.8901  -19.2248  -50.3804 C.3    1 LIG      -0.04000
      2 O1        -68.7586  -19.5780  -49.6062 O.3    1 LIG      -0.65000
      3 H1        -70.5144  -18.5267  -49.8172 H      1 LIG       0.09000
      4 H2        -70.4605  -20.1244  -50.6251 H      1 LIG       0.09000
      5 H3        -69.5541  -18.7465  -51.3033 H      1 LIG       0.09000
      6 H4        -68.2304  -20.1971  -50.1384 H      1 LIG       0.42000
@<TRIPOS>BOND
      1       1       2 1
      2       1       3 1
      3       1       4 1
      4       1       5 1
      5       2       6 1
@<TRIPOS>ALT_TYPE
CGenFF_4.0_ALT_TYPE_SET
CGenFF_4.0 1 CG331 2 OG311 3 HGA3 4 HGA3 5 HGA3 6 HGP1
@<TRIPOS>MOLECULE
methanol
 6 5 0 0 0
****
USER_CHARGES
INVALID_CHARGES
Pose:  28 Cluster:  28 Fr_nu: 11779224 TotEn:   -10.06
@<TRIPOS>ATOM
      1 C1        -64.5681   -6.5109  -51.2665 C.3    1 LIG      -0.04000
      2 O1        -64.7179   -5.1174  -51.0657 O.3    1 LIG      -0.65000
      3 H1        -63.9505   -6.6880  -52.1505 H      1 LIG       0.09000
      4 H2        -65.5517   -6.9687  -51.3985 H      1 LIG       0.09000
      5 H3        -64.0804   -6.9458  -50.3910 H      1 LIG       0.09000
      6 H4        -65.2708   -5.0008  -50.2741 H      1 LIG       0.42000
@<TRIPOS>BOND
      1       1       2 1
      2       1       3 1
      3       1       4 1
      4       1       5 1
      5       2       6 1
@<TRIPOS>ALT_TYPE
CGenFF_4.0_ALT_TYPE_SET
CGenFF_4.0 1 CG331 2 OG311 3 HGA3 4 HGA3 5 HGA3 6 HGP1
@<TRIPOS>MOLECULE
methanol
 6 5 0 0 0
****
USER_CHARGES
INVALID_CHARGES
Pose:  29 Cluster:  29 Fr_nu: 2483110 TotEn:    -9.83
@<TRIPOS>ATOM
      1 C1        -53.5553   -8.9689  -36.6115 C.3    1 LIG      -0.04000
      2 O1        -54.1295  -10.2060  -36.2316 O.3    1 LIG      -0.65000
      3 H1        -54.1166   -8.5477  -37.4491 H      1 LIG       0.09000
      4 H2        -52.5122   -9.1233  -36.8990 H      1 LIG       0.09000
      5 H3        -53.5995   -8.2812  -35.7637 H      1 LIG       0.09000
      6 H4        -53.6050  -10.5477  -35.4874 H      1 LIG       0.42000
@<TRIPOS>BOND
      1       1       2 1
      2       1       3 1
      3       1       4 1
      4       1       5 1
      5       2       6 1
@<TRIPOS>ALT_TYPE
CGenFF_4.0_ALT_TYPE_SET
CGenFF_4.0 1 CG331 2 OG311 3 HGA3 4 HGA3 5 HGA3 6 HGP1
@<TRIPOS>MOLECULE
methanol
 6 5 0 0 0
****
USER_CHARGES
INVALID_CHARGES
Pose:  30 Cluster:  30 Fr_nu: 1350605 TotEn:    -9.62
@<TRIPOS>ATOM
      1 C1        -52.2073   -8.4687  -36.0739 C.3    1 LIG      -0.04000
      2 O1        -51.1655   -8.0305  -36.9267 O.3    1 LIG      -0.65000
      3 H1        -52.9415   -7.6683  -35.9533 H      1 LIG       0.09000
      4 H2        -51.7915   -8.7456  -35.1018 H      1 LIG       0.09000
      5 H3        -52.6913   -9.3394  -36.5224 H      1 LIG       0.09000
      6 H4        -50.5352   -8.7665  -37.0089 H      1 LIG       0.42000
@<TRIPOS>BOND
      1       1       2 1
      2       1       3 1
      3       1       4 1
      4       1       5 1
      5       2       6 1
@<TRIPOS>ALT_TYPE
CGenFF_4.0_ALT_TYPE_SET
CGenFF_4.0 1 CG331 2 OG311 3 HGA3 4 HGA3 5 HGA3 6 HGP1
@<TRIPOS>MOLECULE
methanol
 6 5 0 0 0
****
USER_CHARGES
INVALID_CHARGES
Pose:  31 Cluster:  31 Fr_nu: 230038 TotEn:    -9.57
@<TRIPOS>ATOM
      1 C1        -68.1491  -15.0800  -42.8116 C.3    1 LIG      -0.04000
      2 O1        -68.2203  -16.4363  -43.2114 O.3    1 LIG      -0.65000
      3 H1        -68.3734  -14.4355  -43.6651 H      1 LIG       0.09000
      4 H2        -67.1475  -14.8633  -42.4313 H      1 LIG       0.09000
      5 H3        -68.8828  -14.9032  -42.0217 H      1 LIG       0.09000
      6 H4        -68.0154  -16.9758  -42.4287 H      1 LIG       0.42000
@<TRIPOS>BOND
      1       1       2 1
      2       1       3 1
      3       1       4 1
      4       1       5 1
      5       2       6 1
@<TRIPOS>ALT_TYPE
CGenFF_4.0_ALT_TYPE_SET
CGenFF_4.0 1 CG331 2 OG311 3 HGA3 4 HGA3 5 HGA3 6 HGP1
@<TRIPOS>MOLECULE
methanol
 6 5 0 0 0
****
USER_CHARGES
INVALID_CHARGES
Pose:  32 Cluster:  32 Fr_nu: 710176 TotEn:    -9.53
@<TRIPOS>ATOM
      1 C1        -53.0682   -9.5205  -36.6737 C.3    1 LIG      -0.04000
      2 O1        -52.6504   -9.2175  -37.9920 O.3    1 LIG      -0.65000
      3 H1        -54.1423   -9.3421  -36.5809 H      1 LIG       0.09000
      4 H2        -52.5214   -8.8942  -35.9642 H      1 LIG       0.09000
      5 H3        -52.8566  -10.5722  -36.4666 H      1 LIG       0.09000
      6 H4        -51.6939   -9.3878  -38.0348 H      1 LIG       0.42000
@<TRIPOS>BOND
      1       1       2 1
      2       1       3 1
      3       1       4 1
      4       1       5 1
      5       2       6 1
@<TRIPOS>ALT_TYPE
CGenFF_4.0_ALT_TYPE_SET
CGenFF_4.0 1 CG331 2 OG311 3 HGA3 4 HGA3 5 HGA3 6 HGP1
@<TRIPOS>MOLECULE
methanol
 6 5 0 0 0
****
USER_CHARGES
INVALID_CHARGES
Pose:  33 Cluster:  33 Fr_nu: 12394511 TotEn:    -9.50
@<TRIPOS>ATOM
      1 C1        -59.7955  -16.6532  -13.0455 C.3    1 LIG      -0.04000
      2 O1        -59.6071  -15.3452  -13.5534 O.3    1 LIG      -0.65000
      3 H1        -58.8762  -16.9932  -12.5622 H      1 LIG       0.09000
      4 H2        -60.0607  -17.3280  -13.8633 H      1 LIG       0.09000
      5 H3        -60.6052  -16.6366  -12.3122 H      1 LIG       0.09000
      6 H4        -60.4426  -15.0791  -13.9740 H      1 LIG       0.42000
@<TRIPOS>BOND
      1       1       2 1
      2       1       3 1
      3       1       4 1
      4       1       5 1
      5       2       6 1
@<TRIPOS>ALT_TYPE
CGenFF_4.0_ALT_TYPE_SET
CGenFF_4.0 1 CG331 2 OG311 3 HGA3 4 HGA3 5 HGA3 6 HGP1
@<TRIPOS>MOLECULE
methanol
 6 5 0 0 0
****
USER_CHARGES
INVALID_CHARGES
Pose:  34 Cluster:  34 Fr_nu: 2546970 TotEn:    -9.43
@<TRIPOS>ATOM
      1 C1        -45.0460  -12.4420  -25.0610 C.3    1 LIG      -0.04000
      2 O1        -43.8618  -11.6949  -24.8513 O.3    1 LIG      -0.65000
      3 H1        -45.6697  -11.9371  -25.8028 H      1 LIG       0.09000
      4 H2        -45.5892  -12.5381  -24.1174 H      1 LIG       0.09000
      5 H3        -44.7791  -13.4357  -25.4284 H      1 LIG       0.09000
      6 H4        -43.3357  -12.1738  -24.1882 H      1 LIG       0.42000
@<TRIPOS>BOND
      1       1       2 1
      2       1       3 1
      3       1       4 1
      4       1       5 1
      5       2       6 1
@<TRIPOS>ALT_TYPE
CGenFF_4.0_ALT_TYPE_SET
CGenFF_4.0 1 CG331 2 OG311 3 HGA3 4 HGA3 5 HGA3 6 HGP1
@<TRIPOS>MOLECULE
methanol
 6 5 0 0 0
****
USER_CHARGES
INVALID_CHARGES
Pose:  35 Cluster:  35 Fr_nu: 12496923 TotEn:    -9.30
@<TRIPOS>ATOM
      1 C1        -65.9753   -8.3545  -46.2727 C.3    1 LIG      -0.04000
      2 O1        -67.1631   -8.3561  -45.5023 O.3    1 LIG      -0.65000
      3 H1        -66.2268   -8.4539  -47.3315 H      1 LIG       0.09000
      4 H2        -65.3358   -9.1838  -45.9598 H      1 LIG       0.09000
      5 H3        -65.4491   -7.4106  -46.1126 H      1 LIG       0.09000
      6 H4        -66.8992   -8.2665  -44.5705 H      1 LIG       0.42000
@<TRIPOS>BOND
      1       1       2 1
      2       1       3 1
      3       1       4 1
      4       1       5 1
      5       2       6 1
@<TRIPOS>ALT_TYPE
CGenFF_4.0_ALT_TYPE_SET
CGenFF_4.0 1 CG331 2 OG311 3 HGA3 4 HGA3 5 HGA3 6 HGP1
@<TRIPOS>MOLECULE
methanol
 6 5 0 0 0
****
USER_CHARGES
INVALID_CHARGES
Pose:  36 Cluster:  36 Fr_nu: 12463865 TotEn:    -9.26
@<TRIPOS>ATOM
      1 C1        -43.3396  -12.2718  -24.1633 C.3    1 LIG      -0.04000
      2 O1        -42.4732  -11.2065  -24.5081 O.3    1 LIG      -0.65000
      3 H1        -44.3731  -11.9167  -24.1641 H      1 LIG       0.09000
      4 H2        -43.0747  -12.6524  -23.1736 H      1 LIG       0.09000
      5 H3        -43.2308  -13.0711  -24.9001 H      1 LIG       0.09000
      6 H4        -41.5673  -11.5600  -24.4965 H      1 LIG       0.42000
@<TRIPOS>BOND
      1       1       2 1
      2       1       3 1
      3       1       4 1
      4       1       5 1
      5       2       6 1
@<TRIPOS>ALT_TYPE
CGenFF_4.0_ALT_TYPE_SET
CGenFF_4.0 1 CG331 2 OG311 3 HGA3 4 HGA3 5 HGA3 6 HGP1
@<TRIPOS>MOLECULE
methanol
 6 5 0 0 0
****
USER_CHARGES
INVALID_CHARGES
Pose:  37 Cluster:  37 Fr_nu:  76770 TotEn:    -9.09
@<TRIPOS>ATOM
      1 C1        -81.0602  -20.9514  -34.0541 C.3    1 LIG      -0.04000
      2 O1        -80.0036  -20.9848  -34.9958 O.3    1 LIG      -0.65000
      3 H1        -80.9716  -21.8035  -33.3756 H      1 LIG       0.09000
      4 H2        -82.0184  -20.9880  -34.5786 H      1 LIG       0.09000
      5 H3        -80.9961  -20.0237  -33.4806 H      1 LIG       0.09000
      6 H4        -80.1165  -20.2148  -35.5790 H      1 LIG       0.42000
@<TRIPOS>BOND
      1       1       2 1
      2       1       3 1
      3       1       4 1
      4       1       5 1
      5       2       6 1
@<TRIPOS>ALT_TYPE
CGenFF_4.0_ALT_TYPE_SET
CGenFF_4.0 1 CG331 2 OG311 3 HGA3 4 HGA3 5 HGA3 6 HGP1
@<TRIPOS>MOLECULE
methanol
 6 5 0 0 0
****
USER_CHARGES
INVALID_CHARGES
Pose:  38 Cluster:  38 Fr_nu: 8711425 TotEn:    -9.00
@<TRIPOS>ATOM
      1 C1        -70.3372  -10.1798  -52.9298 C.3    1 LIG      -0.04000
      2 O1        -70.8770  -11.4828  -52.8064 O.3    1 LIG      -0.65000
      3 H1        -70.1637   -9.7608  -51.9356 H      1 LIG       0.09000
      4 H2        -71.0332   -9.5474  -53.4869 H      1 LIG       0.09000
      5 H3        -69.3888  -10.2374  -53.4690 H      1 LIG       0.09000
      6 H4        -71.0170  -11.8204  -53.7076 H      1 LIG       0.42000
@<TRIPOS>BOND
      1       1       2 1
      2       1       3 1
      3       1       4 1
      4       1       5 1
      5       2       6 1
@<TRIPOS>ALT_TYPE
CGenFF_4.0_ALT_TYPE_SET
CGenFF_4.0 1 CG331 2 OG311 3 HGA3 4 HGA3 5 HGA3 6 HGP1
@<TRIPOS>MOLECULE
methanol
 6 5 0 0 0
****
USER_CHARGES
INVALID_CHARGES
Pose:  39 Cluster:  39 Fr_nu: 554765 TotEn:    -8.88
@<TRIPOS>ATOM
      1 C1        -54.1886  -10.5320  -37.0878 C.3    1 LIG      -0.04000
      2 O1        -55.4053  -11.1047  -37.5306 O.3    1 LIG      -0.65000
      3 H1        -53.6671  -10.0816  -37.9360 H      1 LIG       0.09000
      4 H2        -53.5652  -11.3056  -36.6323 H      1 LIG       0.09000
      5 H3        -54.4080   -9.7602  -36.3464 H      1 LIG       0.09000
      6 H4        -55.8381  -11.4935  -36.7513 H      1 LIG       0.42000
@<TRIPOS>BOND
      1       1       2 1
      2       1       3 1
      3       1       4 1
      4       1       5 1
      5       2       6 1
@<TRIPOS>ALT_TYPE
CGenFF_4.0_ALT_TYPE_SET
CGenFF_4.0 1 CG331 2 OG311 3 HGA3 4 HGA3 5 HGA3 6 HGP1
@<TRIPOS>MOLECULE
methanol
 6 5 0 0 0
****
USER_CHARGES
INVALID_CHARGES
Pose:  40 Cluster:  40 Fr_nu: 907096 TotEn:    -8.82
@<TRIPOS>ATOM
      1 C1        -51.3325   -7.7740  -36.6905 C.3    1 LIG      -0.04000
      2 O1        -50.1957   -7.5765  -37.5109 O.3    1 LIG      -0.65000
      3 H1        -51.7145   -6.8061  -36.3567 H      1 LIG       0.09000
      4 H2        -51.0585   -8.3866  -35.8279 H      1 LIG       0.09000
      5 H3        -52.1038   -8.2875  -37.2694 H      1 LIG       0.09000
      6 H4        -49.8862   -8.4562  -37.7866 H      1 LIG       0.42000
@<TRIPOS>BOND
      1       1       2 1
      2       1       3 1
      3       1       4 1
      4       1       5 1
      5       2       6 1
@<TRIPOS>ALT_TYPE
CGenFF_4.0_ALT_TYPE_SET
CGenFF_4.0 1 CG331 2 OG311 3 HGA3 4 HGA3 5 HGA3 6 HGP1
@<TRIPOS>MOLECULE
methanol
 6 5 0 0 0
****
USER_CHARGES
INVALID_CHARGES
Pose:  41 Cluster:  41 Fr_nu: 12518817 TotEn:    -8.61
@<TRIPOS>ATOM
      1 C1        -79.8792   -3.5935  -56.0935 C.3    1 LIG      -0.04000
      2 O1        -81.0499   -4.0402  -55.4346 O.3    1 LIG      -0.65000
      3 H1        -79.9108   -3.9000  -57.1420 H      1 LIG       0.09000
      4 H2        -78.9995   -4.0199  -55.6046 H      1 LIG       0.09000
      5 H3        -79.8329   -2.5034  -56.0362 H      1 LIG       0.09000
      6 H4        -80.9849   -3.7498  -54.5087 H      1 LIG       0.42000
@<TRIPOS>BOND
      1       1       2 1
      2       1       3 1
      3       1       4 1
      4       1       5 1
      5       2       6 1
@<TRIPOS>ALT_TYPE
CGenFF_4.0_ALT_TYPE_SET
CGenFF_4.0 1 CG331 2 OG311 3 HGA3 4 HGA3 5 HGA3 6 HGP1
@<TRIPOS>MOLECULE
methanol
 6 5 0 0 0
****
USER_CHARGES
INVALID_CHARGES
Pose:  42 Cluster:  42 Fr_nu: 12324069 TotEn:    -8.35
@<TRIPOS>ATOM
      1 C1        -30.2209  -10.8093  -42.6002 C.3    1 LIG      -0.04000
      2 O1        -30.7129  -10.9694  -41.2824 O.3    1 LIG      -0.65000
      3 H1        -29.6643  -11.7029  -42.8933 H      1 LIG       0.09000
      4 H2        -29.5707   -9.9318  -42.6433 H      1 LIG       0.09000
      5 H3        -31.0645  -10.6690  -43.2801 H      1 LIG       0.09000
      6 H4        -31.1999  -10.1579  -41.0589 H      1 LIG       0.42000
@<TRIPOS>BOND
      1       1       2 1
      2       1       3 1
      3       1       4 1
      4       1       5 1
      5       2       6 1
@<TRIPOS>ALT_TYPE
CGenFF_4.0_ALT_TYPE_SET
CGenFF_4.0 1 CG331 2 OG311 3 HGA3 4 HGA3 5 HGA3 6 HGP1
@<TRIPOS>MOLECULE
methanol
 6 5 0 0 0
****
USER_CHARGES
INVALID_CHARGES
Pose:  43 Cluster:  43 Fr_nu: 12019137 TotEn:    -8.22
@<TRIPOS>ATOM
      1 C1        -41.9012  -10.4896  -23.2352 C.3    1 LIG      -0.04000
      2 O1        -41.8305   -9.2140  -23.8454 O.3    1 LIG      -0.65000
      3 H1        -41.6702  -11.2610  -23.9739 H      1 LIG       0.09000
      4 H2        -42.9045  -10.6460  -22.8309 H      1 LIG       0.09000
      5 H3        -41.1719  -10.5360  -22.4231 H      1 LIG       0.09000
      6 H4        -42.0412   -8.5573  -23.1597 H      1 LIG       0.42000
@<TRIPOS>BOND
      1       1       2 1
      2       1       3 1
      3       1       4 1
      4       1       5 1
      5       2       6 1
@<TRIPOS>ALT_TYPE
CGenFF_4.0_ALT_TYPE_SET
CGenFF_4.0 1 CG331 2 OG311 3 HGA3 4 HGA3 5 HGA3 6 HGP1
@<TRIPOS>MOLECULE
methanol
 6 5 0 0 0
****
USER_CHARGES
INVALID_CHARGES
Pose:  44 Cluster:  44 Fr_nu: 7455329 TotEn:    -8.16
@<TRIPOS>ATOM
      1 C1        -64.2091   -5.6328  -51.4492 C.3    1 LIG      -0.04000
      2 O1        -65.6134   -5.8109  -51.4256 O.3    1 LIG      -0.65000
      3 H1        -63.8298   -5.8536  -52.4500 H      1 LIG       0.09000
      4 H2        -63.7442   -6.2979  -50.7169 H      1 LIG       0.09000
      5 H3        -63.9780   -4.5957  -51.1950 H      1 LIG       0.09000
      6 H4        -65.9121   -5.6063  -50.5231 H      1 LIG       0.42000
@<TRIPOS>BOND
      1       1       2 1
      2       1       3 1
      3       1       4 1
      4       1       5 1
      5       2       6 1
@<TRIPOS>ALT_TYPE
CGenFF_4.0_ALT_TYPE_SET
CGenFF_4.0 1 CG331 2 OG311 3 HGA3 4 HGA3 5 HGA3 6 HGP1
@<TRIPOS>MOLECULE
methanol
 6 5 0 0 0
****
USER_CHARGES
INVALID_CHARGES
Pose:  45 Cluster:  45 Fr_nu: 2587582 TotEn:    -8.07
@<TRIPOS>ATOM
      1 C1        -54.1249  -10.3912  -36.6715 C.3    1 LIG      -0.04000
      2 O1        -53.5650   -9.1089  -36.4550 O.3    1 LIG      -0.65000
      3 H1        -54.6110  -10.4168  -37.6499 H      1 LIG       0.09000
      4 H2        -54.8523  -10.6096  -35.8856 H      1 LIG       0.09000
      5 H3        -53.3268  -11.1368  -36.6442 H      1 LIG       0.09000
      6 H4        -53.1437   -9.1256  -35.5786 H      1 LIG       0.42000
@<TRIPOS>BOND
      1       1       2 1
      2       1       3 1
      3       1       4 1
      4       1       5 1
      5       2       6 1
@<TRIPOS>ALT_TYPE
CGenFF_4.0_ALT_TYPE_SET
CGenFF_4.0 1 CG331 2 OG311 3 HGA3 4 HGA3 5 HGA3 6 HGP1
@<TRIPOS>MOLECULE
methanol
 6 5 0 0 0
****
USER_CHARGES
INVALID_CHARGES
Pose:  46 Cluster:  46 Fr_nu: 115309 TotEn:    -7.54
@<TRIPOS>ATOM
      1 C1        -53.0500   12.6245  -33.1056 C.3    1 LIG      -0.04000
      2 O1        -51.9061   11.7991  -33.2257 O.3    1 LIG      -0.65000
      3 H1        -52.7869   13.6531  -33.3646 H      1 LIG       0.09000
      4 H2        -53.4261   12.5806  -32.0803 H      1 LIG       0.09000
      5 H3        -53.8215   12.2648  -33.7904 H      1 LIG       0.09000
      6 H4        -52.1791   10.8964  -32.9881 H      1 LIG       0.42000
@<TRIPOS>BOND
      1       1       2 1
      2       1       3 1
      3       1       4 1
      4       1       5 1
      5       2       6 1
@<TRIPOS>ALT_TYPE
CGenFF_4.0_ALT_TYPE_SET
CGenFF_4.0 1 CG331 2 OG311 3 HGA3 4 HGA3 5 HGA3 6 HGP1
@<TRIPOS>MOLECULE
methanol
 6 5 0 0 0
****
USER_CHARGES
INVALID_CHARGES
Pose:  47 Cluster:  47 Fr_nu: 12523397 TotEn:    -5.34
@<TRIPOS>ATOM
      1 C1        -80.3576   -3.0155  -57.5794 C.3    1 LIG      -0.04000
      2 O1        -81.2219   -4.1315  -57.6896 O.3    1 LIG      -0.65000
      3 H1        -80.7226   -2.3469  -56.7959 H      1 LIG       0.09000
      4 H2        -80.3196   -2.4872  -58.5355 H      1 LIG       0.09000
      5 H3        -79.3561   -3.3659  -57.3189 H      1 LIG       0.09000
      6 H4        -80.8656   -4.7002  -58.3934 H      1 LIG       0.42000
@<TRIPOS>BOND
      1       1       2 1
      2       1       3 1
      3       1       4 1
      4       1       5 1
      5       2       6 1
@<TRIPOS>ALT_TYPE
CGenFF_4.0_ALT_TYPE_SET
CGenFF_4.0 1 CG331 2 OG311 3 HGA3 4 HGA3 5 HGA3 6 HGP1
@<TRIPOS>MOLECULE
methanol
 6 5 0 0 0
****
USER_CHARGES
INVALID_CHARGES
Pose:  48 Cluster:  48 Fr_nu: 12525364 TotEn:    -4.88
@<TRIPOS>ATOM
      1 C1        -37.8310  -15.1190  -30.4839 C.3    1 LIG      -0.04000
      2 O1        -37.5108  -13.7402  -30.5129 O.3    1 LIG      -0.65000
      3 H1        -37.5919  -15.5698  -31.4502 H      1 LIG       0.09000
      4 H2        -38.8949  -15.2425  -30.2656 H      1 LIG       0.09000
      5 H3        -37.2420  -15.6044  -29.7022 H      1 LIG       0.09000
      6 H4        -37.7367  -13.3762  -29.6399 H      1 LIG       0.42000
@<TRIPOS>BOND
      1       1       2 1
      2       1       3 1
      3       1       4 1
      4       1       5 1
      5       2       6 1
@<TRIPOS>ALT_TYPE
CGenFF_4.0_ALT_TYPE_SET
CGenFF_4.0 1 CG331 2 OG311 3 HGA3 4 HGA3 5 HGA3 6 HGP1
@<TRIPOS>MOLECULE
methanol
 6 5 0 0 0
****
USER_CHARGES
INVALID_CHARGES
Pose:  49 Cluster:  49 Fr_nu: 12391921 TotEn:    -4.16
@<TRIPOS>ATOM
      1 C1        -61.1792  -14.7971  -12.4476 C.3    1 LIG      -0.04000
      2 O1        -60.0202  -14.5784  -13.2306 O.3    1 LIG      -0.65000
      3 H1        -61.0975  -14.2403  -11.5109 H      1 LIG       0.09000
      4 H2        -61.2842  -15.8652  -12.2409 H      1 LIG       0.09000
      5 H3        -62.0536  -14.4475  -13.0015 H      1 LIG       0.09000
      6 H4        -60.1299  -15.0878  -14.0517 H      1 LIG       0.42000
@<TRIPOS>BOND
      1       1       2 1
      2       1       3 1
      3       1       4 1
      4       1       5 1
      5       2       6 1
@<TRIPOS>ALT_TYPE
CGenFF_4.0_ALT_TYPE_SET
CGenFF_4.0 1 CG331 2 OG311 3 HGA3 4 HGA3 5 HGA3 6 HGP1
@<TRIPOS>MOLECULE
methanol
 6 5 0 0 0
****
USER_CHARGES
INVALID_CHARGES
Pose:  50 Cluster:  50 Fr_nu: 12397580 TotEn:    -1.49
@<TRIPOS>ATOM
      1 C1        -42.4058  -10.9934  -23.6979 C.3    1 LIG      -0.04000
      2 O1        -41.6803  -10.0969  -24.5191 O.3    1 LIG      -0.65000
      3 H1        -43.4135  -11.1231  -24.1003 H      1 LIG       0.09000
      4 H2        -42.4564  -10.5973  -22.6805 H      1 LIG       0.09000
      5 H3        -41.8937  -11.9584  -23.6861 H      1 LIG       0.09000
      6 H4        -40.7933  -10.0076  -24.1304 H      1 LIG       0.42000
@<TRIPOS>BOND
      1       1       2 1
      2       1       3 1
      3       1       4 1
      4       1       5 1
      5       2       6 1
@<TRIPOS>ALT_TYPE
CGenFF_4.0_ALT_TYPE_SET
CGenFF_4.0 1 CG331 2 OG311 3 HGA3 4 HGA3 5 HGA3 6 HGP1
@<TRIPOS>MOLECULE
furan
 9 9 0 0 0
****
USER_CHARGES
INVALID_CHARGES
Pose:   1 Cluster:   1 Fr_nu:  13428 TotEn:   -10.80
@<TRIPOS>ATOM
      1 C1        -57.8241  -10.9874  -41.4603 C.2    1 LIG      -0.26000
      2 C2        -58.2008  -10.2186  -40.3332 C.2    1 LIG      -0.26000
      3 C3        -58.9956  -11.4280  -42.0309 C.2    1 LIG       0.09300
      4 C4        -59.5755  -10.2440  -40.2956 C.2    1 LIG       0.09300
      5 O1        -60.0677  -10.9791  -41.3271 O.3    1 LIG      -0.29200
      6 H1        -56.8240  -11.1950  -41.8123 H      1 LIG       0.17500
      7 H2        -57.5515   -9.7094  -39.6357 H      1 LIG       0.17500
      8 H3        -59.2243  -12.0353  -42.8946 H      1 LIG       0.13800
      9 H4        -60.3134   -9.8125  -39.6350 H      1 LIG       0.13800
@<TRIPOS>BOND
      1       1       2 1
      2       1       3 2
      3       2       4 2
      4       3       5 1
      5       4       5 1
      6       1       6 1
      7       2       7 1
      8       3       8 1
      9       4       9 1
@<TRIPOS>ALT_TYPE
CGenFF_4.0_ALT_TYPE_SET
CGenFF_4.0 1 CG2R51 2 CG2R51 3 CG2R51 4 CG2R51 5 OG2R50 6 HGR51 7 HGR51 8 HGR52 9 HGR52
@<TRIPOS>MOLECULE
furan
 9 9 0 0 0
****
USER_CHARGES
INVALID_CHARGES
Pose:   2 Cluster:   2 Fr_nu: 283155 TotEn:   -10.64
@<TRIPOS>ATOM
      1 C1        -53.9195   -9.8560  -38.9677 C.2    1 LIG      -0.26000
      2 C2        -53.8613  -10.2270  -37.6030 C.2    1 LIG      -0.26000
      3 C3        -55.1289  -10.3135  -39.4366 C.2    1 LIG       0.09300
      4 C4        -55.0394  -10.8846  -37.3354 C.2    1 LIG       0.09300
      5 O1        -55.8177  -10.9415  -38.4478 O.3    1 LIG      -0.29200
      6 H1        -53.1731   -9.3224  -39.5382 H      1 LIG       0.17500
      7 H2        -53.0609  -10.0383  -36.9022 H      1 LIG       0.17500
      8 H3        -55.6219  -10.2735  -40.3971 H      1 LIG       0.13800
      9 H4        -55.4532  -11.3467  -36.4510 H      1 LIG       0.13800
@<TRIPOS>BOND
      1       1       2 1
      2       1       3 2
      3       2       4 2
      4       3       5 1
      5       4       5 1
      6       1       6 1
      7       2       7 1
      8       3       8 1
      9       4       9 1
@<TRIPOS>ALT_TYPE
CGenFF_4.0_ALT_TYPE_SET
CGenFF_4.0 1 CG2R51 2 CG2R51 3 CG2R51 4 CG2R51 5 OG2R50 6 HGR51 7 HGR51 8 HGR52 9 HGR52
@<TRIPOS>MOLECULE
furan
 9 9 0 0 0
****
USER_CHARGES
INVALID_CHARGES
Pose:   3 Cluster:   3 Fr_nu: 292501 TotEn:   -10.05
@<TRIPOS>ATOM
      1 C1        -76.7062   -0.0976  -34.4871 C.2    1 LIG      -0.26000
      2 C2        -76.7779    0.0754  -35.8900 C.2    1 LIG      -0.26000
      3 C3        -75.4046   -0.4464  -34.2113 C.2    1 LIG       0.09300
      4 C4        -75.5149   -0.1799  -36.3714 C.2    1 LIG       0.09300
      5 O1        -74.6718   -0.4987  -35.3544 O.3    1 LIG      -0.29200
      6 H1        -77.5036    0.0171  -33.7672 H      1 LIG       0.17500
      7 H2        -77.6419    0.3519  -36.4768 H      1 LIG       0.17500
      8 H3        -74.8690   -0.6771  -33.3018 H      1 LIG       0.13800
      9 H4        -75.0766   -0.1773  -37.3588 H      1 LIG       0.13800
@<TRIPOS>BOND
      1       1       2 1
      2       1       3 2
      3       2       4 2
      4       3       5 1
      5       4       5 1
      6       1       6 1
      7       2       7 1
      8       3       8 1
      9       4       9 1
@<TRIPOS>ALT_TYPE
CGenFF_4.0_ALT_TYPE_SET
CGenFF_4.0 1 CG2R51 2 CG2R51 3 CG2R51 4 CG2R51 5 OG2R50 6 HGR51 7 HGR51 8 HGR52 9 HGR52
@<TRIPOS>MOLECULE
furan
 9 9 0 0 0
****
USER_CHARGES
INVALID_CHARGES
Pose:   4 Cluster:   4 Fr_nu: 161558 TotEn:    -9.94
@<TRIPOS>ATOM
      1 C1        -74.7739    0.5048  -36.3495 C.2    1 LIG      -0.26000
      2 C2        -74.0518    0.2461  -35.1600 C.2    1 LIG      -0.26000
      3 C3        -75.9856   -0.1303  -36.2066 C.2    1 LIG       0.09300
      4 C4        -74.8738   -0.5285  -34.3750 C.2    1 LIG       0.09300
      5 O1        -76.0545   -0.7624  -35.0057 O.3    1 LIG      -0.29200
      6 H1        -74.4513    1.0815  -37.2043 H      1 LIG       0.17500
      7 H2        -73.0568    0.5823  -34.9065 H      1 LIG       0.17500
      8 H3        -76.8601   -0.2221  -36.8341 H      1 LIG       0.13800
      9 H4        -74.7717   -0.9708  -33.3947 H      1 LIG       0.13800
@<TRIPOS>BOND
      1       1       2 1
      2       1       3 2
      3       2       4 2
      4       3       5 1
      5       4       5 1
      6       1       6 1
      7       2       7 1
      8       3       8 1
      9       4       9 1
@<TRIPOS>ALT_TYPE
CGenFF_4.0_ALT_TYPE_SET
CGenFF_4.0 1 CG2R51 2 CG2R51 3 CG2R51 4 CG2R51 5 OG2R50 6 HGR51 7 HGR51 8 HGR52 9 HGR52
@<TRIPOS>MOLECULE
furan
 9 9 0 0 0
****
USER_CHARGES
INVALID_CHARGES
Pose:   5 Cluster:   5 Fr_nu: 835140 TotEn:    -9.83
@<TRIPOS>ATOM
      1 C1        -62.3429   -8.4175  -47.5019 C.2    1 LIG      -0.26000
      2 C2        -61.1047   -8.8468  -48.0364 C.2    1 LIG      -0.26000
      3 C3        -62.7481   -9.4060  -46.6354 C.2    1 LIG       0.09300
      4 C4        -60.8415  -10.0669  -47.4584 C.2    1 LIG       0.09300
      5 O1        -61.8384  -10.4148  -46.6031 O.3    1 LIG      -0.29200
      6 H1        -62.8738   -7.5024  -47.7211 H      1 LIG       0.17500
      7 H2        -60.4819   -8.3312  -48.7532 H      1 LIG       0.17500
      8 H3        -63.6116   -9.5345  -45.9991 H      1 LIG       0.13800
      9 H4        -60.0313  -10.7761  -47.5455 H      1 LIG       0.13800
@<TRIPOS>BOND
      1       1       2 1
      2       1       3 2
      3       2       4 2
      4       3       5 1
      5       4       5 1
      6       1       6 1
      7       2       7 1
      8       3       8 1
      9       4       9 1
@<TRIPOS>ALT_TYPE
CGenFF_4.0_ALT_TYPE_SET
CGenFF_4.0 1 CG2R51 2 CG2R51 3 CG2R51 4 CG2R51 5 OG2R50 6 HGR51 7 HGR51 8 HGR52 9 HGR52
@<TRIPOS>MOLECULE
furan
 9 9 0 0 0
****
USER_CHARGES
INVALID_CHARGES
Pose:   6 Cluster:   6 Fr_nu: 156111 TotEn:    -9.67
@<TRIPOS>ATOM
      1 C1        -55.0223  -11.1822  -38.0731 C.2    1 LIG      -0.26000
      2 C2        -54.1599  -10.7393  -37.0419 C.2    1 LIG      -0.26000
      3 C3        -54.6600  -10.4828  -39.2007 C.2    1 LIG       0.09300
      4 C4        -53.3320   -9.8009  -37.6130 C.2    1 LIG       0.09300
      5 O1        -53.6304   -9.6388  -38.9288 O.3    1 LIG      -0.29200
      6 H1        -55.8097  -11.9186  -38.0030 H      1 LIG       0.17500
      7 H2        -54.1436  -11.0636  -36.0114 H      1 LIG       0.17500
      8 H3        -55.0164  -10.4721  -40.2205 H      1 LIG       0.13800
      9 H4        -52.5230   -9.1909  -37.2383 H      1 LIG       0.13800
@<TRIPOS>BOND
      1       1       2 1
      2       1       3 2
      3       2       4 2
      4       3       5 1
      5       4       5 1
      6       1       6 1
      7       2       7 1
      8       3       8 1
      9       4       9 1
@<TRIPOS>ALT_TYPE
CGenFF_4.0_ALT_TYPE_SET
CGenFF_4.0 1 CG2R51 2 CG2R51 3 CG2R51 4 CG2R51 5 OG2R50 6 HGR51 7 HGR51 8 HGR52 9 HGR52
@<TRIPOS>MOLECULE
furan
 9 9 0 0 0
****
USER_CHARGES
INVALID_CHARGES
Pose:   7 Cluster:   7 Fr_nu:  40124 TotEn:    -9.52
@<TRIPOS>ATOM
      1 C1        -54.5580  -11.2238  -38.5261 C.2    1 LIG      -0.26000
      2 C2        -54.7258  -10.2864  -39.5731 C.2    1 LIG      -0.26000
      3 C3        -55.8207  -11.6588  -38.1969 C.2    1 LIG       0.09300
      4 C4        -56.0791  -10.2156  -39.8092 C.2    1 LIG       0.09300
      5 O1        -56.7535  -11.0492  -38.9745 O.3    1 LIG      -0.29200
      6 H1        -53.6326  -11.5421  -38.0682 H      1 LIG       0.17500
      7 H2        -53.9566   -9.7320  -40.0911 H      1 LIG       0.17500
      8 H3        -56.2038  -12.3624  -37.4721 H      1 LIG       0.13800
      9 H4        -56.6889   -9.6512  -40.4996 H      1 LIG       0.13800
@<TRIPOS>BOND
      1       1       2 1
      2       1       3 2
      3       2       4 2
      4       3       5 1
      5       4       5 1
      6       1       6 1
      7       2       7 1
      8       3       8 1
      9       4       9 1
@<TRIPOS>ALT_TYPE
CGenFF_4.0_ALT_TYPE_SET
CGenFF_4.0 1 CG2R51 2 CG2R51 3 CG2R51 4 CG2R51 5 OG2R50 6 HGR51 7 HGR51 8 HGR52 9 HGR52
@<TRIPOS>MOLECULE
furan
 9 9 0 0 0
****
USER_CHARGES
INVALID_CHARGES
Pose:   8 Cluster:   8 Fr_nu:   4941 TotEn:    -9.50
@<TRIPOS>ATOM
      1 C1        -52.3267  -20.7250  -33.2580 C.2    1 LIG      -0.26000
      2 C2        -52.9200  -19.4461  -33.3834 C.2    1 LIG      -0.26000
      3 C3        -50.9709  -20.5102  -33.1709 C.2    1 LIG       0.09300
      4 C4        -51.8844  -18.5410  -33.3639 C.2    1 LIG       0.09300
      5 O1        -50.6930  -19.1816  -33.2345 O.3    1 LIG      -0.29200
      6 H1        -52.8249  -21.6834  -33.2346 H      1 LIG       0.17500
      7 H2        -53.9710  -19.2132  -33.4763 H      1 LIG       0.17500
      8 H3        -50.1160  -21.1620  -33.0648 H      1 LIG       0.13800
      9 H4        -51.8317  -17.4639  -33.4281 H      1 LIG       0.13800
@<TRIPOS>BOND
      1       1       2 1
      2       1       3 2
      3       2       4 2
      4       3       5 1
      5       4       5 1
      6       1       6 1
      7       2       7 1
      8       3       8 1
      9       4       9 1
@<TRIPOS>ALT_TYPE
CGenFF_4.0_ALT_TYPE_SET
CGenFF_4.0 1 CG2R51 2 CG2R51 3 CG2R51 4 CG2R51 5 OG2R50 6 HGR51 7 HGR51 8 HGR52 9 HGR52
@<TRIPOS>MOLECULE
furan
 9 9 0 0 0
****
USER_CHARGES
INVALID_CHARGES
Pose:   9 Cluster:   9 Fr_nu: 1135256 TotEn:    -9.49
@<TRIPOS>ATOM
      1 C1        -51.0884    4.3663  -36.1307 C.2    1 LIG      -0.26000
      2 C2        -51.2293    4.3133  -37.5380 C.2    1 LIG      -0.26000
      3 C3        -52.3484    4.1752  -35.6132 C.2    1 LIG       0.09300
      4 C4        -52.5654    4.0935  -37.7802 C.2    1 LIG       0.09300
      5 O1        -53.2544    4.0080  -36.6120 O.3    1 LIG      -0.29200
      6 H1        -50.1819    4.5245  -35.5645 H      1 LIG       0.17500
      7 H2        -50.4540    4.4216  -38.2827 H      1 LIG       0.17500
      8 H3        -52.7458    4.1319  -34.6096 H      1 LIG       0.13800
      9 H4        -53.1532    3.9794  -38.6793 H      1 LIG       0.13800
@<TRIPOS>BOND
      1       1       2 1
      2       1       3 2
      3       2       4 2
      4       3       5 1
      5       4       5 1
      6       1       6 1
      7       2       7 1
      8       3       8 1
      9       4       9 1
@<TRIPOS>ALT_TYPE
CGenFF_4.0_ALT_TYPE_SET
CGenFF_4.0 1 CG2R51 2 CG2R51 3 CG2R51 4 CG2R51 5 OG2R50 6 HGR51 7 HGR51 8 HGR52 9 HGR52
@<TRIPOS>MOLECULE
furan
 9 9 0 0 0
****
USER_CHARGES
INVALID_CHARGES
Pose:  10 Cluster:  10 Fr_nu:   7327 TotEn:    -9.37
@<TRIPOS>ATOM
      1 C1        -53.9670   -9.8872  -38.4507 C.2    1 LIG      -0.26000
      2 C2        -54.5819  -11.0280  -37.8818 C.2    1 LIG      -0.26000
      3 C3        -54.5748   -9.6934  -39.6693 C.2    1 LIG       0.09300
      4 C4        -55.5218  -11.4498  -38.7932 C.2    1 LIG       0.09300
      5 O1        -55.5239  -10.6415  -39.8856 O.3    1 LIG      -0.29200
      6 H1        -53.1789   -9.2823  -38.0260 H      1 LIG       0.17500
      7 H2        -54.3671  -11.4854  -36.9268 H      1 LIG       0.17500
      8 H3        -54.4536   -8.9649  -40.4578 H      1 LIG       0.13800
      9 H4        -56.2314  -12.2641  -38.8127 H      1 LIG       0.13800
@<TRIPOS>BOND
      1       1       2 1
      2       1       3 2
      3       2       4 2
      4       3       5 1
      5       4       5 1
      6       1       6 1
      7       2       7 1
      8       3       8 1
      9       4       9 1
@<TRIPOS>ALT_TYPE
CGenFF_4.0_ALT_TYPE_SET
CGenFF_4.0 1 CG2R51 2 CG2R51 3 CG2R51 4 CG2R51 5 OG2R50 6 HGR51 7 HGR51 8 HGR52 9 HGR52
@<TRIPOS>MOLECULE
furan
 9 9 0 0 0
****
USER_CHARGES
INVALID_CHARGES
Pose:  11 Cluster:  11 Fr_nu:  18073 TotEn:    -9.27
@<TRIPOS>ATOM
      1 C1        -58.6587  -10.9862  -40.7015 C.2    1 LIG      -0.26000
      2 C2        -57.7141  -11.6923  -41.4842 C.2    1 LIG      -0.26000
      3 C3        -59.8253  -10.9737  -41.4300 C.2    1 LIG       0.09300
      4 C4        -58.3710  -12.0610  -42.6351 C.2    1 LIG       0.09300
      5 O1        -59.6584  -11.6268  -42.6098 O.3    1 LIG      -0.29200
      6 H1        -58.5078  -10.5416  -39.7284 H      1 LIG       0.17500
      7 H2        -56.6836  -11.9059  -41.2398 H      1 LIG       0.17500
      8 H3        -60.8103  -10.5649  -41.2572 H      1 LIG       0.13800
      9 H4        -58.0786  -12.6061  -43.5207 H      1 LIG       0.13800
@<TRIPOS>BOND
      1       1       2 1
      2       1       3 2
      3       2       4 2
      4       3       5 1
      5       4       5 1
      6       1       6 1
      7       2       7 1
      8       3       8 1
      9       4       9 1
@<TRIPOS>ALT_TYPE
CGenFF_4.0_ALT_TYPE_SET
CGenFF_4.0 1 CG2R51 2 CG2R51 3 CG2R51 4 CG2R51 5 OG2R50 6 HGR51 7 HGR51 8 HGR52 9 HGR52
@<TRIPOS>MOLECULE
furan
 9 9 0 0 0
****
USER_CHARGES
INVALID_CHARGES
Pose:  12 Cluster:  12 Fr_nu:   4660 TotEn:    -9.08
@<TRIPOS>ATOM
      1 C1        -58.2731  -10.3067  -40.5275 C.2    1 LIG      -0.26000
      2 C2        -59.2761  -10.6773  -41.4547 C.2    1 LIG      -0.26000
      3 C3        -57.1007  -10.8547  -40.9937 C.2    1 LIG       0.09300
      4 C4        -58.6452  -11.4253  -42.4214 C.2    1 LIG       0.09300
      5 O1        -57.3189  -11.5380  -42.1478 O.3    1 LIG      -0.29200
      6 H1        -58.3900   -9.7147  -39.6313 H      1 LIG       0.17500
      7 H2        -60.3274  -10.4300  -41.4225 H      1 LIG       0.17500
      8 H3        -56.0801  -10.8493  -40.6394 H      1 LIG       0.13800
      9 H4        -58.9811  -11.9215  -43.3203 H      1 LIG       0.13800
@<TRIPOS>BOND
      1       1       2 1
      2       1       3 2
      3       2       4 2
      4       3       5 1
      5       4       5 1
      6       1       6 1
      7       2       7 1
      8       3       8 1
      9       4       9 1
@<TRIPOS>ALT_TYPE
CGenFF_4.0_ALT_TYPE_SET
CGenFF_4.0 1 CG2R51 2 CG2R51 3 CG2R51 4 CG2R51 5 OG2R50 6 HGR51 7 HGR51 8 HGR52 9 HGR52
@<TRIPOS>MOLECULE
furan
 9 9 0 0 0
****
USER_CHARGES
INVALID_CHARGES
Pose:  13 Cluster:  13 Fr_nu: 1942309 TotEn:    -9.06
@<TRIPOS>ATOM
      1 C1        -69.6144  -14.8027  -44.9011 C.2    1 LIG      -0.26000
      2 C2        -69.5612  -15.9910  -44.1341 C.2    1 LIG      -0.26000
      3 C3        -68.7300  -13.9285  -44.3132 C.2    1 LIG       0.09300
      4 C4        -68.6479  -15.7583  -43.1322 C.2    1 LIG       0.09300
      5 O1        -68.1366  -14.5034  -43.2344 O.3    1 LIG      -0.29200
      6 H1        -70.2219  -14.6075  -45.7731 H      1 LIG       0.17500
      7 H2        -70.1186  -16.9030  -44.2920 H      1 LIG       0.17500
      8 H3        -68.4240  -12.9155  -44.5305 H      1 LIG       0.13800
      9 H4        -68.2705  -16.3517  -42.3121 H      1 LIG       0.13800
@<TRIPOS>BOND
      1       1       2 1
      2       1       3 2
      3       2       4 2
      4       3       5 1
      5       4       5 1
      6       1       6 1
      7       2       7 1
      8       3       8 1
      9       4       9 1
@<TRIPOS>ALT_TYPE
CGenFF_4.0_ALT_TYPE_SET
CGenFF_4.0 1 CG2R51 2 CG2R51 3 CG2R51 4 CG2R51 5 OG2R50 6 HGR51 7 HGR51 8 HGR52 9 HGR52
@<TRIPOS>MOLECULE
furan
 9 9 0 0 0
****
USER_CHARGES
INVALID_CHARGES
Pose:  14 Cluster:  14 Fr_nu:  60444 TotEn:    -8.69
@<TRIPOS>ATOM
      1 C1        -54.1502  -10.0402  -39.3101 C.2    1 LIG      -0.26000
      2 C2        -53.9903   -9.4958  -38.0134 C.2    1 LIG      -0.26000
      3 C3        -54.4517  -11.3703  -39.1314 C.2    1 LIG       0.09300
      4 C4        -54.2057  -10.5320  -37.1348 C.2    1 LIG       0.09300
      5 O1        -54.4876  -11.6781  -37.8084 O.3    1 LIG      -0.29200
      6 H1        -54.0568   -9.5274  -40.2564 H      1 LIG       0.17500
      7 H2        -53.7486   -8.4757  -37.7519 H      1 LIG       0.17500
      8 H3        -54.6590  -12.1872  -39.8072 H      1 LIG       0.13800
      9 H4        -54.1959  -10.6130  -36.0576 H      1 LIG       0.13800
@<TRIPOS>BOND
      1       1       2 1
      2       1       3 2
      3       2       4 2
      4       3       5 1
      5       4       5 1
      6       1       6 1
      7       2       7 1
      8       3       8 1
      9       4       9 1
@<TRIPOS>ALT_TYPE
CGenFF_4.0_ALT_TYPE_SET
CGenFF_4.0 1 CG2R51 2 CG2R51 3 CG2R51 4 CG2R51 5 OG2R50 6 HGR51 7 HGR51 8 HGR52 9 HGR52
@<TRIPOS>MOLECULE
furan
 9 9 0 0 0
****
USER_CHARGES
INVALID_CHARGES
Pose:  15 Cluster:  15 Fr_nu: 140494 TotEn:    -8.63
@<TRIPOS>ATOM
      1 C1        -59.1275   -9.8301  -41.0752 C.2    1 LIG      -0.26000
      2 C2        -57.8248  -10.2071  -40.6701 C.2    1 LIG      -0.26000
      3 C3        -59.6949  -10.9533  -41.6305 C.2    1 LIG       0.09300
      4 C4        -57.6891  -11.5338  -41.0067 C.2    1 LIG       0.09300
      5 O1        -58.8247  -11.9963  -41.5924 O.3    1 LIG      -0.29200
      6 H1        -59.5942   -8.8608  -40.9754 H      1 LIG       0.17500
      7 H2        -57.0783   -9.5891  -40.1925 H      1 LIG       0.17500
      8 H3        -60.6578  -11.1638  -42.0726 H      1 LIG       0.13800
      9 H4        -56.8904  -12.2537  -40.9018 H      1 LIG       0.13800
@<TRIPOS>BOND
      1       1       2 1
      2       1       3 2
      3       2       4 2
      4       3       5 1
      5       4       5 1
      6       1       6 1
      7       2       7 1
      8       3       8 1
      9       4       9 1
@<TRIPOS>ALT_TYPE
CGenFF_4.0_ALT_TYPE_SET
CGenFF_4.0 1 CG2R51 2 CG2R51 3 CG2R51 4 CG2R51 5 OG2R50 6 HGR51 7 HGR51 8 HGR52 9 HGR52
@<TRIPOS>MOLECULE
furan
 9 9 0 0 0
****
USER_CHARGES
INVALID_CHARGES
Pose:  16 Cluster:  16 Fr_nu: 1295689 TotEn:    -8.46
@<TRIPOS>ATOM
      1 C1        -51.8024    4.2604  -35.6714 C.2    1 LIG      -0.26000
      2 C2        -52.3971    4.2054  -36.9546 C.2    1 LIG      -0.26000
      3 C3        -50.4802    3.9252  -35.8484 C.2    1 LIG       0.09300
      4 C4        -51.3958    3.8405  -37.8243 C.2    1 LIG       0.09300
      5 O1        -50.2242    3.6679  -37.1579 O.3    1 LIG      -0.29200
      6 H1        -52.2782    4.5124  -34.7347 H      1 LIG       0.17500
      7 H2        -53.4266    4.4067  -37.2133 H      1 LIG       0.17500
      8 H3        -49.6370    3.8305  -35.1798 H      1 LIG       0.13800
      9 H4        -51.3568    3.6707  -38.8904 H      1 LIG       0.13800
@<TRIPOS>BOND
      1       1       2 1
      2       1       3 2
      3       2       4 2
      4       3       5 1
      5       4       5 1
      6       1       6 1
      7       2       7 1
      8       3       8 1
      9       4       9 1
@<TRIPOS>ALT_TYPE
CGenFF_4.0_ALT_TYPE_SET
CGenFF_4.0 1 CG2R51 2 CG2R51 3 CG2R51 4 CG2R51 5 OG2R50 6 HGR51 7 HGR51 8 HGR52 9 HGR52
@<TRIPOS>MOLECULE
furan
 9 9 0 0 0
****
USER_CHARGES
INVALID_CHARGES
Pose:  17 Cluster:  17 Fr_nu: 835976 TotEn:    -8.39
@<TRIPOS>ATOM
      1 C1        -51.6718  -20.9521  -32.3541 C.2    1 LIG      -0.26000
      2 C2        -51.9982  -19.8469  -33.1759 C.2    1 LIG      -0.26000
      3 C3        -50.5121  -20.6108  -31.6979 C.2    1 LIG       0.09300
      4 C4        -51.0148  -18.9090  -32.9631 C.2    1 LIG       0.09300
      5 O1        -50.1052  -19.3669  -32.0634 O.3    1 LIG      -0.29200
      6 H1        -52.2136  -21.8814  -32.2532 H      1 LIG       0.17500
      7 H2        -52.8445  -19.7465  -33.8400 H      1 LIG       0.17500
      8 H3        -49.8852  -21.1147  -30.9767 H      1 LIG       0.13800
      9 H4        -50.8290  -17.9190  -33.3534 H      1 LIG       0.13800
@<TRIPOS>BOND
      1       1       2 1
      2       1       3 2
      3       2       4 2
      4       3       5 1
      5       4       5 1
      6       1       6 1
      7       2       7 1
      8       3       8 1
      9       4       9 1
@<TRIPOS>ALT_TYPE
CGenFF_4.0_ALT_TYPE_SET
CGenFF_4.0 1 CG2R51 2 CG2R51 3 CG2R51 4 CG2R51 5 OG2R50 6 HGR51 7 HGR51 8 HGR52 9 HGR52
@<TRIPOS>MOLECULE
furan
 9 9 0 0 0
****
USER_CHARGES
INVALID_CHARGES
Pose:  18 Cluster:  18 Fr_nu: 525002 TotEn:    -8.29
@<TRIPOS>ATOM
      1 C1        -59.9831  -20.6791  -24.2750 C.2    1 LIG      -0.26000
      2 C2        -59.1328  -19.7014  -23.7052 C.2    1 LIG      -0.26000
      3 C3        -59.4651  -20.9579  -25.5183 C.2    1 LIG       0.09300
      4 C4        -58.1558  -19.4527  -24.6410 C.2    1 LIG       0.09300
      5 O1        -58.3512  -20.2147  -25.7491 O.3    1 LIG      -0.29200
      6 H1        -60.8635  -21.1243  -23.8347 H      1 LIG       0.17500
      7 H2        -59.2210  -19.2365  -22.7339 H      1 LIG       0.17500
      8 H3        -59.7555  -21.6252  -26.3167 H      1 LIG       0.13800
      9 H4        -57.2972  -18.7977  -24.6693 H      1 LIG       0.13800
@<TRIPOS>BOND
      1       1       2 1
      2       1       3 2
      3       2       4 2
      4       3       5 1
      5       4       5 1
      6       1       6 1
      7       2       7 1
      8       3       8 1
      9       4       9 1
@<TRIPOS>ALT_TYPE
CGenFF_4.0_ALT_TYPE_SET
CGenFF_4.0 1 CG2R51 2 CG2R51 3 CG2R51 4 CG2R51 5 OG2R50 6 HGR51 7 HGR51 8 HGR52 9 HGR52
@<TRIPOS>MOLECULE
furan
 9 9 0 0 0
****
USER_CHARGES
INVALID_CHARGES
Pose:  19 Cluster:  19 Fr_nu:  40339 TotEn:    -8.22
@<TRIPOS>ATOM
      1 C1        -55.8845  -11.3978  -38.5033 C.2    1 LIG      -0.26000
      2 C2        -56.6133  -11.0058  -39.6515 C.2    1 LIG      -0.26000
      3 C3        -54.7020  -10.6963  -38.5436 C.2    1 LIG       0.09300
      4 C4        -55.8242  -10.0927  -40.3116 C.2    1 LIG       0.09300
      5 O1        -54.6574   -9.8985  -39.6426 O.3    1 LIG      -0.29200
      6 H1        -56.1835  -12.1036  -37.7419 H      1 LIG       0.17500
      7 H2        -57.5915  -11.3461  -39.9594 H      1 LIG       0.17500
      8 H3        -53.8355  -10.6540  -37.8997 H      1 LIG       0.13800
      9 H4        -55.9428   -9.5212  -41.2206 H      1 LIG       0.13800
@<TRIPOS>BOND
      1       1       2 1
      2       1       3 2
      3       2       4 2
      4       3       5 1
      5       4       5 1
      6       1       6 1
      7       2       7 1
      8       3       8 1
      9       4       9 1
@<TRIPOS>ALT_TYPE
CGenFF_4.0_ALT_TYPE_SET
CGenFF_4.0 1 CG2R51 2 CG2R51 3 CG2R51 4 CG2R51 5 OG2R50 6 HGR51 7 HGR51 8 HGR52 9 HGR52
@<TRIPOS>MOLECULE
furan
 9 9 0 0 0
****
USER_CHARGES
INVALID_CHARGES
Pose:  20 Cluster:  20 Fr_nu:  37257 TotEn:    -8.22
@<TRIPOS>ATOM
      1 C1        -50.3720    4.6646  -36.4612 C.2    1 LIG      -0.26000
      2 C2        -50.4180    3.9200  -37.6640 C.2    1 LIG      -0.26000
      3 C3        -51.6441    5.1488  -36.2628 C.2    1 LIG       0.09300
      4 C4        -51.7150    4.0022  -38.1147 C.2    1 LIG       0.09300
      5 O1        -52.4688    4.7494  -37.2662 O.3    1 LIG      -0.29200
      6 H1        -49.5183    4.8284  -35.8195 H      1 LIG       0.17500
      7 H2        -49.6073    3.3896  -38.1423 H      1 LIG       0.17500
      8 H3        -52.1009    5.7588  -35.4971 H      1 LIG       0.13800
      9 H4        -52.2336    3.6060  -38.9756 H      1 LIG       0.13800
@<TRIPOS>BOND
      1       1       2 1
      2       1       3 2
      3       2       4 2
      4       3       5 1
      5       4       5 1
      6       1       6 1
      7       2       7 1
      8       3       8 1
      9       4       9 1
@<TRIPOS>ALT_TYPE
CGenFF_4.0_ALT_TYPE_SET
CGenFF_4.0 1 CG2R51 2 CG2R51 3 CG2R51 4 CG2R51 5 OG2R50 6 HGR51 7 HGR51 8 HGR52 9 HGR52
@<TRIPOS>MOLECULE
furan
 9 9 0 0 0
****
USER_CHARGES
INVALID_CHARGES
Pose:  21 Cluster:  21 Fr_nu: 1140657 TotEn:    -8.15
@<TRIPOS>ATOM
      1 C1        -70.4470  -10.2674  -54.7048 C.2    1 LIG      -0.26000
      2 C2        -69.5170   -9.8292  -53.7320 C.2    1 LIG      -0.26000
      3 C3        -71.2740  -11.1624  -54.0667 C.2    1 LIG       0.09300
      4 C4        -69.8421  -10.4875  -52.5688 C.2    1 LIG       0.09300
      5 O1        -70.9121  -11.3020  -52.7644 O.3    1 LIG      -0.29200
      6 H1        -70.5067   -9.9687  -55.7414 H      1 LIG       0.17500
      7 H2        -68.7108   -9.1218  -53.8623 H      1 LIG       0.17500
      8 H3        -72.1220  -11.7526  -54.3821 H      1 LIG       0.13800
      9 H4        -69.4322  -10.4858  -51.5694 H      1 LIG       0.13800
@<TRIPOS>BOND
      1       1       2 1
      2       1       3 2
      3       2       4 2
      4       3       5 1
      5       4       5 1
      6       1       6 1
      7       2       7 1
      8       3       8 1
      9       4       9 1
@<TRIPOS>ALT_TYPE
CGenFF_4.0_ALT_TYPE_SET
CGenFF_4.0 1 CG2R51 2 CG2R51 3 CG2R51 4 CG2R51 5 OG2R50 6 HGR51 7 HGR51 8 HGR52 9 HGR52
@<TRIPOS>MOLECULE
furan
 9 9 0 0 0
****
USER_CHARGES
INVALID_CHARGES
Pose:  22 Cluster:  22 Fr_nu:  81157 TotEn:    -8.08
@<TRIPOS>ATOM
      1 C1        -58.1667  -11.7178  -41.9909 C.2    1 LIG      -0.26000
      2 C2        -59.3757  -11.0213  -41.7537 C.2    1 LIG      -0.26000
      3 C3        -57.2795  -11.2795  -41.0355 C.2    1 LIG       0.09300
      4 C4        -59.1412  -10.2071  -40.6701 C.2    1 LIG       0.09300
      5 O1        -57.8658  -10.3586  -40.2264 O.3    1 LIG      -0.29200
      6 H1        -57.9667  -12.4476  -42.7621 H      1 LIG       0.17500
      7 H2        -60.3022  -11.1027  -42.3036 H      1 LIG       0.17500
      8 H3        -56.2496  -11.5133  -40.8082 H      1 LIG       0.13800
      9 H4        -59.7458   -9.4987  -40.1227 H      1 LIG       0.13800
@<TRIPOS>BOND
      1       1       2 1
      2       1       3 2
      3       2       4 2
      4       3       5 1
      5       4       5 1
      6       1       6 1
      7       2       7 1
      8       3       8 1
      9       4       9 1
@<TRIPOS>ALT_TYPE
CGenFF_4.0_ALT_TYPE_SET
CGenFF_4.0 1 CG2R51 2 CG2R51 3 CG2R51 4 CG2R51 5 OG2R50 6 HGR51 7 HGR51 8 HGR52 9 HGR52
@<TRIPOS>MOLECULE
furan
 9 9 0 0 0
****
USER_CHARGES
INVALID_CHARGES
Pose:  23 Cluster:  23 Fr_nu: 767706 TotEn:    -7.62
@<TRIPOS>ATOM
      1 C1        -59.3184  -20.7700  -25.1755 C.2    1 LIG      -0.26000
      2 C2        -58.0389  -20.2798  -24.8209 C.2    1 LIG      -0.26000
      3 C3        -60.1979  -20.2387  -24.2611 C.2    1 LIG       0.09300
      4 C4        -58.2278  -19.4838  -23.7151 C.2    1 LIG       0.09300
      5 O1        -59.5411  -19.4534  -23.3676 O.3    1 LIG      -0.29200
      6 H1        -59.5682  -21.4286  -25.9948 H      1 LIG       0.17500
      7 H2        -57.0969  -20.4813  -25.3102 H      1 LIG       0.17500
      8 H3        -61.2658  -20.3173  -24.1180 H      1 LIG       0.13800
      9 H4        -57.5656  -18.9003  -23.0921 H      1 LIG       0.13800
@<TRIPOS>BOND
      1       1       2 1
      2       1       3 2
      3       2       4 2
      4       3       5 1
      5       4       5 1
      6       1       6 1
      7       2       7 1
      8       3       8 1
      9       4       9 1
@<TRIPOS>ALT_TYPE
CGenFF_4.0_ALT_TYPE_SET
CGenFF_4.0 1 CG2R51 2 CG2R51 3 CG2R51 4 CG2R51 5 OG2R50 6 HGR51 7 HGR51 8 HGR52 9 HGR52
@<TRIPOS>MOLECULE
furan
 9 9 0 0 0
****
USER_CHARGES
INVALID_CHARGES
Pose:  24 Cluster:  24 Fr_nu: 181647 TotEn:    -7.46
@<TRIPOS>ATOM
      1 C1        -53.2011  -19.9397  -33.5237 C.2    1 LIG      -0.26000
      2 C2        -51.9364  -20.1794  -32.9354 C.2    1 LIG      -0.26000
      3 C3        -53.0529  -18.8165  -34.3038 C.2    1 LIG       0.09300
      4 C4        -51.1053  -19.1857  -33.3980 C.2    1 LIG       0.09300
      5 O1        -51.7783  -18.3509  -34.2328 O.3    1 LIG      -0.29200
      6 H1        -54.1075  -20.5134  -33.3948 H      1 LIG       0.17500
      7 H2        -51.6645  -20.9768  -32.2589 H      1 LIG       0.17500
      8 H3        -53.7217  -18.2533  -34.9382 H      1 LIG       0.13800
      9 H4        -50.0644  -18.9462  -33.2364 H      1 LIG       0.13800
@<TRIPOS>BOND
      1       1       2 1
      2       1       3 2
      3       2       4 2
      4       3       5 1
      5       4       5 1
      6       1       6 1
      7       2       7 1
      8       3       8 1
      9       4       9 1
@<TRIPOS>ALT_TYPE
CGenFF_4.0_ALT_TYPE_SET
CGenFF_4.0 1 CG2R51 2 CG2R51 3 CG2R51 4 CG2R51 5 OG2R50 6 HGR51 7 HGR51 8 HGR52 9 HGR52
@<TRIPOS>MOLECULE
furan
 9 9 0 0 0
****
USER_CHARGES
INVALID_CHARGES
Pose:  25 Cluster:  25 Fr_nu: 3360664 TotEn:    -7.44
@<TRIPOS>ATOM
      1 C1        -75.0793    0.1717  -35.4011 C.2    1 LIG      -0.26000
      2 C2        -75.5118    0.6444  -34.1391 C.2    1 LIG      -0.26000
      3 C3        -76.2149   -0.2166  -36.0732 C.2    1 LIG       0.09300
      4 C4        -76.8809    0.5114  -34.1300 C.2    1 LIG       0.09300
      5 O1        -77.3173   -0.0126  -35.3054 O.3    1 LIG      -0.29200
      6 H1        -74.0666    0.1199  -35.7740 H      1 LIG       0.17500
      7 H2        -74.9020    1.0336  -33.3366 H      1 LIG       0.17500
      8 H3        -76.3981   -0.6341  -37.0526 H      1 LIG       0.13800
      9 H4        -77.6485    0.7323  -33.4028 H      1 LIG       0.13800
@<TRIPOS>BOND
      1       1       2 1
      2       1       3 2
      3       2       4 2
      4       3       5 1
      5       4       5 1
      6       1       6 1
      7       2       7 1
      8       3       8 1
      9       4       9 1
@<TRIPOS>ALT_TYPE
CGenFF_4.0_ALT_TYPE_SET
CGenFF_4.0 1 CG2R51 2 CG2R51 3 CG2R51 4 CG2R51 5 OG2R50 6 HGR51 7 HGR51 8 HGR52 9 HGR52
@<TRIPOS>MOLECULE
furan
 9 9 0 0 0
****
USER_CHARGES
INVALID_CHARGES
Pose:  26 Cluster:  26 Fr_nu:  18275 TotEn:    -7.35
@<TRIPOS>ATOM
      1 C1        -57.0749  -10.2001  -40.5478 C.2    1 LIG      -0.26000
      2 C2        -57.6244  -11.3216  -41.2138 C.2    1 LIG      -0.26000
      3 C3        -58.1311   -9.3617  -40.2765 C.2    1 LIG       0.09300
      4 C4        -58.9771  -11.0887  -41.3017 C.2    1 LIG       0.09300
      5 O1        -59.2942   -9.8962  -40.7327 O.3    1 LIG      -0.29200
      6 H1        -56.0387  -10.0245  -40.2974 H      1 LIG       0.17500
      7 H2        -57.0999  -12.1911  -41.5832 H      1 LIG       0.17500
      8 H3        -58.2171   -8.4007  -39.7906 H      1 LIG       0.13800
      9 H4        -59.8057  -11.6437  -41.7169 H      1 LIG       0.13800
@<TRIPOS>BOND
      1       1       2 1
      2       1       3 2
      3       2       4 2
      4       3       5 1
      5       4       5 1
      6       1       6 1
      7       2       7 1
      8       3       8 1
      9       4       9 1
@<TRIPOS>ALT_TYPE
CGenFF_4.0_ALT_TYPE_SET
CGenFF_4.0 1 CG2R51 2 CG2R51 3 CG2R51 4 CG2R51 5 OG2R50 6 HGR51 7 HGR51 8 HGR52 9 HGR52
@<TRIPOS>MOLECULE
furan
 9 9 0 0 0
****
USER_CHARGES
INVALID_CHARGES
Pose:  27 Cluster:  27 Fr_nu: 1242481 TotEn:    -7.19
@<TRIPOS>ATOM
      1 C1        -54.6108  -19.6259  -33.4382 C.2    1 LIG      -0.26000
      2 C2        -55.1043  -20.9248  -33.7072 C.2    1 LIG      -0.26000
      3 C3        -53.2995  -19.6220  -33.8536 C.2    1 LIG       0.09300
      4 C4        -54.0596  -21.6220  -34.2679 C.2    1 LIG       0.09300
      5 O1        -52.9557  -20.8349  -34.3607 O.3    1 LIG      -0.29200
      6 H1        -55.1438  -18.7965  -32.9964 H      1 LIG       0.17500
      7 H2        -56.0975  -21.3052  -33.5164 H      1 LIG       0.17500
      8 H3        -52.5189  -18.8752  -33.8580 H      1 LIG       0.13800
      9 H4        -53.9462  -22.6316  -34.6351 H      1 LIG       0.13800
@<TRIPOS>BOND
      1       1       2 1
      2       1       3 2
      3       2       4 2
      4       3       5 1
      5       4       5 1
      6       1       6 1
      7       2       7 1
      8       3       8 1
      9       4       9 1
@<TRIPOS>ALT_TYPE
CGenFF_4.0_ALT_TYPE_SET
CGenFF_4.0 1 CG2R51 2 CG2R51 3 CG2R51 4 CG2R51 5 OG2R50 6 HGR51 7 HGR51 8 HGR52 9 HGR52
@<TRIPOS>MOLECULE
furan
 9 9 0 0 0
****
USER_CHARGES
INVALID_CHARGES
Pose:  28 Cluster:  28 Fr_nu: 938069 TotEn:    -7.17
@<TRIPOS>ATOM
      1 C1        -52.4939  -18.7556  -34.3681 C.2    1 LIG      -0.26000
      2 C2        -53.6406  -19.5832  -34.3087 C.2    1 LIG      -0.26000
      3 C3        -51.4522  -19.5107  -33.8815 C.2    1 LIG       0.09300
      4 C4        -53.2178  -20.7851  -33.7901 C.2    1 LIG       0.09300
      5 O1        -51.8851  -20.7491  -33.5271 O.3    1 LIG      -0.29200
      6 H1        -52.4343  -17.7362  -34.7209 H      1 LIG       0.17500
      7 H2        -54.6489  -19.3349  -34.6068 H      1 LIG       0.17500
      8 H3        -50.3989  -19.3231  -33.7318 H      1 LIG       0.13800
      9 H4        -53.7150  -21.7160  -33.5595 H      1 LIG       0.13800
@<TRIPOS>BOND
      1       1       2 1
      2       1       3 2
      3       2       4 2
      4       3       5 1
      5       4       5 1
      6       1       6 1
      7       2       7 1
      8       3       8 1
      9       4       9 1
@<TRIPOS>ALT_TYPE
CGenFF_4.0_ALT_TYPE_SET
CGenFF_4.0 1 CG2R51 2 CG2R51 3 CG2R51 4 CG2R51 5 OG2R50 6 HGR51 7 HGR51 8 HGR52 9 HGR52
@<TRIPOS>MOLECULE
furan
 9 9 0 0 0
****
USER_CHARGES
INVALID_CHARGES
Pose:  29 Cluster:  29 Fr_nu: 380835 TotEn:    -7.04
@<TRIPOS>ATOM
      1 C1        -71.2006  -18.3031  -49.4178 C.2    1 LIG      -0.26000
      2 C2        -70.3482  -19.4329  -49.4100 C.2    1 LIG      -0.26000
      3 C3        -71.3311  -17.9322  -50.7359 C.2    1 LIG       0.09300
      4 C4        -70.0186  -19.6719  -50.7239 C.2    1 LIG       0.09300
      5 O1        -70.6138  -18.7615  -51.5385 O.3    1 LIG      -0.29200
      6 H1        -71.6617  -17.8194  -48.5689 H      1 LIG       0.17500
      7 H2        -70.0157  -20.0020  -48.5538 H      1 LIG       0.17500
      8 H3        -71.8704  -17.1440  -51.2409 H      1 LIG       0.13800
      9 H4        -69.4048  -20.4108  -51.2181 H      1 LIG       0.13800
@<TRIPOS>BOND
      1       1       2 1
      2       1       3 2
      3       2       4 2
      4       3       5 1
      5       4       5 1
      6       1       6 1
      7       2       7 1
      8       3       8 1
      9       4       9 1
@<TRIPOS>ALT_TYPE
CGenFF_4.0_ALT_TYPE_SET
CGenFF_4.0 1 CG2R51 2 CG2R51 3 CG2R51 4 CG2R51 5 OG2R50 6 HGR51 7 HGR51 8 HGR52 9 HGR52
@<TRIPOS>MOLECULE
furan
 9 9 0 0 0
****
USER_CHARGES
INVALID_CHARGES
Pose:  30 Cluster:  30 Fr_nu: 284006 TotEn:    -6.82
@<TRIPOS>ATOM
      1 C1        -52.5495  -20.3936  -33.8721 C.2    1 LIG      -0.26000
      2 C2        -53.3668  -21.5050  -34.1884 C.2    1 LIG      -0.26000
      3 C3        -53.4061  -19.3806  -33.5089 C.2    1 LIG       0.09300
      4 C4        -54.6646  -21.0920  -33.9957 C.2    1 LIG       0.09300
      5 O1        -54.6972  -19.7982  -33.5814 O.3    1 LIG      -0.29200
      6 H1        -51.4710  -20.3378  -33.9054 H      1 LIG       0.17500
      7 H2        -53.0495  -22.4847  -34.5156 H      1 LIG       0.17500
      8 H3        -53.2626  -18.3589  -33.1886 H      1 LIG       0.13800
      9 H4        -55.6259  -21.5728  -34.1037 H      1 LIG       0.13800
@<TRIPOS>BOND
      1       1       2 1
      2       1       3 2
      3       2       4 2
      4       3       5 1
      5       4       5 1
      6       1       6 1
      7       2       7 1
      8       3       8 1
      9       4       9 1
@<TRIPOS>ALT_TYPE
CGenFF_4.0_ALT_TYPE_SET
CGenFF_4.0 1 CG2R51 2 CG2R51 3 CG2R51 4 CG2R51 5 OG2R50 6 HGR51 7 HGR51 8 HGR52 9 HGR52
@<TRIPOS>MOLECULE
furan
 9 9 0 0 0
****
USER_CHARGES
INVALID_CHARGES
Pose:  31 Cluster:  31 Fr_nu: 4239261 TotEn:    -6.74
@<TRIPOS>ATOM
      1 C1        -67.2738  -13.9251  -42.9367 C.2    1 LIG      -0.26000
      2 C2        -67.8753  -15.0684  -42.3583 C.2    1 LIG      -0.26000
      3 C3        -67.7857  -13.8269  -44.2096 C.2    1 LIG       0.09300
      4 C4        -68.7119  -15.5872  -43.3190 C.2    1 LIG       0.09300
      5 O1        -68.6632  -14.8361  -44.4505 O.3    1 LIG      -0.29200
      6 H1        -66.5566  -13.2567  -42.4827 H      1 LIG       0.17500
      7 H2        -67.7187  -15.4645  -41.3654 H      1 LIG       0.17500
      8 H3        -67.6359  -13.1333  -45.0242 H      1 LIG       0.13800
      9 H4        -69.3746  -16.4397  -43.3518 H      1 LIG       0.13800
@<TRIPOS>BOND
      1       1       2 1
      2       1       3 2
      3       2       4 2
      4       3       5 1
      5       4       5 1
      6       1       6 1
      7       2       7 1
      8       3       8 1
      9       4       9 1
@<TRIPOS>ALT_TYPE
CGenFF_4.0_ALT_TYPE_SET
CGenFF_4.0 1 CG2R51 2 CG2R51 3 CG2R51 4 CG2R51 5 OG2R50 6 HGR51 7 HGR51 8 HGR52 9 HGR52
@<TRIPOS>MOLECULE
furan
 9 9 0 0 0
****
USER_CHARGES
INVALID_CHARGES
Pose:  32 Cluster:  32 Fr_nu: 705612 TotEn:    -6.17
@<TRIPOS>ATOM
      1 C1        -51.8423  -19.2163  -33.2556 C.2    1 LIG      -0.26000
      2 C2        -52.6142  -20.3844  -33.0486 C.2    1 LIG      -0.26000
      3 C3        -52.4853  -18.5031  -34.2404 C.2    1 LIG       0.09300
      4 C4        -53.6739  -20.3017  -33.9216 C.2    1 LIG       0.09300
      5 O1        -53.6027  -19.1578  -34.6516 O.3    1 LIG      -0.29200
      6 H1        -50.9310  -18.9303  -32.7506 H      1 LIG       0.17500
      7 H2        -52.4222  -21.1862  -32.3502 H      1 LIG       0.17500
      8 H3        -52.2873  -17.5619  -34.7322 H      1 LIG       0.13800
      9 H4        -54.5190  -20.9402  -34.1340 H      1 LIG       0.13800
@<TRIPOS>BOND
      1       1       2 1
      2       1       3 2
      3       2       4 2
      4       3       5 1
      5       4       5 1
      6       1       6 1
      7       2       7 1
      8       3       8 1
      9       4       9 1
@<TRIPOS>ALT_TYPE
CGenFF_4.0_ALT_TYPE_SET
CGenFF_4.0 1 CG2R51 2 CG2R51 3 CG2R51 4 CG2R51 5 OG2R50 6 HGR51 7 HGR51 8 HGR52 9 HGR52
@<TRIPOS>MOLECULE
furan
 9 9 0 0 0
****
USER_CHARGES
INVALID_CHARGES
Pose:  33 Cluster:  33 Fr_nu: 171694 TotEn:    -4.84
@<TRIPOS>ATOM
      1 C1        -53.1024   -9.2323  -37.4557 C.2    1 LIG      -0.26000
      2 C2        -53.5108   -9.5169  -38.7807 C.2    1 LIG      -0.26000
      3 C3        -54.0050   -9.8659  -36.6335 C.2    1 LIG       0.09300
      4 C4        -54.6337  -10.3041  -38.6736 C.2    1 LIG       0.09300
      5 O1        -54.9415  -10.5215  -37.3680 O.3    1 LIG      -0.29200
      6 H1        -52.2564   -8.6393  -37.1396 H      1 LIG       0.17500
      7 H2        -53.0448   -9.1893  -39.6988 H      1 LIG       0.17500
      8 H3        -54.1128   -9.9441  -35.5614 H      1 LIG       0.13800
      9 H4        -55.2939  -10.7662  -39.3930 H      1 LIG       0.13800
@<TRIPOS>BOND
      1       1       2 1
      2       1       3 2
      3       2       4 2
      4       3       5 1
      5       4       5 1
      6       1       6 1
      7       2       7 1
      8       3       8 1
      9       4       9 1
@<TRIPOS>ALT_TYPE
CGenFF_4.0_ALT_TYPE_SET
CGenFF_4.0 1 CG2R51 2 CG2R51 3 CG2R51 4 CG2R51 5 OG2R50 6 HGR51 7 HGR51 8 HGR52 9 HGR52
@<TRIPOS>MOLECULE
pyrimidine
 10 10 0 0 0
****
USER_CHARGES
INVALID_CHARGES
Pose:   1 Cluster:   1 Fr_nu: 118608 TotEn:   -15.58
@<TRIPOS>ATOM
      1 C1        -57.4855  -10.3552  -40.2266 C.ar   1 LIG      -0.13100
      2 C2        -57.4855  -11.4717  -41.0378 C.ar   1 LIG       0.28900
      3 C3        -58.6220   -9.5748  -40.2851 C.ar   1 LIG       0.28900
      4 C4        -59.5617  -10.9690  -41.8148 C.ar   1 LIG       0.50700
      5 N1        -58.5105  -11.8099  -41.8474 N.ar   1 LIG      -0.71900
      6 N2        -59.6828   -9.8529  -41.0709 N.ar   1 LIG      -0.71900
      7 H1        -56.6490  -10.1078  -39.5869 H      1 LIG       0.11500
      8 H2        -56.6356  -12.1451  -41.0597 H      1 LIG       0.11400
      9 H3        -58.7134   -8.6767  -39.6838 H      1 LIG       0.11400
     10 H4        -60.3989  -11.2159  -42.4561 H      1 LIG       0.14100
@<TRIPOS>BOND
      1       1       2 ar
      2       1       3 ar
      3       2       5 ar
      4       3       6 ar
      5       4       5 ar
      6       4       6 ar
      7       1       7 1
      8       2       8 1
      9       3       9 1
     10       4      10 1
@<TRIPOS>ALT_TYPE
CGenFF_4.0_ALT_TYPE_SET
CGenFF_4.0 1 CG2R61 2 CG2R61 3 CG2R61 4 CG2R64 5 NG2R62 6 NG2R62 7 HGR61 8 HGR62 9 HGR62 10 HGR62
@<TRIPOS>MOLECULE
pyrimidine
 10 10 0 0 0
****
USER_CHARGES
INVALID_CHARGES
Pose:   2 Cluster:   2 Fr_nu: 299750 TotEn:   -15.42
@<TRIPOS>ATOM
      1 C1        -53.6478   -9.8247  -37.0123 C.ar   1 LIG      -0.13100
      2 C2        -53.2651   -9.4253  -38.2767 C.ar   1 LIG       0.28900
      3 C3        -54.7500  -10.6530  -36.9559 C.ar   1 LIG       0.28900
      4 C4        -54.9622  -10.6084  -39.2186 C.ar   1 LIG       0.50700
      5 N1        -53.9019   -9.7995  -39.4057 N.ar   1 LIG      -0.71900
      6 N2        -55.4338  -11.0660  -38.0431 N.ar   1 LIG      -0.71900
      7 H1        -53.1183   -9.5089  -36.1234 H      1 LIG       0.11500
      8 H2        -52.4103   -8.7735  -38.4207 H      1 LIG       0.11400
      9 H3        -55.1255  -11.0180  -36.0061 H      1 LIG       0.11400
     10 H4        -55.4931  -10.9238  -40.1085 H      1 LIG       0.14100
@<TRIPOS>BOND
      1       1       2 ar
      2       1       3 ar
      3       2       5 ar
      4       3       6 ar
      5       4       5 ar
      6       4       6 ar
      7       1       7 1
      8       2       8 1
      9       3       9 1
     10       4      10 1
@<TRIPOS>ALT_TYPE
CGenFF_4.0_ALT_TYPE_SET
CGenFF_4.0 1 CG2R61 2 CG2R61 3 CG2R61 4 CG2R64 5 NG2R62 6 NG2R62 7 HGR61 8 HGR62 9 HGR62 10 HGR62
@<TRIPOS>MOLECULE
pyrimidine
 10 10 0 0 0
****
USER_CHARGES
INVALID_CHARGES
Pose:   3 Cluster:   3 Fr_nu: 3448537 TotEn:   -15.21
@<TRIPOS>ATOM
      1 C1        -70.3752  -10.9713  -45.2962 C.ar   1 LIG      -0.13100
      2 C2        -71.0369  -10.6458  -44.1298 C.ar   1 LIG       0.28900
      3 C3        -71.1596  -11.0359  -46.4296 C.ar   1 LIG       0.28900
      4 C4        -73.0168  -10.4944  -45.2361 C.ar   1 LIG       0.50700
      5 N1        -72.3619  -10.4000  -44.0633 N.ar   1 LIG      -0.71900
      6 N2        -72.4884  -10.8027  -46.4359 N.ar   1 LIG      -0.71900
      7 H1        -69.3109  -11.1636  -45.3205 H      1 LIG       0.11500
      8 H2        -70.5037  -10.5715  -43.1882 H      1 LIG       0.11400
      9 H3        -70.7283  -11.2852  -47.3931 H      1 LIG       0.11400
     10 H4        -74.0827  -10.3031  -45.2119 H      1 LIG       0.14100
@<TRIPOS>BOND
      1       1       2 ar
      2       1       3 ar
      3       2       5 ar
      4       3       6 ar
      5       4       5 ar
      6       4       6 ar
      7       1       7 1
      8       2       8 1
      9       3       9 1
     10       4      10 1
@<TRIPOS>ALT_TYPE
CGenFF_4.0_ALT_TYPE_SET
CGenFF_4.0 1 CG2R61 2 CG2R61 3 CG2R61 4 CG2R64 5 NG2R62 6 NG2R62 7 HGR61 8 HGR62 9 HGR62 10 HGR62
@<TRIPOS>MOLECULE
pyrimidine
 10 10 0 0 0
****
USER_CHARGES
INVALID_CHARGES
Pose:   4 Cluster:   4 Fr_nu: 1848668 TotEn:   -14.45
@<TRIPOS>ATOM
      1 C1        -36.1950   -3.0731  -29.0375 C.ar   1 LIG      -0.13100
      2 C2        -34.9829   -2.5262  -29.4064 C.ar   1 LIG       0.28900
      3 C3        -37.2032   -2.9772  -29.9747 C.ar   1 LIG       0.28900
      4 C4        -35.8227   -1.8991  -31.4235 C.ar   1 LIG       0.50700
      5 N1        -34.7608   -1.9294  -30.5959 N.ar   1 LIG      -0.71900
      6 N2        -37.0515   -2.3945  -31.1821 N.ar   1 LIG      -0.71900
      7 H1        -36.3450   -3.5460  -28.0762 H      1 LIG       0.11500
      8 H2        -34.1313   -2.5536  -28.7353 H      1 LIG       0.11400
      9 H3        -38.1911   -3.3777  -29.7743 H      1 LIG       0.11400
     10 H4        -35.6730   -1.4247  -32.3856 H      1 LIG       0.14100
@<TRIPOS>BOND
      1       1       2 ar
      2       1       3 ar
      3       2       5 ar
      4       3       6 ar
      5       4       5 ar
      6       4       6 ar
      7       1       7 1
      8       2       8 1
      9       3       9 1
     10       4      10 1
@<TRIPOS>ALT_TYPE
CGenFF_4.0_ALT_TYPE_SET
CGenFF_4.0 1 CG2R61 2 CG2R61 3 CG2R61 4 CG2R64 5 NG2R62 6 NG2R62 7 HGR61 8 HGR62 9 HGR62 10 HGR62
@<TRIPOS>MOLECULE
pyrimidine
 10 10 0 0 0
****
USER_CHARGES
INVALID_CHARGES
Pose:   5 Cluster:   5 Fr_nu: 179290 TotEn:   -14.18
@<TRIPOS>ATOM
      1 C1        -54.3658   -9.9867  -36.3416 C.ar   1 LIG      -0.13100
      2 C2        -53.3009   -9.1564  -36.6265 C.ar   1 LIG       0.28900
      3 C3        -54.9977  -10.5436  -37.4346 C.ar   1 LIG       0.28900
      4 C4        -53.5749   -9.4876  -38.8586 C.ar   1 LIG       0.50700
      5 N1        -52.8769   -8.8839  -37.8779 N.ar   1 LIG      -0.71900
      6 N2        -54.6275  -10.3148  -38.7117 N.ar   1 LIG      -0.71900
      7 H1        -54.6845  -10.1877  -35.3276 H      1 LIG       0.11500
      8 H2        -52.7427   -8.6729  -35.8321 H      1 LIG       0.11400
      9 H3        -55.8453  -11.2087  -37.3099 H      1 LIG       0.11400
     10 H4        -53.2567   -9.2856  -39.8740 H      1 LIG       0.14100
@<TRIPOS>BOND
      1       1       2 ar
      2       1       3 ar
      3       2       5 ar
      4       3       6 ar
      5       4       5 ar
      6       4       6 ar
      7       1       7 1
      8       2       8 1
      9       3       9 1
     10       4      10 1
@<TRIPOS>ALT_TYPE
CGenFF_4.0_ALT_TYPE_SET
CGenFF_4.0 1 CG2R61 2 CG2R61 3 CG2R61 4 CG2R64 5 NG2R62 6 NG2R62 7 HGR61 8 HGR62 9 HGR62 10 HGR62
@<TRIPOS>MOLECULE
pyrimidine
 10 10 0 0 0
****
USER_CHARGES
INVALID_CHARGES
Pose:   6 Cluster:   6 Fr_nu: 2894952 TotEn:   -14.01
@<TRIPOS>ATOM
      1 C1        -64.6264   -5.0278  -51.2788 C.ar   1 LIG      -0.13100
      2 C2        -63.5302   -4.3184  -51.7257 C.ar   1 LIG       0.28900
      3 C3        -64.6783   -6.3517  -51.6642 C.ar   1 LIG       0.28900
      4 C4        -62.7189   -6.1506  -52.7987 C.ar   1 LIG       0.50700
      5 N1        -62.5540   -4.8503  -52.4900 N.ar   1 LIG      -0.71900
      6 N2        -63.7385   -6.9480  -52.4268 N.ar   1 LIG      -0.71900
      7 H1        -65.3950   -4.5754  -50.6666 H      1 LIG       0.11500
      8 H2        -63.4032   -3.2711  -51.4737 H      1 LIG       0.11400
      9 H3        -65.5023   -6.9888  -51.3618 H      1 LIG       0.11400
     10 H4        -61.9500   -6.6035  -53.4127 H      1 LIG       0.14100
@<TRIPOS>BOND
      1       1       2 ar
      2       1       3 ar
      3       2       5 ar
      4       3       6 ar
      5       4       5 ar
      6       4       6 ar
      7       1       7 1
      8       2       8 1
      9       3       9 1
     10       4      10 1
@<TRIPOS>ALT_TYPE
CGenFF_4.0_ALT_TYPE_SET
CGenFF_4.0 1 CG2R61 2 CG2R61 3 CG2R61 4 CG2R64 5 NG2R62 6 NG2R62 7 HGR61 8 HGR62 9 HGR62 10 HGR62
@<TRIPOS>MOLECULE
pyrimidine
 10 10 0 0 0
****
USER_CHARGES
INVALID_CHARGES
Pose:   7 Cluster:   7 Fr_nu: 1700746 TotEn:   -12.86
@<TRIPOS>ATOM
      1 C1        -60.0828  -21.6932  -24.7031 C.ar   1 LIG      -0.13100
      2 C2        -60.1814  -20.8750  -23.5962 C.ar   1 LIG       0.28900
      3 C3        -59.1238  -21.3336  -25.6278 C.ar   1 LIG       0.28900
      4 C4        -58.5107  -19.5421  -24.3702 C.ar   1 LIG       0.50700
      5 N1        -59.4084  -19.7873  -23.3969 N.ar   1 LIG      -0.71900
      6 N2        -58.3174  -20.2604  -25.4929 N.ar   1 LIG      -0.71900
      7 H1        -60.7162  -22.5597  -24.8374 H      1 LIG       0.11500
      8 H2        -60.9067  -21.0778  -22.8157 H      1 LIG       0.11400
      9 H3        -58.9731  -21.9159  -26.5304 H      1 LIG       0.11400
     10 H4        -57.8771  -18.6738  -24.2366 H      1 LIG       0.14100
@<TRIPOS>BOND
      1       1       2 ar
      2       1       3 ar
      3       2       5 ar
      4       3       6 ar
      5       4       5 ar
      6       4       6 ar
      7       1       7 1
      8       2       8 1
      9       3       9 1
     10       4      10 1
@<TRIPOS>ALT_TYPE
CGenFF_4.0_ALT_TYPE_SET
CGenFF_4.0 1 CG2R61 2 CG2R61 3 CG2R61 4 CG2R64 5 NG2R62 6 NG2R62 7 HGR61 8 HGR62 9 HGR62 10 HGR62
@<TRIPOS>MOLECULE
pyrimidine
 10 10 0 0 0
****
USER_CHARGES
INVALID_CHARGES
Pose:   8 Cluster:   8 Fr_nu: 229271 TotEn:   -12.85
@<TRIPOS>ATOM
      1 C1        -77.5339   -7.7283  -31.1399 C.ar   1 LIG      -0.13100
      2 C2        -77.8584   -7.2436  -29.8893 C.ar   1 LIG       0.28900
      3 C3        -78.0851   -7.0471  -32.2058 C.ar   1 LIG       0.28900
      4 C4        -79.1334   -5.5983  -30.8026 C.ar   1 LIG       0.50700
      5 N1        -78.6582   -6.1768  -29.6833 N.ar   1 LIG      -0.71900
      6 N2        -78.8923   -5.9742  -32.0732 N.ar   1 LIG      -0.71900
      7 H1        -76.8895   -8.5866  -31.2759 H      1 LIG       0.11500
      8 H2        -77.4725   -7.7141  -28.9914 H      1 LIG       0.11400
      9 H3        -77.8876   -7.3549  -33.2269 H      1 LIG       0.11400
     10 H4        -79.7795   -4.7396  -30.6667 H      1 LIG       0.14100
@<TRIPOS>BOND
      1       1       2 ar
      2       1       3 ar
      3       2       5 ar
      4       3       6 ar
      5       4       5 ar
      6       4       6 ar
      7       1       7 1
      8       2       8 1
      9       3       9 1
     10       4      10 1
@<TRIPOS>ALT_TYPE
CGenFF_4.0_ALT_TYPE_SET
CGenFF_4.0 1 CG2R61 2 CG2R61 3 CG2R61 4 CG2R64 5 NG2R62 6 NG2R62 7 HGR61 8 HGR62 9 HGR62 10 HGR62
@<TRIPOS>MOLECULE
pyrimidine
 10 10 0 0 0
****
USER_CHARGES
INVALID_CHARGES
Pose:   9 Cluster:   9 Fr_nu: 203573 TotEn:   -12.28
@<TRIPOS>ATOM
      1 C1        -78.1251   -7.5532  -31.6536 C.ar   1 LIG      -0.13100
      2 C2        -78.1119   -6.4481  -32.4801 C.ar   1 LIG       0.28900
      3 C3        -79.2449   -7.6913  -30.8593 C.ar   1 LIG       0.28900
      4 C4        -80.1467   -5.7871  -31.7124 C.ar   1 LIG       0.50700
      5 N1        -79.1094   -5.5414  -32.5352 N.ar   1 LIG      -0.71900
      6 N2        -80.2783   -6.8238  -30.8630 N.ar   1 LIG      -0.71900
      7 H1        -77.3106   -8.2647  -31.6298 H      1 LIG       0.11500
      8 H2        -77.2733   -6.2556  -33.1405 H      1 LIG       0.11400
      9 H3        -79.3449   -8.5282  -30.1767 H      1 LIG       0.11400
     10 H4        -80.9619   -5.0742  -31.7352 H      1 LIG       0.14100
@<TRIPOS>BOND
      1       1       2 ar
      2       1       3 ar
      3       2       5 ar
      4       3       6 ar
      5       4       5 ar
      6       4       6 ar
      7       1       7 1
      8       2       8 1
      9       3       9 1
     10       4      10 1
@<TRIPOS>ALT_TYPE
CGenFF_4.0_ALT_TYPE_SET
CGenFF_4.0 1 CG2R61 2 CG2R61 3 CG2R61 4 CG2R64 5 NG2R62 6 NG2R62 7 HGR61 8 HGR62 9 HGR62 10 HGR62
@<TRIPOS>MOLECULE
pyrimidine
 10 10 0 0 0
****
USER_CHARGES
INVALID_CHARGES
Pose:  10 Cluster:  10 Fr_nu: 4686253 TotEn:   -12.28
@<TRIPOS>ATOM
      1 C1        -41.8907  -12.6852  -22.9667 C.ar   1 LIG      -0.13100
      2 C2        -42.2347  -11.7458  -23.9173 C.ar   1 LIG       0.28900
      3 C3        -42.9466  -13.3079  -22.3333 C.ar   1 LIG       0.28900
      4 C4        -44.4480  -12.1072  -23.5462 C.ar   1 LIG       0.50700
      5 N1        -43.5079  -11.4309  -24.2334 N.ar   1 LIG      -0.71900
      6 N2        -44.2424  -13.0424  -22.5991 N.ar   1 LIG      -0.71900
      7 H1        -40.8604  -12.9179  -22.7331 H      1 LIG       0.11500
      8 H2        -41.4728  -11.2042  -24.4674 H      1 LIG       0.11400
      9 H3        -42.7747  -14.0601  -21.5710 H      1 LIG       0.11400
     10 H4        -45.4796  -11.8735  -23.7791 H      1 LIG       0.14100
@<TRIPOS>BOND
      1       1       2 ar
      2       1       3 ar
      3       2       5 ar
      4       3       6 ar
      5       4       5 ar
      6       4       6 ar
      7       1       7 1
      8       2       8 1
      9       3       9 1
     10       4      10 1
@<TRIPOS>ALT_TYPE
CGenFF_4.0_ALT_TYPE_SET
CGenFF_4.0 1 CG2R61 2 CG2R61 3 CG2R61 4 CG2R64 5 NG2R62 6 NG2R62 7 HGR61 8 HGR62 9 HGR62 10 HGR62
@<TRIPOS>MOLECULE
pyrimidine
 10 10 0 0 0
****
USER_CHARGES
INVALID_CHARGES
Pose:  11 Cluster:  11 Fr_nu: 3384525 TotEn:   -12.25
@<TRIPOS>ATOM
      1 C1        -64.8505   -6.3554  -51.2183 C.ar   1 LIG      -0.13100
      2 C2        -64.8663   -4.9786  -51.3103 C.ar   1 LIG       0.28900
      3 C3        -63.7232   -6.9743  -51.7184 C.ar   1 LIG       0.28900
      4 C4        -62.8198   -4.9711  -52.2996 C.ar   1 LIG       0.50700
      5 N1        -63.8643   -4.2517  -51.8470 N.ar   1 LIG      -0.71900
      6 N2        -62.6851   -6.3107  -52.2681 N.ar   1 LIG      -0.71900
      7 H1        -65.6687   -6.9132  -50.7828 H      1 LIG       0.11500
      8 H2        -65.7107   -4.4048  -50.9440 H      1 LIG       0.11400
      9 H3        -63.6207   -8.0537  -51.6906 H      1 LIG       0.11400
     10 H4        -62.0010   -4.4129  -52.7367 H      1 LIG       0.14100
@<TRIPOS>BOND
      1       1       2 ar
      2       1       3 ar
      3       2       5 ar
      4       3       6 ar
      5       4       5 ar
      6       4       6 ar
      7       1       7 1
      8       2       8 1
      9       3       9 1
     10       4      10 1
@<TRIPOS>ALT_TYPE
CGenFF_4.0_ALT_TYPE_SET
CGenFF_4.0 1 CG2R61 2 CG2R61 3 CG2R61 4 CG2R64 5 NG2R62 6 NG2R62 7 HGR61 8 HGR62 9 HGR62 10 HGR62
@<TRIPOS>MOLECULE
pyrimidine
 10 10 0 0 0
****
USER_CHARGES
INVALID_CHARGES
Pose:  12 Cluster:  12 Fr_nu: 1432563 TotEn:   -12.25
@<TRIPOS>ATOM
      1 C1        -52.3370    4.6387  -38.2454 C.ar   1 LIG      -0.13100
      2 C2        -50.9788    4.3969  -38.2104 C.ar   1 LIG       0.28900
      3 C3        -52.9506    4.7772  -37.0173 C.ar   1 LIG       0.28900
      4 C4        -50.9770    4.4502  -35.9379 C.ar   1 LIG       0.50700
      5 N1        -50.2646    4.2962  -37.0702 N.ar   1 LIG      -0.71900
      6 N2        -52.2989    4.6884  -35.8393 N.ar   1 LIG      -0.71900
      7 H1        -52.8850    4.7146  -39.1750 H      1 LIG       0.11500
      8 H2        -50.4105    4.2736  -39.1260 H      1 LIG       0.11400
      9 H3        -54.0158    4.9685  -36.9443 H      1 LIG       0.11400
     10 H4        -50.4288    4.3732  -35.0070 H      1 LIG       0.14100
@<TRIPOS>BOND
      1       1       2 ar
      2       1       3 ar
      3       2       5 ar
      4       3       6 ar
      5       4       5 ar
      6       4       6 ar
      7       1       7 1
      8       2       8 1
      9       3       9 1
     10       4      10 1
@<TRIPOS>ALT_TYPE
CGenFF_4.0_ALT_TYPE_SET
CGenFF_4.0 1 CG2R61 2 CG2R61 3 CG2R61 4 CG2R64 5 NG2R62 6 NG2R62 7 HGR61 8 HGR62 9 HGR62 10 HGR62
@<TRIPOS>MOLECULE
pyrimidine
 10 10 0 0 0
****
USER_CHARGES
INVALID_CHARGES
Pose:  13 Cluster:  13 Fr_nu: 4608824 TotEn:   -12.22
@<TRIPOS>ATOM
      1 C1        -75.5775  -11.8064  -45.7760 C.ar   1 LIG      -0.13100
      2 C2        -75.2966  -11.3136  -47.0341 C.ar   1 LIG       0.28900
      3 C3        -74.9128  -11.1946  -44.7330 C.ar   1 LIG       0.28900
      4 C4        -73.8504   -9.7884  -46.1685 C.ar   1 LIG       0.50700
      5 N1        -74.4351  -10.3018  -47.2675 N.ar   1 LIG      -0.71900
      6 N2        -74.0391  -10.1791  -44.8936 N.ar   1 LIG      -0.71900
      7 H1        -76.2732  -12.6195  -45.6178 H      1 LIG       0.11500
      8 H2        -75.7708  -11.7316  -47.9154 H      1 LIG       0.11400
      9 H3        -75.0687  -11.5141  -43.7083 H      1 LIG       0.11400
     10 H4        -73.1529   -8.9749  -46.3267 H      1 LIG       0.14100
@<TRIPOS>BOND
      1       1       2 ar
      2       1       3 ar
      3       2       5 ar
      4       3       6 ar
      5       4       5 ar
      6       4       6 ar
      7       1       7 1
      8       2       8 1
      9       3       9 1
     10       4      10 1
@<TRIPOS>ALT_TYPE
CGenFF_4.0_ALT_TYPE_SET
CGenFF_4.0 1 CG2R61 2 CG2R61 3 CG2R61 4 CG2R64 5 NG2R62 6 NG2R62 7 HGR61 8 HGR62 9 HGR62 10 HGR62
@<TRIPOS>MOLECULE
pyrimidine
 10 10 0 0 0
****
USER_CHARGES
INVALID_CHARGES
Pose:  14 Cluster:  14 Fr_nu: 2119352 TotEn:   -11.83
@<TRIPOS>ATOM
      1 C1        -42.9776  -13.4220  -23.2122 C.ar   1 LIG      -0.13100
      2 C2        -42.8525  -12.2387  -23.9112 C.ar   1 LIG       0.28900
      3 C3        -44.2154  -14.0279  -23.2806 C.ar   1 LIG       0.28900
      4 C4        -45.0103  -12.3677  -24.6143 C.ar   1 LIG       0.50700
      5 N1        -43.8520  -11.6809  -24.6255 N.ar   1 LIG      -0.71900
      6 N2        -45.2581  -13.5267  -23.9747 N.ar   1 LIG      -0.71900
      7 H1        -42.1587  -13.8467  -22.6471 H      1 LIG       0.11500
      8 H2        -41.9169  -11.6901  -23.9162 H      1 LIG       0.11400
      9 H3        -44.4091  -14.9611  -22.7629 H      1 LIG       0.11400
     10 H4        -45.8307  -11.9420  -25.1791 H      1 LIG       0.14100
@<TRIPOS>BOND
      1       1       2 ar
      2       1       3 ar
      3       2       5 ar
      4       3       6 ar
      5       4       5 ar
      6       4       6 ar
      7       1       7 1
      8       2       8 1
      9       3       9 1
     10       4      10 1
@<TRIPOS>ALT_TYPE
CGenFF_4.0_ALT_TYPE_SET
CGenFF_4.0 1 CG2R61 2 CG2R61 3 CG2R61 4 CG2R64 5 NG2R62 6 NG2R62 7 HGR61 8 HGR62 9 HGR62 10 HGR62
@<TRIPOS>MOLECULE
pyrimidine
 10 10 0 0 0
****
USER_CHARGES
INVALID_CHARGES
Pose:  15 Cluster:  15 Fr_nu:  65811 TotEn:   -11.37
@<TRIPOS>ATOM
      1 C1        -73.5018    1.0004  -33.6640 C.ar   1 LIG      -0.13100
      2 C2        -74.1681    0.3298  -34.6694 C.ar   1 LIG       0.28900
      3 C3        -73.5080    0.3842  -32.4294 C.ar   1 LIG       0.28900
      4 C4        -74.7299   -1.3503  -33.2452 C.ar   1 LIG       0.50700
      5 N1        -74.7953   -0.8518  -34.4944 N.ar   1 LIG      -0.71900
      6 N2        -74.1145   -0.7956  -32.1834 N.ar   1 LIG      -0.71900
      7 H1        -73.0071    1.9475  -33.8327 H      1 LIG       0.11500
      8 H2        -74.2173    0.7367  -35.6736 H      1 LIG       0.11400
      9 H3        -73.0110    0.8361  -31.5779 H      1 LIG       0.11400
     10 H4        -75.2261   -2.2981  -33.0758 H      1 LIG       0.14100
@<TRIPOS>BOND
      1       1       2 ar
      2       1       3 ar
      3       2       5 ar
      4       3       6 ar
      5       4       5 ar
      6       4       6 ar
      7       1       7 1
      8       2       8 1
      9       3       9 1
     10       4      10 1
@<TRIPOS>ALT_TYPE
CGenFF_4.0_ALT_TYPE_SET
CGenFF_4.0 1 CG2R61 2 CG2R61 3 CG2R61 4 CG2R64 5 NG2R62 6 NG2R62 7 HGR61 8 HGR62 9 HGR62 10 HGR62
@<TRIPOS>MOLECULE
pyrimidine
 10 10 0 0 0
****
USER_CHARGES
INVALID_CHARGES
Pose:  16 Cluster:  16 Fr_nu: 2815569 TotEn:   -11.27
@<TRIPOS>ATOM
      1 C1        -72.2281  -18.5736  -49.1864 C.ar   1 LIG      -0.13100
      2 C2        -72.3184  -18.9017  -50.5238 C.ar   1 LIG       0.28900
      3 C3        -71.0103  -18.8287  -48.5899 C.ar   1 LIG       0.28900
      4 C4        -70.1681  -19.6387  -50.5397 C.ar   1 LIG       0.50700
      5 N1        -71.3043  -19.4379  -51.2341 N.ar   1 LIG      -0.71900
      6 N2        -69.9548  -19.3627  -49.2389 N.ar   1 LIG      -0.71900
      7 H1        -73.0581  -18.1446  -48.6411 H      1 LIG       0.11500
      8 H2        -73.2364  -18.7377  -51.0775 H      1 LIG       0.11400
      9 H3        -70.8447  -18.6045  -47.5417 H      1 LIG       0.11400
     10 H4        -69.3373  -20.0693  -51.0852 H      1 LIG       0.14100
@<TRIPOS>BOND
      1       1       2 ar
      2       1       3 ar
      3       2       5 ar
      4       3       6 ar
      5       4       5 ar
      6       4       6 ar
      7       1       7 1
      8       2       8 1
      9       3       9 1
     10       4      10 1
@<TRIPOS>ALT_TYPE
CGenFF_4.0_ALT_TYPE_SET
CGenFF_4.0 1 CG2R61 2 CG2R61 3 CG2R61 4 CG2R64 5 NG2R62 6 NG2R62 7 HGR61 8 HGR62 9 HGR62 10 HGR62
@<TRIPOS>MOLECULE
pyrimidine
 10 10 0 0 0
****
USER_CHARGES
INVALID_CHARGES
Pose:  17 Cluster:  17 Fr_nu: 1536300 TotEn:   -11.27
@<TRIPOS>ATOM
      1 C1        -51.9722  -19.7927  -33.0440 C.ar   1 LIG      -0.13100
      2 C2        -51.6988  -21.0677  -32.5924 C.ar   1 LIG       0.28900
      3 C3        -50.8898  -18.9398  -33.1159 C.ar   1 LIG       0.28900
      4 C4        -49.4955  -20.5637  -32.3506 C.ar   1 LIG       0.50700
      5 N1        -50.4675  -21.4886  -32.2358 N.ar   1 LIG      -0.71900
      6 N2        -49.6330  -19.2933  -32.7758 N.ar   1 LIG      -0.71900
      7 H1        -52.9700  -19.4820  -33.3233 H      1 LIG       0.11500
      8 H2        -52.4862  -21.8082  -32.5020 H      1 LIG       0.11400
      9 H3        -51.0070  -17.9175  -33.4587 H      1 LIG       0.11400
     10 H4        -48.4965  -20.8743  -32.0700 H      1 LIG       0.14100
@<TRIPOS>BOND
      1       1       2 ar
      2       1       3 ar
      3       2       5 ar
      4       3       6 ar
      5       4       5 ar
      6       4       6 ar
      7       1       7 1
      8       2       8 1
      9       3       9 1
     10       4      10 1
@<TRIPOS>ALT_TYPE
CGenFF_4.0_ALT_TYPE_SET
CGenFF_4.0 1 CG2R61 2 CG2R61 3 CG2R61 4 CG2R64 5 NG2R62 6 NG2R62 7 HGR61 8 HGR62 9 HGR62 10 HGR62
@<TRIPOS>MOLECULE
pyrimidine
 10 10 0 0 0
****
USER_CHARGES
INVALID_CHARGES
Pose:  18 Cluster:  18 Fr_nu: 5108797 TotEn:   -11.15
@<TRIPOS>ATOM
      1 C1        -69.7058  -15.5417  -42.3396 C.ar   1 LIG      -0.13100
      2 C2        -70.7239  -14.6566  -42.6304 C.ar   1 LIG       0.28900
      3 C3        -68.7452  -15.6895  -43.3190 C.ar   1 LIG       0.28900
      4 C4        -69.8103  -14.1947  -44.6599 C.ar   1 LIG       0.50700
      5 N1        -70.8076  -13.9637  -43.7850 N.ar   1 LIG      -0.71900
      6 N2        -68.7663  -15.0294  -44.4955 N.ar   1 LIG      -0.71900
      7 H1        -69.6638  -16.0845  -41.4048 H      1 LIG       0.11500
      8 H2        -71.5244  -14.4750  -41.9215 H      1 LIG       0.11400
      9 H3        -67.9069  -16.3637  -43.1809 H      1 LIG       0.11400
     10 H4        -69.8528  -13.6521  -45.5964 H      1 LIG       0.14100
@<TRIPOS>BOND
      1       1       2 ar
      2       1       3 ar
      3       2       5 ar
      4       3       6 ar
      5       4       5 ar
      6       4       6 ar
      7       1       7 1
      8       2       8 1
      9       3       9 1
     10       4      10 1
@<TRIPOS>ALT_TYPE
CGenFF_4.0_ALT_TYPE_SET
CGenFF_4.0 1 CG2R61 2 CG2R61 3 CG2R61 4 CG2R64 5 NG2R62 6 NG2R62 7 HGR61 8 HGR62 9 HGR62 10 HGR62
@<TRIPOS>MOLECULE
pyrimidine
 10 10 0 0 0
****
USER_CHARGES
INVALID_CHARGES
Pose:  19 Cluster:  19 Fr_nu: 3042403 TotEn:   -10.80
@<TRIPOS>ATOM
      1 C1        -58.2510  -22.0446  -25.5239 C.ar   1 LIG      -0.13100
      2 C2        -59.2681  -21.1169  -25.4266 C.ar   1 LIG       0.28900
      3 C3        -57.0558  -21.6840  -24.9363 C.ar   1 LIG       0.28900
      4 C4        -57.9254  -19.6915  -24.2724 C.ar   1 LIG       0.50700
      5 N1        -59.1394  -19.9261  -24.8057 N.ar   1 LIG      -0.71900
      6 N2        -56.8570  -20.5110  -24.3000 N.ar   1 LIG      -0.71900
      7 H1        -58.3821  -22.9926  -26.0283 H      1 LIG       0.11500
      8 H2        -60.2438  -21.3118  -25.8585 H      1 LIG       0.11400
      9 H3        -56.1986  -22.3481  -24.9622 H      1 LIG       0.11400
     10 H4        -57.7935  -18.7419  -23.7684 H      1 LIG       0.14100
@<TRIPOS>BOND
      1       1       2 ar
      2       1       3 ar
      3       2       5 ar
      4       3       6 ar
      5       4       5 ar
      6       4       6 ar
      7       1       7 1
      8       2       8 1
      9       3       9 1
     10       4      10 1
@<TRIPOS>ALT_TYPE
CGenFF_4.0_ALT_TYPE_SET
CGenFF_4.0 1 CG2R61 2 CG2R61 3 CG2R61 4 CG2R64 5 NG2R62 6 NG2R62 7 HGR61 8 HGR62 9 HGR62 10 HGR62
@<TRIPOS>MOLECULE
pyrimidine
 10 10 0 0 0
****
USER_CHARGES
INVALID_CHARGES
Pose:  20 Cluster:  20 Fr_nu: 4607917 TotEn:   -10.75
@<TRIPOS>ATOM
      1 C1        -71.3450  -10.1830  -44.8841 C.ar   1 LIG      -0.13100
      2 C2        -72.0717  -10.0925  -46.0539 C.ar   1 LIG       0.28900
      3 C3        -72.0881  -10.2914  -43.7265 C.ar   1 LIG       0.28900
      4 C4        -74.0298  -10.2160  -44.9060 C.ar   1 LIG       0.50700
      5 N1        -73.4200  -10.1060  -46.1015 N.ar   1 LIG      -0.71900
      6 N2        -73.4369  -10.3110  -43.7005 N.ar   1 LIG      -0.71900
      7 H1        -70.2634  -10.1696  -44.8753 H      1 LIG       0.11500
      8 H2        -71.5746  -10.0040  -47.0138 H      1 LIG       0.11400
      9 H3        -71.6048  -10.3671  -42.7585 H      1 LIG       0.11400
     10 H4        -75.1128  -10.2283  -44.9145 H      1 LIG       0.14100
@<TRIPOS>BOND
      1       1       2 ar
      2       1       3 ar
      3       2       5 ar
      4       3       6 ar
      5       4       5 ar
      6       4       6 ar
      7       1       7 1
      8       2       8 1
      9       3       9 1
     10       4      10 1
@<TRIPOS>ALT_TYPE
CGenFF_4.0_ALT_TYPE_SET
CGenFF_4.0 1 CG2R61 2 CG2R61 3 CG2R61 4 CG2R64 5 NG2R62 6 NG2R62 7 HGR61 8 HGR62 9 HGR62 10 HGR62
@<TRIPOS>MOLECULE
pyrimidine
 10 10 0 0 0
****
USER_CHARGES
INVALID_CHARGES
Pose:  21 Cluster:  21 Fr_nu: 540947 TotEn:   -10.74
@<TRIPOS>ATOM
      1 C1        -78.6042    1.3101  -37.6856 C.ar   1 LIG      -0.13100
      2 C2        -77.7510    2.2576  -38.2137 C.ar   1 LIG       0.28900
      3 C3        -79.8870    1.3122  -38.1940 C.ar   1 LIG       0.28900
      4 C4        -79.3892    3.0443  -39.5792 C.ar   1 LIG       0.50700
      5 N1        -78.1117    3.1436  -39.1651 N.ar   1 LIG      -0.71900
      6 N2        -80.3152    2.1683  -39.1447 N.ar   1 LIG      -0.71900
      7 H1        -78.2880    0.6115  -36.9226 H      1 LIG       0.11500
      8 H2        -76.7231    2.3326  -37.8759 H      1 LIG       0.11400
      9 H3        -80.6286    0.6044  -37.8397 H      1 LIG       0.11400
     10 H4        -79.7063    3.7445  -40.3423 H      1 LIG       0.14100
@<TRIPOS>BOND
      1       1       2 ar
      2       1       3 ar
      3       2       5 ar
      4       3       6 ar
      5       4       5 ar
      6       4       6 ar
      7       1       7 1
      8       2       8 1
      9       3       9 1
     10       4      10 1
@<TRIPOS>ALT_TYPE
CGenFF_4.0_ALT_TYPE_SET
CGenFF_4.0 1 CG2R61 2 CG2R61 3 CG2R61 4 CG2R64 5 NG2R62 6 NG2R62 7 HGR61 8 HGR62 9 HGR62 10 HGR62
@<TRIPOS>MOLECULE
pyrimidine
 10 10 0 0 0
****
USER_CHARGES
INVALID_CHARGES
Pose:  22 Cluster:  22 Fr_nu: 652293 TotEn:   -10.70
@<TRIPOS>ATOM
      1 C1        -60.9238  -21.3329  -23.9666 C.ar   1 LIG      -0.13100
      2 C2        -60.7356  -20.9617  -22.6508 C.ar   1 LIG       0.28900
      3 C3        -59.9499  -20.9145  -24.8501 C.ar   1 LIG       0.28900
      4 C4        -58.8008  -19.8910  -23.1770 C.ar   1 LIG       0.50700
      5 N1        -59.6816  -20.2383  -22.2195 N.ar   1 LIG      -0.71900
      6 N2        -58.8711  -20.1894  -24.4884 N.ar   1 LIG      -0.71900
      7 H1        -61.7792  -21.9136  -24.2848 H      1 LIG       0.11500
      8 H2        -61.4489  -21.2444  -21.8842 H      1 LIG       0.11400
      9 H3        -60.0122  -21.1576  -25.9052 H      1 LIG       0.11400
     10 H4        -57.9448  -19.3085  -22.8589 H      1 LIG       0.14100
@<TRIPOS>BOND
      1       1       2 ar
      2       1       3 ar
      3       2       5 ar
      4       3       6 ar
      5       4       5 ar
      6       4       6 ar
      7       1       7 1
      8       2       8 1
      9       3       9 1
     10       4      10 1
@<TRIPOS>ALT_TYPE
CGenFF_4.0_ALT_TYPE_SET
CGenFF_4.0 1 CG2R61 2 CG2R61 3 CG2R61 4 CG2R64 5 NG2R62 6 NG2R62 7 HGR61 8 HGR62 9 HGR62 10 HGR62
@<TRIPOS>MOLECULE
pyrimidine
 10 10 0 0 0
****
USER_CHARGES
INVALID_CHARGES
Pose:  23 Cluster:  23 Fr_nu: 103232 TotEn:   -10.64
@<TRIPOS>ATOM
      1 C1        -75.1608    1.0975  -33.8125 C.ar   1 LIG      -0.13100
      2 C2        -76.4639    1.0588  -34.2651 C.ar   1 LIG       0.28900
      3 C3        -74.2578    0.3372  -34.5270 C.ar   1 LIG       0.28900
      4 C4        -75.8913   -0.3619  -35.9447 C.ar   1 LIG       0.50700
      5 N1        -76.8656    0.3371  -35.3320 N.ar   1 LIG      -0.71900
      6 N2        -74.5897   -0.4074  -35.6020 N.ar   1 LIG      -0.71900
      7 H1        -74.8665    1.6853  -32.9534 H      1 LIG       0.11500
      8 H2        -77.2443    1.6239  -33.7672 H      1 LIG       0.11400
      9 H3        -73.2107    0.3042  -34.2459 H      1 LIG       0.11400
     10 H4        -76.1860   -0.9514  -36.8042 H      1 LIG       0.14100
@<TRIPOS>BOND
      1       1       2 ar
      2       1       3 ar
      3       2       5 ar
      4       3       6 ar
      5       4       5 ar
      6       4       6 ar
      7       1       7 1
      8       2       8 1
      9       3       9 1
     10       4      10 1
@<TRIPOS>ALT_TYPE
CGenFF_4.0_ALT_TYPE_SET
CGenFF_4.0 1 CG2R61 2 CG2R61 3 CG2R61 4 CG2R64 5 NG2R62 6 NG2R62 7 HGR61 8 HGR62 9 HGR62 10 HGR62
@<TRIPOS>MOLECULE
pyrimidine
 10 10 0 0 0
****
USER_CHARGES
INVALID_CHARGES
Pose:  24 Cluster:  24 Fr_nu: 1055271 TotEn:   -10.63
@<TRIPOS>ATOM
      1 C1        -60.9731  -22.3636  -24.3301 C.ar   1 LIG      -0.13100
      2 C2        -61.1456  -21.2135  -23.5871 C.ar   1 LIG       0.28900
      3 C3        -59.8538  -22.3912  -25.1365 C.ar   1 LIG       0.28900
      4 C4        -59.2432  -20.3134  -24.4459 C.ar   1 LIG       0.50700
      5 N1        -60.2971  -20.1651  -23.6208 N.ar   1 LIG      -0.71900
      6 N2        -58.9644  -21.3800  -25.2194 N.ar   1 LIG      -0.71900
      7 H1        -61.6701  -23.1896  -24.2836 H      1 LIG       0.11500
      8 H2        -61.9967  -21.1001  -22.9244 H      1 LIG       0.11400
      9 H3        -59.6348  -23.2530  -25.7576 H      1 LIG       0.11400
     10 H4        -58.5458  -19.4860  -24.4935 H      1 LIG       0.14100
@<TRIPOS>BOND
      1       1       2 ar
      2       1       3 ar
      3       2       5 ar
      4       3       6 ar
      5       4       5 ar
      6       4       6 ar
      7       1       7 1
      8       2       8 1
      9       3       9 1
     10       4      10 1
@<TRIPOS>ALT_TYPE
CGenFF_4.0_ALT_TYPE_SET
CGenFF_4.0 1 CG2R61 2 CG2R61 3 CG2R61 4 CG2R64 5 NG2R62 6 NG2R62 7 HGR61 8 HGR62 9 HGR62 10 HGR62
@<TRIPOS>MOLECULE
pyrimidine
 10 10 0 0 0
****
USER_CHARGES
INVALID_CHARGES
Pose:  25 Cluster:  25 Fr_nu: 970460 TotEn:   -10.58
@<TRIPOS>ATOM
      1 C1        -59.4439  -20.6779  -25.0038 C.ar   1 LIG      -0.13100
      2 C2        -60.1403  -20.1712  -23.9255 C.ar   1 LIG       0.28900
      3 C3        -58.0691  -20.5966  -24.9183 C.ar   1 LIG       0.28900
      4 C4        -58.2044  -19.6041  -22.8778 C.ar   1 LIG       0.50700
      5 N1        -59.5503  -19.6252  -22.8419 N.ar   1 LIG      -0.71900
      6 N2        -57.4136  -20.0638  -23.8663 N.ar   1 LIG      -0.71900
      7 H1        -59.9433  -21.1104  -25.8604 H      1 LIG       0.11500
      8 H2        -61.2245  -20.1910  -23.9026 H      1 LIG       0.11400
      9 H3        -57.4375  -20.9682  -25.7180 H      1 LIG       0.11400
     10 H4        -57.7041  -19.1701  -22.0207 H      1 LIG       0.14100
@<TRIPOS>BOND
      1       1       2 ar
      2       1       3 ar
      3       2       5 ar
      4       3       6 ar
      5       4       5 ar
      6       4       6 ar
      7       1       7 1
      8       2       8 1
      9       3       9 1
     10       4      10 1
@<TRIPOS>ALT_TYPE
CGenFF_4.0_ALT_TYPE_SET
CGenFF_4.0 1 CG2R61 2 CG2R61 3 CG2R61 4 CG2R64 5 NG2R62 6 NG2R62 7 HGR61 8 HGR62 9 HGR62 10 HGR62
@<TRIPOS>MOLECULE
pyrimidine
 10 10 0 0 0
****
USER_CHARGES
INVALID_CHARGES
Pose:  26 Cluster:  26 Fr_nu: 1664158 TotEn:   -10.45
@<TRIPOS>ATOM
      1 C1        -40.8075  -12.1265  -22.9962 C.ar   1 LIG      -0.13100
      2 C2        -41.4175  -11.0455  -23.5995 C.ar   1 LIG       0.28900
      3 C3        -41.6280  -13.2038  -22.7312 C.ar   1 LIG       0.28900
      4 C4        -43.4205  -12.1202  -23.6143 C.ar   1 LIG       0.50700
      5 N1        -42.7266  -11.0083  -23.9237 N.ar   1 LIG      -0.71900
      6 N2        -42.9438  -13.2348  -23.0277 N.ar   1 LIG      -0.71900
      7 H1        -39.7548  -12.1290  -22.7471 H      1 LIG       0.11500
      8 H2        -40.8532  -10.1527  -23.8461 H      1 LIG       0.11400
      9 H3        -41.2384  -14.0987  -22.2581 H      1 LIG       0.11400
     10 H4        -44.4747  -12.1175  -23.8626 H      1 LIG       0.14100
@<TRIPOS>BOND
      1       1       2 ar
      2       1       3 ar
      3       2       5 ar
      4       3       6 ar
      5       4       5 ar
      6       4       6 ar
      7       1       7 1
      8       2       8 1
      9       3       9 1
     10       4      10 1
@<TRIPOS>ALT_TYPE
CGenFF_4.0_ALT_TYPE_SET
CGenFF_4.0 1 CG2R61 2 CG2R61 3 CG2R61 4 CG2R64 5 NG2R62 6 NG2R62 7 HGR61 8 HGR62 9 HGR62 10 HGR62
@<TRIPOS>MOLECULE
pyrimidine
 10 10 0 0 0
****
USER_CHARGES
INVALID_CHARGES
Pose:  27 Cluster:  27 Fr_nu: 3276052 TotEn:   -10.36
@<TRIPOS>ATOM
      1 C1        -61.9546   -3.4732  -22.0120 C.ar   1 LIG      -0.13100
      2 C2        -60.7632   -2.8828  -21.6425 C.ar   1 LIG       0.28900
      3 C3        -63.0528   -3.1289  -21.2508 C.ar   1 LIG       0.28900
      4 C4        -61.7847   -1.7657  -19.9467 C.ar   1 LIG       0.50700
      5 N1        -60.6418   -2.0213  -20.6113 N.ar   1 LIG      -0.71900
      6 N2        -63.0039   -2.2752  -20.2072 N.ar   1 LIG      -0.71900
      7 H1        -62.0231   -4.1612  -22.8439 H      1 LIG       0.11500
      8 H2        -59.8459   -3.0929  -22.1817 H      1 LIG       0.11400
      9 H3        -64.0321   -3.5429  -21.4652 H      1 LIG       0.11400
     10 H4        -61.7162   -1.0777  -19.1130 H      1 LIG       0.14100
@<TRIPOS>BOND
      1       1       2 ar
      2       1       3 ar
      3       2       5 ar
      4       3       6 ar
      5       4       5 ar
      6       4       6 ar
      7       1       7 1
      8       2       8 1
      9       3       9 1
     10       4      10 1
@<TRIPOS>ALT_TYPE
CGenFF_4.0_ALT_TYPE_SET
CGenFF_4.0 1 CG2R61 2 CG2R61 3 CG2R61 4 CG2R64 5 NG2R62 6 NG2R62 7 HGR61 8 HGR62 9 HGR62 10 HGR62
@<TRIPOS>MOLECULE
pyrimidine
 10 10 0 0 0
****
USER_CHARGES
INVALID_CHARGES
Pose:  28 Cluster:  28 Fr_nu: 334444 TotEn:   -10.22
@<TRIPOS>ATOM
      1 C1        -61.7183   -3.1777  -22.3057 C.ar   1 LIG      -0.13100
      2 C2        -62.2785   -2.0544  -21.7323 C.ar   1 LIG       0.28900
      3 C3        -62.4432   -3.7491  -23.3315 C.ar   1 LIG       0.28900
      4 C4        -64.0656   -2.1694  -23.1324 C.ar   1 LIG       0.50700
      5 N1        -63.4549   -1.5212  -22.1224 N.ar   1 LIG      -0.71900
      6 N2        -63.6249   -3.2696  -23.7720 N.ar   1 LIG      -0.71900
      7 H1        -60.7728   -3.5841  -21.9726 H      1 LIG       0.11500
      8 H2        -61.7817   -1.5368  -20.9189 H      1 LIG       0.11400
      9 H3        -62.0833   -4.6355  -23.8425 H      1 LIG       0.11400
     10 H4        -65.0129   -1.7634  -23.4654 H      1 LIG       0.14100
@<TRIPOS>BOND
      1       1       2 ar
      2       1       3 ar
      3       2       5 ar
      4       3       6 ar
      5       4       5 ar
      6       4       6 ar
      7       1       7 1
      8       2       8 1
      9       3       9 1
     10       4      10 1
@<TRIPOS>ALT_TYPE
CGenFF_4.0_ALT_TYPE_SET
CGenFF_4.0 1 CG2R61 2 CG2R61 3 CG2R61 4 CG2R64 5 NG2R62 6 NG2R62 7 HGR61 8 HGR62 9 HGR62 10 HGR62
@<TRIPOS>MOLECULE
pyrimidine
 10 10 0 0 0
****
USER_CHARGES
INVALID_CHARGES
Pose:  29 Cluster:  29 Fr_nu: 188754 TotEn:   -10.14
@<TRIPOS>ATOM
      1 C1        -75.8880  -21.1759  -28.0144 C.ar   1 LIG      -0.13100
      2 C2        -76.9431  -20.3670  -28.3844 C.ar   1 LIG       0.28900
      3 C3        -74.9396  -20.5866  -27.2036 C.ar   1 LIG       0.28900
      4 C4        -76.0830  -18.6220  -27.2089 C.ar   1 LIG       0.50700
      5 N1        -77.0727  -19.0808  -27.9985 N.ar   1 LIG      -0.71900
      6 N2        -75.0057  -19.3072  -26.7804 N.ar   1 LIG      -0.71900
      7 H1        -75.8093  -22.2048  -28.3390 H      1 LIG       0.11500
      8 H2        -77.7371  -20.7425  -29.0208 H      1 LIG       0.11400
      9 H3        -74.0739  -21.1435  -26.8620 H      1 LIG       0.11400
     10 H4        -76.1609  -17.5914  -26.8847 H      1 LIG       0.14100
@<TRIPOS>BOND
      1       1       2 ar
      2       1       3 ar
      3       2       5 ar
      4       3       6 ar
      5       4       5 ar
      6       4       6 ar
      7       1       7 1
      8       2       8 1
      9       3       9 1
     10       4      10 1
@<TRIPOS>ALT_TYPE
CGenFF_4.0_ALT_TYPE_SET
CGenFF_4.0 1 CG2R61 2 CG2R61 3 CG2R61 4 CG2R64 5 NG2R62 6 NG2R62 7 HGR61 8 HGR62 9 HGR62 10 HGR62
@<TRIPOS>MOLECULE
pyrimidine
 10 10 0 0 0
****
USER_CHARGES
INVALID_CHARGES
Pose:  30 Cluster:  30 Fr_nu: 2860779 TotEn:    -9.94
@<TRIPOS>ATOM
      1 C1        -52.9897  -19.3669  -33.9258 C.ar   1 LIG      -0.13100
      2 C2        -51.8968  -18.6811  -33.4360 C.ar   1 LIG       0.28900
      3 C3        -53.0028  -20.7243  -33.6780 C.ar   1 LIG       0.28900
      4 C4        -51.0177  -20.5938  -32.5783 C.ar   1 LIG       0.50700
      5 N1        -50.8889  -19.2651  -32.7554 N.ar   1 LIG      -0.71900
      6 N2        -52.0298  -21.3730  -33.0052 N.ar   1 LIG      -0.71900
      7 H1        -53.7841  -18.8726  -34.4687 H      1 LIG       0.11500
      8 H2        -51.7988  -17.6108  -33.5820 H      1 LIG       0.11400
      9 H3        -53.8206  -21.3467  -34.0247 H      1 LIG       0.11400
     10 H4        -50.2219  -21.0891  -32.0357 H      1 LIG       0.14100
@<TRIPOS>BOND
      1       1       2 ar
      2       1       3 ar
      3       2       5 ar
      4       3       6 ar
      5       4       5 ar
      6       4       6 ar
      7       1       7 1
      8       2       8 1
      9       3       9 1
     10       4      10 1
@<TRIPOS>ALT_TYPE
CGenFF_4.0_ALT_TYPE_SET
CGenFF_4.0 1 CG2R61 2 CG2R61 3 CG2R61 4 CG2R64 5 NG2R62 6 NG2R62 7 HGR61 8 HGR62 9 HGR62 10 HGR62
@<TRIPOS>MOLECULE
pyrimidine
 10 10 0 0 0
****
USER_CHARGES
INVALID_CHARGES
Pose:  31 Cluster:  31 Fr_nu:    653 TotEn:    -9.77
@<TRIPOS>ATOM
      1 C1        -58.2689  -11.6501  -42.5322 C.ar   1 LIG      -0.13100
      2 C2        -57.3503  -11.3587  -41.5445 C.ar   1 LIG       0.28900
      3 C3        -59.5605  -11.2298  -42.2891 C.ar   1 LIG       0.28900
      4 C4        -58.9504  -10.3497  -40.2841 C.ar   1 LIG       0.50700
      5 N1        -57.6577  -10.7075  -40.4035 N.ar   1 LIG      -0.71900
      6 N2        -59.9379  -10.5747  -41.1716 N.ar   1 LIG      -0.71900
      7 H1        -57.9945  -12.1741  -43.4379 H      1 LIG       0.11500
      8 H2        -56.3105  -11.6497  -41.6466 H      1 LIG       0.11400
      9 H3        -60.3518  -11.4143  -43.0076 H      1 LIG       0.11400
     10 H4        -59.2257   -9.8260  -39.3768 H      1 LIG       0.14100
@<TRIPOS>BOND
      1       1       2 ar
      2       1       3 ar
      3       2       5 ar
      4       3       6 ar
      5       4       5 ar
      6       4       6 ar
      7       1       7 1
      8       2       8 1
      9       3       9 1
     10       4      10 1
@<TRIPOS>ALT_TYPE
CGenFF_4.0_ALT_TYPE_SET
CGenFF_4.0 1 CG2R61 2 CG2R61 3 CG2R61 4 CG2R64 5 NG2R62 6 NG2R62 7 HGR61 8 HGR62 9 HGR62 10 HGR62
@<TRIPOS>MOLECULE
pyrimidine
 10 10 0 0 0
****
USER_CHARGES
INVALID_CHARGES
Pose:  32 Cluster:  32 Fr_nu: 1664107 TotEn:    -9.76
@<TRIPOS>ATOM
      1 C1        -40.5809  -11.4573  -22.5556 C.ar   1 LIG      -0.13100
      2 C2        -40.9284  -11.0649  -21.2790 C.ar   1 LIG       0.28900
      3 C3        -41.3561  -10.9374  -23.5718 C.ar   1 LIG       0.28900
      4 C4        -42.6315   -9.7904  -22.0803 C.ar   1 LIG       0.50700
      5 N1        -41.9516  -10.2296  -21.0041 N.ar   1 LIG      -0.71900
      6 N2        -42.3930  -10.0982  -23.3695 N.ar   1 LIG      -0.71900
      7 H1        -39.7548  -12.1290  -22.7471 H      1 LIG       0.11500
      8 H2        -40.3769  -11.4223  -20.4161 H      1 LIG       0.11400
      9 H3        -41.1593  -11.1894  -24.6083 H      1 LIG       0.11400
     10 H4        -43.4594   -9.1188  -21.8887 H      1 LIG       0.14100
@<TRIPOS>BOND
      1       1       2 ar
      2       1       3 ar
      3       2       5 ar
      4       3       6 ar
      5       4       5 ar
      6       4       6 ar
      7       1       7 1
      8       2       8 1
      9       3       9 1
     10       4      10 1
@<TRIPOS>ALT_TYPE
CGenFF_4.0_ALT_TYPE_SET
CGenFF_4.0 1 CG2R61 2 CG2R61 3 CG2R61 4 CG2R64 5 NG2R62 6 NG2R62 7 HGR61 8 HGR62 9 HGR62 10 HGR62
@<TRIPOS>MOLECULE
pyrimidine
 10 10 0 0 0
****
USER_CHARGES
INVALID_CHARGES
Pose:  33 Cluster:  33 Fr_nu: 190478 TotEn:    -9.70
@<TRIPOS>ATOM
      1 C1        -52.0626  -18.6499  -34.2181 C.ar   1 LIG      -0.13100
      2 C2        -53.2529  -19.3480  -34.2335 C.ar   1 LIG       0.28900
      3 C3        -51.0454  -19.2203  -33.4805 C.ar   1 LIG       0.28900
      4 C4        -52.3786  -20.9672  -32.8990 C.ar   1 LIG       0.50700
      5 N1        -53.4465  -20.5140  -33.5828 N.ar   1 LIG      -0.71900
      6 N2        -51.1692  -20.3821  -32.8058 N.ar   1 LIG      -0.71900
      7 H1        -51.9353  -17.7162  -34.7494 H      1 LIG       0.11500
      8 H2        -54.1096  -18.9776  -34.7861 H      1 LIG       0.11400
      9 H3        -50.0736  -18.7441  -33.4088 H      1 LIG       0.11400
     10 H4        -52.5062  -21.9014  -32.3660 H      1 LIG       0.14100
@<TRIPOS>BOND
      1       1       2 ar
      2       1       3 ar
      3       2       5 ar
      4       3       6 ar
      5       4       5 ar
      6       4       6 ar
      7       1       7 1
      8       2       8 1
      9       3       9 1
     10       4      10 1
@<TRIPOS>ALT_TYPE
CGenFF_4.0_ALT_TYPE_SET
CGenFF_4.0 1 CG2R61 2 CG2R61 3 CG2R61 4 CG2R64 5 NG2R62 6 NG2R62 7 HGR61 8 HGR62 9 HGR62 10 HGR62
@<TRIPOS>MOLECULE
pyrimidine
 10 10 0 0 0
****
USER_CHARGES
INVALID_CHARGES
Pose:  34 Cluster:  34 Fr_nu: 3172848 TotEn:    -9.61
@<TRIPOS>ATOM
      1 C1        -62.5775   -3.7697  -22.7993 C.ar   1 LIG      -0.13100
      2 C2        -63.6273   -2.9576  -23.1775 C.ar   1 LIG       0.28900
      3 C3        -62.2770   -3.7686  -21.4525 C.ar   1 LIG       0.28900
      4 C4        -63.9462   -2.2846  -21.0299 C.ar   1 LIG       0.50700
      5 N1        -64.3360   -2.1989  -22.3160 N.ar   1 LIG      -0.71900
      6 N2        -62.9430   -3.0354  -20.5364 N.ar   1 LIG      -0.71900
      7 H1        -62.0260   -4.3679  -23.5121 H      1 LIG       0.11500
      8 H2        -63.9364   -2.8928  -24.2151 H      1 LIG       0.11400
      9 H3        -61.4675   -4.3751  -21.0611 H      1 LIG       0.11400
     10 H4        -64.4975   -1.6848  -20.3161 H      1 LIG       0.14100
@<TRIPOS>BOND
      1       1       2 ar
      2       1       3 ar
      3       2       5 ar
      4       3       6 ar
      5       4       5 ar
      6       4       6 ar
      7       1       7 1
      8       2       8 1
      9       3       9 1
     10       4      10 1
@<TRIPOS>ALT_TYPE
CGenFF_4.0_ALT_TYPE_SET
CGenFF_4.0 1 CG2R61 2 CG2R61 3 CG2R61 4 CG2R64 5 NG2R62 6 NG2R62 7 HGR61 8 HGR62 9 HGR62 10 HGR62
@<TRIPOS>MOLECULE
pyrimidine
 10 10 0 0 0
****
USER_CHARGES
INVALID_CHARGES
Pose:  35 Cluster:  35 Fr_nu: 3738535 TotEn:    -9.57
@<TRIPOS>ATOM
      1 C1        -69.4910   -9.9119  -54.4437 C.ar   1 LIG      -0.13100
      2 C2        -69.5061  -11.0599  -55.2095 C.ar   1 LIG       0.28900
      3 C3        -70.1579   -9.9896  -53.2382 C.ar   1 LIG       0.28900
      4 C4        -70.7367  -12.1507  -53.6402 C.ar   1 LIG       0.50700
      5 N1        -70.1215  -12.2013  -54.8370 N.ar   1 LIG      -0.71900
      6 N2        -70.7941  -11.0971  -52.8034 N.ar   1 LIG      -0.71900
      7 H1        -68.9892   -9.0099  -54.7674 H      1 LIG       0.11500
      8 H2        -69.0088  -11.0942  -56.1728 H      1 LIG       0.11400
      9 H3        -70.2011   -9.1374  -52.5686 H      1 LIG       0.11400
     10 H4        -71.2401  -13.0534  -53.3164 H      1 LIG       0.14100
@<TRIPOS>BOND
      1       1       2 ar
      2       1       3 ar
      3       2       5 ar
      4       3       6 ar
      5       4       5 ar
      6       4       6 ar
      7       1       7 1
      8       2       8 1
      9       3       9 1
     10       4      10 1
@<TRIPOS>ALT_TYPE
CGenFF_4.0_ALT_TYPE_SET
CGenFF_4.0 1 CG2R61 2 CG2R61 3 CG2R61 4 CG2R64 5 NG2R62 6 NG2R62 7 HGR61 8 HGR62 9 HGR62 10 HGR62
@<TRIPOS>MOLECULE
pyrimidine
 10 10 0 0 0
****
USER_CHARGES
INVALID_CHARGES
Pose:  36 Cluster:  36 Fr_nu: 5085116 TotEn:    -9.47
@<TRIPOS>ATOM
      1 C1        -36.3907  -17.0858  -30.7886 C.ar   1 LIG      -0.13100
      2 C2        -36.5231  -15.8081  -31.2931 C.ar   1 LIG       0.28900
      3 C3        -37.1511  -17.3688  -29.6725 C.ar   1 LIG       0.28900
      4 C4        -38.0221  -15.2691  -29.6715 C.ar   1 LIG       0.50700
      5 N1        -37.3327  -14.8710  -30.7576 N.ar   1 LIG      -0.71900
      6 N2        -37.9804  -16.4810  -29.0856 N.ar   1 LIG      -0.71900
      7 H1        -35.7333  -17.8176  -31.2386 H      1 LIG       0.11500
      8 H2        -35.9650  -15.4934  -32.1682 H      1 LIG       0.11400
      9 H3        -37.1130  -18.3466  -29.2048 H      1 LIG       0.11400
     10 H4        -38.6795  -14.5361  -29.2201 H      1 LIG       0.14100
@<TRIPOS>BOND
      1       1       2 ar
      2       1       3 ar
      3       2       5 ar
      4       3       6 ar
      5       4       5 ar
      6       4       6 ar
      7       1       7 1
      8       2       8 1
      9       3       9 1
     10       4      10 1
@<TRIPOS>ALT_TYPE
CGenFF_4.0_ALT_TYPE_SET
CGenFF_4.0 1 CG2R61 2 CG2R61 3 CG2R61 4 CG2R64 5 NG2R62 6 NG2R62 7 HGR61 8 HGR62 9 HGR62 10 HGR62
@<TRIPOS>MOLECULE
pyrimidine
 10 10 0 0 0
****
USER_CHARGES
INVALID_CHARGES
Pose:  37 Cluster:  37 Fr_nu: 145835 TotEn:    -9.35
@<TRIPOS>ATOM
      1 C1        -58.2236  -10.5279  -40.8697 C.ar   1 LIG      -0.13100
      2 C2        -59.4824  -10.4802  -41.4333 C.ar   1 LIG       0.28900
      3 C3        -57.3142  -11.3459  -41.5083 C.ar   1 LIG       0.28900
      4 C4        -58.8614  -11.9349  -43.0659 C.ar   1 LIG       0.50700
      5 N1        -59.8369  -11.1732  -42.5353 N.ar   1 LIG      -0.71900
      6 N2        -57.6001  -12.0665  -42.6125 N.ar   1 LIG      -0.71900
      7 H1        -57.9667   -9.9612  -39.9848 H      1 LIG       0.11500
      8 H2        -60.2640   -9.8649  -41.0011 H      1 LIG       0.11400
      9 H3        -56.2998  -11.4482  -41.1381 H      1 LIG       0.11400
     10 H4        -59.1187  -12.5032  -43.9513 H      1 LIG       0.14100
@<TRIPOS>BOND
      1       1       2 ar
      2       1       3 ar
      3       2       5 ar
      4       3       6 ar
      5       4       5 ar
      6       4       6 ar
      7       1       7 1
      8       2       8 1
      9       3       9 1
     10       4      10 1
@<TRIPOS>ALT_TYPE
CGenFF_4.0_ALT_TYPE_SET
CGenFF_4.0 1 CG2R61 2 CG2R61 3 CG2R61 4 CG2R64 5 NG2R62 6 NG2R62 7 HGR61 8 HGR62 9 HGR62 10 HGR62
@<TRIPOS>MOLECULE
pyrimidine
 10 10 0 0 0
****
USER_CHARGES
INVALID_CHARGES
Pose:  38 Cluster:  38 Fr_nu: 1252836 TotEn:    -9.20
@<TRIPOS>ATOM
      1 C1        -70.9050  -11.1516  -55.1500 C.ar   1 LIG      -0.13100
      2 C2        -71.1660  -11.9410  -54.0485 C.ar   1 LIG       0.28900
      3 C3        -70.0654  -10.0788  -54.9302 C.ar   1 LIG       0.28900
      4 C4        -69.8477  -10.6340  -52.7367 C.ar   1 LIG       0.50700
      5 N1        -70.6523  -11.7105  -52.8225 N.ar   1 LIG      -0.71900
      6 N2        -69.5170   -9.7892  -53.7320 N.ar   1 LIG      -0.71900
      7 H1        -71.3311  -11.3600  -56.1222 H      1 LIG       0.11500
      8 H2        -71.8151  -12.8067  -54.1241 H      1 LIG       0.11400
      9 H3        -69.8031   -9.4016  -55.7357 H      1 LIG       0.11400
     10 H4        -69.4219  -10.4245  -51.7631 H      1 LIG       0.14100
@<TRIPOS>BOND
      1       1       2 ar
      2       1       3 ar
      3       2       5 ar
      4       3       6 ar
      5       4       5 ar
      6       4       6 ar
      7       1       7 1
      8       2       8 1
      9       3       9 1
     10       4      10 1
@<TRIPOS>ALT_TYPE
CGenFF_4.0_ALT_TYPE_SET
CGenFF_4.0 1 CG2R61 2 CG2R61 3 CG2R61 4 CG2R64 5 NG2R62 6 NG2R62 7 HGR61 8 HGR62 9 HGR62 10 HGR62
@<TRIPOS>MOLECULE
pyrimidine
 10 10 0 0 0
****
USER_CHARGES
INVALID_CHARGES
Pose:  39 Cluster:  39 Fr_nu: 1741333 TotEn:    -9.13
@<TRIPOS>ATOM
      1 C1        -61.9986   -3.4323  -21.6963 C.ar   1 LIG      -0.13100
      2 C2        -61.3372   -2.3500  -21.1525 C.ar   1 LIG       0.28900
      3 C3        -63.0528   -3.1289  -22.5332 C.ar   1 LIG       0.28900
      4 C4        -62.7162   -0.9011  -22.2322 C.ar   1 LIG       0.50700
      5 N1        -61.6706   -1.0663  -21.3999 N.ar   1 LIG      -0.71900
      6 N2        -63.4407   -1.8698  -22.8242 N.ar   1 LIG      -0.71900
      7 H1        -61.7096   -4.4522  -21.4803 H      1 LIG       0.11500
      8 H2        -60.4957   -2.4898  -20.4826 H      1 LIG       0.11400
      9 H3        -63.6329   -3.9135  -23.0068 H      1 LIG       0.11400
     10 H4        -63.0065    0.1199  -22.4477 H      1 LIG       0.14100
@<TRIPOS>BOND
      1       1       2 ar
      2       1       3 ar
      3       2       5 ar
      4       3       6 ar
      5       4       5 ar
      6       4       6 ar
      7       1       7 1
      8       2       8 1
      9       3       9 1
     10       4      10 1
@<TRIPOS>ALT_TYPE
CGenFF_4.0_ALT_TYPE_SET
CGenFF_4.0 1 CG2R61 2 CG2R61 3 CG2R61 4 CG2R64 5 NG2R62 6 NG2R62 7 HGR61 8 HGR62 9 HGR62 10 HGR62
@<TRIPOS>MOLECULE
pyrimidine
 10 10 0 0 0
****
USER_CHARGES
INVALID_CHARGES
Pose:  40 Cluster:  40 Fr_nu:  51175 TotEn:    -9.07
@<TRIPOS>ATOM
      1 C1        -46.6299  -10.7702  -45.8327 C.ar   1 LIG      -0.13100
      2 C2        -47.2214  -11.9745  -45.5099 C.ar   1 LIG       0.28900
      3 C3        -47.4596   -9.8351  -46.4168 C.ar   1 LIG       0.28900
      4 C4        -49.2261  -11.2615  -46.3097 C.ar   1 LIG       0.50700
      5 N1        -48.5218  -12.2550  -45.7352 N.ar   1 LIG      -0.71900
      6 N2        -48.7674  -10.0479  -46.6709 N.ar   1 LIG      -0.71900
      7 H1        -45.5839  -10.5723  -45.6407 H      1 LIG       0.11500
      8 H2        -46.6486  -12.7709  -45.0473 H      1 LIG       0.11400
      9 H3        -47.0841   -8.8594  -46.7060 H      1 LIG       0.11400
     10 H4        -50.2732  -11.4598  -46.5032 H      1 LIG       0.14100
@<TRIPOS>BOND
      1       1       2 ar
      2       1       3 ar
      3       2       5 ar
      4       3       6 ar
      5       4       5 ar
      6       4       6 ar
      7       1       7 1
      8       2       8 1
      9       3       9 1
     10       4      10 1
@<TRIPOS>ALT_TYPE
CGenFF_4.0_ALT_TYPE_SET
CGenFF_4.0 1 CG2R61 2 CG2R61 3 CG2R61 4 CG2R64 5 NG2R62 6 NG2R62 7 HGR61 8 HGR62 9 HGR62 10 HGR62
@<TRIPOS>MOLECULE
pyrimidine
 10 10 0 0 0
****
USER_CHARGES
INVALID_CHARGES
Pose:  41 Cluster:  41 Fr_nu: 1735980 TotEn:    -8.96
@<TRIPOS>ATOM
      1 C1        -52.1424    4.4750  -21.8458 C.ar   1 LIG      -0.13100
      2 C2        -51.5470    5.6814  -22.1536 C.ar   1 LIG       0.28900
      3 C3        -51.3306    3.3642  -21.9522 C.ar   1 LIG       0.28900
      4 C4        -49.5720    4.6494  -22.6023 C.ar   1 LIG       0.50700
      5 N1        -50.2594    5.8055  -22.5368 N.ar   1 LIG      -0.71900
      6 N2        -50.0362    3.4150  -22.3291 N.ar   1 LIG      -0.71900
      7 H1        -53.1780    4.4047  -21.5411 H      1 LIG       0.11500
      8 H2        -52.1061    6.6091  -22.0991 H      1 LIG       0.11400
      9 H3        -51.7104    2.3726  -21.7313 H      1 LIG       0.11400
     10 H4        -48.5354    4.7194  -22.9084 H      1 LIG       0.14100
@<TRIPOS>BOND
      1       1       2 ar
      2       1       3 ar
      3       2       5 ar
      4       3       6 ar
      5       4       5 ar
      6       4       6 ar
      7       1       7 1
      8       2       8 1
      9       3       9 1
     10       4      10 1
@<TRIPOS>ALT_TYPE
CGenFF_4.0_ALT_TYPE_SET
CGenFF_4.0 1 CG2R61 2 CG2R61 3 CG2R61 4 CG2R64 5 NG2R62 6 NG2R62 7 HGR61 8 HGR62 9 HGR62 10 HGR62
@<TRIPOS>MOLECULE
pyrimidine
 10 10 0 0 0
****
USER_CHARGES
INVALID_CHARGES
Pose:  42 Cluster:  42 Fr_nu: 1887677 TotEn:    -8.75
@<TRIPOS>ATOM
      1 C1        -51.4448    4.4841  -21.6101 C.ar   1 LIG      -0.13100
      2 C2        -52.4607    5.1314  -20.9366 C.ar   1 LIG       0.28900
      3 C3        -50.5357    5.3025  -22.2486 C.ar   1 LIG       0.28900
      4 C4        -51.6393    7.1613  -21.5461 C.ar   1 LIG       0.50700
      5 N1        -52.5887    6.4734  -20.8837 N.ar   1 LIG      -0.71900
      6 N2        -50.6028    6.6499  -22.2374 N.ar   1 LIG      -0.71900
      7 H1        -51.3665    3.4055  -21.6361 H      1 LIG       0.11500
      8 H2        -53.2225    4.5715  -20.4051 H      1 LIG       0.11400
      9 H3        -49.7032    4.8847  -22.8043 H      1 LIG       0.11400
     10 H4        -51.7181    8.2413  -21.5212 H      1 LIG       0.14100
@<TRIPOS>BOND
      1       1       2 ar
      2       1       3 ar
      3       2       5 ar
      4       3       6 ar
      5       4       5 ar
      6       4       6 ar
      7       1       7 1
      8       2       8 1
      9       3       9 1
     10       4      10 1
@<TRIPOS>ALT_TYPE
CGenFF_4.0_ALT_TYPE_SET
CGenFF_4.0 1 CG2R61 2 CG2R61 3 CG2R61 4 CG2R64 5 NG2R62 6 NG2R62 7 HGR61 8 HGR62 9 HGR62 10 HGR62
@<TRIPOS>MOLECULE
pyrimidine
 10 10 0 0 0
****
USER_CHARGES
INVALID_CHARGES
Pose:  43 Cluster:  43 Fr_nu: 309025 TotEn:    -8.58
@<TRIPOS>ATOM
      1 C1        -60.0885  -20.3277  -23.6873 C.ar   1 LIG      -0.13100
      2 C2        -59.3671  -20.2738  -24.8625 C.ar   1 LIG       0.28900
      3 C3        -59.4290  -19.8803  -22.5608 C.ar   1 LIG       0.28900
      4 C4        -57.5662  -19.4116  -23.7761 C.ar   1 LIG       0.50700
      5 N1        -58.0992  -19.8198  -24.9434 N.ar   1 LIG      -0.71900
      6 N2        -58.1630  -19.4140  -22.5689 N.ar   1 LIG      -0.71900
      7 H1        -61.1047  -20.6969  -23.6514 H      1 LIG       0.11500
      8 H2        -59.8020  -20.6042  -25.7995 H      1 LIG       0.11400
      9 H3        -59.9149  -19.8851  -21.5911 H      1 LIG       0.11400
     10 H4        -56.5483  -19.0429  -23.8116 H      1 LIG       0.14100
@<TRIPOS>BOND
      1       1       2 ar
      2       1       3 ar
      3       2       5 ar
      4       3       6 ar
      5       4       5 ar
      6       4       6 ar
      7       1       7 1
      8       2       8 1
      9       3       9 1
     10       4      10 1
@<TRIPOS>ALT_TYPE
CGenFF_4.0_ALT_TYPE_SET
CGenFF_4.0 1 CG2R61 2 CG2R61 3 CG2R61 4 CG2R64 5 NG2R62 6 NG2R62 7 HGR61 8 HGR62 9 HGR62 10 HGR62
@<TRIPOS>MOLECULE
pyrimidine
 10 10 0 0 0
****
USER_CHARGES
INVALID_CHARGES
Pose:  44 Cluster:  44 Fr_nu: 1620804 TotEn:    -8.42
@<TRIPOS>ATOM
      1 C1        -51.8584    4.5098  -38.8729 C.ar   1 LIG      -0.13100
      2 C2        -52.9628    5.1377  -38.3338 C.ar   1 LIG       0.28900
      3 C3        -50.9834    3.9543  -37.9619 C.ar   1 LIG       0.28900
      4 C4        -52.2773    4.6417  -36.2240 C.ar   1 LIG       0.50700
      5 N1        -53.2044    5.2226  -37.0091 N.ar   1 LIG      -0.71900
      6 N2        -51.1624    4.0019  -36.6254 N.ar   1 LIG      -0.71900
      7 H1        -51.6895    4.4567  -39.9400 H      1 LIG       0.11500
      8 H2        -53.7059    5.6038  -38.9715 H      1 LIG       0.11400
      9 H3        -50.0868    3.4406  -38.2913 H      1 LIG       0.11400
     10 H4        -52.4457    4.6957  -35.1554 H      1 LIG       0.14100
@<TRIPOS>BOND
      1       1       2 ar
      2       1       3 ar
      3       2       5 ar
      4       3       6 ar
      5       4       5 ar
      6       4       6 ar
      7       1       7 1
      8       2       8 1
      9       3       9 1
     10       4      10 1
@<TRIPOS>ALT_TYPE
CGenFF_4.0_ALT_TYPE_SET
CGenFF_4.0 1 CG2R61 2 CG2R61 3 CG2R61 4 CG2R64 5 NG2R62 6 NG2R62 7 HGR61 8 HGR62 9 HGR62 10 HGR62
@<TRIPOS>MOLECULE
pyrimidine
 10 10 0 0 0
****
USER_CHARGES
INVALID_CHARGES
Pose:  45 Cluster:  45 Fr_nu:  29345 TotEn:    -8.01
@<TRIPOS>ATOM
      1 C1        -52.0977  -21.5270  -33.5223 C.ar   1 LIG      -0.13100
      2 C2        -53.3683  -21.0414  -33.7553 C.ar   1 LIG       0.28900
      3 C3        -51.0916  -20.5828  -33.5045 C.ar   1 LIG       0.28900
      4 C4        -52.5806  -18.9151  -33.9150 C.ar   1 LIG       0.50700
      5 N1        -53.6467  -19.7367  -33.9565 N.ar   1 LIG      -0.71900
      6 N2        -51.2980  -19.2636  -33.6979 N.ar   1 LIG      -0.71900
      7 H1        -51.9030  -22.5793  -33.3642 H      1 LIG       0.11500
      8 H2        -54.2229  -21.7083  -33.7877 H      1 LIG       0.11400
      9 H3        -50.0603  -20.8697  -33.3295 H      1 LIG       0.11400
     10 H4        -52.7751  -17.8616  -34.0744 H      1 LIG       0.14100
@<TRIPOS>BOND
      1       1       2 ar
      2       1       3 ar
      3       2       5 ar
      4       3       6 ar
      5       4       5 ar
      6       4       6 ar
      7       1       7 1
      8       2       8 1
      9       3       9 1
     10       4      10 1
@<TRIPOS>ALT_TYPE
CGenFF_4.0_ALT_TYPE_SET
CGenFF_4.0 1 CG2R61 2 CG2R61 3 CG2R61 4 CG2R64 5 NG2R62 6 NG2R62 7 HGR61 8 HGR62 9 HGR62 10 HGR62
@<TRIPOS>MOLECULE
pyrimidine
 10 10 0 0 0
****
USER_CHARGES
INVALID_CHARGES
Pose:  46 Cluster:  46 Fr_nu: 1225271 TotEn:    -7.96
@<TRIPOS>ATOM
      1 C1        -71.7523  -17.2594  -50.2776 C.ar   1 LIG      -0.13100
      2 C2        -71.2053  -17.2637  -51.5446 C.ar   1 LIG       0.28900
      3 C3        -71.3101  -18.2570  -49.4331 C.ar   1 LIG       0.28900
      4 C4        -69.9451  -19.0893  -51.0489 C.ar   1 LIG       0.50700
      5 N1        -70.2959  -18.1671  -51.9654 N.ar   1 LIG      -0.71900
      6 N2        -70.4041  -19.1920  -49.7870 N.ar   1 LIG      -0.71900
      7 H1        -72.4805  -16.5223  -49.9669 H      1 LIG       0.11500
      8 H2        -71.4922  -16.5182  -52.2784 H      1 LIG       0.11400
      9 H3        -71.6838  -18.3348  -48.4179 H      1 LIG       0.11400
     10 H4        -69.2168  -19.8282  -51.3602 H      1 LIG       0.14100
@<TRIPOS>BOND
      1       1       2 ar
      2       1       3 ar
      3       2       5 ar
      4       3       6 ar
      5       4       5 ar
      6       4       6 ar
      7       1       7 1
      8       2       8 1
      9       3       9 1
     10       4      10 1
@<TRIPOS>ALT_TYPE
CGenFF_4.0_ALT_TYPE_SET
CGenFF_4.0 1 CG2R61 2 CG2R61 3 CG2R61 4 CG2R64 5 NG2R62 6 NG2R62 7 HGR61 8 HGR62 9 HGR62 10 HGR62
@<TRIPOS>MOLECULE
pyrimidine
 10 10 0 0 0
****
USER_CHARGES
INVALID_CHARGES
Pose:  47 Cluster:  47 Fr_nu: 311894 TotEn:    -7.94
@<TRIPOS>ATOM
      1 C1        -75.7251    0.3295  -36.5895 C.ar   1 LIG      -0.13100
      2 C2        -74.5458    0.1778  -35.8890 C.ar   1 LIG       0.28900
      3 C3        -76.8773    0.0343  -35.8900 C.ar   1 LIG       0.28900
      4 C4        -75.6759   -0.4866  -34.0320 C.ar   1 LIG       0.50700
      5 N1        -74.4843   -0.2298  -34.6043 N.ar   1 LIG      -0.71900
      6 N2        -76.8896   -0.3781  -34.6054 N.ar   1 LIG      -0.71900
      7 H1        -75.7449    0.6582  -37.6200 H      1 LIG       0.11500
      8 H2        -73.5892    0.3861  -36.3557 H      1 LIG       0.11400
      9 H3        -77.8519    0.1231  -36.3575 H      1 LIG       0.11400
     10 H4        -75.6562   -0.8168  -33.0006 H      1 LIG       0.14100
@<TRIPOS>BOND
      1       1       2 ar
      2       1       3 ar
      3       2       5 ar
      4       3       6 ar
      5       4       5 ar
      6       4       6 ar
      7       1       7 1
      8       2       8 1
      9       3       9 1
     10       4      10 1
@<TRIPOS>ALT_TYPE
CGenFF_4.0_ALT_TYPE_SET
CGenFF_4.0 1 CG2R61 2 CG2R61 3 CG2R61 4 CG2R64 5 NG2R62 6 NG2R62 7 HGR61 8 HGR62 9 HGR62 10 HGR62
@<TRIPOS>MOLECULE
pyrimidine
 10 10 0 0 0
****
USER_CHARGES
INVALID_CHARGES
Pose:  48 Cluster:  48 Fr_nu: 383057 TotEn:    -7.93
@<TRIPOS>ATOM
      1 C1        -62.2510   -3.4863  -21.6092 C.ar   1 LIG      -0.13100
      2 C2        -62.5562   -3.2217  -22.9288 C.ar   1 LIG       0.28900
      3 C3        -63.1147   -2.9484  -20.6772 C.ar   1 LIG       0.28900
      4 C4        -64.3865   -2.0206  -22.3169 C.ar   1 LIG       0.50700
      5 N1        -63.6201   -2.4898  -23.3198 N.ar   1 LIG      -0.71900
      6 N2        -64.1961   -2.2077  -20.9969 N.ar   1 LIG      -0.71900
      7 H1        -61.3906   -4.0767  -21.3240 H      1 LIG       0.11500
      8 H2        -61.9348   -3.6024  -23.7321 H      1 LIG       0.11400
      9 H3        -62.9559   -3.1022  -19.6153 H      1 LIG       0.11400
     10 H4        -65.2475   -1.4285  -22.6022 H      1 LIG       0.14100
@<TRIPOS>BOND
      1       1       2 ar
      2       1       3 ar
      3       2       5 ar
      4       3       6 ar
      5       4       5 ar
      6       4       6 ar
      7       1       7 1
      8       2       8 1
      9       3       9 1
     10       4      10 1
@<TRIPOS>ALT_TYPE
CGenFF_4.0_ALT_TYPE_SET
CGenFF_4.0 1 CG2R61 2 CG2R61 3 CG2R61 4 CG2R64 5 NG2R62 6 NG2R62 7 HGR61 8 HGR62 9 HGR62 10 HGR62
@<TRIPOS>MOLECULE
pyrimidine
 10 10 0 0 0
****
USER_CHARGES
INVALID_CHARGES
Pose:  49 Cluster:  49 Fr_nu: 5151379 TotEn:    -7.43
@<TRIPOS>ATOM
      1 C1        -51.9383    6.1663  -20.6795 C.ar   1 LIG      -0.13100
      2 C2        -51.9188    4.7865  -20.6936 C.ar   1 LIG       0.28900
      3 C3        -50.9405    6.7850  -21.4044 C.ar   1 LIG       0.28900
      4 C4        -50.0801    4.7762  -22.0299 C.ar   1 LIG       0.50700
      5 N1        -51.0009    4.0567  -21.3608 N.ar   1 LIG      -0.71900
      6 N2        -49.9915    6.1185  -22.0939 N.ar   1 LIG      -0.71900
      7 H1        -52.6869    6.7264  -20.1353 H      1 LIG       0.11500
      8 H2        -52.6633    4.2127  -20.1524 H      1 LIG       0.11400
      9 H3        -50.8741    7.8665  -21.4518 H      1 LIG       0.11400
     10 H4        -49.3298    4.2156  -22.5740 H      1 LIG       0.14100
@<TRIPOS>BOND
      1       1       2 ar
      2       1       3 ar
      3       2       5 ar
      4       3       6 ar
      5       4       5 ar
      6       4       6 ar
      7       1       7 1
      8       2       8 1
      9       3       9 1
     10       4      10 1
@<TRIPOS>ALT_TYPE
CGenFF_4.0_ALT_TYPE_SET
CGenFF_4.0 1 CG2R61 2 CG2R61 3 CG2R61 4 CG2R64 5 NG2R62 6 NG2R62 7 HGR61 8 HGR62 9 HGR62 10 HGR62
@<TRIPOS>MOLECULE
pyrimidine
 10 10 0 0 0
****
USER_CHARGES
INVALID_CHARGES
Pose:  50 Cluster:  50 Fr_nu: 4494109 TotEn:    -6.55
@<TRIPOS>ATOM
      1 C1        -49.0349    3.8049  -22.2687 C.ar   1 LIG      -0.13100
      2 C2        -49.4603    4.8140  -23.1087 C.ar   1 LIG       0.28900
      3 C3        -49.4301    3.9182  -20.9516 C.ar   1 LIG       0.28900
      4 C4        -50.5341    5.8547  -21.3967 C.ar   1 LIG       0.50700
      5 N1        -50.2138    5.8577  -22.7046 N.ar   1 LIG      -0.71900
      6 N2        -50.1825    4.9336  -20.4792 N.ar   1 LIG      -0.71900
      7 H1        -48.4308    2.9792  -22.6200 H      1 LIG       0.11500
      8 H2        -49.1988    4.8107  -24.1613 H      1 LIG       0.11400
      9 H3        -49.1434    3.1733  -20.2171 H      1 LIG       0.11400
     10 H4        -51.1380    6.6820  -21.0445 H      1 LIG       0.14100
@<TRIPOS>BOND
      1       1       2 ar
      2       1       3 ar
      3       2       5 ar
      4       3       6 ar
      5       4       5 ar
      6       4       6 ar
      7       1       7 1
      8       2       8 1
      9       3       9 1
     10       4      10 1
@<TRIPOS>ALT_TYPE
CGenFF_4.0_ALT_TYPE_SET
CGenFF_4.0 1 CG2R61 2 CG2R61 3 CG2R61 4 CG2R64 5 NG2R62 6 NG2R62 7 HGR61 8 HGR62 9 HGR62 10 HGR62
@<TRIPOS>MOLECULE
pyrimidine
 10 10 0 0 0
****
USER_CHARGES
INVALID_CHARGES
Pose:  51 Cluster:  51 Fr_nu: 110627 TotEn:    -5.30
@<TRIPOS>ATOM
      1 C1        -51.4620  -19.4830  -32.8174 C.ar   1 LIG      -0.13100
      2 C2        -51.8924  -20.7905  -32.7190 C.ar   1 LIG       0.28900
      3 C3        -52.1379  -18.6991  -33.7300 C.ar   1 LIG       0.28900
      4 C4        -53.4829  -20.4391  -34.3044 C.ar   1 LIG       0.50700
      5 N1        -52.9036  -21.3037  -33.4499 N.ar   1 LIG      -0.71900
      6 N2        -53.1567  -19.1462  -34.4930 N.ar   1 LIG      -0.71900
      7 H1        -50.6477  -19.0977  -32.2184 H      1 LIG       0.11500
      8 H2        -51.4215  -21.4821  -32.0288 H      1 LIG       0.11400
      9 H3        -51.8702  -17.6584  -33.8777 H      1 LIG       0.11400
     10 H4        -54.2975  -20.8249  -34.9051 H      1 LIG       0.14100
@<TRIPOS>BOND
      1       1       2 ar
      2       1       3 ar
      3       2       5 ar
      4       3       6 ar
      5       4       5 ar
      6       4       6 ar
      7       1       7 1
      8       2       8 1
      9       3       9 1
     10       4      10 1
@<TRIPOS>ALT_TYPE
CGenFF_4.0_ALT_TYPE_SET
CGenFF_4.0 1 CG2R61 2 CG2R61 3 CG2R61 4 CG2R64 5 NG2R62 6 NG2R62 7 HGR61 8 HGR62 9 HGR62 10 HGR62
@<TRIPOS>MOLECULE
pyrimidine
 10 10 0 0 0
****
USER_CHARGES
INVALID_CHARGES
Pose:  52 Cluster:  52 Fr_nu: 5146553 TotEn:    -4.72
@<TRIPOS>ATOM
      1 C1        -61.0960  -17.0627  -12.8672 C.ar   1 LIG      -0.13100
      2 C2        -62.2907  -16.3922  -12.7010 C.ar   1 LIG       0.28900
      3 C3        -60.0027  -16.2720  -13.1560 C.ar   1 LIG       0.28900
      4 C4        -61.2808  -14.3934  -13.0909 C.ar   1 LIG       0.50700
      5 N1        -62.4196  -15.0533  -12.8062 N.ar   1 LIG      -0.71900
      6 N2        -60.0592  -14.9293  -13.2757 N.ar   1 LIG      -0.71900
      7 H1        -61.0216  -18.1382  -12.7772 H      1 LIG       0.11500
      8 H2        -63.2046  -16.9295  -12.4720 H      1 LIG       0.11400
      9 H3        -59.0214  -16.7095  -13.3042 H      1 LIG       0.11400
     10 H4        -61.3554  -13.3167  -13.1822 H      1 LIG       0.14100
@<TRIPOS>BOND
      1       1       2 ar
      2       1       3 ar
      3       2       5 ar
      4       3       6 ar
      5       4       5 ar
      6       4       6 ar
      7       1       7 1
      8       2       8 1
      9       3       9 1
     10       4      10 1
@<TRIPOS>ALT_TYPE
CGenFF_4.0_ALT_TYPE_SET
CGenFF_4.0 1 CG2R61 2 CG2R61 3 CG2R61 4 CG2R64 5 NG2R62 6 NG2R62 7 HGR61 8 HGR62 9 HGR62 10 HGR62
@<TRIPOS>MOLECULE
pyrimidine
 10 10 0 0 0
****
USER_CHARGES
INVALID_CHARGES
Pose:  53 Cluster:  53 Fr_nu: 1372921 TotEn:    -4.28
@<TRIPOS>ATOM
      1 C1        -52.8203  -19.4300  -33.3356 C.ar   1 LIG      -0.13100
      2 C2        -52.1381  -20.5959  -33.6182 C.ar   1 LIG       0.28900
      3 C3        -54.1808  -19.4642  -33.5635 C.ar   1 LIG       0.28900
      4 C4        -54.0596  -21.6220  -34.2679 C.ar   1 LIG       0.50700
      5 N1        -52.7283  -21.7147  -34.0873 N.ar   1 LIG      -0.71900
      6 N2        -54.8357  -20.5472  -34.0311 N.ar   1 LIG      -0.71900
      7 H1        -52.3211  -18.5469  -32.9601 H      1 LIG       0.11500
      8 H2        -51.0658  -20.6642  -33.4708 H      1 LIG       0.11400
      9 H3        -54.8006  -18.5951  -33.3713 H      1 LIG       0.11400
     10 H4        -54.5595  -22.5058  -34.6449 H      1 LIG       0.14100
@<TRIPOS>BOND
      1       1       2 ar
      2       1       3 ar
      3       2       5 ar
      4       3       6 ar
      5       4       5 ar
      6       4       6 ar
      7       1       7 1
      8       2       8 1
      9       3       9 1
     10       4      10 1
@<TRIPOS>ALT_TYPE
CGenFF_4.0_ALT_TYPE_SET
CGenFF_4.0 1 CG2R61 2 CG2R61 3 CG2R61 4 CG2R64 5 NG2R62 6 NG2R62 7 HGR61 8 HGR62 9 HGR62 10 HGR62
@<TRIPOS>MOLECULE
pyrimidine
 10 10 0 0 0
****
USER_CHARGES
INVALID_CHARGES
Pose:  54 Cluster:  54 Fr_nu: 299853 TotEn:    -3.59
@<TRIPOS>ATOM
      1 C1        -55.2443  -10.6652  -39.0804 C.ar   1 LIG      -0.13100
      2 C2        -54.1400   -9.8594  -39.2688 C.ar   1 LIG       0.28900
      3 C3        -55.5290  -10.9911  -37.7701 C.ar   1 LIG       0.28900
      4 C4        -53.7474   -9.7885  -37.0310 C.ar   1 LIG       0.50700
      5 N1        -53.3662   -9.4012  -38.2631 N.ar   1 LIG      -0.71900
      6 N2        -54.7991  -10.5689  -36.7170 N.ar   1 LIG      -0.71900
      7 H1        -55.8474  -11.0186  -39.9060 H      1 LIG       0.11500
      8 H2        -53.8379   -9.5510  -40.2638 H      1 LIG       0.11400
      9 H3        -56.3773  -11.6205  -37.5235 H      1 LIG       0.11400
     10 H4        -53.1430   -9.4357  -36.2043 H      1 LIG       0.14100
@<TRIPOS>BOND
      1       1       2 ar
      2       1       3 ar
      3       2       5 ar
      4       3       6 ar
      5       4       5 ar
      6       4       6 ar
      7       1       7 1
      8       2       8 1
      9       3       9 1
     10       4      10 1
@<TRIPOS>ALT_TYPE
CGenFF_4.0_ALT_TYPE_SET
CGenFF_4.0 1 CG2R61 2 CG2R61 3 CG2R61 4 CG2R64 5 NG2R62 6 NG2R62 7 HGR61 8 HGR62 9 HGR62 10 HGR62
@<TRIPOS>MOLECULE
pyrimidine
 10 10 0 0 0
****
USER_CHARGES
INVALID_CHARGES
Pose:  55 Cluster:  55 Fr_nu:  13439 TotEn:    -2.89
@<TRIPOS>ATOM
      1 C1        -58.8551  -11.1213  -41.8160 C.ar   1 LIG      -0.13100
      2 C2        -59.1669   -9.9652  -41.1300 C.ar   1 LIG       0.28900
      3 C3        -57.7088  -11.7695  -41.4036 C.ar   1 LIG       0.28900
      4 C4        -57.3309  -10.1937  -39.8095 C.ar   1 LIG       0.50700
      5 N1        -58.4244   -9.4708  -40.1178 N.ar   1 LIG      -0.71900
      6 N2        -56.9200  -11.3321  -40.4002 N.ar   1 LIG      -0.71900
      7 H1        -59.4690  -11.4950  -42.6245 H      1 LIG       0.11500
      8 H2        -60.0491   -9.3872  -41.3833 H      1 LIG       0.11400
      9 H3        -57.3827  -12.6858  -41.8836 H      1 LIG       0.11400
     10 H4        -56.7154   -9.8192  -39.0008 H      1 LIG       0.14100
@<TRIPOS>BOND
      1       1       2 ar
      2       1       3 ar
      3       2       5 ar
      4       3       6 ar
      5       4       5 ar
      6       4       6 ar
      7       1       7 1
      8       2       8 1
      9       3       9 1
     10       4      10 1
@<TRIPOS>ALT_TYPE
CGenFF_4.0_ALT_TYPE_SET
CGenFF_4.0 1 CG2R61 2 CG2R61 3 CG2R61 4 CG2R64 5 NG2R62 6 NG2R62 7 HGR61 8 HGR62 9 HGR62 10 HGR62
@<TRIPOS>MOLECULE
naphtalene
 18 19 0 0 0
****
USER_CHARGES
INVALID_CHARGES
Pose:   1 Cluster:   1 Fr_nu:  18730 TotEn:   -13.38
@<TRIPOS>ATOM
      1 C1        -50.1964  -20.3226  -32.3217 C.ar   1 LIG      -0.11500
      2 C2        -50.5275  -19.1758  -33.0373 C.ar   1 LIG      -0.11500
      3 C3        -54.4716  -22.3084  -33.5269 C.ar   1 LIG      -0.11500
      4 C4        -54.8026  -21.1615  -34.2424 C.ar   1 LIG      -0.11500
      5 C5        -51.0915  -21.3912  -32.2617 C.ar   1 LIG      -0.11700
      6 C6        -51.7547  -19.0930  -33.6955 C.ar   1 LIG      -0.11700
      7 C7        -53.2442  -22.3912  -32.8686 C.ar   1 LIG      -0.11700
      8 C8        -53.9076  -20.0929  -34.3024 C.ar   1 LIG      -0.11700
      9 C9        -52.3313  -21.3252  -32.9183 C.ar   1 LIG       0.00400
     10 C10       -52.6679  -20.1589  -33.6458 C.ar   1 LIG       0.00400
     11 H1        -49.2411  -20.3863  -31.8090 H      1 LIG       0.11500
     12 H2        -49.8299  -18.3446  -33.0835 H      1 LIG       0.11500
     13 H3        -55.1688  -23.1402  -33.4803 H      1 LIG       0.11500
     14 H4        -55.7586  -21.0979  -34.7537 H      1 LIG       0.11500
     15 H5        -50.8118  -22.2776  -31.6962 H      1 LIG       0.11500
     16 H6        -51.9924  -18.1871  -34.2494 H      1 LIG       0.11500
     17 H7        -53.0065  -23.2975  -32.3155 H      1 LIG       0.11500
     18 H8        -54.1874  -19.2060  -34.8673 H      1 LIG       0.11500
@<TRIPOS>BOND
      1       1       2 ar
      2       1       5 ar
      3       2       6 ar
      4       3       4 ar
      5       3       7 ar
      6       4       8 ar
      7       5       9 ar
      8       6      10 ar
      9       7       9 ar
     10       8      10 ar
     11       9      10 ar
     12       1      11 1
     13       2      12 1
     14       3      13 1
     15       4      14 1
     16       5      15 1
     17       6      16 1
     18       7      17 1
     19       8      18 1
@<TRIPOS>ALT_TYPE
CGenFF_4.0_ALT_TYPE_SET
CGenFF_4.0 1 CG2R61 2 CG2R61 3 CG2R61 4 CG2R61 5 CG2R61 6 CG2R61 7 CG2R61 8 CG2R61 9 CG2R61 10 CG2R61 11 HGR61 12 HGR61 13 HGR61 14 HGR61 15 HGR61 16 HGR61 17 HGR61 18 HGR61
@<TRIPOS>MOLECULE
naphtalene
 18 19 0 0 0
****
USER_CHARGES
INVALID_CHARGES
Pose:   2 Cluster:   2 Fr_nu:  55470 TotEn:   -12.59
@<TRIPOS>ATOM
      1 C1        -72.1711    0.6535  -30.4712 C.ar   1 LIG      -0.11500
      2 C2        -73.0465   -0.3267  -30.0131 C.ar   1 LIG      -0.11500
      3 C3        -74.0469    0.2392  -34.9413 C.ar   1 LIG      -0.11500
      4 C4        -74.9222   -0.7410  -34.4831 C.ar   1 LIG      -0.11500
      5 C5        -72.1974    1.0426  -31.8107 C.ar   1 LIG      -0.11700
      6 C6        -73.9514   -0.9215  -30.8926 C.ar   1 LIG      -0.11700
      7 C7        -73.1419    0.8340  -34.0617 C.ar   1 LIG      -0.11700
      8 C8        -74.8960   -1.1303  -33.1436 C.ar   1 LIG      -0.11700
      9 C9        -73.1016    0.4545  -32.7102 C.ar   1 LIG       0.00400
     10 C10       -73.9917   -0.5422  -32.2442 C.ar   1 LIG       0.00400
     11 H1        -71.4664    1.1158  -29.7861 H      1 LIG       0.11500
     12 H2        -73.0254   -0.6287  -28.9700 H      1 LIG       0.11500
     13 H3        -74.0676    0.5418  -35.9845 H      1 LIG       0.11500
     14 H4        -75.6257   -1.2040  -35.1689 H      1 LIG       0.11500
     15 H5        -71.5036    1.8105  -32.1469 H      1 LIG       0.11500
     16 H6        -74.6268   -1.6852  -30.5126 H      1 LIG       0.11500
     17 H7        -72.4673    1.5983  -34.4418 H      1 LIG       0.11500
     18 H8        -75.5892   -1.8987  -32.8074 H      1 LIG       0.11500
@<TRIPOS>BOND
      1       1       2 ar
      2       1       5 ar
      3       2       6 ar
      4       3       4 ar
      5       3       7 ar
      6       4       8 ar
      7       5       9 ar
      8       6      10 ar
      9       7       9 ar
     10       8      10 ar
     11       9      10 ar
     12       1      11 1
     13       2      12 1
     14       3      13 1
     15       4      14 1
     16       5      15 1
     17       6      16 1
     18       7      17 1
     19       8      18 1
@<TRIPOS>ALT_TYPE
CGenFF_4.0_ALT_TYPE_SET
CGenFF_4.0 1 CG2R61 2 CG2R61 3 CG2R61 4 CG2R61 5 CG2R61 6 CG2R61 7 CG2R61 8 CG2R61 9 CG2R61 10 CG2R61 11 HGR61 12 HGR61 13 HGR61 14 HGR61 15 HGR61 16 HGR61 17 HGR61 18 HGR61
@<TRIPOS>MOLECULE
naphtalene
 18 19 0 0 0
****
USER_CHARGES
INVALID_CHARGES
Pose:   3 Cluster:   3 Fr_nu: 117622 TotEn:   -12.24
@<TRIPOS>ATOM
      1 C1        -64.4629   -1.8359  -23.7775 C.ar   1 LIG      -0.11500
      2 C2        -65.0118   -3.0975  -23.9873 C.ar   1 LIG      -0.11500
      3 C3        -67.6903    0.0825  -26.8721 C.ar   1 LIG      -0.11500
      4 C4        -68.2390   -1.1791  -27.0819 C.ar   1 LIG      -0.11500
      5 C5        -64.9886   -0.7265  -24.4404 C.ar   1 LIG      -0.11700
      6 C6        -66.0883   -3.2546  -24.8606 C.ar   1 LIG      -0.11700
      7 C7        -66.6137    0.2396  -25.9987 C.ar   1 LIG      -0.11700
      8 C8        -67.7134   -2.2886  -26.4191 C.ar   1 LIG      -0.11700
      9 C9        -66.0720   -0.8661  -25.3231 C.ar   1 LIG       0.00400
     10 C10       -66.6300   -2.1490  -25.5364 C.ar   1 LIG       0.00400
     11 H1        -63.6245   -1.7143  -23.0979 H      1 LIG       0.11500
     12 H2        -64.6020   -3.9605  -23.4706 H      1 LIG       0.11500
     13 H3        -68.0998    0.9461  -27.3885 H      1 LIG       0.11500
     14 H4        -69.0765   -1.3004  -27.7626 H      1 LIG       0.11500
     15 H5        -64.5434    0.2501  -24.2615 H      1 LIG       0.11500
     16 H6        -66.5018   -4.2500  -25.0091 H      1 LIG       0.11500
     17 H7        -66.2009    1.2351  -25.8497 H      1 LIG       0.11500
     18 H8        -68.1580   -3.2655  -26.5984 H      1 LIG       0.11500
@<TRIPOS>BOND
      1       1       2 ar
      2       1       5 ar
      3       2       6 ar
      4       3       4 ar
      5       3       7 ar
      6       4       8 ar
      7       5       9 ar
      8       6      10 ar
      9       7       9 ar
     10       8      10 ar
     11       9      10 ar
     12       1      11 1
     13       2      12 1
     14       3      13 1
     15       4      14 1
     16       5      15 1
     17       6      16 1
     18       7      17 1
     19       8      18 1
@<TRIPOS>ALT_TYPE
CGenFF_4.0_ALT_TYPE_SET
CGenFF_4.0 1 CG2R61 2 CG2R61 3 CG2R61 4 CG2R61 5 CG2R61 6 CG2R61 7 CG2R61 8 CG2R61 9 CG2R61 10 CG2R61 11 HGR61 12 HGR61 13 HGR61 14 HGR61 15 HGR61 16 HGR61 17 HGR61 18 HGR61
@<TRIPOS>MOLECULE
naphtalene
 18 19 0 0 0
****
USER_CHARGES
INVALID_CHARGES
Pose:   4 Cluster:   4 Fr_nu:  60823 TotEn:   -12.01
@<TRIPOS>ATOM
      1 C1        -59.7471  -10.3465  -49.3280 C.ar   1 LIG      -0.11500
      2 C2        -60.2231   -9.5778  -50.3860 C.ar   1 LIG      -0.11500
      3 C3        -63.4461   -8.8239  -46.5581 C.ar   1 LIG      -0.11500
      4 C4        -63.9220   -8.0553  -47.6162 C.ar   1 LIG      -0.11500
      5 C5        -60.4264  -10.3544  -48.1094 C.ar   1 LIG      -0.11700
      6 C6        -61.3801   -8.8141  -50.2297 C.ar   1 LIG      -0.11700
      7 C7        -62.2891   -9.5877  -46.7145 C.ar   1 LIG      -0.11700
      8 C8        -63.2428   -8.0473  -48.8348 C.ar   1 LIG      -0.11700
      9 C9        -61.5927   -9.5916  -47.9341 C.ar   1 LIG       0.00400
     10 C10       -62.0766   -8.8100  -49.0101 C.ar   1 LIG       0.00400
     11 H1        -58.8461  -10.9404  -49.4501 H      1 LIG       0.11500
     12 H2        -59.6937   -9.5725  -51.3344 H      1 LIG       0.11500
     13 H3        -63.9753   -8.8297  -45.6093 H      1 LIG       0.11500
     14 H4        -64.8223   -7.4605  -47.4930 H      1 LIG       0.11500
     15 H5        -60.0360  -10.9624  -47.2959 H      1 LIG       0.11500
     16 H6        -61.7343   -8.2211  -51.0703 H      1 LIG       0.11500
     17 H7        -61.9355  -10.1812  -45.8740 H      1 LIG       0.11500
     18 H8        -63.6327   -7.4387  -49.6482 H      1 LIG       0.11500
@<TRIPOS>BOND
      1       1       2 ar
      2       1       5 ar
      3       2       6 ar
      4       3       4 ar
      5       3       7 ar
      6       4       8 ar
      7       5       9 ar
      8       6      10 ar
      9       7       9 ar
     10       8      10 ar
     11       9      10 ar
     12       1      11 1
     13       2      12 1
     14       3      13 1
     15       4      14 1
     16       5      15 1
     17       6      16 1
     18       7      17 1
     19       8      18 1
@<TRIPOS>ALT_TYPE
CGenFF_4.0_ALT_TYPE_SET
CGenFF_4.0 1 CG2R61 2 CG2R61 3 CG2R61 4 CG2R61 5 CG2R61 6 CG2R61 7 CG2R61 8 CG2R61 9 CG2R61 10 CG2R61 11 HGR61 12 HGR61 13 HGR61 14 HGR61 15 HGR61 16 HGR61 17 HGR61 18 HGR61
@<TRIPOS>MOLECULE
naphtalene
 18 19 0 0 0
****
USER_CHARGES
INVALID_CHARGES
Pose:   5 Cluster:   5 Fr_nu: 280742 TotEn:   -11.67
@<TRIPOS>ATOM
      1 C1        -76.1252  -17.5868  -26.7697 C.ar   1 LIG      -0.11500
      2 C2        -76.1004  -18.6063  -27.7167 C.ar   1 LIG      -0.11500
      3 C3        -73.1337  -20.1593  -23.9225 C.ar   1 LIG      -0.11500
      4 C4        -73.1091  -21.1787  -24.8696 C.ar   1 LIG      -0.11500
      5 C5        -75.3950  -17.7136  -25.5876 C.ar   1 LIG      -0.11700
      6 C6        -75.3455  -19.7564  -27.4854 C.ar   1 LIG      -0.11700
      7 C7        -73.8886  -19.0090  -24.1538 C.ar   1 LIG      -0.11700
      8 C8        -73.8392  -21.0520  -26.0517 C.ar   1 LIG      -0.11700
      9 C9        -74.6296  -18.8645  -25.3381 C.ar   1 LIG       0.00400
     10 C10       -74.6046  -19.9011  -26.3012 C.ar   1 LIG       0.00400
     11 H1        -76.7134  -16.6918  -26.9500 H      1 LIG       0.11500
     12 H2        -76.6689  -18.5064  -28.6367 H      1 LIG       0.11500
     13 H3        -72.5652  -20.2584  -23.0021 H      1 LIG       0.11500
     14 H4        -72.5217  -22.0740  -24.6881 H      1 LIG       0.11500
     15 H5        -75.4294  -16.9043  -24.8612 H      1 LIG       0.11500
     16 H6        -75.3404  -20.5405  -28.2398 H      1 LIG       0.11500
     17 H7        -73.8930  -18.2247  -23.3997 H      1 LIG       0.11500
     18 H8        -73.8055  -21.8616  -26.7779 H      1 LIG       0.11500
@<TRIPOS>BOND
      1       1       2 ar
      2       1       5 ar
      3       2       6 ar
      4       3       4 ar
      5       3       7 ar
      6       4       8 ar
      7       5       9 ar
      8       6      10 ar
      9       7       9 ar
     10       8      10 ar
     11       9      10 ar
     12       1      11 1
     13       2      12 1
     14       3      13 1
     15       4      14 1
     16       5      15 1
     17       6      16 1
     18       7      17 1
     19       8      18 1
@<TRIPOS>ALT_TYPE
CGenFF_4.0_ALT_TYPE_SET
CGenFF_4.0 1 CG2R61 2 CG2R61 3 CG2R61 4 CG2R61 5 CG2R61 6 CG2R61 7 CG2R61 8 CG2R61 9 CG2R61 10 CG2R61 11 HGR61 12 HGR61 13 HGR61 14 HGR61 15 HGR61 16 HGR61 17 HGR61 18 HGR61
@<TRIPOS>MOLECULE
naphtalene
 18 19 0 0 0
****
USER_CHARGES
INVALID_CHARGES
Pose:   6 Cluster:   6 Fr_nu: 253718 TotEn:   -11.67
@<TRIPOS>ATOM
      1 C1        -73.7459    0.6334  -32.6747 C.ar   1 LIG      -0.11500
      2 C2        -72.8336    1.6773  -32.7962 C.ar   1 LIG      -0.11500
      3 C3        -71.3515   -1.0034  -28.7681 C.ar   1 LIG      -0.11500
      4 C4        -70.4394    0.0407  -28.8898 C.ar   1 LIG      -0.11500
      5 C5        -73.6094   -0.2969  -31.6439 C.ar   1 LIG      -0.11700
      6 C6        -71.7816    1.7952  -31.8877 C.ar   1 LIG      -0.11700
      7 C7        -72.4037   -1.1211  -29.6767 C.ar   1 LIG      -0.11700
      8 C8        -70.5757    0.9710  -29.9205 C.ar   1 LIG      -0.11700
      9 C9        -72.5563   -0.1938  -30.7203 C.ar   1 LIG       0.00400
     10 C10       -71.6288    0.8679  -30.8441 C.ar   1 LIG       0.00400
     11 H1        -74.5644    0.5418  -33.3826 H      1 LIG       0.11500
     12 H2        -72.9410    2.4012  -33.5989 H      1 LIG       0.11500
     13 H3        -71.2449   -1.7276  -27.9654 H      1 LIG       0.11500
     14 H4        -69.6202    0.1309  -28.1824 H      1 LIG       0.11500
     15 H5        -74.3339   -1.1052  -31.5683 H      1 LIG       0.11500
     16 H6        -71.0806    2.6195  -32.0015 H      1 LIG       0.11500
     17 H7        -73.1050   -1.9450  -29.5622 H      1 LIG       0.11500
     18 H8        -69.8508    1.7789  -29.9967 H      1 LIG       0.11500
@<TRIPOS>BOND
      1       1       2 ar
      2       1       5 ar
      3       2       6 ar
      4       3       4 ar
      5       3       7 ar
      6       4       8 ar
      7       5       9 ar
      8       6      10 ar
      9       7       9 ar
     10       8      10 ar
     11       9      10 ar
     12       1      11 1
     13       2      12 1
     14       3      13 1
     15       4      14 1
     16       5      15 1
     17       6      16 1
     18       7      17 1
     19       8      18 1
@<TRIPOS>ALT_TYPE
CGenFF_4.0_ALT_TYPE_SET
CGenFF_4.0 1 CG2R61 2 CG2R61 3 CG2R61 4 CG2R61 5 CG2R61 6 CG2R61 7 CG2R61 8 CG2R61 9 CG2R61 10 CG2R61 11 HGR61 12 HGR61 13 HGR61 14 HGR61 15 HGR61 16 HGR61 17 HGR61 18 HGR61
@<TRIPOS>MOLECULE
naphtalene
 18 19 0 0 0
****
USER_CHARGES
INVALID_CHARGES
Pose:   7 Cluster:   7 Fr_nu:  21295 TotEn:   -11.52
@<TRIPOS>ATOM
      1 C1        -77.8446  -16.2915  -27.5546 C.ar   1 LIG      -0.11500
      2 C2        -76.7391  -16.0108  -26.7571 C.ar   1 LIG      -0.11500
      3 C3        -76.2312  -20.8373  -28.1908 C.ar   1 LIG      -0.11500
      4 C4        -75.1258  -20.5566  -27.3933 C.ar   1 LIG      -0.11500
      5 C5        -77.9990  -17.5608  -28.1128 C.ar   1 LIG      -0.11700
      6 C6        -75.7839  -16.9982  -26.5146 C.ar   1 LIG      -0.11700
      7 C7        -77.1866  -19.8499  -28.4332 C.ar   1 LIG      -0.11700
      8 C8        -74.9713  -19.2873  -26.8351 C.ar   1 LIG      -0.11700
      9 C9        -77.0472  -18.5668  -27.8794 C.ar   1 LIG       0.00400
     10 C10       -75.9231  -18.2813  -27.0684 C.ar   1 LIG       0.00400
     11 H1        -78.5877  -15.5222  -27.7434 H      1 LIG       0.11500
     12 H2        -76.6200  -15.0225  -26.3227 H      1 LIG       0.11500
     13 H3        -76.3510  -21.8258  -28.6254 H      1 LIG       0.11500
     14 H4        -74.3823  -21.3258  -27.2060 H      1 LIG       0.11500
     15 H5        -78.8708  -17.7576  -28.7334 H      1 LIG       0.11500
     16 H6        -74.9280  -16.7568  -25.8877 H      1 LIG       0.11500
     17 H7        -78.0428  -20.0918  -29.0594 H      1 LIG       0.11500
     18 H8        -74.0991  -19.0900  -26.2151 H      1 LIG       0.11500
@<TRIPOS>BOND
      1       1       2 ar
      2       1       5 ar
      3       2       6 ar
      4       3       4 ar
      5       3       7 ar
      6       4       8 ar
      7       5       9 ar
      8       6      10 ar
      9       7       9 ar
     10       8      10 ar
     11       9      10 ar
     12       1      11 1
     13       2      12 1
     14       3      13 1
     15       4      14 1
     16       5      15 1
     17       6      16 1
     18       7      17 1
     19       8      18 1
@<TRIPOS>ALT_TYPE
CGenFF_4.0_ALT_TYPE_SET
CGenFF_4.0 1 CG2R61 2 CG2R61 3 CG2R61 4 CG2R61 5 CG2R61 6 CG2R61 7 CG2R61 8 CG2R61 9 CG2R61 10 CG2R61 11 HGR61 12 HGR61 13 HGR61 14 HGR61 15 HGR61 16 HGR61 17 HGR61 18 HGR61
@<TRIPOS>MOLECULE
naphtalene
 18 19 0 0 0
****
USER_CHARGES
INVALID_CHARGES
Pose:   8 Cluster:   8 Fr_nu:   1531 TotEn:   -11.31
@<TRIPOS>ATOM
      1 C1        -65.4245   -0.5927  -24.2507 C.ar   1 LIG      -0.11500
      2 C2        -65.6233   -1.9030  -24.6755 C.ar   1 LIG      -0.11500
      3 C3        -61.5744   -2.0226  -21.6422 C.ar   1 LIG      -0.11500
      4 C4        -61.7732   -3.3328  -22.0670 C.ar   1 LIG      -0.11500
      5 C5        -64.3691   -0.2900  -23.3900 C.ar   1 LIG      -0.11700
      6 C6        -64.7675   -2.9156  -24.2413 C.ar   1 LIG      -0.11700
      7 C7        -62.4303   -1.0099  -22.0765 C.ar   1 LIG      -0.11700
      8 C8        -62.8287   -3.6357  -22.9277 C.ar   1 LIG      -0.11700
      9 C9        -63.4978   -1.2966  -22.9428 C.ar   1 LIG       0.00400
     10 C10       -63.7000   -2.6290  -23.3748 C.ar   1 LIG       0.00400
     11 H1        -66.0915    0.1951  -24.5886 H      1 LIG       0.11500
     12 H2        -66.4451   -2.1376  -25.3458 H      1 LIG       0.11500
     13 H3        -60.7525   -1.7872  -20.9719 H      1 LIG       0.11500
     14 H4        -61.1069   -4.1204  -21.7277 H      1 LIG       0.11500
     15 H5        -64.2329    0.7412  -23.0705 H      1 LIG       0.11500
     16 H6        -64.9413   -3.9327  -24.5865 H      1 LIG       0.11500
     17 H7        -62.2558    0.0072  -21.7318 H      1 LIG       0.11500
     18 H8        -62.9655   -4.6670  -23.2467 H      1 LIG       0.11500
@<TRIPOS>BOND
      1       1       2 ar
      2       1       5 ar
      3       2       6 ar
      4       3       4 ar
      5       3       7 ar
      6       4       8 ar
      7       5       9 ar
      8       6      10 ar
      9       7       9 ar
     10       8      10 ar
     11       9      10 ar
     12       1      11 1
     13       2      12 1
     14       3      13 1
     15       4      14 1
     16       5      15 1
     17       6      16 1
     18       7      17 1
     19       8      18 1
@<TRIPOS>ALT_TYPE
CGenFF_4.0_ALT_TYPE_SET
CGenFF_4.0 1 CG2R61 2 CG2R61 3 CG2R61 4 CG2R61 5 CG2R61 6 CG2R61 7 CG2R61 8 CG2R61 9 CG2R61 10 CG2R61 11 HGR61 12 HGR61 13 HGR61 14 HGR61 15 HGR61 16 HGR61 17 HGR61 18 HGR61
@<TRIPOS>MOLECULE
naphtalene
 18 19 0 0 0
****
USER_CHARGES
INVALID_CHARGES
Pose:   9 Cluster:   9 Fr_nu:  21204 TotEn:   -11.10
@<TRIPOS>ATOM
      1 C1        -73.5357  -22.9172  -25.2502 C.ar   1 LIG      -0.11500
      2 C2        -72.9599  -21.7143  -24.8525 C.ar   1 LIG      -0.11500
      3 C3        -76.5959  -20.4921  -28.1532 C.ar   1 LIG      -0.11500
      4 C4        -76.0199  -19.2893  -27.7554 C.ar   1 LIG      -0.11500
      5 C5        -74.5844  -22.9190  -26.1704 C.ar   1 LIG      -0.11700
      6 C6        -73.4302  -20.5087  -25.3733 C.ar   1 LIG      -0.11700
      7 C7        -76.1253  -21.6979  -27.6323 C.ar   1 LIG      -0.11700
      8 C8        -74.9713  -19.2873  -26.8351 C.ar   1 LIG      -0.11700
      9 C9        -75.0707  -21.7148  -26.7050 C.ar   1 LIG       0.00400
     10 C10       -74.4850  -20.4916  -26.3005 C.ar   1 LIG       0.00400
     11 H1        -73.1695  -23.8555  -24.8439 H      1 LIG       0.11500
     12 H2        -72.1434  -21.7140  -24.1362 H      1 LIG       0.11500
     13 H3        -77.4125  -20.4931  -28.8696 H      1 LIG       0.11500
     14 H4        -76.3875  -18.3512  -28.1609 H      1 LIG       0.11500
     15 H5        -75.0198  -23.8712  -26.4667 H      1 LIG       0.11500
     16 H6        -72.9648  -19.5803  -25.0487 H      1 LIG       0.11500
     17 H7        -76.5904  -22.6261  -27.9577 H      1 LIG       0.11500
     18 H8        -74.5363  -18.3352  -26.5381 H      1 LIG       0.11500
@<TRIPOS>BOND
      1       1       2 ar
      2       1       5 ar
      3       2       6 ar
      4       3       4 ar
      5       3       7 ar
      6       4       8 ar
      7       5       9 ar
      8       6      10 ar
      9       7       9 ar
     10       8      10 ar
     11       9      10 ar
     12       1      11 1
     13       2      12 1
     14       3      13 1
     15       4      14 1
     16       5      15 1
     17       6      16 1
     18       7      17 1
     19       8      18 1
@<TRIPOS>ALT_TYPE
CGenFF_4.0_ALT_TYPE_SET
CGenFF_4.0 1 CG2R61 2 CG2R61 3 CG2R61 4 CG2R61 5 CG2R61 6 CG2R61 7 CG2R61 8 CG2R61 9 CG2R61 10 CG2R61 11 HGR61 12 HGR61 13 HGR61 14 HGR61 15 HGR61 16 HGR61 17 HGR61 18 HGR61
@<TRIPOS>MOLECULE
naphtalene
 18 19 0 0 0
****
USER_CHARGES
INVALID_CHARGES
Pose:  10 Cluster:  10 Fr_nu:   9886 TotEn:   -11.01
@<TRIPOS>ATOM
      1 C1        -73.9514    0.0314  -30.8396 C.ar   1 LIG      -0.11500
      2 C2        -75.2727   -0.3959  -30.7478 C.ar   1 LIG      -0.11500
      3 C3        -74.4176    0.4355  -35.6658 C.ar   1 LIG      -0.11500
      4 C4        -75.7389    0.0082  -35.5739 C.ar   1 LIG      -0.11500
      5 C5        -73.4039    0.3462  -32.0837 C.ar   1 LIG      -0.11700
      6 C6        -76.0516   -0.5101  -31.8995 C.ar   1 LIG      -0.11700
      7 C7        -73.6386    0.5497  -34.5139 C.ar   1 LIG      -0.11700
      8 C8        -76.2864   -0.3067  -34.3299 C.ar   1 LIG      -0.11700
      9 C9        -74.1733    0.2370  -33.2535 C.ar   1 LIG       0.00400
     10 C10       -75.5169   -0.1975  -33.1600 C.ar   1 LIG       0.00400
     11 H1        -73.3453    0.1195  -29.9427 H      1 LIG       0.11500
     12 H2        -75.6980   -0.6405  -29.7788 H      1 LIG       0.11500
     13 H3        -73.9916    0.6804  -36.6347 H      1 LIG       0.11500
     14 H4        -76.3440   -0.0812  -36.4712 H      1 LIG       0.11500
     15 H5        -72.3687    0.6778  -32.1317 H      1 LIG       0.11500
     16 H6        -77.0822   -0.8455  -31.8041 H      1 LIG       0.11500
     17 H7        -72.6083    0.8860  -34.6094 H      1 LIG       0.11500
     18 H8        -77.3214   -0.6391  -34.2817 H      1 LIG       0.11500
@<TRIPOS>BOND
      1       1       2 ar
      2       1       5 ar
      3       2       6 ar
      4       3       4 ar
      5       3       7 ar
      6       4       8 ar
      7       5       9 ar
      8       6      10 ar
      9       7       9 ar
     10       8      10 ar
     11       9      10 ar
     12       1      11 1
     13       2      12 1
     14       3      13 1
     15       4      14 1
     16       5      15 1
     17       6      16 1
     18       7      17 1
     19       8      18 1
@<TRIPOS>ALT_TYPE
CGenFF_4.0_ALT_TYPE_SET
CGenFF_4.0 1 CG2R61 2 CG2R61 3 CG2R61 4 CG2R61 5 CG2R61 6 CG2R61 7 CG2R61 8 CG2R61 9 CG2R61 10 CG2R61 11 HGR61 12 HGR61 13 HGR61 14 HGR61 15 HGR61 16 HGR61 17 HGR61 18 HGR61
@<TRIPOS>MOLECULE
naphtalene
 18 19 0 0 0
****
USER_CHARGES
INVALID_CHARGES
Pose:  11 Cluster:  11 Fr_nu: 162522 TotEn:   -10.97
@<TRIPOS>ATOM
      1 C1        -59.5755    4.3425  -42.4722 C.ar   1 LIG      -0.11500
      2 C2        -60.4500    5.0191  -41.6271 C.ar   1 LIG      -0.11500
      3 C3        -55.8421    5.6044  -39.6188 C.ar   1 LIG      -0.11500
      4 C4        -56.7167    6.2809  -38.7737 C.ar   1 LIG      -0.11500
      5 C5        -58.2098    4.3161  -42.1881 C.ar   1 LIG      -0.11700
      6 C6        -59.9624    5.6718  -40.4946 C.ar   1 LIG      -0.11700
      7 C7        -56.3298    4.9515  -40.7512 C.ar   1 LIG      -0.11700
      8 C8        -58.0824    6.3074  -39.0577 C.ar   1 LIG      -0.11700
      9 C9        -57.7014    4.9678  -41.0526 C.ar   1 LIG       0.00400
     10 C10       -58.5908    5.6558  -40.1932 C.ar   1 LIG       0.00400
     11 H1        -59.9556    3.8350  -43.3540 H      1 LIG       0.11500
     12 H2        -61.5130    5.0388  -41.8490 H      1 LIG       0.11500
     13 H3        -54.7787    5.5842  -39.3973 H      1 LIG       0.11500
     14 H4        -56.3358    6.7894  -37.8929 H      1 LIG       0.11500
     15 H5        -57.5445    3.7814  -42.8630 H      1 LIG       0.11500
     16 H6        -60.6643    6.1940  -39.8477 H      1 LIG       0.11500
     17 H7        -55.6279    4.4287  -41.3976 H      1 LIG       0.11500
     18 H8        -58.7477    6.8427  -38.3834 H      1 LIG       0.11500
@<TRIPOS>BOND
      1       1       2 ar
      2       1       5 ar
      3       2       6 ar
      4       3       4 ar
      5       3       7 ar
      6       4       8 ar
      7       5       9 ar
      8       6      10 ar
      9       7       9 ar
     10       8      10 ar
     11       9      10 ar
     12       1      11 1
     13       2      12 1
     14       3      13 1
     15       4      14 1
     16       5      15 1
     17       6      16 1
     18       7      17 1
     19       8      18 1
@<TRIPOS>ALT_TYPE
CGenFF_4.0_ALT_TYPE_SET
CGenFF_4.0 1 CG2R61 2 CG2R61 3 CG2R61 4 CG2R61 5 CG2R61 6 CG2R61 7 CG2R61 8 CG2R61 9 CG2R61 10 CG2R61 11 HGR61 12 HGR61 13 HGR61 14 HGR61 15 HGR61 16 HGR61 17 HGR61 18 HGR61
@<TRIPOS>MOLECULE
naphtalene
 18 19 0 0 0
****
USER_CHARGES
INVALID_CHARGES
Pose:  12 Cluster:  12 Fr_nu: 243960 TotEn:   -10.83
@<TRIPOS>ATOM
      1 C1        -61.7703   -9.1955  -48.5846 C.ar   1 LIG      -0.11500
      2 C2        -61.4394   -9.6843  -47.3243 C.ar   1 LIG      -0.11500
      3 C3        -58.4976  -12.1786  -50.6004 C.ar   1 LIG      -0.11500
      4 C4        -58.1667  -12.6673  -49.3400 C.ar   1 LIG      -0.11500
      5 C5        -61.1240   -9.6907  -49.7176 C.ar   1 LIG      -0.11700
      6 C6        -60.4611  -10.6700  -47.1919 C.ar   1 LIG      -0.11700
      7 C7        -59.4760  -11.1929  -50.7327 C.ar   1 LIG      -0.11700
      8 C8        -58.8129  -12.1721  -48.2070 C.ar   1 LIG      -0.11700
      9 C9        -60.1367  -10.6830  -49.6031 C.ar   1 LIG       0.00400
     10 C10       -59.8002  -11.1799  -48.3214 C.ar   1 LIG       0.00400
     11 H1        -62.5316   -8.4278  -48.6870 H      1 LIG       0.11500
     12 H2        -61.9433   -9.2983  -46.4429 H      1 LIG       0.11500
     13 H3        -57.9940  -12.5643  -51.4824 H      1 LIG       0.11500
     14 H4        -57.4044  -13.4340  -49.2381 H      1 LIG       0.11500
     15 H5        -61.3985   -9.2937  -50.6928 H      1 LIG       0.11500
     16 H6        -60.2188  -11.0378  -46.1970 H      1 LIG       0.11500
     17 H7        -59.7187  -10.8258  -51.7277 H      1 LIG       0.11500
     18 H8        -58.5381  -12.5685  -47.2316 H      1 LIG       0.11500
@<TRIPOS>BOND
      1       1       2 ar
      2       1       5 ar
      3       2       6 ar
      4       3       4 ar
      5       3       7 ar
      6       4       8 ar
      7       5       9 ar
      8       6      10 ar
      9       7       9 ar
     10       8      10 ar
     11       9      10 ar
     12       1      11 1
     13       2      12 1
     14       3      13 1
     15       4      14 1
     16       5      15 1
     17       6      16 1
     18       7      17 1
     19       8      18 1
@<TRIPOS>ALT_TYPE
CGenFF_4.0_ALT_TYPE_SET
CGenFF_4.0 1 CG2R61 2 CG2R61 3 CG2R61 4 CG2R61 5 CG2R61 6 CG2R61 7 CG2R61 8 CG2R61 9 CG2R61 10 CG2R61 11 HGR61 12 HGR61 13 HGR61 14 HGR61 15 HGR61 16 HGR61 17 HGR61 18 HGR61
@<TRIPOS>MOLECULE
naphtalene
 18 19 0 0 0
****
USER_CHARGES
INVALID_CHARGES
Pose:  13 Cluster:  13 Fr_nu: 312519 TotEn:   -10.74
@<TRIPOS>ATOM
      1 C1        -62.4373  -23.3204  -23.3632 C.ar   1 LIG      -0.11500
      2 C2        -61.7370  -24.2887  -24.0764 C.ar   1 LIG      -0.11500
      3 C3        -59.1918  -19.9644  -24.7332 C.ar   1 LIG      -0.11500
      4 C4        -58.4915  -20.9328  -25.4464 C.ar   1 LIG      -0.11500
      5 C5        -61.9832  -22.0013  -23.3452 C.ar   1 LIG      -0.11700
      6 C6        -60.5800  -23.9419  -24.7745 C.ar   1 LIG      -0.11700
      7 C7        -60.3489  -20.3113  -24.0351 C.ar   1 LIG      -0.11700
      8 C8        -58.9455  -22.2520  -25.4643 C.ar   1 LIG      -0.11700
      9 C9        -60.8204  -21.6342  -24.0422 C.ar   1 LIG       0.00400
     10 C10       -60.1083  -22.6190  -24.7674 C.ar   1 LIG       0.00400
     11 H1        -63.3376  -23.5911  -22.8194 H      1 LIG       0.11500
     12 H2        -62.0915  -25.3153  -24.0899 H      1 LIG       0.11500
     13 H3        -58.8378  -18.9374  -24.7194 H      1 LIG       0.11500
     14 H4        -57.5905  -20.6618  -25.9887 H      1 LIG       0.11500
     15 H5        -62.5463  -21.2610  -22.7806 H      1 LIG       0.11500
     16 H6        -60.0488  -24.7150  -25.3257 H      1 LIG       0.11500
     17 H7        -60.8804  -19.5379  -23.4847 H      1 LIG       0.11500
     18 H8        -58.3821  -22.9926  -26.0283 H      1 LIG       0.11500
@<TRIPOS>BOND
      1       1       2 ar
      2       1       5 ar
      3       2       6 ar
      4       3       4 ar
      5       3       7 ar
      6       4       8 ar
      7       5       9 ar
      8       6      10 ar
      9       7       9 ar
     10       8      10 ar
     11       9      10 ar
     12       1      11 1
     13       2      12 1
     14       3      13 1
     15       4      14 1
     16       5      15 1
     17       6      16 1
     18       7      17 1
     19       8      18 1
@<TRIPOS>ALT_TYPE
CGenFF_4.0_ALT_TYPE_SET
CGenFF_4.0 1 CG2R61 2 CG2R61 3 CG2R61 4 CG2R61 5 CG2R61 6 CG2R61 7 CG2R61 8 CG2R61 9 CG2R61 10 CG2R61 11 HGR61 12 HGR61 13 HGR61 14 HGR61 15 HGR61 16 HGR61 17 HGR61 18 HGR61
@<TRIPOS>MOLECULE
naphtalene
 18 19 0 0 0
****
USER_CHARGES
INVALID_CHARGES
Pose:  14 Cluster:  14 Fr_nu:  75822 TotEn:   -10.63
@<TRIPOS>ATOM
      1 C1        -75.5047   -1.7156  -31.6213 C.ar   1 LIG      -0.11500
      2 C2        -76.8267   -1.2864  -31.5504 C.ar   1 LIG      -0.11500
      3 C3        -75.2573   -0.1908  -36.2350 C.ar   1 LIG      -0.11500
      4 C4        -76.5792    0.2384  -36.1640 C.ar   1 LIG      -0.11500
      5 C5        -74.7798   -1.5525  -32.8021 C.ar   1 LIG      -0.11700
      6 C6        -77.4288   -0.6924  -32.6598 C.ar   1 LIG      -0.11700
      7 C7        -74.6551   -0.7847  -35.1254 C.ar   1 LIG      -0.11700
      8 C8        -77.3043    0.0754  -34.9832 C.ar   1 LIG      -0.11700
      9 C9        -75.3699   -0.9568  -33.9288 C.ar   1 LIG       0.00400
     10 C10       -76.7142   -0.5204  -33.8566 C.ar   1 LIG       0.00400
     11 H1        -75.0367   -2.1784  -30.7574 H      1 LIG       0.11500
     12 H2        -77.3901   -1.4135  -30.6306 H      1 LIG       0.11500
     13 H3        -74.6931   -0.0637  -37.1547 H      1 LIG       0.11500
     14 H4        -77.0472    0.6999  -37.0286 H      1 LIG       0.11500
     15 H5        -73.7478   -1.8960  -32.8350 H      1 LIG       0.11500
     16 H6        -78.4631   -0.3639  -32.5817 H      1 LIG       0.11500
     17 H7        -73.6206   -1.1124  -35.2035 H      1 LIG       0.11500
     18 H8        -78.3365    0.4181  -34.9504 H      1 LIG       0.11500
@<TRIPOS>BOND
      1       1       2 ar
      2       1       5 ar
      3       2       6 ar
      4       3       4 ar
      5       3       7 ar
      6       4       8 ar
      7       5       9 ar
      8       6      10 ar
      9       7       9 ar
     10       8      10 ar
     11       9      10 ar
     12       1      11 1
     13       2      12 1
     14       3      13 1
     15       4      14 1
     16       5      15 1
     17       6      16 1
     18       7      17 1
     19       8      18 1
@<TRIPOS>ALT_TYPE
CGenFF_4.0_ALT_TYPE_SET
CGenFF_4.0 1 CG2R61 2 CG2R61 3 CG2R61 4 CG2R61 5 CG2R61 6 CG2R61 7 CG2R61 8 CG2R61 9 CG2R61 10 CG2R61 11 HGR61 12 HGR61 13 HGR61 14 HGR61 15 HGR61 16 HGR61 17 HGR61 18 HGR61
@<TRIPOS>MOLECULE
naphtalene
 18 19 0 0 0
****
USER_CHARGES
INVALID_CHARGES
Pose:  15 Cluster:  15 Fr_nu:   4566 TotEn:   -10.62
@<TRIPOS>ATOM
      1 C1        -54.4217  -20.2779  -23.4891 C.ar   1 LIG      -0.11500
      2 C2        -54.7299  -19.4320  -22.4277 C.ar   1 LIG      -0.11500
      3 C3        -59.1519  -20.6492  -24.5661 C.ar   1 LIG      -0.11500
      4 C4        -59.4600  -19.8033  -23.5047 C.ar   1 LIG      -0.11500
      5 C5        -55.4413  -20.7946  -24.2891 C.ar   1 LIG      -0.11700
      6 C6        -56.0585  -19.0996  -22.1623 C.ar   1 LIG      -0.11700
      7 C7        -57.8232  -20.9816  -24.8316 C.ar   1 LIG      -0.11700
      8 C8        -58.4405  -19.2866  -22.7046 C.ar   1 LIG      -0.11700
      9 C9        -56.7843  -20.4707  -24.0365 C.ar   1 LIG       0.00400
     10 C10       -57.0975  -19.6105  -22.9572 C.ar   1 LIG       0.00400
     11 H1        -53.3872  -20.5368  -23.6949 H      1 LIG       0.11500
     12 H2        -53.9354  -19.0301  -21.8056 H      1 LIG       0.11500
     13 H3        -59.9461  -21.0514  -25.1888 H      1 LIG       0.11500
     14 H4        -60.4947  -19.5459  -23.2986 H      1 LIG       0.11500
     15 H5        -55.1771  -21.4543  -25.1132 H      1 LIG       0.11500
     16 H6        -56.2762  -18.4362  -21.3278 H      1 LIG       0.11500
     17 H7        -57.6057  -21.6443  -25.6666 H      1 LIG       0.11500
     18 H8        -58.7045  -18.6275  -21.8800 H      1 LIG       0.11500
@<TRIPOS>BOND
      1       1       2 ar
      2       1       5 ar
      3       2       6 ar
      4       3       4 ar
      5       3       7 ar
      6       4       8 ar
      7       5       9 ar
      8       6      10 ar
      9       7       9 ar
     10       8      10 ar
     11       9      10 ar
     12       1      11 1
     13       2      12 1
     14       3      13 1
     15       4      14 1
     16       5      15 1
     17       6      16 1
     18       7      17 1
     19       8      18 1
@<TRIPOS>ALT_TYPE
CGenFF_4.0_ALT_TYPE_SET
CGenFF_4.0 1 CG2R61 2 CG2R61 3 CG2R61 4 CG2R61 5 CG2R61 6 CG2R61 7 CG2R61 8 CG2R61 9 CG2R61 10 CG2R61 11 HGR61 12 HGR61 13 HGR61 14 HGR61 15 HGR61 16 HGR61 17 HGR61 18 HGR61
@<TRIPOS>MOLECULE
naphtalene
 18 19 0 0 0
****
USER_CHARGES
INVALID_CHARGES
Pose:  16 Cluster:  16 Fr_nu: 519842 TotEn:   -10.59
@<TRIPOS>ATOM
      1 C1        -53.2401  -19.5704  -33.5075 C.ar   1 LIG      -0.11500
      2 C2        -53.4962  -20.8522  -33.9851 C.ar   1 LIG      -0.11500
      3 C3        -48.6532  -20.8563  -32.5174 C.ar   1 LIG      -0.11500
      4 C4        -48.9096  -22.1381  -32.9950 C.ar   1 LIG      -0.11500
      5 C5        -51.9729  -19.2462  -33.0220 C.ar   1 LIG      -0.11700
      6 C6        -52.4865  -21.8148  -33.9791 C.ar   1 LIG      -0.11700
      7 C7        -49.6631  -19.8937  -32.5235 C.ar   1 LIG      -0.11700
      8 C8        -50.1767  -22.4624  -33.4805 C.ar   1 LIG      -0.11700
      9 C9        -50.9445  -20.2026  -33.0084 C.ar   1 LIG       0.00400
     10 C10       -51.2051  -21.5061  -33.4941 C.ar   1 LIG       0.00400
     11 H1        -54.0267  -18.8216  -33.5119 H      1 LIG       0.11500
     12 H2        -54.4830  -21.1035  -34.3630 H      1 LIG       0.11500
     13 H3        -47.6664  -20.6043  -32.1394 H      1 LIG       0.11500
     14 H4        -48.1229  -22.8869  -32.9891 H      1 LIG       0.11500
     15 H5        -51.7953  -18.2381  -32.6532 H      1 LIG       0.11500
     16 H6        -52.7090  -22.8102  -34.3577 H      1 LIG       0.11500
     17 H7        -49.4401  -18.8981  -32.1456 H      1 LIG       0.11500
     18 H8        -50.3547  -23.4708  -33.8486 H      1 LIG       0.11500
@<TRIPOS>BOND
      1       1       2 ar
      2       1       5 ar
      3       2       6 ar
      4       3       4 ar
      5       3       7 ar
      6       4       8 ar
      7       5       9 ar
      8       6      10 ar
      9       7       9 ar
     10       8      10 ar
     11       9      10 ar
     12       1      11 1
     13       2      12 1
     14       3      13 1
     15       4      14 1
     16       5      15 1
     17       6      16 1
     18       7      17 1
     19       8      18 1
@<TRIPOS>ALT_TYPE
CGenFF_4.0_ALT_TYPE_SET
CGenFF_4.0 1 CG2R61 2 CG2R61 3 CG2R61 4 CG2R61 5 CG2R61 6 CG2R61 7 CG2R61 8 CG2R61 9 CG2R61 10 CG2R61 11 HGR61 12 HGR61 13 HGR61 14 HGR61 15 HGR61 16 HGR61 17 HGR61 18 HGR61
@<TRIPOS>MOLECULE
naphtalene
 18 19 0 0 0
****
USER_CHARGES
INVALID_CHARGES
Pose:  17 Cluster:  17 Fr_nu: 213718 TotEn:   -10.55
@<TRIPOS>ATOM
      1 C1        -59.1504  -21.2421  -25.7941 C.ar   1 LIG      -0.11500
      2 C2        -58.1700  -20.2617  -25.6729 C.ar   1 LIG      -0.11500
      3 C3        -59.4500  -21.5417  -20.9472 C.ar   1 LIG      -0.11500
      4 C4        -58.4696  -20.5614  -20.8260 C.ar   1 LIG      -0.11500
      5 C5        -59.7168  -21.8085  -24.6518 C.ar   1 LIG      -0.11700
      6 C6        -57.7523  -19.8440  -24.4091 C.ar   1 LIG      -0.11700
      7 C7        -59.8678  -21.9594  -22.2111 C.ar   1 LIG      -0.11700
      8 C8        -57.9031  -19.9949  -21.9682 C.ar   1 LIG      -0.11700
      9 C9        -59.3084  -21.4002  -23.3716 C.ar   1 LIG       0.00400
     10 C10       -58.3115  -20.4033  -23.2484 C.ar   1 LIG       0.00400
     11 H1        -59.4748  -21.5673  -26.7783 H      1 LIG       0.11500
     12 H2        -57.7299  -19.8212  -26.5628 H      1 LIG       0.11500
     13 H3        -59.8907  -21.9826  -20.0575 H      1 LIG       0.11500
     14 H4        -58.1446  -20.2376  -19.8416 H      1 LIG       0.11500
     15 H5        -60.4813  -22.5736  -24.7705 H      1 LIG       0.11500
     16 H6        -56.9850  -19.0759  -24.3379 H      1 LIG       0.11500
     17 H7        -60.6356  -22.7269  -22.2820 H      1 LIG       0.11500
     18 H8        -57.1380  -19.2303  -21.8498 H      1 LIG       0.11500
@<TRIPOS>BOND
      1       1       2 ar
      2       1       5 ar
      3       2       6 ar
      4       3       4 ar
      5       3       7 ar
      6       4       8 ar
      7       5       9 ar
      8       6      10 ar
      9       7       9 ar
     10       8      10 ar
     11       9      10 ar
     12       1      11 1
     13       2      12 1
     14       3      13 1
     15       4      14 1
     16       5      15 1
     17       6      16 1
     18       7      17 1
     19       8      18 1
@<TRIPOS>ALT_TYPE
CGenFF_4.0_ALT_TYPE_SET
CGenFF_4.0 1 CG2R61 2 CG2R61 3 CG2R61 4 CG2R61 5 CG2R61 6 CG2R61 7 CG2R61 8 CG2R61 9 CG2R61 10 CG2R61 11 HGR61 12 HGR61 13 HGR61 14 HGR61 15 HGR61 16 HGR61 17 HGR61 18 HGR61
@<TRIPOS>MOLECULE
naphtalene
 18 19 0 0 0
****
USER_CHARGES
INVALID_CHARGES
Pose:  18 Cluster:  18 Fr_nu:  99137 TotEn:   -10.52
@<TRIPOS>ATOM
      1 C1        -49.2452   -8.6226  -49.2085 C.ar   1 LIG      -0.11500
      2 C2        -50.3267   -9.4768  -49.4023 C.ar   1 LIG      -0.11500
      3 C3        -47.6205  -11.4922  -45.6310 C.ar   1 LIG      -0.11500
      4 C4        -48.7021  -12.3462  -45.8248 C.ar   1 LIG      -0.11500
      5 C5        -48.2990   -8.9063  -48.2232 C.ar   1 LIG      -0.11700
      6 C6        -50.4664  -10.6177  -48.6117 C.ar   1 LIG      -0.11700
      7 C7        -47.4808  -10.3512  -46.4217 C.ar   1 LIG      -0.11700
      8 C8        -49.6483  -12.0627  -46.8101 C.ar   1 LIG      -0.11700
      9 C9        -48.4237  -10.0502  -47.4181 C.ar   1 LIG       0.00400
     10 C10       -49.5236  -10.9187  -47.6152 C.ar   1 LIG       0.00400
     11 H1        -49.1373   -7.7343  -49.8240 H      1 LIG       0.11500
     12 H2        -51.0626   -9.2552  -50.1698 H      1 LIG       0.11500
     13 H3        -46.8840  -11.7132  -44.8635 H      1 LIG       0.11500
     14 H4        -48.8102  -13.2336  -45.2082 H      1 LIG       0.11500
     15 H5        -47.4619   -8.2243  -48.0891 H      1 LIG       0.11500
     16 H6        -51.3194  -11.2715  -48.7810 H      1 LIG       0.11500
     17 H7        -46.6273   -9.6980  -46.2528 H      1 LIG       0.11500
     18 H8        -50.4860  -12.7441  -46.9439 H      1 LIG       0.11500
@<TRIPOS>BOND
      1       1       2 ar
      2       1       5 ar
      3       2       6 ar
      4       3       4 ar
      5       3       7 ar
      6       4       8 ar
      7       5       9 ar
      8       6      10 ar
      9       7       9 ar
     10       8      10 ar
     11       9      10 ar
     12       1      11 1
     13       2      12 1
     14       3      13 1
     15       4      14 1
     16       5      15 1
     17       6      16 1
     18       7      17 1
     19       8      18 1
@<TRIPOS>ALT_TYPE
CGenFF_4.0_ALT_TYPE_SET
CGenFF_4.0 1 CG2R61 2 CG2R61 3 CG2R61 4 CG2R61 5 CG2R61 6 CG2R61 7 CG2R61 8 CG2R61 9 CG2R61 10 CG2R61 11 HGR61 12 HGR61 13 HGR61 14 HGR61 15 HGR61 16 HGR61 17 HGR61 18 HGR61
@<TRIPOS>MOLECULE
naphtalene
 18 19 0 0 0
****
USER_CHARGES
INVALID_CHARGES
Pose:  19 Cluster:  19 Fr_nu:  96307 TotEn:   -10.42
@<TRIPOS>ATOM
      1 C1        -62.8757    5.2121  -44.0650 C.ar   1 LIG      -0.11500
      2 C2        -63.2359    6.2997  -43.2749 C.ar   1 LIG      -0.11500
      3 C3        -59.0737    4.3556  -41.1523 C.ar   1 LIG      -0.11500
      4 C4        -59.4340    5.4432  -40.3623 C.ar   1 LIG      -0.11500
      5 C5        -61.7512    4.4536  -43.7386 C.ar   1 LIG      -0.11700
      6 C6        -62.4732    6.6330  -42.1554 C.ar   1 LIG      -0.11700
      7 C7        -59.8366    4.0223  -42.2719 C.ar   1 LIG      -0.11700
      8 C8        -60.5585    6.2018  -40.6886 C.ar   1 LIG      -0.11700
      9 C9        -60.9716    4.7747  -42.6153 C.ar   1 LIG       0.00400
     10 C10       -61.3380    5.8807  -41.8119 C.ar   1 LIG       0.00400
     11 H1        -63.4696    4.9535  -44.9367 H      1 LIG       0.11500
     12 H2        -64.1118    6.8893  -43.5297 H      1 LIG       0.11500
     13 H3        -58.1979    3.7653  -40.8979 H      1 LIG       0.11500
     14 H4        -58.8389    5.7022  -39.4915 H      1 LIG       0.11500
     15 H5        -61.4881    3.6080  -44.3708 H      1 LIG       0.11500
     16 H6        -62.7736    7.4869  -41.5517 H      1 LIG       0.11500
     17 H7        -59.5365    3.1679  -42.8749 H      1 LIG       0.11500
     18 H8        -60.8214    7.0479  -40.0570 H      1 LIG       0.11500
@<TRIPOS>BOND
      1       1       2 ar
      2       1       5 ar
      3       2       6 ar
      4       3       4 ar
      5       3       7 ar
      6       4       8 ar
      7       5       9 ar
      8       6      10 ar
      9       7       9 ar
     10       8      10 ar
     11       9      10 ar
     12       1      11 1
     13       2      12 1
     14       3      13 1
     15       4      14 1
     16       5      15 1
     17       6      16 1
     18       7      17 1
     19       8      18 1
@<TRIPOS>ALT_TYPE
CGenFF_4.0_ALT_TYPE_SET
CGenFF_4.0 1 CG2R61 2 CG2R61 3 CG2R61 4 CG2R61 5 CG2R61 6 CG2R61 7 CG2R61 8 CG2R61 9 CG2R61 10 CG2R61 11 HGR61 12 HGR61 13 HGR61 14 HGR61 15 HGR61 16 HGR61 17 HGR61 18 HGR61
@<TRIPOS>MOLECULE
naphtalene
 18 19 0 0 0
****
USER_CHARGES
INVALID_CHARGES
Pose:  20 Cluster:  20 Fr_nu:  10472 TotEn:   -10.27
@<TRIPOS>ATOM
      1 C1        -54.0999  -14.0851  -47.5619 C.ar   1 LIG      -0.11500
      2 C2        -55.4197  -14.0948  -48.0034 C.ar   1 LIG      -0.11500
      3 C3        -54.0762  -18.9503  -47.5268 C.ar   1 LIG      -0.11500
      4 C4        -55.3960  -18.9599  -47.9683 C.ar   1 LIG      -0.11500
      5 C5        -53.4316  -15.2879  -47.3316 C.ar   1 LIG      -0.11700
      6 C6        -56.0763  -15.3071  -48.2163 C.ar   1 LIG      -0.11700
      7 C7        -53.4196  -17.7379  -47.3139 C.ar   1 LIG      -0.11700
      8 C8        -56.0645  -17.7571  -48.1986 C.ar   1 LIG      -0.11700
      9 C9        -54.0770  -16.5177  -47.5406 C.ar   1 LIG       0.00400
     10 C10       -55.4191  -16.5274  -47.9895 C.ar   1 LIG       0.00400
     11 H1        -53.5895  -13.1409  -47.3958 H      1 LIG       0.11500
     12 H2        -55.9390  -13.1578  -48.1826 H      1 LIG       0.11500
     13 H3        -53.5562  -19.8872  -47.3474 H      1 LIG       0.11500
     14 H4        -55.9064  -19.9043  -48.1328 H      1 LIG       0.11500
     15 H5        -52.4003  -15.2564  -46.9862 H      1 LIG       0.11500
     16 H6        -57.1078  -15.2909  -48.5621 H      1 LIG       0.11500
     17 H7        -52.3879  -17.7543  -46.9689 H      1 LIG       0.11500
     18 H8        -57.0961  -17.7884  -48.5432 H      1 LIG       0.11500
@<TRIPOS>BOND
      1       1       2 ar
      2       1       5 ar
      3       2       6 ar
      4       3       4 ar
      5       3       7 ar
      6       4       8 ar
      7       5       9 ar
      8       6      10 ar
      9       7       9 ar
     10       8      10 ar
     11       9      10 ar
     12       1      11 1
     13       2      12 1
     14       3      13 1
     15       4      14 1
     16       5      15 1
     17       6      16 1
     18       7      17 1
     19       8      18 1
@<TRIPOS>ALT_TYPE
CGenFF_4.0_ALT_TYPE_SET
CGenFF_4.0 1 CG2R61 2 CG2R61 3 CG2R61 4 CG2R61 5 CG2R61 6 CG2R61 7 CG2R61 8 CG2R61 9 CG2R61 10 CG2R61 11 HGR61 12 HGR61 13 HGR61 14 HGR61 15 HGR61 16 HGR61 17 HGR61 18 HGR61
@<TRIPOS>MOLECULE
naphtalene
 18 19 0 0 0
****
USER_CHARGES
INVALID_CHARGES
Pose:  21 Cluster:  21 Fr_nu: 166170 TotEn:   -10.23
@<TRIPOS>ATOM
      1 C1        -55.8810  -22.3424  -25.3145 C.ar   1 LIG      -0.11500
      2 C2        -56.7905  -23.3200  -25.7067 C.ar   1 LIG      -0.11500
      3 C3        -59.5262  -19.6793  -23.4998 C.ar   1 LIG      -0.11500
      4 C4        -60.4356  -20.6570  -23.8920 C.ar   1 LIG      -0.11500
      5 C5        -56.3293  -21.1906  -24.6672 C.ar   1 LIG      -0.11700
      6 C6        -58.1518  -23.1498  -25.4531 C.ar   1 LIG      -0.11700
      7 C7        -58.1648  -19.8496  -23.7533 C.ar   1 LIG      -0.11700
      8 C8        -59.9875  -21.8087  -24.5394 C.ar   1 LIG      -0.11700
      9 C9        -57.6959  -21.0026  -24.4038 C.ar   1 LIG       0.00400
     10 C10       -58.6208  -21.9967  -24.8027 C.ar   1 LIG       0.00400
     11 H1        -54.8214  -22.4752  -25.5127 H      1 LIG       0.11500
     12 H2        -56.4405  -24.2164  -26.2103 H      1 LIG       0.11500
     13 H3        -59.8756  -18.7825  -22.9958 H      1 LIG       0.11500
     14 H4        -61.4952  -20.5230  -23.6948 H      1 LIG       0.11500
     15 H5        -55.6004  -20.4394  -24.3700 H      1 LIG       0.11500
     16 H6        -58.8448  -23.9271  -25.7680 H      1 LIG       0.11500
     17 H7        -57.4719  -19.0725  -23.4376 H      1 LIG       0.11500
     18 H8        -60.7162  -22.5597  -24.8374 H      1 LIG       0.11500
@<TRIPOS>BOND
      1       1       2 ar
      2       1       5 ar
      3       2       6 ar
      4       3       4 ar
      5       3       7 ar
      6       4       8 ar
      7       5       9 ar
      8       6      10 ar
      9       7       9 ar
     10       8      10 ar
     11       9      10 ar
     12       1      11 1
     13       2      12 1
     14       3      13 1
     15       4      14 1
     16       5      15 1
     17       6      16 1
     18       7      17 1
     19       8      18 1
@<TRIPOS>ALT_TYPE
CGenFF_4.0_ALT_TYPE_SET
CGenFF_4.0 1 CG2R61 2 CG2R61 3 CG2R61 4 CG2R61 5 CG2R61 6 CG2R61 7 CG2R61 8 CG2R61 9 CG2R61 10 CG2R61 11 HGR61 12 HGR61 13 HGR61 14 HGR61 15 HGR61 16 HGR61 17 HGR61 18 HGR61
@<TRIPOS>MOLECULE
naphtalene
 18 19 0 0 0
****
USER_CHARGES
INVALID_CHARGES
Pose:  22 Cluster:  22 Fr_nu:   7368 TotEn:    -9.96
@<TRIPOS>ATOM
      1 C1        -53.7302  -24.3039  -35.3105 C.ar   1 LIG      -0.11500
      2 C2        -52.3707  -24.3305  -35.0136 C.ar   1 LIG      -0.11500
      3 C3        -54.0167  -19.7620  -33.5895 C.ar   1 LIG      -0.11500
      4 C4        -52.6572  -19.7888  -33.2927 C.ar   1 LIG      -0.11500
      5 C5        -54.4836  -23.1631  -35.0323 C.ar   1 LIG      -0.11700
      6 C6        -51.7595  -23.2167  -34.4376 C.ar   1 LIG      -0.11700
      7 C7        -54.6279  -20.8760  -34.1657 C.ar   1 LIG      -0.11700
      8 C8        -51.9037  -20.9295  -33.5708 C.ar   1 LIG      -0.11700
      9 C9        -53.8849  -22.0327  -34.4525 C.ar   1 LIG       0.00400
     10 C10       -52.5025  -22.0599  -34.1506 C.ar   1 LIG       0.00400
     11 H1        -54.2056  -25.1716  -35.7585 H      1 LIG       0.11500
     12 H2        -51.7850  -25.2191  -35.2309 H      1 LIG       0.11500
     13 H3        -54.6030  -18.8736  -33.3726 H      1 LIG       0.11500
     14 H4        -52.1827  -18.9214  -32.8434 H      1 LIG       0.11500
     15 H5        -55.5449  -23.1648  -35.2724 H      1 LIG       0.11500
     16 H6        -50.6954  -23.2595  -34.2144 H      1 LIG       0.11500
     17 H7        -55.6918  -20.8326  -34.3895 H      1 LIG       0.11500
     18 H8        -50.8426  -20.9283  -33.3301 H      1 LIG       0.11500
@<TRIPOS>BOND
      1       1       2 ar
      2       1       5 ar
      3       2       6 ar
      4       3       4 ar
      5       3       7 ar
      6       4       8 ar
      7       5       9 ar
      8       6      10 ar
      9       7       9 ar
     10       8      10 ar
     11       9      10 ar
     12       1      11 1
     13       2      12 1
     14       3      13 1
     15       4      14 1
     16       5      15 1
     17       6      16 1
     18       7      17 1
     19       8      18 1
@<TRIPOS>ALT_TYPE
CGenFF_4.0_ALT_TYPE_SET
CGenFF_4.0 1 CG2R61 2 CG2R61 3 CG2R61 4 CG2R61 5 CG2R61 6 CG2R61 7 CG2R61 8 CG2R61 9 CG2R61 10 CG2R61 11 HGR61 12 HGR61 13 HGR61 14 HGR61 15 HGR61 16 HGR61 17 HGR61 18 HGR61
@<TRIPOS>MOLECULE
naphtalene
 18 19 0 0 0
****
USER_CHARGES
INVALID_CHARGES
Pose:  23 Cluster:  23 Fr_nu:  29604 TotEn:    -9.82
@<TRIPOS>ATOM
      1 C1        -49.5815  -11.3691  -46.8419 C.ar   1 LIG      -0.11500
      2 C2        -49.1135  -10.0618  -46.7484 C.ar   1 LIG      -0.11500
      3 C3        -45.2553  -13.0238  -45.3522 C.ar   1 LIG      -0.11500
      4 C4        -44.7875  -11.7164  -45.2588 C.ar   1 LIG      -0.11500
      5 C5        -48.7425  -12.4360  -46.5190 C.ar   1 LIG      -0.11700
      6 C6        -47.8050   -9.8162  -46.3318 C.ar   1 LIG      -0.11700
      7 C7        -46.5640  -13.2693  -45.7688 C.ar   1 LIG      -0.11700
      8 C8        -45.6264  -10.6494  -45.5817 C.ar   1 LIG      -0.11700
      9 C9        -47.4223  -12.2074  -46.0978 C.ar   1 LIG       0.00400
     10 C10       -46.9465  -10.8780  -46.0029 C.ar   1 LIG       0.00400
     11 H1        -50.6001  -11.5596  -47.1668 H      1 LIG       0.11500
     12 H2        -49.7676   -9.2319  -46.9998 H      1 LIG       0.11500
     13 H3        -44.6017  -13.8543  -45.1008 H      1 LIG       0.11500
     14 H4        -43.7683  -11.5265  -44.9352 H      1 LIG       0.11500
     15 H5        -49.1294  -13.4498  -46.5998 H      1 LIG       0.11500
     16 H6        -47.4605   -8.7863  -46.2655 H      1 LIG       0.11500
     17 H7        -46.9085  -14.2992  -45.8342 H      1 LIG       0.11500
     18 H8        -45.2394   -9.6356  -45.5018 H      1 LIG       0.11500
@<TRIPOS>BOND
      1       1       2 ar
      2       1       5 ar
      3       2       6 ar
      4       3       4 ar
      5       3       7 ar
      6       4       8 ar
      7       5       9 ar
      8       6      10 ar
      9       7       9 ar
     10       8      10 ar
     11       9      10 ar
     12       1      11 1
     13       2      12 1
     14       3      13 1
     15       4      14 1
     16       5      15 1
     17       6      16 1
     18       7      17 1
     19       8      18 1
@<TRIPOS>ALT_TYPE
CGenFF_4.0_ALT_TYPE_SET
CGenFF_4.0 1 CG2R61 2 CG2R61 3 CG2R61 4 CG2R61 5 CG2R61 6 CG2R61 7 CG2R61 8 CG2R61 9 CG2R61 10 CG2R61 11 HGR61 12 HGR61 13 HGR61 14 HGR61 15 HGR61 16 HGR61 17 HGR61 18 HGR61
@<TRIPOS>MOLECULE
naphtalene
 18 19 0 0 0
****
USER_CHARGES
INVALID_CHARGES
Pose:  24 Cluster:  24 Fr_nu: 178818 TotEn:    -9.80
@<TRIPOS>ATOM
      1 C1        -67.7679  -12.6149  -46.1593 C.ar   1 LIG      -0.11500
      2 C2        -69.0980  -12.3034  -46.4250 C.ar   1 LIG      -0.11500
      3 C3        -69.1594  -15.3092  -42.3544 C.ar   1 LIG      -0.11500
      4 C4        -70.4894  -14.9977  -42.6202 C.ar   1 LIG      -0.11500
      5 C5        -67.4457  -13.4400  -45.0814 C.ar   1 LIG      -0.11700
      6 C6        -70.1110  -12.8157  -45.6141 C.ar   1 LIG      -0.11700
      7 C7        -68.1463  -14.7969  -43.1654 C.ar   1 LIG      -0.11700
      8 C8        -70.8118  -14.1725  -43.6980 C.ar   1 LIG      -0.11700
      9 C9        -68.4525  -13.9647  -44.2545 C.ar   1 LIG       0.00400
     10 C10       -69.8050  -13.6478  -44.5248 C.ar   1 LIG       0.00400
     11 H1        -66.9797  -12.2152  -46.7906 H      1 LIG       0.11500
     12 H2        -69.3478  -11.6611  -47.2645 H      1 LIG       0.11500
     13 H3        -68.9088  -15.9517  -41.5149 H      1 LIG       0.11500
     14 H4        -71.2771  -15.3964  -41.9877 H      1 LIG       0.11500
     15 H5        -66.3992  -13.6699  -44.8921 H      1 LIG       0.11500
     16 H6        -71.1439  -12.5595  -45.8407 H      1 LIG       0.11500
     17 H7        -67.1136  -15.0538  -42.9391 H      1 LIG       0.11500
     18 H8        -71.8582  -13.9418  -43.8870 H      1 LIG       0.11500
@<TRIPOS>BOND
      1       1       2 ar
      2       1       5 ar
      3       2       6 ar
      4       3       4 ar
      5       3       7 ar
      6       4       8 ar
      7       5       9 ar
      8       6      10 ar
      9       7       9 ar
     10       8      10 ar
     11       9      10 ar
     12       1      11 1
     13       2      12 1
     14       3      13 1
     15       4      14 1
     16       5      15 1
     17       6      16 1
     18       7      17 1
     19       8      18 1
@<TRIPOS>ALT_TYPE
CGenFF_4.0_ALT_TYPE_SET
CGenFF_4.0 1 CG2R61 2 CG2R61 3 CG2R61 4 CG2R61 5 CG2R61 6 CG2R61 7 CG2R61 8 CG2R61 9 CG2R61 10 CG2R61 11 HGR61 12 HGR61 13 HGR61 14 HGR61 15 HGR61 16 HGR61 17 HGR61 18 HGR61
@<TRIPOS>MOLECULE
naphtalene
 18 19 0 0 0
****
USER_CHARGES
INVALID_CHARGES
Pose:  25 Cluster:  25 Fr_nu: 280409 TotEn:    -9.78
@<TRIPOS>ATOM
      1 C1        -52.7657  -21.0598  -33.5258 C.ar   1 LIG      -0.11500
      2 C2        -53.8793  -20.3313  -33.9332 C.ar   1 LIG      -0.11500
      3 C3        -55.4128  -25.1416  -33.5905 C.ar   1 LIG      -0.11500
      4 C4        -56.5263  -24.4130  -33.9979 C.ar   1 LIG      -0.11500
      5 C5        -52.8638  -22.4387  -33.3373 C.ar   1 LIG      -0.11700
      6 C6        -55.0952  -20.9786  -34.1538 C.ar   1 LIG      -0.11700
      7 C7        -54.1968  -24.4942  -33.3699 C.ar   1 LIG      -0.11700
      8 C8        -56.4283  -23.0341  -34.1863 C.ar   1 LIG      -0.11700
      9 C9        -54.0799  -23.1069  -33.5547 C.ar   1 LIG       0.00400
     10 C10       -55.2122  -22.3659  -33.9690 C.ar   1 LIG       0.00400
     11 H1        -51.8195  -20.5552  -33.3537 H      1 LIG       0.11500
     12 H2        -53.8017  -19.2579  -34.0799 H      1 LIG       0.11500
     13 H3        -55.4897  -26.2153  -33.4438 H      1 LIG       0.11500
     14 H4        -57.4726  -24.9179  -34.1685 H      1 LIG       0.11500
     15 H5        -51.9805  -22.9880  -33.0181 H      1 LIG       0.11500
     16 H6        -55.9525  -20.3893  -34.4725 H      1 LIG       0.11500
     17 H7        -53.3394  -25.0838  -33.0521 H      1 LIG       0.11500
     18 H8        -57.3117  -22.4845  -34.5048 H      1 LIG       0.11500
@<TRIPOS>BOND
      1       1       2 ar
      2       1       5 ar
      3       2       6 ar
      4       3       4 ar
      5       3       7 ar
      6       4       8 ar
      7       5       9 ar
      8       6      10 ar
      9       7       9 ar
     10       8      10 ar
     11       9      10 ar
     12       1      11 1
     13       2      12 1
     14       3      13 1
     15       4      14 1
     16       5      15 1
     17       6      16 1
     18       7      17 1
     19       8      18 1
@<TRIPOS>ALT_TYPE
CGenFF_4.0_ALT_TYPE_SET
CGenFF_4.0 1 CG2R61 2 CG2R61 3 CG2R61 4 CG2R61 5 CG2R61 6 CG2R61 7 CG2R61 8 CG2R61 9 CG2R61 10 CG2R61 11 HGR61 12 HGR61 13 HGR61 14 HGR61 15 HGR61 16 HGR61 17 HGR61 18 HGR61
@<TRIPOS>MOLECULE
naphtalene
 18 19 0 0 0
****
USER_CHARGES
INVALID_CHARGES
Pose:  26 Cluster:  26 Fr_nu:  55615 TotEn:    -9.56
@<TRIPOS>ATOM
      1 C1        -78.3108    2.1867  -36.3228 C.ar   1 LIG      -0.11500
      2 C2        -77.3035    1.8107  -37.2065 C.ar   1 LIG      -0.11500
      3 C3        -76.1775   -0.3950  -32.7933 C.ar   1 LIG      -0.11500
      4 C4        -75.1703   -0.7709  -33.6771 C.ar   1 LIG      -0.11500
      5 C5        -78.2868    1.7345  -35.0031 C.ar   1 LIG      -0.11700
      6 C6        -76.2685    0.9812  -36.7741 C.ar   1 LIG      -0.11700
      7 C7        -77.2126    0.4346  -33.2258 C.ar   1 LIG      -0.11700
      8 C8        -75.1942   -0.3189  -34.9968 C.ar   1 LIG      -0.11700
      9 C9        -77.2526    0.8990  -34.5506 C.ar   1 LIG       0.00400
     10 C10       -76.2284    0.5167  -35.4493 C.ar   1 LIG       0.00400
     11 H1        -79.1166    2.8319  -36.6601 H      1 LIG       0.11500
     12 H2        -77.3230    2.1634  -38.2336 H      1 LIG       0.11500
     13 H3        -76.1586   -0.7473  -31.7658 H      1 LIG       0.11500
     14 H4        -74.3655   -1.4173  -33.3396 H      1 LIG       0.11500
     15 H5        -79.0848    2.0408  -34.3299 H      1 LIG       0.11500
     16 H6        -75.4914    0.7004  -37.4819 H      1 LIG       0.11500
     17 H7        -77.9891    0.7159  -32.5176 H      1 LIG       0.11500
     18 H8        -74.3967   -0.6257  -35.6705 H      1 LIG       0.11500
@<TRIPOS>BOND
      1       1       2 ar
      2       1       5 ar
      3       2       6 ar
      4       3       4 ar
      5       3       7 ar
      6       4       8 ar
      7       5       9 ar
      8       6      10 ar
      9       7       9 ar
     10       8      10 ar
     11       9      10 ar
     12       1      11 1
     13       2      12 1
     14       3      13 1
     15       4      14 1
     16       5      15 1
     17       6      16 1
     18       7      17 1
     19       8      18 1
@<TRIPOS>ALT_TYPE
CGenFF_4.0_ALT_TYPE_SET
CGenFF_4.0 1 CG2R61 2 CG2R61 3 CG2R61 4 CG2R61 5 CG2R61 6 CG2R61 7 CG2R61 8 CG2R61 9 CG2R61 10 CG2R61 11 HGR61 12 HGR61 13 HGR61 14 HGR61 15 HGR61 16 HGR61 17 HGR61 18 HGR61
@<TRIPOS>MOLECULE
naphtalene
 18 19 0 0 0
****
USER_CHARGES
INVALID_CHARGES
Pose:  27 Cluster:  27 Fr_nu:   2109 TotEn:    -9.48
@<TRIPOS>ATOM
      1 C1        -61.6641   -1.2177  -19.8732 C.ar   1 LIG      -0.11500
      2 C2        -60.7219   -1.9416  -20.5977 C.ar   1 LIG      -0.11500
      3 C3        -65.1548   -2.7214  -22.9107 C.ar   1 LIG      -0.11500
      4 C4        -64.2125   -3.4453  -23.6352 C.ar   1 LIG      -0.11500
      5 C5        -63.0035   -1.2276  -20.2635 C.ar   1 LIG      -0.11700
      6 C6        -61.1152   -2.6782  -21.7152 C.ar   1 LIG      -0.11700
      7 C7        -64.7613   -1.9848  -21.7931 C.ar   1 LIG      -0.11700
      8 C8        -62.8730   -3.4354  -23.2450 C.ar   1 LIG      -0.11700
      9 C9        -63.4174   -1.9635  -21.3859 C.ar   1 LIG       0.00400
     10 C10       -62.4591   -2.6996  -22.1226 C.ar   1 LIG       0.00400
     11 H1        -61.3572   -0.6440  -19.0036 H      1 LIG       0.11500
     12 H2        -59.6794   -1.9335  -20.2928 H      1 LIG       0.11500
     13 H3        -66.1976   -2.7293  -23.2151 H      1 LIG       0.11500
     14 H4        -64.5197   -4.0176  -24.5055 H      1 LIG       0.11500
     15 H5        -63.7227   -0.6540  -19.6825 H      1 LIG       0.11500
     16 H6        -60.3618   -3.2371  -22.2664 H      1 LIG       0.11500
     17 H7        -65.5150   -1.4267  -21.2416 H      1 LIG       0.11500
     18 H8        -62.1534   -4.0083  -23.8264 H      1 LIG       0.11500
@<TRIPOS>BOND
      1       1       2 ar
      2       1       5 ar
      3       2       6 ar
      4       3       4 ar
      5       3       7 ar
      6       4       8 ar
      7       5       9 ar
      8       6      10 ar
      9       7       9 ar
     10       8      10 ar
     11       9      10 ar
     12       1      11 1
     13       2      12 1
     14       3      13 1
     15       4      14 1
     16       5      15 1
     17       6      16 1
     18       7      17 1
     19       8      18 1
@<TRIPOS>ALT_TYPE
CGenFF_4.0_ALT_TYPE_SET
CGenFF_4.0 1 CG2R61 2 CG2R61 3 CG2R61 4 CG2R61 5 CG2R61 6 CG2R61 7 CG2R61 8 CG2R61 9 CG2R61 10 CG2R61 11 HGR61 12 HGR61 13 HGR61 14 HGR61 15 HGR61 16 HGR61 17 HGR61 18 HGR61
@<TRIPOS>MOLECULE
naphtalene
 18 19 0 0 0
****
USER_CHARGES
INVALID_CHARGES
Pose:  28 Cluster:  28 Fr_nu:  17705 TotEn:    -9.22
@<TRIPOS>ATOM
      1 C1        -73.9797    2.6507  -32.2410 C.ar   1 LIG      -0.11500
      2 C2        -72.9777    1.8590  -32.7943 C.ar   1 LIG      -0.11500
      3 C3        -77.1910    0.7804  -35.3815 C.ar   1 LIG      -0.11500
      4 C4        -76.1889   -0.0112  -35.9347 C.ar   1 LIG      -0.11500
      5 C5        -75.2798    2.5837  -32.7429 C.ar   1 LIG      -0.11700
      6 C6        -73.2717    0.9975  -33.8514 C.ar   1 LIG      -0.11700
      7 C7        -76.8969    1.6419  -34.3242 C.ar   1 LIG      -0.11700
      8 C8        -74.8888    0.0557  -35.4330 C.ar   1 LIG      -0.11700
      9 C9        -75.5938    1.7222  -33.8066 C.ar   1 LIG       0.00400
     10 C10       -74.5748    0.9173  -34.3692 C.ar   1 LIG       0.00400
     11 H1        -73.7501    3.3216  -31.4184 H      1 LIG       0.11500
     12 H2        -71.9660    1.9117  -32.4027 H      1 LIG       0.11500
     13 H3        -78.2032    0.7281  -35.7726 H      1 LIG       0.11500
     14 H4        -76.4188   -0.6809  -36.7582 H      1 LIG       0.11500
     15 H5        -76.0471    3.2120  -32.2952 H      1 LIG       0.11500
     16 H6        -72.4730    0.3875  -34.2682 H      1 LIG       0.11500
     17 H7        -77.6960    2.2512  -33.9071 H      1 LIG       0.11500
     18 H8        -74.1211   -0.5720  -35.8810 H      1 LIG       0.11500
@<TRIPOS>BOND
      1       1       2 ar
      2       1       5 ar
      3       2       6 ar
      4       3       4 ar
      5       3       7 ar
      6       4       8 ar
      7       5       9 ar
      8       6      10 ar
      9       7       9 ar
     10       8      10 ar
     11       9      10 ar
     12       1      11 1
     13       2      12 1
     14       3      13 1
     15       4      14 1
     16       5      15 1
     17       6      16 1
     18       7      17 1
     19       8      18 1
@<TRIPOS>ALT_TYPE
CGenFF_4.0_ALT_TYPE_SET
CGenFF_4.0 1 CG2R61 2 CG2R61 3 CG2R61 4 CG2R61 5 CG2R61 6 CG2R61 7 CG2R61 8 CG2R61 9 CG2R61 10 CG2R61 11 HGR61 12 HGR61 13 HGR61 14 HGR61 15 HGR61 16 HGR61 17 HGR61 18 HGR61
@<TRIPOS>MOLECULE
naphtalene
 18 19 0 0 0
****
USER_CHARGES
INVALID_CHARGES
Pose:  29 Cluster:  29 Fr_nu: 199133 TotEn:    -8.84
@<TRIPOS>ATOM
      1 C1        -67.5436    6.0453  -45.1858 C.ar   1 LIG      -0.11500
      2 C2        -66.9409    5.1975  -46.1104 C.ar   1 LIG      -0.11500
      3 C3        -63.2642    6.6500  -42.9511 C.ar   1 LIG      -0.11500
      4 C4        -62.6616    5.8022  -43.8757 C.ar   1 LIG      -0.11500
      5 C5        -66.7839    6.6209  -44.1670 C.ar   1 LIG      -0.11700
      6 C6        -65.5763    4.9221  -46.0199 C.ar   1 LIG      -0.11700
      7 C7        -64.6290    6.9255  -43.0417 C.ar   1 LIG      -0.11700
      8 C8        -63.4213    5.2264  -44.8945 C.ar   1 LIG      -0.11700
      9 C9        -65.4090    6.3547  -44.0607 C.ar   1 LIG       0.00400
     10 C10       -64.7962    5.4926  -45.0009 C.ar   1 LIG       0.00400
     11 H1        -68.6061    6.2589  -45.2565 H      1 LIG       0.11500
     12 H2        -67.5332    4.7501  -46.9033 H      1 LIG       0.11500
     13 H3        -62.6723    7.0979  -42.1579 H      1 LIG       0.11500
     14 H4        -61.5994    5.5878  -43.8038 H      1 LIG       0.11500
     15 H5        -67.2761    7.2802  -43.4551 H      1 LIG       0.11500
     16 H6        -65.1260    4.2569  -46.7538 H      1 LIG       0.11500
     17 H7        -65.0788    7.5913  -42.3082 H      1 LIG       0.11500
     18 H8        -62.9294    4.5665  -45.6062 H      1 LIG       0.11500
@<TRIPOS>BOND
      1       1       2 ar
      2       1       5 ar
      3       2       6 ar
      4       3       4 ar
      5       3       7 ar
      6       4       8 ar
      7       5       9 ar
      8       6      10 ar
      9       7       9 ar
     10       8      10 ar
     11       9      10 ar
     12       1      11 1
     13       2      12 1
     14       3      13 1
     15       4      14 1
     16       5      15 1
     17       6      16 1
     18       7      17 1
     19       8      18 1
@<TRIPOS>ALT_TYPE
CGenFF_4.0_ALT_TYPE_SET
CGenFF_4.0 1 CG2R61 2 CG2R61 3 CG2R61 4 CG2R61 5 CG2R61 6 CG2R61 7 CG2R61 8 CG2R61 9 CG2R61 10 CG2R61 11 HGR61 12 HGR61 13 HGR61 14 HGR61 15 HGR61 16 HGR61 17 HGR61 18 HGR61
@<TRIPOS>MOLECULE
naphtalene
 18 19 0 0 0
****
USER_CHARGES
INVALID_CHARGES
Pose:  30 Cluster:  30 Fr_nu:  33900 TotEn:    -8.20
@<TRIPOS>ATOM
      1 C1        -74.4989    0.9511  -31.5183 C.ar   1 LIG      -0.11500
      2 C2        -75.8091    1.3849  -31.3396 C.ar   1 LIG      -0.11500
      3 C3        -75.5670   -0.3996  -36.0688 C.ar   1 LIG      -0.11500
      4 C4        -76.8773    0.0343  -35.8900 C.ar   1 LIG      -0.11500
      5 C5        -74.1064    0.3981  -32.7376 C.ar   1 LIG      -0.11700
      6 C6        -76.7319    1.2675  -32.3792 C.ar   1 LIG      -0.11700
      7 C7        -74.6442   -0.2820  -35.0291 C.ar   1 LIG      -0.11700
      8 C8        -77.2699    0.5872  -34.6707 C.ar   1 LIG      -0.11700
      9 C9        -75.0219    0.2721  -33.7951 C.ar   1 LIG       0.00400
     10 C10       -76.3543    0.7132  -33.6132 C.ar   1 LIG       0.00400
     11 H1        -73.7811    1.0423  -30.7084 H      1 LIG       0.11500
     12 H2        -76.1135    1.8155  -30.3901 H      1 LIG       0.11500
     13 H3        -75.2618   -0.8302  -37.0184 H      1 LIG       0.11500
     14 H4        -77.5950   -0.0585  -36.6998 H      1 LIG       0.11500
     15 H5        -73.0771    0.0653  -32.8547 H      1 LIG       0.11500
     16 H6        -77.7506    1.6136  -32.2175 H      1 LIG       0.11500
     17 H7        -73.6254   -0.6275  -35.1913 H      1 LIG       0.11500
     18 H8        -78.2993    0.9194  -34.5531 H      1 LIG       0.11500
@<TRIPOS>BOND
      1       1       2 ar
      2       1       5 ar
      3       2       6 ar
      4       3       4 ar
      5       3       7 ar
      6       4       8 ar
      7       5       9 ar
      8       6      10 ar
      9       7       9 ar
     10       8      10 ar
     11       9      10 ar
     12       1      11 1
     13       2      12 1
     14       3      13 1
     15       4      14 1
     16       5      15 1
     17       6      16 1
     18       7      17 1
     19       8      18 1
@<TRIPOS>ALT_TYPE
CGenFF_4.0_ALT_TYPE_SET
CGenFF_4.0 1 CG2R61 2 CG2R61 3 CG2R61 4 CG2R61 5 CG2R61 6 CG2R61 7 CG2R61 8 CG2R61 9 CG2R61 10 CG2R61 11 HGR61 12 HGR61 13 HGR61 14 HGR61 15 HGR61 16 HGR61 17 HGR61 18 HGR61
# TRIPOS MOL2 file generated by SEED

@<TRIPOS>MOLECULE
pyrazole
 9 9 0 0 0
****
USER_CHARGES
INVALID_CHARGES
Pose:   1 Cluster:   1 Fr_nu: 681535 TotEn:   -21.36
@<TRIPOS>ATOM
      1 C1        -45.5031   -5.6768  -28.3554 C.2    1 LIG      -0.25100
      2 C2        -46.6139   -6.3051  -27.7612 C.2    1 LIG       0.13200
      3 C3        -44.9974   -4.8674  -27.3677 C.2    1 LIG      -0.03800
      4 N1        -46.8033   -5.9273  -26.4942 N.2    1 LIG      -0.57800
      5 N2        -45.8045   -5.0530  -26.2840 N.pl3  1 LIG      -0.05900
      6 H1        -45.1212   -5.7943  -29.3588 H      1 LIG       0.15700
      7 H2        -47.2937   -7.0221  -28.1988 H      1 LIG       0.15600
      8 H3        -44.1565   -4.1895  -27.3398 H      1 LIG       0.15900
      9 H4        -45.7335   -4.6161  -25.3736 H      1 LIG       0.32200
@<TRIPOS>BOND
      1       1       2 1
      2       1       3 2
      3       2       4 2
      4       3       5 1
      5       4       5 1
      6       1       6 1
      7       2       7 1
      8       3       8 1
      9       5       9 1
@<TRIPOS>ALT_TYPE
CGenFF_4.0_ALT_TYPE_SET
CGenFF_4.0 1 CG2R51 2 CG2R52 3 CG2R51 4 NG2R50 5 NG2R51 6 HGR51 7 HGR52 8 HGR52 9 HGP1
@<TRIPOS>MOLECULE
pyrazole
 9 9 0 0 0
****
USER_CHARGES
INVALID_CHARGES
Pose:   2 Cluster:   2 Fr_nu: 347011 TotEn:   -18.18
@<TRIPOS>ATOM
      1 C1        -68.7819  -14.8188  -44.5705 C.2    1 LIG      -0.25100
      2 C2        -68.0092  -14.0558  -43.6747 C.2    1 LIG       0.13200
      3 C3        -68.8354  -16.0673  -44.0004 C.2    1 LIG      -0.03800
      4 N1        -67.6013  -14.7604  -42.6159 N.2    1 LIG      -0.57800
      5 N2        -68.1197  -15.9794  -42.8426 N.pl3  1 LIG      -0.05900
      6 H1        -69.2372  -14.5080  -45.4992 H      1 LIG       0.15700
      7 H2        -67.7258  -13.0156  -43.7495 H      1 LIG       0.15600
      8 H3        -69.3057  -16.9899  -44.3084 H      1 LIG       0.15900
      9 H4        -67.9435  -16.7092  -42.1636 H      1 LIG       0.32200
@<TRIPOS>BOND
      1       1       2 1
      2       1       3 2
      3       2       4 2
      4       3       5 1
      5       4       5 1
      6       1       6 1
      7       2       7 1
      8       3       8 1
      9       5       9 1
@<TRIPOS>ALT_TYPE
CGenFF_4.0_ALT_TYPE_SET
CGenFF_4.0 1 CG2R51 2 CG2R52 3 CG2R51 4 NG2R50 5 NG2R51 6 HGR51 7 HGR52 8 HGR52 9 HGP1
@<TRIPOS>MOLECULE
pyrazole
 9 9 0 0 0
****
USER_CHARGES
INVALID_CHARGES
Pose:   3 Cluster:   3 Fr_nu: 4840608 TotEn:   -17.85
@<TRIPOS>ATOM
      1 C1        -69.1862  -14.5133  -43.7968 C.2    1 LIG      -0.25100
      2 C2        -69.4990  -15.3439  -44.8895 C.2    1 LIG       0.13200
      3 C3        -68.5706  -15.3478  -42.8962 C.2    1 LIG      -0.03800
      4 N1        -69.1138  -16.6090  -44.7024 N.2    1 LIG      -0.57800
      5 N2        -68.5525  -16.5797  -43.4817 N.pl3  1 LIG      -0.05900
      6 H1        -69.3789  -13.4572  -43.6781 H      1 LIG       0.15700
      7 H2        -69.9921  -15.0802  -45.8142 H      1 LIG       0.15600
      8 H3        -68.1553  -15.1805  -41.9129 H      1 LIG       0.15900
      9 H4        -68.1766  -17.4412  -43.1060 H      1 LIG       0.32200
@<TRIPOS>BOND
      1       1       2 1
      2       1       3 2
      3       2       4 2
      4       3       5 1
      5       4       5 1
      6       1       6 1
      7       2       7 1
      8       3       8 1
      9       5       9 1
@<TRIPOS>ALT_TYPE
CGenFF_4.0_ALT_TYPE_SET
CGenFF_4.0 1 CG2R51 2 CG2R52 3 CG2R51 4 NG2R50 5 NG2R51 6 HGR51 7 HGR52 8 HGR52 9 HGP1
@<TRIPOS>MOLECULE
pyrazole
 9 9 0 0 0
****
USER_CHARGES
INVALID_CHARGES
Pose:   4 Cluster:   4 Fr_nu: 7620729 TotEn:   -17.00
@<TRIPOS>ATOM
      1 C1        -70.1463   -9.5853  -53.0201 C.2    1 LIG      -0.25100
      2 C2        -71.5478   -9.6445  -53.1388 C.2    1 LIG       0.13200
      3 C3        -69.9167   -8.5119  -52.1946 C.2    1 LIG      -0.03800
      4 N1        -72.1651   -8.6851  -52.4443 N.2    1 LIG      -0.57800
      5 N2        -71.1468   -8.0129  -51.8810 N.pl3  1 LIG      -0.05900
      6 H1        -69.4056  -10.2305  -53.4690 H      1 LIG       0.15700
      7 H2        -72.1451  -10.3464  -53.7030 H      1 LIG       0.15600
      8 H3        -69.0093   -8.0667  -51.8127 H      1 LIG       0.15900
      9 H4        -71.3640   -7.2184  -51.2925 H      1 LIG       0.32200
@<TRIPOS>BOND
      1       1       2 1
      2       1       3 2
      3       2       4 2
      4       3       5 1
      5       4       5 1
      6       1       6 1
      7       2       7 1
      8       3       8 1
      9       5       9 1
@<TRIPOS>ALT_TYPE
CGenFF_4.0_ALT_TYPE_SET
CGenFF_4.0 1 CG2R51 2 CG2R52 3 CG2R51 4 NG2R50 5 NG2R51 6 HGR51 7 HGR52 8 HGR52 9 HGP1
@<TRIPOS>MOLECULE
pyrazole
 9 9 0 0 0
****
USER_CHARGES
INVALID_CHARGES
Pose:   5 Cluster:   5 Fr_nu: 346823 TotEn:   -16.78
@<TRIPOS>ATOM
      1 C1        -69.3575  -14.8104  -44.3244 C.2    1 LIG      -0.25100
      2 C2        -70.0178  -14.4487  -43.1349 C.2    1 LIG       0.13200
      3 C3        -68.5590  -15.8688  -43.9656 C.2    1 LIG      -0.03800
      4 N1        -69.6692  -15.2151  -42.0980 N.2    1 LIG      -0.57800
      5 N2        -68.7812  -16.0691  -42.6349 N.pl3  1 LIG      -0.05900
      6 H1        -69.4477  -14.3671  -45.3051 H      1 LIG       0.15700
      7 H2        -70.7381  -13.6581  -42.9802 H      1 LIG       0.15600
      8 H3        -67.8667  -16.4820  -44.5242 H      1 LIG       0.15900
      9 H4        -68.3615  -16.7659  -42.0323 H      1 LIG       0.32200
@<TRIPOS>BOND
      1       1       2 1
      2       1       3 2
      3       2       4 2
      4       3       5 1
      5       4       5 1
      6       1       6 1
      7       2       7 1
      8       3       8 1
      9       5       9 1
@<TRIPOS>ALT_TYPE
CGenFF_4.0_ALT_TYPE_SET
CGenFF_4.0 1 CG2R51 2 CG2R52 3 CG2R51 4 NG2R50 5 NG2R51 6 HGR51 7 HGR52 8 HGR52 9 HGP1
@<TRIPOS>MOLECULE
pyrazole
 9 9 0 0 0
****
USER_CHARGES
INVALID_CHARGES
Pose:   6 Cluster:   6 Fr_nu: 815060 TotEn:   -16.08
@<TRIPOS>ATOM
      1 C1        -79.3350   -7.1733  -30.9166 C.2    1 LIG      -0.25100
      2 C2        -79.7601   -5.9730  -31.5170 C.2    1 LIG       0.13200
      3 C3        -78.1749   -7.4957  -31.5776 C.2    1 LIG      -0.03800
      4 N1        -78.9371   -5.5608  -32.4848 N.2    1 LIG      -0.57800
      5 N2        -77.9830   -6.5072  -32.4976 N.pl3  1 LIG      -0.05900
      6 H1        -79.8028   -7.7274  -30.1163 H      1 LIG       0.15700
      7 H2        -80.6357   -5.3818  -31.2900 H      1 LIG       0.15600
      8 H3        -77.4856   -8.3219  -31.4799 H      1 LIG       0.15900
      9 H4        -77.2270   -6.4168  -33.1647 H      1 LIG       0.32200
@<TRIPOS>BOND
      1       1       2 1
      2       1       3 2
      3       2       4 2
      4       3       5 1
      5       4       5 1
      6       1       6 1
      7       2       7 1
      8       3       8 1
      9       5       9 1
@<TRIPOS>ALT_TYPE
CGenFF_4.0_ALT_TYPE_SET
CGenFF_4.0 1 CG2R51 2 CG2R52 3 CG2R51 4 NG2R50 5 NG2R51 6 HGR51 7 HGR52 8 HGR52 9 HGP1
@<TRIPOS>MOLECULE
pyrazole
 9 9 0 0 0
****
USER_CHARGES
INVALID_CHARGES
Pose:   7 Cluster:   7 Fr_nu: 2984793 TotEn:   -15.81
@<TRIPOS>ATOM
      1 C1        -35.7679   -2.5922  -30.7132 C.2    1 LIG      -0.25100
      2 C2        -36.9521   -2.6527  -31.4720 C.2    1 LIG       0.13200
      3 C3        -36.1222   -3.0912  -29.4836 C.2    1 LIG      -0.03800
      4 N1        -37.9816   -3.1510  -30.7823 N.2    1 LIG      -0.57800
      5 N2        -37.4455   -3.4083  -29.5771 N.pl3  1 LIG      -0.05900
      6 H1        -34.7934   -2.2374  -31.0147 H      1 LIG       0.15700
      7 H2        -37.1080   -2.3539  -32.4988 H      1 LIG       0.15600
      8 H3        -35.5652   -3.2435  -28.5704 H      1 LIG       0.15900
      9 H4        -38.0432   -3.8002  -28.8602 H      1 LIG       0.32200
@<TRIPOS>BOND
      1       1       2 1
      2       1       3 2
      3       2       4 2
      4       3       5 1
      5       4       5 1
      6       1       6 1
      7       2       7 1
      8       3       8 1
      9       5       9 1
@<TRIPOS>ALT_TYPE
CGenFF_4.0_ALT_TYPE_SET
CGenFF_4.0 1 CG2R51 2 CG2R52 3 CG2R51 4 NG2R50 5 NG2R51 6 HGR51 7 HGR52 8 HGR52 9 HGP1
@<TRIPOS>MOLECULE
pyrazole
 9 9 0 0 0
****
USER_CHARGES
INVALID_CHARGES
Pose:   8 Cluster:   8 Fr_nu: 332662 TotEn:   -15.49
@<TRIPOS>ATOM
      1 C1        -71.0617  -18.1580  -49.9175 C.2    1 LIG      -0.25100
      2 C2        -70.5438  -18.5457  -48.6673 C.2    1 LIG       0.13200
      3 C3        -70.2858  -18.8263  -50.8328 C.2    1 LIG      -0.03800
      4 N1        -69.5183  -19.3947  -48.7748 N.2    1 LIG      -0.57800
      5 N2        -69.3856  -19.5461  -50.1035 N.pl3  1 LIG      -0.05900
      6 H1        -71.8828  -17.4884  -50.1269 H      1 LIG       0.15700
      7 H2        -70.8705  -18.2446  -47.6822 H      1 LIG       0.15600
      8 H3        -70.2915  -18.8522  -51.9130 H      1 LIG       0.15900
      9 H4        -68.6548  -20.1573  -50.4458 H      1 LIG       0.32200
@<TRIPOS>BOND
      1       1       2 1
      2       1       3 2
      3       2       4 2
      4       3       5 1
      5       4       5 1
      6       1       6 1
      7       2       7 1
      8       3       8 1
      9       5       9 1
@<TRIPOS>ALT_TYPE
CGenFF_4.0_ALT_TYPE_SET
CGenFF_4.0 1 CG2R51 2 CG2R52 3 CG2R51 4 NG2R50 5 NG2R51 6 HGR51 7 HGR52 8 HGR52 9 HGP1
@<TRIPOS>MOLECULE
pyrazole
 9 9 0 0 0
****
USER_CHARGES
INVALID_CHARGES
Pose:   9 Cluster:   9 Fr_nu: 551413 TotEn:   -15.31
@<TRIPOS>ATOM
      1 C1        -54.4149  -10.0860  -38.6214 C.2    1 LIG      -0.25100
      2 C2        -55.4685  -10.2277  -39.5442 C.2    1 LIG       0.13200
      3 C3        -54.7027  -10.9918  -37.6299 C.2    1 LIG      -0.03800
      4 N1        -56.3591  -11.1509  -39.1722 N.2    1 LIG      -0.57800
      5 N2        -55.8658  -11.5977  -38.0047 N.pl3  1 LIG      -0.05900
      6 H1        -53.5650   -9.4212  -38.6680 H      1 LIG       0.15700
      7 H2        -55.6248   -9.6962  -40.4721 H      1 LIG       0.15600
      8 H3        -54.1974  -11.2523  -36.7111 H      1 LIG       0.15900
      9 H4        -56.3775  -12.3196  -37.5129 H      1 LIG       0.32200
@<TRIPOS>BOND
      1       1       2 1
      2       1       3 2
      3       2       4 2
      4       3       5 1
      5       4       5 1
      6       1       6 1
      7       2       7 1
      8       3       8 1
      9       5       9 1
@<TRIPOS>ALT_TYPE
CGenFF_4.0_ALT_TYPE_SET
CGenFF_4.0 1 CG2R51 2 CG2R52 3 CG2R51 4 NG2R50 5 NG2R51 6 HGR51 7 HGR52 8 HGR52 9 HGP1
@<TRIPOS>MOLECULE
pyrazole
 9 9 0 0 0
****
USER_CHARGES
INVALID_CHARGES
Pose:  10 Cluster:  10 Fr_nu: 197640 TotEn:   -15.15
@<TRIPOS>ATOM
      1 C1        -62.7331   -8.8988  -47.6282 C.2    1 LIG      -0.25100
      2 C2        -63.6080   -8.9818  -46.5285 C.2    1 LIG       0.13200
      3 C3        -63.2812   -7.9281  -48.4305 C.2    1 LIG      -0.03800
      4 N1        -64.6339   -8.1316  -46.6204 N.2    1 LIG      -0.57800
      5 N2        -64.4071   -7.5049  -47.7874 N.pl3  1 LIG      -0.05900
      6 H1        -61.8308   -9.4627  -47.8138 H      1 LIG       0.15700
      7 H2        -63.5410   -9.6269  -45.6641 H      1 LIG       0.15600
      8 H3        -62.9797   -7.5114  -49.3807 H      1 LIG       0.15900
      9 H4        -65.0654   -6.7966  -48.0871 H      1 LIG       0.32200
@<TRIPOS>BOND
      1       1       2 1
      2       1       3 2
      3       2       4 2
      4       3       5 1
      5       4       5 1
      6       1       6 1
      7       2       7 1
      8       3       8 1
      9       5       9 1
@<TRIPOS>ALT_TYPE
CGenFF_4.0_ALT_TYPE_SET
CGenFF_4.0 1 CG2R51 2 CG2R52 3 CG2R51 4 NG2R50 5 NG2R51 6 HGR51 7 HGR52 8 HGR52 9 HGP1
@<TRIPOS>MOLECULE
pyrazole
 9 9 0 0 0
****
USER_CHARGES
INVALID_CHARGES
Pose:  11 Cluster:  11 Fr_nu: 12424353 TotEn:   -15.13
@<TRIPOS>ATOM
      1 C1        -79.5951   -2.6536  -58.6425 C.2    1 LIG      -0.25100
      2 C2        -80.5706   -3.6684  -58.6272 C.2    1 LIG       0.13200
      3 C3        -79.6620   -2.0941  -57.3900 C.2    1 LIG      -0.03800
      4 N1        -81.2102   -3.7512  -57.4576 N.2    1 LIG      -0.57800
      5 N2        -80.6354   -2.7813  -56.7262 N.pl3  1 LIG      -0.05900
      6 H1        -78.9349   -2.3675  -59.4480 H      1 LIG       0.15700
      7 H2        -80.8424   -4.3509  -59.4198 H      1 LIG       0.15600
      8 H3        -79.1187   -1.2856  -56.9225 H      1 LIG       0.15900
      9 H4        -80.9589   -2.6409  -55.7773 H      1 LIG       0.32200
@<TRIPOS>BOND
      1       1       2 1
      2       1       3 2
      3       2       4 2
      4       3       5 1
      5       4       5 1
      6       1       6 1
      7       2       7 1
      8       3       8 1
      9       5       9 1
@<TRIPOS>ALT_TYPE
CGenFF_4.0_ALT_TYPE_SET
CGenFF_4.0 1 CG2R51 2 CG2R52 3 CG2R51 4 NG2R50 5 NG2R51 6 HGR51 7 HGR52 8 HGR52 9 HGP1
@<TRIPOS>MOLECULE
pyrazole
 9 9 0 0 0
****
USER_CHARGES
INVALID_CHARGES
Pose:  12 Cluster:  12 Fr_nu: 4566903 TotEn:   -14.81
@<TRIPOS>ATOM
      1 C1        -37.0287   -2.3717  -31.1586 C.2    1 LIG      -0.25100
      2 C2        -35.6645   -2.5773  -30.8784 C.2    1 LIG       0.13200
      3 C3        -37.6897   -3.0706  -30.1783 C.2    1 LIG      -0.03800
      4 N1        -35.4690   -3.3465  -29.8041 N.2    1 LIG      -0.57800
      5 N2        -36.7190   -3.6303  -29.4005 N.pl3  1 LIG      -0.05900
      6 H1        -37.4717   -1.7969  -31.9584 H      1 LIG       0.15700
      7 H2        -34.8046   -2.1991  -31.4125 H      1 LIG       0.15600
      8 H3        -38.7395   -3.2188  -29.9702 H      1 LIG       0.15900
      9 H4        -36.8376   -4.2164  -28.5837 H      1 LIG       0.32200
@<TRIPOS>BOND
      1       1       2 1
      2       1       3 2
      3       2       4 2
      4       3       5 1
      5       4       5 1
      6       1       6 1
      7       2       7 1
      8       3       8 1
      9       5       9 1
@<TRIPOS>ALT_TYPE
CGenFF_4.0_ALT_TYPE_SET
CGenFF_4.0 1 CG2R51 2 CG2R52 3 CG2R51 4 NG2R50 5 NG2R51 6 HGR51 7 HGR52 8 HGR52 9 HGP1
@<TRIPOS>MOLECULE
pyrazole
 9 9 0 0 0
****
USER_CHARGES
INVALID_CHARGES
Pose:  13 Cluster:  13 Fr_nu: 230470 TotEn:   -14.55
@<TRIPOS>ATOM
      1 C1        -51.3741    4.7651  -36.3298 C.2    1 LIG      -0.25100
      2 C2        -50.0261    4.4358  -36.0929 C.2    1 LIG       0.13200
      3 C3        -51.6483    4.2241  -37.5621 C.2    1 LIG      -0.03800
      4 N1        -49.4818    3.7394  -37.0942 N.2    1 LIG      -0.57800
      5 N2        -50.4929    3.6265  -37.9722 N.pl3  1 LIG      -0.05900
      6 H1        -52.0530    5.3167  -35.6962 H      1 LIG       0.15700
      7 H2        -49.4175    4.6747  -35.2325 H      1 LIG       0.15600
      8 H3        -52.5405    4.2127  -38.1713 H      1 LIG       0.15900
      9 H4        -50.3236    3.1279  -38.8368 H      1 LIG       0.32200
@<TRIPOS>BOND
      1       1       2 1
      2       1       3 2
      3       2       4 2
      4       3       5 1
      5       4       5 1
      6       1       6 1
      7       2       7 1
      8       3       8 1
      9       5       9 1
@<TRIPOS>ALT_TYPE
CGenFF_4.0_ALT_TYPE_SET
CGenFF_4.0 1 CG2R51 2 CG2R52 3 CG2R51 4 NG2R50 5 NG2R51 6 HGR51 7 HGR52 8 HGR52 9 HGP1
@<TRIPOS>MOLECULE
pyrazole
 9 9 0 0 0
****
USER_CHARGES
INVALID_CHARGES
Pose:  14 Cluster:  14 Fr_nu: 12502257 TotEn:   -14.43
@<TRIPOS>ATOM
      1 C1        -67.4497  -14.1058  -43.1735 C.2    1 LIG      -0.25100
      2 C2        -68.2314  -14.0805  -44.3440 C.2    1 LIG       0.13200
      3 C3        -67.8366  -15.2541  -42.5270 C.2    1 LIG      -0.03800
      4 N1        -69.0527  -15.1295  -44.4384 N.2    1 LIG      -0.57800
      5 N2        -68.7892  -15.8249  -43.3190 N.pl3  1 LIG      -0.05900
      6 H1        -66.7088  -13.3923  -42.8441 H      1 LIG       0.15700
      7 H2        -68.2372  -13.3410  -45.1320 H      1 LIG       0.15600
      8 H3        -67.5286  -15.7052  -41.5948 H      1 LIG       0.15900
      9 H4        -69.3001  -16.6836  -43.1566 H      1 LIG       0.32200
@<TRIPOS>BOND
      1       1       2 1
      2       1       3 2
      3       2       4 2
      4       3       5 1
      5       4       5 1
      6       1       6 1
      7       2       7 1
      8       3       8 1
      9       5       9 1
@<TRIPOS>ALT_TYPE
CGenFF_4.0_ALT_TYPE_SET
CGenFF_4.0 1 CG2R51 2 CG2R52 3 CG2R51 4 NG2R50 5 NG2R51 6 HGR51 7 HGR52 8 HGR52 9 HGP1
@<TRIPOS>MOLECULE
pyrazole
 9 9 0 0 0
****
USER_CHARGES
INVALID_CHARGES
Pose:  15 Cluster:  15 Fr_nu: 3137880 TotEn:   -14.12
@<TRIPOS>ATOM
      1 C1        -51.2033    4.8169  -36.2605 C.2    1 LIG      -0.25100
      2 C2        -52.5374    4.7277  -35.8199 C.2    1 LIG       0.13200
      3 C3        -51.2293    4.3133  -37.5380 C.2    1 LIG      -0.03800
      4 N1        -53.3516    4.2085  -36.7426 N.2    1 LIG      -0.57800
      5 N2        -52.5269    3.9670  -37.7759 N.pl3  1 LIG      -0.05900
      6 H1        -50.3430    5.1940  -35.7276 H      1 LIG       0.15700
      7 H2        -52.9502    5.0189  -34.8646 H      1 LIG       0.15600
      8 H3        -50.4584    4.1713  -38.2816 H      1 LIG       0.15900
      9 H4        -52.9180    3.5607  -38.6166 H      1 LIG       0.32200
@<TRIPOS>BOND
      1       1       2 1
      2       1       3 2
      3       2       4 2
      4       3       5 1
      5       4       5 1
      6       1       6 1
      7       2       7 1
      8       3       8 1
      9       5       9 1
@<TRIPOS>ALT_TYPE
CGenFF_4.0_ALT_TYPE_SET
CGenFF_4.0 1 CG2R51 2 CG2R52 3 CG2R51 4 NG2R50 5 NG2R51 6 HGR51 7 HGR52 8 HGR52 9 HGP1
@<TRIPOS>MOLECULE
pyrazole
 9 9 0 0 0
****
USER_CHARGES
INVALID_CHARGES
Pose:  16 Cluster:  16 Fr_nu: 3015774 TotEn:   -13.92
@<TRIPOS>ATOM
      1 C1        -68.1705  -14.5258  -43.7217 C.2    1 LIG      -0.25100
      2 C2        -67.1155  -13.6799  -43.3300 C.2    1 LIG       0.13200
      3 C3        -68.2156  -15.4923  -42.7469 C.2    1 LIG      -0.03800
      4 N1        -66.5326  -14.0744  -42.1949 N.2    1 LIG      -0.57800
      5 N2        -67.2237  -15.1786  -41.8647 N.pl3  1 LIG      -0.05900
      6 H1        -68.8097  -14.4463  -44.5886 H      1 LIG       0.15700
      7 H2        -66.7468  -12.7928  -43.8248 H      1 LIG       0.15600
      8 H3        -68.8482  -16.3568  -42.6059 H      1 LIG       0.15900
      9 H4        -66.9627  -15.6731  -41.0208 H      1 LIG       0.32200
@<TRIPOS>BOND
      1       1       2 1
      2       1       3 2
      3       2       4 2
      4       3       5 1
      5       4       5 1
      6       1       6 1
      7       2       7 1
      8       3       8 1
      9       5       9 1
@<TRIPOS>ALT_TYPE
CGenFF_4.0_ALT_TYPE_SET
CGenFF_4.0 1 CG2R51 2 CG2R52 3 CG2R51 4 NG2R50 5 NG2R51 6 HGR51 7 HGR52 8 HGR52 9 HGP1
@<TRIPOS>MOLECULE
pyrazole
 9 9 0 0 0
****
USER_CHARGES
INVALID_CHARGES
Pose:  17 Cluster:  17 Fr_nu: 12482146 TotEn:   -13.89
@<TRIPOS>ATOM
      1 C1        -42.2987  -11.9540  -22.1377 C.2    1 LIG      -0.25100
      2 C2        -43.2060  -11.8150  -23.2050 C.2    1 LIG       0.13200
      3 C3        -41.1276  -11.4140  -22.6101 C.2    1 LIG      -0.03800
      4 N1        -42.6584  -11.2321  -24.2748 N.2    1 LIG      -0.57800
      5 N2        -41.3943  -11.0000  -23.8820 N.pl3  1 LIG      -0.05900
      6 H1        -42.4692  -12.3846  -21.1620 H      1 LIG       0.15700
      7 H2        -44.2434  -12.1145  -23.2482 H      1 LIG       0.15600
      8 H3        -40.1499  -11.2919  -22.1666 H      1 LIG       0.15900
      9 H4        -40.7629  -10.5552  -24.5365 H      1 LIG       0.32200
@<TRIPOS>BOND
      1       1       2 1
      2       1       3 2
      3       2       4 2
      4       3       5 1
      5       4       5 1
      6       1       6 1
      7       2       7 1
      8       3       8 1
      9       5       9 1
@<TRIPOS>ALT_TYPE
CGenFF_4.0_ALT_TYPE_SET
CGenFF_4.0 1 CG2R51 2 CG2R52 3 CG2R51 4 NG2R50 5 NG2R51 6 HGR51 7 HGR52 8 HGR52 9 HGP1
@<TRIPOS>MOLECULE
pyrazole
 9 9 0 0 0
****
USER_CHARGES
INVALID_CHARGES
Pose:  18 Cluster:  18 Fr_nu: 12594528 TotEn:   -13.87
@<TRIPOS>ATOM
      1 C1        -50.8329    4.6516  -21.0782 C.2    1 LIG      -0.25100
      2 C2        -50.1097    5.3780  -22.0431 C.2    1 LIG       0.13200
      3 C3        -51.9573    5.4070  -20.8514 C.2    1 LIG      -0.03800
      4 N1        -50.7231    6.5080  -22.4046 N.2    1 LIG      -0.57800
      5 N2        -51.8438    6.4974  -21.6629 N.pl3  1 LIG      -0.05900
      6 H1        -50.5762    3.7116  -20.6124 H      1 LIG       0.15700
      7 H2        -49.1608    5.1312  -22.4977 H      1 LIG       0.15600
      8 H3        -52.8075    5.2712  -20.1987 H      1 LIG       0.15900
      9 H4        -52.4899    7.2706  -21.7595 H      1 LIG       0.32200
@<TRIPOS>BOND
      1       1       2 1
      2       1       3 2
      3       2       4 2
      4       3       5 1
      5       4       5 1
      6       1       6 1
      7       2       7 1
      8       3       8 1
      9       5       9 1
@<TRIPOS>ALT_TYPE
CGenFF_4.0_ALT_TYPE_SET
CGenFF_4.0 1 CG2R51 2 CG2R52 3 CG2R51 4 NG2R50 5 NG2R51 6 HGR51 7 HGR52 8 HGR52 9 HGP1
@<TRIPOS>MOLECULE
pyrazole
 9 9 0 0 0
****
USER_CHARGES
INVALID_CHARGES
Pose:  19 Cluster:  19 Fr_nu: 977292 TotEn:   -13.78
@<TRIPOS>ATOM
      1 C1        -69.2116   -7.4197  -24.4404 C.2    1 LIG      -0.25100
      2 C2        -67.9638   -7.7732  -23.8928 C.2    1 LIG       0.13200
      3 C3        -70.0397   -8.4646  -24.1106 C.2    1 LIG      -0.03800
      4 N1        -67.9921   -8.9506  -23.2628 N.2    1 LIG      -0.57800
      5 N2        -69.2678   -9.3460  -23.4123 N.pl3  1 LIG      -0.05900
      6 H1        -69.4749   -6.5317  -24.9958 H      1 LIG       0.15700
      7 H2        -67.0349   -7.2221  -23.9270 H      1 LIG       0.15600
      8 H3        -71.0845   -8.6572  -24.3074 H      1 LIG       0.15900
      9 H4        -69.5445  -10.2338  -23.0122 H      1 LIG       0.32200
@<TRIPOS>BOND
      1       1       2 1
      2       1       3 2
      3       2       4 2
      4       3       5 1
      5       4       5 1
      6       1       6 1
      7       2       7 1
      8       3       8 1
      9       5       9 1
@<TRIPOS>ALT_TYPE
CGenFF_4.0_ALT_TYPE_SET
CGenFF_4.0 1 CG2R51 2 CG2R52 3 CG2R51 4 NG2R50 5 NG2R51 6 HGR51 7 HGR52 8 HGR52 9 HGP1
@<TRIPOS>MOLECULE
pyrazole
 9 9 0 0 0
****
USER_CHARGES
INVALID_CHARGES
Pose:  20 Cluster:  20 Fr_nu: 8328216 TotEn:   -13.65
@<TRIPOS>ATOM
      1 C1        -63.2443   -4.8910  -51.9676 C.2    1 LIG      -0.25100
      2 C2        -62.9169   -6.2384  -52.2106 C.2    1 LIG       0.13200
      3 C3        -64.4038   -4.9463  -51.2336 C.2    1 LIG      -0.03800
      4 N1        -63.7973   -7.0877  -51.6744 N.2    1 LIG      -0.57800
      5 N2        -64.6892   -6.2720  -51.0869 N.pl3  1 LIG      -0.05900
      6 H1        -62.7141   -4.0033  -52.2798 H      1 LIG       0.15700
      7 H2        -62.0738   -6.6369  -52.7566 H      1 LIG       0.15600
      8 H3        -65.0385   -4.1792  -50.8140 H      1 LIG       0.15900
      9 H4        -65.4739   -6.6892  -50.6022 H      1 LIG       0.32200
@<TRIPOS>BOND
      1       1       2 1
      2       1       3 2
      3       2       4 2
      4       3       5 1
      5       4       5 1
      6       1       6 1
      7       2       7 1
      8       3       8 1
      9       5       9 1
@<TRIPOS>ALT_TYPE
CGenFF_4.0_ALT_TYPE_SET
CGenFF_4.0 1 CG2R51 2 CG2R52 3 CG2R51 4 NG2R50 5 NG2R51 6 HGR51 7 HGR52 8 HGR52 9 HGP1
@<TRIPOS>MOLECULE
pyrazole
 9 9 0 0 0
****
USER_CHARGES
INVALID_CHARGES
Pose:  21 Cluster:  21 Fr_nu: 6854354 TotEn:   -13.51
@<TRIPOS>ATOM
      1 C1        -63.8198   -6.9518  -52.0846 C.2    1 LIG      -0.25100
      2 C2        -62.9007   -6.0621  -52.6722 C.2    1 LIG       0.13200
      3 C3        -64.5309   -6.1770  -51.2012 C.2    1 LIG      -0.03800
      4 N1        -63.0154   -4.8172  -52.2020 N.2    1 LIG      -0.57800
      5 N2        -64.0149   -4.9191  -51.3095 N.pl3  1 LIG      -0.05900
      6 H1        -63.9498   -8.0070  -52.2746 H      1 LIG       0.15700
      7 H2        -62.1518   -6.2690  -53.4233 H      1 LIG       0.15600
      8 H3        -65.3378   -6.4028  -50.5190 H      1 LIG       0.15900
      9 H4        -64.2943   -4.0868  -50.8055 H      1 LIG       0.32200
@<TRIPOS>BOND
      1       1       2 1
      2       1       3 2
      3       2       4 2
      4       3       5 1
      5       4       5 1
      6       1       6 1
      7       2       7 1
      8       3       8 1
      9       5       9 1
@<TRIPOS>ALT_TYPE
CGenFF_4.0_ALT_TYPE_SET
CGenFF_4.0 1 CG2R51 2 CG2R52 3 CG2R51 4 NG2R50 5 NG2R51 6 HGR51 7 HGR52 8 HGR52 9 HGP1
@<TRIPOS>MOLECULE
pyrazole
 9 9 0 0 0
****
USER_CHARGES
INVALID_CHARGES
Pose:  22 Cluster:  22 Fr_nu: 12609590 TotEn:   -13.50
@<TRIPOS>ATOM
      1 C1        -76.7090  -28.8046  -51.4254 C.2    1 LIG      -0.25100
      2 C2        -76.7090  -28.4510  -52.7880 C.2    1 LIG       0.13200
      3 C3        -76.1565  -30.0617  -51.3969 C.2    1 LIG      -0.03800
      4 N1        -76.1970  -29.4062  -53.5686 N.2    1 LIG      -0.57800
      5 N2        -75.8700  -30.3725  -52.6937 N.pl3  1 LIG      -0.05900
      6 H1        -77.0595  -28.2291  -50.5813 H      1 LIG       0.15700
      7 H2        -77.0612  -27.5372  -53.2449 H      1 LIG       0.15600
      8 H3        -75.9484  -30.7486  -50.5892 H      1 LIG       0.15900
      9 H4        -75.4546  -31.2232  -53.0520 H      1 LIG       0.32200
@<TRIPOS>BOND
      1       1       2 1
      2       1       3 2
      3       2       4 2
      4       3       5 1
      5       4       5 1
      6       1       6 1
      7       2       7 1
      8       3       8 1
      9       5       9 1
@<TRIPOS>ALT_TYPE
CGenFF_4.0_ALT_TYPE_SET
CGenFF_4.0 1 CG2R51 2 CG2R52 3 CG2R51 4 NG2R50 5 NG2R51 6 HGR51 7 HGR52 8 HGR52 9 HGP1
@<TRIPOS>MOLECULE
pyrazole
 9 9 0 0 0
****
USER_CHARGES
INVALID_CHARGES
Pose:  23 Cluster:  23 Fr_nu: 396058 TotEn:   -13.06
@<TRIPOS>ATOM
      1 C1        -57.9268  -10.6903  -41.4011 C.2    1 LIG      -0.25100
      2 C2        -59.1286  -11.3143  -41.7860 C.2    1 LIG       0.13200
      3 C3        -58.2894   -9.8486  -40.3781 C.2    1 LIG      -0.03800
      4 N1        -60.1762  -10.9043  -41.0661 N.2    1 LIG      -0.57800
      5 N2        -59.6339  -10.0135  -40.2184 N.pl3  1 LIG      -0.05900
      6 H1        -56.9360  -10.8308  -41.8072 H      1 LIG       0.15700
      7 H2        -59.2847  -12.0505  -42.5615 H      1 LIG       0.15600
      8 H3        -57.7251   -9.1609  -39.7648 H      1 LIG       0.15900
      9 H4        -60.2427   -9.5511  -39.5548 H      1 LIG       0.32200
@<TRIPOS>BOND
      1       1       2 1
      2       1       3 2
      3       2       4 2
      4       3       5 1
      5       4       5 1
      6       1       6 1
      7       2       7 1
      8       3       8 1
      9       5       9 1
@<TRIPOS>ALT_TYPE
CGenFF_4.0_ALT_TYPE_SET
CGenFF_4.0 1 CG2R51 2 CG2R52 3 CG2R51 4 NG2R50 5 NG2R51 6 HGR51 7 HGR52 8 HGR52 9 HGP1
@<TRIPOS>MOLECULE
pyrazole
 9 9 0 0 0
****
USER_CHARGES
INVALID_CHARGES
Pose:  24 Cluster:  24 Fr_nu: 12597276 TotEn:   -12.73
@<TRIPOS>ATOM
      1 C1        -36.1179  -15.2283  -29.1185 C.2    1 LIG      -0.25100
      2 C2        -36.2728  -13.9473  -29.6814 C.2    1 LIG       0.13200
      3 C3        -37.2154  -15.9298  -29.5543 C.2    1 LIG      -0.03800
      4 N1        -37.3812  -13.8386  -30.4185 N.2    1 LIG      -0.57800
      5 N2        -37.9328  -15.0602  -30.3221 N.pl3  1 LIG      -0.05900
      6 H1        -35.3221  -15.5932  -28.4861 H      1 LIG       0.15700
      7 H2        -35.6244  -13.0882  -29.5846 H      1 LIG       0.15600
      8 H3        -37.5443  -16.9456  -29.3890 H      1 LIG       0.15900
      9 H4        -38.8050  -15.2321  -30.8064 H      1 LIG       0.32200
@<TRIPOS>BOND
      1       1       2 1
      2       1       3 2
      3       2       4 2
      4       3       5 1
      5       4       5 1
      6       1       6 1
      7       2       7 1
      8       3       8 1
      9       5       9 1
@<TRIPOS>ALT_TYPE
CGenFF_4.0_ALT_TYPE_SET
CGenFF_4.0 1 CG2R51 2 CG2R52 3 CG2R51 4 NG2R50 5 NG2R51 6 HGR51 7 HGR52 8 HGR52 9 HGP1
@<TRIPOS>MOLECULE
pyrazole
 9 9 0 0 0
****
USER_CHARGES
INVALID_CHARGES
Pose:  25 Cluster:  25 Fr_nu: 264372 TotEn:   -12.67
@<TRIPOS>ATOM
      1 C1        -51.4076  -20.5797  -33.5243 C.2    1 LIG      -0.25100
      2 C2        -50.0308  -20.4700  -33.2523 C.2    1 LIG       0.13200
      3 C3        -51.8617  -19.2835  -33.5254 C.2    1 LIG      -0.03800
      4 N1        -49.6360  -19.2041  -33.0923 N.2    1 LIG      -0.57800
      5 N2        -50.7716  -18.5063  -33.2644 N.pl3  1 LIG      -0.05900
      6 H1        -51.9900  -21.4728  -33.6964 H      1 LIG       0.15700
      7 H2        -49.2986  -21.2598  -33.1634 H      1 LIG       0.15600
      8 H3        -52.8406  -18.8539  -33.6824 H      1 LIG       0.15900
      9 H4        -50.7309  -17.4978  -33.1878 H      1 LIG       0.32200
@<TRIPOS>BOND
      1       1       2 1
      2       1       3 2
      3       2       4 2
      4       3       5 1
      5       4       5 1
      6       1       6 1
      7       2       7 1
      8       3       8 1
      9       5       9 1
@<TRIPOS>ALT_TYPE
CGenFF_4.0_ALT_TYPE_SET
CGenFF_4.0 1 CG2R51 2 CG2R52 3 CG2R51 4 NG2R50 5 NG2R51 6 HGR51 7 HGR52 8 HGR52 9 HGP1
@<TRIPOS>MOLECULE
pyrazole
 9 9 0 0 0
****
USER_CHARGES
INVALID_CHARGES
Pose:  26 Cluster:  26 Fr_nu: 457190 TotEn:   -12.62
@<TRIPOS>ATOM
      1 C1        -55.8162  -11.0180  -38.9021 C.2    1 LIG      -0.25100
      2 C2        -54.7429  -10.3834  -39.5558 C.2    1 LIG       0.13200
      3 C3        -55.3342  -11.3031  -37.6480 C.2    1 LIG      -0.03800
      4 N1        -53.6608  -10.2715  -38.7809 N.2    1 LIG      -0.57800
      5 N2        -54.0515  -10.8395  -37.6273 N.pl3  1 LIG      -0.05900
      6 H1        -56.8017  -11.2378  -39.2854 H      1 LIG       0.15700
      7 H2        -54.7041   -9.9982  -40.5647 H      1 LIG       0.15600
      8 H3        -55.7774  -11.7851  -36.7886 H      1 LIG       0.15900
      9 H4        -53.3882  -10.8792  -36.8637 H      1 LIG       0.32200
@<TRIPOS>BOND
      1       1       2 1
      2       1       3 2
      3       2       4 2
      4       3       5 1
      5       4       5 1
      6       1       6 1
      7       2       7 1
      8       3       8 1
      9       5       9 1
@<TRIPOS>ALT_TYPE
CGenFF_4.0_ALT_TYPE_SET
CGenFF_4.0 1 CG2R51 2 CG2R52 3 CG2R51 4 NG2R50 5 NG2R51 6 HGR51 7 HGR52 8 HGR52 9 HGP1
@<TRIPOS>MOLECULE
pyrazole
 9 9 0 0 0
****
USER_CHARGES
INVALID_CHARGES
Pose:  27 Cluster:  27 Fr_nu: 493947 TotEn:   -12.54
@<TRIPOS>ATOM
      1 C1        -54.1776  -10.2455  -37.0128 C.2    1 LIG      -0.25100
      2 C2        -55.1076  -11.1143  -37.6146 C.2    1 LIG       0.13200
      3 C3        -53.5143   -9.6684  -38.0679 C.2    1 LIG      -0.03800
      4 N1        -55.0440  -11.0939  -38.9485 N.2    1 LIG      -0.57800
      5 N2        -54.0661  -10.2053  -39.1938 N.pl3  1 LIG      -0.05900
      6 H1        -54.0112  -10.0622  -35.9616 H      1 LIG       0.15700
      7 H2        -55.8288  -11.7618  -37.1366 H      1 LIG       0.15600
      8 H3        -52.7158   -8.9422  -38.1180 H      1 LIG       0.15900
      9 H4        -53.8237  -10.0131  -40.1577 H      1 LIG       0.32200
@<TRIPOS>BOND
      1       1       2 1
      2       1       3 2
      3       2       4 2
      4       3       5 1
      5       4       5 1
      6       1       6 1
      7       2       7 1
      8       3       8 1
      9       5       9 1
@<TRIPOS>ALT_TYPE
CGenFF_4.0_ALT_TYPE_SET
CGenFF_4.0 1 CG2R51 2 CG2R52 3 CG2R51 4 NG2R50 5 NG2R51 6 HGR51 7 HGR52 8 HGR52 9 HGP1
@<TRIPOS>MOLECULE
pyrazole
 9 9 0 0 0
****
USER_CHARGES
INVALID_CHARGES
Pose:  28 Cluster:  28 Fr_nu: 12584967 TotEn:   -12.51
@<TRIPOS>ATOM
      1 C1        -37.3589  -16.5716  -29.9073 C.2    1 LIG      -0.25100
      2 C2        -37.8628  -15.2846  -30.1741 C.2    1 LIG       0.13200
      3 C3        -36.0886  -16.5581  -30.4295 C.2    1 LIG      -0.03800
      4 N1        -36.9844  -14.5097  -30.8159 N.2    1 LIG      -0.57800
      5 N2        -35.9155  -15.3120  -30.9566 N.pl3  1 LIG      -0.05900
      6 H1        -37.8470  -17.3943  -29.4060 H      1 LIG       0.15700
      7 H2        -38.8338  -14.8791  -29.9282 H      1 LIG       0.15600
      8 H3        -35.3107  -17.3066  -30.4747 H      1 LIG       0.15900
      9 H4        -35.0981  -14.9436  -31.4265 H      1 LIG       0.32200
@<TRIPOS>BOND
      1       1       2 1
      2       1       3 2
      3       2       4 2
      4       3       5 1
      5       4       5 1
      6       1       6 1
      7       2       7 1
      8       3       8 1
      9       5       9 1
@<TRIPOS>ALT_TYPE
CGenFF_4.0_ALT_TYPE_SET
CGenFF_4.0 1 CG2R51 2 CG2R52 3 CG2R51 4 NG2R50 5 NG2R51 6 HGR51 7 HGR52 8 HGR52 9 HGP1
@<TRIPOS>MOLECULE
pyrazole
 9 9 0 0 0
****
USER_CHARGES
INVALID_CHARGES
Pose:  29 Cluster:  29 Fr_nu: 1017896 TotEn:   -12.14
@<TRIPOS>ATOM
      1 C1        -53.6717   -9.6865  -38.3986 C.2    1 LIG      -0.25100
      2 C2        -54.7559  -10.4513  -38.8691 C.2    1 LIG       0.13200
      3 C3        -53.7474   -9.7885  -37.0310 C.2    1 LIG      -0.03800
      4 N1        -55.4680  -10.9989  -37.8807 N.2    1 LIG      -0.57800
      5 N2        -54.8300  -10.5778  -36.7754 N.pl3  1 LIG      -0.05900
      6 H1        -52.9373   -9.1383  -38.9701 H      1 LIG       0.15700
      7 H2        -55.0572  -10.6320  -39.8910 H      1 LIG       0.15600
      8 H3        -53.1435   -9.3779  -36.2347 H      1 LIG       0.15900
      9 H4        -55.1902  -10.8666  -35.8745 H      1 LIG       0.32200
@<TRIPOS>BOND
      1       1       2 1
      2       1       3 2
      3       2       4 2
      4       3       5 1
      5       4       5 1
      6       1       6 1
      7       2       7 1
      8       3       8 1
      9       5       9 1
@<TRIPOS>ALT_TYPE
CGenFF_4.0_ALT_TYPE_SET
CGenFF_4.0 1 CG2R51 2 CG2R52 3 CG2R51 4 NG2R50 5 NG2R51 6 HGR51 7 HGR52 8 HGR52 9 HGP1
@<TRIPOS>MOLECULE
pyrazole
 9 9 0 0 0
****
USER_CHARGES
INVALID_CHARGES
Pose:  30 Cluster:  30 Fr_nu: 504230 TotEn:   -12.01
@<TRIPOS>ATOM
      1 C1        -54.0019  -10.2904  -37.2794 C.2    1 LIG      -0.25100
      2 C2        -53.0508   -9.5948  -38.0497 C.2    1 LIG       0.13200
      3 C3        -54.0319   -9.6183  -36.0820 C.2    1 LIG      -0.03800
      4 N1        -52.5154   -8.5601  -37.3966 N.2    1 LIG      -0.57800
      5 N2        -53.1322   -8.6003  -36.2033 N.pl3  1 LIG      -0.05900
      6 H1        -54.5851  -11.1572  -37.5533 H      1 LIG       0.15700
      7 H2        -52.7250   -9.7991  -39.0596 H      1 LIG       0.15600
      8 H3        -54.5978   -9.7706  -35.1743 H      1 LIG       0.15900
      9 H4        -52.8886   -7.9002  -35.5138 H      1 LIG       0.32200
@<TRIPOS>BOND
      1       1       2 1
      2       1       3 2
      3       2       4 2
      4       3       5 1
      5       4       5 1
      6       1       6 1
      7       2       7 1
      8       3       8 1
      9       5       9 1
@<TRIPOS>ALT_TYPE
CGenFF_4.0_ALT_TYPE_SET
CGenFF_4.0 1 CG2R51 2 CG2R52 3 CG2R51 4 NG2R50 5 NG2R51 6 HGR51 7 HGR52 8 HGR52 9 HGP1
@<TRIPOS>MOLECULE
pyrazole
 9 9 0 0 0
****
USER_CHARGES
INVALID_CHARGES
Pose:  31 Cluster:  31 Fr_nu: 264139 TotEn:   -11.84
@<TRIPOS>ATOM
      1 C1        -53.0115  -19.9639  -34.0330 C.2    1 LIG      -0.25100
      2 C2        -52.2451  -20.2463  -32.8864 C.2    1 LIG       0.13200
      3 C3        -52.7370  -18.6478  -34.3138 C.2    1 LIG      -0.03800
      4 N1        -51.5367  -19.1943  -32.4677 N.2    1 LIG      -0.57800
      5 N2        -51.8567  -18.2379  -33.3559 N.pl3  1 LIG      -0.05900
      6 H1        -53.6703  -20.6218  -34.5803 H      1 LIG       0.15700
      7 H2        -52.1736  -21.1748  -32.3382 H      1 LIG       0.15600
      8 H3        -53.0827  -17.9803  -35.0900 H      1 LIG       0.15900
      9 H4        -51.4373  -17.3230  -33.2474 H      1 LIG       0.32200
@<TRIPOS>BOND
      1       1       2 1
      2       1       3 2
      3       2       4 2
      4       3       5 1
      5       4       5 1
      6       1       6 1
      7       2       7 1
      8       3       8 1
      9       5       9 1
@<TRIPOS>ALT_TYPE
CGenFF_4.0_ALT_TYPE_SET
CGenFF_4.0 1 CG2R51 2 CG2R52 3 CG2R51 4 NG2R50 5 NG2R51 6 HGR51 7 HGR52 8 HGR52 9 HGP1
@<TRIPOS>MOLECULE
pyrazole
 9 9 0 0 0
****
USER_CHARGES
INVALID_CHARGES
Pose:  32 Cluster:  32 Fr_nu: 1210261 TotEn:   -11.80
@<TRIPOS>ATOM
      1 C1        -58.0865  -21.9554  -24.7723 C.2    1 LIG      -0.25100
      2 C2        -57.7764  -20.5828  -24.8111 C.2    1 LIG       0.13200
      3 C3        -59.1010  -22.1042  -25.6861 C.2    1 LIG      -0.03800
      4 N1        -58.5324  -19.9078  -25.6810 N.2    1 LIG      -0.57800
      5 N2        -59.3277  -20.8601  -26.1973 N.pl3  1 LIG      -0.05900
      6 H1        -57.6376  -22.7294  -24.1674 H      1 LIG       0.15700
      7 H2        -57.0312  -20.0461  -24.2415 H      1 LIG       0.15600
      8 H3        -59.6706  -22.9633  -26.0098 H      1 LIG       0.15900
      9 H4        -60.0078  -20.5896  -26.8966 H      1 LIG       0.32200
@<TRIPOS>BOND
      1       1       2 1
      2       1       3 2
      3       2       4 2
      4       3       5 1
      5       4       5 1
      6       1       6 1
      7       2       7 1
      8       3       8 1
      9       5       9 1
@<TRIPOS>ALT_TYPE
CGenFF_4.0_ALT_TYPE_SET
CGenFF_4.0 1 CG2R51 2 CG2R52 3 CG2R51 4 NG2R50 5 NG2R51 6 HGR51 7 HGR52 8 HGR52 9 HGP1
@<TRIPOS>MOLECULE
pyrazole
 9 9 0 0 0
****
USER_CHARGES
INVALID_CHARGES
Pose:  33 Cluster:  33 Fr_nu: 12604625 TotEn:   -11.78
@<TRIPOS>ATOM
      1 C1        -51.7356    5.9504  -20.5701 C.2    1 LIG      -0.25100
      2 C2        -50.8185    6.7850  -21.2365 C.2    1 LIG       0.13200
      3 C3        -51.7039    4.7727  -21.2761 C.2    1 LIG      -0.03800
      4 N1        -50.2457    6.1881  -22.2851 N.2    1 LIG      -0.57800
      5 N2        -50.8042    4.9658  -22.2830 N.pl3  1 LIG      -0.05900
      6 H1        -52.3356    6.1706  -19.6995 H      1 LIG       0.15700
      7 H2        -50.5439    7.8036  -21.0020 H      1 LIG       0.15600
      8 H3        -52.2301    3.8366  -21.1568 H      1 LIG       0.15900
      9 H4        -50.5258    4.3102  -23.0023 H      1 LIG       0.32200
@<TRIPOS>BOND
      1       1       2 1
      2       1       3 2
      3       2       4 2
      4       3       5 1
      5       4       5 1
      6       1       6 1
      7       2       7 1
      8       3       8 1
      9       5       9 1
@<TRIPOS>ALT_TYPE
CGenFF_4.0_ALT_TYPE_SET
CGenFF_4.0 1 CG2R51 2 CG2R52 3 CG2R51 4 NG2R50 5 NG2R51 6 HGR51 7 HGR52 8 HGR52 9 HGP1
@<TRIPOS>MOLECULE
pyrazole
 9 9 0 0 0
****
USER_CHARGES
INVALID_CHARGES
Pose:  34 Cluster:  34 Fr_nu: 3075135 TotEn:   -11.78
@<TRIPOS>ATOM
      1 C1        -70.9645  -17.8970  -49.7055 C.2    1 LIG      -0.25100
      2 C2        -70.8065  -17.3607  -50.9975 C.2    1 LIG       0.13200
      3 C3        -70.4194  -19.1550  -49.7870 C.2    1 LIG      -0.03800
      4 N1        -70.2078  -18.2085  -51.8381 N.2    1 LIG      -0.57800
      5 N2        -69.9846  -19.2904  -51.0727 N.pl3  1 LIG      -0.05900
      6 H1        -71.4102  -17.4366  -48.8362 H      1 LIG       0.15700
      7 H2        -71.1032  -16.3875  -51.3617 H      1 LIG       0.15600
      8 H3        -70.3064  -19.9490  -49.0630 H      1 LIG       0.15900
      9 H4        -69.5307  -20.0908  -51.4946 H      1 LIG       0.32200
@<TRIPOS>BOND
      1       1       2 1
      2       1       3 2
      3       2       4 2
      4       3       5 1
      5       4       5 1
      6       1       6 1
      7       2       7 1
      8       3       8 1
      9       5       9 1
@<TRIPOS>ALT_TYPE
CGenFF_4.0_ALT_TYPE_SET
CGenFF_4.0 1 CG2R51 2 CG2R52 3 CG2R51 4 NG2R50 5 NG2R51 6 HGR51 7 HGR52 8 HGR52 9 HGP1
@<TRIPOS>MOLECULE
pyrazole
 9 9 0 0 0
****
USER_CHARGES
INVALID_CHARGES
Pose:  35 Cluster:  35 Fr_nu: 12574338 TotEn:   -11.61
@<TRIPOS>ATOM
      1 C1        -51.2551    4.5437  -21.2122 C.2    1 LIG      -0.25100
      2 C2        -50.9068    5.7407  -21.8662 C.2    1 LIG       0.13200
      3 C3        -50.2436    3.6712  -21.5317 C.2    1 LIG      -0.03800
      4 N1        -49.7634    5.6413  -22.5493 N.2    1 LIG      -0.57800
      5 N2        -49.3842    4.3715  -22.3263 N.pl3  1 LIG      -0.05900
      6 H1        -52.1178    4.3411  -20.5949 H      1 LIG       0.15700
      7 H2        -51.4389    6.6813  -21.8739 H      1 LIG       0.15600
      8 H3        -50.0632    2.6378  -21.2729 H      1 LIG       0.15900
      9 H4        -48.5247    4.0462  -22.7509 H      1 LIG       0.32200
@<TRIPOS>BOND
      1       1       2 1
      2       1       3 2
      3       2       4 2
      4       3       5 1
      5       4       5 1
      6       1       6 1
      7       2       7 1
      8       3       8 1
      9       5       9 1
@<TRIPOS>ALT_TYPE
CGenFF_4.0_ALT_TYPE_SET
CGenFF_4.0 1 CG2R51 2 CG2R52 3 CG2R51 4 NG2R50 5 NG2R51 6 HGR51 7 HGR52 8 HGR52 9 HGP1
@<TRIPOS>MOLECULE
pyrazole
 9 9 0 0 0
****
USER_CHARGES
INVALID_CHARGES
Pose:  36 Cluster:  36 Fr_nu: 690951 TotEn:   -11.32
@<TRIPOS>ATOM
      1 C1        -58.6399  -11.5778  -41.8776 C.2    1 LIG      -0.25100
      2 C2        -59.5872  -10.5869  -41.5576 C.2    1 LIG       0.13200
      3 C3        -57.5337  -11.2485  -41.1332 C.2    1 LIG      -0.03800
      4 N1        -59.1235   -9.6950  -40.6782 N.2    1 LIG      -0.57800
      5 N2        -57.8726  -10.1242  -40.4392 N.pl3  1 LIG      -0.05900
      6 H1        -58.7438  -12.4145  -42.5527 H      1 LIG       0.15700
      7 H2        -60.5961  -10.4772  -41.9289 H      1 LIG       0.15600
      8 H3        -56.5572  -11.7011  -41.0386 H      1 LIG       0.15900
      9 H4        -57.3013   -9.5986  -39.7895 H      1 LIG       0.32200
@<TRIPOS>BOND
      1       1       2 1
      2       1       3 2
      3       2       4 2
      4       3       5 1
      5       4       5 1
      6       1       6 1
      7       2       7 1
      8       3       8 1
      9       5       9 1
@<TRIPOS>ALT_TYPE
CGenFF_4.0_ALT_TYPE_SET
CGenFF_4.0 1 CG2R51 2 CG2R52 3 CG2R51 4 NG2R50 5 NG2R51 6 HGR51 7 HGR52 8 HGR52 9 HGP1
@<TRIPOS>MOLECULE
pyrazole
 9 9 0 0 0
****
USER_CHARGES
INVALID_CHARGES
Pose:  37 Cluster:  37 Fr_nu: 3149606 TotEn:   -11.23
@<TRIPOS>ATOM
      1 C1        -70.2361  -10.4613  -54.7167 C.2    1 LIG      -0.25100
      2 C2        -71.0603  -11.3681  -54.0237 C.2    1 LIG       0.13200
      3 C3        -69.5170   -9.8292  -53.7320 C.2    1 LIG      -0.03800
      4 N1        -70.8819  -11.3196  -52.7009 N.2    1 LIG      -0.57800
      5 N2        -69.9374  -10.3749  -52.5548 N.pl3  1 LIG      -0.05900
      6 H1        -70.1713  -10.2898  -55.7811 H      1 LIG       0.15700
      7 H2        -71.7838  -12.0619  -54.4273 H      1 LIG       0.15600
      8 H3        -68.7627   -9.0562  -53.7620 H      1 LIG       0.15900
      9 H4        -69.6256  -10.1495  -51.6184 H      1 LIG       0.32200
@<TRIPOS>BOND
      1       1       2 1
      2       1       3 2
      3       2       4 2
      4       3       5 1
      5       4       5 1
      6       1       6 1
      7       2       7 1
      8       3       8 1
      9       5       9 1
@<TRIPOS>ALT_TYPE
CGenFF_4.0_ALT_TYPE_SET
CGenFF_4.0 1 CG2R51 2 CG2R52 3 CG2R51 4 NG2R50 5 NG2R51 6 HGR51 7 HGR52 8 HGR52 9 HGP1
@<TRIPOS>MOLECULE
pyrazole
 9 9 0 0 0
****
USER_CHARGES
INVALID_CHARGES
Pose:  38 Cluster:  38 Fr_nu: 690755 TotEn:   -11.05
@<TRIPOS>ATOM
      1 C1        -59.1469   -9.8840  -40.8544 C.2    1 LIG      -0.25100
      2 C2        -59.6834  -10.9821  -41.5531 C.2    1 LIG       0.13200
      3 C3        -57.8248  -10.2071  -40.6701 C.2    1 LIG      -0.03800
      4 N1        -58.7762  -11.9316  -41.7964 N.2    1 LIG      -0.57800
      5 N2        -57.6562  -11.4312  -41.2476 N.pl3  1 LIG      -0.05900
      6 H1        -59.6476   -8.9837  -40.5301 H      1 LIG       0.15700
      7 H2        -60.6979  -11.1302  -41.8948 H      1 LIG       0.15600
      8 H3        -57.0078   -9.6890  -40.1890 H      1 LIG       0.15900
      9 H4        -56.8084  -11.9817  -41.3018 H      1 LIG       0.32200
@<TRIPOS>BOND
      1       1       2 1
      2       1       3 2
      3       2       4 2
      4       3       5 1
      5       4       5 1
      6       1       6 1
      7       2       7 1
      8       3       8 1
      9       5       9 1
@<TRIPOS>ALT_TYPE
CGenFF_4.0_ALT_TYPE_SET
CGenFF_4.0 1 CG2R51 2 CG2R52 3 CG2R51 4 NG2R50 5 NG2R51 6 HGR51 7 HGR52 8 HGR52 9 HGP1
@<TRIPOS>MOLECULE
pyrazole
 9 9 0 0 0
****
USER_CHARGES
INVALID_CHARGES
Pose:  39 Cluster:  39 Fr_nu: 143654 TotEn:   -11.04
@<TRIPOS>ATOM
      1 C1        -51.8909    4.2806  -37.7774 C.2    1 LIG      -0.25100
      2 C2        -50.6808    3.5800  -37.6145 C.2    1 LIG       0.13200
      3 C3        -51.9996    5.0467  -36.6427 C.2    1 LIG      -0.03800
      4 N1        -50.0647    3.8751  -36.4668 N.2    1 LIG      -0.57800
      5 N2        -50.8909    4.7696  -35.8982 N.pl3  1 LIG      -0.05900
      6 H1        -52.5872    4.2374  -38.6019 H      1 LIG       0.15700
      7 H2        -50.2223    2.8664  -38.2841 H      1 LIG       0.15600
      8 H3        -52.7502    5.7464  -36.3044 H      1 LIG       0.15900
      9 H4        -50.6365    5.1512  -34.9958 H      1 LIG       0.32200
@<TRIPOS>BOND
      1       1       2 1
      2       1       3 2
      3       2       4 2
      4       3       5 1
      5       4       5 1
      6       1       6 1
      7       2       7 1
      8       3       8 1
      9       5       9 1
@<TRIPOS>ALT_TYPE
CGenFF_4.0_ALT_TYPE_SET
CGenFF_4.0 1 CG2R51 2 CG2R52 3 CG2R51 4 NG2R50 5 NG2R51 6 HGR51 7 HGR52 8 HGR52 9 HGP1
@<TRIPOS>MOLECULE
pyrazole
 9 9 0 0 0
****
USER_CHARGES
INVALID_CHARGES
Pose:  40 Cluster:  40 Fr_nu: 1018144 TotEn:   -10.67
@<TRIPOS>ATOM
      1 C1        -55.1296  -11.1559  -37.7092 C.2    1 LIG      -0.25100
      2 C2        -54.6311  -10.3036  -38.7127 C.2    1 LIG       0.13200
      3 C3        -54.3825  -10.8512  -36.5977 C.2    1 LIG      -0.03800
      4 N1        -53.6439   -9.5164  -38.2771 N.2    1 LIG      -0.57800
      5 N2        -53.5160   -9.8727  -36.9876 N.pl3  1 LIG      -0.05900
      6 H1        -55.9201  -11.8883  -37.7806 H      1 LIG       0.15700
      7 H2        -54.9456  -10.2237  -39.7434 H      1 LIG       0.15600
      8 H3        -54.3878  -11.2354  -35.5878 H      1 LIG       0.15900
      9 H4        -52.8123   -9.4064  -36.4289 H      1 LIG       0.32200
@<TRIPOS>BOND
      1       1       2 1
      2       1       3 2
      3       2       4 2
      4       3       5 1
      5       4       5 1
      6       1       6 1
      7       2       7 1
      8       3       8 1
      9       5       9 1
@<TRIPOS>ALT_TYPE
CGenFF_4.0_ALT_TYPE_SET
CGenFF_4.0 1 CG2R51 2 CG2R52 3 CG2R51 4 NG2R50 5 NG2R51 6 HGR51 7 HGR52 8 HGR52 9 HGP1
@<TRIPOS>MOLECULE
pyrazole
 9 9 0 0 0
****
USER_CHARGES
INVALID_CHARGES
Pose:  41 Cluster:  41 Fr_nu: 11705315 TotEn:   -10.29
@<TRIPOS>ATOM
      1 C1        -44.7243  -13.5052  -23.9602 C.2    1 LIG      -0.25100
      2 C2        -44.8314  -12.4088  -24.8366 C.2    1 LIG       0.13200
      3 C3        -43.5206  -13.3207  -23.3250 C.2    1 LIG      -0.03800
      4 N1        -43.7797  -11.5884  -24.7671 N.2    1 LIG      -0.57800
      5 N2        -43.0003  -12.1695  -23.8393 N.pl3  1 LIG      -0.05900
      6 H1        -45.4218  -14.3157  -23.8088 H      1 LIG       0.15700
      7 H2        -45.6318  -12.1736  -25.5236 H      1 LIG       0.15600
      8 H3        -42.9981  -13.8930  -22.5721 H      1 LIG       0.15900
      9 H4        -42.1211  -11.7256  -23.6054 H      1 LIG       0.32200
@<TRIPOS>BOND
      1       1       2 1
      2       1       3 2
      3       2       4 2
      4       3       5 1
      5       4       5 1
      6       1       6 1
      7       2       7 1
      8       3       8 1
      9       5       9 1
@<TRIPOS>ALT_TYPE
CGenFF_4.0_ALT_TYPE_SET
CGenFF_4.0 1 CG2R51 2 CG2R52 3 CG2R51 4 NG2R50 5 NG2R51 6 HGR51 7 HGR52 8 HGR52 9 HGP1
@<TRIPOS>MOLECULE
pyrazole
 9 9 0 0 0
****
USER_CHARGES
INVALID_CHARGES
Pose:  42 Cluster:  42 Fr_nu: 551695 TotEn:    -9.94
@<TRIPOS>ATOM
      1 C1        -57.9211  -10.8341  -40.6017 C.2    1 LIG      -0.25100
      2 C2        -57.8830  -11.6555  -41.7443 C.2    1 LIG       0.13200
      3 C3        -59.1412  -10.2071  -40.6701 C.2    1 LIG      -0.03800
      4 N1        -58.9909  -11.5612  -42.4844 N.2    1 LIG      -0.57800
      5 N2        -59.7367  -10.6732  -41.8053 N.pl3  1 LIG      -0.05900
      6 H1        -57.1702  -10.7134  -39.8350 H      1 LIG       0.15700
      7 H2        -57.0938  -12.3185  -42.0690 H      1 LIG       0.15600
      8 H3        -59.6273   -9.4858  -40.0292 H      1 LIG       0.15900
      9 H4        -60.6461  -10.4278  -42.1762 H      1 LIG       0.32200
@<TRIPOS>BOND
      1       1       2 1
      2       1       3 2
      3       2       4 2
      4       3       5 1
      5       4       5 1
      6       1       6 1
      7       2       7 1
      8       3       8 1
      9       5       9 1
@<TRIPOS>ALT_TYPE
CGenFF_4.0_ALT_TYPE_SET
CGenFF_4.0 1 CG2R51 2 CG2R52 3 CG2R51 4 NG2R50 5 NG2R51 6 HGR51 7 HGR52 8 HGR52 9 HGP1
@<TRIPOS>MOLECULE
pyrazole
 9 9 0 0 0
****
USER_CHARGES
INVALID_CHARGES
Pose:  43 Cluster:  43 Fr_nu: 12454597 TotEn:    -9.72
@<TRIPOS>ATOM
      1 C1        -61.4235  -16.6910  -13.6635 C.2    1 LIG      -0.25100
      2 C2        -60.9719  -15.3915  -13.9620 C.2    1 LIG       0.13200
      3 C3        -60.3207  -17.3280  -13.1492 C.2    1 LIG      -0.03800
      4 N1        -59.6828  -15.2120  -13.6622 N.2    1 LIG      -0.57800
      5 N2        -59.3148  -16.4070  -13.1698 N.pl3  1 LIG      -0.05900
      6 H1        -62.4102  -17.1081  -13.8008 H      1 LIG       0.15700
      7 H2        -61.5283  -14.5679  -14.3861 H      1 LIG       0.15600
      8 H3        -60.1640  -18.3316  -12.7809 H      1 LIG       0.15900
      9 H4        -58.3564  -16.5261  -12.8664 H      1 LIG       0.32200
@<TRIPOS>BOND
      1       1       2 1
      2       1       3 2
      3       2       4 2
      4       3       5 1
      5       4       5 1
      6       1       6 1
      7       2       7 1
      8       3       8 1
      9       5       9 1
@<TRIPOS>ALT_TYPE
CGenFF_4.0_ALT_TYPE_SET
CGenFF_4.0 1 CG2R51 2 CG2R52 3 CG2R51 4 NG2R50 5 NG2R51 6 HGR51 7 HGR52 8 HGR52 9 HGP1
@<TRIPOS>MOLECULE
pyrazole
 9 9 0 0 0
****
USER_CHARGES
INVALID_CHARGES
Pose:  44 Cluster:  44 Fr_nu: 382010 TotEn:    -9.10
@<TRIPOS>ATOM
      1 C1        -54.1436   -9.7587  -38.4334 C.2    1 LIG      -0.25100
      2 C2        -54.5010  -11.0280  -37.9406 C.2    1 LIG       0.13200
      3 C3        -53.4532   -9.1717  -37.4013 C.2    1 LIG      -0.03800
      4 N1        -54.0730  -11.2360  -36.6926 N.2    1 LIG      -0.57800
      5 N2        -53.4393  -10.0895  -36.3924 N.pl3  1 LIG      -0.05900
      6 H1        -54.3556   -9.3290  -39.4012 H      1 LIG       0.15700
      7 H2        -55.0561  -11.8100  -38.4387 H      1 LIG       0.15600
      8 H3        -52.9832   -8.2045  -37.2954 H      1 LIG       0.15900
      9 H4        -53.0193   -9.9996  -35.4758 H      1 LIG       0.32200
@<TRIPOS>BOND
      1       1       2 1
      2       1       3 2
      3       2       4 2
      4       3       5 1
      5       4       5 1
      6       1       6 1
      7       2       7 1
      8       3       8 1
      9       5       9 1
@<TRIPOS>ALT_TYPE
CGenFF_4.0_ALT_TYPE_SET
CGenFF_4.0 1 CG2R51 2 CG2R52 3 CG2R51 4 NG2R50 5 NG2R51 6 HGR51 7 HGR52 8 HGR52 9 HGP1
@<TRIPOS>MOLECULE
pyrazole
 9 9 0 0 0
****
USER_CHARGES
INVALID_CHARGES
Pose:  45 Cluster:  45 Fr_nu: 11905597 TotEn:    -9.10
@<TRIPOS>ATOM
      1 C1        -53.5682   13.3764  -32.7124 C.2    1 LIG      -0.25100
      2 C2        -52.5297   12.4594  -32.9620 C.2    1 LIG       0.13200
      3 C3        -52.9249   14.5632  -32.4591 C.2    1 LIG      -0.03800
      4 N1        -51.3186   13.0159  -32.8753 N.2    1 LIG      -0.57800
      5 N2        -51.5920   14.2954  -32.5685 N.pl3  1 LIG      -0.05900
      6 H1        -54.6341   13.2025  -32.7161 H      1 LIG       0.15700
      7 H2        -52.6048   11.4087  -33.2030 H      1 LIG       0.15600
      8 H3        -53.2872   15.5512  -32.2141 H      1 LIG       0.15900
      9 H4        -50.8170   14.9350  -32.4454 H      1 LIG       0.32200
@<TRIPOS>BOND
      1       1       2 1
      2       1       3 2
      3       2       4 2
      4       3       5 1
      5       4       5 1
      6       1       6 1
      7       2       7 1
      8       3       8 1
      9       5       9 1
@<TRIPOS>ALT_TYPE
CGenFF_4.0_ALT_TYPE_SET
CGenFF_4.0 1 CG2R51 2 CG2R52 3 CG2R51 4 NG2R50 5 NG2R51 6 HGR51 7 HGR52 8 HGR52 9 HGP1
@<TRIPOS>MOLECULE
pyrazole
 9 9 0 0 0
****
USER_CHARGES
INVALID_CHARGES
Pose:  46 Cluster:  46 Fr_nu: 580621 TotEn:    -8.82
@<TRIPOS>ATOM
      1 C1        -75.2844   -0.1242  -34.7906 C.2    1 LIG      -0.25100
      2 C2        -76.6442   -0.1242  -34.4262 C.2    1 LIG       0.13200
      3 C3        -75.2970   -0.1242  -36.1640 C.2    1 LIG      -0.03800
      4 N1        -77.4612   -0.1240  -35.4829 N.2    1 LIG      -0.57800
      5 N2        -76.6124   -0.1238  -36.5248 N.pl3  1 LIG      -0.05900
      6 H1        -74.4162   -0.1235  -34.1483 H      1 LIG       0.15700
      7 H2        -77.0740   -0.1249  -33.4347 H      1 LIG       0.15600
      8 H3        -74.5064   -0.1268  -36.9004 H      1 LIG       0.15900
      9 H4        -77.0008   -0.1254  -37.4596 H      1 LIG       0.32200
@<TRIPOS>BOND
      1       1       2 1
      2       1       3 2
      3       2       4 2
      4       3       5 1
      5       4       5 1
      6       1       6 1
      7       2       7 1
      8       3       8 1
      9       5       9 1
@<TRIPOS>ALT_TYPE
CGenFF_4.0_ALT_TYPE_SET
CGenFF_4.0 1 CG2R51 2 CG2R52 3 CG2R51 4 NG2R50 5 NG2R51 6 HGR51 7 HGR52 8 HGR52 9 HGP1
@<TRIPOS>MOLECULE
pyrazole
 9 9 0 0 0
****
USER_CHARGES
INVALID_CHARGES
Pose:  47 Cluster:  47 Fr_nu: 12580373 TotEn:    -3.01
@<TRIPOS>ATOM
      1 C1        -62.0670  -14.7084  -12.0766 C.2    1 LIG      -0.25100
      2 C2        -60.8887  -13.9731  -12.3058 C.2    1 LIG       0.13200
      3 C3        -61.9318  -15.8272  -12.8618 C.2    1 LIG      -0.03800
      4 N1        -60.0654  -14.5742  -13.1688 N.2    1 LIG      -0.57800
      5 N2        -60.7273  -15.6991  -13.4889 N.pl3  1 LIG      -0.05900
      6 H1        -62.8982  -14.4630  -11.4321 H      1 LIG       0.15700
      7 H2        -60.5957  -13.0240  -11.8802 H      1 LIG       0.15600
      8 H3        -62.5707  -16.6823  -13.0288 H      1 LIG       0.15900
      9 H4        -60.2976  -16.3376  -14.1465 H      1 LIG       0.32200
@<TRIPOS>BOND
      1       1       2 1
      2       1       3 2
      3       2       4 2
      4       3       5 1
      5       4       5 1
      6       1       6 1
      7       2       7 1
      8       3       8 1
      9       5       9 1
@<TRIPOS>ALT_TYPE
CGenFF_4.0_ALT_TYPE_SET
CGenFF_4.0 1 CG2R51 2 CG2R52 3 CG2R51 4 NG2R50 5 NG2R51 6 HGR51 7 HGR52 8 HGR52 9 HGP1
@<TRIPOS>MOLECULE
4_lactone
 9 9 0 0 0
****
USER_CHARGES
INVALID_CHARGES
Pose:   1 Cluster:   1 Fr_nu:  94878 TotEn:   -26.29
@<TRIPOS>ATOM
      1 C1        -46.2658   -5.6779  -26.9789 C.2    1 LIG       0.04000
      2 C2        -45.0980   -4.8991  -27.6104 C.3    1 LIG       0.11000
      3 C3        -45.5242   -5.6405  -28.8739 C.3    1 LIG       0.08100
      4 O1        -46.7869   -5.7798  -25.8915 O.2    1 LIG      -0.32000
      5 O2        -46.5904   -6.3053  -28.1411 O.3    1 LIG      -0.27100
      6 H1        -45.2401   -3.8174  -27.6252 H      1 LIG       0.09000
      7 H2        -44.1177   -5.1656  -27.2117 H      1 LIG       0.09000
      8 H3        -45.9180   -5.0153  -29.6799 H      1 LIG       0.09000
      9 H4        -44.7989   -6.3581  -29.2670 H      1 LIG       0.09000
@<TRIPOS>BOND
      1       1       2 1
      2       1       4 2
      3       1       5 1
      4       2       3 1
      5       3       5 1
      6       2       6 1
      7       2       7 1
      8       3       8 1
      9       3       9 1
@<TRIPOS>ALT_TYPE
CGenFF_4.0_ALT_TYPE_SET
CGenFF_4.0 1 CG2O4 2 CG3C41 3 CG3C41 4 OG2D1 5 OG3C51 6 HGA2 7 HGA2 8 HGA2 9 HGA2
@<TRIPOS>MOLECULE
4_lactone
 9 9 0 0 0
****
USER_CHARGES
INVALID_CHARGES
Pose:   2 Cluster:   2 Fr_nu: 6346602 TotEn:   -25.94
@<TRIPOS>ATOM
      1 C1        -47.2764   -7.3924  -27.5257 C.2    1 LIG       0.04000
      2 C2        -46.9664   -6.8936  -28.9485 C.3    1 LIG       0.11000
      3 C3        -46.1063   -5.8735  -28.2086 C.3    1 LIG       0.08100
      4 O1        -47.9398   -8.2626  -27.0092 O.2    1 LIG      -0.32000
      5 O2        -46.4917   -6.4536  -26.9317 O.3    1 LIG      -0.27100
      6 H1        -46.4241   -7.6126  -29.5644 H      1 LIG       0.09000
      7 H2        -47.8316   -6.4902  -29.4773 H      1 LIG       0.09000
      8 H3        -45.0288   -5.9509  -28.3778 H      1 LIG       0.09000
      9 H4        -46.4320   -4.8330  -28.2918 H      1 LIG       0.09000
@<TRIPOS>BOND
      1       1       2 1
      2       1       4 2
      3       1       5 1
      4       2       3 1
      5       3       5 1
      6       2       6 1
      7       2       7 1
      8       3       8 1
      9       3       9 1
@<TRIPOS>ALT_TYPE
CGenFF_4.0_ALT_TYPE_SET
CGenFF_4.0 1 CG2O4 2 CG3C41 3 CG3C41 4 OG2D1 5 OG3C51 6 HGA2 7 HGA2 8 HGA2 9 HGA2
@<TRIPOS>MOLECULE
4_lactone
 9 9 0 0 0
****
USER_CHARGES
INVALID_CHARGES
Pose:   3 Cluster:   3 Fr_nu: 1940772 TotEn:   -24.07
@<TRIPOS>ATOM
      1 C1        -83.6115    0.3858  -41.2866 C.2    1 LIG       0.04000
      2 C2        -83.1282    1.4739  -40.3111 C.3    1 LIG       0.11000
      3 C3        -83.7202    0.5397  -39.2600 C.3    1 LIG       0.08100
      4 O1        -83.6038    0.1897  -42.4807 O.2    1 LIG      -0.32000
      5 O2        -84.1194   -0.3979  -40.2979 O.3    1 LIG      -0.27100
      6 H1        -82.0443    1.5952  -40.2803 H      1 LIG       0.09000
      7 H2        -83.6324    2.4344  -40.4300 H      1 LIG       0.09000
      8 H3        -83.0032    0.0920  -38.5665 H      1 LIG       0.09000
      9 H4        -84.5852    0.9293  -38.7163 H      1 LIG       0.09000
@<TRIPOS>BOND
      1       1       2 1
      2       1       4 2
      3       1       5 1
      4       2       3 1
      5       3       5 1
      6       2       6 1
      7       2       7 1
      8       3       8 1
      9       3       9 1
@<TRIPOS>ALT_TYPE
CGenFF_4.0_ALT_TYPE_SET
CGenFF_4.0 1 CG2O4 2 CG3C41 3 CG3C41 4 OG2D1 5 OG3C51 6 HGA2 7 HGA2 8 HGA2 9 HGA2
@<TRIPOS>MOLECULE
4_lactone
 9 9 0 0 0
****
USER_CHARGES
INVALID_CHARGES
Pose:   4 Cluster:   4 Fr_nu: 8670668 TotEn:   -22.53
@<TRIPOS>ATOM
      1 C1        -37.0904  -14.8004  -29.7648 C.2    1 LIG       0.04000
      2 C2        -36.5566  -16.0383  -29.0219 C.3    1 LIG       0.11000
      3 C3        -38.0103  -16.4934  -29.1091 C.3    1 LIG       0.08100
      4 O1        -36.6504  -13.7586  -30.1952 O.2    1 LIG      -0.32000
      5 O2        -38.3670  -15.2675  -29.8059 O.3    1 LIG      -0.27100
      6 H1        -35.8404  -16.6281  -29.5962 H      1 LIG       0.09000
      7 H2        -36.1844  -15.8289  -28.0177 H      1 LIG       0.09000
      8 H3        -38.1939  -17.3765  -29.7271 H      1 LIG       0.09000
      9 H4        -38.5355  -16.5800  -28.1539 H      1 LIG       0.09000
@<TRIPOS>BOND
      1       1       2 1
      2       1       4 2
      3       1       5 1
      4       2       3 1
      5       3       5 1
      6       2       6 1
      7       2       7 1
      8       3       8 1
      9       3       9 1
@<TRIPOS>ALT_TYPE
CGenFF_4.0_ALT_TYPE_SET
CGenFF_4.0 1 CG2O4 2 CG3C41 3 CG3C41 4 OG2D1 5 OG3C51 6 HGA2 7 HGA2 8 HGA2 9 HGA2
@<TRIPOS>MOLECULE
4_lactone
 9 9 0 0 0
****
USER_CHARGES
INVALID_CHARGES
Pose:   5 Cluster:   5 Fr_nu: 8772591 TotEn:   -21.85
@<TRIPOS>ATOM
      1 C1        -36.4729  -15.0794  -30.9154 C.2    1 LIG       0.04000
      2 C2        -35.2697  -16.0384  -30.9557 C.3    1 LIG       0.11000
      3 C3        -36.2235  -16.9120  -31.7650 C.3    1 LIG       0.08100
      4 O1        -36.7331  -13.9919  -30.4528 O.2    1 LIG      -0.32000
      5 O2        -37.2695  -15.9090  -31.6414 O.3    1 LIG      -0.27100
      6 H1        -34.4075  -15.6489  -31.4992 H      1 LIG       0.09000
      7 H2        -34.9799  -16.4306  -29.9794 H      1 LIG       0.09000
      8 H3        -35.9442  -17.0767  -32.8093 H      1 LIG       0.09000
      9 H4        -36.5136  -17.8552  -31.2941 H      1 LIG       0.09000
@<TRIPOS>BOND
      1       1       2 1
      2       1       4 2
      3       1       5 1
      4       2       3 1
      5       3       5 1
      6       2       6 1
      7       2       7 1
      8       3       8 1
      9       3       9 1
@<TRIPOS>ALT_TYPE
CGenFF_4.0_ALT_TYPE_SET
CGenFF_4.0 1 CG2O4 2 CG3C41 3 CG3C41 4 OG2D1 5 OG3C51 6 HGA2 7 HGA2 8 HGA2 9 HGA2
@<TRIPOS>MOLECULE
4_lactone
 9 9 0 0 0
****
USER_CHARGES
INVALID_CHARGES
Pose:   6 Cluster:   6 Fr_nu: 8721687 TotEn:   -21.80
@<TRIPOS>ATOM
      1 C1        -84.1078    1.6774  -42.2093 C.2    1 LIG       0.04000
      2 C2        -83.6990    3.0271  -41.5927 C.3    1 LIG       0.11000
      3 C3        -84.3131    3.5914  -42.8703 C.3    1 LIG       0.08100
      4 O1        -84.0392    0.5050  -41.9177 O.2    1 LIG      -0.32000
      5 O2        -84.6371    2.2481  -43.3245 O.3    1 LIG      -0.27100
      6 H1        -84.2230    3.2712  -40.6673 H      1 LIG       0.09000
      7 H2        -82.6211    3.1596  -41.4857 H      1 LIG       0.09000
      8 H3        -85.2120    4.1991  -42.7354 H      1 LIG       0.09000
      9 H4        -83.6150    4.0878  -43.5499 H      1 LIG       0.09000
@<TRIPOS>BOND
      1       1       2 1
      2       1       4 2
      3       1       5 1
      4       2       3 1
      5       3       5 1
      6       2       6 1
      7       2       7 1
      8       3       8 1
      9       3       9 1
@<TRIPOS>ALT_TYPE
CGenFF_4.0_ALT_TYPE_SET
CGenFF_4.0 1 CG2O4 2 CG3C41 3 CG3C41 4 OG2D1 5 OG3C51 6 HGA2 7 HGA2 8 HGA2 9 HGA2
@<TRIPOS>MOLECULE
4_lactone
 9 9 0 0 0
****
USER_CHARGES
INVALID_CHARGES
Pose:   7 Cluster:   7 Fr_nu: 8670840 TotEn:   -21.44
@<TRIPOS>ATOM
      1 C1        -37.6787  -14.7795  -30.2313 C.2    1 LIG       0.04000
      2 C2        -37.7249  -15.9902  -29.2819 C.3    1 LIG       0.11000
      3 C3        -36.3624  -16.2955  -29.8969 C.3    1 LIG       0.08100
      4 O1        -38.3835  -13.8365  -30.5110 O.2    1 LIG      -0.32000
      5 O2        -36.4608  -15.1123  -30.7371 O.3    1 LIG      -0.27100
      6 H1        -37.7183  -15.7266  -28.2232 H      1 LIG       0.09000
      7 H2        -38.5186  -16.7039  -29.5088 H      1 LIG       0.09000
      8 H3        -35.5104  -16.2354  -29.2143 H      1 LIG       0.09000
      9 H4        -36.3089  -17.2094  -30.4948 H      1 LIG       0.09000
@<TRIPOS>BOND
      1       1       2 1
      2       1       4 2
      3       1       5 1
      4       2       3 1
      5       3       5 1
      6       2       6 1
      7       2       7 1
      8       3       8 1
      9       3       9 1
@<TRIPOS>ALT_TYPE
CGenFF_4.0_ALT_TYPE_SET
CGenFF_4.0 1 CG2O4 2 CG3C41 3 CG3C41 4 OG2D1 5 OG3C51 6 HGA2 7 HGA2 8 HGA2 9 HGA2
@<TRIPOS>MOLECULE
4_lactone
 9 9 0 0 0
****
USER_CHARGES
INVALID_CHARGES
Pose:   8 Cluster:   8 Fr_nu: 8796076 TotEn:   -20.56
@<TRIPOS>ATOM
      1 C1        -37.4126  -14.6024  -30.4735 C.2    1 LIG       0.04000
      2 C2        -36.4430  -15.6092  -29.8289 C.3    1 LIG       0.11000
      3 C3        -37.3759  -16.6374  -30.4617 C.3    1 LIG       0.08100
      4 O1        -37.5339  -13.4006  -30.5466 O.2    1 LIG      -0.32000
      5 O2        -38.2021  -15.5723  -31.0082 O.3    1 LIG      -0.27100
      6 H1        -35.4307  -15.5751  -30.2346 H      1 LIG       0.09000
      7 H2        -36.4350  -15.5838  -28.7380 H      1 LIG       0.09000
      8 H3        -36.9367  -17.2526  -31.2517 H      1 LIG       0.09000
      9 H4        -37.9366  -17.2606  -29.7596 H      1 LIG       0.09000
@<TRIPOS>BOND
      1       1       2 1
      2       1       4 2
      3       1       5 1
      4       2       3 1
      5       3       5 1
      6       2       6 1
      7       2       7 1
      8       3       8 1
      9       3       9 1
@<TRIPOS>ALT_TYPE
CGenFF_4.0_ALT_TYPE_SET
CGenFF_4.0 1 CG2O4 2 CG3C41 3 CG3C41 4 OG2D1 5 OG3C51 6 HGA2 7 HGA2 8 HGA2 9 HGA2
@<TRIPOS>MOLECULE
4_lactone
 9 9 0 0 0
****
USER_CHARGES
INVALID_CHARGES
Pose:   9 Cluster:   9 Fr_nu: 1940928 TotEn:   -20.32
@<TRIPOS>ATOM
      1 C1        -83.8782    0.8683  -41.1124 C.2    1 LIG       0.04000
      2 C2        -84.6517    0.9639  -39.7851 C.3    1 LIG       0.11000
      3 C3        -83.2518    0.9636  -39.1782 C.3    1 LIG       0.08100
      4 O1        -84.1352    0.8064  -42.2933 O.2    1 LIG      -0.32000
      5 O2        -82.6616    0.8715  -40.5044 O.3    1 LIG      -0.27100
      6 H1        -85.2194    1.8880  -39.6658 H      1 LIG       0.09000
      7 H2        -85.2652    0.0891  -39.5632 H      1 LIG       0.09000
      8 H3        -82.9563    1.8847  -38.6685 H      1 LIG       0.09000
      9 H4        -83.0032    0.0920  -38.5665 H      1 LIG       0.09000
@<TRIPOS>BOND
      1       1       2 1
      2       1       4 2
      3       1       5 1
      4       2       3 1
      5       3       5 1
      6       2       6 1
      7       2       7 1
      8       3       8 1
      9       3       9 1
@<TRIPOS>ALT_TYPE
CGenFF_4.0_ALT_TYPE_SET
CGenFF_4.0 1 CG2O4 2 CG3C41 3 CG3C41 4 OG2D1 5 OG3C51 6 HGA2 7 HGA2 8 HGA2 9 HGA2
@<TRIPOS>MOLECULE
4_lactone
 9 9 0 0 0
****
USER_CHARGES
INVALID_CHARGES
Pose:  10 Cluster:  10 Fr_nu: 3059088 TotEn:   -20.26
@<TRIPOS>ATOM
      1 C1        -37.2003   -2.5433  -31.3349 C.2    1 LIG       0.04000
      2 C2        -37.9273   -2.3671  -29.9897 C.3    1 LIG       0.11000
      3 C3        -37.1529   -3.6264  -29.6124 C.3    1 LIG       0.08100
      4 O1        -37.1504   -1.9783  -32.4038 O.2    1 LIG      -0.32000
      5 O2        -36.5427   -3.6636  -30.9322 O.3    1 LIG      -0.27100
      6 H1        -37.6502   -1.4608  -29.4489 H      1 LIG       0.09000
      7 H2        -39.0112   -2.4772  -30.0515 H      1 LIG       0.09000
      8 H3        -36.4040   -3.5039  -28.8252 H      1 LIG       0.09000
      9 H4        -37.7610   -4.5158  -29.4257 H      1 LIG       0.09000
@<TRIPOS>BOND
      1       1       2 1
      2       1       4 2
      3       1       5 1
      4       2       3 1
      5       3       5 1
      6       2       6 1
      7       2       7 1
      8       3       8 1
      9       3       9 1
@<TRIPOS>ALT_TYPE
CGenFF_4.0_ALT_TYPE_SET
CGenFF_4.0 1 CG2O4 2 CG3C41 3 CG3C41 4 OG2D1 5 OG3C51 6 HGA2 7 HGA2 8 HGA2 9 HGA2
@<TRIPOS>MOLECULE
4_lactone
 9 9 0 0 0
****
USER_CHARGES
INVALID_CHARGES
Pose:  11 Cluster:  11 Fr_nu: 8486889 TotEn:   -19.47
@<TRIPOS>ATOM
      1 C1        -46.2594   -5.9355  -27.3786 C.2    1 LIG       0.04000
      2 C2        -46.4677   -5.7614  -28.8937 C.3    1 LIG       0.11000
      3 C3        -45.0849   -5.1201  -28.8270 C.3    1 LIG       0.08100
      4 O1        -46.8710   -6.3926  -26.4397 O.2    1 LIG      -0.32000
      5 O2        -45.0312   -5.3514  -27.3920 O.3    1 LIG      -0.27100
      6 H1        -46.5281   -6.7006  -29.4459 H      1 LIG       0.09000
      7 H2        -47.2888   -5.0925  -29.1563 H      1 LIG       0.09000
      8 H3        -44.2887   -5.6552  -29.3517 H      1 LIG       0.09000
      9 H4        -45.0479   -4.0531  -29.0635 H      1 LIG       0.09000
@<TRIPOS>BOND
      1       1       2 1
      2       1       4 2
      3       1       5 1
      4       2       3 1
      5       3       5 1
      6       2       6 1
      7       2       7 1
      8       3       8 1
      9       3       9 1
@<TRIPOS>ALT_TYPE
CGenFF_4.0_ALT_TYPE_SET
CGenFF_4.0 1 CG2O4 2 CG3C41 3 CG3C41 4 OG2D1 5 OG3C51 6 HGA2 7 HGA2 8 HGA2 9 HGA2
@<TRIPOS>MOLECULE
4_lactone
 9 9 0 0 0
****
USER_CHARGES
INVALID_CHARGES
Pose:  12 Cluster:  12 Fr_nu: 1194119 TotEn:   -18.47
@<TRIPOS>ATOM
      1 C1        -54.4266  -10.8957  -37.9208 C.2    1 LIG       0.04000
      2 C2        -54.0194  -10.7009  -36.4493 C.3    1 LIG       0.11000
      3 C3        -53.5866   -9.3226  -36.9399 C.3    1 LIG       0.08100
      4 O1        -54.9212  -11.7641  -38.6032 O.2    1 LIG      -0.32000
      5 O2        -54.0180   -9.6519  -38.2894 O.3    1 LIG      -0.27100
      6 H1        -54.8568  -10.7133  -35.7499 H      1 LIG       0.09000
      7 H2        -53.2156  -11.3608  -36.1186 H      1 LIG       0.09000
      8 H3        -54.1475   -8.4771  -36.5324 H      1 LIG       0.09000
      9 H4        -52.5122   -9.1233  -36.8990 H      1 LIG       0.09000
@<TRIPOS>BOND
      1       1       2 1
      2       1       4 2
      3       1       5 1
      4       2       3 1
      5       3       5 1
      6       2       6 1
      7       2       7 1
      8       3       8 1
      9       3       9 1
@<TRIPOS>ALT_TYPE
CGenFF_4.0_ALT_TYPE_SET
CGenFF_4.0 1 CG2O4 2 CG3C41 3 CG3C41 4 OG2D1 5 OG3C51 6 HGA2 7 HGA2 8 HGA2 9 HGA2
@<TRIPOS>MOLECULE
4_lactone
 9 9 0 0 0
****
USER_CHARGES
INVALID_CHARGES
Pose:  13 Cluster:  13 Fr_nu: 195159 TotEn:   -18.15
@<TRIPOS>ATOM
      1 C1        -53.6250   -9.7303  -37.9099 C.2    1 LIG       0.04000
      2 C2        -53.6319   -9.7393  -36.3708 C.3    1 LIG       0.11000
      3 C3        -52.7034   -8.5404  -36.5398 C.3    1 LIG       0.08100
      4 O1        -54.1204  -10.3711  -38.8090 O.2    1 LIG      -0.32000
      5 O2        -52.7926   -8.6575  -37.9868 O.3    1 LIG      -0.27100
      6 H1        -54.6061   -9.5252  -35.9284 H      1 LIG       0.09000
      7 H2        -53.1817  -10.6295  -35.9286 H      1 LIG       0.09000
      8 H3        -53.0971   -7.5831  -36.1877 H      1 LIG       0.09000
      9 H4        -51.6783   -8.6845  -36.1875 H      1 LIG       0.09000
@<TRIPOS>BOND
      1       1       2 1
      2       1       4 2
      3       1       5 1
      4       2       3 1
      5       3       5 1
      6       2       6 1
      7       2       7 1
      8       3       8 1
      9       3       9 1
@<TRIPOS>ALT_TYPE
CGenFF_4.0_ALT_TYPE_SET
CGenFF_4.0 1 CG2O4 2 CG3C41 3 CG3C41 4 OG2D1 5 OG3C51 6 HGA2 7 HGA2 8 HGA2 9 HGA2
@<TRIPOS>MOLECULE
4_lactone
 9 9 0 0 0
****
USER_CHARGES
INVALID_CHARGES
Pose:  14 Cluster:  14 Fr_nu: 8733739 TotEn:   -17.79
@<TRIPOS>ATOM
      1 C1        -84.3771    2.5473  -42.7693 C.2    1 LIG       0.04000
      2 C2        -83.5564    3.8353  -42.9612 C.3    1 LIG       0.11000
      3 C3        -84.8989    4.5136  -42.7052 C.3    1 LIG       0.08100
      4 O1        -84.1816    1.3532  -42.7844 O.2    1 LIG      -0.32000
      5 O2        -85.5403    3.2173  -42.5505 O.3    1 LIG      -0.27100
      6 H1        -82.7923    3.9945  -42.1988 H      1 LIG       0.09000
      7 H2        -83.1471    3.9571  -43.9655 H      1 LIG       0.09000
      8 H3        -84.9628    5.1069  -41.7891 H      1 LIG       0.09000
      9 H4        -85.3152    5.0694  -43.5499 H      1 LIG       0.09000
@<TRIPOS>BOND
      1       1       2 1
      2       1       4 2
      3       1       5 1
      4       2       3 1
      5       3       5 1
      6       2       6 1
      7       2       7 1
      8       3       8 1
      9       3       9 1
@<TRIPOS>ALT_TYPE
CGenFF_4.0_ALT_TYPE_SET
CGenFF_4.0 1 CG2O4 2 CG3C41 3 CG3C41 4 OG2D1 5 OG3C51 6 HGA2 7 HGA2 8 HGA2 9 HGA2
@<TRIPOS>MOLECULE
4_lactone
 9 9 0 0 0
****
USER_CHARGES
INVALID_CHARGES
Pose:  15 Cluster:  15 Fr_nu: 5642739 TotEn:   -17.66
@<TRIPOS>ATOM
      1 C1        -83.8372    0.5290  -40.5147 C.2    1 LIG       0.04000
      2 C2        -82.5613    0.3400  -39.6747 C.3    1 LIG       0.11000
      3 C3        -83.4407    0.8752  -38.5486 C.3    1 LIG       0.08100
      4 O1        -84.1839    0.3627  -41.6621 O.2    1 LIG      -0.32000
      5 O2        -84.5629    1.0005  -39.4654 O.3    1 LIG      -0.27100
      6 H1        -82.2437   -0.6990  -39.5746 H      1 LIG       0.09000
      7 H2        -81.7315    0.9820  -39.9747 H      1 LIG       0.09000
      8 H3        -83.6567    0.1707  -37.7408 H      1 LIG       0.09000
      9 H4        -83.1454    1.8456  -38.1402 H      1 LIG       0.09000
@<TRIPOS>BOND
      1       1       2 1
      2       1       4 2
      3       1       5 1
      4       2       3 1
      5       3       5 1
      6       2       6 1
      7       2       7 1
      8       3       8 1
      9       3       9 1
@<TRIPOS>ALT_TYPE
CGenFF_4.0_ALT_TYPE_SET
CGenFF_4.0 1 CG2O4 2 CG3C41 3 CG3C41 4 OG2D1 5 OG3C51 6 HGA2 7 HGA2 8 HGA2 9 HGA2
@<TRIPOS>MOLECULE
4_lactone
 9 9 0 0 0
****
USER_CHARGES
INVALID_CHARGES
Pose:  16 Cluster:  16 Fr_nu:   4556 TotEn:   -17.32
@<TRIPOS>ATOM
      1 C1        -59.8954  -10.2676  -40.2183 C.2    1 LIG       0.04000
      2 C2        -58.3945   -9.9767  -40.3964 C.3    1 LIG       0.11000
      3 C3        -58.5045  -11.0329  -41.4919 C.3    1 LIG       0.08100
      4 O1        -60.8016   -9.8859  -39.5130 O.2    1 LIG      -0.32000
      5 O2        -59.9210  -11.2006  -41.2076 O.3    1 LIG      -0.27100
      6 H1        -58.1742   -8.9634  -40.7358 H      1 LIG       0.09000
      7 H2        -57.7829  -10.2489  -39.5346 H      1 LIG       0.09000
      8 H3        -58.3374  -10.6765  -42.5120 H      1 LIG       0.09000
      9 H4        -57.9470  -11.9567  -41.3142 H      1 LIG       0.09000
@<TRIPOS>BOND
      1       1       2 1
      2       1       4 2
      3       1       5 1
      4       2       3 1
      5       3       5 1
      6       2       6 1
      7       2       7 1
      8       3       8 1
      9       3       9 1
@<TRIPOS>ALT_TYPE
CGenFF_4.0_ALT_TYPE_SET
CGenFF_4.0 1 CG2O4 2 CG3C41 3 CG3C41 4 OG2D1 5 OG3C51 6 HGA2 7 HGA2 8 HGA2 9 HGA2
@<TRIPOS>MOLECULE
4_lactone
 9 9 0 0 0
****
USER_CHARGES
INVALID_CHARGES
Pose:  17 Cluster:  17 Fr_nu: 1194078 TotEn:   -16.07
@<TRIPOS>ATOM
      1 C1        -53.4244   -9.9663  -38.7398 C.2    1 LIG       0.04000
      2 C2        -53.4834   -9.4086  -37.3064 C.3    1 LIG       0.11000
      3 C3        -53.9539  -10.8204  -36.9699 C.3    1 LIG       0.08100
      4 O1        -53.1335   -9.5640  -39.8434 O.2    1 LIG      -0.32000
      5 O2        -53.8499  -11.2038  -38.3691 O.3    1 LIG      -0.27100
      6 H1        -52.5122   -9.1233  -36.8990 H      1 LIG       0.09000
      7 H2        -54.2210   -8.6167  -37.1667 H      1 LIG       0.09000
      8 H3        -53.2795  -11.4069  -36.3400 H      1 LIG       0.09000
      9 H4        -54.9821  -10.9009  -36.6067 H      1 LIG       0.09000
@<TRIPOS>BOND
      1       1       2 1
      2       1       4 2
      3       1       5 1
      4       2       3 1
      5       3       5 1
      6       2       6 1
      7       2       7 1
      8       3       8 1
      9       3       9 1
@<TRIPOS>ALT_TYPE
CGenFF_4.0_ALT_TYPE_SET
CGenFF_4.0 1 CG2O4 2 CG3C41 3 CG3C41 4 OG2D1 5 OG3C51 6 HGA2 7 HGA2 8 HGA2 9 HGA2
@<TRIPOS>MOLECULE
4_lactone
 9 9 0 0 0
****
USER_CHARGES
INVALID_CHARGES
Pose:  18 Cluster:  18 Fr_nu: 8770975 TotEn:   -15.97
@<TRIPOS>ATOM
      1 C1        -36.6724  -14.6485  -29.9776 C.2    1 LIG       0.04000
      2 C2        -36.4421  -15.8320  -29.0209 C.3    1 LIG       0.11000
      3 C3        -35.0524  -15.2171  -28.8847 C.3    1 LIG       0.08100
      4 O1        -37.5694  -14.2188  -30.6670 O.2    1 LIG      -0.32000
      5 O2        -35.4159  -14.1556  -29.8102 O.3    1 LIG      -0.27100
      6 H1        -37.0615  -15.8062  -28.1231 H      1 LIG       0.09000
      7 H2        -36.4831  -16.8096  -29.5040 H      1 LIG       0.09000
      8 H3        -34.8040  -14.8223  -27.8958 H      1 LIG       0.09000
      9 H4        -34.2285  -15.8230  -29.2719 H      1 LIG       0.09000
@<TRIPOS>BOND
      1       1       2 1
      2       1       4 2
      3       1       5 1
      4       2       3 1
      5       3       5 1
      6       2       6 1
      7       2       7 1
      8       3       8 1
      9       3       9 1
@<TRIPOS>ALT_TYPE
CGenFF_4.0_ALT_TYPE_SET
CGenFF_4.0 1 CG2O4 2 CG3C41 3 CG3C41 4 OG2D1 5 OG3C51 6 HGA2 7 HGA2 8 HGA2 9 HGA2
@<TRIPOS>MOLECULE
4_lactone
 9 9 0 0 0
****
USER_CHARGES
INVALID_CHARGES
Pose:  19 Cluster:  19 Fr_nu: 112315 TotEn:   -15.71
@<TRIPOS>ATOM
      1 C1        -60.6799  -10.8293  -40.0697 C.2    1 LIG       0.04000
      2 C2        -59.6531  -10.9165  -41.2131 C.3    1 LIG       0.11000
      3 C3        -58.7276  -10.2667  -40.1889 C.3    1 LIG       0.08100
      4 O1        -61.8395  -11.1229  -39.8864 O.2    1 LIG      -0.32000
      5 O2        -59.8014  -10.2503  -39.2080 O.3    1 LIG      -0.27100
      6 H1        -59.3960  -11.9361  -41.5041 H      1 LIG       0.09000
      7 H2        -59.9019  -10.3058  -42.0826 H      1 LIG       0.09000
      8 H3        -57.8858  -10.8795  -39.8551 H      1 LIG       0.09000
      9 H4        -58.3905   -9.2554  -40.4325 H      1 LIG       0.09000
@<TRIPOS>BOND
      1       1       2 1
      2       1       4 2
      3       1       5 1
      4       2       3 1
      5       3       5 1
      6       2       6 1
      7       2       7 1
      8       3       8 1
      9       3       9 1
@<TRIPOS>ALT_TYPE
CGenFF_4.0_ALT_TYPE_SET
CGenFF_4.0 1 CG2O4 2 CG3C41 3 CG3C41 4 OG2D1 5 OG3C51 6 HGA2 7 HGA2 8 HGA2 9 HGA2
@<TRIPOS>MOLECULE
4_lactone
 9 9 0 0 0
****
USER_CHARGES
INVALID_CHARGES
Pose:  20 Cluster:  20 Fr_nu:  15013 TotEn:   -15.35
@<TRIPOS>ATOM
      1 C1        -59.2674  -11.2308  -41.4641 C.2    1 LIG       0.04000
      2 C2        -57.7463  -11.3665  -41.6570 C.3    1 LIG       0.11000
      3 C3        -58.1510  -11.9236  -43.0185 C.3    1 LIG       0.08100
      4 O1        -60.0278  -10.8439  -40.6060 O.2    1 LIG      -0.32000
      5 O2        -59.5563  -11.7376  -42.6927 O.3    1 LIG      -0.27100
      6 H1        -57.2128  -10.4149  -41.6742 H      1 LIG       0.09000
      7 H2        -57.2726  -12.0754  -40.9760 H      1 LIG       0.09000
      8 H3        -57.8547  -11.3232  -43.8830 H      1 LIG       0.09000
      9 H4        -57.9136  -12.9777  -43.1863 H      1 LIG       0.09000
@<TRIPOS>BOND
      1       1       2 1
      2       1       4 2
      3       1       5 1
      4       2       3 1
      5       3       5 1
      6       2       6 1
      7       2       7 1
      8       3       8 1
      9       3       9 1
@<TRIPOS>ALT_TYPE
CGenFF_4.0_ALT_TYPE_SET
CGenFF_4.0 1 CG2O4 2 CG3C41 3 CG3C41 4 OG2D1 5 OG3C51 6 HGA2 7 HGA2 8 HGA2 9 HGA2
@<TRIPOS>MOLECULE
4_lactone
 9 9 0 0 0
****
USER_CHARGES
INVALID_CHARGES
Pose:  21 Cluster:  21 Fr_nu: 8259250 TotEn:   -15.19
@<TRIPOS>ATOM
      1 C1        -83.3867    0.5333  -40.4593 C.2    1 LIG       0.04000
      2 C2        -83.0260    1.9723  -40.0489 C.3    1 LIG       0.11000
      3 C3        -82.1112    1.2662  -39.0527 C.3    1 LIG       0.08100
      4 O1        -84.1122   -0.0119  -41.2598 O.2    1 LIG      -0.32000
      5 O2        -82.5505   -0.0296  -39.5462 O.3    1 LIG      -0.27100
      6 H1        -82.5235    2.5455  -40.8295 H      1 LIG       0.09000
      7 H2        -83.8560    2.5331  -39.6159 H      1 LIG       0.09000
      8 H3        -81.0389    1.4141  -39.2072 H      1 LIG       0.09000
      9 H4        -82.3674    1.4025  -37.9985 H      1 LIG       0.09000
@<TRIPOS>BOND
      1       1       2 1
      2       1       4 2
      3       1       5 1
      4       2       3 1
      5       3       5 1
      6       2       6 1
      7       2       7 1
      8       3       8 1
      9       3       9 1
@<TRIPOS>ALT_TYPE
CGenFF_4.0_ALT_TYPE_SET
CGenFF_4.0 1 CG2O4 2 CG3C41 3 CG3C41 4 OG2D1 5 OG3C51 6 HGA2 7 HGA2 8 HGA2 9 HGA2
@<TRIPOS>MOLECULE
4_lactone
 9 9 0 0 0
****
USER_CHARGES
INVALID_CHARGES
Pose:  22 Cluster:  22 Fr_nu: 7207119 TotEn:   -14.99
@<TRIPOS>ATOM
      1 C1        -35.7520  -13.3000  -38.6394 C.2    1 LIG       0.04000
      2 C2        -37.1623  -13.8446  -38.3500 C.3    1 LIG       0.11000
      3 C3        -37.4316  -12.4071  -37.9154 C.3    1 LIG       0.08100
      4 O1        -34.6995  -13.7245  -39.0592 O.2    1 LIG      -0.32000
      5 O2        -36.0613  -12.0388  -38.2349 O.3    1 LIG      -0.27100
      6 H1        -37.7011  -14.1800  -39.2375 H      1 LIG       0.09000
      7 H2        -37.1962  -14.5942  -37.5576 H      1 LIG       0.09000
      8 H3        -38.1505  -11.8544  -38.5263 H      1 LIG       0.09000
      9 H4        -37.6475  -12.2683  -36.8524 H      1 LIG       0.09000
@<TRIPOS>BOND
      1       1       2 1
      2       1       4 2
      3       1       5 1
      4       2       3 1
      5       3       5 1
      6       2       6 1
      7       2       7 1
      8       3       8 1
      9       3       9 1
@<TRIPOS>ALT_TYPE
CGenFF_4.0_ALT_TYPE_SET
CGenFF_4.0 1 CG2O4 2 CG3C41 3 CG3C41 4 OG2D1 5 OG3C51 6 HGA2 7 HGA2 8 HGA2 9 HGA2
@<TRIPOS>MOLECULE
4_lactone
 9 9 0 0 0
****
USER_CHARGES
INVALID_CHARGES
Pose:  23 Cluster:  23 Fr_nu: 8734379 TotEn:   -14.94
@<TRIPOS>ATOM
      1 C1        -36.8087  -14.2299  -30.1281 C.2    1 LIG       0.04000
      2 C2        -37.6182  -15.5390  -30.1430 C.3    1 LIG       0.11000
      3 C3        -36.2884  -16.1445  -30.5822 C.3    1 LIG       0.08100
      4 O1        -37.0047  -13.0613  -29.8824 O.2    1 LIG      -0.32000
      5 O2        -35.6569  -14.8355  -30.5234 O.3    1 LIG      -0.27100
      6 H1        -37.9794  -15.8506  -29.1617 H      1 LIG       0.09000
      7 H2        -38.4174  -15.5599  -30.8857 H      1 LIG       0.09000
      8 H3        -35.8312  -16.8447  -29.8778 H      1 LIG       0.09000
      9 H4        -36.2688  -16.5548  -31.5955 H      1 LIG       0.09000
@<TRIPOS>BOND
      1       1       2 1
      2       1       4 2
      3       1       5 1
      4       2       3 1
      5       3       5 1
      6       2       6 1
      7       2       7 1
      8       3       8 1
      9       3       9 1
@<TRIPOS>ALT_TYPE
CGenFF_4.0_ALT_TYPE_SET
CGenFF_4.0 1 CG2O4 2 CG3C41 3 CG3C41 4 OG2D1 5 OG3C51 6 HGA2 7 HGA2 8 HGA2 9 HGA2
@<TRIPOS>MOLECULE
4_lactone
 9 9 0 0 0
****
USER_CHARGES
INVALID_CHARGES
Pose:  24 Cluster:  24 Fr_nu:  81431 TotEn:   -14.83
@<TRIPOS>ATOM
      1 C1        -54.4339  -10.0767  -38.4668 C.2    1 LIG       0.04000
      2 C2        -53.4531   -9.5494  -37.4042 C.3    1 LIG       0.11000
      3 C3        -54.2098  -10.5087  -36.4905 C.3    1 LIG       0.08100
      4 O1        -54.6574   -9.8985  -39.6426 O.2    1 LIG      -0.32000
      5 O2        -55.0651  -10.9098  -37.5965 O.3    1 LIG      -0.27100
      6 H1        -52.4094   -9.8026  -37.5966 H      1 LIG       0.09000
      7 H2        -53.5694   -8.4881  -37.1785 H      1 LIG       0.09000
      8 H3        -53.6298  -11.3509  -36.1035 H      1 LIG       0.09000
      9 H4        -54.7850  -10.0401  -35.6873 H      1 LIG       0.09000
@<TRIPOS>BOND
      1       1       2 1
      2       1       4 2
      3       1       5 1
      4       2       3 1
      5       3       5 1
      6       2       6 1
      7       2       7 1
      8       3       8 1
      9       3       9 1
@<TRIPOS>ALT_TYPE
CGenFF_4.0_ALT_TYPE_SET
CGenFF_4.0 1 CG2O4 2 CG3C41 3 CG3C41 4 OG2D1 5 OG3C51 6 HGA2 7 HGA2 8 HGA2 9 HGA2
@<TRIPOS>MOLECULE
4_lactone
 9 9 0 0 0
****
USER_CHARGES
INVALID_CHARGES
Pose:  25 Cluster:  25 Fr_nu: 8812671 TotEn:   -14.72
@<TRIPOS>ATOM
      1 C1        -50.4709    5.6550  -22.3676 C.2    1 LIG       0.04000
      2 C2        -51.3831    4.8464  -21.4278 C.3    1 LIG       0.11000
      3 C3        -51.8234    6.2302  -20.9597 C.3    1 LIG       0.08100
      4 O1        -49.6463    5.4293  -23.2240 O.2    1 LIG      -0.32000
      5 O2        -50.9086    6.8555  -21.9018 O.3    1 LIG      -0.27100
      6 H1        -52.1429    4.2567  -21.9430 H      1 LIG       0.09000
      7 H2        -50.8448    4.2458  -20.6927 H      1 LIG       0.09000
      8 H3        -52.8632    6.4934  -21.1721 H      1 LIG       0.09000
      9 H4        -51.5694    6.4813  -19.9262 H      1 LIG       0.09000
@<TRIPOS>BOND
      1       1       2 1
      2       1       4 2
      3       1       5 1
      4       2       3 1
      5       3       5 1
      6       2       6 1
      7       2       7 1
      8       3       8 1
      9       3       9 1
@<TRIPOS>ALT_TYPE
CGenFF_4.0_ALT_TYPE_SET
CGenFF_4.0 1 CG2O4 2 CG3C41 3 CG3C41 4 OG2D1 5 OG3C51 6 HGA2 7 HGA2 8 HGA2 9 HGA2
@<TRIPOS>MOLECULE
4_lactone
 9 9 0 0 0
****
USER_CHARGES
INVALID_CHARGES
Pose:  26 Cluster:  26 Fr_nu: 4479382 TotEn:   -14.64
@<TRIPOS>ATOM
      1 C1        -52.6627    4.0142  -35.8408 C.2    1 LIG       0.04000
      2 C2        -51.2407    4.0617  -36.4280 C.3    1 LIG       0.11000
      3 C3        -51.9865    4.1037  -37.7584 C.3    1 LIG       0.08100
      4 O1        -53.1756    3.9604  -34.7461 O.2    1 LIG      -0.32000
      5 O2        -53.2619    4.0529  -37.0612 O.3    1 LIG      -0.27100
      6 H1        -50.6819    4.9626  -36.1697 H      1 LIG       0.09000
      7 H2        -50.6519    3.1619  -36.2423 H      1 LIG       0.09000
      8 H3        -51.8778    5.0274  -38.3334 H      1 LIG       0.09000
      9 H4        -51.8471    3.2329  -38.4049 H      1 LIG       0.09000
@<TRIPOS>BOND
      1       1       2 1
      2       1       4 2
      3       1       5 1
      4       2       3 1
      5       3       5 1
      6       2       6 1
      7       2       7 1
      8       3       8 1
      9       3       9 1
@<TRIPOS>ALT_TYPE
CGenFF_4.0_ALT_TYPE_SET
CGenFF_4.0 1 CG2O4 2 CG3C41 3 CG3C41 4 OG2D1 5 OG3C51 6 HGA2 7 HGA2 8 HGA2 9 HGA2
@<TRIPOS>MOLECULE
4_lactone
 9 9 0 0 0
****
USER_CHARGES
INVALID_CHARGES
Pose:  27 Cluster:  27 Fr_nu: 8775526 TotEn:   -14.58
@<TRIPOS>ATOM
      1 C1        -65.0153   -8.1083  -46.6900 C.2    1 LIG       0.04000
      2 C2        -64.1174   -7.5361  -47.8017 C.3    1 LIG       0.11000
      3 C3        -63.0061   -8.2072  -47.0001 C.3    1 LIG       0.08100
      4 O1        -66.1917   -8.1142  -46.4066 O.2    1 LIG      -0.32000
      5 O2        -63.9761   -8.6808  -46.0251 O.3    1 LIG      -0.27100
      6 H1        -64.3090   -7.9570  -48.7899 H      1 LIG       0.09000
      7 H2        -64.0878   -6.4457  -47.8330 H      1 LIG       0.09000
      8 H3        -62.4974   -9.0369  -47.4984 H      1 LIG       0.09000
      9 H4        -62.2775   -7.5302  -46.5457 H      1 LIG       0.09000
@<TRIPOS>BOND
      1       1       2 1
      2       1       4 2
      3       1       5 1
      4       2       3 1
      5       3       5 1
      6       2       6 1
      7       2       7 1
      8       3       8 1
      9       3       9 1
@<TRIPOS>ALT_TYPE
CGenFF_4.0_ALT_TYPE_SET
CGenFF_4.0 1 CG2O4 2 CG3C41 3 CG3C41 4 OG2D1 5 OG3C51 6 HGA2 7 HGA2 8 HGA2 9 HGA2
@<TRIPOS>MOLECULE
4_lactone
 9 9 0 0 0
****
USER_CHARGES
INVALID_CHARGES
Pose:  28 Cluster:  28 Fr_nu:  17032 TotEn:   -13.96
@<TRIPOS>ATOM
      1 C1        -54.6029  -11.5568  -38.2836 C.2    1 LIG       0.04000
      2 C2        -54.3774  -10.4363  -37.2527 C.3    1 LIG       0.11000
      3 C3        -53.6036   -9.7873  -38.3963 C.3    1 LIG       0.08100
      4 O1        -55.1644  -12.6277  -38.3303 O.2    1 LIG      -0.32000
      5 O2        -53.8978  -10.9216  -39.2578 O.3    1 LIG      -0.27100
      6 H1        -55.2899   -9.9224  -36.9465 H      1 LIG       0.09000
      7 H2        -53.7829  -10.7389  -36.3891 H      1 LIG       0.09000
      8 H3        -54.0295   -8.8605  -38.7904 H      1 LIG       0.09000
      9 H4        -52.5282   -9.6744  -38.2338 H      1 LIG       0.09000
@<TRIPOS>BOND
      1       1       2 1
      2       1       4 2
      3       1       5 1
      4       2       3 1
      5       3       5 1
      6       2       6 1
      7       2       7 1
      8       3       8 1
      9       3       9 1
@<TRIPOS>ALT_TYPE
CGenFF_4.0_ALT_TYPE_SET
CGenFF_4.0 1 CG2O4 2 CG3C41 3 CG3C41 4 OG2D1 5 OG3C51 6 HGA2 7 HGA2 8 HGA2 9 HGA2
@<TRIPOS>MOLECULE
4_lactone
 9 9 0 0 0
****
USER_CHARGES
INVALID_CHARGES
Pose:  29 Cluster:  29 Fr_nu: 8792890 TotEn:   -13.79
@<TRIPOS>ATOM
      1 C1        -46.4770   -4.6761  -24.3810 C.2    1 LIG       0.04000
      2 C2        -46.8427   -4.0356  -23.0300 C.3    1 LIG       0.11000
      3 C3        -45.4097   -3.5156  -23.0939 C.3    1 LIG       0.08100
      4 O1        -47.0139   -5.3689  -25.2154 O.2    1 LIG      -0.32000
      5 O2        -45.2106   -4.1802  -24.3723 O.3    1 LIG      -0.27100
      6 H1        -47.6249   -3.2776  -23.0934 H      1 LIG       0.09000
      7 H2        -47.0510   -4.7563  -22.2374 H      1 LIG       0.09000
      8 H3        -45.3029   -2.4310  -23.1824 H      1 LIG       0.09000
      9 H4        -44.7321   -3.9048  -22.3290 H      1 LIG       0.09000
@<TRIPOS>BOND
      1       1       2 1
      2       1       4 2
      3       1       5 1
      4       2       3 1
      5       3       5 1
      6       2       6 1
      7       2       7 1
      8       3       8 1
      9       3       9 1
@<TRIPOS>ALT_TYPE
CGenFF_4.0_ALT_TYPE_SET
CGenFF_4.0 1 CG2O4 2 CG3C41 3 CG3C41 4 OG2D1 5 OG3C51 6 HGA2 7 HGA2 8 HGA2 9 HGA2
@<TRIPOS>MOLECULE
4_lactone
 9 9 0 0 0
****
USER_CHARGES
INVALID_CHARGES
Pose:  30 Cluster:  30 Fr_nu: 7271210 TotEn:   -13.76
@<TRIPOS>ATOM
      1 C1        -42.0807  -10.0126  -23.5194 C.2    1 LIG       0.04000
      2 C2        -41.2997  -10.9267  -22.5584 C.3    1 LIG       0.11000
      3 C3        -42.2908  -11.9803  -23.0435 C.3    1 LIG       0.08100
      4 O1        -42.0493   -8.8566  -23.8757 O.2    1 LIG      -0.32000
      5 O2        -42.9315  -11.0004  -23.9066 O.3    1 LIG      -0.27100
      6 H1        -40.2591  -11.0881  -22.8440 H      1 LIG       0.09000
      7 H2        -41.3840  -10.6440  -21.5078 H      1 LIG       0.09000
      8 H3        -41.8616  -12.8050  -23.6190 H      1 LIG       0.09000
      9 H4        -42.9818  -12.3618  -22.2867 H      1 LIG       0.09000
@<TRIPOS>BOND
      1       1       2 1
      2       1       4 2
      3       1       5 1
      4       2       3 1
      5       3       5 1
      6       2       6 1
      7       2       7 1
      8       3       8 1
      9       3       9 1
@<TRIPOS>ALT_TYPE
CGenFF_4.0_ALT_TYPE_SET
CGenFF_4.0 1 CG2O4 2 CG3C41 3 CG3C41 4 OG2D1 5 OG3C51 6 HGA2 7 HGA2 8 HGA2 9 HGA2
@<TRIPOS>MOLECULE
4_lactone
 9 9 0 0 0
****
USER_CHARGES
INVALID_CHARGES
Pose:  31 Cluster:  31 Fr_nu: 5391329 TotEn:   -13.65
@<TRIPOS>ATOM
      1 C1        -51.9302    6.4572  -21.8284 C.2    1 LIG       0.04000
      2 C2        -53.0062    7.2956  -21.1152 C.3    1 LIG       0.11000
      3 C3        -53.7169    5.9509  -20.9954 C.3    1 LIG       0.08100
      4 O1        -50.8553    6.6428  -22.3523 O.2    1 LIG      -0.32000
      5 O2        -52.6196    5.2933  -21.6876 O.3    1 LIG      -0.27100
      6 H1        -52.6740    7.7411  -20.1762 H      1 LIG       0.09000
      7 H2        -53.4922    8.0338  -21.7552 H      1 LIG       0.09000
      8 H3        -53.8388    5.5685  -19.9783 H      1 LIG       0.09000
      9 H4        -54.6539    5.8614  -21.5518 H      1 LIG       0.09000
@<TRIPOS>BOND
      1       1       2 1
      2       1       4 2
      3       1       5 1
      4       2       3 1
      5       3       5 1
      6       2       6 1
      7       2       7 1
      8       3       8 1
      9       3       9 1
@<TRIPOS>ALT_TYPE
CGenFF_4.0_ALT_TYPE_SET
CGenFF_4.0 1 CG2O4 2 CG3C41 3 CG3C41 4 OG2D1 5 OG3C51 6 HGA2 7 HGA2 8 HGA2 9 HGA2
@<TRIPOS>MOLECULE
4_lactone
 9 9 0 0 0
****
USER_CHARGES
INVALID_CHARGES
Pose:  32 Cluster:  32 Fr_nu: 2878428 TotEn:   -13.47
@<TRIPOS>ATOM
      1 C1        -51.2369    5.6515  -22.1344 C.2    1 LIG       0.04000
      2 C2        -51.8039    5.7749  -20.7087 C.3    1 LIG       0.11000
      3 C3        -52.6833    4.6096  -21.1521 C.3    1 LIG       0.08100
      4 O1        -50.3986    6.2005  -22.8127 O.2    1 LIG      -0.32000
      5 O2        -52.0530    4.6143  -22.4629 O.3    1 LIG      -0.27100
      6 H1        -51.0825    5.5511  -19.9214 H      1 LIG       0.09000
      7 H2        -52.3236    6.7150  -20.5160 H      1 LIG       0.09000
      8 H3        -52.5169    3.6645  -20.6281 H      1 LIG       0.09000
      9 H4        -53.7531    4.8252  -21.2200 H      1 LIG       0.09000
@<TRIPOS>BOND
      1       1       2 1
      2       1       4 2
      3       1       5 1
      4       2       3 1
      5       3       5 1
      6       2       6 1
      7       2       7 1
      8       3       8 1
      9       3       9 1
@<TRIPOS>ALT_TYPE
CGenFF_4.0_ALT_TYPE_SET
CGenFF_4.0 1 CG2O4 2 CG3C41 3 CG3C41 4 OG2D1 5 OG3C51 6 HGA2 7 HGA2 8 HGA2 9 HGA2
@<TRIPOS>MOLECULE
4_lactone
 9 9 0 0 0
****
USER_CHARGES
INVALID_CHARGES
Pose:  33 Cluster:  33 Fr_nu: 3822995 TotEn:   -13.42
@<TRIPOS>ATOM
      1 C1        -36.4132  -12.5260  -37.9568 C.2    1 LIG       0.04000
      2 C2        -37.4844  -13.5751  -37.6088 C.3    1 LIG       0.11000
      3 C3        -38.3489  -12.7396  -38.5482 C.3    1 LIG       0.08100
      4 O1        -35.2584  -12.3010  -37.6739 O.2    1 LIG      -0.32000
      5 O2        -37.2399  -11.8277  -38.7806 O.3    1 LIG      -0.27100
      6 H1        -37.2489  -14.5833  -37.9529 H      1 LIG       0.09000
      7 H2        -37.7852  -13.5733  -36.5598 H      1 LIG       0.09000
      8 H3        -38.6626  -13.2362  -39.4704 H      1 LIG       0.09000
      9 H4        -39.1966  -12.2305  -38.0813 H      1 LIG       0.09000
@<TRIPOS>BOND
      1       1       2 1
      2       1       4 2
      3       1       5 1
      4       2       3 1
      5       3       5 1
      6       2       6 1
      7       2       7 1
      8       3       8 1
      9       3       9 1
@<TRIPOS>ALT_TYPE
CGenFF_4.0_ALT_TYPE_SET
CGenFF_4.0 1 CG2O4 2 CG3C41 3 CG3C41 4 OG2D1 5 OG3C51 6 HGA2 7 HGA2 8 HGA2 9 HGA2
@<TRIPOS>MOLECULE
4_lactone
 9 9 0 0 0
****
USER_CHARGES
INVALID_CHARGES
Pose:  34 Cluster:  34 Fr_nu: 8772033 TotEn:   -13.29
@<TRIPOS>ATOM
      1 C1        -51.1489    7.8978  -21.5485 C.2    1 LIG       0.04000
      2 C2        -52.4913    8.5134  -21.1148 C.3    1 LIG       0.11000
      3 C3        -51.6206    9.7176  -20.7686 C.3    1 LIG       0.08100
      4 O1        -50.7545    6.8526  -22.0136 O.2    1 LIG      -0.32000
      5 O2        -50.4338    9.0059  -21.2163 O.3    1 LIG      -0.27100
      6 H1        -53.1990    8.6600  -21.9322 H      1 LIG       0.09000
      7 H2        -52.9603    8.0081  -20.2690 H      1 LIG       0.09000
      8 H3        -51.7992   10.6178  -21.3630 H      1 LIG       0.09000
      9 H4        -51.5623    9.9673  -19.7056 H      1 LIG       0.09000
@<TRIPOS>BOND
      1       1       2 1
      2       1       4 2
      3       1       5 1
      4       2       3 1
      5       3       5 1
      6       2       6 1
      7       2       7 1
      8       3       8 1
      9       3       9 1
@<TRIPOS>ALT_TYPE
CGenFF_4.0_ALT_TYPE_SET
CGenFF_4.0 1 CG2O4 2 CG3C41 3 CG3C41 4 OG2D1 5 OG3C51 6 HGA2 7 HGA2 8 HGA2 9 HGA2
@<TRIPOS>MOLECULE
4_lactone
 9 9 0 0 0
****
USER_CHARGES
INVALID_CHARGES
Pose:  35 Cluster:  35 Fr_nu: 2794288 TotEn:   -13.21
@<TRIPOS>ATOM
      1 C1        -78.7995   -5.8960  -32.4447 C.2    1 LIG       0.04000
      2 C2        -77.8948   -5.9816  -31.2023 C.3    1 LIG       0.11000
      3 C3        -77.6553   -7.4046  -31.6980 C.3    1 LIG       0.08100
      4 O1        -79.5110   -5.0742  -32.9764 O.2    1 LIG      -0.32000
      5 O2        -78.5420   -7.1753  -32.8279 O.3    1 LIG      -0.27100
      6 H1        -77.0300   -5.3171  -31.2343 H      1 LIG       0.09000
      7 H2        -78.4295   -5.8927  -30.2552 H      1 LIG       0.09000
      8 H3        -76.6358   -7.6272  -32.0243 H      1 LIG       0.09000
      9 H4        -78.0304   -8.1998  -31.0479 H      1 LIG       0.09000
@<TRIPOS>BOND
      1       1       2 1
      2       1       4 2
      3       1       5 1
      4       2       3 1
      5       3       5 1
      6       2       6 1
      7       2       7 1
      8       3       8 1
      9       3       9 1
@<TRIPOS>ALT_TYPE
CGenFF_4.0_ALT_TYPE_SET
CGenFF_4.0 1 CG2O4 2 CG3C41 3 CG3C41 4 OG2D1 5 OG3C51 6 HGA2 7 HGA2 8 HGA2 9 HGA2
@<TRIPOS>MOLECULE
4_lactone
 9 9 0 0 0
****
USER_CHARGES
INVALID_CHARGES
Pose:  36 Cluster:  36 Fr_nu: 8814981 TotEn:   -13.16
@<TRIPOS>ATOM
      1 C1        -51.0536    6.7850  -21.5601 C.2    1 LIG       0.04000
      2 C2        -52.1774    6.3687  -20.5942 C.3    1 LIG       0.11000
      3 C3        -52.0581    7.8139  -20.1196 C.3    1 LIG       0.08100
      4 O1        -50.3945    6.2738  -22.4368 O.2    1 LIG      -0.32000
      5 O2        -51.0003    8.0591  -21.0874 O.3    1 LIG      -0.27100
      6 H1        -53.1150    6.1080  -21.0875 H      1 LIG       0.09000
      7 H2        -51.8834    5.6061  -19.8712 H      1 LIG       0.09000
      8 H3        -52.9298    8.4471  -20.3060 H      1 LIG       0.09000
      9 H4        -51.7027    7.9457  -19.0940 H      1 LIG       0.09000
@<TRIPOS>BOND
      1       1       2 1
      2       1       4 2
      3       1       5 1
      4       2       3 1
      5       3       5 1
      6       2       6 1
      7       2       7 1
      8       3       8 1
      9       3       9 1
@<TRIPOS>ALT_TYPE
CGenFF_4.0_ALT_TYPE_SET
CGenFF_4.0 1 CG2O4 2 CG3C41 3 CG3C41 4 OG2D1 5 OG3C51 6 HGA2 7 HGA2 8 HGA2 9 HGA2
@<TRIPOS>MOLECULE
4_lactone
 9 9 0 0 0
****
USER_CHARGES
INVALID_CHARGES
Pose:  37 Cluster:  37 Fr_nu: 8287646 TotEn:   -12.73
@<TRIPOS>ATOM
      1 C1        -60.5604  -15.5966  -13.5077 C.2    1 LIG       0.04000
      2 C2        -61.6620  -16.5058  -14.0813 C.3    1 LIG       0.11000
      3 C3        -62.5112  -15.8600  -12.9906 C.3    1 LIG       0.08100
      4 O1        -59.3939  -15.3603  -13.7262 O.2    1 LIG      -0.32000
      5 O2        -61.3741  -15.0630  -12.5576 O.3    1 LIG      -0.27100
      6 H1        -61.9472  -16.2672  -15.1071 H      1 LIG       0.09000
      7 H2        -61.4664  -17.5726  -13.9611 H      1 LIG       0.09000
      8 H3        -63.3342  -15.2312  -13.3410 H      1 LIG       0.09000
      9 H4        -62.8546  -16.5327  -12.1999 H      1 LIG       0.09000
@<TRIPOS>BOND
      1       1       2 1
      2       1       4 2
      3       1       5 1
      4       2       3 1
      5       3       5 1
      6       2       6 1
      7       2       7 1
      8       3       8 1
      9       3       9 1
@<TRIPOS>ALT_TYPE
CGenFF_4.0_ALT_TYPE_SET
CGenFF_4.0 1 CG2O4 2 CG3C41 3 CG3C41 4 OG2D1 5 OG3C51 6 HGA2 7 HGA2 8 HGA2 9 HGA2
@<TRIPOS>MOLECULE
4_lactone
 9 9 0 0 0
****
USER_CHARGES
INVALID_CHARGES
Pose:  38 Cluster:  38 Fr_nu: 8783326 TotEn:   -12.66
@<TRIPOS>ATOM
      1 C1        -61.0923  -13.8555  -12.6294 C.2    1 LIG       0.04000
      2 C2        -62.3321  -13.9076  -11.7187 C.3    1 LIG       0.11000
      3 C3        -62.2449  -12.3875  -11.8176 C.3    1 LIG       0.08100
      4 O1        -60.3414  -14.6413  -13.1614 O.2    1 LIG      -0.32000
      5 O2        -61.0735  -12.4963  -12.6729 O.3    1 LIG      -0.27100
      6 H1        -63.2078  -14.3630  -12.1839 H      1 LIG       0.09000
      7 H2        -62.1417  -14.3305  -10.7310 H      1 LIG       0.09000
      8 H3        -63.0760  -11.8979  -12.3325 H      1 LIG       0.09000
      9 H4        -62.0139  -11.8667  -10.8844 H      1 LIG       0.09000
@<TRIPOS>BOND
      1       1       2 1
      2       1       4 2
      3       1       5 1
      4       2       3 1
      5       3       5 1
      6       2       6 1
      7       2       7 1
      8       3       8 1
      9       3       9 1
@<TRIPOS>ALT_TYPE
CGenFF_4.0_ALT_TYPE_SET
CGenFF_4.0 1 CG2O4 2 CG3C41 3 CG3C41 4 OG2D1 5 OG3C51 6 HGA2 7 HGA2 8 HGA2 9 HGA2
@<TRIPOS>MOLECULE
4_lactone
 9 9 0 0 0
****
USER_CHARGES
INVALID_CHARGES
Pose:  39 Cluster:  39 Fr_nu: 112392 TotEn:   -12.35
@<TRIPOS>ATOM
      1 C1        -58.4875  -11.3613  -41.5836 C.2    1 LIG       0.04000
      2 C2        -57.5519  -10.5091  -40.7075 C.3    1 LIG       0.11000
      3 C3        -58.7790   -9.6103  -40.5878 C.3    1 LIG       0.08100
      4 O1        -58.4278  -12.3936  -42.2122 O.2    1 LIG      -0.32000
      5 O2        -59.5411  -10.5143  -41.4350 O.3    1 LIG      -0.27100
      6 H1        -57.2332  -11.0006  -39.7870 H      1 LIG       0.09000
      7 H2        -56.7029  -10.0838  -41.2454 H      1 LIG       0.09000
      8 H3        -59.2135   -9.5327  -39.5875 H      1 LIG       0.09000
      9 H4        -58.6840   -8.6196  -41.0407 H      1 LIG       0.09000
@<TRIPOS>BOND
      1       1       2 1
      2       1       4 2
      3       1       5 1
      4       2       3 1
      5       3       5 1
      6       2       6 1
      7       2       7 1
      8       3       8 1
      9       3       9 1
@<TRIPOS>ALT_TYPE
CGenFF_4.0_ALT_TYPE_SET
CGenFF_4.0 1 CG2O4 2 CG3C41 3 CG3C41 4 OG2D1 5 OG3C51 6 HGA2 7 HGA2 8 HGA2 9 HGA2
@<TRIPOS>MOLECULE
4_lactone
 9 9 0 0 0
****
USER_CHARGES
INVALID_CHARGES
Pose:  40 Cluster:  40 Fr_nu: 120705 TotEn:   -12.06
@<TRIPOS>ATOM
      1 C1        -59.7306  -20.2809  -24.2617 C.2    1 LIG       0.04000
      2 C2        -59.9180  -21.7262  -24.7569 C.3    1 LIG       0.11000
      3 C3        -59.1053  -21.2310  -25.9495 C.3    1 LIG       0.08100
      4 O1        -60.0486  -19.6179  -23.3006 O.2    1 LIG      -0.32000
      5 O2        -59.0127  -19.9070  -25.3546 O.3    1 LIG      -0.27100
      6 H1        -59.4326  -22.4776  -24.1322 H      1 LIG       0.09000
      7 H2        -60.9547  -21.9939  -24.9674 H      1 LIG       0.09000
      8 H3        -58.1194  -21.6874  -26.0732 H      1 LIG       0.09000
      9 H4        -59.6370  -21.2060  -26.9047 H      1 LIG       0.09000
@<TRIPOS>BOND
      1       1       2 1
      2       1       4 2
      3       1       5 1
      4       2       3 1
      5       3       5 1
      6       2       6 1
      7       2       7 1
      8       3       8 1
      9       3       9 1
@<TRIPOS>ALT_TYPE
CGenFF_4.0_ALT_TYPE_SET
CGenFF_4.0 1 CG2O4 2 CG3C41 3 CG3C41 4 OG2D1 5 OG3C51 6 HGA2 7 HGA2 8 HGA2 9 HGA2
@<TRIPOS>MOLECULE
4_lactone
 9 9 0 0 0
****
USER_CHARGES
INVALID_CHARGES
Pose:  41 Cluster:  41 Fr_nu: 3766097 TotEn:   -11.89
@<TRIPOS>ATOM
      1 C1        -62.6799   -2.4066  -21.7036 C.2    1 LIG       0.04000
      2 C2        -62.3602   -3.9117  -21.6632 C.3    1 LIG       0.11000
      3 C3        -62.8981   -3.8799  -23.0907 C.3    1 LIG       0.08100
      4 O1        -62.5962   -1.4556  -20.9600 O.2    1 LIG      -0.32000
      5 O2        -63.1473   -2.4512  -22.9800 O.3    1 LIG      -0.27100
      6 H1        -61.2978   -4.1389  -21.5623 H      1 LIG       0.09000
      7 H2        -62.9571   -4.4745  -20.9437 H      1 LIG       0.09000
      8 H3        -62.1706   -4.1026  -23.8760 H      1 LIG       0.09000
      9 H4        -63.8237   -4.4374  -23.2584 H      1 LIG       0.09000
@<TRIPOS>BOND
      1       1       2 1
      2       1       4 2
      3       1       5 1
      4       2       3 1
      5       3       5 1
      6       2       6 1
      7       2       7 1
      8       3       8 1
      9       3       9 1
@<TRIPOS>ALT_TYPE
CGenFF_4.0_ALT_TYPE_SET
CGenFF_4.0 1 CG2O4 2 CG3C41 3 CG3C41 4 OG2D1 5 OG3C51 6 HGA2 7 HGA2 8 HGA2 9 HGA2
@<TRIPOS>MOLECULE
4_lactone
 9 9 0 0 0
****
USER_CHARGES
INVALID_CHARGES
Pose:  42 Cluster:  42 Fr_nu: 4457583 TotEn:   -11.50
@<TRIPOS>ATOM
      1 C1        -42.2469  -11.2714  -24.2013 C.2    1 LIG       0.04000
      2 C2        -41.9014  -12.5103  -23.3558 C.3    1 LIG       0.11000
      3 C3        -43.2326  -13.0255  -23.8948 C.3    1 LIG       0.08100
      4 O1        -41.7520  -10.1965  -24.4543 O.2    1 LIG      -0.32000
      5 O2        -43.4233  -11.7924  -24.6422 O.3    1 LIG      -0.27100
      6 H1        -41.0138  -13.0471  -23.6942 H      1 LIG       0.09000
      7 H2        -41.8657  -12.3206  -22.2818 H      1 LIG       0.09000
      8 H3        -43.1715  -13.8932  -24.5572 H      1 LIG       0.09000
      9 H4        -44.0194  -13.1690  -23.1491 H      1 LIG       0.09000
@<TRIPOS>BOND
      1       1       2 1
      2       1       4 2
      3       1       5 1
      4       2       3 1
      5       3       5 1
      6       2       6 1
      7       2       7 1
      8       3       8 1
      9       3       9 1
@<TRIPOS>ALT_TYPE
CGenFF_4.0_ALT_TYPE_SET
CGenFF_4.0 1 CG2O4 2 CG3C41 3 CG3C41 4 OG2D1 5 OG3C51 6 HGA2 7 HGA2 8 HGA2 9 HGA2
@<TRIPOS>MOLECULE
4_lactone
 9 9 0 0 0
****
USER_CHARGES
INVALID_CHARGES
Pose:  43 Cluster:  43 Fr_nu:  36900 TotEn:   -11.11
@<TRIPOS>ATOM
      1 C1        -58.9366  -11.0527  -41.6567 C.2    1 LIG       0.04000
      2 C2        -59.0550   -9.9952  -40.5446 C.3    1 LIG       0.11000
      3 C3        -57.6596  -10.4896  -40.1753 C.3    1 LIG       0.08100
      4 O1        -59.6128  -11.4670  -42.5708 O.2    1 LIG      -0.32000
      5 O2        -57.6928  -11.4453  -41.2713 O.3    1 LIG      -0.27100
      6 H1        -59.1125   -8.9688  -40.9101 H      1 LIG       0.09000
      7 H2        -59.8400  -10.2019  -39.8153 H      1 LIG       0.09000
      8 H3        -56.8518   -9.7631  -40.2982 H      1 LIG       0.09000
      9 H4        -57.5779  -10.9914  -39.2072 H      1 LIG       0.09000
@<TRIPOS>BOND
      1       1       2 1
      2       1       4 2
      3       1       5 1
      4       2       3 1
      5       3       5 1
      6       2       6 1
      7       2       7 1
      8       3       8 1
      9       3       9 1
@<TRIPOS>ALT_TYPE
CGenFF_4.0_ALT_TYPE_SET
CGenFF_4.0 1 CG2O4 2 CG3C41 3 CG3C41 4 OG2D1 5 OG3C51 6 HGA2 7 HGA2 8 HGA2 9 HGA2
@<TRIPOS>MOLECULE
4_lactone
 9 9 0 0 0
****
USER_CHARGES
INVALID_CHARGES
Pose:  44 Cluster:  44 Fr_nu: 3116052 TotEn:   -10.84
@<TRIPOS>ATOM
      1 C1        -50.7035    5.3516  -22.4594 C.2    1 LIG       0.04000
      2 C2        -51.4809    4.4632  -21.4716 C.3    1 LIG       0.11000
      3 C3        -50.5255    5.0741  -20.4509 C.3    1 LIG       0.08100
      4 O1        -50.7179    5.5933  -23.6450 O.2    1 LIG      -0.32000
      5 O2        -49.8844    5.8549  -21.4973 O.3    1 LIG      -0.27100
      6 H1        -52.5315    4.7356  -21.3592 H      1 LIG       0.09000
      7 H2        -51.3647    3.3928  -21.6490 H      1 LIG       0.09000
      8 H3        -50.9868    5.7152  -19.6948 H      1 LIG       0.09000
      9 H4        -49.8249    4.3764  -19.9840 H      1 LIG       0.09000
@<TRIPOS>BOND
      1       1       2 1
      2       1       4 2
      3       1       5 1
      4       2       3 1
      5       3       5 1
      6       2       6 1
      7       2       7 1
      8       3       8 1
      9       3       9 1
@<TRIPOS>ALT_TYPE
CGenFF_4.0_ALT_TYPE_SET
CGenFF_4.0 1 CG2O4 2 CG3C41 3 CG3C41 4 OG2D1 5 OG3C51 6 HGA2 7 HGA2 8 HGA2 9 HGA2
@<TRIPOS>MOLECULE
4_lactone
 9 9 0 0 0
****
USER_CHARGES
INVALID_CHARGES
Pose:  45 Cluster:  45 Fr_nu: 7093730 TotEn:   -10.62
@<TRIPOS>ATOM
      1 C1        -60.3183  -15.5367  -13.5036 C.2    1 LIG       0.04000
      2 C2        -61.6314  -16.3394  -13.4794 C.3    1 LIG       0.11000
      3 C3        -60.7100  -17.5109  -13.8057 C.3    1 LIG       0.08100
      4 O1        -59.9702  -14.3888  -13.3439 O.2    1 LIG      -0.32000
      5 O2        -59.5566  -16.6248  -13.7958 O.3    1 LIG      -0.27100
      6 H1        -62.1142  -16.3745  -12.5016 H      1 LIG       0.09000
      7 H2        -62.3387  -16.0598  -14.2620 H      1 LIG       0.09000
      8 H3        -60.6328  -18.2819  -13.0342 H      1 LIG       0.09000
      9 H4        -60.8575  -17.9675  -14.7883 H      1 LIG       0.09000
@<TRIPOS>BOND
      1       1       2 1
      2       1       4 2
      3       1       5 1
      4       2       3 1
      5       3       5 1
      6       2       6 1
      7       2       7 1
      8       3       8 1
      9       3       9 1
@<TRIPOS>ALT_TYPE
CGenFF_4.0_ALT_TYPE_SET
CGenFF_4.0 1 CG2O4 2 CG3C41 3 CG3C41 4 OG2D1 5 OG3C51 6 HGA2 7 HGA2 8 HGA2 9 HGA2
@<TRIPOS>MOLECULE
4_lactone
 9 9 0 0 0
****
USER_CHARGES
INVALID_CHARGES
Pose:  46 Cluster:  46 Fr_nu: 547243 TotEn:   -10.37
@<TRIPOS>ATOM
      1 C1        -50.1303    4.9526  -21.7949 C.2    1 LIG       0.04000
      2 C2        -50.2823    4.4963  -20.3328 C.3    1 LIG       0.11000
      3 C3        -51.2273    3.4652  -20.9425 C.3    1 LIG       0.08100
      4 O1        -49.5237    5.8023  -22.4068 O.2    1 LIG      -0.32000
      5 O2        -50.9851    4.0076  -22.2702 O.3    1 LIG      -0.27100
      6 H1        -49.3667    4.0979  -19.8929 H      1 LIG       0.09000
      7 H2        -50.7463    5.2381  -19.6807 H      1 LIG       0.09000
      8 H3        -50.9038    2.4234  -20.8674 H      1 LIG       0.09000
      9 H4        -52.2780    3.5604  -20.6551 H      1 LIG       0.09000
@<TRIPOS>BOND
      1       1       2 1
      2       1       4 2
      3       1       5 1
      4       2       3 1
      5       3       5 1
      6       2       6 1
      7       2       7 1
      8       3       8 1
      9       3       9 1
@<TRIPOS>ALT_TYPE
CGenFF_4.0_ALT_TYPE_SET
CGenFF_4.0 1 CG2O4 2 CG3C41 3 CG3C41 4 OG2D1 5 OG3C51 6 HGA2 7 HGA2 8 HGA2 9 HGA2
@<TRIPOS>MOLECULE
4_lactone
 9 9 0 0 0
****
USER_CHARGES
INVALID_CHARGES
Pose:  47 Cluster:  47 Fr_nu: 6508578 TotEn:   -10.12
@<TRIPOS>ATOM
      1 C1        -49.4827    5.2338  -22.1765 C.2    1 LIG       0.04000
      2 C2        -49.3552    3.7669  -21.7281 C.3    1 LIG       0.11000
      3 C3        -48.8364    4.3953  -20.4382 C.3    1 LIG       0.08100
      4 O1        -49.8437    5.8388  -23.1604 O.2    1 LIG      -0.32000
      5 O2        -49.0106    5.7257  -20.9997 O.3    1 LIG      -0.27100
      6 H1        -50.3078    3.2408  -21.6490 H      1 LIG       0.09000
      7 H2        -48.6279    3.1881  -22.2999 H      1 LIG       0.09000
      8 H3        -49.4616    4.2459  -19.5537 H      1 LIG       0.09000
      9 H4        -47.7879    4.1926  -20.2033 H      1 LIG       0.09000
@<TRIPOS>BOND
      1       1       2 1
      2       1       4 2
      3       1       5 1
      4       2       3 1
      5       3       5 1
      6       2       6 1
      7       2       7 1
      8       3       8 1
      9       3       9 1
@<TRIPOS>ALT_TYPE
CGenFF_4.0_ALT_TYPE_SET
CGenFF_4.0 1 CG2O4 2 CG3C41 3 CG3C41 4 OG2D1 5 OG3C51 6 HGA2 7 HGA2 8 HGA2 9 HGA2
@<TRIPOS>MOLECULE
4_lactone
 9 9 0 0 0
****
USER_CHARGES
INVALID_CHARGES
Pose:  48 Cluster:  48 Fr_nu: 8775613 TotEn:   -10.00
@<TRIPOS>ATOM
      1 C1        -49.4097    4.3568  -22.3667 C.2    1 LIG       0.04000
      2 C2        -48.6319    3.0359  -22.2268 C.3    1 LIG       0.11000
      3 C3        -49.5436    2.8369  -21.0197 C.3    1 LIG       0.08100
      4 O1        -49.4182    5.3140  -23.1070 O.2    1 LIG      -0.32000
      5 O2        -50.1879    4.1151  -21.2779 O.3    1 LIG      -0.27100
      6 H1        -48.7826    2.3404  -23.0539 H      1 LIG       0.09000
      7 H2        -47.5714    3.1650  -22.0043 H      1 LIG       0.09000
      8 H3        -50.2514    2.0067  -21.0924 H      1 LIG       0.09000
      9 H4        -49.0435    2.8283  -20.0473 H      1 LIG       0.09000
@<TRIPOS>BOND
      1       1       2 1
      2       1       4 2
      3       1       5 1
      4       2       3 1
      5       3       5 1
      6       2       6 1
      7       2       7 1
      8       3       8 1
      9       3       9 1
@<TRIPOS>ALT_TYPE
CGenFF_4.0_ALT_TYPE_SET
CGenFF_4.0 1 CG2O4 2 CG3C41 3 CG3C41 4 OG2D1 5 OG3C51 6 HGA2 7 HGA2 8 HGA2 9 HGA2
@<TRIPOS>MOLECULE
4_lactone
 9 9 0 0 0
****
USER_CHARGES
INVALID_CHARGES
Pose:  49 Cluster:  49 Fr_nu: 8800498 TotEn:    -9.64
@<TRIPOS>ATOM
      1 C1        -50.2272    5.1743  -22.3667 C.2    1 LIG       0.04000
      2 C2        -51.3469    4.5126  -21.5436 C.3    1 LIG       0.11000
      3 C3        -50.2765    3.4603  -21.2704 C.3    1 LIG       0.08100
      4 O1        -50.0840    6.1669  -23.0440 O.2    1 LIG      -0.32000
      5 O2        -49.3228    4.1990  -22.0830 O.3    1 LIG      -0.27100
      6 H1        -51.6690    5.0960  -20.6797 H      1 LIG       0.09000
      7 H2        -52.1991    4.1793  -22.1381 H      1 LIG       0.09000
      8 H3        -49.9446    3.3809  -20.2315 H      1 LIG       0.09000
      9 H4        -50.4739    2.4680  -21.6850 H      1 LIG       0.09000
@<TRIPOS>BOND
      1       1       2 1
      2       1       4 2
      3       1       5 1
      4       2       3 1
      5       3       5 1
      6       2       6 1
      7       2       7 1
      8       3       8 1
      9       3       9 1
@<TRIPOS>ALT_TYPE
CGenFF_4.0_ALT_TYPE_SET
CGenFF_4.0 1 CG2O4 2 CG3C41 3 CG3C41 4 OG2D1 5 OG3C51 6 HGA2 7 HGA2 8 HGA2 9 HGA2
@<TRIPOS>MOLECULE
4_lactone
 9 9 0 0 0
****
USER_CHARGES
INVALID_CHARGES
Pose:  50 Cluster:  50 Fr_nu: 5690244 TotEn:    -9.63
@<TRIPOS>ATOM
      1 C1        -41.8101  -10.2087  -23.2216 C.2    1 LIG       0.04000
      2 C2        -41.1092  -11.0185  -22.1160 C.3    1 LIG       0.11000
      3 C3        -42.0971  -10.2919  -21.2083 C.3    1 LIG       0.08100
      4 O1        -41.7282  -10.0790  -24.4219 O.2    1 LIG      -0.32000
      5 O2        -42.6604   -9.5961  -22.3547 O.3    1 LIG      -0.27100
      6 H1        -41.2473  -12.0976  -22.1986 H      1 LIG       0.09000
      7 H2        -40.0579  -10.7620  -21.9747 H      1 LIG       0.09000
      8 H3        -42.8405  -10.9241  -20.7152 H      1 LIG       0.09000
      9 H4        -41.6544   -9.5938  -20.4925 H      1 LIG       0.09000
@<TRIPOS>BOND
      1       1       2 1
      2       1       4 2
      3       1       5 1
      4       2       3 1
      5       3       5 1
      6       2       6 1
      7       2       7 1
      8       3       8 1
      9       3       9 1
@<TRIPOS>ALT_TYPE
CGenFF_4.0_ALT_TYPE_SET
CGenFF_4.0 1 CG2O4 2 CG3C41 3 CG3C41 4 OG2D1 5 OG3C51 6 HGA2 7 HGA2 8 HGA2 9 HGA2
@<TRIPOS>MOLECULE
4_lactone
 9 9 0 0 0
****
USER_CHARGES
INVALID_CHARGES
Pose:  51 Cluster:  51 Fr_nu: 827763 TotEn:    -9.43
@<TRIPOS>ATOM
      1 C1        -54.0539  -11.2590  -38.3994 C.2    1 LIG       0.04000
      2 C2        -53.9510   -9.8071  -38.8999 C.3    1 LIG       0.11000
      3 C3        -53.6209   -9.5178  -37.4387 C.3    1 LIG       0.08100
      4 O1        -54.2985  -12.3489  -38.8648 O.2    1 LIG      -0.32000
      5 O2        -53.7543  -10.9293  -37.1143 O.3    1 LIG      -0.27100
      6 H1        -53.1411   -9.6373  -39.6111 H      1 LIG       0.09000
      7 H2        -54.8930   -9.3940  -39.2644 H      1 LIG       0.09000
      8 H3        -52.6083   -9.1535  -37.2450 H      1 LIG       0.09000
      9 H4        -54.3544   -8.9109  -36.9007 H      1 LIG       0.09000
@<TRIPOS>BOND
      1       1       2 1
      2       1       4 2
      3       1       5 1
      4       2       3 1
      5       3       5 1
      6       2       6 1
      7       2       7 1
      8       3       8 1
      9       3       9 1
@<TRIPOS>ALT_TYPE
CGenFF_4.0_ALT_TYPE_SET
CGenFF_4.0 1 CG2O4 2 CG3C41 3 CG3C41 4 OG2D1 5 OG3C51 6 HGA2 7 HGA2 8 HGA2 9 HGA2
@<TRIPOS>MOLECULE
4_lactone
 9 9 0 0 0
****
USER_CHARGES
INVALID_CHARGES
Pose:  52 Cluster:  52 Fr_nu: 3213133 TotEn:    -9.13
@<TRIPOS>ATOM
      1 C1        -48.8871    4.6065  -22.4090 C.2    1 LIG       0.04000
      2 C2        -47.6262    3.7622  -22.1511 C.3    1 LIG       0.11000
      3 C3        -48.5117    2.6194  -22.6388 C.3    1 LIG       0.08100
      4 O1        -49.2211    5.7655  -22.3114 O.2    1 LIG      -0.32000
      5 O2        -49.6197    3.5417  -22.8322 O.3    1 LIG      -0.27100
      6 H1        -46.7817    4.0146  -22.7943 H      1 LIG       0.09000
      7 H2        -47.3275    3.7167  -21.1026 H      1 LIG       0.09000
      8 H3        -48.2071    2.1523  -23.5793 H      1 LIG       0.09000
      9 H4        -48.7500    1.8560  -21.8930 H      1 LIG       0.09000
@<TRIPOS>BOND
      1       1       2 1
      2       1       4 2
      3       1       5 1
      4       2       3 1
      5       3       5 1
      6       2       6 1
      7       2       7 1
      8       3       8 1
      9       3       9 1
@<TRIPOS>ALT_TYPE
CGenFF_4.0_ALT_TYPE_SET
CGenFF_4.0 1 CG2O4 2 CG3C41 3 CG3C41 4 OG2D1 5 OG3C51 6 HGA2 7 HGA2 8 HGA2 9 HGA2
@<TRIPOS>MOLECULE
4_lactone
 9 9 0 0 0
****
USER_CHARGES
INVALID_CHARGES
Pose:  53 Cluster:  53 Fr_nu: 1529469 TotEn:    -8.31
@<TRIPOS>ATOM
      1 C1        -43.3116  -11.5349  -23.8967 C.2    1 LIG       0.04000
      2 C2        -43.9299  -12.7450  -23.1738 C.3    1 LIG       0.11000
      3 C3        -44.9314  -12.6910  -24.3236 C.3    1 LIG       0.08100
      4 O1        -42.3745  -10.7851  -23.7418 O.2    1 LIG      -0.32000
      5 O2        -44.2394  -11.5444  -24.8911 O.3    1 LIG      -0.27100
      6 H1        -43.2857  -13.6252  -23.1477 H      1 LIG       0.09000
      7 H2        -44.3301  -12.5160  -22.1848 H      1 LIG       0.09000
      8 H3        -44.9182  -13.5471  -25.0037 H      1 LIG       0.09000
      9 H4        -45.9585  -12.4420  -24.0431 H      1 LIG       0.09000
@<TRIPOS>BOND
      1       1       2 1
      2       1       4 2
      3       1       5 1
      4       2       3 1
      5       3       5 1
      6       2       6 1
      7       2       7 1
      8       3       8 1
      9       3       9 1
@<TRIPOS>ALT_TYPE
CGenFF_4.0_ALT_TYPE_SET
CGenFF_4.0 1 CG2O4 2 CG3C41 3 CG3C41 4 OG2D1 5 OG3C51 6 HGA2 7 HGA2 8 HGA2 9 HGA2
@<TRIPOS>MOLECULE
4_lactone
 9 9 0 0 0
****
USER_CHARGES
INVALID_CHARGES
Pose:  54 Cluster:  54 Fr_nu: 5525852 TotEn:    -8.10
@<TRIPOS>ATOM
      1 C1        -51.6858    6.0199  -21.6033 C.2    1 LIG       0.04000
      2 C2        -52.9481    5.5126  -20.8832 C.3    1 LIG       0.11000
      3 C3        -52.0438    4.3426  -20.5073 C.3    1 LIG       0.08100
      4 O1        -51.3613    6.9765  -22.2696 O.2    1 LIG      -0.32000
      5 O2        -50.9372    4.9466  -21.2327 O.3    1 LIG      -0.27100
      6 H1        -53.2733    6.1449  -20.0555 H      1 LIG       0.09000
      7 H2        -53.7773    5.2757  -21.5518 H      1 LIG       0.09000
      8 H3        -51.8197    4.2404  -19.4420 H      1 LIG       0.09000
      9 H4        -52.3229    3.3750  -20.9333 H      1 LIG       0.09000
@<TRIPOS>BOND
      1       1       2 1
      2       1       4 2
      3       1       5 1
      4       2       3 1
      5       3       5 1
      6       2       6 1
      7       2       7 1
      8       3       8 1
      9       3       9 1
@<TRIPOS>ALT_TYPE
CGenFF_4.0_ALT_TYPE_SET
CGenFF_4.0 1 CG2O4 2 CG3C41 3 CG3C41 4 OG2D1 5 OG3C51 6 HGA2 7 HGA2 8 HGA2 9 HGA2
@<TRIPOS>MOLECULE
4_lactone
 9 9 0 0 0
****
USER_CHARGES
INVALID_CHARGES
Pose:  55 Cluster:  55 Fr_nu: 796061 TotEn:    -7.99
@<TRIPOS>ATOM
      1 C1        -55.0066  -10.6635  -37.7501 C.2    1 LIG       0.04000
      2 C2        -54.0048   -9.7494  -38.4781 C.3    1 LIG       0.11000
      3 C3        -53.5422   -9.4301  -37.0597 C.3    1 LIG       0.08100
      4 O1        -55.9008  -11.4231  -38.0462 O.2    1 LIG      -0.32000
      5 O2        -54.5445  -10.3323  -36.5146 O.3    1 LIG      -0.27100
      6 H1        -53.2862  -10.2835  -39.1017 H      1 LIG       0.09000
      7 H2        -54.4683   -8.9253  -39.0228 H      1 LIG       0.09000
      8 H3        -52.5286   -9.7540  -36.8078 H      1 LIG       0.09000
      9 H4        -53.7069   -8.4005  -36.7304 H      1 LIG       0.09000
@<TRIPOS>BOND
      1       1       2 1
      2       1       4 2
      3       1       5 1
      4       2       3 1
      5       3       5 1
      6       2       6 1
      7       2       7 1
      8       3       8 1
      9       3       9 1
@<TRIPOS>ALT_TYPE
CGenFF_4.0_ALT_TYPE_SET
CGenFF_4.0 1 CG2O4 2 CG3C41 3 CG3C41 4 OG2D1 5 OG3C51 6 HGA2 7 HGA2 8 HGA2 9 HGA2
@<TRIPOS>MOLECULE
4_lactone
 9 9 0 0 0
****
USER_CHARGES
INVALID_CHARGES
Pose:  56 Cluster:  56 Fr_nu: 107205 TotEn:    -7.66
@<TRIPOS>ATOM
      1 C1        -55.7618  -10.8944  -38.7873 C.2    1 LIG       0.04000
      2 C2        -54.2645  -10.5861  -38.9670 C.3    1 LIG       0.11000
      3 C3        -54.2688  -10.5754  -37.4413 C.3    1 LIG       0.08100
      4 O1        -56.7228  -11.0979  -39.4939 O.2    1 LIG      -0.32000
      5 O2        -55.6934  -10.8687  -37.4292 O.3    1 LIG      -0.27100
      6 H1        -53.6965  -11.3925  -39.4334 H      1 LIG       0.09000
      7 H2        -54.0618   -9.6277  -39.4477 H      1 LIG       0.09000
      8 H3        -53.6898  -11.3686  -36.9605 H      1 LIG       0.09000
      9 H4        -54.0535   -9.6097  -36.9759 H      1 LIG       0.09000
@<TRIPOS>BOND
      1       1       2 1
      2       1       4 2
      3       1       5 1
      4       2       3 1
      5       3       5 1
      6       2       6 1
      7       2       7 1
      8       3       8 1
      9       3       9 1
@<TRIPOS>ALT_TYPE
CGenFF_4.0_ALT_TYPE_SET
CGenFF_4.0 1 CG2O4 2 CG3C41 3 CG3C41 4 OG2D1 5 OG3C51 6 HGA2 7 HGA2 8 HGA2 9 HGA2
@<TRIPOS>MOLECULE
4_lactone
 9 9 0 0 0
****
USER_CHARGES
INVALID_CHARGES
Pose:  57 Cluster:  57 Fr_nu: 8771017 TotEn:    -6.25
@<TRIPOS>ATOM
      1 C1        -52.2774   12.7958  -33.0655 C.2    1 LIG       0.04000
      2 C2        -53.3002   12.9008  -31.9200 C.3    1 LIG       0.11000
      3 C3        -54.3114   12.8696  -33.0621 C.3    1 LIG       0.08100
      4 O1        -51.0745   12.7457  -33.1869 O.2    1 LIG      -0.32000
      5 O2        -53.2328   12.7741  -34.0333 O.3    1 LIG      -0.27100
      6 H1        -53.3122   12.0374  -31.2530 H      1 LIG       0.09000
      7 H2        -53.2464   13.8354  -31.3593 H      1 LIG       0.09000
      8 H3        -54.9621   11.9915  -33.0947 H      1 LIG       0.09000
      9 H4        -54.8960   13.7834  -33.1995 H      1 LIG       0.09000
@<TRIPOS>BOND
      1       1       2 1
      2       1       4 2
      3       1       5 1
      4       2       3 1
      5       3       5 1
      6       2       6 1
      7       2       7 1
      8       3       8 1
      9       3       9 1
@<TRIPOS>ALT_TYPE
CGenFF_4.0_ALT_TYPE_SET
CGenFF_4.0 1 CG2O4 2 CG3C41 3 CG3C41 4 OG2D1 5 OG3C51 6 HGA2 7 HGA2 8 HGA2 9 HGA2
@<TRIPOS>MOLECULE
4_lactone
 9 9 0 0 0
****
USER_CHARGES
INVALID_CHARGES
Pose:  58 Cluster:  58 Fr_nu: 7507033 TotEn:    -6.14
@<TRIPOS>ATOM
      1 C1        -50.3204    5.2552  -23.2599 C.2    1 LIG       0.04000
      2 C2        -49.7448    4.3419  -22.1627 C.3    1 LIG       0.11000
      3 C3        -51.1596    4.4315  -21.5986 C.3    1 LIG       0.08100
      4 O1        -49.9280    5.7949  -24.2694 O.2    1 LIG      -0.32000
      5 O2        -51.5597    5.2923  -22.7007 O.3    1 LIG      -0.27100
      6 H1        -49.4382    3.3570  -22.5184 H      1 LIG       0.09000
      7 H2        -48.9633    4.8078  -21.5602 H      1 LIG       0.09000
      8 H3        -51.7265    3.4966  -21.5908 H      1 LIG       0.09000
      9 H4        -51.2521    4.9421  -20.6361 H      1 LIG       0.09000
@<TRIPOS>BOND
      1       1       2 1
      2       1       4 2
      3       1       5 1
      4       2       3 1
      5       3       5 1
      6       2       6 1
      7       2       7 1
      8       3       8 1
      9       3       9 1
@<TRIPOS>ALT_TYPE
CGenFF_4.0_ALT_TYPE_SET
CGenFF_4.0 1 CG2O4 2 CG3C41 3 CG3C41 4 OG2D1 5 OG3C51 6 HGA2 7 HGA2 8 HGA2 9 HGA2
@<TRIPOS>MOLECULE
4_lactone
 9 9 0 0 0
****
USER_CHARGES
INVALID_CHARGES
Pose:  59 Cluster:  59 Fr_nu: 8794851 TotEn:    -5.71
@<TRIPOS>ATOM
      1 C1        -59.9433  -16.2720  -13.3390 C.2    1 LIG       0.04000
      2 C2        -59.1460  -17.5629  -13.0799 C.3    1 LIG       0.11000
      3 C3        -60.4478  -18.2370  -13.5029 C.3    1 LIG       0.08100
      4 O1        -59.7548  -15.0783  -13.2771 O.2    1 LIG      -0.32000
      5 O2        -61.0712  -16.9384  -13.7042 O.3    1 LIG      -0.27100
      6 H1        -58.2985  -17.7056  -13.7522 H      1 LIG       0.09000
      7 H2        -58.8549  -17.7050  -12.0379 H      1 LIG       0.09000
      8 H3        -60.4035  -18.8114  -14.4322 H      1 LIG       0.09000
      9 H4        -60.9568  -18.8105  -12.7234 H      1 LIG       0.09000
@<TRIPOS>BOND
      1       1       2 1
      2       1       4 2
      3       1       5 1
      4       2       3 1
      5       3       5 1
      6       2       6 1
      7       2       7 1
      8       3       8 1
      9       3       9 1
@<TRIPOS>ALT_TYPE
CGenFF_4.0_ALT_TYPE_SET
CGenFF_4.0 1 CG2O4 2 CG3C41 3 CG3C41 4 OG2D1 5 OG3C51 6 HGA2 7 HGA2 8 HGA2 9 HGA2
@<TRIPOS>MOLECULE
4_lactone
 9 9 0 0 0
****
USER_CHARGES
INVALID_CHARGES
Pose:  60 Cluster:  60 Fr_nu: 8772652 TotEn:    -5.52
@<TRIPOS>ATOM
      1 C1        -37.2117  -15.4897  -30.4425 C.2    1 LIG       0.04000
      2 C2        -36.4967  -16.7654  -30.9226 C.3    1 LIG       0.11000
      3 C3        -37.1504  -17.3790  -29.6880 C.3    1 LIG       0.08100
      4 O1        -37.3189  -14.3382  -30.7987 O.2    1 LIG      -0.32000
      5 O2        -37.7617  -16.1009  -29.3591 O.3    1 LIG      -0.27100
      6 H1        -36.8527  -17.1411  -31.8831 H      1 LIG       0.09000
      7 H2        -35.4076  -16.7007  -30.9002 H      1 LIG       0.09000
      8 H3        -37.9031  -18.1476  -29.8832 H      1 LIG       0.09000
      9 H4        -36.4623  -17.7086  -28.9047 H      1 LIG       0.09000
@<TRIPOS>BOND
      1       1       2 1
      2       1       4 2
      3       1       5 1
      4       2       3 1
      5       3       5 1
      6       2       6 1
      7       2       7 1
      8       3       8 1
      9       3       9 1
@<TRIPOS>ALT_TYPE
CGenFF_4.0_ALT_TYPE_SET
CGenFF_4.0 1 CG2O4 2 CG3C41 3 CG3C41 4 OG2D1 5 OG3C51 6 HGA2 7 HGA2 8 HGA2 9 HGA2
@<TRIPOS>MOLECULE
4_lactone
 9 9 0 0 0
****
USER_CHARGES
INVALID_CHARGES
Pose:  61 Cluster:  61 Fr_nu: 5457191 TotEn:    -2.37
@<TRIPOS>ATOM
      1 C1        -52.4521   12.3070  -33.6478 C.2    1 LIG       0.04000
      2 C2        -53.9239   12.7070  -33.8552 C.3    1 LIG       0.11000
      3 C3        -53.7116   12.0814  -35.2306 C.3    1 LIG       0.08100
      4 O1        -51.6195   12.3874  -32.7733 O.2    1 LIG      -0.32000
      5 O2        -52.3329   11.7670  -34.8904 O.3    1 LIG      -0.27100
      6 H1        -54.6238   12.1854  -33.2006 H      1 LIG       0.09000
      7 H2        -54.0982   13.7842  -33.8457 H      1 LIG       0.09000
      8 H3        -54.2926   11.1779  -35.4347 H      1 LIG       0.09000
      9 H4        -53.7692   12.7717  -36.0766 H      1 LIG       0.09000
@<TRIPOS>BOND
      1       1       2 1
      2       1       4 2
      3       1       5 1
      4       2       3 1
      5       3       5 1
      6       2       6 1
      7       2       7 1
      8       3       8 1
      9       3       9 1
@<TRIPOS>ALT_TYPE
CGenFF_4.0_ALT_TYPE_SET
CGenFF_4.0 1 CG2O4 2 CG3C41 3 CG3C41 4 OG2D1 5 OG3C51 6 HGA2 7 HGA2 8 HGA2 9 HGA2
@<TRIPOS>MOLECULE
4_lactone
 9 9 0 0 0
****
USER_CHARGES
INVALID_CHARGES
Pose:  62 Cluster:  62 Fr_nu: 7129367 TotEn:    -0.92
@<TRIPOS>ATOM
      1 C1        -30.3674  -11.0599  -42.3658 C.2    1 LIG       0.04000
      2 C2        -30.5922  -11.1049  -43.8878 C.3    1 LIG       0.11000
      3 C3        -29.3881  -10.1682  -43.9112 C.3    1 LIG       0.08100
      4 O1        -30.8721  -11.5353  -41.3740 O.2    1 LIG      -0.32000
      5 O2        -29.3003  -10.2220  -42.4603 O.3    1 LIG      -0.27100
      6 H1        -30.4355  -12.0890  -44.3324 H      1 LIG       0.09000
      7 H2        -31.5389  -10.6690  -44.2112 H      1 LIG       0.09000
      8 H3        -28.4869  -10.5670  -44.3847 H      1 LIG       0.09000
      9 H4        -29.5874   -9.1527  -44.2642 H      1 LIG       0.09000
@<TRIPOS>BOND
      1       1       2 1
      2       1       4 2
      3       1       5 1
      4       2       3 1
      5       3       5 1
      6       2       6 1
      7       2       7 1
      8       3       8 1
      9       3       9 1
@<TRIPOS>ALT_TYPE
CGenFF_4.0_ALT_TYPE_SET
CGenFF_4.0 1 CG2O4 2 CG3C41 3 CG3C41 4 OG2D1 5 OG3C51 6 HGA2 7 HGA2 8 HGA2 9 HGA2
@<TRIPOS>MOLECULE
4_lactone
 9 9 0 0 0
****
USER_CHARGES
INVALID_CHARGES
Pose:  63 Cluster:  63 Fr_nu: 8794915 TotEn:    -0.71
@<TRIPOS>ATOM
      1 C1        -60.6466  -14.4554  -12.4674 C.2    1 LIG       0.04000
      2 C2        -61.1084  -15.8872  -12.1418 C.3    1 LIG       0.11000
      3 C3        -60.0112  -16.2720  -13.1298 C.3    1 LIG       0.08100
      4 O1        -60.9412  -13.3269  -12.1448 O.2    1 LIG      -0.32000
      5 O2        -59.6869  -14.8694  -13.3376 O.3    1 LIG      -0.27100
      6 H1        -60.9388  -16.1852  -11.1059 H      1 LIG       0.09000
      7 H2        -62.1295  -16.1082  -12.4568 H      1 LIG       0.09000
      8 H3        -59.1662  -16.8231  -12.7082 H      1 LIG       0.09000
      9 H4        -60.3537  -16.7463  -14.0536 H      1 LIG       0.09000
@<TRIPOS>BOND
      1       1       2 1
      2       1       4 2
      3       1       5 1
      4       2       3 1
      5       3       5 1
      6       2       6 1
      7       2       7 1
      8       3       8 1
      9       3       9 1
@<TRIPOS>ALT_TYPE
CGenFF_4.0_ALT_TYPE_SET
CGenFF_4.0 1 CG2O4 2 CG3C41 3 CG3C41 4 OG2D1 5 OG3C51 6 HGA2 7 HGA2 8 HGA2 9 HGA2
@<TRIPOS>MOLECULE
pyridine
 11 11 0 0 0
****
USER_CHARGES
INVALID_CHARGES
Pose:   1 Cluster:   1 Fr_nu:  93518 TotEn:   -14.90
@<TRIPOS>ATOM
      1 C1        -57.4319  -11.4760  -40.8082 C.ar   1 LIG      -0.11300
      2 C2        -57.8449  -10.4872  -39.9222 C.ar   1 LIG      -0.11700
      3 C3        -58.2105  -11.7740  -41.9209 C.ar   1 LIG      -0.11700
      4 C4        -59.0350   -9.8308  -40.1918 C.ar   1 LIG       0.17700
      5 C5        -59.3843  -11.0602  -42.1009 C.ar   1 LIG       0.17700
      6 N1        -59.8182  -10.0928  -41.2620 N.ar   1 LIG      -0.60000
      7 H1        -56.5053  -12.0139  -40.6314 H      1 LIG       0.11500
      8 H2        -57.2539  -10.2380  -39.0486 H      1 LIG       0.11500
      9 H3        -57.9085  -12.5413  -42.6246 H      1 LIG       0.11500
     10 H4        -59.4007   -9.0519  -39.5310 H      1 LIG       0.12400
     11 H5        -60.0281  -11.2546  -42.9525 H      1 LIG       0.12400
@<TRIPOS>BOND
      1       1       2 ar
      2       1       3 ar
      3       2       4 ar
      4       3       5 ar
      5       4       6 ar
      6       5       6 ar
      7       1       7 1
      8       2       8 1
      9       3       9 1
     10       4      10 1
     11       5      11 1
@<TRIPOS>ALT_TYPE
CGenFF_4.0_ALT_TYPE_SET
CGenFF_4.0 1 CG2R61 2 CG2R61 3 CG2R61 4 CG2R61 5 CG2R61 6 NG2R60 7 HGR61 8 HGR61 9 HGR61 10 HGR62 11 HGR62
@<TRIPOS>MOLECULE
pyridine
 11 11 0 0 0
****
USER_CHARGES
INVALID_CHARGES
Pose:   2 Cluster:   2 Fr_nu: 268748 TotEn:   -14.71
@<TRIPOS>ATOM
      1 C1        -53.6478   -9.8247  -37.0123 C.ar   1 LIG      -0.11300
      2 C2        -54.6231  -10.7630  -36.6936 C.ar   1 LIG      -0.11700
      3 C3        -53.4020   -9.5107  -38.3443 C.ar   1 LIG      -0.11700
      4 C4        -55.3193  -11.3543  -37.7355 C.ar   1 LIG       0.17700
      5 C5        -54.1526  -10.1582  -39.3123 C.ar   1 LIG       0.17700
      6 N1        -55.1084  -11.0751  -39.0413 N.ar   1 LIG      -0.60000
      7 H1        -53.0798   -9.3396  -36.2241 H      1 LIG       0.11500
      8 H2        -54.8319  -11.0231  -35.6624 H      1 LIG       0.11500
      9 H3        -52.6461   -8.7827  -38.6162 H      1 LIG       0.11500
     10 H4        -56.0898  -12.0925  -37.5393 H      1 LIG       0.12400
     11 H5        -53.9995   -9.9497  -40.3661 H      1 LIG       0.12400
@<TRIPOS>BOND
      1       1       2 ar
      2       1       3 ar
      3       2       4 ar
      4       3       5 ar
      5       4       6 ar
      6       5       6 ar
      7       1       7 1
      8       2       8 1
      9       3       9 1
     10       4      10 1
     11       5      11 1
@<TRIPOS>ALT_TYPE
CGenFF_4.0_ALT_TYPE_SET
CGenFF_4.0 1 CG2R61 2 CG2R61 3 CG2R61 4 CG2R61 5 CG2R61 6 NG2R60 7 HGR61 8 HGR61 9 HGR61 10 HGR62 11 HGR62
@<TRIPOS>MOLECULE
pyridine
 11 11 0 0 0
****
USER_CHARGES
INVALID_CHARGES
Pose:   3 Cluster:   3 Fr_nu: 4536766 TotEn:   -14.35
@<TRIPOS>ATOM
      1 C1        -82.9038    1.2866  -38.9520 C.ar   1 LIG      -0.11300
      2 C2        -82.7588    2.2261  -39.9667 C.ar   1 LIG      -0.11700
      3 C3        -83.7323    0.1866  -39.1439 C.ar   1 LIG      -0.11700
      4 C4        -83.4585    2.0213  -41.1450 C.ar   1 LIG       0.17700
      5 C5        -84.3887    0.0732  -40.3589 C.ar   1 LIG       0.17700
      6 N1        -84.2727    0.9654  -41.3680 N.ar   1 LIG      -0.60000
      7 H1        -82.3727    1.4118  -38.0132 H      1 LIG       0.11500
      8 H2        -82.1182    3.0910  -39.8394 H      1 LIG       0.11500
      9 H3        -83.8609   -0.5581  -38.3666 H      1 LIG       0.11500
     10 H4        -83.3794    2.7255  -41.9665 H      1 LIG       0.12400
     11 H5        -85.0472   -0.7657  -40.5588 H      1 LIG       0.12400
@<TRIPOS>BOND
      1       1       2 ar
      2       1       3 ar
      3       2       4 ar
      4       3       5 ar
      5       4       6 ar
      6       5       6 ar
      7       1       7 1
      8       2       8 1
      9       3       9 1
     10       4      10 1
     11       5      11 1
@<TRIPOS>ALT_TYPE
CGenFF_4.0_ALT_TYPE_SET
CGenFF_4.0 1 CG2R61 2 CG2R61 3 CG2R61 4 CG2R61 5 CG2R61 6 NG2R60 7 HGR61 8 HGR61 9 HGR61 10 HGR62 11 HGR62
@<TRIPOS>MOLECULE
pyridine
 11 11 0 0 0
****
USER_CHARGES
INVALID_CHARGES
Pose:   4 Cluster:   4 Fr_nu: 4826310 TotEn:   -14.14
@<TRIPOS>ATOM
      1 C1        -36.2672  -16.1844  -29.0421 C.ar   1 LIG      -0.11300
      2 C2        -35.5361  -15.0022  -29.0116 C.ar   1 LIG      -0.11700
      3 C3        -37.4526  -16.2438  -29.7664 C.ar   1 LIG      -0.11700
      4 C4        -36.0295  -13.9161  -29.7165 C.ar   1 LIG       0.17700
      5 C5        -37.8604  -15.1021  -30.4373 C.ar   1 LIG       0.17700
      6 N1        -37.1769  -13.9356  -30.4310 N.ar   1 LIG      -0.60000
      7 H1        -35.9142  -17.0578  -28.5019 H      1 LIG       0.11500
      8 H2        -34.6093  -14.9330  -28.4540 H      1 LIG       0.11500
      9 H3        -38.0392  -17.1546  -29.8039 H      1 LIG       0.11500
     10 H4        -35.4964  -12.9712  -29.7239 H      1 LIG       0.12400
     11 H5        -38.7781  -15.0955  -31.0161 H      1 LIG       0.12400
@<TRIPOS>BOND
      1       1       2 ar
      2       1       3 ar
      3       2       4 ar
      4       3       5 ar
      5       4       6 ar
      6       5       6 ar
      7       1       7 1
      8       2       8 1
      9       3       9 1
     10       4      10 1
     11       5      11 1
@<TRIPOS>ALT_TYPE
CGenFF_4.0_ALT_TYPE_SET
CGenFF_4.0 1 CG2R61 2 CG2R61 3 CG2R61 4 CG2R61 5 CG2R61 6 NG2R60 7 HGR61 8 HGR61 9 HGR61 10 HGR62 11 HGR62
@<TRIPOS>MOLECULE
pyridine
 11 11 0 0 0
****
USER_CHARGES
INVALID_CHARGES
Pose:   5 Cluster:   5 Fr_nu: 4245234 TotEn:   -13.63
@<TRIPOS>ATOM
      1 C1        -74.0549  -10.1168  -44.8727 C.ar   1 LIG      -0.11300
      2 C2        -72.8638  -10.0421  -45.5861 C.ar   1 LIG      -0.11700
      3 C3        -75.2673   -9.9699  -45.5374 C.ar   1 LIG      -0.11700
      4 C4        -72.9385   -9.8206  -46.9518 C.ar   1 LIG       0.17700
      5 C5        -75.2345   -9.7513  -46.9052 C.ar   1 LIG       0.17700
      6 N1        -74.0973   -9.6727  -47.6322 N.ar   1 LIG      -0.60000
      7 H1        -74.0383  -10.2885  -43.8006 H      1 LIG       0.11500
      8 H2        -71.9073  -10.1540  -45.0890 H      1 LIG       0.11500
      9 H3        -76.2081  -10.0239  -45.0016 H      1 LIG       0.11500
     10 H4        -72.0378   -9.7539  -47.5529 H      1 LIG       0.12400
     11 H5        -76.1524   -9.6293  -47.4708 H      1 LIG       0.12400
@<TRIPOS>BOND
      1       1       2 ar
      2       1       3 ar
      3       2       4 ar
      4       3       5 ar
      5       4       6 ar
      6       5       6 ar
      7       1       7 1
      8       2       8 1
      9       3       9 1
     10       4      10 1
     11       5      11 1
@<TRIPOS>ALT_TYPE
CGenFF_4.0_ALT_TYPE_SET
CGenFF_4.0 1 CG2R61 2 CG2R61 3 CG2R61 4 CG2R61 5 CG2R61 6 NG2R60 7 HGR61 8 HGR61 9 HGR61 10 HGR62 11 HGR62
@<TRIPOS>MOLECULE
pyridine
 11 11 0 0 0
****
USER_CHARGES
INVALID_CHARGES
Pose:   6 Cluster:   6 Fr_nu: 4825093 TotEn:   -13.60
@<TRIPOS>ATOM
      1 C1        -51.7666    4.8702  -20.4943 C.ar   1 LIG      -0.11300
      2 C2        -52.1229    6.2129  -20.5531 C.ar   1 LIG      -0.11700
      3 C3        -50.7726    4.3829  -21.3356 C.ar   1 LIG      -0.11700
      4 C4        -51.4603    7.0204  -21.4634 C.ar   1 LIG       0.17700
      5 C5        -50.1707    5.2723  -22.2111 C.ar   1 LIG       0.17700
      6 N1        -50.4900    6.5832  -22.2970 N.ar   1 LIG      -0.60000
      7 H1        -52.2631    4.2046  -19.7946 H      1 LIG       0.11500
      8 H2        -52.8945    6.6146  -19.9067 H      1 LIG       0.11500
      9 H3        -50.4790    3.3398  -21.3075 H      1 LIG       0.11500
     10 H4        -51.7019    8.0747  -21.5482 H      1 LIG       0.12400
     11 H5        -49.3903    4.9426  -22.8891 H      1 LIG       0.12400
@<TRIPOS>BOND
      1       1       2 ar
      2       1       3 ar
      3       2       4 ar
      4       3       5 ar
      5       4       6 ar
      6       5       6 ar
      7       1       7 1
      8       2       8 1
      9       3       9 1
     10       4      10 1
     11       5      11 1
@<TRIPOS>ALT_TYPE
CGenFF_4.0_ALT_TYPE_SET
CGenFF_4.0 1 CG2R61 2 CG2R61 3 CG2R61 4 CG2R61 5 CG2R61 6 NG2R60 7 HGR61 8 HGR61 9 HGR61 10 HGR62 11 HGR62
@<TRIPOS>MOLECULE
pyridine
 11 11 0 0 0
****
USER_CHARGES
INVALID_CHARGES
Pose:   7 Cluster:   7 Fr_nu: 1905132 TotEn:   -13.13
@<TRIPOS>ATOM
      1 C1        -44.1590  -14.0712  -23.3164 C.ar   1 LIG      -0.11300
      2 C2        -42.9503  -13.3841  -23.3096 C.ar   1 LIG      -0.11700
      3 C3        -45.2383  -13.5611  -24.0294 C.ar   1 LIG      -0.11700
      4 C4        -42.8729  -12.2007  -24.0261 C.ar   1 LIG       0.17700
      5 C5        -45.0586  -12.3696  -24.7134 C.ar   1 LIG       0.17700
      6 N1        -43.8995  -11.6738  -24.7302 N.ar   1 LIG      -0.60000
      7 H1        -44.2600  -15.0021  -22.7665 H      1 LIG       0.11500
      8 H2        -42.0957  -13.7630  -22.7612 H      1 LIG       0.11500
      9 H3        -46.1902  -14.0794  -24.0485 H      1 LIG       0.11500
     10 H4        -41.9522  -11.6272  -24.0520 H      1 LIG       0.12400
     11 H5        -45.8692  -11.9287  -25.2843 H      1 LIG       0.12400
@<TRIPOS>BOND
      1       1       2 ar
      2       1       3 ar
      3       2       4 ar
      4       3       5 ar
      5       4       6 ar
      6       5       6 ar
      7       1       7 1
      8       2       8 1
      9       3       9 1
     10       4      10 1
     11       5      11 1
@<TRIPOS>ALT_TYPE
CGenFF_4.0_ALT_TYPE_SET
CGenFF_4.0 1 CG2R61 2 CG2R61 3 CG2R61 4 CG2R61 5 CG2R61 6 NG2R60 7 HGR61 8 HGR61 9 HGR61 10 HGR62 11 HGR62
@<TRIPOS>MOLECULE
pyridine
 11 11 0 0 0
****
USER_CHARGES
INVALID_CHARGES
Pose:   8 Cluster:   8 Fr_nu: 4482619 TotEn:   -13.06
@<TRIPOS>ATOM
      1 C1        -43.3407  -12.5051  -21.9164 C.ar   1 LIG      -0.11300
      2 C2        -44.4521  -12.5490  -22.7508 C.ar   1 LIG      -0.11700
      3 C3        -42.1882  -11.8506  -22.3366 C.ar   1 LIG      -0.11700
      4 C4        -44.3606  -11.9279  -23.9860 C.ar   1 LIG       0.17700
      5 C5        -42.1980  -11.2610  -23.5904 C.ar   1 LIG       0.17700
      6 N1        -43.2583  -11.2828  -24.4290 N.ar   1 LIG      -0.60000
      7 H1        -43.3726  -12.9806  -20.9407 H      1 LIG       0.11500
      8 H2        -45.3611  -13.0532  -22.4440 H      1 LIG       0.11500
      9 H3        -41.3098  -11.8042  -21.7031 H      1 LIG       0.11500
     10 H4        -45.1999  -11.9344  -24.6735 H      1 LIG       0.12400
     11 H5        -41.3241  -10.7388  -23.9659 H      1 LIG       0.12400
@<TRIPOS>BOND
      1       1       2 ar
      2       1       3 ar
      3       2       4 ar
      4       3       5 ar
      5       4       6 ar
      6       5       6 ar
      7       1       7 1
      8       2       8 1
      9       3       9 1
     10       4      10 1
     11       5      11 1
@<TRIPOS>ALT_TYPE
CGenFF_4.0_ALT_TYPE_SET
CGenFF_4.0 1 CG2R61 2 CG2R61 3 CG2R61 4 CG2R61 5 CG2R61 6 NG2R60 7 HGR61 8 HGR61 9 HGR61 10 HGR62 11 HGR62
@<TRIPOS>MOLECULE
pyridine
 11 11 0 0 0
****
USER_CHARGES
INVALID_CHARGES
Pose:   9 Cluster:   9 Fr_nu: 2769716 TotEn:   -13.05
@<TRIPOS>ATOM
      1 C1        -79.0235   -6.7507  -30.4985 C.ar   1 LIG      -0.11300
      2 C2        -79.9182   -5.7024  -30.6820 C.ar   1 LIG      -0.11700
      3 C3        -78.2106   -7.1559  -31.5512 C.ar   1 LIG      -0.11700
      4 C4        -79.9612   -5.0970  -31.9276 C.ar   1 LIG       0.17700
      5 C5        -78.3302   -6.4857  -32.7579 C.ar   1 LIG       0.17700
      6 N1        -79.1876   -5.4630  -32.9740 N.ar   1 LIG      -0.60000
      7 H1        -78.9603   -7.2515  -29.5370 H      1 LIG       0.11500
      8 H2        -80.5612   -5.3695  -29.8756 H      1 LIG       0.11500
      9 H3        -77.5062   -7.9712  -31.4311 H      1 LIG       0.11500
     10 H4        -80.6424   -4.2751  -32.1215 H      1 LIG       0.12400
     11 H5        -77.7196   -6.7633  -33.6108 H      1 LIG       0.12400
@<TRIPOS>BOND
      1       1       2 ar
      2       1       3 ar
      3       2       4 ar
      4       3       5 ar
      5       4       6 ar
      6       5       6 ar
      7       1       7 1
      8       2       8 1
      9       3       9 1
     10       4      10 1
     11       5      11 1
@<TRIPOS>ALT_TYPE
CGenFF_4.0_ALT_TYPE_SET
CGenFF_4.0 1 CG2R61 2 CG2R61 3 CG2R61 4 CG2R61 5 CG2R61 6 NG2R60 7 HGR61 8 HGR61 9 HGR61 10 HGR62 11 HGR62
@<TRIPOS>MOLECULE
pyridine
 11 11 0 0 0
****
USER_CHARGES
INVALID_CHARGES
Pose:  10 Cluster:  10 Fr_nu:  77245 TotEn:   -12.79
@<TRIPOS>ATOM
      1 C1        -43.4384    2.3531  -28.4957 C.ar   1 LIG      -0.11300
      2 C2        -43.4841    1.6206  -27.3148 C.ar   1 LIG      -0.11700
      3 C3        -44.5929    2.5110  -29.2544 C.ar   1 LIG      -0.11700
      4 C4        -44.6992    1.0707  -26.9393 C.ar   1 LIG       0.17700
      5 C5        -45.7582    1.9210  -28.7923 C.ar   1 LIG       0.17700
      6 N1        -45.8415    1.2023  -27.6502 N.ar   1 LIG      -0.60000
      7 H1        -42.5047    2.7994  -28.8246 H      1 LIG       0.11500
      8 H2        -42.5969    1.4848  -26.7073 H      1 LIG       0.11500
      9 H3        -44.5806    3.0774  -30.1787 H      1 LIG       0.11500
     10 H4        -44.7870    0.4904  -26.0268 H      1 LIG       0.12400
     11 H5        -46.6860    2.0136  -29.3473 H      1 LIG       0.12400
@<TRIPOS>BOND
      1       1       2 ar
      2       1       3 ar
      3       2       4 ar
      4       3       5 ar
      5       4       6 ar
      6       5       6 ar
      7       1       7 1
      8       2       8 1
      9       3       9 1
     10       4      10 1
     11       5      11 1
@<TRIPOS>ALT_TYPE
CGenFF_4.0_ALT_TYPE_SET
CGenFF_4.0 1 CG2R61 2 CG2R61 3 CG2R61 4 CG2R61 5 CG2R61 6 NG2R60 7 HGR61 8 HGR61 9 HGR61 10 HGR62 11 HGR62
@<TRIPOS>MOLECULE
pyridine
 11 11 0 0 0
****
USER_CHARGES
INVALID_CHARGES
Pose:  11 Cluster:  11 Fr_nu: 4751272 TotEn:   -12.04
@<TRIPOS>ATOM
      1 C1        -37.1742  -17.4111  -29.7359 C.ar   1 LIG      -0.11300
      2 C2        -36.4494  -17.0286  -30.8590 C.ar   1 LIG      -0.11700
      3 C3        -38.0309  -16.5020  -29.1253 C.ar   1 LIG      -0.11700
      4 C4        -36.6155  -15.7357  -31.3287 C.ar   1 LIG       0.17700
      5 C5        -38.1261  -15.2326  -29.6724 C.ar   1 LIG       0.17700
      6 N1        -37.4380  -14.8245  -30.7623 N.ar   1 LIG      -0.60000
      7 H1        -37.0711  -18.4157  -29.3367 H      1 LIG       0.11500
      8 H2        -35.7761  -17.7205  -31.3514 H      1 LIG       0.11500
      9 H3        -38.6054  -16.7780  -28.2485 H      1 LIG       0.11500
     10 H4        -36.0724  -15.3886  -32.2015 H      1 LIG       0.12400
     11 H5        -38.7795  -14.4857  -29.2336 H      1 LIG       0.12400
@<TRIPOS>BOND
      1       1       2 ar
      2       1       3 ar
      3       2       4 ar
      4       3       5 ar
      5       4       6 ar
      6       5       6 ar
      7       1       7 1
      8       2       8 1
      9       3       9 1
     10       4      10 1
     11       5      11 1
@<TRIPOS>ALT_TYPE
CGenFF_4.0_ALT_TYPE_SET
CGenFF_4.0 1 CG2R61 2 CG2R61 3 CG2R61 4 CG2R61 5 CG2R61 6 NG2R60 7 HGR61 8 HGR61 9 HGR61 10 HGR62 11 HGR62
@<TRIPOS>MOLECULE
pyridine
 11 11 0 0 0
****
USER_CHARGES
INVALID_CHARGES
Pose:  12 Cluster:  12 Fr_nu: 154396 TotEn:   -11.99
@<TRIPOS>ATOM
      1 C1        -73.4644    0.5234  -32.2855 C.ar   1 LIG      -0.11300
      2 C2        -74.1157   -0.6963  -32.1402 C.ar   1 LIG      -0.11700
      3 C3        -73.3013    1.0716  -33.5528 C.ar   1 LIG      -0.11700
      4 C4        -74.5818   -1.3230  -33.2847 C.ar   1 LIG       0.17700
      5 C5        -73.8036    0.3657  -34.6341 C.ar   1 LIG       0.17700
      6 N1        -74.4420   -0.8217  -34.5324 N.ar   1 LIG      -0.60000
      7 H1        -73.0839    1.0455  -31.4126 H      1 LIG       0.11500
      8 H2        -74.2545   -1.1423  -31.1622 H      1 LIG       0.11500
      9 H3        -72.7963    2.0210  -33.6899 H      1 LIG       0.11500
     10 H4        -75.0963   -2.2763  -33.2247 H      1 LIG       0.12400
     11 H5        -73.7018    0.7493  -35.6440 H      1 LIG       0.12400
@<TRIPOS>BOND
      1       1       2 ar
      2       1       3 ar
      3       2       4 ar
      4       3       5 ar
      5       4       6 ar
      6       5       6 ar
      7       1       7 1
      8       2       8 1
      9       3       9 1
     10       4      10 1
     11       5      11 1
@<TRIPOS>ALT_TYPE
CGenFF_4.0_ALT_TYPE_SET
CGenFF_4.0 1 CG2R61 2 CG2R61 3 CG2R61 4 CG2R61 5 CG2R61 6 NG2R60 7 HGR61 8 HGR61 9 HGR61 10 HGR62 11 HGR62
@<TRIPOS>MOLECULE
pyridine
 11 11 0 0 0
****
USER_CHARGES
INVALID_CHARGES
Pose:  13 Cluster:  13 Fr_nu: 1284311 TotEn:   -11.76
@<TRIPOS>ATOM
      1 C1        -50.3941    4.5640  -38.2328 C.ar   1 LIG      -0.11300
      2 C2        -49.8228    4.3848  -36.9780 C.ar   1 LIG      -0.11700
      3 C3        -51.7767    4.5217  -38.3736 C.ar   1 LIG      -0.11700
      4 C4        -50.6712    4.1682  -35.9041 C.ar   1 LIG       0.17700
      5 C5        -52.5376    4.2987  -37.2373 C.ar   1 LIG       0.17700
      6 N1        -52.0186    4.1203  -36.0018 N.ar   1 LIG      -0.60000
      7 H1        -49.7629    4.7355  -39.0996 H      1 LIG       0.11500
      8 H2        -48.7477    4.4141  -36.8446 H      1 LIG       0.11500
      9 H3        -52.2439    4.6583  -39.3422 H      1 LIG       0.11500
     10 H4        -50.2747    4.0223  -34.9047 H      1 LIG       0.12400
     11 H5        -53.6204    4.2559  -37.2930 H      1 LIG       0.12400
@<TRIPOS>BOND
      1       1       2 ar
      2       1       3 ar
      3       2       4 ar
      4       3       5 ar
      5       4       6 ar
      6       5       6 ar
      7       1       7 1
      8       2       8 1
      9       3       9 1
     10       4      10 1
     11       5      11 1
@<TRIPOS>ALT_TYPE
CGenFF_4.0_ALT_TYPE_SET
CGenFF_4.0 1 CG2R61 2 CG2R61 3 CG2R61 4 CG2R61 5 CG2R61 6 NG2R60 7 HGR61 8 HGR61 9 HGR61 10 HGR62 11 HGR62
@<TRIPOS>MOLECULE
pyridine
 11 11 0 0 0
****
USER_CHARGES
INVALID_CHARGES
Pose:  14 Cluster:  14 Fr_nu: 1118516 TotEn:   -11.69
@<TRIPOS>ATOM
      1 C1        -70.2579   -9.7928  -54.9064 C.ar   1 LIG      -0.11300
      2 C2        -71.3173  -10.6884  -55.0003 C.ar   1 LIG      -0.11700
      3 C3        -69.5170   -9.7216  -53.7320 C.ar   1 LIG      -0.11700
      4 C4        -71.5930  -11.4844  -53.9002 C.ar   1 LIG       0.17700
      5 C5        -69.8734  -10.5607  -52.6886 C.ar   1 LIG       0.17700
      6 N1        -70.8959  -11.4435  -52.7427 N.ar   1 LIG      -0.60000
      7 H1        -70.0106   -9.1509  -55.7467 H      1 LIG       0.11500
      8 H2        -71.9083  -10.7612  -55.9058 H      1 LIG       0.11500
      9 H3        -68.6873   -9.0306  -53.6361 H      1 LIG       0.11500
     10 H4        -72.4093  -12.1988  -53.9232 H      1 LIG       0.12400
     11 H5        -69.3280  -10.5440  -51.7507 H      1 LIG       0.12400
@<TRIPOS>BOND
      1       1       2 ar
      2       1       3 ar
      3       2       4 ar
      4       3       5 ar
      5       4       6 ar
      6       5       6 ar
      7       1       7 1
      8       2       8 1
      9       3       9 1
     10       4      10 1
     11       5      11 1
@<TRIPOS>ALT_TYPE
CGenFF_4.0_ALT_TYPE_SET
CGenFF_4.0 1 CG2R61 2 CG2R61 3 CG2R61 4 CG2R61 5 CG2R61 6 NG2R60 7 HGR61 8 HGR61 9 HGR61 10 HGR62 11 HGR62
@<TRIPOS>MOLECULE
pyridine
 11 11 0 0 0
****
USER_CHARGES
INVALID_CHARGES
Pose:  15 Cluster:  15 Fr_nu: 1359175 TotEn:   -11.53
@<TRIPOS>ATOM
      1 C1        -77.2856  -19.9790  -28.3635 C.ar   1 LIG      -0.11300
      2 C2        -76.2387  -20.7885  -27.9370 C.ar   1 LIG      -0.11700
      3 C3        -77.2048  -18.6012  -28.1948 C.ar   1 LIG      -0.11700
      4 C4        -75.1420  -20.1761  -27.3523 C.ar   1 LIG       0.17700
      5 C5        -76.0650  -18.0867  -27.5983 C.ar   1 LIG       0.17700
      6 N1        -75.0277  -18.8413  -27.1712 N.ar   1 LIG      -0.60000
      7 H1        -78.1630  -20.4210  -28.8259 H      1 LIG       0.11500
      8 H2        -76.2798  -21.8647  -28.0587 H      1 LIG       0.11500
      9 H3        -78.0091  -17.9507  -28.5191 H      1 LIG       0.11500
     10 H4        -74.2996  -20.7637  -27.0027 H      1 LIG       0.12400
     11 H5        -75.9528  -17.0187  -27.4427 H      1 LIG       0.12400
@<TRIPOS>BOND
      1       1       2 ar
      2       1       3 ar
      3       2       4 ar
      4       3       5 ar
      5       4       6 ar
      6       5       6 ar
      7       1       7 1
      8       2       8 1
      9       3       9 1
     10       4      10 1
     11       5      11 1
@<TRIPOS>ALT_TYPE
CGenFF_4.0_ALT_TYPE_SET
CGenFF_4.0 1 CG2R61 2 CG2R61 3 CG2R61 4 CG2R61 5 CG2R61 6 NG2R60 7 HGR61 8 HGR61 9 HGR61 10 HGR62 11 HGR62
@<TRIPOS>MOLECULE
pyridine
 11 11 0 0 0
****
USER_CHARGES
INVALID_CHARGES
Pose:  16 Cluster:  16 Fr_nu: 3977667 TotEn:   -11.49
@<TRIPOS>ATOM
      1 C1        -41.0188  -12.7464  -22.4802 C.ar   1 LIG      -0.11300
      2 C2        -40.5921  -11.4417  -22.7012 C.ar   1 LIG      -0.11700
      3 C3        -42.1942  -13.1970  -23.0707 C.ar   1 LIG      -0.11700
      4 C4        -41.3704  -10.6338  -23.5144 C.ar   1 LIG       0.17700
      5 C5        -42.9009  -12.3104  -23.8671 C.ar   1 LIG       0.17700
      6 N1        -42.5180  -11.0358  -24.1050 N.ar   1 LIG      -0.60000
      7 H1        -40.4368  -13.4106  -21.8483 H      1 LIG       0.11500
      8 H2        -39.6791  -11.0691  -22.2516 H      1 LIG       0.11500
      9 H3        -42.5463  -14.2099  -22.9120 H      1 LIG       0.11500
     10 H4        -41.0808   -9.6081  -23.7175 H      1 LIG       0.12400
     11 H5        -43.8246  -12.6120  -24.3502 H      1 LIG       0.12400
@<TRIPOS>BOND
      1       1       2 ar
      2       1       3 ar
      3       2       4 ar
      4       3       5 ar
      5       4       6 ar
      6       5       6 ar
      7       1       7 1
      8       2       8 1
      9       3       9 1
     10       4      10 1
     11       5      11 1
@<TRIPOS>ALT_TYPE
CGenFF_4.0_ALT_TYPE_SET
CGenFF_4.0 1 CG2R61 2 CG2R61 3 CG2R61 4 CG2R61 5 CG2R61 6 NG2R60 7 HGR61 8 HGR61 9 HGR61 10 HGR62 11 HGR62
@<TRIPOS>MOLECULE
pyridine
 11 11 0 0 0
****
USER_CHARGES
INVALID_CHARGES
Pose:  17 Cluster:  17 Fr_nu: 4135327 TotEn:   -11.42
@<TRIPOS>ATOM
      1 C1        -49.1843    4.1158  -20.9218 C.ar   1 LIG      -0.11300
      2 C2        -49.8474    5.2806  -20.5522 C.ar   1 LIG      -0.11700
      3 C3        -49.0349    3.8049  -22.2687 C.ar   1 LIG      -0.11700
      4 C4        -50.3390    6.0946  -21.5599 C.ar   1 LIG       0.17700
      5 C5        -49.5631    4.6849  -23.1996 C.ar   1 LIG       0.17700
      6 N1        -50.2136    5.8258  -22.8788 N.ar   1 LIG      -0.60000
      7 H1        -48.7851    3.4511  -20.1615 H      1 LIG       0.11500
      8 H2        -49.9753    5.5431  -19.5085 H      1 LIG       0.11500
      9 H3        -48.5220    2.9021  -22.5800 H      1 LIG       0.11500
     10 H4        -50.8642    7.0141  -21.3236 H      1 LIG       0.12400
     11 H5        -49.4743    4.4883  -24.2631 H      1 LIG       0.12400
@<TRIPOS>BOND
      1       1       2 ar
      2       1       3 ar
      3       2       4 ar
      4       3       5 ar
      5       4       6 ar
      6       5       6 ar
      7       1       7 1
      8       2       8 1
      9       3       9 1
     10       4      10 1
     11       5      11 1
@<TRIPOS>ALT_TYPE
CGenFF_4.0_ALT_TYPE_SET
CGenFF_4.0 1 CG2R61 2 CG2R61 3 CG2R61 4 CG2R61 5 CG2R61 6 NG2R60 7 HGR61 8 HGR61 9 HGR61 10 HGR62 11 HGR62
@<TRIPOS>MOLECULE
pyridine
 11 11 0 0 0
****
USER_CHARGES
INVALID_CHARGES
Pose:  18 Cluster:  18 Fr_nu: 1688731 TotEn:   -11.37
@<TRIPOS>ATOM
      1 C1        -77.2464    0.4472  -35.4053 C.ar   1 LIG      -0.11300
      2 C2        -76.4390    0.5844  -36.5289 C.ar   1 LIG      -0.11700
      3 C3        -76.7181   -0.0931  -34.2381 C.ar   1 LIG      -0.11700
      4 C4        -75.1205    0.1692  -36.4346 C.ar   1 LIG       0.17700
      5 C5        -75.3872   -0.4782  -34.2465 C.ar   1 LIG       0.17700
      6 N1        -74.5718   -0.3605  -35.3184 N.ar   1 LIG      -0.60000
      7 H1        -78.2857    0.7603  -35.4393 H      1 LIG       0.11500
      8 H2        -76.8293    1.0032  -37.4491 H      1 LIG       0.11500
      9 H3        -77.3291   -0.2100  -33.3503 H      1 LIG       0.11500
     10 H4        -74.4501    0.2548  -37.2833 H      1 LIG       0.12400
     11 H5        -74.9268   -0.9061  -33.3619 H      1 LIG       0.12400
@<TRIPOS>BOND
      1       1       2 ar
      2       1       3 ar
      3       2       4 ar
      4       3       5 ar
      5       4       6 ar
      6       5       6 ar
      7       1       7 1
      8       2       8 1
      9       3       9 1
     10       4      10 1
     11       5      11 1
@<TRIPOS>ALT_TYPE
CGenFF_4.0_ALT_TYPE_SET
CGenFF_4.0 1 CG2R61 2 CG2R61 3 CG2R61 4 CG2R61 5 CG2R61 6 NG2R60 7 HGR61 8 HGR61 9 HGR61 10 HGR62 11 HGR62
@<TRIPOS>MOLECULE
pyridine
 11 11 0 0 0
****
USER_CHARGES
INVALID_CHARGES
Pose:  19 Cluster:  19 Fr_nu: 1370796 TotEn:   -11.24
@<TRIPOS>ATOM
      1 C1        -59.4642  -21.5219  -25.0032 C.ar   1 LIG      -0.11300
      2 C2        -60.5577  -21.5155  -24.1445 C.ar   1 LIG      -0.11700
      3 C3        -58.5663  -20.4605  -24.9843 C.ar   1 LIG      -0.11700
      4 C4        -60.7073  -20.4328  -23.2929 C.ar   1 LIG       0.17700
      5 C5        -58.8051  -19.4249  -24.0954 C.ar   1 LIG       0.17700
      6 N1        -59.8562  -19.3836  -23.2461 N.ar   1 LIG      -0.60000
      7 H1        -59.3124  -22.3523  -25.6863 H      1 LIG       0.11500
      8 H2        -61.2702  -22.3322  -24.1416 H      1 LIG       0.11500
      9 H3        -57.7071  -20.4440  -25.6451 H      1 LIG       0.11500
     10 H4        -61.5440  -20.3803  -22.6042 H      1 LIG       0.12400
     11 H5        -58.1352  -18.5730  -24.0416 H      1 LIG       0.12400
@<TRIPOS>BOND
      1       1       2 ar
      2       1       3 ar
      3       2       4 ar
      4       3       5 ar
      5       4       6 ar
      6       5       6 ar
      7       1       7 1
      8       2       8 1
      9       3       9 1
     10       4      10 1
     11       5      11 1
@<TRIPOS>ALT_TYPE
CGenFF_4.0_ALT_TYPE_SET
CGenFF_4.0 1 CG2R61 2 CG2R61 3 CG2R61 4 CG2R61 5 CG2R61 6 NG2R60 7 HGR61 8 HGR61 9 HGR61 10 HGR62 11 HGR62
@<TRIPOS>MOLECULE
pyridine
 11 11 0 0 0
****
USER_CHARGES
INVALID_CHARGES
Pose:  20 Cluster:  20 Fr_nu:  59922 TotEn:   -10.91
@<TRIPOS>ATOM
      1 C1        -74.4758    0.0382  -35.0458 C.ar   1 LIG      -0.11300
      2 C2        -75.0570   -0.1481  -33.7965 C.ar   1 LIG      -0.11700
      3 C3        -75.2743    0.0437  -36.1840 C.ar   1 LIG      -0.11700
      4 C4        -76.4303   -0.3231  -33.7397 C.ar   1 LIG       0.17700
      5 C5        -76.6378   -0.1402  -36.0204 C.ar   1 LIG       0.17700
      6 N1        -77.2386   -0.3241  -34.8233 N.ar   1 LIG      -0.60000
      7 H1        -73.4024    0.1781  -35.1322 H      1 LIG       0.11500
      8 H2        -74.4543   -0.1557  -32.8958 H      1 LIG       0.11500
      9 H3        -74.8428    0.1866  -37.1682 H      1 LIG       0.11500
     10 H4        -76.9315   -0.4725  -32.7891 H      1 LIG       0.12400
     11 H5        -77.3046   -0.1450  -36.8764 H      1 LIG       0.12400
@<TRIPOS>BOND
      1       1       2 ar
      2       1       3 ar
      3       2       4 ar
      4       3       5 ar
      5       4       6 ar
      6       5       6 ar
      7       1       7 1
      8       2       8 1
      9       3       9 1
     10       4      10 1
     11       5      11 1
@<TRIPOS>ALT_TYPE
CGenFF_4.0_ALT_TYPE_SET
CGenFF_4.0 1 CG2R61 2 CG2R61 3 CG2R61 4 CG2R61 5 CG2R61 6 NG2R60 7 HGR61 8 HGR61 9 HGR61 10 HGR62 11 HGR62
@<TRIPOS>MOLECULE
pyridine
 11 11 0 0 0
****
USER_CHARGES
INVALID_CHARGES
Pose:  21 Cluster:  21 Fr_nu:  34447 TotEn:   -10.68
@<TRIPOS>ATOM
      1 C1        -51.8349    3.4399  -21.3750 C.ar   1 LIG      -0.11300
      2 C2        -52.5488    4.6312  -21.4406 C.ar   1 LIG      -0.11700
      3 C3        -50.5395    3.3836  -21.8769 C.ar   1 LIG      -0.11700
      4 C4        -51.9271    5.7291  -22.0132 C.ar   1 LIG       0.17700
      5 C5        -50.0078    4.5372  -22.4302 C.ar   1 LIG       0.17700
      6 N1        -50.6705    5.7128  -22.5115 N.ar   1 LIG      -0.60000
      7 H1        -52.2876    2.5567  -20.9343 H      1 LIG       0.11500
      8 H2        -53.5596    4.6984  -21.0554 H      1 LIG       0.11500
      9 H3        -49.9645    2.4655  -21.8370 H      1 LIG       0.11500
     10 H4        -52.4417    6.6813  -22.0883 H      1 LIG       0.12400
     11 H5        -49.0017    4.5463  -22.8364 H      1 LIG       0.12400
@<TRIPOS>BOND
      1       1       2 ar
      2       1       3 ar
      3       2       4 ar
      4       3       5 ar
      5       4       6 ar
      6       5       6 ar
      7       1       7 1
      8       2       8 1
      9       3       9 1
     10       4      10 1
     11       5      11 1
@<TRIPOS>ALT_TYPE
CGenFF_4.0_ALT_TYPE_SET
CGenFF_4.0 1 CG2R61 2 CG2R61 3 CG2R61 4 CG2R61 5 CG2R61 6 NG2R60 7 HGR61 8 HGR61 9 HGR61 10 HGR62 11 HGR62
@<TRIPOS>MOLECULE
pyridine
 11 11 0 0 0
****
USER_CHARGES
INVALID_CHARGES
Pose:  22 Cluster:  22 Fr_nu: 1059612 TotEn:   -10.65
@<TRIPOS>ATOM
      1 C1        -50.9079    5.9729  -37.3863 C.ar   1 LIG      -0.11300
      2 C2        -51.1625    4.9097  -38.2452 C.ar   1 LIG      -0.11700
      3 C3        -51.7099    6.1620  -36.2663 C.ar   1 LIG      -0.11700
      4 C4        -52.2226    4.0706  -37.9423 C.ar   1 LIG       0.17700
      5 C5        -52.7457    5.2670  -36.0520 C.ar   1 LIG       0.17700
      6 N1        -53.0237    4.2224  -36.8640 N.ar   1 LIG      -0.60000
      7 H1        -50.0865    6.6534  -37.5896 H      1 LIG       0.11500
      8 H2        -50.5503    4.7428  -39.1239 H      1 LIG       0.11500
      9 H3        -51.5304    6.9843  -35.5832 H      1 LIG       0.11500
     10 H4        -52.4624    3.2270  -38.5811 H      1 LIG       0.12400
     11 H5        -53.4011    5.3705  -35.1934 H      1 LIG       0.12400
@<TRIPOS>BOND
      1       1       2 ar
      2       1       3 ar
      3       2       4 ar
      4       3       5 ar
      5       4       6 ar
      6       5       6 ar
      7       1       7 1
      8       2       8 1
      9       3       9 1
     10       4      10 1
     11       5      11 1
@<TRIPOS>ALT_TYPE
CGenFF_4.0_ALT_TYPE_SET
CGenFF_4.0 1 CG2R61 2 CG2R61 3 CG2R61 4 CG2R61 5 CG2R61 6 NG2R60 7 HGR61 8 HGR61 9 HGR61 10 HGR62 11 HGR62
@<TRIPOS>MOLECULE
pyridine
 11 11 0 0 0
****
USER_CHARGES
INVALID_CHARGES
Pose:  23 Cluster:  23 Fr_nu:  17542 TotEn:   -10.55
@<TRIPOS>ATOM
      1 C1        -59.8747  -10.8782  -41.2170 C.ar   1 LIG      -0.11300
      2 C2        -58.8330  -10.7470  -40.3054 C.ar   1 LIG      -0.11700
      3 C3        -59.6477  -11.5023  -42.4385 C.ar   1 LIG      -0.11700
      4 C4        -57.5929  -11.2527  -40.6606 C.ar   1 LIG       0.17700
      5 C5        -58.3710  -11.9739  -42.6983 C.ar   1 LIG       0.17700
      6 N1        -57.3340  -11.8649  -41.8377 N.ar   1 LIG      -0.60000
      7 H1        -60.8614  -10.4942  -40.9761 H      1 LIG       0.11500
      8 H2        -58.9870  -10.2645  -39.3472 H      1 LIG       0.11500
      9 H3        -60.4446  -11.6152  -43.1646 H      1 LIG       0.11500
     10 H4        -56.7479  -11.1749  -39.9845 H      1 LIG       0.12400
     11 H5        -58.1412  -12.4678  -43.6368 H      1 LIG       0.12400
@<TRIPOS>BOND
      1       1       2 ar
      2       1       3 ar
      3       2       4 ar
      4       3       5 ar
      5       4       6 ar
      6       5       6 ar
      7       1       7 1
      8       2       8 1
      9       3       9 1
     10       4      10 1
     11       5      11 1
@<TRIPOS>ALT_TYPE
CGenFF_4.0_ALT_TYPE_SET
CGenFF_4.0 1 CG2R61 2 CG2R61 3 CG2R61 4 CG2R61 5 CG2R61 6 NG2R60 7 HGR61 8 HGR61 9 HGR61 10 HGR62 11 HGR62
@<TRIPOS>MOLECULE
pyridine
 11 11 0 0 0
****
USER_CHARGES
INVALID_CHARGES
Pose:  24 Cluster:  24 Fr_nu:  55784 TotEn:   -10.51
@<TRIPOS>ATOM
      1 C1        -52.1435  -20.7578  -33.4451 C.ar   1 LIG      -0.11300
      2 C2        -51.1067  -21.6325  -33.1399 C.ar   1 LIG      -0.11700
      3 C3        -51.9863  -19.3954  -33.2162 C.ar   1 LIG      -0.11700
      4 C4        -49.9421  -21.0988  -32.6118 C.ar   1 LIG       0.17700
      5 C5        -50.7825  -18.9618  -32.6845 C.ar   1 LIG       0.17700
      6 N1        -49.7527  -19.7814  -32.3754 N.ar   1 LIG      -0.60000
      7 H1        -53.0725  -21.1373  -33.8599 H      1 LIG       0.11500
      8 H2        -51.2068  -22.6981  -33.3102 H      1 LIG       0.11500
      9 H3        -52.7813  -18.6951  -33.4460 H      1 LIG       0.11500
     10 H4        -49.1044  -21.7393  -32.3568 H      1 LIG       0.12400
     11 H5        -50.6094  -17.9092  -32.4863 H      1 LIG       0.12400
@<TRIPOS>BOND
      1       1       2 ar
      2       1       3 ar
      3       2       4 ar
      4       3       5 ar
      5       4       6 ar
      6       5       6 ar
      7       1       7 1
      8       2       8 1
      9       3       9 1
     10       4      10 1
     11       5      11 1
@<TRIPOS>ALT_TYPE
CGenFF_4.0_ALT_TYPE_SET
CGenFF_4.0 1 CG2R61 2 CG2R61 3 CG2R61 4 CG2R61 5 CG2R61 6 NG2R60 7 HGR61 8 HGR61 9 HGR61 10 HGR62 11 HGR62
@<TRIPOS>MOLECULE
pyridine
 11 11 0 0 0
****
USER_CHARGES
INVALID_CHARGES
Pose:  25 Cluster:  25 Fr_nu: 2142795 TotEn:   -10.44
@<TRIPOS>ATOM
      1 C1        -50.8494    4.0717  -37.5764 C.ar   1 LIG      -0.11300
      2 C2        -51.8656    4.1791  -38.5192 C.ar   1 LIG      -0.11700
      3 C3        -51.0155    4.6350  -36.3161 C.ar   1 LIG      -0.11700
      4 C4        -53.0193    4.8546  -38.1552 C.ar   1 LIG       0.17700
      5 C5        -52.2072    5.2903  -36.0508 C.ar   1 LIG       0.17700
      6 N1        -53.2170    5.4150  -36.9410 N.ar   1 LIG      -0.60000
      7 H1        -49.9293    3.5505  -37.8235 H      1 LIG       0.11500
      8 H2        -51.7582    3.7475  -39.5076 H      1 LIG       0.11500
      9 H3        -50.2366    4.5640  -35.5655 H      1 LIG       0.11500
     10 H4        -53.8409    4.9660  -38.8550 H      1 LIG       0.12400
     11 H5        -52.3865    5.7476  -35.0833 H      1 LIG       0.12400
@<TRIPOS>BOND
      1       1       2 ar
      2       1       3 ar
      3       2       4 ar
      4       3       5 ar
      5       4       6 ar
      6       5       6 ar
      7       1       7 1
      8       2       8 1
      9       3       9 1
     10       4      10 1
     11       5      11 1
@<TRIPOS>ALT_TYPE
CGenFF_4.0_ALT_TYPE_SET
CGenFF_4.0 1 CG2R61 2 CG2R61 3 CG2R61 4 CG2R61 5 CG2R61 6 NG2R60 7 HGR61 8 HGR61 9 HGR61 10 HGR62 11 HGR62
@<TRIPOS>MOLECULE
pyridine
 11 11 0 0 0
****
USER_CHARGES
INVALID_CHARGES
Pose:  26 Cluster:  26 Fr_nu: 3062056 TotEn:   -10.42
@<TRIPOS>ATOM
      1 C1        -63.2310   -4.3364  -52.0341 C.ar   1 LIG      -0.11300
      2 C2        -64.3828   -4.7376  -51.3665 C.ar   1 LIG      -0.11700
      3 C3        -62.3517   -5.2933  -52.5284 C.ar   1 LIG      -0.11700
      4 C4        -64.6075   -6.0970  -51.2205 C.ar   1 LIG       0.17700
      5 C5        -62.6672   -6.6278  -52.3302 C.ar   1 LIG       0.17700
      6 N1        -63.7765   -7.0559  -51.6867 N.ar   1 LIG      -0.60000
      7 H1        -63.0188   -3.2799  -52.1683 H      1 LIG       0.11500
      8 H2        -65.0825   -4.0094  -50.9731 H      1 LIG       0.11500
      9 H3        -61.4475   -5.0036  -53.0516 H      1 LIG       0.11500
     10 H4        -65.4913   -6.4610  -50.7071 H      1 LIG       0.12400
     11 H5        -62.0141   -7.4135  -52.6955 H      1 LIG       0.12400
@<TRIPOS>BOND
      1       1       2 ar
      2       1       3 ar
      3       2       4 ar
      4       3       5 ar
      5       4       6 ar
      6       5       6 ar
      7       1       7 1
      8       2       8 1
      9       3       9 1
     10       4      10 1
     11       5      11 1
@<TRIPOS>ALT_TYPE
CGenFF_4.0_ALT_TYPE_SET
CGenFF_4.0 1 CG2R61 2 CG2R61 3 CG2R61 4 CG2R61 5 CG2R61 6 NG2R60 7 HGR61 8 HGR61 9 HGR61 10 HGR62 11 HGR62
@<TRIPOS>MOLECULE
pyridine
 11 11 0 0 0
****
USER_CHARGES
INVALID_CHARGES
Pose:  27 Cluster:  27 Fr_nu: 272960 TotEn:   -10.35
@<TRIPOS>ATOM
      1 C1        -50.5161    3.3407  -21.3258 C.ar   1 LIG      -0.11300
      2 C2        -51.3767    4.2194  -21.9743 C.ar   1 LIG      -0.11700
      3 C3        -49.1548    3.6192  -21.2762 C.ar   1 LIG      -0.11700
      4 C4        -50.8304    5.3537  -22.5528 C.ar   1 LIG       0.17700
      5 C5        -48.7079    4.7803  -21.8861 C.ar   1 LIG       0.17700
      6 N1        -49.5135    5.6579  -22.5254 N.ar   1 LIG      -0.60000
      7 H1        -50.9056    2.4402  -20.8604 H      1 LIG       0.11500
      8 H2        -52.4413    4.0228  -22.0251 H      1 LIG       0.11500
      9 H3        -48.4653    2.9483  -20.7766 H      1 LIG       0.11500
     10 H4        -51.4595    6.0701  -23.0706 H      1 LIG       0.12400
     11 H5        -47.6552    5.0434  -21.8767 H      1 LIG       0.12400
@<TRIPOS>BOND
      1       1       2 ar
      2       1       3 ar
      3       2       4 ar
      4       3       5 ar
      5       4       6 ar
      6       5       6 ar
      7       1       7 1
      8       2       8 1
      9       3       9 1
     10       4      10 1
     11       5      11 1
@<TRIPOS>ALT_TYPE
CGenFF_4.0_ALT_TYPE_SET
CGenFF_4.0 1 CG2R61 2 CG2R61 3 CG2R61 4 CG2R61 5 CG2R61 6 NG2R60 7 HGR61 8 HGR61 9 HGR61 10 HGR62 11 HGR62
@<TRIPOS>MOLECULE
pyridine
 11 11 0 0 0
****
USER_CHARGES
INVALID_CHARGES
Pose:  28 Cluster:  28 Fr_nu:   5709 TotEn:   -10.32
@<TRIPOS>ATOM
      1 C1        -52.6132  -20.7374  -32.9741 C.ar   1 LIG      -0.11300
      2 C2        -51.2920  -21.1240  -32.7782 C.ar   1 LIG      -0.11700
      3 C3        -52.9026  -19.4231  -33.3235 C.ar   1 LIG      -0.11700
      4 C4        -50.3047  -20.1658  -32.9426 C.ar   1 LIG       0.17700
      5 C5        -51.8433  -18.5410  -33.4633 C.ar   1 LIG       0.17700
      6 N1        -50.5471  -18.8797  -33.2812 N.ar   1 LIG      -0.60000
      7 H1        -53.4158  -21.4588  -32.8540 H      1 LIG       0.11500
      8 H2        -51.0430  -22.1430  -32.5058 H      1 LIG       0.11500
      9 H3        -53.9251  -19.0992  -33.4807 H      1 LIG       0.11500
     10 H4        -49.2589  -20.4172  -32.8009 H      1 LIG       0.12400
     11 H5        -52.0151  -17.5043  -33.7338 H      1 LIG       0.12400
@<TRIPOS>BOND
      1       1       2 ar
      2       1       3 ar
      3       2       4 ar
      4       3       5 ar
      5       4       6 ar
      6       5       6 ar
      7       1       7 1
      8       2       8 1
      9       3       9 1
     10       4      10 1
     11       5      11 1
@<TRIPOS>ALT_TYPE
CGenFF_4.0_ALT_TYPE_SET
CGenFF_4.0 1 CG2R61 2 CG2R61 3 CG2R61 4 CG2R61 5 CG2R61 6 NG2R60 7 HGR61 8 HGR61 9 HGR61 10 HGR62 11 HGR62
@<TRIPOS>MOLECULE
pyridine
 11 11 0 0 0
****
USER_CHARGES
INVALID_CHARGES
Pose:  29 Cluster:  29 Fr_nu: 662491 TotEn:   -10.13
@<TRIPOS>ATOM
      1 C1        -59.8471  -20.3484  -23.1824 C.ar   1 LIG      -0.11300
      2 C2        -60.1814  -21.0260  -24.3496 C.ar   1 LIG      -0.11700
      3 C3        -58.7113  -19.5471  -23.1512 C.ar   1 LIG      -0.11700
      4 C4        -59.3535  -20.8702  -25.4496 C.ar   1 LIG       0.17700
      5 C5        -57.9490  -19.4577  -24.3048 C.ar   1 LIG       0.17700
      6 N1        -58.2419  -20.1009  -25.4574 N.ar   1 LIG      -0.60000
      7 H1        -60.4703  -20.4453  -22.2984 H      1 LIG       0.11500
      8 H2        -61.0621  -21.6558  -24.3969 H      1 LIG       0.11500
      9 H3        -58.4311  -19.0101  -22.2522 H      1 LIG       0.11500
     10 H4        -59.5707  -21.3779  -26.3836 H      1 LIG       0.12400
     11 H5        -57.0529  -18.8466  -24.3329 H      1 LIG       0.12400
@<TRIPOS>BOND
      1       1       2 ar
      2       1       3 ar
      3       2       4 ar
      4       3       5 ar
      5       4       6 ar
      6       5       6 ar
      7       1       7 1
      8       2       8 1
      9       3       9 1
     10       4      10 1
     11       5      11 1
@<TRIPOS>ALT_TYPE
CGenFF_4.0_ALT_TYPE_SET
CGenFF_4.0 1 CG2R61 2 CG2R61 3 CG2R61 4 CG2R61 5 CG2R61 6 NG2R60 7 HGR61 8 HGR61 9 HGR61 10 HGR62 11 HGR62
@<TRIPOS>MOLECULE
pyridine
 11 11 0 0 0
****
USER_CHARGES
INVALID_CHARGES
Pose:  30 Cluster:  30 Fr_nu: 131697 TotEn:   -10.12
@<TRIPOS>ATOM
      1 C1        -57.8454  -10.1714  -40.5707 C.ar   1 LIG      -0.11300
      2 C2        -57.1310  -11.0648  -41.3611 C.ar   1 LIG      -0.11700
      3 C3        -59.2332  -10.1381  -40.6495 C.ar   1 LIG      -0.11700
      4 C4        -57.8458  -11.8971  -42.2073 C.ar   1 LIG       0.17700
      5 C5        -59.8539  -11.0117  -41.5277 C.ar   1 LIG       0.17700
      6 N1        -59.1936  -11.8936  -42.3114 N.ar   1 LIG      -0.60000
      7 H1        -57.3215   -9.5018  -39.8951 H      1 LIG       0.11500
      8 H2        -56.0490  -11.1085  -41.3160 H      1 LIG       0.11500
      9 H3        -59.8106   -9.4495  -40.0433 H      1 LIG       0.11500
     10 H4        -57.3349  -12.6114  -42.8444 H      1 LIG       0.12400
     11 H5        -60.9343  -11.0252  -41.6276 H      1 LIG       0.12400
@<TRIPOS>BOND
      1       1       2 ar
      2       1       3 ar
      3       2       4 ar
      4       3       5 ar
      5       4       6 ar
      6       5       6 ar
      7       1       7 1
      8       2       8 1
      9       3       9 1
     10       4      10 1
     11       5      11 1
@<TRIPOS>ALT_TYPE
CGenFF_4.0_ALT_TYPE_SET
CGenFF_4.0 1 CG2R61 2 CG2R61 3 CG2R61 4 CG2R61 5 CG2R61 6 NG2R60 7 HGR61 8 HGR61 9 HGR61 10 HGR62 11 HGR62
@<TRIPOS>MOLECULE
pyridine
 11 11 0 0 0
****
USER_CHARGES
INVALID_CHARGES
Pose:  31 Cluster:  31 Fr_nu: 1281544 TotEn:   -10.12
@<TRIPOS>ATOM
      1 C1        -52.9506    4.7772  -37.0173 C.ar   1 LIG      -0.11300
      2 C2        -52.2333    4.4633  -38.1662 C.ar   1 LIG      -0.11700
      3 C3        -52.3705    4.5859  -35.7682 C.ar   1 LIG      -0.11700
      4 C4        -50.9495    3.9650  -38.0134 C.ar   1 LIG       0.17700
      5 C5        -51.0807    4.0818  -35.7227 C.ar   1 LIG       0.17700
      6 N1        -50.3526    3.7654  -36.8170 N.ar   1 LIG      -0.60000
      7 H1        -53.9602    5.1695  -37.0951 H      1 LIG       0.11500
      8 H2        -52.6652    4.6045  -39.1502 H      1 LIG       0.11500
      9 H3        -52.9112    4.8231  -34.8591 H      1 LIG       0.11500
     10 H4        -50.3490    3.7047  -38.8787 H      1 LIG       0.12400
     11 H5        -50.5830    3.9134  -34.7734 H      1 LIG       0.12400
@<TRIPOS>BOND
      1       1       2 ar
      2       1       3 ar
      3       2       4 ar
      4       3       5 ar
      5       4       6 ar
      6       5       6 ar
      7       1       7 1
      8       2       8 1
      9       3       9 1
     10       4      10 1
     11       5      11 1
@<TRIPOS>ALT_TYPE
CGenFF_4.0_ALT_TYPE_SET
CGenFF_4.0 1 CG2R61 2 CG2R61 3 CG2R61 4 CG2R61 5 CG2R61 6 NG2R60 7 HGR61 8 HGR61 9 HGR61 10 HGR62 11 HGR62
@<TRIPOS>MOLECULE
pyridine
 11 11 0 0 0
****
USER_CHARGES
INVALID_CHARGES
Pose:  32 Cluster:  32 Fr_nu: 161667 TotEn:    -9.98
@<TRIPOS>ATOM
      1 C1        -54.3296   -9.9866  -36.4407 C.ar   1 LIG      -0.11300
      2 C2        -53.2568   -9.1501  -36.7276 C.ar   1 LIG      -0.11700
      3 C3        -55.0280  -10.5934  -37.4787 C.ar   1 LIG      -0.11700
      4 C4        -52.9249   -8.9544  -38.0586 C.ar   1 LIG       0.17700
      5 C5        -54.6170  -10.3329  -38.7760 C.ar   1 LIG       0.17700
      6 N1        -53.5798   -9.5261  -39.0938 N.ar   1 LIG      -0.60000
      7 H1        -54.6214  -10.1649  -35.4100 H      1 LIG       0.11500
      8 H2        -52.6979   -8.6669  -35.9348 H      1 LIG       0.11500
      9 H3        -55.8679  -11.2489  -37.2785 H      1 LIG       0.11500
     10 H4        -52.0963   -8.3106  -38.3347 H      1 LIG       0.12400
     11 H5        -55.1287  -10.7807  -39.6216 H      1 LIG       0.12400
@<TRIPOS>BOND
      1       1       2 ar
      2       1       3 ar
      3       2       4 ar
      4       3       5 ar
      5       4       6 ar
      6       5       6 ar
      7       1       7 1
      8       2       8 1
      9       3       9 1
     10       4      10 1
     11       5      11 1
@<TRIPOS>ALT_TYPE
CGenFF_4.0_ALT_TYPE_SET
CGenFF_4.0 1 CG2R61 2 CG2R61 3 CG2R61 4 CG2R61 5 CG2R61 6 NG2R60 7 HGR61 8 HGR61 9 HGR61 10 HGR62 11 HGR62
@<TRIPOS>MOLECULE
pyridine
 11 11 0 0 0
****
USER_CHARGES
INVALID_CHARGES
Pose:  33 Cluster:  33 Fr_nu: 4740175 TotEn:    -9.76
@<TRIPOS>ATOM
      1 C1        -79.7272   -2.0189  -58.6928 C.ar   1 LIG      -0.11300
      2 C2        -80.5076   -2.9438  -59.3775 C.ar   1 LIG      -0.11700
      3 C3        -79.6937   -2.0393  -57.3029 C.ar   1 LIG      -0.11700
      4 C4        -81.2302   -3.8611  -58.6317 C.ar   1 LIG       0.17700
      5 C5        -80.4529   -2.9969  -56.6500 C.ar   1 LIG       0.17700
      6 N1        -81.2230   -3.9117  -57.2808 N.ar   1 LIG      -0.60000
      7 H1        -79.1468   -1.2831  -59.2413 H      1 LIG       0.11500
      8 H2        -80.5487   -2.9468  -60.4605 H      1 LIG       0.11500
      9 H3        -79.0929   -1.3276  -56.7483 H      1 LIG       0.11500
     10 H4        -81.8543   -4.6031  -59.1187 H      1 LIG       0.12400
     11 H5        -80.4622   -3.0550  -55.5665 H      1 LIG       0.12400
@<TRIPOS>BOND
      1       1       2 ar
      2       1       3 ar
      3       2       4 ar
      4       3       5 ar
      5       4       6 ar
      6       5       6 ar
      7       1       7 1
      8       2       8 1
      9       3       9 1
     10       4      10 1
     11       5      11 1
@<TRIPOS>ALT_TYPE
CGenFF_4.0_ALT_TYPE_SET
CGenFF_4.0 1 CG2R61 2 CG2R61 3 CG2R61 4 CG2R61 5 CG2R61 6 NG2R60 7 HGR61 8 HGR61 9 HGR61 10 HGR62 11 HGR62
@<TRIPOS>MOLECULE
pyridine
 11 11 0 0 0
****
USER_CHARGES
INVALID_CHARGES
Pose:  34 Cluster:  34 Fr_nu: 3049174 TotEn:    -9.52
@<TRIPOS>ATOM
      1 C1        -53.4041    5.6489  -21.1683 C.ar   1 LIG      -0.11300
      2 C2        -53.3478    7.0328  -21.0463 C.ar   1 LIG      -0.11700
      3 C3        -52.3117    4.9566  -21.6788 C.ar   1 LIG      -0.11700
      4 C4        -52.1854    7.6723  -21.4457 C.ar   1 LIG       0.17700
      5 C5        -51.1958    5.6891  -22.0502 C.ar   1 LIG       0.17700
      6 N1        -51.1041    7.0339  -21.9464 N.ar   1 LIG      -0.60000
      7 H1        -54.2979    5.1110  -20.8668 H      1 LIG       0.11500
      8 H2        -54.1871    7.5930  -20.6508 H      1 LIG       0.11500
      9 H3        -52.3334    3.8778  -21.7834 H      1 LIG       0.11500
     10 H4        -52.0919    8.7507  -21.3709 H      1 LIG       0.12400
     11 H5        -50.3173    5.1971  -22.4547 H      1 LIG       0.12400
@<TRIPOS>BOND
      1       1       2 ar
      2       1       3 ar
      3       2       4 ar
      4       3       5 ar
      5       4       6 ar
      6       5       6 ar
      7       1       7 1
[truncated: 4,081,700 more chars]
