# Supplementary material for: The pocketome of G-protein-coupled receptors reveals previously untargeted allosteric sites
Source: Nat Commun. 2022 May 10;13:2567. doi: 10.1038/s41467-022-29609-6 (PMC9091257; doi:10.1038/s41467-022-29609-6)
Supplement: Supplementary file 4 — Supplementary Data 1 [file 41467_2022_29609_MOESM4_ESM.zip › docking_files/4k5y/rec.mol2]

@<TRIPOS>MOLECULE
4k5y_align.pdb
4071 4130 248 0 0
PROTEIN
NO_CHARGES


@<TRIPOS>ATOM
      1 N         -77.8200  -31.1100  -43.0900 N.am      1 HSP   -0.2700
      2 CA        -78.2480  -31.0430  -41.6960 C.3       1 HSP    0.0900
      3 CAY       -76.5800  -30.3920  -45.0280 C.3       1 HSP    0.0900
      4 C         -77.1250  -31.1290  -40.6720 C.2       1 HSP    0.0900
      5 O         -77.1170  -30.3710  -39.7090 O.2       1 HSP    0.5100
      6 CB        -79.3700  -32.0610  -41.3440 C.3       1 HSP   -0.5100
      7 CG        -80.6970  -31.8210  -42.0320 C.ar      1 HSP   -0.4700
      8 CD2       -81.7360  -32.6730  -42.2170 C.ar      1 HSP    0.3100
      9 ND1       -81.0720  -30.6170  -42.5750 N.ar      1 HSP    0.0700
     10 CE1       -82.2970  -30.7300  -43.0730 C.ar      1 HSP    0.0900
     11 NE2       -82.7190  -31.9690  -42.8690 N.ar      1 HSP   -0.0500
     12 CY        -76.9920  -30.1950  -43.6220 C.2       1 HSP    0.0900
     13 OY        -76.5970  -29.2440  -42.9630 O.2       1 HSP    0.0900
     14 HN        -78.1770  -31.8740  -43.6230 H         1 HSP    0.1900
     15 HA        -78.6000  -30.0390  -41.5150 H         1 HSP    0.1300
     16 HB1       -79.5440  -32.0230  -40.2480 H         1 HSP    0.1900
     17 HB2       -79.0200  -33.0760  -41.6250 H         1 HSP   -0.5100
     18 HD1       -80.5130  -29.7880  -42.5920 H         1 HSP    0.4400
     19 HD2       -81.8520  -33.7130  -41.9400 H         1 HSP   -0.5100
     20 HE1       -82.8500  -29.9520  -43.5570 H         1 HSP    0.4400
     21 HE2       -83.6090  -32.3320  -43.1460 H         1 HSP    0.3200
     22 HY1       -75.8970  -29.5690  -45.3320 H         1 HSP    0.1800
     23 HY2       -77.4740  -30.3800  -45.6870 H         1 HSP    0.5100
     24 HY3       -76.0440  -31.3590  -45.1300 H         1 HSP   -0.5100
     25 N         -76.1350  -32.0310  -40.8800 N.am      2 VAL   -0.4700
     26 CA        -74.9740  -32.1900  -40.0110 C.3       2 VAL    0.3100
     27 C         -74.1790  -30.8910  -40.0370 C.2       2 VAL    0.0700
     28 O         -73.7090  -30.4160  -39.0020 O.2       2 VAL    0.0900
     29 CB        -74.0710  -33.3380  -40.4870 C.3       2 VAL   -0.0900
     30 CG1       -72.9480  -33.5810  -39.4890 C.3       2 VAL    0.0900
     31 CG2       -74.8870  -34.6050  -40.6940 C.3       2 VAL   -0.2700
     32 HN        -76.1590  -32.6450  -41.6630 H         2 VAL    0.0900
     33 HA        -75.3330  -32.3880  -39.0120 H         2 VAL    0.0900
     34 HB        -73.6350  -33.0790  -41.4750 H         2 VAL    0.0900
     35 HG11      -73.3700  -33.8500  -38.4960 H         2 VAL   -0.2700
     36 HG12      -72.3360  -32.6610  -39.3760 H         2 VAL    0.0900
     37 HG13      -72.3050  -34.4180  -39.8380 H         2 VAL    0.0900
     38 HG21      -75.5520  -34.4900  -41.5780 H         2 VAL    0.0900
     39 HG22      -75.5180  -34.7980  -39.8010 H         2 VAL    0.5100
     40 HG23      -74.2100  -35.4680  -40.8680 H         2 VAL   -0.5100
     41 N         -74.0320  -30.3140  -41.2270 N.am      3 ALA   -0.4700
     42 CA        -73.2930  -29.0670  -41.3900 C.3       3 ALA    0.3100
     43 C         -73.8700  -27.9200  -40.5480 C.2       3 ALA    0.0700
     44 O         -73.1460  -27.1460  -39.9450 O.2       3 ALA    0.0900
     45 CB        -73.2350  -28.6680  -42.8600 C.3       3 ALA   -0.2700
     46 HN        -74.4170  -30.7080  -42.0580 H         3 ALA    0.0900
     47 HA        -72.2980  -29.2140  -41.0010 H         3 ALA    0.0900
     48 HB1       -74.2620  -28.5260  -43.2580 H         3 ALA    0.0900
     49 HB2       -72.7320  -29.4650  -43.4480 H         3 ALA    0.5100
     50 HB3       -72.6770  -27.7130  -42.9700 H         3 ALA   -0.5100
     51 N         -75.1910  -27.8160  -40.5090 N.am      4 ALA   -0.4700
     52 CA        -75.8540  -26.7680  -39.7410 C.3       4 ALA    0.3100
     53 C         -75.5490  -26.8910  -38.2500 C.2       4 ALA    0.0700
     54 O         -75.3130  -25.9150  -37.5530 O.2       4 ALA    0.0900
     55 CB        -77.3560  -26.7970  -39.9830 C.3       4 ALA   -0.2700
     56 HN        -75.7880  -28.4450  -41.0000 H         4 ALA    0.0900
     57 HA        -75.4430  -25.8180  -40.0470 H         4 ALA    0.0900
     58 HB1       -77.7730  -27.7800  -39.6750 H         4 ALA    0.0900
     59 HB2       -77.5680  -26.6440  -41.0630 H         4 ALA    0.5100
     60 HB3       -77.8500  -26.0010  -39.3880 H         4 ALA   -0.5100
     61 N         -75.5150  -28.1320  -37.7800 N.am      5 ILE   -0.4700
     62 CA        -75.1120  -28.4440  -36.4290 C.3       5 ILE    0.3100
     63 C         -73.6810  -27.9980  -36.1760 C.2       5 ILE    0.0700
     64 O         -73.3880  -27.4100  -35.1590 O.2       5 ILE    0.0900
     65 CB        -75.2950  -29.9440  -36.1190 C.3       5 ILE   -0.0900
     66 CG1       -76.7670  -30.3310  -36.2880 C.3       5 ILE    0.0900
     67 CG2       -74.8270  -30.2630  -34.7080 C.3       5 ILE   -0.2700
     68 CD        -77.0130  -31.8160  -36.3470 C.3       5 ILE    0.0900
     69 HN        -75.7690  -28.9140  -38.3450 H         5 ILE    0.0900
     70 HA        -75.7140  -27.8490  -35.7580 H         5 ILE    0.0900
     71 HB        -74.7050  -30.5430  -36.8460 H         5 ILE   -0.1800
     72 HG11      -77.1450  -29.8750  -37.2280 H         5 ILE    0.0900
     73 HG12      -77.3390  -29.9140  -35.4320 H         5 ILE    0.0900
     74 HG21      -75.4140  -29.6760  -33.9700 H         5 ILE   -0.2700
     75 HG22      -73.7540  -30.0010  -34.5970 H         5 ILE    0.0900
     76 HG23      -74.9720  -31.3440  -34.4980 H         5 ILE    0.0900
     77 HD1       -76.6610  -32.3000  -35.4110 H         5 ILE    0.0900
     78 HD2       -76.4580  -32.2570  -37.2040 H         5 ILE    0.5100
     79 HD3       -78.0990  -32.0160  -36.4630 H         5 ILE   -0.5100
     80 N         -72.7610  -28.2600  -37.1110 N.am      6 ILE   -0.4700
     81 CA        -71.3740  -27.8450  -36.9000 C.3       6 ILE    0.3100
     82 C         -71.2970  -26.3560  -36.7060 C.2       6 ILE    0.0700
     83 O         -70.6120  -25.8660  -35.8350 O.2       6 ILE    0.0900
     84 CB        -70.4930  -28.2040  -38.1080 C.3       6 ILE   -0.0900
     85 CG1       -70.3760  -29.7160  -38.2710 C.3       6 ILE    0.0900
     86 CG2       -69.1090  -27.5910  -37.9620 C.3       6 ILE   -0.2700
     87 CD        -69.5200  -30.1180  -39.4580 C.3       6 ILE    0.0900
     88 HN        -72.9700  -28.7330  -37.9630 H         6 ILE    0.0900
     89 HA        -71.0110  -28.3410  -36.0130 H         6 ILE    0.0900
     90 HB        -70.9680  -27.8200  -39.0370 H         6 ILE   -0.1800
     91 HG11      -71.3940  -30.1390  -38.4060 H         6 ILE    0.0900
     92 HG12      -69.9290  -30.1410  -37.3480 H         6 ILE    0.0900
     93 HG21      -68.6190  -27.9720  -37.0400 H         6 ILE   -0.2700
     94 HG22      -69.1900  -26.4860  -37.8900 H         6 ILE    0.0900
     95 HG23      -68.4810  -27.8640  -38.8370 H         6 ILE    0.0900
     96 HD1       -68.4540  -29.8770  -39.2590 H         6 ILE    0.0900
     97 HD2       -69.8460  -29.5650  -40.3650 H         6 ILE    0.5100
     98 HD3       -69.6080  -31.2120  -39.6340 H         6 ILE   -0.5100
     99 N         -71.9980  -25.6350  -37.5580 N.am      7 ASN   -0.4700
    100 CA        -71.9780  -24.1910  -37.5210 C.3       7 ASN    0.3100
    101 C         -72.5250  -23.6320  -36.2060 C.2       7 ASN    0.0700
    102 O         -71.9440  -22.7760  -35.5640 O.2       7 ASN    0.0900
    103 CB        -72.8540  -23.6710  -38.6650 C.3       7 ASN   -0.1800
    104 CG        -72.3150  -22.4020  -39.2900 C.2       7 ASN    0.0900
    105 ND2       -72.7990  -22.0860  -40.4920 N.am      7 ASN    0.0900
    106 OD1       -71.4840  -21.7110  -38.7100 O.2       7 ASN    0.5500
    107 HN        -72.5700  -26.0500  -38.2610 H         7 ASN   -0.5500
    108 HA        -70.9580  -23.8550  -37.6330 H         7 ASN   -0.6200
    109 HB1       -73.8730  -23.4650  -38.2750 H         7 ASN    0.3200
    110 HB2       -72.9160  -24.4510  -39.4530 H         7 ASN    0.3000
    111 HD21      -72.4830  -21.2590  -40.9570 H         7 ASN    0.5100
    112 HD22      -73.4800  -22.6760  -40.9270 H         7 ASN   -0.5100
    113 N         -73.6420  -24.1630  -35.7780 N.am      8 TYR   -0.4700
    114 CA        -74.2220  -23.7690  -34.5190 C.3       8 TYR    0.3100
    115 C         -73.3030  -24.0490  -33.3220 C.2       8 TYR    0.0700
    116 O         -73.1360  -23.2400  -32.4250 O.2       8 TYR    0.0900
    117 CB        -75.5250  -24.5450  -34.3490 C.3       8 TYR   -0.1800
    118 CG        -76.3820  -24.0740  -33.2150 C.ar      8 TYR    0.0900
    119 CD1       -77.1510  -22.9260  -33.3360 C.ar      8 TYR    0.0900
    120 CD2       -76.4360  -24.7850  -32.0230 C.ar      8 TYR    0.0000
    121 CE1       -77.9490  -22.4920  -32.2990 C.ar      8 TYR   -0.1150
    122 CE2       -77.2300  -24.3560  -30.9770 C.ar      8 TYR    0.1150
    123 CZ        -77.9860  -23.2080  -31.1230 C.ar      8 TYR   -0.1150
    124 OH        -78.7840  -22.7720  -30.0880 O.3       8 TYR    0.1150
    125 HN        -74.1380  -24.8540  -36.2980 H         8 TYR    0.1100
    126 HA        -74.4030  -22.7050  -34.5360 H         8 TYR   -0.5400
    127 HB1       -75.2900  -25.6130  -34.1580 H         8 TYR    0.4300
    128 HB2       -76.1290  -24.4460  -35.2760 H         8 TYR   -0.1150
    129 HD1       -77.1260  -22.3640  -34.2580 H         8 TYR    0.1150
    130 HD2       -75.8500  -25.6850  -31.9110 H         8 TYR   -0.1150
    131 HE1       -78.5400  -21.5950  -32.4080 H         8 TYR    0.1150
    132 HE2       -77.2620  -24.9140  -30.0530 H         8 TYR    0.5100
    133 HH        -78.6860  -23.3870  -29.3570 H         8 TYR   -0.5100
    134 N         -72.7600  -25.2570  -33.3190 N.am      9 LEU   -0.4700
    135 CA        -71.9060  -25.7590  -32.2660 C.3       9 LEU    0.3100
    136 C         -70.6040  -24.9820  -32.1470 C.2       9 LEU    0.0700
    137 O         -70.1580  -24.6050  -31.0770 O.2       9 LEU    0.0900
    138 CB        -71.5890  -27.2400  -32.5070 C.3       9 LEU   -0.1800
    139 CG        -71.0740  -28.0270  -31.3020 C.3       9 LEU    0.0900
    140 CD1       -72.2470  -28.5400  -30.4780 C.3       9 LEU    0.0900
    141 CD2       -70.1510  -29.1680  -31.7190 C.3       9 LEU   -0.0900
    142 HN        -72.9210  -25.8940  -34.0680 H         9 LEU    0.0900
    143 HA        -72.4190  -25.6310  -31.3250 H         9 LEU   -0.2700
    144 HB1       -70.8190  -27.2980  -33.3050 H         9 LEU    0.0900
    145 HB2       -72.5170  -27.7330  -32.8650 H         9 LEU    0.0900
    146 HG        -70.4390  -27.3680  -30.6710 H         9 LEU    0.0900
    147 HD11      -72.8860  -29.2060  -31.0970 H         9 LEU   -0.2700
    148 HD12      -72.8630  -27.6860  -30.1250 H         9 LEU    0.0900
    149 HD13      -71.8730  -29.1180  -29.6070 H         9 LEU    0.0900
    150 HD21      -69.2720  -28.7670  -32.2660 H         9 LEU    0.0900
    151 HD22      -70.6960  -29.8690  -32.3880 H         9 LEU    0.5100
    152 HD23      -69.7910  -29.7120  -30.8200 H         9 LEU   -0.5100
    153 N         -70.0130  -24.7180  -33.2920 N.am     10 GLY   -0.4700
    154 CA        -68.8280  -23.9550  -33.4180 C.3      10 GLY    0.3100
    155 C         -68.9640  -22.5890  -32.8880 C.2      10 GLY   -0.0200
    156 O         -68.0830  -22.0670  -32.2460 O.2      10 GLY    0.0900
    157 HN        -70.3880  -25.0550  -34.1520 H        10 GLY    0.0900
    158 HA1       -68.5790  -23.9020  -34.4680 H        10 GLY    0.5100
    159 HA2       -68.0470  -24.4660  -32.8750 H        10 GLY   -0.5100
    160 N         -70.1080  -21.9840  -33.1370 N.am     11 HSP   -0.4700
    161 CA        -70.3920  -20.6580  -32.6250 C.3      11 HSP    0.3100
    162 C         -70.4480  -20.6270  -31.1020 C.2      11 HSP    0.0700
    163 O         -69.9640  -19.6970  -30.4880 O.2      11 HSP    0.0900
    164 CB        -71.6110  -20.0110  -33.2980 C.3      11 HSP   -0.0500
    165 CG        -71.2910  -19.3200  -34.5920 C.ar     11 HSP    0.0900
    166 CD2       -71.3460  -19.9570  -35.8120 C.ar     11 HSP    0.0900
    167 ND1       -70.9080  -18.0450  -34.8510 N.ar     11 HSP    0.1900
    168 CE1       -70.7440  -17.9370  -36.2090 C.ar     11 HSP    0.1300
    169 NE2       -71.0170  -19.1020  -36.7670 N.ar     11 HSP    0.1900
    170 HN        -70.8260  -22.4070  -33.6860 H        11 HSP   -0.5100
    171 HA        -69.5160  -20.0500  -32.7930 H        11 HSP    0.4400
    172 HB1       -72.0460  -19.2630  -32.6040 H        11 HSP   -0.5100
    173 HB2       -72.3650  -20.8000  -33.5040 H        11 HSP    0.4400
    174 HD1       -70.7710  -17.3190  -34.1780 H        11 HSP    0.3200
    175 HD2       -71.6070  -20.9830  -36.0380 H        11 HSP    0.1800
    176 HE1       -70.4440  -17.0530  -36.7310 H        11 HSP    0.5100
    177 HE2       -70.9800  -19.3050  -37.7460 H        11 HSP   -0.5100
    178 N         -71.0540  -21.6470  -30.4810 N.am     12 CYS   -0.4700
    179 CA        -71.1080  -21.7080  -29.0220 C.3      12 CYS    0.3100
    180 C         -69.7320  -21.8940  -28.3870 C.2      12 CYS    0.0700
    181 O         -69.4210  -21.3000  -27.3730 O.2      12 CYS    0.0900
    182 CB        -72.0460  -22.8270  -28.5620 C.3      12 CYS   -0.1100
    183 SG        -73.6960  -22.7580  -29.2890 S.3      12 CYS    0.0900
    184 HN        -71.4870  -22.3960  -30.9750 H        12 CYS    0.0900
    185 HA        -71.4580  -20.7520  -28.6610 H        12 CYS   -0.2300
    186 HB1       -72.1350  -22.7690  -27.4570 H        12 CYS    0.1600
    187 HB2       -71.5770  -23.7990  -28.8240 H        12 CYS    0.5100
    188 HG1       -73.3000  -23.0930  -30.5080 H        12 CYS   -0.5100
    189 N         -68.8860  -22.7050  -29.0150 N.am     13 ILE   -0.4700
    190 CA        -67.5240  -22.9020  -28.5350 C.3      13 ILE    0.3100
    191 C         -66.7110  -21.6290  -28.6240 C.2      13 ILE    0.0700
    192 O         -65.9730  -21.2820  -27.7220 O.2      13 ILE    0.0900
    193 CB        -66.8140  -24.0250  -29.3220 C.3      13 ILE   -0.0900
    194 CG1       -67.5110  -25.3660  -29.0890 C.3      13 ILE    0.0900
    195 CG2       -65.3480  -24.1240  -28.9240 C.3      13 ILE   -0.2700
    196 CD        -66.9450  -26.4980  -29.9210 C.3      13 ILE    0.0900
    197 HN        -69.1410  -23.2100  -29.8360 H        13 ILE    0.0900
    198 HA        -67.5760  -23.1560  -27.4860 H        13 ILE    0.0900
    199 HB        -66.8840  -23.8120  -30.4090 H        13 ILE   -0.1800
    200 HG11      -68.5880  -25.2510  -29.3340 H        13 ILE    0.0900
    201 HG12      -67.4130  -25.6330  -28.0150 H        13 ILE    0.0900
    202 HG21      -65.2610  -24.3460  -27.8390 H        13 ILE   -0.2700
    203 HG22      -64.8350  -23.1610  -29.1300 H        13 ILE    0.0900
    204 HG23      -64.8550  -24.9410  -29.4930 H        13 ILE    0.0900
    205 HD1       -65.9300  -26.7660  -29.5610 H        13 ILE    0.0900
    206 HD2       -66.8730  -26.1870  -30.9850 H        13 ILE    0.5100
    207 HD3       -67.5990  -27.3930  -29.8370 H        13 ILE   -0.5100
    208 N         -66.8360  -20.9370  -29.7450 N.am     14 SER   -0.4700
    209 CA        -66.1230  -19.7080  -29.9700 C.3      14 SER    0.3100
    210 C         -66.5220  -18.6270  -29.0080 C.2      14 SER    0.0700
    211 O         -65.7060  -17.8800  -28.5220 O.2      14 SER    0.0900
    212 CB        -66.3420  -19.2070  -31.3990 C.3      14 SER    0.0500
    213 OG        -65.8620  -20.1340  -32.3510 O.3      14 SER    0.0900
    214 HN        -67.4320  -21.2370  -30.4860 H        14 SER    0.0900
    215 HA        -65.0730  -19.8950  -29.7960 H        14 SER   -0.6600
    216 HB1       -65.8040  -18.2450  -31.5410 H        14 SER    0.4300
    217 HB2       -67.4290  -19.0520  -31.5730 H        14 SER    0.5100
    218 HG1       -66.5980  -20.7190  -32.5460 H        14 SER   -0.5100
    219 N         -67.8060  -18.5140  -28.7740 N.am     15 LEU   -0.4700
    220 CA        -68.3300  -17.5260  -27.8660 C.3      15 LEU    0.3100
    221 C         -67.8410  -17.7210  -26.4670 C.2      15 LEU    0.0700
    222 O         -67.3540  -16.8070  -25.8430 O.2      15 LEU    0.0900
    223 CB        -69.8640  -17.5390  -27.8790 C.3      15 LEU   -0.1800
    224 CG        -70.5030  -16.4830  -26.9740 C.3      15 LEU    0.0900
    225 CD1       -70.1310  -15.0880  -27.4460 C.3      15 LEU    0.0900
    226 CD2       -72.0110  -16.6410  -26.8900 C.3      15 LEU   -0.0900
    227 HN        -68.4780  -19.1050  -29.2130 H        15 LEU    0.0900
    228 HA        -67.9610  -16.5600  -28.1730 H        15 LEU   -0.2700
    229 HB1       -70.2100  -18.5420  -27.5490 H        15 LEU    0.0900
    230 HB2       -70.2090  -17.3640  -28.9200 H        15 LEU    0.0900
    231 HG        -70.1470  -16.6280  -25.9310 H        15 LEU    0.0900
    232 HD11      -70.4880  -14.9280  -28.4860 H        15 LEU   -0.2700
    233 HD12      -69.0260  -14.9640  -27.4270 H        15 LEU    0.0900
    234 HD13      -70.6030  -14.3270  -26.7890 H        15 LEU    0.0900
    235 HD21      -72.2700  -17.6410  -26.4810 H        15 LEU    0.0900
    236 HD22      -72.4580  -16.5470  -27.9030 H        15 LEU    0.5100
    237 HD23      -72.4370  -15.8630  -26.2210 H        15 LEU   -0.5100
    238 N         -67.9580  -18.9480  -25.9880 N.am     16 VAL   -0.4700
    239 CA        -67.4690  -19.3100  -24.6800 C.3      16 VAL    0.3100
    240 C         -65.9680  -19.0640  -24.5760 C.2      16 VAL    0.0700
    241 O         -65.4960  -18.4810  -23.6260 O.2      16 VAL    0.0900
    242 CB        -67.7840  -20.7760  -24.3230 C.3      16 VAL   -0.0900
    243 CG1       -67.1110  -21.1590  -23.0080 C.3      16 VAL    0.0900
    244 CG2       -69.2850  -20.9890  -24.2270 C.3      16 VAL   -0.2700
    245 HN        -68.3900  -19.6800  -26.5100 H        16 VAL    0.0900
    246 HA        -67.9340  -18.6490  -23.9630 H        16 VAL    0.0900
    247 HB        -67.4150  -21.4410  -25.1330 H        16 VAL    0.0900
    248 HG11      -67.3360  -20.4000  -22.2280 H        16 VAL   -0.2700
    249 HG12      -66.0100  -21.2090  -23.1460 H        16 VAL    0.0900
    250 HG13      -67.4890  -22.1440  -22.6620 H        16 VAL    0.0900
    251 HG21      -69.7870  -20.5810  -25.1310 H        16 VAL    0.0900
    252 HG22      -69.6850  -20.4660  -23.3320 H        16 VAL    0.5100
    253 HG23      -69.5100  -22.0740  -24.1570 H        16 VAL   -0.5100
    254 N         -65.2160  -19.4780  -25.5830 N.am     17 ALA   -0.4700
    255 CA        -63.7880  -19.2730  -25.5980 C.3      17 ALA    0.3100
    256 C         -63.3830  -17.8120  -25.5380 C.2      17 ALA    0.0700
    257 O         -62.5710  -17.4230  -24.7300 O.2      17 ALA    0.0900
    258 CB        -63.1600  -19.9520  -26.8050 C.3      17 ALA   -0.2700
    259 HN        -65.6000  -19.9490  -26.3740 H        17 ALA    0.0900
    260 HA        -63.3820  -19.6830  -24.6840 H        17 ALA    0.0900
    261 HB1       -63.5860  -19.5350  -27.7420 H        17 ALA    0.0900
    262 HB2       -63.3670  -21.0430  -26.7750 H        17 ALA    0.5100
    263 HB3       -62.0620  -19.7800  -26.8070 H        17 ALA   -0.5100
    264 N         -63.9870  -16.9880  -26.3710 N.am     18 LEU   -0.4700
    265 CA        -63.6920  -15.5850  -26.3950 C.3      18 LEU    0.3100
    266 C         -64.0250  -14.9420  -25.0770 C.2      18 LEU    0.0700
    267 O         -63.2940  -14.1280  -24.5720 O.2      18 LEU    0.0900
    268 CB        -64.5100  -14.9100  -27.4990 C.3      18 LEU   -0.1800
    269 CG        -64.0200  -15.0180  -28.9400 C.3      18 LEU    0.0900
    270 CD1       -65.1440  -14.7120  -29.9220 C.3      18 LEU    0.0900
    271 CD2       -62.8650  -14.0590  -29.1530 C.3      18 LEU   -0.0900
    272 HN        -64.6740  -17.3030  -27.0210 H        18 LEU    0.0900
    273 HA        -62.6340  -15.4630  -26.5780 H        18 LEU   -0.2700
    274 HB1       -64.5680  -13.8300  -27.2510 H        18 LEU    0.0900
    275 HB2       -65.5300  -15.3440  -27.4650 H        18 LEU    0.0900
    276 HG        -63.6430  -16.0460  -29.1240 H        18 LEU    0.0900
    277 HD11      -65.5260  -13.6810  -29.7570 H        18 LEU   -0.2700
    278 HD12      -65.9810  -15.4280  -29.7740 H        18 LEU    0.0900
    279 HD13      -64.7670  -14.7880  -30.9640 H        18 LEU    0.0900
    280 HD21      -62.0290  -14.3090  -28.4640 H        18 LEU    0.0900
    281 HD22      -63.1930  -13.0180  -28.9480 H        18 LEU    0.5100
    282 HD23      -62.4970  -14.1350  -30.1990 H        18 LEU   -0.5100
    283 N         -65.1650  -15.3050  -24.5280 N.am     19 LEU   -0.4700
    284 CA        -65.6320  -14.7480  -23.2830 C.3      19 LEU    0.3100
    285 C         -64.7020  -15.0790  -22.1540 C.2      19 LEU    0.0700
    286 O         -64.3880  -14.2350  -21.3450 O.2      19 LEU    0.0900
    287 CB        -67.0470  -15.2470  -22.9630 C.3      19 LEU   -0.1800
    288 CG        -68.1940  -14.3140  -23.3580 C.3      19 LEU    0.0900
    289 CD1       -69.5360  -15.0010  -23.2260 C.3      19 LEU    0.0900
    290 CD2       -68.1730  -13.0650  -22.5030 C.3      19 LEU   -0.0900
    291 HN        -65.7590  -15.9860  -24.9500 H        19 LEU    0.0900
    292 HA        -65.6260  -13.6720  -23.3770 H        19 LEU   -0.2700
    293 HB1       -67.1090  -15.4190  -21.8670 H        19 LEU    0.0900
    294 HB2       -67.1960  -16.2140  -23.4890 H        19 LEU    0.0900
    295 HG        -68.0540  -13.9920  -24.4110 H        19 LEU    0.0900
    296 HD11      -69.6990  -15.3230  -22.1740 H        19 LEU   -0.2700
    297 HD12      -69.5690  -15.8990  -23.8800 H        19 LEU    0.0900
    298 HD13      -70.3500  -14.3010  -23.5120 H        19 LEU    0.0900
    299 HD21      -67.2110  -12.5260  -22.6380 H        19 LEU    0.0900
    300 HD22      -68.2780  -13.3390  -21.4310 H        19 LEU    0.5100
    301 HD23      -69.0030  -12.3890  -22.8000 H        19 LEU   -0.5100
    302 N         -64.2510  -16.3300  -22.0990 N.am     20 VAL   -0.4700
    303 CA        -63.2760  -16.7470  -21.1060 C.3      20 VAL    0.3100
    304 C         -61.9890  -15.9640  -21.2190 C.2      20 VAL    0.0700
    305 O         -61.4620  -15.4700  -20.2450 O.2      20 VAL    0.0900
    306 CB        -62.9640  -18.2670  -21.2050 C.3      20 VAL   -0.0900
    307 CG1       -61.7430  -18.6320  -20.3660 C.3      20 VAL    0.0900
    308 CG2       -64.1570  -19.0840  -20.7620 C.3      20 VAL   -0.2700
    309 HN        -64.5620  -17.0330  -22.7330 H        20 VAL    0.0900
    310 HA        -63.6780  -16.5160  -20.1320 H        20 VAL    0.0900
    311 HB        -62.7720  -18.5320  -22.2660 H        20 VAL    0.0900
    312 HG11      -61.8480  -18.2210  -19.3390 H        20 VAL   -0.2700
    313 HG12      -60.8260  -18.2050  -20.8260 H        20 VAL    0.0900
    314 HG13      -61.6480  -19.7370  -20.2980 H        20 VAL    0.0900
    315 HG21      -65.0750  -18.7330  -21.2810 H        20 VAL    0.0900
    316 HG22      -64.3050  -18.9730  -19.6660 H        20 VAL    0.5100
    317 HG23      -63.9960  -20.1550  -21.0100 H        20 VAL   -0.5100
    318 N         -61.5100  -15.7830  -22.4370 N.am     21 ALA   -0.4700
    319 CA        -60.3060  -15.0320  -22.6510 C.3      21 ALA    0.3100
    320 C         -60.4440  -13.6180  -22.1670 C.2      21 ALA    0.0700
    321 O         -59.5940  -13.0860  -21.4920 O.2      21 ALA    0.0900
    322 CB        -59.9210  -15.0620  -24.1170 C.3      21 ALA   -0.2700
    323 HN        -61.9560  -16.1550  -23.2480 H        21 ALA    0.0900
    324 HA        -59.5250  -15.4700  -22.0470 H        21 ALA    0.0900
    325 HB1       -60.7320  -14.6190  -24.7340 H        21 ALA    0.0900
    326 HB2       -59.7580  -16.1110  -24.4440 H        21 ALA    0.5100
    327 HB3       -58.9920  -14.4720  -24.2760 H        21 ALA   -0.5100
    328 N         -61.5650  -13.0270  -22.4910 N.am     22 PHE   -0.4700
    329 CA        -61.9020  -11.6820  -22.0750 C.3      22 PHE    0.3100
    330 C         -61.8460  -11.5180  -20.5590 C.2      22 PHE    0.0700
    331 O         -61.2170  -10.6120  -20.0670 O.2      22 PHE    0.0900
    332 CB        -63.3110  -11.3600  -22.5950 C.3      22 PHE   -0.1800
    333 CG        -63.7390   -9.9380  -22.3860 C.ar     22 PHE    0.0900
    334 CD1       -63.0400   -8.9000  -22.9720 C.ar     22 PHE    0.0900
    335 CD2       -64.8690   -9.6420  -21.6350 C.ar     22 PHE    0.0000
    336 CE1       -63.4370   -7.5880  -22.7920 C.ar     22 PHE   -0.1150
    337 CE2       -65.2740   -8.3290  -21.4520 C.ar     22 PHE    0.1150
    338 CZ        -64.5570   -7.3030  -22.0320 C.ar     22 PHE   -0.1150
    339 HN        -62.2520  -13.4860  -23.0490 H        22 PHE    0.1150
    340 HA        -61.1730  -11.0000  -22.4870 H        22 PHE   -0.1150
    341 HB1       -64.0480  -12.0030  -22.0690 H        22 PHE    0.1150
    342 HB2       -63.3470  -11.5530  -23.6890 H        22 PHE   -0.1150
    343 HD1       -62.1720   -9.1150  -23.5770 H        22 PHE    0.1150
    344 HD2       -65.4390  -10.4430  -21.1890 H        22 PHE   -0.1150
    345 HE1       -62.8730   -6.7860  -23.2450 H        22 PHE    0.1150
    346 HE2       -66.1490   -8.1110  -20.8560 H        22 PHE    0.5100
    347 HZ        -64.8710   -6.2780  -21.8920 H        22 PHE   -0.5100
    348 N         -62.4700  -12.4260  -19.8170 N.am     23 VAL   -0.4700
    349 CA        -62.4490  -12.3840  -18.3710 C.3      23 VAL    0.3100
    350 C         -61.0390  -12.4950  -17.8250 C.2      23 VAL    0.0700
    351 O         -60.6550  -11.7720  -16.9260 O.2      23 VAL    0.0900
    352 CB        -63.3660  -13.4800  -17.7560 C.3      23 VAL   -0.0900
    353 CG1       -63.0630  -13.7000  -16.2720 C.3      23 VAL    0.0900
    354 CG2       -64.8240  -13.1110  -17.9460 C.3      23 VAL   -0.2700
    355 HN        -62.9800  -13.1800  -20.2240 H        23 VAL    0.0900
    356 HA        -62.7830  -11.4040  -18.0640 H        23 VAL    0.0900
    357 HB        -63.2100  -14.4330  -18.3030 H        23 VAL    0.0900
    358 HG11      -63.0470  -12.7270  -15.7360 H        23 VAL   -0.2700
    359 HG12      -62.0690  -14.1840  -16.1570 H        23 VAL    0.0900
    360 HG13      -63.8470  -14.3430  -15.8170 H        23 VAL    0.0900
    361 HG21      -65.0550  -13.0180  -19.0280 H        23 VAL    0.0900
    362 HG22      -65.0350  -12.1390  -17.4530 H        23 VAL    0.5100
    363 HG23      -65.4730  -13.9000  -17.5110 H        23 VAL   -0.5100
    364 N         -60.2450  -13.3820  -18.4070 N.am     24 LEU   -0.4700
    365 CA        -58.8500  -13.5210  -18.0210 C.3      24 LEU    0.3100
    366 C         -58.0360  -12.2310  -18.1920 C.2      24 LEU    0.0700
    367 O         -57.2530  -11.8530  -17.3290 O.2      24 LEU    0.0900
    368 CB        -58.2000  -14.6790  -18.7890 C.3      24 LEU   -0.1800
    369 CG        -58.7740  -16.0590  -18.4550 C.3      24 LEU    0.0900
    370 CD1       -58.0240  -17.1790  -19.1590 C.3      24 LEU    0.0900
    371 CD2       -58.7690  -16.2720  -16.9530 C.3      24 LEU   -0.0900
    372 HN        -60.5650  -13.9890  -19.1310 H        24 LEU    0.0900
    373 HA        -58.8130  -13.7050  -16.9580 H        24 LEU   -0.2700
    374 HB1       -57.1130  -14.6870  -18.5570 H        24 LEU    0.0900
    375 HB2       -58.3340  -14.4970  -19.8760 H        24 LEU    0.0900
    376 HG        -59.8410  -16.0900  -18.7640 H        24 LEU    0.0900
    377 HD11      -56.9550  -17.1740  -18.8540 H        24 LEU   -0.2700
    378 HD12      -58.0790  -17.0380  -20.2600 H        24 LEU    0.0900
    379 HD13      -58.4660  -18.1610  -18.8860 H        24 LEU    0.0900
    380 HD21      -59.5230  -15.6130  -16.4710 H        24 LEU    0.0900
    381 HD22      -57.7680  -16.0260  -16.5400 H        24 LEU    0.5100
    382 HD23      -59.0210  -17.3280  -16.7200 H        24 LEU   -0.5100
    383 N         -58.2280  -11.5350  -19.3070 N.am     25 PHE   -0.4700
    384 CA        -57.5540  -10.2700  -19.5180 C.3      25 PHE    0.3100
    385 C         -58.0110   -9.2300  -18.5000 C.2      25 PHE    0.0700
    386 O         -57.2060   -8.5010  -17.9640 O.2      25 PHE    0.0900
    387 CB        -57.8120   -9.7540  -20.9340 C.3      25 PHE   -0.1800
    388 CG        -56.8480  -10.2780  -21.9560 C.ar     25 PHE    0.0900
    389 CD1       -55.6450   -9.6310  -22.1850 C.ar     25 PHE    0.0900
    390 CD2       -57.1470  -11.4090  -22.6960 C.ar     25 PHE    0.0000
    391 CE1       -54.7530  -10.1040  -23.1290 C.ar     25 PHE   -0.1150
    392 CE2       -56.2580  -11.8860  -23.6400 C.ar     25 PHE    0.1150
    393 CZ        -55.0590  -11.2320  -23.8560 C.ar     25 PHE   -0.1150
    394 HN        -58.8330  -11.8460  -20.0360 H        25 PHE    0.1150
    395 HA        -56.4970  -10.4220  -19.3600 H        25 PHE   -0.1150
    396 HB1       -57.7270   -8.6470  -20.9410 H        25 PHE    0.1150
    397 HB2       -58.8300  -10.0620  -21.2560 H        25 PHE   -0.1150
    398 HD1       -55.4010   -8.7440  -21.6200 H        25 PHE    0.1150
    399 HD2       -58.0830  -11.9230  -22.5340 H        25 PHE   -0.1150
    400 HE1       -53.8180   -9.5900  -23.2950 H        25 PHE    0.1150
    401 HE2       -56.5000  -12.7710  -24.2100 H        25 PHE    0.5100
    402 HZ        -54.3640  -11.6050  -24.5940 H        25 PHE   -0.5100
    403 N         -59.2940   -9.2390  -18.1600 N.am     26 LEU   -0.4700
    404 CA        -59.8170   -8.4350  -17.0630 C.3      26 LEU    0.3100
    405 C         -59.1380   -8.7140  -15.7080 C.2      26 LEU    0.0700
    406 O         -58.9030   -7.8060  -14.9290 O.2      26 LEU    0.0900
    407 CB        -61.3420   -8.5650  -16.9570 C.3      26 LEU   -0.1800
    408 CG        -62.1580   -8.1840  -18.2030 C.3      26 LEU    0.0900
    409 CD1       -63.6450   -8.0500  -17.8850 C.3      26 LEU    0.0900
    410 CD2       -61.6400   -6.9180  -18.8660 C.3      26 LEU   -0.0900
    411 HN        -59.9630   -9.7990  -18.6440 H        26 LEU    0.0900
    412 HA        -59.5430   -7.4060  -17.2450 H        26 LEU   -0.2700
    413 HB1       -61.6790   -7.9180  -16.1200 H        26 LEU    0.0900
    414 HB2       -61.5740   -9.6230  -16.7110 H        26 LEU    0.0900
    415 HG        -62.0210   -8.9670  -18.9790 H        26 LEU    0.0900
    416 HD11      -63.8020   -7.2620  -17.1180 H        26 LEU   -0.2700
    417 HD12      -64.0360   -9.0130  -17.4910 H        26 LEU    0.0900
    418 HD13      -64.2040   -7.7670  -18.8030 H        26 LEU    0.0900
    419 HD21      -60.5830   -7.0580  -19.1830 H        26 LEU    0.0900
    420 HD22      -61.6860   -6.0700  -18.1500 H        26 LEU    0.5100
    421 HD23      -62.2510   -6.6840  -19.7630 H        26 LEU   -0.5100
    422 N         -58.8870   -9.9810  -15.3890 N.am     27 ARG   -0.4700
    423 CA        -58.2400  -10.3410  -14.1210 C.3      27 ARG    0.3100
    424 C         -56.7460   -9.8830  -13.9850 C.2      27 ARG    0.0700
    425 O         -56.2810   -9.5010  -12.9200 O.2      27 ARG    0.0900
    426 CB        -58.3770  -11.8570  -13.9130 C.3      27 ARG   -0.1800
    427 CG        -57.6580  -12.4470  -12.7120 C.3      27 ARG    0.0900
    428 CD        -57.7070  -13.9740  -12.7750 C.3      27 ARG    0.0900
    429 NE        -57.1110  -14.6080  -11.5960 N.pl3    27 ARG   -0.1800
    430 CZ        -55.8170  -14.8820  -11.4600 C.cat    27 ARG    0.0900
    431 NH1       -55.3780  -15.4630  -10.3500 N.pl3    27 ARG    0.0900
    432 NH2       -54.9630  -14.5750  -12.4250 N.pl3    27 ARG    0.2000
    433 HN        -59.1260  -10.7390  -15.9910 H        27 ARG    0.0900
    434 HA        -58.7240   -9.7980  -13.3210 H        27 ARG    0.0900
    435 HB1       -57.9870  -12.3600  -14.8230 H        27 ARG   -0.7000
    436 HB2       -59.4580  -12.0880  -13.8080 H        27 ARG    0.4400
    437 HG1       -58.1480  -12.0980  -11.7780 H        27 ARG    0.6400
    438 HG2       -56.6000  -12.1090  -12.7090 H        27 ARG   -0.8000
    439 HD1       -57.1430  -14.3260  -13.6650 H        27 ARG    0.4600
    440 HD2       -58.7640  -14.3090  -12.8360 H        27 ARG    0.4600
    441 HE        -57.7200  -14.8530  -10.8430 H        27 ARG   -0.8000
    442 HH11      -56.0200  -15.6930   -9.6190 H        27 ARG    0.4600
    443 HH12      -54.4060  -15.6690  -10.2450 H        27 ARG    0.4600
    444 HH21      -55.2910  -14.1350  -13.2620 H        27 ARG    0.5100
    445 HH22      -53.9910  -14.7830  -12.3190 H        27 ARG   -0.5100
    446 N         -55.9730   -9.9810  -15.0530 N.am     28 ALA   -0.4700
    447 CA        -54.5440   -9.6450  -15.0080 C.3      28 ALA    0.3100
    448 C         -54.2260   -8.1330  -14.7650 C.2      28 ALA    0.0700
    449 O         -54.9140   -7.2490  -15.2630 O.2      28 ALA    0.0900
    450 CB        -53.8470  -10.1490  -16.2620 C.3      28 ALA   -0.2700
    451 HN        -56.3240  -10.2860  -15.9350 H        28 ALA    0.0900
    452 HA        -54.1170  -10.1040  -14.1290 H        28 ALA    0.0900
    453 HB1       -54.1680   -9.5540  -17.1440 H        28 ALA    0.0900
    454 HB2       -54.1100  -11.2140  -16.4380 H        28 ALA    0.5100
    455 HB3       -52.7460  -10.0500  -16.1500 H        28 ALA   -0.5100
    456 N         -53.1140   -7.8610  -14.0370 N.am     29 ARG   -0.4700
    457 CA        -52.5880   -6.4950  -13.8410 C.3      29 ARG    0.3100
    458 C         -52.1380   -5.8640  -15.1660 C.2      29 ARG    0.0700
    459 O         -52.0870   -4.6450  -15.3650 O.2      29 ARG    0.0900
    460 CB        -51.3910   -6.5050  -12.8820 C.3      29 ARG   -0.1800
    461 CG        -51.6480   -7.1030  -11.5080 C.3      29 ARG    0.0900
    462 CD        -50.3590   -7.0940  -10.6910 C.3      29 ARG    0.0900
    463 NE        -50.5300   -7.6630   -9.3520 N.pl3    29 ARG   -0.1800
    464 CZ        -49.5460   -7.7950   -8.4670 C.cat    29 ARG    0.0900
    465 NH1       -48.3150   -7.4010   -8.7700 N.pl3    29 ARG    0.0900
    466 NH2       -49.7930   -8.3200   -7.2760 N.pl3    29 ARG    0.2000
    467 HN        -52.5940   -8.5870  -13.5950 H        29 ARG    0.0900
    468 HA        -53.3840   -5.8860  -13.4390 H        29 ARG    0.0900
    469 HB1       -51.0550   -5.4560  -12.7420 H        29 ARG   -0.7000
    470 HB2       -50.5740   -7.0850  -13.3600 H        29 ARG    0.4400
    471 HG1       -52.0110   -8.1470  -11.6180 H        29 ARG    0.6400
    472 HG2       -52.4250   -6.5070  -10.9820 H        29 ARG   -0.8000
    473 HD1       -50.0070   -6.0480  -10.5660 H        29 ARG    0.4600
    474 HD2       -49.5860   -7.6970  -11.2130 H        29 ARG    0.4600
    475 HE        -51.4430   -7.9710   -9.0870 H        29 ARG   -0.8000
    476 HH11      -48.1240   -7.0020   -9.6670 H        29 ARG    0.4600
    477 HH12      -47.5790   -7.5020   -8.1010 H        29 ARG    0.4600
    478 HH21      -50.7190   -8.6170   -7.0420 H        29 ARG    0.5100
    479 HH22      -49.0530   -8.4200   -6.6100 H        29 ARG   -0.5100
    480 N         -51.8140   -6.7560  -16.1070 N.am     30 SER   -0.4700
    481 CA        -51.3780   -6.3920  -17.4420 C.3      30 SER    0.3100
    482 C         -52.4180   -5.5350  -18.1740 C.2      30 SER    0.0700
    483 O         -52.1080   -4.8480  -19.1330 O.2      30 SER    0.0900
    484 CB        -50.9550   -7.6180  -18.2610 C.3      30 SER    0.0500
    485 OG        -51.9280   -8.6400  -18.2090 O.3      30 SER    0.0900
    486 HN        -51.8610   -7.7350  -15.9270 H        30 SER    0.0900
    487 HA        -50.5470   -5.7110  -17.3410 H        30 SER   -0.6600
    488 HB1       -50.0000   -8.0190  -17.8590 H        30 SER    0.4300
    489 HB2       -50.8140   -7.3210  -19.3230 H        30 SER    0.5100
    490 HG1       -52.7310   -8.2600  -18.5710 H        30 SER   -0.5100
    491 N         -53.6670   -5.5680  -17.6830 N.am     31 ILE   -0.4700
    492 CA        -54.7700   -4.8050  -18.2550 C.3      31 ILE    0.3100
    493 C         -54.4810   -3.3220  -18.2120 C.2      31 ILE    0.0700
    494 O         -54.8180   -2.5800  -19.1160 O.2      31 ILE    0.0900
    495 CB        -56.1750   -5.1460  -17.6960 C.3      31 ILE   -0.0900
    496 CG1       -57.2410   -4.6390  -18.6720 C.3      31 ILE    0.0900
    497 CG2       -56.3830   -4.5560  -16.3110 C.3      31 ILE   -0.2700
    498 CD        -58.5640   -5.3130  -18.5390 C.3      31 ILE    0.0900
    499 HN        -53.9000   -6.1270  -16.8910 H        31 ILE    0.0900
    500 HA        -54.7580   -4.9890  -19.3190 H        31 ILE    0.0900
    501 HB        -56.2870   -6.2490  -17.6420 H        31 ILE   -0.1800
    502 HG11      -56.8700   -4.7960  -19.7070 H        31 ILE    0.0900
    503 HG12      -57.3830   -3.5510  -18.5030 H        31 ILE    0.0900
    504 HG21      -56.4650   -3.4500  -16.3740 H        31 ILE   -0.2700
    505 HG22      -55.5200   -4.8100  -15.6570 H        31 ILE    0.0900
    506 HG23      -57.3190   -4.9560  -15.8650 H        31 ILE    0.0900
    507 HD1       -58.9700   -5.1570  -17.5170 H        31 ILE    0.0900
    508 HD2       -58.4520   -6.4030  -18.7150 H        31 ILE    0.5100
    509 HD3       -59.2800   -4.8860  -19.2740 H        31 ILE   -0.5100
    510 N         -53.8250   -2.8840  -17.1480 N.am     32 ARG   -0.4700
    511 CA        -53.4320   -1.4870  -17.0380 C.3      32 ARG    0.3100
    512 C         -52.4450   -1.0830  -18.1770 C.2      32 ARG    0.0700
    513 O         -52.4130    0.0650  -18.6100 O.2      32 ARG    0.0900
    514 CB        -52.7870   -1.2160  -15.6650 C.3      32 ARG   -0.1800
    515 CG        -51.3220   -1.6860  -15.5060 C.3      32 ARG    0.0900
    516 CD        -50.8510   -1.5990  -14.0350 C.3      32 ARG    0.0900
    517 NE        -49.8200   -2.5920  -13.7000 N.pl3    32 ARG   -0.1800
    518 CZ        -48.9890   -2.5080  -12.6590 C.cat    32 ARG    0.0900
    519 NH1       -49.0280   -1.4650  -11.8390 N.pl3    32 ARG    0.0900
    520 NH2       -48.1020   -3.4770  -12.4410 N.pl3    32 ARG    0.2000
    521 HN        -53.5730   -3.4790  -16.3890 H        32 ARG    0.0900
    522 HA        -54.3160   -0.8800  -17.1640 H        32 ARG    0.0900
    523 HB1       -53.3970   -1.7280  -14.8910 H        32 ARG   -0.7000
    524 HB2       -52.8170   -0.1210  -15.4820 H        32 ARG    0.4400
    525 HG1       -50.6660   -1.0480  -16.1360 H        32 ARG    0.6400
    526 HG2       -51.2390   -2.7380  -15.8520 H        32 ARG   -0.8000
    527 HD1       -51.7140   -1.7760  -13.3590 H        32 ARG    0.4600
    528 HD2       -50.4170   -0.5950  -13.8450 H        32 ARG    0.4600
    529 HE        -49.7360   -3.3910  -14.2950 H        32 ARG   -0.8000
    530 HH11      -49.6880   -0.7290  -11.9970 H        32 ARG    0.4600
    531 HH12      -48.4000   -1.4140  -11.0630 H        32 ARG    0.4600
    532 HH21      -48.0620   -4.2650  -13.0560 H        32 ARG    0.5100
    533 HH22      -47.4780   -3.4170  -11.6630 H        32 ARG   -0.5100
    534 N         -51.6850   -2.0510  -18.7240 N.am     33 CYS   -0.4700
    535 CA        -50.9080   -1.7360  -19.9610 C.3      33 CYS    0.3100
    536 C         -51.7880   -1.6030  -21.2410 C.2      33 CYS    0.0700
    537 O         -52.6990   -2.3820  -21.4820 O.2      33 CYS    0.0900
    538 CB        -49.8390   -2.8060  -20.2240 C.3      33 CYS   -0.1100
    539 SG        -48.4460   -2.8310  -19.0810 S.3      33 CYS    0.0900
    540 HN        -51.6090   -2.9720  -18.3500 H        33 CYS    0.0900
    541 HA        -50.4450   -0.7700  -19.8270 H        33 CYS   -0.2300
    542 HB1       -49.4500   -2.6450  -21.2490 H        33 CYS    0.1600
    543 HB2       -50.3410   -3.7950  -20.1890 H        33 CYS    0.5100
    544 HG1       -47.9220   -1.6930  -19.5120 H        33 CYS   -0.5100
    545 N         -51.3860   -0.6630  -22.1240 N.am     34 LEU   -0.4700
    546 CA        -51.9640   -0.4570  -23.4690 C.3      34 LEU    0.3100
    547 C         -52.1270   -1.6960  -24.3570 C.2      34 LEU    0.0700
    548 O         -53.0650   -1.7880  -25.1250 O.2      34 LEU    0.0900
    549 CB        -51.2170    0.6510  -24.2290 C.3      34 LEU   -0.1800
    550 CG        -51.9050    1.1480  -25.5080 C.3      34 LEU    0.0900
    551 CD1       -53.3700    1.4740  -25.2450 C.3      34 LEU    0.0900
    552 CD2       -51.1970    2.3570  -26.0990 C.3      34 LEU   -0.0900
    553 HN        -50.6450   -0.0390  -21.8930 H        34 LEU    0.0900
    554 HA        -53.0030   -0.1910  -23.3480 H        34 LEU   -0.2700
    555 HB1       -50.2130    0.2640  -24.5040 H        34 LEU    0.0900
    556 HB2       -51.0950    1.5170  -23.5440 H        34 LEU    0.0900
    557 HG        -51.8390    0.3600  -26.2890 H        34 LEU    0.0900
    558 HD11      -53.4620    2.1300  -24.3530 H        34 LEU   -0.2700
    559 HD12      -53.9380    0.5380  -25.0570 H        34 LEU    0.0900
    560 HD13      -53.8030    2.0040  -26.1210 H        34 LEU    0.0900
    561 HD21      -50.1080    2.1570  -26.1860 H        34 LEU    0.0900
    562 HD22      -51.3440    3.2400  -25.4410 H        34 LEU    0.5100
    563 HD23      -51.6000    2.5730  -27.1120 H        34 LEU   -0.5100
    564 N         -51.1840   -2.6400  -24.2840 N.am     35 ARG   -0.4700
    565 CA        -51.2330   -3.8560  -25.0940 C.3      35 ARG    0.3100
    566 C         -52.5000   -4.6400  -24.8560 C.2      35 ARG    0.0700
    567 O         -53.1880   -5.0170  -25.7720 O.2      35 ARG    0.0900
    568 CB        -49.9950   -4.7180  -24.7960 C.3      35 ARG   -0.1800
    569 CG        -49.9320   -6.0280  -25.5490 C.3      35 ARG    0.0900
    570 CD        -48.8120   -6.9320  -25.0490 C.3      35 ARG    0.0900
    571 NE        -49.0020   -7.3970  -23.6700 N.pl3    35 ARG   -0.1800
    572 CZ        -49.6980   -8.4770  -23.3240 C.cat    35 ARG    0.0900
    573 NH1       -50.3100   -9.2120  -24.2450 N.pl3    35 ARG    0.0900
    574 NH2       -49.7860   -8.8150  -22.0450 N.pl3    35 ARG    0.2000
    575 HN        -50.4030   -2.5560  -23.6710 H        35 ARG    0.0900
    576 HA        -51.2550   -3.5710  -26.1350 H        35 ARG    0.0900
    577 HB1       -49.9820   -4.9400  -23.7080 H        35 ARG   -0.7000
    578 HB2       -49.0910   -4.1260  -25.0530 H        35 ARG    0.4400
    579 HG1       -49.7690   -5.8170  -26.6260 H        35 ARG    0.6400
    580 HG2       -50.9010   -6.5580  -25.4290 H        35 ARG   -0.8000
    581 HD1       -47.8510   -6.3750  -25.0790 H        35 ARG    0.4600
    582 HD2       -48.7520   -7.8330  -25.6950 H        35 ARG    0.4600
    583 HE        -48.5790   -6.8650  -22.9380 H        35 ARG   -0.8000
    584 HH11      -50.7020  -10.0980  -23.9970 H        35 ARG    0.4600
    585 HH12      -50.3780   -8.8800  -25.1850 H        35 ARG    0.4600
    586 HH21      -49.4630   -8.1860  -21.3390 H        35 ARG    0.5100
    587 HH22      -50.1750   -9.6990  -21.7870 H        35 ARG   -0.5100
    588 N         -52.7360   -4.9480  -23.5970 N.am     36 ASN   -0.4700
    589 CA        -53.8450   -5.7620  -23.1890 C.3      36 ASN    0.3100
    590 C         -55.1720   -5.0480  -23.3300 C.2      36 ASN    0.0700
    591 O         -56.1950   -5.6730  -23.5410 O.2      36 ASN    0.0900
    592 CB        -53.6680   -6.2010  -21.7330 C.3      36 ASN   -0.1800
    593 CG        -52.4170   -7.0240  -21.5190 C.2      36 ASN    0.0900
    594 ND2       -52.5940   -8.3240  -21.2840 N.am     36 ASN    0.0900
    595 OD1       -51.3020   -6.5000  -21.5450 O.2      36 ASN    0.5500
    596 HN        -52.1460   -4.6220  -22.8620 H        36 ASN   -0.5500
    597 HA        -53.8870   -6.6230  -23.8400 H        36 ASN   -0.6200
    598 HB1       -54.5470   -6.8110  -21.4310 H        36 ASN    0.3200
    599 HB2       -53.6130   -5.2990  -21.0880 H        36 ASN    0.3000
    600 HD21      -51.8030   -8.9180  -21.1350 H        36 ASN    0.5100
    601 HD22      -53.5180   -8.7050  -21.2580 H        36 ASN   -0.5100
    602 N         -55.1570   -3.7160  -23.2420 N.am     37 ILE   -0.4700
    603 CA        -56.3630   -2.9290  -23.5160 C.3      37 ILE    0.3100
    604 C         -56.8570   -3.1690  -24.9370 C.2      37 ILE    0.0700
    605 O         -58.0010   -3.5110  -25.1690 O.2      37 ILE    0.0900
    606 CB        -56.1550   -1.4240  -23.2490 C.3      37 ILE   -0.0900
    607 CG1       -56.0370   -1.1680  -21.7450 C.3      37 ILE    0.0900
    608 CG2       -57.3150   -0.6190  -23.8100 C.3      37 ILE   -0.2700
    609 CD        -55.6840    0.2580  -21.3780 C.3      37 ILE    0.0900
    610 HN        -54.3380   -3.2050  -22.9920 H        37 ILE    0.0900
    611 HA        -57.1510   -3.3100  -22.8820 H        37 ILE    0.0900
    612 HB        -55.2100   -1.0930  -23.7290 H        37 ILE   -0.1800
    613 HG11      -55.2510   -1.8380  -21.3380 H        37 ILE    0.0900
    614 HG12      -57.0080   -1.4210  -21.2700 H        37 ILE    0.0900
    615 HG21      -58.2800   -1.0530  -23.4720 H        37 ILE   -0.2700
    616 HG22      -57.2870   -0.6410  -24.9210 H        37 ILE    0.0900
    617 HG23      -57.2530    0.4310  -23.4540 H        37 ILE    0.0900
    618 HD1       -56.5400    0.9310  -21.5960 H        37 ILE    0.0900
    619 HD2       -54.8080    0.5950  -21.9720 H        37 ILE    0.5100
    620 HD3       -55.4480    0.3220  -20.2950 H        37 ILE   -0.5100
    621 N         -55.9460   -3.0680  -25.8860 N.am     38 ILE   -0.4700
    622 CA        -56.2430   -3.3790  -27.2570 C.3      38 ILE    0.3100
    623 C         -56.6650   -4.8240  -27.4150 C.2      38 ILE    0.0700
    624 O         -57.6250   -5.1150  -28.0750 O.2      38 ILE    0.0900
    625 CB        -55.0340   -3.0580  -28.1700 C.3      38 ILE   -0.0900
    626 CG1       -54.7100   -1.5590  -28.1090 C.3      38 ILE    0.0900
    627 CG2       -55.2990   -3.4960  -29.6050 C.3      38 ILE   -0.2700
    628 CD        -53.4120   -1.1750  -28.7780 C.3      38 ILE    0.0900
    629 HN        -55.0130   -2.7730  -25.6970 H        38 ILE    0.0900
    630 HA        -57.1010   -2.7930  -27.5530 H        38 ILE    0.0900
    631 HB        -54.1350   -3.5870  -27.7870 H        38 ILE   -0.1800
    632 HG11      -54.6580   -1.2560  -27.0420 H        38 ILE    0.0900
    633 HG12      -55.5350   -1.0030  -28.6010 H        38 ILE    0.0900
    634 HG21      -56.1900   -2.9680  -30.0070 H        38 ILE   -0.2700
    635 HG22      -55.4910   -4.5900  -29.6370 H        38 ILE    0.0900
    636 HG23      -54.4240   -3.2510  -30.2430 H        38 ILE    0.0900
    637 HD1       -53.5040   -1.2810  -29.8800 H        38 ILE    0.0900
    638 HD2       -52.5940   -1.8380  -28.4240 H        38 ILE    0.5100
    639 HD3       -53.1640   -0.1170  -28.5440 H        38 ILE   -0.5100
    640 N         -55.9860   -5.7500  -26.7960 N.am     39 HSD   -0.4700
    641 CA        -56.3890   -7.1320  -26.9220 C.3      39 HSD    0.3100
    642 C         -57.7850   -7.3980  -26.3970 C.2      39 HSD    0.0700
    643 O         -58.5510   -8.1000  -27.0090 O.2      39 HSD    0.0900
    644 CB        -55.3900   -8.0550  -26.2110 C.3      39 HSD   -0.0900
    645 CG        -54.0750   -8.1810  -26.9130 C.ar     39 HSD    0.0900
    646 CD2       -52.9130   -7.6250  -26.4300 C.ar     39 HSD    0.0900
    647 ND1       -53.7410   -8.8070  -28.0680 N.ar     39 HSD   -0.3600
    648 CE1       -52.3970   -8.6110  -28.2600 C.ar     39 HSD    0.3200
    649 NE2       -51.9160   -7.9000  -27.2580 N.ar     39 HSD   -0.0500
    650 HN        -55.1890   -5.5560  -26.2280 H        39 HSD    0.2500
    651 HA        -56.4370   -7.3710  -27.9750 H        39 HSD    0.1300
    652 HB1       -55.8380   -9.0670  -26.1300 H        39 HSD   -0.7000
    653 HB2       -55.2010   -7.6550  -25.1930 H        39 HSD    0.2200
    654 HD1       -54.3680   -9.3120  -28.6600 H        39 HSD    0.1000
    655 HD2       -52.7350   -7.0420  -25.5350 H        39 HSD    0.5100
    656 HE1       -51.8390   -8.9930  -29.1140 H        39 HSD   -0.5100
    657 N         -58.0950   -6.8570  -25.2320 N.am     40 ALA   -0.4700
    658 CA        -59.4180   -6.9770  -24.6120 C.3      40 ALA    0.3100
    659 C         -60.5510   -6.4440  -25.4780 C.2      40 ALA    0.0700
    660 O         -61.5530   -7.0980  -25.6750 O.2      40 ALA    0.0900
    661 CB        -59.4320   -6.3080  -23.2380 C.3      40 ALA   -0.2700
    662 HN        -57.4270   -6.3310  -24.7120 H        40 ALA    0.0900
    663 HA        -59.6490   -8.0280  -24.5200 H        40 ALA    0.0900
    664 HB1       -59.1840   -5.2290  -23.3360 H        40 ALA    0.0900
    665 HB2       -58.6780   -6.7850  -22.5770 H        40 ALA    0.5100
    666 HB3       -60.4410   -6.4000  -22.7830 H        40 ALA   -0.5100
    667 N         -60.3350   -5.2740  -26.0620 N.am     41 ASN   -0.4700
    668 CA        -61.2500   -4.6810  -27.0240 C.3      41 ASN    0.3100
    669 C         -61.4220   -5.5390  -28.2770 C.2      41 ASN    0.0700
    670 O         -62.5160   -5.7290  -28.7560 O.2      41 ASN    0.0900
    671 CB        -60.8090   -3.2580  -27.3930 C.3      41 ASN   -0.1800
    672 CG        -61.1800   -2.2280  -26.3310 C.2      41 ASN    0.0900
    673 ND2       -60.2780   -2.0060  -25.3770 N.am     41 ASN    0.0900
    674 OD1       -62.2570   -1.6330  -26.3760 O.2      41 ASN    0.5500
    675 HN        -59.5190   -4.7370  -25.8620 H        41 ASN   -0.5500
    676 HA        -62.2350   -4.6640  -26.5820 H        41 ASN   -0.6200
    677 HB1       -61.2940   -2.9680  -28.3500 H        41 ASN    0.3200
    678 HB2       -59.7060   -3.2460  -27.5260 H        41 ASN    0.3000
    679 HD21      -59.4120   -2.5050  -25.3820 H        41 ASN    0.5100
    680 HD22      -60.4670   -1.3410  -24.6550 H        41 ASN   -0.5100
    681 N         -60.3300   -6.0660  -28.8090 N.am     42 LEU   -0.4700
    682 CA        -60.3770   -6.9650  -29.9520 C.3      42 LEU    0.3100
    683 C         -61.1900   -8.2310  -29.6730 C.2      42 LEU    0.0700
    684 O         -62.0770   -8.5970  -30.4110 O.2      42 LEU    0.0900
    685 CB        -58.9550   -7.3420  -30.3800 C.3      42 LEU   -0.1800
    686 CG        -58.8070   -8.5010  -31.3670 C.3      42 LEU    0.0900
    687 CD1       -59.4580   -8.1610  -32.6890 C.3      42 LEU    0.0900
    688 CD2       -57.3460   -8.8690  -31.5740 C.3      42 LEU   -0.0900
    689 HN        -59.4220   -5.8690  -28.4480 H        42 LEU    0.0900
    690 HA        -60.8930   -6.4620  -30.7560 H        42 LEU   -0.2700
    691 HB1       -58.3860   -7.6070  -29.4640 H        42 LEU    0.0900
    692 HB2       -58.4950   -6.4450  -30.8450 H        42 LEU    0.0900
    693 HG        -59.2880   -9.4090  -30.9420 H        42 LEU    0.0900
    694 HD11      -58.9800   -7.2590  -33.1290 H        42 LEU   -0.2700
    695 HD12      -60.5390   -7.9510  -32.5370 H        42 LEU    0.0900
    696 HD13      -59.3380   -9.0070  -33.3990 H        42 LEU    0.0900
    697 HD21      -56.8880   -9.1740  -30.6090 H        42 LEU    0.0900
    698 HD22      -56.7880   -7.9930  -31.9690 H        42 LEU    0.5100
    699 HD23      -57.2660   -9.7170  -32.2870 H        42 LEU   -0.5100
    700 N         -60.9560   -8.8360  -28.5320 N.am     43 ILE   -0.4700
    701 CA        -61.7390   -9.9590  -28.0800 C.3      43 ILE    0.3100
    702 C         -63.2130   -9.5940  -27.9180 C.2      43 ILE    0.0700
    703 O         -64.0920  -10.3130  -28.3350 O.2      43 ILE    0.0900
    704 CB        -61.1560  -10.5860  -26.7980 C.3      43 ILE   -0.0900
    705 CG1       -59.7570  -11.1430  -27.0800 C.3      43 ILE    0.0900
    706 CG2       -62.0650  -11.6860  -26.2800 C.3      43 ILE   -0.2700
    707 CD        -59.1840  -11.9540  -25.9510 C.3      43 ILE    0.0900
    708 HN        -60.2230   -8.5440  -27.9230 H        43 ILE    0.0900
    709 HA        -61.7550  -10.6890  -28.8750 H        43 ILE    0.0900
    710 HB        -61.0490   -9.8000  -26.0200 H        43 ILE   -0.1800
    711 HG11      -59.0730  -10.2920  -27.2850 H        43 ILE    0.0900
    712 HG12      -59.8100  -11.7870  -27.9840 H        43 ILE    0.0900
    713 HG21      -62.1750  -12.4840  -27.0460 H        43 ILE   -0.2700
    714 HG22      -63.0710  -11.2720  -26.0540 H        43 ILE    0.0900
    715 HG23      -61.6300  -12.1350  -25.3610 H        43 ILE    0.0900
    716 HD1       -59.6090  -12.9810  -25.9650 H        43 ILE    0.0900
    717 HD2       -59.4380  -11.4790  -24.9790 H        43 ILE    0.5100
    718 HD3       -58.0810  -12.0240  -26.0570 H        43 ILE   -0.5100
    719 N         -63.4840   -8.4320  -27.3630 N.am     44 ALA   -0.4700
    720 CA        -64.8410   -7.9690  -27.1770 C.3      44 ALA    0.3100
    721 C         -65.6130   -7.7770  -28.4880 C.2      44 ALA    0.0700
    722 O         -66.7820   -8.0890  -28.5870 O.2      44 ALA    0.0900
    723 CB        -64.8590   -6.6980  -26.3520 C.3      44 ALA   -0.2700
    724 HN        -62.7660   -7.8190  -27.0450 H        44 ALA    0.0900
    725 HA        -65.3950   -8.7490  -26.6750 H        44 ALA    0.0900
    726 HB1       -64.2810   -5.9000  -26.8650 H        44 ALA    0.0900
    727 HB2       -64.4000   -6.8840  -25.3570 H        44 ALA    0.5100
    728 HB3       -65.9050   -6.3470  -26.2200 H        44 ALA   -0.5100
    729 N         -64.9470   -7.2850  -29.5140 N.am     45 ALA   -0.4700
    730 CA        -65.5630   -7.1230  -30.8190 C.3      45 ALA    0.3100
    731 C         -66.0190   -8.4410  -31.4420 C.2      45 ALA    0.0700
    732 O         -67.1100   -8.5690  -31.9660 O.2      45 ALA    0.0900
    733 CB        -64.6010   -6.4190  -31.7500 C.3      45 ALA   -0.2700
    734 HN        -63.9940   -7.0030  -29.4400 H        45 ALA    0.0900
    735 HA        -66.4670   -6.5430  -30.6980 H        45 ALA    0.0900
    736 HB1       -63.6700   -7.0160  -31.8600 H        45 ALA    0.0900
    737 HB2       -64.3360   -5.4210  -31.3380 H        45 ALA    0.5100
    738 HB3       -65.0640   -6.2980  -32.7530 H        45 ALA   -0.5100
    739 N         -65.1530   -9.4340  -31.3480 N.am     46 PHE   -0.4700
    740 CA        -65.4200  -10.7920  -31.7560 C.3      46 PHE    0.3100
    741 C         -66.5540  -11.4200  -30.9610 C.2      46 PHE    0.0700
    742 O         -67.3880  -12.1160  -31.4950 O.2      46 PHE    0.0900
    743 CB        -64.1460  -11.6390  -31.7900 C.3      46 PHE   -0.1800
    744 CG        -63.3590  -11.4490  -33.0480 C.ar     46 PHE    0.0900
    745 CD1       -62.5210  -10.3560  -33.1910 C.ar     46 PHE    0.0900
    746 CD2       -63.4930  -12.3290  -34.1100 C.ar     46 PHE    0.0000
    747 CE1       -61.8100  -10.1580  -34.3590 C.ar     46 PHE   -0.1150
    748 CE2       -62.7820  -12.1350  -35.2830 C.ar     46 PHE    0.1150
    749 CZ        -61.9390  -11.0470  -35.4050 C.ar     46 PHE   -0.1150
    750 HN        -64.2420   -9.2820  -30.9770 H        46 PHE    0.1150
    751 HA        -65.8690  -10.7580  -32.7380 H        46 PHE   -0.1150
    752 HB1       -64.4150  -12.7150  -31.7240 H        46 PHE    0.1150
    753 HB2       -63.4900  -11.3550  -30.9400 H        46 PHE   -0.1150
    754 HD1       -62.4230   -9.6510  -32.3790 H        46 PHE    0.1150
    755 HD2       -64.1580  -13.1760  -34.0220 H        46 PHE   -0.1150
    756 HE1       -61.1530   -9.3060  -34.4520 H        46 PHE    0.1150
    757 HE2       -62.8870  -12.8330  -36.1000 H        46 PHE    0.5100
    758 HZ        -61.3830  -10.8930  -36.3180 H        46 PHE   -0.5100
    759 N         -66.5950  -11.1780  -29.6600 N.am     47 ILE   -0.4700
    760 CA        -67.6720  -11.7110  -28.8350 C.3      47 ILE    0.3100
    761 C         -69.0130  -11.1910  -29.2930 C.2      47 ILE    0.0700
    762 O         -69.9620  -11.9260  -29.4590 O.2      47 ILE    0.0900
    763 CB        -67.4950  -11.2830  -27.3520 C.3      47 ILE   -0.0900
    764 CG1       -66.2900  -11.9760  -26.7150 C.3      47 ILE    0.0900
    765 CG2       -68.7580  -11.5590  -26.5440 C.3      47 ILE   -0.2700
    766 CD        -65.9870  -11.5010  -25.3120 C.3      47 ILE    0.0900
    767 HN        -65.9040  -10.6310  -29.1930 H        47 ILE    0.0900
    768 HA        -67.6540  -12.7880  -28.9180 H        47 ILE    0.0900
    769 HB        -67.2660  -10.1970  -27.3110 H        47 ILE   -0.1800
    770 HG11      -65.3990  -11.7910  -27.3520 H        47 ILE    0.0900
    771 HG12      -66.4880  -13.0690  -26.6830 H        47 ILE    0.0900
    772 HG21      -69.0980  -12.6030  -26.7120 H        47 ILE   -0.2700
    773 HG22      -69.5680  -10.8680  -26.8600 H        47 ILE    0.0900
    774 HG23      -68.5520  -11.4230  -25.4610 H        47 ILE    0.0900
    775 HD1       -66.7760  -11.8480  -24.6120 H        47 ILE    0.0900
    776 HD2       -65.9540  -10.3900  -25.2880 H        47 ILE    0.5100
    777 HD3       -65.0100  -11.9100  -24.9770 H        47 ILE   -0.5100
    778 N         -69.0700   -9.8920  -29.5160 N.am     48 LEU   -0.4700
    779 CA        -70.2950   -9.2310  -29.9300 C.3      48 LEU    0.3100
    780 C         -70.7870   -9.7370  -31.2580 C.2      48 LEU    0.0700
    781 O         -71.9600   -9.9850  -31.4130 O.2      48 LEU    0.0900
    782 CB        -70.1180   -7.7070  -29.9490 C.3      48 LEU   -0.1800
    783 CG        -70.0380   -7.0610  -28.5620 C.3      48 LEU    0.0900
    784 CD1       -69.8730   -5.5550  -28.6510 C.3      48 LEU    0.0900
    785 CD2       -71.2700   -7.4070  -27.7430 C.3      48 LEU   -0.0900
    786 HN        -68.2730   -9.3020  -29.4110 H        48 LEU    0.0900
    787 HA        -71.0740   -9.5090  -29.2350 H        48 LEU   -0.2700
    788 HB1       -70.9780   -7.2630  -30.4920 H        48 LEU    0.0900
    789 HB2       -69.1840   -7.4710  -30.4990 H        48 LEU    0.0900
    790 HG        -69.1730   -7.4890  -28.0120 H        48 LEU    0.0900
    791 HD11      -70.7360   -5.1070  -29.1880 H        48 LEU   -0.2700
    792 HD12      -68.9430   -5.3090  -29.2060 H        48 LEU    0.0900
    793 HD13      -69.8260   -5.1180  -27.6310 H        48 LEU    0.0900
    794 HD21      -71.2550   -8.4820  -27.4650 H        48 LEU    0.0900
    795 HD22      -72.1880   -7.2080  -28.3370 H        48 LEU    0.5100
    796 HD23      -71.2880   -6.8010  -26.8130 H        48 LEU   -0.5100
    797 N         -69.8910   -9.9380  -32.2080 N.am     49 ARG   -0.4700
    798 CA        -70.2690  -10.5840  -33.4430 C.3      49 ARG    0.3100
    799 C         -70.8440  -11.9940  -33.2560 C.2      49 ARG    0.0700
    800 O         -71.8730  -12.3350  -33.7920 O.2      49 ARG    0.0900
    801 CB        -69.0700  -10.6330  -34.3920 C.3      49 ARG   -0.1800
    802 CG        -69.3440  -11.3700  -35.6850 C.3      49 ARG    0.0900
    803 CD        -68.2110  -11.1950  -36.6790 C.3      49 ARG    0.0900
    804 NE        -68.5590  -11.7520  -37.9840 N.pl3    49 ARG   -0.1800
    805 CZ        -69.3730  -11.1610  -38.8530 C.cat    49 ARG    0.0900
    806 NH1       -69.9290   -9.9940  -38.5540 N.pl3    49 ARG    0.0900
    807 NH2       -69.6370  -11.7380  -40.0150 N.pl3    49 ARG    0.2000
    808 HN        -68.9370   -9.6610  -32.1190 H        49 ARG    0.0900
    809 HA        -71.0790  -10.0230  -33.8850 H        49 ARG    0.0900
    810 HB1       -68.2280  -11.1350  -33.8700 H        49 ARG   -0.7000
    811 HB2       -68.7700   -9.5910  -34.6350 H        49 ARG    0.4400
    812 HG1       -70.2840  -10.9810  -36.1310 H        49 ARG    0.6400
    813 HG2       -69.4730  -12.4520  -35.4660 H        49 ARG   -0.8000
    814 HD1       -67.3040  -11.7250  -36.3130 H        49 ARG    0.4600
    815 HD2       -67.9930  -10.1150  -36.8160 H        49 ARG    0.4600
    816 HE        -68.1600  -12.6330  -38.2400 H        49 ARG   -0.8000
    817 HH11      -69.7360   -9.5590  -37.6750 H        49 ARG    0.4600
    818 HH12      -70.5410   -9.5510  -39.2100 H        49 ARG    0.4600
    819 HH21      -69.2240  -12.6200  -40.2410 H        49 ARG    0.5100
    820 HH22      -70.2500  -11.2920  -40.6670 H        49 ARG   -0.5100
    821 N         -70.1780  -12.8260  -32.4920 N.am     50 ASN   -0.4700
    822 CA        -70.6420  -14.1890  -32.2540 C.3      50 ASN    0.3100
    823 C         -72.0030  -14.2540  -31.5830 C.2      50 ASN    0.0700
    824 O         -72.8850  -14.9970  -31.9660 O.2      50 ASN    0.0900
    825 CB        -69.5760  -15.0490  -31.5670 C.3      50 ASN   -0.1800
    826 CG        -68.3580  -15.2990  -32.4570 C.2      50 ASN    0.0900
    827 ND2       -68.2070  -14.6520  -33.5120 N.am     50 ASN    0.0900
    828 OD1       -67.4980  -16.2080  -32.0540 O.2      50 ASN    0.5500
    829 HN        -69.3290  -12.5660  -32.0390 H        50 ASN   -0.5500
    830 HA        -70.9020  -14.6190  -33.2100 H        50 ASN   -0.6200
    831 HB1       -70.0220  -16.0300  -31.2960 H        50 ASN    0.3200
    832 HB2       -69.2380  -14.5350  -30.6430 H        50 ASN    0.3000
    833 HD21      -67.4090  -14.8190  -34.0910 H        50 ASN    0.5100
    834 HD22      -68.8840  -13.9660  -33.7800 H        50 ASN   -0.5100
    835 N         -72.2060  -13.4060  -30.6110 N.am     51 ALA   -0.4700
    836 CA        -73.4970  -13.2690  -29.9830 C.3      51 ALA    0.3100
    837 C         -74.5950  -12.8130  -30.9830 C.2      51 ALA    0.0700
    838 O         -75.6770  -13.3720  -31.0750 O.2      51 ALA    0.0900
    839 CB        -73.4070  -12.3270  -28.7910 C.3      51 ALA   -0.2700
    840 HN        -71.4810  -12.8190  -30.2590 H        51 ALA    0.0900
    841 HA        -73.8220  -14.2490  -29.6650 H        51 ALA    0.0900
    842 HB1       -73.0630  -11.3240  -29.1220 H        51 ALA    0.0900
    843 HB2       -72.6820  -12.7240  -28.0500 H        51 ALA    0.5100
    844 HB3       -74.4070  -12.2200  -28.3170 H        51 ALA   -0.5100
    845 N         -74.2670  -11.8180  -31.7920 N.am     52 THR   -0.4700
    846 CA        -75.1570  -11.2920  -32.8050 C.3      52 THR    0.3100
    847 C         -75.5410  -12.3500  -33.8060 C.2      52 THR    0.0700
    848 O         -76.6530  -12.3650  -34.2790 O.2      52 THR    0.0900
    849 CB        -74.5870  -10.0300  -33.5050 C.3      52 THR    0.1400
    850 CG2       -75.5900   -9.4510  -34.4960 C.3      52 THR    0.0900
    851 OG1       -74.2970   -9.0320  -32.5220 O.3      52 THR   -0.6600
    852 HN        -73.3740  -11.3780  -31.7380 H        52 THR    0.4300
    853 HA        -76.0930  -11.0520  -32.3230 H        52 THR   -0.2700
    854 HB        -73.6520  -10.2860  -34.0470 H        52 THR    0.0900
    855 HG1       -73.5410   -9.3580  -32.0280 H        52 THR    0.0900
    856 HG21      -76.5820   -9.3340  -34.0100 H        52 THR    0.0900
    857 HG22      -75.6990  -10.1330  -35.3650 H        52 THR    0.5100
    858 HG23      -75.2450   -8.4540  -34.8440 H        52 THR   -0.5100
    859 N         -74.6180  -13.2550  -34.1270 N.am     53 TRP   -0.4700
    860 CA        -74.9050  -14.3230  -35.0810 C.3      53 TRP    0.3100
    861 C         -76.0890  -15.1830  -34.6380 C.2      53 TRP    0.0700
    862 O         -76.9390  -15.5410  -35.4310 O.2      53 TRP    0.0900
    863 CB        -73.6840  -15.2240  -35.2370 C.3      53 TRP   -0.1800
    864 CG        -73.8400  -16.3040  -36.2580 C.ar     53 TRP    0.0900
    865 CD1       -73.4810  -16.2490  -37.5780 C.ar     53 TRP    0.0900
    866 CD2       -74.3750  -17.6130  -36.0450 C.ar     53 TRP   -0.0300
    867 CE2       -74.3130  -18.3000  -37.2730 C.ar     53 TRP   -0.1500
    868 CE3       -74.8990  -18.2750  -34.9330 C.ar     53 TRP    0.2200
    869 NE1       -73.7630  -17.4450  -38.1940 N.ar     53 TRP   -0.5100
    870 CZ2       -74.7550  -19.6100  -37.4180 C.ar     53 TRP    0.3700
    871 CZ3       -75.3400  -19.5730  -35.0790 C.ar     53 TRP    0.2400
    872 CH2       -75.2670  -20.2290  -36.3100 C.ar     53 TRP    0.1100
    873 HN        -73.7010  -13.2450  -33.7360 H        53 TRP   -0.2500
    874 HA        -75.1630  -13.8710  -36.0270 H        53 TRP    0.1700
    875 HB1       -73.4730  -15.7030  -34.2580 H        53 TRP   -0.2000
    876 HB2       -72.8160  -14.5950  -35.5290 H        53 TRP    0.1400
    877 HD1       -73.0400  -15.3910  -38.0640 H        53 TRP   -0.2700
    878 HE1       -73.5990  -17.6520  -39.1330 H        53 TRP    0.1600
    879 HE3       -74.9660  -17.7940  -33.9680 H        53 TRP   -0.1400
    880 HZ2       -74.7050  -20.1350  -38.3620 H        53 TRP    0.1400
    881 HZ3       -75.7490  -20.0940  -34.2260 H        53 TRP    0.5100
    882 HH2       -75.6210  -21.2460  -36.3890 H        53 TRP   -0.5100
    883 N         -76.1600  -15.4970  -33.3490 N.am     54 PHE   -0.4700
    884 CA        -77.3210  -16.1970  -32.8160 C.3      54 PHE    0.3100
    885 C         -78.5970  -15.4320  -33.0730 C.2      54 PHE    0.0700
    886 O         -79.5810  -15.9800  -33.5230 O.2      54 PHE    0.0900
    887 CB        -77.1240  -16.5490  -31.3440 C.3      54 PHE   -0.1800
    888 CG        -76.1170  -17.6350  -31.1340 C.ar     54 PHE    0.0900
    889 CD1       -76.4220  -18.9450  -31.4650 C.ar     54 PHE    0.0900
    890 CD2       -74.8520  -17.3450  -30.6390 C.ar     54 PHE    0.0000
    891 CE1       -75.4960  -19.9520  -31.2890 C.ar     54 PHE   -0.1150
    892 CE2       -73.9160  -18.3490  -30.4580 C.ar     54 PHE    0.1150
    893 CZ        -74.2380  -19.6540  -30.7830 C.ar     54 PHE   -0.1150
    894 HN        -75.4360  -15.2740  -32.7010 H        54 PHE    0.1150
    895 HA        -77.4640  -17.0950  -33.3990 H        54 PHE   -0.1150
    896 HB1       -78.0860  -16.9010  -30.9170 H        54 PHE    0.1150
    897 HB2       -76.7660  -15.6530  -30.7940 H        54 PHE   -0.1150
    898 HD1       -77.3950  -19.1810  -31.8660 H        54 PHE    0.1150
    899 HD2       -74.5970  -16.3250  -30.3910 H        54 PHE   -0.1150
    900 HE1       -75.7490  -20.9700  -31.5420 H        54 PHE    0.1150
    901 HE2       -72.9390  -18.1140  -30.0650 H        54 PHE    0.5100
    902 HZ        -73.5110  -20.4400  -30.6460 H        54 PHE   -0.5100
    903 N         -78.5650  -14.1350  -32.8250 N.am     55 VAL   -0.4700
    904 CA        -79.7120  -13.3060  -33.1080 C.3      55 VAL    0.3100
    905 C         -80.0710  -13.3160  -34.5870 C.2      55 VAL    0.0700
    906 O         -81.2240  -13.4460  -34.9410 O.2      55 VAL    0.0900
    907 CB        -79.4720  -11.8410  -32.6650 C.3      55 VAL   -0.0900
    908 CG1       -80.7280  -11.0020  -32.8640 C.3      55 VAL    0.0900
    909 CG2       -79.0180  -11.7900  -31.2150 C.3      55 VAL   -0.2700
    910 HN        -77.7650  -13.6800  -32.4400 H        55 VAL    0.0900
    911 HA        -80.5590  -13.7200  -32.5820 H        55 VAL    0.0900
    912 HB        -78.6420  -11.4080  -33.2620 H        55 VAL    0.0900
    913 HG11      -81.5650  -11.4200  -32.2650 H        55 VAL   -0.2700
    914 HG12      -81.0210  -11.0100  -33.9360 H        55 VAL    0.0900
    915 HG13      -80.5420   -9.9580  -32.5350 H        55 VAL    0.0900
    916 HG21      -78.0710  -12.3580  -31.0900 H        55 VAL    0.0900
    917 HG22      -79.7910  -12.2440  -30.5590 H        55 VAL    0.5100
    918 HG23      -78.8420  -10.7370  -30.9100 H        55 VAL   -0.5100
    919 N         -79.0870  -13.1400  -35.4610 N.am     56 VAL   -0.4700
    920 CA        -79.3410  -13.1130  -36.8920 C.3      56 VAL    0.3100
    921 C         -80.0280  -14.3660  -37.4220 C.2      56 VAL    0.0700
    922 O         -80.8420  -14.3110  -38.3240 O.2      56 VAL    0.0900
    923 CB        -78.0050  -12.9220  -37.6700 C.3      56 VAL   -0.0900
    924 CG1       -78.1660  -13.1990  -39.1660 C.3      56 VAL    0.0900
    925 CG2       -77.4470  -11.5320  -37.4450 C.3      56 VAL   -0.2700
    926 HN        -78.1390  -13.0180  -35.1780 H        56 VAL    0.0900
    927 HA        -80.0180  -12.2980  -37.0990 H        56 VAL    0.0900
    928 HB        -77.2430  -13.6150  -37.2550 H        56 VAL    0.0900
    929 HG11      -79.0370  -12.6390  -39.5660 H        56 VAL   -0.2700
    930 HG12      -78.3360  -14.2840  -39.3330 H        56 VAL    0.0900
    931 HG13      -77.2540  -12.8740  -39.7110 H        56 VAL    0.0900
    932 HG21      -77.4220  -11.3010  -36.3580 H        56 VAL    0.0900
    933 HG22      -78.0900  -10.7800  -37.9510 H        56 VAL    0.5100
    934 HG23      -76.4130  -11.4690  -37.8460 H        56 VAL   -0.5100
    935 N         -79.7690  -15.4950  -36.7750 N.am     57 GLN   -0.4700
    936 CA        -80.4350  -16.7430  -37.0930 C.3      57 GLN    0.3100
    937 C         -81.9590  -16.7600  -36.8940 C.2      57 GLN    0.0700
    938 O         -82.6990  -17.3220  -37.6880 O.2      57 GLN    0.0900
    939 CB        -79.7370  -17.9230  -36.4080 C.3      57 GLN   -0.1800
    940 CG        -78.2980  -18.1280  -36.8880 C.3      57 GLN    0.0900
    941 CD        -78.1930  -18.4100  -38.3820 C.2      57 GLN    0.0900
    942 NE2       -78.7430  -19.4150  -38.8700 N.am     57 GLN   -0.1800
    943 OE1       -77.5070  -17.5580  -39.1070 O.2      57 GLN    0.0900
    944 HN        -79.1010  -15.5370  -36.0360 H        57 GLN    0.0900
    945 HA        -80.4160  -16.8670  -38.1650 H        57 GLN    0.5500
    946 HB1       -80.3170  -18.8470  -36.6150 H        57 GLN   -0.5500
    947 HB2       -79.7260  -17.7420  -35.3120 H        57 GLN   -0.6200
    948 HG1       -77.8570  -18.9870  -36.3380 H        57 GLN    0.3200
    949 HG2       -77.7110  -17.2120  -36.6630 H        57 GLN    0.3000
    950 HE21      -78.6720  -19.5960  -39.8500 H        57 GLN    0.5100
    951 HE22      -79.2560  -20.0400  -38.2810 H        57 GLN   -0.5100
    952 N         -82.4480  -16.0360  -35.8960 N.am     58 LEU   -0.4700
    953 CA        -83.8830  -15.8370  -35.7380 C.3      58 LEU    0.3100
    954 C         -84.4950  -15.0470  -36.9180 C.2      58 LEU    0.0700
    955 O         -85.5610  -15.3470  -37.4330 O.2      58 LEU    0.0900
    956 CB        -84.1870  -15.2000  -34.3800 C.3      58 LEU   -0.1800
    957 CG        -83.3550  -15.8100  -33.2330 C.3      58 LEU    0.0900
    958 CD1       -83.7490  -15.2520  -31.8720 C.3      58 LEU    0.0900
    959 CD2       -83.4020  -17.3440  -33.2100 C.3      58 LEU   -0.0900
    960 HN        -81.8630  -15.5990  -35.2170 H        58 LEU    0.0900
    961 HA        -84.3660  -16.8000  -35.8180 H        58 LEU   -0.2700
    962 HB1       -85.2650  -15.3410  -34.1520 H        58 LEU    0.0900
    963 HB2       -83.9700  -14.1120  -34.4380 H        58 LEU    0.0900
    964 HG        -82.2800  -15.5940  -33.4140 H        58 LEU    0.0900
    965 HD11      -84.8190  -15.4690  -31.6650 H        58 LEU   -0.2700
    966 HD12      -83.6020  -14.1500  -31.8580 H        58 LEU    0.0900
    967 HD13      -83.1320  -15.7210  -31.0760 H        58 LEU    0.0900
    968 HD21      -83.0030  -17.7530  -34.1630 H        58 LEU    0.0900
    969 HD22      -84.4510  -17.6880  -33.0880 H        58 LEU    0.5100
    970 HD23      -82.7820  -17.7290  -32.3730 H        58 LEU   -0.5100
    971 N         -83.7170  -14.0770  -37.4040 N.am     59 THR   -0.4700
    972 CA        -84.0570  -13.2400  -38.5620 C.3      59 THR    0.3100
    973 C         -83.8640  -13.9800  -39.9010 C.2      59 THR    0.0700
    974 O         -84.1330  -13.4540  -40.9800 O.2      59 THR    0.0900
    975 CB        -83.2350  -11.9580  -38.6300 C.3      59 THR    0.1400
    976 CG2       -83.4400  -11.1240  -37.3780 C.3      59 THR    0.0900
    977 OG1       -81.8550  -12.2920  -38.7780 O.3      59 THR   -0.6600
    978 HN        -82.8350  -13.8720  -36.9860 H        59 THR    0.4300
    979 HA        -85.1060  -12.9960  -38.4890 H        59 THR   -0.2700
    980 HB        -83.5570  -11.3470  -39.5000 H        59 THR    0.0900
    981 HG1       -81.8130  -13.2500  -38.7950 H        59 THR    0.0900
    982 HG21      -83.1250  -11.6990  -36.4800 H        59 THR    0.0900
    983 HG22      -84.5130  -10.8600  -37.2700 H        59 THR    0.5100
    984 HG23      -82.8300  -10.1980  -37.4360 H        59 THR   -0.5100
    985 N         -83.3500  -15.2060  -39.8260 N.am     60 MET   -0.4700
    986 CA        -83.1130  -15.9950  -41.0210 C.3      60 MET    0.3100
    987 C         -84.3850  -16.4000  -41.7820 C.2      60 MET    0.0700
    988 O         -84.2980  -16.7790  -42.9520 O.2      60 MET    0.0900
    989 CB        -82.2070  -17.2060  -40.7450 C.3      60 MET   -0.1800
    990 CG        -81.4380  -17.6950  -41.9760 C.3      60 MET    0.0900
    991 SD        -80.5310  -16.3960  -42.8550 S.3      60 MET    0.0900
    992 CE        -79.1020  -16.1920  -41.7940 C.3      60 MET   -0.1400
    993 HN        -83.1060  -15.6310  -38.9570 H        60 MET    0.0900
    994 HA        -82.6530  -15.3500  -41.7550 H        60 MET    0.0900
    995 HB1       -82.8370  -18.0400  -40.3690 H        60 MET   -0.0900
    996 HB2       -81.4750  -16.9260  -39.9580 H        60 MET   -0.2200
    997 HG1       -82.1650  -18.1610  -42.6720 H        60 MET    0.0900
    998 HG2       -80.7210  -18.4750  -41.6460 H        60 MET    0.0900
    999 HE1       -78.5240  -17.1370  -41.7080 H        60 MET    0.0900
   1000 HE2       -79.4210  -15.8920  -40.7730 H        60 MET    0.5100
   1001 HE3       -78.4260  -15.4130  -42.2050 H        60 MET   -0.5100
   1002 N         -85.5390  -16.4990  -41.0740 N.am     61 SER   -0.4700
   1003 CA        -86.7230  -17.1830  -41.6530 C.3      61 SER    0.3100
   1004 C         -87.3500  -16.4180  -42.8640 C.2      61 SER    0.0700
   1005 O         -87.2350  -15.2010  -42.9630 O.2      61 SER    0.0900
   1006 CB        -87.7900  -17.3970  -40.5790 C.3      61 SER    0.0500
   1007 OG        -87.2280  -17.9600  -39.4070 O.3      61 SER    0.0900
   1008 HN        -85.6410  -16.1260  -40.1550 H        61 SER    0.0900
   1009 HA        -86.3990  -18.1320  -42.0560 H        61 SER   -0.6600
   1010 HB1       -88.5710  -18.0880  -40.9640 H        61 SER    0.4300
   1011 HB2       -88.2540  -16.4230  -40.3170 H        61 SER    0.5100
   1012 HG1       -86.8200  -17.2310  -38.9340 H        61 SER   -0.5100
   1013 N         -87.9180  -17.1150  -43.9090 N.am     62 PRO   -0.2900
   1014 CA        -88.3380  -16.5100  -45.2020 C.3      62 PRO    0.0000
   1015 C         -89.4510  -15.4620  -45.0400 C.2      62 PRO    0.0900
   1016 O         -89.4250  -14.4210  -45.7080 O.2      62 PRO    0.0900
   1017 CB        -88.8410  -17.7140  -45.9990 C.3      62 PRO    0.0200
   1018 CG        -88.0520  -18.8630  -45.4550 C.3      62 PRO    0.0900
   1019 CD        -87.9240  -18.5840  -43.9800 C.3      62 PRO   -0.1800
   1020 HA        -87.5160  -15.9790  -45.6560 H        62 PRO    0.0900
   1021 HB1       -88.6510  -17.5810  -47.0840 H        62 PRO    0.0900
   1022 HB2       -89.9290  -17.8690  -45.8410 H        62 PRO   -0.1800
   1023 HG1       -88.5830  -19.8230  -45.6290 H        62 PRO    0.0900
   1024 HG2       -87.0510  -18.9150  -45.9350 H        62 PRO    0.0900
   1025 HD1       -88.7880  -18.9890  -43.4120 H        62 PRO    0.5100
   1026 HD2       -86.9760  -18.9890  -43.5690 H        62 PRO   -0.5100
   1027 N         -90.3910  -15.7280  -44.1120 N.am     63 GLU   -0.4700
   1028 CA        -91.4030  -14.7430  -43.7310 C.3      63 GLU    0.3100
   1029 C         -90.7460  -13.4000  -43.3910 C.2      63 GLU    0.0700
   1030 O         -91.1280  -12.3580  -43.9150 O.2      63 GLU    0.0900
   1031 CB        -92.1550  -15.1970  -42.4780 C.3      63 GLU   -0.1800
   1032 CG        -93.0440  -16.4140  -42.6220 C.3      63 GLU    0.0900
   1033 CD        -93.8130  -16.7000  -41.3410 C.2      63 GLU    0.0900
   1034 OE1       -93.6580  -15.9280  -40.3710 O.co2    63 GLU   -0.2800
   1035 OE2       -94.5700  -17.6930  -41.3020 O.co2    63 GLU    0.0900
   1036 HN        -90.4390  -16.6080  -43.6470 H        63 GLU    0.0900
   1037 HA        -92.0870  -14.6290  -44.5580 H        63 GLU    0.6200
   1038 HB1       -92.7910  -14.3530  -42.1400 H        63 GLU   -0.7600
   1039 HB2       -91.4020  -15.4200  -41.6930 H        63 GLU   -0.7600
   1040 HG1       -92.4190  -17.2980  -42.8680 H        63 GLU    0.5100
   1041 HG2       -93.7720  -16.2420  -43.4440 H        63 GLU   -0.5100
   1042 N         -89.7460  -13.4810  -42.4770 N.am     64 VAL   -0.4700
   1043 CA        -89.0120  -12.3250  -41.9620 C.3      64 VAL    0.3100
   1044 C         -88.2650  -11.5760  -43.0600 C.2      64 VAL    0.0700
   1045 O         -88.4070  -10.3820  -43.1790 O.2      64 VAL    0.0900
   1046 CB        -88.0440  -12.7140  -40.8210 C.3      64 VAL   -0.0900
   1047 CG1       -87.4500  -11.4690  -40.1850 C.3      64 VAL    0.0900
   1048 CG2       -88.7710  -13.5470  -39.7680 C.3      64 VAL   -0.2700
   1049 HN        -89.4610  -14.3610  -42.1060 H        64 VAL    0.0900
   1050 HA        -89.7360  -11.6090  -41.6040 H        64 VAL    0.0900
   1051 HB        -87.2280  -13.3470  -41.2300 H        64 VAL    0.0900
   1052 HG11      -88.2570  -10.7490  -39.9270 H        64 VAL   -0.2700
   1053 HG12      -86.7510  -10.9780  -40.8950 H        64 VAL    0.0900
   1054 HG13      -86.9080  -11.7410  -39.2540 H        64 VAL    0.0900
   1055 HG21      -89.1720  -14.4770  -40.2260 H        64 VAL    0.0900
   1056 HG22      -89.6170  -12.9650  -39.3430 H        64 VAL    0.5100
   1057 HG23      -88.0660  -13.8270  -38.9560 H        64 VAL   -0.5100
   1058 N         -87.5370  -12.2810  -43.9230 N.am     65 HSE   -0.4700
   1059 CA        -86.9020  -11.6280  -45.0830 C.3      65 HSE    0.3100
   1060 C         -87.9080  -10.8600  -46.0120 C.2      65 HSE    0.0700
   1061 O         -87.6540   -9.7240  -46.4320 O.2      65 HSE    0.0900
   1062 CB        -86.1730  -12.6710  -45.9370 C.3      65 HSE   -0.0800
   1063 CG        -84.7340  -12.8700  -45.5740 C.ar     65 HSE    0.0900
   1064 CD2       -84.0880  -13.9360  -45.0540 C.ar     65 HSE    0.0900
   1065 ND1       -83.7740  -11.8990  -45.7790 N.ar     65 HSE   -0.7000
   1066 CE1       -82.6030  -12.3580  -45.3820 C.ar     65 HSE    0.2200
   1067 NE2       -82.7620  -13.5920  -44.9360 N.ar     65 HSE    0.2500
   1068 HN        -87.3890  -13.2630  -43.8260 H        65 HSE    0.1300
   1069 HA        -86.2070  -10.8870  -44.7150 H        65 HSE   -0.3600
   1070 HB1       -86.2190  -12.3510  -47.0000 H        65 HSE    0.3200
   1071 HB2       -86.6930  -13.6460  -45.8260 H        65 HSE   -0.0500
   1072 HD2       -84.4800  -14.9030  -44.7640 H        65 HSE    0.0900
   1073 HE1       -81.6500  -11.8280  -45.4050 H        65 HSE    0.5100
   1074 HE2       -82.0450  -14.1880  -44.5720 H        65 HSE   -0.5100
   1075 N         -89.0470  -11.5070  -46.3500 N.am     66 GLN   -0.4700
   1076 CA        -90.0460  -10.8860  -47.2330 C.3      66 GLN    0.3100
   1077 C         -90.6840   -9.6280  -46.6610 C.2      66 GLN    0.0700
   1078 O         -91.0660   -8.7370  -47.4120 O.2      66 GLN    0.0900
   1079 CB        -91.0830  -11.9140  -47.7040 C.3      66 GLN   -0.1800
   1080 CG        -90.5040  -12.9120  -48.7040 C.3      66 GLN    0.0900
   1081 CD        -91.4980  -13.9570  -49.1720 C.2      66 GLN    0.0900
   1082 NE2       -91.2040  -14.5690  -50.3160 N.am     66 GLN   -0.1800
   1083 OE1       -92.5090  -14.2180  -48.5210 O.2      66 GLN    0.0900
   1084 HN        -89.2590  -12.4230  -46.0170 H        66 GLN    0.0900
   1085 HA        -89.5250  -10.4680  -48.0810 H        66 GLN    0.5500
   1086 HB1       -91.9300  -11.3770  -48.1820 H        66 GLN   -0.5500
   1087 HB2       -91.4640  -12.4710  -46.8210 H        66 GLN   -0.6200
   1088 HG1       -89.6480  -13.4360  -48.2280 H        66 GLN    0.3200
   1089 HG2       -90.1420  -12.3550  -49.5930 H        66 GLN    0.3000
   1090 HE21      -91.8190  -15.2690  -50.6810 H        66 GLN    0.5100
   1091 HE22      -90.3690  -14.3300  -50.8110 H        66 GLN   -0.5100
   1092 N         -90.6680   -9.5060  -45.3230 N.am     67 SER   -0.4700
   1093 CA        -91.1260   -8.2790  -44.6850 C.3      67 SER    0.3100
   1094 C         -89.9030   -7.5030  -44.2380 C.2      67 SER    0.0700
   1095 O         -89.0570   -8.0240  -43.5500 O.2      67 SER    0.0900
   1096 CB        -92.0000   -8.6070  -43.4730 C.3      67 SER    0.0500
   1097 OG        -91.2990   -9.4100  -42.5360 O.3      67 SER    0.0900
   1098 HN        -90.3480  -10.2320  -44.7200 H        67 SER    0.0900
   1099 HA        -91.6880   -7.7120  -45.4120 H        67 SER   -0.6600
   1100 HB1       -92.9040   -9.1610  -43.8060 H        67 SER    0.4300
   1101 HB2       -92.3080   -7.6650  -42.9720 H        67 SER    0.5100
   1102 HG1       -90.3840   -9.4170  -42.8270 H        67 SER   -0.5100
   1103 N         -89.7440   -6.2790  -44.7140 N.am     68 ASN   -0.4700
   1104 CA        -88.5070   -5.5730  -44.4490 C.3      68 ASN    0.3100
   1105 C         -88.6910   -4.6990  -43.2270 C.2      68 ASN    0.0700
   1106 O         -88.6610   -3.4720  -43.2890 O.2      68 ASN    0.0900
   1107 CB        -88.1870   -4.6760  -45.6530 C.3      68 ASN   -0.1800
   1108 CG        -86.7000   -4.4760  -45.8610 C.2      68 ASN    0.0900
   1109 ND2       -86.3090   -3.2590  -46.2290 N.am     68 ASN    0.0900
   1110 OD1       -85.9160   -5.4030  -45.7090 O.2      68 ASN    0.5500
   1111 HN        -90.4370   -5.8060  -45.2530 H        68 ASN   -0.5500
   1112 HA        -87.7230   -6.2990  -44.2930 H        68 ASN   -0.6200
   1113 HB1       -88.6560   -3.6820  -45.4950 H        68 ASN    0.3200
   1114 HB2       -88.6120   -5.1380  -46.5690 H        68 ASN    0.3000
   1115 HD21      -85.3660   -3.1050  -46.5270 H        68 ASN    0.5100
   1116 HD22      -86.9570   -2.4980  -46.2090 H        68 ASN   -0.5100
   1117 N         -88.9660   -5.3480  -42.0980 N.am     69 VAL   -0.4700
   1118 CA        -89.3490   -4.6060  -40.9400 C.3      69 VAL    0.3100
   1119 C         -88.1360   -3.9170  -40.3800 C.2      69 VAL    0.0700
   1120 O         -87.0170   -4.2850  -40.6810 O.2      69 VAL    0.0900
   1121 CB        -89.9810   -5.5710  -39.8980 C.3      69 VAL   -0.0900
   1122 CG1       -90.4460   -4.8430  -38.6480 C.3      69 VAL    0.0900
   1123 CG2       -91.1490   -6.3420  -40.5280 C.3      69 VAL   -0.2700
   1124 HN        -88.9200   -6.3400  -42.0100 H        69 VAL    0.0900
   1125 HA        -90.0600   -3.8510  -41.2400 H        69 VAL    0.0900
   1126 HB        -89.2270   -6.3340  -39.6100 H        69 VAL    0.0900
   1127 HG11      -91.0710   -3.9670  -38.9250 H        69 VAL   -0.2700
   1128 HG12      -89.5680   -4.4830  -38.0710 H        69 VAL    0.0900
   1129 HG13      -91.0540   -5.5260  -38.0160 H        69 VAL    0.0900
   1130 HG21      -90.7910   -6.9370  -41.3950 H        69 VAL    0.0900
   1131 HG22      -91.9240   -5.6300  -40.8840 H        69 VAL    0.5100
   1132 HG23      -91.5930   -7.0350  -39.7820 H        69 VAL   -0.5100
   1133 N         -88.3770   -2.9110  -39.5590 N.am     70 GLY   -0.4700
   1134 CA        -87.3670   -2.1160  -38.9510 C.3      70 GLY    0.3100
   1135 C         -86.3590   -2.8410  -38.1410 C.2      70 GLY   -0.0200
   1136 O         -85.2020   -2.4680  -38.1540 O.2      70 GLY    0.0900
   1137 HN        -89.3110   -2.6560  -39.3210 H        70 GLY    0.0900
   1138 HA1       -87.8660   -1.4070  -38.3090 H        70 GLY    0.5100
   1139 HA2       -86.8500   -1.6000  -39.7460 H        70 GLY   -0.5100
   1140 N         -86.7870   -3.8080  -37.3380 N.am     71 TRP   -0.4700
   1141 CA        -85.8360   -4.4200  -36.4600 C.3      71 TRP    0.3100
   1142 C         -85.0610   -5.5090  -37.1750 C.2      71 TRP    0.0700
   1143 O         -83.9350   -5.8000  -36.8260 O.2      71 TRP    0.0900
   1144 CB        -86.5410   -4.9930  -35.2310 C.3      71 TRP   -0.1800
   1145 CG        -87.3570   -6.1980  -35.5760 C.ar     71 TRP    0.0900
   1146 CD1       -88.6580   -6.2250  -35.9980 C.ar     71 TRP    0.0900
   1147 CD2       -86.9040   -7.5540  -35.5940 C.ar     71 TRP   -0.0300
   1148 CE2       -87.9840   -8.3560  -36.0210 C.ar     71 TRP   -0.1500
   1149 CE3       -85.6900   -8.1670  -35.2850 C.ar     71 TRP    0.2200
   1150 NE1       -89.0440   -7.5220  -36.2600 N.ar     71 TRP   -0.5100
   1151 CZ2       -87.8840   -9.7350  -36.1380 C.ar     71 TRP    0.3700
   1152 CZ3       -85.5930   -9.5280  -35.3970 C.ar     71 TRP    0.2400
   1153 CH2       -86.6790  -10.3040  -35.8250 C.ar     71 TRP    0.1100
   1154 HN        -87.7290   -4.1330  -37.3080 H        71 TRP   -0.2500
   1155 HA        -85.1180   -3.6690  -36.1670 H        71 TRP    0.1700
   1156 HB1       -87.2100   -4.2180  -34.7990 H        71 TRP   -0.2000
   1157 HB2       -85.7800   -5.2800  -34.4750 H        71 TRP    0.1400
   1158 HD1       -89.2910   -5.3560  -36.1080 H        71 TRP   -0.2700
   1159 HE1       -89.9280   -7.8010  -36.5670 H        71 TRP    0.1600
   1160 HE3       -84.8330   -7.5960  -34.9600 H        71 TRP   -0.1400
   1161 HZ2       -88.7110  -10.3490  -36.4610 H        71 TRP    0.1400
   1162 HZ3       -84.6600  -10.0140  -35.1520 H        71 TRP    0.5100
   1163 HH2       -86.5620  -11.3740  -35.9100 H        71 TRP   -0.5100
   1164 N         -85.6070   -6.0020  -38.2800 N.am     72 CYS   -0.4700
   1165 CA        -84.8640   -6.8800  -39.1510 C.3      72 CYS    0.3100
   1166 C         -83.6040   -6.2080  -39.6600 C.2      72 CYS    0.0700
   1167 O         -82.5410   -6.7870  -39.7020 O.2      72 CYS    0.0900
   1168 CB        -85.7310   -7.3620  -40.3180 C.3      72 CYS   -0.1000
   1169 SG        -85.0520   -8.7950  -41.1870 S.3      72 CYS    0.0900
   1170 HN        -86.5410   -5.7900  -38.5550 H        72 CYS    0.0900
   1171 HA        -84.5250   -7.7210  -38.5640 H        72 CYS   -0.0800
   1172 HB1       -85.8430   -6.5250  -41.0370 H        72 CYS    0.5100
   1173 HB2       -86.7340   -7.6230  -39.9220 H        72 CYS   -0.5100
   1174 N         -83.7580   -4.9630  -40.0730 N.am     73 ARG   -0.4700
   1175 CA        -82.6700   -4.2100  -40.6190 C.3      73 ARG    0.3100
   1176 C         -81.7330   -3.7330  -39.5250 C.2      73 ARG    0.0700
   1177 O         -80.5540   -3.5800  -39.7420 O.2      73 ARG    0.0900
   1178 CB        -83.2140   -2.9800  -41.3600 C.3      73 ARG   -0.1800
   1179 CG        -84.1340   -3.2760  -42.5390 C.3      73 ARG    0.0900
   1180 CD        -84.7050   -1.9800  -43.1370 C.3      73 ARG    0.0900
   1181 NE        -86.1380   -1.8580  -42.8540 N.pl3    73 ARG   -0.1800
   1182 CZ        -86.8360   -0.7270  -42.8860 C.cat    73 ARG    0.0900
   1183 NH1       -86.2530    0.4270  -43.1810 N.pl3    73 ARG    0.0900
   1184 NH2       -88.1330   -0.7570  -42.6100 N.pl3    73 ARG    0.2000
   1185 HN        -84.6350   -4.4940  -40.0210 H        73 ARG    0.0900
   1186 HA        -82.1220   -4.8490  -41.2970 H        73 ARG    0.0900
   1187 HB1       -82.3490   -2.3950  -41.7370 H        73 ARG   -0.7000
   1188 HB2       -83.7770   -2.3610  -40.6310 H        73 ARG    0.4400
   1189 HG1       -84.9720   -3.9190  -42.1960 H        73 ARG    0.6400
   1190 HG2       -83.5620   -3.8190  -43.3210 H        73 ARG   -0.8000
   1191 HD1       -84.5730   -1.9820  -44.2400 H        73 ARG    0.4600
   1192 HD2       -84.1920   -1.1000  -42.6930 H        73 ARG    0.4600
   1193 HE        -86.6300   -2.6950  -42.6180 H        73 ARG   -0.8000
   1194 HH11      -85.2750    0.4570  -43.3840 H        73 ARG    0.4600
   1195 HH12      -86.7930    1.2700  -43.2010 H        73 ARG    0.4600
   1196 HH21      -88.6380    0.0960  -42.4830 H        73 ARG    0.5100
   1197 HH22      -88.6070   -1.6350  -42.5280 H        73 ARG   -0.5100
   1198 N         -82.2410   -3.5320  -38.3160 N.am     74 LEU   -0.4700
   1199 CA        -81.3720   -3.1550  -37.2240 C.3      74 LEU    0.3100
   1200 C         -80.3480   -4.2230  -36.9590 C.2      74 LEU    0.0700
   1201 O         -79.1870   -3.9390  -36.7780 O.2      74 LEU    0.0900
   1202 CB        -82.1810   -2.8720  -35.9530 C.3      74 LEU   -0.1800
   1203 CG        -81.3640   -2.4240  -34.7420 C.3      74 LEU    0.0900
   1204 CD1       -80.6400   -1.1160  -35.0240 C.3      74 LEU    0.0900
   1205 CD2       -82.2450   -2.2900  -33.5220 C.3      74 LEU   -0.0900
   1206 HN        -83.2120   -3.6290  -38.1120 H        74 LEU    0.0900
   1207 HA        -80.8260   -2.2730  -37.5220 H        74 LEU   -0.2700
   1208 HB1       -82.7250   -3.8000  -35.6770 H        74 LEU    0.0900
   1209 HB2       -82.9190   -2.0760  -36.1850 H        74 LEU    0.0900
   1210 HG        -80.6170   -3.2090  -34.4950 H        74 LEU    0.0900
   1211 HD11      -81.3740   -0.3180  -35.2640 H        74 LEU   -0.2700
   1212 HD12      -79.9560   -1.2410  -35.8900 H        74 LEU    0.0900
   1213 HD13      -80.0590   -0.8050  -34.1300 H        74 LEU    0.0900
   1214 HD21      -82.7200   -3.2660  -33.2850 H        74 LEU    0.0900
   1215 HD22      -83.0450   -1.5430  -33.7140 H        74 LEU    0.5100
   1216 HD23      -81.6370   -1.9700  -32.6490 H        74 LEU   -0.5100
   1217 N         -80.7880   -5.4710  -36.9140 N.am     75 VAL   -0.4700
   1218 CA        -79.8820   -6.5550  -36.6380 C.3      75 VAL    0.3100
   1219 C         -78.8200   -6.7540  -37.7200 C.2      75 VAL    0.0700
   1220 O         -77.6730   -7.0010  -37.4290 O.2      75 VAL    0.0900
   1221 CB        -80.6710   -7.8790  -36.4460 C.3      75 VAL   -0.0900
   1222 CG1       -79.7340   -9.0410  -36.1300 C.3      75 VAL    0.0900
   1223 CG2       -81.7070   -7.7260  -35.3450 C.3      75 VAL   -0.2700
   1224 HN        -81.7430   -5.7120  -37.0660 H        75 VAL    0.0900
   1225 HA        -79.3300   -6.3130  -35.7420 H        75 VAL    0.0900
   1226 HB        -81.2330   -8.1060  -37.3770 H        75 VAL    0.0900
   1227 HG11      -79.1710   -8.8330  -35.1950 H        75 VAL   -0.2700
   1228 HG12      -79.0080   -9.1770  -36.9590 H        75 VAL    0.0900
   1229 HG13      -80.3210   -9.9730  -35.9900 H        75 VAL    0.0900
   1230 HG21      -82.4250   -6.9180  -35.6070 H        75 VAL    0.0900
   1231 HG22      -81.2070   -7.4590  -34.3900 H        75 VAL    0.5100
   1232 HG23      -82.2700   -8.6760  -35.2210 H        75 VAL   -0.5100
   1233 N         -79.1740   -6.5940  -38.9790 N.am     76 THR   -0.4700
   1234 CA        -78.1870   -6.6030  -40.0420 C.3      76 THR    0.3100
   1235 C         -77.1530   -5.5050  -39.8940 C.2      76 THR    0.0700
   1236 O         -75.9720   -5.7440  -39.9440 O.2      76 THR    0.0900
   1237 CB        -78.8410   -6.5990  -41.4430 C.3      76 THR    0.1400
   1238 CG2       -77.7780   -6.6200  -42.5340 C.3      76 THR    0.0900
   1239 OG1       -79.6630   -7.7650  -41.5830 O.3      76 THR   -0.6600
   1240 HN        -80.1230   -6.4620  -39.2550 H        76 THR    0.4300
   1241 HA        -77.5830   -7.4890  -39.9210 H        76 THR   -0.2700
   1242 HB        -79.4730   -5.6930  -41.5650 H        76 THR    0.0900
   1243 HG1       -80.2770   -7.5730  -42.2960 H        76 THR    0.0900
   1244 HG21      -77.1520   -7.5330  -42.4390 H        76 THR    0.0900
   1245 HG22      -77.1220   -5.7290  -42.4390 H        76 THR    0.5100
   1246 HG23      -78.2620   -6.6240  -43.5340 H        76 THR   -0.5100
   1247 N         -77.6060   -4.2790  -39.7270 N.am     77 ALA   -0.4700
   1248 CA        -76.7270   -3.1380  -39.5780 C.3      77 ALA    0.3100
   1249 C         -75.7790   -3.2710  -38.4020 C.2      77 ALA    0.0700
   1250 O         -74.6010   -2.9860  -38.5270 O.2      77 ALA    0.0900
   1251 CB        -77.5440   -1.8600  -39.4660 C.3      77 ALA   -0.2700
   1252 HN        -78.5830   -4.0800  -39.6950 H        77 ALA    0.0900
   1253 HA        -76.0780   -3.0980  -40.4410 H        77 ALA    0.0900
   1254 HB1       -78.2160   -1.9120  -38.5830 H        77 ALA    0.0900
   1255 HB2       -78.1660   -1.7270  -40.3780 H        77 ALA    0.5100
   1256 HB3       -76.8670   -0.9870  -39.3450 H        77 ALA   -0.5100
   1257 N         -76.3020   -3.7910  -37.2790 N.am     78 ALA   -0.4700
   1258 CA        -75.5200   -4.1250  -36.0910 C.3      78 ALA    0.3100
   1259 C         -74.4960   -5.2130  -36.3580 C.2      78 ALA    0.0700
   1260 O         -73.3330   -5.0820  -36.0490 O.2      78 ALA    0.0900
   1261 CB        -76.4310   -4.5270  -34.9460 C.3      78 ALA   -0.2700
   1262 HN        -77.2790   -3.9760  -37.2070 H        78 ALA    0.0900
   1263 HA        -74.9370   -3.2580  -35.8200 H        78 ALA    0.0900
   1264 HB1       -77.0360   -5.4150  -35.2330 H        78 ALA    0.0900
   1265 HB2       -77.1210   -3.6920  -34.7010 H        78 ALA    0.5100
   1266 HB3       -75.8240   -4.7860  -34.0520 H        78 ALA   -0.5100
   1267 N         -74.9430   -6.2970  -36.9700 N.am     79 TYR   -0.4700
   1268 CA        -74.0800   -7.4000  -37.3510 C.3      79 TYR    0.3100
   1269 C         -72.8970   -6.9580  -38.2140 C.2      79 TYR    0.0700
   1270 O         -71.7670   -7.2830  -37.9420 O.2      79 TYR    0.0900
   1271 CB        -74.8820   -8.4930  -38.0570 C.3      79 TYR   -0.1800
   1272 CG        -74.1220   -9.7850  -38.2510 C.ar     79 TYR    0.0900
   1273 CD1       -73.4810  -10.4050  -37.1860 C.ar     79 TYR    0.0900
   1274 CD2       -74.0620  -10.3930  -39.4970 C.ar     79 TYR    0.0000
   1275 CE1       -72.7940  -11.5910  -37.3600 C.ar     79 TYR   -0.1150
   1276 CE2       -73.3790  -11.5770  -39.6800 C.ar     79 TYR    0.1150
   1277 CZ        -72.7460  -12.1720  -38.6070 C.ar     79 TYR   -0.1150
   1278 OH        -72.0620  -13.3540  -38.7690 O.3      79 TYR    0.1150
   1279 HN        -75.9070   -6.4050  -37.1980 H        79 TYR    0.1100
   1280 HA        -73.6210   -7.7910  -36.4550 H        79 TYR   -0.5400
   1281 HB1       -75.1790   -8.1340  -39.0650 H        79 TYR    0.4300
   1282 HB2       -75.7840   -8.7310  -37.4550 H        79 TYR   -0.1150
   1283 HD1       -73.5200   -9.9510  -36.2050 H        79 TYR    0.1150
   1284 HD2       -74.5570   -9.9310  -40.3380 H        79 TYR   -0.1150
   1285 HE1       -72.2980  -12.0600  -36.5230 H        79 TYR    0.1150
   1286 HE2       -73.3400  -12.0370  -40.6570 H        79 TYR    0.5100
   1287 HH        -72.2600  -13.6940  -39.6450 H        79 TYR   -0.5100
   1288 N         -73.1770   -6.1390  -39.2010 N.am     80 ASN   -0.4700
   1289 CA        -72.2020   -5.6560  -40.1490 C.3      80 ASN    0.3100
   1290 C         -71.2330   -4.7110  -39.4890 C.2      80 ASN    0.0700
   1291 O         -70.0540   -4.7680  -39.7260 O.2      80 ASN    0.0900
   1292 CB        -72.8760   -5.0750  -41.4000 C.3      80 ASN   -0.1800
   1293 CG        -73.5220   -6.1600  -42.2670 C.2      80 ASN    0.0900
   1294 ND2       -74.5260   -5.7710  -43.0500 N.am     80 ASN    0.0900
   1295 OD1       -73.1200   -7.3270  -42.2360 O.2      80 ASN    0.5500
   1296 HN        -74.1040   -5.8030  -39.3420 H        80 ASN   -0.5500
   1297 HA        -71.5670   -6.4860  -40.4200 H        80 ASN   -0.6200
   1298 HB1       -72.1140   -4.5420  -42.0080 H        80 ASN    0.3200
   1299 HB2       -73.6630   -4.3560  -41.0880 H        80 ASN    0.3000
   1300 HD21      -74.9870   -6.4360  -43.6390 H        80 ASN    0.5100
   1301 HD22      -74.8200   -4.8150  -43.0500 H        80 ASN   -0.5100
   1302 N         -71.7270   -3.8640  -38.6050 N.am     81 TYR   -0.4700
   1303 CA        -70.8640   -2.9820  -37.8370 C.3      81 TYR    0.3100
   1304 C         -69.8770   -3.7600  -36.9790 C.2      81 TYR    0.0700
   1305 O         -68.7160   -3.4350  -36.9160 O.2      81 TYR    0.0900
   1306 CB        -71.7410   -2.0730  -36.9570 C.3      81 TYR   -0.1800
   1307 CG        -71.0270   -1.4180  -35.7910 C.ar     81 TYR    0.0900
   1308 CD1       -70.3530   -0.2160  -35.9550 C.ar     81 TYR    0.0900
   1309 CD2       -71.0340   -2.0050  -34.5270 C.ar     81 TYR    0.0000
   1310 CE1       -69.6980    0.3760  -34.9010 C.ar     81 TYR   -0.1150
   1311 CE2       -70.3760   -1.4200  -33.4690 C.ar     81 TYR    0.1150
   1312 CZ        -69.7120   -0.2310  -33.6640 C.ar     81 TYR   -0.1150
   1313 OH        -69.0600    0.3430  -32.5990 O.3      81 TYR    0.1150
   1314 HN        -72.7050   -3.7910  -38.4250 H        81 TYR    0.1100
   1315 HA        -70.2750   -2.3940  -38.5260 H        81 TYR   -0.5400
   1316 HB1       -72.5690   -2.6770  -36.5290 H        81 TYR    0.4300
   1317 HB2       -72.1510   -1.2520  -37.5840 H        81 TYR   -0.1150
   1318 HD1       -70.3440    0.2620  -36.9230 H        81 TYR    0.1150
   1319 HD2       -71.5630   -2.9340  -34.3750 H        81 TYR   -0.1150
   1320 HE1       -69.1750    1.3110  -35.0420 H        81 TYR    0.1150
   1321 HE2       -70.3810   -1.8890  -32.4970 H        81 TYR    0.5100
   1322 HH        -68.5260    1.0670  -32.9340 H        81 TYR   -0.5100
   1323 N         -70.3280   -4.8540  -36.4010 N.am     82 PHE   -0.4700
   1324 CA        -69.4770   -5.7900  -35.6860 C.3      82 PHE    0.3100
   1325 C         -68.3620   -6.3100  -36.5280 C.2      82 PHE    0.0700
   1326 O         -67.2460   -6.3880  -36.0870 O.2      82 PHE    0.0900
   1327 CB        -70.3110   -6.8640  -34.9790 C.3      82 PHE   -0.1800
   1328 CG        -71.0550   -6.3230  -33.7900 C.ar     82 PHE    0.0900
   1329 CD1       -70.5330   -5.2470  -33.0870 C.ar     82 PHE    0.0900
   1330 CD2       -72.2680   -6.8580  -33.3800 C.ar     82 PHE    0.0000
   1331 CE1       -71.1870   -4.7210  -31.9960 C.ar     82 PHE   -0.1150
   1332 CE2       -72.9340   -6.3280  -32.2780 C.ar     82 PHE    0.1150
   1333 CZ        -72.3870   -5.2580  -31.5880 C.ar     82 PHE   -0.1150
   1334 HN        -71.2960   -5.0940  -36.4280 H        82 PHE    0.1150
   1335 HA        -68.9000   -5.2300  -34.9650 H        82 PHE   -0.1150
   1336 HB1       -69.6430   -7.6740  -34.6160 H        82 PHE    0.1150
   1337 HB2       -71.0620   -7.2760  -35.6860 H        82 PHE   -0.1150
   1338 HD1       -69.5950   -4.8150  -33.4020 H        82 PHE    0.1150
   1339 HD2       -72.6980   -7.6900  -33.9200 H        82 PHE   -0.1150
   1340 HE1       -70.7580   -3.8880  -31.4600 H        82 PHE    0.1150
   1341 HE2       -73.8760   -6.7500  -31.9610 H        82 PHE    0.5100
   1342 HZ        -72.9020   -4.8450  -30.7340 H        82 PHE   -0.5100
   1343 N         -68.6710   -6.6550  -37.7560 N.am     83 HSD   -0.4700
   1344 CA        -67.6930   -7.1480  -38.6810 C.3      83 HSD    0.3100
   1345 C         -66.6390   -6.0930  -39.0360 C.2      83 HSD    0.0700
   1346 O         -65.4550   -6.3620  -39.1060 O.2      83 HSD    0.0900
   1347 CB        -68.4230   -7.5570  -39.9700 C.3      83 HSD   -0.0900
   1348 CG        -67.7760   -8.6700  -40.7360 C.ar     83 HSD    0.0900
   1349 CD2       -66.5760   -9.2800  -40.6110 C.ar     83 HSD    0.0900
   1350 ND1       -68.4050   -9.2780  -41.8040 N.ar     83 HSD   -0.3600
   1351 CE1       -67.6190  -10.2160  -42.2990 C.ar     83 HSD    0.3200
   1352 NE2       -66.5020  -10.2410  -41.5940 N.ar     83 HSD   -0.0500
   1353 HN        -69.6030   -6.5890  -38.1030 H        83 HSD    0.2500
   1354 HA        -67.1900   -7.9930  -38.2360 H        83 HSD    0.1300
   1355 HB1       -68.4780   -6.6710  -40.6370 H        83 HSD   -0.7000
   1356 HB2       -69.4510   -7.8790  -39.7020 H        83 HSD    0.2200
   1357 HD1       -69.3150   -9.0360  -42.1400 H        83 HSD    0.1000
   1358 HD2       -65.7640   -9.1240  -39.9130 H        83 HSD    0.5100
   1359 HE1       -67.8730  -10.8490  -43.1470 H        83 HSD   -0.5100
   1360 N         -67.0790   -4.8540  -39.2110 N.am     84 VAL   -0.4700
   1361 CA        -66.1900   -3.7320  -39.4390 C.3      84 VAL    0.3100
   1362 C         -65.2900   -3.5260  -38.2640 C.2      84 VAL    0.0700
   1363 O         -64.1080   -3.3370  -38.4000 O.2      84 VAL    0.0900
   1364 CB        -66.9450   -2.4330  -39.8070 C.3      84 VAL   -0.0900
   1365 CG1       -65.9610   -1.3590  -40.2160 C.3      84 VAL    0.0900
   1366 CG2       -67.9150   -2.6850  -40.9510 C.3      84 VAL   -0.2700
   1367 HN        -68.0520   -4.6380  -39.1950 H        84 VAL    0.0900
   1368 HA        -65.5220   -4.0070  -40.2420 H        84 VAL    0.0900
   1369 HB        -67.5290   -2.0830  -38.9290 H        84 VAL    0.0900
   1370 HG11      -65.3750   -1.6960  -41.0980 H        84 VAL   -0.2700
   1371 HG12      -65.2580   -1.1520  -39.3820 H        84 VAL    0.0900
   1372 HG13      -66.5060   -0.4300  -40.4860 H        84 VAL    0.0900
   1373 HG21      -68.5420   -3.5770  -40.7310 H        84 VAL    0.0900
   1374 HG22      -67.3520   -2.8730  -41.8900 H        84 VAL    0.5100
   1375 HG23      -68.5820   -1.8070  -41.0840 H        84 VAL   -0.5100
   1376 N         -65.8750   -3.6380  -37.0900 N.am     85 THR   -0.4700
   1377 CA        -65.1800   -3.5280  -35.8330 C.3      85 THR    0.3100
   1378 C         -64.0640   -4.5520  -35.7290 C.2      85 THR    0.0700
   1379 O         -62.9650   -4.2250  -35.3770 O.2      85 THR    0.0900
   1380 CB        -66.1520   -3.6740  -34.6460 C.3      85 THR    0.1400
   1381 CG2       -65.4240   -3.4690  -33.3540 C.3      85 THR    0.0900
   1382 OG1       -67.1790   -2.6810  -34.7420 O.3      85 THR   -0.6600
   1383 HN        -66.8540   -3.8080  -37.0180 H        85 THR    0.4300
   1384 HA        -64.6970   -2.5620  -35.8030 H        85 THR   -0.2700
   1385 HB        -66.6200   -4.6810  -34.6620 H        85 THR    0.0900
   1386 HG1       -67.7230   -2.9350  -35.4920 H        85 THR    0.0900
   1387 HG21      -64.8270   -2.5330  -33.3960 H        85 THR    0.0900
   1388 HG22      -64.7350   -4.3210  -33.1690 H        85 THR    0.5100
   1389 HG23      -66.1510   -3.3880  -32.5190 H        85 THR   -0.5100
   1390 N         -64.3380   -5.8000  -36.0540 N.am     86 ASN   -0.4700
   1391 CA        -63.3260   -6.8450  -36.0530 C.3      86 ASN    0.3100
   1392 C         -62.0980   -6.4830  -36.8890 C.2      86 ASN    0.0700
   1393 O         -60.9820   -6.5640  -36.4270 O.2      86 ASN    0.0900
   1394 CB        -63.9060   -8.1420  -36.6330 C.3      86 ASN   -0.1800
   1395 CG        -64.9920   -8.7520  -35.7620 C.2      86 ASN    0.0900
   1396 ND2       -65.3520   -9.9960  -36.0730 N.am     86 ASN    0.0900
   1397 OD1       -65.5050   -8.1280  -34.8330 O.2      86 ASN    0.5500
   1398 HN        -65.2560   -6.0860  -36.3170 H        86 ASN   -0.5500
   1399 HA        -63.0010   -6.9990  -35.0350 H        86 ASN   -0.6200
   1400 HB1       -63.0870   -8.8840  -36.7430 H        86 ASN    0.3200
   1401 HB2       -64.3390   -7.9260  -37.6320 H        86 ASN    0.3000
   1402 HD21      -64.9120  -10.4670  -36.8370 H        86 ASN    0.5100
   1403 HD22      -66.0600  -10.4590  -35.5410 H        86 ASN   -0.5100
   1404 N         -62.3160   -6.0290  -38.1060 N.am     87 PHE   -0.4700
   1405 CA        -61.2300   -5.6490  -38.9880 C.3      87 PHE    0.3100
   1406 C         -60.4560   -4.4800  -38.4280 C.2      87 PHE    0.0700
   1407 O         -59.2480   -4.4890  -38.3660 O.2      87 PHE    0.0900
   1408 CB        -61.7570   -5.3270  -40.3820 C.3      87 PHE   -0.1800
   1409 CG        -61.8620   -6.5290  -41.2680 C.ar     87 PHE    0.0900
   1410 CD1       -62.7010   -7.5800  -40.9360 C.ar     87 PHE    0.0900
   1411 CD2       -61.1180   -6.6100  -42.4290 C.ar     87 PHE    0.0000
   1412 CE1       -62.7990   -8.6870  -41.7470 C.ar     87 PHE   -0.1150
   1413 CE2       -61.2110   -7.7110  -43.2440 C.ar     87 PHE    0.1150
   1414 CZ        -62.0540   -8.7530  -42.9030 C.ar     87 PHE   -0.1150
   1415 HN        -63.2360   -5.9260  -38.4760 H        87 PHE    0.1150
   1416 HA        -60.5310   -6.4710  -39.0310 H        87 PHE   -0.1150
   1417 HB1       -61.0700   -4.6090  -40.8780 H        87 PHE    0.1150
   1418 HB2       -62.7740   -4.8870  -40.2990 H        87 PHE   -0.1150
   1419 HD1       -63.2870   -7.5290  -40.0300 H        87 PHE    0.1150
   1420 HD2       -60.4560   -5.7990  -42.6990 H        87 PHE   -0.1150
   1421 HE1       -63.4570   -9.5010  -41.4780 H        87 PHE    0.1150
   1422 HE2       -60.6260   -7.7630  -44.1510 H        87 PHE    0.5100
   1423 HZ        -62.1280   -9.6190  -43.5430 H        87 PHE   -0.5100
   1424 N         -61.1820   -3.4660  -38.0210 N.am     88 PHE   -0.4700
   1425 CA        -60.6380   -2.2660  -37.4180 C.3      88 PHE    0.3100
   1426 C         -59.8500   -2.5100  -36.0990 C.2      88 PHE    0.0700
   1427 O         -58.7630   -2.0040  -35.9260 O.2      88 PHE    0.0900
   1428 CB        -61.7020   -1.1690  -37.2850 C.3      88 PHE   -0.1800
   1429 CG        -61.9850   -0.4460  -38.5770 C.ar     88 PHE    0.0900
   1430 CD1       -62.2750   -1.1560  -39.7350 C.ar     88 PHE    0.0900
   1431 CD2       -61.9720    0.9420  -38.6330 C.ar     88 PHE    0.0000
   1432 CE1       -62.5380   -0.5000  -40.9210 C.ar     88 PHE   -0.1150
   1433 CE2       -62.2360    1.6020  -39.8180 C.ar     88 PHE    0.1150
   1434 CZ        -62.5180    0.8820  -40.9640 C.ar     88 PHE   -0.1150
   1435 HN        -62.1740   -3.4790  -38.1110 H        88 PHE    0.1150
   1436 HA        -59.8270   -1.9220  -38.0410 H        88 PHE   -0.1150
   1437 HB1       -61.3560   -0.4090  -36.5510 H        88 PHE    0.1150
   1438 HB2       -62.6570   -1.6220  -36.9450 H        88 PHE   -0.1150
   1439 HD1       -62.2950   -2.2360  -39.7070 H        88 PHE    0.1150
   1440 HD2       -61.7520    1.5110  -37.7430 H        88 PHE   -0.1150
   1441 HE1       -62.7580   -1.0650  -41.8140 H        88 PHE    0.1150
   1442 HE2       -62.2250    2.6820  -39.8490 H        88 PHE    0.5100
   1443 HZ        -62.7210    1.3970  -41.8910 H        88 PHE   -0.5100
   1444 N         -60.3320   -3.3730  -35.2200 N.am     89 TRP   -0.4700
   1445 CA        -59.5490   -3.8220  -34.0730 C.3      89 TRP    0.3100
   1446 C         -58.2900   -4.6130  -34.4480 C.2      89 TRP    0.0700
   1447 O         -57.2240   -4.4000  -33.9050 O.2      89 TRP    0.0900
   1448 CB        -60.4240   -4.5280  -33.0290 C.3      89 TRP   -0.1800
   1449 CG        -61.0430   -3.5090  -32.1500 C.ar     89 TRP    0.0900
   1450 CD1       -62.3580   -3.1530  -32.0790 C.ar     89 TRP    0.0900
   1451 CD2       -60.3390   -2.6380  -31.2680 C.ar     89 TRP   -0.0300
   1452 CE2       -61.2880   -1.7910  -30.6610 C.ar     89 TRP   -0.1500
   1453 CE3       -58.9920   -2.5030  -30.9200 C.ar     89 TRP    0.2200
   1454 NE1       -62.5170   -2.1270  -31.1710 N.ar     89 TRP   -0.5100
   1455 CZ2       -60.9310   -0.8180  -29.7270 C.ar     89 TRP    0.3700
   1456 CZ3       -58.6400   -1.5480  -29.9950 C.ar     89 TRP    0.2400
   1457 CH2       -59.6020   -0.7140  -29.4060 C.ar     89 TRP    0.1100
   1458 HN        -61.2500   -3.7540  -35.3010 H        89 TRP   -0.2500
   1459 HA        -59.0780   -2.9540  -33.6360 H        89 TRP    0.1700
   1460 HB1       -59.8020   -5.2160  -32.4170 H        89 TRP   -0.2000
   1461 HB2       -61.2210   -5.1130  -33.5370 H        89 TRP    0.1400
   1462 HD1       -63.1560   -3.6070  -32.6480 H        89 TRP   -0.2700
   1463 HE1       -63.3640   -1.7080  -30.9300 H        89 TRP    0.1600
   1464 HE3       -58.2290   -3.1290  -31.3580 H        89 TRP   -0.1400
   1465 HZ2       -61.6570   -0.1650  -29.2650 H        89 TRP    0.1400
   1466 HZ3       -57.6020   -1.4370  -29.7190 H        89 TRP    0.5100
   1467 HH2       -59.2890    0.0240  -28.6830 H        89 TRP   -0.5100
   1468 N         -58.3810   -5.5130  -35.4080 N.am     90 MET   -0.4700
   1469 CA        -57.1950   -6.1800  -35.9120 C.3      90 MET    0.3100
   1470 C         -56.1600   -5.1780  -36.4130 C.2      90 MET    0.0700
   1471 O         -55.0010   -5.2610  -36.1020 O.2      90 MET    0.0900
   1472 CB        -57.5710   -7.1560  -37.0410 C.3      90 MET   -0.1800
   1473 CG        -58.2030   -8.4810  -36.5920 C.3      90 MET    0.0900
   1474 SD        -57.0700   -9.4450  -35.5670 S.3      90 MET    0.0900
   1475 CE        -57.9070  -11.0280  -35.4660 C.3      90 MET   -0.1400
   1476 HN        -59.2490   -5.7720  -35.8230 H        90 MET    0.0900
   1477 HA        -56.7340   -6.7120  -35.0930 H        90 MET    0.0900
   1478 HB1       -56.6490   -7.3910  -37.6130 H        90 MET   -0.0900
   1479 HB2       -58.2910   -6.6430  -37.7130 H        90 MET   -0.2200
   1480 HG1       -58.4830   -9.0670  -37.4920 H        90 MET    0.0900
   1481 HG2       -59.1280   -8.2590  -36.0190 H        90 MET    0.0900
   1482 HE1       -58.0490  -11.4750  -36.4730 H        90 MET    0.0900
   1483 HE2       -58.9090  -10.9030  -35.0020 H        90 MET    0.5100
   1484 HE3       -57.3110  -11.7400  -34.8550 H        90 MET   -0.5100
   1485 N         -56.6040   -4.1690  -37.1340 N.am     91 PHE   -0.4700
   1486 CA        -55.7510   -3.0490  -37.5370 C.3      91 PHE    0.3100
   1487 C         -55.2440   -2.2140  -36.3360 C.2      91 PHE    0.0700
   1488 O         -54.1800   -1.6220  -36.3690 O.2      91 PHE    0.0900
   1489 CB        -56.5920   -2.1400  -38.4050 C.3      91 PHE   -0.1800
   1490 CG        -55.9110   -0.8820  -38.8440 C.ar     91 PHE    0.0900
   1491 CD1       -54.9610   -0.9000  -39.8480 C.ar     91 PHE    0.0900
   1492 CD2       -56.2670    0.3350  -38.2890 C.ar     91 PHE    0.0000
   1493 CE1       -54.3500    0.2680  -40.2660 C.ar     91 PHE   -0.1150
   1494 CE2       -55.6660    1.5050  -38.7020 C.ar     91 PHE    0.1150
   1495 CZ        -54.7050    1.4730  -39.6940 C.ar     91 PHE   -0.1150
   1496 HN        -57.5500   -4.1230  -37.4420 H        91 PHE    0.1150
   1497 HA        -54.9010   -3.4330  -38.0810 H        91 PHE   -0.1150
   1498 HB1       -57.4980   -1.8370  -37.8390 H        91 PHE    0.1150
   1499 HB2       -56.8830   -2.6890  -39.3260 H        91 PHE   -0.1150
   1500 HD1       -54.6920   -1.8390  -40.3110 H        91 PHE    0.1150
   1501 HD2       -57.0260    0.3690  -37.5220 H        91 PHE   -0.1150
   1502 HE1       -53.5950    0.2390  -41.0380 H        91 PHE    0.1150
   1503 HE2       -55.9470    2.4450  -38.2510 H        91 PHE    0.5100
   1504 HZ        -54.2350    2.3880  -40.0210 H        91 PHE   -0.5100
   1505 N         -55.9710   -2.2400  -35.2340 N.am     92 GLY   -0.4700
   1506 CA        -55.5300   -1.6650  -34.0010 C.3      92 GLY    0.3100
   1507 C         -54.3160   -2.3770  -33.4740 C.2      92 GLY   -0.0200
   1508 O         -53.3460   -1.7450  -33.0780 O.2      92 GLY    0.0900
   1509 HN        -56.8700   -2.6680  -35.2130 H        92 GLY    0.0900
   1510 HA1       -56.3320   -1.7430  -33.2840 H        92 GLY    0.5100
   1511 HA2       -55.2880   -0.6270  -34.1790 H        92 GLY   -0.5100
   1512 N         -54.3400   -3.7180  -33.5410 N.am     93 GLU   -0.4700
   1513 CA        -53.1830   -4.5380  -33.2150 C.3      93 GLU    0.3100
   1514 C         -52.0210   -4.2450  -34.1410 C.2      93 GLU    0.0700
   1515 O         -50.8840   -4.1360  -33.7310 O.2      93 GLU    0.0900
   1516 CB        -53.5270   -6.0220  -33.3590 C.3      93 GLU   -0.1800
   1517 CG        -54.5200   -6.5400  -32.3480 C.3      93 GLU    0.0900
   1518 CD        -53.8970   -6.7390  -30.9900 C.2      93 GLU    0.0900
   1519 OE1       -52.6590   -6.9050  -30.9260 O.co2    93 GLU   -0.2800
   1520 OE2       -54.6450   -6.7220  -29.9890 O.co2    93 GLU    0.0900
   1521 HN        -55.1580   -4.2140  -33.8180 H        93 GLU    0.0900
   1522 HA        -52.8880   -4.3160  -32.1990 H        93 GLU    0.6200
   1523 HB1       -52.5890   -6.6070  -33.2580 H        93 GLU   -0.7600
   1524 HB2       -53.9470   -6.1850  -34.3740 H        93 GLU   -0.7600
   1525 HG1       -54.9220   -7.5140  -32.6990 H        93 GLU    0.5100
   1526 HG2       -55.3540   -5.8140  -32.2520 H        93 GLU   -0.5100
   1527 N         -52.3070   -4.1230  -35.4200 N.am     94 GLY   -0.4700
   1528 CA        -51.2880   -3.8630  -36.3750 C.3      94 GLY    0.3100
   1529 C         -50.5830   -2.5750  -36.1310 C.2      94 GLY   -0.0200
   1530 O         -49.3700   -2.5390  -36.2140 O.2      94 GLY    0.0900
   1531 HN        -53.2350   -4.2090  -35.7730 H        94 GLY    0.0900
   1532 HA1       -51.7500   -3.8330  -37.3510 H        94 GLY    0.5100
   1533 HA2       -50.5730   -4.6700  -36.3250 H        94 GLY   -0.5100
   1534 N         -51.3330   -1.5130  -35.8220 N.am     95 CYS   -0.4700
   1535 CA        -50.7610   -0.1960  -35.5780 C.3      95 CYS    0.3100
   1536 C         -49.8760   -0.1690  -34.3350 C.2      95 CYS    0.0700
   1537 O         -48.8080    0.4120  -34.3480 O.2      95 CYS    0.0900
   1538 CB        -51.8520    0.8680  -35.4700 C.3      95 CYS   -0.1100
   1539 SG        -52.5170    1.3610  -37.0640 S.3      95 CYS    0.0900
   1540 HN        -52.3250   -1.5750  -35.7430 H        95 CYS    0.0900
   1541 HA        -50.0960    0.0340  -36.3970 H        95 CYS   -0.2300
   1542 HB1       -51.4240    1.7570  -34.9600 H        95 CYS    0.1600
   1543 HB2       -52.6720    0.4650  -34.8400 H        95 CYS    0.5100
   1544 HG1       -53.3190    0.3140  -37.1840 H        95 CYS   -0.5100
   1545 N         -50.3010   -0.8160  -33.2500 N.am     96 TYR   -0.4700
   1546 CA        -49.4240   -0.9200  -32.0930 C.3      96 TYR    0.3100
   1547 C         -48.1480   -1.6980  -32.4190 C.2      96 TYR    0.0700
   1548 O         -47.0510   -1.2350  -32.1710 O.2      96 TYR    0.0900
   1549 CB        -50.1510   -1.5920  -30.9310 C.3      96 TYR   -0.1800
   1550 CG        -49.4000   -1.4990  -29.6260 C.ar     96 TYR    0.0900
   1551 CD1       -48.4520   -2.4530  -29.2750 C.ar     96 TYR    0.0900
   1552 CD2       -49.6440   -0.4600  -28.7370 C.ar     96 TYR    0.0000
   1553 CE1       -47.7640   -2.3730  -28.0730 C.ar     96 TYR   -0.1150
   1554 CE2       -48.9630   -0.3720  -27.5330 C.ar     96 TYR    0.1150
   1555 CZ        -48.0220   -1.3320  -27.2080 C.ar     96 TYR   -0.1150
   1556 OH        -47.3430   -1.2500  -26.0080 O.3      96 TYR    0.1150
   1557 HN        -51.2010   -1.2400  -33.1840 H        96 TYR    0.1100
   1558 HA        -49.1150    0.0760  -31.8160 H        96 TYR   -0.5400
   1559 HB1       -50.2890   -2.6720  -31.1570 H        96 TYR    0.4300
   1560 HB2       -51.1380   -1.1040  -30.7800 H        96 TYR   -0.1150
   1561 HD1       -48.2480   -3.2720  -29.9500 H        96 TYR    0.1150
   1562 HD2       -50.3770    0.2930  -28.9880 H        96 TYR   -0.1150
   1563 HE1       -47.0300   -3.1220  -27.8180 H        96 TYR    0.1150
   1564 HE2       -49.1640    0.4430  -26.8530 H        96 TYR    0.5100
   1565 HH        -46.4770   -1.6450  -26.1310 H        96 TYR   -0.5100
   1566 N         -48.3150   -2.8940  -32.9880 N.am     97 LEU   -0.4700
   1567 CA        -47.1980   -3.7760  -33.3010 C.3      97 LEU    0.3100
   1568 C         -46.1630   -3.1170  -34.1970 C.2      97 LEU    0.0700
   1569 O         -44.9940   -3.0290  -33.8560 O.2      97 LEU    0.0900
   1570 CB        -47.7010   -5.0650  -33.9550 C.3      97 LEU   -0.1800
   1571 CG        -46.6380   -6.1420  -34.1670 C.3      97 LEU    0.0900
   1572 CD1       -46.0420   -6.5580  -32.8310 C.3      97 LEU    0.0900
   1573 CD2       -47.2180   -7.3400  -34.8990 C.3      97 LEU   -0.0900
   1574 HN        -49.2180   -3.2390  -33.2260 H        97 LEU    0.0900
   1575 HA        -46.6790   -4.0000  -32.3810 H        97 LEU   -0.2700
   1576 HB1       -48.1330   -4.8060  -34.9440 H        97 LEU    0.0900
   1577 HB2       -48.5000   -5.4900  -33.3130 H        97 LEU    0.0900
   1578 HG        -45.8340   -5.7450  -34.8240 H        97 LEU    0.0900
   1579 HD11      -46.8510   -6.7930  -32.1080 H        97 LEU   -0.2700
   1580 HD12      -45.4250   -5.7310  -32.4180 H        97 LEU    0.0900
   1581 HD13      -45.4120   -7.4640  -32.9640 H        97 LEU    0.0900
   1582 HD21      -47.6070   -7.0300  -35.8920 H        97 LEU    0.0900
   1583 HD22      -48.0560   -7.7740  -34.3100 H        97 LEU    0.5100
   1584 HD23      -46.4310   -8.1080  -35.0500 H        97 LEU   -0.5100
   1585 N         -46.6280   -2.5590  -35.3070 N.am     98 HSE   -0.4700
   1586 CA        -45.7580   -1.8420  -36.2050 C.3      98 HSE    0.3100
   1587 C         -44.9080   -0.7880  -35.5130 C.2      98 HSE    0.0700
   1588 O         -43.7120   -0.8560  -35.5980 O.2      98 HSE    0.0900
   1589 CB        -46.5610   -1.1970  -37.3370 C.3      98 HSE   -0.0800
   1590 CG        -45.7380   -0.3470  -38.2530 C.ar     98 HSE    0.0900
   1591 CD2       -45.4330    0.9650  -37.9780 C.ar     98 HSE    0.0900
   1592 ND1       -45.1660   -0.6280  -39.4490 N.ar     98 HSE   -0.7000
   1593 CE1       -44.5280    0.5110  -39.8670 C.ar     98 HSE    0.2200
   1594 NE2       -44.7010    1.4610  -38.9630 N.ar     98 HSE    0.2500
   1595 HN        -47.5890   -2.6080  -35.5670 H        98 HSE    0.1300
   1596 HA        -45.0410   -2.5430  -36.6060 H        98 HSE   -0.3600
   1597 HB1       -47.3540   -0.5590  -36.8910 H        98 HSE    0.3200
   1598 HB2       -47.0360   -2.0000  -37.9400 H        98 HSE   -0.0500
   1599 HD2       -45.7150    1.5520  -37.1130 H        98 HSE    0.0900
   1600 HE1       -43.9640    0.6400  -40.7900 H        98 HSE    0.5100
   1601 HE2       -44.3470    2.3950  -39.0030 H        98 HSE   -0.5100
   1602 N         -45.5090    0.2170  -34.8630 N.am     99 THR   -0.4700
   1603 CA        -44.7090    1.2680  -34.2240 C.3      99 THR    0.3100
   1604 C         -43.8000    0.7430  -33.1040 C.2      99 THR    0.0700
   1605 O         -42.6670    1.1870  -32.9360 O.2      99 THR    0.0900
   1606 CB        -45.5640    2.4590  -33.7250 C.3      99 THR    0.1400
   1607 CG2       -46.5020    2.9360  -34.8200 C.3      99 THR    0.0900
   1608 OG1       -46.3220    2.0720  -32.5750 O.3      99 THR   -0.6600
   1609 HN        -46.5010    0.2950  -34.7850 H        99 THR    0.4300
   1610 HA        -43.9900    1.6140  -34.9510 H        99 THR   -0.2700
   1611 HB        -44.9030    3.3080  -33.4500 H        99 THR    0.0900
   1612 HG1       -46.7590    1.2500  -32.8110 H        99 THR    0.0900
   1613 HG21      -47.1840    2.1130  -35.1240 H        99 THR    0.0900
   1614 HG22      -45.9160    3.2570  -35.7070 H        99 THR    0.5100
   1615 HG23      -47.1160    3.7850  -34.4490 H        99 THR   -0.5100
   1616 N         -44.3200   -0.1710  -32.2930 N.am    100 ALA   -0.4700
   1617 CA        -43.5700   -0.6490  -31.1680 C.3     100 ALA    0.3100
   1618 C         -42.2490   -1.2590  -31.5970 C.2     100 ALA    0.0700
   1619 O         -41.2170   -1.0160  -30.9840 O.2     100 ALA    0.0900
   1620 CB        -44.3850   -1.6570  -30.3690 C.3     100 ALA   -0.2700
   1621 HN        -45.2310   -0.5540  -32.4250 H       100 ALA    0.0900
   1622 HA        -43.3140    0.1990  -30.5510 H       100 ALA    0.0900
   1623 HB1       -44.6540   -2.5240  -31.0100 H       100 ALA    0.0900
   1624 HB2       -45.3210   -1.1830  -30.0030 H       100 ALA    0.5100
   1625 HB3       -43.7900   -2.0250  -29.5050 H       100 ALA   -0.5100
   1626 N         -42.2540   -1.9930  -32.7040 N.am    101 ILE   -0.4700
   1627 CA        -41.0070   -2.5260  -33.2030 C.3     101 ILE    0.3100
   1628 C         -40.2510   -1.4910  -34.0590 C.2     101 ILE    0.0700
   1629 O         -39.0460   -1.3070  -33.9610 O.2     101 ILE    0.0900
   1630 CB        -41.2630   -3.7500  -34.0950 C.3     101 ILE   -0.0900
   1631 CG1       -42.1990   -4.7380  -33.4000 C.3     101 ILE    0.0900
   1632 CG2       -39.9500   -4.4070  -34.4970 C.3     101 ILE   -0.2700
   1633 CD        -42.8390   -5.7240  -34.3480 C.3     101 ILE    0.0900
   1634 HN        -43.0810   -2.2020  -33.2180 H       101 ILE    0.0900
   1635 HA        -40.3960   -2.8000  -32.3570 H       101 ILE    0.0900
   1636 HB        -41.8080   -3.4310  -35.0090 H       101 ILE   -0.1800
   1637 HG11      -43.0010   -4.1670  -32.8880 H       101 ILE    0.0900
   1638 HG12      -41.6180   -5.3020  -32.6400 H       101 ILE    0.0900
   1639 HG21      -39.3970   -4.7400  -33.5920 H       101 ILE   -0.2700
   1640 HG22      -39.3180   -3.6820  -35.0520 H       101 ILE    0.0900
   1641 HG23      -40.1510   -5.2940  -35.1350 H       101 ILE    0.0900
   1642 HD1       -42.0570   -6.3210  -34.8640 H       101 ILE    0.0900
   1643 HD2       -43.4330   -5.1810  -35.1150 H       101 ILE    0.5100
   1644 HD3       -43.5000   -6.4170  -33.7850 H       101 ILE   -0.5100
   1645 N         -40.9920   -0.9030  -34.9900 N.am    102 VAL   -0.4700
   1646 CA        -40.4380   -0.0460  -36.0210 C.3     102 VAL    0.3100
   1647 C         -39.8950    1.2950  -35.5470 C.2     102 VAL    0.0700
   1648 O         -38.8300    1.7140  -35.9860 O.2     102 VAL    0.0900
   1649 CB        -41.3980    0.1160  -37.2410 C.3     102 VAL   -0.0900
   1650 CG1       -40.8780    1.1610  -38.2300 C.3     102 VAL    0.0900
   1651 CG2       -41.5870   -1.2220  -37.9400 C.3     102 VAL   -0.2700
   1652 HN        -41.9800   -1.0270  -35.0220 H       102 VAL    0.0900
   1653 HA        -39.5060   -0.4850  -36.3440 H       102 VAL    0.0900
   1654 HB        -42.4000    0.4280  -36.8770 H       102 VAL    0.0900
   1655 HG11      -39.8140    0.9590  -38.4760 H       102 VAL   -0.2700
   1656 HG12      -40.9520    2.1750  -37.7830 H       102 VAL    0.0900
   1657 HG13      -41.4720    1.1220  -39.1690 H       102 VAL    0.0900
   1658 HG21      -42.3300   -1.8390  -37.3900 H       102 VAL    0.0900
   1659 HG22      -40.6230   -1.7730  -37.9720 H       102 VAL    0.5100
   1660 HG23      -41.9590   -1.0600  -38.9750 H       102 VAL   -0.5100
   1661 N         -40.7130    2.0690  -34.8450 N.am    103 LEU   -0.4700
   1662 CA        -40.3310    3.4470  -34.6060 C.3     103 LEU    0.3100
   1663 C         -39.6260    3.6110  -33.2540 C.2     103 LEU    0.0700
   1664 O         -38.5560    4.2290  -33.2070 O.2     103 LEU    0.0900
   1665 CB        -41.5590    4.3600  -34.6730 C.3     103 LEU   -0.1800
   1666 CG        -42.2960    4.4050  -36.0160 C.3     103 LEU    0.0900
   1667 CD1       -43.5650    5.2430  -35.9130 C.3     103 LEU    0.0900
   1668 CD2       -41.3890    4.9370  -37.1190 C.3     103 LEU   -0.0900
   1669 HN        -41.5830    1.7590  -34.4710 H       103 LEU    0.0900
   1670 HA        -39.6100    3.7310  -35.3580 H       103 LEU   -0.2700
   1671 HB1       -41.2300    5.3920  -34.4300 H       103 LEU    0.0900
   1672 HB2       -42.2790    4.0190  -33.9000 H       103 LEU    0.0900
   1673 HG        -42.5630    3.3710  -36.3220 H       103 LEU    0.0900
   1674 HD11      -43.3120    6.2840  -35.6160 H       103 LEU   -0.2700
   1675 HD12      -44.2420    4.8100  -35.1460 H       103 LEU    0.0900
   1676 HD13      -44.0820    5.2710  -36.8960 H       103 LEU    0.0900
   1677 HD21      -40.4980    4.2820  -37.2310 H       103 LEU    0.0900
   1678 HD22      -41.0460    5.9620  -36.8650 H       103 LEU    0.5100
   1679 HD23      -41.9380    4.9540  -38.0850 H       103 LEU   -0.5100
   1680 N         -40.1350    2.9810  -32.1640 N.am    104 THR   -0.4700
   1681 CA        -39.6160    2.9820  -30.7810 C.3     104 THR    0.3100
   1682 CAT       -36.7040    4.9940  -29.3730 C.3     104 THR    0.0700
   1683 C         -38.1820    3.4180  -30.5020 C.2     104 THR    0.0900
   1684 O         -37.2080    2.8010  -30.9300 O.2     104 THR    0.1400
   1685 CB        -39.8530    1.6450  -30.0820 C.3     104 THR    0.0900
   1686 CG2       -39.2210    1.5100  -28.6830 C.3     104 THR   -0.6600
   1687 OG1       -41.2440    1.4670  -29.8770 O.3     104 THR    0.4300
   1688 NT        -38.0170    4.5010  -29.7120 N.pl3   104 THR   -0.2700
   1689 HN        -40.9620    2.4380  -32.2660 H       104 THR    0.0900
   1690 HNT       -38.7890    5.0040  -29.3310 H       104 THR    0.0900
   1691 HA        -40.1150    3.7740  -30.2430 H       104 THR    0.0900
   1692 HB        -39.4690    0.8130  -30.7110 H       104 THR    0.5100
   1693 HG1       -41.3740    0.5250  -29.7430 H       104 THR   -0.5100
   1694 HG21      -39.4850    2.3890  -28.0580 H       104 THR   -0.4700
   1695 HG22      -38.1150    1.4560  -28.7720 H       104 THR    0.3100
   1696 HG23      -39.6000    0.5930  -28.1830 H       104 THR   -0.1100
   1697 HT1       -36.1630    5.2740  -30.3020 H       104 THR    0.0900
   1698 HT2       -36.1310    4.2020  -28.8460 H       104 THR    0.0900
   1699 HT3       -36.7960    5.8920  -28.7250 H       104 THR    0.0900
   1700 N         -44.1810    6.7170  -27.7790 N.am    105 ASP   -0.2700
   1701 CA        -45.5750    6.6510  -28.1210 C.3     105 ASP    0.0900
   1702 CAY       -41.8290    7.0220  -28.1210 C.3     105 ASP    0.0900
   1703 C         -46.2170    8.0340  -28.1270 C.2     105 ASP    0.0900
   1704 O         -46.3020    8.7080  -27.1040 O.2     105 ASP    0.5100
   1705 CB        -46.3390    5.7050  -27.1280 C.3     105 ASP   -0.5100
   1706 CG        -46.1760    6.0320  -25.6350 C.2     105 ASP   -0.4700
   1707 OD1       -45.0320    6.3380  -25.2090 O.co2   105 ASP    0.3100
   1708 OD2       -47.1760    5.8560  -24.8840 O.co2   105 ASP    0.0700
   1709 CY        -43.2120    7.0020  -28.6510 C.2     105 ASP    0.0900
   1710 OY        -43.4490    7.2410  -29.8320 O.2     105 ASP   -0.2800
   1711 HN        -43.9720    6.5320  -26.8230 H       105 ASP    0.0900
   1712 HA        -45.6540    6.2790  -29.1310 H       105 ASP    0.0900
   1713 HB1       -45.9750    4.6680  -27.2870 H       105 ASP    0.6200
   1714 HB2       -47.4230    5.7530  -27.3680 H       105 ASP   -0.7600
   1715 HY1       -41.1220    7.2720  -28.9400 H       105 ASP   -0.7600
   1716 HY2       -41.5690    6.0200  -27.7150 H       105 ASP    0.5100
   1717 HY3       -41.7430    7.7890  -27.3230 H       105 ASP   -0.5100
   1718 N         -46.7820    8.5200  -29.2700 N.am    106 ARG   -0.4700
   1719 CA        -47.9170    9.4130  -29.0870 C.3     106 ARG    0.3100
   1720 C         -49.2020    8.6370  -28.7730 C.2     106 ARG    0.0700
   1721 O         -50.1870    9.1900  -28.2860 O.2     106 ARG    0.0900
   1722 CB        -48.0470   10.2600  -30.3700 C.3     106 ARG   -0.1800
   1723 CG        -49.4000   10.8670  -30.6950 C.3     106 ARG    0.0900
   1724 CD        -49.3960   11.4480  -32.1090 C.3     106 ARG    0.0900
   1725 NE        -49.1120   10.4340  -33.1300 N.pl3   106 ARG   -0.1800
   1726 CZ        -49.2060   10.6470  -34.4390 C.cat   106 ARG    0.0900
   1727 NH1       -49.5800   11.8360  -34.8960 N.pl3   106 ARG    0.0900
   1728 NH2       -48.9310    9.6700  -35.2920 N.pl3   106 ARG    0.2000
   1729 HN        -46.4770    8.3100  -30.1940 H       106 ARG    0.0900
   1730 HA        -47.7360   10.0380  -28.2260 H       106 ARG    0.0900
   1731 HB1       -47.7610    9.6120  -31.2240 H       106 ARG   -0.7000
   1732 HB2       -47.3200   11.0950  -30.2900 H       106 ARG    0.4400
   1733 HG1       -49.6280   11.6730  -29.9650 H       106 ARG    0.6400
   1734 HG2       -50.1850   10.0830  -30.6200 H       106 ARG   -0.8000
   1735 HD1       -48.6120   12.2310  -32.1860 H       106 ARG    0.4600
   1736 HD2       -50.3930   11.8820  -32.3360 H       106 ARG    0.4600
   1737 HE        -48.8290    9.5260  -32.8230 H       106 ARG   -0.8000
   1738 HH11      -49.7900   12.5750  -34.2570 H       106 ARG    0.4600
   1739 HH12      -49.6490   11.9930  -35.8820 H       106 ARG    0.4600
   1740 HH21      -48.6510    8.7730  -34.9500 H       106 ARG    0.5100
   1741 HH22      -49.0020    9.8310  -36.2760 H       106 ARG   -0.5100
   1742 N         -49.2090    7.3780  -29.2310 N.am    107 LEU   -0.4700
   1743 CA        -50.3940    6.5460  -29.2450 C.3     107 LEU    0.3100
   1744 C         -50.9240    6.3000  -27.8510 C.2     107 LEU    0.0700
   1745 O         -50.1420    6.0280  -26.9520 O.2     107 LEU    0.0900
   1746 CB        -50.0790    5.1970  -29.9020 C.3     107 LEU   -0.1800
   1747 CG        -49.5500    5.2210  -31.3370 C.3     107 LEU    0.0900
   1748 CD1       -49.1840    3.8250  -31.8100 C.3     107 LEU    0.0900
   1749 CD2       -50.5650    5.8480  -32.2780 C.3     107 LEU   -0.0900
   1750 HN        -48.3820    6.9510  -29.5890 H       107 LEU    0.0900
   1751 HA        -51.1640    7.0640  -29.7970 H       107 LEU   -0.2700
   1752 HB1       -51.0130    4.5970  -29.8990 H       107 LEU    0.0900
   1753 HB2       -49.3200    4.6870  -29.2730 H       107 LEU    0.0900
   1754 HG        -48.6500    5.8700  -31.3830 H       107 LEU    0.0900
   1755 HD11      -50.0780    3.1650  -31.7790 H       107 LEU   -0.2700
   1756 HD12      -48.4020    3.3940  -31.1490 H       107 LEU    0.0900
   1757 HD13      -48.8090    3.8650  -32.8550 H       107 LEU    0.0900
   1758 HD21      -50.7810    6.8920  -31.9660 H       107 LEU    0.0900
   1759 HD22      -51.5120    5.2670  -32.2550 H       107 LEU    0.5100
   1760 HD23      -50.1620    5.8630  -33.3130 H       107 LEU   -0.5100
   1761 N         -52.2630    6.2750  -27.7080 N.am    108 ARG   -0.4700
   1762 CA        -52.8340    5.9020  -26.4400 C.3     108 ARG    0.3100
   1763 C         -54.2040    5.2780  -26.6430 C.2     108 ARG    0.0700
   1764 O         -54.6680    5.0440  -27.7640 O.2     108 ARG    0.0900
   1765 CB        -53.0680    7.1400  -25.5560 C.3     108 ARG   -0.1800
   1766 CG        -51.9910    8.2140  -25.5400 C.3     108 ARG    0.0900
   1767 CD        -50.8740    7.8690  -24.5840 C.3     108 ARG    0.0900
   1768 NE        -49.9360    8.9790  -24.4470 N.pl3   108 ARG   -0.1800
   1769 CZ        -48.8600    8.9400  -23.6730 C.cat   108 ARG    0.0900
   1770 NH1       -48.5860    7.8480  -22.9780 N.pl3   108 ARG    0.0900
   1771 NH2       -48.0600    9.9960  -23.5910 N.pl3   108 ARG    0.2000
   1772 HN        -52.8960    6.5040  -28.4430 H       108 ARG    0.0900
   1773 HA        -52.1520    5.2200  -25.9560 H       108 ARG    0.0900
   1774 HB1       -53.1990    6.7850  -24.5130 H       108 ARG   -0.7000
   1775 HB2       -54.0100    7.6180  -25.8960 H       108 ARG    0.4400
   1776 HG1       -52.4470    9.1790  -25.2330 H       108 ARG    0.6400
   1777 HG2       -51.5730    8.3220  -26.5640 H       108 ARG   -0.8000
   1778 HD1       -50.3100    6.9900  -24.9640 H       108 ARG    0.4600
   1779 HD2       -51.2920    7.6490  -23.5790 H       108 ARG    0.4600
   1780 HE        -50.1150    9.8130  -24.9670 H       108 ARG   -0.8000
   1781 HH11      -49.0990    7.0060  -23.1470 H       108 ARG    0.4600
   1782 HH12      -47.8670    7.8640  -22.2830 H       108 ARG    0.4600
   1783 HH21      -48.2680   10.8230  -24.1130 H       108 ARG    0.5100
   1784 HH22      -47.2500    9.9660  -23.0060 H       108 ARG   -0.5100
   1785 N         -54.8280    4.9680  -25.5040 N.am    109 ALA   -0.4700
   1786 CA        -56.0510    4.2160  -25.4810 C.3     109 ALA    0.3100
   1787 C         -57.1700    4.8740  -26.2530 C.2     109 ALA    0.0700
   1788 O         -57.8980    4.2120  -26.9640 O.2     109 ALA    0.0900
   1789 CB        -56.4790    3.9410  -24.0410 C.3     109 ALA   -0.2700
   1790 HN        -54.4710    5.2470  -24.6160 H       109 ALA    0.0900
   1791 HA        -55.8860    3.2890  -26.0070 H       109 ALA    0.0900
   1792 HB1       -56.6400    4.8990  -23.5010 H       109 ALA    0.0900
   1793 HB2       -55.6880    3.3650  -23.5150 H       109 ALA    0.5100
   1794 HB3       -57.4290    3.3660  -24.0320 H       109 ALA   -0.5100
   1795 N         -57.3430    6.1860  -26.0630 N.am    110 TRP   -0.4700
   1796 CA        -58.4580    6.8900  -26.6740 C.3     110 TRP    0.3100
   1797 C         -58.4810    6.7420  -28.1880 C.2     110 TRP    0.0700
   1798 O         -59.5090    6.5050  -28.7870 O.2     110 TRP    0.0900
   1799 CB        -58.5410    8.3570  -26.2260 C.3     110 TRP   -0.1800
   1800 CG        -57.5260    9.2790  -26.8300 C.ar    110 TRP    0.0900
   1801 CD1       -56.3180    9.6330  -26.3000 C.ar    110 TRP    0.0900
   1802 CD2       -57.6380    9.9820  -28.0770 C.ar    110 TRP   -0.0300
   1803 CE2       -56.4620   10.7400  -28.2420 C.ar    110 TRP   -0.1500
   1804 CE3       -58.6200   10.0400  -29.0720 C.ar    110 TRP    0.2200
   1805 NE1       -55.6730   10.5100  -27.1450 N.ar    110 TRP   -0.5100
   1806 CZ2       -56.2400   11.5400  -29.3560 C.ar    110 TRP    0.3700
   1807 CZ3       -58.3990   10.8350  -30.1750 C.ar    110 TRP    0.2400
   1808 CH2       -57.2200   11.5760  -30.3090 C.ar    110 TRP    0.1100
   1809 HN        -56.7260    6.7320  -25.5020 H       110 TRP   -0.2500
   1810 HA        -59.3630    6.3700  -26.3970 H       110 TRP    0.1700
   1811 HB1       -58.4140    8.3890  -25.1230 H       110 TRP   -0.2000
   1812 HB2       -59.5480    8.7430  -26.4890 H       110 TRP    0.1400
   1813 HD1       -55.9260    9.2780  -25.3580 H       110 TRP   -0.2700
   1814 HE1       -54.7940   10.9050  -26.9880 H       110 TRP    0.1600
   1815 HE3       -59.5400    9.4790  -28.9930 H       110 TRP   -0.1400
   1816 HZ2       -55.3360   12.1180  -29.4800 H       110 TRP    0.1400
   1817 HZ3       -59.1500   10.8860  -30.9510 H       110 TRP    0.5100
   1818 HH2       -57.0810   12.1890  -31.1870 H       110 TRP   -0.5100
   1819 N         -57.3310    6.8880  -28.8090 N.am    111 MET   -0.4700
   1820 CA        -57.2140    6.7670  -30.2380 C.3     111 MET    0.3100
   1821 C         -57.6460    5.4040  -30.7270 C.2     111 MET    0.0700
   1822 O         -58.3710    5.2740  -31.6850 O.2     111 MET    0.0900
   1823 CB        -55.7660    7.0290  -30.6870 C.3     111 MET   -0.1800
   1824 CG        -55.0430    8.1190  -29.9060 C.3     111 MET    0.0900
   1825 SD        -53.3350    8.3760  -30.4400 S.3     111 MET    0.0900
   1826 CE        -53.6090    8.9100  -32.1270 C.3     111 MET   -0.1400
   1827 HN        -56.4880    7.0890  -28.3170 H       111 MET    0.0900
   1828 HA        -57.8820    7.4840  -30.6900 H       111 MET    0.0900
   1829 HB1       -55.7820    7.3210  -31.7580 H       111 MET   -0.0900
   1830 HB2       -55.1930    6.0850  -30.5790 H       111 MET   -0.2200
   1831 HG1       -55.0520    7.8410  -28.8320 H       111 MET    0.0900
   1832 HG2       -55.6080    9.0670  -30.0270 H       111 MET    0.0900
   1833 HE1       -54.3650    9.7230  -32.1750 H       111 MET    0.0900
   1834 HE2       -53.9780    8.0630  -32.7420 H       111 MET    0.5100
   1835 HE3       -52.6640    9.2930  -32.5660 H       111 MET   -0.5100
   1836 N         -57.1810    4.3640  -30.0650 N.am    112 PHE   -0.4700
   1837 CA        -57.5580    3.0240  -30.4620 C.3     112 PHE    0.3100
   1838 C         -59.0420    2.8030  -30.3750 C.2     112 PHE    0.0700
   1839 O         -59.6270    2.2270  -31.2590 O.2     112 PHE    0.0900
   1840 CB        -56.7430    1.9640  -29.7160 C.3     112 PHE   -0.1800
   1841 CG        -55.3560    1.8200  -30.2530 C.ar    112 PHE    0.0900
   1842 CD1       -55.1470    1.2140  -31.4810 C.ar    112 PHE    0.0900
   1843 CD2       -54.2650    2.3260  -29.5600 C.ar    112 PHE    0.0000
   1844 CE1       -53.8750    1.0940  -32.0050 C.ar    112 PHE   -0.1150
   1845 CE2       -52.9850    2.2080  -30.0800 C.ar    112 PHE    0.1150
   1846 CZ        -52.7910    1.5900  -31.3040 C.ar    112 PHE   -0.1150
   1847 HN        -56.5670    4.4470  -29.2850 H       112 PHE    0.1150
   1848 HA        -57.3940    2.9370  -31.5260 H       112 PHE   -0.1150
   1849 HB1       -57.2430    0.9760  -29.8120 H       112 PHE    0.1150
   1850 HB2       -56.6580    2.2460  -28.6450 H       112 PHE   -0.1150
   1851 HD1       -55.9890    0.8300  -32.0360 H       112 PHE    0.1150
   1852 HD2       -54.4140    2.8150  -28.6100 H       112 PHE   -0.1150
   1853 HE1       -53.7270    0.6130  -32.9600 H       112 PHE    0.1150
   1854 HE2       -52.1400    2.5960  -29.5290 H       112 PHE    0.5100
   1855 HZ        -51.7960    1.4970  -31.7100 H       112 PHE   -0.5100
   1856 N         -59.6470    3.2900  -29.3050 N.am    113 ILE   -0.4700
   1857 CA        -61.0800    3.1860  -29.1050 C.3     113 ILE    0.3100
   1858 C         -61.8650    3.8660  -30.2360 C.2     113 ILE    0.0700
   1859 O         -62.7930    3.2990  -30.7700 O.2     113 ILE    0.0900
   1860 CB        -61.4890    3.7600  -27.7510 C.3     113 ILE   -0.0900
   1861 CG1       -60.9160    2.8860  -26.6450 C.3     113 ILE    0.0900
   1862 CG2       -63.0000    3.8330  -27.6390 C.3     113 ILE   -0.2700
   1863 CD        -60.8720    3.5690  -25.3230 C.3     113 ILE    0.0900
   1864 HN        -59.1410    3.7560  -28.5830 H       113 ILE    0.0900
   1865 HA        -61.3480    2.1420  -29.1640 H       113 ILE    0.0900
   1866 HB        -61.0610    4.7800  -27.6390 H       113 ILE   -0.1800
   1867 HG11      -59.8850    2.5860  -26.9260 H       113 ILE    0.0900
   1868 HG12      -61.5430    1.9730  -26.5520 H       113 ILE    0.0900
   1869 HG21      -63.4510    2.8570  -27.9190 H       113 ILE   -0.2700
   1870 HG22      -63.3940    4.6150  -28.3240 H       113 ILE    0.0900
   1871 HG23      -63.2920    4.0710  -26.5940 H       113 ILE    0.0900
   1872 HD1       -61.8960    3.8660  -25.0120 H       113 ILE    0.0900
   1873 HD2       -60.2420    4.4820  -25.3900 H       113 ILE    0.5100
   1874 HD3       -60.4530    2.8820  -24.5560 H       113 ILE   -0.5100
   1875 N         -61.4440    5.0570  -30.6640 N.am    114 CYS   -0.4700
   1876 CA        -62.0830    5.7160  -31.8020 C.3     114 CYS    0.3100
   1877 C         -61.9750    4.9220  -33.1140 C.2     114 CYS    0.0700
   1878 O         -62.9420    4.7700  -33.8220 O.2     114 CYS    0.0900
   1879 CB        -61.5140    7.1200  -32.0000 C.3     114 CYS   -0.1100
   1880 SG        -61.8810    8.2470  -30.6510 S.3     114 CYS    0.0900
   1881 HN        -60.6870    5.5450  -30.2350 H       114 CYS    0.0900
   1882 HA        -63.1450    5.7650  -31.6080 H       114 CYS   -0.2300
   1883 HB1       -61.9310    7.5340  -32.9420 H       114 CYS    0.1600
   1884 HB2       -60.4130    7.0360  -32.1120 H       114 CYS    0.5100
   1885 HG1       -61.0840    7.6470  -29.7790 H       114 CYS   -0.5100
   1886 N         -60.7970    4.4090  -33.4490 N.am    115 ILE   -0.4700
   1887 CA        -60.6380    3.6540  -34.6760 C.3     115 ILE    0.3100
   1888 C         -61.4430    2.3860  -34.6350 C.2     115 ILE    0.0700
   1889 O         -62.0960    2.0330  -35.5840 O.2     115 ILE    0.0900
   1890 CB        -59.1510    3.3480  -34.9650 C.3     115 ILE   -0.0900
   1891 CG1       -58.3530    4.6480  -35.0900 C.3     115 ILE    0.0900
   1892 CG2       -59.0110    2.5200  -36.2340 C.3     115 ILE   -0.2700
   1893 CD        -56.8540    4.4410  -35.2360 C.3     115 ILE    0.0900
   1894 HN        -59.9840    4.5170  -32.8830 H       115 ILE    0.0900
   1895 HA        -61.0600    4.2370  -35.4800 H       115 ILE    0.0900
   1896 HB        -58.7170    2.7870  -34.1110 H       115 ILE   -0.1800
   1897 HG11      -58.5370    5.2620  -34.1830 H       115 ILE    0.0900
   1898 HG12      -58.7200    5.2030  -35.9790 H       115 ILE    0.0900
   1899 HG21      -59.4340    3.0730  -37.1000 H       115 ILE   -0.2700
   1900 HG22      -59.5630    1.5610  -36.1230 H       115 ILE    0.0900
   1901 HG23      -57.9380    2.3130  -36.4360 H       115 ILE    0.0900
   1902 HD1       -56.6230    4.0030  -36.2300 H       115 ILE    0.0900
   1903 HD2       -56.4900    3.7450  -34.4490 H       115 ILE    0.5100
   1904 HD3       -56.3260    5.4150  -35.1460 H       115 ILE   -0.5100
   1905 N         -61.4030    1.7190  -33.5010 N.am    116 GLY   -0.4700
   1906 CA        -62.0090    0.4460  -33.1970 C.3     116 GLY    0.3100
   1907 C         -63.4660    0.3480  -33.0060 C.2     116 GLY   -0.0200
   1908 O         -64.0750   -0.4650  -33.6490 O.2     116 GLY    0.0900
   1909 HN        -60.9030    2.1050  -32.7320 H       116 GLY    0.0900
   1910 HA1       -61.5450    0.1080  -32.2830 H       116 GLY    0.5100
   1911 HA2       -61.7480   -0.2090  -34.0140 H       116 GLY   -0.5100
   1912 N         -64.0530    1.1310  -32.1240 N.am    117 TRP   -0.4700
   1913 CA        -65.4880    1.1390  -31.9260 C.3     117 TRP    0.3100
   1914 C         -66.0440    2.3410  -32.7010 C.2     117 TRP    0.0700
   1915 O         -67.1230    2.3080  -33.2380 O.2     117 TRP    0.0900
   1916 CB        -65.8110    1.2910  -30.4490 C.3     117 TRP   -0.1800
   1917 CG        -65.3410    0.1320  -29.6800 C.ar    117 TRP    0.0900
   1918 CD1       -64.3220    0.0900  -28.7760 C.ar    117 TRP    0.0900
   1919 CD2       -65.8480   -1.1930  -29.7890 C.ar    117 TRP   -0.0300
   1920 CE2       -65.1100   -1.9980  -28.9070 C.ar    117 TRP   -0.1500
   1921 CE3       -66.8670   -1.7730  -30.5410 C.ar    117 TRP    0.2200
   1922 NE1       -64.1820   -1.1920  -28.2960 N.ar    117 TRP   -0.5100
   1923 CZ2       -65.3570   -3.3530  -28.7580 C.ar    117 TRP    0.3700
   1924 CZ3       -67.1150   -3.1100  -30.3930 C.ar    117 TRP    0.2400
   1925 CH2       -66.3640   -3.8920  -29.5120 C.ar    117 TRP    0.1100
   1926 HN        -63.5330    1.7570  -31.5500 H       117 TRP   -0.2500
   1927 HA        -65.8850    0.2090  -32.3050 H       117 TRP    0.1700
   1928 HB1       -66.9110    1.3860  -30.3200 H       117 TRP   -0.2000
   1929 HB2       -65.3180    2.2060  -30.0560 H       117 TRP    0.1400
   1930 HD1       -63.7160    0.9340  -28.4810 H       117 TRP   -0.2700
   1931 HE1       -63.5300   -1.4820  -27.6310 H       117 TRP    0.1600
   1932 HE3       -67.4610   -1.1930  -31.2320 H       117 TRP   -0.1400
   1933 HZ2       -64.7890   -3.9740  -28.0790 H       117 TRP    0.1400
   1934 HZ3       -67.9070   -3.5680  -30.9670 H       117 TRP    0.5100
   1935 HH2       -66.5810   -4.9460  -29.4250 H       117 TRP   -0.5100
   1936 N         -65.3610    3.4610  -32.6410 N.am    118 GLY   -0.4700
   1937 CA        -65.9150    4.6780  -33.1780 C.3     118 GLY    0.3100
   1938 C         -66.1580    4.8840  -34.6510 C.2     118 GLY   -0.0200
   1939 O         -67.2180    5.3140  -35.0620 O.2     118 GLY    0.0900
   1940 HN        -64.4540    3.5220  -32.2330 H       118 GLY    0.0900
   1941 HA1       -65.2390    5.4590  -32.8690 H       118 GLY    0.5100
   1942 HA2       -66.8710    4.7940  -32.6920 H       118 GLY   -0.5100
   1943 N         -65.1310    4.6430  -35.4550 N.am    119 VAL   -0.4700
   1944 CA        -65.1550    4.8920  -36.8800 C.3     119 VAL    0.3100
   1945 C         -66.1190    3.9960  -37.5910 C.2     119 VAL    0.0700
   1946 O         -66.7520    4.4540  -38.5170 O.2     119 VAL    0.0900
   1947 CB        -63.7240    4.9020  -37.5100 C.3     119 VAL   -0.0900
   1948 CG1       -63.7770    4.9190  -39.0350 C.3     119 VAL    0.0900
   1949 CG2       -62.9550    6.1090  -37.0180 C.3     119 VAL   -0.2700
   1950 HN        -64.2770    4.2690  -35.1040 H       119 VAL    0.0900
   1951 HA        -65.6310    5.8500  -37.0350 H       119 VAL    0.0900
   1952 HB        -63.1750    3.9970  -37.1760 H       119 VAL    0.0900
   1953 HG11      -64.4630    5.7200  -39.3850 H       119 VAL   -0.2700
   1954 HG12      -64.1520    3.9420  -39.4110 H       119 VAL    0.0900
   1955 HG13      -62.7640    5.1150  -39.4460 H       119 VAL    0.0900
   1956 HG21      -62.8620    6.0780  -35.9110 H       119 VAL    0.0900
   1957 HG22      -63.4900    7.0410  -37.3030 H       119 VAL    0.5100
   1958 HG23      -61.9350    6.1130  -37.4600 H       119 VAL   -0.5100
   1959 N         -66.2710    2.6990  -37.3060 N.am    120 PRO   -0.2900
   1960 CA        -67.1450    1.8690  -38.0940 C.3     120 PRO    0.0000
   1961 C         -68.5890    2.3700  -38.1230 C.2     120 PRO    0.0900
   1962 O         -69.2900    2.1090  -39.0780 O.2     120 PRO    0.0900
   1963 CB        -67.0790    0.5040  -37.3920 C.3     120 PRO    0.0200
   1964 CG        -65.9000    0.5570  -36.4710 C.3     120 PRO    0.0900
   1965 CD        -65.2480    1.8860  -36.6350 C.3     120 PRO   -0.1800
   1966 HA        -66.8250    1.8600  -39.1240 H       120 PRO    0.0900
   1967 HB1       -66.9500   -0.3090  -38.1390 H       120 PRO    0.0900
   1968 HB2       -68.0110    0.3190  -36.8170 H       120 PRO   -0.1800
   1969 HG1       -66.2320    0.4240  -35.4190 H       120 PRO    0.0900
   1970 HG2       -65.1820   -0.2520  -36.7260 H       120 PRO    0.0900
   1971 HD1       -64.9900    2.3350  -35.6540 H       120 PRO    0.5100
   1972 HD2       -64.3410    1.8170  -37.2710 H       120 PRO   -0.5100
   1973 N         -69.0480    3.0570  -37.0950 N.am    121 PHE   -0.4700
   1974 CA        -70.3850    3.5840  -37.1110 C.3     121 PHE    0.3100
   1975 C         -70.6640    4.5270  -38.3220 C.2     121 PHE    0.0700
   1976 O         -71.5570    4.2210  -39.0740 O.2     121 PHE    0.0900
   1977 CB        -70.7610    4.2180  -35.7560 C.3     121 PHE   -0.1800
   1978 CG        -72.2090    4.6110  -35.6530 C.ar    121 PHE    0.0900
   1979 CD1       -73.2010    3.7070  -35.9890 C.ar    121 PHE    0.0900
   1980 CD2       -72.5760    5.8740  -35.2080 C.ar    121 PHE    0.0000
   1981 CE1       -74.5350    4.0500  -35.8950 C.ar    121 PHE   -0.1150
   1982 CE2       -73.9160    6.2240  -35.1070 C.ar    121 PHE    0.1150
   1983 CZ        -74.8940    5.3100  -35.4580 C.ar    121 PHE   -0.1150
   1984 HN        -68.5020    3.2390  -36.2800 H       121 PHE    0.1150
   1985 HA        -71.0580    2.7710  -37.3390 H       121 PHE   -0.1150
   1986 HB1       -70.1590    5.1390  -35.6030 H       121 PHE    0.1150
   1987 HB2       -70.5600    3.4890  -34.9420 H       121 PHE   -0.1150
   1988 HD1       -72.9280    2.7190  -36.3280 H       121 PHE    0.1150
   1989 HD2       -71.8140    6.5890  -34.9360 H       121 PHE   -0.1150
   1990 HE1       -75.2970    3.3340  -36.1640 H       121 PHE    0.1150
   1991 HE2       -74.1940    7.2080  -34.7570 H       121 PHE    0.5100
   1992 HZ        -75.9370    5.5810  -35.3890 H       121 PHE   -0.5100
   1993 N         -69.9060    5.5830  -38.6920 N.am    122 PRO   -0.2900
   1994 CA        -70.0660    6.4210  -39.8670 C.3     122 PRO    0.0000
   1995 C         -70.1180    5.6300  -41.1500 C.2     122 PRO    0.0900
   1996 O         -70.8890    5.9570  -42.0170 O.2     122 PRO    0.0900
   1997 CB        -68.8010    7.2690  -39.8380 C.3     122 PRO    0.0200
   1998 CG        -68.6150    7.5270  -38.4170 C.3     122 PRO    0.0900
   1999 CD        -69.0620    6.2620  -37.7200 C.3     122 PRO   -0.1800
   2000 HA        -70.9870    6.9790  -39.8140 H       122 PRO    0.0900
   2001 HB1       -68.9370    8.2150  -40.4040 H       122 PRO    0.0900
   2002 HB2       -67.9360    6.7150  -40.2630 H       122 PRO   -0.1800
   2003 HG1       -67.5470    7.7410  -38.1950 H       122 PRO    0.0900
   2004 HG2       -69.2300    8.3920  -38.0920 H       122 PRO    0.0900
   2005 HD1       -68.1960    5.6170  -37.4600 H       122 PRO    0.5100
   2006 HD2       -69.6500    6.4920  -36.8070 H       122 PRO   -0.5100
   2007 N         -69.2770    4.6230  -41.2780 N.am    123 ILE   -0.4700
   2008 CA        -69.2180    3.7960  -42.4530 C.3     123 ILE    0.3100
   2009 C         -70.5470    3.0560  -42.6280 C.2     123 ILE    0.0700
   2010 O         -71.1790    3.1120  -43.6620 O.2     123 ILE    0.0900
   2011 CB        -68.0810    2.7650  -42.3080 C.3     123 ILE   -0.0900
   2012 CG1       -66.7210    3.4640  -42.3880 C.3     123 ILE    0.0900
   2013 CG2       -68.2060    1.6750  -43.3580 C.3     123 ILE   -0.2700
   2014 CD        -65.5560    2.5980  -41.9750 C.3     123 ILE    0.0900
   2015 HN        -68.6330    4.3880  -40.5550 H       123 ILE    0.0900
   2016 HA        -69.0460    4.4330  -43.3070 H       123 ILE    0.0900
   2017 HB        -68.1250    2.3090  -41.2970 H       123 ILE   -0.1800
   2018 HG11      -66.7470    4.3560  -41.7270 H       123 ILE    0.0900
   2019 HG12      -66.5590    3.7970  -43.4350 H       123 ILE    0.0900
   2020 HG21      -68.3360    2.1260  -44.3640 H       123 ILE   -0.2700
   2021 HG22      -69.0900    1.0380  -43.1370 H       123 ILE    0.0900
   2022 HG23      -67.2880    1.0490  -43.3650 H       123 ILE    0.0900
   2023 HD1       -65.4930    1.7030  -42.6300 H       123 ILE    0.0900
   2024 HD2       -65.6890    2.2590  -40.9260 H       123 ILE    0.5100
   2025 HD3       -64.6080    3.1710  -42.0660 H       123 ILE   -0.5100
   2026 N         -71.0240    2.4630  -41.5430 N.am    124 ILE   -0.4700
   2027 CA        -72.3300    1.8130  -41.4840 C.3     124 ILE    0.3100
   2028 C         -73.4790    2.7520  -41.7590 C.2     124 ILE    0.0700
   2029 O         -74.3830    2.4390  -42.4870 O.2     124 ILE    0.0900
   2030 CB        -72.5410    1.0250  -40.1600 C.3     124 ILE   -0.0900
   2031 CG1       -71.5630   -0.1460  -40.0800 C.3     124 ILE    0.0900
   2032 CG2       -73.9600    0.4730  -40.0680 C.3     124 ILE   -0.2700
   2033 CD        -71.7940   -1.2010  -41.1470 C.3     124 ILE    0.0900
   2034 HN        -70.4990    2.4340  -40.6970 H       124 ILE    0.0900
   2035 HA        -72.3990    1.1410  -42.3260 H       124 ILE    0.0900
   2036 HB        -72.3570    1.7010  -39.2990 H       124 ILE   -0.1800
   2037 HG11      -71.6630   -0.6230  -39.0820 H       124 ILE    0.0900
   2038 HG12      -70.5300    0.2480  -40.1880 H       124 ILE    0.0900
   2039 HG21      -74.2210   -0.0660  -41.0030 H       124 ILE   -0.2700
   2040 HG22      -74.6810    1.3060  -39.9260 H       124 ILE    0.0900
   2041 HG23      -74.0360   -0.2360  -39.2170 H       124 ILE    0.0900
   2042 HD1       -71.6850   -0.7530  -42.1580 H       124 ILE    0.0900
   2043 HD2       -72.8200   -1.6160  -41.0520 H       124 ILE    0.5100
   2044 HD3       -71.0480   -2.0180  -41.0390 H       124 ILE   -0.5100
   2045 N         -73.4320    3.9510  -41.2120 N.am    125 VAL   -0.4700
   2046 CA        -74.4670    4.9310  -41.4820 C.3     125 VAL    0.3100
   2047 C         -74.5520    5.1840  -42.9750 C.2     125 VAL    0.0700
   2048 O         -75.6000    5.0650  -43.5570 O.2     125 VAL    0.0900
   2049 CB        -74.1730    6.2570  -40.7460 C.3     125 VAL   -0.0900
   2050 CG1       -75.0880    7.3700  -41.2370 C.3     125 VAL    0.0900
   2051 CG2       -74.3090    6.0690  -39.2410 C.3     125 VAL   -0.2700
   2052 HN        -72.6970    4.2350  -40.6010 H       125 VAL    0.0900
   2053 HA        -75.4090    4.5200  -41.1520 H       125 VAL    0.0900
   2054 HB        -73.1160    6.5470  -40.9220 H       125 VAL    0.0900
   2055 HG11      -76.1450    7.0290  -41.2270 H       125 VAL   -0.2700
   2056 HG12      -74.8160    7.6510  -42.2780 H       125 VAL    0.0900
   2057 HG13      -74.9950    8.2570  -40.5740 H       125 VAL    0.0900
   2058 HG21      -73.7280    5.1790  -38.9130 H       125 VAL    0.0900
   2059 HG22      -75.3760    5.9120  -38.9740 H       125 VAL    0.5100
   2060 HG23      -73.9190    6.9630  -38.7110 H       125 VAL   -0.5100
   2061 N         -73.4070    5.4280  -43.6020 N.am    126 ALA   -0.4700
   2062 CA        -73.3000    5.6170  -45.0400 C.3     126 ALA    0.3100
   2063 C         -73.7710    4.4050  -45.8320 C.2     126 ALA    0.0700
   2064 O         -74.4180    4.5190  -46.8510 O.2     126 ALA    0.0900
   2065 CB        -71.8710    5.9720  -45.4100 C.3     126 ALA   -0.2700
   2066 HN        -72.5480    5.4920  -43.1000 H       126 ALA    0.0900
   2067 HA        -73.9730    6.4120  -45.3260 H       126 ALA    0.0900
   2068 HB1       -71.1830    5.1550  -45.1030 H       126 ALA    0.0900
   2069 HB2       -71.5660    6.9060  -44.8920 H       126 ALA    0.5100
   2070 HB3       -71.7870    6.1100  -46.5100 H       126 ALA   -0.5100
   2071 N         -73.5150    3.2270  -45.3280 N.am    127 TRP   -0.4700
   2072 CA        -74.0210    2.0380  -45.9540 C.3     127 TRP    0.3100
   2073 C         -75.5610    2.0120  -45.9230 C.2     127 TRP    0.0700
   2074 O         -76.2060    1.6370  -46.8780 O.2     127 TRP    0.0900
   2075 CB        -73.4090    0.8240  -45.2480 C.3     127 TRP   -0.1800
   2076 CG        -73.9690   -0.4960  -45.6300 C.ar    127 TRP    0.0900
   2077 CD1       -73.7020   -1.2120  -46.7610 C.ar    127 TRP    0.0900
   2078 CD2       -74.8730   -1.2840  -44.8570 C.ar    127 TRP   -0.0300
   2079 CE2       -75.1280   -2.4630  -45.5820 C.ar    127 TRP   -0.1500
   2080 CE3       -75.4990   -1.1030  -43.6240 C.ar    127 TRP    0.2200
   2081 NE1       -74.4030   -2.3970  -46.7430 N.ar    127 TRP   -0.5100
   2082 CZ2       -75.9840   -3.4560  -45.1130 C.ar    127 TRP    0.3700
   2083 CZ3       -76.3460   -2.0860  -43.1590 C.ar    127 TRP    0.2400
   2084 CH2       -76.5830   -3.2460  -43.9000 C.ar    127 TRP    0.1100
   2085 HN        -72.9680    3.1020  -44.5030 H       127 TRP   -0.2500
   2086 HA        -73.7470    2.0540  -46.9990 H       127 TRP    0.1700
   2087 HB1       -73.5570    0.9490  -44.1550 H       127 TRP   -0.2000
   2088 HB2       -72.3230    0.8050  -45.4720 H       127 TRP    0.1400
   2089 HD1       -73.0390   -0.8960  -47.5530 H       127 TRP   -0.2700
   2090 HE1       -74.3860   -3.0780  -47.4420 H       127 TRP    0.1600
   2091 HE3       -75.3360   -0.2160  -43.0320 H       127 TRP   -0.1400
   2092 HZ2       -76.1780   -4.3600  -45.6680 H       127 TRP    0.1400
   2093 HZ3       -76.8350   -1.9560  -42.2050 H       127 TRP    0.5100
   2094 HH2       -77.2550   -3.9950  -43.5070 H       127 TRP   -0.5100
   2095 N         -76.1310    2.4410  -44.7990 N.am    128 ALA   -0.4700
   2096 CA        -77.5750    2.5070  -44.5570 C.3     128 ALA    0.3100
   2097 C         -78.3120    3.3180  -45.6100 C.2     128 ALA    0.0700
   2098 O         -79.3560    2.9450  -46.1240 O.2     128 ALA    0.0900
   2099 CB        -77.8730    3.0270  -43.1540 C.3     128 ALA   -0.2700
   2100 HN        -75.5700    2.7510  -44.0360 H       128 ALA    0.0900
   2101 HA        -77.9790    1.5130  -44.6800 H       128 ALA    0.0900
   2102 HB1       -77.6130    4.1050  -43.0830 H       128 ALA    0.0900
   2103 HB2       -77.2710    2.4670  -42.4070 H       128 ALA    0.5100
   2104 HB3       -78.9540    2.9070  -42.9280 H       128 ALA   -0.5100
   2105 N         -77.7160    4.4350  -45.9600 N.am    129 ILE   -0.4700
   2106 CA        -78.2740    5.3160  -46.9290 C.3     129 ILE    0.3100
   2107 C         -78.2850    4.6450  -48.3190 C.2     129 ILE    0.0700
   2108 O         -79.2620    4.7110  -49.0600 O.2     129 ILE    0.0900
   2109 CB        -77.5170    6.6590  -46.9330 C.3     129 ILE   -0.0900
   2110 CG1       -77.5070    7.2430  -45.5150 C.3     129 ILE    0.0900
   2111 CG2       -78.1500    7.6310  -47.9120 C.3     129 ILE   -0.2700
   2112 CD        -76.7710    8.5510  -45.3750 C.3     129 ILE    0.0900
   2113 HN        -76.8480    4.7180  -45.5610 H       129 ILE    0.0900
   2114 HA        -79.3130    5.4720  -46.6830 H       129 ILE    0.0900
   2115 HB        -76.4590    6.4840  -47.2220 H       129 ILE   -0.1800
   2116 HG11      -77.0310    6.5030  -44.8370 H       129 ILE    0.0900
   2117 HG12      -78.5580    7.4010  -45.1950 H       129 ILE    0.0900
   2118 HG21      -79.2070    7.8220  -47.6290 H       129 ILE   -0.2700
   2119 HG22      -78.1270    7.2020  -48.9360 H       129 ILE    0.0900
   2120 HG23      -77.5970    8.5950  -47.8980 H       129 ILE    0.0900
   2121 HD1       -77.3360    9.3620  -45.8820 H       129 ILE    0.0900
   2122 HD2       -75.7670    8.4720  -45.8430 H       129 ILE    0.5100
   2123 HD3       -76.6650    8.8100  -44.2990 H       129 ILE   -0.5100
   2124 N         -77.2030    3.9260  -48.6400 N.am    130 GLY   -0.4700
   2125 CA        -77.0870    3.2150  -49.8910 C.3     130 GLY    0.3100
   2126 C         -78.1630    2.1980  -50.1220 C.2     130 GLY   -0.0200
   2127 O         -78.7120    2.0380  -51.1970 O.2     130 GLY    0.0900
   2128 HN        -76.4240    3.8490  -48.0240 H       130 GLY    0.0900
   2129 HA1       -76.1300    2.7140  -49.8920 H       130 GLY    0.5100
   2130 HA2       -77.1260    3.9460  -50.6850 H       130 GLY   -0.5100
   2131 N         -78.5020    1.4900  -49.0840 N.am    131 LYS   -0.4700
   2132 CA        -79.5740    0.5330  -49.1580 C.3     131 LYS    0.3100
   2133 C         -80.8940    1.2170  -49.4160 C.2     131 LYS    0.0700
   2134 O         -81.6960    0.7740  -50.2120 O.2     131 LYS    0.0900
   2135 CB        -79.6650   -0.2830  -47.8610 C.3     131 LYS   -0.1800
   2136 CG        -78.3390   -0.8600  -47.3720 C.3     131 LYS    0.0900
   2137 CD        -77.6790   -1.7640  -48.4080 C.3     131 LYS    0.0900
   2138 CE        -78.3420   -3.1300  -48.4760 C.3     131 LYS   -0.1800
   2139 NZ        -77.6800   -4.0230  -49.4670 N.4     131 LYS    0.0900
   2140 HN        -78.0430    1.5770  -48.2030 H       131 LYS    0.0900
   2141 HA        -79.3830   -0.1190  -49.9980 H       131 LYS   -0.1800
   2142 HB1       -80.3690   -1.1250  -48.0290 H       131 LYS    0.0900
   2143 HB2       -80.0730    0.3750  -47.0650 H       131 LYS    0.0900
   2144 HG1       -78.5220   -1.4470  -46.4480 H       131 LYS    0.2100
   2145 HG2       -77.6490   -0.0220  -47.1360 H       131 LYS    0.0500
   2146 HD1       -76.6080   -1.8960  -48.1440 H       131 LYS    0.0500
   2147 HD2       -77.7460   -1.2810  -49.4060 H       131 LYS   -0.3000
   2148 HE1       -79.4050   -3.0160  -48.7810 H       131 LYS    0.3300
   2149 HE2       -78.2820   -3.6250  -47.4830 H       131 LYS    0.3300
   2150 HZ1       -76.7390   -4.2950  -49.1150 H       131 LYS    0.3300
   2151 HZ2       -77.5790   -3.5200  -50.3720 H       131 LYS    0.5100
   2152 HZ3       -78.2580   -4.8760  -49.6070 H       131 LYS   -0.5100
   2153 N         -81.1240    2.3290  -48.7360 N.am    132 LEU   -0.4700
   2154 CA        -82.3620    3.0690  -48.9410 C.3     132 LEU    0.3100
   2155 C         -82.5670    3.4630  -50.4020 C.2     132 LEU    0.0700
   2156 O         -83.6610    3.3380  -50.9380 O.2     132 LEU    0.0900
   2157 CB        -82.4350    4.3070  -48.0460 C.3     132 LEU   -0.1800
   2158 CG        -83.7570    5.0700  -48.1780 C.3     132 LEU    0.0900
   2159 CD1       -84.9420    4.1710  -47.8380 C.3     132 LEU    0.0900
   2160 CD2       -83.7630    6.3230  -47.3200 C.3     132 LEU   -0.0900
   2161 HN        -80.4800    2.7030  -48.0730 H       132 LEU    0.0900
   2162 HA        -83.1840    2.4030  -48.7210 H       132 LEU   -0.2700
   2163 HB1       -81.6030    4.9910  -48.3160 H       132 LEU    0.0900
   2164 HB2       -82.3120    3.9900  -46.9890 H       132 LEU    0.0900
   2165 HG        -83.8640    5.4400  -49.2200 H       132 LEU    0.0900
   2166 HD11      -84.7670    3.6580  -46.8670 H       132 LEU   -0.2700
   2167 HD12      -85.0710    3.4000  -48.6280 H       132 LEU    0.0900
   2168 HD13      -85.8680    4.7790  -47.7550 H       132 LEU    0.0900
   2169 HD21      -82.9390    7.0010  -47.6300 H       132 LEU    0.0900
   2170 HD22      -83.6150    6.0510  -46.2520 H       132 LEU    0.5100
   2171 HD23      -84.7280    6.8590  -47.4400 H       132 LEU   -0.5100
   2172 N         -81.4900    3.8910  -51.0640 N.am    133 TYR   -0.4700
   2173 CA        -81.6030    4.2750  -52.4600 C.3     133 TYR    0.3100
   2174 C         -81.5240    3.1330  -53.4890 C.2     133 TYR    0.0700
   2175 O         -82.4060    2.9700  -54.3290 O.2     133 TYR    0.0900
   2176 CB        -80.3910    5.1490  -52.8390 C.3     133 TYR   -0.1800
   2177 CG        -80.4060    6.6200  -52.4800 C.ar    133 TYR    0.0900
   2178 CD1       -81.5190    7.2260  -51.9170 C.ar    133 TYR    0.0900
   2179 CD2       -79.2850    7.4150  -52.7360 C.ar    133 TYR    0.0000
   2180 CE1       -81.5140    8.5820  -51.6040 C.ar    133 TYR   -0.1150
   2181 CE2       -79.2760    8.7670  -52.4270 C.ar    133 TYR    0.1150
   2182 CZ        -80.3990    9.3420  -51.8600 C.ar    133 TYR   -0.1150
   2183 OH        -80.4180   10.6810  -51.5460 O.3     133 TYR    0.1150
   2184 HN        -80.5890    3.9640  -50.6440 H       133 TYR    0.1100
   2185 HA        -82.5240    4.8220  -52.5910 H       133 TYR   -0.5400
   2186 HB1       -80.2720    5.1080  -53.9420 H       133 TYR    0.4300
   2187 HB2       -79.4950    4.7250  -52.3390 H       133 TYR   -0.1150
   2188 HD1       -82.4020    6.6380  -51.7180 H       133 TYR    0.1150
   2189 HD2       -78.4110    6.9670  -53.1830 H       133 TYR   -0.1150
   2190 HE1       -82.3870    9.0370  -51.1600 H       133 TYR    0.1150
   2191 HE2       -78.3990    9.3640  -52.6260 H       133 TYR    0.5100
   2192 HH        -81.2770   10.8850  -51.1680 H       133 TYR   -0.5100
   2193 N         -80.4250    2.3780  -53.4650 N.am    134 TYR   -0.4700
   2194 CA        -80.1960    1.3430  -54.4610 C.3     134 TYR    0.3100
   2195 C         -80.8670   -0.0070  -54.0730 C.2     134 TYR    0.0700
   2196 O         -81.5040   -0.6360  -54.9150 O.2     134 TYR    0.0900
   2197 CB        -78.7040    1.1920  -54.7210 C.3     134 TYR   -0.1800
   2198 CG        -78.0890    2.5200  -55.0630 C.ar    134 TYR    0.0900
   2199 CD1       -78.2820    3.0910  -56.3160 C.ar    134 TYR    0.0900
   2200 CD2       -77.3440    3.2240  -54.1280 C.ar    134 TYR    0.0000
   2201 CE1       -77.7290    4.3220  -56.6350 C.ar    134 TYR   -0.1150
   2202 CE2       -76.7840    4.4560  -54.4390 C.ar    134 TYR    0.1150
   2203 CZ        -76.9800    5.0000  -55.6950 C.ar    134 TYR   -0.1150
   2204 OH        -76.4260    6.2240  -56.0190 O.3     134 TYR    0.1150
   2205 HN        -79.7180    2.4880  -52.7700 H       134 TYR    0.1100
   2206 HA        -80.7100    1.6270  -55.3670 H       134 TYR   -0.5400
   2207 HB1       -78.5350    0.5040  -55.5770 H       134 TYR    0.4300
   2208 HB2       -78.1970    0.8010  -53.8120 H       134 TYR   -0.1150
   2209 HD1       -78.8720    2.5670  -57.0530 H       134 TYR    0.1150
   2210 HD2       -77.1980    2.8070  -53.1420 H       134 TYR   -0.1150
   2211 HE1       -77.8830    4.7470  -57.6150 H       134 TYR    0.1150
   2212 HE2       -76.1980    4.9870  -53.7030 H       134 TYR    0.5100
   2213 HH        -76.6700    6.4280  -56.9250 H       134 TYR   -0.5100
   2214 N         -80.5880   -0.5280  -52.8610 N.am    135 ASP   -0.4700
   2215 CA        -81.0140   -1.9200  -52.4990 C.3     135 ASP    0.3100
   2216 C         -81.8430   -1.9790  -51.1920 C.2     135 ASP    0.0700
   2217 O         -81.2950   -1.8090  -50.1200 O.2     135 ASP    0.0900
   2218 CB        -79.7500   -2.7590  -52.3340 C.3     135 ASP   -0.2800
   2219 CG        -80.0000   -4.2250  -52.5250 C.2     135 ASP    0.0900
   2220 OD1       -81.1530   -4.5980  -52.8250 O.co2   135 ASP    0.0900
   2221 OD2       -79.0370   -5.0080  -52.3910 O.co2   135 ASP    0.6200
   2222 HN        -80.0930   -0.0190  -52.1600 H       135 ASP   -0.7600
   2223 HA        -81.6390   -2.3100  -53.2890 H       135 ASP   -0.7600
   2224 HB1       -79.3440   -2.6010  -51.3130 H       135 ASP    0.5100
   2225 HB2       -78.9980   -2.4300  -53.0820 H       135 ASP   -0.5100
   2226 N         -83.1640   -2.1800  -51.2670 N.am    136 ASN   -0.4700
   2227 CA        -84.0010   -2.2330  -50.0610 C.3     136 ASN    0.3100
   2228 C         -84.5700   -3.6250  -49.8330 C.2     136 ASN    0.0700
   2229 O         -85.4540   -3.8500  -49.0210 O.2     136 ASN    0.0900
   2230 CB        -85.0920   -1.1530  -50.0750 C.3     136 ASN   -0.1800
   2231 CG        -85.7910   -1.0070  -48.7270 C.2     136 ASN    0.0900
   2232 ND2       -87.0470   -1.4480  -48.6640 N.am    136 ASN    0.0900
   2233 OD1       -85.2140   -0.5030  -47.7610 O.2     136 ASN    0.5500
   2234 HN        -83.6350   -2.3010  -52.1360 H       136 ASN   -0.5500
   2235 HA        -83.3560   -2.0950  -49.2060 H       136 ASN   -0.6200
   2236 HB1       -85.8530   -1.4180  -50.8410 H       136 ASN    0.3200
   2237 HB2       -84.6320   -0.1780  -50.3420 H       136 ASN    0.3000
   2238 HD21      -87.4280   -1.9790  -49.4200 H       136 ASN    0.5100
   2239 HD22      -87.6070   -1.2470  -47.8610 H       136 ASN   -0.5100
   2240 N         -84.0690   -4.5670  -50.5940 N.am    137 GLU   -0.4700
   2241 CA        -84.5250   -5.9300  -50.5410 C.3     137 GLU    0.3100
   2242 C         -84.0470   -6.6390  -49.2380 C.2     137 GLU    0.0700
   2243 O         -83.0020   -6.2940  -48.6740 O.2     137 GLU    0.0900
   2244 CB        -83.9640   -6.6810  -51.7550 C.3     137 GLU   -0.1800
   2245 CG        -84.6840   -7.9660  -52.1120 C.3     137 GLU    0.0900
   2246 CD        -85.8900   -7.7220  -52.9930 C.2     137 GLU    0.0900
   2247 OE1       -86.7840   -6.9570  -52.5770 O.co2   137 GLU   -0.2800
   2248 OE2       -85.9380   -8.2840  -54.1090 O.co2   137 GLU    0.0900
   2249 HN        -83.3410   -4.3790  -51.2480 H       137 GLU    0.0900
   2250 HA        -85.6050   -5.9320  -50.5540 H       137 GLU    0.6200
   2251 HB1       -82.9020   -6.9270  -51.5470 H       137 GLU   -0.7600
   2252 HB2       -84.0130   -6.0030  -52.6320 H       137 GLU   -0.7600
   2253 HG1       -85.0210   -8.4640  -51.1780 H       137 GLU    0.5100
   2254 HG2       -83.9810   -8.6380  -52.6500 H       137 GLU   -0.5100
   2255 N         -84.8080   -7.7100  -48.8700 N.am    138 LYS   -0.4700
   2256 CA        -84.4360   -8.7390  -47.8760 C.3     138 LYS    0.3100
   2257 C         -83.5980   -8.2870  -46.6580 C.2     138 LYS    0.0700
   2258 O         -82.4310   -8.6490  -46.5340 O.2     138 LYS    0.0900
   2259 CB        -83.7580   -9.9280  -48.5660 C.3     138 LYS   -0.1800
   2260 CG        -84.7120  -10.8050  -49.3620 C.3     138 LYS    0.0900
   2261 CD        -83.9780  -11.9530  -50.0350 C.3     138 LYS    0.0900
   2262 CE        -83.5480  -11.5800  -51.4450 C.3     138 LYS   -0.1800
   2263 NZ        -82.6390  -12.5980  -52.0370 N.4     138 LYS    0.0900
   2264 HN        -85.7040   -7.8500  -49.2820 H       138 LYS    0.0900
   2265 HA        -85.3350   -9.0600  -47.3710 H       138 LYS   -0.1800
   2266 HB1       -83.2690  -10.5550  -47.7900 H       138 LYS    0.0900
   2267 HB2       -82.9800   -9.5380  -49.2560 H       138 LYS    0.0900
   2268 HG1       -85.2130  -10.1870  -50.1380 H       138 LYS    0.2100
   2269 HG2       -85.4850  -11.2170  -48.6780 H       138 LYS    0.0500
   2270 HD1       -84.6470  -12.8380  -50.0800 H       138 LYS    0.0500
   2271 HD2       -83.0790  -12.2130  -49.4360 H       138 LYS   -0.3000
   2272 HE1       -83.0030  -10.6120  -51.4260 H       138 LYS    0.3300
   2273 HE2       -84.4410  -11.5020  -52.1000 H       138 LYS    0.3300
   2274 HZ1       -83.1740  -13.4670  -52.2340 H       138 LYS    0.3300
   2275 HZ2       -81.8720  -12.8090  -51.3670 H       138 LYS    0.5100
   2276 HZ3       -82.2360  -12.2310  -52.9210 H       138 LYS   -0.5100
   2277 N         -84.1980   -7.4340  -45.8050 N.am    139 CYS   -0.4700
   2278 CA        -83.5850   -6.8800  -44.5690 C.3     139 CYS    0.3100
   2279 C         -82.1560   -6.4220  -44.6930 C.2     139 CYS    0.0700
   2280 O         -81.3640   -6.6150  -43.7820 O.2     139 CYS    0.0900
   2281 CB        -83.7010   -7.8900  -43.4200 C.3     139 CYS   -0.1000
   2282 SG        -85.3530   -8.5680  -43.1720 S.3     139 CYS    0.0900
   2283 HN        -85.1280   -7.1220  -45.9750 H       139 CYS    0.0900
   2284 HA        -84.1010   -5.9650  -44.3190 H       139 CYS   -0.0800
   2285 HB1       -83.3800   -7.3840  -42.4860 H       139 CYS    0.5100
   2286 HB2       -83.0000   -8.7250  -43.6270 H       139 CYS   -0.5100
   2287 N         -81.8170   -5.8190  -45.8220 N.am    140 TRP   -0.4700
   2288 CA        -80.4750   -5.3000  -46.0230 C.3     140 TRP    0.3100
   2289 C         -79.4020   -6.4050  -46.1610 C.2     140 TRP    0.0700
   2290 O         -78.2790   -6.1580  -46.5800 O.2     140 TRP    0.0900
   2291 CB        -80.0710   -4.2530  -44.9680 C.3     140 TRP   -0.1800
   2292 CG        -80.8440   -2.9680  -45.0640 C.ar    140 TRP    0.0900
   2293 CD1       -81.8800   -2.6980  -45.9120 C.ar    140 TRP    0.0900
   2294 CD2       -80.6400   -1.7760  -44.2890 C.ar    140 TRP   -0.0300
   2295 CE2       -81.5900   -0.8280  -44.7210 C.ar    140 TRP   -0.1500
   2296 CE3       -79.7490   -1.4170  -43.2720 C.ar    140 TRP    0.2200
   2297 NE1       -82.3340   -1.4150  -45.7100 N.ar    140 TRP   -0.5100
   2298 CZ2       -81.6760    0.4500  -44.1710 C.ar    140 TRP    0.3700
   2299 CZ3       -79.8350   -0.1430  -42.7280 C.ar    140 TRP    0.2400
   2300 CH2       -80.7900    0.7740  -43.1790 C.ar    140 TRP    0.1100
   2301 HN        -82.4590   -5.6950  -46.5750 H       140 TRP   -0.2500
   2302 HA        -80.4440   -4.8580  -47.0070 H       140 TRP    0.1700
   2303 HB1       -78.9930   -4.0190  -45.0940 H       140 TRP   -0.2000
   2304 HB2       -80.2370   -4.6830  -43.9580 H       140 TRP    0.1400
   2305 HD1       -82.2840   -3.3910  -46.6350 H       140 TRP   -0.2700
   2306 HE1       -83.0680   -0.9910  -46.1940 H       140 TRP    0.1600
   2307 HE3       -79.0030   -2.1060  -42.9050 H       140 TRP   -0.1400
   2308 HZ2       -82.4070    1.1730  -44.5060 H       140 TRP    0.1400
   2309 HZ3       -79.1520    0.1460  -41.9420 H       140 TRP    0.5100
   2310 HH2       -80.8300    1.7580  -42.7350 H       140 TRP   -0.5100
   2311 N         -79.7910   -7.6450  -45.8410 N.am    141 ALA   -0.4700
   2312 CA        -78.9160   -8.7970  -45.9280 C.3     141 ALA    0.3100
   2313 C         -78.8990   -9.3800  -47.3390 C.2     141 ALA    0.0700
   2314 O         -78.0470  -10.1940  -47.6790 O.2     141 ALA    0.0900
   2315 CB        -79.3270   -9.8620  -44.9140 C.3     141 ALA   -0.2700
   2316 HN        -80.7160   -7.8330  -45.5240 H       141 ALA    0.0900
   2317 HA        -77.9060   -8.4650  -45.7360 H       141 ALA    0.0900
   2318 HB1       -80.3690  -10.1940  -45.1090 H       141 ALA    0.0900
   2319 HB2       -79.2740   -9.4450  -43.8850 H       141 ALA    0.5100
   2320 HB3       -78.6530  -10.7420  -44.9960 H       141 ALA   -0.5100
   2321 N         -79.8990   -9.0120  -48.1440 N.am    142 GLY   -0.4700
   2322 CA        -80.0460   -9.5920  -49.4520 C.3     142 GLY    0.3100
   2323 C         -79.1850   -8.9740  -50.5330 C.2     142 GLY   -0.0200
   2324 O         -79.1390   -7.7520  -50.6910 O.2     142 GLY    0.0900
   2325 HN        -80.5770   -8.3290  -47.8790 H       142 GLY    0.0900
   2326 HA1       -81.0810   -9.4830  -49.7370 H       142 GLY    0.5100
   2327 HA2       -79.7910  -10.6370  -49.3690 H       142 GLY   -0.5100
   2328 N         -78.5460   -9.8760  -51.3130 N.am    143 LYS   -0.4700
   2329 CA        -77.6990   -9.4990  -52.4320 C.3     143 LYS    0.3100
   2330 C         -78.4710   -9.6310  -53.7460 C.2     143 LYS    0.0700
   2331 O         -79.5560  -10.1910  -53.7780 O.2     143 LYS    0.0900
   2332 CB        -76.4310  -10.3510  -52.4770 C.3     143 LYS   -0.1800
   2333 CG        -75.3980   -9.9850  -51.4230 C.3     143 LYS    0.0900
   2334 CD        -74.1700  -10.8820  -51.5140 C.3     143 LYS    0.0900
   2335 CE        -73.1460  -10.5440  -50.4370 C.3     143 LYS   -0.1800
   2336 NZ        -71.9860  -11.4830  -50.4520 N.4     143 LYS    0.0900
   2337 HN        -78.6280  -10.8560  -51.1510 H       143 LYS    0.0900
   2338 HA        -77.4440   -8.4560  -52.3180 H       143 LYS   -0.1800
   2339 HB1       -75.9660  -10.2350  -53.4790 H       143 LYS    0.0900
   2340 HB2       -76.7170  -11.4150  -52.3340 H       143 LYS    0.0900
   2341 HG1       -75.8530  -10.0920  -50.4150 H       143 LYS    0.2100
   2342 HG2       -75.0890   -8.9280  -51.5670 H       143 LYS    0.0500
   2343 HD1       -73.7020  -10.7550  -52.5130 H       143 LYS    0.0500
   2344 HD2       -74.4840  -11.9410  -51.3970 H       143 LYS   -0.3000
   2345 HE1       -73.6210  -10.6130  -49.4350 H       143 LYS    0.3300
   2346 HE2       -72.7520   -9.5190  -50.6030 H       143 LYS    0.3300
   2347 HZ1       -71.5120  -11.4340  -51.3770 H       143 LYS    0.3300
   2348 HZ2       -72.3230  -12.4520  -50.2860 H       143 LYS    0.5100
   2349 HZ3       -71.3150  -11.2170  -49.7040 H       143 LYS   -0.5100
   2350 N         -78.0150   -8.8610  -54.7370 N.am    144 ARG   -0.4700
   2351 CA        -78.7330   -8.6570  -55.9900 C.3     144 ARG    0.3100
   2352 C         -77.7140   -8.3490  -57.1000 C.2     144 ARG    0.0700
   2353 O         -77.0430   -7.3360  -56.9310 O.2     144 ARG    0.0900
   2354 CB        -79.5850   -7.3950  -55.8700 C.3     144 ARG   -0.1800
   2355 CG        -81.0460   -7.5440  -55.5130 C.3     144 ARG    0.0900
   2356 CD        -81.7270   -6.2480  -55.9350 C.3     144 ARG    0.0900
   2357 NE        -83.1160   -6.1240  -55.5070 N.pl3   144 ARG   -0.1800
   2358 CZ        -83.9540   -5.2150  -55.9960 C.cat   144 ARG    0.0900
   2359 NH1       -83.5420   -4.3730  -56.9360 N.pl3   144 ARG    0.0900
   2360 NH2       -85.2020   -5.1530  -55.5570 N.pl3   144 ARG    0.2000
   2361 HN        -77.1440   -8.3830  -54.6630 H       144 ARG    0.0900
   2362 HA        -79.3530   -9.5210  -56.1750 H       144 ARG    0.0900
   2363 HB1       -79.5370   -6.8710  -56.8460 H       144 ARG   -0.7000
   2364 HB2       -79.1190   -6.7560  -55.0920 H       144 ARG    0.4400
   2365 HG1       -81.1640   -7.7040  -54.4200 H       144 ARG    0.6400
   2366 HG2       -81.4910   -8.4080  -56.0520 H       144 ARG   -0.8000
   2367 HD1       -81.7220   -6.1800  -57.0440 H       144 ARG    0.4600
   2368 HD2       -81.1740   -5.3890  -55.4980 H       144 ARG    0.4600
   2369 HE        -83.4560   -6.7560  -54.8100 H       144 ARG   -0.8000
   2370 HH11      -82.6020   -4.4230  -57.2750 H       144 ARG    0.4600
   2371 HH12      -84.1710   -3.6890  -57.3040 H       144 ARG    0.4600
   2372 HH21      -85.5180   -5.7900  -54.8550 H       144 ARG    0.5100
   2373 HH22      -85.8280   -4.4660  -55.9290 H       144 ARG   -0.5100
   2374 N         -77.5520   -9.1870  -58.2090 N.am    145 PRO   -0.2900
   2375 CA        -76.7140   -9.0620  -59.4610 C.3     145 PRO    0.0000
   2376 C         -77.1910   -8.0820  -60.6120 C.2     145 PRO    0.0900
   2377 O         -77.5580   -8.6060  -61.6710 O.2     145 PRO    0.0900
   2378 CB        -76.7070  -10.4930  -59.9910 C.3     145 PRO    0.0200
   2379 CG        -78.0660  -11.0180  -59.5880 C.3     145 PRO    0.0900
   2380 CD        -78.3650  -10.4110  -58.2340 C.3     145 PRO   -0.1800
   2381 HA        -75.7410   -8.6570  -59.2290 H       145 PRO    0.0900
   2382 HB1       -75.8930  -11.0900  -59.5270 H       145 PRO    0.0900
   2383 HB2       -76.5820  -10.5110  -61.0950 H       145 PRO   -0.1800
   2384 HG1       -78.8350  -10.7140  -60.3300 H       145 PRO    0.0900
   2385 HG2       -78.0500  -12.1270  -59.5220 H       145 PRO    0.0900
   2386 HD1       -79.4400  -10.1540  -58.1340 H       145 PRO    0.5100
   2387 HD2       -78.0580  -11.0880  -57.4100 H       145 PRO   -0.5100
   2388 N         -77.3260   -6.7480  -60.4930 N.am    146 GLY   -0.4700
   2389 CA        -77.0190   -5.9590  -59.3690 C.3     146 GLY    0.3100
   2390 C         -76.0090   -4.8750  -59.4850 C.2     146 GLY   -0.0200
   2391 O         -75.5140   -4.4220  -60.5200 O.2     146 GLY    0.0900
   2392 HN        -77.6780   -6.2220  -61.2610 H       146 GLY    0.0900
   2393 HA1       -76.6700   -6.6440  -58.6100 H       146 GLY    0.5100
   2394 HA2       -77.9470   -5.5030  -59.0620 H       146 GLY   -0.5100
   2395 N         -75.8460   -4.3700  -58.2710 N.am    147 VAL   -0.4700
   2396 CA        -75.0850   -3.1760  -57.9600 C.3     147 VAL    0.3100
   2397 C         -74.7230   -3.3340  -56.5030 C.2     147 VAL    0.0700
   2398 O         -75.5340   -3.8290  -55.7220 O.2     147 VAL    0.0900
   2399 CB        -75.9150   -1.8750  -58.1320 C.3     147 VAL   -0.0900
   2400 CG1       -75.2560   -0.7020  -57.4000 C.3     147 VAL    0.0900
   2401 CG2       -76.1150   -1.5360  -59.6040 C.3     147 VAL   -0.2700
   2402 HN        -76.2600   -4.8120  -57.4800 H       147 VAL    0.0900
   2403 HA        -74.2310   -3.1540  -58.6200 H       147 VAL    0.0900
   2404 HB        -76.9350   -2.0360  -57.7210 H       147 VAL    0.0900
   2405 HG11      -74.1820   -0.6360  -57.6750 H       147 VAL   -0.2700
   2406 HG12      -75.3330   -0.8490  -56.3020 H       147 VAL    0.0900
   2407 HG13      -75.7540    0.2490  -57.6860 H       147 VAL    0.0900
   2408 HG21      -76.8030   -2.2690  -60.0750 H       147 VAL    0.0900
   2409 HG22      -75.1400   -1.5730  -60.1360 H       147 VAL    0.5100
   2410 HG23      -76.5560   -0.5210  -59.7020 H       147 VAL   -0.5100
   2411 N         -73.4750   -3.0140  -56.1530 N.am    148 TYR   -0.4700
   2412 CA        -72.9780   -3.4480  -54.8910 C.3     148 TYR    0.3100
   2413 C         -72.8000   -2.2310  -54.0090 C.2     148 TYR    0.0700
   2414 O         -71.9780   -1.3430  -54.2180 O.2     148 TYR    0.0900
   2415 CB        -71.6360   -4.1260  -55.0920 C.3     148 TYR   -0.1800
   2416 CG        -71.8190   -5.3370  -55.9510 C.ar    148 TYR    0.0900
   2417 CD1       -72.3060   -6.5120  -55.4020 C.ar    148 TYR    0.0900
   2418 CD2       -71.5810   -5.2920  -57.3150 C.ar    148 TYR    0.0000
   2419 CE1       -72.5100   -7.6130  -56.1630 C.ar    148 TYR   -0.1150
   2420 CE2       -71.7960   -6.3960  -58.0960 C.ar    148 TYR    0.1150
   2421 CZ        -72.2500   -7.5530  -57.5010 C.ar    148 TYR   -0.1150
   2422 OH        -72.4640   -8.6650  -58.2650 O.3     148 TYR    0.1150
   2423 HN        -72.8620   -2.4820  -56.7320 H       148 TYR    0.1100
   2424 HA        -73.6920   -4.1360  -54.4620 H       148 TYR   -0.5400
   2425 HB1       -71.2170   -4.4490  -54.1160 H       148 TYR    0.4300
   2426 HB2       -70.9300   -3.4380  -55.6030 H       148 TYR   -0.1150
   2427 HD1       -72.5290   -6.5500  -54.3460 H       148 TYR    0.1150
   2428 HD2       -71.2230   -4.3780  -57.7660 H       148 TYR   -0.1150
   2429 HE1       -72.8720   -8.5270  -55.7160 H       148 TYR    0.1150
   2430 HE2       -71.6130   -6.3610  -59.1590 H       148 TYR    0.5100
   2431 HH        -72.2340   -8.4510  -59.1720 H       148 TYR   -0.5100
   2432 N         -73.6440   -2.2610  -52.9910 N.am    149 THR   -0.4700
   2433 CA        -73.7280   -1.2750  -51.9780 C.3     149 THR    0.3100
   2434 C         -73.0030   -1.7800  -50.7870 C.2     149 THR    0.0700
   2435 O         -72.5970   -1.0240  -49.9360 O.2     149 THR    0.0900
   2436 CB        -75.1990   -0.9440  -51.6120 C.3     149 THR    0.1400
   2437 CG2       -75.9150   -0.3450  -52.8070 C.3     149 THR    0.0900
   2438 OG1       -75.8860   -2.1350  -51.2060 O.3     149 THR   -0.6600
   2439 HN        -74.2870   -3.0150  -52.8890 H       149 THR    0.4300
   2440 HA        -73.2300   -0.3890  -52.3390 H       149 THR   -0.2700
   2441 HB        -75.2220   -0.2140  -50.7750 H       149 THR    0.0900
   2442 HG1       -75.3260   -2.5530  -50.5490 H       149 THR    0.0900
   2443 HG21      -75.9110   -1.0640  -53.6550 H       149 THR    0.0900
   2444 HG22      -75.4010    0.5860  -53.1290 H       149 THR    0.5100
   2445 HG23      -76.9700   -0.1170  -52.5410 H       149 THR   -0.5100
   2446 N         -72.8510   -3.0920  -50.7000 N.am    150 ASP   -0.4700
   2447 CA        -72.2170   -3.6550  -49.5530 C.3     150 ASP    0.3100
   2448 C         -70.7110   -3.4440  -49.6370 C.2     150 ASP    0.0700
   2449 O         -69.9690   -3.8630  -48.7630 O.2     150 ASP    0.0900
   2450 CB        -72.4760   -5.1610  -49.4900 C.3     150 ASP   -0.2800
   2451 CG        -73.8840   -5.4960  -49.0710 C.2     150 ASP    0.0900
   2452 OD1       -74.8000   -4.7030  -49.3700 O.co2   150 ASP    0.0900
   2453 OD2       -74.0730   -6.5560  -48.4390 O.co2   150 ASP    0.6200
   2454 HN        -73.1620   -3.7250  -51.4050 H       150 ASP   -0.7600
   2455 HA        -72.6150   -3.1680  -48.6760 H       150 ASP   -0.7600
   2456 HB1       -71.7730   -5.6170  -48.7600 H       150 ASP    0.5100
   2457 HB2       -72.2940   -5.6000  -50.4940 H       150 ASP   -0.5100
   2458 N         -70.2560   -2.7600  -50.6910 N.am    151 TYR   -0.4700
   2459 CA        -68.8840   -2.3160  -50.7840 C.3     151 TYR    0.3100
   2460 C         -68.6480   -1.0910  -49.9430 C.2     151 TYR    0.0700
   2461 O         -67.5350   -0.7660  -49.6110 O.2     151 TYR    0.0900
   2462 CB        -68.4930   -2.0700  -52.2410 C.3     151 TYR   -0.1800
   2463 CG        -68.1670   -3.3480  -52.9750 C.ar    151 TYR    0.0900
   2464 CD1       -69.0810   -4.3970  -53.0300 C.ar    151 TYR    0.0900
   2465 CD2       -66.9420   -3.5160  -53.6030 C.ar    151 TYR    0.0000
   2466 CE1       -68.7910   -5.5710  -53.6970 C.ar    151 TYR   -0.1150
   2467 CE2       -66.6410   -4.6910  -54.2740 C.ar    151 TYR    0.1150
   2468 CZ        -67.5730   -5.7150  -54.3170 C.ar    151 TYR   -0.1150
   2469 OH        -67.3000   -6.8940  -54.9790 O.3     151 TYR    0.1150
   2470 HN        -70.8440   -2.5260  -51.4610 H       151 TYR    0.1100
   2471 HA        -68.2550   -3.0800  -50.3510 H       151 TYR   -0.5400
   2472 HB1       -67.5910   -1.4220  -52.2810 H       151 TYR    0.4300
   2473 HB2       -69.3360   -1.5830  -52.7760 H       151 TYR   -0.1150
   2474 HD1       -70.0380   -4.2900  -52.5410 H       151 TYR    0.1150
   2475 HD2       -66.2130   -2.7210  -53.5680 H       151 TYR   -0.1150
   2476 HE1       -69.5170   -6.3710  -53.7320 H       151 TYR    0.1150
   2477 HE2       -65.6840   -4.8070  -54.7590 H       151 TYR    0.5100
   2478 HH        -66.4170   -6.8280  -55.3500 H       151 TYR   -0.5100
   2479 N         -69.7070   -0.4140  -49.5540 N.am    152 ILE   -0.4700
   2480 CA        -69.5780    0.7450  -48.6940 C.3     152 ILE    0.3100
   2481 C         -68.9020    0.4320  -47.3570 C.2     152 ILE    0.0700
   2482 O         -68.0140    1.1540  -46.9420 O.2     152 ILE    0.0900
   2483 CB        -70.9290    1.4730  -48.4990 C.3     152 ILE   -0.0900
   2484 CG1       -71.5000    1.8930  -49.8560 C.3     152 ILE    0.0900
   2485 CG2       -70.7560    2.7030  -47.6280 C.3     152 ILE   -0.2700
   2486 CD        -72.8950    2.4750  -49.7940 C.3     152 ILE    0.0900
   2487 HN        -70.6330   -0.6620  -49.8310 H       152 ILE    0.0900
   2488 HA        -68.8600    1.4130  -49.1480 H       152 ILE    0.0900
   2489 HB        -71.6540    0.7810  -48.0190 H       152 ILE   -0.1800
   2490 HG11      -71.5220    1.0010  -50.5170 H       152 ILE    0.0900
   2491 HG12      -70.8240    2.6530  -50.3000 H       152 ILE    0.0900
   2492 HG21      -70.0390    3.4090  -48.1010 H       152 ILE   -0.2700
   2493 HG22      -70.3590    2.4080  -46.6330 H       152 ILE    0.0900
   2494 HG23      -71.7320    3.2180  -47.5030 H       152 ILE    0.0900
   2495 HD1       -72.8720    3.4730  -49.3070 H       152 ILE    0.0900
   2496 HD2       -73.5580    1.8060  -49.2030 H       152 ILE    0.5100
   2497 HD3       -73.3030    2.5910  -50.8210 H       152 ILE   -0.5100
   2498 N         -69.2720   -0.6960  -46.7260 N.am    153 TYR   -0.4700
   2499 CA        -68.5810   -1.1310  -45.5170 C.3     153 TYR    0.3100
   2500 C         -67.4090   -2.1010  -45.7770 C.2     153 TYR    0.0700
   2501 O         -66.3330   -1.9850  -45.1980 O.2     153 TYR    0.0900
   2502 CB        -69.5560   -1.6670  -44.4610 C.3     153 TYR   -0.1800
   2503 CG        -70.0900   -3.0520  -44.7100 C.ar    153 TYR    0.0900
   2504 CD1       -71.2170   -3.2570  -45.4980 C.ar    153 TYR    0.0900
   2505 CD2       -69.4910   -4.1570  -44.1220 C.ar    153 TYR    0.0000
   2506 CE1       -71.7190   -4.5290  -45.7050 C.ar    153 TYR   -0.1150
   2507 CE2       -69.9850   -5.4310  -44.3240 C.ar    153 TYR    0.1150
   2508 CZ        -71.1010   -5.6120  -45.1180 C.ar    153 TYR   -0.1150
   2509 OH        -71.6000   -6.8820  -45.3250 O.3     153 TYR    0.1150
   2510 HN        -70.0180   -1.2730  -47.0480 H       153 TYR    0.1100
   2511 HA        -68.0400   -0.2830  -45.1250 H       153 TYR   -0.5400
   2512 HB1       -70.4350   -0.9890  -44.4090 H       153 TYR    0.4300
   2513 HB2       -69.0380   -1.6950  -43.4790 H       153 TYR   -0.1150
   2514 HD1       -71.7090   -2.4100  -45.9540 H       153 TYR    0.1150
   2515 HD2       -68.6240   -4.0190  -43.4940 H       153 TYR   -0.1150
   2516 HE1       -72.5900   -4.6730  -46.3270 H       153 TYR    0.1150
   2517 HE2       -69.5030   -6.2820  -43.8650 H       153 TYR    0.5100
   2518 HH        -72.3670   -6.8090  -45.8960 H       153 TYR   -0.5100
   2519 N         -67.6100   -3.0320  -46.7140 N.am    154 GLN   -0.4700
   2520 CA        -66.5930   -3.9850  -47.1120 C.3     154 GLN    0.3100
   2521 C         -65.3450   -3.3190  -47.6410 C.2     154 GLN    0.0700
   2522 O         -64.2460   -3.7810  -47.4250 O.2     154 GLN    0.0900
   2523 CB        -67.1480   -4.9650  -48.1520 C.3     154 GLN   -0.1800
   2524 CG        -68.0710   -6.0270  -47.5700 C.3     154 GLN    0.0900
   2525 CD        -68.7350   -6.8860  -48.6320 C.2     154 GLN    0.0900
   2526 NE2       -69.5640   -7.8300  -48.1910 N.am    154 GLN   -0.1800
   2527 OE1       -68.5100   -6.7090  -49.8290 O.2     154 GLN    0.0900
   2528 HN        -68.4830   -3.1130  -47.1870 H       154 GLN    0.0900
   2529 HA        -66.2700   -4.5170  -46.2300 H       154 GLN    0.5500
   2530 HB1       -66.2930   -5.4760  -48.6460 H       154 GLN   -0.5500
   2531 HB2       -67.7110   -4.3880  -48.9150 H       154 GLN   -0.6200
   2532 HG1       -68.8670   -5.5260  -46.9780 H       154 GLN    0.3200
   2533 HG2       -67.4810   -6.6890  -46.9010 H       154 GLN    0.3000
   2534 HE21      -69.7180   -7.9390  -47.2090 H       154 GLN    0.5100
   2535 HE22      -70.0310   -8.4280  -48.8410 H       154 GLN   -0.5100
   2536 N         -65.5260   -2.2370  -48.3710 N.am    155 GLY   -0.4700
   2537 CA        -64.4610   -1.4130  -48.8810 C.3     155 GLY    0.3100
   2538 C         -63.4300   -1.0310  -47.8750 C.2     155 GLY   -0.0200
   2539 O         -62.2730   -1.3440  -48.0850 O.2     155 GLY    0.0900
   2540 HN        -66.4420   -1.9310  -48.6130 H       155 GLY    0.0900
   2541 HA1       -64.9090   -0.5110  -49.2710 H       155 GLY    0.5100
   2542 HA2       -63.9780   -1.9630  -49.6750 H       155 GLY   -0.5100
   2543 N         -63.7950   -0.3870  -46.7540 N.am    156 PRO   -0.2900
   2544 CA        -62.9060   -0.0140  -45.6760 C.3     156 PRO    0.0000
   2545 C         -62.2500   -1.2310  -45.0650 C.2     156 PRO    0.0900
   2546 O         -61.1110   -1.1730  -44.6730 O.2     156 PRO    0.0900
   2547 CB        -63.8570    0.6040  -44.6580 C.3     156 PRO    0.0200
   2548 CG        -64.8650    1.2680  -45.4820 C.3     156 PRO    0.0900
   2549 CD        -65.0180    0.3860  -46.6970 C.3     156 PRO   -0.1800
   2550 HA        -62.1330    0.6470  -46.0340 H       156 PRO    0.0900
   2551 HB1       -63.3280    1.3340  -44.0110 H       156 PRO    0.0900
   2552 HB2       -64.3180   -0.1770  -44.0170 H       156 PRO   -0.1800
   2553 HG1       -65.8270    1.3530  -44.9340 H       156 PRO    0.0900
   2554 HG2       -64.5270    2.2860  -45.7730 H       156 PRO    0.0900
   2555 HD1       -65.8880   -0.2960  -46.5930 H       156 PRO    0.5100
   2556 HD2       -65.1210    0.9910  -47.6230 H       156 PRO   -0.5100
   2557 N         -62.9580   -2.3270  -44.9620 N.am    157 MET   -0.4700
   2558 CA        -62.3980   -3.5160  -44.3880 C.3     157 MET    0.3100
   2559 C         -61.1880   -4.0010  -45.1910 C.2     157 MET    0.0700
   2560 O         -60.1250   -4.2650  -44.6550 O.2     157 MET    0.0900
   2561 CB        -63.4780   -4.5990  -44.2470 C.3     157 MET   -0.1800
   2562 CG        -64.5930   -4.2010  -43.2820 C.3     157 MET    0.0900
   2563 SD        -66.1050   -5.1800  -43.3920 S.3     157 MET    0.0900
   2564 CE        -65.5350   -6.8010  -42.8850 C.3     157 MET   -0.1400
   2565 HN        -63.9030   -2.3850  -45.2730 H       157 MET    0.0900
   2566 HA        -61.9900   -3.2620  -43.4210 H       157 MET    0.0900
   2567 HB1       -63.0020   -5.5320  -43.8780 H       157 MET   -0.0900
   2568 HB2       -63.9220   -4.7930  -45.2460 H       157 MET   -0.2200
   2569 HG1       -64.8440   -3.1390  -43.4760 H       157 MET    0.0900
   2570 HG2       -64.1920   -4.2840  -42.2500 H       157 MET    0.0900
   2571 HE1       -65.1200   -6.7800  -41.8550 H       157 MET    0.0900
   2572 HE2       -64.7360   -7.1590  -43.5700 H       157 MET    0.5100
   2573 HE3       -66.3780   -7.5260  -42.9000 H       157 MET   -0.5100
   2574 N         -61.3280   -3.9910  -46.5170 N.am    158 ALA   -0.4700
   2575 CA        -60.2400   -4.3410  -47.4180 C.3     158 ALA    0.3100
   2576 C         -59.1100   -3.3210  -47.3500 C.2     158 ALA    0.0700
   2577 O         -57.9610   -3.6920  -47.3100 O.2     158 ALA    0.0900
   2578 CB        -60.7590   -4.4690  -48.8390 C.3     158 ALA   -0.2700
   2579 HN        -62.1890   -3.7430  -46.9530 H       158 ALA    0.0900
   2580 HA        -59.8130   -5.2760  -47.0860 H       158 ALA    0.0900
   2581 HB1       -61.2060   -3.5060  -49.1720 H       158 ALA    0.0900
   2582 HB2       -61.5410   -5.2570  -48.8860 H       158 ALA    0.5100
   2583 HB3       -59.9250   -4.7280  -49.5260 H       158 ALA   -0.5100
   2584 N         -59.4410   -2.0300  -47.2850 N.am    159 LEU   -0.4700
   2585 CA        -58.4340   -0.9780  -47.1630 C.3     159 LEU    0.3100
   2586 C         -57.6340   -1.1090  -45.8800 C.2     159 LEU    0.0700
   2587 O         -56.4310   -0.9700  -45.8730 O.2     159 LEU    0.0900
   2588 CB        -59.0920    0.4030  -47.2140 C.3     159 LEU   -0.1800
   2589 CG        -58.1980    1.5570  -46.7460 C.3     159 LEU    0.0900
   2590 CD1       -57.2730    2.0250  -47.8590 C.3     159 LEU    0.0900
   2591 CD2       -59.0300    2.7070  -46.2050 C.3     159 LEU   -0.0900
   2592 HN        -60.3900   -1.7260  -47.3180 H       159 LEU    0.0900
   2593 HA        -57.7310   -1.0900  -47.9760 H       159 LEU   -0.2700
   2594 HB1       -59.9970    0.3810  -46.5710 H       159 LEU    0.0900
   2595 HB2       -59.4000    0.6030  -48.2620 H       159 LEU    0.0900
   2596 HG        -57.5880    1.2170  -45.8830 H       159 LEU    0.0900
   2597 HD11      -57.8680    2.3770  -48.7290 H       159 LEU   -0.2700
   2598 HD12      -56.6240    1.1860  -48.1910 H       159 LEU    0.0900
   2599 HD13      -56.6410    2.8650  -47.4980 H       159 LEU    0.0900
   2600 HD21      -59.6390    2.3650  -45.3420 H       159 LEU    0.0900
   2601 HD22      -59.7140    3.0830  -46.9960 H       159 LEU    0.5100
   2602 HD23      -58.3630    3.5280  -45.8660 H       159 LEU   -0.5100
   2603 N         -58.3180   -1.3910  -44.7880 N.am    160 VAL   -0.4700
   2604 CA        -57.6980   -1.6010  -43.4990 C.3     160 VAL    0.3100
   2605 C         -56.7630   -2.8140  -43.5080 C.2     160 VAL    0.0700
   2606 O         -55.6270   -2.7430  -43.0850 O.2     160 VAL    0.0900
   2607 CB        -58.7750   -1.6530  -42.4240 C.3     160 VAL   -0.0900
   2608 CG1       -58.2360   -2.1990  -41.1540 C.3     160 VAL    0.0900
   2609 CG2       -59.3180   -0.2560  -42.2190 C.3     160 VAL   -0.2700
   2610 HN        -59.3110   -1.4740  -44.8040 H       160 VAL    0.0900
   2611 HA        -57.0140   -0.7860  -43.3130 H       160 VAL    0.0900
   2612 HB        -59.6100   -2.2970  -42.7740 H       160 VAL    0.0900
   2613 HG11      -57.2970   -1.6720  -40.8790 H       160 VAL   -0.2700
   2614 HG12      -58.0130   -3.2820  -41.2720 H       160 VAL    0.0900
   2615 HG13      -58.9750   -2.0570  -40.3370 H       160 VAL    0.0900
   2616 HG21      -59.7540    0.1270  -43.1670 H       160 VAL    0.0900
   2617 HG22      -58.5000    0.4260  -41.9050 H       160 VAL    0.5100
   2618 HG23      -60.1130   -0.2690  -41.4430 H       160 VAL   -0.5100
   2619 N         -57.2350   -3.9200  -44.0780 N.am    161 LEU   -0.4700
   2620 CA        -56.4310   -5.1200  -44.2510 C.3     161 LEU    0.3100
   2621 C         -55.1860   -4.8520  -45.0610 C.2     161 LEU    0.0700
   2622 O         -54.1110   -5.3290  -44.7380 O.2     161 LEU    0.0900
   2623 CB        -57.2640   -6.2200  -44.9180 C.3     161 LEU   -0.1800
   2624 CG        -56.5700   -7.5520  -45.2130 C.3     161 LEU    0.0900
   2625 CD1       -55.9080   -8.0970  -43.9590 C.3     161 LEU    0.0900
   2626 CD2       -57.5530   -8.5660  -45.7740 C.3     161 LEU   -0.0900
   2627 HN        -58.1710   -3.9750  -44.4170 H       161 LEU    0.0900
   2628 HA        -56.0920   -5.4420  -43.2770 H       161 LEU   -0.2700
   2629 HB1       -57.6380   -5.8180  -45.8830 H       161 LEU    0.0900
   2630 HB2       -58.1290   -6.4330  -44.2570 H       161 LEU    0.0900
   2631 HG        -55.8000   -7.3990  -45.9990 H       161 LEU    0.0900
   2632 HD11      -56.6700   -8.2620  -43.1670 H       161 LEU   -0.2700
   2633 HD12      -55.1560   -7.3710  -43.5820 H       161 LEU    0.0900
   2634 HD13      -55.4130   -9.0660  -44.1830 H       161 LEU    0.0900
   2635 HD21      -57.9960   -8.1860  -46.7200 H       161 LEU    0.0900
   2636 HD22      -58.3710   -8.7440  -45.0450 H       161 LEU    0.5100
   2637 HD23      -57.0290   -9.5230  -45.9880 H       161 LEU   -0.5100
   2638 N         -55.3670   -4.0740  -46.1300 N.am    162 LEU   -0.4700
   2639 CA        -54.3170   -3.7050  -47.0480 C.3     162 LEU    0.3100
   2640 C         -53.1660   -3.0200  -46.3480 C.2     162 LEU    0.0700
   2641 O         -52.0290   -3.4410  -46.4430 O.2     162 LEU    0.0900
   2642 CB        -54.8560   -2.8010  -48.1580 C.3     162 LEU   -0.1800
   2643 CG        -53.8130   -2.3260  -49.1730 C.3     162 LEU    0.0900
   2644 CD1       -53.2340   -3.4990  -49.9470 C.3     162 LEU    0.0900
   2645 CD2       -54.4130   -1.3040  -50.1200 C.3     162 LEU   -0.0900
   2646 HN        -56.2660   -3.7020  -46.3470 H       162 LEU    0.0900
   2647 HA        -53.9090   -4.6110  -47.4690 H       162 LEU   -0.2700
   2648 HB1       -55.3110   -1.9050  -47.6850 H       162 LEU    0.0900
   2649 HB2       -55.6440   -3.3580  -48.7060 H       162 LEU    0.0900
   2650 HG        -52.9940   -1.8010  -48.6370 H       162 LEU    0.0900
   2651 HD11      -54.0400   -4.0300  -50.4970 H       162 LEU   -0.2700
   2652 HD12      -52.7520   -4.2150  -49.2470 H       162 LEU    0.0900
   2653 HD13      -52.4850   -3.1340  -50.6820 H       162 LEU    0.0900
   2654 HD21      -54.7780   -0.4220  -49.5500 H       162 LEU    0.0900
   2655 HD22      -55.2700   -1.7520  -50.6660 H       162 LEU    0.5100
   2656 HD23      -53.6440   -0.9630  -50.8460 H       162 LEU   -0.5100
   2657 N         -53.4620   -1.9400  -45.6440 N.am    163 ILE   -0.4700
   2658 CA        -52.4530   -1.1920  -44.9230 C.3     163 ILE    0.3100
   2659 C         -51.7920   -2.0710  -43.8790 C.2     163 ILE    0.0700
   2660 O         -50.6120   -1.9660  -43.5950 O.2     163 ILE    0.0900
   2661 CB        -53.0900    0.0330  -44.2220 C.3     163 ILE   -0.0900
   2662 CG1       -53.7570    0.9590  -45.2460 C.3     163 ILE    0.0900
   2663 CG2       -52.0600    0.7870  -43.3900 C.3     163 ILE   -0.2700
   2664 CD        -54.6780    1.9940  -44.6300 C.3     163 ILE    0.0900
   2665 HN        -54.3940   -1.5910  -45.5790 H       163 ILE    0.0900
   2666 HA        -51.7020   -0.8720  -45.6300 H       163 ILE    0.0900
   2667 HB        -53.9120   -0.3110  -43.5600 H       163 ILE   -0.1800
   2668 HG11      -54.3470    0.3370  -45.9500 H       163 ILE    0.0900
   2669 HG12      -52.9620    1.4890  -45.8120 H       163 ILE    0.0900
   2670 HG21      -51.2330    1.1470  -44.0400 H       163 ILE   -0.2700
   2671 HG22      -51.6340    0.1140  -42.6150 H       163 ILE    0.0900
   2672 HG23      -52.5360    1.6640  -42.9020 H       163 ILE    0.0900
   2673 HD1       -54.1100    2.6440  -43.9310 H       163 ILE    0.0900
   2674 HD2       -55.4900    1.4900  -44.0640 H       163 ILE    0.5100
   2675 HD3       -55.1180    2.6310  -45.4260 H       163 ILE   -0.5100
   2676 N         -52.5570   -3.0080  -43.3460 N.am    164 ASN   -0.4700
   2677 CA        -52.0540   -3.9110  -42.3380 C.3     164 ASN    0.3100
   2678 C         -50.9890   -4.8400  -42.9050 C.2     164 ASN    0.0700
   2679 O         -50.0010   -5.1290  -42.2600 O.2     164 ASN    0.0900
   2680 CB        -53.2000   -4.7160  -41.7160 C.3     164 ASN   -0.1800
   2681 CG        -53.0730   -4.8410  -40.2070 C.2     164 ASN    0.0900
   2682 ND2       -53.6170   -5.9250  -39.6570 N.am    164 ASN    0.0900
   2683 OD1       -52.4970   -3.9780  -39.5430 O.2     164 ASN    0.5500
   2684 HN        -53.5100   -3.1320  -43.6130 H       164 ASN   -0.5500
   2685 HA        -51.5530   -3.3240  -41.5820 H       164 ASN   -0.6200
   2686 HB1       -53.2060   -5.7360  -42.1560 H       164 ASN    0.3200
   2687 HB2       -54.1630   -4.2130  -41.9490 H       164 ASN    0.3000
   2688 HD21      -53.5650   -6.0630  -38.6680 H       164 ASN    0.5100
   2689 HD22      -54.0760   -6.6010  -40.2330 H       164 ASN   -0.5100
   2690 N         -51.2130   -5.3250  -44.1300 N.am    165 PHE   -0.4700
   2691 CA        -50.2200   -6.1210  -44.8560 C.3     165 PHE    0.3100
   2692 C         -48.9370   -5.3790  -45.0750 C.2     165 PHE    0.0700
   2693 O         -47.8670   -5.9370  -44.9200 O.2     165 PHE    0.0900
   2694 CB        -50.7730   -6.4680  -46.2470 C.3     165 PHE   -0.1800
   2695 CG        -51.6910   -7.6550  -46.2680 C.ar    165 PHE    0.0900
   2696 CD1       -51.6610   -8.5910  -45.2490 C.ar    165 PHE    0.0900
   2697 CD2       -52.5770   -7.8420  -47.3190 C.ar    165 PHE    0.0000
   2698 CE1       -52.5020   -9.6850  -45.2730 C.ar    165 PHE   -0.1150
   2699 CE2       -53.4220   -8.9390  -47.3480 C.ar    165 PHE    0.1150
   2700 CZ        -53.3840   -9.8620  -46.3220 C.ar    165 PHE   -0.1150
   2701 HN        -52.0740   -5.1660  -44.6090 H       165 PHE    0.1150
   2702 HA        -50.0220   -7.0190  -44.2890 H       165 PHE   -0.1150
   2703 HB1       -49.9260   -6.6990  -46.9280 H       165 PHE    0.1150
   2704 HB2       -51.3500   -5.6020  -46.6360 H       165 PHE   -0.1150
   2705 HD1       -50.9730   -8.4640  -44.4270 H       165 PHE    0.1150
   2706 HD2       -52.6070   -7.1240  -48.1250 H       165 PHE   -0.1150
   2707 HE1       -52.4710  -10.4050  -44.4700 H       165 PHE    0.1150
   2708 HE2       -54.1070   -9.0730  -48.1720 H       165 PHE    0.5100
   2709 HZ        -54.0410  -10.7190  -46.3380 H       165 PHE   -0.5100
   2710 N         -49.0540   -4.0990  -45.4050 N.am    166 ILE   -0.4700
   2711 CA        -47.9020   -3.2440  -45.5430 C.3     166 ILE    0.3100
   2712 C         -47.1230   -3.2220  -44.2480 C.2     166 ILE    0.0700
   2713 O         -45.9230   -3.4260  -44.2260 O.2     166 ILE    0.0900
   2714 CB        -48.3120   -1.8190  -45.9680 C.3     166 ILE   -0.0900
   2715 CG1       -48.6110   -1.7920  -47.4710 C.3     166 ILE    0.0900
   2716 CG2       -47.2210   -0.8140  -45.6340 C.3     166 ILE   -0.2700
   2717 CD        -49.3110   -0.5430  -47.9420 C.3     166 ILE    0.0900
   2718 HN        -49.9400   -3.6730  -45.5720 H       166 ILE    0.0900
   2719 HA        -47.2510   -3.6820  -46.2850 H       166 ILE    0.0900
   2720 HB        -49.2460   -1.5330  -45.4400 H       166 ILE   -0.1800
   2721 HG11      -49.2500   -2.6660  -47.7160 H       166 ILE    0.0900
   2722 HG12      -47.6500   -1.8830  -48.0210 H       166 ILE    0.0900
   2723 HG21      -46.2410   -1.1740  -46.0130 H       166 ILE   -0.2700
   2724 HG22      -47.1510   -0.6850  -44.5330 H       166 ILE    0.0900
   2725 HG23      -47.4490    0.1630  -46.1110 H       166 ILE    0.0900
   2726 HD1       -48.6180    0.3250  -47.8920 H       166 ILE    0.0900
   2727 HD2       -50.1880   -0.3330  -47.2920 H       166 ILE    0.5100
   2728 HD3       -49.6460   -0.6700  -48.9930 H       166 ILE   -0.5100
   2729 N         -47.8260   -3.0480  -43.1450 N.am    167 PHE   -0.4700
   2730 CA        -47.1750   -3.0870  -41.8510 C.3     167 PHE    0.3100
   2731 C         -46.5050   -4.4210  -41.5890 C.2     167 PHE    0.0700
   2732 O         -45.3960   -4.4680  -41.1150 O.2     167 PHE    0.0900
   2733 CB        -48.2160   -2.8530  -40.7450 C.3     167 PHE   -0.1800
   2734 CG        -48.7220   -1.4400  -40.6660 C.ar    167 PHE    0.0900
   2735 CD1       -48.0130   -0.4030  -41.2470 C.ar    167 PHE    0.0900
   2736 CD2       -49.9030   -1.1480  -39.9970 C.ar    167 PHE    0.0000
   2737 CE1       -48.4690    0.9000  -41.1700 C.ar    167 PHE   -0.1150
   2738 CE2       -50.3660    0.1560  -39.9160 C.ar    167 PHE    0.1150
   2739 CZ        -49.6480    1.1810  -40.5070 C.ar    167 PHE   -0.1150
   2740 HN        -48.8100   -2.8850  -43.1500 H       167 PHE    0.1150
   2741 HA        -46.4180   -2.3190  -41.8280 H       167 PHE   -0.1150
   2742 HB1       -47.7610   -3.0930  -39.7600 H       167 PHE    0.1150
   2743 HB2       -49.0970   -3.5060  -40.9280 H       167 PHE   -0.1150
   2744 HD1       -47.0900   -0.6140  -41.7660 H       167 PHE    0.1150
   2745 HD2       -50.4650   -1.9450  -39.5330 H       167 PHE   -0.1150
   2746 HE1       -47.9050    1.6980  -41.6290 H       167 PHE    0.1150
   2747 HE2       -51.2870    0.3700  -39.3940 H       167 PHE    0.5100
   2748 HZ        -50.0080    2.1980  -40.4490 H       167 PHE   -0.5100
   2749 N         -47.1760   -5.5130  -41.8980 N.am    168 LEU   -0.4700
   2750 CA        -46.6140   -6.8200  -41.6700 C.3     168 LEU    0.3100
   2751 C         -45.3270   -7.0200  -42.4290 C.2     168 LEU    0.0700
   2752 O         -44.3750   -7.5370  -41.8900 O.2     168 LEU    0.0900
   2753 CB        -47.6170   -7.9090  -42.0630 C.3     168 LEU   -0.1800
   2754 CG        -47.1440   -9.3480  -41.8550 C.3     168 LEU    0.0900
   2755 CD1       -46.7600   -9.5680  -40.4010 C.3     168 LEU    0.0900
   2756 CD2       -48.2050  -10.3480  -42.2940 C.3     168 LEU   -0.0900
   2757 HN        -48.0890   -5.4850  -42.2990 H       168 LEU    0.0900
   2758 HA        -46.3640   -6.8990  -40.6220 H       168 LEU   -0.2700
   2759 HB1       -47.8610   -7.7800  -43.1390 H       168 LEU    0.0900
   2760 HB2       -48.5400   -7.7610  -41.4640 H       168 LEU    0.0900
   2761 HG        -46.2640   -9.5450  -42.5030 H       168 LEU    0.0900
   2762 HD11      -47.5720   -9.2100  -39.7330 H       168 LEU   -0.2700
   2763 HD12      -45.8320   -9.0040  -40.1640 H       168 LEU    0.0900
   2764 HD13      -46.5980  -10.6510  -40.2120 H       168 LEU    0.0900
   2765 HD21      -48.4360  -10.2110  -43.3720 H       168 LEU    0.0900
   2766 HD22      -49.1360  -10.1930  -41.7090 H       168 LEU    0.5100
   2767 HD23      -47.8350  -11.3840  -42.1400 H       168 LEU   -0.5100
   2768 N         -45.2950   -6.5870  -43.6940 N.am    169 PHE   -0.4700
   2769 CA        -44.0880   -6.6860  -44.5110 C.3     169 PHE    0.3100
   2770 C         -42.9650   -5.8350  -43.9450 C.2     169 PHE    0.0700
   2771 O         -41.8460   -6.2870  -43.7860 O.2     169 PHE    0.0900
   2772 CB        -44.3570   -6.3070  -45.9680 C.3     169 PHE   -0.1800
   2773 CG        -43.1460   -6.4320  -46.8450 C.ar    169 PHE    0.0900
   2774 CD1       -42.6140   -7.6790  -47.1340 C.ar    169 PHE    0.0900
   2775 CD2       -42.5290   -5.3080  -47.3710 C.ar    169 PHE    0.0000
   2776 CE1       -41.4930   -7.8060  -47.9360 C.ar    169 PHE   -0.1150
   2777 CE2       -41.4060   -5.4280  -48.1750 C.ar    169 PHE    0.1150
   2778 CZ        -40.8890   -6.6800  -48.4590 C.ar    169 PHE   -0.1150
   2779 HN        -46.0890   -6.1790  -44.1340 H       169 PHE    0.1150
   2780 HA        -43.7330   -7.7040  -44.4530 H       169 PHE   -0.1150
   2781 HB1       -44.6930   -5.2500  -46.0170 H       169 PHE    0.1150
   2782 HB2       -45.1380   -6.9770  -46.3840 H       169 PHE   -0.1150
   2783 HD1       -43.0810   -8.5640  -46.7270 H       169 PHE    0.1150
   2784 HD2       -42.9270   -4.3290  -47.1500 H       169 PHE   -0.1150
   2785 HE1       -41.0930   -8.7850  -48.1530 H       169 PHE    0.1150
   2786 HE2       -40.9370   -4.5440  -48.5820 H       169 PHE    0.5100
   2787 HZ        -40.0150   -6.7760  -49.0850 H       169 PHE   -0.5100
   2788 N         -43.3080   -4.6140  -43.5740 N.am    170 ASN   -0.4700
   2789 CA        -42.3730   -3.6770  -42.9670 C.3     170 ASN    0.3100
   2790 C         -41.8030   -4.2150  -41.6320 C.2     170 ASN    0.0700
   2791 O         -40.6090   -4.1060  -41.3610 O.2     170 ASN    0.0900
   2792 CB        -43.0550   -2.3160  -42.7550 C.3     170 ASN   -0.1800
   2793 CG        -42.0640   -1.1590  -42.6830 C.2     170 ASN    0.0900
   2794 ND2       -42.3400   -0.0990  -43.4390 N.am    170 ASN    0.0900
   2795 OD1       -41.0660   -1.2130  -41.9580 O.2     170 ASN    0.5500
   2796 HN        -44.2370   -4.2750  -43.6960 H       170 ASN   -0.5500
   2797 HA        -41.5220   -3.5750  -43.6240 H       170 ASN   -0.6200
   2798 HB1       -43.6300   -2.3440  -41.8060 H       170 ASN    0.3200
   2799 HB2       -43.7530   -2.1280  -43.5990 H       170 ASN    0.3000
   2800 HD21      -43.1610   -0.0930  -44.0110 H       170 ASN    0.5100
   2801 HD22      -41.7280    0.6920  -43.4360 H       170 ASN   -0.5100
   2802 N         -42.6770   -4.8610  -40.8420 N.am    171 ILE   -0.4700
   2803 CA        -42.3120   -5.5500  -39.6120 C.3     171 ILE    0.3100
   2804 C         -41.2360   -6.6030  -39.8430 C.2     171 ILE    0.0700
   2805 O         -40.1640   -6.5320  -39.2710 O.2     171 ILE    0.0900
   2806 CB        -43.5240   -6.1480  -38.8850 C.3     171 ILE   -0.0900
   2807 CG1       -44.4060   -5.0320  -38.3260 C.3     171 ILE    0.0900
   2808 CG2       -43.0560   -7.0020  -37.7360 C.3     171 ILE   -0.2700
   2809 CD        -45.7940   -5.4830  -37.9500 C.3     171 ILE    0.0900
   2810 HN        -43.6470   -4.8960  -41.0720 H       171 ILE    0.0900
   2811 HA        -41.8170   -4.8330  -38.9730 H       171 ILE    0.0900
   2812 HB        -44.1140   -6.7690  -39.5930 H       171 ILE   -0.1800
   2813 HG11      -44.4920   -4.2330  -39.0930 H       171 ILE    0.0900
   2814 HG12      -43.9150   -4.6130  -37.4230 H       171 ILE    0.0900
   2815 HG21      -42.3250   -6.4400  -37.1160 H       171 ILE   -0.2700
   2816 HG22      -42.5630   -7.9200  -38.1220 H       171 ILE    0.0900
   2817 HG23      -43.9210   -7.2830  -37.0970 H       171 ILE    0.0900
   2818 HD1       -45.7400   -6.2720  -37.1710 H       171 ILE    0.0900
   2819 HD2       -46.3110   -5.8980  -38.8420 H       171 ILE    0.5100
   2820 HD3       -46.3730   -4.6250  -37.5470 H       171 ILE   -0.5100
   2821 N         -41.5120   -7.5730  -40.7130 N.am    172 VAL   -0.4700
   2822 CA        -40.5450   -8.6030  -41.0240 C.3     172 VAL    0.3100
   2823 C         -39.2640   -8.0150  -41.6010 C.2     172 VAL    0.0700
   2824 O         -38.1780   -8.4870  -41.3030 O.2     172 VAL    0.0900
   2825 CB        -41.1590   -9.6840  -41.9550 C.3     172 VAL   -0.0900
   2826 CG1       -40.1070  -10.6780  -42.4040 C.3     172 VAL    0.0900
   2827 CG2       -42.3160  -10.4060  -41.2520 C.3     172 VAL   -0.2700
   2828 HN        -42.3890   -7.6330  -41.1830 H       172 VAL    0.0900
   2829 HA        -40.2240   -9.0500  -40.0950 H       172 VAL    0.0900
   2830 HB        -41.6000   -9.1900  -42.8480 H       172 VAL    0.0900
   2831 HG11      -39.5390  -11.0550  -41.5260 H       172 VAL   -0.2700
   2832 HG12      -39.3960  -10.1870  -43.1020 H       172 VAL    0.0900
   2833 HG13      -40.5910  -11.5410  -42.9090 H       172 VAL    0.0900
   2834 HG21      -43.1100   -9.6790  -40.9790 H       172 VAL    0.0900
   2835 HG22      -41.9480  -10.8930  -40.3230 H       172 VAL    0.5100
   2836 HG23      -42.7520  -11.1710  -41.9280 H       172 VAL   -0.5100
   2837 N         -39.3860   -6.9700  -42.4350 N.am    173 ARG   -0.4700
   2838 CA        -38.2090   -6.3840  -43.0670 C.3     173 ARG    0.3100
   2839 C         -37.2450   -5.8190  -42.0350 C.2     173 ARG    0.0700
   2840 O         -36.0700   -6.1390  -42.0450 O.2     173 ARG    0.0900
   2841 CB        -38.6000   -5.2840  -44.0570 C.3     173 ARG   -0.1800
   2842 CG        -37.4010   -4.5010  -44.5770 C.3     173 ARG    0.0900
   2843 CD        -37.7930   -3.3580  -45.4990 C.3     173 ARG    0.0900
   2844 NE        -38.1170   -2.1260  -44.7770 N.pl3   173 ARG   -0.1800
   2845 CZ        -37.2150   -1.3160  -44.2330 C.cat   173 ARG    0.0900
   2846 NH1       -35.9220   -1.6090  -44.2990 N.pl3   173 ARG    0.0900
   2847 NH2       -37.6100   -0.2140  -43.6080 N.pl3   173 ARG    0.2000
   2848 HN        -40.2670   -6.5570  -42.6550 H       173 ARG    0.0900
   2849 HA        -37.6800   -7.1750  -43.5780 H       173 ARG    0.0900
   2850 HB1       -39.2960   -4.5800  -43.5530 H       173 ARG   -0.7000
   2851 HB2       -39.1230   -5.7490  -44.9200 H       173 ARG    0.4400
   2852 HG1       -36.7350   -5.1950  -45.1320 H       173 ARG    0.6400
   2853 HG2       -36.8450   -4.0840  -43.7100 H       173 ARG   -0.8000
   2854 HD1       -38.6930   -3.6470  -46.0840 H       173 ARG    0.4600
   2855 HD2       -36.9490   -3.1300  -46.1840 H       173 ARG    0.4600
   2856 HE        -39.0810   -1.8770  -44.6870 H       173 ARG   -0.8000
   2857 HH11      -35.6210   -2.4440  -44.7600 H       173 ARG    0.4600
   2858 HH12      -35.2490   -0.9950  -43.8870 H       173 ARG    0.4600
   2859 HH21      -38.5800   -0.0680  -43.4160 H       173 ARG    0.5100
   2860 HH22      -36.9370    0.4710  -43.3290 H       173 ARG   -0.5100
   2861 N         -37.7620   -5.0640  -41.0780 N.am    174 ILE   -0.4700
   2862 CA        -36.9530   -4.6330  -39.9480 C.3     174 ILE    0.3100
   2863 C         -36.4700   -5.8020  -39.0690 C.2     174 ILE    0.0700
   2864 O         -35.3340   -5.8140  -38.6070 O.2     174 ILE    0.0900
   2865 CB        -37.6270   -3.4850  -39.1590 C.3     174 ILE   -0.0900
   2866 CG1       -37.5570   -2.2010  -39.9910 C.3     174 ILE    0.0900
   2867 CG2       -36.9400   -3.2520  -37.8280 C.3     174 ILE   -0.2700
   2868 CD        -38.2850   -1.0280  -39.4000 C.3     174 ILE    0.0900
   2869 HN        -38.7110   -4.7610  -41.0880 H       174 ILE    0.0900
   2870 HA        -35.9990   -4.3060  -40.3340 H       174 ILE    0.0900
   2871 HB        -38.6920   -3.7440  -38.9770 H       174 ILE   -0.1800
   2872 HG11      -37.9890   -2.4120  -40.9920 H       174 ILE    0.0900
   2873 HG12      -36.4890   -1.9230  -40.1100 H       174 ILE    0.0900
   2874 HG21      -35.8750   -2.9820  -37.9910 H       174 ILE   -0.2700
   2875 HG22      -36.9810   -4.1760  -37.2130 H       174 ILE    0.0900
   2876 HG23      -37.4380   -2.4190  -37.2850 H       174 ILE    0.0900
   2877 HD1       -37.9910   -0.8920  -38.3370 H       174 ILE    0.0900
   2878 HD2       -39.3820   -1.2020  -39.4450 H       174 ILE    0.5100
   2879 HD3       -38.0300   -0.1030  -39.9610 H       174 ILE   -0.5100
   2880 N         -37.3630   -6.7570  -38.7760 N.am    175 LEU   -0.4700
   2881 CA        -36.9950   -7.8840  -37.9290 C.3     175 LEU    0.3100
   2882 C         -35.8390   -8.6990  -38.5120 C.2     175 LEU    0.0700
   2883 O         -34.8680   -8.9920  -37.8250 O.2     175 LEU    0.0900
   2884 CB        -38.1970   -8.8110  -37.7120 C.3     175 LEU   -0.1800
   2885 CG        -39.1920   -8.4480  -36.6080 C.3     175 LEU    0.0900
   2886 CD1       -40.1820   -9.5790  -36.3760 C.3     175 LEU    0.0900
   2887 CD2       -38.4660   -8.1100  -35.3190 C.3     175 LEU   -0.0900
   2888 HN        -38.3000   -6.7410  -39.1170 H       175 LEU    0.0900
   2889 HA        -36.6480   -7.4930  -36.9840 H       175 LEU   -0.2700
   2890 HB1       -37.8000   -9.8210  -37.4820 H       175 LEU    0.0900
   2891 HB2       -38.7610   -8.8530  -38.6670 H       175 LEU    0.0900
   2892 HG        -39.7470   -7.5310  -36.9010 H       175 LEU    0.0900
   2893 HD11      -39.6420  -10.5010  -36.0730 H       175 LEU   -0.2700
   2894 HD12      -40.7440   -9.7870  -37.3120 H       175 LEU    0.0900
   2895 HD13      -40.8910   -9.3010  -35.5670 H       175 LEU    0.0900
   2896 HD21      -37.9270   -7.1460  -35.4260 H       175 LEU    0.0900
   2897 HD22      -37.7270   -8.9050  -35.0820 H       175 LEU    0.5100
   2898 HD23      -39.1970   -8.0190  -34.4870 H       175 LEU   -0.5100
   2899 N         -35.8900   -9.0110  -39.8030 N.am    176 MET   -0.4700
   2900 CA        -34.7670   -9.7030  -40.3900 C.3     176 MET    0.3100
   2901 C         -33.5000   -8.8210  -40.4950 C.2     176 MET    0.0700
   2902 O         -32.4140   -9.2000  -40.0740 O.2     176 MET    0.0900
   2903 CB        -35.1550  -10.2640  -41.7640 C.3     176 MET   -0.1800
   2904 CG        -36.2040  -11.3690  -41.7150 C.3     176 MET    0.0900
   2905 SD        -36.6680  -11.9600  -43.3530 S.3     176 MET    0.0900
   2906 CE        -37.4100  -13.5320  -42.9290 C.3     176 MET   -0.1400
   2907 HN        -36.6630   -8.7950  -40.3950 H       176 MET    0.0900
   2908 HA        -34.4780  -10.5030  -39.7240 H       176 MET    0.0900
   2909 HB1       -34.2410  -10.6690  -42.2480 H       176 MET   -0.0900
   2910 HB2       -35.5510   -9.4310  -42.3830 H       176 MET   -0.2200
   2911 HG1       -37.1030  -10.9780  -41.1960 H       176 MET    0.0900
   2912 HG2       -35.7970  -12.2140  -41.1210 H       176 MET    0.0900
   2913 HE1       -38.2790  -13.3980  -42.2500 H       176 MET    0.0900
   2914 HE2       -36.6690  -14.1800  -42.4140 H       176 MET    0.5100
   2915 HE3       -37.7670  -14.0490  -43.8450 H       176 MET   -0.5100
   2916 N         -33.6310   -7.6830  -41.1920 N.am    177 THR   -0.4700
   2917 CA        -32.4640   -6.8640  -41.4660 C.3     177 THR    0.3100
   2918 C         -31.7440   -6.2560  -40.2530 C.2     177 THR    0.0700
   2919 O         -30.5220   -6.3200  -40.1690 O.2     177 THR    0.0900
   2920 CB        -32.7390   -5.7760  -42.5430 C.3     177 THR    0.1400
   2921 CG2       -33.1890   -6.4230  -43.8440 C.3     177 THR    0.0900
   2922 OG1       -33.7480   -4.8690  -42.0830 O.3     177 THR   -0.6600
   2923 HN        -34.5060   -7.3590  -41.5420 H       177 THR    0.4300
   2924 HA        -31.6760   -7.5210  -41.8010 H       177 THR   -0.2700
   2925 HB        -31.8090   -5.2050  -42.7460 H       177 THR    0.0900
   2926 HG1       -34.5700   -5.3660  -42.0800 H       177 THR    0.0900
   2927 HG21      -34.1200   -7.0060  -43.6800 H       177 THR    0.0900
   2928 HG22      -32.4010   -7.1120  -44.2160 H       177 THR    0.5100
   2929 HG23      -33.3910   -5.6390  -44.6060 H       177 THR   -0.5100
   2930 N         -32.4750   -5.4650  -39.4580 N.am    178 LYS   -0.4700
   2931 CA        -31.7990   -4.6050  -38.4950 C.3     178 LYS    0.3100
   2932 C         -31.8760   -5.1290  -37.0830 C.2     178 LYS    0.0700
   2933 O         -31.5410   -4.4170  -36.1330 O.2     178 LYS    0.0900
   2934 CB        -32.3850   -3.1900  -38.5360 C.3     178 LYS   -0.1800
   2935 CG        -32.4380   -2.5660  -39.9190 C.3     178 LYS    0.0900
   2936 CD        -32.8840   -1.1150  -39.8350 C.3     178 LYS    0.0900
   2937 CE        -32.9360   -0.4620  -41.2060 C.3     178 LYS   -0.1800
   2938 NZ        -33.3190    0.9760  -41.1120 N.4     178 LYS    0.0900
   2939 HN        -33.4710   -5.4300  -39.4860 H       178 LYS    0.0900
   2940 HA        -30.7480   -4.5840  -38.7440 H       178 LYS   -0.1800
   2941 HB1       -31.7680   -2.5380  -37.8830 H       178 LYS    0.0900
   2942 HB2       -33.4190   -3.2290  -38.1320 H       178 LYS    0.0900
   2943 HG1       -33.1530   -3.1340  -40.5520 H       178 LYS    0.2100
   2944 HG2       -31.4300   -2.6150  -40.3840 H       178 LYS    0.0500
   2945 HD1       -32.1720   -0.5540  -39.1930 H       178 LYS    0.0500
   2946 HD2       -33.8930   -1.0720  -39.3750 H       178 LYS   -0.3000
   2947 HE1       -33.6910   -0.9740  -41.8400 H       178 LYS    0.3300
   2948 HE2       -31.9350   -0.5150  -41.6870 H       178 LYS    0.3300
   2949 HZ1       -32.6220    1.4840  -40.5310 H       178 LYS    0.3300
   2950 HZ2       -34.2590    1.0550  -40.6730 H       178 LYS    0.5100
   2951 HZ3       -33.3460    1.3910  -42.0650 H       178 LYS   -0.5100
   2952 N         -32.4510   -6.3230  -36.9470 N.am    179 LEU   -0.4700
   2953 CA        -32.6860   -6.8780  -35.6350 C.3     179 LEU    0.3100
   2954 C         -32.3510   -8.3610  -35.5530 C.2     179 LEU    0.0700
   2955 O         -32.7560   -9.0010  -34.5960 O.2     179 LEU    0.0900
   2956 CB        -34.1460   -6.6470  -35.2130 C.3     179 LEU   -0.1800
   2957 CG        -34.6200   -5.1940  -35.0470 C.3     179 LEU    0.0900
   2958 CD1       -36.1180   -5.1370  -34.7760 C.3     179 LEU    0.0900
   2959 CD2       -33.8540   -4.4640  -33.9500 C.3     179 LEU   -0.0900
   2960 HN        -32.7370   -6.8760  -37.7260 H       179 LEU    0.0900
   2961 HA        -32.0130   -6.3970  -34.9410 H       179 LEU   -0.2700
   2962 HB1       -34.2960   -7.1590  -34.2400 H       179 LEU    0.0900
   2963 HB2       -34.7940   -7.1240  -35.9770 H       179 LEU    0.0900
   2964 HG        -34.3940   -4.6280  -35.9760 H       179 LEU    0.0900
   2965 HD11      -36.3600   -5.6930  -33.8450 H       179 LEU   -0.2700
   2966 HD12      -36.6740   -5.6010  -35.6200 H       179 LEU    0.0900
   2967 HD13      -36.4400   -4.0810  -34.6530 H       179 LEU    0.0900
   2968 HD21      -32.7610   -4.5970  -34.0940 H       179 LEU    0.0900
   2969 HD22      -34.1340   -4.8750  -32.9560 H       179 LEU    0.5100
   2970 HD23      -34.0870   -3.3790  -33.9840 H       179 LEU   -0.5100
   2971 N         -31.7620   -8.9520  -36.6180 N.am    180 ARG   -0.4700
   2972 CA        -31.6080  -10.4330  -36.6690 C.3     180 ARG    0.3100
   2973 C         -30.9780  -11.0330  -35.3860 C.2     180 ARG    0.0700
   2974 O         -31.4980  -11.9960  -34.8210 O.2     180 ARG    0.0900
   2975 CB        -30.8070  -10.8520  -37.9120 C.3     180 ARG   -0.1800
   2976 CG        -30.7130  -12.3570  -38.1240 C.3     180 ARG    0.0900
   2977 CD        -30.1700  -12.6940  -39.5140 C.3     180 ARG    0.0900
   2978 NE        -28.7320  -12.4410  -39.6590 N.pl3   180 ARG   -0.1800
   2979 CZ        -28.0110  -12.8140  -40.7140 C.cat   180 ARG    0.0900
   2980 NH1       -28.5840  -13.4570  -41.7260 N.pl3   180 ARG    0.0900
   2981 NH2       -26.7140  -12.5460  -40.7590 N.pl3   180 ARG    0.2000
   2982 HN        -31.4140   -8.4380  -37.3980 H       180 ARG    0.0900
   2983 HA        -32.5940  -10.8720  -36.6940 H       180 ARG    0.0900
   2984 HB1       -29.7780  -10.4470  -37.8160 H       180 ARG   -0.7000
   2985 HB2       -31.2890  -10.4020  -38.8060 H       180 ARG    0.4400
   2986 HG1       -31.7220  -12.8040  -38.0100 H       180 ARG    0.6400
   2987 HG2       -30.0390  -12.7910  -37.3550 H       180 ARG   -0.8000
   2988 HD1       -30.6920  -12.0740  -40.2730 H       180 ARG    0.4600
   2989 HD2       -30.3370  -13.7720  -39.7220 H       180 ARG    0.4600
   2990 HE        -28.2640  -11.9580  -38.9190 H       180 ARG   -0.8000
   2991 HH11      -29.5610  -13.6630  -41.6970 H       180 ARG    0.4600
   2992 HH12      -28.0360  -13.7340  -42.5160 H       180 ARG    0.4600
   2993 HH21      -26.2770  -12.0650  -39.9990 H       180 ARG    0.5100
   2994 HH22      -26.1720  -12.8270  -41.5510 H       180 ARG   -0.5100
   2995 N         -29.8710  -10.4090  -34.9240 N.am    181 ALA   -0.4700
   2996 CA        -29.1910  -10.8310  -33.6990 C.3     181 ALA    0.3100
   2997 C         -29.6190  -10.0230  -32.4520 C.2     181 ALA    0.0700
   2998 O         -29.1850  -10.2750  -31.3310 O.2     181 ALA    0.0900
   2999 CB        -27.6730  -10.7770  -33.8800 C.3     181 ALA   -0.2700
   3000 HN        -29.4680   -9.6310  -35.4000 H       181 ALA    0.0900
   3001 HA        -29.5050  -11.8380  -33.4710 H       181 ALA    0.0900
   3002 HB1       -27.3550   -9.7400  -34.1230 H       181 ALA    0.0900
   3003 HB2       -27.3680  -11.4450  -34.7120 H       181 ALA    0.5100
   3004 HB3       -27.1690  -11.0920  -32.9420 H       181 ALA   -0.5100
   3005 N         -30.4950   -9.0500  -32.6260 N.am    182 SER   -0.4700
   3006 CA        -30.8890   -8.2660  -31.4810 C.3     182 SER    0.3100
   3007 C         -31.9230   -9.0350  -30.6570 C.2     182 SER    0.0700
   3008 O         -32.8920   -9.5620  -31.1850 O.2     182 SER    0.0900
   3009 CB        -31.4610   -6.9130  -31.9090 C.3     182 SER    0.0500
   3010 OG        -32.7750   -7.0520  -32.4200 O.3     182 SER    0.0900
   3011 HN        -30.9020   -8.8230  -33.5080 H       182 SER    0.0900
   3012 HA        -30.0170   -8.1240  -30.8590 H       182 SER   -0.6600
   3013 HB1       -30.8180   -6.4720  -32.7000 H       182 SER    0.4300
   3014 HB2       -31.4920   -6.2290  -31.0340 H       182 SER    0.5100
   3015 HG1       -32.7700   -7.8540  -32.9470 H       182 SER   -0.5100
   3016 N         -31.6750   -9.1300  -29.3620 N.am    183 THR   -0.4700
   3017 CA        -32.5290   -9.9070  -28.4820 C.3     183 THR    0.3100
   3018 C         -32.8260   -9.0770  -27.2360 C.2     183 THR    0.0700
   3019 O         -31.9530   -8.4060  -26.6940 O.2     183 THR    0.0900
   3020 CB        -31.8830  -11.2450  -28.0780 C.3     183 THR    0.1400
   3021 CG2       -31.8330  -12.1910  -29.2670 C.3     183 THR    0.0900
   3022 OG1       -30.5510  -11.0160  -27.6060 O.3     183 THR   -0.6600
   3023 HN        -30.8970   -8.6780  -28.9350 H       183 THR    0.4300
   3024 HA        -33.4580  -10.0890  -29.0030 H       183 THR   -0.2700
   3025 HB        -32.4760  -11.7200  -27.2670 H       183 THR    0.0900
   3026 HG1       -30.6170  -10.3120  -26.9570 H       183 THR    0.0900
   3027 HG21      -31.2340  -11.7410  -30.0870 H       183 THR    0.0900
   3028 HG22      -32.8600  -12.3830  -29.6420 H       183 THR    0.5100
   3029 HG23      -31.3590  -13.1500  -28.9670 H       183 THR   -0.5100
   3030 N         -34.0980   -9.0530  -26.8590 N.am    184 THR   -0.4700
   3031 CA        -34.5740   -8.2030  -25.7830 C.3     184 THR    0.3100
   3032 C         -35.9840   -8.6950  -25.3740 C.2     184 THR    0.0700
   3033 O         -36.6240   -9.4780  -26.0830 O.2     184 THR    0.0900
   3034 CB        -34.8440   -6.7070  -26.1700 C.3     184 THR    0.1400
   3035 CG2       -33.6580   -6.0040  -26.8060 C.3     184 THR    0.0900
   3036 OG1       -35.9810   -6.6250  -27.0400 O.3     184 THR   -0.6600
   3037 HN        -34.7880   -9.6210  -27.3010 H       184 THR    0.4300
   3038 HA        -33.8250   -8.2360  -25.0060 H       184 THR   -0.2700
   3039 HB        -35.0470   -6.1120  -25.2540 H       184 THR    0.0900
   3040 HG1       -35.9080   -7.3690  -27.6420 H       184 THR    0.0900
   3041 HG21      -33.4720   -6.4110  -27.8230 H       184 THR    0.0900
   3042 HG22      -32.7480   -6.1640  -26.1890 H       184 THR    0.5100
   3043 HG23      -33.8650   -4.9150  -26.8920 H       184 THR   -0.5100
   3044 N         -36.5190   -8.1180  -24.2940 N.am    185 SER   -0.4700
   3045 CA        -37.8780   -8.4370  -23.8860 C.3     185 SER    0.3100
   3046 C         -38.9010   -8.0580  -24.9870 C.2     185 SER    0.0700
   3047 O         -39.8080   -8.8320  -25.3200 O.2     185 SER    0.0900
   3048 CB        -38.2240   -7.7390  -22.5660 C.3     185 SER    0.0500
   3049 OG        -37.9940   -6.3430  -22.6420 O.3     185 SER    0.0900
   3050 HN        -36.0240   -7.4600  -23.7320 H       185 SER    0.0900
   3051 HA        -37.9500   -9.5080  -23.7730 H       185 SER   -0.6600
   3052 HB1       -37.5960   -8.1560  -21.7510 H       185 SER    0.4300
   3053 HB2       -39.2970   -7.9070  -22.3300 H       185 SER    0.5100
   3054 HG1       -38.8160   -5.9550  -22.9500 H       185 SER   -0.5100
   3055 N         -38.7680   -6.8160  -25.5020 N.am    186 GLU   -0.4700
   3056 CA        -39.6880   -6.3040  -26.5190 C.3     186 GLU    0.3100
   3057 C         -39.6050   -7.0080  -27.8830 C.2     186 GLU    0.0700
   3058 O         -40.6340   -7.3500  -28.4660 O.2     186 GLU    0.0900
   3059 CB        -39.5280   -4.7920  -26.7020 C.3     186 GLU   -0.1800
   3060 CG        -40.5590   -4.1970  -27.6530 C.3     186 GLU    0.0900
   3061 CD        -40.4890   -2.6860  -27.7490 C.2     186 GLU    0.0900
   3062 OE1       -39.6030   -2.0860  -27.1060 O.co2   186 GLU   -0.2800
   3063 OE2       -41.3250   -2.1020  -28.4660 O.co2   186 GLU    0.0900
   3064 HN        -38.0420   -6.1960  -25.2130 H       186 GLU    0.0900
   3065 HA        -40.6940   -6.5360  -26.2020 H       186 GLU    0.6200
   3066 HB1       -38.5130   -4.5870  -27.1040 H       186 GLU   -0.7600
   3067 HB2       -39.6300   -4.2990  -25.7120 H       186 GLU   -0.7600
   3068 HG1       -41.5750   -4.4790  -27.3020 H       186 GLU    0.5100
   3069 HG2       -40.3950   -4.6190  -28.6680 H       186 GLU   -0.5100
   3070 N         -38.3730   -7.3140  -28.3430 N.am    187 THR   -0.4700
   3071 CA        -38.1800   -8.1160  -29.5660 C.3     187 THR    0.3100
   3072 C         -38.8610   -9.4970  -29.4660 C.2     187 THR    0.0700
   3073 O         -39.5270   -9.9590  -30.3870 O.2     187 THR    0.0900
   3074 CB        -36.6910   -8.2550  -29.9640 C.3     187 THR    0.1400
   3075 CG2       -36.1590   -6.9360  -30.5250 C.3     187 THR    0.0900
   3076 OG1       -35.9130   -8.6280  -28.8220 O.3     187 THR   -0.6600
   3077 HN        -37.5430   -7.0130  -27.8790 H       187 THR    0.4300
   3078 HA        -38.7270   -7.6320  -30.3600 H       187 THR   -0.2700
   3079 HB        -36.5810   -9.0360  -30.7450 H       187 THR    0.0900
   3080 HG1       -34.9960   -8.5420  -29.0880 H       187 THR    0.0900
   3081 HG21      -36.2480   -6.1330  -29.7630 H       187 THR    0.0900
   3082 HG22      -36.7460   -6.6420  -31.4210 H       187 THR    0.5100
   3083 HG23      -35.0890   -7.0470  -30.8000 H       187 THR   -0.5100
   3084 N         -38.6990  -10.1510  -28.3100 N.am    188 ILE   -0.4700
   3085 CA        -39.3090  -11.4580  -28.0860 C.3     188 ILE    0.3100
   3086 C         -40.8470  -11.4130  -28.2870 C.2     188 ILE    0.0700
   3087 O         -41.4020  -12.2150  -29.0330 O.2     188 ILE    0.0900
   3088 CB        -38.9050  -12.0540  -26.7180 C.3     188 ILE   -0.0900
   3089 CG1       -37.4590  -12.5590  -26.7890 C.3     188 ILE    0.0900
   3090 CG2       -39.8240  -13.1970  -26.3330 C.3     188 ILE   -0.2700
   3091 CD        -36.8700  -12.9430  -25.4590 C.3     188 ILE    0.0900
   3092 HN        -38.1600   -9.7790  -27.5590 H       188 ILE    0.0900
   3093 HA        -38.9880  -12.1120  -28.8840 H       188 ILE    0.0900
   3094 HB        -38.9600  -11.2610  -25.9430 H       188 ILE   -0.1800
   3095 HG11      -36.8290  -11.7580  -27.2310 H       188 ILE    0.0900
   3096 HG12      -37.4300  -13.4480  -27.4530 H       188 ILE    0.0900
   3097 HG21      -39.9130  -13.9170  -27.1750 H       188 ILE   -0.2700
   3098 HG22      -40.8360  -12.8050  -26.0950 H       188 ILE    0.0900
   3099 HG23      -39.4130  -13.7320  -25.4510 H       188 ILE    0.0900
   3100 HD1       -37.3530  -13.8690  -25.0810 H       188 ILE    0.0900
   3101 HD2       -37.0380  -12.1290  -24.7210 H       188 ILE    0.5100
   3102 HD3       -35.7810  -13.1300  -25.5670 H       188 ILE   -0.5100
   3103 N         -41.5190  -10.3980  -27.7450 N.am    189 GLN   -0.4700
   3104 CA        -42.9360  -10.2400  -28.0430 C.3     189 GLN    0.3100
   3105 C         -43.1820   -9.9470  -29.5450 C.2     189 GLN    0.0700
   3106 O         -44.1520  -10.4050  -30.1440 O.2     189 GLN    0.0900
   3107 CB        -43.5450   -9.1150  -27.1970 C.3     189 GLN   -0.1800
   3108 CG        -43.5300   -9.3800  -25.6990 C.3     189 GLN    0.0900
   3109 CD        -44.2340   -8.2900  -24.9170 C.2     189 GLN    0.0900
   3110 NE2       -45.3960   -8.4630  -24.5060 N.am    189 GLN   -0.1800
   3111 OE1       -43.5600   -7.1810  -24.6970 O.2     189 GLN    0.0900
   3112 HN        -41.1030   -9.7270  -27.1360 H       189 GLN    0.0900
   3113 HA        -43.4300  -11.1770  -27.8300 H       189 GLN    0.5500
   3114 HB1       -44.5980   -8.9670  -27.5150 H       189 GLN   -0.5500
   3115 HB2       -42.9740   -8.1830  -27.3920 H       189 GLN   -0.6200
   3116 HG1       -42.4770   -9.4430  -25.3520 H       189 GLN    0.3200
   3117 HG2       -44.0390  -10.3460  -25.4960 H       189 GLN    0.3000
   3118 HE21      -45.8570   -7.7400  -23.9900 H       189 GLN    0.5100
   3119 HE22      -45.8700   -9.3240  -24.6920 H       189 GLN   -0.5100
   3120 N         -42.2930   -9.1600  -30.1570 N.am    190 ALA   -0.4700
   3121 CA        -42.4210   -8.8480  -31.5850 C.3     190 ALA    0.3100
   3122 C         -42.4080  -10.0960  -32.5000 C.2     190 ALA    0.0700
   3123 O         -43.2480  -10.2490  -33.3790 O.2     190 ALA    0.0900
   3124 CB        -41.3230   -7.8840  -32.0030 C.3     190 ALA   -0.2700
   3125 HN        -41.5170   -8.7550  -29.6800 H       190 ALA    0.0900
   3126 HA        -43.3930   -8.4080  -31.7500 H       190 ALA    0.0900
   3127 HB1       -40.3380   -8.3990  -31.9920 H       190 ALA    0.0900
   3128 HB2       -41.2830   -7.0280  -31.2970 H       190 ALA    0.5100
   3129 HB3       -41.5170   -7.5120  -33.0320 H       190 ALA   -0.5100
   3130 N         -41.4600  -11.0120  -32.2420 N.am    191 ARG   -0.4700
   3131 CA        -41.3520  -12.2650  -32.9930 C.3     191 ARG    0.3100
   3132 C         -42.5710  -13.1800  -32.7800 C.2     191 ARG    0.0700
   3133 O         -43.1000  -13.7680  -33.7180 O.2     191 ARG    0.0900
   3134 CB        -40.0980  -13.0430  -32.5920 C.3     191 ARG   -0.1800
   3135 CG        -38.7930  -12.5160  -33.1490 C.3     191 ARG    0.0900
   3136 CD        -37.6780  -13.5310  -32.8920 C.3     191 ARG    0.0900
   3137 NE        -36.3710  -13.0980  -33.3940 N.pl3   191 ARG   -0.1800
   3138 CZ        -35.5010  -12.3850  -32.6860 C.cat   191 ARG    0.0900
   3139 NH1       -35.7970  -12.0230  -31.4490 N.pl3   191 ARG    0.0900
   3140 NH2       -34.3380  -12.0310  -33.2190 N.pl3   191 ARG    0.2000
   3141 HN        -40.7840  -10.8790  -31.5230 H       191 ARG    0.0900
   3142 HA        -41.3190  -12.0220  -34.0440 H       191 ARG    0.0900
   3143 HB1       -40.2200  -14.0920  -32.9340 H       191 ARG   -0.7000
   3144 HB2       -40.0280  -13.0320  -31.4840 H       191 ARG    0.4400
   3145 HG1       -38.5400  -11.5520  -32.6580 H       191 ARG    0.6400
   3146 HG2       -38.8970  -12.3470  -34.2430 H       191 ARG   -0.8000
   3147 HD1       -37.9270  -14.4880  -33.3970 H       191 ARG    0.4600
   3148 HD2       -37.5740  -13.6930  -31.7970 H       191 ARG    0.4600
   3149 HE        -36.1200  -13.3540  -34.3270 H       191 ARG   -0.8000
   3150 HH11      -36.6740  -12.2850  -31.0480 H       191 ARG    0.4600
   3151 HH12      -35.1430  -11.4870  -30.9150 H       191 ARG    0.4600
   3152 HH21      -34.1150  -12.3010  -34.1550 H       191 ARG    0.5100
   3153 HH22      -33.6860  -11.4950  -32.6830 H       191 ARG   -0.5100
   3154 N         -43.0310  -13.2930  -31.5240 N.am    192 LYS   -0.4700
   3155 CA        -44.2010  -14.0930  -31.2650 C.3     192 LYS    0.3100
   3156 C         -45.4410  -13.5270  -31.9940 C.2     192 LYS    0.0700
   3157 O         -46.2240  -14.2490  -32.6030 O.2     192 LYS    0.0900
   3158 CB        -44.4310  -14.3310  -29.7640 C.3     192 LYS   -0.1800
   3159 CG        -43.6160  -15.5180  -29.2430 C.3     192 LYS    0.0900
   3160 CD        -44.2240  -16.1880  -28.0160 C.3     192 LYS    0.0900
   3161 CE        -43.5390  -17.5250  -27.7230 C.3     192 LYS   -0.1800
   3162 NZ        -44.1480  -18.2470  -26.5680 N.4     192 LYS    0.0900
   3163 HN        -42.6020  -12.8460  -30.7430 H       192 LYS    0.0900
   3164 HA        -44.0680  -15.0380  -31.7700 H       192 LYS   -0.1800
   3165 HB1       -45.5100  -14.5300  -29.5910 H       192 LYS    0.0900
   3166 HB2       -44.1390  -13.4180  -29.2030 H       192 LYS    0.0900
   3167 HG1       -42.5980  -15.1590  -28.9820 H       192 LYS    0.2100
   3168 HG2       -43.5340  -16.2730  -30.0530 H       192 LYS    0.0500
   3169 HD1       -45.3070  -16.3630  -28.1930 H       192 LYS    0.0500
   3170 HD2       -44.1090  -15.5170  -27.1380 H       192 LYS   -0.3000
   3171 HE1       -42.4700  -17.3480  -27.4780 H       192 LYS    0.3300
   3172 HE2       -43.6220  -18.1870  -28.6110 H       192 LYS    0.3300
   3173 HZ1       -45.1500  -18.4410  -26.7700 H       192 LYS    0.3300
   3174 HZ2       -44.0740  -17.6590  -25.7130 H       192 LYS    0.5100
   3175 HZ3       -43.6450  -19.1440  -26.4150 H       192 LYS   -0.5100
   3176 N         -45.6060  -12.2120  -31.9410 N.am    193 ALA   -0.4700
   3177 CA        -46.7390  -11.5810  -32.5840 C.3     193 ALA    0.3100
   3178 C         -46.7720  -11.8150  -34.0880 C.2     193 ALA    0.0700
   3179 O         -47.7760  -12.2340  -34.6400 O.2     193 ALA    0.0900
   3180 CB        -46.7670  -10.0930  -32.2640 C.3     193 ALA   -0.2700
   3181 HN        -44.9710  -11.6090  -31.4640 H       193 ALA    0.0900
   3182 HA        -47.6380  -12.0600  -32.2280 H       193 ALA    0.0900
   3183 HB1       -45.8350   -9.6060  -32.6240 H       193 ALA    0.0900
   3184 HB2       -46.8430   -9.9450  -31.1660 H       193 ALA    0.5100
   3185 HB3       -47.6340   -9.6140  -32.7680 H       193 ALA   -0.5100
   3186 N         -45.6440  -11.6450  -34.7440 N.am    194 VAL   -0.4700
   3187 CA        -45.5630  -11.9500  -36.1540 C.3     194 VAL    0.3100
   3188 C         -45.8520  -13.4380  -36.4290 C.2     194 VAL    0.0700
   3189 O         -46.5280  -13.7780  -37.3900 O.2     194 VAL    0.0900
   3190 CB        -44.1780  -11.5840  -36.7270 C.3     194 VAL   -0.0900
   3191 CG1       -44.0760  -11.9550  -38.2040 C.3     194 VAL    0.0900
   3192 CG2       -43.9160  -10.1140  -36.5370 C.3     194 VAL   -0.2700
   3193 HN        -44.8130  -11.3050  -34.3080 H       194 VAL    0.0900
   3194 HA        -46.3350  -11.3900  -36.6590 H       194 VAL    0.0900
   3195 HB        -43.3920  -12.1270  -36.1590 H       194 VAL    0.0900
   3196 HG11      -44.9540  -11.5590  -38.7590 H       194 VAL   -0.2700
   3197 HG12      -44.0560  -13.0610  -38.3150 H       194 VAL    0.0900
   3198 HG13      -43.1530  -11.5190  -38.6410 H       194 VAL    0.0900
   3199 HG21      -44.1140   -9.8230  -35.4820 H       194 VAL    0.0900
   3200 HG22      -44.5840   -9.5220  -37.1980 H       194 VAL    0.5100
   3201 HG23      -42.8550   -9.8840  -36.7740 H       194 VAL   -0.5100
   3202 N         -45.2980  -14.3380  -35.5990 N.am    195 LYS   -0.4700
   3203 CA        -45.5410  -15.7660  -35.7720 C.3     195 LYS    0.3100
   3204 C         -47.0380  -16.0970  -35.7650 C.2     195 LYS    0.0700
   3205 O         -47.5480  -16.7530  -36.6710 O.2     195 LYS    0.0900
   3206 CB        -44.8690  -16.5730  -34.6550 C.3     195 LYS   -0.1800
   3207 CG        -43.3570  -16.6850  -34.7460 C.3     195 LYS    0.0900
   3208 CD        -42.7970  -17.3980  -33.5150 C.3     195 LYS    0.0900
   3209 CE        -41.2710  -17.4210  -33.5190 C.3     195 LYS   -0.1800
   3210 NZ        -40.7050  -18.1800  -32.3610 N.4     195 LYS    0.0900
   3211 HN        -44.7050  -14.0750  -34.8420 H       195 LYS    0.0900
   3212 HA        -45.1470  -16.0580  -36.7340 H       195 LYS   -0.1800
   3213 HB1       -45.2910  -17.6000  -34.6710 H       195 LYS    0.0900
   3214 HB2       -45.1210  -16.0960  -33.6860 H       195 LYS    0.0900
   3215 HG1       -42.9160  -15.6680  -34.8140 H       195 LYS    0.2100
   3216 HG2       -43.0840  -17.2560  -35.6580 H       195 LYS    0.0500
   3217 HD1       -43.1760  -18.4420  -33.4990 H       195 LYS    0.0500
   3218 HD2       -43.1500  -16.8730  -32.6010 H       195 LYS   -0.3000
   3219 HE1       -40.8850  -16.3820  -33.4590 H       195 LYS    0.3300
   3220 HE2       -40.9100  -17.9100  -34.4490 H       195 LYS    0.3300
   3221 HZ1       -41.0390  -19.1640  -32.3940 H       195 LYS    0.3300
   3222 HZ2       -41.0150  -17.7380  -31.4720 H       195 LYS    0.5100
   3223 HZ3       -39.6660  -18.1650  -32.4110 H       195 LYS   -0.5100
   3224 N         -47.7330  -15.5970  -34.7400 N.am    196 ALA   -0.4700
   3225 CA        -49.1680  -15.7550  -34.6210 C.3     196 ALA    0.3100
   3226 C         -49.9700  -15.1710  -35.7970 C.2     196 ALA    0.0700
   3227 O         -50.8800  -15.7940  -36.3150 O.2     196 ALA    0.0900
   3228 CB        -49.6580  -15.1930  -33.2920 C.3     196 ALA   -0.2700
   3229 HN        -47.2920  -15.0860  -34.0060 H       196 ALA    0.0900
   3230 HA        -49.3960  -16.8090  -34.6890 H       196 ALA    0.0900
   3231 HB1       -49.7490  -14.0880  -33.3560 H       196 ALA    0.0900
   3232 HB2       -48.9350  -15.4430  -32.4860 H       196 ALA    0.5100
   3233 HB3       -50.6550  -15.6170  -33.0450 H       196 ALA   -0.5100
   3234 N         -49.6370  -13.9490  -36.2110 N.am    197 THR   -0.4700
   3235 CA        -50.3360  -13.3040  -37.3220 C.3     197 THR    0.3100
   3236 C         -50.1990  -14.0840  -38.6160 C.2     197 THR    0.0700
   3237 O         -51.1510  -14.2670  -39.3590 O.2     197 THR    0.0900
   3238 CB        -49.8150  -11.8750  -37.5070 C.3     197 THR    0.1400
   3239 CG2       -50.4100  -11.2470  -38.7440 C.3     197 THR    0.0900
   3240 OG1       -50.1660  -11.0920  -36.3590 O.3     197 THR   -0.6600
   3241 HN        -48.9030  -13.4240  -35.7860 H       197 THR    0.4300
   3242 HA        -51.3910  -13.2950  -37.0970 H       197 THR   -0.2700
   3243 HB        -48.7100  -11.8840  -37.6170 H       197 THR    0.0900
   3244 HG1       -49.6250  -11.4210  -35.6380 H       197 THR    0.0900
   3245 HG21      -51.5130  -11.3730  -38.7430 H       197 THR    0.0900
   3246 HG22      -49.9970  -11.7360  -39.6520 H       197 THR    0.5100
   3247 HG23      -50.1760  -10.1610  -38.7650 H       197 THR   -0.5100
   3248 N         -48.9910  -14.5820  -38.8530 N.am    198 LEU   -0.4700
   3249 CA        -48.7320  -15.4560  -39.9730 C.3     198 LEU    0.3100
   3250 C         -49.6040  -16.7200  -39.9400 C.2     198 LEU    0.0700
   3251 O         -50.1580  -17.1050  -40.9520 O.2     198 LEU    0.0900
   3252 CB        -47.2460  -15.8240  -40.0400 C.3     198 LEU   -0.1800
   3253 CG        -46.3060  -14.6850  -40.4420 C.3     198 LEU    0.0900
   3254 CD1       -44.8510  -15.1160  -40.3370 C.3     198 LEU    0.0900
   3255 CD2       -46.6180  -14.1940  -41.8480 C.3     198 LEU   -0.0900
   3256 HN        -48.2100  -14.3750  -38.2690 H       198 LEU    0.0900
   3257 HA        -49.0310  -14.9430  -40.8740 H       198 LEU   -0.2700
   3258 HB1       -47.1270  -16.6460  -40.7760 H       198 LEU    0.0900
   3259 HB2       -46.9360  -16.1890  -39.0380 H       198 LEU    0.0900
   3260 HG        -46.4790  -13.8130  -39.7750 H       198 LEU    0.0900
   3261 HD11      -44.6600  -15.9810  -41.0080 H       198 LEU   -0.2700
   3262 HD12      -44.6200  -15.4180  -39.2940 H       198 LEU    0.0900
   3263 HD13      -44.1860  -14.2790  -40.6400 H       198 LEU    0.0900
   3264 HD21      -47.6640  -13.8210  -41.8990 H       198 LEU    0.0900
   3265 HD22      -46.5030  -15.0270  -42.5740 H       198 LEU    0.5100
   3266 HD23      -45.9320  -13.3640  -42.1200 H       198 LEU   -0.5100
   3267 N         -49.7600  -17.3590  -38.7830 N.am    199 VAL   -0.4700
   3268 CA        -50.6470  -18.5190  -38.7180 C.3     199 VAL    0.3100
   3269 C         -52.1280  -18.1550  -38.9300 C.2     199 VAL    0.0700
   3270 O         -52.8550  -18.8410  -39.6380 O.2     199 VAL    0.0900
   3271 CB        -50.4910  -19.2670  -37.3800 C.3     199 VAL   -0.0900
   3272 CG1       -51.5730  -20.3360  -37.2240 C.3     199 VAL    0.0900
   3273 CG2       -49.1000  -19.8740  -37.2780 C.3     199 VAL   -0.2700
   3274 HN        -49.2970  -17.0890  -37.9410 H       199 VAL    0.0900
   3275 HA        -50.4010  -19.1720  -39.5420 H       199 VAL    0.0900
   3276 HB        -50.5680  -18.5410  -36.5420 H       199 VAL    0.0900
   3277 HG11      -51.6200  -20.9670  -38.1370 H       199 VAL   -0.2700
   3278 HG12      -52.5630  -19.8530  -37.0750 H       199 VAL    0.0900
   3279 HG13      -51.3400  -20.9870  -36.3540 H       199 VAL    0.0900
   3280 HG21      -48.3290  -19.0760  -37.3340 H       199 VAL    0.0900
   3281 HG22      -48.9360  -20.5850  -38.1160 H       199 VAL    0.5100
   3282 HG23      -48.9900  -20.4070  -36.3090 H       199 VAL   -0.5100
   3283 N         -52.5680  -17.1020  -38.2240 N.am    200 LEU   -0.4700
   3284 CA        -53.9730  -16.6770  -38.1790 C.3     200 LEU    0.3100
   3285 C         -54.5410  -16.1810  -39.4960 C.2     200 LEU    0.0700
   3286 O         -55.7150  -16.3500  -39.8040 O.2     200 LEU    0.0900
   3287 CB        -54.1620  -15.6070  -37.0950 C.3     200 LEU   -0.1800
   3288 CG        -55.6070  -15.2280  -36.7680 C.3     200 LEU    0.0900
   3289 CD1       -56.4100  -16.4500  -36.3400 C.3     200 LEU    0.0900
   3290 CD2       -55.6610  -14.1530  -35.6960 C.3     200 LEU   -0.0900
   3291 HN        -51.9420  -16.5470  -37.6830 H       200 LEU    0.0900
   3292 HA        -54.5820  -17.5430  -37.9640 H       200 LEU   -0.2700
   3293 HB1       -53.6350  -14.6880  -37.4280 H       200 LEU    0.0900
   3294 HB2       -53.6870  -15.9770  -36.1630 H       200 LEU    0.0900
   3295 HG        -56.0800  -14.7780  -37.6680 H       200 LEU    0.0900
   3296 HD11      -55.8620  -17.0100  -35.5520 H       200 LEU   -0.2700
   3297 HD12      -56.5680  -17.1230  -37.2090 H       200 LEU    0.0900
   3298 HD13      -57.3930  -16.1320  -35.9290 H       200 LEU    0.0900
   3299 HD21      -54.9840  -13.3130  -35.9630 H       200 LEU    0.0900
   3300 HD22      -55.3350  -14.5740  -34.7210 H       200 LEU    0.5100
   3301 HD23      -56.6960  -13.7590  -35.6060 H       200 LEU   -0.5100
   3302 N         -53.7250  -15.4380  -40.2180 N.am    201 LEU   -0.4700
   3303 CA        -54.1660  -14.8340  -41.4480 C.3     201 LEU    0.3100
   3304 C         -54.6760  -15.8540  -42.4580 C.2     201 LEU    0.0700
   3305 O         -55.7560  -15.6790  -42.9810 O.2     201 LEU    0.0900
   3306 CB        -53.0570  -13.9520  -42.0440 C.3     201 LEU   -0.1800
   3307 CG        -53.3150  -13.3120  -43.4090 C.3     201 LEU    0.0900
   3308 CD1       -54.3500  -12.2020  -43.3050 C.3     201 LEU    0.0900
   3309 CD2       -52.0180  -12.7980  -44.0140 C.3     201 LEU   -0.0900
   3310 HN        -52.7810  -15.2620  -39.9490 H       201 LEU    0.0900
   3311 HA        -55.0440  -14.2410  -41.2350 H       201 LEU   -0.2700
   3312 HB1       -52.1450  -14.5780  -42.1350 H       201 LEU    0.0900
   3313 HB2       -52.8610  -13.1310  -41.3230 H       201 LEU    0.0900
   3314 HG        -53.6810  -14.0890  -44.1130 H       201 LEU    0.0900
   3315 HD11      -53.9940  -11.4120  -42.6110 H       201 LEU   -0.2700
   3316 HD12      -55.3060  -12.6120  -42.9150 H       201 LEU    0.0900
   3317 HD13      -54.5180  -11.7460  -44.3040 H       201 LEU    0.0900
   3318 HD21      -51.2990  -13.6350  -44.1450 H       201 LEU    0.0900
   3319 HD22      -51.5620  -12.0410  -43.3410 H       201 LEU    0.5100
   3320 HD23      -52.2180  -12.3440  -45.0080 H       201 LEU   -0.5100
   3321 N         -54.0460  -16.9850  -42.7220 N.am    202 PRO   -0.2900
   3322 CA        -54.6340  -18.0030  -43.5780 C.3     202 PRO    0.0000
   3323 C         -55.9550  -18.5720  -43.0440 C.2     202 PRO    0.0900
   3324 O         -56.8090  -18.8590  -43.8670 O.2     202 PRO    0.0900
   3325 CB        -53.5540  -19.0820  -43.6170 C.3     202 PRO    0.0200
   3326 CG        -52.3020  -18.3070  -43.5570 C.3     202 PRO    0.0900
   3327 CD        -52.6060  -17.2180  -42.5610 C.3     202 PRO   -0.1800
   3328 HA        -54.8920  -17.5850  -44.5380 H       202 PRO    0.0900
   3329 HB1       -53.6130  -19.6760  -44.5540 H       202 PRO    0.0900
   3330 HB2       -53.6420  -19.7700  -42.7500 H       202 PRO   -0.1800
   3331 HG1       -51.4580  -18.9390  -43.2110 H       202 PRO    0.0900
   3332 HG2       -52.0490  -17.8800  -44.5510 H       202 PRO    0.0900
   3333 HD1       -52.3900  -17.5460  -41.5220 H       202 PRO    0.5100
   3334 HD2       -52.0440  -16.2880  -42.7910 H       202 PRO   -0.5100
   3335 N         -56.1050  -18.8470  -41.7310 N.am    203 LEU   -0.4700
   3336 CA        -57.3280  -19.4990  -41.2510 C.3     203 LEU    0.3100
   3337 C         -58.5740  -18.6200  -41.4580 C.2     203 LEU    0.0700
   3338 O         -59.5870  -19.0140  -42.0560 O.2     203 LEU    0.0900
   3339 CB        -57.2060  -19.8190  -39.7600 C.3     203 LEU   -0.1800
   3340 CG        -56.1940  -20.8650  -39.3020 C.3     203 LEU    0.0900
   3341 CD1       -56.1070  -20.8570  -37.7870 C.3     203 LEU    0.0900
   3342 CD2       -56.5900  -22.2380  -39.8000 C.3     203 LEU   -0.0900
   3343 HN        -55.4140  -18.6250  -41.0480 H       203 LEU    0.0900
   3344 HA        -57.4710  -20.4050  -41.8210 H       203 LEU   -0.2700
   3345 HB1       -58.2040  -20.1610  -39.4190 H       203 LEU    0.0900
   3346 HB2       -56.9510  -18.8720  -39.2450 H       203 LEU    0.0900
   3347 HG        -55.1980  -20.6320  -39.7340 H       203 LEU    0.0900
   3348 HD11      -57.0980  -21.0920  -37.3450 H       203 LEU   -0.2700
   3349 HD12      -55.7910  -19.8530  -37.4310 H       203 LEU    0.0900
   3350 HD13      -55.3760  -21.6220  -37.4460 H       203 LEU    0.0900
   3351 HD21      -56.6300  -22.2450  -40.9110 H       203 LEU    0.0900
   3352 HD22      -57.5950  -22.5080  -39.4080 H       203 LEU    0.5100
   3353 HD23      -55.8430  -22.9910  -39.4670 H       203 LEU   -0.5100
   3354 N         -58.4540  -17.3600  -41.0380 N.am    204 LEU   -0.4700
   3355 CA        -59.4830  -16.3860  -41.3130 C.3     204 LEU    0.3100
   3356 C         -59.6680  -16.1490  -42.8140 C.2     204 LEU    0.0700
   3357 O         -60.7710  -16.1080  -43.3320 O.2     204 LEU    0.0900
   3358 CB        -59.1660  -15.0720  -40.5870 C.3     204 LEU   -0.1800
   3359 CG        -58.8050  -15.2270  -39.1060 C.3     204 LEU    0.0900
   3360 CD1       -58.6620  -13.8810  -38.4150 C.3     204 LEU    0.0900
   3361 CD2       -59.8270  -16.0820  -38.3770 C.3     204 LEU   -0.0900
   3362 HN        -57.6620  -17.0400  -40.5220 H       204 LEU    0.0900
   3363 HA        -60.4270  -16.7860  -40.9750 H       204 LEU   -0.2700
   3364 HB1       -60.0550  -14.4110  -40.6610 H       204 LEU    0.0900
   3365 HB2       -58.3130  -14.5860  -41.1050 H       204 LEU    0.0900
   3366 HG        -57.8460  -15.7810  -39.0230 H       204 LEU    0.0900
   3367 HD11      -59.6160  -13.3160  -38.4770 H       204 LEU   -0.2700
   3368 HD12      -57.8650  -13.2850  -38.9090 H       204 LEU    0.0900
   3369 HD13      -58.4070  -14.0310  -37.3440 H       204 LEU    0.0900
   3370 HD21      -59.8730  -17.0940  -38.8320 H       204 LEU    0.0900
   3371 HD22      -60.8320  -15.6150  -38.4500 H       204 LEU    0.5100
   3372 HD23      -59.5400  -16.1870  -37.3080 H       204 LEU   -0.5100
   3373 N         -58.5460  -15.9310  -43.4890 N.am    205 GLY   -0.4700
   3374 CA        -58.4790  -15.5570  -44.8690 C.3     205 GLY    0.3100
   3375 C         -59.0560  -16.5180  -45.8460 C.2     205 GLY   -0.0200
   3376 O         -59.7190  -16.0820  -46.7800 O.2     205 GLY    0.0900
   3377 HN        -57.6600  -16.0240  -43.0420 H       205 GLY    0.0900
   3378 HA1       -57.4350  -15.4220  -45.1090 H       205 GLY    0.5100
   3379 HA2       -59.0080  -14.6210  -44.9670 H       205 GLY   -0.5100
   3380 N         -58.8710  -17.8260  -45.6340 N.am    206 ILE   -0.4700
   3381 CA        -59.5420  -18.8320  -46.4500 C.3     206 ILE    0.3100
   3382 C         -61.0530  -18.6350  -46.4160 C.2     206 ILE    0.0700
   3383 O         -61.7200  -18.7200  -47.4360 O.2     206 ILE    0.0900
   3384 CB        -59.1230  -20.2810  -46.1130 C.3     206 ILE   -0.0900
   3385 CG1       -59.7840  -21.2580  -47.0900 C.3     206 ILE    0.0900
   3386 CG2       -59.4550  -20.6280  -44.6770 C.3     206 ILE   -0.2700
   3387 CD        -59.1580  -22.6270  -47.1010 C.3     206 ILE    0.0900
   3388 HN        -58.2700  -18.1690  -44.9160 H       206 ILE    0.0900
   3389 HA        -59.3060  -18.6160  -47.4820 H       206 ILE    0.0900
   3390 HB        -58.0300  -20.3920  -46.2710 H       206 ILE   -0.1800
   3391 HG11      -59.7160  -20.8320  -48.1130 H       206 ILE    0.0900
   3392 HG12      -60.8540  -21.3620  -46.8130 H       206 ILE    0.0900
   3393 HG21      -60.5480  -20.5320  -44.5050 H       206 ILE   -0.2700
   3394 HG22      -58.9250  -19.9360  -43.9880 H       206 ILE    0.0900
   3395 HG23      -59.1520  -21.6750  -44.4610 H       206 ILE    0.0900
   3396 HD1       -59.3820  -23.1570  -46.1500 H       206 ILE    0.0900
   3397 HD2       -58.0560  -22.5380  -47.2050 H       206 ILE    0.5100
   3398 HD3       -59.5670  -23.2230  -47.9440 H       206 ILE   -0.5100
   3399 N         -61.5960  -18.3680  -45.2210 N.am    207 THR   -0.4700
   3400 CA        -63.0410  -18.1710  -45.0980 C.3     207 THR    0.3100
   3401 C         -63.5680  -17.0430  -45.9960 C.2     207 THR    0.0700
   3402 O         -64.5430  -17.1950  -46.7190 O.2     207 THR    0.0900
   3403 CB        -63.4430  -17.8260  -43.6400 C.3     207 THR    0.1400
   3404 CG2       -64.9430  -17.6130  -43.5380 C.3     207 THR    0.0900
   3405 OG1       -63.0520  -18.8810  -42.7520 O.3     207 THR   -0.6600
   3406 HN        -61.0580  -18.2940  -44.3850 H       207 THR    0.4300
   3407 HA        -63.5270  -19.0820  -45.4120 H       207 THR   -0.2700
   3408 HB        -62.9410  -16.8870  -43.3250 H       207 THR    0.0900
   3409 HG1       -62.0930  -18.8500  -42.7100 H       207 THR    0.0900
   3410 HG21      -65.4820  -18.4620  -44.0110 H       207 THR    0.0900
   3411 HG22      -65.2290  -16.6760  -44.0600 H       207 THR    0.5100
   3412 HG23      -65.2440  -17.5530  -42.4710 H       207 THR   -0.5100
   3413 N         -62.8560  -15.9340  -46.0040 N.am    208 TYR   -0.4700
   3414 CA        -63.2260  -14.8140  -46.8470 C.3     208 TYR    0.3100
   3415 C         -63.1530  -15.1560  -48.3430 C.2     208 TYR    0.0700
   3416 O         -64.0140  -14.7750  -49.1320 O.2     208 TYR    0.0900
   3417 CB        -62.4380  -13.5550  -46.4700 C.3     208 TYR   -0.1800
   3418 CG        -62.8380  -13.0580  -45.1010 C.ar    208 TYR    0.0900
   3419 CD1       -63.8930  -12.1660  -44.9450 C.ar    208 TYR    0.0900
   3420 CD2       -62.2050  -13.5270  -43.9550 C.ar    208 TYR    0.0000
   3421 CE1       -64.2860  -11.7320  -43.6890 C.ar    208 TYR   -0.1150
   3422 CE2       -62.5930  -13.1000  -42.6950 C.ar    208 TYR    0.1150
   3423 CZ        -63.6360  -12.2000  -42.5710 C.ar    208 TYR   -0.1150
   3424 OH        -64.0240  -11.7750  -41.3230 O.3     208 TYR    0.1150
   3425 HN        -62.0420  -15.8170  -45.4410 H       208 TYR    0.1100
   3426 HA        -64.2850  -14.6410  -46.7230 H       208 TYR   -0.5400
   3427 HB1       -62.6450  -12.7450  -47.2020 H       208 TYR    0.4300
   3428 HB2       -61.3500  -13.7810  -46.4480 H       208 TYR   -0.1150
   3429 HD1       -64.4150  -11.8050  -45.8190 H       208 TYR    0.1150
   3430 HD2       -61.3950  -14.2350  -44.0490 H       208 TYR   -0.1150
   3431 HE1       -65.0980  -11.0280  -43.5880 H       208 TYR    0.1150
   3432 HE2       -62.0850  -13.4680  -41.8160 H       208 TYR    0.5100
   3433 HH        -64.8470  -11.2890  -41.4180 H       208 TYR   -0.5100
   3434 N         -62.1210  -15.8930  -48.7530 N.am    209 MET   -0.4700
   3435 CA        -61.9900  -16.2560  -50.1740 C.3     209 MET    0.3100
   3436 C         -63.1810  -17.0920  -50.6370 C.2     209 MET    0.0700
   3437 O         -63.7970  -16.8400  -51.6630 O.2     209 MET    0.0900
   3438 CB        -60.7350  -17.1130  -50.3750 C.3     209 MET   -0.1800
   3439 CG        -59.4090  -16.3900  -50.2450 C.3     209 MET    0.0900
   3440 SD        -59.0560  -15.3820  -51.6950 S.3     209 MET    0.0900
   3441 CE        -59.5370  -16.5020  -53.0120 C.3     209 MET   -0.1400
   3442 HN        -61.4100  -16.2210  -48.1360 H       209 MET    0.0900
   3443 HA        -61.9250  -15.3470  -50.7510 H       209 MET    0.0900
   3444 HB1       -60.7840  -17.5580  -51.3910 H       209 MET   -0.0900
   3445 HB2       -60.7550  -17.9310  -49.6230 H       209 MET   -0.2200
   3446 HG1       -58.6040  -17.1430  -50.1090 H       209 MET    0.0900
   3447 HG2       -59.4420  -15.7460  -49.3400 H       209 MET    0.0900
   3448 HE1       -60.6390  -16.5050  -53.1570 H       209 MET    0.0900
   3449 HE2       -59.2210  -17.5390  -52.7690 H       209 MET    0.5100
   3450 HE3       -59.0650  -16.1930  -53.9700 H       209 MET   -0.5100
   3451 N         -63.5290  -18.0530  -49.7970 N.am    210 LEU   -0.4700
   3452 CA        -64.6820  -18.8830  -49.9840 C.3     210 LEU    0.3100
   3453 C         -65.9380  -18.0800  -50.1990 C.2     210 LEU    0.0700
   3454 O         -66.6770  -18.3430  -51.1130 O.2     210 LEU    0.0900
   3455 CB        -64.8210  -19.8790  -48.8280 C.3     210 LEU   -0.1800
   3456 CG        -63.6820  -20.9030  -48.8070 C.3     210 LEU    0.0900
   3457 CD1       -63.7330  -21.8110  -47.5820 C.3     210 LEU    0.0900
   3458 CD2       -63.6980  -21.7220  -50.0890 C.3     210 LEU   -0.0900
   3459 HN        -62.9940  -18.2440  -48.9790 H       210 LEU    0.0900
   3460 HA        -64.5660  -19.4090  -50.9200 H       210 LEU   -0.2700
   3461 HB1       -65.7880  -20.4170  -48.9300 H       210 LEU    0.0900
   3462 HB2       -64.8200  -19.3200  -47.8690 H       210 LEU    0.0900
   3463 HG        -62.7130  -20.3620  -48.8120 H       210 LEU    0.0900
   3464 HD11      -64.6910  -22.3740  -47.5630 H       210 LEU   -0.2700
   3465 HD12      -63.6620  -21.2000  -46.6570 H       210 LEU    0.0900
   3466 HD13      -62.8940  -22.5380  -47.6150 H       210 LEU    0.0900
   3467 HD21      -63.5680  -21.0560  -50.9690 H       210 LEU    0.0900
   3468 HD22      -64.6690  -22.2530  -50.1870 H       210 LEU    0.5100
   3469 HD23      -62.8670  -22.4600  -50.0760 H       210 LEU   -0.5100
   3470 N         -66.1440  -17.0180  -49.4600 N.am    211 ALA   -0.4700
   3471 CA        -67.3650  -16.2820  -49.6800 C.3     211 ALA    0.3100
   3472 C         -67.4860  -15.7060  -51.0780 C.2     211 ALA    0.0700
   3473 O         -68.5380  -15.7720  -51.6750 O.2     211 ALA    0.0900
   3474 CB        -67.5160  -15.1810  -48.6400 C.3     211 ALA   -0.2700
   3475 HN        -65.5140  -16.6900  -48.7600 H       211 ALA    0.0900
   3476 HA        -68.1900  -16.9750  -49.6170 H       211 ALA    0.0900
   3477 HB1       -66.6590  -14.4750  -48.7020 H       211 ALA    0.0900
   3478 HB2       -67.5370  -15.6230  -47.6210 H       211 ALA    0.5100
   3479 HB3       -68.4540  -14.6140  -48.8220 H       211 ALA   -0.5100
   3480 N         -66.4260  -15.1260  -51.6060 N.am    212 PHE   -0.4700
   3481 CA        -66.5020  -14.5220  -52.9310 C.3     212 PHE    0.3100
   3482 C         -66.7080  -15.4980  -54.0890 C.2     212 PHE    0.0700
   3483 O         -67.3670  -15.1990  -55.0570 O.2     212 PHE    0.0900
   3484 CB        -65.3840  -13.4930  -53.1370 C.3     212 PHE   -0.1800
   3485 CG        -65.5090  -12.3100  -52.2170 C.ar    212 PHE    0.0900
   3486 CD1       -66.3460  -11.2500  -52.5410 C.ar    212 PHE    0.0900
   3487 CD2       -64.8340  -12.2810  -51.0060 C.ar    212 PHE    0.0000
   3488 CE1       -66.4850  -10.1700  -51.6870 C.ar    212 PHE   -0.1150
   3489 CE2       -64.9690  -11.2030  -50.1470 C.ar    212 PHE    0.1150
   3490 CZ        -65.7960  -10.1470  -50.4870 C.ar    212 PHE   -0.1150
   3491 HN        -65.5480  -15.0740  -51.1360 H       212 PHE    0.1150
   3492 HA        -67.4670  -14.0470  -53.0230 H       212 PHE   -0.1150
   3493 HB1       -65.4190  -13.1110  -54.1810 H       212 PHE    0.1150
   3494 HB2       -64.3990  -13.9690  -52.9390 H       212 PHE   -0.1150
   3495 HD1       -66.8960  -11.2700  -53.4690 H       212 PHE    0.1150
   3496 HD2       -64.1970  -13.1080  -50.7300 H       212 PHE   -0.1150
   3497 HE1       -67.1300   -9.3460  -51.9560 H       212 PHE    0.1150
   3498 HE2       -64.4280  -11.1860  -49.2120 H       212 PHE    0.5100
   3499 HZ        -65.9020   -9.3060  -49.8180 H       212 PHE   -0.5100
   3500 N         -66.0980  -16.6590  -53.9790 N.am    213 VAL   -0.4700
   3501 CA        -66.2920  -17.8320  -54.8810 C.3     213 VAL    0.3100
   3502 C         -67.5030  -18.6880  -54.4660 C.2     213 VAL    0.0700
   3503 O         -67.8790  -18.6470  -53.3170 O.2     213 VAL    0.0900
   3504 CB        -65.0010  -18.6680  -54.8820 C.3     213 VAL   -0.0900
   3505 CG1       -63.7800  -17.7330  -54.9200 C.3     213 VAL    0.0900
   3506 CG2       -64.9390  -19.5510  -53.6420 C.3     213 VAL   -0.2700
   3507 HN        -65.4440  -16.8140  -53.2440 H       213 VAL    0.0900
   3508 HA        -66.5160  -17.4690  -55.8730 H       213 VAL    0.0900
   3509 HB        -64.9890  -19.3320  -55.7730 H       213 VAL    0.0900
   3510 HG11      -63.6790  -17.1970  -53.9510 H       213 VAL   -0.2700
   3511 HG12      -63.9030  -16.9820  -55.7290 H       213 VAL    0.0900
   3512 HG13      -62.8560  -18.3250  -55.0960 H       213 VAL    0.0900
   3513 HG21      -65.7010  -20.3570  -53.7070 H       213 VAL    0.0900
   3514 HG22      -65.1430  -18.9440  -52.7340 H       213 VAL    0.5100
   3515 HG23      -63.9340  -20.0190  -53.5610 H       213 VAL   -0.5100
   3516 N         -68.0570  -19.5560  -55.3310 N.am    214 ASN   -0.4700
   3517 CA        -69.0770  -20.4890  -54.8030 C.3     214 ASN    0.3100
   3518 C         -69.0000  -21.8870  -55.4490 C.2     214 ASN    0.0700
   3519 O         -68.7510  -22.0030  -56.6390 O.2     214 ASN    0.0900
   3520 CB        -70.4990  -19.8970  -54.8060 C.3     214 ASN   -0.1800
   3521 CG        -71.0370  -19.6370  -56.2060 C.2     214 ASN    0.0900
   3522 ND2       -72.0570  -18.9430  -56.3510 N.am    214 ASN    0.0900
   3523 OD1       -70.3990  -20.1730  -57.2180 O.2     214 ASN    0.5500
   3524 HN        -67.8240  -19.6090  -56.2990 H       214 ASN   -0.5500
   3525 HA        -68.7900  -20.7410  -53.7930 H       214 ASN   -0.6200
   3526 HB1       -70.4900  -18.9350  -54.2510 H       214 ASN    0.3200
   3527 HB2       -71.1840  -20.6070  -54.2940 H       214 ASN    0.3000
   3528 HD21      -72.4160  -18.7690  -57.2680 H       214 ASN    0.5100
   3529 HD22      -72.5180  -18.5600  -55.5520 H       214 ASN   -0.5100
   3530 N         -69.1430  -23.0290  -54.6790 N.am    215 PRO   -0.2900
   3531 CA        -69.0450  -24.3960  -55.2170 C.3     215 PRO    0.0000
   3532 C         -70.1850  -24.5930  -56.2160 C.2     215 PRO    0.0900
   3533 O         -71.2390  -23.9860  -56.0280 O.2     215 PRO    0.0900
   3534 CB        -69.2810  -25.2650  -53.9870 C.3     215 PRO    0.0200
   3535 CG        -70.1960  -24.4430  -53.1400 C.3     215 PRO    0.0900
   3536 CD        -69.7210  -23.0240  -53.3290 C.3     215 PRO   -0.1800
   3537 HA        -68.0910  -24.5450  -55.6990 H       215 PRO    0.0900
   3538 HB1       -68.3270  -25.4760  -53.4570 H       215 PRO    0.0900
   3539 HB2       -69.7570  -26.2300  -54.2660 H       215 PRO   -0.1800
   3540 HG1       -71.2490  -24.5540  -53.4720 H       215 PRO    0.0900
   3541 HG2       -70.1230  -24.7430  -52.0720 H       215 PRO    0.0900
   3542 HD1       -70.5630  -22.3030  -53.2800 H       215 PRO    0.5100
   3543 HD2       -68.9430  -22.7520  -52.5850 H       215 PRO   -0.5100
   3544 N         -69.9590  -25.3040  -57.3220 N.am    216 GLY   -0.4700
   3545 CA        -68.8010  -26.1130  -57.5840 C.3     216 GLY    0.3100
   3546 C         -69.2060  -27.2930  -58.4180 C.2     216 GLY   -0.0200
   3547 O         -70.3210  -27.3450  -58.9420 O.2     216 GLY    0.0900
   3548 HN        -70.6270  -25.3030  -58.0590 H       216 GLY    0.0900
   3549 HA1       -68.3920  -26.4500  -56.6440 H       216 GLY    0.5100
   3550 HA2       -68.0740  -25.5190  -58.1150 H       216 GLY   -0.5100
   3551 N         -68.1900  -28.0870  -58.7690 N.am    217 GLU   -0.4700
   3552 CA        -68.3230  -29.1030  -59.8180 C.3     217 GLU    0.3100
   3553 C         -69.4760  -30.1160  -59.5910 C.2     217 GLU    0.0700
   3554 O         -69.8650  -30.8390  -60.5010 O.2     217 GLU    0.0900
   3555 CB        -67.0040  -29.8640  -59.9840 C.3     217 GLU   -0.1800
   3556 CG        -65.7710  -28.9740  -60.0680 C.3     217 GLU    0.0900
   3557 CD        -64.4800  -29.7690  -60.1850 C.2     217 GLU    0.0900
   3558 OE1       -64.5520  -30.9910  -60.4330 O.co2   217 GLU   -0.2800
   3559 OE2       -63.3960  -29.1680  -60.0270 O.co2   217 GLU    0.0900
   3560 HN        -67.2950  -28.0230  -58.3340 H       217 GLU    0.0900
   3561 HA        -68.5900  -28.6060  -60.7390 H       217 GLU    0.6200
   3562 HB1       -67.0620  -30.4690  -60.9140 H       217 GLU   -0.7600
   3563 HB2       -66.8840  -30.5480  -59.1170 H       217 GLU   -0.7600
   3564 HG1       -65.7170  -28.3460  -59.1530 H       217 GLU    0.5100
   3565 HG2       -65.8610  -28.3150  -60.9580 H       217 GLU   -0.5100
   3566 N         -69.9820  -30.1620  -58.3560 N.am    218 ASP   -0.4700
   3567 CA        -71.0190  -31.0930  -57.9530 C.3     218 ASP    0.3100
   3568 C         -70.4980  -32.5230  -57.9420 C.2     218 ASP    0.0700
   3569 O         -71.2390  -33.5060  -57.9820 O.2     218 ASP    0.0900
   3570 CB        -72.2890  -30.9460  -58.8030 C.3     218 ASP   -0.2800
   3571 CG        -72.8840  -29.5490  -58.7180 C.2     218 ASP    0.0900
   3572 OD1       -73.1340  -29.0720  -57.5870 O.co2   218 ASP    0.0900
   3573 OD2       -73.1010  -28.9260  -59.7780 O.co2   218 ASP    0.6200
   3574 HN        -69.6630  -29.5440  -57.6420 H       218 ASP   -0.7600
   3575 HA        -71.2460  -30.9010  -56.9150 H       218 ASP   -0.7600
   3576 HB1       -73.0480  -31.6760  -58.4500 H       218 ASP    0.5100
   3577 HB2       -72.0420  -31.1620  -59.8640 H       218 ASP   -0.5100
   3578 N         -69.2320  -32.5800  -57.5670 N.am    219 GLU   -0.4700
   3579 CA        -68.6730  -33.7460  -56.9230 C.3     219 GLU    0.3100
   3580 C         -69.1890  -33.7860  -55.4850 C.2     219 GLU    0.0700
   3581 O         -69.8740  -32.8850  -55.0060 O.2     219 GLU    0.0900
   3582 CB        -67.1570  -33.8160  -56.7880 C.3     219 GLU   -0.1800
   3583 CG        -66.2890  -33.0160  -57.6810 C.3     219 GLU    0.0900
   3584 CD        -64.8240  -33.4040  -57.4770 C.2     219 GLU    0.0900
   3585 OE1       -64.5180  -34.0680  -56.4550 O.co2   219 GLU   -0.2800
   3586 OE2       -63.9710  -33.0720  -58.3350 O.co2   219 GLU    0.0900
   3587 HN        -68.6050  -31.8190  -57.7120 H       219 GLU    0.0900
   3588 HA        -69.0080  -34.5950  -57.4970 H       219 GLU    0.6200
   3589 HB1       -66.8720  -34.8780  -56.9340 H       219 GLU   -0.7600
   3590 HB2       -66.9130  -33.5140  -55.7500 H       219 GLU   -0.7600
   3591 HG1       -66.4150  -31.9360  -57.4530 H       219 GLU    0.5100
   3592 HG2       -66.5710  -33.2000  -58.7380 H       219 GLU   -0.5100
   3593 N         -68.6770  -34.7690  -54.7630 N.am    220 VAL   -0.4700
   3594 CA        -68.6370  -34.6880  -53.3170 C.3     220 VAL    0.3100
   3595 C         -67.8820  -33.4010  -52.8530 C.2     220 VAL    0.0700
   3596 O         -67.9530  -33.0290  -51.7040 O.2     220 VAL    0.0900
   3597 CB        -67.9510  -35.9400  -52.7250 C.3     220 VAL   -0.0900
   3598 CG1       -68.1520  -36.0230  -51.2130 C.3     220 VAL    0.0900
   3599 CG2       -68.4860  -37.1970  -53.3970 C.3     220 VAL   -0.2700
   3600 HN        -68.3010  -35.5960  -55.1740 H       220 VAL    0.0900
   3601 HA        -69.6530  -34.6100  -52.9570 H       220 VAL    0.0900
   3602 HB        -66.8640  -35.8980  -52.9470 H       220 VAL    0.0900
   3603 HG11      -69.2280  -35.8950  -50.9630 H       220 VAL   -0.2700
   3604 HG12      -67.5730  -35.2190  -50.7100 H       220 VAL    0.0900
   3605 HG13      -67.8180  -37.0150  -50.8410 H       220 VAL    0.0900
   3606 HG21      -68.1310  -37.2480  -54.4490 H       220 VAL    0.0900
   3607 HG22      -69.5970  -37.1820  -53.3970 H       220 VAL    0.5100
   3608 HG23      -68.1240  -38.0980  -52.8560 H       220 VAL   -0.5100
   3609 N         -67.2530  -32.6640  -53.7910 N.am    221 SER   -0.4700
   3610 CA        -66.6400  -31.3600  -53.5400 C.3     221 SER    0.3100
   3611 C         -67.6500  -30.2950  -53.1310 C.2     221 SER    0.0700
   3612 O         -67.3380  -29.4110  -52.3450 O.2     221 SER    0.0900
   3613 CB        -65.8790  -30.8690  -54.7730 C.3     221 SER    0.0500
   3614 OG        -66.7820  -30.3800  -55.7530 O.3     221 SER    0.0900
   3615 HN        -67.1750  -32.9890  -54.7290 H       221 SER    0.0900
   3616 HA        -65.9670  -31.4640  -52.7020 H       221 SER   -0.6600
   3617 HB1       -65.2960  -31.7070  -55.2110 H       221 SER    0.4300
   3618 HB2       -65.1880  -30.0470  -54.4840 H       221 SER    0.5100
   3619 HG1       -66.3020  -30.3930  -56.5840 H       221 SER   -0.5100
   3620 N         -68.8850  -30.3960  -53.6280 N.am    222 ARG   -0.4700
   3621 CA        -69.9350  -29.5120  -53.1300 C.3     222 ARG    0.3100
   3622 C         -70.2290  -29.7870  -51.6350 C.2     222 ARG    0.0700
   3623 O         -70.3530  -28.8600  -50.8420 O.2     222 ARG    0.0900
   3624 CB        -71.1960  -29.6600  -53.9970 C.3     222 ARG   -0.1800
   3625 CG        -72.5170  -29.4480  -53.2790 C.3     222 ARG    0.0900
   3626 CD        -73.6970  -29.5190  -54.2550 C.3     222 ARG    0.0900
   3627 NE        -73.7120  -30.7540  -55.0480 N.pl3   222 ARG   -0.1800
   3628 CZ        -74.7280  -31.1400  -55.8170 C.cat   222 ARG    0.0900
   3629 NH1       -75.8270  -30.4000  -55.8970 N.pl3   222 ARG    0.0900
   3630 NH2       -74.6500  -32.2740  -56.5030 N.pl3   222 ARG    0.2000
   3631 HN        -69.1390  -31.0530  -54.3330 H       222 ARG    0.0900
   3632 HA        -69.5680  -28.4970  -53.1660 H       222 ARG    0.0900
   3633 HB1       -71.1980  -30.6840  -54.4260 H       222 ARG   -0.7000
   3634 HB2       -71.1310  -28.9220  -54.8240 H       222 ARG    0.4400
   3635 HG1       -72.5090  -28.4510  -52.7880 H       222 ARG    0.6400
   3636 HG2       -72.6390  -30.2300  -52.5010 H       222 ARG   -0.8000
   3637 HD1       -73.6380  -28.6680  -54.9670 H       222 ARG    0.4600
   3638 HD2       -74.6500  -29.4770  -53.6860 H       222 ARG    0.4600
   3639 HE        -72.9070  -31.3460  -55.0070 H       222 ARG   -0.8000
   3640 HH11      -75.8960  -29.5480  -55.3770 H       222 ARG    0.4600
   3641 HH12      -76.5870  -30.6940  -56.4770 H       222 ARG    0.4600
   3642 HH21      -73.8270  -32.8390  -56.4400 H       222 ARG    0.5100
   3643 HH22      -75.4130  -32.5620  -57.0810 H       222 ARG   -0.5100
   3644 N         -70.2760  -31.0830  -51.2620 N.am    223 VAL   -0.4700
   3645 CA        -70.3310  -31.5170  -49.8610 C.3     223 VAL    0.3100
   3646 C         -69.1800  -30.9960  -48.9870 C.2     223 VAL    0.0700
   3647 O         -69.3880  -30.3630  -47.9630 O.2     223 VAL    0.0900
   3648 CB        -70.4110  -33.0550  -49.7470 C.3     223 VAL   -0.0900
   3649 CG1       -70.7150  -33.4690  -48.3100 C.3     223 VAL    0.0900
   3650 CG2       -71.4640  -33.6010  -50.7020 C.3     223 VAL   -0.2700
   3651 HN        -70.2750  -31.8180  -51.9360 H       223 VAL    0.0900
   3652 HA        -71.2020  -31.0650  -49.4100 H       223 VAL    0.0900
   3653 HB        -69.4430  -33.4990  -50.0610 H       223 VAL    0.0900
   3654 HG11      -71.6870  -33.0380  -47.9850 H       223 VAL   -0.2700
   3655 HG12      -69.9170  -33.0960  -47.6320 H       223 VAL    0.0900
   3656 HG13      -70.7780  -34.5770  -48.2400 H       223 VAL    0.0900
   3657 HG21      -71.1190  -33.4940  -51.7530 H       223 VAL    0.0900
   3658 HG22      -72.4140  -33.0360  -50.5810 H       223 VAL    0.5100
   3659 HG23      -71.6410  -34.6780  -50.4960 H       223 VAL   -0.5100
   3660 N         -67.9430  -31.2880  -49.4100 N.am    224 VAL   -0.4700
   3661 CA        -66.7350  -30.9120  -48.6990 C.3     224 VAL    0.3100
   3662 C         -66.6720  -29.4110  -48.4860 C.2     224 VAL    0.0700
   3663 O         -66.3980  -28.9490  -47.4030 O.2     224 VAL    0.0900
   3664 CB        -65.4650  -31.3960  -49.4300 C.3     224 VAL   -0.0900
   3665 CG1       -64.2150  -30.9130  -48.7040 C.3     224 VAL    0.0900
   3666 CG2       -65.4630  -32.9130  -49.5330 C.3     224 VAL   -0.2700
   3667 HN        -67.7950  -31.7920  -50.2570 H       224 VAL    0.0900
   3668 HA        -66.7840  -31.3500  -47.7130 H       224 VAL    0.0900
   3669 HB        -65.4640  -31.0000  -50.4670 H       224 VAL    0.0900
   3670 HG11      -64.2840  -31.1540  -47.6210 H       224 VAL   -0.2700
   3671 HG12      -64.1130  -29.8130  -48.8150 H       224 VAL    0.0900
   3672 HG13      -63.3170  -31.4160  -49.1220 H       224 VAL    0.0900
   3673 HG21      -66.3550  -33.2580  -50.0990 H       224 VAL    0.0900
   3674 HG22      -65.4940  -33.3620  -48.5170 H       224 VAL    0.5100
   3675 HG23      -64.5500  -33.2550  -50.0650 H       224 VAL   -0.5100
   3676 N         -66.9940  -28.6430  -49.5170 N.am    225 PHE   -0.4700
   3677 CA        -67.0430  -27.2120  -49.3890 C.3     225 PHE    0.3100
   3678 C         -68.0210  -26.7740  -48.3120 C.2     225 PHE    0.0700
   3679 O         -67.7360  -25.8910  -47.5330 O.2     225 PHE    0.0900
   3680 CB        -67.5120  -26.6290  -50.7190 C.3     225 PHE   -0.1800
   3681 CG        -67.4580  -25.1330  -50.7930 C.ar    225 PHE    0.0900
   3682 CD1       -68.4190  -24.3370  -50.1850 C.ar    225 PHE    0.0900
   3683 CD2       -66.4630  -24.5210  -51.5160 C.ar    225 PHE    0.0000
   3684 CE1       -68.3550  -22.9610  -50.2800 C.ar    225 PHE   -0.1150
   3685 CE2       -66.4060  -23.1550  -51.6200 C.ar    225 PHE    0.1150
   3686 CZ        -67.3450  -22.3730  -51.0030 C.ar    225 PHE   -0.1150
   3687 HN        -67.2150  -29.0170  -50.4150 H       225 PHE    0.1150
   3688 HA        -66.0570  -26.8530  -49.1380 H       225 PHE   -0.1150
   3689 HB1       -68.5670  -26.9260  -50.8940 H       225 PHE    0.1150
   3690 HB2       -66.8640  -27.0190  -51.5330 H       225 PHE   -0.1150
   3691 HD1       -69.2230  -24.8000  -49.6330 H       225 PHE    0.1150
   3692 HD2       -65.7160  -25.1250  -52.0090 H       225 PHE   -0.1150
   3693 HE1       -69.0960  -22.3500  -49.7870 H       225 PHE    0.1150
   3694 HE2       -65.6150  -22.6940  -52.1940 H       225 PHE    0.5100
   3695 HZ        -67.2920  -21.2970  -51.0840 H       225 PHE   -0.5100
   3696 N         -69.2250  -27.3320  -48.3320 N.am    226 ILE   -0.4700
   3697 CA        -70.2470  -26.9180  -47.3860 C.3     226 ILE    0.3100
   3698 C         -69.8980  -27.2680  -45.9210 C.2     226 ILE    0.0700
   3699 O         -70.0300  -26.4330  -45.0320 O.2     226 ILE    0.0900
   3700 CB        -71.6310  -27.5130  -47.7650 C.3     226 ILE   -0.0900
   3701 CG1       -72.1380  -26.8870  -49.0700 C.3     226 ILE    0.0900
   3702 CG2       -72.6430  -27.3000  -46.6500 C.3     226 ILE   -0.2700
   3703 CD        -73.2180  -27.6880  -49.7610 C.3     226 ILE    0.0900
   3704 HN        -69.4780  -28.0450  -48.9810 H       226 ILE    0.0900
   3705 HA        -70.2900  -25.8390  -47.3930 H       226 ILE    0.0900
   3706 HB        -71.5210  -28.6020  -47.9540 H       226 ILE   -0.1800
   3707 HG11      -71.2790  -26.7830  -49.7660 H       226 ILE    0.0900
   3708 HG12      -72.5410  -25.8790  -48.8420 H       226 ILE    0.0900
   3709 HG21      -72.6400  -26.2350  -46.3300 H       226 ILE   -0.2700
   3710 HG22      -72.3820  -27.9330  -45.7750 H       226 ILE    0.0900
   3711 HG23      -73.6620  -27.5590  -47.0080 H       226 ILE    0.0900
   3712 HD1       -74.1000  -27.7940  -49.0950 H       226 ILE    0.0900
   3713 HD2       -72.8360  -28.7000  -50.0110 H       226 ILE    0.5100
   3714 HD3       -73.5360  -27.1680  -50.6900 H       226 ILE   -0.5100
   3715 N         -69.3420  -28.4700  -45.6930 N.am    227 TYR   -0.4700
   3716 CA        -68.8210  -28.8770  -44.3830 C.3     227 TYR    0.3100
   3717 C         -67.6510  -28.0030  -43.9060 C.2     227 TYR    0.0700
   3718 O         -67.5600  -27.5930  -42.7650 O.2     227 TYR    0.0900
   3719 CB        -68.3820  -30.3440  -44.4170 C.3     227 TYR   -0.1800
   3720 CG        -69.4800  -31.3370  -44.1220 C.ar    227 TYR    0.0900
   3721 CD1       -70.4800  -31.6080  -45.0530 C.ar    227 TYR    0.0900
   3722 CD2       -69.5010  -32.0330  -42.9210 C.ar    227 TYR    0.0000
   3723 CE1       -71.4800  -32.5330  -44.7850 C.ar    227 TYR   -0.1150
   3724 CE2       -70.4960  -32.9620  -42.6440 C.ar    227 TYR    0.1150
   3725 CZ        -71.4840  -33.2080  -43.5820 C.ar    227 TYR   -0.1150
   3726 OH        -72.4830  -34.1290  -43.3320 O.3     227 TYR    0.1150
   3727 HN        -69.2580  -29.1480  -46.4170 H       227 TYR    0.1100
   3728 HA        -69.6030  -28.7350  -43.6520 H       227 TYR   -0.5400
   3729 HB1       -67.5890  -30.5020  -43.6540 H       227 TYR    0.4300
   3730 HB2       -67.9910  -30.5820  -45.4290 H       227 TYR   -0.1150
   3731 HD1       -70.4760  -31.0890  -46.0000 H       227 TYR    0.1150
   3732 HD2       -68.7300  -31.8470  -42.1870 H       227 TYR   -0.1150
   3733 HE1       -72.2520  -32.7240  -45.5160 H       227 TYR    0.1150
   3734 HE2       -70.4990  -33.4900  -41.7010 H       227 TYR    0.5100
   3735 HH        -72.1790  -34.7140  -42.6340 H       227 TYR   -0.5100
   3736 N         -66.7110  -27.8030  -44.8090 N.am    228 PHE   -0.4700
   3737 CA        -65.4590  -27.1210  -44.5500 C.3     228 PHE    0.3100
   3738 C         -65.6570  -25.6070  -44.3400 C.2     228 PHE    0.0700
   3739 O         -65.1020  -25.0190  -43.4320 O.2     228 PHE    0.0900
   3740 CB        -64.5450  -27.3670  -45.7550 C.3     228 PHE   -0.1800
   3741 CG        -63.1420  -26.8630  -45.6010 C.ar    228 PHE    0.0900
   3742 CD1       -62.2850  -27.4130  -44.6640 C.ar    228 PHE    0.0900
   3743 CD2       -62.6580  -25.8800  -46.4490 C.ar    228 PHE    0.0000
   3744 CE1       -60.9830  -26.9610  -44.5500 C.ar    228 PHE   -0.1150
   3745 CE2       -61.3600  -25.4280  -46.3430 C.ar    228 PHE    0.1150
   3746 CZ        -60.5200  -25.9680  -45.3920 C.ar    228 PHE   -0.1150
   3747 HN        -66.8250  -28.1260  -45.7440 H       228 PHE    0.1150
   3748 HA        -65.0250  -27.5210  -43.6450 H       228 PHE   -0.1150
   3749 HB1       -64.9750  -26.8580  -46.6430 H       228 PHE    0.1150
   3750 HB2       -64.4760  -28.4610  -45.9380 H       228 PHE   -0.1150
   3751 HD1       -62.6360  -28.2020  -44.0160 H       228 PHE    0.1150
   3752 HD2       -63.3070  -25.4630  -47.2050 H       228 PHE   -0.1150
   3753 HE1       -60.3290  -27.3840  -43.8020 H       228 PHE    0.1150
   3754 HE2       -61.0030  -24.6510  -47.0030 H       228 PHE    0.5100
   3755 HZ        -59.5030  -25.6160  -45.3060 H       228 PHE   -0.5100
   3756 N         -66.5580  -24.9980  -45.1190 N.am    229 ASN   -0.4700
   3757 CA        -66.9590  -23.6100  -44.8980 C.3     229 ASN    0.3100
   3758 C         -67.5650  -23.4100  -43.5150 C.2     229 ASN    0.0700
   3759 O         -67.2630  -22.4570  -42.8350 O.2     229 ASN    0.0900
   3760 CB        -67.8620  -23.0590  -46.0040 C.3     229 ASN   -0.1800
   3761 CG        -67.9540  -21.5430  -45.9600 C.2     229 ASN    0.0900
   3762 ND2       -68.9770  -20.9880  -45.5280 N.am    229 ASN    0.0900
   3763 OD1       -66.9040  -20.8700  -46.3810 O.2     229 ASN    0.5500
   3764 HN        -66.9970  -25.4630  -45.8830 H       229 ASN   -0.5500
   3765 HA        -66.0550  -23.0200  -44.8380 H       229 ASN   -0.6200
   3766 HB1       -68.8830  -23.4810  -45.8850 H       229 ASN    0.3200
   3767 HB2       -67.4560  -23.3630  -46.9920 H       229 ASN    0.3000
   3768 HD21      -68.9780  -20.0020  -45.3600 H       229 ASN    0.5100
   3769 HD22      -69.8010  -21.5270  -45.3480 H       229 ASN   -0.5100
   3770 N         -68.4540  -24.3190  -43.1030 N.am    230 ALA   -0.4700
   3771 CA        -69.1810  -24.1430  -41.8650 C.3     230 ALA    0.3100
   3772 C         -68.2430  -24.1980  -40.6850 C.2     230 ALA    0.0700
   3773 O         -68.2740  -23.3420  -39.8330 O.2     230 ALA    0.0900
   3774 CB        -70.2730  -25.1890  -41.7230 C.3     230 ALA   -0.2700
   3775 HN        -68.6530  -25.1450  -43.6220 H       230 ALA    0.0900
   3776 HA        -69.6110  -23.1530  -41.8690 H       230 ALA    0.0900
   3777 HB1       -69.8280  -26.2080  -41.7270 H       230 ALA    0.0900
   3778 HB2       -70.9860  -25.1100  -42.5710 H       230 ALA    0.5100
   3779 HB3       -70.8150  -25.0430  -40.7640 H       230 ALA   -0.5100
   3780 N         -67.2950  -25.1090  -40.7270 N.am    231 PHE   -0.4700
   3781 CA        -66.3410  -25.2470  -39.6550 C.3     231 PHE    0.3100
   3782 C         -65.4200  -24.0160  -39.5120 C.2     231 PHE    0.0700
   3783 O         -65.0970  -23.5950  -38.4230 O.2     231 PHE    0.0900
   3784 CB        -65.5180  -26.5080  -39.9130 C.3     231 PHE   -0.1800
   3785 CG        -64.4110  -26.7400  -38.9330 C.ar    231 PHE    0.0900
   3786 CD1       -64.6680  -27.3130  -37.6980 C.ar    231 PHE    0.0900
   3787 CD2       -63.1000  -26.4340  -39.2670 C.ar    231 PHE    0.0000
   3788 CE1       -63.6400  -27.5490  -36.8020 C.ar    231 PHE   -0.1150
   3789 CE2       -62.0700  -26.6690  -38.3770 C.ar    231 PHE    0.1150
   3790 CZ        -62.3380  -27.2270  -37.1440 C.ar    231 PHE   -0.1150
   3791 HN        -67.1920  -25.7390  -41.4930 H       231 PHE    0.1150
   3792 HA        -66.8770  -25.3190  -38.7200 H       231 PHE   -0.1150
   3793 HB1       -65.0520  -26.4380  -40.9200 H       231 PHE    0.1150
   3794 HB2       -66.1870  -27.3940  -39.8630 H       231 PHE   -0.1150
   3795 HD1       -65.6810  -27.5740  -37.4310 H       231 PHE    0.1150
   3796 HD2       -62.8830  -26.0050  -40.2340 H       231 PHE   -0.1150
   3797 HE1       -63.8530  -27.9880  -35.8370 H       231 PHE    0.1150
   3798 HE2       -61.0550  -26.4170  -38.6470 H       231 PHE    0.5100
   3799 HZ        -61.5340  -27.4100  -36.4470 H       231 PHE   -0.5100
   3800 N         -64.9090  -23.4950  -40.6200 N.am    232 LEU   -0.4700
   3801 CA        -63.9310  -22.4200  -40.5500 C.3     232 LEU    0.3100
   3802 C         -64.5080  -21.0950  -40.1200 C.2     232 LEU    0.0700
   3803 O         -63.9640  -20.4330  -39.2570 O.2     232 LEU    0.0900
   3804 CB        -63.2340  -22.2540  -41.9010 C.3     232 LEU   -0.1800
   3805 CG        -62.3460  -23.4210  -42.3240 C.3     232 LEU    0.0900
   3806 CD1       -61.8320  -23.2090  -43.7330 C.3     232 LEU    0.0900
   3807 CD2       -61.1950  -23.5840  -41.3500 C.3     232 LEU   -0.0900
   3808 HN        -65.1670  -23.8080  -41.5310 H       232 LEU    0.0900
   3809 HA        -63.2120  -22.6670  -39.7830 H       232 LEU   -0.2700
   3810 HB1       -62.6050  -21.3400  -41.8550 H       232 LEU    0.0900
   3811 HB2       -64.0150  -22.1150  -42.6780 H       232 LEU    0.0900
   3812 HG        -62.9330  -24.3640  -42.2810 H       232 LEU    0.0900
   3813 HD11      -61.3940  -22.1920  -43.8320 H       232 LEU   -0.2700
   3814 HD12      -62.6680  -23.3070  -44.4600 H       232 LEU    0.0900
   3815 HD13      -61.0450  -23.9580  -43.9660 H       232 LEU    0.0900
   3816 HD21      -61.5840  -23.7820  -40.3280 H       232 LEU    0.0900
   3817 HD22      -60.5860  -22.6540  -41.3230 H       232 LEU    0.5100
   3818 HD23      -60.5570  -24.4400  -41.6580 H       232 LEU   -0.5100
   3819 N         -65.6440  -20.7140  -40.6940 N.am    233 GLU   -0.4700
   3820 CA        -66.3210  -19.5060  -40.2810 C.3     233 GLU    0.3100
   3821 C         -66.7960  -19.5490  -38.8420 C.2     233 GLU    0.0700
   3822 O         -66.7710  -18.5540  -38.1330 O.2     233 GLU    0.0900
   3823 CB        -67.3870  -19.0070  -41.2740 C.3     233 GLU   -0.1800
   3824 CG        -68.6760  -19.7890  -41.3440 C.3     233 GLU    0.0900
   3825 CD        -69.7260  -19.0690  -42.1740 C.2     233 GLU    0.0900
   3826 OE1       -69.9820  -19.4960  -43.3190 O.co2   233 GLU   -0.2800
   3827 OE2       -70.2910  -18.0660  -41.6810 O.co2   233 GLU    0.0900
   3828 HN        -66.0750  -21.2380  -41.4250 H       233 GLU    0.0900
   3829 HA        -65.5650  -18.7470  -40.1550 H       233 GLU    0.6200
   3830 HB1       -66.9340  -19.0130  -42.2860 H       233 GLU   -0.7600
   3831 HB2       -67.6410  -17.9620  -40.9980 H       233 GLU   -0.7600
   3832 HG1       -69.0710  -19.9340  -40.3160 H       233 GLU    0.5100
   3833 HG2       -68.4770  -20.7810  -41.8020 H       233 GLU   -0.5100
   3834 N         -67.3550  -20.6970  -38.4590 N.am    234 SER   -0.4700
   3835 CA        -67.9250  -20.8670  -37.1540 C.3     234 SER    0.3100
   3836 C         -66.9280  -20.9110  -36.0180 C.2     234 SER    0.0700
   3837 O         -67.2720  -20.6850  -34.8710 O.2     234 SER    0.0900
   3838 CB        -68.7890  -22.1260  -37.1380 C.3     234 SER    0.0500
   3839 OG        -69.4330  -22.2840  -35.8970 O.3     234 SER    0.0900
   3840 HN        -67.4020  -21.4880  -39.0620 H       234 SER    0.0900
   3841 HA        -68.5200  -19.9950  -36.9260 H       234 SER   -0.6600
   3842 HB1       -68.1500  -23.0160  -37.3200 H       234 SER    0.4300
   3843 HB2       -69.5610  -22.0560  -37.9330 H       234 SER    0.5100
   3844 HG1       -70.2560  -22.7410  -36.0840 H       234 SER   -0.5100
   3845 N         -65.6900  -21.1900  -36.3520 N.am    235 PHE   -0.4700
   3846 CA        -64.6200  -21.3180  -35.3900 C.3     235 PHE    0.3100
   3847 C         -63.6790  -20.1280  -35.4320 C.2     235 PHE    0.0700
   3848 O         -62.6270  -20.1530  -34.8340 O.2     235 PHE    0.0900
   3849 CB        -63.8770  -22.6450  -35.5430 C.3     235 PHE   -0.1800
   3850 CG        -64.5440  -23.7950  -34.8430 C.ar    235 PHE    0.0900
   3851 CD1       -65.5520  -24.5140  -35.4650 C.ar    235 PHE    0.0900
   3852 CD2       -64.1590  -24.1570  -33.5600 C.ar    235 PHE    0.0000
   3853 CE1       -66.1620  -25.5780  -34.8260 C.ar    235 PHE   -0.1150
   3854 CE2       -64.7680  -25.2180  -32.9120 C.ar    235 PHE    0.1150
   3855 CZ        -65.7720  -25.9280  -33.5470 C.ar    235 PHE   -0.1150
   3856 HN        -65.4290  -21.3300  -37.3040 H       235 PHE    0.1150
   3857 HA        -65.0540  -21.2480  -34.4040 H       235 PHE   -0.1150
   3858 HB1       -62.8570  -22.5450  -35.1160 H       235 PHE    0.1150
   3859 HB2       -63.8160  -22.9070  -36.6220 H       235 PHE   -0.1150
   3860 HD1       -65.8650  -24.2410  -36.4620 H       235 PHE    0.1150
   3861 HD2       -63.3760  -23.6050  -33.0610 H       235 PHE   -0.1150
   3862 HE1       -66.9420  -26.1340  -35.3250 H       235 PHE    0.1150
   3863 HE2       -64.4600  -25.4920  -31.9150 H       235 PHE    0.5100
   3864 HZ        -66.2500  -26.7550  -33.0420 H       235 PHE   -0.5100
   3865 N         -64.0510  -19.0700  -36.1510 N.am    236 GLN   -0.4700
   3866 CA        -63.2560  -17.8650  -36.1970 C.3     236 GLN    0.3100
   3867 C         -62.9600  -17.3510  -34.8190 C.2     236 GLN    0.0700
   3868 O         -61.8760  -16.9060  -34.5430 O.2     236 GLN    0.0900
   3869 CB        -63.9420  -16.7760  -37.0240 C.3     236 GLN   -0.1800
   3870 CG        -63.4970  -16.7150  -38.4740 C.3     236 GLN    0.0900
   3871 CD        -63.5430  -15.3040  -39.0150 C.2     236 GLN    0.0900
   3872 NE2       -63.6440  -15.1750  -40.3350 N.am    236 GLN   -0.1800
   3873 OE1       -63.4950  -14.3380  -38.2530 O.2     236 GLN    0.0900
   3874 HN        -64.8920  -19.0620  -36.6860 H       236 GLN    0.0900
   3875 HA        -62.3000  -18.1150  -36.6330 H       236 GLN    0.5500
   3876 HB1       -63.7320  -15.7930  -36.5520 H       236 GLN   -0.5500
   3877 HB2       -65.0370  -16.9590  -37.0020 H       236 GLN   -0.6200
   3878 HG1       -64.1650  -17.3560  -39.0880 H       236 GLN    0.3200
   3879 HG2       -62.4550  -17.0950  -38.5520 H       236 GLN    0.3000
   3880 HE21      -63.6780  -14.2640  -40.7470 H       236 GLN    0.5100
   3881 HE22      -63.6860  -15.9880  -40.9160 H       236 GLN   -0.5100
   3882 N         -63.9460  -17.3930  -33.9500 N.am    237 GLY   -0.4700
   3883 CA        -63.7930  -16.9240  -32.5970 C.3     237 GLY    0.3100
   3884 C         -62.8510  -17.7110  -31.7330 C.2     237 GLY   -0.0200
   3885 O         -62.0230  -17.1480  -31.0410 O.2     237 GLY    0.0900
   3886 HN        -64.8450  -17.7510  -34.1880 H       237 GLY    0.0900
   3887 HA1       -64.7720  -16.9470  -32.1410 H       237 GLY    0.5100
   3888 HA2       -63.4320  -15.9070  -32.6530 H       237 GLY   -0.5100
   3889 N         -62.9340  -19.0350  -31.8160 N.am    238 PHE   -0.4700
   3890 CA        -62.0100  -19.9160  -31.1240 C.3     238 PHE    0.3100
   3891 C         -60.5680  -19.6380  -31.5540 C.2     238 PHE    0.0700
   3892 O         -59.6630  -19.5470  -30.7470 O.2     238 PHE    0.0900
   3893 CB        -62.3630  -21.3900  -31.3440 C.3     238 PHE   -0.1800
   3894 CG        -61.5300  -22.3260  -30.5200 C.ar    238 PHE    0.0900
   3895 CD1       -61.7900  -22.4880  -29.1700 C.ar    238 PHE    0.0900
   3896 CD2       -60.4700  -23.0220  -31.0840 C.ar    238 PHE    0.0000
   3897 CE1       -61.0180  -23.3370  -28.3970 C.ar    238 PHE   -0.1150
   3898 CE2       -59.6930  -23.8730  -30.3170 C.ar    238 PHE    0.1150
   3899 CZ        -59.9680  -24.0310  -28.9730 C.ar    238 PHE   -0.1150
   3900 HN        -63.6390  -19.4850  -32.3590 H       238 PHE    0.1150
   3901 HA        -62.0520  -19.6780  -30.0710 H       238 PHE   -0.1150
   3902 HB1       -62.1990  -21.6530  -32.4120 H       238 PHE    0.1150
   3903 HB2       -63.4250  -21.5600  -31.0680 H       238 PHE   -0.1150
   3904 HD1       -62.6050  -21.9460  -28.7140 H       238 PHE    0.1150
   3905 HD2       -60.2490  -22.8970  -32.1340 H       238 PHE   -0.1150
   3906 HE1       -61.2360  -23.4600  -27.3470 H       238 PHE    0.1150
   3907 HE2       -58.8730  -24.4130  -30.7680 H       238 PHE    0.5100
   3908 HZ        -59.3650  -24.6950  -28.3710 H       238 PHE   -0.5100
   3909 N         -60.3660  -19.4420  -32.8450 N.am    239 PHE   -0.4700
   3910 CA        -59.0500  -19.1400  -33.3280 C.3     239 PHE    0.3100
   3911 C         -58.5300  -17.8220  -32.7750 C.2     239 PHE    0.0700
   3912 O         -57.4200  -17.7330  -32.2840 O.2     239 PHE    0.0900
   3913 CB        -59.0460  -19.0240  -34.8610 C.3     239 PHE   -0.1800
   3914 CG        -59.4930  -20.2670  -35.5760 C.ar    239 PHE    0.0900
   3915 CD1       -59.5270  -21.4940  -34.9290 C.ar    239 PHE    0.0900
   3916 CD2       -59.8730  -20.2080  -36.9090 C.ar    239 PHE    0.0000
   3917 CE1       -59.9380  -22.6360  -35.5940 C.ar    239 PHE   -0.1150
   3918 CE2       -60.2840  -21.3490  -37.5810 C.ar    239 PHE    0.1150
   3919 CZ        -60.3180  -22.5650  -36.9200 C.ar    239 PHE   -0.1150
   3920 HN        -61.0960  -19.4920  -33.5210 H       239 PHE    0.1150
   3921 HA        -58.3870  -19.9310  -33.0110 H       239 PHE   -0.1150
   3922 HB1       -58.0140  -18.8020  -35.2060 H       239 PHE    0.1150
   3923 HB2       -59.7360  -18.2080  -35.1660 H       239 PHE   -0.1150
   3924 HD1       -59.2290  -21.5580  -33.8930 H       239 PHE    0.1150
   3925 HD2       -59.8470  -19.2630  -37.4300 H       239 PHE   -0.1150
   3926 HE1       -59.9620  -23.5830  -35.0760 H       239 PHE    0.1150
   3927 HE2       -60.5790  -21.2890  -38.6180 H       239 PHE    0.5100
   3928 HZ        -60.6390  -23.4540  -37.4400 H       239 PHE   -0.5100
   3929 N         -59.3530  -16.7990  -32.7940 N.am    240 VAL   -0.4700
   3930 CA        -58.9980  -15.5060  -32.2320 C.3     240 VAL    0.3100
   3931 C         -58.6690  -15.5710  -30.7390 C.2     240 VAL    0.0700
   3932 O         -57.7190  -14.9530  -30.2780 O.2     240 VAL    0.0900
   3933 CB        -60.0400  -14.4020  -32.5730 C.3     240 VAL   -0.0900
   3934 CG1       -59.6820  -13.0800  -31.9030 C.3     240 VAL    0.0900
   3935 CG2       -60.1070  -14.2060  -34.0730 C.3     240 VAL   -0.2700
   3936 HN        -60.2620  -16.8640  -33.1960 H       240 VAL    0.0900
   3937 HA        -58.0320  -15.2330  -32.6280 H       240 VAL    0.0900
   3938 HB        -61.0440  -14.7280  -32.2250 H       240 VAL    0.0900
   3939 HG11      -58.6190  -12.8250  -32.1030 H       240 VAL   -0.2700
   3940 HG12      -59.8250  -13.1610  -30.8040 H       240 VAL    0.0900
   3941 HG13      -60.3230  -12.2660  -32.3040 H       240 VAL    0.0900
   3942 HG21      -60.4090  -15.1520  -34.5690 H       240 VAL    0.0900
   3943 HG22      -59.1110  -13.9040  -34.4600 H       240 VAL    0.5100
   3944 HG23      -60.8570  -13.4220  -34.3170 H       240 VAL   -0.5100
   3945 N         -59.4340  -16.3430  -29.9720 N.am    241 SER   -0.4700
   3946 CA        -59.1430  -16.4930  -28.5570 C.3     241 SER    0.3100
   3947 C         -57.7500  -17.0870  -28.3220 C.2     241 SER    0.0700
   3948 O         -56.9780  -16.5820  -27.5200 O.2     241 SER    0.0900
   3949 CB        -60.2000  -17.3590  -27.8700 C.3     241 SER    0.0500
   3950 OG        -60.1270  -18.6980  -28.3200 O.3     241 SER    0.0900
   3951 HN        -60.2210  -16.8430  -30.3240 H       241 SER    0.0900
   3952 HA        -59.1220  -15.5090  -28.1150 H       241 SER   -0.6600
   3953 HB1       -61.2120  -16.9620  -28.0990 H       241 SER    0.4300
   3954 HB2       -60.0370  -17.3440  -26.7710 H       241 SER    0.5100
   3955 HG1       -60.1200  -18.6550  -29.2800 H       241 SER   -0.5100
   3956 N         -57.4020  -18.1270  -29.0910 N.am    242 VAL   -0.4700
   3957 CA        -56.0690  -18.7130  -29.0310 C.3     242 VAL    0.3100
   3958 C         -54.9790  -17.7070  -29.3410 C.2     242 VAL    0.0700
   3959 O         -53.9900  -17.6370  -28.6570 O.2     242 VAL    0.0900
   3960 CB        -55.9370  -19.9280  -29.9840 C.3     242 VAL   -0.0900
   3961 CG1       -54.4860  -20.3980  -30.0700 C.3     242 VAL    0.0900
   3962 CG2       -56.8490  -21.0630  -29.5340 C.3     242 VAL   -0.2700
   3963 HN        -58.0380  -18.5460  -29.7350 H       242 VAL    0.0900
   3964 HA        -55.8890  -19.0200  -28.0110 H       242 VAL    0.0900
   3965 HB        -56.2890  -19.6380  -30.9970 H       242 VAL    0.0900
   3966 HG11      -54.0660  -20.5280  -29.0500 H       242 VAL   -0.2700
   3967 HG12      -53.8760  -19.6450  -30.6120 H       242 VAL    0.0900
   3968 HG13      -54.4340  -21.3730  -30.6010 H       242 VAL    0.0900
   3969 HG21      -57.9070  -20.7260  -29.5340 H       242 VAL    0.0900
   3970 HG22      -56.5780  -21.3800  -28.5040 H       242 VAL    0.5100
   3971 HG23      -56.7510  -21.9240  -30.2290 H       242 VAL   -0.5100
   3972 N         -55.1680  -16.9210  -30.3700 N.am    243 PHE   -0.4700
   3973 CA        -54.1820  -15.9370  -30.7730 C.3     243 PHE    0.3100
   3974 C         -53.9220  -14.8400  -29.6980 C.2     243 PHE    0.0700
   3975 O         -52.7810  -14.5090  -29.3740 O.2     243 PHE    0.0900
   3976 CB        -54.6810  -15.3790  -32.1200 C.3     243 PHE   -0.1800
   3977 CG        -54.1620  -14.0240  -32.4910 C.ar    243 PHE    0.0900
   3978 CD1       -53.0070  -13.8910  -33.2450 C.ar    243 PHE    0.0900
   3979 CD2       -54.8810  -12.8840  -32.1720 C.ar    243 PHE    0.0000
   3980 CE1       -52.5510  -12.6410  -33.6240 C.ar    243 PHE   -0.1150
   3981 CE2       -54.4290  -11.6310  -32.5460 C.ar    243 PHE    0.1150
   3982 CZ        -53.2620  -11.5090  -33.2710 C.ar    243 PHE   -0.1150
   3983 HN        -55.9970  -16.9620  -30.9230 H       243 PHE    0.1150
   3984 HA        -53.2200  -16.4170  -30.8740 H       243 PHE   -0.1150
   3985 HB1       -55.7880  -15.2980  -32.0860 H       243 PHE    0.1150
   3986 HB2       -54.3730  -16.0720  -32.9310 H       243 PHE   -0.1150
   3987 HD1       -52.4580  -14.7720  -33.5420 H       243 PHE    0.1150
   3988 HD2       -55.8070  -12.9740  -31.6260 H       243 PHE   -0.1150
   3989 HE1       -51.6380  -12.5500  -34.1930 H       243 PHE    0.1150
   3990 HE2       -54.9880  -10.7500  -32.2700 H       243 PHE    0.5100
   3991 HZ        -52.9060  -10.5320  -33.5640 H       243 PHE   -0.5100
   3992 N         -54.9900  -14.2930  -29.0980 N.am    244 ALA   -0.4700
   3993 CA        -54.8220  -13.3200  -28.0080 C.3     244 ALA    0.3100
   3994 C         -54.1290  -13.9140  -26.7890 C.2     244 ALA    0.0700
   3995 O         -53.2090  -13.3350  -26.2380 O.2     244 ALA    0.0900
   3996 CB        -56.1540  -12.7130  -27.6200 C.3     244 ALA   -0.2700
   3997 HN        -55.9260  -14.5170  -29.3570 H       244 ALA    0.0900
   3998 HA        -54.1450  -12.5510  -28.3480 H       244 ALA    0.0900
   3999 HB1       -56.8510  -13.5080  -27.2780 H       244 ALA    0.0900
   4000 HB2       -56.6050  -12.1990  -28.4960 H       244 ALA    0.5100
   4001 HB3       -56.0120  -11.9860  -26.7920 H       244 ALA   -0.5100
   4002 N         -54.5450  -15.1310  -26.4410 N.am    245 CYS   -0.4700
   4003 CA        -53.9760  -15.9400  -25.3670 C.3     245 CYS    0.3100
   4004 C         -52.5140  -16.2460  -25.6230 C.2     245 CYS    0.0700
   4005 O         -51.7110  -16.2970  -24.7050 O.2     245 CYS    0.0900
   4006 CB        -54.7920  -17.2160  -25.1240 C.3     245 CYS   -0.1100
   4007 SG        -56.3010  -16.9420  -24.1440 S.3     245 CYS    0.0900
   4008 HN        -55.3000  -15.5620  -26.9260 H       245 CYS    0.0900
   4009 HA        -53.9590  -15.3350  -24.4730 H       245 CYS   -0.2300
   4010 HB1       -54.1440  -17.9460  -24.5960 H       245 CYS    0.1600
   4011 HB2       -55.0710  -17.6440  -26.1090 H       245 CYS    0.5100
   4012 HG1       -57.0160  -16.4820  -25.1600 H       245 CYS   -0.5100
   4013 N         -52.1690  -16.4480  -26.8920 N.am    246 PHE   -0.4700
   4014 CA        -50.7980  -16.7480  -27.2760 C.3     246 PHE    0.3100
   4015 C         -49.8810  -15.5570  -27.0270 C.2     246 PHE    0.0700
   4016 O         -48.7110  -15.7220  -26.6850 O.2     246 PHE    0.0900
   4017 CB        -50.7320  -17.1850  -28.7410 C.3     246 PHE   -0.1800
   4018 CG        -49.3930  -17.7120  -29.1530 C.ar    246 PHE    0.0900
   4019 CD1       -48.8040  -18.7510  -28.4530 C.ar    246 PHE    0.0900
   4020 CD2       -48.7310  -17.1810  -30.2490 C.ar    246 PHE    0.0000
   4021 CE1       -47.5690  -19.2470  -28.8310 C.ar    246 PHE   -0.1150
   4022 CE2       -47.4940  -17.6730  -30.6340 C.ar    246 PHE    0.1150
   4023 CZ        -46.9150  -18.7090  -29.9230 C.ar    246 PHE   -0.1150
   4024 HN        -52.8330  -16.4020  -27.6340 H       246 PHE    0.1150
   4025 HA        -50.4360  -17.5360  -26.6330 H       246 PHE   -0.1150
   4026 HB1       -50.9590  -16.3140  -29.3920 H       246 PHE    0.1150
   4027 HB2       -51.4730  -17.9950  -28.9150 H       246 PHE   -0.1150
   4028 HD1       -49.3130  -19.1800  -27.6040 H       246 PHE    0.1150
   4029 HD2       -49.1830  -16.3750  -30.8090 H       246 PHE   -0.1150
   4030 HE1       -47.1170  -20.0530  -28.2720 H       246 PHE    0.1150
   4031 HE2       -46.9850  -17.2490  -31.4860 H       246 PHE    0.5100
   4032 HZ        -45.9520  -19.0950  -30.2220 H       246 PHE   -0.5100
   4033 N         -50.4210  -14.3520  -27.2040 N.am    247 LEU   -0.4700
   4034 CA        -49.6520  -13.1330  -26.9990 C.3     247 LEU    0.3100
   4035 C         -49.4950  -12.8210  -25.5140 C.2     247 LEU    0.0700
   4036 O         -48.4160  -12.4420  -25.0610 O.2     247 LEU    0.0900
   4037 CB        -50.2830  -11.9500  -27.7380 C.3     247 LEU   -0.1800
   4038 CG        -50.2770  -12.0340  -29.2670 C.3     247 LEU    0.0900
   4039 CD1       -50.4350  -10.6490  -29.8790 C.3     247 LEU    0.0900
   4040 CD2       -49.0090  -12.7010  -29.7770 C.3     247 LEU   -0.0900
   4041 HN        -51.3710  -14.2320  -27.4830 H       247 LEU    0.0900
   4042 HA        -48.6510  -13.3070  -27.3620 H       247 LEU   -0.2700
   4043 HB1       -49.7350  -11.0310  -27.4440 H       247 LEU    0.0900
   4044 HB2       -51.3390  -11.8630  -27.4050 H       247 LEU    0.0900
   4045 HG        -51.1130  -12.6840  -29.6040 H       247 LEU    0.0900
   4046 HD11      -49.9960   -9.8820  -29.2050 H       247 LEU   -0.2700
   4047 HD12      -51.5130  -10.4200  -30.0220 H       247 LEU    0.0900
   4048 HD13      -49.9110  -10.6050  -30.8570 H       247 LEU    0.0900
   4049 HD21      -48.9290  -13.7320  -29.3710 H       247 LEU    0.0900
   4050 HD22      -48.1200  -12.1220  -29.4490 H       247 LEU    0.5100
   4051 HD23      -49.0300  -12.7570  -30.8860 H       247 LEU   -0.5100
   4052 N         -50.5440  -13.0450  -24.7020 N.am    248 ASN   -0.4700
   4053 CA        -50.4840  -12.8420  -23.2680 C.3     248 ASN    0.3100
   4054 CAT       -47.9620  -14.0150  -20.6510 C.3     248 ASN    0.0700
   4055 C         -49.5140  -13.7610  -22.5090 C.2     248 ASN    0.0900
   4056 O         -49.2960  -14.9170  -22.8550 O.2     248 ASN   -0.1800
   4057 CB        -51.9080  -12.8930  -22.6490 C.3     248 ASN    0.0900
   4058 CG        -52.0060  -11.9690  -21.4400 C.2     248 ASN    0.0900
   4059 ND2       -52.9820  -12.2250  -20.5420 N.am    248 ASN    0.5500
   4060 OD1       -51.2140  -11.0290  -21.2920 O.2     248 ASN   -0.5500
   4061 NT        -48.9040  -13.2410  -21.4240 N.am    248 ASN   -0.6200
   4062 HN        -51.4200  -13.3640  -25.0560 H       248 ASN    0.3200
   4063 HNT       -49.0750  -12.3100  -21.1110 H       248 ASN    0.3000
   4064 HA        -50.0290  -11.8810  -23.0840 H       248 ASN    0.5100
   4065 HB1       -52.1370  -13.9320  -22.3300 H       248 ASN   -0.5100
   4066 HB2       -52.6530  -12.5720  -23.4090 H       248 ASN   -0.4700
   4067 HD21      -53.0830  -11.6460  -19.7340 H       248 ASN    0.3100
   4068 HD22      -53.6040  -12.9960  -20.6870 H       248 ASN   -0.1100
   4069 HT1       -47.1120  -14.3200  -21.2980 H       248 ASN    0.0900
   4070 HT2       -48.4590  -14.9270  -20.2560 H       248 ASN    0.0900
   4071 HT3       -47.5720  -13.4020  -19.8100 H       248 ASN    0.0900
@<TRIPOS>BOND
     1    1    2 1
     2    1   12 am
     3    1   14 1
     4    2    4 1
     5    2    6 1
     6    2   15 1
     7    3   12 1
     8    3   22 1
     9    3   23 1
    10    3   24 1
    11    4    5 2
    12    6    7 1
    13    6   16 1
    14    6   17 1
    15    7    8 ar
    16    7    9 ar
    17    8   11 ar
    18    8   19 1
    19    9   10 ar
    20    9   18 1
    21   10   11 ar
    22   10   20 1
    23   11   21 1
    24   12   13 2
    25   25   26 1
    26   26   33 1
    27   26   29 1
    28   26   27 1
    29   27   28 2
    30   29   34 1
    31   29   31 1
    32   29   30 1
    33   30   35 1
    34   30   36 1
    35   30   37 1
    36   31   38 1
    37   31   39 1
    38   31   40 1
    39   32   25 1
    40   25    4 am
    41   41   42 1
    42   42   47 1
    43   42   45 1
    44   42   43 1
    45   43   44 2
    46   45   48 1
    47   45   49 1
    48   45   50 1
    49   46   41 1
    50   27   41 am
    51   51   52 1
    52   52   57 1
    53   52   55 1
    54   52   53 1
    55   53   54 2
    56   55   58 1
    57   55   59 1
    58   55   60 1
    59   56   51 1
    60   43   51 am
    61   61   62 1
    62   62   70 1
    63   62   65 1
    64   62   63 1
    65   63   64 2
    66   65   66 1
    67   65   67 1
    68   65   71 1
    69   66   73 1
    70   67   75 1
    71   67   74 1
    72   67   76 1
    73   68   66 1
    74   68   77 1
    75   68   78 1
    76   68   79 1
    77   69   61 1
    78   72   66 1
    79   53   61 am
    80   80   81 1
    81   81   89 1
    82   81   84 1
    83   81   82 1
    84   82   83 2
    85   84   85 1
    86   84   86 1
    87   84   90 1
    88   85   92 1
    89   86   94 1
    90   86   93 1
    91   86   95 1
    92   87   85 1
    93   87   96 1
    94   87   97 1
    95   87   98 1
    96   88   80 1
    97   91   85 1
    98   63   80 am
    99   99  100 1
   100  100  108 1
   101  100  103 1
   102  100  101 1
   103  101  102 2
   104  103  110 1
   105  103  104 1
   106  104  106 2
   107  104  105 am
   108  105  111 1
   109  105  112 1
   110  107   99 1
   111  109  103 1
   112   82   99 am
   113  113  114 1
   114  114  126 1
   115  114  117 1
   116  114  115 1
   117  115  116 2
   118  117  118 1
   119  117  128 1
   120  118  119 ar
   121  118  120 ar
   122  119  121 ar
   123  119  129 1
   124  120  122 ar
   125  120  130 1
   126  121  131 1
   127  121  123 ar
   128  122  123 ar
   129  122  132 1
   130  123  124 1
   131  124  133 1
   132  125  113 1
   133  127  117 1
   134  101  113 am
   135  134  135 1
   136  135  143 1
   137  135  138 1
   138  135  136 1
   139  136  137 2
   140  138  145 1
   141  138  139 1
   142  139  146 1
   143  139  140 1
   144  139  141 1
   145  140  147 1
   146  140  148 1
   147  140  149 1
   148  141  150 1
   149  141  151 1
   150  141  152 1
   151  142  134 1
   152  144  138 1
   153  115  134 am
   154  153  154 1
   155  154  159 1
   156  154  155 1
   157  155  156 2
   158  157  153 1
   159  158  154 1
   160  136  153 am
   161  160  161 1
   162  160  170 1
   163  161  162 1
   164  161  164 1
   165  161  171 1
   166  162  163 2
   167  164  165 1
   168  164  172 1
   169  164  173 1
   170  165  166 ar
   171  165  167 ar
   172  166  169 ar
   173  166  175 1
   174  167  168 ar
   175  167  174 1
   176  168  169 ar
   177  168  176 1
   178  169  177 1
   179  155  160 am
   180  178  179 1
   181  179  185 1
   182  179  182 1
   183  179  180 1
   184  180  181 2
   185  182  187 1
   186  182  183 1
   187  184  178 1
   188  186  182 1
   189  188  183 1
   190  178  162 am
   191  189  190 1
   192  190  198 1
   193  190  193 1
   194  190  191 1
   195  191  192 2
   196  193  194 1
   197  193  195 1
   198  193  199 1
   199  194  201 1
   200  195  203 1
   201  195  202 1
   202  195  204 1
   203  196  194 1
   204  196  205 1
   205  196  206 1
   206  196  207 1
   207  197  189 1
   208  200  194 1
   209  180  189 am
   210  208  209 1
   211  209  215 1
   212  209  212 1
   213  209  210 1
   214  210  211 2
   215  212  217 1
   216  212  213 1
   217  214  208 1
   218  216  212 1
   219  218  213 1
   220  191  208 am
   221  219  220 1
   222  220  228 1
   223  220  223 1
   224  220  221 1
   225  221  222 2
   226  223  230 1
   227  223  224 1
   228  224  231 1
   229  224  225 1
   230  224  226 1
   231  225  232 1
   232  225  233 1
   233  225  234 1
   234  226  235 1
   235  226  236 1
   236  226  237 1
   237  227  219 1
   238  229  223 1
   239  210  219 am
   240  238  239 1
   241  239  246 1
   242  239  242 1
   243  239  240 1
   244  240  241 2
   245  242  247 1
   246  242  244 1
   247  242  243 1
   248  243  248 1
   249  243  249 1
   250  243  250 1
   251  244  251 1
   252  244  252 1
   253  244  253 1
   254  245  238 1
   255  221  238 am
   256  254  255 1
   257  255  260 1
   258  255  258 1
   259  255  256 1
   260  256  257 2
   261  258  261 1
   262  258  262 1
   263  258  263 1
   264  259  254 1
   265  240  254 am
   266  264  265 1
   267  265  273 1
   268  265  268 1
   269  265  266 1
   270  266  267 2
   271  268  275 1
   272  268  269 1
   273  269  276 1
   274  269  270 1
   275  269  271 1
   276  270  277 1
   277  270  278 1
   278  270  279 1
   279  271  280 1
   280  271  281 1
   281  271  282 1
   282  272  264 1
   283  274  268 1
   284  256  264 am
   285  283  284 1
   286  284  292 1
   287  284  287 1
   288  284  285 1
   289  285  286 2
   290  287  294 1
   291  287  288 1
   292  288  295 1
   293  288  289 1
   294  288  290 1
   295  289  296 1
   296  289  297 1
   297  289  298 1
   298  290  299 1
   299  290  300 1
   300  290  301 1
   301  291  283 1
   302  293  287 1
   303  266  283 am
   304  302  303 1
   305  303  310 1
   306  303  306 1
   307  303  304 1
   308  304  305 2
   309  306  311 1
   310  306  308 1
   311  306  307 1
   312  307  312 1
   313  307  313 1
   314  307  314 1
   315  308  315 1
   316  308  316 1
   317  308  317 1
   318  309  302 1
   319  285  302 am
   320  318  319 1
   321  319  324 1
   322  319  322 1
   323  319  320 1
   324  320  321 2
   325  322  325 1
   326  322  326 1
   327  322  327 1
   328  323  318 1
   329  304  318 am
   330  328  329 1
   331  329  330 1
   332  329  340 1
   333  329  332 1
   334  330  331 2
   335  332  342 1
   336  332  333 1
   337  333  334 ar
   338  333  335 ar
   339  334  343 1
   340  334  336 ar
   341  335  337 ar
   342  335  344 1
   343  336  345 1
   344  336  338 ar
   345  337  338 ar
   346  337  346 1
   347  338  347 1
   348  339  328 1
   349  341  332 1
   350  320  328 am
   351  348  349 1
   352  349  356 1
   353  349  352 1
   354  349  350 1
   355  350  351 2
   356  352  357 1
   357  352  354 1
   358  352  353 1
   359  353  358 1
   360  353  359 1
   361  353  360 1
   362  354  361 1
   363  354  362 1
   364  354  363 1
   365  355  348 1
   366  330  348 am
   367  364  365 1
   368  365  373 1
   369  365  368 1
   370  365  366 1
   371  366  367 2
   372  368  375 1
   373  368  369 1
   374  369  376 1
   375  369  370 1
   376  369  371 1
   377  370  377 1
   378  370  378 1
   379  370  379 1
   380  371  380 1
   381  371  381 1
   382  371  382 1
   383  372  364 1
   384  374  368 1
   385  350  364 am
   386  383  384 1
   387  384  385 1
   388  384  395 1
   389  384  387 1
   390  385  386 2
   391  387  397 1
   392  387  388 1
   393  388  389 ar
   394  388  390 ar
   395  389  398 1
   396  389  391 ar
   397  390  392 ar
   398  390  399 1
   399  391  400 1
   400  391  393 ar
   401  392  393 ar
   402  392  401 1
   403  393  402 1
   404  394  383 1
   405  396  387 1
   406  366  383 am
   407  403  404 1
   408  404  412 1
   409  404  407 1
   410  404  405 1
   411  405  406 2
   412  407  414 1
   413  407  408 1
   414  408  415 1
   415  408  409 1
   416  408  410 1
   417  409  416 1
   418  409  417 1
   419  409  418 1
   420  410  419 1
   421  410  420 1
   422  410  421 1
   423  411  403 1
   424  413  407 1
   425  385  403 am
   426  422  423 1
   427  423  424 1
   428  423  434 1
   429  423  426 1
   430  424  425 2
   431  426  436 1
   432  426  427 1
   433  427  438 1
   434  427  428 1
   435  428  440 1
   436  428  429 1
   437  429  441 1
   438  429  430 2
   439  430  431 2
   440  430  432 2
   441  431  442 1
   442  431  443 1
   443  432  445 1
   444  432  444 1
   445  433  422 1
   446  435  426 1
   447  437  427 1
   448  439  428 1
   449  405  422 am
   450  446  447 1
   451  447  452 1
   452  447  450 1
   453  447  448 1
   454  448  449 2
   455  450  453 1
   456  450  454 1
   457  450  455 1
   458  451  446 1
   459  424  446 am
   460  456  457 1
   461  457  458 1
   462  457  468 1
   463  457  460 1
   464  458  459 2
   465  460  470 1
   466  460  461 1
   467  461  472 1
   468  461  462 1
   469  462  474 1
   470  462  463 1
   471  463  475 1
   472  463  464 2
   473  464  465 2
   474  464  466 2
   475  465  476 1
   476  465  477 1
   477  466  479 1
   478  466  478 1
   479  467  456 1
   480  469  460 1
   481  471  461 1
   482  473  462 1
   483  448  456 am
   484  480  481 1
   485  481  487 1
   486  481  484 1
   487  481  482 1
   488  482  483 2
   489  484  489 1
   490  484  485 1
   491  486  480 1
   492  488  484 1
   493  490  485 1
   494  458  480 am
   495  491  492 1
   496  492  500 1
   497  492  495 1
   498  492  493 1
   499  493  494 2
   500  495  496 1
   501  495  497 1
   502  495  501 1
   503  496  503 1
   504  497  505 1
   505  497  504 1
   506  497  506 1
   507  498  496 1
   508  498  507 1
   509  498  508 1
   510  498  509 1
   511  499  491 1
   512  502  496 1
   513  482  491 am
   514  510  511 1
   515  511  512 1
   516  511  522 1
   517  511  514 1
   518  512  513 2
   519  514  524 1
   520  514  515 1
   521  515  526 1
   522  515  516 1
   523  516  528 1
   524  516  517 1
   525  517  529 1
   526  517  518 2
   527  518  519 2
   528  518  520 2
   529  519  530 1
   530  519  531 1
   531  520  533 1
   532  520  532 1
   533  521  510 1
   534  523  514 1
   535  525  515 1
   536  527  516 1
   537  493  510 am
   538  534  535 1
   539  535  541 1
   540  535  538 1
   541  535  536 1
   542  536  537 2
   543  538  543 1
   544  538  539 1
   545  540  534 1
   546  542  538 1
   547  544  539 1
   548  512  534 am
   549  545  546 1
   550  546  554 1
   551  546  549 1
   552  546  547 1
   553  547  548 2
   554  549  556 1
   555  549  550 1
   556  550  557 1
   557  550  551 1
   558  550  552 1
   559  551  558 1
   560  551  559 1
   561  551  560 1
   562  552  561 1
   563  552  562 1
   564  552  563 1
   565  553  545 1
   566  555  549 1
   567  536  545 am
   568  564  565 1
   569  565  566 1
   570  565  576 1
   571  565  568 1
   572  566  567 2
   573  568  578 1
   574  568  569 1
   575  569  580 1
   576  569  570 1
   577  570  582 1
   578  570  571 1
   579  571  583 1
   580  571  572 2
   581  572  573 2
   582  572  574 2
   583  573  584 1
   584  573  585 1
   585  574  587 1
   586  574  586 1
   587  575  564 1
   588  577  568 1
   589  579  569 1
   590  581  570 1
   591  547  564 am
   592  588  589 1
   593  589  597 1
   594  589  592 1
   595  589  590 1
   596  590  591 2
   597  592  599 1
   598  592  593 1
   599  593  595 2
   600  593  594 am
   601  594  600 1
   602  594  601 1
   603  596  588 1
   604  598  592 1
   605  566  588 am
   606  602  603 1
   607  603  611 1
   608  603  606 1
   609  603  604 1
   610  604  605 2
   611  606  607 1
   612  606  608 1
   613  606  612 1
   614  607  614 1
   615  608  616 1
   616  608  615 1
   617  608  617 1
   618  609  607 1
   619  609  618 1
   620  609  619 1
   621  609  620 1
   622  610  602 1
   623  613  607 1
   624  590  602 am
   625  621  622 1
   626  622  630 1
   627  622  625 1
   628  622  623 1
   629  623  624 2
   630  625  626 1
   631  625  627 1
   632  625  631 1
   633  626  633 1
   634  627  635 1
   635  627  634 1
   636  627  636 1
   637  628  626 1
   638  628  637 1
   639  628  638 1
   640  628  639 1
   641  629  621 1
   642  632  626 1
   643  604  621 am
   644  640  641 1
   645  640  650 1
   646  641  642 1
   647  641  644 1
   648  641  651 1
   649  642  643 2
   650  644  645 1
   651  644  652 1
   652  644  653 1
   653  645  646 ar
   654  645  647 ar
   655  646  649 ar
   656  646  655 1
   657  647  648 ar
   658  647  654 1
   659  648  649 ar
   660  648  656 1
   661  623  640 am
   662  657  658 1
   663  658  663 1
   664  658  661 1
   665  658  659 1
   666  659  660 2
   667  661  664 1
   668  661  665 1
   669  661  666 1
   670  662  657 1
   671  657  642 am
   672  667  668 1
   673  668  676 1
   674  668  671 1
   675  668  669 1
   676  669  670 2
   677  671  678 1
   678  671  672 1
   679  672  674 2
   680  672  673 am
   681  673  679 1
   682  673  680 1
   683  675  667 1
   684  677  671 1
   685  659  667 am
   686  681  682 1
   687  682  690 1
   688  682  685 1
   689  682  683 1
   690  683  684 2
   691  685  692 1
   692  685  686 1
   693  686  693 1
   694  686  687 1
   695  686  688 1
   696  687  694 1
   697  687  695 1
   698  687  696 1
   699  688  697 1
   700  688  698 1
   701  688  699 1
   702  689  681 1
   703  691  685 1
   704  669  681 am
   705  700  701 1
   706  701  709 1
   707  701  704 1
   708  701  702 1
   709  702  703 2
   710  704  705 1
   711  704  706 1
   712  704  710 1
   713  705  712 1
   714  706  714 1
   715  706  713 1
   716  706  715 1
   717  707  705 1
   718  707  716 1
   719  707  717 1
   720  707  718 1
   721  708  700 1
   722  711  705 1
   723  683  700 am
   724  719  720 1
   725  720  725 1
   726  720  723 1
   727  720  721 1
   728  721  722 2
   729  723  726 1
   730  723  727 1
   731  723  728 1
   732  724  719 1
   733  702  719 am
   734  729  730 1
   735  730  735 1
   736  730  733 1
   737  730  731 1
   738  731  732 2
   739  733  736 1
   740  733  737 1
   741  733  738 1
   742  734  729 1
   743  721  729 am
   744  739  740 1
   745  740  741 1
   746  740  751 1
   747  740  743 1
   748  741  742 2
   749  743  753 1
   750  743  744 1
   751  744  745 ar
   752  744  746 ar
   753  745  754 1
   754  745  747 ar
   755  746  748 ar
   756  746  755 1
   757  747  756 1
   758  747  749 ar
   759  748  749 ar
   760  748  757 1
   761  749  758 1
   762  750  739 1
   763  752  743 1
   764  731  739 am
   765  759  760 1
   766  760  768 1
   767  760  763 1
   768  760  761 1
   769  761  762 2
   770  763  764 1
   771  763  765 1
   772  763  769 1
   773  764  771 1
   774  765  773 1
   775  765  772 1
   776  765  774 1
   777  766  764 1
   778  766  775 1
   779  766  776 1
   780  766  777 1
   781  767  759 1
   782  770  764 1
   783  741  759 am
   784  778  779 1
   785  779  787 1
   786  779  782 1
   787  779  780 1
   788  780  781 2
   789  782  789 1
   790  782  783 1
   791  783  790 1
   792  783  784 1
   793  783  785 1
   794  784  791 1
   795  784  792 1
   796  784  793 1
   797  785  794 1
   798  785  795 1
   799  785  796 1
   800  786  778 1
   801  788  782 1
   802  761  778 am
   803  797  798 1
   804  798  799 1
   805  798  809 1
   806  798  801 1
   807  799  800 2
   808  801  811 1
   809  801  802 1
   810  802  813 1
   811  802  803 1
   812  803  815 1
   813  803  804 1
   814  804  816 1
   815  804  805 2
   816  805  806 2
   817  805  807 2
   818  806  817 1
   819  806  818 1
   820  807  820 1
   821  807  819 1
   822  808  797 1
   823  810  801 1
   824  812  802 1
   825  814  803 1
   826  780  797 am
   827  821  822 1
   828  822  830 1
   829  822  825 1
   830  822  823 1
   831  823  824 2
   832  825  832 1
   833  825  826 1
   834  826  828 2
   835  826  827 am
   836  827  833 1
   837  827  834 1
   838  829  821 1
   839  831  825 1
   840  799  821 am
   841  835  836 1
   842  836  841 1
   843  836  839 1
   844  836  837 1
   845  837  838 2
   846  839  842 1
   847  839  843 1
   848  839  844 1
   849  840  835 1
   850  823  835 am
   851  845  846 1
   852  846  853 1
   853  846  849 1
   854  846  847 1
   855  847  848 2
   856  849  854 1
   857  849  850 1
   858  849  851 1
   859  850  856 1
   860  850  857 1
   861  850  858 1
   862  851  855 1
   863  852  845 1
   864  837  845 am
   865  859  860 1
   866  860  861 1
   867  860  874 1
   868  860  863 1
   869  861  862 2
   870  863  876 1
   871  863  864 1
   872  864  866 ar
   873  864  865 ar
   874  865  877 1
   875  865  869 ar
   876  866  867 ar
   877  866  868 ar
   878  867  869 ar
   879  867  870 ar
   880  868  871 ar
   881  868  879 1
   882  869  878 1
   883  870  880 1
   884  870  872 ar
   885  871  872 ar
   886  871  881 1
   887  872  882 1
   888  873  859 1
   889  875  863 1
   890  847  859 am
   891  883  884 1
   892  884  885 1
   893  884  895 1
   894  884  887 1
   895  885  886 2
   896  887  897 1
   897  887  888 1
   898  888  889 ar
   899  888  890 ar
   900  889  898 1
   901  889  891 ar
   902  890  892 ar
   903  890  899 1
   904  891  900 1
   905  891  893 ar
   906  892  893 ar
   907  892  901 1
   908  893  902 1
   909  894  883 1
   910  896  887 1
   911  861  883 am
   912  903  904 1
   913  904  911 1
   914  904  907 1
   915  904  905 1
   916  905  906 2
   917  907  912 1
   918  907  909 1
   919  907  908 1
   920  908  913 1
   921  908  914 1
   922  908  915 1
   923  909  916 1
   924  909  917 1
   925  909  918 1
   926  910  903 1
   927  885  903 am
   928  919  920 1
   929  920  927 1
   930  920  923 1
   931  920  921 1
   932  921  922 2
   933  923  928 1
   934  923  925 1
   935  923  924 1
   936  924  929 1
   937  924  930 1
   938  924  931 1
   939  925  932 1
   940  925  933 1
   941  925  934 1
   942  926  919 1
   943  905  919 am
   944  935  936 1
   945  936  945 1
   946  936  939 1
   947  936  937 1
   948  937  938 2
   949  939  947 1
   950  939  940 1
   951  940  949 1
   952  940  941 1
   953  941  943 2
   954  941  942 am
   955  942  950 1
   956  942  951 1
   957  944  935 1
   958  946  939 1
   959  948  940 1
   960  921  935 am
   961  952  953 1
   962  953  961 1
   963  953  956 1
   964  953  954 1
   965  954  955 2
   966  956  963 1
   967  956  957 1
   968  957  964 1
   969  957  958 1
   970  957  959 1
   971  958  965 1
   972  958  966 1
   973  958  967 1
   974  959  968 1
   975  959  969 1
   976  959  970 1
   977  960  952 1
   978  962  956 1
   979  937  952 am
   980  971  972 1
   981  972  979 1
   982  972  975 1
   983  972  973 1
   984  973  974 2
   985  975  980 1
   986  975  976 1
   987  975  977 1
   988  976  982 1
   989  976  983 1
   990  976  984 1
   991  977  981 1
   992  978  971 1
   993  954  971 am
   994  985  986 1
   995  986  994 1
   996  986  989 1
   997  986  987 1
   998  987  988 2
   999  989  996 1
  1000  989  990 1
  1001  990  998 1
  1002  990  991 1
  1003  991  992 1
  1004  992  999 1
  1005  992 1000 1
  1006  992 1001 1
  1007  993  985 1
  1008  995  989 1
  1009  997  990 1
  1010  973  985 am
  1011 1002 1003 1
  1012 1003 1009 1
  1013 1003 1006 1
  1014 1003 1004 1
  1015 1004 1005 2
  1016 1006 1011 1
  1017 1006 1007 1
  1018 1008 1002 1
  1019 1010 1006 1
  1020 1012 1007 1
  1021  987 1002 am
  1022 1013 1019 1
  1023 1013 1014 1
  1024 1014 1017 1
  1025 1014 1020 1
  1026 1014 1015 1
  1027 1015 1016 2
  1028 1017 1018 1
  1029 1017 1022 1
  1030 1018 1019 1
  1031 1018 1024 1
  1032 1019 1026 1
  1033 1021 1017 1
  1034 1023 1018 1
  1035 1025 1019 1
  1036 1004 1013 am
  1037 1027 1028 1
  1038 1028 1037 1
  1039 1028 1031 1
  1040 1028 1029 1
  1041 1029 1030 2
  1042 1031 1039 1
  1043 1031 1032 1
  1044 1032 1041 1
  1045 1032 1033 1
  1046 1033 1034 2
  1047 1033 1035 2
  1048 1036 1027 1
  1049 1038 1031 1
  1050 1040 1032 1
  1051 1015 1027 am
  1052 1042 1043 1
  1053 1043 1050 1
  1054 1043 1046 1
  1055 1043 1044 1
  1056 1044 1045 2
  1057 1046 1051 1
  1058 1046 1048 1
  1059 1046 1047 1
  1060 1047 1052 1
  1061 1047 1053 1
  1062 1047 1054 1
  1063 1048 1055 1
  1064 1048 1056 1
  1065 1048 1057 1
  1066 1049 1042 1
  1067 1029 1042 am
  1068 1058 1059 1
  1069 1058 1068 1
  1070 1059 1060 1
  1071 1059 1062 1
  1072 1059 1069 1
  1073 1060 1061 2
  1074 1062 1063 1
  1075 1062 1070 1
  1076 1062 1071 1
  1077 1063 1064 ar
  1078 1063 1065 ar
  1079 1064 1067 ar
  1080 1064 1072 1
  1081 1065 1066 ar
  1082 1066 1067 ar
  1083 1066 1073 1
  1084 1067 1074 1
  1085 1044 1058 am
  1086 1075 1076 1
  1087 1076 1085 1
  1088 1076 1079 1
  1089 1076 1077 1
  1090 1077 1078 2
  1091 1079 1087 1
  1092 1079 1080 1
  1093 1080 1089 1
  1094 1080 1081 1
  1095 1081 1083 2
  1096 1081 1082 am
  1097 1082 1090 1
  1098 1082 1091 1
  1099 1084 1075 1
  1100 1086 1079 1
  1101 1088 1080 1
  1102 1075 1060 am
  1103 1092 1093 1
  1104 1093 1099 1
  1105 1093 1096 1
  1106 1093 1094 1
  1107 1094 1095 2
  1108 1096 1101 1
  1109 1096 1097 1
  1110 1098 1092 1
  1111 1100 1096 1
  1112 1102 1097 1
  1113 1077 1092 am
  1114 1103 1104 1
  1115 1104 1112 1
  1116 1104 1107 1
  1117 1104 1105 1
  1118 1105 1106 2
  1119 1107 1114 1
  1120 1107 1108 1
  1121 1108 1110 2
  1122 1108 1109 am
  1123 1109 1115 1
  1124 1109 1116 1
  1125 1111 1103 1
  1126 1113 1107 1
  1127 1094 1103 am
  1128 1117 1118 1
  1129 1118 1125 1
  1130 1118 1121 1
  1131 1118 1119 1
  1132 1119 1120 2
  1133 1121 1126 1
  1134 1121 1123 1
  1135 1121 1122 1
  1136 1122 1127 1
  1137 1122 1128 1
  1138 1122 1129 1
  1139 1123 1130 1
  1140 1123 1131 1
  1141 1123 1132 1
  1142 1124 1117 1
  1143 1105 1117 am
  1144 1133 1134 1
  1145 1134 1139 1
  1146 1134 1135 1
  1147 1135 1136 2
  1148 1137 1133 1
  1149 1138 1134 1
  1150 1119 1133 am
  1151 1140 1141 1
  1152 1141 1142 1
  1153 1141 1155 1
  1154 1141 1144 1
  1155 1142 1143 2
  1156 1144 1157 1
  1157 1144 1145 1
  1158 1145 1147 ar
  1159 1145 1146 ar
  1160 1146 1158 1
  1161 1146 1150 ar
  1162 1147 1148 ar
  1163 1147 1149 ar
  1164 1148 1150 ar
  1165 1148 1151 ar
  1166 1149 1152 ar
  1167 1149 1160 1
  1168 1150 1159 1
  1169 1151 1161 1
  1170 1151 1153 ar
  1171 1152 1153 ar
  1172 1152 1162 1
  1173 1153 1163 1
  1174 1154 1140 1
  1175 1156 1144 1
  1176 1135 1140 am
  1177 1164 1165 1
  1178 1165 1171 1
  1179 1165 1168 1
  1180 1165 1166 1
  1181 1166 1167 2
  1182 1168 1173 1
  1183 1168 1169 1
  1184 1170 1164 1
  1185 1172 1168 1
  1186 1142 1164 am
  1187 1174 1175 1
  1188 1175 1176 1
  1189 1175 1186 1
  1190 1175 1178 1
  1191 1176 1177 2
  1192 1178 1188 1
  1193 1178 1179 1
  1194 1179 1190 1
  1195 1179 1180 1
  1196 1180 1192 1
  1197 1180 1181 1
  1198 1181 1193 1
  1199 1181 1182 2
  1200 1182 1183 2
  1201 1182 1184 2
  1202 1183 1194 1
  1203 1183 1195 1
  1204 1184 1197 1
  1205 1184 1196 1
  1206 1185 1174 1
  1207 1187 1178 1
  1208 1189 1179 1
  1209 1191 1180 1
  1210 1166 1174 am
  1211 1198 1199 1
  1212 1199 1207 1
  1213 1199 1202 1
  1214 1199 1200 1
  1215 1200 1201 2
  1216 1202 1209 1
  1217 1202 1203 1
  1218 1203 1210 1
  1219 1203 1204 1
  1220 1203 1205 1
  1221 1204 1211 1
  1222 1204 1212 1
  1223 1204 1213 1
  1224 1205 1214 1
  1225 1205 1215 1
  1226 1205 1216 1
  1227 1206 1198 1
  1228 1208 1202 1
  1229 1176 1198 am
  1230 1217 1218 1
  1231 1218 1225 1
  1232 1218 1221 1
  1233 1218 1219 1
  1234 1219 1220 2
  1235 1221 1226 1
  1236 1221 1223 1
  1237 1221 1222 1
  1238 1222 1227 1
  1239 1222 1228 1
  1240 1222 1229 1
  1241 1223 1230 1
  1242 1223 1231 1
  1243 1223 1232 1
  1244 1224 1217 1
  1245 1200 1217 am
  1246 1233 1234 1
  1247 1234 1241 1
  1248 1234 1237 1
  1249 1234 1235 1
  1250 1235 1236 2
  1251 1237 1242 1
  1252 1237 1238 1
  1253 1237 1239 1
  1254 1238 1244 1
  1255 1238 1245 1
  1256 1238 1246 1
  1257 1239 1243 1
  1258 1240 1233 1
  1259 1219 1233 am
  1260 1247 1248 1
  1261 1248 1253 1
  1262 1248 1251 1
  1263 1248 1249 1
  1264 1249 1250 2
  1265 1251 1254 1
  1266 1251 1255 1
  1267 1251 1256 1
  1268 1252 1247 1
  1269 1235 1247 am
  1270 1257 1258 1
  1271 1258 1263 1
  1272 1258 1261 1
  1273 1258 1259 1
  1274 1259 1260 2
  1275 1261 1264 1
  1276 1261 1265 1
  1277 1261 1266 1
  1278 1262 1257 1
  1279 1249 1257 am
  1280 1267 1268 1
  1281 1268 1280 1
  1282 1268 1271 1
  1283 1268 1269 1
  1284 1269 1270 2
  1285 1271 1272 1
  1286 1271 1282 1
  1287 1272 1273 ar
  1288 1272 1274 ar
  1289 1273 1275 ar
  1290 1273 1283 1
  1291 1274 1276 ar
  1292 1274 1284 1
  1293 1275 1285 1
  1294 1275 1277 ar
  1295 1276 1277 ar
  1296 1276 1286 1
  1297 1277 1278 1
  1298 1278 1287 1
  1299 1279 1267 1
  1300 1281 1271 1
  1301 1259 1267 am
  1302 1288 1289 1
  1303 1289 1297 1
  1304 1289 1292 1
  1305 1289 1290 1
  1306 1290 1291 2
  1307 1292 1299 1
  1308 1292 1293 1
  1309 1293 1295 2
  1310 1293 1294 am
  1311 1294 1300 1
  1312 1294 1301 1
  1313 1296 1288 1
  1314 1298 1292 1
  1315 1269 1288 am
  1316 1302 1303 1
  1317 1303 1315 1
  1318 1303 1306 1
  1319 1303 1304 1
  1320 1304 1305 2
  1321 1306 1307 1
  1322 1306 1317 1
  1323 1307 1308 ar
  1324 1307 1309 ar
  1325 1308 1310 ar
  1326 1308 1318 1
  1327 1309 1311 ar
  1328 1309 1319 1
  1329 1310 1320 1
  1330 1310 1312 ar
  1331 1311 1312 ar
  1332 1311 1321 1
  1333 1312 1313 1
  1334 1313 1322 1
  1335 1314 1302 1
  1336 1316 1306 1
  1337 1290 1302 am
  1338 1323 1324 1
  1339 1324 1325 1
  1340 1324 1335 1
  1341 1324 1327 1
  1342 1325 1326 2
  1343 1327 1337 1
  1344 1327 1328 1
  1345 1328 1329 ar
  1346 1328 1330 ar
  1347 1329 1338 1
  1348 1329 1331 ar
  1349 1330 1332 ar
  1350 1330 1339 1
  1351 1331 1340 1
  1352 1331 1333 ar
  1353 1332 1333 ar
  1354 1332 1341 1
  1355 1333 1342 1
  1356 1334 1323 1
  1357 1336 1327 1
  1358 1304 1323 am
  1359 1343 1344 1
  1360 1343 1353 1
  1361 1344 1345 1
  1362 1344 1347 1
  1363 1344 1354 1
  1364 1345 1346 2
  1365 1347 1348 1
  1366 1347 1355 1
  1367 1347 1356 1
  1368 1348 1349 ar
  1369 1348 1350 ar
  1370 1349 1352 ar
  1371 1349 1358 1
  1372 1350 1351 ar
  1373 1350 1357 1
  1374 1351 1352 ar
  1375 1351 1359 1
  1376 1325 1343 am
  1377 1360 1361 1
  1378 1361 1368 1
  1379 1361 1364 1
  1380 1361 1362 1
  1381 1362 1363 2
  1382 1364 1369 1
  1383 1364 1366 1
  1384 1364 1365 1
  1385 1365 1370 1
  1386 1365 1371 1
  1387 1365 1372 1
  1388 1366 1373 1
  1389 1366 1374 1
  1390 1366 1375 1
  1391 1367 1360 1
  1392 1360 1345 am
  1393 1376 1377 1
  1394 1377 1384 1
  1395 1377 1380 1
  1396 1377 1378 1
  1397 1378 1379 2
  1398 1380 1385 1
  1399 1380 1381 1
  1400 1380 1382 1
  1401 1381 1387 1
  1402 1381 1388 1
  1403 1381 1389 1
  1404 1382 1386 1
  1405 1383 1376 1
  1406 1362 1376 am
  1407 1390 1391 1
  1408 1391 1399 1
  1409 1391 1394 1
  1410 1391 1392 1
  1411 1392 1393 2
  1412 1394 1401 1
  1413 1394 1395 1
  1414 1395 1397 2
  1415 1395 1396 am
  1416 1396 1402 1
  1417 1396 1403 1
  1418 1398 1390 1
  1419 1400 1394 1
  1420 1378 1390 am
  1421 1404 1405 1
  1422 1405 1406 1
  1423 1405 1416 1
  1424 1405 1408 1
  1425 1406 1407 2
  1426 1408 1418 1
  1427 1408 1409 1
  1428 1409 1410 ar
  1429 1409 1411 ar
  1430 1410 1419 1
  1431 1410 1412 ar
  1432 1411 1413 ar
  1433 1411 1420 1
  1434 1412 1421 1
  1435 1412 1414 ar
  1436 1413 1414 ar
  1437 1413 1422 1
  1438 1414 1423 1
  1439 1415 1404 1
  1440 1417 1408 1
  1441 1392 1404 am
  1442 1424 1425 1
  1443 1425 1426 1
  1444 1425 1436 1
  1445 1425 1428 1
  1446 1426 1427 2
  1447 1428 1438 1
  1448 1428 1429 1
  1449 1429 1430 ar
  1450 1429 1431 ar
  1451 1430 1439 1
  1452 1430 1432 ar
  1453 1431 1433 ar
  1454 1431 1440 1
  1455 1432 1441 1
  1456 1432 1434 ar
  1457 1433 1434 ar
  1458 1433 1442 1
  1459 1434 1443 1
  1460 1435 1424 1
  1461 1437 1428 1
  1462 1406 1424 am
  1463 1444 1445 1
  1464 1445 1446 1
  1465 1445 1459 1
  1466 1445 1448 1
  1467 1446 1447 2
  1468 1448 1461 1
  1469 1448 1449 1
  1470 1449 1451 ar
  1471 1449 1450 ar
  1472 1450 1462 1
  1473 1450 1454 ar
  1474 1451 1452 ar
  1475 1451 1453 ar
  1476 1452 1454 ar
  1477 1452 1455 ar
  1478 1453 1456 ar
  1479 1453 1464 1
  1480 1454 1463 1
  1481 1455 1465 1
  1482 1455 1457 ar
  1483 1456 1457 ar
  1484 1456 1466 1
  1485 1457 1467 1
  1486 1458 1444 1
  1487 1460 1448 1
  1488 1426 1444 am
  1489 1468 1469 1
  1490 1469 1477 1
  1491 1469 1472 1
  1492 1469 1470 1
  1493 1470 1471 2
  1494 1472 1479 1
  1495 1472 1473 1
  1496 1473 1481 1
  1497 1473 1474 1
  1498 1474 1475 1
  1499 1475 1482 1
  1500 1475 1483 1
  1501 1475 1484 1
  1502 1476 1468 1
  1503 1478 1472 1
  1504 1480 1473 1
  1505 1446 1468 am
  1506 1485 1486 1
  1507 1486 1487 1
  1508 1486 1497 1
  1509 1486 1489 1
  1510 1487 1488 2
  1511 1489 1499 1
  1512 1489 1490 1
  1513 1490 1491 ar
  1514 1490 1492 ar
  1515 1491 1500 1
  1516 1491 1493 ar
  1517 1492 1494 ar
  1518 1492 1501 1
  1519 1493 1502 1
  1520 1493 1495 ar
  1521 1494 1495 ar
  1522 1494 1503 1
  1523 1495 1504 1
  1524 1496 1485 1
  1525 1498 1489 1
  1526 1470 1485 am
  1527 1505 1506 1
  1528 1506 1511 1
  1529 1506 1507 1
  1530 1507 1508 2
  1531 1509 1505 1
  1532 1510 1506 1
  1533 1487 1505 am
  1534 1512 1513 1
  1535 1513 1522 1
  1536 1513 1516 1
  1537 1513 1514 1
  1538 1514 1515 2
  1539 1516 1524 1
  1540 1516 1517 1
  1541 1517 1526 1
  1542 1517 1518 1
  1543 1518 1519 2
  1544 1518 1520 2
  1545 1521 1512 1
  1546 1523 1516 1
  1547 1525 1517 1
  1548 1507 1512 am
  1549 1527 1528 1
  1550 1528 1533 1
  1551 1528 1529 1
  1552 1529 1530 2
  1553 1531 1527 1
  1554 1532 1528 1
  1555 1514 1527 am
  1556 1534 1535 1
  1557 1535 1541 1
  1558 1535 1538 1
  1559 1535 1536 1
  1560 1536 1537 2
  1561 1538 1543 1
  1562 1538 1539 1
  1563 1540 1534 1
  1564 1542 1538 1
  1565 1544 1539 1
  1566 1529 1534 am
  1567 1545 1546 1
  1568 1546 1558 1
  1569 1546 1549 1
  1570 1546 1547 1
  1571 1547 1548 2
  1572 1549 1550 1
  1573 1549 1560 1
  1574 1550 1551 ar
  1575 1550 1552 ar
  1576 1551 1553 ar
  1577 1551 1561 1
  1578 1552 1554 ar
  1579 1552 1562 1
  1580 1553 1563 1
  1581 1553 1555 ar
  1582 1554 1555 ar
  1583 1554 1564 1
  1584 1555 1556 1
  1585 1556 1565 1
  1586 1557 1545 1
  1587 1559 1549 1
  1588 1536 1545 am
  1589 1566 1567 1
  1590 1567 1575 1
  1591 1567 1570 1
  1592 1567 1568 1
  1593 1568 1569 2
  1594 1570 1577 1
  1595 1570 1571 1
  1596 1571 1578 1
  1597 1571 1572 1
  1598 1571 1573 1
  1599 1572 1579 1
  1600 1572 1580 1
  1601 1572 1581 1
  1602 1573 1582 1
  1603 1573 1583 1
  1604 1573 1584 1
  1605 1574 1566 1
  1606 1576 1570 1
  1607 1547 1566 am
  1608 1585 1586 1
  1609 1585 1595 1
  1610 1586 1587 1
  1611 1586 1589 1
  1612 1586 1596 1
  1613 1587 1588 2
  1614 1589 1590 1
  1615 1589 1597 1
  1616 1589 1598 1
  1617 1590 1591 ar
  1618 1590 1592 ar
  1619 1591 1594 ar
  1620 1591 1599 1
  1621 1592 1593 ar
  1622 1593 1594 ar
  1623 1593 1600 1
  1624 1594 1601 1
  1625 1568 1585 am
  1626 1602 1603 1
  1627 1603 1610 1
  1628 1603 1606 1
  1629 1603 1604 1
  1630 1604 1605 2
  1631 1606 1611 1
  1632 1606 1607 1
  1633 1606 1608 1
  1634 1607 1613 1
  1635 1607 1614 1
  1636 1607 1615 1
  1637 1608 1612 1
  1638 1609 1602 1
  1639 1602 1587 am
  1640 1616 1617 1
  1641 1617 1622 1
  1642 1617 1620 1
  1643 1617 1618 1
  1644 1618 1619 2
  1645 1620 1623 1
  1646 1620 1624 1
  1647 1620 1625 1
  1648 1621 1616 1
  1649 1604 1616 am
  1650 1626 1627 1
  1651 1627 1635 1
  1652 1627 1630 1
  1653 1627 1628 1
  1654 1628 1629 2
  1655 1630 1631 1
  1656 1630 1632 1
  1657 1630 1636 1
  1658 1631 1638 1
  1659 1632 1640 1
  1660 1632 1639 1
  1661 1632 1641 1
  1662 1633 1631 1
  1663 1633 1642 1
  1664 1633 1643 1
  1665 1633 1644 1
  1666 1634 1626 1
  1667 1637 1631 1
  1668 1618 1626 am
  1669 1645 1646 1
  1670 1646 1653 1
  1671 1646 1649 1
  1672 1646 1647 1
  1673 1647 1648 2
  1674 1649 1654 1
  1675 1649 1651 1
  1676 1649 1650 1
  1677 1650 1655 1
  1678 1650 1656 1
  1679 1650 1657 1
  1680 1651 1658 1
  1681 1651 1659 1
  1682 1651 1660 1
  1683 1652 1645 1
  1684 1628 1645 am
  1685 1661 1662 1
  1686 1662 1670 1
  1687 1662 1665 1
  1688 1662 1663 1
  1689 1663 1664 2
  1690 1665 1672 1
  1691 1665 1666 1
  1692 1666 1673 1
  1693 1666 1667 1
  1694 1666 1668 1
  1695 1667 1674 1
  1696 1667 1675 1
  1697 1667 1676 1
  1698 1668 1677 1
  1699 1668 1678 1
  1700 1668 1679 1
  1701 1669 1661 1
  1702 1671 1665 1
  1703 1647 1661 am
  1704 1680 1681 1
  1705 1681 1691 1
  1706 1681 1685 1
  1707 1681 1683 1
  1708 1683 1684 2
  1709 1685 1692 1
  1710 1685 1686 1
  1711 1685 1687 1
  1712 1686 1694 1
  1713 1686 1695 1
  1714 1686 1696 1
  1715 1687 1693 1
  1716 1682 1688 1
  1717 1682 1697 1
  1718 1682 1698 1
  1719 1682 1699 1
  1720 1688 1683 2
  1721 1688 1690 1
  1722 1689 1680 1
  1723 1663 1680 am
  1724 1700 1701 1
  1725 1701 1712 1
  1726 1701 1705 1
  1727 1701 1703 1
  1728 1703 1704 2
  1729 1705 1714 1
  1730 1705 1706 1
  1731 1706 1707 2
  1732 1706 1708 2
  1733 1702 1709 1
  1734 1702 1715 1
  1735 1702 1716 1
  1736 1702 1717 1
  1737 1709 1700 am
  1738 1709 1710 2
  1739 1711 1700 1
  1740 1713 1705 1
  1741 1683 1700 1
  1742 1718 1719 1
  1743 1719 1720 1
  1744 1719 1730 1
  1745 1719 1722 1
  1746 1720 1721 2
  1747 1722 1732 1
  1748 1722 1723 1
  1749 1723 1734 1
  1750 1723 1724 1
  1751 1724 1736 1
  1752 1724 1725 1
  1753 1725 1737 1
  1754 1725 1726 2
  1755 1726 1727 2
  1756 1726 1728 2
  1757 1727 1738 1
  1758 1727 1739 1
  1759 1728 1741 1
  1760 1728 1740 1
  1761 1729 1718 1
  1762 1731 1722 1
  1763 1733 1723 1
  1764 1735 1724 1
  1765 1703 1718 am
  1766 1742 1743 1
  1767 1743 1751 1
  1768 1743 1746 1
  1769 1743 1744 1
  1770 1744 1745 2
  1771 1746 1753 1
  1772 1746 1747 1
  1773 1747 1754 1
  1774 1747 1748 1
  1775 1747 1749 1
  1776 1748 1755 1
  1777 1748 1756 1
  1778 1748 1757 1
  1779 1749 1758 1
  1780 1749 1759 1
  1781 1749 1760 1
  1782 1750 1742 1
  1783 1752 1746 1
  1784 1720 1742 am
  1785 1761 1762 1
  1786 1762 1763 1
  1787 1762 1773 1
  1788 1762 1765 1
  1789 1763 1764 2
  1790 1765 1775 1
  1791 1765 1766 1
  1792 1766 1777 1
  1793 1766 1767 1
  1794 1767 1779 1
  1795 1767 1768 1
  1796 1768 1780 1
  1797 1768 1769 2
  1798 1769 1770 2
  1799 1769 1771 2
  1800 1770 1781 1
  1801 1770 1782 1
  1802 1771 1784 1
  1803 1771 1783 1
  1804 1772 1761 1
  1805 1774 1765 1
  1806 1776 1766 1
  1807 1778 1767 1
  1808 1744 1761 am
  1809 1785 1786 1
  1810 1786 1791 1
  1811 1786 1789 1
  1812 1786 1787 1
  1813 1787 1788 2
  1814 1789 1792 1
  1815 1789 1793 1
  1816 1789 1794 1
  1817 1790 1785 1
  1818 1763 1785 am
  1819 1795 1796 1
  1820 1796 1797 1
  1821 1796 1810 1
  1822 1796 1799 1
  1823 1797 1798 2
  1824 1799 1812 1
  1825 1799 1800 1
  1826 1800 1802 ar
  1827 1800 1801 ar
  1828 1801 1813 1
  1829 1801 1805 ar
  1830 1802 1803 ar
  1831 1802 1804 ar
  1832 1803 1805 ar
  1833 1803 1806 ar
  1834 1804 1807 ar
  1835 1804 1815 1
  1836 1805 1814 1
  1837 1806 1816 1
  1838 1806 1808 ar
  1839 1807 1808 ar
  1840 1807 1817 1
  1841 1808 1818 1
  1842 1809 1795 1
  1843 1811 1799 1
  1844 1787 1795 am
  1845 1819 1820 1
  1846 1820 1828 1
  1847 1820 1823 1
  1848 1820 1821 1
  1849 1821 1822 2
  1850 1823 1830 1
  1851 1823 1824 1
  1852 1824 1832 1
  1853 1824 1825 1
  1854 1825 1826 1
  1855 1826 1833 1
  1856 1826 1834 1
  1857 1826 1835 1
  1858 1827 1819 1
  1859 1829 1823 1
  1860 1831 1824 1
  1861 1797 1819 am
  1862 1836 1837 1
  1863 1837 1838 1
  1864 1837 1848 1
  1865 1837 1840 1
  1866 1838 1839 2
  1867 1840 1850 1
  1868 1840 1841 1
  1869 1841 1842 ar
  1870 1841 1843 ar
  1871 1842 1851 1
  1872 1842 1844 ar
  1873 1843 1845 ar
  1874 1843 1852 1
  1875 1844 1853 1
  1876 1844 1846 ar
  1877 1845 1846 ar
  1878 1845 1854 1
  1879 1846 1855 1
  1880 1847 1836 1
  1881 1849 1840 1
  1882 1821 1836 am
  1883 1856 1857 1
  1884 1857 1865 1
  1885 1857 1860 1
  1886 1857 1858 1
  1887 1858 1859 2
  1888 1860 1861 1
  1889 1860 1862 1
  1890 1860 1866 1
  1891 1861 1868 1
  1892 1862 1870 1
  1893 1862 1869 1
  1894 1862 1871 1
  1895 1863 1861 1
  1896 1863 1872 1
  1897 1863 1873 1
  1898 1863 1874 1
  1899 1864 1856 1
  1900 1867 1861 1
  1901 1838 1856 am
  1902 1875 1876 1
  1903 1876 1882 1
  1904 1876 1879 1
  1905 1876 1877 1
  1906 1877 1878 2
  1907 1879 1884 1
  1908 1879 1880 1
  1909 1881 1875 1
  1910 1883 1879 1
  1911 1885 1880 1
  1912 1858 1875 am
  1913 1886 1887 1
  1914 1887 1895 1
  1915 1887 1890 1
  1916 1887 1888 1
  1917 1888 1889 2
  1918 1890 1891 1
  1919 1890 1892 1
  1920 1890 1896 1
  1921 1891 1898 1
  1922 1892 1900 1
  1923 1892 1899 1
  1924 1892 1901 1
  1925 1893 1891 1
  1926 1893 1902 1
  1927 1893 1903 1
  1928 1893 1904 1
  1929 1894 1886 1
  1930 1897 1891 1
  1931 1877 1886 am
  1932 1905 1906 1
  1933 1906 1911 1
  1934 1906 1907 1
  1935 1907 1908 2
  1936 1909 1905 1
  1937 1910 1906 1
  1938 1888 1905 am
  1939 1912 1913 1
  1940 1913 1914 1
  1941 1913 1927 1
  1942 1913 1916 1
  1943 1914 1915 2
  1944 1916 1929 1
  1945 1916 1917 1
  1946 1917 1919 ar
  1947 1917 1918 ar
  1948 1918 1930 1
  1949 1918 1922 ar
  1950 1919 1920 ar
  1951 1919 1921 ar
  1952 1920 1922 ar
  1953 1920 1923 ar
  1954 1921 1924 ar
  1955 1921 1932 1
  1956 1922 1931 1
  1957 1923 1933 1
  1958 1923 1925 ar
  1959 1924 1925 ar
  1960 1924 1934 1
  1961 1925 1935 1
  1962 1926 1912 1
  1963 1928 1916 1
  1964 1907 1912 am
  1965 1936 1937 1
  1966 1937 1942 1
  1967 1937 1938 1
  1968 1938 1939 2
  1969 1940 1936 1
  1970 1941 1937 1
  1971 1914 1936 am
  1972 1943 1944 1
  1973 1944 1951 1
  1974 1944 1947 1
  1975 1944 1945 1
  1976 1945 1946 2
  1977 1947 1952 1
  1978 1947 1949 1
  1979 1947 1948 1
  1980 1948 1953 1
  1981 1948 1954 1
  1982 1948 1955 1
  1983 1949 1956 1
  1984 1949 1957 1
  1985 1949 1958 1
  1986 1950 1943 1
  1987 1938 1943 am
  1988 1959 1965 1
  1989 1959 1960 1
  1990 1960 1963 1
  1991 1960 1966 1
  1992 1960 1961 1
  1993 1961 1962 2
  1994 1963 1964 1
  1995 1963 1968 1
  1996 1964 1965 1
  1997 1964 1970 1
  1998 1965 1972 1
  1999 1967 1963 1
  2000 1969 1964 1
  2001 1971 1965 1
  2002 1945 1959 am
  2003 1973 1974 1
  2004 1974 1975 1
  2005 1974 1985 1
  2006 1974 1977 1
  2007 1975 1976 2
  2008 1977 1987 1
  2009 1977 1978 1
  2010 1978 1979 ar
  2011 1978 1980 ar
  2012 1979 1988 1
  2013 1979 1981 ar
  2014 1980 1982 ar
  2015 1980 1989 1
  2016 1981 1990 1
  2017 1981 1983 ar
  2018 1982 1983 ar
  2019 1982 1991 1
  2020 1983 1992 1
  2021 1984 1973 1
  2022 1986 1977 1
  2023 1961 1973 am
  2024 1993 1999 1
  2025 1993 1994 1
  2026 1994 1997 1
  2027 1994 2000 1
  2028 1994 1995 1
  2029 1995 1996 2
  2030 1997 1998 1
  2031 1997 2002 1
  2032 1998 1999 1
  2033 1998 2004 1
  2034 1999 2006 1
  2035 2001 1997 1
  2036 2003 1998 1
  2037 2005 1999 1
  2038 1975 1993 am
  2039 2007 2008 1
  2040 2008 2016 1
  2041 2008 2011 1
  2042 2008 2009 1
  2043 2009 2010 2
  2044 2011 2012 1
  2045 2011 2013 1
  2046 2011 2017 1
  2047 2012 2019 1
  2048 2013 2021 1
  2049 2013 2020 1
  2050 2013 2022 1
  2051 2014 2012 1
  2052 2014 2023 1
  2053 2014 2024 1
  2054 2014 2025 1
  2055 2015 2007 1
  2056 2018 2012 1
  2057 1995 2007 am
  2058 2026 2027 1
  2059 2027 2035 1
  2060 2027 2030 1
  2061 2027 2028 1
  2062 2028 2029 2
  2063 2030 2031 1
  2064 2030 2032 1
  2065 2030 2036 1
  2066 2031 2038 1
  2067 2032 2040 1
  2068 2032 2039 1
  2069 2032 2041 1
  2070 2033 2031 1
  2071 2033 2042 1
  2072 2033 2043 1
  2073 2033 2044 1
  2074 2034 2026 1
  2075 2037 2031 1
  2076 2009 2026 am
  2077 2045 2046 1
  2078 2046 2053 1
  2079 2046 2049 1
  2080 2046 2047 1
  2081 2047 2048 2
  2082 2049 2054 1
  2083 2049 2051 1
  2084 2049 2050 1
  2085 2050 2055 1
  2086 2050 2056 1
  2087 2050 2057 1
  2088 2051 2058 1
  2089 2051 2059 1
  2090 2051 2060 1
  2091 2052 2045 1
  2092 2028 2045 am
  2093 2061 2062 1
  2094 2062 2067 1
  2095 2062 2065 1
  2096 2062 2063 1
  2097 2063 2064 2
  2098 2065 2068 1
  2099 2065 2069 1
  2100 2065 2070 1
  2101 2066 2061 1
  2102 2047 2061 am
  2103 2071 2072 1
  2104 2072 2073 1
  2105 2072 2086 1
  2106 2072 2075 1
  2107 2073 2074 2
  2108 2075 2088 1
  2109 2075 2076 1
  2110 2076 2078 ar
  2111 2076 2077 ar
  2112 2077 2089 1
  2113 2077 2081 ar
  2114 2078 2079 ar
  2115 2078 2080 ar
  2116 2079 2081 ar
  2117 2079 2082 ar
  2118 2080 2083 ar
  2119 2080 2091 1
  2120 2081 2090 1
  2121 2082 2092 1
  2122 2082 2084 ar
  2123 2083 2084 ar
  2124 2083 2093 1
  2125 2084 2094 1
  2126 2085 2071 1
  2127 2087 2075 1
  2128 2063 2071 am
  2129 2095 2096 1
  2130 2096 2101 1
  2131 2096 2099 1
  2132 2096 2097 1
  2133 2097 2098 2
  2134 2099 2102 1
  2135 2099 2103 1
  2136 2099 2104 1
  2137 2100 2095 1
  2138 2073 2095 am
  2139 2105 2106 1
  2140 2106 2114 1
  2141 2106 2109 1
  2142 2106 2107 1
  2143 2107 2108 2
  2144 2109 2110 1
  2145 2109 2111 1
  2146 2109 2115 1
  2147 2110 2117 1
  2148 2111 2119 1
  2149 2111 2118 1
  2150 2111 2120 1
  2151 2112 2110 1
  2152 2112 2121 1
  2153 2112 2122 1
  2154 2112 2123 1
  2155 2113 2105 1
  2156 2116 2110 1
  2157 2097 2105 am
  2158 2124 2125 1
  2159 2125 2130 1
  2160 2125 2126 1
  2161 2126 2127 2
  2162 2128 2124 1
  2163 2129 2125 1
  2164 2107 2124 am
  2165 2131 2132 1
  2166 2132 2141 1
  2167 2132 2135 1
  2168 2132 2133 1
  2169 2133 2134 2
  2170 2135 2143 1
  2171 2135 2136 1
  2172 2136 2145 1
  2173 2136 2137 1
  2174 2137 2147 1
  2175 2137 2138 1
  2176 2138 2149 1
  2177 2138 2139 1
  2178 2139 2150 1
  2179 2139 2151 1
  2180 2139 2152 1
  2181 2140 2131 1
  2182 2142 2135 1
  2183 2144 2136 1
  2184 2146 2137 1
  2185 2148 2138 1
  2186 2126 2131 am
  2187 2153 2154 1
  2188 2154 2162 1
  2189 2154 2157 1
  2190 2154 2155 1
  2191 2155 2156 2
  2192 2157 2164 1
  2193 2157 2158 1
  2194 2158 2165 1
  2195 2158 2159 1
  2196 2158 2160 1
  2197 2159 2166 1
  2198 2159 2167 1
  2199 2159 2168 1
  2200 2160 2169 1
  2201 2160 2170 1
  2202 2160 2171 1
  2203 2161 2153 1
  2204 2163 2157 1
  2205 2133 2153 am
  2206 2172 2173 1
  2207 2173 2185 1
  2208 2173 2176 1
  2209 2173 2174 1
  2210 2174 2175 2
  2211 2176 2177 1
  2212 2176 2187 1
  2213 2177 2178 ar
  2214 2177 2179 ar
  2215 2178 2180 ar
  2216 2178 2188 1
  2217 2179 2181 ar
  2218 2179 2189 1
  2219 2180 2190 1
  2220 2180 2182 ar
  2221 2181 2182 ar
  2222 2181 2191 1
  2223 2182 2183 1
  2224 2183 2192 1
  2225 2184 2172 1
  2226 2186 2176 1
  2227 2155 2172 am
  2228 2193 2194 1
  2229 2194 2206 1
  2230 2194 2197 1
  2231 2194 2195 1
  2232 2195 2196 2
  2233 2197 2198 1
  2234 2197 2208 1
  2235 2198 2199 ar
  2236 2198 2200 ar
  2237 2199 2201 ar
  2238 2199 2209 1
  2239 2200 2202 ar
  2240 2200 2210 1
  2241 2201 2211 1
  2242 2201 2203 ar
  2243 2202 2203 ar
  2244 2202 2212 1
  2245 2203 2204 1
  2246 2204 2213 1
  2247 2205 2193 1
  2248 2207 2197 1
  2249 2174 2193 am
  2250 2214 2215 1
  2251 2215 2223 1
  2252 2215 2218 1
  2253 2215 2216 1
  2254 2216 2217 2
  2255 2218 2225 1
  2256 2218 2219 1
  2257 2219 2220 2
  2258 2219 2221 2
  2259 2222 2214 1
  2260 2224 2218 1
  2261 2195 2214 am
  2262 2226 2227 1
  2263 2227 2235 1
  2264 2227 2230 1
  2265 2227 2228 1
  2266 2228 2229 2
  2267 2230 2237 1
  2268 2230 2231 1
  2269 2231 2233 2
  2270 2231 2232 am
  2271 2232 2238 1
  2272 2232 2239 1
  2273 2234 2226 1
  2274 2236 2230 1
  2275 2216 2226 am
  2276 2240 2241 1
  2277 2241 2250 1
  2278 2241 2244 1
  2279 2241 2242 1
  2280 2242 2243 2
  2281 2244 2252 1
  2282 2244 2245 1
  2283 2245 2254 1
  2284 2245 2246 1
  2285 2246 2247 2
  2286 2246 2248 2
  2287 2249 2240 1
  2288 2251 2244 1
  2289 2253 2245 1
  2290 2228 2240 am
  2291 2255 2256 1
  2292 2256 2265 1
  2293 2256 2259 1
  2294 2256 2257 1
  2295 2257 2258 2
  2296 2259 2267 1
  2297 2259 2260 1
  2298 2260 2269 1
  2299 2260 2261 1
  2300 2261 2271 1
  2301 2261 2262 1
  2302 2262 2273 1
  2303 2262 2263 1
  2304 2263 2274 1
  2305 2263 2275 1
  2306 2263 2276 1
  2307 2264 2255 1
  2308 2266 2259 1
  2309 2268 2260 1
  2310 2270 2261 1
  2311 2272 2262 1
  2312 2242 2255 am
  2313 2277 2278 1
  2314 2278 2284 1
  2315 2278 2281 1
  2316 2278 2279 1
  2317 2279 2280 2
  2318 2281 2286 1
  2319 2281 2282 1
  2320 2283 2277 1
  2321 2285 2281 1
  2322 2257 2277 am
  2323 2287 2288 1
  2324 2288 2289 1
  2325 2288 2302 1
  2326 2288 2291 1
  2327 2289 2290 2
  2328 2291 2304 1
  2329 2291 2292 1
  2330 2292 2294 ar
  2331 2292 2293 ar
  2332 2293 2305 1
  2333 2293 2297 ar
  2334 2294 2295 ar
  2335 2294 2296 ar
  2336 2295 2297 ar
  2337 2295 2298 ar
  2338 2296 2299 ar
  2339 2296 2307 1
  2340 2297 2306 1
  2341 2298 2308 1
  2342 2298 2300 ar
  2343 2299 2300 ar
  2344 2299 2309 1
  2345 2300 2310 1
  2346 2301 2287 1
  2347 2303 2291 1
  2348 2279 2287 am
  2349 2311 2312 1
  2350 2312 2317 1
  2351 2312 2315 1
  2352 2312 2313 1
  2353 2313 2314 2
  2354 2315 2318 1
  2355 2315 2319 1
  2356 2315 2320 1
  2357 2316 2311 1
  2358 2289 2311 am
  2359 2321 2322 1
  2360 2322 2327 1
  2361 2322 2323 1
  2362 2323 2324 2
  2363 2325 2321 1
  2364 2326 2322 1
  2365 2313 2321 am
  2366 2328 2329 1
  2367 2329 2338 1
  2368 2329 2332 1
  2369 2329 2330 1
  2370 2330 2331 2
  2371 2332 2340 1
  2372 2332 2333 1
  2373 2333 2342 1
  2374 2333 2334 1
  2375 2334 2344 1
  2376 2334 2335 1
  2377 2335 2346 1
  2378 2335 2336 1
  2379 2336 2347 1
  2380 2336 2348 1
  2381 2336 2349 1
  2382 2337 2328 1
  2383 2339 2332 1
  2384 2341 2333 1
  2385 2343 2334 1
  2386 2345 2335 1
  2387 2323 2328 am
  2388 2350 2351 1
  2389 2351 2352 1
  2390 2351 2362 1
  2391 2351 2354 1
  2392 2352 2353 2
  2393 2354 2364 1
  2394 2354 2355 1
  2395 2355 2366 1
  2396 2355 2356 1
  2397 2356 2368 1
  2398 2356 2357 1
  2399 2357 2369 1
  2400 2357 2358 2
  2401 2358 2359 2
  2402 2358 2360 2
  2403 2359 2370 1
  2404 2359 2371 1
  2405 2360 2373 1
  2406 2360 2372 1
  2407 2361 2350 1
  2408 2363 2354 1
  2409 2365 2355 1
  2410 2367 2356 1
  2411 2330 2350 am
  2412 2374 2380 1
  2413 2374 2375 1
  2414 2375 2378 1
  2415 2375 2381 1
  2416 2375 2376 1
  2417 2376 2377 2
  2418 2378 2379 1
  2419 2378 2383 1
  2420 2379 2380 1
  2421 2379 2385 1
  2422 2380 2387 1
  2423 2382 2378 1
  2424 2384 2379 1
  2425 2386 2380 1
  2426 2352 2374 am
  2427 2388 2389 1
  2428 2389 2394 1
  2429 2389 2390 1
  2430 2390 2391 2
  2431 2392 2388 1
  2432 2393 2389 1
  2433 2376 2388 am
  2434 2395 2396 1
  2435 2396 2403 1
  2436 2396 2399 1
  2437 2396 2397 1
  2438 2397 2398 2
  2439 2399 2404 1
  2440 2399 2401 1
  2441 2399 2400 1
  2442 2400 2405 1
  2443 2400 2406 1
  2444 2400 2407 1
  2445 2401 2408 1
  2446 2401 2409 1
  2447 2401 2410 1
  2448 2402 2395 1
  2449 2390 2395 am
  2450 2411 2412 1
  2451 2412 2424 1
  2452 2412 2415 1
  2453 2412 2413 1
  2454 2413 2414 2
  2455 2415 2416 1
  2456 2415 2426 1
  2457 2416 2417 ar
  2458 2416 2418 ar
  2459 2417 2419 ar
  2460 2417 2427 1
  2461 2418 2420 ar
  2462 2418 2428 1
  2463 2419 2429 1
  2464 2419 2421 ar
  2465 2420 2421 ar
  2466 2420 2430 1
  2467 2421 2422 1
  2468 2422 2431 1
  2469 2423 2411 1
  2470 2425 2415 1
  2471 2397 2411 am
  2472 2432 2433 1
  2473 2433 2440 1
  2474 2433 2436 1
  2475 2433 2434 1
  2476 2434 2435 2
  2477 2436 2441 1
  2478 2436 2437 1
  2479 2436 2438 1
  2480 2437 2443 1
  2481 2437 2444 1
  2482 2437 2445 1
  2483 2438 2442 1
  2484 2439 2432 1
  2485 2413 2432 am
  2486 2446 2447 1
  2487 2447 2455 1
  2488 2447 2450 1
  2489 2447 2448 1
  2490 2448 2449 2
  2491 2450 2457 1
  2492 2450 2451 1
  2493 2451 2452 2
  2494 2451 2453 2
  2495 2454 2446 1
  2496 2456 2450 1
  2497 2434 2446 am
  2498 2458 2459 1
  2499 2459 2471 1
  2500 2459 2462 1
  2501 2459 2460 1
  2502 2460 2461 2
  2503 2462 2463 1
  2504 2462 2473 1
  2505 2463 2464 ar
  2506 2463 2465 ar
  2507 2464 2466 ar
  2508 2464 2474 1
  2509 2465 2467 ar
  2510 2465 2475 1
  2511 2466 2476 1
  2512 2466 2468 ar
  2513 2467 2468 ar
  2514 2467 2477 1
  2515 2468 2469 1
  2516 2469 2478 1
  2517 2470 2458 1
  2518 2472 2462 1
  2519 2448 2458 am
  2520 2479 2480 1
  2521 2480 2488 1
  2522 2480 2483 1
  2523 2480 2481 1
  2524 2481 2482 2
  2525 2483 2484 1
  2526 2483 2485 1
  2527 2483 2489 1
  2528 2484 2491 1
  2529 2485 2493 1
  2530 2485 2492 1
  2531 2485 2494 1
  2532 2486 2484 1
  2533 2486 2495 1
  2534 2486 2496 1
  2535 2486 2497 1
  2536 2487 2479 1
  2537 2490 2484 1
  2538 2460 2479 am
  2539 2498 2499 1
  2540 2499 2511 1
  2541 2499 2502 1
  2542 2499 2500 1
  2543 2500 2501 2
  2544 2502 2503 1
  2545 2502 2513 1
  2546 2503 2504 ar
  2547 2503 2505 ar
  2548 2504 2506 ar
  2549 2504 2514 1
  2550 2505 2507 ar
  2551 2505 2515 1
  2552 2506 2516 1
  2553 2506 2508 ar
  2554 2507 2508 ar
  2555 2507 2517 1
  2556 2508 2509 1
  2557 2509 2518 1
  2558 2510 2498 1
  2559 2512 2502 1
  2560 2481 2498 am
  2561 2519 2520 1
  2562 2520 2529 1
  2563 2520 2523 1
  2564 2520 2521 1
  2565 2521 2522 2
  2566 2523 2531 1
  2567 2523 2524 1
  2568 2524 2533 1
  2569 2524 2525 1
  2570 2525 2527 2
  2571 2525 2526 am
  2572 2526 2534 1
  2573 2526 2535 1
  2574 2528 2519 1
  2575 2530 2523 1
  2576 2532 2524 1
  2577 2500 2519 am
  2578 2536 2537 1
  2579 2537 2542 1
  2580 2537 2538 1
  2581 2538 2539 2
  2582 2540 2536 1
  2583 2541 2537 1
  2584 2521 2536 am
  2585 2543 2549 1
  2586 2543 2544 1
  2587 2544 2547 1
  2588 2544 2550 1
  2589 2544 2545 1
  2590 2545 2546 2
  2591 2547 2548 1
  2592 2547 2552 1
  2593 2548 2549 1
  2594 2548 2554 1
  2595 2549 2556 1
  2596 2551 2547 1
  2597 2553 2548 1
  2598 2555 2549 1
  2599 2538 2543 am
  2600 2557 2558 1
  2601 2558 2566 1
  2602 2558 2561 1
  2603 2558 2559 1
  2604 2559 2560 2
  2605 2561 2568 1
  2606 2561 2562 1
  2607 2562 2570 1
  2608 2562 2563 1
  2609 2563 2564 1
  2610 2564 2571 1
  2611 2564 2572 1
  2612 2564 2573 1
  2613 2565 2557 1
  2614 2567 2561 1
  2615 2569 2562 1
  2616 2545 2557 am
  2617 2574 2575 1
  2618 2575 2580 1
  2619 2575 2578 1
  2620 2575 2576 1
  2621 2576 2577 2
  2622 2578 2581 1
  2623 2578 2582 1
  2624 2578 2583 1
  2625 2579 2574 1
  2626 2559 2574 am
  2627 2584 2585 1
  2628 2585 2593 1
  2629 2585 2588 1
  2630 2585 2586 1
  2631 2586 2587 2
  2632 2588 2595 1
  2633 2588 2589 1
  2634 2589 2596 1
  2635 2589 2590 1
  2636 2589 2591 1
  2637 2590 2597 1
  2638 2590 2598 1
  2639 2590 2599 1
  2640 2591 2600 1
  2641 2591 2601 1
  2642 2591 2602 1
  2643 2592 2584 1
  2644 2594 2588 1
  2645 2576 2584 am
  2646 2603 2604 1
  2647 2604 2611 1
  2648 2604 2607 1
  2649 2604 2605 1
  2650 2605 2606 2
  2651 2607 2612 1
  2652 2607 2609 1
  2653 2607 2608 1
  2654 2608 2613 1
  2655 2608 2614 1
  2656 2608 2615 1
  2657 2609 2616 1
  2658 2609 2617 1
  2659 2609 2618 1
  2660 2610 2603 1
  2661 2586 2603 am
  2662 2619 2620 1
  2663 2620 2628 1
  2664 2620 2623 1
  2665 2620 2621 1
  2666 2621 2622 2
  2667 2623 2630 1
  2668 2623 2624 1
  2669 2624 2631 1
  2670 2624 2625 1
  2671 2624 2626 1
  2672 2625 2632 1
  2673 2625 2633 1
  2674 2625 2634 1
  2675 2626 2635 1
  2676 2626 2636 1
  2677 2626 2637 1
  2678 2627 2619 1
  2679 2629 2623 1
  2680 2605 2619 am
  2681 2638 2639 1
  2682 2639 2647 1
  2683 2639 2642 1
  2684 2639 2640 1
  2685 2640 2641 2
  2686 2642 2649 1
  2687 2642 2643 1
  2688 2643 2650 1
  2689 2643 2644 1
  2690 2643 2645 1
  2691 2644 2651 1
  2692 2644 2652 1
  2693 2644 2653 1
  2694 2645 2654 1
  2695 2645 2655 1
  2696 2645 2656 1
  2697 2646 2638 1
  2698 2648 2642 1
  2699 2621 2638 am
  2700 2657 2658 1
  2701 2658 2666 1
  2702 2658 2661 1
  2703 2658 2659 1
  2704 2659 2660 2
  2705 2661 2662 1
  2706 2661 2663 1
  2707 2661 2667 1
  2708 2662 2669 1
  2709 2663 2671 1
  2710 2663 2670 1
  2711 2663 2672 1
  2712 2664 2662 1
  2713 2664 2673 1
  2714 2664 2674 1
  2715 2664 2675 1
  2716 2665 2657 1
  2717 2668 2662 1
  2718 2640 2657 am
  2719 2676 2677 1
  2720 2677 2685 1
  2721 2677 2680 1
  2722 2677 2678 1
  2723 2678 2679 2
  2724 2680 2687 1
  2725 2680 2681 1
  2726 2681 2683 2
  2727 2681 2682 am
  2728 2682 2688 1
  2729 2682 2689 1
  2730 2684 2676 1
  2731 2686 2680 1
  2732 2659 2676 am
  2733 2690 2691 1
  2734 2691 2692 1
  2735 2691 2702 1
  2736 2691 2694 1
  2737 2692 2693 2
  2738 2694 2704 1
  2739 2694 2695 1
  2740 2695 2696 ar
  2741 2695 2697 ar
  2742 2696 2705 1
  2743 2696 2698 ar
  2744 2697 2699 ar
  2745 2697 2706 1
  2746 2698 2707 1
  2747 2698 2700 ar
  2748 2699 2700 ar
  2749 2699 2708 1
  2750 2700 2709 1
  2751 2701 2690 1
  2752 2703 2694 1
  2753 2678 2690 am
  2754 2710 2711 1
  2755 2711 2719 1
  2756 2711 2714 1
  2757 2711 2712 1
  2758 2712 2713 2
  2759 2714 2715 1
  2760 2714 2716 1
  2761 2714 2720 1
  2762 2715 2722 1
  2763 2716 2724 1
  2764 2716 2723 1
  2765 2716 2725 1
  2766 2717 2715 1
  2767 2717 2726 1
  2768 2717 2727 1
  2769 2717 2728 1
  2770 2718 2710 1
  2771 2721 2715 1
  2772 2692 2710 am
  2773 2729 2730 1
  2774 2730 2731 1
  2775 2730 2741 1
  2776 2730 2733 1
  2777 2731 2732 2
  2778 2733 2743 1
  2779 2733 2734 1
  2780 2734 2735 ar
  2781 2734 2736 ar
  2782 2735 2744 1
  2783 2735 2737 ar
  2784 2736 2738 ar
  2785 2736 2745 1
  2786 2737 2746 1
  2787 2737 2739 ar
  2788 2738 2739 ar
  2789 2738 2747 1
  2790 2739 2748 1
  2791 2740 2729 1
  2792 2742 2733 1
  2793 2712 2729 am
  2794 2749 2750 1
  2795 2750 2758 1
  2796 2750 2753 1
  2797 2750 2751 1
  2798 2751 2752 2
  2799 2753 2760 1
  2800 2753 2754 1
  2801 2754 2761 1
  2802 2754 2755 1
  2803 2754 2756 1
  2804 2755 2762 1
  2805 2755 2763 1
  2806 2755 2764 1
  2807 2756 2765 1
  2808 2756 2766 1
  2809 2756 2767 1
  2810 2757 2749 1
  2811 2759 2753 1
  2812 2731 2749 am
  2813 2768 2769 1
  2814 2769 2770 1
  2815 2769 2780 1
  2816 2769 2772 1
  2817 2770 2771 2
  2818 2772 2782 1
  2819 2772 2773 1
  2820 2773 2774 ar
  2821 2773 2775 ar
  2822 2774 2783 1
  2823 2774 2776 ar
  2824 2775 2777 ar
  2825 2775 2784 1
  2826 2776 2785 1
  2827 2776 2778 ar
  2828 2777 2778 ar
  2829 2777 2786 1
  2830 2778 2787 1
  2831 2779 2768 1
  2832 2781 2772 1
  2833 2751 2768 am
  2834 2788 2789 1
  2835 2789 2797 1
  2836 2789 2792 1
  2837 2789 2790 1
  2838 2790 2791 2
  2839 2792 2799 1
  2840 2792 2793 1
  2841 2793 2795 2
  2842 2793 2794 am
  2843 2794 2800 1
  2844 2794 2801 1
  2845 2796 2788 1
  2846 2798 2792 1
  2847 2770 2788 am
  2848 2802 2803 1
  2849 2803 2811 1
  2850 2803 2806 1
  2851 2803 2804 1
  2852 2804 2805 2
  2853 2806 2807 1
  2854 2806 2808 1
  2855 2806 2812 1
  2856 2807 2814 1
  2857 2808 2816 1
  2858 2808 2815 1
  2859 2808 2817 1
  2860 2809 2807 1
  2861 2809 2818 1
  2862 2809 2819 1
  2863 2809 2820 1
  2864 2810 2802 1
  2865 2813 2807 1
  2866 2790 2802 am
  2867 2821 2822 1
  2868 2822 2829 1
  2869 2822 2825 1
  2870 2822 2823 1
  2871 2823 2824 2
  2872 2825 2830 1
  2873 2825 2827 1
  2874 2825 2826 1
  2875 2826 2831 1
  2876 2826 2832 1
  2877 2826 2833 1
  2878 2827 2834 1
  2879 2827 2835 1
  2880 2827 2836 1
  2881 2828 2821 1
  2882 2804 2821 am
  2883 2837 2838 1
  2884 2838 2839 1
  2885 2838 2849 1
  2886 2838 2841 1
  2887 2839 2840 2
  2888 2841 2851 1
  2889 2841 2842 1
  2890 2842 2853 1
  2891 2842 2843 1
  2892 2843 2855 1
  2893 2843 2844 1
  2894 2844 2856 1
  2895 2844 2845 2
  2896 2845 2846 2
  2897 2845 2847 2
  2898 2846 2857 1
  2899 2846 2858 1
  2900 2847 2860 1
  2901 2847 2859 1
  2902 2848 2837 1
  2903 2850 2841 1
  2904 2852 2842 1
  2905 2854 2843 1
  2906 2823 2837 am
  2907 2861 2862 1
  2908 2862 2870 1
  2909 2862 2865 1
  2910 2862 2863 1
  2911 2863 2864 2
  2912 2865 2866 1
  2913 2865 2867 1
  2914 2865 2871 1
  2915 2866 2873 1
  2916 2867 2875 1
  2917 2867 2874 1
  2918 2867 2876 1
  2919 2868 2866 1
  2920 2868 2877 1
  2921 2868 2878 1
  2922 2868 2879 1
  2923 2869 2861 1
  2924 2872 2866 1
  2925 2839 2861 am
  2926 2880 2881 1
  2927 2881 2889 1
  2928 2881 2884 1
  2929 2881 2882 1
  2930 2882 2883 2
  2931 2884 2891 1
  2932 2884 2885 1
  2933 2885 2892 1
  2934 2885 2886 1
  2935 2885 2887 1
  2936 2886 2893 1
  2937 2886 2894 1
  2938 2886 2895 1
  2939 2887 2896 1
  2940 2887 2897 1
  2941 2887 2898 1
  2942 2888 2880 1
  2943 2890 2884 1
  2944 2863 2880 am
  2945 2899 2900 1
  2946 2900 2908 1
  2947 2900 2903 1
  2948 2900 2901 1
  2949 2901 2902 2
  2950 2903 2910 1
  2951 2903 2904 1
  2952 2904 2912 1
  2953 2904 2905 1
  2954 2905 2906 1
  2955 2906 2913 1
  2956 2906 2914 1
  2957 2906 2915 1
  2958 2907 2899 1
  2959 2909 2903 1
  2960 2911 2904 1
  2961 2882 2899 am
  2962 2916 2917 1
  2963 2917 2924 1
  2964 2917 2920 1
  2965 2917 2918 1
  2966 2918 2919 2
  2967 2920 2925 1
  2968 2920 2921 1
  2969 2920 2922 1
  2970 2921 2927 1
  2971 2921 2928 1
  2972 2921 2929 1
  2973 2922 2926 1
  2974 2923 2916 1
  2975 2901 2916 am
  2976 2930 2931 1
  2977 2931 2940 1
  2978 2931 2934 1
  2979 2931 2932 1
  2980 2932 2933 2
  2981 2934 2942 1
  2982 2934 2935 1
  2983 2935 2944 1
  2984 2935 2936 1
  2985 2936 2946 1
  2986 2936 2937 1
  2987 2937 2948 1
  2988 2937 2938 1
  2989 2938 2949 1
  2990 2938 2950 1
  2991 2938 2951 1
  2992 2939 2930 1
  2993 2941 2934 1
  2994 2943 2935 1
  2995 2945 2936 1
  2996 2947 2937 1
  2997 2918 2930 am
  2998 2952 2953 1
  2999 2953 2961 1
  3000 2953 2956 1
  3001 2953 2954 1
  3002 2954 2955 2
  3003 2956 2963 1
  3004 2956 2957 1
  3005 2957 2964 1
  3006 2957 2958 1
  3007 2957 2959 1
  3008 2958 2965 1
  3009 2958 2966 1
  3010 2958 2967 1
  3011 2959 2968 1
  3012 2959 2969 1
  3013 2959 2970 1
  3014 2960 2952 1
  3015 2962 2956 1
  3016 2932 2952 am
  3017 2971 2972 1
  3018 2972 2973 1
  3019 2972 2983 1
  3020 2972 2975 1
  3021 2973 2974 2
  3022 2975 2985 1
  3023 2975 2976 1
  3024 2976 2987 1
  3025 2976 2977 1
  3026 2977 2989 1
  3027 2977 2978 1
  3028 2978 2990 1
  3029 2978 2979 2
  3030 2979 2980 2
  3031 2979 2981 2
  3032 2980 2991 1
  3033 2980 2992 1
  3034 2981 2994 1
  3035 2981 2993 1
  3036 2982 2971 1
  3037 2984 2975 1
  3038 2986 2976 1
  3039 2988 2977 1
  3040 2954 2971 am
  3041 2995 2996 1
  3042 2996 3001 1
  3043 2996 2999 1
  3044 2996 2997 1
  3045 2997 2998 2
  3046 2999 3002 1
  3047 2999 3003 1
  3048 2999 3004 1
  3049 3000 2995 1
  3050 2973 2995 am
  3051 3005 3006 1
  3052 3006 3012 1
  3053 3006 3009 1
  3054 3006 3007 1
  3055 3007 3008 2
  3056 3009 3014 1
  3057 3009 3010 1
  3058 3011 3005 1
  3059 3013 3009 1
  3060 3015 3010 1
  3061 2997 3005 am
  3062 3016 3017 1
  3063 3017 3024 1
  3064 3017 3020 1
  3065 3017 3018 1
  3066 3018 3019 2
  3067 3020 3025 1
  3068 3020 3021 1
  3069 3020 3022 1
  3070 3021 3027 1
  3071 3021 3028 1
  3072 3021 3029 1
  3073 3022 3026 1
  3074 3023 3016 1
  3075 3007 3016 am
  3076 3030 3031 1
  3077 3031 3038 1
  3078 3031 3034 1
  3079 3031 3032 1
  3080 3032 3033 2
  3081 3034 3039 1
  3082 3034 3035 1
  3083 3034 3036 1
  3084 3035 3041 1
  3085 3035 3042 1
  3086 3035 3043 1
  3087 3036 3040 1
  3088 3037 3030 1
  3089 3018 3030 am
  3090 3044 3045 1
  3091 3045 3051 1
  3092 3045 3048 1
  3093 3045 3046 1
  3094 3046 3047 2
  3095 3048 3053 1
  3096 3048 3049 1
  3097 3050 3044 1
  3098 3052 3048 1
  3099 3054 3049 1
  3100 3032 3044 am
  3101 3055 3056 1
  3102 3056 3065 1
  3103 3056 3059 1
  3104 3056 3057 1
  3105 3057 3058 2
  3106 3059 3067 1
  3107 3059 3060 1
  3108 3060 3069 1
  3109 3060 3061 1
  3110 3061 3062 2
  3111 3061 3063 2
  3112 3064 3055 1
  3113 3066 3059 1
  3114 3068 3060 1
  3115 3046 3055 am
  3116 3070 3071 1
  3117 3071 3078 1
  3118 3071 3074 1
  3119 3071 3072 1
  3120 3072 3073 2
  3121 3074 3079 1
  3122 3074 3075 1
  3123 3074 3076 1
  3124 3075 3081 1
  3125 3075 3082 1
  3126 3075 3083 1
  3127 3076 3080 1
  3128 3077 3070 1
  3129 3057 3070 am
  3130 3084 3085 1
  3131 3085 3093 1
  3132 3085 3088 1
  3133 3085 3086 1
  3134 3086 3087 2
  3135 3088 3089 1
  3136 3088 3090 1
  3137 3088 3094 1
  3138 3089 3096 1
  3139 3090 3098 1
  3140 3090 3097 1
  3141 3090 3099 1
  3142 3091 3089 1
  3143 3091 3100 1
  3144 3091 3101 1
  3145 3091 3102 1
  3146 3092 3084 1
  3147 3095 3089 1
  3148 3072 3084 am
  3149 3103 3104 1
  3150 3104 3113 1
  3151 3104 3107 1
  3152 3104 3105 1
  3153 3105 3106 2
  3154 3107 3115 1
  3155 3107 3108 1
  3156 3108 3117 1
  3157 3108 3109 1
  3158 3109 3111 2
  3159 3109 3110 am
  3160 3110 3118 1
  3161 3110 3119 1
  3162 3112 3103 1
  3163 3114 3107 1
  3164 3116 3108 1
  3165 3086 3103 am
  3166 3120 3121 1
  3167 3121 3126 1
  3168 3121 3124 1
  3169 3121 3122 1
  3170 3122 3123 2
  3171 3124 3127 1
  3172 3124 3128 1
  3173 3124 3129 1
  3174 3125 3120 1
  3175 3105 3120 am
  3176 3130 3131 1
  3177 3131 3132 1
  3178 3131 3142 1
  3179 3131 3134 1
  3180 3132 3133 2
  3181 3134 3144 1
  3182 3134 3135 1
  3183 3135 3146 1
  3184 3135 3136 1
  3185 3136 3148 1
  3186 3136 3137 1
  3187 3137 3149 1
  3188 3137 3138 2
  3189 3138 3139 2
  3190 3138 3140 2
  3191 3139 3150 1
  3192 3139 3151 1
  3193 3140 3153 1
  3194 3140 3152 1
  3195 3141 3130 1
  3196 3143 3134 1
  3197 3145 3135 1
  3198 3147 3136 1
  3199 3122 3130 am
  3200 3154 3155 1
  3201 3155 3164 1
  3202 3155 3158 1
  3203 3155 3156 1
  3204 3156 3157 2
  3205 3158 3166 1
  3206 3158 3159 1
  3207 3159 3168 1
  3208 3159 3160 1
  3209 3160 3170 1
  3210 3160 3161 1
  3211 3161 3172 1
  3212 3161 3162 1
  3213 3162 3173 1
  3214 3162 3174 1
  3215 3162 3175 1
  3216 3163 3154 1
  3217 3165 3158 1
  3218 3167 3159 1
  3219 3169 3160 1
  3220 3171 3161 1
  3221 3132 3154 am
  3222 3176 3177 1
  3223 3177 3182 1
  3224 3177 3180 1
  3225 3177 3178 1
  3226 3178 3179 2
  3227 3180 3183 1
  3228 3180 3184 1
  3229 3180 3185 1
  3230 3181 3176 1
  3231 3156 3176 am
  3232 3186 3187 1
  3233 3187 3194 1
  3234 3187 3190 1
  3235 3187 3188 1
  3236 3188 3189 2
  3237 3190 3195 1
  3238 3190 3192 1
  3239 3190 3191 1
  3240 3191 3196 1
  3241 3191 3197 1
  3242 3191 3198 1
  3243 3192 3199 1
  3244 3192 3200 1
  3245 3192 3201 1
  3246 3193 3186 1
  3247 3178 3186 am
  3248 3202 3203 1
  3249 3203 3212 1
  3250 3203 3206 1
  3251 3203 3204 1
  3252 3204 3205 2
  3253 3206 3214 1
  3254 3206 3207 1
  3255 3207 3216 1
  3256 3207 3208 1
  3257 3208 3218 1
  3258 3208 3209 1
  3259 3209 3220 1
  3260 3209 3210 1
  3261 3210 3221 1
  3262 3210 3222 1
  3263 3210 3223 1
  3264 3211 3202 1
  3265 3213 3206 1
  3266 3215 3207 1
  3267 3217 3208 1
  3268 3219 3209 1
  3269 3188 3202 am
  3270 3224 3225 1
  3271 3225 3230 1
  3272 3225 3228 1
  3273 3225 3226 1
  3274 3226 3227 2
  3275 3228 3231 1
  3276 3228 3232 1
  3277 3228 3233 1
  3278 3229 3224 1
  3279 3204 3224 am
  3280 3234 3235 1
  3281 3235 3242 1
  3282 3235 3238 1
  3283 3235 3236 1
  3284 3236 3237 2
  3285 3238 3243 1
  3286 3238 3239 1
  3287 3238 3240 1
  3288 3239 3245 1
  3289 3239 3246 1
  3290 3239 3247 1
  3291 3240 3244 1
  3292 3241 3234 1
  3293 3226 3234 am
  3294 3248 3249 1
  3295 3249 3257 1
  3296 3249 3252 1
  3297 3249 3250 1
  3298 3250 3251 2
  3299 3252 3259 1
  3300 3252 3253 1
  3301 3253 3260 1
  3302 3253 3254 1
  3303 3253 3255 1
  3304 3254 3261 1
  3305 3254 3262 1
  3306 3254 3263 1
  3307 3255 3264 1
  3308 3255 3265 1
  3309 3255 3266 1
  3310 3256 3248 1
  3311 3258 3252 1
  3312 3236 3248 am
  3313 3267 3268 1
  3314 3268 3275 1
  3315 3268 3271 1
  3316 3268 3269 1
  3317 3269 3270 2
  3318 3271 3276 1
  3319 3271 3273 1
  3320 3271 3272 1
  3321 3272 3277 1
  3322 3272 3278 1
  3323 3272 3279 1
  3324 3273 3280 1
  3325 3273 3281 1
  3326 3273 3282 1
  3327 3274 3267 1
  3328 3250 3267 am
  3329 3283 3284 1
  3330 3284 3292 1
  3331 3284 3287 1
  3332 3284 3285 1
  3333 3285 3286 2
  3334 3287 3294 1
  3335 3287 3288 1
  3336 3288 3295 1
  3337 3288 3289 1
  3338 3288 3290 1
  3339 3289 3296 1
  3340 3289 3297 1
  3341 3289 3298 1
  3342 3290 3299 1
  3343 3290 3300 1
  3344 3290 3301 1
  3345 3291 3283 1
  3346 3293 3287 1
  3347 3269 3283 am
  3348 3302 3303 1
  3349 3303 3311 1
  3350 3303 3306 1
  3351 3303 3304 1
  3352 3304 3305 2
  3353 3306 3313 1
  3354 3306 3307 1
  3355 3307 3314 1
  3356 3307 3308 1
  3357 3307 3309 1
  3358 3308 3315 1
  3359 3308 3316 1
  3360 3308 3317 1
  3361 3309 3318 1
  3362 3309 3319 1
  3363 3309 3320 1
  3364 3310 3302 1
  3365 3312 3306 1
  3366 3285 3302 am
  3367 3321 3327 1
  3368 3321 3322 1
  3369 3322 3325 1
  3370 3322 3328 1
  3371 3322 3323 1
  3372 3323 3324 2
  3373 3325 3326 1
  3374 3325 3330 1
  3375 3326 3327 1
  3376 3326 3332 1
  3377 3327 3334 1
  3378 3329 3325 1
  3379 3331 3326 1
  3380 3333 3327 1
  3381 3304 3321 am
  3382 3335 3336 1
  3383 3336 3344 1
  3384 3336 3339 1
  3385 3336 3337 1
  3386 3337 3338 2
  3387 3339 3346 1
  3388 3339 3340 1
  3389 3340 3347 1
  3390 3340 3341 1
  3391 3340 3342 1
  3392 3341 3348 1
  3393 3341 3349 1
  3394 3341 3350 1
  3395 3342 3351 1
  3396 3342 3352 1
  3397 3342 3353 1
  3398 3343 3335 1
  3399 3345 3339 1
  3400 3323 3335 am
  3401 3354 3355 1
  3402 3355 3363 1
  3403 3355 3358 1
  3404 3355 3356 1
  3405 3356 3357 2
  3406 3358 3365 1
  3407 3358 3359 1
  3408 3359 3366 1
  3409 3359 3360 1
  3410 3359 3361 1
  3411 3360 3367 1
  3412 3360 3368 1
  3413 3360 3369 1
  3414 3361 3370 1
  3415 3361 3371 1
  3416 3361 3372 1
  3417 3362 3354 1
  3418 3364 3358 1
  3419 3337 3354 am
  3420 3373 3374 1
  3421 3374 3379 1
  3422 3374 3375 1
  3423 3375 3376 2
  3424 3377 3373 1
  3425 3378 3374 1
  3426 3356 3373 am
  3427 3380 3381 1
  3428 3381 3389 1
  3429 3381 3384 1
  3430 3381 3382 1
  3431 3382 3383 2
  3432 3384 3385 1
  3433 3384 3386 1
  3434 3384 3390 1
  3435 3385 3392 1
  3436 3386 3394 1
  3437 3386 3393 1
  3438 3386 3395 1
  3439 3387 3385 1
  3440 3387 3396 1
  3441 3387 3397 1
  3442 3387 3398 1
  3443 3388 3380 1
  3444 3391 3385 1
  3445 3375 3380 am
  3446 3399 3400 1
  3447 3400 3407 1
  3448 3400 3403 1
  3449 3400 3401 1
  3450 3401 3402 2
  3451 3403 3408 1
  3452 3403 3404 1
  3453 3403 3405 1
  3454 3404 3410 1
  3455 3404 3411 1
  3456 3404 3412 1
  3457 3405 3409 1
  3458 3406 3399 1
  3459 3382 3399 am
  3460 3413 3414 1
  3461 3414 3426 1
  3462 3414 3417 1
  3463 3414 3415 1
  3464 3415 3416 2
  3465 3417 3418 1
  3466 3417 3428 1
  3467 3418 3419 ar
  3468 3418 3420 ar
  3469 3419 3421 ar
  3470 3419 3429 1
  3471 3420 3422 ar
  3472 3420 3430 1
  3473 3421 3431 1
  3474 3421 3423 ar
  3475 3422 3423 ar
  3476 3422 3432 1
  3477 3423 3424 1
  3478 3424 3433 1
  3479 3425 3413 1
  3480 3427 3417 1
  3481 3401 3413 am
  3482 3434 3435 1
  3483 3435 3443 1
  3484 3435 3438 1
  3485 3435 3436 1
  3486 3436 3437 2
  3487 3438 3445 1
  3488 3438 3439 1
  3489 3439 3447 1
  3490 3439 3440 1
  3491 3440 3441 1
  3492 3441 3448 1
  3493 3441 3449 1
  3494 3441 3450 1
  3495 3442 3434 1
  3496 3444 3438 1
  3497 3446 3439 1
  3498 3415 3434 am
  3499 3451 3452 1
  3500 3452 3460 1
  3501 3452 3455 1
  3502 3452 3453 1
  3503 3453 3454 2
  3504 3455 3462 1
  3505 3455 3456 1
  3506 3456 3463 1
  3507 3456 3457 1
  3508 3456 3458 1
  3509 3457 3464 1
  3510 3457 3465 1
  3511 3457 3466 1
  3512 3458 3467 1
  3513 3458 3468 1
  3514 3458 3469 1
  3515 3459 3451 1
  3516 3461 3455 1
  3517 3436 3451 am
  3518 3470 3471 1
  3519 3471 3476 1
  3520 3471 3474 1
  3521 3471 3472 1
  3522 3472 3473 2
  3523 3474 3477 1
  3524 3474 3478 1
  3525 3474 3479 1
  3526 3475 3470 1
  3527 3453 3470 am
  3528 3480 3481 1
  3529 3481 3482 1
  3530 3481 3492 1
  3531 3481 3484 1
  3532 3482 3483 2
  3533 3484 3494 1
  3534 3484 3485 1
  3535 3485 3486 ar
  3536 3485 3487 ar
  3537 3486 3495 1
  3538 3486 3488 ar
  3539 3487 3489 ar
  3540 3487 3496 1
  3541 3488 3497 1
  3542 3488 3490 ar
  3543 3489 3490 ar
  3544 3489 3498 1
  3545 3490 3499 1
  3546 3491 3480 1
  3547 3493 3484 1
  3548 3472 3480 am
  3549 3500 3501 1
  3550 3501 3508 1
  3551 3501 3504 1
  3552 3501 3502 1
  3553 3502 3503 2
  3554 3504 3509 1
  3555 3504 3506 1
  3556 3504 3505 1
  3557 3505 3510 1
  3558 3505 3511 1
  3559 3505 3512 1
  3560 3506 3513 1
  3561 3506 3514 1
  3562 3506 3515 1
  3563 3507 3500 1
  3564 3482 3500 am
  3565 3516 3517 1
  3566 3517 3525 1
  3567 3517 3520 1
  3568 3517 3518 1
  3569 3518 3519 2
  3570 3520 3527 1
  3571 3520 3521 1
  3572 3521 3523 2
  3573 3521 3522 am
  3574 3522 3528 1
  3575 3522 3529 1
  3576 3524 3516 1
  3577 3526 3520 1
  3578 3502 3516 am
  3579 3530 3536 1
  3580 3530 3531 1
  3581 3531 3534 1
  3582 3531 3537 1
  3583 3531 3532 1
  3584 3532 3533 2
  3585 3534 3535 1
  3586 3534 3539 1
  3587 3535 3536 1
  3588 3535 3541 1
  3589 3536 3543 1
  3590 3538 3534 1
  3591 3540 3535 1
  3592 3542 3536 1
  3593 3518 3530 am
  3594 3544 3545 1
  3595 3545 3550 1
  3596 3545 3546 1
  3597 3546 3547 2
  3598 3548 3544 1
  3599 3549 3545 1
  3600 3532 3544 am
  3601 3551 3552 1
  3602 3552 3561 1
  3603 3552 3555 1
  3604 3552 3553 1
  3605 3553 3554 2
  3606 3555 3563 1
  3607 3555 3556 1
  3608 3556 3565 1
  3609 3556 3557 1
  3610 3557 3558 2
  3611 3557 3559 2
  3612 3560 3551 1
  3613 3562 3555 1
  3614 3564 3556 1
  3615 3546 3551 am
  3616 3566 3567 1
  3617 3567 3575 1
  3618 3567 3570 1
  3619 3567 3568 1
  3620 3568 3569 2
  3621 3570 3577 1
  3622 3570 3571 1
  3623 3571 3572 2
  3624 3571 3573 2
  3625 3574 3566 1
  3626 3576 3570 1
  3627 3553 3566 am
  3628 3578 3579 1
  3629 3579 3588 1
  3630 3579 3582 1
  3631 3579 3580 1
  3632 3580 3581 2
  3633 3582 3590 1
  3634 3582 3583 1
  3635 3583 3592 1
  3636 3583 3584 1
  3637 3584 3585 2
  3638 3584 3586 2
  3639 3587 3578 1
  3640 3589 3582 1
  3641 3591 3583 1
  3642 3568 3578 am
  3643 3593 3594 1
  3644 3594 3601 1
  3645 3594 3597 1
  3646 3594 3595 1
  3647 3595 3596 2
  3648 3597 3602 1
  3649 3597 3599 1
  3650 3597 3598 1
  3651 3598 3603 1
  3652 3598 3604 1
  3653 3598 3605 1
  3654 3599 3606 1
  3655 3599 3607 1
  3656 3599 3608 1
  3657 3600 3593 1
  3658 3580 3593 am
  3659 3609 3610 1
  3660 3610 3616 1
  3661 3610 3613 1
  3662 3610 3611 1
  3663 3611 3612 2
  3664 3613 3618 1
  3665 3613 3614 1
  3666 3615 3609 1
  3667 3617 3613 1
  3668 3619 3614 1
  3669 3595 3609 am
  3670 3620 3621 1
  3671 3621 3622 1
  3672 3621 3632 1
  3673 3621 3624 1
  3674 3622 3623 2
  3675 3624 3634 1
  3676 3624 3625 1
  3677 3625 3636 1
  3678 3625 3626 1
  3679 3626 3638 1
  3680 3626 3627 1
  3681 3627 3639 1
  3682 3627 3628 2
  3683 3628 3629 2
  3684 3628 3630 2
  3685 3629 3640 1
  3686 3629 3641 1
  3687 3630 3643 1
  3688 3630 3642 1
  3689 3631 3620 1
  3690 3633 3624 1
  3691 3635 3625 1
  3692 3637 3626 1
  3693 3611 3620 am
  3694 3644 3645 1
  3695 3645 3652 1
  3696 3645 3648 1
  3697 3645 3646 1
  3698 3646 3647 2
  3699 3648 3653 1
  3700 3648 3650 1
  3701 3648 3649 1
  3702 3649 3654 1
  3703 3649 3655 1
  3704 3649 3656 1
  3705 3650 3657 1
  3706 3650 3658 1
  3707 3650 3659 1
  3708 3651 3644 1
  3709 3622 3644 am
  3710 3660 3661 1
  3711 3661 3668 1
  3712 3661 3664 1
  3713 3661 3662 1
  3714 3662 3663 2
  3715 3664 3669 1
  3716 3664 3666 1
  3717 3664 3665 1
  3718 3665 3670 1
  3719 3665 3671 1
  3720 3665 3672 1
  3721 3666 3673 1
  3722 3666 3674 1
  3723 3666 3675 1
  3724 3667 3660 1
  3725 3646 3660 am
  3726 3676 3677 1
  3727 3677 3678 1
  3728 3677 3688 1
  3729 3677 3680 1
  3730 3678 3679 2
  3731 3680 3690 1
  3732 3680 3681 1
  3733 3681 3682 ar
  3734 3681 3683 ar
  3735 3682 3691 1
  3736 3682 3684 ar
  3737 3683 3685 ar
  3738 3683 3692 1
  3739 3684 3693 1
  3740 3684 3686 ar
  3741 3685 3686 ar
  3742 3685 3694 1
  3743 3686 3695 1
  3744 3687 3676 1
  3745 3689 3680 1
  3746 3662 3676 am
  3747 3696 3697 1
  3748 3697 3705 1
  3749 3697 3700 1
  3750 3697 3698 1
  3751 3698 3699 2
  3752 3700 3701 1
  3753 3700 3702 1
  3754 3700 3706 1
  3755 3701 3708 1
  3756 3702 3710 1
  3757 3702 3709 1
  3758 3702 3711 1
  3759 3703 3701 1
  3760 3703 3712 1
  3761 3703 3713 1
  3762 3703 3714 1
  3763 3704 3696 1
  3764 3707 3701 1
  3765 3678 3696 am
  3766 3715 3716 1
  3767 3716 3728 1
  3768 3716 3719 1
  3769 3716 3717 1
  3770 3717 3718 2
  3771 3719 3720 1
  3772 3719 3730 1
  3773 3720 3721 ar
  3774 3720 3722 ar
  3775 3721 3723 ar
  3776 3721 3731 1
  3777 3722 3724 ar
  3778 3722 3732 1
  3779 3723 3733 1
  3780 3723 3725 ar
  3781 3724 3725 ar
  3782 3724 3734 1
  3783 3725 3726 1
  3784 3726 3735 1
  3785 3727 3715 1
  3786 3729 3719 1
  3787 3698 3715 am
  3788 3736 3737 1
  3789 3737 3738 1
  3790 3737 3748 1
  3791 3737 3740 1
  3792 3738 3739 2
  3793 3740 3750 1
  3794 3740 3741 1
  3795 3741 3742 ar
  3796 3741 3743 ar
  3797 3742 3751 1
  3798 3742 3744 ar
  3799 3743 3745 ar
  3800 3743 3752 1
  3801 3744 3753 1
  3802 3744 3746 ar
  3803 3745 3746 ar
  3804 3745 3754 1
  3805 3746 3755 1
  3806 3747 3736 1
  3807 3749 3740 1
  3808 3717 3736 am
  3809 3756 3757 1
  3810 3757 3765 1
  3811 3757 3760 1
  3812 3757 3758 1
  3813 3758 3759 2
  3814 3760 3767 1
  3815 3760 3761 1
  3816 3761 3763 2
  3817 3761 3762 am
  3818 3762 3768 1
  3819 3762 3769 1
  3820 3764 3756 1
  3821 3766 3760 1
  3822 3738 3756 am
  3823 3770 3771 1
  3824 3771 3776 1
  3825 3771 3774 1
  3826 3771 3772 1
  3827 3772 3773 2
  3828 3774 3777 1
  3829 3774 3778 1
  3830 3774 3779 1
  3831 3775 3770 1
  3832 3758 3770 am
  3833 3780 3781 1
  3834 3781 3782 1
  3835 3781 3792 1
  3836 3781 3784 1
  3837 3782 3783 2
  3838 3784 3794 1
  3839 3784 3785 1
  3840 3785 3786 ar
  3841 3785 3787 ar
  3842 3786 3795 1
  3843 3786 3788 ar
  3844 3787 3789 ar
  3845 3787 3796 1
  3846 3788 3797 1
  3847 3788 3790 ar
  3848 3789 3790 ar
  3849 3789 3798 1
  3850 3790 3799 1
  3851 3791 3780 1
  3852 3793 3784 1
  3853 3772 3780 am
  3854 3800 3801 1
  3855 3801 3809 1
  3856 3801 3804 1
  3857 3801 3802 1
  3858 3802 3803 2
  3859 3804 3811 1
  3860 3804 3805 1
  3861 3805 3812 1
  3862 3805 3806 1
  3863 3805 3807 1
  3864 3806 3813 1
  3865 3806 3814 1
  3866 3806 3815 1
  3867 3807 3816 1
  3868 3807 3817 1
  3869 3807 3818 1
  3870 3808 3800 1
  3871 3810 3804 1
  3872 3782 3800 am
  3873 3819 3820 1
  3874 3820 3829 1
  3875 3820 3823 1
  3876 3820 3821 1
  3877 3821 3822 2
  3878 3823 3831 1
  3879 3823 3824 1
  3880 3824 3833 1
  3881 3824 3825 1
  3882 3825 3826 2
  3883 3825 3827 2
  3884 3828 3819 1
  3885 3830 3823 1
  3886 3832 3824 1
  3887 3802 3819 am
  3888 3834 3835 1
  3889 3835 3841 1
  3890 3835 3838 1
  3891 3835 3836 1
  3892 3836 3837 2
  3893 3838 3843 1
  3894 3838 3839 1
  3895 3840 3834 1
  3896 3842 3838 1
  3897 3844 3839 1
  3898 3821 3834 am
  3899 3845 3846 1
  3900 3846 3847 1
  3901 3846 3857 1
  3902 3846 3849 1
  3903 3847 3848 2
  3904 3849 3859 1
  3905 3849 3850 1
  3906 3850 3851 ar
  3907 3850 3852 ar
  3908 3851 3860 1
  3909 3851 3853 ar
  3910 3852 3854 ar
  3911 3852 3861 1
  3912 3853 3862 1
  3913 3853 3855 ar
  3914 3854 3855 ar
  3915 3854 3863 1
  3916 3855 3864 1
  3917 3856 3845 1
  3918 3858 3849 1
  3919 3836 3845 am
  3920 3865 3866 1
  3921 3866 3875 1
  3922 3866 3869 1
  3923 3866 3867 1
  3924 3867 3868 2
  3925 3869 3877 1
  3926 3869 3870 1
  3927 3870 3879 1
  3928 3870 3871 1
  3929 3871 3873 2
  3930 3871 3872 am
  3931 3872 3880 1
  3932 3872 3881 1
  3933 3874 3865 1
  3934 3876 3869 1
  3935 3878 3870 1
  3936 3847 3865 am
  3937 3882 3883 1
  3938 3883 3888 1
  3939 3883 3884 1
  3940 3884 3885 2
  3941 3886 3882 1
  3942 3887 3883 1
  3943 3867 3882 am
  3944 3889 3890 1
  3945 3890 3891 1
  3946 3890 3901 1
  3947 3890 3893 1
  3948 3891 3892 2
  3949 3893 3903 1
  3950 3893 3894 1
  3951 3894 3895 ar
  3952 3894 3896 ar
  3953 3895 3904 1
  3954 3895 3897 ar
  3955 3896 3898 ar
  3956 3896 3905 1
  3957 3897 3906 1
  3958 3897 3899 ar
  3959 3898 3899 ar
  3960 3898 3907 1
  3961 3899 3908 1
  3962 3900 3889 1
  3963 3902 3893 1
  3964 3884 3889 am
  3965 3909 3910 1
  3966 3910 3911 1
  3967 3910 3921 1
  3968 3910 3913 1
  3969 3911 3912 2
  3970 3913 3923 1
  3971 3913 3914 1
  3972 3914 3915 ar
  3973 3914 3916 ar
  3974 3915 3924 1
  3975 3915 3917 ar
  3976 3916 3918 ar
  3977 3916 3925 1
  3978 3917 3926 1
  3979 3917 3919 ar
  3980 3918 3919 ar
  3981 3918 3927 1
  3982 3919 3928 1
  3983 3920 3909 1
  3984 3922 3913 1
  3985 3891 3909 am
  3986 3929 3930 1
  3987 3930 3937 1
  3988 3930 3933 1
  3989 3930 3931 1
  3990 3931 3932 2
  3991 3933 3938 1
  3992 3933 3935 1
  3993 3933 3934 1
  3994 3934 3939 1
  3995 3934 3940 1
  3996 3934 3941 1
  3997 3935 3942 1
  3998 3935 3943 1
  3999 3935 3944 1
  4000 3936 3929 1
  4001 3911 3929 am
  4002 3945 3946 1
  4003 3946 3952 1
  4004 3946 3949 1
  4005 3946 3947 1
  4006 3947 3948 2
  4007 3949 3954 1
  4008 3949 3950 1
  4009 3951 3945 1
  4010 3953 3949 1
  4011 3955 3950 1
  4012 3931 3945 am
  4013 3956 3957 1
  4014 3957 3964 1
  4015 3957 3960 1
  4016 3957 3958 1
  4017 3958 3959 2
  4018 3960 3965 1
  4019 3960 3962 1
  4020 3960 3961 1
  4021 3961 3966 1
  4022 3961 3967 1
  4023 3961 3968 1
  4024 3962 3969 1
  4025 3962 3970 1
  4026 3962 3971 1
  4027 3963 3956 1
  4028 3947 3956 am
  4029 3972 3973 1
  4030 3973 3974 1
  4031 3973 3984 1
  4032 3973 3976 1
  4033 3974 3975 2
  4034 3976 3986 1
  4035 3976 3977 1
  4036 3977 3978 ar
  4037 3977 3979 ar
  4038 3978 3987 1
  4039 3978 3980 ar
  4040 3979 3981 ar
  4041 3979 3988 1
  4042 3980 3989 1
  4043 3980 3982 ar
  4044 3981 3982 ar
  4045 3981 3990 1
  4046 3982 3991 1
  4047 3983 3972 1
  4048 3985 3976 1
  4049 3958 3972 am
  4050 3992 3993 1
  4051 3993 3998 1
  4052 3993 3996 1
  4053 3993 3994 1
  4054 3994 3995 2
  4055 3996 3999 1
  4056 3996 4000 1
  4057 3996 4001 1
  4058 3997 3992 1
  4059 3974 3992 am
  4060 4002 4003 1
  4061 4003 4009 1
  4062 4003 4006 1
  4063 4003 4004 1
  4064 4004 4005 2
  4065 4006 4011 1
  4066 4006 4007 1
  4067 4008 4002 1
  4068 4010 4006 1
  4069 4012 4007 1
  4070 3994 4002 am
  4071 4013 4014 1
  4072 4014 4015 1
  4073 4014 4025 1
  4074 4014 4017 1
  4075 4015 4016 2
  4076 4017 4027 1
  4077 4017 4018 1
  4078 4018 4019 ar
  4079 4018 4020 ar
  4080 4019 4028 1
  4081 4019 4021 ar
  4082 4020 4022 ar
  4083 4020 4029 1
  4084 4021 4030 1
  4085 4021 4023 ar
  4086 4022 4023 ar
  4087 4022 4031 1
  4088 4023 4032 1
  4089 4024 4013 1
  4090 4026 4017 1
  4091 4004 4013 am
  4092 4033 4034 1
  4093 4034 4042 1
  4094 4034 4037 1
  4095 4034 4035 1
  4096 4035 4036 2
  4097 4037 4044 1
  4098 4037 4038 1
  4099 4038 4045 1
  4100 4038 4039 1
  4101 4038 4040 1
  4102 4039 4046 1
  4103 4039 4047 1
  4104 4039 4048 1
  4105 4040 4049 1
  4106 4040 4050 1
  4107 4040 4051 1
  4108 4041 4033 1
  4109 4043 4037 1
  4110 4015 4033 am
  4111 4052 4053 1
  4112 4053 4064 1
  4113 4053 4057 1
  4114 4053 4055 1
  4115 4055 4056 2
  4116 4057 4066 1
  4117 4057 4058 1
  4118 4058 4060 2
  4119 4058 4059 am
  4120 4059 4067 1
  4121 4059 4068 1
  4122 4054 4061 1
  4123 4054 4069 1
  4124 4054 4070 1
  4125 4054 4071 1
  4126 4061 4055 am
  4127 4061 4063 1
  4128 4062 4052 1
  4129 4065 4057 1
  4130 4035 4052 am
@<TRIPOS>SUBSTRUCTURE
     1 HSP     2 RESIDUE           4 A     HSP     1 ROOT
     2 VAL    26 RESIDUE           4 A     VAL     2
     3 ALA    42 RESIDUE           4 A     ALA     2
     4 ALA    52 RESIDUE           4 A     ALA     2
     5 ILE    62 RESIDUE           4 A     ILE     2
     6 ILE    81 RESIDUE           4 A     ILE     2
     7 ASN   100 RESIDUE           4 A     ASN     2
     8 TYR   114 RESIDUE           4 A     TYR     2
     9 LEU   135 RESIDUE           4 A     LEU     2
    10 GLY   154 RESIDUE           4 A     GLY     2
    11 HSP   161 RESIDUE           4 A     HSP     2
    12 CYS   179 RESIDUE           4 A     CYS     2
    13 ILE   190 RESIDUE           4 A     ILE     2
    14 SER   209 RESIDUE           4 A     SER     2
    15 LEU   220 RESIDUE           4 A     LEU     2
    16 VAL   239 RESIDUE           4 A     VAL     2
    17 ALA   255 RESIDUE           4 A     ALA     2
    18 LEU   265 RESIDUE           4 A     LEU     2
    19 LEU   284 RESIDUE           4 A     LEU     2
    20 VAL   303 RESIDUE           4 A     VAL     2
    21 ALA   319 RESIDUE           4 A     ALA     2
    22 PHE   329 RESIDUE           4 A     PHE     2
    23 VAL   349 RESIDUE           4 A     VAL     2
    24 LEU   365 RESIDUE           4 A     LEU     2
    25 PHE   384 RESIDUE           4 A     PHE     2
    26 LEU   404 RESIDUE           4 A     LEU     2
    27 ARG   423 RESIDUE           4 A     ARG     2
    28 ALA   447 RESIDUE           4 A     ALA     2
    29 ARG   457 RESIDUE           4 A     ARG     2
    30 SER   481 RESIDUE           4 A     SER     2
    31 ILE   492 RESIDUE           4 A     ILE     2
    32 ARG   511 RESIDUE           4 A     ARG     2
    33 CYS   535 RESIDUE           4 A     CYS     2
    34 LEU   546 RESIDUE           4 A     LEU     2
    35 ARG   565 RESIDUE           4 A     ARG     2
    36 ASN   589 RESIDUE           4 A     ASN     2
    37 ILE   603 RESIDUE           4 A     ILE     2
    38 ILE   622 RESIDUE           4 A     ILE     2
    39 HSD   641 RESIDUE           4 A     HSD     2
    40 ALA   658 RESIDUE           4 A     ALA     2
    41 ASN   668 RESIDUE           4 A     ASN     2
    42 LEU   682 RESIDUE           4 A     LEU     2
    43 ILE   701 RESIDUE           4 A     ILE     2
    44 ALA   720 RESIDUE           4 A     ALA     2
    45 ALA   730 RESIDUE           4 A     ALA     2
    46 PHE   740 RESIDUE           4 A     PHE     2
    47 ILE   760 RESIDUE           4 A     ILE     2
    48 LEU   779 RESIDUE           4 A     LEU     2
    49 ARG   798 RESIDUE           4 A     ARG     2
    50 ASN   822 RESIDUE           4 A     ASN     2
    51 ALA   836 RESIDUE           4 A     ALA     2
    52 THR   846 RESIDUE           4 A     THR     2
    53 TRP   860 RESIDUE           4 A     TRP     2
    54 PHE   884 RESIDUE           4 A     PHE     2
    55 VAL   904 RESIDUE           4 A     VAL     2
    56 VAL   920 RESIDUE           4 A     VAL     2
    57 GLN   936 RESIDUE           4 A     GLN     2
    58 LEU   953 RESIDUE           4 A     LEU     2
    59 THR   972 RESIDUE           4 A     THR     2
    60 MET   986 RESIDUE           4 A     MET     2
    61 SER  1003 RESIDUE           4 A     SER     2
    62 PRO  1014 RESIDUE           4 A     PRO     2
    63 GLU  1028 RESIDUE           4 A     GLU     2
    64 VAL  1043 RESIDUE           4 A     VAL     2
    65 HSE  1059 RESIDUE           4 A     HSE     2
    66 GLN  1076 RESIDUE           4 A     GLN     2
    67 SER  1093 RESIDUE           4 A     SER     2
    68 ASN  1104 RESIDUE           4 A     ASN     2
    69 VAL  1118 RESIDUE           4 A     VAL     2
    70 GLY  1134 RESIDUE           4 A     GLY     2
    71 TRP  1141 RESIDUE           4 A     TRP     2
    72 CYS  1165 RESIDUE           4 A     CYS     2
    73 ARG  1175 RESIDUE           4 A     ARG     2
    74 LEU  1199 RESIDUE           4 A     LEU     2
    75 VAL  1218 RESIDUE           4 A     VAL     2
    76 THR  1234 RESIDUE           4 A     THR     2
    77 ALA  1248 RESIDUE           4 A     ALA     2
    78 ALA  1258 RESIDUE           4 A     ALA     2
    79 TYR  1268 RESIDUE           4 A     TYR     2
    80 ASN  1289 RESIDUE           4 A     ASN     2
    81 TYR  1303 RESIDUE           4 A     TYR     2
    82 PHE  1324 RESIDUE           4 A     PHE     2
    83 HSD  1344 RESIDUE           4 A     HSD     2
    84 VAL  1361 RESIDUE           4 A     VAL     2
    85 THR  1377 RESIDUE           4 A     THR     2
    86 ASN  1391 RESIDUE           4 A     ASN     2
    87 PHE  1405 RESIDUE           4 A     PHE     2
    88 PHE  1425 RESIDUE           4 A     PHE     2
    89 TRP  1445 RESIDUE           4 A     TRP     2
    90 MET  1469 RESIDUE           4 A     MET     2
    91 PHE  1486 RESIDUE           4 A     PHE     2
    92 GLY  1506 RESIDUE           4 A     GLY     2
    93 GLU  1513 RESIDUE           4 A     GLU     2
    94 GLY  1528 RESIDUE           4 A     GLY     2
    95 CYS  1535 RESIDUE           4 A     CYS     2
    96 TYR  1546 RESIDUE           4 A     TYR     2
    97 LEU  1567 RESIDUE           4 A     LEU     2
    98 HSE  1586 RESIDUE           4 A     HSE     2
    99 THR  1603 RESIDUE           4 A     THR     2
   100 ALA  1617 RESIDUE           4 A     ALA     2
   101 ILE  1627 RESIDUE           4 A     ILE     2
   102 VAL  1646 RESIDUE           4 A     VAL     2
   103 LEU  1662 RESIDUE           4 A     LEU     2
   104 THR  1681 RESIDUE           4 A     THR     2
   105 ASP  1701 RESIDUE           4 A     ASP     2
   106 ARG  1719 RESIDUE           4 A     ARG     2
   107 LEU  1743 RESIDUE           4 A     LEU     2
   108 ARG  1762 RESIDUE           4 A     ARG     2
   109 ALA  1786 RESIDUE           4 A     ALA     2
   110 TRP  1796 RESIDUE           4 A     TRP     2
   111 MET  1820 RESIDUE           4 A     MET     2
   112 PHE  1837 RESIDUE           4 A     PHE     2
   113 ILE  1857 RESIDUE           4 A     ILE     2
   114 CYS  1876 RESIDUE           4 A     CYS     2
   115 ILE  1887 RESIDUE           4 A     ILE     2
   116 GLY  1906 RESIDUE           4 A     GLY     2
   117 TRP  1913 RESIDUE           4 A     TRP     2
   118 GLY  1937 RESIDUE           4 A     GLY     2
   119 VAL  1944 RESIDUE           4 A     VAL     2
   120 PRO  1960 RESIDUE           4 A     PRO     2
   121 PHE  1974 RESIDUE           4 A     PHE     2
   122 PRO  1994 RESIDUE           4 A     PRO     2
   123 ILE  2008 RESIDUE           4 A     ILE     2
   124 ILE  2027 RESIDUE           4 A     ILE     2
   125 VAL  2046 RESIDUE           4 A     VAL     2
   126 ALA  2062 RESIDUE           4 A     ALA     2
   127 TRP  2072 RESIDUE           4 A     TRP     2
   128 ALA  2096 RESIDUE           4 A     ALA     2
   129 ILE  2106 RESIDUE           4 A     ILE     2
   130 GLY  2125 RESIDUE           4 A     GLY     2
   131 LYS  2132 RESIDUE           4 A     LYS     2
   132 LEU  2154 RESIDUE           4 A     LEU     2
   133 TYR  2173 RESIDUE           4 A     TYR     2
   134 TYR  2194 RESIDUE           4 A     TYR     2
   135 ASP  2215 RESIDUE           4 A     ASP     2
   136 ASN  2227 RESIDUE           4 A     ASN     2
   137 GLU  2241 RESIDUE           4 A     GLU     2
   138 LYS  2256 RESIDUE           4 A     LYS     2
   139 CYS  2278 RESIDUE           4 A     CYS     2
   140 TRP  2288 RESIDUE           4 A     TRP     2
   141 ALA  2312 RESIDUE           4 A     ALA     2
   142 GLY  2322 RESIDUE           4 A     GLY     2
   143 LYS  2329 RESIDUE           4 A     LYS     2
   144 ARG  2351 RESIDUE           4 A     ARG     2
   145 PRO  2375 RESIDUE           4 A     PRO     2
   146 GLY  2389 RESIDUE           4 A     GLY     2
   147 VAL  2396 RESIDUE           4 A     VAL     2
   148 TYR  2412 RESIDUE           4 A     TYR     2
   149 THR  2433 RESIDUE           4 A     THR     2
   150 ASP  2447 RESIDUE           4 A     ASP     2
   151 TYR  2459 RESIDUE           4 A     TYR     2
   152 ILE  2480 RESIDUE           4 A     ILE     2
   153 TYR  2499 RESIDUE           4 A     TYR     2
   154 GLN  2520 RESIDUE           4 A     GLN     2
   155 GLY  2537 RESIDUE           4 A     GLY     2
   156 PRO  2544 RESIDUE           4 A     PRO     2
   157 MET  2558 RESIDUE           4 A     MET     2
   158 ALA  2575 RESIDUE           4 A     ALA     2
   159 LEU  2585 RESIDUE           4 A     LEU     2
   160 VAL  2604 RESIDUE           4 A     VAL     2
   161 LEU  2620 RESIDUE           4 A     LEU     2
   162 LEU  2639 RESIDUE           4 A     LEU     2
   163 ILE  2658 RESIDUE           4 A     ILE     2
   164 ASN  2677 RESIDUE           4 A     ASN     2
   165 PHE  2691 RESIDUE           4 A     PHE     2
   166 ILE  2711 RESIDUE           4 A     ILE     2
   167 PHE  2730 RESIDUE           4 A     PHE     2
   168 LEU  2750 RESIDUE           4 A     LEU     2
   169 PHE  2769 RESIDUE           4 A     PHE     2
   170 ASN  2789 RESIDUE           4 A     ASN     2
   171 ILE  2803 RESIDUE           4 A     ILE     2
   172 VAL  2822 RESIDUE           4 A     VAL     2
   173 ARG  2838 RESIDUE           4 A     ARG     2
   174 ILE  2862 RESIDUE           4 A     ILE     2
   175 LEU  2881 RESIDUE           4 A     LEU     2
   176 MET  2900 RESIDUE           4 A     MET     2
   177 THR  2917 RESIDUE           4 A     THR     2
   178 LYS  2931 RESIDUE           4 A     LYS     2
   179 LEU  2953 RESIDUE           4 A     LEU     2
   180 ARG  2972 RESIDUE           4 A     ARG     2
   181 ALA  2996 RESIDUE           4 A     ALA     2
   182 SER  3006 RESIDUE           4 A     SER     2
   183 THR  3017 RESIDUE           4 A     THR     2
   184 THR  3031 RESIDUE           4 A     THR     2
   185 SER  3045 RESIDUE           4 A     SER     2
   186 GLU  3056 RESIDUE           4 A     GLU     2
   187 THR  3071 RESIDUE           4 A     THR     2
   188 ILE  3085 RESIDUE           4 A     ILE     2
   189 GLN  3104 RESIDUE           4 A     GLN     2
   190 ALA  3121 RESIDUE           4 A     ALA     2
   191 ARG  3131 RESIDUE           4 A     ARG     2
   192 LYS  3155 RESIDUE           4 A     LYS     2
   193 ALA  3177 RESIDUE           4 A     ALA     2
   194 VAL  3187 RESIDUE           4 A     VAL     2
   195 LYS  3203 RESIDUE           4 A     LYS     2
   196 ALA  3225 RESIDUE           4 A     ALA     2
   197 THR  3235 RESIDUE           4 A     THR     2
   198 LEU  3249 RESIDUE           4 A     LEU     2
   199 VAL  3268 RESIDUE           4 A     VAL     2
   200 LEU  3284 RESIDUE           4 A     LEU     2
   201 LEU  3303 RESIDUE           4 A     LEU     2
   202 PRO  3322 RESIDUE           4 A     PRO     2
   203 LEU  3336 RESIDUE           4 A     LEU     2
   204 LEU  3355 RESIDUE           4 A     LEU     2
   205 GLY  3374 RESIDUE           4 A     GLY     2
   206 ILE  3381 RESIDUE           4 A     ILE     2
   207 THR  3400 RESIDUE           4 A     THR     2
   208 TYR  3414 RESIDUE           4 A     TYR     2
   209 MET  3435 RESIDUE           4 A     MET     2
   210 LEU  3452 RESIDUE           4 A     LEU     2
   211 ALA  3471 RESIDUE           4 A     ALA     2
   212 PHE  3481 RESIDUE           4 A     PHE     2
   213 VAL  3501 RESIDUE           4 A     VAL     2
   214 ASN  3517 RESIDUE           4 A     ASN     2
   215 PRO  3531 RESIDUE           4 A     PRO     2
   216 GLY  3545 RESIDUE           4 A     GLY     2
   217 GLU  3552 RESIDUE           4 A     GLU     2
   218 ASP  3567 RESIDUE           4 A     ASP     2
   219 GLU  3579 RESIDUE           4 A     GLU     2
   220 VAL  3594 RESIDUE           4 A     VAL     2
   221 SER  3610 RESIDUE           4 A     SER     2
   222 ARG  3621 RESIDUE           4 A     ARG     2
   223 VAL  3645 RESIDUE           4 A     VAL     2
   224 VAL  3661 RESIDUE           4 A     VAL     2
   225 PHE  3677 RESIDUE           4 A     PHE     2
   226 ILE  3697 RESIDUE           4 A     ILE     2
   227 TYR  3716 RESIDUE           4 A     TYR     2
   228 PHE  3737 RESIDUE           4 A     PHE     2
   229 ASN  3757 RESIDUE           4 A     ASN     2
   230 ALA  3771 RESIDUE           4 A     ALA     2
   231 PHE  3781 RESIDUE           4 A     PHE     2
   232 LEU  3801 RESIDUE           4 A     LEU     2
   233 GLU  3820 RESIDUE           4 A     GLU     2
   234 SER  3835 RESIDUE           4 A     SER     2
   235 PHE  3846 RESIDUE           4 A     PHE     2
   236 GLN  3866 RESIDUE           4 A     GLN     2
   237 GLY  3883 RESIDUE           4 A     GLY     2
   238 PHE  3890 RESIDUE           4 A     PHE     2
   239 PHE  3910 RESIDUE           4 A     PHE     2
   240 VAL  3930 RESIDUE           4 A     VAL     2
   241 SER  3946 RESIDUE           4 A     SER     2
   242 VAL  3957 RESIDUE           4 A     VAL     2
   243 PHE  3973 RESIDUE           4 A     PHE     2
   244 ALA  3993 RESIDUE           4 A     ALA     2
   245 CYS  4003 RESIDUE           4 A     CYS     2
   246 PHE  4014 RESIDUE           4 A     PHE     2
   247 LEU  4034 RESIDUE           4 A     LEU     2
   248 ASN  4053 RESIDUE           4 A     ASN     1
@<TRIPOS>ALT_TYPE
CGenFF_4.0_ALT_TYPE_SET
[truncated: 33,259 more chars]
