# Supplementary material for: The pocketome of G-protein-coupled receptors reveals previously untargeted allosteric sites
Source: Nat Commun. 2022 May 10;13:2567. doi: 10.1038/s41467-022-29609-6 (PMC9091257; doi:10.1038/s41467-022-29609-6)
Supplement: Supplementary file 4 — Supplementary Data 1 [file 41467_2022_29609_MOESM4_ESM.zip › docking_files/4l6r/mols.mol2]

# TRIPOS MOL2 file generated by SEED

@<TRIPOS>MOLECULE
methanamine
 8 7 0 0 0
****
USER_CHARGES
INVALID_CHARGES
Pose:   1 Cluster:   1 Fr_nu: 595530 TotEn:   -32.23
@<TRIPOS>ATOM
      1 C1        -75.2384  -37.1114  -49.0465 C.3    1 LIG       0.04000
      2 N1        -76.2319  -38.1931  -49.1895 N.4    1 LIG      -0.30000
      3 H1        -75.0137  -37.0028  -47.9839 H      1 LIG       0.09000
      4 H2        -74.3480  -37.3990  -49.6088 H      1 LIG       0.09000
      5 H3        -75.6793  -36.1977  -49.4497 H      1 LIG       0.09000
      6 H4        -76.4843  -38.3425  -50.1752 H      1 LIG       0.33000
      7 H5        -77.0975  -37.9764  -48.6779 H      1 LIG       0.33000
      8 H6        -75.8710  -39.0842  -48.8239 H      1 LIG       0.33000
@<TRIPOS>BOND
      1       1       2 1
      2       1       3 1
      3       1       4 1
      4       1       5 1
      5       2       6 1
      6       2       7 1
      7       2       8 1
@<TRIPOS>ALT_TYPE
CGenFF_4.0_ALT_TYPE_SET
CGenFF_4.0 1 CG334 2 NG3P3 3 HGA3 4 HGA3 5 HGA3 6 HGP2 7 HGP2 8 HGP2
@<TRIPOS>MOLECULE
methanamine
 8 7 0 0 0
****
USER_CHARGES
INVALID_CHARGES
Pose:   2 Cluster:   2 Fr_nu: 649802 TotEn:   -28.62
@<TRIPOS>ATOM
      1 C1        -63.3986  -16.0613  -61.9047 C.3    1 LIG       0.04000
      2 N1        -64.1521  -17.3196  -61.7433 N.4    1 LIG      -0.30000
      3 H1        -62.3379  -16.2896  -61.7855 H      1 LIG       0.09000
      4 H2        -63.6068  -15.6728  -62.9035 H      1 LIG       0.09000
      5 H3        -63.7394  -15.3668  -61.1345 H      1 LIG       0.09000
      6 H4        -65.1639  -17.1666  -61.8457 H      1 LIG       0.33000
      7 H5        -63.9943  -17.7341  -60.8152 H      1 LIG       0.33000
      8 H6        -63.8719  -18.0171  -62.4455 H      1 LIG       0.33000
@<TRIPOS>BOND
      1       1       2 1
      2       1       3 1
      3       1       4 1
      4       1       5 1
      5       2       6 1
      6       2       7 1
      7       2       8 1
@<TRIPOS>ALT_TYPE
CGenFF_4.0_ALT_TYPE_SET
CGenFF_4.0 1 CG334 2 NG3P3 3 HGA3 4 HGA3 5 HGA3 6 HGP2 7 HGP2 8 HGP2
@<TRIPOS>MOLECULE
methanamine
 8 7 0 0 0
****
USER_CHARGES
INVALID_CHARGES
Pose:   3 Cluster:   3 Fr_nu: 593140 TotEn:   -25.95
@<TRIPOS>ATOM
      1 C1        -76.0332  -36.7538  -48.6938 C.3    1 LIG       0.04000
      2 N1        -76.3346  -37.4171  -49.9769 N.4    1 LIG      -0.30000
      3 H1        -75.9368  -37.5291  -47.9315 H      1 LIG       0.09000
      4 H2        -75.0984  -36.2029  -48.8139 H      1 LIG       0.09000
      5 H3        -76.8600  -36.0788  -48.4644 H      1 LIG       0.09000
      6 H4        -76.4372  -36.7329  -50.7377 H      1 LIG       0.33000
      7 H5        -77.2101  -37.9545  -49.9239 H      1 LIG       0.33000
      8 H6        -75.5866  -38.0698  -50.2463 H      1 LIG       0.33000
@<TRIPOS>BOND
      1       1       2 1
      2       1       3 1
      3       1       4 1
      4       1       5 1
      5       2       6 1
      6       2       7 1
      7       2       8 1
@<TRIPOS>ALT_TYPE
CGenFF_4.0_ALT_TYPE_SET
CGenFF_4.0 1 CG334 2 NG3P3 3 HGA3 4 HGA3 5 HGA3 6 HGP2 7 HGP2 8 HGP2
@<TRIPOS>MOLECULE
methanamine
 8 7 0 0 0
****
USER_CHARGES
INVALID_CHARGES
Pose:   4 Cluster:   4 Fr_nu: 628614 TotEn:   -24.88
@<TRIPOS>ATOM
      1 C1        -74.7303  -38.1204  -47.5404 C.3    1 LIG       0.04000
      2 N1        -75.6729  -38.6309  -48.5545 N.4    1 LIG      -0.30000
      3 H1        -74.5046  -38.9376  -46.8529 H      1 LIG       0.09000
      4 H2        -73.8308  -37.7842  -48.0595 H      1 LIG       0.09000
      5 H3        -75.2158  -37.2926  -47.0200 H      1 LIG       0.09000
      6 H4        -75.9238  -37.9011  -49.2342 H      1 LIG       0.33000
      7 H5        -76.5447  -38.9634  -48.1215 H      1 LIG       0.33000
      8 H6        -75.2685  -39.4173  -49.0799 H      1 LIG       0.33000
@<TRIPOS>BOND
      1       1       2 1
      2       1       3 1
      3       1       4 1
      4       1       5 1
      5       2       6 1
      6       2       7 1
      7       2       8 1
@<TRIPOS>ALT_TYPE
CGenFF_4.0_ALT_TYPE_SET
CGenFF_4.0 1 CG334 2 NG3P3 3 HGA3 4 HGA3 5 HGA3 6 HGP2 7 HGP2 8 HGP2
@<TRIPOS>MOLECULE
methanamine
 8 7 0 0 0
****
USER_CHARGES
INVALID_CHARGES
Pose:   5 Cluster:   5 Fr_nu: 647287 TotEn:   -22.61
@<TRIPOS>ATOM
      1 C1        -65.7402  -20.7582  -61.3184 C.3    1 LIG       0.04000
      2 N1        -64.9540  -19.5104  -61.2721 N.4    1 LIG      -0.30000
      3 H1        -65.0551  -21.5911  -61.1501 H      1 LIG       0.09000
      4 H2        -66.4959  -20.7063  -60.5323 H      1 LIG       0.09000
      5 H3        -66.2036  -20.8245  -62.3047 H      1 LIG       0.09000
      6 H4        -65.5495  -18.6860  -61.4252 H      1 LIG       0.33000
      7 H5        -64.2222  -19.5019  -61.9950 H      1 LIG       0.33000
      8 H6        -64.4908  -19.3928  -60.3613 H      1 LIG       0.33000
@<TRIPOS>BOND
      1       1       2 1
      2       1       3 1
      3       1       4 1
      4       1       5 1
      5       2       6 1
      6       2       7 1
      7       2       8 1
@<TRIPOS>ALT_TYPE
CGenFF_4.0_ALT_TYPE_SET
CGenFF_4.0 1 CG334 2 NG3P3 3 HGA3 4 HGA3 5 HGA3 6 HGP2 7 HGP2 8 HGP2
@<TRIPOS>MOLECULE
methanamine
 8 7 0 0 0
****
USER_CHARGES
INVALID_CHARGES
Pose:   6 Cluster:   6 Fr_nu: 634794 TotEn:   -21.50
@<TRIPOS>ATOM
      1 C1        -66.7062  -21.4798  -60.5478 C.3    1 LIG       0.04000
      2 N1        -66.1357  -20.3093  -61.2419 N.4    1 LIG      -0.30000
      3 H1        -66.9235  -21.1851  -59.5195 H      1 LIG       0.09000
      4 H2        -67.6176  -21.7691  -61.0743 H      1 LIG       0.09000
      5 H3        -65.9644  -22.2802  -60.5780 H      1 LIG       0.09000
      6 H4        -65.9094  -20.5275  -62.2210 H      1 LIG       0.33000
      7 H5        -65.2696  -19.9902  -60.7878 H      1 LIG       0.33000
      8 H6        -66.7931  -19.5182  -61.2451 H      1 LIG       0.33000
@<TRIPOS>BOND
      1       1       2 1
      2       1       3 1
      3       1       4 1
      4       1       5 1
      5       2       6 1
      6       2       7 1
      7       2       8 1
@<TRIPOS>ALT_TYPE
CGenFF_4.0_ALT_TYPE_SET
CGenFF_4.0 1 CG334 2 NG3P3 3 HGA3 4 HGA3 5 HGA3 6 HGP2 7 HGP2 8 HGP2
@<TRIPOS>MOLECULE
methanamine
 8 7 0 0 0
****
USER_CHARGES
INVALID_CHARGES
Pose:   7 Cluster:   7 Fr_nu: 596945 TotEn:   -16.57
@<TRIPOS>ATOM
      1 C1        -75.2384  -37.1114  -49.0465 C.3    1 LIG       0.04000
      2 N1        -76.2213  -36.5727  -48.0869 N.4    1 LIG      -0.30000
      3 H1        -74.8985  -38.0777  -48.6693 H      1 LIG       0.09000
      4 H2        -75.7380  -37.2201  -50.0110 H      1 LIG       0.09000
      5 H3        -74.4110  -36.4022  -49.1107 H      1 LIG       0.09000
      6 H4        -76.5793  -35.6577  -48.3907 H      1 LIG       0.33000
      7 H5        -75.8048  -36.4479  -47.1546 H      1 LIG       0.33000
      8 H6        -77.0283  -37.2021  -47.9837 H      1 LIG       0.33000
@<TRIPOS>BOND
      1       1       2 1
      2       1       3 1
      3       1       4 1
      4       1       5 1
      5       2       6 1
      6       2       7 1
      7       2       8 1
@<TRIPOS>ALT_TYPE
CGenFF_4.0_ALT_TYPE_SET
CGenFF_4.0 1 CG334 2 NG3P3 3 HGA3 4 HGA3 5 HGA3 6 HGP2 7 HGP2 8 HGP2
@<TRIPOS>MOLECULE
methanamine
 8 7 0 0 0
****
USER_CHARGES
INVALID_CHARGES
Pose:   8 Cluster:   8 Fr_nu: 515615 TotEn:   -15.33
@<TRIPOS>ATOM
      1 C1        -75.9180  -36.6240  -48.8354 C.3    1 LIG       0.04000
      2 N1        -75.6836  -37.6941  -47.8469 N.4    1 LIG      -0.30000
      3 H1        -76.2235  -35.7282  -48.2917 H      1 LIG       0.09000
      4 H2        -74.9836  -36.4565  -49.3745 H      1 LIG       0.09000
      5 H3        -76.7063  -36.9606  -49.5114 H      1 LIG       0.09000
      6 H4        -75.3913  -38.5684  -48.3030 H      1 LIG       0.33000
      7 H5        -76.5345  -37.8969  -47.3058 H      1 LIG       0.33000
      8 H6        -74.9467  -37.4323  -47.1787 H      1 LIG       0.33000
@<TRIPOS>BOND
      1       1       2 1
      2       1       3 1
      3       1       4 1
      4       1       5 1
      5       2       6 1
      6       2       7 1
      7       2       8 1
@<TRIPOS>ALT_TYPE
CGenFF_4.0_ALT_TYPE_SET
CGenFF_4.0 1 CG334 2 NG3P3 3 HGA3 4 HGA3 5 HGA3 6 HGP2 7 HGP2 8 HGP2
@<TRIPOS>MOLECULE
methanol
 6 5 0 0 0
****
USER_CHARGES
INVALID_CHARGES
Pose:   1 Cluster:   1 Fr_nu: 6639204 TotEn:   -17.10
@<TRIPOS>ATOM
      1 C1        -75.6798  -37.0637  -48.5778 C.3    1 LIG      -0.04000
      2 O1        -76.6121  -36.2151  -47.9335 O.3    1 LIG      -0.65000
      3 H1        -74.7026  -36.5756  -48.6090 H      1 LIG       0.09000
      4 H2        -76.0234  -37.2802  -49.5925 H      1 LIG       0.09000
      5 H3        -75.6006  -37.9969  -48.0152 H      1 LIG       0.09000
      6 H4        -77.4652  -36.6819  -47.9255 H      1 LIG       0.42000
@<TRIPOS>BOND
      1       1       2 1
      2       1       3 1
      3       1       4 1
      4       1       5 1
      5       2       6 1
@<TRIPOS>ALT_TYPE
CGenFF_4.0_ALT_TYPE_SET
CGenFF_4.0 1 CG331 2 OG311 3 HGA3 4 HGA3 5 HGA3 6 HGP1
@<TRIPOS>MOLECULE
methanol
 6 5 0 0 0
****
USER_CHARGES
INVALID_CHARGES
Pose:   2 Cluster:   2 Fr_nu: 266678 TotEn:   -14.36
@<TRIPOS>ATOM
      1 C1        -50.8943    0.8413  -26.6348 C.3    1 LIG      -0.04000
      2 O1        -50.8789    0.8100  -28.0502 O.3    1 LIG      -0.65000
      3 H1        -50.7403   -0.1682  -26.2456 H      1 LIG       0.09000
      4 H2        -51.8537    1.2342  -26.2886 H      1 LIG       0.09000
      5 H3        -50.0889    1.4911  -26.2848 H      1 LIG       0.09000
      6 H4        -51.0185    1.7221  -28.3575 H      1 LIG       0.42000
@<TRIPOS>BOND
      1       1       2 1
      2       1       3 1
      3       1       4 1
      4       1       5 1
      5       2       6 1
@<TRIPOS>ALT_TYPE
CGenFF_4.0_ALT_TYPE_SET
CGenFF_4.0 1 CG331 2 OG311 3 HGA3 4 HGA3 5 HGA3 6 HGP1
@<TRIPOS>MOLECULE
methanol
 6 5 0 0 0
****
USER_CHARGES
INVALID_CHARGES
Pose:   3 Cluster:   3 Fr_nu: 4634634 TotEn:   -13.96
@<TRIPOS>ATOM
      1 C1        -73.4970   -8.7688  -48.0052 C.3    1 LIG      -0.04000
      2 O1        -73.0617   -8.2537  -49.2500 O.3    1 LIG      -0.65000
      3 H1        -72.6402   -9.1635  -47.4536 H      1 LIG       0.09000
      4 H2        -74.2311   -9.5608  -48.1742 H      1 LIG       0.09000
      5 H3        -73.9587   -7.9635  -47.4291 H      1 LIG       0.09000
      6 H4        -73.8486   -7.9136  -49.7092 H      1 LIG       0.42000
@<TRIPOS>BOND
      1       1       2 1
      2       1       3 1
      3       1       4 1
      4       1       5 1
      5       2       6 1
@<TRIPOS>ALT_TYPE
CGenFF_4.0_ALT_TYPE_SET
CGenFF_4.0 1 CG331 2 OG311 3 HGA3 4 HGA3 5 HGA3 6 HGP1
@<TRIPOS>MOLECULE
methanol
 6 5 0 0 0
****
USER_CHARGES
INVALID_CHARGES
Pose:   4 Cluster:   4 Fr_nu: 266510 TotEn:   -13.69
@<TRIPOS>ATOM
      1 C1        -50.8943    0.8413  -26.6348 C.3    1 LIG      -0.04000
      2 O1        -50.6840   -0.5474  -26.4565 O.3    1 LIG      -0.65000
      3 H1        -50.7123    1.1070  -27.6791 H      1 LIG       0.09000
      4 H2        -50.2183    1.3999  -25.9825 H      1 LIG       0.09000
      5 H3        -51.9283    1.0804  -26.3754 H      1 LIG       0.09000
      6 H4        -50.8547   -0.7441  -25.5195 H      1 LIG       0.42000
@<TRIPOS>BOND
      1       1       2 1
      2       1       3 1
      3       1       4 1
      4       1       5 1
      5       2       6 1
@<TRIPOS>ALT_TYPE
CGenFF_4.0_ALT_TYPE_SET
CGenFF_4.0 1 CG331 2 OG311 3 HGA3 4 HGA3 5 HGA3 6 HGP1
@<TRIPOS>MOLECULE
methanol
 6 5 0 0 0
****
USER_CHARGES
INVALID_CHARGES
Pose:   5 Cluster:   5 Fr_nu: 8651785 TotEn:   -12.79
@<TRIPOS>ATOM
      1 C1        -72.8377   -9.3758  -48.5967 C.3    1 LIG      -0.04000
      2 O1        -73.7194   -9.9086  -49.5679 O.3    1 LIG      -0.65000
      3 H1        -71.9001   -9.9370  -48.6078 H      1 LIG       0.09000
      4 H2        -73.3010   -9.4393  -47.6088 H      1 LIG       0.09000
      5 H3        -72.6360   -8.3290  -48.8359 H      1 LIG       0.09000
      6 H4        -74.5383   -9.3856  -49.5276 H      1 LIG       0.42000
@<TRIPOS>BOND
      1       1       2 1
      2       1       3 1
      3       1       4 1
      4       1       5 1
      5       2       6 1
@<TRIPOS>ALT_TYPE
CGenFF_4.0_ALT_TYPE_SET
CGenFF_4.0 1 CG331 2 OG311 3 HGA3 4 HGA3 5 HGA3 6 HGP1
@<TRIPOS>MOLECULE
methanol
 6 5 0 0 0
****
USER_CHARGES
INVALID_CHARGES
Pose:   6 Cluster:   6 Fr_nu: 4237325 TotEn:   -12.02
@<TRIPOS>ATOM
      1 C1        -75.8236  -36.5296  -48.7384 C.3    1 LIG      -0.04000
      2 O1        -75.7244  -37.5887  -47.8041 O.3    1 LIG      -0.65000
      3 H1        -74.8218  -36.1904  -49.0135 H      1 LIG       0.09000
      4 H2        -76.3905  -35.7056  -48.2977 H      1 LIG       0.09000
      5 H3        -76.3415  -36.8897  -49.6304 H      1 LIG       0.09000
      6 H4        -76.6316  -37.8619  -47.5848 H      1 LIG       0.42000
@<TRIPOS>BOND
      1       1       2 1
      2       1       3 1
      3       1       4 1
      4       1       5 1
      5       2       6 1
@<TRIPOS>ALT_TYPE
CGenFF_4.0_ALT_TYPE_SET
CGenFF_4.0 1 CG331 2 OG311 3 HGA3 4 HGA3 5 HGA3 6 HGP1
@<TRIPOS>MOLECULE
methanol
 6 5 0 0 0
****
USER_CHARGES
INVALID_CHARGES
Pose:   7 Cluster:   7 Fr_nu: 8883592 TotEn:   -11.88
@<TRIPOS>ATOM
      1 C1        -76.5872   -4.1000  -43.1604 C.3    1 LIG      -0.04000
      2 O1        -76.1819   -5.4482  -43.0103 O.3    1 LIG      -0.65000
      3 H1        -76.3518   -3.5444  -42.2493 H      1 LIG       0.09000
      4 H2        -77.6618   -4.0612  -43.3560 H      1 LIG       0.09000
      5 H3        -76.0492   -3.6588  -44.0027 H      1 LIG       0.09000
      6 H4        -76.4071   -5.9078  -43.8372 H      1 LIG       0.42000
@<TRIPOS>BOND
      1       1       2 1
      2       1       3 1
      3       1       4 1
      4       1       5 1
      5       2       6 1
@<TRIPOS>ALT_TYPE
CGenFF_4.0_ALT_TYPE_SET
CGenFF_4.0 1 CG331 2 OG311 3 HGA3 4 HGA3 5 HGA3 6 HGP1
@<TRIPOS>MOLECULE
methanol
 6 5 0 0 0
****
USER_CHARGES
INVALID_CHARGES
Pose:   8 Cluster:   8 Fr_nu: 8823907 TotEn:   -11.33
@<TRIPOS>ATOM
      1 C1        -78.5762  -17.8355  -41.3437 C.3    1 LIG      -0.04000
      2 O1        -78.3890  -16.9627  -40.2448 O.3    1 LIG      -0.65000
      3 H1        -78.3632  -17.3026  -42.2736 H      1 LIG       0.09000
      4 H2        -79.6063  -18.2010  -41.3485 H      1 LIG       0.09000
      5 H3        -77.8919  -18.6815  -41.2463 H      1 LIG       0.09000
      6 H4        -78.5872  -17.4707  -39.4396 H      1 LIG       0.42000
@<TRIPOS>BOND
      1       1       2 1
      2       1       3 1
      3       1       4 1
      4       1       5 1
      5       2       6 1
@<TRIPOS>ALT_TYPE
CGenFF_4.0_ALT_TYPE_SET
CGenFF_4.0 1 CG331 2 OG311 3 HGA3 4 HGA3 5 HGA3 6 HGP1
@<TRIPOS>MOLECULE
methanol
 6 5 0 0 0
****
USER_CHARGES
INVALID_CHARGES
Pose:   9 Cluster:   9 Fr_nu: 270988 TotEn:   -11.29
@<TRIPOS>ATOM
      1 C1        -70.3158  -13.8863  -41.5135 C.3    1 LIG      -0.04000
      2 O1        -70.9742  -14.0510  -40.2711 O.3    1 LIG      -0.65000
      3 H1        -70.8377  -13.1307  -42.1059 H      1 LIG       0.09000
      4 H2        -70.3024  -14.8390  -42.0490 H      1 LIG       0.09000
      5 H3        -69.2897  -13.5584  -41.3313 H      1 LIG       0.09000
      6 H4        -70.4829  -14.7280  -39.7750 H      1 LIG       0.42000
@<TRIPOS>BOND
      1       1       2 1
      2       1       3 1
      3       1       4 1
      4       1       5 1
      5       2       6 1
@<TRIPOS>ALT_TYPE
CGenFF_4.0_ALT_TYPE_SET
CGenFF_4.0 1 CG331 2 OG311 3 HGA3 4 HGA3 5 HGA3 6 HGP1
@<TRIPOS>MOLECULE
methanol
 6 5 0 0 0
****
USER_CHARGES
INVALID_CHARGES
Pose:  10 Cluster:  10 Fr_nu: 134424 TotEn:   -11.27
@<TRIPOS>ATOM
      1 C1        -65.8601   -8.9772  -44.5270 C.3    1 LIG      -0.04000
      2 O1        -66.1469   -8.4585  -45.8127 O.3    1 LIG      -0.65000
      3 H1        -66.4681   -9.8675  -44.3485 H      1 LIG       0.09000
      4 H2        -66.0756   -8.2183  -43.7706 H      1 LIG       0.09000
      5 H3        -64.8022   -9.2457  -44.4799 H      1 LIG       0.09000
      6 H4        -65.5894   -7.6710  -45.9339 H      1 LIG       0.42000
@<TRIPOS>BOND
      1       1       2 1
      2       1       3 1
      3       1       4 1
      4       1       5 1
      5       2       6 1
@<TRIPOS>ALT_TYPE
CGenFF_4.0_ALT_TYPE_SET
CGenFF_4.0 1 CG331 2 OG311 3 HGA3 4 HGA3 5 HGA3 6 HGP1
@<TRIPOS>MOLECULE
methanol
 6 5 0 0 0
****
USER_CHARGES
INVALID_CHARGES
Pose:  11 Cluster:  11 Fr_nu: 4635059 TotEn:   -11.12
@<TRIPOS>ATOM
      1 C1        -73.4970   -8.7688  -48.0052 C.3    1 LIG      -0.04000
      2 O1        -74.1773   -9.9611  -48.3518 O.3    1 LIG      -0.65000
      3 H1        -72.5044   -9.0138  -47.6193 H      1 LIG       0.09000
      4 H2        -74.0705   -8.2279  -47.2481 H      1 LIG       0.09000
      5 H3        -73.3953   -8.1456  -48.8967 H      1 LIG       0.09000
      6 H4        -75.0521   -9.7030  -48.6891 H      1 LIG       0.42000
@<TRIPOS>BOND
      1       1       2 1
      2       1       3 1
      3       1       4 1
      4       1       5 1
      5       2       6 1
@<TRIPOS>ALT_TYPE
CGenFF_4.0_ALT_TYPE_SET
CGenFF_4.0 1 CG331 2 OG311 3 HGA3 4 HGA3 5 HGA3 6 HGP1
@<TRIPOS>MOLECULE
methanol
 6 5 0 0 0
****
USER_CHARGES
INVALID_CHARGES
Pose:  12 Cluster:  12 Fr_nu: 721928 TotEn:   -11.01
@<TRIPOS>ATOM
      1 C1        -70.3280  -14.1033  -42.4673 C.3    1 LIG      -0.04000
      2 O1        -71.1976  -13.4905  -41.5331 O.3    1 LIG      -0.65000
      3 H1        -69.3527  -13.6114  -42.4353 H      1 LIG       0.09000
      4 H2        -70.7550  -14.0243  -43.4702 H      1 LIG       0.09000
      5 H3        -70.2106  -15.1574  -42.2053 H      1 LIG       0.09000
      6 H4        -72.0509  -13.9534  -41.5910 H      1 LIG       0.42000
@<TRIPOS>BOND
      1       1       2 1
      2       1       3 1
      3       1       4 1
      4       1       5 1
      5       2       6 1
@<TRIPOS>ALT_TYPE
CGenFF_4.0_ALT_TYPE_SET
CGenFF_4.0 1 CG331 2 OG311 3 HGA3 4 HGA3 5 HGA3 6 HGP1
@<TRIPOS>MOLECULE
methanol
 6 5 0 0 0
****
USER_CHARGES
INVALID_CHARGES
Pose:  13 Cluster:  13 Fr_nu: 863234 TotEn:   -10.92
@<TRIPOS>ATOM
      1 C1        -70.7056  -13.5740  -42.5725 C.3    1 LIG      -0.04000
      2 O1        -71.0579  -12.3570  -43.2043 O.3    1 LIG      -0.65000
      3 H1        -71.0254  -13.5491  -41.5279 H      1 LIG       0.09000
      4 H2        -69.6233  -13.7155  -42.6300 H      1 LIG       0.09000
      5 H3        -71.2066  -14.3986  -43.0850 H      1 LIG       0.09000
      6 H4        -70.7582  -12.4173  -44.1275 H      1 LIG       0.42000
@<TRIPOS>BOND
      1       1       2 1
      2       1       3 1
      3       1       4 1
      4       1       5 1
      5       2       6 1
@<TRIPOS>ALT_TYPE
CGenFF_4.0_ALT_TYPE_SET
CGenFF_4.0 1 CG331 2 OG311 3 HGA3 4 HGA3 5 HGA3 6 HGP1
@<TRIPOS>MOLECULE
methanol
 6 5 0 0 0
****
USER_CHARGES
INVALID_CHARGES
Pose:  14 Cluster:  14 Fr_nu: 8423890 TotEn:   -10.33
@<TRIPOS>ATOM
      1 C1        -76.3268   -4.4304  -42.5950 C.3    1 LIG      -0.04000
      2 O1        -76.3044   -5.6249  -41.8353 O.3    1 LIG      -0.65000
      3 H1        -75.4241   -3.8498  -42.3893 H      1 LIG       0.09000
      4 H2        -77.2144   -3.8483  -42.3343 H      1 LIG       0.09000
      5 H3        -76.3593   -4.6850  -43.6569 H      1 LIG       0.09000
      6 H4        -77.1198   -6.1117  -42.0445 H      1 LIG       0.42000
@<TRIPOS>BOND
      1       1       2 1
      2       1       3 1
      3       1       4 1
      4       1       5 1
      5       2       6 1
@<TRIPOS>ALT_TYPE
CGenFF_4.0_ALT_TYPE_SET
CGenFF_4.0 1 CG331 2 OG311 3 HGA3 4 HGA3 5 HGA3 6 HGP1
@<TRIPOS>MOLECULE
methanol
 6 5 0 0 0
****
USER_CHARGES
INVALID_CHARGES
Pose:  15 Cluster:  15 Fr_nu: 704016 TotEn:    -9.63
@<TRIPOS>ATOM
      1 C1        -78.8135   -4.8958  -43.2842 C.3    1 LIG      -0.04000
      2 O1        -80.0743   -5.2921  -42.7763 O.3    1 LIG      -0.65000
      3 H1        -78.0573   -4.9938  -42.5014 H      1 LIG       0.09000
      4 H2        -78.8670   -3.8590  -43.6261 H      1 LIG       0.09000
      5 H3        -78.5501   -5.5416  -44.1251 H      1 LIG       0.09000
      6 H4        -80.7176   -5.1912  -43.4986 H      1 LIG       0.42000
@<TRIPOS>BOND
      1       1       2 1
      2       1       3 1
      3       1       4 1
      4       1       5 1
      5       2       6 1
@<TRIPOS>ALT_TYPE
CGenFF_4.0_ALT_TYPE_SET
CGenFF_4.0 1 CG331 2 OG311 3 HGA3 4 HGA3 5 HGA3 6 HGP1
@<TRIPOS>MOLECULE
methanol
 6 5 0 0 0
****
USER_CHARGES
INVALID_CHARGES
Pose:  16 Cluster:  16 Fr_nu:  89286 TotEn:    -9.54
@<TRIPOS>ATOM
      1 C1        -44.9773    6.0249  -33.8261 C.3    1 LIG      -0.04000
      2 O1        -46.2856    5.5288  -33.6097 O.3    1 LIG      -0.65000
      3 H1        -44.7114    5.9061  -34.8794 H      1 LIG       0.09000
      4 H2        -44.2705    5.4779  -33.1970 H      1 LIG       0.09000
      5 H3        -44.9512    7.0850  -33.5634 H      1 LIG       0.09000
      6 H4        -46.4849    5.6513  -32.6658 H      1 LIG       0.42000
@<TRIPOS>BOND
      1       1       2 1
      2       1       3 1
      3       1       4 1
      4       1       5 1
      5       2       6 1
@<TRIPOS>ALT_TYPE
CGenFF_4.0_ALT_TYPE_SET
CGenFF_4.0 1 CG331 2 OG311 3 HGA3 4 HGA3 5 HGA3 6 HGP1
@<TRIPOS>MOLECULE
methanol
 6 5 0 0 0
****
USER_CHARGES
INVALID_CHARGES
Pose:  17 Cluster:  17 Fr_nu: 188436 TotEn:    -9.38
@<TRIPOS>ATOM
      1 C1        -63.1026   -8.9732  -45.3887 C.3    1 LIG      -0.04000
      2 O1        -61.7517   -9.3942  -45.3422 O.3    1 LIG      -0.65000
      3 H1        -63.1753   -8.0411  -45.9545 H      1 LIG       0.09000
      4 H2        -63.4741   -8.8243  -44.3716 H      1 LIG       0.09000
      5 H3        -63.6985   -9.7441  -45.8829 H      1 LIG       0.09000
      6 H4        -61.7281  -10.2224  -44.8329 H      1 LIG       0.42000
@<TRIPOS>BOND
      1       1       2 1
      2       1       3 1
      3       1       4 1
      4       1       5 1
      5       2       6 1
@<TRIPOS>ALT_TYPE
CGenFF_4.0_ALT_TYPE_SET
CGenFF_4.0 1 CG331 2 OG311 3 HGA3 4 HGA3 5 HGA3 6 HGP1
@<TRIPOS>MOLECULE
methanol
 6 5 0 0 0
****
USER_CHARGES
INVALID_CHARGES
Pose:  18 Cluster:  18 Fr_nu: 8897284 TotEn:    -9.29
@<TRIPOS>ATOM
      1 C1        -79.5372  -21.3319  -40.4820 C.3    1 LIG      -0.04000
      2 O1        -79.4638  -21.7689  -39.1374 O.3    1 LIG      -0.65000
      3 H1        -80.1290  -22.0419  -41.0649 H      1 LIG       0.09000
      4 H2        -78.5288  -21.2550  -40.8966 H      1 LIG       0.09000
      5 H3        -80.0169  -20.3508  -40.5112 H      1 LIG       0.09000
      6 H4        -78.9318  -21.1146  -38.6530 H      1 LIG       0.42000
@<TRIPOS>BOND
      1       1       2 1
      2       1       3 1
      3       1       4 1
      4       1       5 1
      5       2       6 1
@<TRIPOS>ALT_TYPE
CGenFF_4.0_ALT_TYPE_SET
CGenFF_4.0 1 CG331 2 OG311 3 HGA3 4 HGA3 5 HGA3 6 HGP1
@<TRIPOS>MOLECULE
methanol
 6 5 0 0 0
****
USER_CHARGES
INVALID_CHARGES
Pose:  19 Cluster:  19 Fr_nu: 265984 TotEn:    -9.08
@<TRIPOS>ATOM
      1 C1        -70.5015  -13.9906  -42.5738 C.3    1 LIG      -0.04000
      2 O1        -70.0543  -14.1729  -41.2430 O.3    1 LIG      -0.65000
      3 H1        -71.4827  -13.5097  -42.5667 H      1 LIG       0.09000
      4 H2        -70.5629  -14.9602  -43.0746 H      1 LIG       0.09000
      5 H3        -69.7898  -13.3534  -43.1039 H      1 LIG       0.09000
      6 H4        -69.1826  -14.6014  -41.2908 H      1 LIG       0.42000
@<TRIPOS>BOND
      1       1       2 1
      2       1       3 1
      3       1       4 1
      4       1       5 1
      5       2       6 1
@<TRIPOS>ALT_TYPE
CGenFF_4.0_ALT_TYPE_SET
CGenFF_4.0 1 CG331 2 OG311 3 HGA3 4 HGA3 5 HGA3 6 HGP1
@<TRIPOS>MOLECULE
methanol
 6 5 0 0 0
****
USER_CHARGES
INVALID_CHARGES
Pose:  20 Cluster:  20 Fr_nu: 8902471 TotEn:    -8.64
@<TRIPOS>ATOM
      1 C1        -43.1511    0.4310  -43.2571 C.3    1 LIG      -0.04000
      2 O1        -42.0487    0.7334  -42.4219 O.3    1 LIG      -0.65000
      3 H1        -42.8928   -0.4023  -43.9152 H      1 LIG       0.09000
      4 H2        -43.4117    1.3108  -43.8509 H      1 LIG       0.09000
      5 H3        -44.0028    0.1493  -42.6335 H      1 LIG       0.09000
      6 H4        -42.3160    1.4762  -41.8539 H      1 LIG       0.42000
@<TRIPOS>BOND
      1       1       2 1
      2       1       3 1
      3       1       4 1
      4       1       5 1
      5       2       6 1
@<TRIPOS>ALT_TYPE
CGenFF_4.0_ALT_TYPE_SET
CGenFF_4.0 1 CG331 2 OG311 3 HGA3 4 HGA3 5 HGA3 6 HGP1
@<TRIPOS>MOLECULE
methanol
 6 5 0 0 0
****
USER_CHARGES
INVALID_CHARGES
Pose:  21 Cluster:  21 Fr_nu: 2137867 TotEn:    -8.62
@<TRIPOS>ATOM
      1 C1        -69.1803  -13.0323  -52.6192 C.3    1 LIG      -0.04000
      2 O1        -68.5350  -13.9279  -53.5058 O.3    1 LIG      -0.65000
      3 H1        -68.9958  -13.3431  -51.5879 H      1 LIG       0.09000
      4 H2        -70.2541  -13.0270  -52.8228 H      1 LIG       0.09000
      5 H3        -68.7774  -12.0284  -52.7724 H      1 LIG       0.09000
      6 H4        -68.7217  -13.6196  -54.4090 H      1 LIG       0.42000
@<TRIPOS>BOND
      1       1       2 1
      2       1       3 1
      3       1       4 1
      4       1       5 1
      5       2       6 1
@<TRIPOS>ALT_TYPE
CGenFF_4.0_ALT_TYPE_SET
CGenFF_4.0 1 CG331 2 OG311 3 HGA3 4 HGA3 5 HGA3 6 HGP1
@<TRIPOS>MOLECULE
methanol
 6 5 0 0 0
****
USER_CHARGES
INVALID_CHARGES
Pose:  22 Cluster:  22 Fr_nu: 264162 TotEn:    -8.41
@<TRIPOS>ATOM
      1 C1        -70.4386  -14.7230  -42.9850 C.3    1 LIG      -0.04000
      2 O1        -70.4557  -13.3205  -43.1777 O.3    1 LIG      -0.65000
      3 H1        -70.6437  -14.9499  -41.9359 H      1 LIG       0.09000
      4 H2        -69.4605  -15.1190  -43.2700 H      1 LIG       0.09000
      5 H3        -71.2100  -15.1773  -43.6112 H      1 LIG       0.09000
      6 H4        -70.2700  -13.1593  -44.1186 H      1 LIG       0.42000
@<TRIPOS>BOND
      1       1       2 1
      2       1       3 1
      3       1       4 1
      4       1       5 1
      5       2       6 1
@<TRIPOS>ALT_TYPE
CGenFF_4.0_ALT_TYPE_SET
CGenFF_4.0 1 CG331 2 OG311 3 HGA3 4 HGA3 5 HGA3 6 HGP1
@<TRIPOS>MOLECULE
methanol
 6 5 0 0 0
****
USER_CHARGES
INVALID_CHARGES
Pose:  23 Cluster:  23 Fr_nu: 536904 TotEn:    -8.10
@<TRIPOS>ATOM
      1 C1        -78.6450   -4.2515  -42.2935 C.3    1 LIG      -0.04000
      2 O1        -79.9959   -3.9423  -42.0039 O.3    1 LIG      -0.65000
      3 H1        -78.0733   -4.2967  -41.3633 H      1 LIG       0.09000
      4 H2        -78.2283   -3.4859  -42.9529 H      1 LIG       0.09000
      5 H3        -78.6017   -5.2224  -42.7927 H      1 LIG       0.09000
      6 H4        -80.4699   -3.9110  -42.8524 H      1 LIG       0.42000
@<TRIPOS>BOND
      1       1       2 1
      2       1       3 1
      3       1       4 1
      4       1       5 1
      5       2       6 1
@<TRIPOS>ALT_TYPE
CGenFF_4.0_ALT_TYPE_SET
CGenFF_4.0 1 CG331 2 OG311 3 HGA3 4 HGA3 5 HGA3 6 HGP1
@<TRIPOS>MOLECULE
methanol
 6 5 0 0 0
****
USER_CHARGES
INVALID_CHARGES
Pose:  24 Cluster:  24 Fr_nu: 589218 TotEn:    -7.98
@<TRIPOS>ATOM
      1 C1        -77.4547   -3.9326  -42.2935 C.3    1 LIG      -0.04000
      2 O1        -77.4914   -2.5579  -42.6300 O.3    1 LIG      -0.65000
      3 H1        -78.4086   -4.2249  -41.8475 H      1 LIG       0.09000
      4 H2        -76.6398   -4.1145  -41.5883 H      1 LIG       0.09000
      5 H3        -77.2855   -4.5164  -43.2013 H      1 LIG       0.09000
      6 H4        -76.6293   -2.3368  -43.0220 H      1 LIG       0.42000
@<TRIPOS>BOND
      1       1       2 1
      2       1       3 1
      3       1       4 1
      4       1       5 1
      5       2       6 1
@<TRIPOS>ALT_TYPE
CGenFF_4.0_ALT_TYPE_SET
CGenFF_4.0 1 CG331 2 OG311 3 HGA3 4 HGA3 5 HGA3 6 HGP1
@<TRIPOS>MOLECULE
methanol
 6 5 0 0 0
****
USER_CHARGES
INVALID_CHARGES
Pose:  25 Cluster:  25 Fr_nu: 8899890 TotEn:    -7.89
@<TRIPOS>ATOM
      1 C1        -43.1641    0.2161  -44.1346 C.3    1 LIG      -0.04000
      2 O1        -41.7628    0.3896  -44.0314 O.3    1 LIG      -0.65000
      3 H1        -43.5005   -0.4964  -43.3773 H      1 LIG       0.09000
      4 H2        -43.4140   -0.1520  -45.1329 H      1 LIG       0.09000
      5 H3        -43.6545    1.1783  -43.9698 H      1 LIG       0.09000
      6 H4        -41.5026    1.0271  -44.7182 H      1 LIG       0.42000
@<TRIPOS>BOND
      1       1       2 1
      2       1       3 1
      3       1       4 1
      4       1       5 1
      5       2       6 1
@<TRIPOS>ALT_TYPE
CGenFF_4.0_ALT_TYPE_SET
CGenFF_4.0 1 CG331 2 OG311 3 HGA3 4 HGA3 5 HGA3 6 HGP1
@<TRIPOS>MOLECULE
methanol
 6 5 0 0 0
****
USER_CHARGES
INVALID_CHARGES
Pose:  26 Cluster:  26 Fr_nu: 247758 TotEn:    -7.60
@<TRIPOS>ATOM
      1 C1        -78.3835   -3.2054  -46.2378 C.3    1 LIG      -0.04000
      2 O1        -77.6980   -3.6234  -45.0717 O.3    1 LIG      -0.65000
      3 H1        -78.3996   -2.1135  -46.2802 H      1 LIG       0.09000
      4 H2        -79.4046   -3.5950  -46.2207 H      1 LIG       0.09000
      5 H3        -77.8619   -3.5942  -47.1154 H      1 LIG       0.09000
      6 H4        -77.7049   -4.5959  -45.0696 H      1 LIG       0.42000
@<TRIPOS>BOND
      1       1       2 1
      2       1       3 1
      3       1       4 1
      4       1       5 1
      5       2       6 1
@<TRIPOS>ALT_TYPE
CGenFF_4.0_ALT_TYPE_SET
CGenFF_4.0 1 CG331 2 OG311 3 HGA3 4 HGA3 5 HGA3 6 HGP1
@<TRIPOS>MOLECULE
methanol
 6 5 0 0 0
****
USER_CHARGES
INVALID_CHARGES
Pose:  27 Cluster:  27 Fr_nu: 6639654 TotEn:    -7.41
@<TRIPOS>ATOM
      1 C1        -75.6788  -36.9491  -48.2901 C.3    1 LIG      -0.04000
      2 O1        -76.5874  -36.8836  -49.3739 O.3    1 LIG      -0.65000
      3 H1        -74.7026  -36.5756  -48.6090 H      1 LIG       0.09000
      4 H2        -75.5912  -37.9837  -47.9489 H      1 LIG       0.09000
      5 H3        -76.0547  -36.3286  -47.4732 H      1 LIG       0.09000
      6 H4        -77.4403  -37.2228  -49.0525 H      1 LIG       0.42000
@<TRIPOS>BOND
      1       1       2 1
      2       1       3 1
      3       1       4 1
      4       1       5 1
      5       2       6 1
@<TRIPOS>ALT_TYPE
CGenFF_4.0_ALT_TYPE_SET
CGenFF_4.0 1 CG331 2 OG311 3 HGA3 4 HGA3 5 HGA3 6 HGP1
@<TRIPOS>MOLECULE
methanol
 6 5 0 0 0
****
USER_CHARGES
INVALID_CHARGES
Pose:  28 Cluster:  28 Fr_nu: 266165 TotEn:    -7.38
@<TRIPOS>ATOM
      1 C1        -58.8582    2.1094  -42.0485 C.3    1 LIG      -0.04000
      2 O1        -60.1774    1.6807  -42.3320 O.3    1 LIG      -0.65000
      3 H1        -58.1481    1.5105  -42.6240 H      1 LIG       0.09000
      4 H2        -58.6606    2.0002  -40.9791 H      1 LIG       0.09000
      5 H3        -58.7576    3.1601  -42.3302 H      1 LIG       0.09000
      6 H4        -60.7774    2.2345  -41.8037 H      1 LIG       0.42000
@<TRIPOS>BOND
      1       1       2 1
      2       1       3 1
      3       1       4 1
      4       1       5 1
      5       2       6 1
@<TRIPOS>ALT_TYPE
CGenFF_4.0_ALT_TYPE_SET
CGenFF_4.0 1 CG331 2 OG311 3 HGA3 4 HGA3 5 HGA3 6 HGP1
@<TRIPOS>MOLECULE
methanol
 6 5 0 0 0
****
USER_CHARGES
INVALID_CHARGES
Pose:  29 Cluster:  29 Fr_nu: 7326186 TotEn:    -6.73
@<TRIPOS>ATOM
      1 C1        -43.2934   -0.3965  -44.2656 C.3    1 LIG      -0.04000
      2 O1        -41.9801   -0.7925  -44.6159 O.3    1 LIG      -0.65000
      3 H1        -43.5304   -0.7632  -43.2638 H      1 LIG       0.09000
      4 H2        -44.0031   -0.8025  -44.9910 H      1 LIG       0.09000
      5 H3        -43.3501    0.6945  -44.2747 H      1 LIG       0.09000
      6 H4        -41.8070   -0.4494  -45.5092 H      1 LIG       0.42000
@<TRIPOS>BOND
      1       1       2 1
      2       1       3 1
      3       1       4 1
      4       1       5 1
      5       2       6 1
@<TRIPOS>ALT_TYPE
CGenFF_4.0_ALT_TYPE_SET
CGenFF_4.0 1 CG331 2 OG311 3 HGA3 4 HGA3 5 HGA3 6 HGP1
@<TRIPOS>MOLECULE
methanol
 6 5 0 0 0
****
USER_CHARGES
INVALID_CHARGES
Pose:  30 Cluster:  30 Fr_nu: 8864638 TotEn:    -6.40
@<TRIPOS>ATOM
      1 C1        -85.4320   -0.7090  -38.9369 C.3    1 LIG      -0.04000
      2 O1        -86.0602   -1.9465  -39.2169 O.3    1 LIG      -0.65000
      3 H1        -85.4056   -0.0995  -39.8435 H      1 LIG       0.09000
      4 H2        -84.4160   -0.8885  -38.5761 H      1 LIG       0.09000
      5 H3        -86.0034   -0.1867  -38.1660 H      1 LIG       0.09000
      6 H4        -86.0644   -2.4583  -38.3900 H      1 LIG       0.42000
@<TRIPOS>BOND
      1       1       2 1
      2       1       3 1
      3       1       4 1
      4       1       5 1
      5       2       6 1
@<TRIPOS>ALT_TYPE
CGenFF_4.0_ALT_TYPE_SET
CGenFF_4.0 1 CG331 2 OG311 3 HGA3 4 HGA3 5 HGA3 6 HGP1
@<TRIPOS>MOLECULE
methanol
 6 5 0 0 0
****
USER_CHARGES
INVALID_CHARGES
Pose:  31 Cluster:  31 Fr_nu: 606003 TotEn:    -6.15
@<TRIPOS>ATOM
      1 C1        -78.3370   -4.9365  -43.4847 C.3    1 LIG      -0.04000
      2 O1        -79.3381   -4.1697  -42.8412 O.3    1 LIG      -0.65000
      3 H1        -77.4896   -5.0721  -42.8081 H      1 LIG       0.09000
      4 H2        -78.0125   -4.4243  -44.3940 H      1 LIG       0.09000
      5 H3        -78.7508   -5.9131  -43.7468 H      1 LIG       0.09000
      6 H4        -80.0718   -4.0710  -43.4718 H      1 LIG       0.42000
@<TRIPOS>BOND
      1       1       2 1
      2       1       3 1
      3       1       4 1
      4       1       5 1
      5       2       6 1
@<TRIPOS>ALT_TYPE
CGenFF_4.0_ALT_TYPE_SET
CGenFF_4.0 1 CG331 2 OG311 3 HGA3 4 HGA3 5 HGA3 6 HGP1
@<TRIPOS>MOLECULE
methanol
 6 5 0 0 0
****
USER_CHARGES
INVALID_CHARGES
Pose:  32 Cluster:  32 Fr_nu: 8885739 TotEn:    -6.15
@<TRIPOS>ATOM
      1 C1        -77.7313   -4.1336  -43.3298 C.3    1 LIG      -0.04000
      2 O1        -76.3566   -4.1000  -42.9928 O.3    1 LIG      -0.65000
      3 H1        -78.1636   -5.0834  -43.0053 H      1 LIG       0.09000
      4 H2        -77.8453   -4.0197  -44.4108 H      1 LIG       0.09000
      5 H3        -78.2418   -3.3115  -42.8228 H      1 LIG       0.09000
      6 H4        -76.0091   -3.2439  -43.2963 H      1 LIG       0.42000
@<TRIPOS>BOND
      1       1       2 1
      2       1       3 1
      3       1       4 1
      4       1       5 1
      5       2       6 1
@<TRIPOS>ALT_TYPE
CGenFF_4.0_ALT_TYPE_SET
CGenFF_4.0 1 CG331 2 OG311 3 HGA3 4 HGA3 5 HGA3 6 HGP1
@<TRIPOS>MOLECULE
methanol
 6 5 0 0 0
****
USER_CHARGES
INVALID_CHARGES
Pose:  33 Cluster:  33 Fr_nu: 408658 TotEn:    -6.09
@<TRIPOS>ATOM
      1 C1        -77.0942   -4.3466  -42.4870 C.3    1 LIG      -0.04000
      2 O1        -76.6066   -3.3343  -41.6257 O.3    1 LIG      -0.65000
      3 H1        -78.1812   -4.4114  -42.3956 H      1 LIG       0.09000
      4 H2        -76.6379   -5.3035  -42.2211 H      1 LIG       0.09000
      5 H3        -76.8319   -4.0938  -43.5170 H      1 LIG       0.09000
      6 H4        -75.6406   -3.3074  -41.7348 H      1 LIG       0.42000
@<TRIPOS>BOND
      1       1       2 1
      2       1       3 1
      3       1       4 1
      4       1       5 1
      5       2       6 1
@<TRIPOS>ALT_TYPE
CGenFF_4.0_ALT_TYPE_SET
CGenFF_4.0 1 CG331 2 OG311 3 HGA3 4 HGA3 5 HGA3 6 HGP1
@<TRIPOS>MOLECULE
methanol
 6 5 0 0 0
****
USER_CHARGES
INVALID_CHARGES
Pose:  34 Cluster:  34 Fr_nu: 606500 TotEn:    -5.74
@<TRIPOS>ATOM
      1 C1        -78.3370   -4.9365  -43.4847 C.3    1 LIG      -0.04000
      2 O1        -76.9286   -4.7951  -43.5111 O.3    1 LIG      -0.65000
      3 H1        -78.7386   -4.4278  -42.6048 H      1 LIG       0.09000
      4 H2        -78.5971   -5.9977  -43.4554 H      1 LIG       0.09000
      5 H3        -78.7566   -4.4853  -44.3868 H      1 LIG       0.09000
      6 H4        -76.6099   -5.2588  -44.3043 H      1 LIG       0.42000
@<TRIPOS>BOND
      1       1       2 1
      2       1       3 1
      3       1       4 1
      4       1       5 1
      5       2       6 1
@<TRIPOS>ALT_TYPE
CGenFF_4.0_ALT_TYPE_SET
CGenFF_4.0 1 CG331 2 OG311 3 HGA3 4 HGA3 5 HGA3 6 HGP1
@<TRIPOS>MOLECULE
methanol
 6 5 0 0 0
****
USER_CHARGES
INVALID_CHARGES
Pose:  35 Cluster:  35 Fr_nu: 4618228 TotEn:    -5.36
@<TRIPOS>ATOM
      1 C1        -35.9462   -3.1595  -43.6860 C.3    1 LIG      -0.04000
      2 O1        -36.7881   -3.5395  -44.7589 O.3    1 LIG      -0.65000
      3 H1        -36.4500   -3.3611  -42.7374 H      1 LIG       0.09000
      4 H2        -35.7099   -2.0954  -43.7662 H      1 LIG       0.09000
      5 H3        -35.0225   -3.7407  -43.7359 H      1 LIG       0.09000
      6 H4        -36.3073   -3.3456  -45.5817 H      1 LIG       0.42000
@<TRIPOS>BOND
      1       1       2 1
      2       1       3 1
      3       1       4 1
      4       1       5 1
      5       2       6 1
@<TRIPOS>ALT_TYPE
CGenFF_4.0_ALT_TYPE_SET
CGenFF_4.0 1 CG331 2 OG311 3 HGA3 4 HGA3 5 HGA3 6 HGP1
@<TRIPOS>MOLECULE
methanol
 6 5 0 0 0
****
USER_CHARGES
INVALID_CHARGES
Pose:  36 Cluster:  36 Fr_nu:  76162 TotEn:    -4.69
@<TRIPOS>ATOM
      1 C1        -78.7489   -5.3175  -43.3048 C.3    1 LIG      -0.04000
      2 O1        -79.1527   -6.6577  -43.0918 O.3    1 LIG      -0.65000
      3 H1        -79.0604   -4.9964  -44.3018 H      1 LIG       0.09000
      4 H2        -77.6626   -5.2438  -43.2095 H      1 LIG       0.09000
      5 H3        -79.2226   -4.6801  -42.5545 H      1 LIG       0.09000
      6 H4        -78.8589   -6.9060  -42.1986 H      1 LIG       0.42000
@<TRIPOS>BOND
      1       1       2 1
      2       1       3 1
      3       1       4 1
      4       1       5 1
      5       2       6 1
@<TRIPOS>ALT_TYPE
CGenFF_4.0_ALT_TYPE_SET
CGenFF_4.0 1 CG331 2 OG311 3 HGA3 4 HGA3 5 HGA3 6 HGP1
@<TRIPOS>MOLECULE
methanol
 6 5 0 0 0
****
USER_CHARGES
INVALID_CHARGES
Pose:  37 Cluster:  37 Fr_nu: 541040 TotEn:    -4.43
@<TRIPOS>ATOM
      1 C1        -78.0139   -4.2617  -42.5024 C.3    1 LIG      -0.04000
      2 O1        -77.0128   -5.0716  -41.9140 O.3    1 LIG      -0.65000
      3 H1        -77.5438   -3.4636  -43.0822 H      1 LIG       0.09000
      4 H2        -78.6450   -3.8342  -41.7191 H      1 LIG       0.09000
      5 H3        -78.6260   -4.8782  -43.1649 H      1 LIG       0.09000
      6 H4        -77.4682   -5.7667  -41.4088 H      1 LIG       0.42000
@<TRIPOS>BOND
      1       1       2 1
      2       1       3 1
      3       1       4 1
      4       1       5 1
      5       2       6 1
@<TRIPOS>ALT_TYPE
CGenFF_4.0_ALT_TYPE_SET
CGenFF_4.0 1 CG331 2 OG311 3 HGA3 4 HGA3 5 HGA3 6 HGP1
@<TRIPOS>MOLECULE
methanol
 6 5 0 0 0
****
USER_CHARGES
INVALID_CHARGES
Pose:  38 Cluster:  38 Fr_nu: 255148 TotEn:    -2.95
@<TRIPOS>ATOM
      1 C1        -36.2961   -3.5971  -42.2296 C.3    1 LIG      -0.04000
      2 O1        -35.5119   -4.6971  -42.6533 O.3    1 LIG      -0.65000
      3 H1        -37.2093   -3.9619  -41.7529 H      1 LIG       0.09000
      4 H2        -36.5466   -2.9735  -43.0916 H      1 LIG       0.09000
      5 H3        -35.7227   -3.0078  -41.5103 H      1 LIG       0.09000
      6 H4        -34.7121   -4.3337  -43.0705 H      1 LIG       0.42000
@<TRIPOS>BOND
      1       1       2 1
      2       1       3 1
      3       1       4 1
      4       1       5 1
      5       2       6 1
@<TRIPOS>ALT_TYPE
CGenFF_4.0_ALT_TYPE_SET
CGenFF_4.0 1 CG331 2 OG311 3 HGA3 4 HGA3 5 HGA3 6 HGP1
@<TRIPOS>MOLECULE
methanol
 6 5 0 0 0
****
USER_CHARGES
INVALID_CHARGES
Pose:  39 Cluster:  39 Fr_nu: 6607397 TotEn:    -2.12
@<TRIPOS>ATOM
      1 C1        -36.2258   -2.9391  -45.4629 C.3    1 LIG      -0.04000
      2 O1        -37.1977   -3.9499  -45.6577 O.3    1 LIG      -0.65000
      3 H1        -35.3954   -3.3392  -44.8759 H      1 LIG       0.09000
      4 H2        -36.6791   -2.0919  -44.9420 H      1 LIG       0.09000
      5 H3        -35.8553   -2.6098  -46.4366 H      1 LIG       0.09000
      6 H4        -37.9170   -3.5573  -46.1814 H      1 LIG       0.42000
@<TRIPOS>BOND
      1       1       2 1
      2       1       3 1
      3       1       4 1
      4       1       5 1
      5       2       6 1
@<TRIPOS>ALT_TYPE
CGenFF_4.0_ALT_TYPE_SET
CGenFF_4.0 1 CG331 2 OG311 3 HGA3 4 HGA3 5 HGA3 6 HGP1
@<TRIPOS>MOLECULE
furan
 9 9 0 0 0
****
USER_CHARGES
INVALID_CHARGES
Pose:   1 Cluster:   1 Fr_nu:  31336 TotEn:    -9.44
@<TRIPOS>ATOM
      1 C1        -59.5334  -19.9515  -37.5299 C.2    1 LIG      -0.26000
      2 C2        -60.4301  -20.2174  -38.5922 C.2    1 LIG      -0.26000
      3 C3        -58.6784  -18.9758  -37.9870 C.2    1 LIG       0.09300
      4 C4        -60.0592  -19.3851  -39.6226 C.2    1 LIG       0.09300
      5 O1        -58.9922  -18.6249  -39.2616 O.3    1 LIG      -0.29200
      6 H1        -59.5126  -20.4136  -36.5535 H      1 LIG       0.17500
      7 H2        -61.2450  -20.9268  -38.6051 H      1 LIG       0.17500
      8 H3        -57.8401  -18.4521  -37.5508 H      1 LIG       0.13800
      9 H4        -60.4329  -19.2216  -40.6229 H      1 LIG       0.13800
@<TRIPOS>BOND
      1       1       2 1
      2       1       3 2
      3       2       4 2
      4       3       5 1
      5       4       5 1
      6       1       6 1
      7       2       7 1
      8       3       8 1
      9       4       9 1
@<TRIPOS>ALT_TYPE
CGenFF_4.0_ALT_TYPE_SET
CGenFF_4.0 1 CG2R51 2 CG2R51 3 CG2R51 4 CG2R51 5 OG2R50 6 HGR51 7 HGR51 8 HGR52 9 HGR52
@<TRIPOS>MOLECULE
furan
 9 9 0 0 0
****
USER_CHARGES
INVALID_CHARGES
Pose:   2 Cluster:   2 Fr_nu: 551118 TotEn:    -9.36
@<TRIPOS>ATOM
      1 C1        -60.8223  -20.1062  -38.4801 C.2    1 LIG      -0.26000
      2 C2        -59.5125  -20.6424  -38.4889 C.2    1 LIG      -0.26000
      3 C3        -60.8713  -19.2008  -39.5144 C.2    1 LIG       0.09300
      4 C4        -58.8545  -20.0265  -39.5281 C.2    1 LIG       0.09300
      5 O1        -59.6760  -19.1464  -40.1583 O.3    1 LIG      -0.29200
      6 H1        -61.6294  -20.3489  -37.8041 H      1 LIG       0.17500
      7 H2        -59.0997  -21.3851  -37.8215 H      1 LIG       0.17500
      8 H3        -61.6415  -18.5503  -39.9027 H      1 LIG       0.13800
      9 H4        -57.8536  -20.1005  -39.9277 H      1 LIG       0.13800
@<TRIPOS>BOND
      1       1       2 1
      2       1       3 2
      3       2       4 2
      4       3       5 1
      5       4       5 1
      6       1       6 1
      7       2       7 1
      8       3       8 1
      9       4       9 1
@<TRIPOS>ALT_TYPE
CGenFF_4.0_ALT_TYPE_SET
CGenFF_4.0 1 CG2R51 2 CG2R51 3 CG2R51 4 CG2R51 5 OG2R50 6 HGR51 7 HGR51 8 HGR52 9 HGR52
@<TRIPOS>MOLECULE
furan
 9 9 0 0 0
****
USER_CHARGES
INVALID_CHARGES
Pose:   3 Cluster:   3 Fr_nu: 655401 TotEn:    -9.05
@<TRIPOS>ATOM
      1 C1        -56.1883    4.9812  -37.3228 C.2    1 LIG      -0.26000
      2 C2        -55.2439    3.9796  -37.6516 C.2    1 LIG      -0.26000
      3 C3        -56.1853    5.0733  -35.9504 C.2    1 LIG       0.09300
      4 C4        -54.7309    3.5312  -36.4567 C.2    1 LIG       0.09300
      5 O1        -55.2995    4.1929  -35.4148 O.3    1 LIG      -0.29200
      6 H1        -56.7957    5.5627  -38.0012 H      1 LIG       0.17500
      7 H2        -54.9711    3.6286  -38.6363 H      1 LIG       0.17500
      8 H3        -56.7250    5.6834  -35.2408 H      1 LIG       0.13800
      9 H4        -53.9944    2.7867  -36.1918 H      1 LIG       0.13800
@<TRIPOS>BOND
      1       1       2 1
      2       1       3 2
      3       2       4 2
      4       3       5 1
      5       4       5 1
      6       1       6 1
      7       2       7 1
      8       3       8 1
      9       4       9 1
@<TRIPOS>ALT_TYPE
CGenFF_4.0_ALT_TYPE_SET
CGenFF_4.0 1 CG2R51 2 CG2R51 3 CG2R51 4 CG2R51 5 OG2R50 6 HGR51 7 HGR51 8 HGR52 9 HGR52
@<TRIPOS>MOLECULE
furan
 9 9 0 0 0
****
USER_CHARGES
INVALID_CHARGES
Pose:   4 Cluster:   4 Fr_nu: 118483 TotEn:    -9.01
@<TRIPOS>ATOM
      1 C1        -60.3992  -20.0493  -38.7571 C.2    1 LIG      -0.26000
      2 C2        -59.6072  -18.9546  -39.1787 C.2    1 LIG      -0.26000
      3 C3        -60.2869  -20.0967  -37.3870 C.2    1 LIG       0.09300
      4 C4        -59.0676  -18.4111  -38.0361 C.2    1 LIG       0.09300
      5 O1        -59.4771  -19.1015  -36.9396 O.3    1 LIG      -0.29200
      6 H1        -60.9788  -20.7201  -39.3746 H      1 LIG       0.17500
      7 H2        -59.4497  -18.6054  -40.1889 H      1 LIG       0.17500
      8 H3        -60.6993  -20.7419  -36.6249 H      1 LIG       0.13800
      9 H4        -58.4087  -17.5767  -37.8443 H      1 LIG       0.13800
@<TRIPOS>BOND
      1       1       2 1
      2       1       3 2
      3       2       4 2
      4       3       5 1
      5       4       5 1
      6       1       6 1
      7       2       7 1
      8       3       8 1
      9       4       9 1
@<TRIPOS>ALT_TYPE
CGenFF_4.0_ALT_TYPE_SET
CGenFF_4.0 1 CG2R51 2 CG2R51 3 CG2R51 4 CG2R51 5 OG2R50 6 HGR51 7 HGR51 8 HGR52 9 HGR52
@<TRIPOS>MOLECULE
furan
 9 9 0 0 0
****
USER_CHARGES
INVALID_CHARGES
Pose:   5 Cluster:   5 Fr_nu:  14592 TotEn:    -8.89
@<TRIPOS>ATOM
      1 C1        -58.7601  -20.5601  -39.0895 C.2    1 LIG      -0.26000
      2 C2        -59.5672  -19.7760  -39.9481 C.2    1 LIG      -0.26000
      3 C3        -59.3341  -20.4749  -37.8424 C.2    1 LIG       0.09300
      4 C4        -60.5769  -19.2677  -39.1644 C.2    1 LIG       0.09300
      5 O1        -60.4421  -19.6890  -37.8796 O.3    1 LIG      -0.29200
      6 H1        -57.8710  -21.1172  -39.3473 H      1 LIG       0.17500
      7 H2        -59.4302  -19.6033  -41.0058 H      1 LIG       0.17500
      8 H3        -59.0898  -20.8930  -36.8768 H      1 LIG       0.13800
      9 H4        -61.4232  -18.6252  -39.3595 H      1 LIG       0.13800
@<TRIPOS>BOND
      1       1       2 1
      2       1       3 2
      3       2       4 2
      4       3       5 1
      5       4       5 1
      6       1       6 1
      7       2       7 1
      8       3       8 1
      9       4       9 1
@<TRIPOS>ALT_TYPE
CGenFF_4.0_ALT_TYPE_SET
CGenFF_4.0 1 CG2R51 2 CG2R51 3 CG2R51 4 CG2R51 5 OG2R50 6 HGR51 7 HGR51 8 HGR52 9 HGR52
@<TRIPOS>MOLECULE
furan
 9 9 0 0 0
****
USER_CHARGES
INVALID_CHARGES
Pose:   6 Cluster:   6 Fr_nu:  51499 TotEn:    -8.68
@<TRIPOS>ATOM
      1 C1        -59.0998  -19.8039  -39.1852 C.2    1 LIG      -0.26000
      2 C2        -60.4966  -19.9081  -38.9820 C.2    1 LIG      -0.26000
      3 C3        -58.5117  -20.5290  -38.1750 C.2    1 LIG       0.09300
      4 C4        -60.6624  -20.6896  -37.8623 C.2    1 LIG       0.09300
      5 O1        -59.4573  -21.0722  -37.3644 O.3    1 LIG      -0.29200
      6 H1        -58.5859  -19.2669  -39.9694 H      1 LIG       0.17500
      7 H2        -61.2839  -19.4688  -39.5774 H      1 LIG       0.17500
      8 H3        -57.4873  -20.7453  -37.9087 H      1 LIG       0.13800
      9 H4        -61.5266  -21.0462  -37.3209 H      1 LIG       0.13800
@<TRIPOS>BOND
      1       1       2 1
      2       1       3 2
      3       2       4 2
      4       3       5 1
      5       4       5 1
      6       1       6 1
      7       2       7 1
      8       3       8 1
      9       4       9 1
@<TRIPOS>ALT_TYPE
CGenFF_4.0_ALT_TYPE_SET
CGenFF_4.0 1 CG2R51 2 CG2R51 3 CG2R51 4 CG2R51 5 OG2R50 6 HGR51 7 HGR51 8 HGR52 9 HGR52
@<TRIPOS>MOLECULE
furan
 9 9 0 0 0
****
USER_CHARGES
INVALID_CHARGES
Pose:   7 Cluster:   7 Fr_nu:   5953 TotEn:    -8.64
@<TRIPOS>ATOM
      1 C1        -59.4867  -20.1033  -38.8389 C.2    1 LIG      -0.26000
      2 C2        -59.0718  -19.1016  -39.7487 C.2    1 LIG      -0.26000
      3 C3        -59.2736  -19.5888  -37.5811 C.2    1 LIG       0.09300
      4 C4        -58.6349  -18.0464  -38.9820 C.2    1 LIG       0.09300
      5 O1        -58.7547  -18.3355  -37.6596 O.3    1 LIG      -0.29200
      6 H1        -59.8900  -21.0783  -39.0709 H      1 LIG       0.17500
      7 H2        -59.0892  -19.1434  -40.8282 H      1 LIG       0.17500
      8 H3        -59.4316  -19.9676  -36.5818 H      1 LIG       0.13800
      9 H4        -58.2313  -17.0713  -39.2129 H      1 LIG       0.13800
@<TRIPOS>BOND
      1       1       2 1
      2       1       3 2
      3       2       4 2
      4       3       5 1
      5       4       5 1
      6       1       6 1
      7       2       7 1
      8       3       8 1
      9       4       9 1
@<TRIPOS>ALT_TYPE
CGenFF_4.0_ALT_TYPE_SET
CGenFF_4.0 1 CG2R51 2 CG2R51 3 CG2R51 4 CG2R51 5 OG2R50 6 HGR51 7 HGR51 8 HGR52 9 HGR52
@<TRIPOS>MOLECULE
furan
 9 9 0 0 0
****
USER_CHARGES
INVALID_CHARGES
Pose:   8 Cluster:   8 Fr_nu: 1675247 TotEn:    -8.58
@<TRIPOS>ATOM
      1 C1        -76.7751   -8.0896  -30.3244 C.2    1 LIG      -0.26000
      2 C2        -77.4027   -7.5835  -29.1611 C.2    1 LIG      -0.26000
      3 C3        -75.4251   -7.8957  -30.1451 C.2    1 LIG       0.09300
      4 C4        -76.3915   -7.1165  -28.3539 C.2    1 LIG       0.09300
      5 O1        -75.1829   -7.3032  -28.9465 O.3    1 LIG      -0.29200
      6 H1        -77.2475   -8.5390  -31.1858 H      1 LIG       0.17500
      7 H2        -78.4598   -7.5620  -28.9387 H      1 LIG       0.17500
      8 H3        -74.5526   -8.1133  -30.7438 H      1 LIG       0.13800
      9 H4        -76.3677   -6.6492  -27.3802 H      1 LIG       0.13800
@<TRIPOS>BOND
      1       1       2 1
      2       1       3 2
      3       2       4 2
      4       3       5 1
      5       4       5 1
      6       1       6 1
      7       2       7 1
      8       3       8 1
      9       4       9 1
@<TRIPOS>ALT_TYPE
CGenFF_4.0_ALT_TYPE_SET
CGenFF_4.0 1 CG2R51 2 CG2R51 3 CG2R51 4 CG2R51 5 OG2R50 6 HGR51 7 HGR51 8 HGR52 9 HGR52
@<TRIPOS>MOLECULE
furan
 9 9 0 0 0
****
USER_CHARGES
INVALID_CHARGES
Pose:   9 Cluster:   9 Fr_nu: 111457 TotEn:    -8.43
@<TRIPOS>ATOM
      1 C1        -75.6491   -6.7658  -28.8390 C.2    1 LIG      -0.26000
      2 C2        -75.4481   -7.8224  -29.7590 C.2    1 LIG      -0.26000
      3 C3        -77.0112   -6.6073  -28.7309 C.2    1 LIG       0.09300
      4 C4        -76.7017   -8.2343  -30.1475 C.2    1 LIG       0.09300
      5 O1        -77.6600   -7.4987  -29.5252 O.3    1 LIG      -0.29200
      6 H1        -74.8955   -6.1914  -28.3200 H      1 LIG       0.17500
      7 H2        -74.5073   -8.2326  -30.0965 H      1 LIG       0.17500
      8 H3        -77.6435   -5.9419  -28.1614 H      1 LIG       0.13800
      9 H4        -77.0622   -8.9969  -30.8224 H      1 LIG       0.13800
@<TRIPOS>BOND
      1       1       2 1
      2       1       3 2
      3       2       4 2
      4       3       5 1
      5       4       5 1
      6       1       6 1
      7       2       7 1
      8       3       8 1
      9       4       9 1
@<TRIPOS>ALT_TYPE
CGenFF_4.0_ALT_TYPE_SET
CGenFF_4.0 1 CG2R51 2 CG2R51 3 CG2R51 4 CG2R51 5 OG2R50 6 HGR51 7 HGR51 8 HGR52 9 HGR52
@<TRIPOS>MOLECULE
furan
 9 9 0 0 0
****
USER_CHARGES
INVALID_CHARGES
Pose:  10 Cluster:  10 Fr_nu: 1400760 TotEn:    -8.42
@<TRIPOS>ATOM
      1 C1        -73.9201   -9.1455  -47.6138 C.2    1 LIG      -0.26000
      2 C2        -72.9355  -10.0712  -47.1933 C.2    1 LIG      -0.26000
      3 C3        -73.3158   -8.3472  -48.5569 C.2    1 LIG       0.09300
      4 C4        -71.7998   -9.7727  -47.9096 C.2    1 LIG       0.09300
      5 O1        -72.0233   -8.7230  -48.7431 O.3    1 LIG      -0.29200
      6 H1        -74.9421   -9.0693  -47.2718 H      1 LIG       0.17500
      7 H2        -73.0406  -10.8578  -46.4601 H      1 LIG       0.17500
      8 H3        -73.6514   -7.5138  -49.1569 H      1 LIG       0.13800
      9 H4        -70.8041  -10.1906  -47.9405 H      1 LIG       0.13800
@<TRIPOS>BOND
      1       1       2 1
      2       1       3 2
      3       2       4 2
      4       3       5 1
      5       4       5 1
      6       1       6 1
      7       2       7 1
      8       3       8 1
      9       4       9 1
@<TRIPOS>ALT_TYPE
CGenFF_4.0_ALT_TYPE_SET
CGenFF_4.0 1 CG2R51 2 CG2R51 3 CG2R51 4 CG2R51 5 OG2R50 6 HGR51 7 HGR51 8 HGR52 9 HGR52
@<TRIPOS>MOLECULE
furan
 9 9 0 0 0
****
USER_CHARGES
INVALID_CHARGES
Pose:  11 Cluster:  11 Fr_nu: 188578 TotEn:    -7.94
@<TRIPOS>ATOM
      1 C1        -78.2734   -4.1404  -43.3717 C.2    1 LIG      -0.26000
      2 C2        -77.5100   -3.0312  -42.9355 C.2    1 LIG      -0.26000
      3 C3        -77.6342   -5.2580  -42.8876 C.2    1 LIG       0.09300
      4 C4        -76.4589   -3.5501  -42.2159 C.2    1 LIG       0.09300
      5 O1        -76.5273   -4.9068  -42.1819 O.3    1 LIG      -0.29200
      6 H1        -79.1762   -4.1270  -43.9650 H      1 LIG       0.17500
      7 H2        -77.7022   -1.9845  -43.1221 H      1 LIG       0.17500
      8 H3        -77.8299   -6.3184  -42.9530 H      1 LIG       0.13800
      9 H4        -75.6222   -3.1108  -41.6925 H      1 LIG       0.13800
@<TRIPOS>BOND
      1       1       2 1
      2       1       3 2
      3       2       4 2
      4       3       5 1
      5       4       5 1
      6       1       6 1
      7       2       7 1
      8       3       8 1
      9       4       9 1
@<TRIPOS>ALT_TYPE
CGenFF_4.0_ALT_TYPE_SET
CGenFF_4.0 1 CG2R51 2 CG2R51 3 CG2R51 4 CG2R51 5 OG2R50 6 HGR51 7 HGR51 8 HGR52 9 HGR52
@<TRIPOS>MOLECULE
furan
 9 9 0 0 0
****
USER_CHARGES
INVALID_CHARGES
Pose:  12 Cluster:  12 Fr_nu:   1098 TotEn:    -7.94
@<TRIPOS>ATOM
      1 C1        -49.3167  -11.3724  -45.9082 C.2    1 LIG      -0.26000
      2 C2        -50.4411  -11.5593  -46.7472 C.2    1 LIG      -0.26000
      3 C3        -49.7620  -10.6450  -44.8290 C.2    1 LIG       0.09300
      4 C4        -51.4934  -10.9329  -46.1209 C.2    1 LIG       0.09300
      5 O1        -51.0878  -10.3732  -44.9509 O.3    1 LIG      -0.29200
      6 H1        -48.3078  -11.7234  -46.0700 H      1 LIG       0.17500
      7 H2        -50.4797  -12.0850  -47.6903 H      1 LIG       0.17500
      8 H3        -49.2864  -10.2626  -43.9376 H      1 LIG       0.13800
      9 H4        -52.5378  -10.8026  -46.3643 H      1 LIG       0.13800
@<TRIPOS>BOND
      1       1       2 1
      2       1       3 2
      3       2       4 2
      4       3       5 1
      5       4       5 1
      6       1       6 1
      7       2       7 1
      8       3       8 1
      9       4       9 1
@<TRIPOS>ALT_TYPE
CGenFF_4.0_ALT_TYPE_SET
CGenFF_4.0 1 CG2R51 2 CG2R51 3 CG2R51 4 CG2R51 5 OG2R50 6 HGR51 7 HGR51 8 HGR52 9 HGR52
@<TRIPOS>MOLECULE
furan
 9 9 0 0 0
****
USER_CHARGES
INVALID_CHARGES
Pose:  13 Cluster:  13 Fr_nu:  40859 TotEn:    -7.88
@<TRIPOS>ATOM
      1 C1        -78.3625   -4.5504  -43.6162 C.2    1 LIG      -0.26000
      2 C2        -77.1124   -3.9266  -43.3899 C.2    1 LIG      -0.26000
      3 C3        -79.0624   -4.4423  -42.4370 C.2    1 LIG       0.09300
      4 C4        -77.1374   -3.4817  -42.0886 C.2    1 LIG       0.09300
      5 O1        -78.3227   -3.7920  -41.5008 O.3    1 LIG      -0.29200
      6 H1        -78.7098   -5.0204  -44.5249 H      1 LIG       0.17500
      7 H2        -76.2954   -3.8150  -44.0881 H      1 LIG       0.17500
      8 H3        -80.0455   -4.7581  -42.1194 H      1 LIG       0.13800
      9 H4        -76.4300   -2.9548  -41.4650 H      1 LIG       0.13800
@<TRIPOS>BOND
      1       1       2 1
      2       1       3 2
      3       2       4 2
      4       3       5 1
      5       4       5 1
      6       1       6 1
      7       2       7 1
      8       3       8 1
      9       4       9 1
@<TRIPOS>ALT_TYPE
CGenFF_4.0_ALT_TYPE_SET
CGenFF_4.0 1 CG2R51 2 CG2R51 3 CG2R51 4 CG2R51 5 OG2R50 6 HGR51 7 HGR51 8 HGR52 9 HGR52
@<TRIPOS>MOLECULE
furan
 9 9 0 0 0
****
USER_CHARGES
INVALID_CHARGES
Pose:  14 Cluster:  14 Fr_nu: 2426842 TotEn:    -7.43
@<TRIPOS>ATOM
      1 C1        -76.1818   -6.7195  -28.7466 C.2    1 LIG      -0.26000
      2 C2        -76.6509   -7.8519  -29.4542 C.2    1 LIG      -0.26000
      3 C3        -75.0596   -6.2890  -29.4154 C.2    1 LIG       0.09300
      4 C4        -75.7819   -8.0326  -30.5051 C.2    1 LIG       0.09300
      5 O1        -74.8091   -7.0840  -30.4885 O.3    1 LIG      -0.29200
      6 H1        -76.6080   -6.2732  -27.8597 H      1 LIG       0.17500
      7 H2        -77.5145   -8.4601  -29.2269 H      1 LIG       0.17500
      8 H3        -74.3651   -5.4754  -29.2640 H      1 LIG       0.13800
      9 H4        -75.7213   -8.7506  -31.3100 H      1 LIG       0.13800
@<TRIPOS>BOND
      1       1       2 1
      2       1       3 2
      3       2       4 2
      4       3       5 1
      5       4       5 1
      6       1       6 1
      7       2       7 1
      8       3       8 1
      9       4       9 1
@<TRIPOS>ALT_TYPE
CGenFF_4.0_ALT_TYPE_SET
CGenFF_4.0 1 CG2R51 2 CG2R51 3 CG2R51 4 CG2R51 5 OG2R50 6 HGR51 7 HGR51 8 HGR52 9 HGR52
@<TRIPOS>MOLECULE
furan
 9 9 0 0 0
****
USER_CHARGES
INVALID_CHARGES
Pose:  15 Cluster:  15 Fr_nu: 650954 TotEn:    -7.37
@<TRIPOS>ATOM
      1 C1        -55.5680    4.0128  -37.1071 C.2    1 LIG      -0.26000
      2 C2        -54.1879    4.2786  -37.2745 C.2    1 LIG      -0.26000
      3 C3        -55.9588    4.7122  -35.9890 C.2    1 LIG       0.09300
      4 C4        -53.8338    5.1216  -36.2468 C.2    1 LIG       0.09300
      5 O1        -54.9077    5.3907  -35.4588 O.3    1 LIG      -0.29200
      6 H1        -56.1987    3.3891  -37.7239 H      1 LIG       0.17500
      7 H2        -53.5333    3.9030  -38.0476 H      1 LIG       0.17500
      8 H3        -56.8989    4.8261  -35.4691 H      1 LIG       0.13800
      9 H4        -52.9079    5.5941  -35.9529 H      1 LIG       0.13800
@<TRIPOS>BOND
      1       1       2 1
      2       1       3 2
      3       2       4 2
      4       3       5 1
      5       4       5 1
      6       1       6 1
      7       2       7 1
      8       3       8 1
      9       4       9 1
@<TRIPOS>ALT_TYPE
CGenFF_4.0_ALT_TYPE_SET
CGenFF_4.0 1 CG2R51 2 CG2R51 3 CG2R51 4 CG2R51 5 OG2R50 6 HGR51 7 HGR51 8 HGR52 9 HGR52
@<TRIPOS>MOLECULE
furan
 9 9 0 0 0
****
USER_CHARGES
INVALID_CHARGES
Pose:  16 Cluster:  16 Fr_nu: 247020 TotEn:    -7.32
@<TRIPOS>ATOM
      1 C1        -72.9426   -8.8037  -47.5997 C.2    1 LIG      -0.26000
      2 C2        -72.1199   -9.8155  -47.0493 C.2    1 LIG      -0.26000
      3 C3        -72.9753   -9.0336  -48.9555 C.2    1 LIG       0.09300
      4 C4        -71.7087  -10.5914  -48.1080 C.2    1 LIG       0.09300
      5 O1        -72.2258  -10.1215  -49.2734 O.3    1 LIG      -0.29200
      6 H1        -73.4480   -8.0065  -47.0741 H      1 LIG       0.17500
      7 H2        -71.8596   -9.9610  -46.0108 H      1 LIG       0.17500
      8 H3        -73.4604   -8.5412  -49.7857 H      1 LIG       0.13800
      9 H4        -71.0810  -11.4664  -48.1940 H      1 LIG       0.13800
@<TRIPOS>BOND
      1       1       2 1
      2       1       3 2
      3       2       4 2
      4       3       5 1
      5       4       5 1
      6       1       6 1
      7       2       7 1
      8       3       8 1
      9       4       9 1
@<TRIPOS>ALT_TYPE
CGenFF_4.0_ALT_TYPE_SET
CGenFF_4.0 1 CG2R51 2 CG2R51 3 CG2R51 4 CG2R51 5 OG2R50 6 HGR51 7 HGR51 8 HGR52 9 HGR52
@<TRIPOS>MOLECULE
furan
 9 9 0 0 0
****
USER_CHARGES
INVALID_CHARGES
Pose:  17 Cluster:  17 Fr_nu: 133336 TotEn:    -6.47
@<TRIPOS>ATOM
      1 C1        -59.6375  -20.5177  -37.2287 C.2    1 LIG      -0.26000
      2 C2        -58.7397  -19.6199  -37.8541 C.2    1 LIG      -0.26000
      3 C3        -60.7631  -20.5447  -38.0190 C.2    1 LIG       0.09300
      4 C4        -59.3806  -19.1624  -38.9820 C.2    1 LIG       0.09300
      5 O1        -60.6144  -19.7215  -39.0898 O.3    1 LIG      -0.29200
      6 H1        -59.4838  -21.0748  -36.3159 H      1 LIG       0.17500
      7 H2        -57.7493  -19.3412  -37.5242 H      1 LIG       0.17500
      8 H3        -61.7049  -21.0708  -37.9609 H      1 LIG       0.13800
      9 H4        -59.1087  -18.4741  -39.7689 H      1 LIG       0.13800
@<TRIPOS>BOND
      1       1       2 1
      2       1       3 2
      3       2       4 2
      4       3       5 1
      5       4       5 1
      6       1       6 1
      7       2       7 1
      8       3       8 1
      9       4       9 1
@<TRIPOS>ALT_TYPE
CGenFF_4.0_ALT_TYPE_SET
CGenFF_4.0 1 CG2R51 2 CG2R51 3 CG2R51 4 CG2R51 5 OG2R50 6 HGR51 7 HGR51 8 HGR52 9 HGR52
@<TRIPOS>MOLECULE
furan
 9 9 0 0 0
****
USER_CHARGES
INVALID_CHARGES
Pose:  18 Cluster:  18 Fr_nu:  31921 TotEn:    -6.22
@<TRIPOS>ATOM
      1 C1        -77.7200   -3.4720  -43.7553 C.2    1 LIG      -0.26000
      2 C2        -77.4673   -3.2956  -42.3739 C.2    1 LIG      -0.26000
      3 C3        -78.7935   -4.3277  -43.8410 C.2    1 LIG       0.09300
      4 C4        -78.4045   -4.0560  -41.7139 C.2    1 LIG       0.09300
      5 O1        -79.2168   -4.6882  -42.6011 O.3    1 LIG      -0.29200
      6 H1        -77.1861   -3.0311  -44.5846 H      1 LIG       0.17500
      7 H2        -76.6984   -2.6898  -41.9164 H      1 LIG       0.17500
      8 H3        -79.3466   -4.7529  -44.6658 H      1 LIG       0.13800
      9 H4        -78.6154   -4.2432  -40.6711 H      1 LIG       0.13800
@<TRIPOS>BOND
      1       1       2 1
      2       1       3 2
      3       2       4 2
      4       3       5 1
      5       4       5 1
      6       1       6 1
      7       2       7 1
      8       3       8 1
      9       4       9 1
@<TRIPOS>ALT_TYPE
CGenFF_4.0_ALT_TYPE_SET
CGenFF_4.0 1 CG2R51 2 CG2R51 3 CG2R51 4 CG2R51 5 OG2R50 6 HGR51 7 HGR51 8 HGR52 9 HGR52
@<TRIPOS>MOLECULE
furan
 9 9 0 0 0
****
USER_CHARGES
INVALID_CHARGES
Pose:  19 Cluster:  19 Fr_nu: 2368064 TotEn:    -6.10
@<TRIPOS>ATOM
      1 C1        -69.4399  -13.8032  -49.9127 C.2    1 LIG      -0.26000
      2 C2        -69.7944  -15.0731  -49.3980 C.2    1 LIG      -0.26000
      3 C3        -69.1877  -13.9907  -51.2518 C.2    1 LIG       0.09300
      4 C4        -69.7337  -15.9460  -50.4593 C.2    1 LIG       0.09300
      5 O1        -69.3647  -15.2940  -51.5930 O.3    1 LIG      -0.29200
      6 H1        -69.3757  -12.8684  -49.3748 H      1 LIG       0.17500
      7 H2        -70.0610  -15.3211  -48.3807 H      1 LIG       0.17500
      8 H3        -68.8897  -13.3333  -52.0556 H      1 LIG       0.13800
      9 H4        -69.9142  -17.0056  -50.5669 H      1 LIG       0.13800
@<TRIPOS>BOND
      1       1       2 1
      2       1       3 2
      3       2       4 2
      4       3       5 1
      5       4       5 1
      6       1       6 1
      7       2       7 1
      8       3       8 1
      9       4       9 1
@<TRIPOS>ALT_TYPE
CGenFF_4.0_ALT_TYPE_SET
CGenFF_4.0 1 CG2R51 2 CG2R51 3 CG2R51 4 CG2R51 5 OG2R50 6 HGR51 7 HGR51 8 HGR52 9 HGR52
@<TRIPOS>MOLECULE
furan
 9 9 0 0 0
****
USER_CHARGES
INVALID_CHARGES
Pose:  20 Cluster:  20 Fr_nu: 287997 TotEn:    -5.84
@<TRIPOS>ATOM
      1 C1        -73.5514   -8.9377  -47.3949 C.2    1 LIG      -0.26000
      2 C2        -72.5391   -9.6359  -46.6941 C.2    1 LIG      -0.26000
      3 C3        -74.4789   -9.8826  -47.7680 C.2    1 LIG       0.09300
      4 C4        -72.9202  -10.9575  -46.6888 C.2    1 LIG       0.09300
      5 O1        -74.1016  -11.1163  -47.3412 O.3    1 LIG      -0.29200
      6 H1        -73.5988   -7.8786  -47.6026 H      1 LIG       0.17500
      7 H2        -71.6439   -9.2269  -46.2485 H      1 LIG       0.17500
      8 H3        -75.4121   -9.8407  -48.3106 H      1 LIG       0.13800
      9 H4        -72.4844  -11.8596  -46.2846 H      1 LIG       0.13800
@<TRIPOS>BOND
      1       1       2 1
      2       1       3 2
      3       2       4 2
      4       3       5 1
      5       4       5 1
      6       1       6 1
      7       2       7 1
      8       3       8 1
      9       4       9 1
@<TRIPOS>ALT_TYPE
CGenFF_4.0_ALT_TYPE_SET
CGenFF_4.0 1 CG2R51 2 CG2R51 3 CG2R51 4 CG2R51 5 OG2R50 6 HGR51 7 HGR51 8 HGR52 9 HGR52
@<TRIPOS>MOLECULE
furan
 9 9 0 0 0
****
USER_CHARGES
INVALID_CHARGES
Pose:  21 Cluster:  21 Fr_nu: 725677 TotEn:    -5.82
@<TRIPOS>ATOM
      1 C1        -73.2322   -8.6848  -48.2166 C.2    1 LIG      -0.26000
      2 C2        -73.7186   -9.2845  -47.0304 C.2    1 LIG      -0.26000
      3 C3        -71.8958   -9.0030  -48.2853 C.2    1 LIG       0.09300
      4 C4        -72.6447   -9.9265  -46.4589 C.2    1 LIG       0.09300
      5 O1        -71.5298   -9.7598  -47.2177 O.3    1 LIG      -0.29200
      6 H1        -73.7863   -8.0941  -48.9317 H      1 LIG       0.17500
      7 H2        -74.7259   -9.2529  -46.6409 H      1 LIG       0.17500
      8 H3        -71.1097   -8.7808  -48.9922 H      1 LIG       0.13800
      9 H4        -72.5162  -10.5143  -45.5617 H      1 LIG       0.13800
@<TRIPOS>BOND
      1       1       2 1
      2       1       3 2
      3       2       4 2
      4       3       5 1
      5       4       5 1
      6       1       6 1
      7       2       7 1
      8       3       8 1
      9       4       9 1
@<TRIPOS>ALT_TYPE
CGenFF_4.0_ALT_TYPE_SET
CGenFF_4.0 1 CG2R51 2 CG2R51 3 CG2R51 4 CG2R51 5 OG2R50 6 HGR51 7 HGR51 8 HGR52 9 HGR52
@<TRIPOS>MOLECULE
furan
 9 9 0 0 0
****
USER_CHARGES
INVALID_CHARGES
Pose:  22 Cluster:  22 Fr_nu: 257257 TotEn:    -5.80
@<TRIPOS>ATOM
      1 C1        -79.2316   -5.0331  -42.7531 C.2    1 LIG      -0.26000
      2 C2        -78.7522   -3.7934  -42.2669 C.2    1 LIG      -0.26000
      3 C3        -78.1492   -5.6659  -43.3188 C.2    1 LIG       0.09300
      4 C4        -77.4110   -3.7570  -42.5700 C.2    1 LIG       0.09300
      5 O1        -77.0356   -4.8948  -43.2112 O.3    1 LIG      -0.29200
      6 H1        -80.2400   -5.4172  -42.6985 H      1 LIG       0.17500
      7 H2        -79.3139   -3.0229  -41.7588 H      1 LIG       0.17500
      8 H3        -78.0130   -6.6176  -43.8115 H      1 LIG       0.13800
      9 H4        -76.6269   -3.0322  -42.4060 H      1 LIG       0.13800
@<TRIPOS>BOND
      1       1       2 1
      2       1       3 2
      3       2       4 2
      4       3       5 1
      5       4       5 1
      6       1       6 1
      7       2       7 1
      8       3       8 1
      9       4       9 1
@<TRIPOS>ALT_TYPE
CGenFF_4.0_ALT_TYPE_SET
CGenFF_4.0 1 CG2R51 2 CG2R51 3 CG2R51 4 CG2R51 5 OG2R50 6 HGR51 7 HGR51 8 HGR52 9 HGR52
@<TRIPOS>MOLECULE
furan
 9 9 0 0 0
****
USER_CHARGES
INVALID_CHARGES
Pose:  23 Cluster:  23 Fr_nu: 2459040 TotEn:    -5.63
@<TRIPOS>ATOM
      1 C1        -77.2810   -3.8084  -44.0770 C.2    1 LIG      -0.26000
      2 C2        -76.4580   -3.7454  -42.9272 C.2    1 LIG      -0.26000
      3 C3        -78.2993   -4.6808  -43.7704 C.2    1 LIG       0.09300
      4 C4        -77.0321   -4.5836  -42.0000 C.2    1 LIG       0.09300
      5 O1        -78.1551   -5.1576  -42.5062 O.3    1 LIG      -0.29200
      6 H1        -77.1482   -3.2841  -45.0123 H      1 LIG       0.17500
      7 H2        -75.5589   -3.1618  -42.7914 H      1 LIG       0.17500
      8 H3        -79.1586   -5.0473  -44.3130 H      1 LIG       0.13800
      9 H4        -76.7781   -4.8653  -40.9885 H      1 LIG       0.13800
@<TRIPOS>BOND
      1       1       2 1
      2       1       3 2
      3       2       4 2
      4       3       5 1
      5       4       5 1
      6       1       6 1
      7       2       7 1
      8       3       8 1
      9       4       9 1
@<TRIPOS>ALT_TYPE
CGenFF_4.0_ALT_TYPE_SET
CGenFF_4.0 1 CG2R51 2 CG2R51 3 CG2R51 4 CG2R51 5 OG2R50 6 HGR51 7 HGR51 8 HGR52 9 HGR52
@<TRIPOS>MOLECULE
furan
 9 9 0 0 0
****
USER_CHARGES
INVALID_CHARGES
Pose:  24 Cluster:  24 Fr_nu:  61490 TotEn:    -5.57
@<TRIPOS>ATOM
      1 C1        -77.1677   -3.5717  -43.1455 C.2    1 LIG      -0.26000
      2 C2        -78.3370   -4.0561  -42.5120 C.2    1 LIG      -0.26000
      3 C3        -77.4050   -3.6517  -44.4980 C.2    1 LIG       0.09300
      4 C4        -79.2055   -4.3974  -43.5226 C.2    1 LIG       0.09300
      5 O1        -78.6450   -4.1538  -44.7363 O.3    1 LIG      -0.29200
      6 H1        -76.2647   -3.2101  -42.6751 H      1 LIG       0.17500
      7 H2        -78.5235   -4.1451  -41.4515 H      1 LIG       0.17500
      8 H3        -76.8248   -3.4032  -45.3748 H      1 LIG       0.13800
      9 H4        -80.2059   -4.8045  -43.5427 H      1 LIG       0.13800
@<TRIPOS>BOND
      1       1       2 1
      2       1       3 2
      3       2       4 2
      4       3       5 1
      5       4       5 1
      6       1       6 1
      7       2       7 1
      8       3       8 1
      9       4       9 1
@<TRIPOS>ALT_TYPE
CGenFF_4.0_ALT_TYPE_SET
CGenFF_4.0 1 CG2R51 2 CG2R51 3 CG2R51 4 CG2R51 5 OG2R50 6 HGR51 7 HGR51 8 HGR52 9 HGR52
@<TRIPOS>MOLECULE
furan
 9 9 0 0 0
****
USER_CHARGES
INVALID_CHARGES
Pose:  25 Cluster:  25 Fr_nu: 2829643 TotEn:    -5.35
@<TRIPOS>ATOM
      1 C1        -77.3328   -5.3063  -42.9646 C.2    1 LIG      -0.26000
      2 C2        -76.6276   -4.1000  -43.1898 C.2    1 LIG      -0.26000
      3 C3        -78.6329   -4.9447  -42.6979 C.2    1 LIG       0.09300
      4 C4        -77.5470   -3.0872  -43.0447 C.2    1 LIG       0.09300
      5 O1        -78.7718   -3.5938  -42.7449 O.3    1 LIG      -0.29200
      6 H1        -76.9423   -6.3133  -42.9927 H      1 LIG       0.17500
      7 H2        -75.5803   -3.9834  -43.4282 H      1 LIG       0.17500
      8 H3        -79.5311   -5.4993  -42.4685 H      1 LIG       0.13800
      9 H4        -77.4915   -2.0110  -43.1190 H      1 LIG       0.13800
@<TRIPOS>BOND
      1       1       2 1
      2       1       3 2
      3       2       4 2
      4       3       5 1
      5       4       5 1
      6       1       6 1
      7       2       7 1
      8       3       8 1
      9       4       9 1
@<TRIPOS>ALT_TYPE
CGenFF_4.0_ALT_TYPE_SET
CGenFF_4.0 1 CG2R51 2 CG2R51 3 CG2R51 4 CG2R51 5 OG2R50 6 HGR51 7 HGR51 8 HGR52 9 HGR52
@<TRIPOS>MOLECULE
furan
 9 9 0 0 0
****
USER_CHARGES
INVALID_CHARGES
Pose:  26 Cluster:  26 Fr_nu: 2829989 TotEn:    -5.13
@<TRIPOS>ATOM
      1 C1        -78.6812   -4.7196  -42.5768 C.2    1 LIG      -0.26000
      2 C2        -77.3506   -4.5701  -42.1181 C.2    1 LIG      -0.26000
      3 C3        -78.6764   -4.3302  -43.8961 C.2    1 LIG       0.09300
      4 C4        -76.6276   -4.1000  -43.1898 C.2    1 LIG       0.09300
      5 O1        -77.4285   -3.9512  -44.2774 O.3    1 LIG      -0.29200
      6 H1        -79.5366   -5.0673  -42.0160 H      1 LIG       0.17500
      7 H2        -76.9665   -4.7790  -41.1301 H      1 LIG       0.17500
      8 H3        -79.4375   -4.2691  -44.6603 H      1 LIG       0.13800
      9 H4        -75.5900   -3.8360  -43.3334 H      1 LIG       0.13800
@<TRIPOS>BOND
      1       1       2 1
      2       1       3 2
      3       2       4 2
      4       3       5 1
      5       4       5 1
      6       1       6 1
      7       2       7 1
      8       3       8 1
      9       4       9 1
@<TRIPOS>ALT_TYPE
CGenFF_4.0_ALT_TYPE_SET
CGenFF_4.0 1 CG2R51 2 CG2R51 3 CG2R51 4 CG2R51 5 OG2R50 6 HGR51 7 HGR51 8 HGR52 9 HGR52
@<TRIPOS>MOLECULE
furan
 9 9 0 0 0
****
USER_CHARGES
INVALID_CHARGES
Pose:  27 Cluster:  27 Fr_nu: 2383055 TotEn:    -5.07
@<TRIPOS>ATOM
      1 C1        -74.0411   -9.5313  -47.6202 C.2    1 LIG      -0.26000
      2 C2        -73.8667  -10.9149  -47.3783 C.2    1 LIG      -0.26000
      3 C3        -72.8480   -9.0803  -48.1352 C.2    1 LIG       0.09300
      4 C4        -72.5796  -11.2107  -47.7628 C.2    1 LIG       0.09300
      5 O1        -71.9519  -10.0978  -48.2254 O.3    1 LIG      -0.29200
      6 H1        -74.9255   -8.9371  -47.4412 H      1 LIG       0.17500
      7 H2        -74.5890  -11.6096  -46.9745 H      1 LIG       0.17500
      8 H3        -72.4954   -8.1157  -48.4704 H      1 LIG       0.13800
      9 H4        -71.9912  -12.1167  -47.7701 H      1 LIG       0.13800
@<TRIPOS>BOND
      1       1       2 1
      2       1       3 2
      3       2       4 2
      4       3       5 1
      5       4       5 1
      6       1       6 1
      7       2       7 1
      8       3       8 1
      9       4       9 1
@<TRIPOS>ALT_TYPE
CGenFF_4.0_ALT_TYPE_SET
CGenFF_4.0 1 CG2R51 2 CG2R51 3 CG2R51 4 CG2R51 5 OG2R50 6 HGR51 7 HGR51 8 HGR52 9 HGR52
@<TRIPOS>MOLECULE
furan
 9 9 0 0 0
****
USER_CHARGES
INVALID_CHARGES
Pose:  28 Cluster:  28 Fr_nu: 2458680 TotEn:    -5.01
@<TRIPOS>ATOM
      1 C1        -76.3161   -3.4263  -42.3888 C.2    1 LIG      -0.26000
      2 C2        -77.0321   -4.5836  -42.0000 C.2    1 LIG      -0.26000
      3 C3        -77.1736   -2.3667  -42.2046 C.2    1 LIG       0.09300
      4 C4        -78.2761   -4.1486  -41.6058 C.2    1 LIG       0.09300
      5 O1        -78.3704   -2.7985  -41.7273 O.3    1 LIG      -0.29200
      6 H1        -75.3021   -3.3714  -42.7577 H      1 LIG       0.17500
      7 H2        -76.6849   -5.6067  -42.0061 H      1 LIG       0.17500
      8 H3        -77.0881   -1.3005  -42.3566 H      1 LIG       0.13800
      9 H4        -79.1589   -4.6474  -41.2329 H      1 LIG       0.13800
@<TRIPOS>BOND
      1       1       2 1
      2       1       3 2
      3       2       4 2
      4       3       5 1
      5       4       5 1
      6       1       6 1
      7       2       7 1
      8       3       8 1
      9       4       9 1
@<TRIPOS>ALT_TYPE
CGenFF_4.0_ALT_TYPE_SET
CGenFF_4.0 1 CG2R51 2 CG2R51 3 CG2R51 4 CG2R51 5 OG2R50 6 HGR51 7 HGR51 8 HGR52 9 HGR52
@<TRIPOS>MOLECULE
furan
 9 9 0 0 0
****
USER_CHARGES
INVALID_CHARGES
Pose:  29 Cluster:  29 Fr_nu:  61401 TotEn:    -4.74
@<TRIPOS>ATOM
      1 C1        -78.2567   -3.9067  -43.9172 C.2    1 LIG      -0.26000
      2 C2        -78.3370   -4.0561  -42.5120 C.2    1 LIG      -0.26000
      3 C3        -76.9168   -3.8201  -44.2161 C.2    1 LIG       0.09300
      4 C4        -77.0405   -4.0502  -42.0525 C.2    1 LIG       0.09300
      5 O1        -76.1688   -3.9068  -43.0850 O.3    1 LIG      -0.29200
      6 H1        -79.0732   -3.8667  -44.6236 H      1 LIG       0.17500
      7 H2        -79.2284   -4.1558  -41.9096 H      1 LIG       0.17500
      8 H3        -76.3621   -3.7026  -45.1356 H      1 LIG       0.13800
      9 H4        -76.5946   -4.1339  -41.0721 H      1 LIG       0.13800
@<TRIPOS>BOND
      1       1       2 1
      2       1       3 2
      3       2       4 2
      4       3       5 1
      5       4       5 1
      6       1       6 1
      7       2       7 1
      8       3       8 1
      9       4       9 1
@<TRIPOS>ALT_TYPE
CGenFF_4.0_ALT_TYPE_SET
CGenFF_4.0 1 CG2R51 2 CG2R51 3 CG2R51 4 CG2R51 5 OG2R50 6 HGR51 7 HGR51 8 HGR52 9 HGR52
@<TRIPOS>MOLECULE
furan
 9 9 0 0 0
****
USER_CHARGES
INVALID_CHARGES
Pose:  30 Cluster:  30 Fr_nu: 2458591 TotEn:    -4.39
@<TRIPOS>ATOM
      1 C1        -77.7301   -5.1234  -43.1067 C.2    1 LIG      -0.26000
      2 C2        -77.0321   -4.5836  -42.0000 C.2    1 LIG      -0.26000
      3 C3        -78.2540   -4.0498  -43.7884 C.2    1 LIG       0.09300
      4 C4        -77.1793   -3.2186  -42.0845 C.2    1 LIG       0.09300
      5 O1        -77.9228   -2.8850  -43.1719 O.3    1 LIG      -0.29200
      6 H1        -77.8381   -6.1647  -43.3737 H      1 LIG       0.17500
      7 H2        -76.4895   -5.1221  -41.2365 H      1 LIG       0.17500
      8 H3        -78.8523   -3.9517  -44.6826 H      1 LIG       0.13800
      9 H4        -76.8346   -2.3909  -41.4819 H      1 LIG       0.13800
@<TRIPOS>BOND
      1       1       2 1
      2       1       3 2
      3       2       4 2
      4       3       5 1
      5       4       5 1
      6       1       6 1
      7       2       7 1
      8       3       8 1
      9       4       9 1
@<TRIPOS>ALT_TYPE
CGenFF_4.0_ALT_TYPE_SET
CGenFF_4.0 1 CG2R51 2 CG2R51 3 CG2R51 4 CG2R51 5 OG2R50 6 HGR51 7 HGR51 8 HGR52 9 HGR52
@<TRIPOS>MOLECULE
furan
 9 9 0 0 0
****
USER_CHARGES
INVALID_CHARGES
Pose:  31 Cluster:  31 Fr_nu:  19577 TotEn:    -4.29
@<TRIPOS>ATOM
      1 C1        -77.7140   -4.6179  -42.2647 C.2    1 LIG      -0.26000
      2 C2        -79.1082   -4.3746  -42.2461 C.2    1 LIG      -0.26000
      3 C3        -77.5316   -5.7343  -43.0472 C.2    1 LIG       0.09300
      4 C4        -79.6782   -5.3596  -43.0187 C.2    1 LIG       0.09300
      5 O1        -78.7239   -6.1924  -43.5108 O.3    1 LIG      -0.29200
      6 H1        -76.9392   -4.0509  -41.7693 H      1 LIG       0.17500
      7 H2        -79.6320   -3.5804  -41.7338 H      1 LIG       0.17500
      8 H3        -76.6626   -6.2971  -43.3559 H      1 LIG       0.13800
      9 H4        -80.6942   -5.5937  -43.3014 H      1 LIG       0.13800
@<TRIPOS>BOND
      1       1       2 1
      2       1       3 2
      3       2       4 2
      4       3       5 1
      5       4       5 1
      6       1       6 1
      7       2       7 1
      8       3       8 1
      9       4       9 1
@<TRIPOS>ALT_TYPE
CGenFF_4.0_ALT_TYPE_SET
CGenFF_4.0 1 CG2R51 2 CG2R51 3 CG2R51 4 CG2R51 5 OG2R50 6 HGR51 7 HGR51 8 HGR52 9 HGR52
@<TRIPOS>MOLECULE
furan
 9 9 0 0 0
****
USER_CHARGES
INVALID_CHARGES
Pose:  32 Cluster:  32 Fr_nu: 251737 TotEn:    -3.91
@<TRIPOS>ATOM
      1 C1        -73.6635  -10.0686  -48.3364 C.2    1 LIG      -0.26000
      2 C2        -72.5670  -10.8895  -47.9801 C.2    1 LIG      -0.26000
      3 C3        -73.5324   -8.9149  -47.5991 C.2    1 LIG       0.09300
      4 C4        -71.8438  -10.1788  -47.0506 C.2    1 LIG       0.09300
      5 O1        -72.4256   -8.9740  -46.8129 O.3    1 LIG      -0.29200
      6 H1        -74.4512  -10.2904  -49.0419 H      1 LIG       0.17500
      7 H2        -72.3329  -11.8757  -48.3543 H      1 LIG       0.17500
      8 H3        -74.1109   -8.0056  -47.5243 H      1 LIG       0.13800
      9 H4        -70.9403  -10.3798  -46.4937 H      1 LIG       0.13800
@<TRIPOS>BOND
      1       1       2 1
      2       1       3 2
      3       2       4 2
      4       3       5 1
      5       4       5 1
      6       1       6 1
      7       2       7 1
      8       3       8 1
      9       4       9 1
@<TRIPOS>ALT_TYPE
CGenFF_4.0_ALT_TYPE_SET
CGenFF_4.0 1 CG2R51 2 CG2R51 3 CG2R51 4 CG2R51 5 OG2R50 6 HGR51 7 HGR51 8 HGR52 9 HGR52
@<TRIPOS>MOLECULE
furan
 9 9 0 0 0
****
USER_CHARGES
INVALID_CHARGES
Pose:  33 Cluster:  33 Fr_nu:  67809 TotEn:    -3.81
@<TRIPOS>ATOM
      1 C1        -78.6352   -5.3917  -43.1103 C.2    1 LIG      -0.26000
      2 C2        -77.2868   -5.7849  -42.9354 C.2    1 LIG      -0.26000
      3 C3        -78.7492   -4.1497  -42.5302 C.2    1 LIG       0.09300
      4 C4        -76.6730   -4.7551  -42.2610 C.2    1 LIG       0.09300
      5 O1        -77.5576   -3.7544  -42.0104 O.3    1 LIG      -0.29200
      6 H1        -79.4251   -5.9446  -43.5977 H      1 LIG       0.17500
      7 H2        -76.8207   -6.7038  -43.2604 H      1 LIG       0.17500
      8 H3        -79.5656   -3.4523  -42.4113 H      1 LIG       0.13800
      9 H4        -75.6666   -4.5896  -41.9050 H      1 LIG       0.13800
@<TRIPOS>BOND
      1       1       2 1
      2       1       3 2
      3       2       4 2
      4       3       5 1
      5       4       5 1
      6       1       6 1
      7       2       7 1
      8       3       8 1
      9       4       9 1
@<TRIPOS>ALT_TYPE
CGenFF_4.0_ALT_TYPE_SET
CGenFF_4.0 1 CG2R51 2 CG2R51 3 CG2R51 4 CG2R51 5 OG2R50 6 HGR51 7 HGR51 8 HGR52 9 HGR52
@<TRIPOS>MOLECULE
furan
 9 9 0 0 0
****
USER_CHARGES
INVALID_CHARGES
Pose:  34 Cluster:  34 Fr_nu: 251540 TotEn:    -3.19
@<TRIPOS>ATOM
      1 C1        -73.9676  -10.4574  -47.1504 C.2    1 LIG      -0.26000
      2 C2        -72.5585  -10.3248  -47.1524 C.2    1 LIG      -0.26000
      3 C3        -74.4718   -9.1782  -47.1901 C.2    1 LIG       0.09300
      4 C4        -72.3020   -8.9740  -47.1933 C.2    1 LIG       0.09300
      5 O1        -73.4630   -8.2682  -47.2166 O.3    1 LIG      -0.29200
      6 H1        -74.5437  -11.3710  -47.1228 H      1 LIG       0.17500
      7 H2        -71.8220  -11.1149  -47.1274 H      1 LIG       0.17500
      8 H3        -75.4713   -8.7687  -47.2051 H      1 LIG       0.13800
      9 H4        -71.3964   -8.3853  -47.2103 H      1 LIG       0.13800
@<TRIPOS>BOND
      1       1       2 1
      2       1       3 2
      3       2       4 2
      4       3       5 1
      5       4       5 1
      6       1       6 1
      7       2       7 1
      8       3       8 1
      9       4       9 1
@<TRIPOS>ALT_TYPE
CGenFF_4.0_ALT_TYPE_SET
CGenFF_4.0 1 CG2R51 2 CG2R51 3 CG2R51 4 CG2R51 5 OG2R50 6 HGR51 7 HGR51 8 HGR52 9 HGR52
@<TRIPOS>MOLECULE
furan
 9 9 0 0 0
****
USER_CHARGES
INVALID_CHARGES
Pose:  35 Cluster:  35 Fr_nu: 2829802 TotEn:    -1.22
@<TRIPOS>ATOM
      1 C1        -78.7550   -4.2227  -42.5296 C.2    1 LIG      -0.26000
      2 C2        -77.7265   -4.9273  -43.1997 C.2    1 LIG      -0.26000
      3 C3        -78.2112   -3.0152  -42.1578 C.2    1 LIG       0.09300
      4 C4        -76.6276   -4.1000  -43.1898 C.2    1 LIG       0.09300
      5 O1        -76.9148   -2.9324  -42.5566 O.3    1 LIG      -0.29200
      6 H1        -79.7659   -4.5538  -42.3407 H      1 LIG       0.17500
      7 H2        -77.7796   -5.9145  -43.6356 H      1 LIG       0.17500
      8 H3        -78.5949   -2.1522  -41.6333 H      1 LIG       0.13800
      9 H4        -75.6207   -4.1901  -43.5706 H      1 LIG       0.13800
@<TRIPOS>BOND
      1       1       2 1
      2       1       3 2
      3       2       4 2
      4       3       5 1
      5       4       5 1
      6       1       6 1
      7       2       7 1
      8       3       8 1
      9       4       9 1
@<TRIPOS>ALT_TYPE
CGenFF_4.0_ALT_TYPE_SET
CGenFF_4.0 1 CG2R51 2 CG2R51 3 CG2R51 4 CG2R51 5 OG2R50 6 HGR51 7 HGR51 8 HGR52 9 HGR52
@<TRIPOS>MOLECULE
pyrimidine
 10 10 0 0 0
****
USER_CHARGES
INVALID_CHARGES
Pose:   1 Cluster:   1 Fr_nu: 193624 TotEn:   -21.35
@<TRIPOS>ATOM
      1 C1        -78.7221   -5.4640  -43.0738 C.ar   1 LIG      -0.13100
      2 C2        -79.1143   -4.1751  -42.7748 C.ar   1 LIG       0.28900
      3 C3        -77.3753   -5.7270  -42.9290 C.ar   1 LIG       0.28900
      4 C4        -76.9782   -3.5903  -42.2629 C.ar   1 LIG       0.50700
      5 N1        -78.2658   -3.2095  -42.3651 N.ar   1 LIG      -0.71900
      6 N2        -76.4717   -4.8105  -42.5243 N.ar   1 LIG      -0.71900
      7 H1        -79.4246   -6.2188  -43.4006 H      1 LIG       0.11500
      8 H2        -80.1529   -3.8744  -42.8592 H      1 LIG       0.11400
      9 H3        -76.9732   -6.7117  -43.1415 H      1 LIG       0.11400
     10 H4        -76.2744   -2.8343  -41.9368 H      1 LIG       0.14100
@<TRIPOS>BOND
      1       1       2 ar
      2       1       3 ar
      3       2       5 ar
      4       3       6 ar
      5       4       5 ar
      6       4       6 ar
      7       1       7 1
      8       2       8 1
      9       3       9 1
     10       4      10 1
@<TRIPOS>ALT_TYPE
CGenFF_4.0_ALT_TYPE_SET
CGenFF_4.0 1 CG2R61 2 CG2R61 3 CG2R61 4 CG2R64 5 NG2R62 6 NG2R62 7 HGR61 8 HGR62 9 HGR62 10 HGR62
@<TRIPOS>MOLECULE
pyrimidine
 10 10 0 0 0
****
USER_CHARGES
INVALID_CHARGES
Pose:   2 Cluster:   2 Fr_nu: 1389627 TotEn:   -16.94
@<TRIPOS>ATOM
      1 C1        -73.4536   -8.7324  -47.9952 C.ar   1 LIG      -0.13100
      2 C2        -73.7096   -9.4213  -46.8272 C.ar   1 LIG       0.28900
      3 C3        -72.5286   -9.3116  -48.8395 C.ar   1 LIG       0.28900
      4 C4        -72.2317  -11.0491  -47.4043 C.ar   1 LIG       0.50700
      5 N1        -73.1145  -10.5868  -46.4986 N.ar   1 LIG      -0.71900
      6 N2        -71.8960  -10.4735  -48.5746 N.ar   1 LIG      -0.71900
      7 H1        -73.9457   -7.7989  -48.2332 H      1 LIG       0.11500
      8 H2        -74.4217   -9.0436  -46.1015 H      1 LIG       0.11400
      9 H3        -72.2620   -8.8430  -49.7806 H      1 LIG       0.11400
     10 H4        -71.7380  -11.9832  -47.1657 H      1 LIG       0.14100
@<TRIPOS>BOND
      1       1       2 ar
      2       1       3 ar
      3       2       5 ar
      4       3       6 ar
      5       4       5 ar
      6       4       6 ar
      7       1       7 1
      8       2       8 1
      9       3       9 1
     10       4      10 1
@<TRIPOS>ALT_TYPE
CGenFF_4.0_ALT_TYPE_SET
CGenFF_4.0 1 CG2R61 2 CG2R61 3 CG2R61 4 CG2R64 5 NG2R62 6 NG2R62 7 HGR61 8 HGR62 9 HGR62 10 HGR62
@<TRIPOS>MOLECULE
pyrimidine
 10 10 0 0 0
****
USER_CHARGES
INVALID_CHARGES
Pose:   3 Cluster:   3 Fr_nu: 2767927 TotEn:   -14.77
@<TRIPOS>ATOM
      1 C1        -74.5056   -9.4496  -47.6068 C.ar   1 LIG      -0.13100
      2 C2        -74.7703  -10.7986  -47.4865 C.ar   1 LIG       0.28900
      3 C3        -73.2360   -9.1266  -48.0404 C.ar   1 LIG       0.28900
      4 C4        -72.6700  -11.3238  -48.1794 C.ar   1 LIG       0.50700
      5 N1        -73.8725  -11.7664  -47.7654 N.ar   1 LIG      -0.71900
      6 N2        -72.2896  -10.0415  -48.3366 N.ar   1 LIG      -0.71900
      7 H1        -75.2450   -8.6945  -47.3761 H      1 LIG       0.11500
      8 H2        -75.7409  -11.1488  -47.1524 H      1 LIG       0.11400
      9 H3        -72.9353   -8.0920  -48.1647 H      1 LIG       0.11400
     10 H4        -71.9291  -12.0796  -48.4094 H      1 LIG       0.14100
@<TRIPOS>BOND
      1       1       2 ar
      2       1       3 ar
      3       2       5 ar
      4       3       6 ar
      5       4       5 ar
      6       4       6 ar
      7       1       7 1
      8       2       8 1
      9       3       9 1
     10       4      10 1
@<TRIPOS>ALT_TYPE
CGenFF_4.0_ALT_TYPE_SET
CGenFF_4.0 1 CG2R61 2 CG2R61 3 CG2R61 4 CG2R64 5 NG2R62 6 NG2R62 7 HGR61 8 HGR62 9 HGR62 10 HGR62
@<TRIPOS>MOLECULE
pyrimidine
 10 10 0 0 0
****
USER_CHARGES
INVALID_CHARGES
Pose:   4 Cluster:   4 Fr_nu: 457364 TotEn:   -14.39
@<TRIPOS>ATOM
      1 C1        -76.0412   -7.9618  -30.2527 C.ar   1 LIG      -0.13100
      2 C2        -75.0210   -7.0329  -30.2786 C.ar   1 LIG       0.28900
      3 C3        -77.1738   -7.5855  -29.5601 C.ar   1 LIG       0.28900
      4 C4        -76.2467   -5.5776  -29.0350 C.ar   1 LIG       0.50700
      5 N1        -75.0902   -5.8266  -29.6783 N.ar   1 LIG      -0.71900
      6 N2        -77.3112   -6.3968  -28.9369 N.ar   1 LIG      -0.71900
      7 H1        -75.9584   -8.9224  -30.7432 H      1 LIG       0.11500
      8 H2        -74.0917   -7.2395  -30.7984 H      1 LIG       0.11400
      9 H3        -78.0278   -8.2499  -29.4842 H      1 LIG       0.11400
     10 H4        -76.3295   -4.6163  -28.5429 H      1 LIG       0.14100
@<TRIPOS>BOND
      1       1       2 ar
      2       1       3 ar
      3       2       5 ar
      4       3       6 ar
      5       4       5 ar
      6       4       6 ar
      7       1       7 1
      8       2       8 1
      9       3       9 1
     10       4      10 1
@<TRIPOS>ALT_TYPE
CGenFF_4.0_ALT_TYPE_SET
CGenFF_4.0 1 CG2R61 2 CG2R61 3 CG2R61 4 CG2R64 5 NG2R62 6 NG2R62 7 HGR61 8 HGR62 9 HGR62 10 HGR62
@<TRIPOS>MOLECULE
pyrimidine
 10 10 0 0 0
****
USER_CHARGES
INVALID_CHARGES
Pose:   5 Cluster:   5 Fr_nu: 2077871 TotEn:   -13.52
@<TRIPOS>ATOM
      1 C1        -69.4856  -12.4064  -55.4709 C.ar   1 LIG      -0.13100
      2 C2        -68.7500  -13.2290  -54.6422 C.ar   1 LIG       0.28900
      3 C3        -70.7723  -12.1346  -55.0531 C.ar   1 LIG       0.28900
      4 C4        -70.4923  -13.4120  -53.1939 C.ar   1 LIG       0.50700
      5 N1        -69.2237  -13.7513  -53.4920 N.ar   1 LIG      -0.71900
      6 N2        -71.3101  -12.6224  -53.9160 N.ar   1 LIG      -0.71900
      7 H1        -69.0801  -12.0014  -56.3884 H      1 LIG       0.11500
      8 H2        -67.7286  -13.4988  -54.8880 H      1 LIG       0.11400
      9 H3        -71.4264  -11.4982  -55.6393 H      1 LIG       0.11400
     10 H4        -70.8990  -13.8184  -52.2759 H      1 LIG       0.14100
@<TRIPOS>BOND
      1       1       2 ar
      2       1       3 ar
      3       2       5 ar
      4       3       6 ar
      5       4       5 ar
      6       4       6 ar
      7       1       7 1
      8       2       8 1
      9       3       9 1
     10       4      10 1
@<TRIPOS>ALT_TYPE
CGenFF_4.0_ALT_TYPE_SET
CGenFF_4.0 1 CG2R61 2 CG2R61 3 CG2R61 4 CG2R64 5 NG2R62 6 NG2R62 7 HGR61 8 HGR62 9 HGR62 10 HGR62
@<TRIPOS>MOLECULE
pyrimidine
 10 10 0 0 0
****
USER_CHARGES
INVALID_CHARGES
Pose:   6 Cluster:   6 Fr_nu: 2852480 TotEn:   -13.46
@<TRIPOS>ATOM
      1 C1        -73.5487  -10.9083  -48.3108 C.ar   1 LIG      -0.13100
      2 C2        -74.2277  -11.0815  -49.4997 C.ar   1 LIG       0.28900
      3 C3        -72.2262  -11.3020  -48.3157 C.ar   1 LIG       0.28900
      4 C4        -72.3730  -11.9437  -50.4914 C.ar   1 LIG       0.50700
      5 N1        -73.6687  -11.5981  -50.6136 N.ar   1 LIG      -0.71900
      6 N2        -71.6039  -11.8257  -49.3922 N.ar   1 LIG      -0.71900
      7 H1        -74.0224  -10.4912  -47.4322 H      1 LIG       0.11500
      8 H2        -75.2715  -10.8013  -49.5917 H      1 LIG       0.11400
      9 H3        -71.6120  -11.2049  -47.4271 H      1 LIG       0.11400
     10 H4        -71.8988  -12.3623  -51.3707 H      1 LIG       0.14100
@<TRIPOS>BOND
      1       1       2 ar
      2       1       3 ar
      3       2       5 ar
      4       3       6 ar
      5       4       5 ar
      6       4       6 ar
      7       1       7 1
      8       2       8 1
      9       3       9 1
     10       4      10 1
@<TRIPOS>ALT_TYPE
CGenFF_4.0_ALT_TYPE_SET
CGenFF_4.0 1 CG2R61 2 CG2R61 3 CG2R61 4 CG2R64 5 NG2R62 6 NG2R62 7 HGR61 8 HGR62 9 HGR62 10 HGR62
@<TRIPOS>MOLECULE
pyrimidine
 10 10 0 0 0
****
USER_CHARGES
INVALID_CHARGES
Pose:   7 Cluster:   7 Fr_nu: 119776 TotEn:   -13.46
@<TRIPOS>ATOM
      1 C1        -60.0672  -20.8094  -38.7130 C.ar   1 LIG      -0.13100
      2 C2        -59.8755  -19.8049  -39.6397 C.ar   1 LIG       0.28900
      3 C3        -59.7115  -20.5010  -37.4160 C.ar   1 LIG       0.28900
      4 C4        -59.0676  -18.4111  -38.0361 C.ar   1 LIG       0.50700
      5 N1        -59.3760  -18.5893  -39.3348 N.ar   1 LIG      -0.71900
      6 N2        -59.2067  -19.3074  -37.0407 N.ar   1 LIG      -0.71900
      7 H1        -60.4698  -21.7757  -38.9857 H      1 LIG       0.11500
      8 H2        -60.1257  -19.9547  -40.6843 H      1 LIG       0.11400
      9 H3        -59.8255  -21.2273  -36.6185 H      1 LIG       0.11400
     10 H4        -58.6634  -17.4440  -37.7631 H      1 LIG       0.14100
@<TRIPOS>BOND
      1       1       2 ar
      2       1       3 ar
      3       2       5 ar
      4       3       6 ar
      5       4       5 ar
      6       4       6 ar
      7       1       7 1
      8       2       8 1
      9       3       9 1
     10       4      10 1
@<TRIPOS>ALT_TYPE
CGenFF_4.0_ALT_TYPE_SET
CGenFF_4.0 1 CG2R61 2 CG2R61 3 CG2R61 4 CG2R64 5 NG2R62 6 NG2R62 7 HGR61 8 HGR62 9 HGR62 10 HGR62
@<TRIPOS>MOLECULE
pyrimidine
 10 10 0 0 0
****
USER_CHARGES
INVALID_CHARGES
Pose:   8 Cluster:   8 Fr_nu: 2118804 TotEn:   -13.08
@<TRIPOS>ATOM
      1 C1        -70.2984  -15.0111  -49.1588 C.ar   1 LIG      -0.13100
      2 C2        -69.5111  -15.7077  -50.0528 C.ar   1 LIG       0.28900
      3 C3        -70.6897  -13.7513  -49.5634 C.ar   1 LIG       0.28900
      4 C4        -69.5754  -13.9822  -51.5311 C.ar   1 LIG       0.50700
      5 N1        -69.1293  -15.2218  -51.2521 N.ar   1 LIG      -0.71900
      6 N2        -70.3452  -13.2034  -50.7472 N.ar   1 LIG      -0.71900
      7 H1        -70.5896  -15.4255  -48.2029 H      1 LIG       0.11500
      8 H2        -69.1548  -16.7058  -49.8221 H      1 LIG       0.11400
      9 H3        -71.3094  -13.1285  -48.9274 H      1 LIG       0.11400
     10 H4        -69.2830  -13.5666  -52.4877 H      1 LIG       0.14100
@<TRIPOS>BOND
      1       1       2 ar
      2       1       3 ar
      3       2       5 ar
      4       3       6 ar
      5       4       5 ar
      6       4       6 ar
      7       1       7 1
      8       2       8 1
      9       3       9 1
     10       4      10 1
@<TRIPOS>ALT_TYPE
CGenFF_4.0_ALT_TYPE_SET
CGenFF_4.0 1 CG2R61 2 CG2R61 3 CG2R61 4 CG2R64 5 NG2R62 6 NG2R62 7 HGR61 8 HGR62 9 HGR62 10 HGR62
@<TRIPOS>MOLECULE
pyrimidine
 10 10 0 0 0
****
USER_CHARGES
INVALID_CHARGES
Pose:   9 Cluster:   9 Fr_nu: 262529 TotEn:   -12.82
@<TRIPOS>ATOM
      1 C1        -73.0925   -8.5067  -48.1456 C.ar   1 LIG      -0.13100
      2 C2        -73.3309   -9.4141  -49.1577 C.ar   1 LIG       0.28900
      3 C3        -72.3353   -8.9740  -47.0910 C.ar   1 LIG       0.28900
      4 C4        -72.1443  -11.0176  -48.0679 C.ar   1 LIG       0.50700
      5 N1        -72.8703  -10.6822  -49.1513 N.ar   1 LIG      -0.71900
      6 N2        -71.8433  -10.2282  -47.0191 N.ar   1 LIG      -0.71900
      7 H1        -73.4747   -7.4952  -48.1768 H      1 LIG       0.11500
      8 H2        -73.9166   -9.1379  -50.0278 H      1 LIG       0.11400
      9 H3        -72.0965   -8.3336  -46.2488 H      1 LIG       0.11400
     10 H4        -71.7626  -12.0307  -48.0359 H      1 LIG       0.14100
@<TRIPOS>BOND
      1       1       2 ar
      2       1       3 ar
      3       2       5 ar
      4       3       6 ar
      5       4       5 ar
      6       4       6 ar
      7       1       7 1
      8       2       8 1
      9       3       9 1
     10       4      10 1
@<TRIPOS>ALT_TYPE
CGenFF_4.0_ALT_TYPE_SET
CGenFF_4.0 1 CG2R61 2 CG2R61 3 CG2R61 4 CG2R64 5 NG2R62 6 NG2R62 7 HGR61 8 HGR62 9 HGR62 10 HGR62
@<TRIPOS>MOLECULE
pyrimidine
 10 10 0 0 0
****
USER_CHARGES
INVALID_CHARGES
Pose:  10 Cluster:  10 Fr_nu: 2466481 TotEn:   -12.80
@<TRIPOS>ATOM
      1 C1        -73.6568   -8.8444  -47.5723 C.ar   1 LIG      -0.13100
      2 C2        -73.3021   -8.6989  -48.8980 C.ar   1 LIG       0.28900
      3 C3        -73.3721  -10.0716  -47.0093 C.ar   1 LIG       0.28900
      4 C4        -72.4884  -10.8203  -48.9652 C.ar   1 LIG       0.50700
      5 N1        -72.7141   -9.6696  -49.6274 N.ar   1 LIG      -0.71900
      6 N2        -72.7864  -11.0859  -47.6790 N.ar   1 LIG      -0.71900
      7 H1        -74.1277   -8.0485  -47.0111 H      1 LIG       0.11500
      8 H2        -73.4867   -7.7696  -49.4259 H      1 LIG       0.11400
      9 H3        -73.6149  -10.2797  -45.9729 H      1 LIG       0.11400
     10 H4        -72.0179  -11.6178  -49.5272 H      1 LIG       0.14100
@<TRIPOS>BOND
      1       1       2 ar
      2       1       3 ar
      3       2       5 ar
      4       3       6 ar
      5       4       5 ar
      6       4       6 ar
      7       1       7 1
      8       2       8 1
      9       3       9 1
     10       4      10 1
@<TRIPOS>ALT_TYPE
CGenFF_4.0_ALT_TYPE_SET
CGenFF_4.0 1 CG2R61 2 CG2R61 3 CG2R61 4 CG2R64 5 NG2R62 6 NG2R62 7 HGR61 8 HGR62 9 HGR62 10 HGR62
@<TRIPOS>MOLECULE
pyrimidine
 10 10 0 0 0
****
USER_CHARGES
INVALID_CHARGES
Pose:  11 Cluster:  11 Fr_nu: 3120957 TotEn:   -12.61
@<TRIPOS>ATOM
      1 C1        -75.4036    6.8226  -52.8768 C.ar   1 LIG      -0.13100
      2 C2        -75.7706    5.4979  -52.9987 C.ar   1 LIG       0.28900
      3 C3        -74.0929    7.0476  -52.5090 C.ar   1 LIG       0.28900
      4 C4        -73.6794    4.8139  -52.4280 C.ar   1 LIG       0.50700
      5 N1        -74.9310    4.4645  -52.7811 N.ar   1 LIG      -0.71900
      6 N2        -73.2002    6.0632  -52.2757 N.ar   1 LIG      -0.71900
      7 H1        -76.0983    7.6319  -53.0575 H      1 LIG       0.11500
      8 H2        -76.7805    5.2229  -53.2833 H      1 LIG       0.11400
      9 H3        -73.7128    8.0561  -52.3875 H      1 LIG       0.11400
     10 H4        -72.9839    4.0037  -52.2459 H      1 LIG       0.14100
@<TRIPOS>BOND
      1       1       2 ar
      2       1       3 ar
      3       2       5 ar
      4       3       6 ar
      5       4       5 ar
      6       4       6 ar
      7       1       7 1
      8       2       8 1
      9       3       9 1
     10       4      10 1
@<TRIPOS>ALT_TYPE
CGenFF_4.0_ALT_TYPE_SET
CGenFF_4.0 1 CG2R61 2 CG2R61 3 CG2R61 4 CG2R64 5 NG2R62 6 NG2R62 7 HGR61 8 HGR62 9 HGR62 10 HGR62
@<TRIPOS>MOLECULE
pyrimidine
 10 10 0 0 0
****
USER_CHARGES
INVALID_CHARGES
Pose:  12 Cluster:  12 Fr_nu: 1703149 TotEn:   -12.02
@<TRIPOS>ATOM
      1 C1        -72.4587  -31.2233  -35.9312 C.ar   1 LIG      -0.13100
      2 C2        -71.1406  -31.5612  -36.1609 C.ar   1 LIG       0.28900
      3 C3        -73.3258  -31.4546  -36.9794 C.ar   1 LIG       0.28900
      4 C4        -71.6351  -32.2634  -38.2656 C.ar   1 LIG       0.50700
      5 N1        -70.6924  -32.0853  -37.3206 N.ar   1 LIG      -0.71900
      6 N2        -72.9468  -31.9752  -38.1649 N.ar   1 LIG      -0.71900
      7 H1        -72.7905  -30.8041  -34.9908 H      1 LIG       0.11500
      8 H2        -70.3859  -31.4152  -35.3958 H      1 LIG       0.11400
      9 H3        -74.3812  -31.2200  -36.8925 H      1 LIG       0.11400
     10 H4        -71.3028  -32.6820  -39.2077 H      1 LIG       0.14100
@<TRIPOS>BOND
      1       1       2 ar
      2       1       3 ar
      3       2       5 ar
      4       3       6 ar
      5       4       5 ar
      6       4       6 ar
      7       1       7 1
      8       2       8 1
      9       3       9 1
     10       4      10 1
@<TRIPOS>ALT_TYPE
CGenFF_4.0_ALT_TYPE_SET
CGenFF_4.0 1 CG2R61 2 CG2R61 3 CG2R61 4 CG2R64 5 NG2R62 6 NG2R62 7 HGR61 8 HGR62 9 HGR62 10 HGR62
@<TRIPOS>MOLECULE
pyrimidine
 10 10 0 0 0
****
USER_CHARGES
INVALID_CHARGES
Pose:  13 Cluster:  13 Fr_nu: 1464252 TotEn:   -11.96
@<TRIPOS>ATOM
      1 C1        -56.5126    6.0927  -36.8969 C.ar   1 LIG      -0.13100
      2 C2        -55.5188    6.2928  -37.8332 C.ar   1 LIG       0.28900
      3 C3        -56.1406    5.3823  -35.7739 C.ar   1 LIG       0.28900
      4 C4        -54.0177    5.1608  -36.5557 C.ar   1 LIG       0.50700
      5 N1        -54.2558    5.8391  -37.6943 N.ar   1 LIG      -0.71900
      6 N2        -54.8974    4.8997  -35.5699 N.ar   1 LIG      -0.71900
      7 H1        -57.5179    6.4680  -37.0344 H      1 LIG       0.11500
      8 H2        -55.7170    6.8399  -38.7485 H      1 LIG       0.11400
      9 H3        -56.8538    5.1748  -34.9835 H      1 LIG       0.11400
     10 H4        -53.0116    4.7840  -36.4183 H      1 LIG       0.14100
@<TRIPOS>BOND
      1       1       2 ar
      2       1       3 ar
      3       2       5 ar
      4       3       6 ar
      5       4       5 ar
      6       4       6 ar
      7       1       7 1
      8       2       8 1
      9       3       9 1
     10       4      10 1
@<TRIPOS>ALT_TYPE
CGenFF_4.0_ALT_TYPE_SET
CGenFF_4.0 1 CG2R61 2 CG2R61 3 CG2R61 4 CG2R64 5 NG2R62 6 NG2R62 7 HGR61 8 HGR62 9 HGR62 10 HGR62
@<TRIPOS>MOLECULE
pyrimidine
 10 10 0 0 0
****
USER_CHARGES
INVALID_CHARGES
Pose:  14 Cluster:  14 Fr_nu: 1390227 TotEn:   -11.74
@<TRIPOS>ATOM
      1 C1        -74.1832   -9.7953  -47.8841 C.ar   1 LIG      -0.13100
      2 C2        -74.3873  -11.0252  -48.4760 C.ar   1 LIG       0.28900
      3 C3        -73.0266   -9.1396  -48.2534 C.ar   1 LIG       0.28900
      4 C4        -72.4433  -10.8437  -49.6400 C.ar   1 LIG       0.50700
      5 N1        -73.5348  -11.5815  -49.3615 N.ar   1 LIG      -0.71900
      6 N2        -72.1310   -9.6363  -49.1317 N.ar   1 LIG      -0.71900
      7 H1        -74.8841   -9.3730  -47.1766 H      1 LIG       0.11500
      8 H2        -75.2684  -11.6148  -48.2474 H      1 LIG       0.11400
      9 H3        -72.7803   -8.1675  -47.8402 H      1 LIG       0.11400
     10 H4        -71.7408  -11.2668  -50.3476 H      1 LIG       0.14100
@<TRIPOS>BOND
      1       1       2 ar
      2       1       3 ar
      3       2       5 ar
      4       3       6 ar
      5       4       5 ar
      6       4       6 ar
      7       1       7 1
      8       2       8 1
      9       3       9 1
     10       4      10 1
@<TRIPOS>ALT_TYPE
CGenFF_4.0_ALT_TYPE_SET
CGenFF_4.0 1 CG2R61 2 CG2R61 3 CG2R61 4 CG2R64 5 NG2R62 6 NG2R62 7 HGR61 8 HGR62 9 HGR62 10 HGR62
@<TRIPOS>MOLECULE
pyrimidine
 10 10 0 0 0
****
USER_CHARGES
INVALID_CHARGES
Pose:  15 Cluster:  15 Fr_nu: 2108105 TotEn:   -11.38
@<TRIPOS>ATOM
      1 C1        -72.4862   -9.5441  -47.9952 C.ar   1 LIG      -0.13100
      2 C2        -73.0724   -9.4529  -49.2412 C.ar   1 LIG       0.28900
      3 C3        -71.7207  -10.6712  -47.7766 C.ar   1 LIG       0.28900
      4 C4        -72.1584  -11.4363  -49.8718 C.ar   1 LIG       0.50700
      5 N1        -72.9291  -10.3841  -50.2069 N.ar   1 LIG      -0.71900
      6 N2        -71.5347  -11.6410  -48.6959 N.ar   1 LIG      -0.71900
      7 H1        -72.6183   -8.7819  -47.2391 H      1 LIG       0.11500
      8 H2        -73.6923   -8.6029  -49.5049 H      1 LIG       0.11400
      9 H3        -71.2211  -10.8307  -46.8272 H      1 LIG       0.11400
     10 H4        -72.0269  -12.2002  -50.6283 H      1 LIG       0.14100
@<TRIPOS>BOND
      1       1       2 ar
      2       1       3 ar
      3       2       5 ar
      4       3       6 ar
      5       4       5 ar
      6       4       6 ar
      7       1       7 1
      8       2       8 1
      9       3       9 1
     10       4      10 1
@<TRIPOS>ALT_TYPE
CGenFF_4.0_ALT_TYPE_SET
CGenFF_4.0 1 CG2R61 2 CG2R61 3 CG2R61 4 CG2R64 5 NG2R62 6 NG2R62 7 HGR61 8 HGR62 9 HGR62 10 HGR62
@<TRIPOS>MOLECULE
pyrimidine
 10 10 0 0 0
****
USER_CHARGES
INVALID_CHARGES
Pose:  16 Cluster:  16 Fr_nu: 457283 TotEn:   -11.38
@<TRIPOS>ATOM
      1 C1        -76.0412   -7.9618  -30.2527 C.ar   1 LIG      -0.13100
      2 C2        -77.4175   -7.9264  -30.1576 C.ar   1 LIG       0.28900
      3 C3        -75.3601   -7.1651  -29.3553 C.ar   1 LIG       0.28900
      4 C4        -77.3108   -6.4421  -28.4394 C.ar   1 LIG       0.50700
      5 N1        -78.0877   -7.1751  -29.2595 N.ar   1 LIG      -0.71900
      6 N2        -75.9651   -6.3896  -28.4319 N.ar   1 LIG      -0.71900
      7 H1        -75.5297   -8.5740  -30.9833 H      1 LIG       0.11500
      8 H2        -78.0378   -8.5191  -30.8212 H      1 LIG       0.11400
      9 H3        -74.2762   -7.1267  -29.3544 H      1 LIG       0.11400
     10 H4        -77.8228   -5.8282  -27.7085 H      1 LIG       0.14100
@<TRIPOS>BOND
      1       1       2 ar
      2       1       3 ar
      3       2       5 ar
      4       3       6 ar
      5       4       5 ar
      6       4       6 ar
      7       1       7 1
      8       2       8 1
      9       3       9 1
     10       4      10 1
@<TRIPOS>ALT_TYPE
CGenFF_4.0_ALT_TYPE_SET
CGenFF_4.0 1 CG2R61 2 CG2R61 3 CG2R61 4 CG2R64 5 NG2R62 6 NG2R62 7 HGR61 8 HGR62 9 HGR62 10 HGR62
@<TRIPOS>MOLECULE
pyrimidine
 10 10 0 0 0
****
USER_CHARGES
INVALID_CHARGES
Pose:  17 Cluster:  17 Fr_nu: 2389836 TotEn:   -11.35
@<TRIPOS>ATOM
      1 C1        -84.2900  -28.5058  -44.3352 C.ar   1 LIG      -0.13100
      2 C2        -83.9814  -27.1942  -44.6336 C.ar   1 LIG       0.28900
      3 C3        -83.6453  -29.0356  -43.2363 C.ar   1 LIG       0.28900
      4 C4        -82.5488  -27.0780  -42.8725 C.ar   1 LIG       0.50700
      5 N1        -83.1121  -26.4480  -43.9209 N.ar   1 LIG      -0.71900
      6 N2        -82.7653  -28.3478  -42.4795 N.ar   1 LIG      -0.71900
      7 H1        -84.9914  -29.0810  -44.9245 H      1 LIG       0.11500
      8 H2        -84.4384  -26.6923  -45.4795 H      1 LIG       0.11400
      9 H3        -83.8235  -30.0592  -42.9248 H      1 LIG       0.11400
     10 H4        -81.8456  -26.5025  -42.2830 H      1 LIG       0.14100
@<TRIPOS>BOND
      1       1       2 ar
      2       1       3 ar
      3       2       5 ar
      4       3       6 ar
      5       4       5 ar
      6       4       6 ar
      7       1       7 1
      8       2       8 1
      9       3       9 1
     10       4      10 1
@<TRIPOS>ALT_TYPE
CGenFF_4.0_ALT_TYPE_SET
CGenFF_4.0 1 CG2R61 2 CG2R61 3 CG2R61 4 CG2R64 5 NG2R62 6 NG2R62 7 HGR61 8 HGR62 9 HGR62 10 HGR62
@<TRIPOS>MOLECULE
pyrimidine
 10 10 0 0 0
****
USER_CHARGES
INVALID_CHARGES
Pose:  18 Cluster:  18 Fr_nu: 1650074 TotEn:   -11.30
@<TRIPOS>ATOM
      1 C1        -72.2519  -19.2410  -24.5670 C.ar   1 LIG      -0.13100
      2 C2        -72.5857  -20.1230  -25.5746 C.ar   1 LIG       0.28900
      3 C3        -71.2999  -19.6878  -23.6736 C.ar   1 LIG       0.28900
      4 C4        -71.1223  -21.6680  -24.7756 C.ar   1 LIG       0.50700
      5 N1        -72.0386  -21.3489  -25.7094 N.ar   1 LIG      -0.71900
      6 N2        -70.7122  -20.9000  -23.7481 N.ar   1 LIG      -0.71900
      7 H1        -72.7070  -18.2633  -24.4829 H      1 LIG       0.11500
      8 H2        -73.3246  -19.8600  -26.3237 H      1 LIG       0.11400
      9 H3        -70.9740  -19.0648  -22.8477 H      1 LIG       0.11400
     10 H4        -70.6673  -22.6474  -24.8590 H      1 LIG       0.14100
@<TRIPOS>BOND
      1       1       2 ar
      2       1       3 ar
      3       2       5 ar
      4       3       6 ar
      5       4       5 ar
      6       4       6 ar
      7       1       7 1
      8       2       8 1
      9       3       9 1
     10       4      10 1
@<TRIPOS>ALT_TYPE
CGenFF_4.0_ALT_TYPE_SET
CGenFF_4.0 1 CG2R61 2 CG2R61 3 CG2R61 4 CG2R64 5 NG2R62 6 NG2R62 7 HGR61 8 HGR62 9 HGR62 10 HGR62
@<TRIPOS>MOLECULE
pyrimidine
 10 10 0 0 0
****
USER_CHARGES
INVALID_CHARGES
Pose:  19 Cluster:  19 Fr_nu: 1877413 TotEn:   -11.22
@<TRIPOS>ATOM
      1 C1        -76.9806   -8.0389  -30.4115 C.ar   1 LIG      -0.13100
      2 C2        -75.6180   -8.2424  -30.4911 C.ar   1 LIG       0.28900
      3 C3        -77.4360   -7.5031  -29.2243 C.ar   1 LIG       0.28900
      4 C4        -75.3235   -7.4314  -28.3881 C.ar   1 LIG       0.50700
      5 N1        -74.7570   -7.9489  -29.4947 N.ar   1 LIG      -0.71900
      6 N2        -76.6325   -7.1863  -28.1878 N.ar   1 LIG      -0.71900
      7 H1        -77.6483   -8.2838  -31.2267 H      1 LIG       0.11500
      8 H2        -75.1677   -8.6598  -31.3852 H      1 LIG       0.11400
      9 H3        -78.4915   -7.3083  -29.0687 H      1 LIG       0.11400
     10 H4        -74.6553   -7.1872  -27.5714 H      1 LIG       0.14100
@<TRIPOS>BOND
      1       1       2 ar
      2       1       3 ar
      3       2       5 ar
      4       3       6 ar
      5       4       5 ar
      6       4       6 ar
      7       1       7 1
      8       2       8 1
      9       3       9 1
     10       4      10 1
@<TRIPOS>ALT_TYPE
CGenFF_4.0_ALT_TYPE_SET
CGenFF_4.0 1 CG2R61 2 CG2R61 3 CG2R61 4 CG2R64 5 NG2R62 6 NG2R62 7 HGR61 8 HGR62 9 HGR62 10 HGR62
@<TRIPOS>MOLECULE
pyrimidine
 10 10 0 0 0
****
USER_CHARGES
INVALID_CHARGES
Pose:  20 Cluster:  20 Fr_nu: 702270 TotEn:   -11.06
@<TRIPOS>ATOM
      1 C1        -56.3737    4.6199  -37.2978 C.ar   1 LIG      -0.13100
      2 C2        -56.2260    5.3317  -36.1248 C.ar   1 LIG       0.28900
      3 C3        -55.2746    3.8851  -37.6927 C.ar   1 LIG       0.28900
      4 C4        -54.0962    4.5773  -35.8764 C.ar   1 LIG       0.50700
      5 N1        -55.0970    5.3331  -35.3861 N.ar   1 LIG      -0.71900
      6 N2        -54.1155    3.8408  -37.0038 N.ar   1 LIG      -0.71900
      7 H1        -57.2913    4.6372  -37.8706 H      1 LIG       0.11500
      8 H2        -57.0359    5.9387  -35.7351 H      1 LIG       0.11400
      9 H3        -55.2961    3.2941  -38.6020 H      1 LIG       0.11400
     10 H4        -53.1770    4.5608  -35.3037 H      1 LIG       0.14100
@<TRIPOS>BOND
      1       1       2 ar
      2       1       3 ar
      3       2       5 ar
      4       3       6 ar
      5       4       5 ar
      6       4       6 ar
      7       1       7 1
      8       2       8 1
      9       3       9 1
     10       4      10 1
@<TRIPOS>ALT_TYPE
CGenFF_4.0_ALT_TYPE_SET
CGenFF_4.0 1 CG2R61 2 CG2R61 3 CG2R61 4 CG2R64 5 NG2R62 6 NG2R62 7 HGR61 8 HGR62 9 HGR62 10 HGR62
@<TRIPOS>MOLECULE
pyrimidine
 10 10 0 0 0
****
USER_CHARGES
INVALID_CHARGES
Pose:  21 Cluster:  21 Fr_nu:  62758 TotEn:   -10.86
@<TRIPOS>ATOM
      1 C1        -54.0304    4.8866  -37.7143 C.ar   1 LIG      -0.13100
      2 C2        -54.0243    5.5937  -36.5292 C.ar   1 LIG       0.28900
      3 C3        -54.6523    3.6556  -37.6719 C.ar   1 LIG       0.28900
      4 C4        -55.1555    3.9293  -35.4722 C.ar   1 LIG       0.50700
      5 N1        -54.5796    5.1434  -35.3850 N.ar   1 LIG      -0.71900
      6 N2        -55.2273    3.1439  -36.5638 N.ar   1 LIG      -0.71900
      7 H1        -53.5770    5.2722  -38.6176 H      1 LIG       0.11500
      8 H2        -53.5585    6.5711  -36.4654 H      1 LIG       0.11400
      9 H3        -54.7065    3.0273  -38.5544 H      1 LIG       0.11400
     10 H4        -55.6086    3.5426  -34.5676 H      1 LIG       0.14100
@<TRIPOS>BOND
      1       1       2 ar
      2       1       3 ar
      3       2       5 ar
      4       3       6 ar
      5       4       5 ar
      6       4       6 ar
      7       1       7 1
      8       2       8 1
      9       3       9 1
     10       4      10 1
@<TRIPOS>ALT_TYPE
CGenFF_4.0_ALT_TYPE_SET
CGenFF_4.0 1 CG2R61 2 CG2R61 3 CG2R61 4 CG2R64 5 NG2R62 6 NG2R62 7 HGR61 8 HGR62 9 HGR62 10 HGR62
@<TRIPOS>MOLECULE
pyrimidine
 10 10 0 0 0
****
USER_CHARGES
INVALID_CHARGES
Pose:  22 Cluster:  22 Fr_nu: 143084 TotEn:   -10.84
@<TRIPOS>ATOM
      1 C1        -76.1470   -7.9376  -30.2158 C.ar   1 LIG      -0.13100
      2 C2        -76.9256   -8.4721  -29.2096 C.ar   1 LIG       0.28900
      3 C3        -74.8818   -7.5340  -29.8413 C.ar   1 LIG       0.28900
      4 C4        -75.2577   -8.1769  -27.6937 C.ar   1 LIG       0.50700
      5 N1        -76.5111   -8.6071  -27.9327 N.ar   1 LIG      -0.71900
      6 N2        -74.4027   -7.6391  -28.5844 N.ar   1 LIG      -0.71900
      7 H1        -76.5053   -7.8410  -31.2320 H      1 LIG       0.11500
      8 H2        -77.9345   -8.8168  -29.4085 H      1 LIG       0.11400
      9 H3        -74.1978   -7.1011  -30.5632 H      1 LIG       0.11400
     10 H4        -74.8991   -8.2724  -26.6761 H      1 LIG       0.14100
@<TRIPOS>BOND
      1       1       2 ar
      2       1       3 ar
      3       2       5 ar
      4       3       6 ar
      5       4       5 ar
      6       4       6 ar
      7       1       7 1
      8       2       8 1
      9       3       9 1
     10       4      10 1
@<TRIPOS>ALT_TYPE
CGenFF_4.0_ALT_TYPE_SET
CGenFF_4.0 1 CG2R61 2 CG2R61 3 CG2R61 4 CG2R64 5 NG2R62 6 NG2R62 7 HGR61 8 HGR62 9 HGR62 10 HGR62
@<TRIPOS>MOLECULE
pyrimidine
 10 10 0 0 0
****
USER_CHARGES
INVALID_CHARGES
Pose:  23 Cluster:  23 Fr_nu: 941394 TotEn:   -10.82
@<TRIPOS>ATOM
      1 C1        -54.7834   11.6229  -25.1857 C.ar   1 LIG      -0.13100
      2 C2        -55.2195   10.3283  -25.3816 C.ar   1 LIG       0.28900
      3 C3        -54.6678   12.0213  -23.8697 C.ar   1 LIG       0.28900
      4 C4        -55.3686    9.9860  -23.1394 C.ar   1 LIG       0.50700
      5 N1        -55.5221    9.4794  -24.3776 N.ar   1 LIG      -0.71900
      6 N2        -54.9531   11.2261  -22.8178 N.ar   1 LIG      -0.71900
      7 H1        -54.5477   12.2825  -26.0101 H      1 LIG       0.11500
      8 H2        -55.3413    9.9262  -26.3815 H      1 LIG       0.11400
      9 H3        -54.3331   13.0216  -23.6170 H      1 LIG       0.11400
     10 H4        -55.6056    9.3262  -22.3138 H      1 LIG       0.14100
@<TRIPOS>BOND
      1       1       2 ar
      2       1       3 ar
      3       2       5 ar
      4       3       6 ar
      5       4       5 ar
      6       4       6 ar
      7       1       7 1
      8       2       8 1
      9       3       9 1
     10       4      10 1
@<TRIPOS>ALT_TYPE
CGenFF_4.0_ALT_TYPE_SET
CGenFF_4.0 1 CG2R61 2 CG2R61 3 CG2R61 4 CG2R64 5 NG2R62 6 NG2R62 7 HGR61 8 HGR62 9 HGR62 10 HGR62
@<TRIPOS>MOLECULE
pyrimidine
 10 10 0 0 0
****
USER_CHARGES
INVALID_CHARGES
Pose:  24 Cluster:  24 Fr_nu: 2178151 TotEn:   -10.75
@<TRIPOS>ATOM
      1 C1        -73.9712  -10.1201  -47.5285 C.ar   1 LIG      -0.13100
      2 C2        -73.3909   -9.8472  -48.7505 C.ar   1 LIG       0.28900
      3 C3        -73.7572  -11.3913  -47.0366 C.ar   1 LIG       0.28900
      4 C4        -72.5200  -11.9439  -48.8616 C.ar   1 LIG       0.50700
      5 N1        -72.6561  -10.7389  -49.4471 N.ar   1 LIG      -0.71900
      6 N2        -73.0343  -12.3320  -47.6790 N.ar   1 LIG      -0.71900
      7 H1        -74.5560   -9.3853  -46.9915 H      1 LIG       0.11500
      8 H2        -73.5043   -8.8746  -49.2170 H      1 LIG       0.11400
      9 H3        -74.1744  -11.6982  -46.0836 H      1 LIG       0.11400
     10 H4        -71.9355  -12.6801  -49.3997 H      1 LIG       0.14100
@<TRIPOS>BOND
      1       1       2 ar
      2       1       3 ar
      3       2       5 ar
      4       3       6 ar
      5       4       5 ar
      6       4       6 ar
      7       1       7 1
      8       2       8 1
      9       3       9 1
     10       4      10 1
@<TRIPOS>ALT_TYPE
CGenFF_4.0_ALT_TYPE_SET
CGenFF_4.0 1 CG2R61 2 CG2R61 3 CG2R61 4 CG2R64 5 NG2R62 6 NG2R62 7 HGR61 8 HGR62 9 HGR62 10 HGR62
@<TRIPOS>MOLECULE
pyrimidine
 10 10 0 0 0
****
USER_CHARGES
INVALID_CHARGES
Pose:  25 Cluster:  25 Fr_nu: 2080448 TotEn:   -10.67
@<TRIPOS>ATOM
      1 C1        -55.9803    4.0940  -37.4992 C.ar   1 LIG      -0.13100
      2 C2        -55.2969    5.2860  -37.3700 C.ar   1 LIG       0.28900
      3 C3        -55.4234    3.0129  -36.8473 C.ar   1 LIG       0.28900
      4 C4        -53.7149    4.2963  -36.0721 C.ar   1 LIG       0.50700
      5 N1        -54.1571    5.4234  -36.6614 N.ar   1 LIG      -0.71900
      6 N2        -54.2874    3.0783  -36.1223 N.ar   1 LIG      -0.71900
      7 H1        -56.8929    4.0124  -38.0743 H      1 LIG       0.11500
      8 H2        -55.6582    6.1904  -37.8473 H      1 LIG       0.11400
      9 H3        -55.8889    2.0342  -36.8918 H      1 LIG       0.11400
     10 H4        -52.8005    4.3774  -35.4972 H      1 LIG       0.14100
@<TRIPOS>BOND
      1       1       2 ar
      2       1       3 ar
      3       2       5 ar
      4       3       6 ar
      5       4       5 ar
      6       4       6 ar
      7       1       7 1
      8       2       8 1
      9       3       9 1
     10       4      10 1
@<TRIPOS>ALT_TYPE
CGenFF_4.0_ALT_TYPE_SET
CGenFF_4.0 1 CG2R61 2 CG2R61 3 CG2R61 4 CG2R64 5 NG2R62 6 NG2R62 7 HGR61 8 HGR62 9 HGR62 10 HGR62
@<TRIPOS>MOLECULE
pyrimidine
 10 10 0 0 0
****
USER_CHARGES
INVALID_CHARGES
Pose:  26 Cluster:  26 Fr_nu: 3147225 TotEn:   -10.67
@<TRIPOS>ATOM
      1 C1        -80.4664  -19.9224  -40.5253 C.ar   1 LIG      -0.13100
      2 C2        -79.8774  -20.9049  -39.7558 C.ar   1 LIG       0.28900
      3 C3        -80.7979  -20.2910  -41.8130 C.ar   1 LIG       0.28900
      4 C4        -79.9965  -22.3907  -41.4720 C.ar   1 LIG       0.50700
      5 N1        -79.6269  -22.1544  -40.1988 N.ar   1 LIG      -0.71900
      6 N2        -80.5764  -21.5210  -42.3212 N.ar   1 LIG      -0.71900
      7 H1        -80.6556  -18.9279  -40.1440 H      1 LIG       0.11500
      8 H2        -79.5818  -20.7083  -38.7309 H      1 LIG       0.11400
      9 H3        -81.2644  -19.5860  -42.4925 H      1 LIG       0.11400
     10 H4        -79.8062  -23.3860  -41.8544 H      1 LIG       0.14100
@<TRIPOS>BOND
      1       1       2 ar
      2       1       3 ar
      3       2       5 ar
      4       3       6 ar
      5       4       5 ar
      6       4       6 ar
      7       1       7 1
      8       2       8 1
      9       3       9 1
     10       4      10 1
@<TRIPOS>ALT_TYPE
CGenFF_4.0_ALT_TYPE_SET
CGenFF_4.0 1 CG2R61 2 CG2R61 3 CG2R61 4 CG2R64 5 NG2R62 6 NG2R62 7 HGR61 8 HGR62 9 HGR62 10 HGR62
@<TRIPOS>MOLECULE
pyrimidine
 10 10 0 0 0
****
USER_CHARGES
INVALID_CHARGES
Pose:  27 Cluster:  27 Fr_nu:    843 TotEn:   -10.41
@<TRIPOS>ATOM
      1 C1        -50.6813  -11.6093  -46.8539 C.ar   1 LIG      -0.13100
      2 C2        -49.3858  -11.6096  -46.3784 C.ar   1 LIG       0.28900
      3 C3        -51.5930  -10.8967  -46.1022 C.ar   1 LIG       0.28900
      4 C4        -49.9803  -10.3077  -44.6125 C.ar   1 LIG       0.50700
      5 N1        -48.9988  -10.9670  -45.2570 N.ar   1 LIG      -0.71900
      6 N2        -51.2759  -10.2317  -44.9719 N.ar   1 LIG      -0.71900
      7 H1        -50.9638  -12.1338  -47.7568 H      1 LIG       0.11500
      8 H2        -48.5997  -12.1427  -46.9021 H      1 LIG       0.11400
      9 H3        -52.6353  -10.8395  -46.3965 H      1 LIG       0.11400
     10 H4        -49.6979   -9.7834  -43.7077 H      1 LIG       0.14100
@<TRIPOS>BOND
      1       1       2 ar
      2       1       3 ar
      3       2       5 ar
      4       3       6 ar
      5       4       5 ar
      6       4       6 ar
      7       1       7 1
      8       2       8 1
      9       3       9 1
     10       4      10 1
@<TRIPOS>ALT_TYPE
CGenFF_4.0_ALT_TYPE_SET
CGenFF_4.0 1 CG2R61 2 CG2R61 3 CG2R61 4 CG2R64 5 NG2R62 6 NG2R62 7 HGR61 8 HGR62 9 HGR62 10 HGR62
@<TRIPOS>MOLECULE
pyrimidine
 10 10 0 0 0
****
USER_CHARGES
INVALID_CHARGES
Pose:  28 Cluster:  28 Fr_nu: 3027488 TotEn:   -10.29
@<TRIPOS>ATOM
      1 C1        -57.4590   11.7289  -24.6130 C.ar   1 LIG      -0.13100
      2 C2        -56.3661   12.4768  -24.2249 C.ar   1 LIG       0.28900
      3 C3        -57.1971   10.4142  -24.9403 C.ar   1 LIG       0.28900
      4 C4        -54.9842   10.6934  -24.5020 C.ar   1 LIG       0.50700
      5 N1        -55.1099   11.9892  -24.1579 N.ar   1 LIG      -0.71900
      6 N2        -55.9671    9.8614  -24.8961 N.ar   1 LIG      -0.71900
      7 H1        -58.4561   12.1461  -24.6578 H      1 LIG       0.11500
      8 H2        -56.4739   13.5202  -23.9491 H      1 LIG       0.11400
      9 H3        -57.9929    9.7491  -25.2575 H      1 LIG       0.11400
     10 H4        -53.9858   10.2757  -24.4582 H      1 LIG       0.14100
@<TRIPOS>BOND
      1       1       2 ar
      2       1       3 ar
      3       2       5 ar
      4       3       6 ar
      5       4       5 ar
      6       4       6 ar
      7       1       7 1
      8       2       8 1
      9       3       9 1
     10       4      10 1
@<TRIPOS>ALT_TYPE
CGenFF_4.0_ALT_TYPE_SET
CGenFF_4.0 1 CG2R61 2 CG2R61 3 CG2R61 4 CG2R64 5 NG2R62 6 NG2R62 7 HGR61 8 HGR62 9 HGR62 10 HGR62
@<TRIPOS>MOLECULE
pyrimidine
 10 10 0 0 0
****
USER_CHARGES
INVALID_CHARGES
Pose:  29 Cluster:  29 Fr_nu: 583721 TotEn:   -10.20
@<TRIPOS>ATOM
      1 C1        -58.9872  -20.5179  -38.2820 C.ar   1 LIG      -0.13100
      2 C2        -59.0127  -19.5219  -37.3272 C.ar   1 LIG       0.28900
      3 C3        -58.9161  -20.0881  -39.5913 C.ar   1 LIG       0.28900
      4 C4        -58.9035  -17.9135  -38.9297 C.ar   1 LIG       0.50700
      5 N1        -58.9722  -18.2048  -37.6167 N.ar   1 LIG      -0.71900
      6 N2        -58.8727  -18.7889  -39.9526 N.ar   1 LIG      -0.71900
      7 H1        -59.0211  -21.5672  -38.0212 H      1 LIG       0.11500
      8 H2        -59.0682  -19.7630  -36.2712 H      1 LIG       0.11400
      9 H3        -58.8920  -20.7980  -40.4110 H      1 LIG       0.11400
     10 H4        -58.8708  -16.8629  -39.1912 H      1 LIG       0.14100
@<TRIPOS>BOND
      1       1       2 ar
      2       1       3 ar
      3       2       5 ar
      4       3       6 ar
      5       4       5 ar
      6       4       6 ar
      7       1       7 1
      8       2       8 1
      9       3       9 1
     10       4      10 1
@<TRIPOS>ALT_TYPE
CGenFF_4.0_ALT_TYPE_SET
CGenFF_4.0 1 CG2R61 2 CG2R61 3 CG2R61 4 CG2R64 5 NG2R62 6 NG2R62 7 HGR61 8 HGR62 9 HGR62 10 HGR62
@<TRIPOS>MOLECULE
pyrimidine
 10 10 0 0 0
****
USER_CHARGES
INVALID_CHARGES
Pose:  30 Cluster:  30 Fr_nu: 420853 TotEn:   -10.04
@<TRIPOS>ATOM
      1 C1        -74.3004  -18.9872  -25.2808 C.ar   1 LIG      -0.13100
      2 C2        -74.0872  -20.1138  -26.0488 C.ar   1 LIG       0.28900
      3 C3        -73.2095  -18.5368  -24.5659 C.ar   1 LIG       0.28900
      4 C4        -71.9180  -20.2219  -25.3779 C.ar   1 LIG       0.50700
      5 N1        -72.9044  -20.7588  -26.1210 N.ar   1 LIG      -0.71900
      6 N2        -71.9990  -19.1320  -24.5910 N.ar   1 LIG      -0.71900
      7 H1        -75.2602  -18.4899  -25.2416 H      1 LIG       0.11500
      8 H2        -74.8858  -20.5416  -26.6451 H      1 LIG       0.11400
      9 H3        -73.2810  -17.6586  -23.9334 H      1 LIG       0.11400
     10 H4        -70.9572  -20.7204  -25.4161 H      1 LIG       0.14100
@<TRIPOS>BOND
      1       1       2 ar
      2       1       3 ar
      3       2       5 ar
      4       3       6 ar
      5       4       5 ar
      6       4       6 ar
      7       1       7 1
      8       2       8 1
      9       3       9 1
     10       4      10 1
@<TRIPOS>ALT_TYPE
CGenFF_4.0_ALT_TYPE_SET
CGenFF_4.0 1 CG2R61 2 CG2R61 3 CG2R61 4 CG2R64 5 NG2R62 6 NG2R62 7 HGR61 8 HGR62 9 HGR62 10 HGR62
@<TRIPOS>MOLECULE
pyrimidine
 10 10 0 0 0
****
USER_CHARGES
INVALID_CHARGES
Pose:  31 Cluster:  31 Fr_nu: 1138263 TotEn:   -10.01
@<TRIPOS>ATOM
      1 C1        -75.7621   -8.4456  -30.0127 C.ar   1 LIG      -0.13100
      2 C2        -74.8150   -8.0644  -29.0840 C.ar   1 LIG       0.28900
      3 C3        -77.0750   -8.2182  -29.6542 C.ar   1 LIG       0.28900
      4 C4        -76.4307   -7.3337  -27.6619 C.ar   1 LIG       0.50700
      5 N1        -75.1152   -7.5035  -27.8943 N.ar   1 LIG      -0.71900
      6 N2        -77.4467   -7.6623  -28.4824 N.ar   1 LIG      -0.71900
      7 H1        -75.4927   -8.8936  -30.9597 H      1 LIG       0.11500
      8 H2        -73.7569   -8.2040  -29.2771 H      1 LIG       0.11400
      9 H3        -77.8891   -8.4854  -30.3192 H      1 LIG       0.11400
     10 H4        -76.7007   -6.8862  -26.7132 H      1 LIG       0.14100
@<TRIPOS>BOND
      1       1       2 ar
      2       1       3 ar
      3       2       5 ar
      4       3       6 ar
      5       4       5 ar
      6       4       6 ar
      7       1       7 1
      8       2       8 1
      9       3       9 1
     10       4      10 1
@<TRIPOS>ALT_TYPE
CGenFF_4.0_ALT_TYPE_SET
CGenFF_4.0 1 CG2R61 2 CG2R61 3 CG2R61 4 CG2R64 5 NG2R62 6 NG2R62 7 HGR61 8 HGR62 9 HGR62 10 HGR62
@<TRIPOS>MOLECULE
pyrimidine
 10 10 0 0 0
****
USER_CHARGES
INVALID_CHARGES
Pose:  32 Cluster:  32 Fr_nu:  41309 TotEn:    -9.94
@<TRIPOS>ATOM
      1 C1        -77.9480   -4.1297  -44.2354 C.ar   1 LIG      -0.13100
      2 C2        -79.0782   -4.5961  -43.5955 C.ar   1 LIG       0.28900
      3 C3        -76.9824   -3.5803  -43.4171 C.ar   1 LIG       0.28900
      4 C4        -78.2482   -3.9782  -41.5715 C.ar   1 LIG       0.50700
      5 N1        -79.2621   -4.5360  -42.2602 N.ar   1 LIG      -0.71900
      6 N2        -77.0999   -3.4879  -42.0763 N.ar   1 LIG      -0.71900
      7 H1        -77.8271   -4.1906  -45.3087 H      1 LIG       0.11500
      8 H2        -79.8915   -5.0443  -44.1558 H      1 LIG       0.11400
      9 H3        -76.0597   -3.1866  -43.8296 H      1 LIG       0.11400
     10 H4        -78.3695   -3.9161  -40.4970 H      1 LIG       0.14100
@<TRIPOS>BOND
      1       1       2 ar
      2       1       3 ar
      3       2       5 ar
      4       3       6 ar
      5       4       5 ar
      6       4       6 ar
      7       1       7 1
      8       2       8 1
      9       3       9 1
     10       4      10 1
@<TRIPOS>ALT_TYPE
CGenFF_4.0_ALT_TYPE_SET
CGenFF_4.0 1 CG2R61 2 CG2R61 3 CG2R61 4 CG2R64 5 NG2R62 6 NG2R62 7 HGR61 8 HGR62 9 HGR62 10 HGR62
@<TRIPOS>MOLECULE
pyrimidine
 10 10 0 0 0
****
USER_CHARGES
INVALID_CHARGES
Pose:  33 Cluster:  33 Fr_nu:     42 TotEn:    -9.91
@<TRIPOS>ATOM
      1 C1        -77.4239   -3.6289  -44.5878 C.ar   1 LIG      -0.13100
      2 C2        -76.2030   -3.9770  -44.0468 C.ar   1 LIG       0.28900
      3 C3        -78.5295   -3.9744  -43.8379 C.ar   1 LIG       0.28900
      4 C4        -77.2135   -4.8956  -42.2296 C.ar   1 LIG       0.50700
      5 N1        -76.0606   -4.6132  -42.8656 N.ar   1 LIG      -0.71900
      6 N2        -78.4608   -4.6107  -42.6502 N.ar   1 LIG      -0.71900
      7 H1        -77.5088   -3.1188  -45.5379 H      1 LIG       0.11500
      8 H2        -75.2779   -3.7469  -44.5641 H      1 LIG       0.11400
      9 H3        -79.5316   -3.7428  -44.1821 H      1 LIG       0.11400
     10 H4        -77.1288   -5.4074  -41.2788 H      1 LIG       0.14100
@<TRIPOS>BOND
      1       1       2 ar
      2       1       3 ar
      3       2       5 ar
      4       3       6 ar
      5       4       5 ar
      6       4       6 ar
      7       1       7 1
      8       2       8 1
      9       3       9 1
     10       4      10 1
@<TRIPOS>ALT_TYPE
CGenFF_4.0_ALT_TYPE_SET
CGenFF_4.0 1 CG2R61 2 CG2R61 3 CG2R61 4 CG2R64 5 NG2R62 6 NG2R62 7 HGR61 8 HGR62 9 HGR62 10 HGR62
@<TRIPOS>MOLECULE
pyrimidine
 10 10 0 0 0
****
USER_CHARGES
INVALID_CHARGES
Pose:  34 Cluster:  34 Fr_nu: 839768 TotEn:    -9.65
@<TRIPOS>ATOM
      1 C1        -58.3439  -20.9422  -38.6187 C.ar   1 LIG      -0.13100
      2 C2        -58.4740  -20.4326  -39.8946 C.ar   1 LIG       0.28900
      3 C3        -59.3559  -20.6159  -37.7394 C.ar   1 LIG       0.28900
      4 C4        -60.4305  -19.4154  -39.3429 C.ar   1 LIG       0.50700
      5 N1        -59.5082  -19.6628  -40.2923 N.ar   1 LIG      -0.71900
      6 N2        -60.4179  -19.8518  -38.0688 N.ar   1 LIG      -0.71900
      7 H1        -57.5031  -21.5572  -38.3269 H      1 LIG       0.11500
      8 H2        -57.7275  -20.6353  -40.6549 H      1 LIG       0.11400
      9 H3        -59.3400  -20.9700  -36.7143 H      1 LIG       0.11400
     10 H4        -61.2718  -18.7987  -39.6345 H      1 LIG       0.14100
@<TRIPOS>BOND
      1       1       2 ar
      2       1       3 ar
      3       2       5 ar
      4       3       6 ar
      5       4       5 ar
      6       4       6 ar
      7       1       7 1
      8       2       8 1
      9       3       9 1
     10       4      10 1
@<TRIPOS>ALT_TYPE
CGenFF_4.0_ALT_TYPE_SET
CGenFF_4.0 1 CG2R61 2 CG2R61 3 CG2R61 4 CG2R64 5 NG2R62 6 NG2R62 7 HGR61 8 HGR62 9 HGR62 10 HGR62
@<TRIPOS>MOLECULE
pyrimidine
 10 10 0 0 0
****
USER_CHARGES
INVALID_CHARGES
Pose:  35 Cluster:  35 Fr_nu:  77056 TotEn:    -9.52
@<TRIPOS>ATOM
      1 C1        -61.1019  -20.5142  -49.3799 C.ar   1 LIG      -0.13100
      2 C2        -62.2725  -20.7084  -50.0846 C.ar   1 LIG       0.28900
      3 C3        -61.2004  -19.6970  -48.2724 C.ar   1 LIG       0.28900
      4 C4        -63.4199  -19.3764  -48.6437 C.ar   1 LIG       0.50700
      5 N1        -63.4537  -20.1529  -49.7433 N.ar   1 LIG      -0.71900
      6 N2        -62.3476  -19.1094  -47.8739 N.ar   1 LIG      -0.71900
      7 H1        -60.1680  -20.9724  -49.6766 H      1 LIG       0.11500
      8 H2        -62.2931  -21.3349  -50.9697 H      1 LIG       0.11400
      9 H3        -60.3330  -19.4853  -47.6565 H      1 LIG       0.11400
     10 H4        -64.3546  -18.9166  -48.3471 H      1 LIG       0.14100
@<TRIPOS>BOND
      1       1       2 ar
      2       1       3 ar
      3       2       5 ar
      4       3       6 ar
      5       4       5 ar
      6       4       6 ar
      7       1       7 1
      8       2       8 1
      9       3       9 1
     10       4      10 1
@<TRIPOS>ALT_TYPE
CGenFF_4.0_ALT_TYPE_SET
CGenFF_4.0 1 CG2R61 2 CG2R61 3 CG2R61 4 CG2R64 5 NG2R62 6 NG2R62 7 HGR61 8 HGR62 9 HGR62 10 HGR62
@<TRIPOS>MOLECULE
pyrimidine
 10 10 0 0 0
****
USER_CHARGES
INVALID_CHARGES
Pose:  36 Cluster:  36 Fr_nu:  12273 TotEn:    -9.48
@<TRIPOS>ATOM
      1 C1        -62.3548  -22.8889  -25.5614 C.ar   1 LIG      -0.13100
      2 C2        -63.1436  -22.3158  -24.5847 C.ar   1 LIG       0.28900
      3 C3        -61.0034  -22.6268  -25.4673 C.ar   1 LIG       0.28900
      4 C4        -61.3266  -21.3636  -23.6054 C.ar   1 LIG       0.50700
      5 N1        -62.6609  -21.5448  -23.5883 N.ar   1 LIG      -0.71900
      6 N2        -60.4529  -21.8655  -24.4990 N.ar   1 LIG      -0.71900
      7 H1        -62.7690  -23.5033  -26.3495 H      1 LIG       0.11500
      8 H2        -64.2178  -22.4654  -24.5765 H      1 LIG       0.11400
      9 H3        -60.3046  -23.0335  -26.1904 H      1 LIG       0.11400
     10 H4        -60.9118  -20.7475  -22.8171 H      1 LIG       0.14100
@<TRIPOS>BOND
      1       1       2 ar
      2       1       3 ar
      3       2       5 ar
      4       3       6 ar
      5       4       5 ar
      6       4       6 ar
      7       1       7 1
      8       2       8 1
      9       3       9 1
     10       4      10 1
@<TRIPOS>ALT_TYPE
CGenFF_4.0_ALT_TYPE_SET
CGenFF_4.0 1 CG2R61 2 CG2R61 3 CG2R61 4 CG2R64 5 NG2R62 6 NG2R62 7 HGR61 8 HGR62 9 HGR62 10 HGR62
@<TRIPOS>MOLECULE
pyrimidine
 10 10 0 0 0
****
USER_CHARGES
INVALID_CHARGES
Pose:  37 Cluster:  37 Fr_nu:  65030 TotEn:    -9.34
@<TRIPOS>ATOM
      1 C1        -57.1147    4.9598  -37.8372 C.ar   1 LIG      -0.13100
      2 C2        -56.6090    3.6757  -37.8424 C.ar   1 LIG       0.28900
      3 C3        -56.6605    5.7762  -36.8218 C.ar   1 LIG       0.28900
      4 C4        -55.3610    4.1060  -35.9919 C.ar   1 LIG       0.50700
      5 N1        -55.7273    3.2137  -36.9317 N.ar   1 LIG      -0.71900
      6 N2        -55.7805    5.3807  -35.8786 N.ar   1 LIG      -0.71900
      7 H1        -57.8214    5.3037  -38.5805 H      1 LIG       0.11500
      8 H2        -56.9082    2.9616  -38.6020 H      1 LIG       0.11400
      9 H3        -57.0024    6.8019  -36.7355 H      1 LIG       0.11400
     10 H4        -54.6543    3.7614  -35.2469 H      1 LIG       0.14100
@<TRIPOS>BOND
      1       1       2 ar
      2       1       3 ar
      3       2       5 ar
      4       3       6 ar
      5       4       5 ar
      6       4       6 ar
      7       1       7 1
      8       2       8 1
      9       3       9 1
     10       4      10 1
@<TRIPOS>ALT_TYPE
CGenFF_4.0_ALT_TYPE_SET
CGenFF_4.0 1 CG2R61 2 CG2R61 3 CG2R61 4 CG2R64 5 NG2R62 6 NG2R62 7 HGR61 8 HGR62 9 HGR62 10 HGR62
@<TRIPOS>MOLECULE
pyrimidine
 10 10 0 0 0
****
USER_CHARGES
INVALID_CHARGES
Pose:  38 Cluster:  38 Fr_nu: 2767614 TotEn:    -8.86
@<TRIPOS>ATOM
      1 C1        -74.6031   -9.4065  -47.0705 C.ar   1 LIG      -0.13100
      2 C2        -74.5088  -10.4981  -47.9096 C.ar   1 LIG       0.28900
      3 C3        -73.4514   -8.6593  -46.9312 C.ar   1 LIG       0.28900
      4 C4        -72.3271  -10.0352  -48.3490 C.ar   1 LIG       0.50700
      5 N1        -73.3823  -10.8429  -48.5672 N.ar   1 LIG      -0.71900
      6 N2        -72.2914   -8.9460  -47.5577 N.ar   1 LIG      -0.71900
      7 H1        -75.5200   -9.1533  -46.5553 H      1 LIG       0.11500
      8 H2        -75.3623  -11.1450  -48.0812 H      1 LIG       0.11400
      9 H3        -73.4287   -7.7833  -46.2921 H      1 LIG       0.11400
     10 H4        -71.4087  -10.2892  -48.8638 H      1 LIG       0.14100
@<TRIPOS>BOND
      1       1       2 ar
      2       1       3 ar
      3       2       5 ar
      4       3       6 ar
      5       4       5 ar
      6       4       6 ar
      7       1       7 1
      8       2       8 1
      9       3       9 1
     10       4      10 1
@<TRIPOS>ALT_TYPE
CGenFF_4.0_ALT_TYPE_SET
CGenFF_4.0 1 CG2R61 2 CG2R61 3 CG2R61 4 CG2R64 5 NG2R62 6 NG2R62 7 HGR61 8 HGR62 9 HGR62 10 HGR62
@<TRIPOS>MOLECULE
pyrimidine
 10 10 0 0 0
****
USER_CHARGES
INVALID_CHARGES
Pose:  39 Cluster:  39 Fr_nu: 599488 TotEn:    -8.71
@<TRIPOS>ATOM
      1 C1        -77.2164  -20.2978  -44.6205 C.ar   1 LIG      -0.13100
      2 C2        -77.2164  -21.2736  -43.6446 C.ar   1 LIG       0.28900
      3 C3        -77.2164  -18.9960  -44.1630 C.ar   1 LIG       0.28900
      4 C4        -77.2161  -19.7021  -42.0023 C.ar   1 LIG       0.50700
      5 N1        -77.2162  -21.0103  -42.3214 N.ar   1 LIG      -0.71900
      6 N2        -77.2164  -18.6606  -42.8562 N.ar   1 LIG      -0.71900
      7 H1        -77.2167  -20.5378  -45.6753 H      1 LIG       0.11500
      8 H2        -77.2167  -22.3258  -43.9081 H      1 LIG       0.11400
      9 H3        -77.2171  -18.1613  -44.8556 H      1 LIG       0.11400
     10 H4        -77.2170  -19.4615  -40.9463 H      1 LIG       0.14100
@<TRIPOS>BOND
      1       1       2 ar
      2       1       3 ar
      3       2       5 ar
      4       3       6 ar
      5       4       5 ar
      6       4       6 ar
      7       1       7 1
      8       2       8 1
      9       3       9 1
     10       4      10 1
@<TRIPOS>ALT_TYPE
CGenFF_4.0_ALT_TYPE_SET
CGenFF_4.0 1 CG2R61 2 CG2R61 3 CG2R61 4 CG2R64 5 NG2R62 6 NG2R62 7 HGR61 8 HGR62 9 HGR62 10 HGR62
@<TRIPOS>MOLECULE
pyrimidine
 10 10 0 0 0
****
USER_CHARGES
INVALID_CHARGES
Pose:  40 Cluster:  40 Fr_nu: 1927454 TotEn:    -8.65
@<TRIPOS>ATOM
      1 C1        -76.8869  -14.1835  -46.6323 C.ar   1 LIG      -0.13100
      2 C2        -77.5830  -13.0751  -47.0696 C.ar   1 LIG       0.28900
      3 C3        -77.4698  -15.4028  -46.9108 C.ar   1 LIG       0.28900
      4 C4        -79.2230  -14.3863  -47.9402 C.ar   1 LIG       0.50700
      5 N1        -78.7582  -13.1402  -47.7291 N.ar   1 LIG      -0.71900
      6 N2        -78.6415  -15.5416  -47.5652 N.ar   1 LIG      -0.71900
      7 H1        -75.9457  -14.1019  -46.1052 H      1 LIG       0.11500
      8 H2        -77.2034  -12.0740  -46.8963 H      1 LIG       0.11400
      9 H3        -76.9967  -16.3300  -46.6058 H      1 LIG       0.11400
     10 H4        -80.1659  -14.4683  -48.4670 H      1 LIG       0.14100
@<TRIPOS>BOND
      1       1       2 ar
      2       1       3 ar
      3       2       5 ar
      4       3       6 ar
      5       4       5 ar
      6       4       6 ar
      7       1       7 1
      8       2       8 1
      9       3       9 1
     10       4      10 1
@<TRIPOS>ALT_TYPE
CGenFF_4.0_ALT_TYPE_SET
CGenFF_4.0 1 CG2R61 2 CG2R61 3 CG2R61 4 CG2R64 5 NG2R62 6 NG2R62 7 HGR61 8 HGR62 9 HGR62 10 HGR62
@<TRIPOS>MOLECULE
pyrimidine
 10 10 0 0 0
****
USER_CHARGES
INVALID_CHARGES
Pose:  41 Cluster:  41 Fr_nu: 415316 TotEn:    -8.41
@<TRIPOS>ATOM
      1 C1        -58.5536  -19.7098  -39.9472 C.ar   1 LIG      -0.13100
      2 C2        -58.9123  -21.0284  -39.7542 C.ar   1 LIG       0.28900
      3 C3        -58.9479  -18.8328  -38.9575 C.ar   1 LIG       0.28900
      4 C4        -59.9288  -20.5162  -37.7866 C.ar   1 LIG       0.50700
      5 N1        -59.6025  -21.4681  -38.6816 N.ar   1 LIG      -0.71900
      6 N2        -59.6393  -19.2030  -37.8597 N.ar   1 LIG      -0.71900
      7 H1        -57.9997  -19.3849  -40.8177 H      1 LIG       0.11500
      8 H2        -58.6466  -21.7904  -40.4789 H      1 LIG       0.11400
      9 H3        -58.7122  -17.7761  -39.0222 H      1 LIG       0.11400
     10 H4        -60.4844  -20.8412  -36.9155 H      1 LIG       0.14100
@<TRIPOS>BOND
      1       1       2 ar
      2       1       3 ar
      3       2       5 ar
      4       3       6 ar
      5       4       5 ar
      6       4       6 ar
      7       1       7 1
      8       2       8 1
      9       3       9 1
     10       4      10 1
@<TRIPOS>ALT_TYPE
CGenFF_4.0_ALT_TYPE_SET
CGenFF_4.0 1 CG2R61 2 CG2R61 3 CG2R61 4 CG2R64 5 NG2R62 6 NG2R62 7 HGR61 8 HGR62 9 HGR62 10 HGR62
@<TRIPOS>MOLECULE
pyrimidine
 10 10 0 0 0
****
USER_CHARGES
INVALID_CHARGES
Pose:  42 Cluster:  42 Fr_nu:  41358 TotEn:    -7.59
@<TRIPOS>ATOM
      1 C1        -77.2037   -4.9233  -43.1795 C.ar   1 LIG      -0.13100
      2 C2        -78.4634   -5.3801  -43.5096 C.ar   1 LIG       0.28900
      3 C3        -77.1457   -4.0507  -42.1121 C.ar   1 LIG       0.28900
      4 C4        -79.3987   -4.1640  -41.8324 C.ar   1 LIG       0.50700
      5 N1        -79.5867   -5.0197  -42.8550 N.ar   1 LIG      -0.71900
      6 N2        -78.2274   -3.6481  -41.4134 N.ar   1 LIG      -0.71900
      7 H1        -76.3193   -5.2291  -43.7223 H      1 LIG       0.11500
      8 H2        -78.6083   -6.0692  -44.3345 H      1 LIG       0.11400
      9 H3        -76.1994   -3.6382  -41.7796 H      1 LIG       0.11400
     10 H4        -80.2842   -3.8568  -41.2894 H      1 LIG       0.14100
@<TRIPOS>BOND
      1       1       2 ar
      2       1       3 ar
      3       2       5 ar
      4       3       6 ar
      5       4       5 ar
      6       4       6 ar
      7       1       7 1
      8       2       8 1
      9       3       9 1
     10       4      10 1
@<TRIPOS>ALT_TYPE
CGenFF_4.0_ALT_TYPE_SET
CGenFF_4.0 1 CG2R61 2 CG2R61 3 CG2R61 4 CG2R64 5 NG2R62 6 NG2R62 7 HGR61 8 HGR62 9 HGR62 10 HGR62
@<TRIPOS>MOLECULE
pyrimidine
 10 10 0 0 0
****
USER_CHARGES
INVALID_CHARGES
Pose:  43 Cluster:  43 Fr_nu: 3052252 TotEn:    -7.38
@<TRIPOS>ATOM
      1 C1        -77.5717   -3.8327  -42.5787 C.ar   1 LIG      -0.13100
      2 C2        -78.6100   -4.6946  -42.8681 C.ar   1 LIG       0.28900
      3 C3        -76.3077   -4.3843  -42.6238 C.ar   1 LIG       0.28900
      4 C4        -77.1590   -6.4145  -43.1901 C.ar   1 LIG       0.50700
      5 N1        -78.4390   -5.9962  -43.1791 N.ar   1 LIG      -0.71900
      6 N2        -76.0639   -5.6762  -42.9269 N.ar   1 LIG      -0.71900
      7 H1        -77.7380   -2.7926  -42.3322 H      1 LIG       0.11500
      8 H2        -79.6389   -4.3516  -42.8575 H      1 LIG       0.11400
      9 H3        -75.4295   -3.7847  -42.4104 H      1 LIG       0.11400
     10 H4        -76.9924   -7.4561  -43.4357 H      1 LIG       0.14100
@<TRIPOS>BOND
      1       1       2 ar
      2       1       3 ar
      3       2       5 ar
      4       3       6 ar
      5       4       5 ar
      6       4       6 ar
      7       1       7 1
      8       2       8 1
      9       3       9 1
     10       4      10 1
@<TRIPOS>ALT_TYPE
CGenFF_4.0_ALT_TYPE_SET
CGenFF_4.0 1 CG2R61 2 CG2R61 3 CG2R61 4 CG2R64 5 NG2R62 6 NG2R62 7 HGR61 8 HGR62 9 HGR62 10 HGR62
@<TRIPOS>MOLECULE
pyrimidine
 10 10 0 0 0
****
USER_CHARGES
INVALID_CHARGES
Pose:  44 Cluster:  44 Fr_nu: 2749761 TotEn:    -7.27
@<TRIPOS>ATOM
      1 C1        -69.7044  -15.1218  -49.3647 C.ar   1 LIG      -0.13100
      2 C2        -70.2425  -15.7178  -50.4871 C.ar   1 LIG       0.28900
      3 C3        -69.1446  -13.8759  -49.5605 C.ar   1 LIG       0.28900
      4 C4        -69.6651  -13.9341  -51.7725 C.ar   1 LIG       0.50700
      5 N1        -70.2402  -15.1502  -51.7111 N.ar   1 LIG      -0.71900
      6 N2        -69.1074  -13.2501  -50.7552 N.ar   1 LIG      -0.71900
      7 H1        -69.7200  -15.6004  -48.3947 H      1 LIG       0.11500
      8 H2        -70.7042  -16.6976  -50.4312 H      1 LIG       0.11400
      9 H3        -68.6965  -13.3300  -48.7374 H      1 LIG       0.11400
     10 H4        -69.6483  -13.4553  -52.7439 H      1 LIG       0.14100
@<TRIPOS>BOND
      1       1       2 ar
      2       1       3 ar
      3       2       5 ar
      4       3       6 ar
      5       4       5 ar
      6       4       6 ar
      7       1       7 1
      8       2       8 1
      9       3       9 1
     10       4      10 1
@<TRIPOS>ALT_TYPE
CGenFF_4.0_ALT_TYPE_SET
CGenFF_4.0 1 CG2R61 2 CG2R61 3 CG2R61 4 CG2R64 5 NG2R62 6 NG2R62 7 HGR61 8 HGR62 9 HGR62 10 HGR62
@<TRIPOS>MOLECULE
pyrimidine
 10 10 0 0 0
****
USER_CHARGES
INVALID_CHARGES
Pose:  45 Cluster:  45 Fr_nu: 2026183 TotEn:    -7.05
@<TRIPOS>ATOM
      1 C1        -70.2951  -12.8620  -54.1090 C.ar   1 LIG      -0.13100
      2 C2        -69.0572  -13.4553  -53.9673 C.ar   1 LIG       0.28900
      3 C3        -71.1071  -12.9014  -52.9941 C.ar   1 LIG       0.28900
      4 C4        -69.5173  -14.0174  -51.8134 C.ar   1 LIG       0.50700
      5 N1        -68.6341  -14.0443  -52.8296 N.ar   1 LIG      -0.71900
      6 N2        -70.7491  -13.4731  -51.8256 N.ar   1 LIG      -0.71900
      7 H1        -70.6086  -12.3967  -55.0339 H      1 LIG       0.11500
      8 H2        -68.3503  -13.4739  -54.7897 H      1 LIG       0.11400
      9 H3        -72.0985  -12.4617  -53.0102 H      1 LIG       0.11400
     10 H4        -69.2041  -14.4842  -50.8876 H      1 LIG       0.14100
@<TRIPOS>BOND
      1       1       2 ar
      2       1       3 ar
      3       2       5 ar
      4       3       6 ar
      5       4       5 ar
      6       4       6 ar
      7       1       7 1
      8       2       8 1
      9       3       9 1
     10       4      10 1
@<TRIPOS>ALT_TYPE
CGenFF_4.0_ALT_TYPE_SET
CGenFF_4.0 1 CG2R61 2 CG2R61 3 CG2R61 4 CG2R64 5 NG2R62 6 NG2R62 7 HGR61 8 HGR62 9 HGR62 10 HGR62
@<TRIPOS>MOLECULE
pyrimidine
 10 10 0 0 0
****
USER_CHARGES
INVALID_CHARGES
Pose:  46 Cluster:  46 Fr_nu:  69138 TotEn:    -6.87
@<TRIPOS>ATOM
      1 C1        -78.3370   -4.9736  -43.4405 C.ar   1 LIG      -0.13100
      2 C2        -77.1163   -4.3301  -43.4573 C.ar   1 LIG       0.28900
      3 C3        -79.3221   -4.3656  -42.6896 C.ar   1 LIG       0.28900
      4 C4        -77.9069   -2.6875  -42.0995 C.ar   1 LIG       0.50700
      5 N1        -76.8655   -3.1813  -42.7959 N.ar   1 LIG      -0.71900
      6 N2        -79.1411   -3.2180  -42.0037 N.ar   1 LIG      -0.71900
      7 H1        -78.5103   -5.8947  -43.9807 H      1 LIG       0.11500
      8 H2        -76.2812   -4.7330  -44.0200 H      1 LIG       0.11400
      9 H3        -80.3141   -4.7980  -42.6158 H      1 LIG       0.11400
     10 H4        -77.7334   -1.7658  -41.5577 H      1 LIG       0.14100
@<TRIPOS>BOND
      1       1       2 ar
      2       1       3 ar
      3       2       5 ar
      4       3       6 ar
      5       4       5 ar
      6       4       6 ar
      7       1       7 1
      8       2       8 1
      9       3       9 1
     10       4      10 1
@<TRIPOS>ALT_TYPE
CGenFF_4.0_ALT_TYPE_SET
CGenFF_4.0 1 CG2R61 2 CG2R61 3 CG2R61 4 CG2R64 5 NG2R62 6 NG2R62 7 HGR61 8 HGR62 9 HGR62 10 HGR62
@<TRIPOS>MOLECULE
pyrimidine
 10 10 0 0 0
****
USER_CHARGES
INVALID_CHARGES
Pose:  47 Cluster:  47 Fr_nu: 2593290 TotEn:    -6.19
@<TRIPOS>ATOM
      1 C1        -43.8756    0.4176  -45.4987 C.ar   1 LIG      -0.13100
      2 C2        -42.9827   -0.3826  -44.8155 C.ar   1 LIG       0.28900
      3 C3        -43.9126    1.7403  -45.1073 C.ar   1 LIG       0.28900
      4 C4        -42.3119    1.3723  -43.5359 C.ar   1 LIG       0.50700
      5 N1        -42.1826    0.0635  -43.8249 N.ar   1 LIG      -0.71900
      6 N2        -43.1420    2.2535  -44.1259 N.ar   1 LIG      -0.71900
      7 H1        -44.5057    0.0330  -46.2895 H      1 LIG       0.11500
      8 H2        -42.8833   -1.4362  -45.0529 H      1 LIG       0.11400
      9 H3        -44.5836    2.4452  -45.5861 H      1 LIG       0.11400
     10 H4        -41.6819    1.7574  -42.7434 H      1 LIG       0.14100
@<TRIPOS>BOND
      1       1       2 ar
      2       1       3 ar
      3       2       5 ar
      4       3       6 ar
      5       4       5 ar
      6       4       6 ar
      7       1       7 1
      8       2       8 1
      9       3       9 1
     10       4      10 1
@<TRIPOS>ALT_TYPE
CGenFF_4.0_ALT_TYPE_SET
CGenFF_4.0 1 CG2R61 2 CG2R61 3 CG2R61 4 CG2R64 5 NG2R62 6 NG2R62 7 HGR61 8 HGR62 9 HGR62 10 HGR62
@<TRIPOS>MOLECULE
pyrimidine
 10 10 0 0 0
****
USER_CHARGES
INVALID_CHARGES
Pose:  48 Cluster:  48 Fr_nu: 2727938 TotEn:    -6.15
@<TRIPOS>ATOM
      1 C1        -44.1206    1.4554  -43.1153 C.ar   1 LIG      -0.13100
      2 C2        -43.5302    2.6415  -42.7290 C.ar   1 LIG       0.28900
      3 C3        -43.2565    0.4745  -43.5571 C.ar   1 LIG       0.28900
      4 C4        -41.4637    1.8298  -43.2166 C.ar   1 LIG       0.50700
      5 N1        -42.2000    2.8637  -42.7668 N.ar   1 LIG      -0.71900
      6 N2        -41.9176    0.6282  -43.6213 N.ar   1 LIG      -0.71900
      7 H1        -45.1910    1.3045  -43.0746 H      1 LIG       0.11500
      8 H2        -44.1288    3.4706  -42.3678 H      1 LIG       0.11400
      9 H3        -43.6281   -0.4912  -43.8822 H      1 LIG       0.11400
     10 H4        -40.3920    1.9811  -43.2585 H      1 LIG       0.14100
@<TRIPOS>BOND
      1       1       2 ar
      2       1       3 ar
      3       2       5 ar
      4       3       6 ar
      5       4       5 ar
      6       4       6 ar
      7       1       7 1
      8       2       8 1
      9       3       9 1
     10       4      10 1
@<TRIPOS>ALT_TYPE
CGenFF_4.0_ALT_TYPE_SET
CGenFF_4.0 1 CG2R61 2 CG2R61 3 CG2R61 4 CG2R64 5 NG2R62 6 NG2R62 7 HGR61 8 HGR62 9 HGR62 10 HGR62
@<TRIPOS>MOLECULE
pyrimidine
 10 10 0 0 0
****
USER_CHARGES
INVALID_CHARGES
Pose:  49 Cluster:  49 Fr_nu: 402043 TotEn:    -5.49
@<TRIPOS>ATOM
      1 C1        -42.5270   -1.7113  -46.5962 C.ar   1 LIG      -0.13100
      2 C2        -41.4295   -1.6227  -47.4280 C.ar   1 LIG       0.28900
      3 C3        -42.4004   -1.0872  -45.3721 C.ar   1 LIG       0.28900
      4 C4        -40.2910   -0.4090  -45.8796 C.ar   1 LIG       0.50700
      5 N1        -40.2910   -0.9770  -47.1005 N.ar   1 LIG      -0.71900
      6 N2        -41.2926   -0.4247  -44.9794 N.ar   1 LIG      -0.71900
      7 H1        -43.4279   -2.2361  -46.8848 H      1 LIG       0.11500
      8 H2        -41.4356   -2.0826  -48.4103 H      1 LIG       0.11400
      9 H3        -43.2104   -1.1036  -44.6510 H      1 LIG       0.11400
     10 H4        -39.3887    0.1155  -45.5899 H      1 LIG       0.14100
@<TRIPOS>BOND
      1       1       2 ar
      2       1       3 ar
      3       2       5 ar
      4       3       6 ar
      5       4       5 ar
      6       4       6 ar
      7       1       7 1
      8       2       8 1
      9       3       9 1
     10       4      10 1
@<TRIPOS>ALT_TYPE
CGenFF_4.0_ALT_TYPE_SET
CGenFF_4.0 1 CG2R61 2 CG2R61 3 CG2R61 4 CG2R64 5 NG2R62 6 NG2R62 7 HGR61 8 HGR62 9 HGR62 10 HGR62
@<TRIPOS>MOLECULE
pyrimidine
 10 10 0 0 0
****
USER_CHARGES
INVALID_CHARGES
Pose:  50 Cluster:  50 Fr_nu: 2593239 TotEn:    -5.44
@<TRIPOS>ATOM
      1 C1        -43.4356    0.0098  -46.1328 C.ar   1 LIG      -0.13100
      2 C2        -42.5394   -0.0101  -47.1820 C.ar   1 LIG       0.28900
      3 C3        -42.8778   -0.0022  -44.8708 C.ar   1 LIG       0.28900
      4 C4        -40.7795   -0.0481  -45.7438 C.ar   1 LIG       0.50700
      5 N1        -41.1999   -0.0393  -47.0231 N.ar   1 LIG      -0.71900
      6 N2        -41.5490   -0.0313  -44.6387 N.ar   1 LIG      -0.71900
      7 H1        -44.5057    0.0330  -46.2895 H      1 LIG       0.11500
      8 H2        -42.8843   -0.0029  -48.2103 H      1 LIG       0.11400
      9 H3        -43.5028    0.0110  -43.9845 H      1 LIG       0.11400
     10 H4        -39.7081   -0.0725  -45.5867 H      1 LIG       0.14100
@<TRIPOS>BOND
      1       1       2 ar
      2       1       3 ar
      3       2       5 ar
      4       3       6 ar
      5       4       5 ar
      6       4       6 ar
      7       1       7 1
      8       2       8 1
      9       3       9 1
     10       4      10 1
@<TRIPOS>ALT_TYPE
CGenFF_4.0_ALT_TYPE_SET
CGenFF_4.0 1 CG2R61 2 CG2R61 3 CG2R61 4 CG2R64 5 NG2R62 6 NG2R62 7 HGR61 8 HGR62 9 HGR62 10 HGR62
@<TRIPOS>MOLECULE
pyrimidine
 10 10 0 0 0
****
USER_CHARGES
INVALID_CHARGES
Pose:  51 Cluster:  51 Fr_nu: 2940395 TotEn:    -4.63
@<TRIPOS>ATOM
      1 C1        -36.5481   -1.3963  -46.1756 C.ar   1 LIG      -0.13100
      2 C2        -37.4394   -1.5067  -47.2234 C.ar   1 LIG       0.28900
      3 C3        -36.3697   -2.5374  -45.4207 C.ar   1 LIG       0.28900
      4 C4        -37.8499   -3.6828  -46.7106 C.ar   1 LIG       0.50700
      5 N1        -38.1101   -2.6390  -47.5206 N.ar   1 LIG      -0.71900
      6 N2        -37.0067   -3.7023  -45.6607 N.ar   1 LIG      -0.71900
      7 H1        -36.0237   -0.4750  -45.9599 H      1 LIG       0.11500
      8 H2        -37.6448   -0.6622  -47.8721 H      1 LIG       0.11400
      9 H3        -35.6894   -2.5468  -44.5759 H      1 LIG       0.11400
     10 H4        -38.3757   -4.6050  -46.9257 H      1 LIG       0.14100
@<TRIPOS>BOND
      1       1       2 ar
      2       1       3 ar
      3       2       5 ar
      4       3       6 ar
      5       4       5 ar
      6       4       6 ar
      7       1       7 1
      8       2       8 1
      9       3       9 1
     10       4      10 1
@<TRIPOS>ALT_TYPE
CGenFF_4.0_ALT_TYPE_SET
CGenFF_4.0 1 CG2R61 2 CG2R61 3 CG2R61 4 CG2R64 5 NG2R62 6 NG2R62 7 HGR61 8 HGR62 9 HGR62 10 HGR62
@<TRIPOS>MOLECULE
pyrimidine
 10 10 0 0 0
****
USER_CHARGES
INVALID_CHARGES
Pose:  52 Cluster:  52 Fr_nu: 158783 TotEn:    -3.65
@<TRIPOS>ATOM
      1 C1        -79.3350   -3.8465  -41.8559 C.ar   1 LIG      -0.13100
      2 C2        -79.7510   -4.8462  -42.7115 C.ar   1 LIG       0.28900
      3 C3        -77.9850   -3.8280  -41.5709 C.ar   1 LIG       0.28900
      4 C4        -77.6287   -5.6386  -42.8983 C.ar   1 LIG       0.50700
      5 N1        -78.9218   -5.7624  -43.2530 N.ar   1 LIG      -0.71900
      6 N2        -77.0999   -4.7121  -42.0763 N.ar   1 LIG      -0.71900
      7 H1        -80.0224   -3.1245  -41.4358 H      1 LIG       0.11500
      8 H2        -80.7941   -4.9407  -42.9933 H      1 LIG       0.11400
      9 H3        -77.5650   -3.0795  -40.9077 H      1 LIG       0.11400
     10 H4        -76.9404   -6.3620  -43.3179 H      1 LIG       0.14100
@<TRIPOS>BOND
      1       1       2 ar
      2       1       3 ar
      3       2       5 ar
      4       3       6 ar
      5       4       5 ar
      6       4       6 ar
      7       1       7 1
      8       2       8 1
      9       3       9 1
     10       4      10 1
@<TRIPOS>ALT_TYPE
CGenFF_4.0_ALT_TYPE_SET
CGenFF_4.0 1 CG2R61 2 CG2R61 3 CG2R61 4 CG2R64 5 NG2R62 6 NG2R62 7 HGR61 8 HGR62 9 HGR62 10 HGR62
@<TRIPOS>MOLECULE
pyrimidine
 10 10 0 0 0
****
USER_CHARGES
INVALID_CHARGES
Pose:  53 Cluster:  53 Fr_nu: 2559353 TotEn:    -3.45
@<TRIPOS>ATOM
      1 C1        -42.3667    2.3468  -44.0815 C.ar   1 LIG      -0.13100
      2 C2        -41.5561    1.2907  -44.4449 C.ar   1 LIG       0.28900
      3 C3        -43.5840    2.0028  -43.5301 C.ar   1 LIG       0.28900
      4 C4        -43.1096   -0.2105  -43.7378 C.ar   1 LIG       0.50700
      5 N1        -41.8972   -0.0050  -44.2867 N.ar   1 LIG      -0.71900
      6 N2        -43.9894    0.7296  -43.3431 N.ar   1 LIG      -0.71900
      7 H1        -42.0675    3.3771  -44.2200 H      1 LIG       0.11500
      8 H2        -40.5806    1.4628  -44.8867 H      1 LIG       0.11400
      9 H3        -44.2887    2.7646  -43.2145 H      1 LIG       0.11400
     10 H4        -43.4098   -1.2420  -43.6000 H      1 LIG       0.14100
@<TRIPOS>BOND
      1       1       2 ar
      2       1       3 ar
      3       2       5 ar
      4       3       6 ar
      5       4       5 ar
      6       4       6 ar
      7       1       7 1
      8       2       8 1
      9       3       9 1
     10       4      10 1
@<TRIPOS>ALT_TYPE
CGenFF_4.0_ALT_TYPE_SET
CGenFF_4.0 1 CG2R61 2 CG2R61 3 CG2R61 4 CG2R64 5 NG2R62 6 NG2R62 7 HGR61 8 HGR62 9 HGR62 10 HGR62
@<TRIPOS>MOLECULE
pyrimidine
 10 10 0 0 0
****
USER_CHARGES
INVALID_CHARGES
Pose:  54 Cluster:  54 Fr_nu: 2696052 TotEn:    -2.79
@<TRIPOS>ATOM
      1 C1        -43.1277   -0.2709  -46.5555 C.ar   1 LIG      -0.13100
      2 C2        -42.7183   -0.8965  -45.3956 C.ar   1 LIG       0.28900
      3 C3        -42.7933    1.0634  -46.6643 C.ar   1 LIG       0.28900
      4 C4        -41.7687    1.0238  -44.6356 C.ar   1 LIG       0.50700
      5 N1        -42.0344   -0.2771  -44.4112 N.ar   1 LIG      -0.71900
      6 N2        -42.1120    1.7449  -45.7200 N.ar   1 LIG      -0.71900
      7 H1        -43.6754   -0.7925  -47.3290 H      1 LIG       0.11500
      8 H2        -42.9356   -1.9446  -45.2207 H      1 LIG       0.11400
      9 H3        -43.0730    1.6390  -47.5399 H      1 LIG       0.11400
     10 H4        -41.2213    1.5465  -43.8608 H      1 LIG       0.14100
@<TRIPOS>BOND
      1       1       2 ar
      2       1       3 ar
      3       2       5 ar
      4       3       6 ar
      5       4       5 ar
      6       4       6 ar
      7       1       7 1
      8       2       8 1
      9       3       9 1
     10       4      10 1
@<TRIPOS>ALT_TYPE
CGenFF_4.0_ALT_TYPE_SET
CGenFF_4.0 1 CG2R61 2 CG2R61 3 CG2R61 4 CG2R64 5 NG2R62 6 NG2R62 7 HGR61 8 HGR62 9 HGR62 10 HGR62
@<TRIPOS>MOLECULE
pyrimidine
 10 10 0 0 0
****
USER_CHARGES
INVALID_CHARGES
Pose:  55 Cluster:  55 Fr_nu: 2471478 TotEn:    -1.07
@<TRIPOS>ATOM
      1 C1        -44.0524    0.7646  -42.7832 C.ar   1 LIG      -0.13100
      2 C2        -42.6800    0.7668  -42.6383 C.ar   1 LIG       0.28900
      3 C3        -44.5243    0.2971  -43.9927 C.ar   1 LIG       0.28900
      4 C4        -42.4078   -0.0857  -44.7279 C.ar   1 LIG       0.50700
      5 N1        -41.8248    0.3471  -43.5937 N.ar   1 LIG      -0.71900
      6 N2        -43.7275   -0.1373  -44.9910 N.ar   1 LIG      -0.71900
      7 H1        -44.7150    1.1073  -41.9998 H      1 LIG       0.11500
      8 H2        -42.2165    1.1168  -41.7224 H      1 LIG       0.11400
      9 H3        -45.5885    0.2584  -44.1989 H      1 LIG       0.11400
     10 H4        -41.7444   -0.4278  -45.5128 H      1 LIG       0.14100
@<TRIPOS>BOND
      1       1       2 ar
      2       1       3 ar
      3       2       5 ar
      4       3       6 ar
      5       4       5 ar
      6       4       6 ar
      7       1       7 1
      8       2       8 1
      9       3       9 1
     10       4      10 1
@<TRIPOS>ALT_TYPE
CGenFF_4.0_ALT_TYPE_SET
CGenFF_4.0 1 CG2R61 2 CG2R61 3 CG2R61 4 CG2R64 5 NG2R62 6 NG2R62 7 HGR61 8 HGR62 9 HGR62 10 HGR62
@<TRIPOS>MOLECULE
pyrimidine
 10 10 0 0 0
****
USER_CHARGES
INVALID_CHARGES
Pose:  56 Cluster:  56 Fr_nu: 978106 TotEn:    -0.80
@<TRIPOS>ATOM
      1 C1        -54.9007  -21.3924  -20.0778 C.ar   1 LIG      -0.13100
      2 C2        -53.9028  -20.4434  -19.9871 C.ar   1 LIG       0.28900
      3 C3        -54.5701  -22.5426  -20.7647 C.ar   1 LIG       0.28900
      4 C4        -52.4740  -21.7603  -21.1666 C.ar   1 LIG       0.50700
      5 N1        -52.6734  -20.5951  -20.5217 N.ar   1 LIG      -0.71900
      6 N2        -53.3618  -22.7607  -21.3240 N.ar   1 LIG      -0.71900
      7 H1        -55.8784  -21.2442  -19.6392 H      1 LIG       0.11500
      8 H2        -54.0698  -19.5068  -19.4663 H      1 LIG       0.11400
      9 H3        -55.2896  -23.3447  -20.8885 H      1 LIG       0.11400
     10 H4        -51.4955  -21.9085  -21.6068 H      1 LIG       0.14100
@<TRIPOS>BOND
      1       1       2 ar
      2       1       3 ar
      3       2       5 ar
      4       3       6 ar
      5       4       5 ar
      6       4       6 ar
      7       1       7 1
      8       2       8 1
      9       3       9 1
     10       4      10 1
@<TRIPOS>ALT_TYPE
CGenFF_4.0_ALT_TYPE_SET
CGenFF_4.0 1 CG2R61 2 CG2R61 3 CG2R61 4 CG2R64 5 NG2R62 6 NG2R62 7 HGR61 8 HGR62 9 HGR62 10 HGR62
@<TRIPOS>MOLECULE
naphtalene
 18 19 0 0 0
****
USER_CHARGES
INVALID_CHARGES
Pose:   1 Cluster:   1 Fr_nu:  23560 TotEn:   -13.17
@<TRIPOS>ATOM
      1 C1        -66.3543    5.2755  -54.7770 C.ar   1 LIG      -0.11500
      2 C2        -66.7591    4.1506  -54.0645 C.ar   1 LIG      -0.11500
      3 C3        -66.2273    7.8451  -50.6473 C.ar   1 LIG      -0.11500
      4 C4        -66.6320    6.7201  -49.9349 C.ar   1 LIG      -0.11500
      5 C5        -66.1196    6.4780  -54.1095 C.ar   1 LIG      -0.11700
      6 C6        -66.9306    4.2237  -52.6819 C.ar   1 LIG      -0.11700
      7 C7        -66.0556    7.7720  -52.0300 C.ar   1 LIG      -0.11700
      8 C8        -66.8668    5.5177  -50.6023 C.ar   1 LIG      -0.11700
      9 C9        -66.2874    6.5698  -52.7181 C.ar   1 LIG       0.00400
     10 C10       -66.6990    5.4258  -51.9937 C.ar   1 LIG       0.00400
     11 H1        -66.2214    5.2182  -55.8533 H      1 LIG       0.11500
     12 H2        -66.9412    3.2149  -54.5850 H      1 LIG       0.11500
     13 H3        -66.0447    8.7813  -50.1272 H      1 LIG       0.11500
     14 H4        -66.7661    6.7785  -48.8588 H      1 LIG       0.11500
     15 H5        -65.8043    7.3447  -54.6868 H      1 LIG       0.11500
     16 H6        -67.2471    3.3318  -52.1451 H      1 LIG       0.11500
     17 H7        -65.7384    8.6637  -52.5664 H      1 LIG       0.11500
     18 H8        -67.1829    4.6510  -50.0253 H      1 LIG       0.11500
@<TRIPOS>BOND
      1       1       2 ar
      2       1       5 ar
      3       2       6 ar
      4       3       4 ar
      5       3       7 ar
      6       4       8 ar
      7       5       9 ar
      8       6      10 ar
      9       7       9 ar
     10       8      10 ar
     11       9      10 ar
     12       1      11 1
     13       2      12 1
     14       3      13 1
     15       4      14 1
     16       5      15 1
     17       6      16 1
     18       7      17 1
     19       8      18 1
@<TRIPOS>ALT_TYPE
CGenFF_4.0_ALT_TYPE_SET
CGenFF_4.0 1 CG2R61 2 CG2R61 3 CG2R61 4 CG2R61 5 CG2R61 6 CG2R61 7 CG2R61 8 CG2R61 9 CG2R61 10 CG2R61 11 HGR61 12 HGR61 13 HGR61 14 HGR61 15 HGR61 16 HGR61 17 HGR61 18 HGR61
@<TRIPOS>MOLECULE
naphtalene
 18 19 0 0 0
****
USER_CHARGES
INVALID_CHARGES
Pose:   2 Cluster:   2 Fr_nu:  10745 TotEn:   -12.38
@<TRIPOS>ATOM
      1 C1        -59.4743  -22.1103  -35.7439 C.ar   1 LIG      -0.11500
      2 C2        -58.3418  -22.7832  -36.1928 C.ar   1 LIG      -0.11500
      3 C3        -59.7338  -19.7244  -39.9762 C.ar   1 LIG      -0.11500
      4 C4        -58.6014  -20.3974  -40.4250 C.ar   1 LIG      -0.11500
      5 C5        -60.1071  -21.1803  -36.5692 C.ar   1 LIG      -0.11700
      6 C6        -57.8378  -22.5289  -37.4685 C.ar   1 LIG      -0.11700
      7 C7        -60.2379  -19.9788  -38.7004 C.ar   1 LIG      -0.11700
      8 C8        -57.9684  -21.3274  -39.5998 C.ar   1 LIG      -0.11700
      9 C9        -59.6136  -20.9116  -37.8563 C.ar   1 LIG       0.00400
     10 C10       -58.4620  -21.5960  -38.3127 C.ar   1 LIG       0.00400
     11 H1        -59.8659  -22.3083  -34.7504 H      1 LIG       0.11500
     12 H2        -57.8501  -23.5073  -35.5496 H      1 LIG       0.11500
     13 H3        -60.2263  -19.0002  -40.6191 H      1 LIG       0.11500
     14 H4        -58.2094  -20.1979  -41.4180 H      1 LIG       0.11500
     15 H5        -60.9908  -20.6657  -36.1973 H      1 LIG       0.11500
     16 H6        -56.9517  -23.0669  -37.7989 H      1 LIG       0.11500
     17 H7        -61.1244  -19.4413  -38.3705 H      1 LIG       0.11500
     18 H8        -57.0843  -21.8415  -39.9712 H      1 LIG       0.11500
@<TRIPOS>BOND
      1       1       2 ar
      2       1       5 ar
      3       2       6 ar
      4       3       4 ar
      5       3       7 ar
      6       4       8 ar
      7       5       9 ar
      8       6      10 ar
      9       7       9 ar
     10       8      10 ar
     11       9      10 ar
     12       1      11 1
     13       2      12 1
     14       3      13 1
     15       4      14 1
     16       5      15 1
     17       6      16 1
     18       7      17 1
     19       8      18 1
@<TRIPOS>ALT_TYPE
CGenFF_4.0_ALT_TYPE_SET
CGenFF_4.0 1 CG2R61 2 CG2R61 3 CG2R61 4 CG2R61 5 CG2R61 6 CG2R61 7 CG2R61 8 CG2R61 9 CG2R61 10 CG2R61 11 HGR61 12 HGR61 13 HGR61 14 HGR61 15 HGR61 16 HGR61 17 HGR61 18 HGR61
@<TRIPOS>MOLECULE
naphtalene
 18 19 0 0 0
****
USER_CHARGES
INVALID_CHARGES
Pose:   3 Cluster:   3 Fr_nu: 110458 TotEn:   -12.35
@<TRIPOS>ATOM
      1 C1        -64.7951  -22.7987  -25.0528 C.ar   1 LIG      -0.11500
      2 C2        -64.3218  -23.8215  -25.8694 C.ar   1 LIG      -0.11500
      3 C3        -60.2207  -21.5755  -23.9341 C.ar   1 LIG      -0.11500
      4 C4        -59.7475  -22.5983  -24.7507 C.ar   1 LIG      -0.11500
      5 C5        -63.8971  -21.9817  -24.3652 C.ar   1 LIG      -0.11700
      6 C6        -62.9490  -24.0312  -26.0017 C.ar   1 LIG      -0.11700
      7 C7        -61.5937  -21.3657  -23.8019 C.ar   1 LIG      -0.11700
      8 C8        -60.6454  -23.4154  -25.4383 C.ar   1 LIG      -0.11700
      9 C9        -62.5118  -22.1785  -24.4866 C.ar   1 LIG       0.00400
     10 C10       -62.0307  -23.2186  -25.3169 C.ar   1 LIG       0.00400
     11 H1        -65.8640  -22.6362  -24.9498 H      1 LIG       0.11500
     12 H2        -65.0217  -24.4568  -26.4044 H      1 LIG       0.11500
     13 H3        -59.5212  -20.9396  -23.3988 H      1 LIG       0.11500
     14 H4        -58.6786  -22.7612  -24.8522 H      1 LIG       0.11500
     15 H5        -64.2896  -21.1886  -23.7321 H      1 LIG       0.11500
     16 H6        -62.6014  -24.8363  -26.6458 H      1 LIG       0.11500
     17 H7        -61.9410  -20.5602  -23.1584 H      1 LIG       0.11500
     18 H8        -60.2531  -24.2091  -26.0709 H      1 LIG       0.11500
@<TRIPOS>BOND
      1       1       2 ar
      2       1       5 ar
      3       2       6 ar
      4       3       4 ar
      5       3       7 ar
      6       4       8 ar
      7       5       9 ar
      8       6      10 ar
      9       7       9 ar
     10       8      10 ar
     11       9      10 ar
     12       1      11 1
     13       2      12 1
     14       3      13 1
     15       4      14 1
     16       5      15 1
     17       6      16 1
     18       7      17 1
     19       8      18 1
@<TRIPOS>ALT_TYPE
CGenFF_4.0_ALT_TYPE_SET
CGenFF_4.0 1 CG2R61 2 CG2R61 3 CG2R61 4 CG2R61 5 CG2R61 6 CG2R61 7 CG2R61 8 CG2R61 9 CG2R61 10 CG2R61 11 HGR61 12 HGR61 13 HGR61 14 HGR61 15 HGR61 16 HGR61 17 HGR61 18 HGR61
@<TRIPOS>MOLECULE
naphtalene
 18 19 0 0 0
****
USER_CHARGES
INVALID_CHARGES
Pose:   4 Cluster:   4 Fr_nu:  71076 TotEn:   -11.33
@<TRIPOS>ATOM
      1 C1        -54.9038    6.0644  -37.6604 C.ar   1 LIG      -0.11500
      2 C2        -54.7506    4.7980  -37.1040 C.ar   1 LIG      -0.11500
      3 C3        -50.7502    7.4874  -35.5639 C.ar   1 LIG      -0.11500
      4 C4        -50.5971    6.2210  -35.0075 C.ar   1 LIG      -0.11500
      5 C5        -53.9496    7.0533  -37.4193 C.ar   1 LIG      -0.11700
      6 C6        -53.6429    4.5154  -36.3044 C.ar   1 LIG      -0.11700
      7 C7        -51.8580    7.7699  -36.3636 C.ar   1 LIG      -0.11700
      8 C8        -51.5513    5.2320  -35.2485 C.ar   1 LIG      -0.11700
      9 C9        -52.8282    6.7866  -36.6168 C.ar   1 LIG       0.00400
     10 C10       -52.6726    5.4987  -36.0510 C.ar   1 LIG       0.00400
     11 H1        -55.7666    6.2839  -38.2823 H      1 LIG       0.11500
     12 H2        -55.4939    4.0287  -37.2926 H      1 LIG       0.11500
     13 H3        -50.0070    8.2572  -35.3758 H      1 LIG       0.11500
     14 H4        -49.7348    6.0025  -34.3845 H      1 LIG       0.11500
     15 H5        -54.0899    8.0362  -37.8641 H      1 LIG       0.11500
     16 H6        -53.5432    3.5185  -35.8802 H      1 LIG       0.11500
     17 H7        -51.9570    8.7666  -36.7883 H      1 LIG       0.11500
     18 H8        -51.4115    4.2491  -34.8031 H      1 LIG       0.11500
@<TRIPOS>BOND
      1       1       2 ar
      2       1       5 ar
      3       2       6 ar
      4       3       4 ar
      5       3       7 ar
      6       4       8 ar
      7       5       9 ar
      8       6      10 ar
      9       7       9 ar
     10       8      10 ar
     11       9      10 ar
     12       1      11 1
     13       2      12 1
     14       3      13 1
     15       4      14 1
     16       5      15 1
     17       6      16 1
     18       7      17 1
     19       8      18 1
@<TRIPOS>ALT_TYPE
CGenFF_4.0_ALT_TYPE_SET
CGenFF_4.0 1 CG2R61 2 CG2R61 3 CG2R61 4 CG2R61 5 CG2R61 6 CG2R61 7 CG2R61 8 CG2R61 9 CG2R61 10 CG2R61 11 HGR61 12 HGR61 13 HGR61 14 HGR61 15 HGR61 16 HGR61 17 HGR61 18 HGR61
@<TRIPOS>MOLECULE
naphtalene
 18 19 0 0 0
****
USER_CHARGES
INVALID_CHARGES
Pose:   5 Cluster:   5 Fr_nu:  52807 TotEn:   -11.30
@<TRIPOS>ATOM
      1 C1        -55.4053   -8.5039  -49.6234 C.ar   1 LIG      -0.11500
      2 C2        -54.6950   -9.5975  -49.1374 C.ar   1 LIG      -0.11500
      3 C3        -51.4206   -6.9455  -51.9399 C.ar   1 LIG      -0.11500
      4 C4        -50.7103   -8.0392  -51.4538 C.ar   1 LIG      -0.11500
      5 C5        -54.7727   -7.5681  -50.4424 C.ar   1 LIG      -0.11700
      6 C6        -53.3495   -9.7597  -49.4684 C.ar   1 LIG      -0.11700
      7 C7        -52.7662   -6.7834  -51.6089 C.ar   1 LIG      -0.11700
      8 C8        -51.3428   -8.9750  -50.6348 C.ar   1 LIG      -0.11700
      9 C9        -53.4189   -7.7155  -50.7857 C.ar   1 LIG       0.00400
     10 C10       -52.6966   -8.8276  -50.2914 C.ar   1 LIG       0.00400
     11 H1        -56.4526   -8.3778  -49.3649 H      1 LIG       0.11500
     12 H2        -55.1885  -10.3255  -48.5001 H      1 LIG       0.11500
     13 H3        -50.9276   -6.2171  -52.5775 H      1 LIG       0.11500
     14 H4        -49.6627   -8.1640  -51.7114 H      1 LIG       0.11500
     15 H5        -55.3474   -6.7207  -50.8105 H      1 LIG       0.11500
     16 H6        -52.8139  -10.6224  -49.0776 H      1 LIG       0.11500
     17 H7        -53.3018   -5.9211  -52.0004 H      1 LIG       0.11500
     18 H8        -50.7681   -9.8221  -50.2659 H      1 LIG       0.11500
@<TRIPOS>BOND
      1       1       2 ar
      2       1       5 ar
      3       2       6 ar
      4       3       4 ar
      5       3       7 ar
      6       4       8 ar
      7       5       9 ar
      8       6      10 ar
      9       7       9 ar
     10       8      10 ar
     11       9      10 ar
     12       1      11 1
     13       2      12 1
     14       3      13 1
     15       4      14 1
     16       5      15 1
     17       6      16 1
     18       7      17 1
     19       8      18 1
@<TRIPOS>ALT_TYPE
CGenFF_4.0_ALT_TYPE_SET
CGenFF_4.0 1 CG2R61 2 CG2R61 3 CG2R61 4 CG2R61 5 CG2R61 6 CG2R61 7 CG2R61 8 CG2R61 9 CG2R61 10 CG2R61 11 HGR61 12 HGR61 13 HGR61 14 HGR61 15 HGR61 16 HGR61 17 HGR61 18 HGR61
@<TRIPOS>MOLECULE
naphtalene
 18 19 0 0 0
****
USER_CHARGES
INVALID_CHARGES
Pose:   6 Cluster:   6 Fr_nu:  38427 TotEn:   -11.12
@<TRIPOS>ATOM
      1 C1        -78.0754   -4.1440  -27.6267 C.ar   1 LIG      -0.11500
      2 C2        -79.0706   -5.1115  -27.7288 C.ar   1 LIG      -0.11500
      3 C3        -75.0459   -6.9944  -30.1507 C.ar   1 LIG      -0.11500
      4 C4        -76.0412   -7.9618  -30.2527 C.ar   1 LIG      -0.11500
      5 C5        -76.8238   -4.3660  -28.2020 C.ar   1 LIG      -0.11700
      6 C6        -78.8183   -6.3045  -28.4065 C.ar   1 LIG      -0.11700
      7 C7        -75.2983   -5.8013  -29.4730 C.ar   1 LIG      -0.11700
      8 C8        -77.2928   -7.7400  -29.6774 C.ar   1 LIG      -0.11700
      9 C9        -76.5523   -5.5611  -28.8879 C.ar   1 LIG       0.00400
     10 C10       -77.5643   -6.5449  -28.9916 C.ar   1 LIG       0.00400
     11 H1        -78.2722   -3.2157  -27.0985 H      1 LIG       0.11500
     12 H2        -80.0446   -4.9376  -27.2808 H      1 LIG       0.11500
     13 H3        -74.0715   -7.1677  -30.5987 H      1 LIG       0.11500
     14 H4        -75.8434   -8.8905  -30.7798 H      1 LIG       0.11500
     15 H5        -76.0607   -3.5959  -28.1094 H      1 LIG       0.11500
     16 H6        -79.6111   -7.0465  -28.4744 H      1 LIG       0.11500
     17 H7        -74.5057   -5.0591  -29.4060 H      1 LIG       0.11500
     18 H8        -78.0558   -8.5103  -29.7692 H      1 LIG       0.11500
@<TRIPOS>BOND
      1       1       2 ar
      2       1       5 ar
      3       2       6 ar
      4       3       4 ar
      5       3       7 ar
      6       4       8 ar
      7       5       9 ar
      8       6      10 ar
      9       7       9 ar
     10       8      10 ar
     11       9      10 ar
     12       1      11 1
     13       2      12 1
     14       3      13 1
     15       4      14 1
     16       5      15 1
     17       6      16 1
     18       7      17 1
     19       8      18 1
@<TRIPOS>ALT_TYPE
CGenFF_4.0_ALT_TYPE_SET
CGenFF_4.0 1 CG2R61 2 CG2R61 3 CG2R61 4 CG2R61 5 CG2R61 6 CG2R61 7 CG2R61 8 CG2R61 9 CG2R61 10 CG2R61 11 HGR61 12 HGR61 13 HGR61 14 HGR61 15 HGR61 16 HGR61 17 HGR61 18 HGR61
@<TRIPOS>MOLECULE
naphtalene
 18 19 0 0 0
****
USER_CHARGES
INVALID_CHARGES
Pose:   7 Cluster:   7 Fr_nu:  63452 TotEn:   -11.11
@<TRIPOS>ATOM
      1 C1        -75.0675   -7.6823  -28.8230 C.ar   1 LIG      -0.11500
      2 C2        -75.6013   -8.1953  -30.0015 C.ar   1 LIG      -0.11500
      3 C3        -79.5241   -6.3722  -27.3753 C.ar   1 LIG      -0.11500
      4 C4        -80.0577   -6.8851  -28.5539 C.ar   1 LIG      -0.11500
      5 C5        -75.9059   -7.0997  -27.8721 C.ar   1 LIG      -0.11700
      6 C6        -76.9752   -8.1276  -30.2338 C.ar   1 LIG      -0.11700
      7 C7        -78.1500   -6.4400  -27.1430 C.ar   1 LIG      -0.11700
      8 C8        -79.2194   -7.4678  -29.5049 C.ar   1 LIG      -0.11700
      9 C9        -77.2913   -7.0229  -28.0892 C.ar   1 LIG       0.00400
     10 C10       -77.8340   -7.5445  -29.2877 C.ar   1 LIG       0.00400
     11 H1        -73.9978   -7.7348  -28.6430 H      1 LIG       0.11500
     12 H2        -74.9478   -8.6489  -30.7410 H      1 LIG       0.11500
     13 H3        -80.1772   -5.9185  -26.6352 H      1 LIG       0.11500
     14 H4        -81.1273   -6.8311  -28.7340 H      1 LIG       0.11500
     15 H5        -75.4667   -6.7048  -26.9582 H      1 LIG       0.11500
     16 H6        -77.3706   -8.5354  -31.1618 H      1 LIG       0.11500
     17 H7        -77.7549   -6.0329  -26.2147 H      1 LIG       0.11500
     18 H8        -79.6583   -7.8620  -30.4192 H      1 LIG       0.11500
@<TRIPOS>BOND
      1       1       2 ar
      2       1       5 ar
      3       2       6 ar
      4       3       4 ar
      5       3       7 ar
      6       4       8 ar
      7       5       9 ar
      8       6      10 ar
      9       7       9 ar
     10       8      10 ar
     11       9      10 ar
     12       1      11 1
     13       2      12 1
     14       3      13 1
     15       4      14 1
     16       5      15 1
     17       6      16 1
     18       7      17 1
     19       8      18 1
@<TRIPOS>ALT_TYPE
CGenFF_4.0_ALT_TYPE_SET
CGenFF_4.0 1 CG2R61 2 CG2R61 3 CG2R61 4 CG2R61 5 CG2R61 6 CG2R61 7 CG2R61 8 CG2R61 9 CG2R61 10 CG2R61 11 HGR61 12 HGR61 13 HGR61 14 HGR61 15 HGR61 16 HGR61 17 HGR61 18 HGR61
@<TRIPOS>MOLECULE
naphtalene
 18 19 0 0 0
****
USER_CHARGES
INVALID_CHARGES
Pose:   8 Cluster:   8 Fr_nu: 289218 TotEn:   -11.05
@<TRIPOS>ATOM
      1 C1        -75.1738  -13.5060  -46.7998 C.ar   1 LIG      -0.11500
      2 C2        -76.3154  -12.7789  -47.1239 C.ar   1 LIG      -0.11500
      3 C3        -77.9276  -16.8254  -44.5478 C.ar   1 LIG      -0.11500
      4 C4        -79.0691  -16.0982  -44.8719 C.ar   1 LIG      -0.11500
      5 C5        -75.2844  -14.6949  -46.0781 C.ar   1 LIG      -0.11700
      6 C6        -77.5718  -13.2378  -46.7277 C.ar   1 LIG      -0.11700
      7 C7        -76.6710  -16.3664  -44.9441 C.ar   1 LIG      -0.11700
      8 C8        -78.9586  -14.9093  -45.5935 C.ar   1 LIG      -0.11700
      9 C9        -76.5411  -15.1718  -45.6710 C.ar   1 LIG       0.00400
     10 C10       -77.7019  -14.4324  -46.0006 C.ar   1 LIG       0.00400
     11 H1        -74.1959  -13.1479  -47.1080 H      1 LIG       0.11500
     12 H2        -76.2283  -11.8537  -47.6860 H      1 LIG       0.11500
     13 H3        -78.0140  -17.7510  -43.9857 H      1 LIG       0.11500
     14 H4        -80.0466  -16.4560  -44.5622 H      1 LIG       0.11500
     15 H5        -74.3785  -15.2466  -45.8355 H      1 LIG       0.11500
     16 H6        -78.4507  -12.6536  -46.9925 H      1 LIG       0.11500
     17 H7        -75.7924  -16.9512  -44.6799 H      1 LIG       0.11500
     18 H8        -79.8644  -14.3570  -45.8356 H      1 LIG       0.11500
@<TRIPOS>BOND
      1       1       2 ar
      2       1       5 ar
      3       2       6 ar
      4       3       4 ar
      5       3       7 ar
      6       4       8 ar
      7       5       9 ar
      8       6      10 ar
      9       7       9 ar
     10       8      10 ar
     11       9      10 ar
     12       1      11 1
     13       2      12 1
     14       3      13 1
     15       4      14 1
     16       5      15 1
     17       6      16 1
     18       7      17 1
     19       8      18 1
@<TRIPOS>ALT_TYPE
CGenFF_4.0_ALT_TYPE_SET
CGenFF_4.0 1 CG2R61 2 CG2R61 3 CG2R61 4 CG2R61 5 CG2R61 6 CG2R61 7 CG2R61 8 CG2R61 9 CG2R61 10 CG2R61 11 HGR61 12 HGR61 13 HGR61 14 HGR61 15 HGR61 16 HGR61 17 HGR61 18 HGR61
@<TRIPOS>MOLECULE
naphtalene
 18 19 0 0 0
****
USER_CHARGES
INVALID_CHARGES
Pose:   9 Cluster:   9 Fr_nu: 103623 TotEn:   -10.86
@<TRIPOS>ATOM
      1 C1        -62.7906  -26.6556  -34.8449 C.ar   1 LIG      -0.11500
      2 C2        -61.9847  -26.6500  -33.7103 C.ar   1 LIG      -0.11500
      3 C3        -60.1642  -23.0184  -36.7280 C.ar   1 LIG      -0.11500
      4 C4        -59.3583  -23.0130  -35.5934 C.ar   1 LIG      -0.11500
      5 C5        -62.5432  -25.7555  -35.8818 C.ar   1 LIG      -0.11700
      6 C6        -60.9283  -25.7446  -33.6082 C.ar   1 LIG      -0.11700
      7 C7        -61.2207  -23.9240  -36.8301 C.ar   1 LIG      -0.11700
      8 C8        -59.6057  -23.9129  -34.5564 C.ar   1 LIG      -0.11700
      9 C9        -61.4842  -24.8370  -35.7960 C.ar   1 LIG       0.00400
     10 C10       -60.6647  -24.8314  -34.6422 C.ar   1 LIG       0.00400
     11 H1        -63.6132  -27.3603  -34.9236 H      1 LIG       0.11500
     12 H2        -62.1780  -27.3513  -32.9038 H      1 LIG       0.11500
     13 H3        -59.9714  -22.3173  -37.5351 H      1 LIG       0.11500
     14 H4        -58.5368  -22.3071  -35.5146 H      1 LIG       0.11500
     15 H5        -63.1864  -25.7774  -36.7591 H      1 LIG       0.11500
     16 H6        -60.3108  -25.7584  -32.7124 H      1 LIG       0.11500
     17 H7        -61.8375  -23.9105  -37.7262 H      1 LIG       0.11500
     18 H8        -58.9631  -23.8907  -33.6785 H      1 LIG       0.11500
@<TRIPOS>BOND
      1       1       2 ar
      2       1       5 ar
      3       2       6 ar
      4       3       4 ar
      5       3       7 ar
      6       4       8 ar
      7       5       9 ar
      8       6      10 ar
      9       7       9 ar
     10       8      10 ar
     11       9      10 ar
     12       1      11 1
     13       2      12 1
     14       3      13 1
     15       4      14 1
     16       5      15 1
     17       6      16 1
     18       7      17 1
     19       8      18 1
@<TRIPOS>ALT_TYPE
CGenFF_4.0_ALT_TYPE_SET
CGenFF_4.0 1 CG2R61 2 CG2R61 3 CG2R61 4 CG2R61 5 CG2R61 6 CG2R61 7 CG2R61 8 CG2R61 9 CG2R61 10 CG2R61 11 HGR61 12 HGR61 13 HGR61 14 HGR61 15 HGR61 16 HGR61 17 HGR61 18 HGR61
@<TRIPOS>MOLECULE
naphtalene
 18 19 0 0 0
****
USER_CHARGES
INVALID_CHARGES
Pose:  10 Cluster:  10 Fr_nu:  98095 TotEn:   -10.84
@<TRIPOS>ATOM
      1 C1        -86.8965   -9.2973  -29.6300 C.ar   1 LIG      -0.11500
      2 C2        -87.3471   -7.9820  -29.5692 C.ar   1 LIG      -0.11500
      3 C3        -82.3522   -7.7075  -30.3335 C.ar   1 LIG      -0.11500
      4 C4        -82.8030   -6.3922  -30.2727 C.ar   1 LIG      -0.11500
      5 C5        -85.5422   -9.5628  -29.8351 C.ar   1 LIG      -0.11700
      6 C6        -86.4455   -6.9272  -29.7132 C.ar   1 LIG      -0.11700
      7 C7        -83.2539   -8.7623  -30.1894 C.ar   1 LIG      -0.11700
      8 C8        -84.1572   -6.1265  -30.0676 C.ar   1 LIG      -0.11700
      9 C9        -84.6205   -8.5134  -29.9823 C.ar   1 LIG       0.00400
     10 C10       -85.0789   -7.1759  -29.9205 C.ar   1 LIG       0.00400
     11 H1        -87.5989  -10.1181  -29.5183 H      1 LIG       0.11500
     12 H2        -88.4015   -7.7764  -29.4091 H      1 LIG       0.11500
     13 H3        -81.2977   -7.9138  -30.4934 H      1 LIG       0.11500
     14 H4        -82.1003   -5.5719  -30.3859 H      1 LIG       0.11500
     15 H5        -85.2124  -10.5988  -29.8796 H      1 LIG       0.11500
     16 H6        -86.8199   -5.9069  -29.6617 H      1 LIG       0.11500
     17 H7        -82.8792   -9.7825  -30.2401 H      1 LIG       0.11500
     18 H8        -84.4874   -5.0906  -30.0239 H      1 LIG       0.11500
@<TRIPOS>BOND
      1       1       2 ar
      2       1       5 ar
      3       2       6 ar
      4       3       4 ar
      5       3       7 ar
      6       4       8 ar
      7       5       9 ar
      8       6      10 ar
      9       7       9 ar
     10       8      10 ar
     11       9      10 ar
     12       1      11 1
     13       2      12 1
     14       3      13 1
     15       4      14 1
     16       5      15 1
     17       6      16 1
     18       7      17 1
     19       8      18 1
@<TRIPOS>ALT_TYPE
CGenFF_4.0_ALT_TYPE_SET
CGenFF_4.0 1 CG2R61 2 CG2R61 3 CG2R61 4 CG2R61 5 CG2R61 6 CG2R61 7 CG2R61 8 CG2R61 9 CG2R61 10 CG2R61 11 HGR61 12 HGR61 13 HGR61 14 HGR61 15 HGR61 16 HGR61 17 HGR61 18 HGR61
@<TRIPOS>MOLECULE
naphtalene
 18 19 0 0 0
****
USER_CHARGES
INVALID_CHARGES
Pose:  11 Cluster:  11 Fr_nu:  65100 TotEn:   -10.79
@<TRIPOS>ATOM
      1 C1        -73.7090    0.2256  -32.6874 C.ar   1 LIG      -0.11500
      2 C2        -74.3023   -0.0539  -33.9149 C.ar   1 LIG      -0.11500
      3 C3        -75.0236    4.8906  -33.1147 C.ar   1 LIG      -0.11500
      4 C4        -75.6168    4.6110  -34.3422 C.ar   1 LIG      -0.11500
      5 C5        -73.7376    1.5239  -32.1773 C.ar   1 LIG      -0.11700
      6 C6        -74.9263    0.9635  -34.6370 C.ar   1 LIG      -0.11700
      7 C7        -74.3995    3.8730  -32.3925 C.ar   1 LIG      -0.11700
      8 C8        -75.5882    3.3127  -34.8524 C.ar   1 LIG      -0.11700
      9 C9        -74.3613    2.5605  -32.8908 C.ar   1 LIG       0.00400
     10 C10       -74.9645    2.2761  -34.1390 C.ar   1 LIG       0.00400
     11 H1        -73.2228   -0.5668  -32.1259 H      1 LIG       0.11500
     12 H2        -74.2797   -1.0650  -34.3109 H      1 LIG       0.11500
     13 H3        -75.0459    5.9017  -32.7180 H      1 LIG       0.11500
     14 H4        -76.1015    5.4040  -34.9040 H      1 LIG       0.11500
     15 H5        -73.2670    1.7196  -31.2160 H      1 LIG       0.11500
     16 H6        -75.3841    0.7221  -35.5942 H      1 LIG       0.11500
     17 H7        -73.9426    4.1145  -31.4351 H      1 LIG       0.11500
     18 H8        -76.0581    3.1170  -35.8141 H      1 LIG       0.11500
@<TRIPOS>BOND
      1       1       2 ar
      2       1       5 ar
      3       2       6 ar
      4       3       4 ar
      5       3       7 ar
      6       4       8 ar
      7       5       9 ar
      8       6      10 ar
      9       7       9 ar
     10       8      10 ar
     11       9      10 ar
     12       1      11 1
     13       2      12 1
     14       3      13 1
     15       4      14 1
     16       5      15 1
     17       6      16 1
     18       7      17 1
     19       8      18 1
@<TRIPOS>ALT_TYPE
CGenFF_4.0_ALT_TYPE_SET
CGenFF_4.0 1 CG2R61 2 CG2R61 3 CG2R61 4 CG2R61 5 CG2R61 6 CG2R61 7 CG2R61 8 CG2R61 9 CG2R61 10 CG2R61 11 HGR61 12 HGR61 13 HGR61 14 HGR61 15 HGR61 16 HGR61 17 HGR61 18 HGR61
@<TRIPOS>MOLECULE
naphtalene
 18 19 0 0 0
****
USER_CHARGES
INVALID_CHARGES
Pose:  12 Cluster:  12 Fr_nu:  39707 TotEn:   -10.64
@<TRIPOS>ATOM
      1 C1        -55.3588  -10.7399  -50.2638 C.ar   1 LIG      -0.11500
      2 C2        -55.2961   -9.5092  -49.6170 C.ar   1 LIG      -0.11500
      3 C3        -50.7533  -10.1997  -51.7370 C.ar   1 LIG      -0.11500
      4 C4        -50.6908   -8.9690  -51.0902 C.ar   1 LIG      -0.11500
      5 C5        -54.2470  -11.2235  -50.9541 C.ar   1 LIG      -0.11700
      6 C6        -54.1217   -8.7574  -49.6579 C.ar   1 LIG      -0.11700
      7 C7        -51.9278  -10.9515  -51.6960 C.ar   1 LIG      -0.11700
      8 C8        -51.8025   -8.4853  -50.3999 C.ar   1 LIG      -0.11700
      9 C9        -53.0565  -10.4801  -51.0059 C.ar   1 LIG       0.00400
     10 C10       -52.9930   -9.2287  -50.3481 C.ar   1 LIG       0.00400
     11 H1        -56.2735  -11.3245  -50.2320 H      1 LIG       0.11500
     12 H2        -56.1621   -9.1338  -49.0796 H      1 LIG       0.11500
     13 H3        -49.8874  -10.5758  -52.2746 H      1 LIG       0.11500
     14 H4        -49.7762   -8.3842  -51.1235 H      1 LIG       0.11500
     15 H5        -54.3187  -12.1879  -51.4528 H      1 LIG       0.11500
     16 H6        -54.0951   -7.7984  -49.1447 H      1 LIG       0.11500
     17 H7        -51.9540  -11.9108  -52.2086 H      1 LIG       0.11500
     18 H8        -51.7312   -7.5205  -49.9017 H      1 LIG       0.11500
@<TRIPOS>BOND
      1       1       2 ar
      2       1       5 ar
      3       2       6 ar
      4       3       4 ar
      5       3       7 ar
      6       4       8 ar
      7       5       9 ar
      8       6      10 ar
      9       7       9 ar
     10       8      10 ar
     11       9      10 ar
     12       1      11 1
     13       2      12 1
     14       3      13 1
     15       4      14 1
     16       5      15 1
     17       6      16 1
     18       7      17 1
     19       8      18 1
@<TRIPOS>ALT_TYPE
CGenFF_4.0_ALT_TYPE_SET
CGenFF_4.0 1 CG2R61 2 CG2R61 3 CG2R61 4 CG2R61 5 CG2R61 6 CG2R61 7 CG2R61 8 CG2R61 9 CG2R61 10 CG2R61 11 HGR61 12 HGR61 13 HGR61 14 HGR61 15 HGR61 16 HGR61 17 HGR61 18 HGR61
@<TRIPOS>MOLECULE
naphtalene
 18 19 0 0 0
****
USER_CHARGES
INVALID_CHARGES
Pose:  13 Cluster:  13 Fr_nu: 110328 TotEn:   -10.60
@<TRIPOS>ATOM
      1 C1        -56.8747  -22.8961  -23.6324 C.ar   1 LIG      -0.11500
      2 C2        -57.0127  -23.7750  -24.7026 C.ar   1 LIG      -0.11500
      3 C3        -61.6148  -21.8311  -23.8962 C.ar   1 LIG      -0.11500
      4 C4        -61.7527  -22.7099  -24.9664 C.ar   1 LIG      -0.11500
      5 C5        -57.9821  -22.1906  -23.1607 C.ar   1 LIG      -0.11700
      6 C6        -58.2584  -23.9518  -25.3053 C.ar   1 LIG      -0.11700
      7 C7        -60.3690  -21.6543  -23.2934 C.ar   1 LIG      -0.11700
      8 C8        -60.6454  -23.4154  -25.4383 C.ar   1 LIG      -0.11700
      9 C9        -59.2436  -22.3562  -23.7553 C.ar   1 LIG       0.00400
     10 C10       -59.3838  -23.2499  -24.8436 C.ar   1 LIG       0.00400
     11 H1        -55.9046  -22.7585  -23.1639 H      1 LIG       0.11500
     12 H2        -56.1500  -24.3239  -25.0689 H      1 LIG       0.11500
     13 H3        -62.4773  -21.2818  -23.5292 H      1 LIG       0.11500
     14 H4        -62.7228  -22.8461  -25.4354 H      1 LIG       0.11500
     15 H5        -57.8508  -21.5086  -22.3231 H      1 LIG       0.11500
     16 H6        -58.3432  -24.6443  -26.1402 H      1 LIG       0.11500
     17 H7        -60.2846  -20.9624  -22.4581 H      1 LIG       0.11500
     18 H8        -60.7763  -24.0969  -26.2764 H      1 LIG       0.11500
@<TRIPOS>BOND
      1       1       2 ar
      2       1       5 ar
      3       2       6 ar
      4       3       4 ar
      5       3       7 ar
      6       4       8 ar
      7       5       9 ar
      8       6      10 ar
      9       7       9 ar
     10       8      10 ar
     11       9      10 ar
     12       1      11 1
     13       2      12 1
     14       3      13 1
     15       4      14 1
     16       5      15 1
     17       6      16 1
     18       7      17 1
     19       8      18 1
@<TRIPOS>ALT_TYPE
CGenFF_4.0_ALT_TYPE_SET
CGenFF_4.0 1 CG2R61 2 CG2R61 3 CG2R61 4 CG2R61 5 CG2R61 6 CG2R61 7 CG2R61 8 CG2R61 9 CG2R61 10 CG2R61 11 HGR61 12 HGR61 13 HGR61 14 HGR61 15 HGR61 16 HGR61 17 HGR61 18 HGR61
@<TRIPOS>MOLECULE
naphtalene
 18 19 0 0 0
****
USER_CHARGES
INVALID_CHARGES
Pose:  14 Cluster:  14 Fr_nu: 186722 TotEn:   -10.45
@<TRIPOS>ATOM
      1 C1        -57.4255  -11.1436  -53.2354 C.ar   1 LIG      -0.11500
      2 C2        -56.6920  -12.0126  -52.4331 C.ar   1 LIG      -0.11500
      3 C3        -55.1777   -7.3493  -51.1803 C.ar   1 LIG      -0.11500
      4 C4        -54.4443   -8.2184  -50.3780 C.ar   1 LIG      -0.11500
      5 C5        -57.2356   -9.7655  -53.1280 C.ar   1 LIG      -0.11700
      6 C6        -55.7659  -11.5071  -51.5204 C.ar   1 LIG      -0.11700
      7 C7        -56.1038   -7.8549  -52.0931 C.ar   1 LIG      -0.11700
      8 C8        -54.6341   -9.5964  -50.4853 C.ar   1 LIG      -0.11700
      9 C9        -56.3078   -9.2391  -52.2146 C.ar   1 LIG       0.00400
     10 C10       -55.5620  -10.1229  -51.3987 C.ar   1 LIG       0.00400
     11 H1        -58.1467  -11.5377  -53.9454 H      1 LIG       0.11500
     12 H2        -56.8403  -13.0852  -52.5177 H      1 LIG       0.11500
     13 H3        -55.0297   -6.2763  -51.0962 H      1 LIG       0.11500
     14 H4        -53.7243   -7.8237  -49.6672 H      1 LIG       0.11500
     15 H5        -57.8203   -9.1050  -53.7649 H      1 LIG       0.11500
     16 H6        -55.2032  -12.2049  -50.9037 H      1 LIG       0.11500
     17 H7        -56.6657   -7.1570  -52.7102 H      1 LIG       0.11500
     18 H8        -54.0500  -10.2572  -49.8479 H      1 LIG       0.11500
@<TRIPOS>BOND
      1       1       2 ar
      2       1       5 ar
      3       2       6 ar
      4       3       4 ar
      5       3       7 ar
      6       4       8 ar
      7       5       9 ar
      8       6      10 ar
      9       7       9 ar
     10       8      10 ar
     11       9      10 ar
     12       1      11 1
     13       2      12 1
     14       3      13 1
     15       4      14 1
     16       5      15 1
     17       6      16 1
     18       7      17 1
     19       8      18 1
@<TRIPOS>ALT_TYPE
CGenFF_4.0_ALT_TYPE_SET
CGenFF_4.0 1 CG2R61 2 CG2R61 3 CG2R61 4 CG2R61 5 CG2R61 6 CG2R61 7 CG2R61 8 CG2R61 9 CG2R61 10 CG2R61 11 HGR61 12 HGR61 13 HGR61 14 HGR61 15 HGR61 16 HGR61 17 HGR61 18 HGR61
@<TRIPOS>MOLECULE
naphtalene
 18 19 0 0 0
****
USER_CHARGES
INVALID_CHARGES
Pose:  15 Cluster:  15 Fr_nu:  12967 TotEn:   -10.20
@<TRIPOS>ATOM
      1 C1        -51.2004  -10.1595  -49.3203 C.ar   1 LIG      -0.11500
      2 C2        -52.3095   -9.3591  -49.0632 C.ar   1 LIG      -0.11500
      3 C3        -49.7638   -7.0565  -52.7816 C.ar   1 LIG      -0.11500
      4 C4        -50.8730   -6.2562  -52.5244 C.ar   1 LIG      -0.11500
      5 C5        -50.2871   -9.7910  -50.3085 C.ar   1 LIG      -0.11700
      6 C6        -52.5097   -8.1873  -49.7931 C.ar   1 LIG      -0.11700
      7 C7        -49.5637   -8.2285  -52.0515 C.ar   1 LIG      -0.11700
      8 C8        -51.7864   -6.6247  -51.5362 C.ar   1 LIG      -0.11700
      9 C9        -50.4728   -8.6147  -51.0531 C.ar   1 LIG       0.00400
     10 C10       -51.6007   -7.8009  -50.7916 C.ar   1 LIG       0.00400
     11 H1        -51.0454  -11.0720  -48.7520 H      1 LIG       0.11500
     12 H2        -53.0197   -9.6468  -48.2934 H      1 LIG       0.11500
     13 H3        -49.0530   -6.7693  -53.5512 H      1 LIG       0.11500
     14 H4        -51.0283   -5.3446  -53.0939 H      1 LIG       0.11500
     15 H5        -49.4275  -10.4321  -50.4927 H      1 LIG       0.11500
     16 H6        -53.3833   -7.5766  -49.5749 H      1 LIG       0.11500
     17 H7        -48.6896   -8.8386  -52.2693 H      1 LIG       0.11500
     18 H8        -52.6465   -5.9841  -51.3523 H      1 LIG       0.11500
@<TRIPOS>BOND
      1       1       2 ar
      2       1       5 ar
      3       2       6 ar
      4       3       4 ar
      5       3       7 ar
      6       4       8 ar
      7       5       9 ar
      8       6      10 ar
      9       7       9 ar
     10       8      10 ar
     11       9      10 ar
     12       1      11 1
     13       2      12 1
     14       3      13 1
     15       4      14 1
     16       5      15 1
     17       6      16 1
     18       7      17 1
     19       8      18 1
@<TRIPOS>ALT_TYPE
CGenFF_4.0_ALT_TYPE_SET
CGenFF_4.0 1 CG2R61 2 CG2R61 3 CG2R61 4 CG2R61 5 CG2R61 6 CG2R61 7 CG2R61 8 CG2R61 9 CG2R61 10 CG2R61 11 HGR61 12 HGR61 13 HGR61 14 HGR61 15 HGR61 16 HGR61 17 HGR61 18 HGR61
@<TRIPOS>MOLECULE
naphtalene
 18 19 0 0 0
****
USER_CHARGES
INVALID_CHARGES
Pose:  16 Cluster:  16 Fr_nu: 100599 TotEn:   -10.05
@<TRIPOS>ATOM
      1 C1        -78.0329  -22.3990  -52.5412 C.ar   1 LIG      -0.11500
      2 C2        -78.5090  -23.5864  -53.0889 C.ar   1 LIG      -0.11500
      3 C3        -79.6971  -23.7472  -48.1725 C.ar   1 LIG      -0.11500
      4 C4        -80.1732  -24.9346  -48.7204 C.ar   1 LIG      -0.11500
      5 C5        -78.2070  -22.1376  -51.1818 C.ar   1 LIG      -0.11700
      6 C6        -79.1610  -24.5171  -52.2796 C.ar   1 LIG      -0.11700
      7 C7        -79.0450  -22.8165  -48.9819 C.ar   1 LIG      -0.11700
      8 C8        -79.9992  -25.1960  -50.0797 C.ar   1 LIG      -0.11700
      9 C9        -78.8610  -23.0631  -50.3522 C.ar   1 LIG       0.00400
     10 C10       -79.3452  -24.2706  -50.9093 C.ar   1 LIG       0.00400
     11 H1        -77.5259  -21.6746  -53.1718 H      1 LIG       0.11500
     12 H2        -78.3727  -23.7890  -54.1473 H      1 LIG       0.11500
     13 H3        -79.8329  -23.5440  -47.1139 H      1 LIG       0.11500
     14 H4        -80.6814  -25.6580  -48.0895 H      1 LIG       0.11500
     15 H5        -77.8270  -21.2026  -50.7752 H      1 LIG       0.11500
     16 H6        -79.5246  -25.4389  -52.7290 H      1 LIG       0.11500
     17 H7        -78.6808  -21.8952  -48.5321 H      1 LIG       0.11500
     18 H8        -80.3798  -26.1307  -50.4867 H      1 LIG       0.11500
@<TRIPOS>BOND
      1       1       2 ar
      2       1       5 ar
      3       2       6 ar
      4       3       4 ar
      5       3       7 ar
      6       4       8 ar
      7       5       9 ar
      8       6      10 ar
      9       7       9 ar
     10       8      10 ar
     11       9      10 ar
     12       1      11 1
     13       2      12 1
     14       3      13 1
     15       4      14 1
     16       5      15 1
     17       6      16 1
     18       7      17 1
     19       8      18 1
@<TRIPOS>ALT_TYPE
CGenFF_4.0_ALT_TYPE_SET
CGenFF_4.0 1 CG2R61 2 CG2R61 3 CG2R61 4 CG2R61 5 CG2R61 6 CG2R61 7 CG2R61 8 CG2R61 9 CG2R61 10 CG2R61 11 HGR61 12 HGR61 13 HGR61 14 HGR61 15 HGR61 16 HGR61 17 HGR61 18 HGR61
@<TRIPOS>MOLECULE
naphtalene
 18 19 0 0 0
****
USER_CHARGES
INVALID_CHARGES
Pose:  17 Cluster:  17 Fr_nu: 124729 TotEn:    -9.98
@<TRIPOS>ATOM
      1 C1        -61.6084  -21.9763  -24.2151 C.ar   1 LIG      -0.11500
      2 C2        -62.4874  -21.0196  -23.7162 C.ar   1 LIG      -0.11500
      3 C3        -65.3220  -25.0540  -24.8551 C.ar   1 LIG      -0.11500
      4 C4        -66.2009  -24.0973  -24.3561 C.ar   1 LIG      -0.11500
      5 C5        -62.0891  -23.2205  -24.6245 C.ar   1 LIG      -0.11700
      6 C6        -63.8503  -21.3032  -23.6246 C.ar   1 LIG      -0.11700
      7 C7        -63.9590  -24.7703  -24.9468 C.ar   1 LIG      -0.11700
      8 C8        -65.7204  -22.8531  -23.9467 C.ar   1 LIG      -0.11700
      9 C9        -63.4578  -23.5232  -24.5393 C.ar   1 LIG       0.00400
     10 C10       -64.3516  -22.5503  -24.0319 C.ar   1 LIG       0.00400
     11 H1        -60.5475  -21.7551  -24.2857 H      1 LIG       0.11500
     12 H2        -62.1123  -20.0512  -23.3980 H      1 LIG       0.11500
     13 H3        -65.6966  -26.0228  -25.1737 H      1 LIG       0.11500
     14 H4        -67.2615  -24.3195  -24.2845 H      1 LIG       0.11500
     15 H5        -61.3837  -23.9532  -25.0109 H      1 LIG       0.11500
     16 H6        -64.5192  -20.5402  -23.2319 H      1 LIG       0.11500
     17 H7        -63.2904  -25.5331  -25.3402 H      1 LIG       0.11500
     18 H8        -66.4255  -22.1204  -23.5595 H      1 LIG       0.11500
@<TRIPOS>BOND
      1       1       2 ar
      2       1       5 ar
      3       2       6 ar
      4       3       4 ar
      5       3       7 ar
      6       4       8 ar
      7       5       9 ar
      8       6      10 ar
      9       7       9 ar
     10       8      10 ar
     11       9      10 ar
     12       1      11 1
     13       2      12 1
     14       3      13 1
     15       4      14 1
     16       5      15 1
     17       6      16 1
     18       7      17 1
     19       8      18 1
@<TRIPOS>ALT_TYPE
CGenFF_4.0_ALT_TYPE_SET
CGenFF_4.0 1 CG2R61 2 CG2R61 3 CG2R61 4 CG2R61 5 CG2R61 6 CG2R61 7 CG2R61 8 CG2R61 9 CG2R61 10 CG2R61 11 HGR61 12 HGR61 13 HGR61 14 HGR61 15 HGR61 16 HGR61 17 HGR61 18 HGR61
@<TRIPOS>MOLECULE
naphtalene
 18 19 0 0 0
****
USER_CHARGES
INVALID_CHARGES
Pose:  18 Cluster:  18 Fr_nu:  46029 TotEn:    -9.81
@<TRIPOS>ATOM
      1 C1        -56.6139  -22.4124  -42.3019 C.ar   1 LIG      -0.11500
      2 C2        -57.0885  -21.2811  -42.9589 C.ar   1 LIG      -0.11500
      3 C3        -58.9393  -21.0378  -38.2552 C.ar   1 LIG      -0.11500
      4 C4        -59.4139  -19.9065  -38.9123 C.ar   1 LIG      -0.11500
      5 C5        -56.9529  -22.6391  -40.9677 C.ar   1 LIG      -0.11700
      6 C6        -57.9039  -20.3721  -42.2843 C.ar   1 LIG      -0.11700
      7 C7        -58.1239  -21.9469  -38.9299 C.ar   1 LIG      -0.11700
      8 C8        -59.0749  -19.6797  -40.2465 C.ar   1 LIG      -0.11700
      9 C9        -57.7726  -21.7346  -40.2730 C.ar   1 LIG       0.00400
     10 C10       -58.2552  -20.5842  -40.9412 C.ar   1 LIG       0.00400
     11 H1        -55.9787  -23.1195  -42.8274 H      1 LIG       0.11500
     12 H2        -56.8242  -21.1057  -43.9977 H      1 LIG       0.11500
     13 H3        -59.2034  -21.2139  -37.2163 H      1 LIG       0.11500
     14 H4        -60.0479  -19.1991  -38.3859 H      1 LIG       0.11500
     15 H5        -56.5701  -23.5299  -40.4739 H      1 LIG       0.11500
     16 H6        -58.2640  -19.4948  -42.8178 H      1 LIG       0.11500
     17 H7        -57.7647  -22.8245  -38.3966 H      1 LIG       0.11500
     18 H8        -59.4570  -18.7885  -40.7402 H      1 LIG       0.11500
@<TRIPOS>BOND
      1       1       2 ar
      2       1       5 ar
      3       2       6 ar
      4       3       4 ar
      5       3       7 ar
      6       4       8 ar
      7       5       9 ar
      8       6      10 ar
      9       7       9 ar
     10       8      10 ar
     11       9      10 ar
     12       1      11 1
     13       2      12 1
     14       3      13 1
     15       4      14 1
     16       5      15 1
     17       6      16 1
     18       7      17 1
     19       8      18 1
@<TRIPOS>ALT_TYPE
CGenFF_4.0_ALT_TYPE_SET
CGenFF_4.0 1 CG2R61 2 CG2R61 3 CG2R61 4 CG2R61 5 CG2R61 6 CG2R61 7 CG2R61 8 CG2R61 9 CG2R61 10 CG2R61 11 HGR61 12 HGR61 13 HGR61 14 HGR61 15 HGR61 16 HGR61 17 HGR61 18 HGR61
@<TRIPOS>MOLECULE
naphtalene
 18 19 0 0 0
****
USER_CHARGES
INVALID_CHARGES
Pose:  19 Cluster:  19 Fr_nu:  12599 TotEn:    -9.79
@<TRIPOS>ATOM
      1 C1        -75.1284   -8.6622  -25.3121 C.ar   1 LIG      -0.11500
      2 C2        -73.8948   -8.5721  -25.9501 C.ar   1 LIG      -0.11500
      3 C3        -77.3806   -8.0276  -29.5780 C.ar   1 LIG      -0.11500
      4 C4        -76.1470   -7.9376  -30.2158 C.ar   1 LIG      -0.11500
      5 C5        -76.3066   -8.5498  -26.0508 C.ar   1 LIG      -0.11700
      6 C6        -73.8346   -8.3695  -27.3290 C.ar   1 LIG      -0.11700
      7 C7        -77.4408   -8.2303  -28.1989 C.ar   1 LIG      -0.11700
      8 C8        -74.9687   -8.0498  -29.4773 C.ar   1 LIG      -0.11700
      9 C9        -76.2649   -8.3456  -27.4397 C.ar   1 LIG       0.00400
     10 C10       -75.0104   -8.2540  -28.0884 C.ar   1 LIG       0.00400
     11 H1        -75.1746   -8.8194  -24.2385 H      1 LIG       0.11500
     12 H2        -72.9781   -8.6600  -25.3742 H      1 LIG       0.11500
     13 H3        -78.2979   -7.9400  -30.1535 H      1 LIG       0.11500
     14 H4        -76.1014   -7.7789  -31.2893 H      1 LIG       0.11500
     15 H5        -77.2597   -8.6229  -25.5310 H      1 LIG       0.11500
     16 H6        -72.8594   -8.3027  -27.8070 H      1 LIG       0.11500
     17 H7        -78.4160   -8.2979  -27.7213 H      1 LIG       0.11500
     18 H8        -74.0154   -7.9760  -29.9967 H      1 LIG       0.11500
@<TRIPOS>BOND
      1       1       2 ar
      2       1       5 ar
      3       2       6 ar
      4       3       4 ar
      5       3       7 ar
      6       4       8 ar
      7       5       9 ar
      8       6      10 ar
      9       7       9 ar
     10       8      10 ar
     11       9      10 ar
     12       1      11 1
     13       2      12 1
     14       3      13 1
     15       4      14 1
     16       5      15 1
     17       6      16 1
     18       7      17 1
     19       8      18 1
@<TRIPOS>ALT_TYPE
CGenFF_4.0_ALT_TYPE_SET
CGenFF_4.0 1 CG2R61 2 CG2R61 3 CG2R61 4 CG2R61 5 CG2R61 6 CG2R61 7 CG2R61 8 CG2R61 9 CG2R61 10 CG2R61 11 HGR61 12 HGR61 13 HGR61 14 HGR61 15 HGR61 16 HGR61 17 HGR61 18 HGR61
@<TRIPOS>MOLECULE
naphtalene
 18 19 0 0 0
****
USER_CHARGES
INVALID_CHARGES
Pose:  20 Cluster:  20 Fr_nu: 266431 TotEn:    -9.40
@<TRIPOS>ATOM
      1 C1        -50.8895    7.4875  -34.4458 C.ar   1 LIG      -0.11500
      2 C2        -51.2677    6.1492  -34.4996 C.ar   1 LIG      -0.11500
      3 C3        -52.9982    8.2566  -38.7626 C.ar   1 LIG      -0.11500
      4 C4        -53.3764    6.9183  -38.8162 C.ar   1 LIG      -0.11500
      5 C5        -51.2231    8.3501  -35.4904 C.ar   1 LIG      -0.11700
      6 C6        -51.9809    5.6684  -35.5979 C.ar   1 LIG      -0.11700
      7 C7        -52.2850    8.7374  -37.6641 C.ar   1 LIG      -0.11700
      8 C8        -53.0428    6.0556  -37.7718 C.ar   1 LIG      -0.11700
      9 C9        -51.9407    7.8833  -36.6038 C.ar   1 LIG       0.00400
     10 C10       -52.3252    6.5224  -36.6584 C.ar   1 LIG       0.00400
     11 H1        -50.3338    7.8611  -33.5908 H      1 LIG       0.11500
     12 H2        -51.0077    5.4786  -33.6858 H      1 LIG       0.11500
     13 H3        -53.2581    8.9280  -39.5762 H      1 LIG       0.11500
     14 H4        -53.9309    6.5449  -39.6722 H      1 LIG       0.11500
     15 H5        -50.9167    9.3922  -35.4273 H      1 LIG       0.11500
     16 H6        -52.2667    4.6187  -35.6186 H      1 LIG       0.11500
     17 H7        -52.0001    9.7872  -37.6433 H      1 LIG       0.11500
     18 H8        -53.3484    5.0132  -37.8350 H      1 LIG       0.11500
@<TRIPOS>BOND
      1       1       2 ar
      2       1       5 ar
      3       2       6 ar
      4       3       4 ar
      5       3       7 ar
      6       4       8 ar
      7       5       9 ar
      8       6      10 ar
      9       7       9 ar
     10       8      10 ar
     11       9      10 ar
     12       1      11 1
     13       2      12 1
     14       3      13 1
     15       4      14 1
     16       5      15 1
     17       6      16 1
     18       7      17 1
     19       8      18 1
@<TRIPOS>ALT_TYPE
CGenFF_4.0_ALT_TYPE_SET
CGenFF_4.0 1 CG2R61 2 CG2R61 3 CG2R61 4 CG2R61 5 CG2R61 6 CG2R61 7 CG2R61 8 CG2R61 9 CG2R61 10 CG2R61 11 HGR61 12 HGR61 13 HGR61 14 HGR61 15 HGR61 16 HGR61 17 HGR61 18 HGR61
@<TRIPOS>MOLECULE
naphtalene
 18 19 0 0 0
****
USER_CHARGES
INVALID_CHARGES
Pose:  21 Cluster:  21 Fr_nu:  30495 TotEn:    -9.32
@<TRIPOS>ATOM
      1 C1        -67.5896  -28.4113  -44.4280 C.ar   1 LIG      -0.11500
      2 C2        -68.1188  -27.1320  -44.5700 C.ar   1 LIG      -0.11500
      3 C3        -68.7704  -29.4116  -49.0408 C.ar   1 LIG      -0.11500
      4 C4        -69.2996  -28.1323  -49.1827 C.ar   1 LIG      -0.11500
      5 C5        -67.6171  -29.3017  -45.5017 C.ar   1 LIG      -0.11700
      6 C6        -68.6774  -26.7381  -45.7861 C.ar   1 LIG      -0.11700
      7 C7        -68.2117  -29.8054  -47.8245 C.ar   1 LIG      -0.11700
      8 C8        -69.2722  -27.2418  -48.1090 C.ar   1 LIG      -0.11700
      9 C9        -68.1756  -28.9222  -46.7332 C.ar   1 LIG       0.00400
     10 C10       -68.7137  -27.6213  -46.8775 C.ar   1 LIG       0.00400
     11 H1        -67.1553  -28.7175  -43.4808 H      1 LIG       0.11500
     12 H2        -68.0966  -26.4394  -43.7336 H      1 LIG       0.11500
     13 H3        -68.7921  -30.1047  -49.8770 H      1 LIG       0.11500
     14 H4        -69.7350  -27.8270  -50.1296 H      1 LIG       0.11500
     15 H5        -67.1981  -30.2969  -45.3678 H      1 LIG       0.11500
     16 H6        -69.0848  -25.7331  -45.8748 H      1 LIG       0.11500
     17 H7        -67.8037  -30.8102  -47.7364 H      1 LIG       0.11500
     18 H8        -69.6919  -26.2468  -48.2424 H      1 LIG       0.11500
@<TRIPOS>BOND
      1       1       2 ar
      2       1       5 ar
      3       2       6 ar
      4       3       4 ar
      5       3       7 ar
      6       4       8 ar
      7       5       9 ar
      8       6      10 ar
      9       7       9 ar
     10       8      10 ar
     11       9      10 ar
     12       1      11 1
     13       2      12 1
     14       3      13 1
     15       4      14 1
     16       5      15 1
     17       6      16 1
     18       7      17 1
     19       8      18 1
@<TRIPOS>ALT_TYPE
CGenFF_4.0_ALT_TYPE_SET
CGenFF_4.0 1 CG2R61 2 CG2R61 3 CG2R61 4 CG2R61 5 CG2R61 6 CG2R61 7 CG2R61 8 CG2R61 9 CG2R61 10 CG2R61 11 HGR61 12 HGR61 13 HGR61 14 HGR61 15 HGR61 16 HGR61 17 HGR61 18 HGR61
@<TRIPOS>MOLECULE
naphtalene
 18 19 0 0 0
****
USER_CHARGES
INVALID_CHARGES
Pose:  22 Cluster:  22 Fr_nu:  18886 TotEn:    -9.29
@<TRIPOS>ATOM
      1 C1        -61.9275    0.6289  -53.8951 C.ar   1 LIG      -0.11500
      2 C2        -62.6748    0.0628  -52.8665 C.ar   1 LIG      -0.11500
      3 C3        -60.7644   -3.8161  -55.4958 C.ar   1 LIG      -0.11500
      4 C4        -61.5118   -4.3820  -54.4672 C.ar   1 LIG      -0.11500
      5 C5        -61.2637   -0.1904  -54.8087 C.ar   1 LIG      -0.11700
      6 C6        -62.7613   -1.3244  -52.7475 C.ar   1 LIG      -0.11700
      7 C7        -60.6780   -2.4286  -55.6148 C.ar   1 LIG      -0.11700
      8 C8        -62.1755   -3.5628  -53.5535 C.ar   1 LIG      -0.11700
      9 C9        -61.3397   -1.5889  -54.7041 C.ar   1 LIG       0.00400
     10 C10       -62.0996   -2.1644  -53.6581 C.ar   1 LIG       0.00400
     11 H1        -61.8601    1.7090  -53.9869 H      1 LIG       0.11500
     12 H2        -63.1914    0.7015  -52.1559 H      1 LIG       0.11500
     13 H3        -60.2476   -4.4543  -56.2070 H      1 LIG       0.11500
     14 H4        -61.5777   -5.4621  -54.3751 H      1 LIG       0.11500
     15 H5        -60.6850    0.2740  -55.6045 H      1 LIG       0.11500
     16 H6        -63.3515   -1.7452  -51.9360 H      1 LIG       0.11500
     17 H7        -60.0885   -2.0082  -56.4268 H      1 LIG       0.11500
     18 H8        -62.7538   -4.0270  -52.7571 H      1 LIG       0.11500
@<TRIPOS>BOND
      1       1       2 ar
      2       1       5 ar
      3       2       6 ar
      4       3       4 ar
      5       3       7 ar
      6       4       8 ar
      7       5       9 ar
      8       6      10 ar
      9       7       9 ar
     10       8      10 ar
     11       9      10 ar
     12       1      11 1
     13       2      12 1
     14       3      13 1
     15       4      14 1
     16       5      15 1
     17       6      16 1
     18       7      17 1
     19       8      18 1
@<TRIPOS>ALT_TYPE
CGenFF_4.0_ALT_TYPE_SET
CGenFF_4.0 1 CG2R61 2 CG2R61 3 CG2R61 4 CG2R61 5 CG2R61 6 CG2R61 7 CG2R61 8 CG2R61 9 CG2R61 10 CG2R61 11 HGR61 12 HGR61 13 HGR61 14 HGR61 15 HGR61 16 HGR61 17 HGR61 18 HGR61
@<TRIPOS>MOLECULE
naphtalene
 18 19 0 0 0
****
USER_CHARGES
INVALID_CHARGES
Pose:  23 Cluster:  23 Fr_nu:   9307 TotEn:    -9.27
@<TRIPOS>ATOM
      1 C1        -57.2400  -22.3478  -19.6701 C.ar   1 LIG      -0.11500
      2 C2        -56.2333  -22.6776  -20.5726 C.ar   1 LIG      -0.11500
      3 C3        -60.3949  -21.9140  -23.3486 C.ar   1 LIG      -0.11500
      4 C4        -59.3881  -22.2438  -24.2510 C.ar   1 LIG      -0.11500
      5 C5        -58.5285  -22.0746  -20.1303 C.ar   1 LIG      -0.11700
      6 C6        -56.5109  -22.7356  -21.9385 C.ar   1 LIG      -0.11700
      7 C7        -60.1172  -21.8561  -21.9826 C.ar   1 LIG      -0.11700
      8 C8        -58.0996  -22.5170  -23.7910 C.ar   1 LIG      -0.11700
      9 C9        -58.8260  -22.1281  -21.5018 C.ar   1 LIG       0.00400
     10 C10       -57.8021  -22.4635  -22.4195 C.ar   1 LIG       0.00400
     11 H1        -57.0232  -22.3023  -18.6069 H      1 LIG       0.11500
     12 H2        -55.2306  -22.8904  -20.2133 H      1 LIG       0.11500
     13 H3        -61.3981  -21.7012  -23.7073 H      1 LIG       0.11500
     14 H4        -59.6052  -22.2878  -25.3142 H      1 LIG       0.11500
     15 H5        -59.2998  -21.8185  -19.4068 H      1 LIG       0.11500
     16 H6        -55.7087  -22.9960  -22.6259 H      1 LIG       0.11500
     17 H7        -60.9197  -21.5965  -21.2954 H      1 LIG       0.11500
     18 H8        -57.3279  -22.7724  -24.5144 H      1 LIG       0.11500
@<TRIPOS>BOND
      1       1       2 ar
      2       1       5 ar
      3       2       6 ar
      4       3       4 ar
      5       3       7 ar
      6       4       8 ar
      7       5       9 ar
      8       6      10 ar
      9       7       9 ar
     10       8      10 ar
     11       9      10 ar
     12       1      11 1
     13       2      12 1
     14       3      13 1
     15       4      14 1
     16       5      15 1
     17       6      16 1
     18       7      17 1
     19       8      18 1
@<TRIPOS>ALT_TYPE
CGenFF_4.0_ALT_TYPE_SET
CGenFF_4.0 1 CG2R61 2 CG2R61 3 CG2R61 4 CG2R61 5 CG2R61 6 CG2R61 7 CG2R61 8 CG2R61 9 CG2R61 10 CG2R61 11 HGR61 12 HGR61 13 HGR61 14 HGR61 15 HGR61 16 HGR61 17 HGR61 18 HGR61
@<TRIPOS>MOLECULE
naphtalene
 18 19 0 0 0
****
USER_CHARGES
INVALID_CHARGES
Pose:  24 Cluster:  24 Fr_nu:   7918 TotEn:    -9.20
@<TRIPOS>ATOM
      1 C1        -64.7753  -29.2375  -43.6536 C.ar   1 LIG      -0.11500
      2 C2        -65.2813  -28.2176  -42.8532 C.ar   1 LIG      -0.11500
      3 C3        -68.3636  -28.5036  -46.8565 C.ar   1 LIG      -0.11500
      4 C4        -68.8695  -27.4838  -46.0560 C.ar   1 LIG      -0.11500
      5 C5        -65.4121  -29.5672  -44.8505 C.ar   1 LIG      -0.11700
      6 C6        -66.4258  -27.5235  -43.2463 C.ar   1 LIG      -0.11700
      7 C7        -67.2189  -29.1976  -46.4633 C.ar   1 LIG      -0.11700
      8 C8        -68.2329  -27.1540  -44.8591 C.ar   1 LIG      -0.11700
      9 C9        -66.5652  -28.8791  -45.2618 C.ar   1 LIG       0.00400
     10 C10       -67.0797  -27.8421  -44.4478 C.ar   1 LIG       0.00400
     11 H1        -63.8846  -29.7778  -43.3468 H      1 LIG       0.11500
     12 H2        -64.7847  -27.9615  -41.9218 H      1 LIG       0.11500
     13 H3        -68.8598  -28.7601  -47.7883 H      1 LIG       0.11500
     14 H4        -69.7611  -26.9447  -46.3626 H      1 LIG       0.11500
     15 H5        -64.9991  -30.3682  -45.4601 H      1 LIG       0.11500
     16 H6        -66.8035  -26.7296  -42.6053 H      1 LIG       0.11500
     17 H7        -66.8410  -29.9909  -47.1049 H      1 LIG       0.11500
     18 H8        -68.6461  -26.3535  -44.2489 H      1 LIG       0.11500
@<TRIPOS>BOND
      1       1       2 ar
      2       1       5 ar
      3       2       6 ar
      4       3       4 ar
      5       3       7 ar
      6       4       8 ar
      7       5       9 ar
      8       6      10 ar
      9       7       9 ar
     10       8      10 ar
     11       9      10 ar
     12       1      11 1
     13       2      12 1
     14       3      13 1
     15       4      14 1
     16       5      15 1
     17       6      16 1
     18       7      17 1
     19       8      18 1
@<TRIPOS>ALT_TYPE
CGenFF_4.0_ALT_TYPE_SET
CGenFF_4.0 1 CG2R61 2 CG2R61 3 CG2R61 4 CG2R61 5 CG2R61 6 CG2R61 7 CG2R61 8 CG2R61 9 CG2R61 10 CG2R61 11 HGR61 12 HGR61 13 HGR61 14 HGR61 15 HGR61 16 HGR61 17 HGR61 18 HGR61
@<TRIPOS>MOLECULE
naphtalene
 18 19 0 0 0
****
USER_CHARGES
INVALID_CHARGES
Pose:  25 Cluster:  25 Fr_nu: 148905 TotEn:    -9.17
@<TRIPOS>ATOM
      1 C1        -55.7055   -8.1903  -51.4068 C.ar   1 LIG      -0.11500
      2 C2        -54.8698   -7.1349  -51.0538 C.ar   1 LIG      -0.11500
      3 C3        -52.1237  -11.3433  -50.4568 C.ar   1 LIG      -0.11500
      4 C4        -51.2882  -10.2878  -50.1039 C.ar   1 LIG      -0.11500
      5 C5        -55.2358   -9.5028  -51.3481 C.ar   1 LIG      -0.11700
      6 C6        -53.5615   -7.3876  -50.6409 C.ar   1 LIG      -0.11700
      7 C7        -53.4322  -11.0905  -50.8697 C.ar   1 LIG      -0.11700
      8 C8        -51.7577   -8.9753  -50.1626 C.ar   1 LIG      -0.11700
      9 C9        -53.9216   -9.7757  -50.9348 C.ar   1 LIG       0.00400
     10 C10       -53.0719   -8.7023  -50.5759 C.ar   1 LIG       0.00400
     11 H1        -56.7237   -7.9929  -51.7287 H      1 LIG       0.11500
     12 H2        -55.2365   -6.1135  -51.0996 H      1 LIG       0.11500
     13 H3        -51.7576  -12.3651  -50.4111 H      1 LIG       0.11500
     14 H4        -50.2695  -10.4857  -49.7834 H      1 LIG       0.11500
     15 H5        -55.9064  -10.3122  -51.6291 H      1 LIG       0.11500
     16 H6        -52.9260   -6.5472  -50.3691 H      1 LIG       0.11500
     17 H7        -54.0677  -11.9310  -51.1406 H      1 LIG       0.11500
     18 H8        -51.0870   -8.1656  -49.8824 H      1 LIG       0.11500
@<TRIPOS>BOND
      1       1       2 ar
      2       1       5 ar
      3       2       6 ar
      4       3       4 ar
      5       3       7 ar
      6       4       8 ar
      7       5       9 ar
      8       6      10 ar
      9       7       9 ar
     10       8      10 ar
     11       9      10 ar
     12       1      11 1
     13       2      12 1
     14       3      13 1
     15       4      14 1
     16       5      15 1
     17       6      16 1
     18       7      17 1
     19       8      18 1
@<TRIPOS>ALT_TYPE
CGenFF_4.0_ALT_TYPE_SET
CGenFF_4.0 1 CG2R61 2 CG2R61 3 CG2R61 4 CG2R61 5 CG2R61 6 CG2R61 7 CG2R61 8 CG2R61 9 CG2R61 10 CG2R61 11 HGR61 12 HGR61 13 HGR61 14 HGR61 15 HGR61 16 HGR61 17 HGR61 18 HGR61
@<TRIPOS>MOLECULE
naphtalene
 18 19 0 0 0
****
USER_CHARGES
INVALID_CHARGES
Pose:  26 Cluster:  26 Fr_nu: 212164 TotEn:    -9.16
@<TRIPOS>ATOM
      1 C1        -56.6177    4.1014  -41.0078 C.ar   1 LIG      -0.11500
      2 C2        -57.5999    3.7507  -40.0863 C.ar   1 LIG      -0.11500
      3 C3        -53.5922    5.2077  -37.3616 C.ar   1 LIG      -0.11500
      4 C4        -54.5744    4.8570  -36.4402 C.ar   1 LIG      -0.11500
      5 C5        -55.3737    4.5520  -40.5653 C.ar   1 LIG      -0.11700
      6 C6        -57.3420    3.8492  -38.7189 C.ar   1 LIG      -0.11700
      7 C7        -53.8501    5.1091  -38.7292 C.ar   1 LIG      -0.11700
      8 C8        -55.8185    4.4064  -36.8827 C.ar   1 LIG      -0.11700
      9 C9        -55.0967    4.6575  -39.1925 C.ar   1 LIG       0.00400
     10 C10       -56.0955    4.3009  -38.2555 C.ar   1 LIG       0.00400
     11 H1        -56.8193    4.0250  -42.0723 H      1 LIG       0.11500
     12 H2        -58.5679    3.3998  -40.4319 H      1 LIG       0.11500
     13 H3        -52.6236    5.5586  -37.0166 H      1 LIG       0.11500
     14 H4        -54.3728    4.9349  -35.3759 H      1 LIG       0.11500
     15 H5        -54.6210    4.8211  -41.3035 H      1 LIG       0.11500
     16 H6        -58.1243    3.5692  -38.0164 H      1 LIG       0.11500
     17 H7        -53.0674    5.3883  -39.4314 H      1 LIG       0.11500
     18 H8        -56.5716    4.1380  -36.1446 H      1 LIG       0.11500
@<TRIPOS>BOND
      1       1       2 ar
      2       1       5 ar
      3       2       6 ar
      4       3       4 ar
      5       3       7 ar
      6       4       8 ar
      7       5       9 ar
      8       6      10 ar
      9       7       9 ar
     10       8      10 ar
     11       9      10 ar
     12       1      11 1
     13       2      12 1
     14       3      13 1
     15       4      14 1
     16       5      15 1
     17       6      16 1
     18       7      17 1
     19       8      18 1
@<TRIPOS>ALT_TYPE
CGenFF_4.0_ALT_TYPE_SET
CGenFF_4.0 1 CG2R61 2 CG2R61 3 CG2R61 4 CG2R61 5 CG2R61 6 CG2R61 7 CG2R61 8 CG2R61 9 CG2R61 10 CG2R61 11 HGR61 12 HGR61 13 HGR61 14 HGR61 15 HGR61 16 HGR61 17 HGR61 18 HGR61
@<TRIPOS>MOLECULE
naphtalene
 18 19 0 0 0
****
USER_CHARGES
INVALID_CHARGES
Pose:  27 Cluster:  27 Fr_nu: 282326 TotEn:    -9.14
@<TRIPOS>ATOM
      1 C1        -54.7454   -8.0395  -50.2055 C.ar   1 LIG      -0.11500
      2 C2        -53.6331   -8.6889  -49.6784 C.ar   1 LIG      -0.11500
      3 C3        -55.6903  -11.9170  -52.9884 C.ar   1 LIG      -0.11500
      4 C4        -54.5779  -12.5664  -52.4613 C.ar   1 LIG      -0.11500
      5 C5        -55.5383   -8.6761  -51.1608 C.ar   1 LIG      -0.11700
      6 C6        -53.3093   -9.9772  -50.1045 C.ar   1 LIG      -0.11700
      7 C7        -56.0141  -10.6286  -52.5622 C.ar   1 LIG      -0.11700
      8 C8        -53.7849  -11.9299  -51.5060 C.ar   1 LIG      -0.11700
      9 C9        -55.2272   -9.9728  -51.6014 C.ar   1 LIG       0.00400
     10 C10       -54.0960  -10.6331  -51.0654 C.ar   1 LIG       0.00400
     11 H1        -54.9967   -7.0363  -49.8738 H      1 LIG       0.11500
     12 H2        -53.0166   -8.1926  -48.9346 H      1 LIG       0.11500
     13 H3        -56.3074  -12.4130  -53.7323 H      1 LIG       0.11500
     14 H4        -54.3263  -13.5690  -52.7944 H      1 LIG       0.11500
     15 H5        -56.4028   -8.1492  -51.5594 H      1 LIG       0.11500
     16 H6        -52.4355  -10.4661  -49.6786 H      1 LIG       0.11500
     17 H7        -56.8883  -10.1403  -52.9876 H      1 LIG       0.11500
     18 H8        -52.9199  -12.4563  -51.1078 H      1 LIG       0.11500
@<TRIPOS>BOND
      1       1       2 ar
      2       1       5 ar
      3       2       6 ar
      4       3       4 ar
      5       3       7 ar
      6       4       8 ar
      7       5       9 ar
      8       6      10 ar
      9       7       9 ar
     10       8      10 ar
     11       9      10 ar
     12       1      11 1
     13       2      12 1
     14       3      13 1
     15       4      14 1
     16       5      15 1
     17       6      16 1
     18       7      17 1
     19       8      18 1
@<TRIPOS>ALT_TYPE
CGenFF_4.0_ALT_TYPE_SET
CGenFF_4.0 1 CG2R61 2 CG2R61 3 CG2R61 4 CG2R61 5 CG2R61 6 CG2R61 7 CG2R61 8 CG2R61 9 CG2R61 10 CG2R61 11 HGR61 12 HGR61 13 HGR61 14 HGR61 15 HGR61 16 HGR61 17 HGR61 18 HGR61
@<TRIPOS>MOLECULE
naphtalene
 18 19 0 0 0
****
USER_CHARGES
INVALID_CHARGES
Pose:  28 Cluster:  28 Fr_nu: 175362 TotEn:    -9.07
@<TRIPOS>ATOM
      1 C1        -55.7909   -8.1281  -50.9589 C.ar   1 LIG      -0.11500
      2 C2        -55.1712   -7.7961  -52.1599 C.ar   1 LIG      -0.11500
      3 C3        -51.6357  -10.0881  -49.3572 C.ar   1 LIG      -0.11500
      4 C4        -51.0161   -9.7561  -50.5583 C.ar   1 LIG      -0.11500
      5 C5        -55.0705   -8.7813  -49.9584 C.ar   1 LIG      -0.11700
      6 C6        -53.8289   -8.1159  -52.3653 C.ar   1 LIG      -0.11700
      7 C7        -52.9781   -9.7682  -49.1518 C.ar   1 LIG      -0.11700
      8 C8        -51.7365   -9.1030  -51.5589 C.ar   1 LIG      -0.11700
      9 C9        -53.7185   -9.1109  -50.1479 C.ar   1 LIG       0.00400
     10 C10       -53.0885   -8.7733  -51.3694 C.ar   1 LIG       0.00400
     11 H1        -56.8361   -7.8794  -50.7997 H      1 LIG       0.11500
     12 H2        -55.7329   -7.2874  -52.9380 H      1 LIG       0.11500
     13 H3        -51.0744  -10.5968  -48.5785 H      1 LIG       0.11500
     14 H4        -49.9714  -10.0063  -50.7174 H      1 LIG       0.11500
     15 H5        -55.5754   -9.0315  -49.0276 H      1 LIG       0.11500
     16 H6        -53.3648   -7.8464  -53.3118 H      1 LIG       0.11500
     17 H7        -53.4418  -10.0371  -48.2051 H      1 LIG       0.11500
     18 H8        -51.2319   -8.8534  -52.4901 H      1 LIG       0.11500
@<TRIPOS>BOND
      1       1       2 ar
      2       1       5 ar
      3       2       6 ar
      4       3       4 ar
      5       3       7 ar
      6       4       8 ar
      7       5       9 ar
      8       6      10 ar
      9       7       9 ar
     10       8      10 ar
     11       9      10 ar
     12       1      11 1
     13       2      12 1
     14       3      13 1
     15       4      14 1
     16       5      15 1
     17       6      16 1
     18       7      17 1
     19       8      18 1
@<TRIPOS>ALT_TYPE
CGenFF_4.0_ALT_TYPE_SET
CGenFF_4.0 1 CG2R61 2 CG2R61 3 CG2R61 4 CG2R61 5 CG2R61 6 CG2R61 7 CG2R61 8 CG2R61 9 CG2R61 10 CG2R61 11 HGR61 12 HGR61 13 HGR61 14 HGR61 15 HGR61 16 HGR61 17 HGR61 18 HGR61
@<TRIPOS>MOLECULE
naphtalene
 18 19 0 0 0
****
USER_CHARGES
INVALID_CHARGES
Pose:  29 Cluster:  29 Fr_nu:  32300 TotEn:    -9.06
@<TRIPOS>ATOM
      1 C1        -64.4344  -27.4328  -43.1922 C.ar   1 LIG      -0.11500
      2 C2        -65.5475  -26.6861  -43.5667 C.ar   1 LIG      -0.11500
      3 C3        -66.7260  -31.5142  -44.5204 C.ar   1 LIG      -0.11500
      4 C4        -67.8390  -30.7673  -44.8949 C.ar   1 LIG      -0.11500
      5 C5        -64.4446  -28.8208  -43.3339 C.ar   1 LIG      -0.11700
      6 C6        -66.6749  -27.3242  -44.0843 C.ar   1 LIG      -0.11700
      7 C7        -65.5985  -30.8760  -44.0028 C.ar   1 LIG      -0.11700
      8 C8        -67.8290  -29.3794  -44.7531 C.ar   1 LIG      -0.11700
      9 C9        -65.5709  -29.4798  -43.8531 C.ar   1 LIG       0.00400
     10 C10       -66.7027  -28.7203  -44.2339 C.ar   1 LIG       0.00400
     11 H1        -63.5572  -26.9355  -42.7887 H      1 LIG       0.11500
     12 H2        -65.5385  -25.6056  -43.4562 H      1 LIG       0.11500
     13 H3        -66.7343  -32.5949  -44.6308 H      1 LIG       0.11500
     14 H4        -68.7165  -31.2652  -45.2969 H      1 LIG       0.11500
     15 H5        -63.5634  -29.3844  -43.0343 H      1 LIG       0.11500
     16 H6        -67.5336  -26.7205  -44.3710 H      1 LIG       0.11500
     17 H7        -64.7397  -31.4797  -43.7169 H      1 LIG       0.11500
     18 H8        -68.7104  -28.8156  -45.0520 H      1 LIG       0.11500
@<TRIPOS>BOND
      1       1       2 ar
      2       1       5 ar
      3       2       6 ar
      4       3       4 ar
      5       3       7 ar
      6       4       8 ar
      7       5       9 ar
      8       6      10 ar
      9       7       9 ar
     10       8      10 ar
     11       9      10 ar
     12       1      11 1
     13       2      12 1
     14       3      13 1
     15       4      14 1
     16       5      15 1
     17       6      16 1
     18       7      17 1
     19       8      18 1
@<TRIPOS>ALT_TYPE
CGenFF_4.0_ALT_TYPE_SET
CGenFF_4.0 1 CG2R61 2 CG2R61 3 CG2R61 4 CG2R61 5 CG2R61 6 CG2R61 7 CG2R61 8 CG2R61 9 CG2R61 10 CG2R61 11 HGR61 12 HGR61 13 HGR61 14 HGR61 15 HGR61 16 HGR61 17 HGR61 18 HGR61
@<TRIPOS>MOLECULE
naphtalene
 18 19 0 0 0
****
USER_CHARGES
INVALID_CHARGES
Pose:  30 Cluster:  30 Fr_nu:  83913 TotEn:    -9.02
@<TRIPOS>ATOM
      1 C1        -65.2171  -29.3975  -41.7509 C.ar   1 LIG      -0.11500
      2 C2        -65.6611  -30.6782  -42.0660 C.ar   1 LIG      -0.11500
      3 C3        -67.9604  -27.5668  -45.3281 C.ar   1 LIG      -0.11500
      4 C4        -68.4043  -28.8476  -45.6431 C.ar   1 LIG      -0.11500
      5 C5        -65.6752  -28.3002  -42.4807 C.ar   1 LIG      -0.11700
      6 C6        -66.5649  -30.8668  -43.1119 C.ar   1 LIG      -0.11700
      7 C7        -67.0566  -27.3783  -44.2820 C.ar   1 LIG      -0.11700
      8 C8        -67.9462  -29.9450  -44.9134 C.ar   1 LIG      -0.11700
      9 C9        -66.5850  -28.4713  -43.5369 C.ar   1 LIG       0.00400
     10 C10       -67.0364  -29.7738  -43.8572 C.ar   1 LIG       0.00400
     11 H1        -64.5131  -29.2514  -40.9369 H      1 LIG       0.11500
     12 H2        -65.3041  -31.5318  -41.4970 H      1 LIG       0.11500
     13 H3        -68.3172  -26.7126  -45.8967 H      1 LIG       0.11500
     14 H4        -69.1072  -28.9933  -46.4581 H      1 LIG       0.11500
     15 H5        -65.3143  -27.3081  -42.2171 H      1 LIG       0.11500
     16 H6        -66.8989  -31.8768  -43.3404 H      1 LIG       0.11500
     17 H7        -66.7234  -26.3682  -44.0532 H      1 LIG       0.11500
     18 H8        -68.3064  -30.9373  -45.1773 H      1 LIG       0.11500
@<TRIPOS>BOND
      1       1       2 ar
      2       1       5 ar
      3       2       6 ar
      4       3       4 ar
      5       3       7 ar
      6       4       8 ar
      7       5       9 ar
      8       6      10 ar
      9       7       9 ar
     10       8      10 ar
     11       9      10 ar
     12       1      11 1
     13       2      12 1
     14       3      13 1
     15       4      14 1
     16       5      15 1
     17       6      16 1
     18       7      17 1
     19       8      18 1
@<TRIPOS>ALT_TYPE
CGenFF_4.0_ALT_TYPE_SET
CGenFF_4.0 1 CG2R61 2 CG2R61 3 CG2R61 4 CG2R61 5 CG2R61 6 CG2R61 7 CG2R61 8 CG2R61 9 CG2R61 10 CG2R61 11 HGR61 12 HGR61 13 HGR61 14 HGR61 15 HGR61 16 HGR61 17 HGR61 18 HGR61
@<TRIPOS>MOLECULE
naphtalene
 18 19 0 0 0
****
USER_CHARGES
INVALID_CHARGES
Pose:  31 Cluster:  31 Fr_nu: 112643 TotEn:    -9.01
@<TRIPOS>ATOM
      1 C1        -63.2000   -6.7451  -58.1977 C.ar   1 LIG      -0.11500
      2 C2        -62.3459   -7.5063  -57.4053 C.ar   1 LIG      -0.11500
      3 C3        -61.7919   -2.7226  -55.8504 C.ar   1 LIG      -0.11500
      4 C4        -60.9379   -3.4840  -55.0580 C.ar   1 LIG      -0.11500
      5 C5        -63.2791   -5.3645  -58.0128 C.ar   1 LIG      -0.11700
      6 C6        -61.5678   -6.8902  -56.4250 C.ar   1 LIG      -0.11700
      7 C7        -62.5701   -3.3389  -56.8308 C.ar   1 LIG      -0.11700
      8 C8        -60.8587   -4.8646  -55.2428 C.ar   1 LIG      -0.11700
      9 C9        -62.5031   -4.7274  -57.0307 C.ar   1 LIG       0.00400
     10 C10       -61.6347   -5.5017  -56.2249 C.ar   1 LIG       0.00400
     11 H1        -63.8060   -7.2254  -58.9603 H      1 LIG       0.11500
     12 H2        -62.2849   -8.5810  -57.5503 H      1 LIG       0.11500
     13 H3        -61.8533   -1.6476  -55.7060 H      1 LIG       0.11500
     14 H4        -60.3332   -3.0033  -54.2946 H      1 LIG       0.11500
     15 H5        -63.9539   -4.7893  -58.6434 H      1 LIG       0.11500
     16 H6        -60.9067   -7.5048  -55.8175 H      1 LIG       0.11500
     17 H7        -63.2304   -2.7240  -57.4387 H      1 LIG       0.11500
     18 H8        -60.1845   -5.4401  -54.6118 H      1 LIG       0.11500
@<TRIPOS>BOND
      1       1       2 ar
      2       1       5 ar
      3       2       6 ar
      4       3       4 ar
      5       3       7 ar
      6       4       8 ar
      7       5       9 ar
      8       6      10 ar
      9       7       9 ar
     10       8      10 ar
     11       9      10 ar
     12       1      11 1
     13       2      12 1
     14       3      13 1
     15       4      14 1
     16       5      15 1
     17       6      16 1
     18       7      17 1
     19       8      18 1
@<TRIPOS>ALT_TYPE
CGenFF_4.0_ALT_TYPE_SET
CGenFF_4.0 1 CG2R61 2 CG2R61 3 CG2R61 4 CG2R61 5 CG2R61 6 CG2R61 7 CG2R61 8 CG2R61 9 CG2R61 10 CG2R61 11 HGR61 12 HGR61 13 HGR61 14 HGR61 15 HGR61 16 HGR61 17 HGR61 18 HGR61
@<TRIPOS>MOLECULE
naphtalene
 18 19 0 0 0
****
USER_CHARGES
INVALID_CHARGES
Pose:  32 Cluster:  32 Fr_nu:   6590 TotEn:    -8.99
@<TRIPOS>ATOM
      1 C1        -60.6453  -22.2543  -51.4470 C.ar   1 LIG      -0.11500
      2 C2        -59.5466  -21.9665  -50.6428 C.ar   1 LIG      -0.11500
      3 C3        -63.4152  -19.3429  -48.7039 C.ar   1 LIG      -0.11500
      4 C4        -62.3164  -19.0553  -47.8997 C.ar   1 LIG      -0.11500
      5 C5        -61.8844  -21.6760  -51.1697 C.ar   1 LIG      -0.11700
      6 C6        -59.6825  -21.0995  -49.5584 C.ar   1 LIG      -0.11700
      7 C7        -63.2792  -20.2100  -49.7885 C.ar   1 LIG      -0.11700
      8 C8        -61.0773  -19.6335  -48.1769 C.ar   1 LIG      -0.11700
      9 C9        -62.0395  -20.8010  -50.0822 C.ar   1 LIG       0.00400
     10 C10       -60.9222  -20.5085  -49.2644 C.ar   1 LIG       0.00400
     11 H1        -60.5391  -22.9298  -52.2908 H      1 LIG       0.11500
     12 H2        -58.5824  -22.4170  -50.8597 H      1 LIG       0.11500
     13 H3        -64.3799  -18.8926  -48.4876 H      1 LIG       0.11500
     14 H4        -62.4236  -18.3808  -47.0553 H      1 LIG       0.11500
     15 H5        -62.7297  -21.9156  -51.8116 H      1 LIG       0.11500
     16 H6        -58.8100  -20.8884  -48.9435 H      1 LIG       0.11500
     17 H7        -64.1516  -20.4203  -50.4036 H      1 LIG       0.11500
     18 H8        -60.2320  -19.3946  -47.5347 H      1 LIG       0.11500
@<TRIPOS>BOND
      1       1       2 ar
      2       1       5 ar
      3       2       6 ar
      4       3       4 ar
      5       3       7 ar
      6       4       8 ar
      7       5       9 ar
      8       6      10 ar
      9       7       9 ar
     10       8      10 ar
     11       9      10 ar
     12       1      11 1
     13       2      12 1
     14       3      13 1
     15       4      14 1
     16       5      15 1
     17       6      16 1
     18       7      17 1
     19       8      18 1
@<TRIPOS>ALT_TYPE
CGenFF_4.0_ALT_TYPE_SET
CGenFF_4.0 1 CG2R61 2 CG2R61 3 CG2R61 4 CG2R61 5 CG2R61 6 CG2R61 7 CG2R61 8 CG2R61 9 CG2R61 10 CG2R61 11 HGR61 12 HGR61 13 HGR61 14 HGR61 15 HGR61 16 HGR61 17 HGR61 18 HGR61
@<TRIPOS>MOLECULE
naphtalene
 18 19 0 0 0
****
USER_CHARGES
INVALID_CHARGES
Pose:  33 Cluster:  33 Fr_nu:  42481 TotEn:    -8.93
@<TRIPOS>ATOM
      1 C1        -76.3763   -8.2504  -29.1598 C.ar   1 LIG      -0.11500
      2 C2        -75.5409   -7.6842  -30.1181 C.ar   1 LIG      -0.11500
      3 C3        -76.2478   -4.1128  -26.6033 C.ar   1 LIG      -0.11500
      4 C4        -75.4124   -3.5466  -27.5616 C.ar   1 LIG      -0.11500
      5 C5        -76.7637   -7.5075  -28.0442 C.ar   1 LIG      -0.11700
      6 C6        -75.0898   -6.3730  -29.9646 C.ar   1 LIG      -0.11700
      7 C7        -76.6990   -5.4240  -26.7568 C.ar   1 LIG      -0.11700
      8 C8        -75.0249   -4.2894  -28.6772 C.ar   1 LIG      -0.11700
      9 C9        -76.3191   -6.1863  -27.8734 C.ar   1 LIG       0.00400
     10 C10       -75.4695   -5.6106  -28.8480 C.ar   1 LIG       0.00400
     11 H1        -76.7268   -9.2714  -29.2795 H      1 LIG       0.11500
     12 H2        -75.2401   -8.2633  -30.9863 H      1 LIG       0.11500
     13 H3        -76.5491   -3.5340  -25.7346 H      1 LIG       0.11500
     14 H4        -75.0611   -2.5261  -27.4407 H      1 LIG       0.11500
     15 H5        -77.4169   -7.9707  -27.3075 H      1 LIG       0.11500
     16 H6        -74.4379   -5.9505  -30.7264 H      1 LIG       0.11500
     17 H7        -77.3515   -5.8460  -25.9953 H      1 LIG       0.11500
     18 H8        -74.3710   -3.8267  -29.4137 H      1 LIG       0.11500
@<TRIPOS>BOND
      1       1       2 ar
      2       1       5 ar
      3       2       6 ar
      4       3       4 ar
      5       3       7 ar
      6       4       8 ar
      7       5       9 ar
      8       6      10 ar
      9       7       9 ar
     10       8      10 ar
     11       9      10 ar
     12       1      11 1
     13       2      12 1
     14       3      13 1
     15       4      14 1
     16       5      15 1
     17       6      16 1
     18       7      17 1
     19       8      18 1
@<TRIPOS>ALT_TYPE
CGenFF_4.0_ALT_TYPE_SET
CGenFF_4.0 1 CG2R61 2 CG2R61 3 CG2R61 4 CG2R61 5 CG2R61 6 CG2R61 7 CG2R61 8 CG2R61 9 CG2R61 10 CG2R61 11 HGR61 12 HGR61 13 HGR61 14 HGR61 15 HGR61 16 HGR61 17 HGR61 18 HGR61
@<TRIPOS>MOLECULE
naphtalene
 18 19 0 0 0
****
USER_CHARGES
INVALID_CHARGES
Pose:  34 Cluster:  34 Fr_nu: 321617 TotEn:    -8.85
@<TRIPOS>ATOM
      1 C1        -70.9458  -15.6385  -50.5025 C.ar   1 LIG      -0.11500
      2 C2        -70.7119  -14.3114  -50.1547 C.ar   1 LIG      -0.11500
      3 C3        -69.7296  -14.6453  -55.1077 C.ar   1 LIG      -0.11500
      4 C4        -69.4957  -13.3183  -54.7597 C.ar   1 LIG      -0.11500
      5 C5        -70.7613  -16.0580  -51.8203 C.ar   1 LIG      -0.11700
      6 C6        -70.2926  -13.3988  -51.1229 C.ar   1 LIG      -0.11700
      7 C7        -70.1488  -15.5580  -54.1392 C.ar   1 LIG      -0.11700
      8 C8        -69.6803  -12.8986  -53.4420 C.ar   1 LIG      -0.11700
      9 C9        -70.3396  -15.1531  -52.8081 C.ar   1 LIG       0.00400
     10 C10       -70.1019  -13.8036  -52.4542 C.ar   1 LIG       0.00400
     11 H1        -71.2727  -16.3484  -49.7484 H      1 LIG       0.11500
     12 H2        -70.8556  -13.9859  -49.1285 H      1 LIG       0.11500
     13 H3        -69.5859  -14.9717  -56.1339 H      1 LIG       0.11500
     14 H4        -69.1702  -12.6086  -55.5145 H      1 LIG       0.11500
     15 H5        -70.9505  -17.1001  -52.0696 H      1 LIG       0.11500
     16 H6        -70.1152  -12.3665  -50.8284 H      1 LIG       0.11500
     17 H7        -70.3253  -16.5904  -54.4338 H      1 LIG       0.11500
     18 H8        -69.4918  -11.8564  -53.1926 H      1 LIG       0.11500
@<TRIPOS>BOND
      1       1       2 ar
      2       1       5 ar
      3       2       6 ar
      4       3       4 ar
      5       3       7 ar
      6       4       8 ar
      7       5       9 ar
      8       6      10 ar
      9       7       9 ar
     10       8      10 ar
     11       9      10 ar
     12       1      11 1
     13       2      12 1
     14       3      13 1
     15       4      14 1
     16       5      15 1
     17       6      16 1
     18       7      17 1
     19       8      18 1
@<TRIPOS>ALT_TYPE
CGenFF_4.0_ALT_TYPE_SET
CGenFF_4.0 1 CG2R61 2 CG2R61 3 CG2R61 4 CG2R61 5 CG2R61 6 CG2R61 7 CG2R61 8 CG2R61 9 CG2R61 10 CG2R61 11 HGR61 12 HGR61 13 HGR61 14 HGR61 15 HGR61 16 HGR61 17 HGR61 18 HGR61
@<TRIPOS>MOLECULE
naphtalene
 18 19 0 0 0
****
USER_CHARGES
INVALID_CHARGES
Pose:  35 Cluster:  35 Fr_nu: 245124 TotEn:    -8.81
@<TRIPOS>ATOM
      1 C1        -66.0078  -24.1079  -52.4691 C.ar   1 LIG      -0.11500
      2 C2        -65.4539  -24.5069  -51.2564 C.ar   1 LIG      -0.11500
      3 C3        -62.5824  -20.6802  -52.9056 C.ar   1 LIG      -0.11500
      4 C4        -62.0286  -21.0793  -51.6928 C.ar   1 LIG      -0.11500
      5 C5        -65.4355  -23.0568  -53.1862 C.ar   1 LIG      -0.11700
      6 C6        -64.3257  -23.8565  -50.7560 C.ar   1 LIG      -0.11700
      7 C7        -63.7106  -21.3307  -53.4061 C.ar   1 LIG      -0.11700
      8 C8        -62.6008  -22.1304  -50.9756 C.ar   1 LIG      -0.11700
      9 C9        -64.2997  -22.3907  -52.6976 C.ar   1 LIG       0.00400
     10 C10       -63.7366  -22.7965  -51.4643 C.ar   1 LIG       0.00400
     11 H1        -66.8864  -24.6142  -52.8579 H      1 LIG       0.11500
     12 H2        -65.9000  -25.3255  -50.6991 H      1 LIG       0.11500
     13 H3        -62.1366  -19.8616  -53.4636 H      1 LIG       0.11500
     14 H4        -61.1508  -20.5717  -51.3038 H      1 LIG       0.11500
     15 H5        -65.8856  -22.7615  -54.1318 H      1 LIG       0.11500
     16 H6        -63.9092  -24.1855  -49.8062 H      1 LIG       0.11500
     17 H7        -64.1265  -21.0022  -54.3562 H      1 LIG       0.11500
     18 H8        -62.1513  -22.4253  -50.0296 H      1 LIG       0.11500
@<TRIPOS>BOND
      1       1       2 ar
      2       1       5 ar
      3       2       6 ar
      4       3       4 ar
      5       3       7 ar
      6       4       8 ar
      7       5       9 ar
      8       6      10 ar
      9       7       9 ar
     10       8      10 ar
     11       9      10 ar
     12       1      11 1
     13       2      12 1
     14       3      13 1
     15       4      14 1
     16       5      15 1
     17       6      16 1
     18       7      17 1
     19       8      18 1
@<TRIPOS>ALT_TYPE
CGenFF_4.0_ALT_TYPE_SET
CGenFF_4.0 1 CG2R61 2 CG2R61 3 CG2R61 4 CG2R61 5 CG2R61 6 CG2R61 7 CG2R61 8 CG2R61 9 CG2R61 10 CG2R61 11 HGR61 12 HGR61 13 HGR61 14 HGR61 15 HGR61 16 HGR61 17 HGR61 18 HGR61
@<TRIPOS>MOLECULE
naphtalene
 18 19 0 0 0
****
USER_CHARGES
INVALID_CHARGES
Pose:  36 Cluster:  36 Fr_nu: 246068 TotEn:    -8.70
@<TRIPOS>ATOM
      1 C1        -53.9521   -8.4442  -49.3985 C.ar   1 LIG      -0.11500
      2 C2        -55.2170   -8.4058  -49.9777 C.ar   1 LIG      -0.11500
      3 C3        -52.1993   -5.7454  -53.0477 C.ar   1 LIG      -0.11500
      4 C4        -53.4642   -5.7071  -53.6268 C.ar   1 LIG      -0.11500
      5 C5        -52.8821   -7.7936  -50.0136 C.ar   1 LIG      -0.11700
      6 C6        -55.4169   -7.7166  -51.1740 C.ar   1 LIG      -0.11700
      7 C7        -51.9995   -6.4346  -51.8512 C.ar   1 LIG      -0.11700
      8 C8        -54.5342   -6.3577  -53.0118 C.ar   1 LIG      -0.11700
      9 C9        -53.0651   -7.0951  -51.2182 C.ar   1 LIG       0.00400
     10 C10       -54.3513   -7.0561  -51.8072 C.ar   1 LIG       0.00400
     11 H1        -53.7970   -8.9813  -48.4673 H      1 LIG       0.11500
     12 H2        -56.0493   -8.9124  -49.4978 H      1 LIG       0.11500
     13 H3        -51.3664   -5.2388  -53.5270 H      1 LIG       0.11500
     14 H4        -53.6184   -5.1710  -54.5587 H      1 LIG       0.11500
     15 H5        -51.9020   -7.8373  -49.5431 H      1 LIG       0.11500
     16 H6        -56.4142   -7.6993  -51.6087 H      1 LIG       0.11500
     17 H7        -51.0023   -6.4511  -51.4163 H      1 LIG       0.11500
     18 H8        -55.5143   -6.3148  -53.4825 H      1 LIG       0.11500
@<TRIPOS>BOND
      1       1       2 ar
      2       1       5 ar
      3       2       6 ar
      4       3       4 ar
      5       3       7 ar
      6       4       8 ar
      7       5       9 ar
      8       6      10 ar
      9       7       9 ar
     10       8      10 ar
     11       9      10 ar
     12       1      11 1
     13       2      12 1
     14       3      13 1
     15       4      14 1
     16       5      15 1
     17       6      16 1
     18       7      17 1
     19       8      18 1
@<TRIPOS>ALT_TYPE
CGenFF_4.0_ALT_TYPE_SET
CGenFF_4.0 1 CG2R61 2 CG2R61 3 CG2R61 4 CG2R61 5 CG2R61 6 CG2R61 7 CG2R61 8 CG2R61 9 CG2R61 10 CG2R61 11 HGR61 12 HGR61 13 HGR61 14 HGR61 15 HGR61 16 HGR61 17 HGR61 18 HGR61
@<TRIPOS>MOLECULE
naphtalene
 18 19 0 0 0
****
USER_CHARGES
INVALID_CHARGES
Pose:  37 Cluster:  37 Fr_nu: 125429 TotEn:    -8.70
@<TRIPOS>ATOM
      1 C1        -42.4281  -17.1032  -36.8673 C.ar   1 LIG      -0.11500
      2 C2        -41.1147  -16.7059  -36.6350 C.ar   1 LIG      -0.11500
      3 C3        -42.1970  -15.2412  -41.3564 C.ar   1 LIG      -0.11500
      4 C4        -40.8836  -14.8439  -41.1240 C.ar   1 LIG      -0.11500
      5 C5        -43.0299  -16.8404  -38.0983 C.ar   1 LIG      -0.11700
      6 C6        -40.3980  -16.0444  -37.6325 C.ar   1 LIG      -0.11700
      7 C7        -42.9136  -15.9028  -40.3588 C.ar   1 LIG      -0.11700
      8 C8        -40.2817  -15.1066  -39.8931 C.ar   1 LIG      -0.11700
      9 C9        -42.3236  -16.1755  -39.1139 C.ar   1 LIG       0.00400
     10 C10       -40.9880  -15.7715  -38.8775 C.ar   1 LIG       0.00400
     11 H1        -42.9856  -17.6177  -36.0902 H      1 LIG       0.11500
     12 H2        -40.6470  -16.9112  -35.6765 H      1 LIG       0.11500
     13 H3        -42.6653  -15.0363  -42.3150 H      1 LIG       0.11500
     14 H4        -40.3270  -14.3282  -41.9010 H      1 LIG       0.11500
     15 H5        -44.0578  -17.1598  -38.2576 H      1 LIG       0.11500
     16 H6        -39.3724  -15.7434  -37.4292 H      1 LIG       0.11500
     17 H7        -43.9389  -16.2044  -40.5627 H      1 LIG       0.11500
     18 H8        -39.2540  -14.7866  -39.7332 H      1 LIG       0.11500
@<TRIPOS>BOND
      1       1       2 ar
      2       1       5 ar
      3       2       6 ar
      4       3       4 ar
      5       3       7 ar
      6       4       8 ar
      7       5       9 ar
      8       6      10 ar
      9       7       9 ar
     10       8      10 ar
     11       9      10 ar
     12       1      11 1
     13       2      12 1
     14       3      13 1
     15       4      14 1
     16       5      15 1
     17       6      16 1
     18       7      17 1
     19       8      18 1
@<TRIPOS>ALT_TYPE
CGenFF_4.0_ALT_TYPE_SET
CGenFF_4.0 1 CG2R61 2 CG2R61 3 CG2R61 4 CG2R61 5 CG2R61 6 CG2R61 7 CG2R61 8 CG2R61 9 CG2R61 10 CG2R61 11 HGR61 12 HGR61 13 HGR61 14 HGR61 15 HGR61 16 HGR61 17 HGR61 18 HGR61
@<TRIPOS>MOLECULE
naphtalene
 18 19 0 0 0
****
USER_CHARGES
INVALID_CHARGES
Pose:  38 Cluster:  38 Fr_nu: 127393 TotEn:    -8.57
@<TRIPOS>ATOM
      1 C1        -55.9681    3.9162  -38.1514 C.ar   1 LIG      -0.11500
      2 C2        -55.7821    3.5059  -36.8347 C.ar   1 LIG      -0.11500
      3 C3        -52.3037    7.0824  -37.6823 C.ar   1 LIG      -0.11500
      4 C4        -52.1178    6.6720  -36.3655 C.ar   1 LIG      -0.11500
      5 C5        -55.1519    4.9081  -38.6959 C.ar   1 LIG      -0.11700
      6 C6        -54.7793    4.0858  -36.0573 C.ar   1 LIG      -0.11700
      7 C7        -53.3066    6.5024  -38.4597 C.ar   1 LIG      -0.11700
      8 C8        -52.9340    5.6802  -35.8209 C.ar   1 LIG      -0.11700
      9 C9        -54.1375    5.5028  -37.9279 C.ar   1 LIG       0.00400
     10 C10       -53.9484    5.0855  -36.5889 C.ar   1 LIG       0.00400
     11 H1        -56.7494    3.4649  -38.7560 H      1 LIG       0.11500
     12 H2        -56.4179    2.7335  -36.4118 H      1 LIG       0.11500
     13 H3        -51.6680    7.8548  -38.1059 H      1 LIG       0.11500
     14 H4        -51.3373    7.1248  -35.7610 H      1 LIG       0.11500
     15 H5        -55.3156    5.2135  -39.7273 H      1 LIG       0.11500
     16 H6        -54.6514    3.7492  -35.0305 H      1 LIG       0.11500
     17 H7        -53.4337    6.8385  -39.4867 H      1 LIG       0.11500
     18 H8        -52.7709    5.3752  -34.7893 H      1 LIG       0.11500
@<TRIPOS>BOND
      1       1       2 ar
      2       1       5 ar
      3       2       6 ar
      4       3       4 ar
      5       3       7 ar
      6       4       8 ar
      7       5       9 ar
      8       6      10 ar
      9       7       9 ar
     10       8      10 ar
     11       9      10 ar
     12       1      11 1
     13       2      12 1
     14       3      13 1
     15       4      14 1
     16       5      15 1
     17       6      16 1
     18       7      17 1
     19       8      18 1
@<TRIPOS>ALT_TYPE
CGenFF_4.0_ALT_TYPE_SET
CGenFF_4.0 1 CG2R61 2 CG2R61 3 CG2R61 4 CG2R61 5 CG2R61 6 CG2R61 7 CG2R61 8 CG2R61 9 CG2R61 10 CG2R61 11 HGR61 12 HGR61 13 HGR61 14 HGR61 15 HGR61 16 HGR61 17 HGR61 18 HGR61
@<TRIPOS>MOLECULE
naphtalene
 18 19 0 0 0
****
USER_CHARGES
INVALID_CHARGES
Pose:  39 Cluster:  39 Fr_nu:  47648 TotEn:    -8.57
@<TRIPOS>ATOM
      1 C1        -76.3036    9.4001  -41.5262 C.ar   1 LIG      -0.11500
      2 C2        -76.6030    8.3011  -40.7266 C.ar   1 LIG      -0.11500
      3 C3        -71.9273    9.7353  -39.4265 C.ar   1 LIG      -0.11500
      4 C4        -72.2268    8.6363  -38.6269 C.ar   1 LIG      -0.11500
      5 C5        -75.0670   10.0349  -41.4063 C.ar   1 LIG      -0.11700
      6 C6        -75.6671    7.8326  -39.8041 C.ar   1 LIG      -0.11700
      7 C7        -72.8633   10.2037  -40.3490 C.ar   1 LIG      -0.11700
      8 C8        -73.4634    8.0014  -38.7467 C.ar   1 LIG      -0.11700
      9 C9        -74.1129    9.5770  -40.4830 C.ar   1 LIG       0.00400
     10 C10       -74.4175    8.4594  -39.6699 C.ar   1 LIG       0.00400
     11 H1        -77.0328    9.7647  -42.2437 H      1 LIG       0.11500
     12 H2        -77.5658    7.8074  -40.8209 H      1 LIG       0.11500
     13 H3        -70.9644   10.2294  -39.3328 H      1 LIG       0.11500
     14 H4        -71.4978    8.2730  -37.9085 H      1 LIG       0.11500
     15 H5        -74.8547   10.8926  -42.0413 H      1 LIG       0.11500
     16 H6        -75.9223    6.9716  -39.1898 H      1 LIG       0.11500
     17 H7        -72.6076   11.0642  -40.9638 H      1 LIG       0.11500
     18 H8        -73.6762    7.1442  -38.1112 H      1 LIG       0.11500
@<TRIPOS>BOND
      1       1       2 ar
      2       1       5 ar
      3       2       6 ar
      4       3       4 ar
      5       3       7 ar
      6       4       8 ar
      7       5       9 ar
      8       6      10 ar
      9       7       9 ar
     10       8      10 ar
     11       9      10 ar
     12       1      11 1
     13       2      12 1
     14       3      13 1
     15       4      14 1
     16       5      15 1
     17       6      16 1
     18       7      17 1
     19       8      18 1
@<TRIPOS>ALT_TYPE
CGenFF_4.0_ALT_TYPE_SET
CGenFF_4.0 1 CG2R61 2 CG2R61 3 CG2R61 4 CG2R61 5 CG2R61 6 CG2R61 7 CG2R61 8 CG2R61 9 CG2R61 10 CG2R61 11 HGR61 12 HGR61 13 HGR61 14 HGR61 15 HGR61 16 HGR61 17 HGR61 18 HGR61
@<TRIPOS>MOLECULE
naphtalene
 18 19 0 0 0
****
USER_CHARGES
INVALID_CHARGES
Pose:  40 Cluster:  40 Fr_nu: 105731 TotEn:    -8.41
@<TRIPOS>ATOM
      1 C1        -62.5311  -22.4775  -24.6621 C.ar   1 LIG      -0.11500
      2 C2        -63.1478  -22.7213  -23.4385 C.ar   1 LIG      -0.11500
      3 C3        -58.2362  -22.0609  -22.4143 C.ar   1 LIG      -0.11500
      4 C4        -58.8530  -22.3047  -21.1907 C.ar   1 LIG      -0.11500
      5 C5        -61.1555  -22.2517  -24.7183 C.ar   1 LIG      -0.11700
      6 C6        -62.3914  -22.7404  -22.2665 C.ar   1 LIG      -0.11700
      7 C7        -58.9927  -22.0420  -23.5864 C.ar   1 LIG      -0.11700
      8 C8        -60.2286  -22.5305  -21.1344 C.ar   1 LIG      -0.11700
      9 C9        -60.3784  -22.2671  -23.5485 C.ar   1 LIG       0.00400
     10 C10       -61.0056  -22.5151  -22.3043 C.ar   1 LIG       0.00400
     11 H1        -63.1206  -22.4623  -25.5741 H      1 LIG       0.11500
     12 H2        -64.2187  -22.8973  -23.3959 H      1 LIG       0.11500
     13 H3        -57.1650  -21.8850  -22.4576 H      1 LIG       0.11500
     14 H4        -58.2632  -22.3184  -20.2789 H      1 LIG       0.11500
     15 H5        -60.6947  -22.0628  -25.6857 H      1 LIG       0.11500
     16 H6        -62.8942  -22.9335  -21.3212 H      1 LIG       0.11500
     17 H7        -58.4895  -21.8496  -24.5316 H      1 LIG       0.11500
     18 H8        -60.6897  -22.7187  -20.1670 H      1 LIG       0.11500
@<TRIPOS>BOND
      1       1       2 ar
      2       1       5 ar
      3       2       6 ar
      4       3       4 ar
      5       3       7 ar
      6       4       8 ar
      7       5       9 ar
      8       6      10 ar
      9       7       9 ar
     10       8      10 ar
     11       9      10 ar
     12       1      11 1
     13       2      12 1
     14       3      13 1
     15       4      14 1
     16       5      15 1
     17       6      16 1
     18       7      17 1
     19       8      18 1
@<TRIPOS>ALT_TYPE
CGenFF_4.0_ALT_TYPE_SET
CGenFF_4.0 1 CG2R61 2 CG2R61 3 CG2R61 4 CG2R61 5 CG2R61 6 CG2R61 7 CG2R61 8 CG2R61 9 CG2R61 10 CG2R61 11 HGR61 12 HGR61 13 HGR61 14 HGR61 15 HGR61 16 HGR61 17 HGR61 18 HGR61
@<TRIPOS>MOLECULE
naphtalene
 18 19 0 0 0
****
USER_CHARGES
INVALID_CHARGES
Pose:  41 Cluster:  41 Fr_nu: 165919 TotEn:    -8.14
@<TRIPOS>ATOM
      1 C1        -75.7538    2.5704  -35.4773 C.ar   1 LIG      -0.11500
      2 C2        -75.7117    1.4658  -34.6318 C.ar   1 LIG      -0.11500
      3 C3        -80.5840    2.1095  -35.8382 C.ar   1 LIG      -0.11500
      4 C4        -80.5417    1.0049  -34.9927 C.ar   1 LIG      -0.11500
      5 C5        -76.9740    3.0105  -35.9913 C.ar   1 LIG      -0.11700
      6 C6        -76.8893    0.7970  -34.2970 C.ar   1 LIG      -0.11700
      7 C7        -79.4062    2.7784  -36.1730 C.ar   1 LIG      -0.11700
      8 C8        -79.3216    0.5648  -34.4788 C.ar   1 LIG      -0.11700
      9 C9        -78.1693    2.3493  -35.6649 C.ar   1 LIG       0.00400
     10 C10       -78.1263    1.2260  -34.8051 C.ar   1 LIG       0.00400
     11 H1        -74.8367    3.0904  -35.7381 H      1 LIG       0.11500
     12 H2        -74.7613    1.1242  -34.2320 H      1 LIG       0.11500
     13 H3        -81.5342    2.4518  -36.2383 H      1 LIG       0.11500
     14 H4        -81.4590    0.4845  -34.7334 H      1 LIG       0.11500
     15 H5        -76.9831    3.8759  -36.6507 H      1 LIG       0.11500
     16 H6        -76.8328   -0.0638  -33.6339 H      1 LIG       0.11500
     17 H7        -79.4631    3.6397  -36.8354 H      1 LIG       0.11500
     18 H8        -79.3122   -0.3011  -33.8199 H      1 LIG       0.11500
@<TRIPOS>BOND
      1       1       2 ar
      2       1       5 ar
      3       2       6 ar
      4       3       4 ar
      5       3       7 ar
      6       4       8 ar
      7       5       9 ar
      8       6      10 ar
      9       7       9 ar
     10       8      10 ar
     11       9      10 ar
     12       1      11 1
     13       2      12 1
     14       3      13 1
     15       4      14 1
     16       5      15 1
     17       6      16 1
     18       7      17 1
     19       8      18 1
@<TRIPOS>ALT_TYPE
CGenFF_4.0_ALT_TYPE_SET
CGenFF_4.0 1 CG2R61 2 CG2R61 3 CG2R61 4 CG2R61 5 CG2R61 6 CG2R61 7 CG2R61 8 CG2R61 9 CG2R61 10 CG2R61 11 HGR61 12 HGR61 13 HGR61 14 HGR61 15 HGR61 16 HGR61 17 HGR61 18 HGR61
@<TRIPOS>MOLECULE
naphtalene
 18 19 0 0 0
****
USER_CHARGES
INVALID_CHARGES
Pose:  42 Cluster:  42 Fr_nu:  33052 TotEn:    -8.06
@<TRIPOS>ATOM
      1 C1        -49.1501  -12.7250  -48.5952 C.ar   1 LIG      -0.11500
      2 C2        -49.6541  -12.5132  -47.3154 C.ar   1 LIG      -0.11500
      3 C3        -52.4592   -9.6522  -50.4066 C.ar   1 LIG      -0.11500
      4 C4        -52.9631   -9.4405  -49.1267 C.ar   1 LIG      -0.11500
      5 C5        -49.7185  -12.0685  -49.6872 C.ar   1 LIG      -0.11700
      6 C6        -50.7283  -11.6442  -47.1225 C.ar   1 LIG      -0.11700
      7 C7        -51.3848  -10.5212  -50.5994 C.ar   1 LIG      -0.11700
      8 C8        -52.3948  -10.0969  -48.0346 C.ar   1 LIG      -0.11700
      9 C9        -50.8004  -11.1904  -49.5117 C.ar   1 LIG       0.00400
     10 C10       -51.3129  -10.9751  -48.2102 C.ar   1 LIG       0.00400
     11 H1        -48.3141  -13.4020  -48.7447 H      1 LIG       0.11500
     12 H2        -49.2107  -13.0245  -46.4659 H      1 LIG       0.11500
     13 H3        -52.9021   -9.1410  -51.2567 H      1 LIG       0.11500
     14 H4        -53.8000   -8.7645  -48.9779 H      1 LIG       0.11500
     15 H5        -49.3085  -12.2495  -50.6787 H      1 LIG       0.11500
     16 H6        -51.1058  -11.4933  -46.1133 H      1 LIG       0.11500
     17 H7        -51.0070  -10.6714  -51.6086 H      1 LIG       0.11500
     18 H8        -52.8051   -9.9167  -47.0431 H      1 LIG       0.11500
@<TRIPOS>BOND
      1       1       2 ar
      2       1       5 ar
      3       2       6 ar
      4       3       4 ar
      5       3       7 ar
      6       4       8 ar
      7       5       9 ar
      8       6      10 ar
      9       7       9 ar
     10       8      10 ar
     11       9      10 ar
     12       1      11 1
     13       2      12 1
     14       3      13 1
     15       4      14 1
     16       5      15 1
     17       6      16 1
     18       7      17 1
     19       8      18 1
@<TRIPOS>ALT_TYPE
CGenFF_4.0_ALT_TYPE_SET
CGenFF_4.0 1 CG2R61 2 CG2R61 3 CG2R61 4 CG2R61 5 CG2R61 6 CG2R61 7 CG2R61 8 CG2R61 9 CG2R61 10 CG2R61 11 HGR61 12 HGR61 13 HGR61 14 HGR61 15 HGR61 16 HGR61 17 HGR61 18 HGR61
@<TRIPOS>MOLECULE
naphtalene
 18 19 0 0 0
****
USER_CHARGES
INVALID_CHARGES
Pose:  43 Cluster:  43 Fr_nu:   1209 TotEn:    -8.06
@<TRIPOS>ATOM
      1 C1        -51.9827   -6.7973  -52.8683 C.ar   1 LIG      -0.11500
      2 C2        -51.4842   -6.5802  -51.5872 C.ar   1 LIG      -0.11500
      3 C3        -55.3714   -9.7746  -51.0448 C.ar   1 LIG      -0.11500
      4 C4        -54.8728   -9.5575  -49.7638 C.ar   1 LIG      -0.11500
      5 C5        -53.0742   -7.6453  -53.0587 C.ar   1 LIG      -0.11700
      6 C6        -52.0750   -7.2102  -50.4916 C.ar   1 LIG      -0.11700
      7 C7        -54.7806   -9.1445  -52.1405 C.ar   1 LIG      -0.11700
      8 C8        -53.7813   -8.7096  -49.5733 C.ar   1 LIG      -0.11700
      9 C9        -53.6813   -8.2878  -51.9673 C.ar   1 LIG       0.00400
     10 C10       -53.1742   -8.0671  -50.6646 C.ar   1 LIG       0.00400
     11 H1        -51.5221   -6.3070  -53.7209 H      1 LIG       0.11500
     12 H2        -50.6347   -5.9197  -51.4401 H      1 LIG       0.11500
     13 H3        -56.2212  -10.4351  -51.1927 H      1 LIG       0.11500
     14 H4        -55.3330  -10.0492  -48.9117 H      1 LIG       0.11500
     15 H5        -53.4469   -7.8006  -54.0690 H      1 LIG       0.11500
     16 H6        -51.6691   -7.0256  -49.4991 H      1 LIG       0.11500
     17 H7        -55.1872   -9.3286  -53.1327 H      1 LIG       0.11500
     18 H8        -53.4079   -8.5547  -48.5631 H      1 LIG       0.11500
@<TRIPOS>BOND
      1       1       2 ar
      2       1       5 ar
      3       2       6 ar
      4       3       4 ar
      5       3       7 ar
      6       4       8 ar
      7       5       9 ar
      8       6      10 ar
      9       7       9 ar
     10       8      10 ar
     11       9      10 ar
     12       1      11 1
     13       2      12 1
     14       3      13 1
     15       4      14 1
     16       5      15 1
     17       6      16 1
     18       7      17 1
     19       8      18 1
@<TRIPOS>ALT_TYPE
CGenFF_4.0_ALT_TYPE_SET
CGenFF_4.0 1 CG2R61 2 CG2R61 3 CG2R61 4 CG2R61 5 CG2R61 6 CG2R61 7 CG2R61 8 CG2R61 9 CG2R61 10 CG2R61 11 HGR61 12 HGR61 13 HGR61 14 HGR61 15 HGR61 16 HGR61 17 HGR61 18 HGR61
@<TRIPOS>MOLECULE
naphtalene
 18 19 0 0 0
****
USER_CHARGES
INVALID_CHARGES
Pose:  44 Cluster:  44 Fr_nu:  10684 TotEn:    -7.99
@<TRIPOS>ATOM
      1 C1        -59.4242  -24.2283  -37.2225 C.ar   1 LIG      -0.11500
      2 C2        -58.3970  -24.6462  -38.0634 C.ar   1 LIG      -0.11500
      3 C3        -59.6286  -19.9794  -39.5842 C.ar   1 LIG      -0.11500
      4 C4        -58.6014  -20.3974  -40.4250 C.ar   1 LIG      -0.11500
      5 C5        -59.9906  -22.9639  -37.3867 C.ar   1 LIG      -0.11700
      6 C6        -57.9322  -23.8015  -39.0716 C.ar   1 LIG      -0.11700
      7 C7        -60.0935  -20.8243  -38.5760 C.ar   1 LIG      -0.11700
      8 C8        -58.0349  -21.6618  -40.2609 C.ar   1 LIG      -0.11700
      9 C9        -59.5350  -22.1003  -38.3963 C.ar   1 LIG       0.00400
     10 C10       -58.4904  -22.5253  -39.2513 C.ar   1 LIG       0.00400
     11 H1        -59.7853  -24.8862  -36.4374 H      1 LIG       0.11500
     12 H2        -57.9570  -25.6309  -37.9349 H      1 LIG       0.11500
     13 H3        -60.0692  -18.9947  -39.7123 H      1 LIG       0.11500
     14 H4        -58.2397  -19.7385  -41.2090 H      1 LIG       0.11500
     15 H5        -60.7922  -22.6580  -36.7176 H      1 LIG       0.11500
     16 H6        -57.1286  -24.1490  -39.7176 H      1 LIG       0.11500
     17 H7        -60.8976  -20.4768  -37.9306 H      1 LIG       0.11500
     18 H8        -57.2328  -21.9676  -40.9294 H      1 LIG       0.11500
@<TRIPOS>BOND
      1       1       2 ar
      2       1       5 ar
      3       2       6 ar
      4       3       4 ar
      5       3       7 ar
      6       4       8 ar
      7       5       9 ar
      8       6      10 ar
      9       7       9 ar
     10       8      10 ar
     11       9      10 ar
     12       1      11 1
     13       2      12 1
     14       3      13 1
     15       4      14 1
     16       5      15 1
     17       6      16 1
     18       7      17 1
     19       8      18 1
@<TRIPOS>ALT_TYPE
CGenFF_4.0_ALT_TYPE_SET
CGenFF_4.0 1 CG2R61 2 CG2R61 3 CG2R61 4 CG2R61 5 CG2R61 6 CG2R61 7 CG2R61 8 CG2R61 9 CG2R61 10 CG2R61 11 HGR61 12 HGR61 13 HGR61 14 HGR61 15 HGR61 16 HGR61 17 HGR61 18 HGR61
@<TRIPOS>MOLECULE
naphtalene
 18 19 0 0 0
****
USER_CHARGES
INVALID_CHARGES
Pose:  45 Cluster:  45 Fr_nu:  61639 TotEn:    -7.97
@<TRIPOS>ATOM
      1 C1        -58.7326    7.5790  -37.7735 C.ar   1 LIG      -0.11500
      2 C2        -58.4872    7.2551  -39.1046 C.ar   1 LIG      -0.11500
      3 C3        -55.5198    4.2089  -36.3616 C.ar   1 LIG      -0.11500
      4 C4        -55.2746    3.8851  -37.6927 C.ar   1 LIG      -0.11500
      5 C5        -58.0582    6.9050  -36.7550 C.ar   1 LIG      -0.11700
      6 C6        -57.5667    6.2562  -39.4223 C.ar   1 LIG      -0.11700
      7 C7        -56.4404    5.2080  -36.0439 C.ar   1 LIG      -0.11700
      8 C8        -55.9490    4.5589  -38.7114 C.ar   1 LIG      -0.11700
      9 C9        -57.1283    5.8966  -37.0564 C.ar   1 LIG       0.00400
     10 C10       -56.8789    5.5673  -38.4100 C.ar   1 LIG       0.00400
     11 H1        -59.4497    8.3564  -37.5268 H      1 LIG       0.11500
     12 H2        -59.0126    7.7806  -39.8968 H      1 LIG       0.11500
     13 H3        -54.9946    3.6838  -35.5688 H      1 LIG       0.11500
     14 H4        -54.5584    3.1066  -37.9388 H      1 LIG       0.11500
     15 H5        -58.2661    7.1745  -35.7215 H      1 LIG       0.11500
     16 H6        -57.3903    6.0198  -40.4696 H      1 LIG       0.11500
     17 H7        -56.6161    5.4447  -34.9967 H      1 LIG       0.11500
     18 H8        -55.7418    4.2891  -39.7450 H      1 LIG       0.11500
@<TRIPOS>BOND
      1       1       2 ar
      2       1       5 ar
      3       2       6 ar
      4       3       4 ar
      5       3       7 ar
      6       4       8 ar
      7       5       9 ar
      8       6      10 ar
      9       7       9 ar
     10       8      10 ar
     11       9      10 ar
     12       1      11 1
     13       2      12 1
     14       3      13 1
     15       4      14 1
     16       5      15 1
     17       6      16 1
     18       7      17 1
     19       8      18 1
@<TRIPOS>ALT_TYPE
CGenFF_4.0_ALT_TYPE_SET
CGenFF_4.0 1 CG2R61 2 CG2R61 3 CG2R61 4 CG2R61 5 CG2R61 6 CG2R61 7 CG2R61 8 CG2R61 9 CG2R61 10 CG2R61 11 HGR61 12 HGR61 13 HGR61 14 HGR61 15 HGR61 16 HGR61 17 HGR61 18 HGR61
@<TRIPOS>MOLECULE
naphtalene
 18 19 0 0 0
****
USER_CHARGES
INVALID_CHARGES
Pose:  46 Cluster:  46 Fr_nu: 122138 TotEn:    -7.97
@<TRIPOS>ATOM
      1 C1        -60.3727  -23.3805  -35.1355 C.ar   1 LIG      -0.11500
      2 C2        -59.9648  -24.3634  -36.0324 C.ar   1 LIG      -0.11500
      3 C3        -59.3759  -19.9517  -38.4404 C.ar   1 LIG      -0.11500
      4 C4        -58.9680  -20.9347  -39.3372 C.ar   1 LIG      -0.11500
      5 C5        -60.3301  -22.0360  -35.5058 C.ar   1 LIG      -0.11700
      6 C6        -59.5127  -24.0058  -37.3028 C.ar   1 LIG      -0.11700
      7 C7        -59.8281  -20.3094  -37.1699 C.ar   1 LIG      -0.11700
      8 C8        -59.0106  -22.2792  -38.9670 C.ar   1 LIG      -0.11700
      9 C9        -59.8777  -21.6578  -36.7804 C.ar   1 LIG       0.00400
     10 C10       -59.4629  -22.6574  -37.6923 C.ar   1 LIG       0.00400
     11 H1        -60.7241  -23.6595  -34.1464 H      1 LIG       0.11500
     12 H2        -59.9987  -25.4098  -35.7432 H      1 LIG       0.11500
     13 H3        -59.3424  -18.9049  -38.7290 H      1 LIG       0.11500
     14 H4        -58.6154  -20.6550  -40.3256 H      1 LIG       0.11500
     15 H5        -60.6534  -21.2846  -34.7883 H      1 LIG       0.11500
     16 H6        -59.1992  -24.7909  -37.9878 H      1 LIG       0.11500
     17 H7        -60.1423  -19.5243  -36.4854 H      1 LIG       0.11500
     18 H8        -58.6866  -23.0308  -39.6841 H      1 LIG       0.11500
@<TRIPOS>BOND
      1       1       2 ar
      2       1       5 ar
      3       2       6 ar
      4       3       4 ar
      5       3       7 ar
      6       4       8 ar
      7       5       9 ar
      8       6      10 ar
      9       7       9 ar
     10       8      10 ar
     11       9      10 ar
     12       1      11 1
     13       2      12 1
     14       3      13 1
     15       4      14 1
     16       5      15 1
     17       6      16 1
     18       7      17 1
     19       8      18 1
@<TRIPOS>ALT_TYPE
CGenFF_4.0_ALT_TYPE_SET
CGenFF_4.0 1 CG2R61 2 CG2R61 3 CG2R61 4 CG2R61 5 CG2R61 6 CG2R61 7 CG2R61 8 CG2R61 9 CG2R61 10 CG2R61 11 HGR61 12 HGR61 13 HGR61 14 HGR61 15 HGR61 16 HGR61 17 HGR61 18 HGR61
@<TRIPOS>MOLECULE
naphtalene
 18 19 0 0 0
****
USER_CHARGES
INVALID_CHARGES
Pose:  47 Cluster:  47 Fr_nu:  30270 TotEn:    -7.52
@<TRIPOS>ATOM
      1 C1        -66.6884    6.3824  -31.3209 C.ar   1 LIG      -0.11500
      2 C2        -67.8692    5.8664  -31.8467 C.ar   1 LIG      -0.11500
      3 C3        -66.1269    9.1405  -35.2896 C.ar   1 LIG      -0.11500
      4 C4        -67.3076    8.6244  -35.8153 C.ar   1 LIG      -0.11500
      5 C5        -65.9564    7.3261  -32.0421 C.ar   1 LIG      -0.11700
      6 C6        -68.3225    6.2919  -33.0955 C.ar   1 LIG      -0.11700
      7 C7        -65.6736    8.7150  -34.0406 C.ar   1 LIG      -0.11700
      8 C8        -68.0397    7.6807  -35.0942 C.ar   1 LIG      -0.11700
      9 C9        -66.3977    7.7658  -33.3009 C.ar   1 LIG       0.00400
     10 C10       -67.5984    7.2410  -33.8354 C.ar   1 LIG       0.00400
     11 H1        -66.3357    6.0504  -30.3488 H      1 LIG       0.11500
     12 H2        -68.4384    5.1320  -31.2843 H      1 LIG       0.11500
     13 H3        -65.5571    9.8752  -35.8515 H      1 LIG       0.11500
     14 H4        -67.6591    8.9558  -36.7880 H      1 LIG       0.11500
     15 H5        -65.0361    7.7155  -31.6118 H      1 LIG       0.11500
     16 H6        -69.2484    5.8755  -33.4869 H      1 LIG       0.11500
     17 H7        -64.7482    9.1321  -33.6491 H      1 LIG       0.11500
     18 H8        -68.9597    7.2905  -35.5246 H      1 LIG       0.11500
@<TRIPOS>BOND
      1       1       2 ar
      2       1       5 ar
      3       2       6 ar
      4       3       4 ar
      5       3       7 ar
      6       4       8 ar
      7       5       9 ar
      8       6      10 ar
      9       7       9 ar
     10       8      10 ar
     11       9      10 ar
     12       1      11 1
     13       2      12 1
     14       3      13 1
     15       4      14 1
     16       5      15 1
     17       6      16 1
     18       7      17 1
     19       8      18 1
@<TRIPOS>ALT_TYPE
CGenFF_4.0_ALT_TYPE_SET
CGenFF_4.0 1 CG2R61 2 CG2R61 3 CG2R61 4 CG2R61 5 CG2R61 6 CG2R61 7 CG2R61 8 CG2R61 9 CG2R61 10 CG2R61 11 HGR61 12 HGR61 13 HGR61 14 HGR61 15 HGR61 16 HGR61 17 HGR61 18 HGR61
@<TRIPOS>MOLECULE
naphtalene
 18 19 0 0 0
****
USER_CHARGES
INVALID_CHARGES
Pose:  48 Cluster:  48 Fr_nu:  65535 TotEn:    -7.32
@<TRIPOS>ATOM
      1 C1        -80.4467  -21.4816  -40.2804 C.ar   1 LIG      -0.11500
      2 C2        -80.4263  -20.1208  -39.9896 C.ar   1 LIG      -0.11500
      3 C3        -77.2998  -20.7509  -43.9186 C.ar   1 LIG      -0.11500
      4 C4        -77.2796  -19.3901  -43.6277 C.ar   1 LIG      -0.11500
      5 C5        -79.6757  -21.9833  -41.3295 C.ar   1 LIG      -0.11700
      6 C6        -79.6351  -19.2564  -40.7466 C.ar   1 LIG      -0.11700
      7 C7        -78.0911  -21.6154  -43.1615 C.ar   1 LIG      -0.11700
      8 C8        -78.0506  -18.8883  -42.5787 C.ar   1 LIG      -0.11700
      9 C9        -78.8734  -21.1277  -42.1020 C.ar   1 LIG       0.00400
     10 C10       -78.8529  -19.7439  -41.8062 C.ar   1 LIG       0.00400
     11 H1        -81.0633  -22.1540  -39.6911 H      1 LIG       0.11500
     12 H2        -81.0267  -19.7313  -39.1726 H      1 LIG       0.11500
     13 H3        -76.6995  -21.1412  -44.7356 H      1 LIG       0.11500
     14 H4        -76.6640  -18.7180  -44.2182 H      1 LIG       0.11500
     15 H5        -79.7074  -23.0505  -41.5391 H      1 LIG       0.11500
     16 H6        -79.6342  -18.1964  -40.5012 H      1 LIG       0.11500
     17 H7        -78.0912  -22.6754  -43.4065 H      1 LIG       0.11500
     18 H8        -78.0196  -17.8210  -42.3694 H      1 LIG       0.11500
@<TRIPOS>BOND
      1       1       2 ar
      2       1       5 ar
      3       2       6 ar
      4       3       4 ar
      5       3       7 ar
      6       4       8 ar
      7       5       9 ar
      8       6      10 ar
      9       7       9 ar
     10       8      10 ar
     11       9      10 ar
     12       1      11 1
     13       2      12 1
     14       3      13 1
     15       4      14 1
     16       5      15 1
     17       6      16 1
     18       7      17 1
     19       8      18 1
@<TRIPOS>ALT_TYPE
CGenFF_4.0_ALT_TYPE_SET
CGenFF_4.0 1 CG2R61 2 CG2R61 3 CG2R61 4 CG2R61 5 CG2R61 6 CG2R61 7 CG2R61 8 CG2R61 9 CG2R61 10 CG2R61 11 HGR61 12 HGR61 13 HGR61 14 HGR61 15 HGR61 16 HGR61 17 HGR61 18 HGR61
@<TRIPOS>MOLECULE
naphtalene
 18 19 0 0 0
****
USER_CHARGES
INVALID_CHARGES
Pose:  49 Cluster:  49 Fr_nu: 306031 TotEn:    -7.03
@<TRIPOS>ATOM
      1 C1        -54.4445   -9.5568  -49.2429 C.ar   1 LIG      -0.11500
      2 C2        -53.8113   -8.3196  -49.3159 C.ar   1 LIG      -0.11500
      3 C3        -56.3689   -8.8316  -53.6524 C.ar   1 LIG      -0.11500
      4 C4        -55.7357   -7.5944  -53.7252 C.ar   1 LIG      -0.11500
      5 C5        -55.2400   -9.9977  -50.3008 C.ar   1 LIG      -0.11700
      6 C6        -53.9711   -7.5187  -50.4468 C.ar   1 LIG      -0.11700
      7 C7        -56.2090   -9.6326  -52.5213 C.ar   1 LIG      -0.11700
      8 C8        -54.9402   -7.1534  -52.6673 C.ar   1 LIG      -0.11700
      9 C9        -55.4121   -9.2046  -51.4470 C.ar   1 LIG       0.00400
     10 C10       -54.7682   -7.9465  -51.5211 C.ar   1 LIG       0.00400
     11 H1        -54.3202  -10.1797  -48.3619 H      1 LIG       0.11500
     12 H2        -53.1920   -7.9774  -48.4918 H      1 LIG       0.11500
     13 H3        -56.9883   -9.1746  -54.4763 H      1 LIG       0.11500
     14 H4        -55.8615   -6.9714  -54.6058 H      1 LIG       0.11500
     15 H5        -55.7258  -10.9681  -50.2219 H      1 LIG       0.11500
     16 H6        -53.4663   -6.5554  -50.4826 H      1 LIG       0.11500
     17 H7        -56.7132  -10.5961  -52.4862 H      1 LIG       0.11500
     18 H8        -54.4549   -6.1826  -52.7457 H      1 LIG       0.11500
@<TRIPOS>BOND
      1       1       2 ar
      2       1       5 ar
      3       2       6 ar
      4       3       4 ar
      5       3       7 ar
      6       4       8 ar
      7       5       9 ar
      8       6      10 ar
      9       7       9 ar
     10       8      10 ar
     11       9      10 ar
     12       1      11 1
     13       2      12 1
     14       3      13 1
     15       4      14 1
     16       5      15 1
     17       6      16 1
     18       7      17 1
     19       8      18 1
@<TRIPOS>ALT_TYPE
CGenFF_4.0_ALT_TYPE_SET
CGenFF_4.0 1 CG2R61 2 CG2R61 3 CG2R61 4 CG2R61 5 CG2R61 6 CG2R61 7 CG2R61 8 CG2R61 9 CG2R61 10 CG2R61 11 HGR61 12 HGR61 13 HGR61 14 HGR61 15 HGR61 16 HGR61 17 HGR61 18 HGR61
# TRIPOS MOL2 file generated by SEED

@<TRIPOS>MOLECULE
pyrazole
 9 9 0 0 0
****
USER_CHARGES
INVALID_CHARGES
Pose:   1 Cluster:   1 Fr_nu: 8196059 TotEn:   -17.76
@<TRIPOS>ATOM
      1 C1        -73.2500  -11.9752  -47.9799 C.2    1 LIG      -0.25100
      2 C2        -72.7110  -11.8381  -49.2731 C.2    1 LIG       0.13200
      3 C3        -74.2352  -11.0205  -47.9155 C.2    1 LIG      -0.03800
      4 N1        -73.3047  -10.8725  -49.9795 N.2    1 LIG      -0.57800
      5 N2        -74.2271  -10.3942  -49.1272 N.pl3  1 LIG      -0.05900
      6 H1        -72.9653  -12.6691  -47.2028 H      1 LIG       0.15700
      7 H2        -71.9099  -12.4013  -49.7302 H      1 LIG       0.15600
      8 H3        -74.9242  -10.7352  -47.1337 H      1 LIG       0.15900
      9 H4        -74.8193   -9.6345  -49.4385 H      1 LIG       0.32200
@<TRIPOS>BOND
      1       1       2 1
      2       1       3 2
      3       2       4 2
      4       3       5 1
      5       4       5 1
      6       1       6 1
      7       2       7 1
      8       3       8 1
      9       5       9 1
@<TRIPOS>ALT_TYPE
CGenFF_4.0_ALT_TYPE_SET
CGenFF_4.0 1 CG2R51 2 CG2R52 3 CG2R51 4 NG2R50 5 NG2R51 6 HGR51 7 HGR52 8 HGR52 9 HGP1
@<TRIPOS>MOLECULE
pyrazole
 9 9 0 0 0
****
USER_CHARGES
INVALID_CHARGES
Pose:   2 Cluster:   2 Fr_nu: 4169975 TotEn:   -17.34
@<TRIPOS>ATOM
      1 C1        -72.9355  -10.0712  -47.1933 C.2    1 LIG      -0.25100
      2 C2        -71.7939   -9.4599  -47.7454 C.2    1 LIG       0.13200
      3 C3        -73.9911   -9.4651  -47.8296 C.2    1 LIG      -0.03800
      4 N1        -72.0958   -8.5364  -48.6619 N.2    1 LIG      -0.57800
      5 N2        -73.4391   -8.5630  -48.6908 N.pl3  1 LIG      -0.05900
      6 H1        -72.9869  -10.8436  -46.4402 H      1 LIG       0.15700
      7 H2        -70.7545   -9.6484  -47.5176 H      1 LIG       0.15600
      8 H3        -75.0612   -9.5900  -47.7473 H      1 LIG       0.15900
      9 H4        -73.9175   -7.9341  -49.3236 H      1 LIG       0.32200
@<TRIPOS>BOND
      1       1       2 1
      2       1       3 2
      3       2       4 2
      4       3       5 1
      5       4       5 1
      6       1       6 1
      7       2       7 1
      8       3       8 1
      9       5       9 1
@<TRIPOS>ALT_TYPE
CGenFF_4.0_ALT_TYPE_SET
CGenFF_4.0 1 CG2R51 2 CG2R52 3 CG2R51 4 NG2R50 5 NG2R51 6 HGR51 7 HGR52 8 HGR52 9 HGP1
@<TRIPOS>MOLECULE
pyrazole
 9 9 0 0 0
****
USER_CHARGES
INVALID_CHARGES
Pose:   3 Cluster:   3 Fr_nu: 8692754 TotEn:   -16.52
@<TRIPOS>ATOM
      1 C1        -70.4955  -12.5165  -53.6471 C.2    1 LIG      -0.25100
      2 C2        -70.0695  -13.7688  -53.1655 C.2    1 LIG       0.13200
      3 C3        -69.7106  -12.2879  -54.7508 C.2    1 LIG      -0.03800
      4 N1        -69.0902  -14.2989  -53.9030 N.2    1 LIG      -0.57800
      5 N2        -68.8943  -13.3752  -54.8593 N.pl3  1 LIG      -0.05900
      6 H1        -71.2642  -11.8696  -53.2507 H      1 LIG       0.15700
      7 H2        -70.4315  -14.3172  -52.3076 H      1 LIG       0.15600
      8 H3        -69.6590  -11.4671  -55.4515 H      1 LIG       0.15900
      9 H4        -68.1822  -13.5511  -55.5570 H      1 LIG       0.32200
@<TRIPOS>BOND
      1       1       2 1
      2       1       3 2
      3       2       4 2
      4       3       5 1
      5       4       5 1
      6       1       6 1
      7       2       7 1
      8       3       8 1
      9       5       9 1
@<TRIPOS>ALT_TYPE
CGenFF_4.0_ALT_TYPE_SET
CGenFF_4.0 1 CG2R51 2 CG2R52 3 CG2R51 4 NG2R50 5 NG2R51 6 HGR51 7 HGR52 8 HGR52 9 HGP1
@<TRIPOS>MOLECULE
pyrazole
 9 9 0 0 0
****
USER_CHARGES
INVALID_CHARGES
Pose:   4 Cluster:   4 Fr_nu: 1041879 TotEn:   -16.49
@<TRIPOS>ATOM
      1 C1        -72.5391   -9.6359  -46.6941 C.2    1 LIG      -0.25100
      2 C2        -72.0582  -10.1608  -47.9086 C.2    1 LIG       0.13200
      3 C3        -73.7210   -9.0218  -47.0296 C.2    1 LIG      -0.03800
      4 N1        -72.8685   -9.9030  -48.9386 N.2    1 LIG      -0.57800
      5 N2        -73.8706   -9.2094  -48.3723 N.pl3  1 LIG      -0.05900
      6 H1        -72.0926   -9.6946  -45.7125 H      1 LIG       0.15700
      7 H2        -71.1508  -10.7201  -48.0862 H      1 LIG       0.15600
      8 H3        -74.4514   -8.4786  -46.4475 H      1 LIG       0.15900
      9 H4        -74.6276   -8.8909  -48.9641 H      1 LIG       0.32200
@<TRIPOS>BOND
      1       1       2 1
      2       1       3 2
      3       2       4 2
      4       3       5 1
      5       4       5 1
      6       1       6 1
      7       2       7 1
      8       3       8 1
      9       5       9 1
@<TRIPOS>ALT_TYPE
CGenFF_4.0_ALT_TYPE_SET
CGenFF_4.0 1 CG2R51 2 CG2R52 3 CG2R51 4 NG2R50 5 NG2R51 6 HGR51 7 HGR52 8 HGR52 9 HGP1
@<TRIPOS>MOLECULE
pyrazole
 9 9 0 0 0
****
USER_CHARGES
INVALID_CHARGES
Pose:   5 Cluster:   5 Fr_nu: 6654116 TotEn:   -16.33
@<TRIPOS>ATOM
      1 C1        -70.0416  -13.8423  -49.6427 C.2    1 LIG      -0.25100
      2 C2        -69.1072  -14.2823  -50.5992 C.2    1 LIG       0.13200
      3 C3        -70.2798  -14.9470  -48.8620 C.2    1 LIG      -0.03800
      4 N1        -68.7743  -15.5663  -50.4423 N.2    1 LIG      -0.57800
      5 N2        -69.5035  -15.9426  -49.3780 N.pl3  1 LIG      -0.05900
      6 H1        -70.4810  -12.8618  -49.5333 H      1 LIG       0.15700
      7 H2        -68.6552  -13.7210  -51.4045 H      1 LIG       0.15600
      8 H3        -70.9191  -15.1112  -48.0066 H      1 LIG       0.15900
      9 H4        -69.4240  -16.8992  -49.0565 H      1 LIG       0.32200
@<TRIPOS>BOND
      1       1       2 1
      2       1       3 2
      3       2       4 2
      4       3       5 1
      5       4       5 1
      6       1       6 1
      7       2       7 1
      8       3       8 1
      9       5       9 1
@<TRIPOS>ALT_TYPE
CGenFF_4.0_ALT_TYPE_SET
CGenFF_4.0 1 CG2R51 2 CG2R52 3 CG2R51 4 NG2R50 5 NG2R51 6 HGR51 7 HGR52 8 HGR52 9 HGP1
@<TRIPOS>MOLECULE
pyrazole
 9 9 0 0 0
****
USER_CHARGES
INVALID_CHARGES
Pose:   6 Cluster:   6 Fr_nu: 8236701 TotEn:   -15.19
@<TRIPOS>ATOM
      1 C1        -81.2619  -21.3540  -41.3605 C.2    1 LIG      -0.25100
      2 C2        -80.2388  -22.2513  -41.0002 C.2    1 LIG       0.13200
      3 C3        -81.0774  -20.2729  -40.5337 C.2    1 LIG      -0.03800
      4 N1        -79.4618  -21.7810  -40.0208 N.2    1 LIG      -0.57800
      5 N2        -79.9968  -20.5764  -39.7587 N.pl3  1 LIG      -0.05900
      6 H1        -82.0260  -21.4730  -42.1144 H      1 LIG       0.15700
      7 H2        -80.0273  -23.2285  -41.4100 H      1 LIG       0.15600
      8 H3        -81.6071  -19.3372  -40.4277 H      1 LIG       0.15900
      9 H4        -79.5734  -20.0113  -39.0333 H      1 LIG       0.32200
@<TRIPOS>BOND
      1       1       2 1
      2       1       3 2
      3       2       4 2
      4       3       5 1
      5       4       5 1
      6       1       6 1
      7       2       7 1
      8       3       8 1
      9       5       9 1
@<TRIPOS>ALT_TYPE
CGenFF_4.0_ALT_TYPE_SET
CGenFF_4.0 1 CG2R51 2 CG2R52 3 CG2R51 4 NG2R50 5 NG2R51 6 HGR51 7 HGR52 8 HGR52 9 HGP1
@<TRIPOS>MOLECULE
pyrazole
 9 9 0 0 0
****
USER_CHARGES
INVALID_CHARGES
Pose:   7 Cluster:   7 Fr_nu: 1396013 TotEn:   -14.95
@<TRIPOS>ATOM
      1 C1        -59.6966  -20.2585  -37.4643 C.2    1 LIG      -0.25100
      2 C2        -58.9087  -19.2974  -38.1256 C.2    1 LIG       0.13200
      3 C3        -60.8635  -20.3023  -38.1874 C.2    1 LIG      -0.03800
      4 N1        -59.5231  -18.7689  -39.1872 N.2    1 LIG      -0.57800
      5 N2        -60.7095  -19.4001  -39.1987 N.pl3  1 LIG      -0.05900
      6 H1        -59.4533  -20.8392  -36.5868 H      1 LIG       0.15700
      7 H2        -57.9125  -18.9597  -37.8778 H      1 LIG       0.15600
      8 H3        -61.7700  -20.8793  -38.0746 H      1 LIG       0.15900
      9 H4        -61.3711  -19.1642  -39.9277 H      1 LIG       0.32200
@<TRIPOS>BOND
      1       1       2 1
      2       1       3 2
      3       2       4 2
      4       3       5 1
      5       4       5 1
      6       1       6 1
      7       2       7 1
      8       3       8 1
      9       5       9 1
@<TRIPOS>ALT_TYPE
CGenFF_4.0_ALT_TYPE_SET
CGenFF_4.0 1 CG2R51 2 CG2R52 3 CG2R51 4 NG2R50 5 NG2R51 6 HGR51 7 HGR52 8 HGR52 9 HGP1
@<TRIPOS>MOLECULE
pyrazole
 9 9 0 0 0
****
USER_CHARGES
INVALID_CHARGES
Pose:   8 Cluster:   8 Fr_nu:  94598 TotEn:   -14.36
@<TRIPOS>ATOM
      1 C1        -75.2455   -7.1627  -29.9620 C.2    1 LIG      -0.25100
      2 C2        -75.7343   -7.4638  -28.6766 C.2    1 LIG       0.13200
      3 C3        -75.9045   -8.0354  -30.7930 C.2    1 LIG      -0.03800
      4 N1        -76.6345   -8.4505  -28.6853 N.2    1 LIG      -0.57800
      5 N2        -76.7167   -8.7771  -29.9863 N.pl3  1 LIG      -0.05900
      6 H1        -74.5180   -6.4172  -30.2471 H      1 LIG       0.15700
      7 H2        -75.4718   -7.0057  -27.7337 H      1 LIG       0.15600
      8 H3        -75.8678   -8.1936  -31.8612 H      1 LIG       0.15900
      9 H4        -77.3490   -9.5206  -30.2550 H      1 LIG       0.32200
@<TRIPOS>BOND
      1       1       2 1
      2       1       3 2
      3       2       4 2
      4       3       5 1
      5       4       5 1
      6       1       6 1
      7       2       7 1
      8       3       8 1
      9       5       9 1
@<TRIPOS>ALT_TYPE
CGenFF_4.0_ALT_TYPE_SET
CGenFF_4.0 1 CG2R51 2 CG2R52 3 CG2R51 4 NG2R50 5 NG2R51 6 HGR51 7 HGR52 8 HGR52 9 HGP1
@<TRIPOS>MOLECULE
pyrazole
 9 9 0 0 0
****
USER_CHARGES
INVALID_CHARGES
Pose:   9 Cluster:   9 Fr_nu: 2284841 TotEn:   -14.34
@<TRIPOS>ATOM
      1 C1        -72.3803   -9.4100  -47.0820 C.2    1 LIG      -0.25100
      2 C2        -72.8141  -10.7450  -46.9747 C.2    1 LIG       0.13200
      3 C3        -73.3162   -8.8087  -47.8876 C.2    1 LIG      -0.03800
      4 N1        -73.9381  -10.9784  -47.6573 N.2    1 LIG      -0.57800
      5 N2        -74.2187   -9.7820  -48.2013 N.pl3  1 LIG      -0.05900
      6 H1        -71.5115   -8.9475  -46.6374 H      1 LIG       0.15700
      7 H2        -72.3577  -11.5577  -46.4279 H      1 LIG       0.15600
      8 H3        -73.4177   -7.7993  -48.2594 H      1 LIG       0.15900
      9 H4        -75.0449   -9.7006  -48.7805 H      1 LIG       0.32200
@<TRIPOS>BOND
      1       1       2 1
      2       1       3 2
      3       2       4 2
      4       3       5 1
      5       4       5 1
      6       1       6 1
      7       2       7 1
      8       3       8 1
      9       5       9 1
@<TRIPOS>ALT_TYPE
CGenFF_4.0_ALT_TYPE_SET
CGenFF_4.0 1 CG2R51 2 CG2R52 3 CG2R51 4 NG2R50 5 NG2R51 6 HGR51 7 HGR52 8 HGR52 9 HGP1
@<TRIPOS>MOLECULE
pyrazole
 9 9 0 0 0
****
USER_CHARGES
INVALID_CHARGES
Pose:  10 Cluster:  10 Fr_nu: 802504 TotEn:   -14.32
@<TRIPOS>ATOM
      1 C1        -77.3395   -3.5795  -44.0166 C.2    1 LIG      -0.25100
      2 C2        -76.3260   -3.7642  -43.0571 C.2    1 LIG       0.13200
      3 C3        -78.1795   -4.6516  -43.8393 C.2    1 LIG      -0.03800
      4 N1        -76.5041   -4.8667  -42.3246 N.2    1 LIG      -0.57800
      5 N2        -77.6394   -5.3845  -42.8237 N.pl3  1 LIG      -0.05900
      6 H1        -77.4472   -2.7811  -44.7358 H      1 LIG       0.15700
      7 H2        -75.4647   -3.1415  -42.8615 H      1 LIG       0.15600
      8 H3        -79.0910   -4.9535  -44.3347 H      1 LIG       0.15900
      9 H4        -77.9899   -6.2458  -42.4237 H      1 LIG       0.32200
@<TRIPOS>BOND
      1       1       2 1
      2       1       3 2
      3       2       4 2
      4       3       5 1
      5       4       5 1
      6       1       6 1
      7       2       7 1
      8       3       8 1
      9       5       9 1
@<TRIPOS>ALT_TYPE
CGenFF_4.0_ALT_TYPE_SET
CGenFF_4.0 1 CG2R51 2 CG2R52 3 CG2R51 4 NG2R50 5 NG2R51 6 HGR51 7 HGR52 8 HGR52 9 HGP1
@<TRIPOS>MOLECULE
pyrazole
 9 9 0 0 0
****
USER_CHARGES
INVALID_CHARGES
Pose:  11 Cluster:  11 Fr_nu: 965175 TotEn:   -13.64
@<TRIPOS>ATOM
      1 C1        -77.4110   -3.7570  -42.5700 C.2    1 LIG      -0.25100
      2 C2        -78.4013   -3.8787  -41.5769 C.2    1 LIG       0.13200
      3 C3        -77.9814   -4.3054  -43.6927 C.2    1 LIG      -0.03800
      4 N1        -79.5164   -4.4586  -42.0289 N.2    1 LIG      -0.57800
      5 N2        -79.2303   -4.7062  -43.3184 N.pl3  1 LIG      -0.05900
      6 H1        -76.4222   -3.3310  -42.4850 H      1 LIG       0.15700
      7 H2        -78.3568   -3.5693  -40.5424 H      1 LIG       0.15600
      8 H3        -77.6186   -4.4455  -44.7007 H      1 LIG       0.15900
      9 H4        -79.9361   -5.1554  -43.8884 H      1 LIG       0.32200
@<TRIPOS>BOND
      1       1       2 1
      2       1       3 2
      3       2       4 2
      4       3       5 1
      5       4       5 1
      6       1       6 1
      7       2       7 1
      8       3       8 1
      9       5       9 1
@<TRIPOS>ALT_TYPE
CGenFF_4.0_ALT_TYPE_SET
CGenFF_4.0 1 CG2R51 2 CG2R52 3 CG2R51 4 NG2R50 5 NG2R51 6 HGR51 7 HGR52 8 HGR52 9 HGP1
@<TRIPOS>MOLECULE
pyrazole
 9 9 0 0 0
****
USER_CHARGES
INVALID_CHARGES
Pose:  12 Cluster:  12 Fr_nu: 202838 TotEn:   -13.48
@<TRIPOS>ATOM
      1 C1        -74.0786  -10.1056  -47.5094 C.2    1 LIG      -0.25100
      2 C2        -72.9666  -10.6930  -46.8770 C.2    1 LIG       0.13200
      3 C3        -73.6835   -8.8164  -47.7709 C.2    1 LIG      -0.03800
      4 N1        -71.9419   -9.8466  -46.7447 N.2    1 LIG      -0.57800
      5 N2        -72.4083   -8.7141  -47.2979 N.pl3  1 LIG      -0.05900
      6 H1        -75.0330  -10.5533  -47.7440 H      1 LIG       0.15700
      7 H2        -72.8603  -11.7026  -46.5064 H      1 LIG       0.15600
      8 H3        -74.1843   -7.9808  -48.2382 H      1 LIG       0.15900
      9 H4        -71.8008   -7.9046  -47.3175 H      1 LIG       0.32200
@<TRIPOS>BOND
      1       1       2 1
      2       1       3 2
      3       2       4 2
      4       3       5 1
      5       4       5 1
      6       1       6 1
      7       2       7 1
      8       3       8 1
      9       5       9 1
@<TRIPOS>ALT_TYPE
CGenFF_4.0_ALT_TYPE_SET
CGenFF_4.0 1 CG2R51 2 CG2R52 3 CG2R51 4 NG2R50 5 NG2R51 6 HGR51 7 HGR52 8 HGR52 9 HGP1
@<TRIPOS>MOLECULE
pyrazole
 9 9 0 0 0
****
USER_CHARGES
INVALID_CHARGES
Pose:  13 Cluster:  13 Fr_nu: 4440010 TotEn:   -13.44
@<TRIPOS>ATOM
      1 C1        -77.0880   -7.8586  -29.4513 C.2    1 LIG      -0.25100
      2 C2        -75.8139   -7.4446  -29.0190 C.2    1 LIG       0.13200
      3 C3        -76.8747   -8.3701  -30.7080 C.2    1 LIG      -0.03800
      4 N1        -74.8616   -7.6735  -29.9271 N.2    1 LIG      -0.57800
      5 N2        -75.5377   -8.2370  -30.9427 N.pl3  1 LIG      -0.05900
      6 H1        -78.0296   -7.7960  -28.9260 H      1 LIG       0.15700
      7 H2        -75.5396   -6.9851  -28.0802 H      1 LIG       0.15600
      8 H3        -77.5392   -8.8049  -31.4407 H      1 LIG       0.15900
      9 H4        -75.0220   -8.5062  -31.7711 H      1 LIG       0.32200
@<TRIPOS>BOND
      1       1       2 1
      2       1       3 2
      3       2       4 2
      4       3       5 1
      5       4       5 1
      6       1       6 1
      7       2       7 1
      8       3       8 1
      9       5       9 1
@<TRIPOS>ALT_TYPE
CGenFF_4.0_ALT_TYPE_SET
CGenFF_4.0 1 CG2R51 2 CG2R52 3 CG2R51 4 NG2R50 5 NG2R51 6 HGR51 7 HGR52 8 HGR52 9 HGP1
@<TRIPOS>MOLECULE
pyrazole
 9 9 0 0 0
****
USER_CHARGES
INVALID_CHARGES
Pose:  14 Cluster:  14 Fr_nu: 4173159 TotEn:   -13.33
@<TRIPOS>ATOM
      1 C1        -71.9735   -8.7664  -48.5938 C.2    1 LIG      -0.25100
      2 C2        -71.8159   -9.6859  -47.5395 C.2    1 LIG       0.13200
      3 C3        -73.3245   -8.5225  -48.6376 C.2    1 LIG      -0.03800
      4 N1        -72.9741  -10.0043  -46.9556 N.2    1 LIG      -0.57800
      5 N2        -73.8726   -9.2809  -47.6452 N.pl3  1 LIG      -0.05900
      6 H1        -71.2147   -8.3392  -49.2326 H      1 LIG       0.15700
      7 H2        -70.9053  -10.1376  -47.1727 H      1 LIG       0.15600
      8 H3        -73.9317   -7.8937  -49.2726 H      1 LIG       0.15900
      9 H4        -74.8482   -9.3543  -47.3855 H      1 LIG       0.32200
@<TRIPOS>BOND
      1       1       2 1
      2       1       3 2
      3       2       4 2
      4       3       5 1
      5       4       5 1
      6       1       6 1
      7       2       7 1
      8       3       8 1
      9       5       9 1
@<TRIPOS>ALT_TYPE
CGenFF_4.0_ALT_TYPE_SET
CGenFF_4.0 1 CG2R51 2 CG2R52 3 CG2R51 4 NG2R50 5 NG2R51 6 HGR51 7 HGR52 8 HGR52 9 HGP1
@<TRIPOS>MOLECULE
pyrazole
 9 9 0 0 0
****
USER_CHARGES
INVALID_CHARGES
Pose:  15 Cluster:  15 Fr_nu: 2015388 TotEn:   -13.23
@<TRIPOS>ATOM
      1 C1        -55.2439    3.9796  -37.6516 C.2    1 LIG      -0.25100
      2 C2        -54.3197    4.2660  -36.6290 C.2    1 LIG       0.13200
      3 C3        -56.4571    4.3651  -37.1357 C.2    1 LIG      -0.03800
      4 N1        -54.8963    4.7929  -35.5456 N.2    1 LIG      -0.57800
      5 N2        -56.1959    4.8409  -35.8844 N.pl3  1 LIG      -0.05900
      6 H1        -55.0576    3.5540  -38.6265 H      1 LIG       0.15700
      7 H2        -53.2501    4.1121  -36.6279 H      1 LIG       0.15600
      8 H3        -57.4602    4.3422  -37.5364 H      1 LIG       0.15900
      9 H4        -56.8539    5.2101  -35.2096 H      1 LIG       0.32200
@<TRIPOS>BOND
      1       1       2 1
      2       1       3 2
      3       2       4 2
      4       3       5 1
      5       4       5 1
      6       1       6 1
      7       2       7 1
      8       3       8 1
      9       5       9 1
@<TRIPOS>ALT_TYPE
CGenFF_4.0_ALT_TYPE_SET
CGenFF_4.0 1 CG2R51 2 CG2R52 3 CG2R51 4 NG2R50 5 NG2R51 6 HGR51 7 HGR52 8 HGR52 9 HGP1
@<TRIPOS>MOLECULE
pyrazole
 9 9 0 0 0
****
USER_CHARGES
INVALID_CHARGES
Pose:  16 Cluster:  16 Fr_nu: 8795097 TotEn:   -12.94
@<TRIPOS>ATOM
      1 C1        -76.6276   -4.1000  -43.1898 C.2    1 LIG      -0.25100
      2 C2        -77.2127   -3.1046  -42.3844 C.2    1 LIG       0.13200
      3 C3        -77.5645   -5.1035  -43.2301 C.2    1 LIG      -0.03800
      4 N1        -78.4273   -3.4447  -41.9450 N.2    1 LIG      -0.57800
      5 N2        -78.6132   -4.6651  -42.4762 N.pl3  1 LIG      -0.05900
      6 H1        -75.6624   -4.0918  -43.6741 H      1 LIG       0.15700
      7 H2        -76.8045   -2.1456  -42.0989 H      1 LIG       0.15600
      8 H3        -77.5782   -6.0692  -43.7145 H      1 LIG       0.15900
      9 H4        -79.4825   -5.1456  -42.2810 H      1 LIG       0.32200
@<TRIPOS>BOND
      1       1       2 1
      2       1       3 2
      3       2       4 2
      4       3       5 1
      5       4       5 1
      6       1       6 1
      7       2       7 1
      8       3       8 1
      9       5       9 1
@<TRIPOS>ALT_TYPE
CGenFF_4.0_ALT_TYPE_SET
CGenFF_4.0 1 CG2R51 2 CG2R52 3 CG2R51 4 NG2R50 5 NG2R51 6 HGR51 7 HGR52 8 HGR52 9 HGP1
@<TRIPOS>MOLECULE
pyrazole
 9 9 0 0 0
****
USER_CHARGES
INVALID_CHARGES
Pose:  17 Cluster:  17 Fr_nu: 180268 TotEn:   -12.35
@<TRIPOS>ATOM
      1 C1        -78.0614   -5.3719  -43.4594 C.2    1 LIG      -0.25100
      2 C2        -76.8153   -5.7401  -42.9177 C.2    1 LIG       0.13200
      3 C3        -77.8483   -4.1249  -43.9943 C.2    1 LIG      -0.03800
      4 N1        -75.8798   -4.8030  -43.0926 N.2    1 LIG      -0.57800
      5 N2        -76.5383   -3.8335  -43.7503 N.pl3  1 LIG      -0.05900
      6 H1        -78.9850   -5.9317  -43.4628 H      1 LIG       0.15700
      7 H2        -76.5500   -6.6521  -42.4023 H      1 LIG       0.15600
      8 H3        -78.4966   -3.4333  -44.5127 H      1 LIG       0.15900
      9 H4        -76.0306   -2.9945  -44.0015 H      1 LIG       0.32200
@<TRIPOS>BOND
      1       1       2 1
      2       1       3 2
      3       2       4 2
      4       3       5 1
      5       4       5 1
      6       1       6 1
      7       2       7 1
      8       3       8 1
      9       5       9 1
@<TRIPOS>ALT_TYPE
CGenFF_4.0_ALT_TYPE_SET
CGenFF_4.0 1 CG2R51 2 CG2R52 3 CG2R51 4 NG2R50 5 NG2R51 6 HGR51 7 HGR52 8 HGR52 9 HGP1
@<TRIPOS>MOLECULE
pyrazole
 9 9 0 0 0
****
USER_CHARGES
INVALID_CHARGES
Pose:  18 Cluster:  18 Fr_nu: 393771 TotEn:   -11.43
@<TRIPOS>ATOM
      1 C1        -78.1011   -4.6690  -42.8927 C.2    1 LIG      -0.25100
      2 C2        -78.9560   -3.7988  -42.1902 C.2    1 LIG       0.13200
      3 C3        -77.0036   -3.9011  -43.1965 C.2    1 LIG      -0.03800
      4 N1        -78.4455   -2.5719  -42.0555 N.2    1 LIG      -0.57800
      5 N2        -77.2579   -2.6656  -42.6773 N.pl3  1 LIG      -0.05900
      6 H1        -78.2573   -5.7078  -43.1435 H      1 LIG       0.15700
      7 H2        -79.9301   -4.0073  -41.7712 H      1 LIG       0.15600
      8 H3        -76.0865   -4.1168  -43.7253 H      1 LIG       0.15900
      9 H4        -76.6687   -1.8432  -42.7122 H      1 LIG       0.32200
@<TRIPOS>BOND
      1       1       2 1
      2       1       3 2
      3       2       4 2
      4       3       5 1
      5       4       5 1
      6       1       6 1
      7       2       7 1
      8       3       8 1
      9       5       9 1
@<TRIPOS>ALT_TYPE
CGenFF_4.0_ALT_TYPE_SET
CGenFF_4.0 1 CG2R51 2 CG2R52 3 CG2R51 4 NG2R50 5 NG2R51 6 HGR51 7 HGR52 8 HGR52 9 HGP1
@<TRIPOS>MOLECULE
pyrazole
 9 9 0 0 0
****
USER_CHARGES
INVALID_CHARGES
Pose:  19 Cluster:  19 Fr_nu: 377257 TotEn:   -11.26
@<TRIPOS>ATOM
      1 C1        -75.1332   -6.4872  -29.4715 C.2    1 LIG      -0.25100
      2 C2        -76.5297   -6.5483  -29.3042 C.2    1 LIG       0.13200
      3 C3        -74.8380   -7.5530  -30.2860 C.2    1 LIG      -0.03800
      4 N1        -77.0832   -7.5719  -29.9598 N.2    1 LIG      -0.57800
      5 N2        -76.0293   -8.1638  -30.5472 N.pl3  1 LIG      -0.05900
      6 H1        -74.4374   -5.7708  -29.0603 H      1 LIG       0.15700
      7 H2        -77.1670   -5.8900  -28.7314 H      1 LIG       0.15600
      8 H3        -73.9084   -7.9248  -30.6921 H      1 LIG       0.15900
      9 H4        -76.1955   -8.9860  -31.1138 H      1 LIG       0.32200
@<TRIPOS>BOND
      1       1       2 1
      2       1       3 2
      3       2       4 2
      4       3       5 1
      5       4       5 1
      6       1       6 1
      7       2       7 1
      8       3       8 1
      9       5       9 1
@<TRIPOS>ALT_TYPE
CGenFF_4.0_ALT_TYPE_SET
CGenFF_4.0 1 CG2R51 2 CG2R52 3 CG2R51 4 NG2R50 5 NG2R51 6 HGR51 7 HGR52 8 HGR52 9 HGP1
@<TRIPOS>MOLECULE
pyrazole
 9 9 0 0 0
****
USER_CHARGES
INVALID_CHARGES
Pose:  20 Cluster:  20 Fr_nu: 393321 TotEn:   -11.21
@<TRIPOS>ATOM
      1 C1        -78.9560   -3.8797  -42.1314 C.2    1 LIG      -0.25100
      2 C2        -77.5536   -3.8076  -42.0322 C.2    1 LIG       0.13200
      3 C3        -79.1821   -4.6760  -43.2274 C.2    1 LIG      -0.03800
      4 N1        -76.9325   -4.5027  -42.9887 N.2    1 LIG      -0.57800
      5 N2        -77.9494   -5.0194  -43.6994 N.pl3  1 LIG      -0.05900
      6 H1        -79.6995   -3.4198  -41.4974 H      1 LIG       0.15700
      7 H2        -76.9582   -3.2769  -41.3030 H      1 LIG       0.15600
      8 H3        -80.0886   -5.0195  -43.7046 H      1 LIG       0.15900
      9 H4        -77.7292   -5.5989  -44.4997 H      1 LIG       0.32200
@<TRIPOS>BOND
      1       1       2 1
      2       1       3 2
      3       2       4 2
      4       3       5 1
      5       4       5 1
      6       1       6 1
      7       2       7 1
      8       3       8 1
      9       5       9 1
@<TRIPOS>ALT_TYPE
CGenFF_4.0_ALT_TYPE_SET
CGenFF_4.0 1 CG2R51 2 CG2R52 3 CG2R51 4 NG2R50 5 NG2R51 6 HGR51 7 HGR52 8 HGR52 9 HGP1
@<TRIPOS>MOLECULE
pyrazole
 9 9 0 0 0
****
USER_CHARGES
INVALID_CHARGES
Pose:  21 Cluster:  21 Fr_nu: 2209771 TotEn:   -10.76
@<TRIPOS>ATOM
      1 C1        -73.5962  -10.7669  -47.1069 C.2    1 LIG      -0.25100
      2 C2        -72.7202   -9.8632  -46.4762 C.2    1 LIG       0.13200
      3 C3        -74.5470   -9.9694  -47.6953 C.2    1 LIG      -0.03800
      4 N1        -73.0822   -8.5891  -46.6480 N.2    1 LIG      -0.57800
      5 N2        -74.1962   -8.6863  -47.3934 N.pl3  1 LIG      -0.05900
      6 H1        -73.5458  -11.8454  -47.1325 H      1 LIG       0.15700
      7 H2        -71.8333  -10.0800  -45.8981 H      1 LIG       0.15600
      8 H3        -75.4231  -10.1942  -48.2863 H      1 LIG       0.15900
      9 H4        -74.6705   -7.8328  -47.6604 H      1 LIG       0.32200
@<TRIPOS>BOND
      1       1       2 1
      2       1       3 2
      3       2       4 2
      4       3       5 1
      5       4       5 1
      6       1       6 1
      7       2       7 1
      8       3       8 1
      9       5       9 1
@<TRIPOS>ALT_TYPE
CGenFF_4.0_ALT_TYPE_SET
CGenFF_4.0 1 CG2R51 2 CG2R52 3 CG2R51 4 NG2R50 5 NG2R51 6 HGR51 7 HGR52 8 HGR52 9 HGP1
@<TRIPOS>MOLECULE
pyrazole
 9 9 0 0 0
****
USER_CHARGES
INVALID_CHARGES
Pose:  22 Cluster:  22 Fr_nu: 451088 TotEn:   -10.01
@<TRIPOS>ATOM
      1 C1        -78.7269   -4.5643  -42.9066 C.2    1 LIG      -0.25100
      2 C2        -77.9374   -4.3290  -41.7651 C.2    1 LIG       0.13200
      3 C3        -78.1152   -3.8423  -43.9021 C.2    1 LIG      -0.03800
      4 N1        -76.9029   -3.5208  -42.0114 N.2    1 LIG      -0.57800
      5 N2        -77.0380   -3.2421  -43.3191 N.pl3  1 LIG      -0.05900
      6 H1        -79.6148   -5.1726  -42.9964 H      1 LIG       0.15700
      7 H2        -78.0730   -4.7122  -40.7639 H      1 LIG       0.15600
      8 H3        -78.3453   -3.7029  -44.9485 H      1 LIG       0.15900
      9 H4        -76.3573   -2.6304  -43.7517 H      1 LIG       0.32200
@<TRIPOS>BOND
      1       1       2 1
      2       1       3 2
      3       2       4 2
      4       3       5 1
      5       4       5 1
      6       1       6 1
      7       2       7 1
      8       3       8 1
      9       5       9 1
@<TRIPOS>ALT_TYPE
CGenFF_4.0_ALT_TYPE_SET
CGenFF_4.0 1 CG2R51 2 CG2R52 3 CG2R51 4 NG2R50 5 NG2R51 6 HGR51 7 HGR52 8 HGR52 9 HGP1
@<TRIPOS>MOLECULE
pyrazole
 9 9 0 0 0
****
USER_CHARGES
INVALID_CHARGES
Pose:  23 Cluster:  23 Fr_nu: 7241556 TotEn:    -9.72
@<TRIPOS>ATOM
      1 C1        -42.6935   -0.7732  -45.4726 C.2    1 LIG      -0.25100
      2 C2        -42.7830   -0.3401  -44.1362 C.2    1 LIG       0.13200
      3 C3        -41.5467   -0.1855  -45.9480 C.2    1 LIG      -0.03800
      4 N1        -41.7734    0.4608  -43.7850 N.2    1 LIG      -0.57800
      5 N2        -41.0386    0.5355  -44.9077 N.pl3  1 LIG      -0.05900
      6 H1        -43.3653   -1.4212  -46.0159 H      1 LIG       0.15700
      7 H2        -43.5421   -0.5742  -43.4035 H      1 LIG       0.15600
      8 H3        -41.0588   -0.2129  -46.9116 H      1 LIG       0.15900
      9 H4        -40.1990    1.1010  -44.8944 H      1 LIG       0.32200
@<TRIPOS>BOND
      1       1       2 1
      2       1       3 2
      3       2       4 2
      4       3       5 1
      5       4       5 1
      6       1       6 1
      7       2       7 1
      8       3       8 1
      9       5       9 1
@<TRIPOS>ALT_TYPE
CGenFF_4.0_ALT_TYPE_SET
CGenFF_4.0 1 CG2R51 2 CG2R52 3 CG2R51 4 NG2R50 5 NG2R51 6 HGR51 7 HGR52 8 HGR52 9 HGP1
@<TRIPOS>MOLECULE
pyrazole
 9 9 0 0 0
****
USER_CHARGES
INVALID_CHARGES
Pose:  24 Cluster:  24 Fr_nu: 515595 TotEn:    -6.85
@<TRIPOS>ATOM
      1 C1        -77.4400   -3.9581  -42.3340 C.2    1 LIG      -0.25100
      2 C2        -76.9785   -3.4928  -43.5799 C.2    1 LIG       0.13200
      3 C3        -78.6362   -4.5704  -42.6178 C.2    1 LIG      -0.03800
      4 N1        -77.8133   -3.7848  -44.5808 N.2    1 LIG      -0.57800
      5 N2        -78.8115   -4.4402  -43.9642 N.pl3  1 LIG      -0.05900
      6 H1        -76.9716   -3.8638  -41.3654 H      1 LIG       0.15700
      7 H2        -76.0688   -2.9527  -43.8002 H      1 LIG       0.15600
      8 H3        -79.3632   -5.0737  -41.9968 H      1 LIG       0.15900
      9 H4        -79.5862   -4.7712  -44.5253 H      1 LIG       0.32200
@<TRIPOS>BOND
      1       1       2 1
      2       1       3 2
      3       2       4 2
      4       3       5 1
      5       4       5 1
      6       1       6 1
      7       2       7 1
      8       3       8 1
      9       5       9 1
@<TRIPOS>ALT_TYPE
CGenFF_4.0_ALT_TYPE_SET
CGenFF_4.0 1 CG2R51 2 CG2R52 3 CG2R51 4 NG2R50 5 NG2R51 6 HGR51 7 HGR52 8 HGR52 9 HGP1
@<TRIPOS>MOLECULE
pyrazole
 9 9 0 0 0
****
USER_CHARGES
INVALID_CHARGES
Pose:  25 Cluster:  25 Fr_nu: 8790641 TotEn:    -5.27
@<TRIPOS>ATOM
      1 C1        -78.5700  -19.3092  -52.0599 C.2    1 LIG      -0.25100
      2 C2        -77.5857  -18.3110  -52.1889 C.2    1 LIG       0.13200
      3 C3        -78.5739  -19.9467  -53.2765 C.2    1 LIG      -0.03800
      4 N1        -77.0063  -18.3105  -53.3923 N.2    1 LIG      -0.57800
      5 N2        -77.6282  -19.3163  -54.0307 N.pl3  1 LIG      -0.05900
      6 H1        -79.1897  -19.5360  -51.2050 H      1 LIG       0.15700
      7 H2        -77.2668  -17.5835  -51.4562 H      1 LIG       0.15600
      8 H3        -79.1529  -20.7718  -53.6655 H      1 LIG       0.15900
      9 H4        -77.3580  -19.5182  -54.9852 H      1 LIG       0.32200
@<TRIPOS>BOND
      1       1       2 1
      2       1       3 2
      3       2       4 2
      4       3       5 1
      5       4       5 1
      6       1       6 1
      7       2       7 1
      8       3       8 1
      9       5       9 1
@<TRIPOS>ALT_TYPE
CGenFF_4.0_ALT_TYPE_SET
CGenFF_4.0 1 CG2R51 2 CG2R52 3 CG2R51 4 NG2R50 5 NG2R51 6 HGR51 7 HGR52 8 HGR52 9 HGP1
@<TRIPOS>MOLECULE
pyrazole
 9 9 0 0 0
****
USER_CHARGES
INVALID_CHARGES
Pose:  26 Cluster:  26 Fr_nu: 5823876 TotEn:    -5.25
@<TRIPOS>ATOM
      1 C1        -44.0518   -0.1910  -44.9319 C.2    1 LIG      -0.25100
      2 C2        -43.1634   -0.1646  -43.8402 C.2    1 LIG       0.13200
      3 C3        -43.2663   -0.5325  -46.0056 C.2    1 LIG      -0.03800
      4 N1        -41.9096   -0.4656  -44.1883 N.2    1 LIG      -0.57800
      5 N2        -42.0043   -0.6844  -45.5109 N.pl3  1 LIG      -0.05900
      6 H1        -45.1131    0.0087  -44.9402 H      1 LIG       0.15700
      7 H2        -43.3773    0.0619  -42.8054 H      1 LIG       0.15600
      8 H3        -43.4861   -0.6756  -47.0537 H      1 LIG       0.15900
      9 H4        -41.1637   -0.9332  -46.0171 H      1 LIG       0.32200
@<TRIPOS>BOND
      1       1       2 1
      2       1       3 2
      3       2       4 2
      4       3       5 1
      5       4       5 1
      6       1       6 1
      7       2       7 1
      8       3       8 1
      9       5       9 1
@<TRIPOS>ALT_TYPE
CGenFF_4.0_ALT_TYPE_SET
CGenFF_4.0 1 CG2R51 2 CG2R52 3 CG2R51 4 NG2R50 5 NG2R51 6 HGR51 7 HGR52 8 HGR52 9 HGP1
@<TRIPOS>MOLECULE
pyrazole
 9 9 0 0 0
****
USER_CHARGES
INVALID_CHARGES
Pose:  27 Cluster:  27 Fr_nu: 6826708 TotEn:    -3.07
@<TRIPOS>ATOM
      1 C1        -43.1799    1.8732  -43.2527 C.2    1 LIG      -0.25100
      2 C2        -41.8779    1.4353  -43.5605 C.2    1 LIG       0.13200
      3 C3        -43.9556    0.7447  -43.3584 C.2    1 LIG      -0.03800
      4 N1        -41.8254    0.1305  -43.8406 N.2    1 LIG      -0.57800
      5 N2        -43.1041   -0.2615  -43.7091 N.pl3  1 LIG      -0.05900
      6 H1        -43.5106    2.8672  -42.9901 H      1 LIG       0.15700
      7 H2        -40.9651    2.0129  -43.5930 H      1 LIG       0.15600
      8 H3        -45.0132    0.5713  -43.2211 H      1 LIG       0.15900
      9 H4        -43.3269   -1.2347  -43.8763 H      1 LIG       0.32200
@<TRIPOS>BOND
      1       1       2 1
      2       1       3 2
      3       2       4 2
      4       3       5 1
      5       4       5 1
      6       1       6 1
      7       2       7 1
      8       3       8 1
      9       5       9 1
@<TRIPOS>ALT_TYPE
CGenFF_4.0_ALT_TYPE_SET
CGenFF_4.0 1 CG2R51 2 CG2R52 3 CG2R51 4 NG2R50 5 NG2R51 6 HGR51 7 HGR52 8 HGR52 9 HGP1
@<TRIPOS>MOLECULE
pyrazole
 9 9 0 0 0
****
USER_CHARGES
INVALID_CHARGES
Pose:  28 Cluster:  28 Fr_nu: 8668228 TotEn:    -1.25
@<TRIPOS>ATOM
      1 C1        -74.9031  -13.6534  -51.8589 C.2    1 LIG      -0.25100
      2 C2        -75.0313  -14.1719  -53.1614 C.2    1 LIG       0.13200
      3 C3        -74.4767  -14.7196  -51.1053 C.2    1 LIG      -0.03800
      4 N1        -74.7120  -15.4668  -53.2347 N.2    1 LIG      -0.57800
      5 N2        -74.3788  -15.7709  -51.9688 N.pl3  1 LIG      -0.05900
      6 H1        -75.0923  -12.6476  -51.5139 H      1 LIG       0.15700
      7 H2        -75.3446  -13.6603  -54.0602 H      1 LIG       0.15600
      8 H3        -74.2417  -14.8232  -50.0558 H      1 LIG       0.15900
      9 H4        -74.0944  -16.7204  -51.7628 H      1 LIG       0.32200
@<TRIPOS>BOND
      1       1       2 1
      2       1       3 2
      3       2       4 2
      4       3       5 1
      5       4       5 1
      6       1       6 1
      7       2       7 1
      8       3       8 1
      9       5       9 1
@<TRIPOS>ALT_TYPE
CGenFF_4.0_ALT_TYPE_SET
CGenFF_4.0 1 CG2R51 2 CG2R52 3 CG2R51 4 NG2R50 5 NG2R51 6 HGR51 7 HGR52 8 HGR52 9 HGP1
@<TRIPOS>MOLECULE
pyrazole
 9 9 0 0 0
****
USER_CHARGES
INVALID_CHARGES
Pose:  29 Cluster:  29 Fr_nu: 8541599 TotEn:    -0.01
@<TRIPOS>ATOM
      1 C1        -85.7817    0.3154  -38.8829 C.2    1 LIG      -0.25100
      2 C2        -85.6089   -0.4908  -40.0239 C.2    1 LIG       0.13200
      3 C3        -86.5983   -0.4227  -38.0614 C.2    1 LIG      -0.03800
      4 N1        -86.2630   -1.6522  -39.9385 N.2    1 LIG      -0.57800
      5 N2        -86.8547   -1.5813  -38.7340 N.pl3  1 LIG      -0.05900
      6 H1        -85.3716    1.2943  -38.6828 H      1 LIG       0.15700
      7 H2        -85.0340   -0.2803  -40.9144 H      1 LIG       0.15600
      8 H3        -87.0126   -0.2312  -37.0821 H      1 LIG       0.15900
      9 H4        -87.4240   -2.3622  -38.4328 H      1 LIG       0.32200
@<TRIPOS>BOND
      1       1       2 1
      2       1       3 2
      3       2       4 2
      4       3       5 1
      5       4       5 1
      6       1       6 1
      7       2       7 1
      8       3       8 1
      9       5       9 1
@<TRIPOS>ALT_TYPE
CGenFF_4.0_ALT_TYPE_SET
CGenFF_4.0 1 CG2R51 2 CG2R52 3 CG2R51 4 NG2R50 5 NG2R51 6 HGR51 7 HGR52 8 HGR52 9 HGP1
@<TRIPOS>MOLECULE
4_lactone
 9 9 0 0 0
****
USER_CHARGES
INVALID_CHARGES
Pose:   1 Cluster:   1 Fr_nu:   8882 TotEn:   -20.28
@<TRIPOS>ATOM
      1 C1        -71.4813  -12.9125  -41.3973 C.2    1 LIG       0.04000
      2 C2        -70.6000  -14.1148  -41.0139 C.3    1 LIG       0.11000
      3 C3        -70.2379  -14.0912  -42.4958 C.3    1 LIG       0.08100
      4 O1        -72.2439  -12.1521  -40.8453 O.2    1 LIG      -0.32000
      5 O2        -71.1151  -12.9504  -42.7065 O.3    1 LIG      -0.27100
      6 H1        -69.7901  -13.8716  -40.3244 H      1 LIG       0.09000
      7 H2        -71.1605  -14.9880  -40.6762 H      1 LIG       0.09000
      8 H3        -69.1970  -13.8473  -42.7253 H      1 LIG       0.09000
      9 H4        -70.5629  -14.9602  -43.0746 H      1 LIG       0.09000
@<TRIPOS>BOND
      1       1       2 1
      2       1       4 2
      3       1       5 1
      4       2       3 1
      5       3       5 1
      6       2       6 1
      7       2       7 1
      8       3       8 1
      9       3       9 1
@<TRIPOS>ALT_TYPE
CGenFF_4.0_ALT_TYPE_SET
CGenFF_4.0 1 CG2O4 2 CG3C41 3 CG3C41 4 OG2D1 5 OG3C51 6 HGA2 7 HGA2 8 HGA2 9 HGA2
@<TRIPOS>MOLECULE
4_lactone
 9 9 0 0 0
****
USER_CHARGES
INVALID_CHARGES
Pose:   2 Cluster:   2 Fr_nu: 937873 TotEn:   -19.59
@<TRIPOS>ATOM
      1 C1        -72.7959   -9.9995  -47.0808 C.2    1 LIG       0.04000
      2 C2        -74.0490   -9.1744  -47.4246 C.3    1 LIG       0.11000
      3 C3        -73.1363   -8.5667  -48.4856 C.3    1 LIG       0.08100
      4 O1        -72.4816  -10.8574  -46.2874 O.2    1 LIG      -0.32000
      5 O2        -72.0387   -9.4143  -48.0471 O.3    1 LIG      -0.27100
      6 H1        -74.8836   -9.7677  -47.8013 H      1 LIG       0.09000
      7 H2        -74.3687   -8.4982  -46.6301 H      1 LIG       0.09000
      8 H3        -73.4142   -8.7714  -49.5231 H      1 LIG       0.09000
      9 H4        -72.9021   -7.5066  -48.3552 H      1 LIG       0.09000
@<TRIPOS>BOND
      1       1       2 1
      2       1       4 2
      3       1       5 1
      4       2       3 1
      5       3       5 1
      6       2       6 1
      7       2       7 1
      8       3       8 1
      9       3       9 1
@<TRIPOS>ALT_TYPE
CGenFF_4.0_ALT_TYPE_SET
CGenFF_4.0 1 CG2O4 2 CG3C41 3 CG3C41 4 OG2D1 5 OG3C51 6 HGA2 7 HGA2 8 HGA2 9 HGA2
@<TRIPOS>MOLECULE
4_lactone
 9 9 0 0 0
****
USER_CHARGES
INVALID_CHARGES
Pose:   3 Cluster:   3 Fr_nu:  64270 TotEn:   -18.38
@<TRIPOS>ATOM
      1 C1        -71.8258  -12.4240  -41.7766 C.2    1 LIG       0.04000
      2 C2        -71.0744  -13.1331  -42.9176 C.3    1 LIG       0.11000
      3 C3        -70.8946  -14.2312  -41.8737 C.3    1 LIG       0.08100
      4 O1        -72.4055  -11.3757  -41.6051 O.2    1 LIG      -0.32000
      5 O2        -71.6273  -13.4415  -40.8963 O.3    1 LIG      -0.27100
      6 H1        -71.7021  -13.3902  -43.7722 H      1 LIG       0.09000
      7 H2        -70.1620  -12.6247  -43.2335 H      1 LIG       0.09000
      8 H3        -71.4001  -15.1766  -42.0888 H      1 LIG       0.09000
      9 H4        -69.8652  -14.4130  -41.5529 H      1 LIG       0.09000
@<TRIPOS>BOND
      1       1       2 1
      2       1       4 2
      3       1       5 1
      4       2       3 1
      5       3       5 1
      6       2       6 1
      7       2       7 1
      8       3       8 1
      9       3       9 1
@<TRIPOS>ALT_TYPE
CGenFF_4.0_ALT_TYPE_SET
CGenFF_4.0 1 CG2O4 2 CG3C41 3 CG3C41 4 OG2D1 5 OG3C51 6 HGA2 7 HGA2 8 HGA2 9 HGA2
@<TRIPOS>MOLECULE
4_lactone
 9 9 0 0 0
****
USER_CHARGES
INVALID_CHARGES
Pose:   4 Cluster:   4 Fr_nu: 3687101 TotEn:   -17.70
@<TRIPOS>ATOM
      1 C1        -69.1891  -14.0734  -49.6424 C.2    1 LIG       0.04000
      2 C2        -70.3125  -15.0192  -49.1811 C.3    1 LIG       0.11000
      3 C3        -69.7269  -15.9412  -50.2465 C.3    1 LIG       0.08100
      4 O1        -68.7825  -12.9679  -49.3655 O.2    1 LIG      -0.32000
      5 O2        -68.7197  -14.9447  -50.5753 O.3    1 LIG      -0.27100
      6 H1        -70.2109  -15.3621  -48.1503 H      1 LIG       0.09000
      7 H2        -71.3185  -14.6452  -49.3782 H      1 LIG       0.09000
      8 H3        -69.2742  -16.8651  -49.8764 H      1 LIG       0.09000
      9 H4        -70.3786  -16.1502  -51.0992 H      1 LIG       0.09000
@<TRIPOS>BOND
      1       1       2 1
      2       1       4 2
      3       1       5 1
      4       2       3 1
      5       3       5 1
      6       2       6 1
      7       2       7 1
      8       3       8 1
      9       3       9 1
@<TRIPOS>ALT_TYPE
CGenFF_4.0_ALT_TYPE_SET
CGenFF_4.0 1 CG2O4 2 CG3C41 3 CG3C41 4 OG2D1 5 OG3C51 6 HGA2 7 HGA2 8 HGA2 9 HGA2
@<TRIPOS>MOLECULE
4_lactone
 9 9 0 0 0
****
USER_CHARGES
INVALID_CHARGES
Pose:   5 Cluster:   5 Fr_nu: 2417111 TotEn:   -17.12
@<TRIPOS>ATOM
      1 C1        -72.6459   -9.6244  -47.0419 C.2    1 LIG       0.04000
      2 C2        -73.4744   -8.7498  -48.0000 C.3    1 LIG       0.11000
      3 C3        -74.5729   -9.7600  -47.6826 C.3    1 LIG       0.08100
      4 O1        -71.5206   -9.6429  -46.5971 O.2    1 LIG      -0.32000
      5 O2        -73.6697  -10.4877  -46.8049 O.3    1 LIG      -0.27100
      6 H1        -73.6464   -7.7343  -47.6400 H      1 LIG       0.09000
      7 H2        -73.1121   -8.7505  -49.0293 H      1 LIG       0.09000
      8 H3        -75.4351   -9.3665  -47.1373 H      1 LIG       0.09000
      9 H4        -74.9020  -10.3783  -48.5223 H      1 LIG       0.09000
@<TRIPOS>BOND
      1       1       2 1
      2       1       4 2
      3       1       5 1
      4       2       3 1
      5       3       5 1
      6       2       6 1
      7       2       7 1
      8       3       8 1
      9       3       9 1
@<TRIPOS>ALT_TYPE
CGenFF_4.0_ALT_TYPE_SET
CGenFF_4.0 1 CG2O4 2 CG3C41 3 CG3C41 4 OG2D1 5 OG3C51 6 HGA2 7 HGA2 8 HGA2 9 HGA2
@<TRIPOS>MOLECULE
4_lactone
 9 9 0 0 0
****
USER_CHARGES
INVALID_CHARGES
Pose:   6 Cluster:   6 Fr_nu: 2907471 TotEn:   -17.04
@<TRIPOS>ATOM
      1 C1        -55.5193    2.6695  -36.5016 C.2    1 LIG       0.04000
      2 C2        -55.9343    3.8553  -37.3910 C.3    1 LIG       0.11000
      3 C3        -55.8944    4.6236  -36.0733 C.3    1 LIG       0.08100
      4 O1        -55.2744    1.4925  -36.6396 O.2    1 LIG      -0.32000
      5 O2        -55.5048    3.4149  -35.3641 O.3    1 LIG      -0.27100
      6 H1        -55.1841    4.1423  -38.1294 H      1 LIG       0.09000
      7 H2        -56.9196    3.7464  -37.8471 H      1 LIG       0.09000
      8 H3        -55.1270    5.3990  -36.0002 H      1 LIG       0.09000
      9 H4        -56.8567    5.0042  -35.7200 H      1 LIG       0.09000
@<TRIPOS>BOND
      1       1       2 1
      2       1       4 2
      3       1       5 1
      4       2       3 1
      5       3       5 1
      6       2       6 1
      7       2       7 1
      8       3       8 1
      9       3       9 1
@<TRIPOS>ALT_TYPE
CGenFF_4.0_ALT_TYPE_SET
CGenFF_4.0 1 CG2O4 2 CG3C41 3 CG3C41 4 OG2D1 5 OG3C51 6 HGA2 7 HGA2 8 HGA2 9 HGA2
@<TRIPOS>MOLECULE
4_lactone
 9 9 0 0 0
****
USER_CHARGES
INVALID_CHARGES
Pose:   7 Cluster:   7 Fr_nu: 2417153 TotEn:   -16.94
@<TRIPOS>ATOM
      1 C1        -73.0833  -10.1236  -49.4499 C.2    1 LIG       0.04000
      2 C2        -73.9145  -10.2023  -48.1568 C.3    1 LIG       0.11000
      3 C3        -73.4744   -8.7498  -48.0000 C.3    1 LIG       0.08100
      4 O1        -72.7852  -10.8559  -50.3660 O.2    1 LIG      -0.32000
      5 O2        -72.7283   -8.8266  -49.2462 O.3    1 LIG      -0.27100
      6 H1        -74.9816  -10.3587  -48.3220 H      1 LIG       0.09000
      7 H2        -73.5206  -10.9001  -47.4160 H      1 LIG       0.09000
      8 H3        -74.2728   -8.0046  -48.0533 H      1 LIG       0.09000
      9 H4        -72.8173   -8.5453  -47.1503 H      1 LIG       0.09000
@<TRIPOS>BOND
      1       1       2 1
      2       1       4 2
      3       1       5 1
      4       2       3 1
      5       3       5 1
      6       2       6 1
      7       2       7 1
      8       3       8 1
      9       3       9 1
@<TRIPOS>ALT_TYPE
CGenFF_4.0_ALT_TYPE_SET
CGenFF_4.0 1 CG2O4 2 CG3C41 3 CG3C41 4 OG2D1 5 OG3C51 6 HGA2 7 HGA2 8 HGA2 9 HGA2
@<TRIPOS>MOLECULE
4_lactone
 9 9 0 0 0
****
USER_CHARGES
INVALID_CHARGES
Pose:   8 Cluster:   8 Fr_nu: 2988327 TotEn:   -15.83
@<TRIPOS>ATOM
      1 C1        -59.2138  -18.0451  -38.1884 C.2    1 LIG       0.04000
      2 C2        -59.2307  -19.0438  -39.3595 C.3    1 LIG       0.11000
      3 C3        -59.2512  -20.0794  -38.2393 C.3    1 LIG       0.08100
      4 O1        -59.1912  -16.8445  -38.0389 O.2    1 LIG      -0.32000
      5 O2        -59.2318  -19.0212  -37.2416 O.3    1 LIG      -0.27100
      6 H1        -60.1303  -18.9938  -39.9748 H      1 LIG       0.09000
      7 H2        -58.3283  -19.0262  -39.9729 H      1 LIG       0.09000
      8 H3        -60.1601  -20.6832  -38.1690 H      1 LIG       0.09000
      9 H4        -58.3643  -20.7149  -38.1681 H      1 LIG       0.09000
@<TRIPOS>BOND
      1       1       2 1
      2       1       4 2
      3       1       5 1
      4       2       3 1
      5       3       5 1
      6       2       6 1
      7       2       7 1
      8       3       8 1
      9       3       9 1
@<TRIPOS>ALT_TYPE
CGenFF_4.0_ALT_TYPE_SET
CGenFF_4.0 1 CG2O4 2 CG3C41 3 CG3C41 4 OG2D1 5 OG3C51 6 HGA2 7 HGA2 8 HGA2 9 HGA2
@<TRIPOS>MOLECULE
4_lactone
 9 9 0 0 0
****
USER_CHARGES
INVALID_CHARGES
Pose:   9 Cluster:   9 Fr_nu: 3687236 TotEn:   -15.77
@<TRIPOS>ATOM
      1 C1        -69.6382  -15.0931  -51.1000 C.2    1 LIG       0.04000
      2 C2        -70.8202  -15.7859  -50.3986 C.3    1 LIG       0.11000
      3 C3        -70.3125  -15.0192  -49.1811 C.3    1 LIG       0.08100
      4 O1        -69.1511  -15.0612  -52.2073 O.2    1 LIG      -0.32000
      5 O2        -69.2398  -14.4408  -49.9751 O.3    1 LIG      -0.27100
      6 H1        -71.7995  -15.4845  -50.7736 H      1 LIG       0.09000
      7 H2        -70.7321  -16.8723  -50.3458 H      1 LIG       0.09000
      8 H3        -70.9851  -14.2504  -48.7911 H      1 LIG       0.09000
      9 H4        -69.9219  -15.6342  -48.3657 H      1 LIG       0.09000
@<TRIPOS>BOND
      1       1       2 1
      2       1       4 2
      3       1       5 1
      4       2       3 1
      5       3       5 1
      6       2       6 1
      7       2       7 1
      8       3       8 1
      9       3       9 1
@<TRIPOS>ALT_TYPE
CGenFF_4.0_ALT_TYPE_SET
CGenFF_4.0 1 CG2O4 2 CG3C41 3 CG3C41 4 OG2D1 5 OG3C51 6 HGA2 7 HGA2 8 HGA2 9 HGA2
@<TRIPOS>MOLECULE
4_lactone
 9 9 0 0 0
****
USER_CHARGES
INVALID_CHARGES
Pose:  10 Cluster:  10 Fr_nu: 1501202 TotEn:   -15.40
@<TRIPOS>ATOM
      1 C1        -69.2583  -13.7039  -53.3501 C.2    1 LIG       0.04000
      2 C2        -69.6846  -13.1420  -54.7182 C.3    1 LIG       0.11000
      3 C3        -69.8818  -14.6159  -55.0595 C.3    1 LIG       0.08100
      4 O1        -68.8773  -13.2710  -52.2863 O.2    1 LIG      -0.32000
      5 O2        -69.4545  -14.9972  -53.7224 O.3    1 LIG      -0.27100
      6 H1        -70.5922  -12.5372  -54.6883 H      1 LIG       0.09000
      7 H2        -68.8853  -12.6326  -55.2590 H      1 LIG       0.09000
      8 H3        -70.9127  -14.9228  -55.2561 H      1 LIG       0.09000
      9 H4        -69.2115  -15.0166  -55.8249 H      1 LIG       0.09000
@<TRIPOS>BOND
      1       1       2 1
      2       1       4 2
      3       1       5 1
      4       2       3 1
      5       3       5 1
      6       2       6 1
      7       2       7 1
      8       3       8 1
      9       3       9 1
@<TRIPOS>ALT_TYPE
CGenFF_4.0_ALT_TYPE_SET
CGenFF_4.0 1 CG2O4 2 CG3C41 3 CG3C41 4 OG2D1 5 OG3C51 6 HGA2 7 HGA2 8 HGA2 9 HGA2
@<TRIPOS>MOLECULE
4_lactone
 9 9 0 0 0
****
USER_CHARGES
INVALID_CHARGES
Pose:  11 Cluster:  11 Fr_nu: 153865 TotEn:   -14.86
@<TRIPOS>ATOM
      1 C1        -78.8976   -4.2265  -42.2276 C.2    1 LIG       0.04000
      2 C2        -78.3370   -4.9558  -43.4617 C.3    1 LIG       0.11000
      3 C3        -77.4135   -3.7434  -43.5341 C.3    1 LIG       0.08100
      4 O1        -79.7563   -4.4104  -41.3951 O.2    1 LIG      -0.32000
      5 O2        -78.0439   -3.1751  -42.3529 O.3    1 LIG      -0.27100
      6 H1        -77.8529   -5.9071  -43.2353 H      1 LIG       0.09000
      7 H2        -79.0507   -5.0582  -44.2808 H      1 LIG       0.09000
      8 H3        -76.3521   -3.9458  -43.3667 H      1 LIG       0.09000
      9 H4        -77.5464   -3.1009  -44.4088 H      1 LIG       0.09000
@<TRIPOS>BOND
      1       1       2 1
      2       1       4 2
      3       1       5 1
      4       2       3 1
      5       3       5 1
      6       2       6 1
      7       2       7 1
      8       3       8 1
      9       3       9 1
@<TRIPOS>ALT_TYPE
CGenFF_4.0_ALT_TYPE_SET
CGenFF_4.0 1 CG2O4 2 CG3C41 3 CG3C41 4 OG2D1 5 OG3C51 6 HGA2 7 HGA2 8 HGA2 9 HGA2
@<TRIPOS>MOLECULE
4_lactone
 9 9 0 0 0
****
USER_CHARGES
INVALID_CHARGES
Pose:  12 Cluster:  12 Fr_nu: 288507 TotEn:   -14.63
@<TRIPOS>ATOM
      1 C1        -71.2371  -12.3911  -42.8401 C.2    1 LIG       0.04000
      2 C2        -70.1674  -13.4901  -42.9700 C.3    1 LIG       0.11000
      3 C3        -70.7742  -13.9833  -41.6599 C.3    1 LIG       0.08100
      4 O1        -71.5978  -11.4179  -43.4623 O.2    1 LIG      -0.32000
      5 O2        -71.7282  -12.8854  -41.6721 O.3    1 LIG      -0.27100
      6 H1        -70.3042  -14.1454  -43.8316 H      1 LIG       0.09000
      7 H2        -69.1417  -13.1227  -42.9092 H      1 LIG       0.09000
      8 H3        -71.2758  -14.9538  -41.7059 H      1 LIG       0.09000
      9 H4        -70.1166  -13.9344  -40.7876 H      1 LIG       0.09000
@<TRIPOS>BOND
      1       1       2 1
      2       1       4 2
      3       1       5 1
      4       2       3 1
      5       3       5 1
      6       2       6 1
      7       2       7 1
      8       3       8 1
      9       3       9 1
@<TRIPOS>ALT_TYPE
CGenFF_4.0_ALT_TYPE_SET
CGenFF_4.0 1 CG2O4 2 CG3C41 3 CG3C41 4 OG2D1 5 OG3C51 6 HGA2 7 HGA2 8 HGA2 9 HGA2
@<TRIPOS>MOLECULE
4_lactone
 9 9 0 0 0
****
USER_CHARGES
INVALID_CHARGES
Pose:  13 Cluster:  13 Fr_nu:   8865 TotEn:   -14.59
@<TRIPOS>ATOM
      1 C1        -70.8740  -13.6081  -41.3309 C.2    1 LIG       0.04000
      2 C2        -70.5806  -13.2172  -42.7905 C.3    1 LIG       0.11000
      3 C3        -70.4126  -14.7230  -42.9700 C.3    1 LIG       0.08100
      4 O1        -71.1527  -13.0480  -40.2951 O.2    1 LIG      -0.32000
      5 O2        -70.7082  -14.9380  -41.5622 O.3    1 LIG      -0.27100
      6 H1        -71.4287  -12.7698  -43.3110 H      1 LIG       0.09000
      7 H2        -69.6760  -12.6203  -42.9184 H      1 LIG       0.09000
      8 H3        -71.1499  -15.2082  -43.6154 H      1 LIG       0.09000
      9 H4        -69.4033  -15.0580  -43.2243 H      1 LIG       0.09000
@<TRIPOS>BOND
      1       1       2 1
      2       1       4 2
      3       1       5 1
      4       2       3 1
      5       3       5 1
      6       2       6 1
      7       2       7 1
      8       3       8 1
      9       3       9 1
@<TRIPOS>ALT_TYPE
CGenFF_4.0_ALT_TYPE_SET
CGenFF_4.0 1 CG2O4 2 CG3C41 3 CG3C41 4 OG2D1 5 OG3C51 6 HGA2 7 HGA2 8 HGA2 9 HGA2
@<TRIPOS>MOLECULE
4_lactone
 9 9 0 0 0
****
USER_CHARGES
INVALID_CHARGES
Pose:  14 Cluster:  14 Fr_nu: 2687219 TotEn:   -14.38
@<TRIPOS>ATOM
      1 C1        -72.3822  -10.2340  -47.9408 C.2    1 LIG       0.04000
      2 C2        -72.9615   -9.0017  -48.6584 C.3    1 LIG       0.11000
      3 C3        -73.6244   -8.7514  -47.3072 C.3    1 LIG       0.08100
      4 O1        -71.6528  -11.1620  -48.2076 O.2    1 LIG      -0.32000
      5 O2        -73.0050   -9.9508  -46.7654 O.3    1 LIG      -0.27100
      6 H1        -72.2118   -8.2691  -48.9611 H      1 LIG       0.09000
      7 H2        -73.6370   -9.2421  -49.4810 H      1 LIG       0.09000
      8 H3        -73.2955   -7.8533  -46.7773 H      1 LIG       0.09000
      9 H4        -74.7154   -8.8229  -47.2966 H      1 LIG       0.09000
@<TRIPOS>BOND
      1       1       2 1
      2       1       4 2
      3       1       5 1
      4       2       3 1
      5       3       5 1
      6       2       6 1
      7       2       7 1
      8       3       8 1
      9       3       9 1
@<TRIPOS>ALT_TYPE
CGenFF_4.0_ALT_TYPE_SET
CGenFF_4.0 1 CG2O4 2 CG3C41 3 CG3C41 4 OG2D1 5 OG3C51 6 HGA2 7 HGA2 8 HGA2 9 HGA2
@<TRIPOS>MOLECULE
4_lactone
 9 9 0 0 0
****
USER_CHARGES
INVALID_CHARGES
Pose:  15 Cluster:  15 Fr_nu: 5791978 TotEn:   -14.30
@<TRIPOS>ATOM
      1 C1        -72.2344   -9.3944  -46.4806 C.2    1 LIG       0.04000
      2 C2        -72.7008   -9.8642  -47.8702 C.3    1 LIG       0.11000
      3 C3        -73.4715   -8.5475  -47.8571 C.3    1 LIG       0.08100
      4 O1        -71.5195   -9.8021  -45.5935 O.2    1 LIG      -0.32000
      5 O2        -72.9484   -8.2381  -46.5356 O.3    1 LIG      -0.27100
      6 H1        -71.9001   -9.9370  -48.6078 H      1 LIG       0.09000
      7 H2        -73.3089  -10.7701  -47.8531 H      1 LIG       0.09000
      8 H3        -73.1576   -7.8075  -48.5983 H      1 LIG       0.09000
      9 H4        -74.5611   -8.6388  -47.8465 H      1 LIG       0.09000
@<TRIPOS>BOND
      1       1       2 1
      2       1       4 2
      3       1       5 1
      4       2       3 1
      5       3       5 1
      6       2       6 1
      7       2       7 1
      8       3       8 1
      9       3       9 1
@<TRIPOS>ALT_TYPE
CGenFF_4.0_ALT_TYPE_SET
CGenFF_4.0 1 CG2O4 2 CG3C41 3 CG3C41 4 OG2D1 5 OG3C51 6 HGA2 7 HGA2 8 HGA2 9 HGA2
@<TRIPOS>MOLECULE
4_lactone
 9 9 0 0 0
****
USER_CHARGES
INVALID_CHARGES
Pose:  16 Cluster:  16 Fr_nu: 6047921 TotEn:   -13.63
@<TRIPOS>ATOM
      1 C1        -42.8000    0.6840  -42.9439 C.2    1 LIG       0.04000
      2 C2        -44.1719    1.3700  -43.0718 C.3    1 LIG       0.11000
      3 C3        -44.3341    0.4209  -44.2553 C.3    1 LIG       0.08100
      4 O1        -41.8298    0.7546  -42.2241 O.2    1 LIG      -0.32000
      5 O2        -43.0112   -0.1323  -44.0110 O.3    1 LIG      -0.27100
      6 H1        -44.8394    1.1923  -42.2272 H      1 LIG       0.09000
      7 H2        -44.1176    2.4316  -43.3189 H      1 LIG       0.09000
      8 H3        -45.1142   -0.3381  -44.1503 H      1 LIG       0.09000
      9 H4        -44.3950    0.8977  -45.2374 H      1 LIG       0.09000
@<TRIPOS>BOND
      1       1       2 1
      2       1       4 2
      3       1       5 1
      4       2       3 1
      5       3       5 1
      6       2       6 1
      7       2       7 1
      8       3       8 1
      9       3       9 1
@<TRIPOS>ALT_TYPE
CGenFF_4.0_ALT_TYPE_SET
CGenFF_4.0 1 CG2O4 2 CG3C41 3 CG3C41 4 OG2D1 5 OG3C51 6 HGA2 7 HGA2 8 HGA2 9 HGA2
@<TRIPOS>MOLECULE
4_lactone
 9 9 0 0 0
****
USER_CHARGES
INVALID_CHARGES
Pose:  17 Cluster:  17 Fr_nu: 599242 TotEn:   -13.25
@<TRIPOS>ATOM
      1 C1        -69.0546  -14.7373  -50.9862 C.2    1 LIG       0.04000
      2 C2        -69.9141  -14.0125  -49.9348 C.3    1 LIG       0.11000
      3 C3        -69.6695  -15.2816  -49.1239 C.3    1 LIG       0.08100
      4 O1        -68.6341  -14.5198  -52.0998 O.2    1 LIG      -0.32000
      5 O2        -68.8782  -15.8396  -50.2093 O.3    1 LIG      -0.27100
      6 H1        -69.4603  -13.1027  -49.5389 H      1 LIG       0.09000
      7 H2        -70.9457  -13.8394  -50.2455 H      1 LIG       0.09000
      8 H3        -69.0750  -15.1557  -48.2149 H      1 LIG       0.09000
      9 H4        -70.5557  -15.8888  -48.9195 H      1 LIG       0.09000
@<TRIPOS>BOND
      1       1       2 1
      2       1       4 2
      3       1       5 1
      4       2       3 1
      5       3       5 1
      6       2       6 1
      7       2       7 1
      8       3       8 1
      9       3       9 1
@<TRIPOS>ALT_TYPE
CGenFF_4.0_ALT_TYPE_SET
CGenFF_4.0 1 CG2O4 2 CG3C41 3 CG3C41 4 OG2D1 5 OG3C51 6 HGA2 7 HGA2 8 HGA2 9 HGA2
@<TRIPOS>MOLECULE
4_lactone
 9 9 0 0 0
****
USER_CHARGES
INVALID_CHARGES
Pose:  18 Cluster:  18 Fr_nu: 1450456 TotEn:   -13.16
@<TRIPOS>ATOM
      1 C1        -72.9990   -9.8453  -48.9505 C.2    1 LIG       0.04000
      2 C2        -73.5199   -8.9129  -47.8421 C.3    1 LIG       0.11000
      3 C3        -72.3042   -9.4348  -47.0820 C.3    1 LIG       0.08100
      4 O1        -73.3195  -10.1644  -50.0729 O.2    1 LIG      -0.32000
      5 O2        -71.9359  -10.2686  -48.2154 O.3    1 LIG      -0.27100
      6 H1        -73.4964   -7.8538  -48.1033 H      1 LIG       0.09000
      7 H2        -74.4918   -9.2011  -47.4380 H      1 LIG       0.09000
      8 H3        -71.5316   -8.6941  -46.8584 H      1 LIG       0.09000
      9 H4        -72.5246  -10.0361  -46.1957 H      1 LIG       0.09000
@<TRIPOS>BOND
      1       1       2 1
      2       1       4 2
      3       1       5 1
      4       2       3 1
      5       3       5 1
      6       2       6 1
      7       2       7 1
      8       3       8 1
      9       3       9 1
@<TRIPOS>ALT_TYPE
CGenFF_4.0_ALT_TYPE_SET
CGenFF_4.0 1 CG2O4 2 CG3C41 3 CG3C41 4 OG2D1 5 OG3C51 6 HGA2 7 HGA2 8 HGA2 9 HGA2
@<TRIPOS>MOLECULE
4_lactone
 9 9 0 0 0
****
USER_CHARGES
INVALID_CHARGES
Pose:  19 Cluster:  19 Fr_nu: 205372 TotEn:   -12.91
@<TRIPOS>ATOM
      1 C1        -77.7687   -3.8016  -42.0065 C.2    1 LIG       0.04000
      2 C2        -77.8338   -5.0260  -42.9370 C.3    1 LIG       0.11000
      3 C3        -79.3325   -4.7413  -42.9086 C.3    1 LIG       0.08100
      4 O1        -76.9191   -3.1677  -41.4227 O.2    1 LIG      -0.32000
      5 O2        -79.1146   -3.6066  -42.0252 O.3    1 LIG      -0.27100
      6 H1        -77.3422   -4.8803  -43.9001 H      1 LIG       0.09000
      7 H2        -77.5192   -5.9594  -42.4674 H      1 LIG       0.09000
      8 H3        -79.7741   -4.4326  -43.8600 H      1 LIG       0.09000
      9 H4        -79.9494   -5.5085  -42.4325 H      1 LIG       0.09000
@<TRIPOS>BOND
      1       1       2 1
      2       1       4 2
      3       1       5 1
      4       2       3 1
      5       3       5 1
      6       2       6 1
      7       2       7 1
      8       3       8 1
      9       3       9 1
@<TRIPOS>ALT_TYPE
CGenFF_4.0_ALT_TYPE_SET
CGenFF_4.0 1 CG2O4 2 CG3C41 3 CG3C41 4 OG2D1 5 OG3C51 6 HGA2 7 HGA2 8 HGA2 9 HGA2
@<TRIPOS>MOLECULE
4_lactone
 9 9 0 0 0
****
USER_CHARGES
INVALID_CHARGES
Pose:  20 Cluster:  20 Fr_nu:  88725 TotEn:   -12.36
@<TRIPOS>ATOM
      1 C1        -77.4891   -2.6386  -42.5949 C.2    1 LIG       0.04000
      2 C2        -77.7832   -3.5775  -43.7786 C.3    1 LIG       0.11000
      3 C3        -76.9046   -4.5469  -42.9936 C.3    1 LIG       0.08100
      4 O1        -77.7729   -1.5119  -42.2567 O.2    1 LIG      -0.32000
      5 O2        -76.7153   -3.5521  -41.9496 O.3    1 LIG      -0.27100
      6 H1        -78.8329   -3.8599  -43.8731 H      1 LIG       0.09000
      7 H2        -77.3768   -3.2338  -44.7312 H      1 LIG       0.09000
      8 H3        -77.4076   -5.4401  -42.6130 H      1 LIG       0.09000
      9 H4        -75.9573   -4.8156  -43.4691 H      1 LIG       0.09000
@<TRIPOS>BOND
      1       1       2 1
      2       1       4 2
      3       1       5 1
      4       2       3 1
      5       3       5 1
      6       2       6 1
      7       2       7 1
      8       3       8 1
      9       3       9 1
@<TRIPOS>ALT_TYPE
CGenFF_4.0_ALT_TYPE_SET
CGenFF_4.0 1 CG2O4 2 CG3C41 3 CG3C41 4 OG2D1 5 OG3C51 6 HGA2 7 HGA2 8 HGA2 9 HGA2
@<TRIPOS>MOLECULE
4_lactone
 9 9 0 0 0
****
USER_CHARGES
INVALID_CHARGES
Pose:  21 Cluster:  21 Fr_nu: 848767 TotEn:   -12.34
@<TRIPOS>ATOM
      1 C1        -75.7088   -6.4806  -29.5552 C.2    1 LIG       0.04000
      2 C2        -75.0232   -7.8152  -29.8988 C.3    1 LIG       0.11000
      3 C3        -76.4402   -8.2389  -30.2735 C.3    1 LIG       0.08100
      4 O1        -75.3862   -5.3939  -29.1316 O.2    1 LIG      -0.32000
      5 O2        -76.9452   -6.9252  -29.9064 O.3    1 LIG      -0.27100
      6 H1        -74.3136   -7.7518  -30.7252 H      1 LIG       0.09000
      7 H2        -74.5870   -8.3261  -29.0388 H      1 LIG       0.09000
      8 H3        -76.6060   -8.4530  -31.3329 H      1 LIG       0.09000
      9 H4        -76.8772   -9.0253  -29.6521 H      1 LIG       0.09000
@<TRIPOS>BOND
      1       1       2 1
      2       1       4 2
      3       1       5 1
      4       2       3 1
      5       3       5 1
      6       2       6 1
      7       2       7 1
      8       3       8 1
      9       3       9 1
@<TRIPOS>ALT_TYPE
CGenFF_4.0_ALT_TYPE_SET
CGenFF_4.0 1 CG2O4 2 CG3C41 3 CG3C41 4 OG2D1 5 OG3C51 6 HGA2 7 HGA2 8 HGA2 9 HGA2
@<TRIPOS>MOLECULE
4_lactone
 9 9 0 0 0
****
USER_CHARGES
INVALID_CHARGES
Pose:  22 Cluster:  22 Fr_nu: 231211 TotEn:   -12.22
@<TRIPOS>ATOM
      1 C1        -58.9440  -18.3298  -38.3704 C.2    1 LIG       0.04000
      2 C2        -59.0957  -19.7818  -37.8824 C.3    1 LIG       0.11000
      3 C3        -59.8671  -19.9490  -39.1881 C.3    1 LIG       0.08100
      4 O1        -58.4313  -17.3055  -37.9803 O.2    1 LIG      -0.32000
      5 O2        -59.6435  -18.5497  -39.5159 O.3    1 LIG      -0.27100
      6 H1        -58.1545  -20.3296  -37.8149 H      1 LIG       0.09000
      7 H2        -59.6822  -19.8853  -36.9681 H      1 LIG       0.09000
      8 H3        -59.4105  -20.6139  -39.9263 H      1 LIG       0.09000
      9 H4        -60.9324  -20.1713  -39.0813 H      1 LIG       0.09000
@<TRIPOS>BOND
      1       1       2 1
      2       1       4 2
      3       1       5 1
      4       2       3 1
      5       3       5 1
      6       2       6 1
      7       2       7 1
      8       3       8 1
      9       3       9 1
@<TRIPOS>ALT_TYPE
CGenFF_4.0_ALT_TYPE_SET
CGenFF_4.0 1 CG2O4 2 CG3C41 3 CG3C41 4 OG2D1 5 OG3C51 6 HGA2 7 HGA2 8 HGA2 9 HGA2
@<TRIPOS>MOLECULE
4_lactone
 9 9 0 0 0
****
USER_CHARGES
INVALID_CHARGES
Pose:  23 Cluster:  23 Fr_nu:  88406 TotEn:   -11.59
@<TRIPOS>ATOM
      1 C1        -76.8560   -3.5286  -41.9959 C.2    1 LIG       0.04000
      2 C2        -76.9704   -4.0355  -43.4448 C.3    1 LIG       0.11000
      3 C3        -77.3538   -5.3463  -42.7645 C.3    1 LIG       0.08100
      4 O1        -76.5752   -2.4963  -41.4305 O.2    1 LIG      -0.32000
      5 O2        -77.2039   -4.7277  -41.4566 O.3    1 LIG      -0.27100
      6 H1        -77.7596   -3.5541  -44.0242 H      1 LIG       0.09000
      7 H2        -76.0251   -4.0427  -43.9899 H      1 LIG       0.09000
      8 H3        -78.3791   -5.6860  -42.9347 H      1 LIG       0.09000
      9 H4        -76.6503   -6.1721  -42.9013 H      1 LIG       0.09000
@<TRIPOS>BOND
      1       1       2 1
      2       1       4 2
      3       1       5 1
      4       2       3 1
      5       3       5 1
      6       2       6 1
      7       2       7 1
      8       3       8 1
      9       3       9 1
@<TRIPOS>ALT_TYPE
CGenFF_4.0_ALT_TYPE_SET
CGenFF_4.0 1 CG2O4 2 CG3C41 3 CG3C41 4 OG2D1 5 OG3C51 6 HGA2 7 HGA2 8 HGA2 9 HGA2
@<TRIPOS>MOLECULE
4_lactone
 9 9 0 0 0
****
USER_CHARGES
INVALID_CHARGES
Pose:  24 Cluster:  24 Fr_nu: 320860 TotEn:   -11.53
@<TRIPOS>ATOM
      1 C1        -78.7740   -3.6249  -42.2371 C.2    1 LIG       0.04000
      2 C2        -78.1980   -3.9953  -43.6156 C.3    1 LIG       0.11000
      3 C3        -77.7920   -5.2799  -42.8995 C.3    1 LIG       0.08100
      4 O1        -79.3629   -2.6940  -41.7361 O.2    1 LIG      -0.32000
      5 O2        -78.3813   -4.7932  -41.6621 O.3    1 LIG      -0.27100
      6 H1        -78.9507   -4.1066  -44.3976 H      1 LIG       0.09000
      7 H2        -77.3774   -3.3544  -43.9421 H      1 LIG       0.09000
      8 H3        -78.2833   -6.1923  -43.2485 H      1 LIG       0.09000
      9 H4        -76.7156   -5.4418  -42.7954 H      1 LIG       0.09000
@<TRIPOS>BOND
      1       1       2 1
      2       1       4 2
      3       1       5 1
      4       2       3 1
      5       3       5 1
      6       2       6 1
      7       2       7 1
      8       3       8 1
      9       3       9 1
@<TRIPOS>ALT_TYPE
CGenFF_4.0_ALT_TYPE_SET
CGenFF_4.0 1 CG2O4 2 CG3C41 3 CG3C41 4 OG2D1 5 OG3C51 6 HGA2 7 HGA2 8 HGA2 9 HGA2
@<TRIPOS>MOLECULE
4_lactone
 9 9 0 0 0
****
USER_CHARGES
INVALID_CHARGES
Pose:  25 Cluster:  25 Fr_nu: 4790817 TotEn:   -11.35
@<TRIPOS>ATOM
      1 C1        -42.0630    0.4032  -44.3489 C.2    1 LIG       0.04000
      2 C2        -42.9269    0.7082  -45.5858 C.3    1 LIG       0.11000
      3 C3        -42.5506   -0.7180  -45.9760 C.3    1 LIG       0.08100
      4 O1        -41.7096    0.9759  -43.3432 O.2    1 LIG      -0.32000
      5 O2        -41.7668   -0.8592  -44.7590 O.3    1 LIG      -0.27100
      6 H1        -43.9817    0.8754  -45.3623 H      1 LIG       0.09000
      7 H2        -42.5264    1.4964  -46.2253 H      1 LIG       0.09000
      8 H3        -43.3766   -1.4337  -46.0089 H      1 LIG       0.09000
      9 H4        -41.9268   -0.8136  -46.8690 H      1 LIG       0.09000
@<TRIPOS>BOND
      1       1       2 1
      2       1       4 2
      3       1       5 1
      4       2       3 1
      5       3       5 1
      6       2       6 1
      7       2       7 1
      8       3       8 1
      9       3       9 1
@<TRIPOS>ALT_TYPE
CGenFF_4.0_ALT_TYPE_SET
CGenFF_4.0 1 CG2O4 2 CG3C41 3 CG3C41 4 OG2D1 5 OG3C51 6 HGA2 7 HGA2 8 HGA2 9 HGA2
@<TRIPOS>MOLECULE
4_lactone
 9 9 0 0 0
****
USER_CHARGES
INVALID_CHARGES
Pose:  26 Cluster:  26 Fr_nu: 3327068 TotEn:   -10.87
@<TRIPOS>ATOM
      1 C1        -42.3269   -0.1348  -44.1186 C.2    1 LIG       0.04000
      2 C2        -43.7542    0.1741  -44.6050 C.3    1 LIG       0.11000
      3 C3        -44.0064    0.4426  -43.1243 C.3    1 LIG       0.08100
      4 O1        -41.2730   -0.4788  -44.6036 O.2    1 LIG      -0.32000
      5 O2        -42.6223    0.1195  -42.8156 O.3    1 LIG      -0.27100
      6 H1        -43.8228    1.0424  -45.2621 H      1 LIG       0.09000
      7 H2        -44.2768   -0.6859  -45.0270 H      1 LIG       0.09000
      8 H3        -44.2465    1.4772  -42.8647 H      1 LIG       0.09000
      9 H4        -44.6990   -0.2453  -42.6316 H      1 LIG       0.09000
@<TRIPOS>BOND
      1       1       2 1
      2       1       4 2
      3       1       5 1
      4       2       3 1
      5       3       5 1
      6       2       6 1
      7       2       7 1
      8       3       8 1
      9       3       9 1
@<TRIPOS>ALT_TYPE
CGenFF_4.0_ALT_TYPE_SET
CGenFF_4.0 1 CG2O4 2 CG3C41 3 CG3C41 4 OG2D1 5 OG3C51 6 HGA2 7 HGA2 8 HGA2 9 HGA2
@<TRIPOS>MOLECULE
4_lactone
 9 9 0 0 0
****
USER_CHARGES
INVALID_CHARGES
Pose:  27 Cluster:  27 Fr_nu: 5267714 TotEn:   -10.27
@<TRIPOS>ATOM
      1 C1        -42.8234   -0.1142  -44.9403 C.2    1 LIG       0.04000
      2 C2        -44.3442    0.0609  -45.1010 C.3    1 LIG       0.11000
      3 C3        -43.9514    0.6456  -46.4544 C.3    1 LIG       0.08100
      4 O1        -42.0567   -0.5414  -44.1072 O.2    1 LIG      -0.32000
      5 O2        -42.5452    0.4192  -46.1600 O.3    1 LIG      -0.27100
      6 H1        -44.8997   -0.8777  -45.1337 H      1 LIG       0.09000
      7 H2        -44.7891    0.7615  -44.3925 H      1 LIG       0.09000
      8 H3        -44.2771    0.0759  -47.3290 H      1 LIG       0.09000
      9 H4        -44.1675    1.7090  -46.5893 H      1 LIG       0.09000
@<TRIPOS>BOND
      1       1       2 1
      2       1       4 2
      3       1       5 1
      4       2       3 1
      5       3       5 1
      6       2       6 1
      7       2       7 1
      8       3       8 1
      9       3       9 1
@<TRIPOS>ALT_TYPE
CGenFF_4.0_ALT_TYPE_SET
CGenFF_4.0 1 CG2O4 2 CG3C41 3 CG3C41 4 OG2D1 5 OG3C51 6 HGA2 7 HGA2 8 HGA2 9 HGA2
@<TRIPOS>MOLECULE
4_lactone
 9 9 0 0 0
****
USER_CHARGES
INVALID_CHARGES
Pose:  28 Cluster:  28 Fr_nu: 153941 TotEn:    -9.10
@<TRIPOS>ATOM
      1 C1        -79.4213   -3.9462  -42.0662 C.2    1 LIG       0.04000
      2 C2        -77.9699   -3.7864  -42.5531 C.3    1 LIG       0.11000
      3 C3        -78.3370   -4.9558  -43.4617 C.3    1 LIG       0.08100
      4 O1        -80.1570   -3.4191  -41.2629 O.2    1 LIG      -0.32000
      5 O2        -79.6795   -4.9868  -42.9029 O.3    1 LIG      -0.27100
      6 H1        -77.7707   -2.8394  -43.0571 H      1 LIG       0.09000
      7 H2        -77.2186   -3.9961  -41.7900 H      1 LIG       0.09000
      8 H3        -78.3511   -4.7371  -44.5329 H      1 LIG       0.09000
      9 H4        -77.8003   -5.8889  -43.2696 H      1 LIG       0.09000
@<TRIPOS>BOND
      1       1       2 1
      2       1       4 2
      3       1       5 1
      4       2       3 1
      5       3       5 1
      6       2       6 1
      7       2       7 1
      8       3       8 1
      9       3       9 1
@<TRIPOS>ALT_TYPE
CGenFF_4.0_ALT_TYPE_SET
CGenFF_4.0 1 CG2O4 2 CG3C41 3 CG3C41 4 OG2D1 5 OG3C51 6 HGA2 7 HGA2 8 HGA2 9 HGA2
@<TRIPOS>MOLECULE
4_lactone
 9 9 0 0 0
****
USER_CHARGES
INVALID_CHARGES
Pose:  29 Cluster:  29 Fr_nu: 4483651 TotEn:    -8.94
@<TRIPOS>ATOM
      1 C1        -43.0271    0.9143  -43.3388 C.2    1 LIG       0.04000
      2 C2        -43.2895    2.4166  -43.1302 C.3    1 LIG       0.11000
      3 C3        -44.7356    1.9571  -42.9698 C.3    1 LIG       0.08100
      4 O1        -42.0790    0.1956  -43.5601 O.2    1 LIG      -0.32000
      5 O2        -44.3354    0.5756  -43.1862 O.3    1 LIG      -0.27100
      6 H1        -42.8220    2.8304  -42.2355 H      1 LIG       0.09000
      7 H2        -43.0814    3.0310  -44.0077 H      1 LIG       0.09000
      8 H3        -45.1706    2.1001  -41.9769 H      1 LIG       0.09000
      9 H4        -45.4281    2.3006  -43.7432 H      1 LIG       0.09000
@<TRIPOS>BOND
      1       1       2 1
      2       1       4 2
      3       1       5 1
      4       2       3 1
      5       3       5 1
      6       2       6 1
      7       2       7 1
      8       3       8 1
      9       3       9 1
@<TRIPOS>ALT_TYPE
CGenFF_4.0_ALT_TYPE_SET
CGenFF_4.0 1 CG2O4 2 CG3C41 3 CG3C41 4 OG2D1 5 OG3C51 6 HGA2 7 HGA2 8 HGA2 9 HGA2
@<TRIPOS>MOLECULE
4_lactone
 9 9 0 0 0
****
USER_CHARGES
INVALID_CHARGES
Pose:  30 Cluster:  30 Fr_nu: 384329 TotEn:    -8.73
@<TRIPOS>ATOM
      1 C1        -77.7317   -4.7998  -42.2299 C.2    1 LIG       0.04000
      2 C2        -78.8851   -5.3272  -43.1021 C.3    1 LIG       0.11000
      3 C3        -79.7432   -4.5001  -42.1494 C.3    1 LIG       0.08100
      4 O1        -76.5273   -4.9068  -42.1819 O.2    1 LIG      -0.32000
      5 O2        -78.5564   -4.0854  -41.4180 O.3    1 LIG      -0.27100
      6 H1        -78.8565   -4.9802  -44.1361 H      1 LIG       0.09000
      7 H2        -79.0249   -6.4082  -43.0494 H      1 LIG       0.09000
      8 H3        -80.2597   -3.6466  -42.5971 H      1 LIG       0.09000
      9 H4        -80.4272   -5.0705  -41.5150 H      1 LIG       0.09000
@<TRIPOS>BOND
      1       1       2 1
      2       1       4 2
      3       1       5 1
      4       2       3 1
      5       3       5 1
      6       2       6 1
      7       2       7 1
      8       3       8 1
      9       3       9 1
@<TRIPOS>ALT_TYPE
CGenFF_4.0_ALT_TYPE_SET
CGenFF_4.0 1 CG2O4 2 CG3C41 3 CG3C41 4 OG2D1 5 OG3C51 6 HGA2 7 HGA2 8 HGA2 9 HGA2
@<TRIPOS>MOLECULE
4_lactone
 9 9 0 0 0
****
USER_CHARGES
INVALID_CHARGES
Pose:  31 Cluster:  31 Fr_nu: 5144420 TotEn:    -8.53
@<TRIPOS>ATOM
      1 C1        -36.0499   -3.3574  -43.9578 C.2    1 LIG       0.04000
      2 C2        -34.7423   -2.5938  -43.6813 C.3    1 LIG       0.11000
      3 C3        -34.9168   -3.1664  -42.2779 C.3    1 LIG       0.08100
      4 O1        -36.7973   -3.5396  -44.8919 O.2    1 LIG      -0.32000
      5 O2        -36.1435   -3.8324  -42.6868 O.3    1 LIG      -0.27100
      6 H1        -33.8825   -2.9654  -44.2410 H      1 LIG       0.09000
      7 H2        -34.8333   -1.5097  -43.7662 H      1 LIG       0.09000
      8 H3        -34.1549   -3.8837  -41.9609 H      1 LIG       0.09000
      9 H4        -35.1020   -2.4324  -41.4888 H      1 LIG       0.09000
@<TRIPOS>BOND
      1       1       2 1
      2       1       4 2
      3       1       5 1
      4       2       3 1
      5       3       5 1
      6       2       6 1
      7       2       7 1
      8       3       8 1
      9       3       9 1
@<TRIPOS>ALT_TYPE
CGenFF_4.0_ALT_TYPE_SET
CGenFF_4.0 1 CG2O4 2 CG3C41 3 CG3C41 4 OG2D1 5 OG3C51 6 HGA2 7 HGA2 8 HGA2 9 HGA2
@<TRIPOS>MOLECULE
4_lactone
 9 9 0 0 0
****
USER_CHARGES
INVALID_CHARGES
Pose:  32 Cluster:  32 Fr_nu:  88457 TotEn:    -7.80
@<TRIPOS>ATOM
      1 C1        -78.5768   -3.6567  -42.2862 C.2    1 LIG       0.04000
      2 C2        -77.0624   -3.4942  -42.0639 C.3    1 LIG       0.11000
      3 C3        -76.9688   -4.3395  -43.3306 C.3    1 LIG       0.08100
      4 O1        -79.6014   -3.3062  -41.7462 O.2    1 LIG      -0.32000
      5 O2        -78.4196   -4.4071  -43.4096 O.3    1 LIG      -0.27100
      6 H1        -76.7068   -2.4665  -42.1529 H      1 LIG       0.09000
      7 H2        -76.6933   -3.9647  -41.1511 H      1 LIG       0.09000
      8 H3        -76.5404   -3.8392  -44.2034 H      1 LIG       0.09000
      9 H4        -76.5267   -5.3316  -43.2040 H      1 LIG       0.09000
@<TRIPOS>BOND
      1       1       2 1
      2       1       4 2
      3       1       5 1
      4       2       3 1
      5       3       5 1
      6       2       6 1
      7       2       7 1
      8       3       8 1
      9       3       9 1
@<TRIPOS>ALT_TYPE
CGenFF_4.0_ALT_TYPE_SET
CGenFF_4.0 1 CG2O4 2 CG3C41 3 CG3C41 4 OG2D1 5 OG3C51 6 HGA2 7 HGA2 8 HGA2 9 HGA2
@<TRIPOS>MOLECULE
4_lactone
 9 9 0 0 0
****
USER_CHARGES
INVALID_CHARGES
Pose:  33 Cluster:  33 Fr_nu: 128404 TotEn:    -7.11
@<TRIPOS>ATOM
      1 C1        -77.8160   -3.0627  -42.8262 C.2    1 LIG       0.04000
      2 C2        -78.6450   -4.2339  -42.2692 C.3    1 LIG       0.11000
      3 C3        -78.0811   -4.9719  -43.4797 C.3    1 LIG       0.08100
      4 O1        -77.5872   -1.9113  -42.5325 O.2    1 LIG      -0.32000
      5 O2        -77.3519   -3.7802  -43.8843 O.3    1 LIG      -0.27100
      6 H1        -78.3088   -4.5944  -41.2958 H      1 LIG       0.09000
      7 H2        -79.7224   -4.0610  -42.2785 H      1 LIG       0.09000
      8 H3        -77.4050   -5.8016  -43.2559 H      1 LIG       0.09000
      9 H4        -78.8144   -5.2697  -44.2342 H      1 LIG       0.09000
@<TRIPOS>BOND
      1       1       2 1
      2       1       4 2
      3       1       5 1
      4       2       3 1
      5       3       5 1
      6       2       6 1
      7       2       7 1
      8       3       8 1
      9       3       9 1
@<TRIPOS>ALT_TYPE
CGenFF_4.0_ALT_TYPE_SET
CGenFF_4.0 1 CG2O4 2 CG3C41 3 CG3C41 4 OG2D1 5 OG3C51 6 HGA2 7 HGA2 8 HGA2 9 HGA2
@<TRIPOS>MOLECULE
4_lactone
 9 9 0 0 0
****
USER_CHARGES
INVALID_CHARGES
Pose:  34 Cluster:  34 Fr_nu: 320575 TotEn:    -7.08
@<TRIPOS>ATOM
      1 C1        -77.1047   -4.9023  -43.1147 C.2    1 LIG       0.04000
      2 C2        -77.8904   -3.7848  -43.8240 C.3    1 LIG       0.11000
      3 C3        -79.0973   -4.5033  -43.2281 C.3    1 LIG       0.08100
      4 O1        -75.9489   -5.2343  -42.9801 O.2    1 LIG      -0.32000
      5 O2        -78.2240   -5.4925  -42.6162 O.3    1 LIG      -0.27100
      6 H1        -77.6939   -2.7852  -43.4335 H      1 LIG       0.09000
      7 H2        -77.8139   -3.8085  -44.9123 H      1 LIG       0.09000
      8 H3        -79.6593   -3.9418  -42.4767 H      1 LIG       0.09000
      9 H4        -79.7781   -4.9609  -43.9510 H      1 LIG       0.09000
@<TRIPOS>BOND
      1       1       2 1
      2       1       4 2
      3       1       5 1
      4       2       3 1
      5       3       5 1
      6       2       6 1
      7       2       7 1
      8       3       8 1
      9       3       9 1
@<TRIPOS>ALT_TYPE
CGenFF_4.0_ALT_TYPE_SET
CGenFF_4.0 1 CG2O4 2 CG3C41 3 CG3C41 4 OG2D1 5 OG3C51 6 HGA2 7 HGA2 8 HGA2 9 HGA2
@<TRIPOS>MOLECULE
4_lactone
 9 9 0 0 0
****
USER_CHARGES
INVALID_CHARGES
Pose:  35 Cluster:  35 Fr_nu: 6033852 TotEn:    -6.18
@<TRIPOS>ATOM
      1 C1        -77.4411   -3.0873  -43.8993 C.2    1 LIG       0.04000
      2 C2        -76.5629   -4.1000  -43.1427 C.3    1 LIG       0.11000
      3 C3        -77.0411   -3.3258  -41.9180 C.3    1 LIG       0.08100
      4 O1        -77.7478   -2.8528  -45.0462 O.2    1 LIG      -0.32000
      5 O2        -77.8260   -2.4421  -42.7657 O.3    1 LIG      -0.27100
      6 H1        -76.9093   -5.1321  -43.2157 H      1 LIG       0.09000
      7 H2        -75.4980   -4.0214  -43.3677 H      1 LIG       0.09000
      8 H3        -77.6736   -3.8838  -41.2222 H      1 LIG       0.09000
      9 H4        -76.2666   -2.7778  -41.3745 H      1 LIG       0.09000
@<TRIPOS>BOND
      1       1       2 1
      2       1       4 2
      3       1       5 1
      4       2       3 1
      5       3       5 1
      6       2       6 1
      7       2       7 1
      8       3       8 1
      9       3       9 1
@<TRIPOS>ALT_TYPE
CGenFF_4.0_ALT_TYPE_SET
CGenFF_4.0 1 CG2O4 2 CG3C41 3 CG3C41 4 OG2D1 5 OG3C51 6 HGA2 7 HGA2 8 HGA2 9 HGA2
@<TRIPOS>MOLECULE
4_lactone
 9 9 0 0 0
****
USER_CHARGES
INVALID_CHARGES
Pose:  36 Cluster:  36 Fr_nu: 5955808 TotEn:    -5.91
@<TRIPOS>ATOM
      1 C1        -77.1256  -17.8443  -53.1480 C.2    1 LIG       0.04000
      2 C2        -77.6133  -18.8666  -52.1057 C.3    1 LIG       0.11000
      3 C3        -78.0001  -19.6719  -53.3426 C.3    1 LIG       0.08100
      4 O1        -76.6040  -16.7524  -53.1518 O.2    1 LIG      -0.32000
      5 O2        -77.4968  -18.6147  -54.2056 O.3    1 LIG      -0.27100
      6 H1        -76.8172  -19.2926  -51.4931 H      1 LIG       0.09000
      7 H2        -78.4427  -18.5142  -51.4905 H      1 LIG       0.09000
      8 H3        -77.4527  -20.6069  -53.4893 H      1 LIG       0.09000
      9 H4        -79.0725  -19.8308  -53.4855 H      1 LIG       0.09000
@<TRIPOS>BOND
      1       1       2 1
      2       1       4 2
      3       1       5 1
      4       2       3 1
      5       3       5 1
      6       2       6 1
      7       2       7 1
      8       3       8 1
      9       3       9 1
@<TRIPOS>ALT_TYPE
CGenFF_4.0_ALT_TYPE_SET
CGenFF_4.0 1 CG2O4 2 CG3C41 3 CG3C41 4 OG2D1 5 OG3C51 6 HGA2 7 HGA2 8 HGA2 9 HGA2
@<TRIPOS>MOLECULE
4_lactone
 9 9 0 0 0
****
USER_CHARGES
INVALID_CHARGES
Pose:  37 Cluster:  37 Fr_nu: 3829882 TotEn:    -5.69
@<TRIPOS>ATOM
      1 C1        -42.9012    0.2231  -44.2159 C.2    1 LIG       0.04000
      2 C2        -43.5799    1.5036  -44.7344 C.3    1 LIG       0.11000
      3 C3        -44.8603    0.7365  -44.4179 C.3    1 LIG       0.08100
      4 O1        -41.7745   -0.1875  -44.0536 O.2    1 LIG      -0.32000
      5 O2        -44.0811   -0.4026  -43.9586 O.3    1 LIG      -0.27100
      6 H1        -43.3929    2.3865  -44.1212 H      1 LIG       0.09000
      7 H2        -43.3979    1.7077  -45.7908 H      1 LIG       0.09000
      8 H3        -45.4762    1.1532  -43.6163 H      1 LIG       0.09000
      9 H4        -45.4804    0.4775  -45.2805 H      1 LIG       0.09000
@<TRIPOS>BOND
      1       1       2 1
      2       1       4 2
      3       1       5 1
      4       2       3 1
      5       3       5 1
      6       2       6 1
      7       2       7 1
      8       3       8 1
      9       3       9 1
@<TRIPOS>ALT_TYPE
CGenFF_4.0_ALT_TYPE_SET
CGenFF_4.0 1 CG2O4 2 CG3C41 3 CG3C41 4 OG2D1 5 OG3C51 6 HGA2 7 HGA2 8 HGA2 9 HGA2
@<TRIPOS>MOLECULE
4_lactone
 9 9 0 0 0
****
USER_CHARGES
INVALID_CHARGES
Pose:  38 Cluster:  38 Fr_nu: 3773037 TotEn:    -4.77
@<TRIPOS>ATOM
      1 C1        -42.4631    0.0159  -44.9064 C.2    1 LIG       0.04000
      2 C2        -43.3338   -0.5626  -46.0362 C.3    1 LIG       0.11000
      3 C3        -44.3778    0.4007  -45.4794 C.3    1 LIG       0.08100
      4 O1        -41.3406   -0.1316  -44.4792 O.2    1 LIG      -0.32000
      5 O2        -43.4410    0.8499  -44.4615 O.3    1 LIG      -0.27100
      6 H1        -42.9689   -0.3374  -47.0396 H      1 LIG       0.09000
      7 H2        -43.5604   -1.6242  -45.9248 H      1 LIG       0.09000
      8 H3        -44.6720    1.2168  -46.1450 H      1 LIG       0.09000
      9 H4        -45.2608   -0.0664  -45.0347 H      1 LIG       0.09000
@<TRIPOS>BOND
      1       1       2 1
      2       1       4 2
      3       1       5 1
      4       2       3 1
      5       3       5 1
      6       2       6 1
      7       2       7 1
      8       3       8 1
      9       3       9 1
@<TRIPOS>ALT_TYPE
CGenFF_4.0_ALT_TYPE_SET
CGenFF_4.0 1 CG2O4 2 CG3C41 3 CG3C41 4 OG2D1 5 OG3C51 6 HGA2 7 HGA2 8 HGA2 9 HGA2
@<TRIPOS>MOLECULE
4_lactone
 9 9 0 0 0
****
USER_CHARGES
INVALID_CHARGES
Pose:  39 Cluster:  39 Fr_nu: 128529 TotEn:    -4.55
@<TRIPOS>ATOM
      1 C1        -76.6851   -4.4443  -42.7763 C.2    1 LIG       0.04000
      2 C2        -77.9832   -4.6904  -43.5660 C.3    1 LIG       0.11000
      3 C3        -78.6450   -4.2339  -42.2692 C.3    1 LIG       0.08100
      4 O1        -75.4934   -4.5326  -42.9670 O.2    1 LIG      -0.32000
      5 O2        -77.3409   -4.0484  -41.6525 O.3    1 LIG      -0.27100
      6 H1        -78.1152   -4.0289  -44.4236 H      1 LIG       0.09000
      7 H2        -78.1466   -5.7339  -43.8403 H      1 LIG       0.09000
      8 H3        -79.2012   -3.2943  -42.3266 H      1 LIG       0.09000
      9 H4        -79.2322   -4.9939  -41.7464 H      1 LIG       0.09000
@<TRIPOS>BOND
      1       1       2 1
      2       1       4 2
      3       1       5 1
      4       2       3 1
      5       3       5 1
      6       2       6 1
      7       2       7 1
      8       3       8 1
      9       3       9 1
@<TRIPOS>ALT_TYPE
CGenFF_4.0_ALT_TYPE_SET
CGenFF_4.0 1 CG2O4 2 CG3C41 3 CG3C41 4 OG2D1 5 OG3C51 6 HGA2 7 HGA2 8 HGA2 9 HGA2
@<TRIPOS>MOLECULE
4_lactone
 9 9 0 0 0
****
USER_CHARGES
INVALID_CHARGES
Pose:  40 Cluster:  40 Fr_nu: 4482862 TotEn:    -4.54
@<TRIPOS>ATOM
      1 C1        -42.5877    0.8335  -43.8706 C.2    1 LIG       0.04000
      2 C2        -44.0231    0.7146  -43.3278 C.3    1 LIG       0.11000
      3 C3        -44.0656    2.2109  -43.6234 C.3    1 LIG       0.08100
      4 O1        -41.6412    0.1036  -44.0599 O.2    1 LIG      -0.32000
      5 O2        -42.6948    2.1683  -44.1079 O.3    1 LIG      -0.27100
      6 H1        -44.6800    0.0925  -43.9378 H      1 LIG       0.09000
      7 H2        -44.0792    0.4373  -42.2739 H      1 LIG       0.09000
      8 H3        -44.7614    2.5190  -44.4085 H      1 LIG       0.09000
      9 H4        -44.1629    2.8615  -42.7500 H      1 LIG       0.09000
@<TRIPOS>BOND
      1       1       2 1
      2       1       4 2
      3       1       5 1
      4       2       3 1
      5       3       5 1
      6       2       6 1
      7       2       7 1
      8       3       8 1
      9       3       9 1
@<TRIPOS>ALT_TYPE
CGenFF_4.0_ALT_TYPE_SET
CGenFF_4.0 1 CG2O4 2 CG3C41 3 CG3C41 4 OG2D1 5 OG3C51 6 HGA2 7 HGA2 8 HGA2 9 HGA2
@<TRIPOS>MOLECULE
4_lactone
 9 9 0 0 0
****
USER_CHARGES
INVALID_CHARGES
Pose:  41 Cluster:  41 Fr_nu: 5621081 TotEn:    -3.26
@<TRIPOS>ATOM
      1 C1        -79.4453  -21.1840  -40.3939 C.2    1 LIG       0.04000
      2 C2        -79.9268  -19.7244  -40.3113 C.3    1 LIG       0.11000
      3 C3        -79.6576  -19.7406  -41.8130 C.3    1 LIG       0.08100
      4 O1        -79.2801  -22.1141  -39.6375 O.2    1 LIG      -0.32000
      5 O2        -79.2263  -21.1275  -41.7350 O.3    1 LIG      -0.27100
      6 H1        -80.9723  -19.6160  -40.0187 H      1 LIG       0.09000
      7 H2        -79.2793  -19.0747  -39.7201 H      1 LIG       0.09000
      8 H3        -80.5368  -19.6272  -42.4531 H      1 LIG       0.09000
      9 H4        -78.8499  -19.0874  -42.1544 H      1 LIG       0.09000
@<TRIPOS>BOND
      1       1       2 1
      2       1       4 2
      3       1       5 1
      4       2       3 1
      5       3       5 1
      6       2       6 1
      7       2       7 1
      8       3       8 1
      9       3       9 1
@<TRIPOS>ALT_TYPE
CGenFF_4.0_ALT_TYPE_SET
CGenFF_4.0 1 CG2O4 2 CG3C41 3 CG3C41 4 OG2D1 5 OG3C51 6 HGA2 7 HGA2 8 HGA2 9 HGA2
@<TRIPOS>MOLECULE
4_lactone
 9 9 0 0 0
****
USER_CHARGES
INVALID_CHARGES
Pose:  42 Cluster:  42 Fr_nu: 1960787 TotEn:    -2.46
@<TRIPOS>ATOM
      1 C1        -52.4981  -21.5840  -21.1637 C.2    1 LIG       0.04000
      2 C2        -53.4616  -22.5224  -21.9122 C.3    1 LIG       0.11000
      3 C3        -52.3434  -23.5397  -21.7057 C.3    1 LIG       0.08100
      4 O1        -52.4807  -20.4319  -20.7940 O.2    1 LIG      -0.32000
      5 O2        -51.5426  -22.5405  -21.0160 O.3    1 LIG      -0.27100
      6 H1        -54.3910  -22.7251  -21.3778 H      1 LIG       0.09000
      7 H2        -53.6532  -22.2313  -22.9463 H      1 LIG       0.09000
      8 H3        -52.5851  -24.3832  -21.0533 H      1 LIG       0.09000
      9 H4        -51.8508  -23.8905  -22.6167 H      1 LIG       0.09000
@<TRIPOS>BOND
      1       1       2 1
      2       1       4 2
      3       1       5 1
      4       2       3 1
      5       3       5 1
      6       2       6 1
      7       2       7 1
      8       3       8 1
      9       3       9 1
@<TRIPOS>ALT_TYPE
CGenFF_4.0_ALT_TYPE_SET
CGenFF_4.0 1 CG2O4 2 CG3C41 3 CG3C41 4 OG2D1 5 OG3C51 6 HGA2 7 HGA2 8 HGA2 9 HGA2
@<TRIPOS>MOLECULE
4_lactone
 9 9 0 0 0
****
USER_CHARGES
INVALID_CHARGES
Pose:  43 Cluster:  43 Fr_nu:    924 TotEn:    -0.55
@<TRIPOS>ATOM
      1 C1        -77.4915   -3.9156  -44.3336 C.2    1 LIG       0.04000
      2 C2        -78.2307   -4.8818  -43.3906 C.3    1 LIG       0.11000
      3 C3        -76.9276   -4.8195  -42.5994 C.3    1 LIG       0.08100
      4 O1        -77.7181   -3.3281  -45.3670 O.2    1 LIG      -0.32000
      5 O2        -76.3595   -3.9075  -43.5798 O.3    1 LIG      -0.27100
      6 H1        -79.1032   -4.4463  -42.9012 H      1 LIG       0.09000
      7 H2        -78.4676   -5.8479  -43.8394 H      1 LIG       0.09000
      8 H3        -76.9954   -4.3575  -41.6108 H      1 LIG       0.09000
      9 H4        -76.3631   -5.7544  -42.5461 H      1 LIG       0.09000
@<TRIPOS>BOND
      1       1       2 1
      2       1       4 2
      3       1       5 1
      4       2       3 1
      5       3       5 1
      6       2       6 1
      7       2       7 1
      8       3       8 1
      9       3       9 1
@<TRIPOS>ALT_TYPE
CGenFF_4.0_ALT_TYPE_SET
CGenFF_4.0 1 CG2O4 2 CG3C41 3 CG3C41 4 OG2D1 5 OG3C51 6 HGA2 7 HGA2 8 HGA2 9 HGA2
@<TRIPOS>MOLECULE
pyridine
 11 11 0 0 0
****
USER_CHARGES
INVALID_CHARGES
Pose:   1 Cluster:   1 Fr_nu: 2952073 TotEn:   -15.03
@<TRIPOS>ATOM
      1 C1        -33.9213   -1.4281  -38.2232 C.ar   1 LIG      -0.11300
      2 C2        -33.6864   -2.7975  -38.2751 C.ar   1 LIG      -0.11700
      3 C3        -34.7666   -0.9097  -37.2485 C.ar   1 LIG      -0.11700
      4 C4        -34.3159   -3.5995  -37.3368 C.ar   1 LIG       0.17700
      5 C5        -35.3479   -1.7962  -36.3563 C.ar   1 LIG       0.17700
      6 N1        -35.1436   -3.1325  -36.3754 N.ar   1 LIG      -0.60000
      7 H1        -33.4471   -0.7661  -38.9416 H      1 LIG       0.11500
      8 H2        -33.0312   -3.2236  -39.0258 H      1 LIG       0.11500
      9 H3        -34.9646    0.1544  -37.1894 H      1 LIG       0.11500
     10 H4        -34.1655   -4.6740  -37.3352 H      1 LIG       0.12400
     11 H5        -36.0157   -1.4431  -35.5774 H      1 LIG       0.12400
@<TRIPOS>BOND
      1       1       2 ar
      2       1       3 ar
      3       2       4 ar
      4       3       5 ar
      5       4       6 ar
      6       5       6 ar
      7       1       7 1
      8       2       8 1
      9       3       9 1
     10       4      10 1
     11       5      11 1
@<TRIPOS>ALT_TYPE
CGenFF_4.0_ALT_TYPE_SET
CGenFF_4.0 1 CG2R61 2 CG2R61 3 CG2R61 4 CG2R61 5 CG2R61 6 NG2R60 7 HGR61 8 HGR61 9 HGR61 10 HGR62 11 HGR62
@<TRIPOS>MOLECULE
pyridine
 11 11 0 0 0
****
USER_CHARGES
INVALID_CHARGES
Pose:   2 Cluster:   2 Fr_nu: 1836714 TotEn:   -13.19
@<TRIPOS>ATOM
      1 C1        -71.0849  -12.8272  -53.0121 C.ar   1 LIG      -0.11300
      2 C2        -70.1937  -12.8395  -54.0793 C.ar   1 LIG      -0.11700
      3 C3        -70.7232  -13.4142  -51.8047 C.ar   1 LIG      -0.11700
      4 C4        -68.9629  -13.4468  -53.8894 C.ar   1 LIG       0.17700
      5 C5        -69.4689  -13.9960  -51.7167 C.ar   1 LIG       0.17700
      6 N1        -68.5761  -14.0275  -52.7315 N.ar   1 LIG      -0.60000
      7 H1        -72.0598  -12.3615  -53.1215 H      1 LIG       0.11500
      8 H2        -70.4540  -12.3878  -55.0294 H      1 LIG       0.11500
      9 H3        -71.4021  -13.4169  -50.9596 H      1 LIG       0.11500
     10 H4        -68.2327  -13.4830  -54.6910 H      1 LIG       0.12400
     11 H5        -69.1384  -14.4681  -50.7973 H      1 LIG       0.12400
@<TRIPOS>BOND
      1       1       2 ar
      2       1       3 ar
      3       2       4 ar
      4       3       5 ar
      5       4       6 ar
      6       5       6 ar
      7       1       7 1
      8       2       8 1
      9       3       9 1
     10       4      10 1
     11       5      11 1
@<TRIPOS>ALT_TYPE
CGenFF_4.0_ALT_TYPE_SET
CGenFF_4.0 1 CG2R61 2 CG2R61 3 CG2R61 4 CG2R61 5 CG2R61 6 NG2R60 7 HGR61 8 HGR61 9 HGR61 10 HGR62 11 HGR62
@<TRIPOS>MOLECULE
pyridine
 11 11 0 0 0
****
USER_CHARGES
INVALID_CHARGES
Pose:   3 Cluster:   3 Fr_nu: 948313 TotEn:   -12.83
@<TRIPOS>ATOM
      1 C1        -71.0388  -31.4568  -36.5786 C.ar   1 LIG      -0.11300
      2 C2        -70.7268  -32.0554  -37.7942 C.ar   1 LIG      -0.11700
      3 C3        -72.3568  -31.1158  -36.2959 C.ar   1 LIG      -0.11700
      4 C4        -71.7610  -32.2898  -38.6860 C.ar   1 LIG       0.17700
      5 C5        -73.3180  -31.3921  -37.2548 C.ar   1 LIG       0.17700
      6 N1        -73.0532  -31.9724  -38.4469 N.ar   1 LIG      -0.60000
      7 H1        -70.2561  -31.2558  -35.8532 H      1 LIG       0.11500
      8 H2        -69.7066  -32.3300  -38.0358 H      1 LIG       0.11500
      9 H3        -72.6231  -30.6479  -35.3550 H      1 LIG       0.11500
     10 H4        -71.5695  -32.7540  -39.6478 H      1 LIG       0.12400
     11 H5        -74.3607  -31.1452  -37.0839 H      1 LIG       0.12400
@<TRIPOS>BOND
      1       1       2 ar
      2       1       3 ar
      3       2       4 ar
      4       3       5 ar
      5       4       6 ar
      6       5       6 ar
      7       1       7 1
      8       2       8 1
      9       3       9 1
     10       4      10 1
     11       5      11 1
@<TRIPOS>ALT_TYPE
CGenFF_4.0_ALT_TYPE_SET
CGenFF_4.0 1 CG2R61 2 CG2R61 3 CG2R61 4 CG2R61 5 CG2R61 6 NG2R60 7 HGR61 8 HGR61 9 HGR61 10 HGR62 11 HGR62
@<TRIPOS>MOLECULE
pyridine
 11 11 0 0 0
****
USER_CHARGES
INVALID_CHARGES
Pose:   4 Cluster:   4 Fr_nu: 410723 TotEn:   -12.40
@<TRIPOS>ATOM
      1 C1        -77.0868   -7.6493  -29.3911 C.ar   1 LIG      -0.11300
      2 C2        -77.0648   -6.4511  -28.6860 C.ar   1 LIG      -0.11700
      3 C3        -76.0412   -7.9618  -30.2527 C.ar   1 LIG      -0.11700
      4 C4        -75.9831   -5.6064  -28.8763 C.ar   1 LIG       0.17700
      5 C5        -75.0055   -7.0494  -30.3731 C.ar   1 LIG       0.17700
      6 N1        -74.9492   -5.8756  -29.7047 N.ar   1 LIG      -0.60000
      7 H1        -77.9176   -8.3379  -29.2699 H      1 LIG       0.11500
      8 H2        -77.8686   -6.1869  -28.0088 H      1 LIG       0.11500
      9 H3        -76.0376   -8.8899  -30.8129 H      1 LIG       0.11500
     10 H4        -75.9191   -4.6599  -28.3498 H      1 LIG       0.12400
     11 H5        -74.1663   -7.2450  -31.0326 H      1 LIG       0.12400
@<TRIPOS>BOND
      1       1       2 ar
      2       1       3 ar
      3       2       4 ar
      4       3       5 ar
      5       4       6 ar
      6       5       6 ar
      7       1       7 1
      8       2       8 1
      9       3       9 1
     10       4      10 1
     11       5      11 1
@<TRIPOS>ALT_TYPE
CGenFF_4.0_ALT_TYPE_SET
CGenFF_4.0 1 CG2R61 2 CG2R61 3 CG2R61 4 CG2R61 5 CG2R61 6 NG2R60 7 HGR61 8 HGR61 9 HGR61 10 HGR62 11 HGR62
@<TRIPOS>MOLECULE
pyridine
 11 11 0 0 0
****
USER_CHARGES
INVALID_CHARGES
Pose:   5 Cluster:   5 Fr_nu: 108054 TotEn:   -12.32
@<TRIPOS>ATOM
      1 C1        -59.8220  -20.0509  -39.5895 C.ar   1 LIG      -0.11300
      2 C2        -60.3421  -20.7597  -38.5124 C.ar   1 LIG      -0.11700
      3 C3        -59.1203  -18.8717  -39.3650 C.ar   1 LIG      -0.11700
      4 C4        -60.1349  -20.2510  -37.2404 C.ar   1 LIG       0.17700
      5 C5        -58.9680  -18.4473  -38.0548 C.ar   1 LIG       0.17700
      6 N1        -59.4589  -19.1089  -36.9829 N.ar   1 LIG      -0.60000
      7 H1        -59.9637  -20.4165  -40.6022 H      1 LIG       0.11500
      8 H2        -60.8920  -21.6813  -38.6637 H      1 LIG       0.11500
      9 H3        -58.7065  -18.3024  -40.1894 H      1 LIG       0.11500
     10 H4        -60.5209  -20.7665  -36.3672 H      1 LIG       0.12400
     11 H5        -58.4297  -17.5335  -37.8256 H      1 LIG       0.12400
@<TRIPOS>BOND
      1       1       2 ar
      2       1       3 ar
      3       2       4 ar
      4       3       5 ar
      5       4       6 ar
      6       5       6 ar
      7       1       7 1
      8       2       8 1
      9       3       9 1
     10       4      10 1
     11       5      11 1
@<TRIPOS>ALT_TYPE
CGenFF_4.0_ALT_TYPE_SET
CGenFF_4.0 1 CG2R61 2 CG2R61 3 CG2R61 4 CG2R61 5 CG2R61 6 NG2R60 7 HGR61 8 HGR61 9 HGR61 10 HGR62 11 HGR62
@<TRIPOS>MOLECULE
pyridine
 11 11 0 0 0
****
USER_CHARGES
INVALID_CHARGES
Pose:   6 Cluster:   6 Fr_nu: 2610613 TotEn:   -12.28
@<TRIPOS>ATOM
      1 C1        -70.8039  -13.4187  -49.7089 C.ar   1 LIG      -0.11300
      2 C2        -70.4336  -13.1943  -51.0302 C.ar   1 LIG      -0.11700
      3 C3        -70.2336  -14.4715  -49.0021 C.ar   1 LIG      -0.11700
      4 C4        -69.4963  -14.0446  -51.5943 C.ar   1 LIG       0.17700
      5 C5        -69.3054  -15.2647  -49.6571 C.ar   1 LIG       0.17700
      6 N1        -68.9206  -15.0777  -50.9396 N.ar   1 LIG      -0.60000
      7 H1        -71.5361  -12.7746  -49.2311 H      1 LIG       0.11500
      8 H2        -70.8648  -12.3796  -51.6002 H      1 LIG       0.11500
      9 H3        -70.5076  -14.6655  -47.9713 H      1 LIG       0.11500
     10 H4        -69.1745  -13.9118  -52.6219 H      1 LIG       0.12400
     11 H5        -68.8317  -16.0993  -49.1507 H      1 LIG       0.12400
@<TRIPOS>BOND
      1       1       2 ar
      2       1       3 ar
      3       2       4 ar
      4       3       5 ar
      5       4       6 ar
      6       5       6 ar
      7       1       7 1
      8       2       8 1
      9       3       9 1
     10       4      10 1
     11       5      11 1
@<TRIPOS>ALT_TYPE
CGenFF_4.0_ALT_TYPE_SET
CGenFF_4.0 1 CG2R61 2 CG2R61 3 CG2R61 4 CG2R61 5 CG2R61 6 NG2R60 7 HGR61 8 HGR61 9 HGR61 10 HGR62 11 HGR62
@<TRIPOS>MOLECULE
pyridine
 11 11 0 0 0
****
USER_CHARGES
INVALID_CHARGES
Pose:   7 Cluster:   7 Fr_nu: 2196864 TotEn:   -12.03
@<TRIPOS>ATOM
      1 C1        -73.2879    5.9137  -54.4088 C.ar   1 LIG      -0.11300
      2 C2        -73.3394    5.1431  -53.2526 C.ar   1 LIG      -0.11700
      3 C3        -73.3146    7.3007  -54.3149 C.ar   1 LIG      -0.11700
      4 C4        -73.4163    5.8026  -52.0365 C.ar   1 LIG       0.17700
      5 C5        -73.3929    7.8636  -53.0513 C.ar   1 LIG       0.17700
      6 N1        -73.4446    7.1478  -51.9056 N.ar   1 LIG      -0.60000
      7 H1        -73.2279    5.4342  -55.3812 H      1 LIG       0.11500
      8 H2        -73.3195    4.0606  -53.3017 H      1 LIG       0.11500
      9 H3        -73.2761    7.9214  -55.2028 H      1 LIG       0.11500
     10 H4        -73.4591    5.2467  -51.1058 H      1 LIG       0.12400
     11 H5        -73.4175    8.9408  -52.9233 H      1 LIG       0.12400
@<TRIPOS>BOND
      1       1       2 ar
      2       1       3 ar
      3       2       4 ar
      4       3       5 ar
      5       4       6 ar
      6       5       6 ar
      7       1       7 1
      8       2       8 1
      9       3       9 1
     10       4      10 1
     11       5      11 1
@<TRIPOS>ALT_TYPE
CGenFF_4.0_ALT_TYPE_SET
CGenFF_4.0 1 CG2R61 2 CG2R61 3 CG2R61 4 CG2R61 5 CG2R61 6 NG2R60 7 HGR61 8 HGR61 9 HGR61 10 HGR62 11 HGR62
@<TRIPOS>MOLECULE
pyridine
 11 11 0 0 0
****
USER_CHARGES
INVALID_CHARGES
Pose:   8 Cluster:   8 Fr_nu: 1945231 TotEn:   -11.69
@<TRIPOS>ATOM
      1 C1        -54.7230   12.0049  -23.8327 C.ar   1 LIG      -0.11300
      2 C2        -54.4815   10.8972  -23.0279 C.ar   1 LIG      -0.11700
      3 C3        -55.5416   11.8806  -24.9497 C.ar   1 LIG      -0.11700
      4 C4        -55.0776    9.6971  -23.3805 C.ar   1 LIG       0.17700
      5 C5        -56.0900   10.6365  -25.2164 C.ar   1 LIG       0.17700
      6 N1        -55.8784    9.5376  -24.4579 N.ar   1 LIG      -0.60000
      7 H1        -54.2734   12.9632  -23.5903 H      1 LIG       0.11500
      8 H2        -53.8471   10.9708  -22.1523 H      1 LIG       0.11500
      9 H3        -55.7433   12.7305  -25.5917 H      1 LIG       0.11500
     10 H4        -54.9202    8.8037  -22.7853 H      1 LIG       0.12400
     11 H5        -56.7349   10.4860  -26.0760 H      1 LIG       0.12400
@<TRIPOS>BOND
      1       1       2 ar
      2       1       3 ar
      3       2       4 ar
      4       3       5 ar
      5       4       6 ar
      6       5       6 ar
      7       1       7 1
      8       2       8 1
      9       3       9 1
     10       4      10 1
     11       5      11 1
@<TRIPOS>ALT_TYPE
CGenFF_4.0_ALT_TYPE_SET
CGenFF_4.0 1 CG2R61 2 CG2R61 3 CG2R61 4 CG2R61 5 CG2R61 6 NG2R60 7 HGR61 8 HGR61 9 HGR61 10 HGR62 11 HGR62
@<TRIPOS>MOLECULE
pyridine
 11 11 0 0 0
****
USER_CHARGES
INVALID_CHARGES
Pose:   9 Cluster:   9 Fr_nu: 1315077 TotEn:   -11.58
@<TRIPOS>ATOM
      1 C1        -41.8798   -3.0277  -48.4556 C.ar   1 LIG      -0.11300
      2 C2        -40.8745   -3.6345  -47.7110 C.ar   1 LIG      -0.11700
      3 C3        -42.8814   -2.3128  -47.8085 C.ar   1 LIG      -0.11700
      4 C4        -40.9157   -3.4977  -46.3328 C.ar   1 LIG       0.17700
      5 C5        -42.8330   -2.2354  -46.4259 C.ar   1 LIG       0.17700
      6 N1        -41.8725   -2.8114  -45.6687 N.ar   1 LIG      -0.60000
      7 H1        -41.8830   -3.1125  -49.5382 H      1 LIG       0.11500
      8 H2        -40.0836   -4.1964  -48.1940 H      1 LIG       0.11500
      9 H3        -43.6754   -1.8320  -48.3685 H      1 LIG       0.11500
     10 H4        -40.1548   -3.9525  -45.7073 H      1 LIG       0.12400
     11 H5        -43.5909   -1.6903  -45.8728 H      1 LIG       0.12400
@<TRIPOS>BOND
      1       1       2 ar
      2       1       3 ar
      3       2       4 ar
      4       3       5 ar
      5       4       6 ar
      6       5       6 ar
      7       1       7 1
      8       2       8 1
      9       3       9 1
     10       4      10 1
     11       5      11 1
@<TRIPOS>ALT_TYPE
CGenFF_4.0_ALT_TYPE_SET
CGenFF_4.0 1 CG2R61 2 CG2R61 3 CG2R61 4 CG2R61 5 CG2R61 6 NG2R60 7 HGR61 8 HGR61 9 HGR61 10 HGR62 11 HGR62
@<TRIPOS>MOLECULE
pyridine
 11 11 0 0 0
****
USER_CHARGES
INVALID_CHARGES
Pose:  10 Cluster:  10 Fr_nu: 174062 TotEn:   -11.51
@<TRIPOS>ATOM
      1 C1        -79.1223   -3.9067  -42.5215 C.ar   1 LIG      -0.11300
      2 C2        -78.0970   -3.0595  -42.1166 C.ar   1 LIG      -0.11700
      3 C3        -78.8372   -5.2281  -42.8470 C.ar   1 LIG      -0.11700
      4 C4        -76.8137   -3.5782  -42.0541 C.ar   1 LIG       0.17700
      5 C5        -77.5208   -5.6497  -42.7521 C.ar   1 LIG       0.17700
      6 N1        -76.4980   -4.8560  -42.3626 N.ar   1 LIG      -0.60000
      7 H1        -80.1417   -3.5377  -42.5840 H      1 LIG       0.11500
      8 H2        -78.2959   -2.0261  -41.8577 H      1 LIG       0.11500
      9 H3        -79.6205   -5.9063  -43.1657 H      1 LIG       0.11500
     10 H4        -75.9792   -2.9579  -41.7443 H      1 LIG       0.12400
     11 H5        -77.2451   -6.6706  -42.9955 H      1 LIG       0.12400
@<TRIPOS>BOND
      1       1       2 ar
      2       1       3 ar
      3       2       4 ar
      4       3       5 ar
      5       4       6 ar
      6       5       6 ar
      7       1       7 1
      8       2       8 1
      9       3       9 1
     10       4      10 1
     11       5      11 1
@<TRIPOS>ALT_TYPE
CGenFF_4.0_ALT_TYPE_SET
CGenFF_4.0 1 CG2R61 2 CG2R61 3 CG2R61 4 CG2R61 5 CG2R61 6 NG2R60 7 HGR61 8 HGR61 9 HGR61 10 HGR62 11 HGR62
@<TRIPOS>MOLECULE
pyridine
 11 11 0 0 0
****
USER_CHARGES
INVALID_CHARGES
Pose:  11 Cluster:  11 Fr_nu: 2259337 TotEn:   -11.47
@<TRIPOS>ATOM
      1 C1        -73.1625   -9.9531  -47.0019 C.ar   1 LIG      -0.11300
      2 C2        -73.2468   -8.7598  -47.7105 C.ar   1 LIG      -0.11700
      3 C3        -72.7323  -11.1083  -47.6452 C.ar   1 LIG      -0.11700
      4 C4        -72.8924   -8.7744  -49.0499 C.ar   1 LIG       0.17700
      5 C5        -72.4011  -11.0178  -48.9876 C.ar   1 LIG       0.17700
      6 N1        -72.4703   -9.8766  -49.7091 N.ar   1 LIG      -0.60000
      7 H1        -73.4322   -9.9830  -45.9505 H      1 LIG       0.11500
      8 H2        -73.5792   -7.8472  -47.2296 H      1 LIG       0.11500
      9 H3        -72.6593  -12.0498  -47.1129 H      1 LIG       0.11500
     10 H4        -72.9412   -7.8695  -49.6464 H      1 LIG       0.12400
     11 H5        -72.0607  -11.8900  -49.5360 H      1 LIG       0.12400
@<TRIPOS>BOND
      1       1       2 ar
      2       1       3 ar
      3       2       4 ar
      4       3       5 ar
      5       4       6 ar
      6       5       6 ar
      7       1       7 1
      8       2       8 1
      9       3       9 1
     10       4      10 1
     11       5      11 1
@<TRIPOS>ALT_TYPE
CGenFF_4.0_ALT_TYPE_SET
CGenFF_4.0 1 CG2R61 2 CG2R61 3 CG2R61 4 CG2R61 5 CG2R61 6 NG2R60 7 HGR61 8 HGR61 9 HGR61 10 HGR62 11 HGR62
@<TRIPOS>MOLECULE
pyridine
 11 11 0 0 0
****
USER_CHARGES
INVALID_CHARGES
Pose:  12 Cluster:  12 Fr_nu: 1839323 TotEn:   -11.40
@<TRIPOS>ATOM
      1 C1        -73.4404  -11.8763  -47.3164 C.ar   1 LIG      -0.11300
      2 C2        -73.9463  -10.6782  -47.8080 C.ar   1 LIG      -0.11700
      3 C3        -72.6153  -12.6572  -48.1181 C.ar   1 LIG      -0.11700
      4 C4        -73.6001  -10.3085  -49.0977 C.ar   1 LIG       0.17700
      5 C5        -72.3289  -12.1991  -49.3940 C.ar   1 LIG       0.17700
      6 N1        -72.8017  -11.0408  -49.9063 N.ar   1 LIG      -0.60000
      7 H1        -73.6892  -12.2013  -46.3106 H      1 LIG       0.11500
      8 H2        -74.5910  -10.0534  -47.2008 H      1 LIG       0.11500
      9 H3        -72.2099  -13.5951  -47.7560 H      1 LIG       0.11500
     10 H4        -73.9692   -9.3832  -49.5274 H      1 LIG       0.12400
     11 H5        -71.6909  -12.7711  -50.0597 H      1 LIG       0.12400
@<TRIPOS>BOND
      1       1       2 ar
      2       1       3 ar
      3       2       4 ar
      4       3       5 ar
      5       4       6 ar
      6       5       6 ar
      7       1       7 1
      8       2       8 1
      9       3       9 1
     10       4      10 1
     11       5      11 1
@<TRIPOS>ALT_TYPE
CGenFF_4.0_ALT_TYPE_SET
CGenFF_4.0 1 CG2R61 2 CG2R61 3 CG2R61 4 CG2R61 5 CG2R61 6 NG2R60 7 HGR61 8 HGR61 9 HGR61 10 HGR62 11 HGR62
@<TRIPOS>MOLECULE
pyridine
 11 11 0 0 0
****
USER_CHARGES
INVALID_CHARGES
Pose:  13 Cluster:  13 Fr_nu: 242311 TotEn:   -11.33
@<TRIPOS>ATOM
      1 C1        -78.9001   -5.4706  -42.8908 C.ar   1 LIG      -0.11300
      2 C2        -79.8669   -4.6762  -42.2846 C.ar   1 LIG      -0.11700
      3 C3        -77.6126   -4.9763  -43.0673 C.ar   1 LIG      -0.11700
      4 C4        -79.4984   -3.4046  -41.8759 C.ar   1 LIG       0.17700
      5 C5        -77.3451   -3.6911  -42.6238 C.ar   1 LIG       0.17700
      6 N1        -78.2581   -2.8897  -42.0305 N.ar   1 LIG      -0.60000
      7 H1        -79.1498   -6.4730  -43.2257 H      1 LIG       0.11500
      8 H2        -80.8767   -5.0409  -42.1364 H      1 LIG       0.11500
      9 H3        -76.8431   -5.5776  -43.5378 H      1 LIG       0.11500
     10 H4        -80.2161   -2.7458  -41.3983 H      1 LIG       0.12400
     11 H5        -76.3568   -3.2580  -42.7384 H      1 LIG       0.12400
@<TRIPOS>BOND
      1       1       2 ar
      2       1       3 ar
      3       2       4 ar
      4       3       5 ar
      5       4       6 ar
      6       5       6 ar
      7       1       7 1
      8       2       8 1
      9       3       9 1
     10       4      10 1
     11       5      11 1
@<TRIPOS>ALT_TYPE
CGenFF_4.0_ALT_TYPE_SET
CGenFF_4.0 1 CG2R61 2 CG2R61 3 CG2R61 4 CG2R61 5 CG2R61 6 NG2R60 7 HGR61 8 HGR61 9 HGR61 10 HGR62 11 HGR62
@<TRIPOS>MOLECULE
pyridine
 11 11 0 0 0
****
USER_CHARGES
INVALID_CHARGES
Pose:  14 Cluster:  14 Fr_nu: 2397503 TotEn:   -11.27
@<TRIPOS>ATOM
      1 C1        -72.8881  -18.8444  -24.4274 C.ar   1 LIG      -0.11300
      2 C2        -73.8645  -19.0194  -25.4017 C.ar   1 LIG      -0.11700
      3 C3        -71.8609  -19.7735  -24.3058 C.ar   1 LIG      -0.11700
      4 C4        -73.7694  -20.1313  -26.2229 C.ar   1 LIG       0.17700
      5 C5        -71.8556  -20.8518  -25.1758 C.ar   1 LIG       0.17700
      6 N1        -72.7867  -21.0554  -26.1347 N.ar   1 LIG      -0.60000
      7 H1        -72.9280  -17.9859  -23.7637 H      1 LIG       0.11500
      8 H2        -74.6742  -18.3078  -25.5149 H      1 LIG       0.11500
      9 H3        -71.0893  -19.6577  -23.5533 H      1 LIG       0.11500
     10 H4        -74.5065  -20.3130  -26.9980 H      1 LIG       0.12400
     11 H5        -71.0767  -21.6054  -25.1223 H      1 LIG       0.12400
@<TRIPOS>BOND
      1       1       2 ar
      2       1       3 ar
      3       2       4 ar
      4       3       5 ar
      5       4       6 ar
      6       5       6 ar
      7       1       7 1
      8       2       8 1
      9       3       9 1
     10       4      10 1
     11       5      11 1
@<TRIPOS>ALT_TYPE
CGenFF_4.0_ALT_TYPE_SET
CGenFF_4.0 1 CG2R61 2 CG2R61 3 CG2R61 4 CG2R61 5 CG2R61 6 NG2R60 7 HGR61 8 HGR61 9 HGR61 10 HGR62 11 HGR62
@<TRIPOS>MOLECULE
pyridine
 11 11 0 0 0
****
USER_CHARGES
INVALID_CHARGES
Pose:  15 Cluster:  15 Fr_nu: 1485452 TotEn:   -11.09
@<TRIPOS>ATOM
      1 C1        -70.9667  -19.7023  -23.5019 C.ar   1 LIG      -0.11300
      2 C2        -71.7814  -19.0744  -24.4374 C.ar   1 LIG      -0.11700
      3 C3        -70.5818  -21.0237  -23.6990 C.ar   1 LIG      -0.11700
      4 C4        -72.1810  -19.8058  -25.5443 C.ar   1 LIG       0.17700
      5 C5        -71.0353  -21.6680  -24.8388 C.ar   1 LIG       0.17700
      6 N1        -71.8277  -21.0910  -25.7699 N.ar   1 LIG      -0.60000
      7 H1        -70.6329  -19.1630  -22.6205 H      1 LIG       0.11500
      8 H2        -72.0935  -18.0450  -24.3046 H      1 LIG       0.11500
      9 H3        -69.9476  -21.5335  -22.9827 H      1 LIG       0.11500
     10 H4        -72.8170  -19.3614  -26.3026 H      1 LIG       0.12400
     11 H5        -70.7644  -22.6994  -25.0392 H      1 LIG       0.12400
@<TRIPOS>BOND
      1       1       2 ar
      2       1       3 ar
      3       2       4 ar
      4       3       5 ar
      5       4       6 ar
      6       5       6 ar
      7       1       7 1
      8       2       8 1
      9       3       9 1
     10       4      10 1
     11       5      11 1
@<TRIPOS>ALT_TYPE
CGenFF_4.0_ALT_TYPE_SET
CGenFF_4.0 1 CG2R61 2 CG2R61 3 CG2R61 4 CG2R61 5 CG2R61 6 NG2R60 7 HGR61 8 HGR61 9 HGR61 10 HGR62 11 HGR62
@<TRIPOS>MOLECULE
pyridine
 11 11 0 0 0
****
USER_CHARGES
INVALID_CHARGES
Pose:  16 Cluster:  16 Fr_nu: 2314242 TotEn:   -10.97
@<TRIPOS>ATOM
      1 C1        -81.6534   -7.1886  -29.8888 C.ar   1 LIG      -0.11300
      2 C2        -81.9812   -8.5398  -29.8926 C.ar   1 LIG      -0.11700
      3 C3        -82.5713   -6.2548  -30.3564 C.ar   1 LIG      -0.11700
      4 C4        -83.2301   -8.9028  -30.3707 C.ar   1 LIG       0.17700
      5 C5        -83.7936   -6.7201  -30.8140 C.ar   1 LIG       0.17700
      6 N1        -84.1479   -8.0246  -30.8332 N.ar   1 LIG      -0.60000
      7 H1        -80.6840   -6.8640  -29.5227 H      1 LIG       0.11500
      8 H2        -81.2817   -9.2851  -29.5326 H      1 LIG       0.11500
      9 H3        -82.3371   -5.1964  -30.3633 H      1 LIG       0.11500
     10 H4        -83.5335   -9.9442  -30.3949 H      1 LIG       0.12400
     11 H5        -84.5445   -6.0329  -31.1899 H      1 LIG       0.12400
@<TRIPOS>BOND
      1       1       2 ar
      2       1       3 ar
      3       2       4 ar
      4       3       5 ar
      5       4       6 ar
      6       5       6 ar
      7       1       7 1
      8       2       8 1
      9       3       9 1
     10       4      10 1
     11       5      11 1
@<TRIPOS>ALT_TYPE
CGenFF_4.0_ALT_TYPE_SET
CGenFF_4.0 1 CG2R61 2 CG2R61 3 CG2R61 4 CG2R61 5 CG2R61 6 NG2R60 7 HGR61 8 HGR61 9 HGR61 10 HGR62 11 HGR62
@<TRIPOS>MOLECULE
pyridine
 11 11 0 0 0
****
USER_CHARGES
INVALID_CHARGES
Pose:  17 Cluster:  17 Fr_nu: 1313260 TotEn:   -10.97
@<TRIPOS>ATOM
      1 C1        -55.6275    5.2806  -38.2619 C.ar   1 LIG      -0.11300
      2 C2        -56.5893    5.2322  -37.2590 C.ar   1 LIG      -0.11700
      3 C3        -54.2796    5.2063  -37.9289 C.ar   1 LIG      -0.11700
      4 C4        -56.1548    5.1100  -35.9490 C.ar   1 LIG       0.17700
      5 C5        -53.9484    5.0855  -36.5889 C.ar   1 LIG       0.17700
      6 N1        -54.8545    5.0353  -35.5868 N.ar   1 LIG      -0.60000
      7 H1        -55.9278    5.3767  -39.3010 H      1 LIG       0.11500
      8 H2        -57.6455    5.2881  -37.4952 H      1 LIG       0.11500
      9 H3        -53.5124    5.2426  -38.6940 H      1 LIG       0.11500
     10 H4        -56.8657    5.0683  -35.1305 H      1 LIG       0.12400
     11 H5        -52.9112    5.0245  -36.2760 H      1 LIG       0.12400
@<TRIPOS>BOND
      1       1       2 ar
      2       1       3 ar
      3       2       4 ar
      4       3       5 ar
      5       4       6 ar
      6       5       6 ar
      7       1       7 1
      8       2       8 1
      9       3       9 1
     10       4      10 1
     11       5      11 1
@<TRIPOS>ALT_TYPE
CGenFF_4.0_ALT_TYPE_SET
CGenFF_4.0 1 CG2R61 2 CG2R61 3 CG2R61 4 CG2R61 5 CG2R61 6 NG2R60 7 HGR61 8 HGR61 9 HGR61 10 HGR62 11 HGR62
@<TRIPOS>MOLECULE
pyridine
 11 11 0 0 0
****
USER_CHARGES
INVALID_CHARGES
Pose:  18 Cluster:  18 Fr_nu: 2004098 TotEn:   -10.89
@<TRIPOS>ATOM
      1 C1        -44.0868    2.2947  -43.8132 C.ar   1 LIG      -0.11300
      2 C2        -42.8770    2.8458  -43.4058 C.ar   1 LIG      -0.11700
      3 C3        -44.3185    0.9348  -43.6394 C.ar   1 LIG      -0.11700
      4 C4        -41.9391    2.0008  -42.8347 C.ar   1 LIG       0.17700
      5 C5        -43.3160    0.1753  -43.0581 C.ar   1 LIG       0.17700
      6 N1        -42.1280    0.6751  -42.6498 N.ar   1 LIG      -0.60000
      7 H1        -44.8474    2.9238  -44.2659 H      1 LIG       0.11500
      8 H2        -42.6747    3.9031  -43.5311 H      1 LIG       0.11500
      9 H3        -45.2540    0.4835  -43.9499 H      1 LIG       0.11500
     10 H4        -40.9797    2.3820  -42.5009 H      1 LIG       0.12400
     11 H5        -43.4463   -0.8903  -42.9008 H      1 LIG       0.12400
@<TRIPOS>BOND
      1       1       2 ar
      2       1       3 ar
      3       2       4 ar
      4       3       5 ar
      5       4       6 ar
      6       5       6 ar
      7       1       7 1
      8       2       8 1
      9       3       9 1
     10       4      10 1
     11       5      11 1
@<TRIPOS>ALT_TYPE
CGenFF_4.0_ALT_TYPE_SET
CGenFF_4.0 1 CG2R61 2 CG2R61 3 CG2R61 4 CG2R61 5 CG2R61 6 NG2R60 7 HGR61 8 HGR61 9 HGR61 10 HGR62 11 HGR62
@<TRIPOS>MOLECULE
pyridine
 11 11 0 0 0
****
USER_CHARGES
INVALID_CHARGES
Pose:  19 Cluster:  19 Fr_nu:  13901 TotEn:   -10.88
@<TRIPOS>ATOM
      1 C1        -59.4943  -19.9098  -39.9660 C.ar   1 LIG      -0.11300
      2 C2        -60.6130  -19.5802  -39.2090 C.ar   1 LIG      -0.11700
      3 C3        -58.4577  -20.6327  -39.3863 C.ar   1 LIG      -0.11700
      4 C4        -60.6462  -19.9937  -37.8869 C.ar   1 LIG       0.17700
      5 C5        -58.5872  -20.9988  -38.0563 C.ar   1 LIG       0.17700
      6 N1        -59.6586  -20.6970  -37.2889 N.ar   1 LIG      -0.60000
      7 H1        -59.4302  -19.6033  -41.0058 H      1 LIG       0.11500
      8 H2        -61.4330  -19.0178  -39.6400 H      1 LIG       0.11500
      9 H3        -57.5759  -20.9003  -39.9572 H      1 LIG       0.11500
     10 H4        -61.4965  -19.7614  -37.2543 H      1 LIG       0.12400
     11 H5        -57.8065  -21.5628  -37.5565 H      1 LIG       0.12400
@<TRIPOS>BOND
      1       1       2 ar
      2       1       3 ar
      3       2       4 ar
      4       3       5 ar
      5       4       6 ar
      6       5       6 ar
      7       1       7 1
      8       2       8 1
      9       3       9 1
     10       4      10 1
     11       5      11 1
@<TRIPOS>ALT_TYPE
CGenFF_4.0_ALT_TYPE_SET
CGenFF_4.0 1 CG2R61 2 CG2R61 3 CG2R61 4 CG2R61 5 CG2R61 6 NG2R60 7 HGR61 8 HGR61 9 HGR61 10 HGR62 11 HGR62
@<TRIPOS>MOLECULE
pyridine
 11 11 0 0 0
****
USER_CHARGES
INVALID_CHARGES
Pose:  20 Cluster:  20 Fr_nu: 2678185 TotEn:   -10.66
@<TRIPOS>ATOM
      1 C1        -85.0829   -7.1573  -29.9072 C.ar   1 LIG      -0.11300
      2 C2        -84.8357   -8.5246  -29.9566 C.ar   1 LIG      -0.11700
      3 C3        -84.1318   -6.2665  -30.3921 C.ar   1 LIG      -0.11700
      4 C4        -83.6314   -8.9469  -30.4963 C.ar   1 LIG       0.17700
      5 C5        -82.9590   -6.7898  -30.9121 C.ar   1 LIG       0.17700
      6 N1        -82.6833   -8.1117  -30.9770 N.ar   1 LIG      -0.60000
      7 H1        -86.0148   -6.7865  -29.4908 H      1 LIG       0.11500
      8 H2        -85.5626   -9.2373  -29.5848 H      1 LIG       0.11500
      9 H3        -84.3029   -5.1964  -30.3633 H      1 LIG       0.11500
     10 H4        -83.3909  -10.0031  -30.5572 H      1 LIG       0.12400
     11 H5        -82.1846   -6.1377  -31.3026 H      1 LIG       0.12400
@<TRIPOS>BOND
      1       1       2 ar
      2       1       3 ar
      3       2       4 ar
      4       3       5 ar
      5       4       6 ar
      6       5       6 ar
      7       1       7 1
      8       2       8 1
      9       3       9 1
     10       4      10 1
     11       5      11 1
@<TRIPOS>ALT_TYPE
CGenFF_4.0_ALT_TYPE_SET
CGenFF_4.0 1 CG2R61 2 CG2R61 3 CG2R61 4 CG2R61 5 CG2R61 6 NG2R60 7 HGR61 8 HGR61 9 HGR61 10 HGR62 11 HGR62
@<TRIPOS>MOLECULE
pyridine
 11 11 0 0 0
****
USER_CHARGES
INVALID_CHARGES
Pose:  21 Cluster:  21 Fr_nu: 733292 TotEn:   -10.60
@<TRIPOS>ATOM
      1 C1        -76.9089  -14.5983  -46.9335 C.ar   1 LIG      -0.11300
      2 C2        -78.1187  -15.0758  -47.4251 C.ar   1 LIG      -0.11700
      3 C3        -76.7357  -13.2330  -46.7353 C.ar   1 LIG      -0.11700
      4 C4        -79.1159  -14.1541  -47.7007 C.ar   1 LIG       0.17700
      5 C5        -77.7946  -12.3938  -47.0421 C.ar   1 LIG       0.17700
      6 N1        -78.9845  -12.8207  -47.5214 N.ar   1 LIG      -0.60000
      7 H1        -76.1024  -15.2888  -46.7059 H      1 LIG       0.11500
      8 H2        -78.2762  -16.1358  -47.5870 H      1 LIG       0.11500
      9 H3        -75.8010  -12.8382  -46.3536 H      1 LIG       0.11500
     10 H4        -80.0776  -14.4761  -48.0862 H      1 LIG       0.12400
     11 H5        -77.7106  -11.3205  -46.9063 H      1 LIG       0.12400
@<TRIPOS>BOND
      1       1       2 ar
      2       1       3 ar
      3       2       4 ar
      4       3       5 ar
      5       4       6 ar
      6       5       6 ar
      7       1       7 1
      8       2       8 1
      9       3       9 1
     10       4      10 1
     11       5      11 1
@<TRIPOS>ALT_TYPE
CGenFF_4.0_ALT_TYPE_SET
CGenFF_4.0 1 CG2R61 2 CG2R61 3 CG2R61 4 CG2R61 5 CG2R61 6 NG2R60 7 HGR61 8 HGR61 9 HGR61 10 HGR62 11 HGR62
@<TRIPOS>MOLECULE
pyridine
 11 11 0 0 0
****
USER_CHARGES
INVALID_CHARGES
Pose:  22 Cluster:  22 Fr_nu: 1468602 TotEn:   -10.38
@<TRIPOS>ATOM
      1 C1        -74.9110    5.4671  -55.2137 C.ar   1 LIG      -0.11300
      2 C2        -76.1215    4.8420  -54.9362 C.ar   1 LIG      -0.11700
      3 C3        -73.8796    5.4171  -54.2826 C.ar   1 LIG      -0.11700
      4 C4        -76.2492    4.1854  -53.7228 C.ar   1 LIG       0.17700
      5 C5        -74.1076    4.7350  -53.0984 C.ar   1 LIG       0.17700
      6 N1        -75.2699    4.1155  -52.7934 N.ar   1 LIG      -0.60000
      7 H1        -74.7718    5.9929  -56.1536 H      1 LIG       0.11500
      8 H2        -76.9391    4.8677  -55.6472 H      1 LIG       0.11500
      9 H3        -72.9275    5.8977  -54.4774 H      1 LIG       0.11500
     10 H4        -77.1736    3.6825  -53.4589 H      1 LIG       0.12400
     11 H5        -73.3359    4.6670  -52.3386 H      1 LIG       0.12400
@<TRIPOS>BOND
      1       1       2 ar
      2       1       3 ar
      3       2       4 ar
      4       3       5 ar
      5       4       6 ar
      6       5       6 ar
      7       1       7 1
      8       2       8 1
      9       3       9 1
     10       4      10 1
     11       5      11 1
@<TRIPOS>ALT_TYPE
CGenFF_4.0_ALT_TYPE_SET
CGenFF_4.0 1 CG2R61 2 CG2R61 3 CG2R61 4 CG2R61 5 CG2R61 6 NG2R60 7 HGR61 8 HGR61 9 HGR61 10 HGR62 11 HGR62
@<TRIPOS>MOLECULE
pyridine
 11 11 0 0 0
****
USER_CHARGES
INVALID_CHARGES
Pose:  23 Cluster:  23 Fr_nu: 1698826 TotEn:   -10.23
@<TRIPOS>ATOM
      1 C1        -77.4360   -7.5031  -29.2243 C.ar   1 LIG      -0.11300
      2 C2        -76.6737   -7.0544  -28.1516 C.ar   1 LIG      -0.11700
      3 C3        -76.8268   -8.2087  -30.2560 C.ar   1 LIG      -0.11700
      4 C4        -75.3168   -7.3349  -28.1579 C.ar   1 LIG       0.17700
      5 C5        -75.4631   -8.4373  -30.1682 C.ar   1 LIG       0.17700
      6 N1        -74.6896   -8.0172  -29.1420 N.ar   1 LIG      -0.60000
      7 H1        -78.5027   -7.3026  -29.2566 H      1 LIG       0.11500
      8 H2        -77.1272   -6.5028  -27.3363 H      1 LIG       0.11500
      9 H3        -77.4012   -8.5676  -31.1024 H      1 LIG       0.11500
     10 H4        -74.6788   -7.0064  -27.3442 H      1 LIG       0.12400
     11 H5        -74.9395   -8.9820  -30.9470 H      1 LIG       0.12400
@<TRIPOS>BOND
      1       1       2 ar
      2       1       3 ar
      3       2       4 ar
      4       3       5 ar
      5       4       6 ar
      6       5       6 ar
      7       1       7 1
      8       2       8 1
      9       3       9 1
     10       4      10 1
     11       5      11 1
@<TRIPOS>ALT_TYPE
CGenFF_4.0_ALT_TYPE_SET
CGenFF_4.0 1 CG2R61 2 CG2R61 3 CG2R61 4 CG2R61 5 CG2R61 6 NG2R60 7 HGR61 8 HGR61 9 HGR61 10 HGR62 11 HGR62
@<TRIPOS>MOLECULE
pyridine
 11 11 0 0 0
****
USER_CHARGES
INVALID_CHARGES
Pose:  24 Cluster:  24 Fr_nu: 1246643 TotEn:   -10.08
@<TRIPOS>ATOM
      1 C1        -74.3735   -9.5558  -47.3557 C.ar   1 LIG      -0.11300
      2 C2        -74.2466  -10.9370  -47.4521 C.ar   1 LIG      -0.11700
      3 C3        -73.4536   -8.7324  -47.9952 C.ar   1 LIG      -0.11700
      4 C4        -73.1906  -11.4411  -48.1942 C.ar   1 LIG       0.17700
      5 C5        -72.4329   -9.3351  -48.7127 C.ar   1 LIG       0.17700
      6 N1        -72.2772  -10.6730  -48.8291 N.ar   1 LIG      -0.60000
      7 H1        -75.1874   -9.1218  -46.7826 H      1 LIG       0.11500
      8 H2        -74.9521  -11.5981  -46.9623 H      1 LIG       0.11500
      9 H3        -73.5325   -7.6530  -47.9333 H      1 LIG       0.11500
     10 H4        -73.0479  -12.5114  -48.2996 H      1 LIG       0.12400
     11 H5        -71.6889   -8.7377  -49.2294 H      1 LIG       0.12400
@<TRIPOS>BOND
      1       1       2 ar
      2       1       3 ar
      3       2       4 ar
      4       3       5 ar
      5       4       6 ar
      6       5       6 ar
      7       1       7 1
      8       2       8 1
      9       3       9 1
     10       4      10 1
     11       5      11 1
@<TRIPOS>ALT_TYPE
CGenFF_4.0_ALT_TYPE_SET
CGenFF_4.0 1 CG2R61 2 CG2R61 3 CG2R61 4 CG2R61 5 CG2R61 6 NG2R60 7 HGR61 8 HGR61 9 HGR61 10 HGR62 11 HGR62
@<TRIPOS>MOLECULE
pyridine
 11 11 0 0 0
****
USER_CHARGES
INVALID_CHARGES
Pose:  25 Cluster:  25 Fr_nu: 428380 TotEn:   -10.04
@<TRIPOS>ATOM
      1 C1        -71.2284  -14.7853  -50.1159 C.ar   1 LIG      -0.11300
      2 C2        -71.1622  -16.0378  -50.7159 C.ar   1 LIG      -0.11700
      3 C3        -70.0729  -14.2017  -49.6084 C.ar   1 LIG      -0.11700
      4 C4        -69.9261  -16.6603  -50.7829 C.ar   1 LIG       0.17700
      5 C5        -68.8857  -14.9064  -49.7248 C.ar   1 LIG       0.17700
      6 N1        -68.7821  -16.1250  -50.3010 N.ar   1 LIG      -0.60000
      7 H1        -72.1789  -14.2653  -50.0432 H      1 LIG       0.11500
      8 H2        -72.0498  -16.5117  -51.1186 H      1 LIG       0.11500
      9 H3        -70.1010  -13.2263  -49.1361 H      1 LIG       0.11500
     10 H4        -69.8217  -17.6383  -51.2409 H      1 LIG       0.12400
     11 H5        -67.9561  -14.4958  -49.3445 H      1 LIG       0.12400
@<TRIPOS>BOND
      1       1       2 ar
      2       1       3 ar
      3       2       4 ar
      4       3       5 ar
      5       4       6 ar
      6       5       6 ar
      7       1       7 1
      8       2       8 1
      9       3       9 1
     10       4      10 1
     11       5      11 1
@<TRIPOS>ALT_TYPE
CGenFF_4.0_ALT_TYPE_SET
CGenFF_4.0 1 CG2R61 2 CG2R61 3 CG2R61 4 CG2R61 5 CG2R61 6 NG2R60 7 HGR61 8 HGR61 9 HGR61 10 HGR62 11 HGR62
@<TRIPOS>MOLECULE
pyridine
 11 11 0 0 0
****
USER_CHARGES
INVALID_CHARGES
Pose:  26 Cluster:  26 Fr_nu: 372904 TotEn:    -9.99
@<TRIPOS>ATOM
      1 C1        -58.9633  -21.1986  -39.7798 C.ar   1 LIG      -0.11300
      2 C2        -59.0889  -19.8890  -40.2295 C.ar   1 LIG      -0.11700
      3 C3        -59.4382  -21.5435  -38.5193 C.ar   1 LIG      -0.11700
      4 C4        -59.6921  -18.9690  -39.3871 C.ar   1 LIG       0.17700
      5 C5        -60.0256  -20.5495  -37.7534 C.ar   1 LIG       0.17700
      6 N1        -60.1653  -19.2665  -38.1562 N.ar   1 LIG      -0.60000
      7 H1        -58.4957  -21.9490  -40.4102 H      1 LIG       0.11500
      8 H2        -58.7264  -19.5975  -41.2084 H      1 LIG       0.11500
      9 H3        -59.3506  -22.5581  -38.1478 H      1 LIG       0.11500
     10 H4        -59.8135  -17.9347  -39.6914 H      1 LIG       0.12400
     11 H5        -60.4114  -20.7661  -36.7626 H      1 LIG       0.12400
@<TRIPOS>BOND
      1       1       2 ar
      2       1       3 ar
      3       2       4 ar
      4       3       5 ar
      5       4       6 ar
      6       5       6 ar
      7       1       7 1
      8       2       8 1
      9       3       9 1
     10       4      10 1
     11       5      11 1
@<TRIPOS>ALT_TYPE
CGenFF_4.0_ALT_TYPE_SET
CGenFF_4.0 1 CG2R61 2 CG2R61 3 CG2R61 4 CG2R61 5 CG2R61 6 NG2R60 7 HGR61 8 HGR61 9 HGR61 10 HGR62 11 HGR62
@<TRIPOS>MOLECULE
pyridine
 11 11 0 0 0
****
USER_CHARGES
INVALID_CHARGES
Pose:  27 Cluster:  27 Fr_nu:  51535 TotEn:    -9.94
@<TRIPOS>ATOM
      1 C1        -55.9486    5.5955  -37.3167 C.ar   1 LIG      -0.11300
      2 C2        -56.2072    5.0849  -36.0496 C.ar   1 LIG      -0.11700
      3 C3        -55.2189    4.8409  -38.2286 C.ar   1 LIG      -0.11700
      4 C4        -55.7179    3.8247  -35.7459 C.ar   1 LIG       0.17700
      5 C5        -54.7736    3.5918  -37.8273 C.ar   1 LIG       0.17700
      6 N1        -55.0052    3.0622  -36.6051 N.ar   1 LIG      -0.60000
      7 H1        -56.3144    6.5799  -37.5928 H      1 LIG       0.11500
      8 H2        -56.7741    5.6551  -35.3228 H      1 LIG       0.11500
      9 H3        -55.0048    5.2190  -39.2217 H      1 LIG       0.11500
     10 H4        -55.8925    3.3821  -34.7708 H      1 LIG       0.12400
     11 H5        -54.1995    2.9636  -38.5005 H      1 LIG       0.12400
@<TRIPOS>BOND
      1       1       2 ar
      2       1       3 ar
      3       2       4 ar
      4       3       5 ar
      5       4       6 ar
      6       5       6 ar
      7       1       7 1
      8       2       8 1
      9       3       9 1
     10       4      10 1
     11       5      11 1
@<TRIPOS>ALT_TYPE
CGenFF_4.0_ALT_TYPE_SET
CGenFF_4.0 1 CG2R61 2 CG2R61 3 CG2R61 4 CG2R61 5 CG2R61 6 NG2R60 7 HGR61 8 HGR61 9 HGR61 10 HGR62 11 HGR62
@<TRIPOS>MOLECULE
pyridine
 11 11 0 0 0
****
USER_CHARGES
INVALID_CHARGES
Pose:  28 Cluster:  28 Fr_nu: 2185469 TotEn:    -9.72
@<TRIPOS>ATOM
      1 C1        -83.9973  -27.3843  -44.7368 C.ar   1 LIG      -0.11300
      2 C2        -84.2100  -28.6929  -44.3179 C.ar   1 LIG      -0.11700
      3 C3        -83.1114  -26.5718  -44.0382 C.ar   1 LIG      -0.11700
      4 C4        -83.5176  -29.1376  -43.2032 C.ar   1 LIG       0.17700
      5 C5        -82.4684  -27.1113  -42.9358 C.ar   1 LIG       0.17700
      6 N1        -82.6492  -28.3778  -42.4987 N.ar   1 LIG      -0.60000
      7 H1        -84.5217  -26.9981  -45.6058 H      1 LIG       0.11500
      8 H2        -84.8956  -29.3442  -44.8473 H      1 LIG       0.11500
      9 H3        -82.9305  -25.5483  -44.3463 H      1 LIG       0.11500
     10 H4        -83.6489  -30.1501  -42.8362 H      1 LIG       0.12400
     11 H5        -81.7681  -26.5192  -42.3558 H      1 LIG       0.12400
@<TRIPOS>BOND
      1       1       2 ar
      2       1       3 ar
      3       2       4 ar
      4       3       5 ar
      5       4       6 ar
      6       5       6 ar
      7       1       7 1
      8       2       8 1
      9       3       9 1
     10       4      10 1
     11       5      11 1
@<TRIPOS>ALT_TYPE
CGenFF_4.0_ALT_TYPE_SET
CGenFF_4.0 1 CG2R61 2 CG2R61 3 CG2R61 4 CG2R61 5 CG2R61 6 NG2R60 7 HGR61 8 HGR61 9 HGR61 10 HGR62 11 HGR62
@<TRIPOS>MOLECULE
pyridine
 11 11 0 0 0
****
USER_CHARGES
INVALID_CHARGES
Pose:  29 Cluster:  29 Fr_nu: 410737 TotEn:    -9.61
@<TRIPOS>ATOM
      1 C1        -75.8192   -7.0386  -29.2371 C.ar   1 LIG      -0.11300
      2 C2        -76.8958   -6.3697  -28.6655 C.ar   1 LIG      -0.11700
      3 C3        -76.0412   -7.9618  -30.2527 C.ar   1 LIG      -0.11700
      4 C4        -78.1648   -6.6576  -29.1414 C.ar   1 LIG       0.17700
      5 C5        -77.3485   -8.1786  -30.6574 C.ar   1 LIG       0.17700
      6 N1        -78.4199   -7.5480  -30.1261 N.ar   1 LIG      -0.60000
      7 H1        -74.8089   -6.8412  -28.8911 H      1 LIG       0.11500
      8 H2        -76.7463   -5.6458  -27.8729 H      1 LIG       0.11500
      9 H3        -75.2172   -8.4954  -30.7125 H      1 LIG       0.11500
     10 H4        -79.0375   -6.1628  -28.7282 H      1 LIG       0.12400
     11 H5        -77.5759   -8.8891  -31.4453 H      1 LIG       0.12400
@<TRIPOS>BOND
      1       1       2 ar
      2       1       3 ar
      3       2       4 ar
      4       3       5 ar
      5       4       6 ar
      6       5       6 ar
      7       1       7 1
      8       2       8 1
      9       3       9 1
     10       4      10 1
     11       5      11 1
@<TRIPOS>ALT_TYPE
CGenFF_4.0_ALT_TYPE_SET
CGenFF_4.0 1 CG2R61 2 CG2R61 3 CG2R61 4 CG2R61 5 CG2R61 6 NG2R60 7 HGR61 8 HGR61 9 HGR61 10 HGR62 11 HGR62
@<TRIPOS>MOLECULE
pyridine
 11 11 0 0 0
****
USER_CHARGES
INVALID_CHARGES
Pose:  30 Cluster:  30 Fr_nu:  38118 TotEn:    -9.60
@<TRIPOS>ATOM
      1 C1        -78.6688   -4.2061  -43.6337 C.ar   1 LIG      -0.11300
      2 C2        -79.5078   -4.5321  -42.5740 C.ar   1 LIG      -0.11700
      3 C3        -77.4078   -3.6791  -43.3780 C.ar   1 LIG      -0.11700
      4 C4        -79.0425   -4.3136  -41.2873 C.ar   1 LIG       0.17700
      5 C5        -77.0365   -3.4985  -42.0554 C.ar   1 LIG       0.17700
      6 N1        -77.8241   -3.8033  -40.9997 N.ar   1 LIG      -0.60000
      7 H1        -78.9972   -4.3619  -44.6569 H      1 LIG       0.11500
      8 H2        -80.4946   -4.9445  -42.7496 H      1 LIG       0.11500
      9 H3        -76.7371   -3.4172  -44.1884 H      1 LIG       0.11500
     10 H4        -79.6590   -4.5511  -40.4268 H      1 LIG       0.12400
     11 H5        -76.0638   -3.0899  -41.8019 H      1 LIG       0.12400
@<TRIPOS>BOND
      1       1       2 ar
      2       1       3 ar
      3       2       4 ar
      4       3       5 ar
      5       4       6 ar
      6       5       6 ar
      7       1       7 1
      8       2       8 1
      9       3       9 1
     10       4      10 1
     11       5      11 1
@<TRIPOS>ALT_TYPE
CGenFF_4.0_ALT_TYPE_SET
CGenFF_4.0 1 CG2R61 2 CG2R61 3 CG2R61 4 CG2R61 5 CG2R61 6 NG2R60 7 HGR61 8 HGR61 9 HGR61 10 HGR62 11 HGR62
@<TRIPOS>MOLECULE
pyridine
 11 11 0 0 0
****
USER_CHARGES
INVALID_CHARGES
Pose:  31 Cluster:  31 Fr_nu:   5915 TotEn:    -9.49
@<TRIPOS>ATOM
      1 C1        -58.9029  -20.3648  -39.2273 C.ar   1 LIG      -0.11300
      2 C2        -59.2876  -20.4453  -37.8936 C.ar   1 LIG      -0.11700
      3 C3        -58.6190  -19.1252  -39.7895 C.ar   1 LIG      -0.11700
      4 C4        -59.3727  -19.2663  -37.1708 C.ar   1 LIG       0.17700
      5 C5        -58.7343  -18.0053  -38.9820 C.ar   1 LIG       0.17700
      6 N1        -59.1051  -18.0440  -37.6825 N.ar   1 LIG      -0.60000
      7 H1        -58.8251  -21.2663  -39.8276 H      1 LIG       0.11500
      8 H2        -59.5134  -21.4007  -37.4343 H      1 LIG       0.11500
      9 H3        -58.3177  -19.0385  -40.8273 H      1 LIG       0.11500
     10 H4        -59.6688  -19.2757  -36.1271 H      1 LIG       0.12400
     11 H5        -58.5249  -17.0147  -39.3723 H      1 LIG       0.12400
@<TRIPOS>BOND
      1       1       2 ar
      2       1       3 ar
      3       2       4 ar
      4       3       5 ar
      5       4       6 ar
      6       5       6 ar
      7       1       7 1
      8       2       8 1
      9       3       9 1
     10       4      10 1
     11       5      11 1
@<TRIPOS>ALT_TYPE
CGenFF_4.0_ALT_TYPE_SET
CGenFF_4.0 1 CG2R61 2 CG2R61 3 CG2R61 4 CG2R61 5 CG2R61 6 NG2R60 7 HGR61 8 HGR61 9 HGR61 10 HGR62 11 HGR62
@<TRIPOS>MOLECULE
pyridine
 11 11 0 0 0
****
USER_CHARGES
INVALID_CHARGES
Pose:  32 Cluster:  32 Fr_nu: 410797 TotEn:    -9.48
@<TRIPOS>ATOM
      1 C1        -74.9479   -7.3829  -29.6182 C.ar   1 LIG      -0.11300
      2 C2        -75.1508   -6.4906  -28.5714 C.ar   1 LIG      -0.11700
      3 C3        -76.0412   -7.9618  -30.2527 C.ar   1 LIG      -0.11700
      4 C4        -76.4564   -6.2127  -28.1999 C.ar   1 LIG       0.17700
      5 C5        -77.3070   -7.6183  -29.8059 C.ar   1 LIG       0.17700
      6 N1        -77.5436   -6.7555  -28.7923 N.ar   1 LIG      -0.60000
      7 H1        -73.9394   -7.6272  -29.9384 H      1 LIG       0.11500
      8 H2        -74.3136   -6.0272  -28.0625 H      1 LIG       0.11500
      9 H3        -75.9069   -8.6605  -31.0706 H      1 LIG       0.11500
     10 H4        -76.6676   -5.5236  -27.3890 H      1 LIG       0.12400
     11 H5        -78.1931   -8.0424  -30.2665 H      1 LIG       0.12400
@<TRIPOS>BOND
      1       1       2 ar
      2       1       3 ar
      3       2       4 ar
      4       3       5 ar
      5       4       6 ar
      6       5       6 ar
      7       1       7 1
      8       2       8 1
      9       3       9 1
     10       4      10 1
     11       5      11 1
@<TRIPOS>ALT_TYPE
CGenFF_4.0_ALT_TYPE_SET
CGenFF_4.0 1 CG2R61 2 CG2R61 3 CG2R61 4 CG2R61 5 CG2R61 6 NG2R60 7 HGR61 8 HGR61 9 HGR61 10 HGR62 11 HGR62
@<TRIPOS>MOLECULE
pyridine
 11 11 0 0 0
****
USER_CHARGES
INVALID_CHARGES
Pose:  33 Cluster:  33 Fr_nu:   1839 TotEn:    -9.43
@<TRIPOS>ATOM
      1 C1        -34.0010   -2.9929  -42.0610 C.ar   1 LIG      -0.11300
      2 C2        -33.9448   -2.9791  -43.4502 C.ar   1 LIG      -0.11700
      3 C3        -35.2021   -3.2800  -41.4222 C.ar   1 LIG      -0.11700
      4 C4        -35.1085   -3.2568  -44.1491 C.ar   1 LIG       0.17700
      5 C5        -36.3096   -3.5440  -42.2118 C.ar   1 LIG       0.17700
      6 N1        -36.2937   -3.5399  -43.5637 N.ar   1 LIG      -0.60000
      7 H1        -33.1105   -2.7796  -41.4773 H      1 LIG       0.11500
      8 H2        -33.0195   -2.7582  -43.9695 H      1 LIG       0.11500
      9 H3        -35.2694   -3.2959  -40.3403 H      1 LIG       0.11500
     10 H4        -35.1170   -3.2582  -45.2341 H      1 LIG       0.12400
     11 H5        -37.2705   -3.7729  -41.7628 H      1 LIG       0.12400
@<TRIPOS>BOND
      1       1       2 ar
      2       1       3 ar
      3       2       4 ar
      4       3       5 ar
      5       4       6 ar
      6       5       6 ar
      7       1       7 1
      8       2       8 1
      9       3       9 1
     10       4      10 1
     11       5      11 1
@<TRIPOS>ALT_TYPE
CGenFF_4.0_ALT_TYPE_SET
CGenFF_4.0 1 CG2R61 2 CG2R61 3 CG2R61 4 CG2R61 5 CG2R61 6 NG2R60 7 HGR61 8 HGR61 9 HGR61 10 HGR62 11 HGR62
@<TRIPOS>MOLECULE
pyridine
 11 11 0 0 0
****
USER_CHARGES
INVALID_CHARGES
Pose:  34 Cluster:  34 Fr_nu: 2541091 TotEn:    -9.20
@<TRIPOS>ATOM
      1 C1        -70.1822  -15.8494  -50.4490 C.ar   1 LIG      -0.11300
      2 C2        -70.3656  -15.2198  -51.6750 C.ar   1 LIG      -0.11700
      3 C3        -69.7044  -15.1218  -49.3647 C.ar   1 LIG      -0.11700
      4 C4        -70.0587  -13.8715  -51.7641 C.ar   1 LIG       0.17700
      5 C5        -69.4269  -13.7781  -49.5572 C.ar   1 LIG       0.17700
      6 N1        -69.5924  -13.1318  -50.7331 N.ar   1 LIG      -0.60000
      7 H1        -70.4105  -16.9053  -50.3389 H      1 LIG       0.11500
      8 H2        -70.7372  -15.7669  -52.5336 H      1 LIG       0.11500
      9 H3        -69.5532  -15.5920  -48.3997 H      1 LIG       0.11500
     10 H4        -70.1841  -13.3347  -52.6986 H      1 LIG       0.12400
     11 H5        -69.0513  -13.1660  -48.7438 H      1 LIG       0.12400
@<TRIPOS>BOND
      1       1       2 ar
      2       1       3 ar
      3       2       4 ar
      4       3       5 ar
      5       4       6 ar
      6       5       6 ar
      7       1       7 1
      8       2       8 1
      9       3       9 1
     10       4      10 1
     11       5      11 1
@<TRIPOS>ALT_TYPE
CGenFF_4.0_ALT_TYPE_SET
CGenFF_4.0 1 CG2R61 2 CG2R61 3 CG2R61 4 CG2R61 5 CG2R61 6 NG2R60 7 HGR61 8 HGR61 9 HGR61 10 HGR62 11 HGR62
@<TRIPOS>MOLECULE
pyridine
 11 11 0 0 0
****
USER_CHARGES
INVALID_CHARGES
Pose:  35 Cluster:  35 Fr_nu:  45425 TotEn:    -9.12
@<TRIPOS>ATOM
      1 C1        -55.7382    5.0772  -37.4428 C.ar   1 LIG      -0.11300
      2 C2        -54.6346    5.3844  -36.6548 C.ar   1 LIG      -0.11700
      3 C3        -56.1208    3.7505  -37.6067 C.ar   1 LIG      -0.11700
      4 C4        -53.9526    4.3368  -36.0571 C.ar   1 LIG       0.17700
      5 C5        -55.3721    2.7760  -36.9667 C.ar   1 LIG       0.17700
      6 N1        -54.2940    3.0359  -36.1933 N.ar   1 LIG      -0.60000
      7 H1        -56.2987    5.8701  -37.9288 H      1 LIG       0.11500
      8 H2        -54.3185    6.4113  -36.5127 H      1 LIG       0.11500
      9 H3        -56.9774    3.4875  -38.2168 H      1 LIG       0.11500
     10 H4        -53.0850    4.5240  -35.4332 H      1 LIG       0.12400
     11 H5        -55.6280    1.7259  -37.0628 H      1 LIG       0.12400
@<TRIPOS>BOND
      1       1       2 ar
      2       1       3 ar
      3       2       4 ar
      4       3       5 ar
      5       4       6 ar
      6       5       6 ar
      7       1       7 1
      8       2       8 1
      9       3       9 1
     10       4      10 1
     11       5      11 1
@<TRIPOS>ALT_TYPE
CGenFF_4.0_ALT_TYPE_SET
CGenFF_4.0 1 CG2R61 2 CG2R61 3 CG2R61 4 CG2R61 5 CG2R61 6 NG2R60 7 HGR61 8 HGR61 9 HGR61 10 HGR62 11 HGR62
@<TRIPOS>MOLECULE
pyridine
 11 11 0 0 0
****
USER_CHARGES
INVALID_CHARGES
Pose:  36 Cluster:  36 Fr_nu:   1677 TotEn:    -9.03
@<TRIPOS>ATOM
      1 C1        -48.9732  -11.5289  -46.0625 C.ar   1 LIG      -0.11300
      2 C2        -49.7885  -11.9559  -47.1048 C.ar   1 LIG      -0.11700
      3 C3        -49.5136  -10.7692  -45.0310 C.ar   1 LIG      -0.11700
      4 C4        -51.1269  -11.5992  -47.0692 C.ar   1 LIG       0.17700
      5 C5        -50.8642  -10.4653  -45.0884 C.ar   1 LIG       0.17700
      6 N1        -51.6878  -10.8622  -46.0844 N.ar   1 LIG      -0.60000
      7 H1        -47.9185  -11.7873  -46.0545 H      1 LIG       0.11500
      8 H2        -49.3891  -12.5492  -47.9190 H      1 LIG       0.11500
      9 H3        -48.8969  -10.4250  -44.2086 H      1 LIG       0.11500
     10 H4        -51.8041  -11.9072  -47.8588 H      1 LIG       0.12400
     11 H5        -51.3347   -9.8748  -44.3091 H      1 LIG       0.12400
@<TRIPOS>BOND
      1       1       2 ar
      2       1       3 ar
      3       2       4 ar
      4       3       5 ar
      5       4       6 ar
      6       5       6 ar
      7       1       7 1
      8       2       8 1
      9       3       9 1
     10       4      10 1
     11       5      11 1
@<TRIPOS>ALT_TYPE
CGenFF_4.0_ALT_TYPE_SET
CGenFF_4.0 1 CG2R61 2 CG2R61 3 CG2R61 4 CG2R61 5 CG2R61 6 NG2R60 7 HGR61 8 HGR61 9 HGR61 10 HGR62 11 HGR62
@<TRIPOS>MOLECULE
pyridine
 11 11 0 0 0
****
USER_CHARGES
INVALID_CHARGES
Pose:  37 Cluster:  37 Fr_nu:  13841 TotEn:    -8.92
@<TRIPOS>ATOM
      1 C1        -59.5664  -21.1285  -38.3800 C.ar   1 LIG      -0.11300
      2 C2        -60.4355  -20.0699  -38.6189 C.ar   1 LIG      -0.11700
      3 C3        -58.4939  -21.3474  -39.2374 C.ar   1 LIG      -0.11700
      4 C4        -60.1905  -19.2655  -39.7202 C.ar   1 LIG       0.17700
      5 C5        -58.3359  -20.4860  -40.3111 C.ar   1 LIG       0.17700
      6 N1        -59.1595  -19.4470  -40.5756 N.ar   1 LIG      -0.60000
      7 H1        -59.7249  -21.7822  -37.5275 H      1 LIG       0.11500
      8 H2        -61.2778  -19.8802  -37.9638 H      1 LIG       0.11500
      9 H3        -57.8039  -22.1668  -39.0709 H      1 LIG       0.11500
     10 H4        -60.8396  -18.4271  -39.9500 H      1 LIG       0.12400
     11 H5        -57.5159  -20.6137  -41.0101 H      1 LIG       0.12400
@<TRIPOS>BOND
      1       1       2 ar
      2       1       3 ar
      3       2       4 ar
      4       3       5 ar
[truncated: 4,311,775 more chars]
