# Supplementary material for: The pocketome of G-protein-coupled receptors reveals previously untargeted allosteric sites
Source: Nat Commun. 2022 May 10;13:2567. doi: 10.1038/s41467-022-29609-6 (PMC9091257; doi:10.1038/s41467-022-29609-6)
Supplement: Supplementary file 4 — Supplementary Data 1 [file 41467_2022_29609_MOESM4_ESM.zip › docking_files/4l6r/rec.mol2]

@<TRIPOS>MOLECULE
4l6r_align.pdb
4780 4841 292 0 0
PROTEIN
NO_CHARGES


@<TRIPOS>ATOM
      1 N         -88.6810  -37.9340  -59.2380 N.4       1 MET   -0.2700
      2 CA        -88.6500  -38.3220  -57.8430 C.3       1 MET    0.0900
      3 CAY       -87.8480  -37.0270  -61.2910 C.3       1 MET    0.0900
      4 C         -89.0060  -39.7900  -57.7500 C.2       1 MET    0.0900
      5 O         -90.1510  -40.1610  -58.0100 O.2       1 MET    0.5100
      6 CB        -89.6670  -37.4990  -57.0020 C.3       1 MET   -0.5100
      7 CG        -89.2310  -36.0420  -56.7480 C.3       1 MET   -0.4700
      8 SD        -88.0180  -35.8710  -55.4060 S.3       1 MET    0.3100
      9 CE        -89.2730  -35.6980  -54.1040 C.3       1 MET    0.0700
     10 CY        -87.7360  -37.1920  -59.8230 C.2       1 MET    0.0900
     11 OY        -86.8340  -36.6560  -59.1980 O.2       1 MET   -0.1800
     12 HN        -89.4700  -38.2610  -59.7500 H         1 MET    0.0900
     13 HA        -87.6470  -38.1590  -57.4760 H         1 MET    0.0900
     14 HB1       -89.8020  -38.0010  -56.0220 H         1 MET   -0.1400
     15 HB2       -90.6390  -37.4870  -57.5390 H         1 MET    0.0900
     16 HG1       -90.1350  -35.4470  -56.5020 H         1 MET    0.0900
     17 HG2       -88.7950  -35.6410  -57.6880 H         1 MET   -0.0900
     18 HE1       -89.9280  -36.5940  -54.0540 H         1 MET   -0.2200
     19 HE2       -89.9140  -34.8140  -54.3050 H         1 MET    0.0900
     20 HE3       -88.7840  -35.5760  -53.1140 H         1 MET    0.0900
     21 HY1       -87.0220  -36.3800  -61.6560 H         1 MET    0.0900
     22 HY2       -88.8180  -36.5480  -61.5410 H         1 MET    0.5100
     23 HY3       -87.7750  -38.0190  -61.7860 H         1 MET   -0.5100
     24 N         -88.0510  -40.6610  -57.3820 N.am      2 ASP   -0.4700
     25 CA        -88.2890  -42.1000  -57.3440 C.3       2 ASP    0.3100
     26 C         -87.7910  -42.6320  -55.9880 C.2       2 ASP    0.0700
     27 O         -87.2310  -41.8640  -55.1990 O.2       2 ASP    0.0900
     28 CB        -87.6550  -42.8560  -58.5430 C.3       2 ASP   -0.2800
     29 CG        -86.1440  -42.8100  -58.7030 C.2       2 ASP    0.0900
     30 OD1       -85.5440  -41.7820  -58.3480 O.co2     2 ASP    0.0900
     31 OD2       -85.5860  -43.7490  -59.3140 O.co2     2 ASP    0.6200
     32 HN        -87.1370  -40.3630  -57.1210 H         2 ASP   -0.7600
     33 HA        -89.3580  -42.2510  -57.3420 H         2 ASP   -0.7600
     34 HB1       -88.0930  -42.4360  -59.4720 H         2 ASP    0.5100
     35 HB2       -87.9390  -43.9240  -58.4530 H         2 ASP   -0.5100
     36 N         -88.0560  -43.9150  -55.7110 N.am      3 GLY   -0.4700
     37 CA        -87.6900  -44.5880  -54.4690 C.3       3 GLY    0.3100
     38 C         -86.3700  -44.1510  -53.8660 C.2       3 GLY   -0.0200
     39 O         -86.3170  -43.7980  -52.6870 O.2       3 GLY    0.0900
     40 HN        -88.5360  -44.4890  -56.3700 H         3 GLY    0.0900
     41 HA1       -87.6360  -45.6460  -54.6810 H         3 GLY    0.5100
     42 HA2       -88.4750  -44.3900  -53.7540 H         3 GLY   -0.5100
     43 N         -85.3020  -44.1210  -54.6860 N.am      4 GLU   -0.4700
     44 CA        -83.9550  -43.7660  -54.2440 C.3       4 GLU    0.3100
     45 C         -83.7700  -42.2430  -54.1380 C.2       4 GLU    0.0700
     46 O         -83.1400  -41.7840  -53.1820 O.2       4 GLU    0.0900
     47 CB        -82.9020  -44.3500  -55.2200 C.3       4 GLU   -0.1800
     48 CG        -81.4470  -44.1750  -54.7830 C.3       4 GLU    0.0900
     49 CD        -80.3660  -44.7040  -55.7160 C.2       4 GLU    0.0900
     50 OE1       -79.1760  -44.6140  -55.3380 O.co2     4 GLU   -0.2800
     51 OE2       -80.6970  -45.1980  -56.8180 O.co2     4 GLU    0.0900
     52 HN        -85.3870  -44.3440  -55.6530 H         4 GLU    0.0900
     53 HA        -83.8110  -44.1640  -53.2500 H         4 GLU    0.6200
     54 HB1       -83.0310  -43.8550  -56.2060 H         4 GLU   -0.7600
     55 HB2       -83.1010  -45.4370  -55.3340 H         4 GLU   -0.7600
     56 HG1       -81.3210  -44.6910  -53.8090 H         4 GLU    0.5100
     57 HG2       -81.2630  -43.0890  -54.6490 H         4 GLU   -0.5100
     58 N         -84.2910  -41.4630  -55.1240 N.am      5 GLU   -0.4700
     59 CA        -84.0710  -40.0120  -55.1840 C.3       5 GLU    0.3100
     60 C         -84.9180  -39.2490  -54.1370 C.2       5 GLU    0.0700
     61 O         -84.5220  -38.1560  -53.7210 O.2       5 GLU    0.0900
     62 CB        -84.3720  -39.4680  -56.5900 C.3       5 GLU   -0.1800
     63 CG        -84.0470  -37.9920  -56.7970 C.3       5 GLU    0.0900
     64 CD        -82.6080  -37.5470  -56.5890 C.2       5 GLU    0.0900
     65 OE1       -82.4040  -36.3460  -56.3000 O.co2     5 GLU   -0.2800
     66 OE2       -81.6930  -38.3990  -56.6500 O.co2     5 GLU    0.0900
     67 HN        -84.8510  -41.8450  -55.8550 H         5 GLU    0.0900
     68 HA        -83.0400  -39.8200  -54.9220 H         5 GLU    0.6200
     69 HB1       -85.4540  -39.6170  -56.7940 H         5 GLU   -0.7600
     70 HB2       -83.7840  -40.0580  -57.3240 H         5 GLU   -0.7600
     71 HG1       -84.6740  -37.4080  -56.0910 H         5 GLU    0.5100
     72 HG2       -84.3230  -37.7290  -57.8380 H         5 GLU   -0.5100
     73 N         -86.0330  -39.8270  -53.6700 N.am      6 ILE   -0.4700
     74 CA        -86.8730  -39.1760  -52.6640 C.3       6 ILE    0.3100
     75 C         -86.1690  -39.2800  -51.2600 C.2       6 ILE    0.0700
     76 O         -86.4580  -38.4730  -50.3720 O.2       6 ILE    0.0900
     77 CB        -88.3090  -39.7940  -52.6740 C.3       6 ILE   -0.0900
     78 CG1       -89.3380  -38.8850  -51.9610 C.3       6 ILE    0.0900
     79 CG2       -88.3350  -41.2600  -52.1770 C.3       6 ILE   -0.2700
     80 CD        -90.8270  -39.2670  -52.1630 C.3       6 ILE    0.0900
     81 HN        -86.3400  -40.7210  -53.9860 H         6 ILE    0.0900
     82 HA        -86.9150  -38.1220  -52.8920 H         6 ILE    0.0900
     83 HB        -88.7050  -39.7610  -53.7120 H         6 ILE   -0.1800
     84 HG11      -89.1970  -37.8490  -52.3330 H         6 ILE    0.0900
     85 HG12      -89.1220  -38.9110  -50.8730 H         6 ILE    0.0900
     86 HG21      -88.1310  -41.2980  -51.0860 H         6 ILE   -0.2700
     87 HG22      -87.5580  -41.8530  -52.7040 H         6 ILE    0.0900
     88 HG23      -89.3360  -41.7060  -52.3660 H         6 ILE    0.0900
     89 HD1       -91.0120  -40.2950  -51.7820 H         6 ILE    0.0900
     90 HD2       -91.0820  -39.2390  -53.2440 H         6 ILE    0.5100
     91 HD3       -91.4780  -38.5600  -51.6070 H         6 ILE   -0.5100
     92 N         -85.2080  -40.2350  -51.1020 N.am      7 GLU   -0.4700
     93 CA        -84.4340  -40.4830  -49.8670 C.3       7 GLU    0.3100
     94 C         -83.2490  -39.5100  -49.7390 C.2       7 GLU    0.0700
     95 O         -83.0050  -38.9890  -48.6480 O.2       7 GLU    0.0900
     96 CB        -83.9140  -41.9330  -49.8240 C.3       7 GLU   -0.1800
     97 CG        -85.0260  -42.9730  -49.8340 C.3       7 GLU    0.0900
     98 CD        -84.6060  -44.4350  -49.8650 C.2       7 GLU    0.0900
     99 OE1       -83.4520  -44.7400  -49.4860 O.co2     7 GLU   -0.2800
    100 OE2       -85.4630  -45.2820  -50.2090 O.co2     7 GLU    0.0900
    101 HN        -84.9740  -40.8400  -51.8570 H         7 GLU    0.0900
    102 HA        -85.0820  -40.2940  -49.0240 H         7 GLU    0.6200
    103 HB1       -83.3110  -42.0680  -48.9010 H         7 GLU   -0.7600
    104 HB2       -83.2620  -42.1020  -50.7070 H         7 GLU   -0.7600
    105 HG1       -85.6540  -42.7910  -50.7310 H         7 GLU    0.5100
    106 HG2       -85.6390  -42.8250  -48.9200 H         7 GLU   -0.5100
    107 N         -82.5330  -39.2640  -50.8710 N.am      8 VAL   -0.4700
    108 CA        -81.3990  -38.3320  -51.0180 C.3       8 VAL    0.3100
    109 C         -81.8370  -36.9410  -50.5340 C.2       8 VAL    0.0700
    110 O         -81.1050  -36.2940  -49.7830 O.2       8 VAL    0.0900
    111 CB        -80.8870  -38.3020  -52.4950 C.3       8 VAL   -0.0900
    112 CG1       -79.7710  -37.2780  -52.6910 C.3       8 VAL    0.0900
    113 CG2       -80.4310  -39.6880  -52.9550 C.3       8 VAL   -0.2700
    114 HN        -82.7680  -39.7400  -51.7120 H         8 VAL    0.0900
    115 HA        -80.6110  -38.6600  -50.3570 H         8 VAL    0.0900
    116 HB        -81.7350  -38.0450  -53.1670 H         8 VAL    0.0900
    117 HG11      -78.9080  -37.5240  -52.0360 H         8 VAL   -0.2700
    118 HG12      -80.1370  -36.2630  -52.4280 H         8 VAL    0.0900
    119 HG13      -79.4280  -37.2890  -53.7470 H         8 VAL    0.0900
    120 HG21      -81.2750  -40.4080  -52.8950 H         8 VAL    0.0900
    121 HG22      -79.6090  -40.0520  -52.3020 H         8 VAL    0.5100
    122 HG23      -80.0810  -39.6420  -54.0080 H         8 VAL   -0.5100
    123 N         -83.0670  -36.5260  -50.9180 N.am      9 GLN   -0.4700
    124 CA        -83.7310  -35.2760  -50.5330 C.3       9 GLN    0.3100
    125 C         -83.6380  -35.0090  -49.0280 C.2       9 GLN    0.0700
    126 O         -83.4340  -33.8660  -48.6270 O.2       9 GLN    0.0900
    127 CB        -85.2180  -35.3240  -50.9390 C.3       9 GLN   -0.1800
    128 CG        -85.5010  -35.2970  -52.4410 C.3       9 GLN    0.0900
    129 CD        -85.4310  -33.9170  -53.0550 C.2       9 GLN    0.0900
    130 NE2       -86.4400  -33.4170  -53.5870 N.am      9 GLN   -0.1800
    131 OE1       -84.3080  -33.2430  -52.9530 O.2       9 GLN    0.0900
    132 HN        -83.6120  -37.0970  -51.5240 H         9 GLN    0.0900
    133 HA        -83.2280  -34.4600  -51.0320 H         9 GLN    0.5500
    134 HB1       -85.7260  -34.4510  -50.4800 H         9 GLN   -0.5500
    135 HB2       -85.6560  -36.2560  -50.5250 H         9 GLN   -0.6200
    136 HG1       -86.5200  -35.7020  -52.6170 H         9 GLN    0.3200
    137 HG2       -84.7570  -35.9430  -52.9540 H         9 GLN    0.3000
    138 HE21      -86.3930  -32.5050  -53.9920 H         9 GLN    0.5100
    139 HE22      -87.2990  -33.9290  -53.6090 H         9 GLN   -0.5100
    140 N         -83.7920  -36.0650  -48.1990 N.am     10 LYS   -0.4700
    141 CA        -83.7440  -35.9850  -46.7390 C.3      10 LYS    0.3100
    142 C         -82.2940  -36.0180  -46.2280 C.2      10 LYS    0.0700
    143 O         -81.9880  -35.3760  -45.2180 O.2      10 LYS    0.0900
    144 CB        -84.5550  -37.1340  -46.1100 C.3      10 LYS   -0.1800
    145 CG        -86.0510  -37.0940  -46.4680 C.3      10 LYS    0.0900
    146 CD        -86.8960  -38.2010  -45.7940 C.3      10 LYS    0.0900
    147 CE        -86.6490  -39.6180  -46.2760 C.3      10 LYS   -0.1800
    148 NZ        -87.0520  -39.8060  -47.6930 N.4      10 LYS    0.0900
    149 HN        -83.9510  -36.9800  -48.5620 H        10 LYS    0.0900
    150 HA        -84.1530  -35.0310  -46.4430 H        10 LYS   -0.1800
    151 HB1       -84.4540  -37.0760  -45.0060 H        10 LYS    0.0900
    152 HB2       -84.1320  -38.1000  -46.4600 H        10 LYS    0.0900
    153 HG1       -86.1500  -37.2000  -47.5690 H        10 LYS    0.2100
    154 HG2       -86.4580  -36.1070  -46.1620 H        10 LYS    0.0500
    155 HD1       -87.9670  -37.9640  -45.9670 H        10 LYS    0.0500
    156 HD2       -86.6910  -38.1700  -44.7040 H        10 LYS   -0.3000
    157 HE1       -87.2400  -40.3300  -45.6610 H        10 LYS    0.3300
    158 HE2       -85.5660  -39.8550  -46.1990 H        10 LYS    0.3300
    159 HZ1       -86.5060  -39.1590  -48.2970 H        10 LYS    0.3300
    160 HZ2       -88.0660  -39.6010  -47.7950 H        10 LYS    0.5100
    161 HZ3       -86.8650  -40.7880  -47.9800 H        10 LYS   -0.5100
    162 N         -81.4030  -36.7660  -46.9270 N.am     11 GLU   -0.4700
    163 CA        -79.9840  -36.9200  -46.5620 C.3      11 GLU    0.3100
    164 C         -79.2520  -35.5920  -46.7310 C.2      11 GLU    0.0700
    165 O         -78.4750  -35.1930  -45.8620 O.2      11 GLU    0.0900
    166 CB        -79.2900  -38.0240  -47.3990 C.3      11 GLU   -0.1800
    167 CG        -80.0840  -39.3160  -47.6130 C.3      11 GLU    0.0900
    168 CD        -80.5770  -40.1270  -46.4260 C.2      11 GLU    0.0900
    169 OE1       -79.9260  -40.0960  -45.3540 O.co2    11 GLU   -0.2800
    170 OE2       -81.5560  -40.8880  -46.6120 O.co2    11 GLU    0.0900
    171 HN        -81.6810  -37.2580  -47.7480 H        11 GLU    0.0900
    172 HA        -79.9420  -37.1700  -45.5120 H        11 GLU    0.6200
    173 HB1       -78.3400  -38.2900  -46.8910 H        11 GLU   -0.7600
    174 HB2       -79.0590  -37.5980  -48.3980 H        11 GLU   -0.7600
    175 HG1       -79.4410  -39.9950  -48.2100 H        11 GLU    0.5100
    176 HG2       -80.9830  -39.0480  -48.2030 H        11 GLU   -0.5100
    177 N         -79.5150  -34.9080  -47.8600 N.am     12 VAL   -0.4700
    178 CA        -78.9960  -33.5830  -48.1850 C.3      12 VAL    0.3100
    179 C         -79.5720  -32.5700  -47.1690 C.2      12 VAL    0.0700
    180 O         -78.8450  -31.7150  -46.6800 O.2      12 VAL    0.0900
    181 CB        -79.3390  -33.2160  -49.6570 C.3      12 VAL   -0.0900
    182 CG1       -79.0510  -31.7590  -49.9670 C.3      12 VAL    0.0900
    183 CG2       -78.6160  -34.1250  -50.6360 C.3      12 VAL   -0.2700
    184 HN        -80.1060  -35.2990  -48.5600 H        12 VAL    0.0900
    185 HA        -77.9260  -33.5960  -48.0390 H        12 VAL    0.0900
    186 HB        -80.4160  -33.4160  -49.8370 H        12 VAL    0.0900
    187 HG11      -77.9740  -31.5400  -49.8050 H        12 VAL   -0.2700
    188 HG12      -79.6510  -31.1050  -49.2990 H        12 VAL    0.0900
    189 HG13      -79.3030  -31.5420  -51.0270 H        12 VAL    0.0900
    190 HG21      -78.9100  -35.1820  -50.4650 H        12 VAL    0.0900
    191 HG22      -77.5170  -34.0350  -50.4960 H        12 VAL    0.5100
    192 HG23      -78.8830  -33.8460  -51.6780 H        12 VAL   -0.5100
    193 N         -80.8690  -32.7240  -46.8060 N.am     13 ALA   -0.4700
    194 CA        -81.5950  -31.8520  -45.8760 C.3      13 ALA    0.3100
    195 C         -81.0070  -31.8790  -44.4710 C.2      13 ALA    0.0700
    196 O         -80.9100  -30.8250  -43.8400 O.2      13 ALA    0.0900
    197 CB        -83.0570  -32.2660  -45.8070 C.3      13 ALA   -0.2700
    198 HN        -81.4090  -33.4750  -47.1730 H        13 ALA    0.0900
    199 HA        -81.5070  -30.8350  -46.2280 H        13 ALA    0.0900
    200 HB1       -83.1400  -33.3160  -45.4540 H        13 ALA    0.0900
    201 HB2       -83.5190  -32.1940  -46.8150 H        13 ALA    0.5100
    202 HB3       -83.6040  -31.6090  -45.0970 H        13 ALA   -0.5100
    203 N         -80.6330  -33.0800  -43.9660 N.am     14 LYS   -0.4700
    204 CA        -80.1060  -33.2200  -42.6100 C.3      14 LYS    0.3100
    205 C         -78.6260  -32.7710  -42.5640 C.2      14 LYS    0.0700
    206 O         -78.0670  -32.6170  -41.4800 O.2      14 LYS    0.0900
    207 CB        -80.2680  -34.6660  -42.0800 C.3      14 LYS   -0.1800
    208 CG        -79.3950  -35.7330  -42.7400 C.3      14 LYS    0.0900
    209 CD        -79.6260  -37.0970  -42.0830 C.3      14 LYS    0.0900
    210 CE        -78.6040  -38.1520  -42.4530 C.3      14 LYS   -0.1800
    211 NZ        -78.5620  -38.4330  -43.9070 N.4      14 LYS    0.0900
    212 HN        -80.7020  -33.9210  -44.4980 H        14 LYS    0.0900
    213 HA        -80.6420  -32.5300  -41.9750 H        14 LYS   -0.1800
    214 HB1       -81.3290  -34.9620  -42.2180 H        14 LYS    0.0900
    215 HB2       -80.0340  -34.6580  -40.9940 H        14 LYS    0.0900
    216 HG1       -78.3260  -35.4510  -42.6350 H        14 LYS    0.2100
    217 HG2       -79.6450  -35.7970  -43.8210 H        14 LYS    0.0500
    218 HD1       -80.6310  -37.4630  -42.3840 H        14 LYS    0.0500
    219 HD2       -79.6070  -36.9620  -40.9820 H        14 LYS   -0.3000
    220 HE1       -78.8520  -39.1040  -41.9370 H        14 LYS    0.3300
    221 HE2       -77.5910  -37.8070  -42.1530 H        14 LYS    0.3300
    222 HZ1       -78.6590  -37.5420  -44.4360 H        14 LYS    0.3300
    223 HZ2       -79.3440  -39.0710  -44.1590 H        14 LYS    0.5100
    224 HZ3       -77.6560  -38.8830  -44.1480 H        14 LYS   -0.5100
    225 N         -78.0150  -32.5380  -43.7370 N.am     15 MET   -0.4700
    226 CA        -76.6450  -32.0670  -43.8640 C.3      15 MET    0.3100
    227 C         -76.5840  -30.5450  -43.7330 C.2      15 MET    0.0700
    228 O         -75.6810  -30.0340  -43.0740 O.2      15 MET    0.0900
    229 CB        -76.0580  -32.5210  -45.1920 C.3      15 MET   -0.1800
    230 CG        -74.7640  -31.8690  -45.5150 C.3      15 MET    0.0900
    231 SD        -73.9950  -32.5440  -46.9810 S.3      15 MET    0.0900
    232 CE        -73.5010  -34.2070  -46.3520 C.3      15 MET   -0.1400
    233 HN        -78.4910  -32.6820  -44.6000 H        15 MET    0.0900
    234 HA        -76.0730  -32.4700  -43.0400 H        15 MET    0.0900
    235 HB1       -76.7840  -32.2890  -45.9990 H        15 MET   -0.0900
    236 HB2       -75.9020  -33.6200  -45.1540 H        15 MET   -0.2200
    237 HG1       -74.0810  -31.9960  -44.6490 H        15 MET    0.0900
    238 HG2       -74.9450  -30.7830  -45.6600 H        15 MET    0.0900
    239 HE1       -74.3870  -34.8540  -46.1800 H        15 MET    0.0900
    240 HE2       -72.9570  -34.1060  -45.3890 H        15 MET    0.5100
    241 HE3       -72.8410  -34.7140  -47.0890 H        15 MET   -0.5100
    242 N         -77.5360  -29.8200  -44.3470 N.am     16 TYR   -0.4700
    243 CA        -77.5990  -28.3680  -44.2310 C.3      16 TYR    0.3100
    244 C         -78.0210  -27.9530  -42.8220 C.2      16 TYR    0.0700
    245 O         -77.5170  -26.9460  -42.3250 O.2      16 TYR    0.0900
    246 CB        -78.5440  -27.7640  -45.2640 C.3      16 TYR   -0.1800
    247 CG        -77.9880  -27.7760  -46.6690 C.ar     16 TYR    0.0900
    248 CD1       -78.2120  -28.8530  -47.5180 C.ar     16 TYR    0.0900
    249 CD2       -77.2890  -26.6840  -47.1730 C.ar     16 TYR    0.0000
    250 CE1       -77.7210  -28.8590  -48.8220 C.ar     16 TYR   -0.1150
    251 CE2       -76.8030  -26.6750  -48.4790 C.ar     16 TYR    0.1150
    252 CZ        -77.0280  -27.7630  -49.3040 C.ar     16 TYR   -0.1150
    253 OH        -76.5710  -27.7600  -50.6030 O.3      16 TYR    0.1150
    254 HN        -78.2430  -30.2440  -44.9090 H        16 TYR    0.1100
    255 HA        -76.6000  -27.9830  -44.3720 H        16 TYR   -0.5400
    256 HB1       -78.7490  -26.7060  -44.9990 H        16 TYR    0.4300
    257 HB2       -79.4900  -28.3450  -45.2780 H        16 TYR   -0.1150
    258 HD1       -78.7760  -29.7020  -47.1600 H        16 TYR    0.1150
    259 HD2       -77.1210  -25.8270  -46.5390 H        16 TYR   -0.1150
    260 HE1       -77.8830  -29.7180  -49.4560 H        16 TYR    0.1150
    261 HE2       -76.2540  -25.8210  -48.8460 H        16 TYR    0.5100
    262 HH        -75.9880  -27.0050  -50.7110 H        16 TYR   -0.5100
    263 N         -78.9000  -28.7390  -42.1560 N.am     17 SER   -0.4700
    264 CA        -79.3000  -28.4530  -40.7790 C.3      17 SER    0.3100
    265 C         -78.1700  -28.8190  -39.8040 C.2      17 SER    0.0700
    266 O         -78.1250  -28.2760  -38.6990 O.2      17 SER    0.0900
    267 CB        -80.5770  -29.1920  -40.4090 C.3      17 SER    0.0500
    268 OG        -80.3520  -30.5910  -40.4020 O.3      17 SER    0.0900
    269 HN        -79.3110  -29.5450  -42.5730 H        17 SER    0.0900
    270 HA        -79.4470  -27.3870  -40.6920 H        17 SER   -0.6600
    271 HB1       -81.3730  -28.9600  -41.1490 H        17 SER    0.4300
    272 HB2       -80.9120  -28.8780  -39.3970 H        17 SER    0.5100
    273 HG1       -79.7880  -30.7640  -39.6450 H        17 SER   -0.5100
    274 N         -77.2630  -29.7580  -40.2000 N.am     18 SER   -0.4700
    275 CA        -76.0970  -30.1130  -39.3820 C.3      18 SER    0.3100
    276 C         -75.0640  -29.0070  -39.5030 C.2      18 SER    0.0700
    277 O         -74.5200  -28.5850  -38.4880 O.2      18 SER    0.0900
    278 CB        -75.5100  -31.4690  -39.7690 C.3      18 SER    0.0500
    279 OG        -76.4060  -32.5350  -39.4920 O.3      18 SER    0.0900
    280 HN        -77.3520  -30.2450  -41.0650 H        18 SER    0.0900
    281 HA        -76.4130  -30.1300  -38.3510 H        18 SER   -0.6600
    282 HB1       -74.5740  -31.6420  -39.1960 H        18 SER    0.4300
    283 HB2       -75.2840  -31.4750  -40.8570 H        18 SER    0.5100
    284 HG1       -77.0360  -32.5450  -40.2170 H        18 SER   -0.5100
    285 N         -74.8710  -28.4590  -40.7300 N.am     19 PHE   -0.4700
    286 CA        -73.9830  -27.3190  -40.9560 C.3      19 PHE    0.3100
    287 C         -74.4960  -26.0960  -40.2070 C.2      19 PHE    0.0700
    288 O         -73.7010  -25.2550  -39.8030 O.2      19 PHE    0.0900
    289 CB        -73.8220  -26.9890  -42.4490 C.3      19 PHE   -0.1800
    290 CG        -73.2040  -28.0370  -43.3530 C.ar     19 PHE    0.0900
    291 CD1       -72.3560  -29.0170  -42.8400 C.ar     19 PHE    0.0900
    292 CD2       -73.3300  -27.9430  -44.7400 C.ar     19 PHE    0.0000
    293 CE1       -71.7360  -29.9450  -43.6820 C.ar     19 PHE   -0.1150
    294 CE2       -72.6890  -28.8540  -45.5860 C.ar     19 PHE    0.1150
    295 CZ        -71.8970  -29.8510  -45.0520 C.ar     19 PHE   -0.1150
    296 HN        -75.3310  -28.8140  -41.5390 H        19 PHE    0.1150
    297 HA        -73.0230  -27.5630  -40.5270 H        19 PHE   -0.1150
    298 HB1       -73.1740  -26.0910  -42.5360 H        19 PHE    0.1150
    299 HB2       -74.8280  -26.7790  -42.8680 H        19 PHE   -0.1150
    300 HD1       -72.1760  -29.0600  -41.7750 H        19 PHE    0.1150
    301 HD2       -73.9300  -27.1530  -45.1670 H        19 PHE   -0.1150
    302 HE1       -71.1320  -30.7350  -43.2620 H        19 PHE    0.1150
    303 HE2       -72.8130  -28.7790  -46.6560 H        19 PHE    0.5100
    304 HZ        -71.4030  -30.5580  -45.7030 H        19 PHE   -0.5100
    305 N         -75.8340  -26.0190  -40.0080 N.am     20 GLN   -0.4700
    306 CA        -76.5470  -24.9730  -39.2680 C.3      20 GLN    0.3100
    307 C         -76.1540  -24.9820  -37.7930 C.2      20 GLN    0.0700
    308 O         -76.0580  -23.9170  -37.1980 O.2      20 GLN    0.0900
    309 CB        -78.0700  -25.1500  -39.4090 C.3      20 GLN   -0.1800
    310 CG        -78.9270  -24.1600  -38.6080 C.3      20 GLN    0.0900
    311 CD        -80.3870  -24.5670  -38.5600 C.2      20 GLN    0.0900
    312 NE2       -81.0570  -24.1980  -37.4740 N.am     20 GLN   -0.1800
    313 OE1       -80.9370  -25.1900  -39.4830 O.2      20 GLN    0.0900
    314 HN        -76.4300  -26.7230  -40.3820 H        20 GLN    0.0900
    315 HA        -76.2420  -24.0160  -39.6650 H        20 GLN    0.5500
    316 HB1       -78.3300  -26.1770  -39.0770 H        20 GLN   -0.5500
    317 HB2       -78.3320  -25.0410  -40.4820 H        20 GLN   -0.6200
    318 HG1       -78.8550  -23.1560  -39.0770 H        20 GLN    0.3200
    319 HG2       -78.5420  -24.1060  -37.5670 H        20 GLN    0.3000
    320 HE21      -80.6420  -23.5600  -36.8240 H        20 GLN    0.5100
    321 HE22      -81.9750  -24.5560  -37.3060 H        20 GLN   -0.5100
    322 N         -75.9500  -26.1570  -37.1840 N.am     21 VAL   -0.4700
    323 CA        -75.5240  -26.1500  -35.7900 C.3      21 VAL    0.3100
    324 C         -73.9980  -26.1320  -35.7610 C.2      21 VAL    0.0700
    325 O         -73.4170  -25.5550  -34.8490 O.2      21 VAL    0.0900
    326 CB        -76.0980  -27.2930  -34.9190 C.3      21 VAL   -0.0900
    327 CG1       -77.6210  -27.2120  -34.8460 C.3      21 VAL    0.0900
    328 CG2       -75.6390  -28.6720  -35.3950 C.3      21 VAL   -0.2700
    329 HN        -76.0720  -27.0410  -37.6300 H        21 VAL    0.0900
    330 HA        -75.8300  -25.2010  -35.3750 H        21 VAL    0.0900
    331 HB        -75.6780  -27.2210  -33.8940 H        21 VAL    0.0900
    332 HG11      -78.0560  -27.2930  -35.8650 H        21 VAL   -0.2700
    333 HG12      -77.9260  -26.2380  -34.4070 H        21 VAL    0.0900
    334 HG13      -78.0160  -28.0430  -34.2250 H        21 VAL    0.0900
    335 HG21      -74.5310  -28.7400  -35.3550 H        21 VAL    0.0900
    336 HG22      -75.9670  -28.8390  -36.4440 H        21 VAL    0.5100
    337 HG23      -76.0680  -29.4600  -34.7400 H        21 VAL   -0.5100
    338 N         -73.3590  -26.6900  -36.8120 N.am     22 MET   -0.4700
    339 CA        -71.9070  -26.8080  -36.9420 C.3      22 MET    0.3100
    340 C         -71.2430  -25.4240  -36.8900 C.2      22 MET    0.0700
    341 O         -70.1230  -25.3280  -36.4000 O.2      22 MET    0.0900
    342 CB        -71.5490  -27.5360  -38.2470 C.3      22 MET   -0.1800
    343 CG        -70.2860  -28.3820  -38.1610 C.3      22 MET    0.0900
    344 SD        -70.0460  -29.5110  -39.5820 S.3      22 MET    0.0900
    345 CE        -69.5990  -28.3360  -40.8790 C.3      22 MET   -0.1400
    346 HN        -73.8740  -27.0630  -37.5780 H        22 MET    0.0900
    347 HA        -71.5350  -27.3570  -36.0900 H        22 MET    0.0900
    348 HB1       -71.4090  -26.7770  -39.0450 H        22 MET   -0.0900
    349 HB2       -72.3970  -28.1970  -38.5230 H        22 MET   -0.2200
    350 HG1       -70.3350  -28.9800  -37.2270 H        22 MET    0.0900
    351 HG2       -69.4160  -27.6960  -38.0910 H        22 MET    0.0900
    352 HE1       -68.5910  -27.9040  -40.7020 H        22 MET    0.0900
    353 HE2       -70.3300  -27.5000  -40.9080 H        22 MET    0.5100
    354 HE3       -69.5870  -28.8420  -41.8670 H        22 MET   -0.5100
    355 N         -71.9510  -24.3500  -37.3290 N.am     23 TYR   -0.4700
    356 CA        -71.4270  -22.9850  -37.2360 C.3      23 TYR    0.3100
    357 C         -72.0080  -22.3000  -35.9830 C.2      23 TYR    0.0700
    358 O         -71.3860  -21.3780  -35.4530 O.2      23 TYR    0.0900
    359 CB        -71.7040  -22.1460  -38.5120 C.3      23 TYR   -0.1800
    360 CG        -73.0510  -21.4520  -38.5920 C.ar     23 TYR    0.0900
    361 CD1       -74.1670  -22.1100  -39.0980 C.ar     23 TYR    0.0900
    362 CD2       -73.1750  -20.0930  -38.3110 C.ar     23 TYR    0.0000
    363 CE1       -75.4010  -21.4630  -39.2210 C.ar     23 TYR   -0.1150
    364 CE2       -74.4020  -19.4330  -38.4250 C.ar     23 TYR    0.1150
    365 CZ        -75.5150  -20.1220  -38.8860 C.ar     23 TYR   -0.1150
    366 OH        -76.7310  -19.4740  -39.0270 O.3      23 TYR    0.1150
    367 HN        -72.8560  -24.4450  -37.7330 H        23 TYR    0.1100
    368 HA        -70.3620  -23.0570  -37.0700 H        23 TYR   -0.5400
    369 HB1       -71.6420  -22.8160  -39.3960 H        23 TYR    0.4300
    370 HB2       -70.9350  -21.3480  -38.5830 H        23 TYR   -0.1150
    371 HD1       -74.0780  -23.1420  -39.4020 H        23 TYR    0.1150
    372 HD2       -72.3030  -19.5370  -37.9960 H        23 TYR   -0.1150
    373 HE1       -76.2640  -22.0070  -39.5760 H        23 TYR    0.1150
    374 HE2       -74.4840  -18.3900  -38.1570 H        23 TYR    0.5100
    375 HH        -77.3710  -19.9230  -38.4710 H        23 TYR   -0.5100
    376 N         -73.1950  -22.7500  -35.5090 N.am     24 THR   -0.4700
    377 CA        -73.8170  -22.2160  -34.2940 C.3      24 THR    0.3100
    378 C         -72.9490  -22.6190  -33.1030 C.2      24 THR    0.0700
    379 O         -72.7210  -21.7990  -32.2140 O.2      24 THR    0.0900
    380 CB        -75.2760  -22.6940  -34.1610 C.3      24 THR    0.1400
    381 CG2       -75.9730  -22.1550  -32.9070 C.3      24 THR    0.0900
    382 OG1       -76.0010  -22.2600  -35.3020 O.3      24 THR   -0.6600
    383 HN        -73.7040  -23.4720  -35.9720 H        24 THR    0.4300
    384 HA        -73.7820  -21.1390  -34.3490 H        24 THR   -0.2700
    385 HB        -75.3120  -23.8030  -34.1050 H        24 THR    0.0900
    386 HG1       -76.6010  -21.5780  -34.9900 H        24 THR    0.0900
    387 HG21      -75.9890  -21.0440  -32.9280 H        24 THR    0.0900
    388 HG22      -75.4240  -22.4840  -31.9980 H        24 THR    0.5100
    389 HG23      -77.0190  -22.5240  -32.8670 H        24 THR   -0.5100
    390 N         -72.4370  -23.8700  -33.1070 N.am     25 VAL   -0.4700
    391 CA        -71.5440  -24.3900  -32.0740 C.3      25 VAL    0.3100
    392 C         -70.2280  -23.5710  -32.1190 C.2      25 VAL    0.0700
    393 O         -69.8200  -22.9990  -31.0990 O.2      25 VAL    0.0900
    394 CB        -71.3090  -25.9230  -32.2330 C.3      25 VAL   -0.0900
    395 CG1       -70.1010  -26.4030  -31.4370 C.3      25 VAL    0.0900
    396 CG2       -72.5580  -26.7140  -31.8480 C.3      25 VAL   -0.2700
    397 HN        -72.6540  -24.5100  -33.8390 H        25 VAL    0.0900
    398 HA        -71.9930  -24.1820  -31.1150 H        25 VAL    0.0900
    399 HB        -71.1480  -26.1550  -33.3080 H        25 VAL    0.0900
    400 HG11      -70.2480  -26.1910  -30.3560 H        25 VAL   -0.2700
    401 HG12      -69.1860  -25.8740  -31.7810 H        25 VAL    0.0900
    402 HG13      -69.9710  -27.4990  -31.5690 H        25 VAL    0.0900
    403 HG21      -73.4100  -26.4220  -32.4980 H        25 VAL    0.0900
    404 HG22      -72.8290  -26.5010  -30.7920 H        25 VAL    0.5100
    405 HG23      -72.3720  -27.8010  -31.9750 H        25 VAL   -0.5100
    406 N         -69.6370  -23.4640  -33.3140 N.am     26 GLY   -0.4700
    407 CA        -68.4110  -22.7180  -33.5640 C.3      26 GLY    0.3100
    408 C         -68.4280  -21.3340  -32.9690 C.2      26 GLY   -0.0200
    409 O         -67.5300  -20.9920  -32.2060 O.2      26 GLY    0.0900
    410 HN        -70.0270  -23.9080  -34.1170 H        26 GLY    0.0900
    411 HA1       -68.2850  -22.6390  -34.6330 H        26 GLY    0.5100
    412 HA2       -67.5930  -23.2750  -33.1320 H        26 GLY   -0.5100
    413 N         -69.4870  -20.5540  -33.2720 N.am     27 TYR   -0.4700
    414 CA        -69.6830  -19.1990  -32.7530 C.3      27 TYR    0.3100
    415 C         -69.9850  -19.1680  -31.2590 C.2      27 TYR    0.0700
    416 O         -69.5640  -18.2200  -30.6160 O.2      27 TYR    0.0900
    417 CB        -70.8200  -18.4550  -33.4730 C.3      27 TYR   -0.1800
    418 CG        -70.4300  -17.7810  -34.7680 C.ar     27 TYR    0.0900
    419 CD1       -69.5930  -16.6680  -34.7700 C.ar     27 TYR    0.0900
    420 CD2       -71.0750  -18.1030  -35.9600 C.ar     27 TYR    0.0000
    421 CE1       -69.3080  -15.9740  -35.9430 C.ar     27 TYR   -0.1150
    422 CE2       -70.7950  -17.4170  -37.1440 C.ar     27 TYR    0.1150
    423 CZ        -69.9100  -16.3550  -37.1300 C.ar     27 TYR   -0.1150
    424 OH        -69.6120  -15.6830  -38.2940 O.3      27 TYR    0.1150
    425 HN        -70.2040  -20.8770  -33.8830 H        27 TYR    0.1100
    426 HA        -68.7550  -18.6630  -32.8820 H        27 TYR   -0.5400
    427 HB1       -71.2110  -17.6610  -32.8030 H        27 TYR    0.4300
    428 HB2       -71.6270  -19.1790  -33.7180 H        27 TYR   -0.1150
    429 HD1       -69.1570  -16.3340  -33.8400 H        27 TYR    0.1150
    430 HD2       -71.8060  -18.8980  -35.9680 H        27 TYR   -0.1150
    431 HE1       -68.6200  -15.1420  -35.9270 H        27 TYR    0.1150
    432 HE2       -71.2690  -17.7150  -38.0670 H        27 TYR    0.5100
    433 HH        -69.6990  -16.3020  -39.0240 H        27 TYR   -0.5100
    434 N         -70.7540  -20.1410  -30.7070 N.am     28 SER   -0.4700
    435 CA        -71.0820  -20.1520  -29.2750 C.3      28 SER    0.3100
    436 C         -69.8180  -20.3700  -28.4480 C.2      28 SER    0.0700
    437 O         -69.6170  -19.6660  -27.4560 O.2      28 SER    0.0900
    438 CB        -72.1260  -21.2160  -28.9530 C.3      28 SER    0.0500
    439 OG        -73.3720  -20.9180  -29.5620 O.3      28 SER    0.0900
    440 HN        -71.1290  -20.8880  -31.2490 H        28 SER    0.0900
    441 HA        -71.4550  -19.1740  -29.0140 H        28 SER   -0.6600
    442 HB1       -72.2740  -21.2670  -27.8520 H        28 SER    0.4300
    443 HB2       -71.7780  -22.2030  -29.3250 H        28 SER    0.5100
    444 HG1       -73.2430  -21.0470  -30.5040 H        28 SER   -0.5100
    445 N         -68.9330  -21.3020  -28.8910 N.am     29 LEU   -0.4700
    446 CA        -67.6240  -21.5760  -28.2740 C.3      29 LEU    0.3100
    447 C         -66.6690  -20.3780  -28.4830 C.2      29 LEU    0.0700
    448 O         -65.9390  -19.9950  -27.5700 O.2      29 LEU    0.0900
    449 CB        -66.9910  -22.8770  -28.8410 C.3      29 LEU   -0.1800
    450 CG        -67.3600  -24.2360  -28.1900 C.3      29 LEU    0.0900
    451 CD1       -68.8640  -24.5280  -28.2370 C.3      29 LEU    0.0900
    452 CD2       -66.5950  -25.3630  -28.8470 C.3      29 LEU   -0.0900
    453 HN        -69.1430  -21.8630  -29.6880 H        29 LEU    0.0900
    454 HA        -67.7730  -21.6680  -27.2090 H        29 LEU   -0.2700
    455 HB1       -65.8900  -22.7660  -28.7640 H        29 LEU    0.0900
    456 HB2       -67.2750  -22.9400  -29.9120 H        29 LEU    0.0900
    457 HG        -67.0310  -24.2250  -27.1300 H        29 LEU    0.0900
    458 HD11      -69.2140  -24.5570  -29.2910 H        29 LEU   -0.2700
    459 HD12      -69.4200  -23.7300  -27.7000 H        29 LEU    0.0900
    460 HD13      -69.0720  -25.5120  -27.7650 H        29 LEU    0.0900
    461 HD21      -65.5010  -25.2000  -28.7330 H        29 LEU    0.0900
    462 HD22      -66.8350  -25.4030  -29.9310 H        29 LEU    0.5100
    463 HD23      -66.8610  -26.3310  -28.3690 H        29 LEU   -0.5100
    464 N         -66.7100  -19.7830  -29.6850 N.am     30 SER   -0.4700
    465 CA        -65.9510  -18.6050  -30.0900 C.3      30 SER    0.3100
    466 C         -66.3440  -17.3980  -29.1930 C.2      30 SER    0.0700
    467 O         -65.4710  -16.6670  -28.7200 O.2      30 SER    0.0900
    468 CB        -66.2110  -18.3320  -31.5700 C.3      30 SER    0.0500
    469 OG        -65.4330  -17.2810  -32.0970 O.3      30 SER    0.0900
    470 HN        -67.3020  -20.1480  -30.3990 H        30 SER    0.0900
    471 HA        -64.9030  -18.7960  -29.9160 H        30 SER   -0.6600
    472 HB1       -67.2810  -18.0660  -31.7030 H        30 SER    0.4300
    473 HB2       -65.9830  -19.2510  -32.1500 H        30 SER    0.5100
    474 HG1       -65.6820  -17.2040  -33.0210 H        30 SER   -0.5100
    475 N         -67.6660  -17.2520  -28.9060 N.am     31 LEU   -0.4700
    476 CA        -68.2850  -16.2720  -28.0020 C.3      31 LEU    0.3100
    477 C         -67.8020  -16.4690  -26.5760 C.2      31 LEU    0.0700
    478 O         -67.2440  -15.5470  -25.9810 O.2      31 LEU    0.0900
    479 CB        -69.8250  -16.4310  -28.0610 C.3      31 LEU   -0.1800
    480 CG        -70.6600  -15.6960  -27.0250 C.3      31 LEU    0.0900
    481 CD1       -70.7010  -14.2240  -27.3090 C.3      31 LEU    0.0900
    482 CD2       -72.0570  -16.2260  -27.0100 C.3      31 LEU   -0.0900
    483 HN        -68.3270  -17.8590  -29.3370 H        31 LEU    0.0900
    484 HA        -67.9920  -15.2820  -28.3190 H        31 LEU   -0.2700
    485 HB1       -70.0500  -17.5130  -27.9600 H        31 LEU    0.0900
    486 HB2       -70.1560  -16.0830  -29.0610 H        31 LEU    0.0900
    487 HG        -70.2220  -15.8610  -26.0180 H        31 LEU    0.0900
    488 HD11      -71.4450  -14.0100  -28.1070 H        31 LEU   -0.2700
    489 HD12      -69.7030  -13.8760  -27.6520 H        31 LEU    0.0900
    490 HD13      -70.9950  -13.6700  -26.3920 H        31 LEU    0.0900
    491 HD21      -72.0530  -17.3080  -26.7590 H        31 LEU    0.0900
    492 HD22      -72.5220  -16.0950  -28.0100 H        31 LEU    0.5100
    493 HD23      -72.6570  -15.6870  -26.2460 H        31 LEU   -0.5100
    494 N         -68.0430  -17.6770  -26.0450 N.am     32 GLY   -0.4700
    495 CA        -67.6650  -18.0940  -24.7020 C.3      32 GLY    0.3100
    496 C         -66.1880  -17.9430  -24.4230 C.2      32 GLY   -0.0200
    497 O         -65.8100  -17.5210  -23.3260 O.2      32 GLY    0.0900
    498 HN        -68.5130  -18.3770  -26.5760 H        32 GLY    0.0900
    499 HA1       -67.9390  -19.1320  -24.5910 H        32 GLY    0.5100
    500 HA2       -68.2180  -17.4860  -24.0010 H        32 GLY   -0.5100
    501 N         -65.3340  -18.2650  -25.4310 N.am     33 ALA   -0.4700
    502 CA        -63.8790  -18.1210  -25.3290 C.3      33 ALA    0.3100
    503 C         -63.5240  -16.6770  -25.0000 C.2      33 ALA    0.0700
    504 O         -62.9170  -16.4260  -23.9590 O.2      33 ALA    0.0900
    505 CB        -63.1930  -18.5670  -26.6270 C.3      33 ALA   -0.2700
    506 HN        -65.6690  -18.6190  -26.3000 H        33 ALA    0.0900
    507 HA        -63.5420  -18.7270  -24.5000 H        33 ALA    0.0900
    508 HB1       -63.5480  -17.9470  -27.4780 H        33 ALA    0.0900
    509 HB2       -63.4350  -19.6310  -26.8360 H        33 ALA    0.5100
    510 HB3       -62.0930  -18.4450  -26.5340 H        33 ALA   -0.5100
    511 N         -64.0150  -15.7280  -25.8320 N.am     34 LEU   -0.4700
    512 CA        -63.8050  -14.2910  -25.6930 C.3      34 LEU    0.3100
    513 C         -64.4130  -13.7460  -24.4040 C.2      34 LEU    0.0700
    514 O         -63.8040  -12.8830  -23.7870 O.2      34 LEU    0.0900
    515 CB        -64.4030  -13.5520  -26.8890 C.3      34 LEU   -0.1800
    516 CG        -63.8130  -13.9010  -28.2480 C.3      34 LEU    0.0900
    517 CD1       -64.6530  -13.3470  -29.3370 C.3      34 LEU    0.0900
    518 CD2       -62.3780  -13.4430  -28.3770 C.3      34 LEU   -0.0900
    519 HN        -64.5710  -15.9870  -26.6170 H        34 LEU    0.0900
    520 HA        -62.7420  -14.1090  -25.6320 H        34 LEU   -0.2700
    521 HB1       -64.2630  -12.4630  -26.7240 H        34 LEU    0.0900
    522 HB2       -65.4910  -13.7750  -26.9190 H        34 LEU    0.0900
    523 HG        -63.7560  -15.0060  -28.3510 H        34 LEU    0.0900
    524 HD11      -64.7120  -12.2410  -29.2500 H        34 LEU   -0.2700
    525 HD12      -65.6810  -13.7630  -29.2710 H        34 LEU    0.0900
    526 HD13      -64.2090  -13.6010  -30.3240 H        34 LEU    0.0900
    527 HD21      -61.7880  -13.7810  -27.4980 H        34 LEU    0.0900
    528 HD22      -62.3380  -12.3340  -28.4250 H        34 LEU    0.5100
    529 HD23      -61.9240  -13.8750  -29.2940 H        34 LEU   -0.5100
    530 N         -65.5890  -14.2570  -23.9730 N.am     35 LEU   -0.4700
    531 CA        -66.2200  -13.8290  -22.7120 C.3      35 LEU    0.3100
    532 C         -65.3410  -14.2090  -21.5240 C.2      35 LEU    0.0700
    533 O         -65.2270  -13.4360  -20.5770 O.2      35 LEU    0.0900
    534 CB        -67.6320  -14.4250  -22.5380 C.3      35 LEU   -0.1800
    535 CG        -68.7190  -13.9380  -23.5010 C.3      35 LEU    0.0900
    536 CD1       -69.9640  -14.7820  -23.3820 C.3      35 LEU    0.0900
    537 CD2       -69.0410  -12.4660  -23.2880 C.3      35 LEU   -0.0900
    538 HN        -66.0850  -14.9500  -24.4930 H        35 LEU    0.0900
    539 HA        -66.2740  -12.7500  -22.7230 H        35 LEU   -0.2700
    540 HB1       -67.9690  -14.1940  -21.5060 H        35 LEU    0.0900
    541 HB2       -67.5490  -15.5250  -22.6530 H        35 LEU    0.0900
    542 HG        -68.3370  -13.9950  -24.5430 H        35 LEU    0.0900
    543 HD11      -70.3630  -14.7270  -22.3470 H        35 LEU   -0.2700
    544 HD12      -69.7270  -15.8410  -23.6150 H        35 LEU    0.0900
    545 HD13      -70.7410  -14.4090  -24.0820 H        35 LEU    0.0900
    546 HD21      -68.1330  -11.8480  -23.4530 H        35 LEU    0.0900
    547 HD22      -69.3960  -12.3030  -22.2480 H        35 LEU    0.5100
    548 HD23      -69.8260  -12.1420  -24.0050 H        35 LEU   -0.5100
    549 N         -64.6870  -15.3760  -21.6040 N.am     36 LEU   -0.4700
    550 CA        -63.7680  -15.8630  -20.5920 C.3      36 LEU    0.3100
    551 C         -62.4110  -15.1400  -20.6870 C.2      36 LEU    0.0700
    552 O         -61.8370  -14.7790  -19.6560 O.2      36 LEU    0.0900
    553 CB        -63.5810  -17.3820  -20.7500 C.3      36 LEU   -0.1800
    554 CG        -62.7360  -18.0830  -19.6850 C.3      36 LEU    0.0900
    555 CD1       -63.4130  -18.0250  -18.3180 C.3      36 LEU    0.0900
    556 CD2       -62.4950  -19.5280  -20.0580 C.3      36 LEU   -0.0900
    557 HN        -64.8090  -15.9800  -22.3890 H        36 LEU    0.0900
    558 HA        -64.1810  -15.6300  -19.6210 H        36 LEU   -0.2700
    559 HB1       -63.1030  -17.5630  -21.7360 H        36 LEU    0.0900
    560 HB2       -64.5880  -17.8490  -20.7460 H        36 LEU    0.0900
    561 HG        -61.7440  -17.5880  -19.6220 H        36 LEU    0.0900
    562 HD11      -64.4050  -18.5260  -18.3620 H        36 LEU   -0.2700
    563 HD12      -63.5630  -16.9670  -18.0150 H        36 LEU    0.0900
    564 HD13      -62.7860  -18.5450  -17.5630 H        36 LEU    0.0900
    565 HD21      -61.9570  -19.5870  -21.0290 H        36 LEU    0.0900
    566 HD22      -63.4640  -20.0600  -20.1570 H        36 LEU    0.5100
    567 HD23      -61.8750  -20.0220  -19.2800 H        36 LEU   -0.5100
    568 N         -61.8930  -14.9460  -21.9260 N.am     37 ALA   -0.4700
    569 CA        -60.6050  -14.3070  -22.1870 C.3      37 ALA    0.3100
    570 C         -60.5790  -12.8810  -21.6560 C.2      37 ALA    0.0700
    571 O         -59.5600  -12.4360  -21.1300 O.2      37 ALA    0.0900
    572 CB        -60.3130  -14.3080  -23.6770 C.3      37 ALA   -0.2700
    573 HN        -62.3860  -15.2430  -22.7400 H        37 ALA    0.0900
    574 HA        -59.8430  -14.8530  -21.6520 H        37 ALA    0.0900
    575 HB1       -61.1050  -13.7530  -24.2220 H        37 ALA    0.0900
    576 HB2       -60.2850  -15.3520  -24.0560 H        37 ALA    0.5100
    577 HB3       -59.3360  -13.8140  -23.8710 H        37 ALA   -0.5100
    578 N         -61.7140  -12.1720  -21.7750 N.am     38 LEU   -0.4700
    579 CA        -61.8660  -10.7980  -21.3100 C.3      38 LEU    0.3100
    580 C         -62.0800  -10.7510  -19.8190 C.2      38 LEU    0.0700
    581 O         -61.5770   -9.8440  -19.1670 O.2      38 LEU    0.0900
    582 CB        -63.0450  -10.1150  -22.0200 C.3      38 LEU   -0.1800
    583 CG        -62.8820   -9.9110  -23.5120 C.3      38 LEU    0.0900
    584 CD1       -64.1640   -9.4600  -24.1320 C.3      38 LEU    0.0900
    585 CD2       -61.7920   -8.9520  -23.8000 C.3      38 LEU   -0.0900
    586 HN        -62.5250  -12.5680  -22.1970 H        38 LEU    0.0900
    587 HA        -60.9470  -10.2710  -21.5180 H        38 LEU   -0.2700
    588 HB1       -63.1970   -9.1200  -21.5520 H        38 LEU    0.0900
    589 HB2       -63.9510  -10.7340  -21.8530 H        38 LEU    0.0900
    590 HG        -62.5670  -10.8680  -23.9810 H        38 LEU    0.0900
    591 HD11      -64.4890   -8.4980  -23.6800 H        38 LEU   -0.2700
    592 HD12      -64.9560  -10.2190  -23.9580 H        38 LEU    0.0900
    593 HD13      -64.0240   -9.3090  -25.2240 H        38 LEU    0.0900
    594 HD21      -60.8060   -9.4610  -23.7290 H        38 LEU    0.0900
    595 HD22      -61.8150   -8.1210  -23.0630 H        38 LEU    0.5100
    596 HD23      -61.9070   -8.5440  -24.8270 H        38 LEU   -0.5100
    597 N         -62.8260  -11.7220  -19.2740 N.am     39 ALA   -0.4700
    598 CA        -63.1240  -11.7960  -17.8470 C.3      39 ALA    0.3100
    599 C         -61.8690  -11.9790  -17.0110 C.2      39 ALA    0.0700
    600 O         -61.8600  -11.5800  -15.8450 O.2      39 ALA    0.0900
    601 CB        -64.0790  -12.9450  -17.5690 C.3      39 ALA   -0.2700
    602 HN        -63.2170  -12.4500  -19.8310 H        39 ALA    0.0900
    603 HA        -63.5660  -10.8570  -17.5470 H        39 ALA    0.0900
    604 HB1       -63.6240  -13.9060  -17.8890 H        39 ALA    0.0900
    605 HB2       -65.0260  -12.7950  -18.1330 H        39 ALA    0.5100
    606 HB3       -64.2970  -13.0010  -16.4810 H        39 ALA   -0.5100
    607 N         -60.8170  -12.5960  -17.5870 N.am     40 ILE   -0.4700
    608 CA        -59.5960  -12.8430  -16.8340 C.3      40 ILE    0.3100
    609 C         -58.6720  -11.5840  -17.0090 C.2      40 ILE    0.0700
    610 O         -58.1410  -11.1020  -16.0100 O.2      40 ILE    0.0900
    611 CB        -58.9030  -14.2160  -17.2120 C.3      40 ILE   -0.0900
    612 CG1       -58.3240  -14.3160  -18.6530 C.3      40 ILE    0.0900
    613 CG2       -59.8210  -15.4080  -16.9030 C.3      40 ILE   -0.2700
    614 CD        -56.8930  -13.8490  -18.8200 C.3      40 ILE    0.0900
    615 HN        -60.8280  -12.9040  -18.5360 H        40 ILE    0.0900
    616 HA        -59.8560  -12.8430  -15.7860 H        40 ILE    0.0900
    617 HB        -57.9610  -14.3210  -16.6330 H        40 ILE   -0.1800
    618 HG11      -58.9650  -13.7070  -19.3230 H        40 ILE    0.0900
    619 HG12      -58.3790  -15.3780  -18.9700 H        40 ILE    0.0900
    620 HG21      -60.6790  -15.4230  -17.6100 H        40 ILE   -0.2700
    621 HG22      -60.2160  -15.3230  -15.8680 H        40 ILE    0.0900
    622 HG23      -59.2560  -16.3580  -17.0120 H        40 ILE    0.0900
    623 HD1       -56.1980  -14.5610  -18.3230 H        40 ILE    0.0900
    624 HD2       -56.7650  -12.8480  -18.3570 H        40 ILE    0.5100
    625 HD3       -56.6350  -13.7990  -19.8990 H        40 ILE   -0.5100
    626 N         -58.5900  -10.9920  -18.2230 N.am     41 LEU   -0.4700
    627 CA        -57.7660   -9.7980  -18.4570 C.3      41 LEU    0.3100
    628 C         -58.3620   -8.5530  -17.7740 C.2      41 LEU    0.0700
    629 O         -57.6230   -7.7420  -17.2110 O.2      41 LEU    0.0900
    630 CB        -57.5850   -9.5230  -19.9580 C.3      41 LEU   -0.1800
    631 CG        -56.7880  -10.5630  -20.7420 C.3      41 LEU    0.0900
    632 CD1       -56.8110  -10.2560  -22.2070 C.3      41 LEU    0.0900
    633 CD2       -55.3530  -10.6460  -20.2710 C.3      41 LEU   -0.0900
    634 HN        -59.0840  -11.3420  -19.0150 H        41 LEU    0.0900
    635 HA        -56.8050   -9.9620  -17.9920 H        41 LEU   -0.2700
    636 HB1       -57.0690   -8.5460  -20.0650 H        41 LEU    0.0900
    637 HB2       -58.5940   -9.4490  -20.4140 H        41 LEU    0.0900
    638 HG        -57.2300  -11.5680  -20.5720 H        41 LEU    0.0900
    639 HD11      -56.3630   -9.2570  -22.3930 H        41 LEU   -0.2700
    640 HD12      -57.8580  -10.2510  -22.5770 H        41 LEU    0.0900
    641 HD13      -56.2210  -11.0170  -22.7610 H        41 LEU    0.0900
    642 HD21      -55.3200  -10.9280  -19.1980 H        41 LEU    0.0900
    643 HD22      -54.8570   -9.6590  -20.3940 H        41 LEU    0.5100
    644 HD23      -54.8050  -11.4150  -20.8570 H        41 LEU   -0.5100
    645 N         -59.6810   -8.4280  -17.8140 N.am     42 GLY   -0.4700
    646 CA        -60.3900   -7.3370  -17.1650 C.3      42 GLY    0.3100
    647 C         -60.4570   -7.5560  -15.6710 C.2      42 GLY   -0.0200
    648 O         -60.9200   -8.6040  -15.2100 O.2      42 GLY    0.0900
    649 HN        -60.2530   -9.0850  -18.2980 H        42 GLY    0.0900
    650 HA1       -61.3910   -7.2930  -17.5690 H        42 GLY    0.5100
    651 HA2       -59.8640   -6.4180  -17.3720 H        42 GLY   -0.5100
    652 N         -59.9650   -6.5720  -14.9190 N.am     43 GLY   -0.4700
    653 CA        -59.9100   -6.6480  -13.4680 C.3      43 GLY    0.3100
    654 C         -58.8280   -7.6140  -13.0340 C.2      43 GLY   -0.0200
    655 O         -59.1090   -8.7880  -12.7540 O.2      43 GLY    0.0900
    656 HN        -59.6110   -5.7320  -15.3210 H        43 GLY    0.0900
    657 HA1       -60.8680   -6.9900  -13.1050 H        43 GLY    0.5100
    658 HA2       -59.6940   -5.6630  -13.0800 H        43 GLY   -0.5100
    659 N         -57.5630   -7.1270  -13.0430 N.am     44 LEU   -0.4700
    660 CA        -56.3700   -7.9070  -12.6950 C.3      44 LEU    0.3100
    661 C         -55.1560   -6.9480  -12.4520 C.2      44 LEU    0.0700
    662 O         -55.3330   -5.7590  -12.1400 O.2      44 LEU    0.0900
    663 CB        -56.0850   -8.9140  -13.8650 C.3      44 LEU   -0.1800
    664 CG        -55.5990  -10.3320  -13.4990 C.3      44 LEU    0.0900
    665 CD1       -56.7320  -11.1770  -12.8960 C.3      44 LEU    0.0900
    666 CD2       -55.1250  -11.0610  -14.7200 C.3      44 LEU   -0.0900
    667 HN        -57.3830   -6.1800  -13.2960 H        44 LEU    0.0900
    668 HA        -56.5580   -8.4330  -11.7710 H        44 LEU   -0.2700
    669 HB1       -55.3110   -8.4570  -14.5140 H        44 LEU    0.0900
    670 HB2       -57.0250   -9.0250  -14.4440 H        44 LEU    0.0900
    671 HG        -54.7720  -10.2530  -12.7620 H        44 LEU    0.0900
    672 HD11      -57.4810  -11.4270  -13.6770 H        44 LEU   -0.2700
    673 HD12      -57.2390  -10.6080  -12.0880 H        44 LEU    0.0900
    674 HD13      -56.3190  -12.1230  -12.4840 H        44 LEU    0.0900
    675 HD21      -54.0940  -10.7380  -14.9800 H        44 LEU    0.0900
    676 HD22      -55.7950  -10.8370  -15.5780 H        44 LEU    0.5100
    677 HD23      -55.1160  -12.1550  -14.5270 H        44 LEU   -0.5100
    678 N         -53.9320   -7.4970  -12.5630 N.am     45 SER   -0.4700
    679 CA        -52.6790   -6.7560  -12.5790 C.3      45 SER    0.3100
    680 C         -52.2930   -6.5570  -14.0520 C.2      45 SER    0.0700
    681 O         -51.3810   -5.7960  -14.3710 O.2      45 SER    0.0900
    682 CB        -51.5970   -7.4640  -11.7580 C.3      45 SER    0.0500
    683 OG        -51.2840   -8.7510  -12.2600 O.3      45 SER    0.0900
    684 HN        -53.8270   -8.4850  -12.6410 H        45 SER    0.0900
    685 HA        -52.8710   -5.7740  -12.1720 H        45 SER   -0.6600
    686 HB1       -51.9490   -7.5760  -10.7100 H        45 SER    0.4300
    687 HB2       -50.6690   -6.8520  -11.7730 H        45 SER    0.5100
    688 HG1       -50.6040   -9.1040  -11.6810 H        45 SER   -0.5100
    689 N         -53.0460   -7.2530  -14.9520 N.am     46 LYS   -0.4700
    690 CA        -52.9990   -7.1570  -16.4160 C.3      46 LYS    0.3100
    691 C         -53.7130   -5.8850  -16.8690 C.2      46 LYS    0.0700
    692 O         -53.3740   -5.3100  -17.9030 O.2      46 LYS    0.0900
    693 CB        -53.6340   -8.4070  -17.0760 C.3      46 LYS   -0.1800
    694 CG        -52.8780   -9.7390  -16.9100 C.3      46 LYS    0.0900
    695 CD        -51.6520  -10.0220  -17.8400 C.3      46 LYS    0.0900
    696 CE        -50.3620   -9.2240  -17.6730 C.3      46 LYS   -0.1800
    697 NZ        -50.4550   -7.8290  -18.1760 N.4      46 LYS    0.0900
    698 HN        -53.7160   -7.9100  -14.6210 H        46 LYS    0.0900
    699 HA        -51.9640   -7.0660  -16.7100 H        46 LYS   -0.1800
    700 HB1       -53.7260   -8.2040  -18.1640 H        46 LYS    0.0900
    701 HB2       -54.6480   -8.5370  -16.6460 H        46 LYS    0.0900
    702 HG1       -53.6110  -10.5560  -17.0740 H        46 LYS    0.2100
    703 HG2       -52.5140   -9.7820  -15.8630 H        46 LYS    0.0500
    704 HD1       -51.9960   -9.8600  -18.8810 H        46 LYS    0.0500
    705 HD2       -51.3880  -11.0900  -17.7060 H        46 LYS   -0.3000
    706 HE1       -49.5460   -9.7230  -18.2380 H        46 LYS    0.3300
    707 HE2       -50.1010   -9.1690  -16.5940 H        46 LYS    0.3300
    708 HZ1       -50.9330   -7.2360  -17.4670 H        46 LYS    0.3300
    709 HZ2       -50.9990   -7.8140  -19.0620 H        46 LYS    0.5100
    710 HZ3       -49.4990   -7.4580  -18.3500 H        46 LYS   -0.5100
    711 N         -54.7000   -5.4470  -16.0570 N.am     47 LEU   -0.4700
    712 CA        -55.4920   -4.2200  -16.1820 C.3      47 LEU    0.3100
    713 C         -54.5580   -2.9960  -16.3230 C.2      47 LEU    0.0700
    714 O         -54.8840   -2.0390  -17.0300 O.2      47 LEU    0.0900
    715 CB        -56.4020   -4.1160  -14.9240 C.3      47 LEU   -0.1800
    716 CG        -57.2840   -2.8720  -14.6990 C.3      47 LEU    0.0900
    717 CD1       -58.5130   -3.2180  -13.8910 C.3      47 LEU    0.0900
    718 CD2       -56.5090   -1.7270  -14.0380 C.3      47 LEU   -0.0900
    719 HN        -54.9520   -5.9920  -15.2660 H        47 LEU    0.0900
    720 HA        -56.0820   -4.2770  -17.0840 H        47 LEU   -0.2700
    721 HB1       -55.7370   -4.2000  -14.0410 H        47 LEU    0.0900
    722 HB2       -57.0840   -4.9900  -14.9510 H        47 LEU    0.0900
    723 HG        -57.5960   -2.4630  -15.6830 H        47 LEU    0.0900
    724 HD11      -58.2180   -3.6210  -12.8990 H        47 LEU   -0.2700
    725 HD12      -59.1110   -3.9890  -14.4240 H        47 LEU    0.0900
    726 HD13      -59.1310   -2.3070  -13.7350 H        47 LEU    0.0900
    727 HD21      -55.7700   -1.3050  -14.7520 H        47 LEU    0.0900
    728 HD22      -55.9660   -2.1030  -13.1450 H        47 LEU    0.5100
    729 HD23      -57.2110   -0.9210  -13.7370 H        47 LEU   -0.5100
    730 N         -53.3710   -3.0650  -15.6910 N.am     48 HSE   -0.4700
    731 CA        -52.3540   -2.0160  -15.7170 C.3      48 HSE    0.3100
    732 C         -51.5360   -2.0470  -17.0310 C.2      48 HSE    0.0700
    733 O         -50.5970   -1.2500  -17.1780 O.2      48 HSE    0.0900
    734 CB        -51.4120   -2.1730  -14.5040 C.3      48 HSE   -0.0800
    735 CG        -52.1240   -2.1220  -13.1870 C.ar     48 HSE    0.0900
    736 CD2       -52.3750   -1.0630  -12.3810 C.ar     48 HSE    0.0900
    737 ND1       -52.6630   -3.2620  -12.6120 N.ar     48 HSE   -0.7000
    738 CE1       -53.2150   -2.8650  -11.4770 C.ar     48 HSE    0.2200
    739 NE2       -53.0670   -1.5490  -11.2930 N.ar     48 HSE    0.2500
    740 HN        -53.1260   -3.8700  -15.1570 H        48 HSE    0.1300
    741 HA        -52.8540   -1.0590  -15.6850 H        48 HSE   -0.3600
    742 HB1       -50.6600   -1.3560  -14.5270 H        48 HSE    0.3200
    743 HB2       -50.8910   -3.1520  -14.5820 H        48 HSE   -0.0500
    744 HD2       -52.1130   -0.0200  -12.5090 H        48 HSE    0.0900
    745 HE1       -53.7300   -3.5090  -10.7640 H        48 HSE    0.5100
    746 HE2       -53.3920   -1.0070  -10.5180 H        48 HSE   -0.5100
    747 N         -51.8920   -2.9510  -17.9860 N.am     49 CYS   -0.4700
    748 CA        -51.2160   -3.0640  -19.2800 C.3      49 CYS    0.3100
    749 C         -52.0420   -2.3410  -20.3570 C.2      49 CYS    0.0700
    750 O         -53.2720   -2.3360  -20.2810 O.2      49 CYS    0.0900
    751 CB        -50.9840   -4.5340  -19.6410 C.3      49 CYS   -0.1100
    752 SG        -49.9990   -4.7980  -21.1420 S.3      49 CYS    0.0900
    753 HN        -52.6470   -3.5850  -17.8410 H        49 CYS    0.0900
    754 HA        -50.2730   -2.5420  -19.2120 H        49 CYS   -0.2300
    755 HB1       -51.9750   -5.0140  -19.7740 H        49 CYS    0.1600
    756 HB2       -50.4720   -5.0200  -18.7850 H        49 CYS    0.5100
    757 HG1       -48.8620   -4.3720  -20.6100 H        49 CYS   -0.5100
    758 N         -51.3580   -1.6990  -21.3390 N.am     50 THR   -0.4700
    759 CA        -52.0130   -0.9790  -22.4440 C.3      50 THR    0.3100
    760 C         -52.2060   -1.9360  -23.6390 C.2      50 THR    0.0700
    761 O         -53.1670   -1.7780  -24.3960 O.2      50 THR    0.0900
    762 CB        -51.2380    0.2870  -22.8580 C.3      50 THR    0.1400
    763 CG2       -51.1510    1.3130  -21.7350 C.3      50 THR    0.0900
    764 OG1       -49.9290   -0.0690  -23.3020 O.3      50 THR   -0.6600
    765 HN        -50.3630   -1.6880  -21.3550 H        50 THR    0.4300
    766 HA        -53.0060   -0.7110  -22.1160 H        50 THR   -0.2700
    767 HB        -51.7710    0.8030  -23.6860 H        50 THR    0.0900
    768 HG1       -49.5570    0.7250  -23.6910 H        50 THR    0.0900
    769 HG21      -50.6310    0.8740  -20.8560 H        50 THR    0.0900
    770 HG22      -52.1720    1.6220  -21.4250 H        50 THR    0.5100
    771 HG23      -50.5780    2.2010  -22.0780 H        50 THR   -0.5100
    772 N         -51.3020   -2.9430  -23.7980 N.am     51 ARG   -0.4700
    773 CA        -51.4150   -3.9870  -24.8220 C.3      51 ARG    0.3100
    774 C         -52.6860   -4.7870  -24.5800 C.2      51 ARG    0.0700
    775 O         -53.4670   -5.0090  -25.4960 O.2      51 ARG    0.0900
    776 CB        -50.1700   -4.8930  -24.8040 C.3      51 ARG   -0.1800
    777 CG        -50.2040   -6.0380  -25.8080 C.3      51 ARG    0.0900
    778 CD        -49.0410   -7.0030  -25.6430 C.3      51 ARG    0.0900
    779 NE        -49.0580   -7.6660  -24.3330 N.pl3    51 ARG   -0.1800
    780 CZ        -48.1700   -8.5730  -23.9330 C.cat    51 ARG    0.0900
    781 NH1       -47.1870   -8.9550  -24.7410 N.pl3    51 ARG    0.0900
    782 NH2       -48.2660   -9.1140  -22.7280 N.pl3    51 ARG    0.2000
    783 HN        -50.5030   -3.0150  -23.2070 H        51 ARG    0.0900
    784 HA        -51.5150   -3.5040  -25.7830 H        51 ARG    0.0900
    785 HB1       -50.0700   -5.3250  -23.7860 H        51 ARG   -0.7000
    786 HB2       -49.2790   -4.2670  -25.0200 H        51 ARG    0.4400
    787 HG1       -50.1740   -5.6150  -26.8340 H        51 ARG    0.6400
    788 HG2       -51.1550   -6.5980  -25.6790 H        51 ARG   -0.8000
    789 HD1       -48.0810   -6.4510  -25.7280 H        51 ARG    0.4600
    790 HD2       -49.0960   -7.7930  -26.4220 H        51 ARG    0.4600
    791 HE        -49.7880   -7.4200  -23.6970 H        51 ARG   -0.8000
    792 HH11      -47.1110   -8.5610  -25.6560 H        51 ARG    0.4600
    793 HH12      -46.5230   -9.6370  -24.4340 H        51 ARG    0.4600
    794 HH21      -49.1350   -9.0860  -22.2350 H        51 ARG    0.5100
    795 HH22      -47.4690   -9.5500  -22.3100 H        51 ARG   -0.5100
    796 N         -52.9340   -5.1290  -23.3040 N.am     52 ASN   -0.4700
    797 CA        -54.0930   -5.8750  -22.8230 C.3      52 ASN    0.3100
    798 C         -55.3300   -4.9290  -22.7080 C.2      52 ASN    0.0700
    799 O         -56.0770   -4.9480  -21.7240 O.2      52 ASN    0.0900
    800 CB        -53.7340   -6.5300  -21.4720 C.3      52 ASN   -0.1800
    801 CG        -52.5640   -7.5080  -21.5350 C.2      52 ASN    0.0900
    802 ND2       -52.4280   -8.2630  -22.6360 N.am     52 ASN    0.0900
    803 OD1       -51.7350   -7.5690  -20.6230 O.2      52 ASN    0.5500
    804 HN        -52.2940   -4.8700  -22.5870 H        52 ASN   -0.5500
    805 HA        -54.3480   -6.6250  -23.5560 H        52 ASN   -0.6200
    806 HB1       -54.6240   -7.0820  -21.1010 H        52 ASN    0.3200
    807 HB2       -53.4750   -5.7280  -20.7500 H        52 ASN    0.3000
    808 HD21      -51.6710   -8.9130  -22.7070 H        52 ASN    0.5100
    809 HD22      -53.0850   -8.1760  -23.3850 H        52 ASN   -0.5100
    810 N         -55.5180   -4.1040  -23.7500 N.am     53 ALA   -0.4700
    811 CA        -56.6110   -3.1450  -23.9430 C.3      53 ALA    0.3100
    812 C         -56.9170   -3.0210  -25.4370 C.2      53 ALA    0.0700
    813 O         -58.0880   -3.0030  -25.8330 O.2      53 ALA    0.0900
    814 CB        -56.2560   -1.7900  -23.3420 C.3      53 ALA   -0.2700
    815 HN        -54.8640   -4.1090  -24.5000 H        53 ALA    0.0900
    816 HA        -57.4940   -3.5460  -23.4680 H        53 ALA    0.0900
    817 HB1       -55.4580   -1.3030  -23.9420 H        53 ALA    0.0900
    818 HB2       -55.8870   -1.9210  -22.3030 H        53 ALA    0.5100
    819 HB3       -57.1510   -1.1310  -23.3410 H        53 ALA   -0.5100
    820 N         -55.8440   -3.0300  -26.2770 N.am     54 ILE   -0.4700
    821 CA        -55.9380   -3.0120  -27.7420 C.3      54 ILE    0.3100
    822 C         -56.3450   -4.4440  -28.2010 C.2      54 ILE    0.0700
    823 O         -56.6370   -4.6480  -29.3780 O.2      54 ILE    0.0900
    824 CB        -54.6310   -2.4880  -28.4380 C.3      54 ILE   -0.0900
    825 CG1       -53.4360   -3.4710  -28.3320 C.3      54 ILE    0.0900
    826 CG2       -54.2630   -1.0720  -27.9460 C.3      54 ILE   -0.2700
    827 CD        -52.1330   -3.0330  -29.0870 C.3      54 ILE    0.0900
    828 HN        -54.9150   -3.0490  -25.9190 H        54 ILE    0.0900
    829 HA        -56.7700   -2.3750  -28.0040 H        54 ILE    0.0900
    830 HB        -54.7870   -2.4630  -29.5370 H        54 ILE   -0.1800
    831 HG11      -53.7580   -4.4520  -28.7410 H        54 ILE    0.0900
    832 HG12      -53.1850   -3.5950  -27.2570 H        54 ILE    0.0900
    833 HG21      -53.7530   -1.1310  -26.9610 H        54 ILE   -0.2700
    834 HG22      -55.1850   -0.4610  -27.8320 H        54 ILE    0.0900
    835 HG23      -53.5780   -0.5850  -28.6720 H        54 ILE    0.0900
    836 HD1       -51.7680   -2.0630  -28.6890 H        54 ILE    0.0900
    837 HD2       -52.3470   -2.9130  -30.1710 H        54 ILE    0.5100
    838 HD3       -51.3380   -3.7960  -28.9450 H        54 ILE   -0.5100
    839 N         -56.3520   -5.4180  -27.2400 N.am     55 HSP   -0.4700
    840 CA        -56.8370   -6.7990  -27.3360 C.3      55 HSP    0.3100
    841 C         -58.2480   -6.9070  -26.8340 C.2      55 HSP    0.0700
    842 O         -59.0780   -7.5660  -27.4440 O.2      55 HSP    0.0900
    843 CB        -55.9640   -7.7880  -26.5260 C.3      55 HSP   -0.0500
    844 CG        -54.5410   -7.9190  -26.9410 C.ar     55 HSP    0.0900
    845 CD2       -53.4220   -7.7990  -26.1900 C.ar     55 HSP    0.0900
    846 ND1       -54.1990   -8.4820  -28.1500 N.ar     55 HSP    0.1900
    847 CE1       -52.8800   -8.5450  -28.1590 C.ar     55 HSP    0.1300
    848 NE2       -52.3720   -8.1560  -26.9920 N.ar     55 HSP    0.1900
    849 HN        -55.9880   -5.2020  -26.3400 H        55 HSP   -0.5100
    850 HA        -56.8310   -7.0750  -28.3800 H        55 HSP    0.4400
    851 HB1       -56.4270   -8.7940  -26.6030 H        55 HSP   -0.5100
    852 HB2       -55.9730   -7.4610  -25.4650 H        55 HSP    0.4400
    853 HD1       -54.8210   -8.7830  -28.8730 H        55 HSP    0.3200
    854 HD2       -53.2930   -7.4930  -25.1600 H        55 HSP    0.1800
    855 HE1       -52.2950   -8.8650  -28.9950 H        55 HSP    0.5100
    856 HE2       -51.4040   -8.1280  -26.7460 H        55 HSP   -0.5100
    857 N         -58.4930   -6.2960  -25.6500 N.am     56 ALA   -0.4700
    858 CA        -59.7610   -6.2630  -24.9230 C.3      56 ALA    0.3100
    859 C         -60.8760   -5.6680  -25.7640 C.2      56 ALA    0.0700
    860 O         -62.0530   -5.8880  -25.4800 O.2      56 ALA    0.0900
    861 CB        -59.6050   -5.4570  -23.6460 C.3      56 ALA   -0.2700
    862 HN        -57.7600   -5.8040  -25.1910 H        56 ALA    0.0900
    863 HA        -60.0470   -7.2790  -24.6960 H        56 ALA    0.0900
    864 HB1       -59.4780   -4.3800  -23.8860 H        56 ALA    0.0900
    865 HB2       -58.7080   -5.8040  -23.0880 H        56 ALA    0.5100
    866 HB3       -60.5090   -5.5750  -23.0100 H        56 ALA   -0.5100
    867 N         -60.4950   -4.8980  -26.7990 N.am     57 ASN   -0.4700
    868 CA        -61.4060   -4.2940  -27.7610 C.3      57 ASN    0.3100
    869 C         -61.4480   -5.1510  -29.0280 C.2      57 ASN    0.0700
    870 O         -62.5290   -5.3300  -29.5870 O.2      57 ASN    0.0900
    871 CB        -61.0180   -2.8550  -28.0750 C.3      57 ASN   -0.1800
    872 CG        -61.2790   -1.8250  -26.9780 C.2      57 ASN    0.0900
    873 ND2       -61.1620   -2.2110  -25.7060 N.am     57 ASN    0.0900
    874 OD1       -61.6670   -0.6820  -27.2600 O.2      57 ASN    0.5500
    875 HN        -59.5320   -4.6990  -26.9570 H        57 ASN   -0.5500
    876 HA        -62.4000   -4.3270  -27.3390 H        57 ASN   -0.6200
    877 HB1       -61.5850   -2.5350  -28.9730 H        57 ASN    0.3200
    878 HB2       -59.9320   -2.8340  -28.3000 H        57 ASN    0.3000
    879 HD21      -61.3280   -1.5580  -24.9670 H        57 ASN    0.5100
    880 HD22      -60.9090   -3.1550  -25.4920 H        57 ASN   -0.5100
    881 N         -60.2860   -5.7270  -29.4540 N.am     58 LEU   -0.4700
    882 CA        -60.2200   -6.6880  -30.5610 C.3      58 LEU    0.3100
    883 C         -61.1230   -7.8610  -30.2450 C.2      58 LEU    0.0700
    884 O         -61.8670   -8.3080  -31.1080 O.2      58 LEU    0.0900
    885 CB        -58.7730   -7.1560  -30.8290 C.3      58 LEU   -0.1800
    886 CG        -58.5660   -8.2890  -31.8590 C.3      58 LEU    0.0900
    887 CD1       -58.8530   -7.8310  -33.2690 C.3      58 LEU    0.0900
    888 CD2       -57.1590   -8.7900  -31.8190 C.3      58 LEU   -0.0900
    889 HN        -59.4140   -5.5140  -29.0210 H        58 LEU    0.0900
    890 HA        -60.6210   -6.2050  -31.4400 H        58 LEU   -0.2700
    891 HB1       -58.3500   -7.5020  -29.8630 H        58 LEU    0.0900
    892 HB2       -58.1970   -6.2750  -31.1820 H        58 LEU    0.0900
    893 HG        -59.2440   -9.1330  -31.6090 H        58 LEU    0.0900
    894 HD11      -58.1760   -6.9950  -33.5440 H        58 LEU   -0.2700
    895 HD12      -59.9030   -7.4780  -33.3460 H        58 LEU    0.0900
    896 HD13      -58.6870   -8.6690  -33.9800 H        58 LEU    0.0900
    897 HD21      -56.9230   -9.1850  -30.8070 H        58 LEU    0.0900
    898 HD22      -56.4560   -7.9610  -32.0490 H        58 LEU    0.5100
    899 HD23      -57.0270   -9.6080  -32.5590 H        58 LEU   -0.5100
    900 N         -61.1250   -8.3050  -28.9720 N.am     59 PHE   -0.4700
    901 CA        -62.0010   -9.3790  -28.5240 C.3      59 PHE    0.3100
    902 C         -63.4450   -8.8710  -28.4270 C.2      59 PHE    0.0700
    903 O         -64.3790   -9.6480  -28.6350 O.2      59 PHE    0.0900
    904 CB        -61.5440   -9.9820  -27.1740 C.3      59 PHE   -0.1800
    905 CG        -60.1410  -10.5600  -27.0780 C.ar     59 PHE    0.0900
    906 CD1       -59.4990  -11.0790  -28.2030 C.ar     59 PHE    0.0900
    907 CD2       -59.5350  -10.7500  -25.8390 C.ar     59 PHE    0.0000
    908 CE1       -58.2180  -11.6310  -28.1080 C.ar     59 PHE   -0.1150
    909 CE2       -58.2650  -11.3260  -25.7410 C.ar     59 PHE    0.1150
    910 CZ        -57.6120  -11.7590  -26.8760 C.ar     59 PHE   -0.1150
    911 HN        -60.5250   -7.9160  -28.2790 H        59 PHE    0.1150
    912 HA        -61.9980  -10.1430  -29.2870 H        59 PHE   -0.1150
    913 HB1       -62.2350  -10.8130  -26.9160 H        59 PHE    0.1150
    914 HB2       -61.5990   -9.1840  -26.4040 H        59 PHE   -0.1150
    915 HD1       -59.9990  -11.0520  -29.1590 H        59 PHE    0.1150
    916 HD2       -60.0530  -10.4480  -24.9410 H        59 PHE   -0.1150
    917 HE1       -57.7040  -11.9580  -28.9990 H        59 PHE    0.1150
    918 HE2       -57.7940  -11.4320  -24.7750 H        59 PHE    0.5100
    919 HZ        -56.6280  -12.1970  -26.8010 H        59 PHE   -0.5100
    920 N         -63.6260   -7.5590  -28.1570 N.am     60 ALA   -0.4700
    921 CA        -64.9480   -6.9500  -28.0650 C.3      60 ALA    0.3100
    922 C         -65.5950   -6.8060  -29.4540 C.2      60 ALA    0.0700
    923 O         -66.8250   -6.7550  -29.5440 O.2      60 ALA    0.0900
    924 CB        -64.8640   -5.5950  -27.3840 C.3      60 ALA   -0.2700
    925 HN        -62.8560   -6.9430  -28.0070 H        60 ALA    0.0900
    926 HA        -65.5840   -7.6150  -27.5010 H        60 ALA    0.0900
    927 HB1       -64.3520   -4.8650  -28.0480 H        60 ALA    0.0900
    928 HB2       -64.2850   -5.6810  -26.4400 H        60 ALA    0.5100
    929 HB3       -65.8860   -5.2180  -27.1640 H        60 ALA   -0.5100
    930 N         -64.7810   -6.7650  -30.5400 N.am     61 SER   -0.4700
    931 CA        -65.3040   -6.6480  -31.9080 C.3      61 SER    0.3100
    932 C         -65.8050   -7.9980  -32.4160 C.2      61 SER    0.0700
    933 O         -66.7820   -8.0470  -33.1730 O.2      61 SER    0.0900
    934 CB        -64.2500   -6.0970  -32.8620 C.3      61 SER    0.0500
    935 OG        -63.1860   -7.0210  -33.0140 O.3      61 SER    0.0900
    936 HN        -63.7890   -6.8120  -30.4570 H        61 SER    0.0900
    937 HA        -66.1610   -5.9910  -31.8800 H        61 SER   -0.6600
    938 HB1       -63.8420   -5.1450  -32.4600 H        61 SER    0.4300
    939 HB2       -64.7070   -5.9120  -33.8580 H        61 SER    0.5100
    940 HG1       -62.8180   -7.1460  -32.1370 H        61 SER   -0.5100
    941 N         -65.1280   -9.0940  -32.0160 N.am     62 PHE   -0.4700
    942 CA        -65.5210  -10.4470  -32.3960 C.3      62 PHE    0.3100
    943 C         -66.7020  -10.9570  -31.5490 C.2      62 PHE    0.0700
    944 O         -67.4780  -11.7760  -32.0480 O.2      62 PHE    0.0900
    945 CB        -64.3440  -11.4160  -32.2700 C.3      62 PHE   -0.1800
    946 CG        -63.3390  -11.3460  -33.3840 C.ar     62 PHE    0.0900
    947 CD1       -63.3980  -12.2300  -34.4490 C.ar     62 PHE    0.0900
    948 CD2       -62.3220  -10.4040  -33.3650 C.ar     62 PHE    0.0000
    949 CE1       -62.4540  -12.1780  -35.4730 C.ar     62 PHE   -0.1150
    950 CE2       -61.3700  -10.3620  -34.3810 C.ar     62 PHE    0.1150
    951 CZ        -61.4500  -11.2390  -35.4380 C.ar     62 PHE   -0.1150
    952 HN        -64.3190   -9.0260  -31.4370 H        62 PHE    0.1150
    953 HA        -65.8720  -10.4170  -33.4160 H        62 PHE   -0.1150
    954 HB1       -64.7350  -12.4560  -32.2530 H        62 PHE    0.1150
    955 HB2       -63.7980  -11.1980  -31.3280 H        62 PHE   -0.1150
    956 HD1       -64.1850  -12.9690  -34.4860 H        62 PHE    0.1150
    957 HD2       -62.2690   -9.6940  -32.5520 H        62 PHE   -0.1150
    958 HE1       -62.5110  -12.8750  -36.2950 H        62 PHE    0.1150
    959 HE2       -60.5670   -9.6410  -34.3400 H        62 PHE    0.5100
    960 HZ        -60.7260  -11.1910  -36.2370 H        62 PHE   -0.5100
    961 N         -66.8460  -10.4800  -30.2790 N.am     63 VAL   -0.4700
    962 CA        -67.9340  -10.9100  -29.3830 C.3      63 VAL    0.3100
    963 C         -69.2380  -10.2210  -29.8320 C.2      63 VAL    0.0700
    964 O         -70.3040  -10.8420  -29.7480 O.2      63 VAL    0.0900
    965 CB        -67.6360  -10.6610  -27.8680 C.3      63 VAL   -0.0900
    966 CG1       -67.6000   -9.1770  -27.5220 C.3      63 VAL    0.0900
    967 CG2       -68.6420  -11.3810  -26.9730 C.3      63 VAL   -0.2700
    968 HN        -66.2130   -9.8100  -29.8980 H        63 VAL    0.0900
    969 HA        -68.0890  -11.9650  -29.5530 H        63 VAL    0.0900
    970 HB        -66.6540  -11.1150  -27.6140 H        63 VAL    0.0900
    971 HG11      -68.6340   -8.7860  -27.4080 H        63 VAL   -0.2700
    972 HG12      -67.0960   -8.6110  -28.3350 H        63 VAL    0.0900
    973 HG13      -67.0560   -9.0240  -26.5670 H        63 VAL    0.0900
    974 HG21      -68.4800  -12.4790  -27.0230 H        63 VAL    0.0900
    975 HG22      -69.6760  -11.1600  -27.3130 H        63 VAL    0.5100
    976 HG23      -68.5160  -11.0510  -25.9200 H        63 VAL   -0.5100
    977 N         -69.1450   -8.9680  -30.3500 N.am     64 LEU   -0.4700
    978 CA        -70.2910   -8.2090  -30.8480 C.3      64 LEU    0.3100
    979 C         -70.8600   -8.8620  -32.1160 C.2      64 LEU    0.0700
    980 O         -72.0760   -8.9400  -32.2710 O.2      64 LEU    0.0900
    981 CB        -69.8740   -6.7650  -31.1230 C.3      64 LEU   -0.1800
    982 CG        -71.0020   -5.7670  -31.3700 C.3      64 LEU    0.0900
    983 CD1       -71.8290   -5.5440  -30.0960 C.3      64 LEU    0.0900
    984 CD2       -70.4420   -4.4360  -31.8340 C.3      64 LEU   -0.0900
    985 HN        -68.2680   -8.5010  -30.4130 H        64 LEU    0.0900
    986 HA        -71.0700   -8.2420  -30.1000 H        64 LEU   -0.2700
    987 HB1       -69.2200   -6.7660  -32.0190 H        64 LEU    0.0900
    988 HB2       -69.2900   -6.4080  -30.2500 H        64 LEU    0.0900
    989 HG        -71.6640   -6.1540  -32.1730 H        64 LEU    0.0900
    990 HD11      -71.1810   -5.1470  -29.2860 H        64 LEU   -0.2700
    991 HD12      -72.2700   -6.5060  -29.7590 H        64 LEU    0.0900
    992 HD13      -72.6390   -4.8100  -30.2950 H        64 LEU    0.0900
    993 HD21      -69.8730   -4.5710  -32.7800 H        64 LEU    0.0900
    994 HD22      -69.7550   -4.0250  -31.0630 H        64 LEU    0.5100
    995 HD23      -71.2700   -3.7200  -32.0180 H        64 LEU   -0.5100
    996 N         -69.9600   -9.3600  -33.0020 N.am     65 LYS   -0.4700
    997 CA        -70.2780  -10.0740  -34.2420 C.3      65 LYS    0.3100
    998 C         -70.9520  -11.4300  -33.9610 C.2      65 LYS    0.0700
    999 O         -72.0580  -11.6710  -34.4490 O.2      65 LYS    0.0900
   1000 CB        -68.9920  -10.3000  -35.0710 C.3      65 LYS   -0.1800
   1001 CG        -69.1970  -11.1900  -36.3010 C.3      65 LYS    0.0900
   1002 CD        -67.8750  -11.6850  -36.8530 C.3      65 LYS    0.0900
   1003 CE        -68.0550  -12.7090  -37.9450 C.3      65 LYS   -0.1800
   1004 NZ        -66.7500  -13.2730  -38.3800 N.4      65 LYS    0.0900
   1005 HN        -68.9840   -9.2540  -32.8350 H        65 LYS    0.0900
   1006 HA        -70.9870   -9.4810  -34.8000 H        65 LYS   -0.1800
   1007 HB1       -68.2290  -10.7730  -34.4170 H        65 LYS    0.0900
   1008 HB2       -68.6130   -9.3130  -35.4100 H        65 LYS    0.0900
   1009 HG1       -69.7240  -10.6080  -37.0870 H        65 LYS    0.2100
   1010 HG2       -69.8230  -12.0620  -36.0190 H        65 LYS    0.0500
   1011 HD1       -67.2890  -12.1400  -36.0270 H        65 LYS    0.0500
   1012 HD2       -67.3090  -10.8210  -37.2620 H        65 LYS   -0.3000
   1013 HE1       -68.5340  -12.2380  -38.8290 H        65 LYS    0.3300
   1014 HE2       -68.6810  -13.5490  -37.5740 H        65 LYS    0.3300
   1015 HZ1       -66.2080  -13.5780  -37.5460 H        65 LYS    0.3300
   1016 HZ2       -66.2130  -12.5460  -38.8940 H        65 LYS    0.5100
   1017 HZ3       -66.9140  -14.0880  -39.0050 H        65 LYS   -0.5100
   1018 N         -70.2600  -12.3280  -33.2150 N.am     66 ALA   -0.4700
   1019 CA        -70.7110  -13.6880  -32.8890 C.3      66 ALA    0.3100
   1020 C         -72.0980  -13.6870  -32.2390 C.2      66 ALA    0.0700
   1021 O         -72.9210  -14.5410  -32.5670 O.2      66 ALA    0.0900
   1022 CB        -69.7120  -14.3590  -31.9570 C.3      66 ALA   -0.2700
   1023 HN        -69.3700  -12.0890  -32.8380 H        66 ALA    0.0900
   1024 HA        -70.8000  -14.2420  -33.8100 H        66 ALA    0.0900
   1025 HB1       -69.6170  -13.7770  -31.0150 H        66 ALA    0.0900
   1026 HB2       -68.7150  -14.4110  -32.4430 H        66 ALA    0.5100
   1027 HB3       -70.0600  -15.3840  -31.7060 H        66 ALA   -0.5100
   1028 N         -72.3560  -12.7200  -31.3330 N.am     67 SER   -0.4700
   1029 CA        -73.6460  -12.5640  -30.6540 C.3      67 SER    0.3100
   1030 C         -74.7210  -12.0650  -31.6290 C.2      67 SER    0.0700
   1031 O         -75.8800  -12.4600  -31.5110 O.2      67 SER    0.0900
   1032 CB        -73.5160  -11.6050  -29.4760 C.3      67 SER    0.0500
   1033 OG        -72.9950  -10.3550  -29.8970 O.3      67 SER    0.0900
   1034 HN        -71.6610  -12.0530  -31.0780 H        67 SER    0.0900
   1035 HA        -73.9660  -13.5380  -30.3140 H        67 SER   -0.6600
   1036 HB1       -72.8310  -12.0380  -28.7160 H        67 SER    0.4300
   1037 HB2       -74.5160  -11.4390  -29.0190 H        67 SER    0.5100
   1038 HG1       -72.0410  -10.4270  -29.8230 H        67 SER   -0.5100
   1039 N         -74.3370  -11.2100  -32.5990 N.am     68 SER   -0.4700
   1040 CA        -75.2640  -10.7120  -33.6060 C.3      68 SER    0.3100
   1041 C         -75.7150  -11.8510  -34.5130 C.2      68 SER    0.0700
   1042 O         -76.9130  -11.9810  -34.7540 O.2      68 SER    0.0900
   1043 CB        -74.6390   -9.5870  -34.4240 C.3      68 SER    0.0500
   1044 OG        -74.3700   -8.4550  -33.6150 O.3      68 SER    0.0900
   1045 HN        -73.3990  -10.8800  -32.6690 H        68 SER    0.0900
   1046 HA        -76.1470  -10.3560  -33.0980 H        68 SER   -0.6600
   1047 HB1       -75.3360   -9.2860  -35.2350 H        68 SER    0.4300
   1048 HB2       -73.6840   -9.9390  -34.8710 H        68 SER    0.5100
   1049 HG1       -73.6450   -8.7080  -33.0390 H        68 SER   -0.5100
   1050 N         -74.7760  -12.7290  -34.9360 N.am     69 VAL   -0.4700
   1051 CA        -75.0610  -13.8880  -35.7900 C.3      69 VAL    0.3100
   1052 C         -76.0190  -14.8590  -35.0580 C.2      69 VAL    0.0700
   1053 O         -76.8900  -15.4240  -35.7040 O.2      69 VAL    0.0900
   1054 CB        -73.7630  -14.6150  -36.2380 C.3      69 VAL   -0.0900
   1055 CG1       -74.0760  -15.8340  -37.1100 C.3      69 VAL    0.0900
   1056 CG2       -72.8220  -13.6670  -36.9780 C.3      69 VAL   -0.2700
   1057 HN        -73.8190  -12.6210  -34.6770 H        69 VAL    0.0900
   1058 HA        -75.6020  -13.5330  -36.6540 H        69 VAL    0.0900
   1059 HB        -73.2020  -14.9460  -35.3390 H        69 VAL    0.0900
   1060 HG11      -74.7790  -15.5530  -37.9220 H        69 VAL   -0.2700
   1061 HG12      -74.5490  -16.6290  -36.4930 H        69 VAL    0.0900
   1062 HG13      -73.1420  -16.2230  -37.5670 H        69 VAL    0.0900
   1063 HG21      -72.6780  -12.7350  -36.3890 H        69 VAL    0.0900
   1064 HG22      -73.2550  -13.3990  -37.9650 H        69 VAL    0.5100
   1065 HG23      -71.8320  -14.1510  -37.1220 H        69 VAL   -0.5100
   1066 N         -75.8990  -15.0160  -33.7210 N.am     70 LEU   -0.4700
   1067 CA        -76.7790  -15.9180  -32.9580 C.3      70 LEU    0.3100
   1068 C         -78.1690  -15.3080  -32.7220 C.2      70 LEU    0.0700
   1069 O         -79.0520  -16.0070  -32.2330 O.2      70 LEU    0.0900
   1070 CB        -76.1820  -16.3210  -31.5860 C.3      70 LEU   -0.1800
   1071 CG        -74.8860  -17.1550  -31.5650 C.3      70 LEU    0.0900
   1072 CD1       -74.5040  -17.4750  -30.1420 C.3      70 LEU    0.0900
   1073 CD2       -75.0260  -18.4770  -32.3450 C.3      70 LEU   -0.0900
   1074 HN        -75.2090  -14.5270  -33.1910 H        70 LEU    0.0900
   1075 HA        -76.9400  -16.8000  -33.5590 H        70 LEU   -0.2700
   1076 HB1       -76.9580  -16.9030  -31.0490 H        70 LEU    0.0900
   1077 HB2       -75.9800  -15.3840  -31.0280 H        70 LEU    0.0900
   1078 HG        -74.0670  -16.5830  -32.0480 H        70 LEU    0.0900
   1079 HD11      -75.3140  -18.0540  -29.6500 H        70 LEU   -0.2700
   1080 HD12      -74.3450  -16.5330  -29.5730 H        70 LEU    0.0900
   1081 HD13      -73.5740  -18.0820  -30.1270 H        70 LEU    0.0900
   1082 HD21      -75.2750  -18.2680  -33.4070 H        70 LEU    0.0900
   1083 HD22      -75.8400  -19.0910  -31.9040 H        70 LEU    0.5100
   1084 HD23      -74.0700  -19.0400  -32.3080 H        70 LEU   -0.5100
   1085 N         -78.3670  -14.0200  -33.0470 N.am     71 VAL   -0.4700
   1086 CA        -79.6750  -13.3670  -32.9310 C.3      71 VAL    0.3100
   1087 C         -80.3540  -13.4500  -34.3280 C.2      71 VAL    0.0700
   1088 O         -81.5710  -13.6270  -34.4120 O.2      71 VAL    0.0900
   1089 CB        -79.5690  -11.9150  -32.3750 C.3      71 VAL   -0.0900
   1090 CG1       -80.9350  -11.2340  -32.3150 C.3      71 VAL    0.0900
   1091 CG2       -78.9320  -11.9150  -30.9870 C.3      71 VAL   -0.2700
   1092 HN        -77.6240  -13.4460  -33.3850 H        71 VAL    0.0900
   1093 HA        -80.2820  -13.9690  -32.2720 H        71 VAL    0.0900
   1094 HB        -78.8960  -11.3230  -33.0300 H        71 VAL    0.0900
   1095 HG11      -81.6190  -11.8070  -31.6530 H        71 VAL   -0.2700
   1096 HG12      -81.3800  -11.1890  -33.3310 H        71 VAL    0.0900
   1097 HG13      -80.8270  -10.2060  -31.9090 H        71 VAL    0.0900
   1098 HG21      -78.0980  -12.6490  -30.9500 H        71 VAL    0.0900
   1099 HG22      -79.6870  -12.2000  -30.2240 H        71 VAL    0.5100
   1100 HG23      -78.5280  -10.9070  -30.7560 H        71 VAL   -0.5100
   1101 N         -79.5400  -13.4010  -35.4200 N.am     72 ILE   -0.4700
   1102 CA        -80.0070  -13.5670  -36.8060 C.3      72 ILE    0.3100
   1103 C         -80.4830  -15.0140  -36.9590 C.2      72 ILE    0.0700
   1104 O         -81.6560  -15.2320  -37.2390 O.2      72 ILE    0.0900
   1105 CB        -78.9210  -13.1750  -37.8710 C.3      72 ILE   -0.0900
   1106 CG1       -78.2440  -11.7910  -37.5940 C.3      72 ILE    0.0900
   1107 CG2       -79.4280  -13.3110  -39.3140 C.3      72 ILE   -0.2700
   1108 CD        -79.1630  -10.5450  -37.4370 C.3      72 ILE    0.0900
   1109 HN        -78.5600  -13.2470  -35.3230 H        72 ILE    0.0900
   1110 HA        -80.8800  -12.9420  -36.9300 H        72 ILE    0.0900
   1111 HB        -78.0360  -13.8340  -37.7380 H        72 ILE   -0.1800
   1112 HG11      -77.5500  -11.5870  -38.4350 H        72 ILE    0.0900
   1113 HG12      -77.6590  -11.8900  -36.6560 H        72 ILE    0.0900
   1114 HG21      -80.3070  -12.6500  -39.4740 H        72 ILE   -0.2700
   1115 HG22      -79.7350  -14.3610  -39.5090 H        72 ILE    0.0900
   1116 HG23      -78.6280  -13.0170  -40.0260 H        72 ILE    0.0900
   1117 HD1       -79.8620  -10.6900  -36.5860 H        72 ILE    0.0900
   1118 HD2       -79.7570  -10.3940  -38.3630 H        72 ILE    0.5100
   1119 HD3       -78.5450   -9.6430  -37.2380 H        72 ILE   -0.5100
   1120 N         -79.5920  -15.9920  -36.6660 N.am     73 ASP   -0.4700
   1121 CA        -79.8490  -17.4390  -36.6540 C.3      73 ASP    0.3100
   1122 C         -81.0910  -17.7910  -35.8080 C.2      73 ASP    0.0700
   1123 O         -81.9260  -18.5980  -36.2370 O.2      73 ASP    0.0900
   1124 CB        -78.6060  -18.1700  -36.0920 C.3      73 ASP   -0.2800
   1125 CG        -78.7470  -19.6650  -35.8340 C.2      73 ASP    0.0900
   1126 OD1       -79.4800  -20.3420  -36.6050 O.co2    73 ASP    0.0900
   1127 OD2       -78.0570  -20.1740  -34.9170 O.co2    73 ASP    0.6200
   1128 HN        -78.6550  -15.7500  -36.4280 H        73 ASP   -0.7600
   1129 HA        -80.0540  -17.7570  -37.6660 H        73 ASP   -0.7600
   1130 HB1       -78.3350  -17.6910  -35.1280 H        73 ASP    0.5100
   1131 HB2       -77.7740  -18.0340  -36.8150 H        73 ASP   -0.5100
   1132 N         -81.1790  -17.1830  -34.6190 N.am     74 GLY   -0.4700
   1133 CA        -82.2640  -17.3870  -33.6690 C.3      74 GLY    0.3100
   1134 C         -83.6100  -16.9140  -34.1680 C.2      74 GLY   -0.0200
   1135 O         -84.5650  -17.6940  -34.1860 O.2      74 GLY    0.0900
   1136 HN        -80.4800  -16.5390  -34.3220 H        74 GLY    0.0900
   1137 HA1       -82.0170  -16.8450  -32.7680 H        74 GLY    0.5100
   1138 HA2       -82.3220  -18.4460  -33.4630 H        74 GLY   -0.5100
   1139 N         -83.6940  -15.6350  -34.6020 N.am     75 LEU   -0.4700
   1140 CA        -84.9300  -15.0200  -35.1020 C.3      75 LEU    0.3100
   1141 C         -85.3750  -15.6080  -36.4530 C.2      75 LEU    0.0700
   1142 O         -86.5800  -15.6130  -36.7250 O.2      75 LEU    0.0900
   1143 CB        -84.7890  -13.4890  -35.2550 C.3      75 LEU   -0.1800
   1144 CG        -85.1180  -12.5930  -34.0330 C.3      75 LEU    0.0900
   1145 CD1       -86.5920  -12.6800  -33.6590 C.3      75 LEU    0.0900
   1146 CD2       -84.2400  -12.8850  -32.8300 C.3      75 LEU   -0.0900
   1147 HN        -82.8960  -15.0370  -34.6010 H        75 LEU    0.0900
   1148 HA        -85.7190  -15.2520  -34.4030 H        75 LEU   -0.2700
   1149 HB1       -85.4580  -13.1760  -36.0820 H        75 LEU    0.0900
   1150 HB2       -83.7370  -13.2810  -35.5410 H        75 LEU    0.0900
   1151 HG        -84.8660  -11.5390  -34.2770 H        75 LEU    0.0900
   1152 HD11      -86.8590  -13.7280  -33.4030 H        75 LEU   -0.2700
   1153 HD12      -87.2190  -12.3540  -34.5150 H        75 LEU    0.0900
   1154 HD13      -86.7970  -12.0360  -32.7780 H        75 LEU    0.0900
   1155 HD21      -83.1730  -12.7160  -33.0850 H        75 LEU    0.0900
   1156 HD22      -84.3660  -13.9440  -32.5180 H        75 LEU    0.5100
   1157 HD23      -84.5160  -12.2120  -31.9890 H        75 LEU   -0.5100
   1158 N         -84.4330  -16.1220  -37.2860 N.am     76 LEU   -0.4700
   1159 CA        -84.7750  -16.7000  -38.5920 C.3      76 LEU    0.3100
   1160 C         -85.4590  -18.0870  -38.4370 C.2      76 LEU    0.0700
   1161 O         -85.9370  -18.6380  -39.4330 O.2      76 LEU    0.0900
   1162 CB        -83.5470  -16.8280  -39.5260 C.3      76 LEU   -0.1800
   1163 CG        -82.9230  -15.5190  -40.0750 C.3      76 LEU    0.0900
   1164 CD1       -81.7320  -15.8250  -40.9540 C.3      76 LEU    0.0900
   1165 CD2       -83.9220  -14.6950  -40.8860 C.3      76 LEU   -0.0900
   1166 HN        -83.4640  -16.1290  -37.0470 H        76 LEU    0.0900
   1167 HA        -85.5170  -16.0620  -39.0460 H        76 LEU   -0.2700
   1168 HB1       -83.8520  -17.4430  -40.3970 H        76 LEU    0.0900
   1169 HB2       -82.7550  -17.3660  -38.9640 H        76 LEU    0.0900
   1170 HG        -82.5970  -14.8810  -39.2260 H        76 LEU    0.0900
   1171 HD11      -82.0440  -16.4560  -41.8130 H        76 LEU   -0.2700
   1172 HD12      -80.9630  -16.3760  -40.3710 H        76 LEU    0.0900
   1173 HD13      -81.2980  -14.8810  -41.3470 H        76 LEU    0.0900
   1174 HD21      -84.7900  -14.4140  -40.2500 H        76 LEU    0.0900
   1175 HD22      -84.2920  -15.2900  -41.7480 H        76 LEU    0.5100
   1176 HD23      -83.4370  -13.7650  -41.2530 H        76 LEU   -0.5100
   1177 N         -85.5550  -18.6180  -37.1950 N.am     77 ARG   -0.4700
   1178 CA        -86.2570  -19.8710  -36.9290 C.3      77 ARG    0.3100
   1179 C         -87.0910  -19.7120  -35.6340 C.2      77 ARG    0.0700
   1180 O         -86.7090  -20.1950  -34.5640 O.2      77 ARG    0.0900
   1181 CB        -85.2880  -21.0810  -36.8560 C.3      77 ARG   -0.1800
   1182 CG        -85.9570  -22.4840  -36.7680 C.3      77 ARG    0.0900
   1183 CD        -86.7520  -22.9660  -38.0040 C.3      77 ARG    0.0900
   1184 NE        -87.9710  -22.1810  -38.2780 N.pl3    77 ARG   -0.1800
   1185 CZ        -88.8260  -22.4330  -39.2690 C.cat    77 ARG    0.0900
   1186 NH1       -88.6250  -23.4610  -40.0850 N.pl3    77 ARG    0.0900
   1187 NH2       -89.8940  -21.6650  -39.4430 N.pl3    77 ARG    0.2000
   1188 HN        -85.1470  -18.1730  -36.4020 H        77 ARG    0.0900
   1189 HA        -86.9730  -20.0200  -37.7250 H        77 ARG    0.0900
   1190 HB1       -84.6460  -20.9510  -35.9590 H        77 ARG   -0.7000
   1191 HB2       -84.6490  -21.0640  -37.7630 H        77 ARG    0.4400
   1192 HG1       -86.6550  -22.4690  -35.9050 H        77 ARG    0.6400
   1193 HG2       -85.1560  -23.2260  -36.5730 H        77 ARG   -0.8000
   1194 HD1       -87.0690  -24.0180  -37.8460 H        77 ARG    0.4600
   1195 HD2       -86.1060  -22.8920  -38.9050 H        77 ARG    0.4600
   1196 HE        -88.1690  -21.4060  -37.6790 H        77 ARG   -0.8000
   1197 HH11      -87.8280  -24.0520  -39.9590 H        77 ARG    0.4600
   1198 HH12      -89.2710  -23.6440  -40.8270 H        77 ARG    0.4600
   1199 HH21      -90.4500  -21.7620  -40.2700 H        77 ARG    0.5100
   1200 HH22      -90.1440  -20.9910  -38.7490 H        77 ARG   -0.5100
   1201 N         -88.2010  -18.9940  -35.8150 N.am     78 THR   -0.4700
   1202 CA        -89.3580  -18.9700  -34.9610 C.3      78 THR    0.3100
   1203 CAT       -92.5010  -21.0690  -35.4740 C.3      78 THR    0.0700
   1204 C         -90.4030  -19.8330  -35.6520 C.2      78 THR    0.0900
   1205 O         -90.2520  -20.2080  -36.8220 O.2      78 THR    0.1400
   1206 CB        -89.8820  -17.5600  -34.7000 C.3      78 THR    0.0900
   1207 CG2       -88.9130  -16.8310  -33.7590 C.3      78 THR   -0.6600
   1208 OG1       -89.9440  -16.7890  -35.8920 O.3      78 THR    0.4300
   1209 NT        -91.4630  -20.2320  -34.9210 N.pl3    78 THR   -0.2700
   1210 HN        -88.2790  -18.4000  -36.6100 H        78 THR    0.0900
   1211 HNT       -91.5770  -19.9670  -33.9670 H        78 THR    0.0900
   1212 HA        -89.0790  -19.4330  -34.0260 H        78 THR    0.0900
   1213 HB        -90.9030  -17.6210  -34.2690 H        78 THR    0.5100
   1214 HG1       -89.0930  -16.3530  -35.9690 H        78 THR   -0.5100
   1215 HG21      -87.9040  -16.7700  -34.2210 H        78 THR   -0.4700
   1216 HG22      -88.8290  -17.3840  -32.7990 H        78 THR    0.3100
   1217 HG23      -89.2770  -15.8000  -33.5650 H        78 THR   -0.1100
   1218 HT1       -92.0600  -22.0300  -35.8160 H        78 THR    0.0900
   1219 HT2       -92.9710  -20.5600  -36.3430 H        78 THR    0.0900
   1220 HT3       -93.2670  -21.2810  -34.6980 H        78 THR    0.0900
   1221 N         -98.5670   -8.2620  -34.7860 N.am     79 LEU   -0.2700
   1222 CA        -97.7480   -8.2910  -33.5810 C.3      79 LEU    0.0900
   1223 CAY       -99.2460   -7.5160  -36.9680 C.3      79 LEU    0.0900
   1224 C         -96.4520   -9.0910  -33.6940 C.2      79 LEU    0.0900
   1225 O         -95.5440   -8.9560  -32.8790 O.2      79 LEU    0.5100
   1226 CB        -98.5680   -8.8380  -32.3810 C.3      79 LEU   -0.5100
   1227 CG        -99.8810   -8.0770  -32.0800 C.3      79 LEU   -0.4700
   1228 CD1      -100.6140   -8.7310  -30.8970 C.3      79 LEU    0.3100
   1229 CD2       -99.6360   -6.5880  -31.7880 C.3      79 LEU    0.0700
   1230 CY        -98.1980   -7.6800  -35.9370 C.2      79 LEU    0.0900
   1231 OY        -97.0430   -7.3380  -36.1430 O.2      79 LEU   -0.1800
   1232 HN        -99.4490   -8.7160  -34.7040 H        79 LEU    0.0900
   1233 HA        -97.4120   -7.2850  -33.3780 H        79 LEU    0.0900
   1234 HB1       -97.9280   -8.7950  -31.4760 H        79 LEU   -0.0900
   1235 HB2       -98.8240   -9.8970  -32.5920 H        79 LEU    0.0900
   1236 HG       -100.5350   -8.0980  -32.9770 H        79 LEU   -0.2700
   1237 HD11      -99.9720   -8.7090  -29.9900 H        79 LEU    0.0900
   1238 HD12     -100.8520   -9.7880  -31.1380 H        79 LEU    0.0900
   1239 HD13     -101.5520   -8.1760  -30.6800 H        79 LEU    0.0900
   1240 HD21      -99.1570   -6.1010  -32.6660 H        79 LEU   -0.2700
   1241 HD22      -98.9630   -6.4790  -30.9110 H        79 LEU    0.0900
   1242 HD23     -100.6020   -6.0790  -31.5840 H        79 LEU    0.0900
   1243 HY1       -98.8020   -7.0590  -37.8790 H        79 LEU    0.0900
   1244 HY2      -100.0480   -6.8480  -36.5850 H        79 LEU    0.5100
   1245 HY3       -99.6710   -8.5080  -37.2330 H        79 LEU   -0.5100
   1246 N         -96.3110   -9.9140  -34.7530 N.am     80 SER   -0.4700
   1247 CA        -95.0870  -10.6490  -35.0950 C.3      80 SER    0.3100
   1248 C         -93.9280   -9.6940  -35.3820 C.2      80 SER    0.0700
   1249 O         -92.7830  -10.0030  -35.0420 O.2      80 SER    0.0900
   1250 CB        -95.3280  -11.5480  -36.3080 C.3      80 SER    0.0500
   1251 OG        -94.1690  -12.2790  -36.6820 O.3      80 SER    0.0900
   1252 HN        -97.0700  -10.0660  -35.3790 H        80 SER    0.0900
   1253 HA        -94.8000  -11.2420  -34.2390 H        80 SER   -0.6600
   1254 HB1       -95.6370  -10.9200  -37.1720 H        80 SER    0.4300
   1255 HB2       -96.1350  -12.2730  -36.0710 H        80 SER    0.5100
   1256 HG1       -93.4990  -11.6230  -36.8900 H        80 SER   -0.5100
   1257 N         -94.2370   -8.5150  -35.9800 N.am     81 ASP   -0.4700
   1258 CA        -93.2910   -7.4560  -36.3510 C.3      81 ASP    0.3100
   1259 C         -92.5360   -6.9350  -35.1010 C.2      81 ASP    0.0700
   1260 O         -91.4810   -6.3100  -35.2350 O.2      81 ASP    0.0900
   1261 CB        -94.0450   -6.3030  -37.0630 C.3      81 ASP   -0.2800
   1262 CG        -93.1900   -5.2490  -37.7610 C.2      81 ASP    0.0900
   1263 OD1       -91.9790   -5.4960  -37.9580 O.co2    81 ASP    0.0900
   1264 OD2       -93.7600   -4.2360  -38.2180 O.co2    81 ASP    0.6200
   1265 HN        -95.1840   -8.3080  -36.2080 H        81 ASP   -0.7600
   1266 HA        -92.5450   -7.8810  -37.0060 H        81 ASP   -0.7600
   1267 HB1       -94.6640   -5.7800  -36.3040 H        81 ASP    0.5100
   1268 HB2       -94.7110   -6.7540  -37.8300 H        81 ASP   -0.5100
   1269 N         -93.0480   -7.2620  -33.9040 N.am     82 GLY   -0.4700
   1270 CA        -92.4190   -6.9400  -32.6270 C.3      82 GLY    0.3100
   1271 C         -91.1770   -7.7780  -32.3710 C.2      82 GLY   -0.0200
   1272 O         -90.4830   -7.5840  -31.3680 O.2      82 GLY    0.0900
   1273 HN        -93.9100   -7.7580  -33.8330 H        82 GLY    0.0900
   1274 HA1       -93.1390   -7.1230  -31.8440 H        82 GLY    0.5100
   1275 HA2       -92.1450   -5.8960  -32.6440 H        82 GLY   -0.5100
   1276 N         -90.8920   -8.7220  -33.2970 N.am     83 ALA   -0.4700
   1277 CA        -89.7380   -9.6160  -33.2900 C.3      83 ALA    0.3100
   1278 C         -89.0590   -9.6620  -34.6810 C.2      83 ALA    0.0700
   1279 O         -87.8340   -9.7800  -34.7480 O.2      83 ALA    0.0900
   1280 CB        -90.1630  -11.0130  -32.8630 C.3      83 ALA   -0.2700
   1281 HN        -91.5000   -8.8550  -34.0740 H        83 ALA    0.0900
   1282 HA        -89.0070   -9.2170  -32.6020 H        83 ALA    0.0900
   1283 HB1       -90.9230  -11.4130  -33.5700 H        83 ALA    0.0900
   1284 HB2       -90.6080  -10.9790  -31.8460 H        83 ALA    0.5100
   1285 HB3       -89.2850  -11.6930  -32.8650 H        83 ALA   -0.5100
   1286 N         -89.8540   -9.5480  -35.7860 N.am     84 VAL   -0.4700
   1287 CA        -89.3780   -9.5760  -37.1850 C.3      84 VAL    0.3100
   1288 C         -88.4260   -8.3740  -37.4360 C.2      84 VAL    0.0700
   1289 O         -87.3850   -8.5370  -38.0780 O.2      84 VAL    0.0900
   1290 CB        -90.5640   -9.5850  -38.2000 C.3      84 VAL   -0.0900
   1291 CG1       -90.0650   -9.5350  -39.6440 C.3      84 VAL    0.0900
   1292 CG2       -91.4570  -10.8080  -38.0000 C.3      84 VAL   -0.2700
   1293 HN        -90.8390   -9.4350  -35.6870 H        84 VAL    0.0900
   1294 HA        -88.7770  -10.4640  -37.3110 H        84 VAL    0.0900
   1295 HB        -91.2120   -8.7050  -38.0090 H        84 VAL    0.0900
   1296 HG11      -89.2830  -10.3080  -39.8050 H        84 VAL   -0.2700
   1297 HG12      -89.6250   -8.5370  -39.8580 H        84 VAL    0.0900
   1298 HG13      -90.9060   -9.7300  -40.3420 H        84 VAL    0.0900
   1299 HG21      -91.7330  -10.9080  -36.9290 H        84 VAL    0.0900
   1300 HG22      -90.9150  -11.7270  -38.3130 H        84 VAL    0.5100
   1301 HG23      -92.3860  -10.7000  -38.5980 H        84 VAL   -0.5100
   1302 N         -88.7750   -7.1880  -36.8980 N.am     85 ALA   -0.4700
   1303 CA        -87.9550   -5.9810  -36.9970 C.3      85 ALA    0.3100
   1304 C         -86.8630   -5.9680  -35.9120 C.2      85 ALA    0.0700
   1305 O         -85.9610   -5.1260  -35.9430 O.2      85 ALA    0.0900
   1306 CB        -88.8310   -4.7400  -36.8790 C.3      85 ALA   -0.2700
   1307 HN        -89.6290   -7.0800  -36.3960 H        85 ALA    0.0900
   1308 HA        -87.4480   -5.9950  -37.9510 H        85 ALA    0.0900
   1309 HB1       -89.3580   -4.7350  -35.9010 H        85 ALA    0.0900
   1310 HB2       -89.5900   -4.7350  -37.6910 H        85 ALA    0.5100
   1311 HB3       -88.2040   -3.8250  -36.9480 H        85 ALA   -0.5100
   1312 N         -86.9480   -6.9180  -34.9780 N.am     86 GLY   -0.4700
   1313 CA        -86.0060   -7.0740  -33.8770 C.3      86 GLY    0.3100
   1314 C         -84.6210   -7.5370  -34.2870 C.2      86 GLY   -0.0200
   1315 O         -83.6420   -7.2220  -33.6050 O.2      86 GLY    0.0900
   1316 HN        -87.6870   -7.5860  -34.9950 H        86 GLY    0.0900
   1317 HA1       -86.4240   -7.7990  -33.1950 H        86 GLY    0.5100
   1318 HA2       -85.9170   -6.1130  -33.3910 H        86 GLY   -0.5100
   1319 N         -84.5220   -8.3130  -35.3910 N.am     87 CYS   -0.4700
   1320 CA        -83.2310   -8.8020  -35.8860 C.3      87 CYS    0.3100
   1321 C         -82.6810   -7.8350  -36.9400 C.2      87 CYS    0.0700
   1322 O         -81.4980   -7.9040  -37.2770 O.2      87 CYS    0.0900
   1323 CB        -83.3480  -10.2200  -36.4430 C.3      87 CYS   -0.1000
   1324 SG        -84.3210  -10.3460  -37.9650 S.3      87 CYS    0.0900
   1325 HN        -85.3220   -8.5870  -35.9190 H        87 CYS    0.0900
   1326 HA        -82.5330   -8.7830  -35.0620 H        87 CYS   -0.0800
   1327 HB1       -83.8150  -10.8590  -35.6650 H        87 CYS    0.5100
   1328 HB2       -82.3230  -10.5990  -36.6410 H        87 CYS   -0.5100
   1329 N         -83.5360   -6.9420  -37.4900 N.am     88 ARG   -0.4700
   1330 CA        -83.1350   -5.9430  -38.4610 C.3      88 ARG    0.3100
   1331 C         -82.1780   -4.9580  -37.8290 C.2      88 ARG    0.0700
   1332 O         -81.1770   -4.5670  -38.4210 O.2      88 ARG    0.0900
   1333 CB        -84.3480   -5.2070  -39.0930 C.3      88 ARG   -0.1800
   1334 CG        -83.9420   -4.2450  -40.2330 C.3      88 ARG    0.0900
   1335 CD        -85.0910   -3.4990  -40.9410 C.3      88 ARG    0.0900
   1336 NE        -86.0840   -4.4740  -41.5010 N.pl3    88 ARG   -0.1800
   1337 CZ        -85.8960   -5.2230  -42.5840 C.cat    88 ARG    0.0900
   1338 NH1       -86.9110   -5.9260  -43.0460 N.pl3    88 ARG    0.0900
   1339 NH2       -84.7450   -5.3020  -43.2130 N.pl3    88 ARG    0.2000
   1340 HN        -84.5020   -6.9340  -37.2470 H        88 ARG    0.0900
   1341 HA        -82.5690   -6.4450  -39.2310 H        88 ARG    0.0900
   1342 HB1       -84.8630   -4.6240  -38.3000 H        88 ARG   -0.7000
   1343 HB2       -85.0530   -5.9640  -39.4980 H        88 ARG    0.4400
   1344 HG1       -83.3970   -4.8350  -41.0000 H        88 ARG    0.6400
   1345 HG2       -83.2550   -3.4840  -39.8080 H        88 ARG   -0.8000
   1346 HD1       -84.6900   -2.8930  -41.7820 H        88 ARG    0.4600
   1347 HD2       -85.6220   -2.8450  -40.2170 H        88 ARG    0.4600
   1348 HE        -86.9560   -4.5670  -41.0230 H        88 ARG   -0.8000
   1349 HH11      -86.8440   -6.3780  -43.9360 H        88 ARG    0.4600
   1350 HH12      -87.7490   -6.0080  -42.5070 H        88 ARG    0.4600
   1351 HH21      -84.6110   -5.9890  -43.9280 H        88 ARG    0.5100
   1352 HH22      -84.0020   -4.6770  -42.9760 H        88 ARG   -0.5100
   1353 N         -82.4450   -4.5900  -36.5570 N.am     89 VAL   -0.4700
   1354 CA        -81.5870   -3.6940  -35.7730 C.3      89 VAL    0.3100
   1355 C         -80.3480   -4.4800  -35.2850 C.2      89 VAL    0.0700
   1356 O         -79.3270   -3.8750  -34.9520 O.2      89 VAL    0.0900
   1357 CB        -82.3310   -3.0110  -34.5830 C.3      89 VAL   -0.0900
   1358 CG1       -83.5000   -2.1580  -35.0780 C.3      89 VAL    0.0900
   1359 CG2       -82.8030   -4.0220  -33.5350 C.3      89 VAL   -0.2700
   1360 HN        -83.2570   -4.9220  -36.0850 H        89 VAL    0.0900
   1361 HA        -81.2080   -2.9400  -36.4460 H        89 VAL    0.0900
   1362 HB        -81.6170   -2.3650  -34.0280 H        89 VAL    0.0900
   1363 HG11      -84.2300   -2.7910  -35.6280 H        89 VAL   -0.2700
   1364 HG12      -83.1270   -1.3680  -35.7660 H        89 VAL    0.0900
   1365 HG13      -84.0190   -1.6880  -34.2150 H        89 VAL    0.0900
   1366 HG21      -81.9340   -4.5740  -33.1180 H        89 VAL    0.0900
   1367 HG22      -83.4970   -4.7540  -34.0020 H        89 VAL    0.5100
   1368 HG23      -83.3200   -3.4940  -32.7060 H        89 VAL   -0.5100
   1369 N         -80.4440   -5.8250  -35.2520 N.am     90 ALA   -0.4700
   1370 CA        -79.3510   -6.6990  -34.8530 C.3      90 ALA    0.3100
   1371 C         -78.3770   -6.9210  -36.0100 C.2      90 ALA    0.0700
   1372 O         -77.1760   -7.0590  -35.7680 O.2      90 ALA    0.0900
   1373 CB        -79.8910   -8.0320  -34.3590 C.3      90 ALA   -0.2700
   1374 HN        -81.2880   -6.2890  -35.5060 H        90 ALA    0.0900
   1375 HA        -78.7950   -6.2060  -34.0700 H        90 ALA    0.0900
   1376 HB1       -80.3120   -8.6120  -35.2080 H        90 ALA    0.0900
   1377 HB2       -80.6960   -7.8620  -33.6130 H        90 ALA    0.5100
   1378 HB3       -79.0720   -8.6240  -33.8970 H        90 ALA   -0.5100
   1379 N         -78.8790   -6.9200  -37.2730 N.am     91 ALA   -0.4700
   1380 CA        -78.0600   -7.0850  -38.4800 C.3      91 ALA    0.3100
   1381 C         -77.0990   -5.8970  -38.6630 C.2      91 ALA    0.0700
   1382 O         -76.0840   -6.0130  -39.3600 O.2      91 ALA    0.0900
   1383 CB        -78.9560   -7.2290  -39.6980 C.3      91 ALA   -0.2700
   1384 HN        -79.8540   -6.8040  -37.4370 H        91 ALA    0.0900
   1385 HA        -77.4480   -7.9660  -38.3550 H        91 ALA    0.0900
   1386 HB1       -79.5910   -6.3240  -39.8150 H        91 ALA    0.0900
   1387 HB2       -79.6180   -8.1130  -39.5790 H        91 ALA    0.5100
   1388 HB3       -78.3370   -7.3470  -40.6120 H        91 ALA   -0.5100
   1389 N         -77.4220   -4.7580  -38.0030 N.am     92 VAL   -0.4700
   1390 CA        -76.6440   -3.5190  -37.9900 C.3      92 VAL    0.3100
   1391 C         -75.3110   -3.7840  -37.3080 C.2      92 VAL    0.0700
   1392 O         -74.2630   -3.5620  -37.9090 O.2      92 VAL    0.0900
   1393 CB        -77.4220   -2.3650  -37.2920 C.3      92 VAL   -0.0900
   1394 CG1       -76.6110   -1.0730  -37.2820 C.3      92 VAL    0.0900
   1395 CG2       -78.7800   -2.1330  -37.9460 C.3      92 VAL   -0.2700
   1396 HN        -78.2580   -4.7160  -37.4640 H        92 VAL    0.0900
   1397 HA        -76.4270   -3.2540  -39.0150 H        92 VAL    0.0900
   1398 HB        -77.6490   -2.6610  -36.2460 H        92 VAL    0.0900
   1399 HG11      -76.3830   -0.7570  -38.3230 H        92 VAL   -0.2700
   1400 HG12      -75.6520   -1.2320  -36.7420 H        92 VAL    0.0900
   1401 HG13      -77.1910   -0.2660  -36.7860 H        92 VAL    0.0900
   1402 HG21      -79.3970   -3.0550  -37.8820 H        92 VAL    0.0900
   1403 HG22      -78.6450   -1.8710  -39.0170 H        92 VAL    0.5100
   1404 HG23      -79.3160   -1.3120  -37.4240 H        92 VAL   -0.5100
   1405 N         -75.3670   -4.3110  -36.0610 N.am     93 PHE   -0.4700
   1406 CA        -74.2100   -4.6250  -35.2250 C.3      93 PHE    0.3100
   1407 C         -73.3030   -5.6650  -35.8680 C.2      93 PHE    0.0700
   1408 O         -72.0980   -5.6440  -35.6280 O.2      93 PHE    0.0900
   1409 CB        -74.6420   -5.1470  -33.8410 C.3      93 PHE   -0.1800
   1410 CG        -75.6310   -4.3080  -33.0720 C.ar     93 PHE    0.0900
   1411 CD1       -75.2940   -3.0260  -32.6440 C.ar     93 PHE    0.0900
   1412 CD2       -76.8310   -4.8530  -32.6310 C.ar     93 PHE    0.0000
   1413 CE1       -76.1960   -2.2610  -31.9010 C.ar     93 PHE   -0.1150
   1414 CE2       -77.7260   -4.0940  -31.8720 C.ar     93 PHE    0.1150
   1415 CZ        -77.4010   -2.8050  -31.5060 C.ar     93 PHE   -0.1150
   1416 HN        -76.2460   -4.5170  -35.6410 H        93 PHE    0.1150
   1417 HA        -73.6250   -3.7240  -35.1180 H        93 PHE   -0.1150
   1418 HB1       -73.7380   -5.2320  -33.2000 H        93 PHE    0.1150
   1419 HB2       -75.1130   -6.1440  -33.9720 H        93 PHE   -0.1150
   1420 HD1       -74.3250   -2.6190  -32.8900 H        93 PHE    0.1150
   1421 HD2       -77.0750   -5.8760  -32.8780 H        93 PHE   -0.1150
   1422 HE1       -75.9500   -1.2440  -31.6340 H        93 PHE    0.1150
   1423 HE2       -78.6720   -4.5190  -31.5710 H        93 PHE    0.5100
   1424 HZ        -78.0900   -2.2210  -30.9130 H        93 PHE   -0.5100
   1425 N         -73.8770   -6.5880  -36.6600 N.am     94 MET   -0.4700
   1426 CA        -73.1250   -7.6580  -37.3040 C.3      94 MET    0.3100
   1427 C         -72.2200   -7.1090  -38.4120 C.2      94 MET    0.0700
   1428 O         -71.0710   -7.5300  -38.5120 O.2      94 MET    0.0900
   1429 CB        -74.0780   -8.7160  -37.8700 C.3      94 MET   -0.1800
   1430 CG        -73.3700   -9.9650  -38.3450 C.3      94 MET    0.0900
   1431 SD        -74.5030  -11.1870  -39.0140 S.3      94 MET    0.0900
   1432 CE        -75.1690  -10.2840  -40.4320 C.3      94 MET   -0.1400
   1433 HN        -74.8560   -6.5790  -36.8460 H        94 MET    0.0900
   1434 HA        -72.4710   -8.0980  -36.5660 H        94 MET    0.0900
   1435 HB1       -74.6310   -8.2740  -38.7260 H        94 MET   -0.0900
   1436 HB2       -74.8050   -8.9970  -37.0790 H        94 MET   -0.2200
   1437 HG1       -72.8160  -10.4050  -37.4890 H        94 MET    0.0900
   1438 HG2       -72.6330   -9.6780  -39.1250 H        94 MET    0.0900
   1439 HE1       -74.3550   -9.8480  -41.0510 H        94 MET    0.0900
   1440 HE2       -75.8200   -9.4530  -40.0870 H        94 MET    0.5100
   1441 HE3       -75.7620  -10.9660  -41.0770 H        94 MET   -0.5100
   1442 N         -72.7300   -6.1750  -39.2330 N.am     95 GLN   -0.4700
   1443 CA        -71.9410   -5.5660  -40.3070 C.3      95 GLN    0.3100
   1444 C         -70.9570   -4.5480  -39.7100 C.2      95 GLN    0.0700
   1445 O         -69.8420   -4.3920  -40.2130 O.2      95 GLN    0.0900
   1446 CB        -72.8580   -4.9150  -41.3570 C.3      95 GLN   -0.1800
   1447 CG        -73.8540   -5.9000  -42.0000 C.3      95 GLN    0.0900
   1448 CD        -73.2090   -7.0630  -42.7410 C.2      95 GLN    0.0900
   1449 NE2       -73.9340   -8.1720  -42.8210 N.am     95 GLN   -0.1800
   1450 OE1       -72.1140   -6.9640  -43.3130 O.2      95 GLN    0.0900
   1451 HN        -73.6700   -5.8550  -39.1480 H        95 GLN    0.0900
   1452 HA        -71.3430   -6.3400  -40.7620 H        95 GLN    0.5500
   1453 HB1       -72.2250   -4.4800  -42.1590 H        95 GLN   -0.5500
   1454 HB2       -73.4320   -4.1000  -40.8680 H        95 GLN   -0.6200
   1455 HG1       -74.4850   -5.3400  -42.7220 H        95 GLN    0.3200
   1456 HG2       -74.5000   -6.3200  -41.1990 H        95 GLN    0.3000
   1457 HE21      -73.5690   -8.9740  -43.2940 H        95 GLN    0.5100
   1458 HE22      -74.8430   -8.2050  -42.4090 H        95 GLN   -0.5100
   1459 N         -71.3840   -3.8980  -38.6010 N.am     96 TYR   -0.4700
   1460 CA        -70.6360   -2.9460  -37.7700 C.3      96 TYR    0.3100
   1461 C         -69.3890   -3.6510  -37.2020 C.2      96 TYR    0.0700
   1462 O         -68.2580   -3.2580  -37.5080 O.2      96 TYR    0.0900
   1463 CB        -71.5950   -2.4280  -36.6540 C.3      96 TYR   -0.1800
   1464 CG        -71.0440   -1.4570  -35.6240 C.ar     96 TYR    0.0900
   1465 CD1       -70.3850   -1.9190  -34.4850 C.ar     96 TYR    0.0900
   1466 CD2       -71.3730   -0.1020  -35.6720 C.ar     96 TYR    0.0000
   1467 CE1       -69.9480   -1.0410  -33.4910 C.ar     96 TYR   -0.1150
   1468 CE2       -70.9540    0.7820  -34.6770 C.ar     96 TYR    0.1150
   1469 CZ        -70.2390    0.3080  -33.5890 C.ar     96 TYR   -0.1150
   1470 OH        -69.8130    1.1750  -32.6070 O.3      96 TYR    0.1150
   1471 HN        -72.3100   -4.0560  -38.2740 H        96 TYR    0.1100
   1472 HA        -70.2950   -2.1340  -38.3950 H        96 TYR   -0.5400
   1473 HB1       -71.9630   -3.3040  -36.0810 H        96 TYR    0.4300
   1474 HB2       -72.4430   -1.9050  -37.1430 H        96 TYR   -0.1150
   1475 HD1       -70.2080   -2.9780  -34.3710 H        96 TYR    0.1150
   1476 HD2       -71.9620    0.2700  -36.4970 H        96 TYR   -0.1150
   1477 HE1       -69.3850   -1.4150  -32.6480 H        96 TYR    0.1150
   1478 HE2       -71.1880    1.8350  -34.7540 H        96 TYR    0.5100
   1479 HH        -70.2340    2.0240  -32.7580 H        96 TYR   -0.5100
   1480 N         -69.6250   -4.7470  -36.4670 N.am     97 GLY   -0.4700
   1481 CA        -68.6040   -5.5780  -35.8420 C.3      97 GLY    0.3100
   1482 C         -67.9380   -6.5800  -36.7660 C.2      97 GLY   -0.0200
   1483 O         -67.1900   -7.4400  -36.2910 O.2      97 GLY    0.0900
   1484 HN        -70.5590   -5.0560  -36.3090 H        97 GLY    0.0900
   1485 HA1       -69.0780   -6.1170  -35.0360 H        97 GLY    0.5100
   1486 HA2       -67.8460   -4.9140  -35.4520 H        97 GLY   -0.5100
   1487 N         -68.2150   -6.5810  -38.1000 N.am     98 ILE   -0.4700
   1488 CA        -67.4760   -7.4290  -39.0480 C.3      98 ILE    0.3100
   1489 C         -66.4390   -6.6160  -39.7940 C.2      98 ILE    0.0700
   1490 O         -65.4800   -7.1530  -40.3360 O.2      98 ILE    0.0900
   1491 CB        -68.3160   -8.2720  -40.0230 C.3      98 ILE   -0.0900
   1492 CG1       -67.5420   -9.5470  -40.4610 C.3      98 ILE    0.0900
   1493 CG2       -68.7800   -7.4670  -41.2560 C.3      98 ILE   -0.2700
   1494 CD        -68.4050  -10.5580  -41.2280 C.3      98 ILE    0.0900
   1495 HN        -68.9320   -6.0090  -38.4920 H        98 ILE    0.0900
   1496 HA        -66.8650   -8.0890  -38.4540 H        98 ILE    0.0900
   1497 HB        -69.2110   -8.6540  -39.4860 H        98 ILE   -0.1800
   1498 HG11      -67.1390  -10.0440  -39.5540 H        98 ILE    0.0900
   1499 HG12      -66.6960   -9.2400  -41.1110 H        98 ILE    0.0900
   1500 HG21      -67.9130   -7.2400  -41.9110 H        98 ILE   -0.2700
   1501 HG22      -69.2390   -6.5100  -40.9300 H        98 ILE    0.0900
   1502 HG23      -69.5190   -8.0580  -41.8370 H        98 ILE    0.0900
   1503 HD1       -68.8100  -10.0910  -42.1510 H        98 ILE    0.0900
   1504 HD2       -69.2550  -10.8870  -40.5940 H        98 ILE    0.5100
   1505 HD3       -67.7900  -11.4370  -41.5160 H        98 ILE   -0.5100
   1506 N         -66.5510   -5.2740  -39.7700 N.am     99 VAL   -0.4700
   1507 CA        -65.5250   -4.3880  -40.2950 C.3      99 VAL    0.3100
   1508 C         -64.6420   -3.9950  -39.1240 C.2      99 VAL    0.0700
   1509 O         -63.4240   -3.9480  -39.2710 O.2      99 VAL    0.0900
   1510 CB        -66.1340   -3.1590  -41.0390 C.3      99 VAL   -0.0900
   1511 CG1       -65.0510   -2.3470  -41.7420 C.3      99 VAL    0.0900
   1512 CG2       -67.1810   -3.5950  -42.0560 C.3      99 VAL   -0.2700
   1513 HN        -67.3530   -4.8240  -39.3850 H        99 VAL    0.0900
   1514 HA        -64.9130   -4.9630  -40.9730 H        99 VAL    0.0900
   1515 HB        -66.6580   -2.5100  -40.3060 H        99 VAL    0.0900
   1516 HG11      -64.6460   -2.9170  -42.6050 H        99 VAL   -0.2700
   1517 HG12      -64.2190   -2.1350  -41.0360 H        99 VAL    0.0900
   1518 HG13      -65.4760   -1.3920  -42.1160 H        99 VAL    0.0900
   1519 HG21      -68.0060   -4.1380  -41.5460 H        99 VAL    0.0900
   1520 HG22      -66.7200   -4.2740  -42.8050 H        99 VAL    0.5100
   1521 HG23      -67.6050   -2.7050  -42.5680 H        99 VAL   -0.5100
   1522 N         -65.2620   -3.7770  -37.9310 N.am    100 ALA   -0.4700
   1523 CA        -64.5710   -3.3970  -36.6940 C.3     100 ALA    0.3100
   1524 C         -63.4760   -4.3890  -36.3490 C.2     100 ALA    0.0700
   1525 O         -62.3960   -3.9630  -35.9530 O.2     100 ALA    0.0900
   1526 CB        -65.5540   -3.2930  -35.5440 C.3     100 ALA   -0.2700
   1527 HN        -66.2500   -3.8690  -37.8450 H       100 ALA    0.0900
   1528 HA        -64.0870   -2.4460  -36.8600 H       100 ALA    0.0900
   1529 HB1       -65.9220   -4.3040  -35.2640 H       100 ALA    0.0900
   1530 HB2       -66.4230   -2.6700  -35.8430 H       100 ALA    0.5100
   1531 HB3       -65.0550   -2.8410  -34.6600 H       100 ALA   -0.5100
   1532 N         -63.7010   -5.6980  -36.5910 N.am    101 ASN   -0.4700
   1533 CA        -62.6970   -6.7260  -36.3240 C.3     101 ASN    0.3100
   1534 C         -61.5820   -6.6940  -37.4250 C.2     101 ASN    0.0700
   1535 O         -60.8560   -7.6750  -37.6020 O.2     101 ASN    0.0900
   1536 CB        -63.3480   -8.1290  -36.2100 C.3     101 ASN   -0.1800
   1537 CG        -64.0570   -8.6630  -37.4400 C.2     101 ASN    0.0900
   1538 ND2       -65.2500   -9.2110  -37.2270 N.am    101 ASN    0.0900
   1539 OD1       -63.4920   -8.7720  -38.5320 O.2     101 ASN    0.5500
   1540 HN        -64.5670   -6.0220  -36.9630 H       101 ASN   -0.5500
   1541 HA        -62.1980   -6.4710  -35.4010 H       101 ASN   -0.6200
   1542 HB1       -64.0930   -8.0920  -35.3880 H       101 ASN    0.3200
   1543 HB2       -62.5490   -8.8540  -35.9490 H       101 ASN    0.3000
   1544 HD21      -65.6890   -9.1190  -36.3330 H       101 ASN    0.5100
   1545 HD22      -65.7070   -9.7130  -37.9590 H       101 ASN   -0.5100
   1546 N         -61.4100   -5.5410  -38.1050 N.am    102 TYR   -0.4700
   1547 CA        -60.3680   -5.3570  -39.1080 C.3     102 TYR    0.3100
   1548 C         -59.5930   -4.0500  -38.8540 C.2     102 TYR    0.0700
   1549 O         -58.4740   -3.9190  -39.3580 O.2     102 TYR    0.0900
   1550 CB        -60.9280   -5.3910  -40.5380 C.3     102 TYR   -0.1800
   1551 CG        -60.6960   -6.7310  -41.2000 C.ar    102 TYR    0.0900
   1552 CD1       -61.6470   -7.7450  -41.1250 C.ar    102 TYR    0.0900
   1553 CD2       -59.4850   -7.0170  -41.8310 C.ar    102 TYR    0.0000
   1554 CE1       -61.4130   -9.0000  -41.6910 C.ar    102 TYR   -0.1150
   1555 CE2       -59.2430   -8.2640  -42.4010 C.ar    102 TYR    0.1150
   1556 CZ        -60.2070   -9.2530  -42.3310 C.ar    102 TYR   -0.1150
   1557 OH        -59.9530  -10.4730  -42.8980 O.3     102 TYR    0.1150
   1558 HN        -61.9990   -4.7520  -37.9490 H       102 TYR    0.1100
   1559 HA        -59.6450   -6.1480  -38.9770 H       102 TYR   -0.5400
   1560 HB1       -60.4260   -4.6160  -41.1570 H       102 TYR    0.4300
   1561 HB2       -62.0250   -5.2110  -40.5160 H       102 TYR   -0.1150
   1562 HD1       -62.5840   -7.5580  -40.6200 H       102 TYR    0.1150
   1563 HD2       -58.7210   -6.2560  -41.8780 H       102 TYR   -0.1150
   1564 HE1       -62.1660   -9.7710  -41.6310 H       102 TYR    0.1150
   1565 HE2       -58.3030   -8.4580  -42.8980 H       102 TYR    0.5100
   1566 HH        -60.6460  -11.0780  -42.6240 H       102 TYR   -0.5100
   1567 N         -60.1470   -3.1120  -38.0350 N.am    103 CYS   -0.4700
   1568 CA        -59.4000   -1.9120  -37.6180 C.3     103 CYS    0.3100
   1569 C         -58.6050   -2.2620  -36.3670 C.2     103 CYS    0.0700
   1570 O         -57.5200   -1.7250  -36.1350 O.2     103 CYS    0.0900
   1571 CB        -60.3050   -0.7020  -37.3880 C.3     103 CYS   -0.1100
   1572 SG        -61.1330   -0.6840  -35.7730 S.3     103 CYS    0.0900
   1573 HN        -61.0770   -3.1950  -37.6850 H       103 CYS    0.0900
   1574 HA        -58.6820   -1.6900  -38.3940 H       103 CYS   -0.2300
   1575 HB1       -61.0750   -0.6900  -38.1880 H       103 CYS    0.1600
   1576 HB2       -59.6860    0.2140  -37.4860 H       103 CYS    0.5100
   1577 HG1       -61.3890    0.6160  -35.7880 H       103 CYS   -0.5100
   1578 N         -59.1790   -3.1640  -35.5400 N.am    104 TRP   -0.4700
   1579 CA        -58.5250   -3.7040  -34.3710 C.3     104 TRP    0.3100
   1580 C         -57.4600   -4.6720  -34.8330 C.2     104 TRP    0.0700
   1581 O         -56.4730   -4.8610  -34.1350 O.2     104 TRP    0.0900
   1582 CB        -59.5240   -4.3510  -33.3990 C.3     104 TRP   -0.1800
   1583 CG        -60.3550   -3.3430  -32.6720 C.ar    104 TRP    0.0900
   1584 CD1       -61.6620   -3.0260  -32.9090 C.ar    104 TRP    0.0900
   1585 CD2       -59.8760   -2.3930  -31.7120 C.ar    104 TRP   -0.0300
   1586 CE2       -60.9640   -1.5530  -31.3780 C.ar    104 TRP   -0.1500
   1587 CE3       -58.6300   -2.1800  -31.0850 C.ar    104 TRP    0.2200
   1588 NE1       -62.0480   -1.9790  -32.1060 N.ar    104 TRP   -0.5100
   1589 CZ2       -60.8360   -0.5070  -30.4500 C.ar    104 TRP    0.3700
   1590 CZ3       -58.5090   -1.1500  -30.1630 C.ar    104 TRP    0.2400
   1591 CH2       -59.6000   -0.3270  -29.8520 C.ar    104 TRP    0.1100
   1592 HN        -60.1010   -3.5040  -35.7060 H       104 TRP   -0.2500
   1593 HA        -58.0080   -2.8920  -33.8810 H       104 TRP    0.1700
   1594 HB1       -58.9650   -4.9530  -32.6520 H       104 TRP   -0.2000
   1595 HB2       -60.2020   -5.0200  -33.9710 H       104 TRP    0.1400
   1596 HD1       -62.3010   -3.5250  -33.6220 H       104 TRP   -0.2700
   1597 HE1       -62.9460   -1.6000  -32.0590 H       104 TRP    0.1600
   1598 HE3       -57.7740   -2.7990  -31.3070 H       104 TRP   -0.1400
   1599 HZ2       -61.6620    0.1440  -30.1990 H       104 TRP    0.1400
   1600 HZ3       -57.5590   -0.9800  -29.6770 H       104 TRP    0.5100
   1601 HH2       -59.4730    0.4660  -29.1310 H       104 TRP   -0.5100
   1602 N         -57.6140   -5.2220  -36.0560 N.am    105 LEU   -0.4700
   1603 CA        -56.6020   -6.0720  -36.6720 C.3     105 LEU    0.3100
   1604 C         -55.5510   -5.1730  -37.3500 C.2     105 LEU    0.0700
   1605 O         -54.4490   -5.6210  -37.6510 O.2     105 LEU    0.0900
   1606 CB        -57.2400   -7.0690  -37.6640 C.3     105 LEU   -0.1800
   1607 CG        -56.3290   -8.1890  -38.2070 C.3     105 LEU    0.0900
   1608 CD1       -56.0150   -9.2420  -37.1310 C.3     105 LEU    0.0900
   1609 CD2       -56.9600   -8.8690  -39.3870 C.3     105 LEU   -0.0900
   1610 HN        -58.4360   -5.0680  -36.5970 H       105 LEU    0.0900
   1611 HA        -56.0920   -6.6070  -35.8830 H       105 LEU   -0.2700
   1612 HB1       -57.6150   -6.4870  -38.5330 H       105 LEU    0.0900
   1613 HB2       -58.1000   -7.5500  -37.1540 H       105 LEU    0.0900
   1614 HG        -55.3760   -7.7400  -38.5630 H       105 LEU    0.0900
   1615 HD11      -56.9560   -9.7110  -36.7700 H       105 LEU   -0.2700
   1616 HD12      -55.5050   -8.7620  -36.2680 H       105 LEU    0.0900
   1617 HD13      -55.3640  -10.0350  -37.5560 H       105 LEU    0.0900
   1618 HD21      -56.9730   -8.1820  -40.2610 H       105 LEU    0.0900
   1619 HD22      -58.0070   -9.1530  -39.1440 H       105 LEU    0.5100
   1620 HD23      -56.3790   -9.7760  -39.6570 H       105 LEU   -0.5100
   1621 N         -55.8900   -3.8900  -37.5670 N.am    106 LEU   -0.4700
   1622 CA        -54.9650   -2.8910  -38.1070 C.3     106 LEU    0.3100
   1623 C         -54.0930   -2.3590  -36.9780 C.2     106 LEU    0.0700
   1624 O         -52.8760   -2.2510  -37.1340 O.2     106 LEU    0.0900
   1625 CB        -55.7270   -1.7420  -38.8110 C.3     106 LEU   -0.1800
   1626 CG        -54.8810   -0.6510  -39.4780 C.3     106 LEU    0.0900
   1627 CD1       -54.2020   -1.1770  -40.7230 C.3     106 LEU    0.0900
   1628 CD2       -55.7400    0.5250  -39.8690 C.3     106 LEU   -0.0900
   1629 HN        -56.8060   -3.5560  -37.3630 H       106 LEU    0.0900
   1630 HA        -54.3120   -3.3900  -38.8080 H       106 LEU   -0.2700
   1631 HB1       -56.3720   -1.2520  -38.0520 H       106 LEU    0.0900
   1632 HB2       -56.3710   -2.1960  -39.5930 H       106 LEU    0.0900
   1633 HG        -54.1100   -0.2960  -38.7620 H       106 LEU    0.0900
   1634 HD11      -54.9410   -1.6910  -41.3740 H       106 LEU   -0.2700
   1635 HD12      -53.4110   -1.9060  -40.4430 H       106 LEU    0.0900
   1636 HD13      -53.7510   -0.3370  -41.2920 H       106 LEU    0.0900
   1637 HD21      -56.2260    0.9570  -38.9680 H       106 LEU    0.0900
   1638 HD22      -56.5300    0.1980  -40.5760 H       106 LEU    0.5100
   1639 HD23      -55.1130    1.3100  -40.3440 H       106 LEU   -0.5100
   1640 N         -54.7310   -2.0530  -35.8200 N.am    107 VAL   -0.4700
   1641 CA        -54.1050   -1.6010  -34.5770 C.3     107 VAL    0.3100
   1642 C         -53.0190   -2.6350  -34.1630 C.2     107 VAL    0.0700
   1643 O         -51.8670   -2.2420  -34.0130 O.2     107 VAL    0.0900
   1644 CB        -55.1870   -1.3760  -33.4720 C.3     107 VAL   -0.0900
   1645 CG1       -54.5980   -1.3610  -32.0650 C.3     107 VAL    0.0900
   1646 CG2       -55.9980   -0.1080  -33.7380 C.3     107 VAL   -0.2700
   1647 HN        -55.7220   -2.1300  -35.7660 H       107 VAL    0.0900
   1648 HA        -53.5800   -0.6790  -34.7830 H       107 VAL    0.0900
   1649 HB        -55.9380   -2.1920  -33.5360 H       107 VAL    0.0900
   1650 HG11      -53.8520   -0.5430  -31.9720 H       107 VAL   -0.2700
   1651 HG12      -54.0930   -2.3280  -31.8570 H       107 VAL    0.0900
   1652 HG13      -55.4040   -1.1910  -31.3200 H       107 VAL    0.0900
   1653 HG21      -56.3670   -0.1030  -34.7860 H       107 VAL    0.0900
   1654 HG22      -55.3610    0.7890  -33.5820 H       107 VAL    0.5100
   1655 HG23      -56.8730   -0.0680  -33.0550 H       107 VAL   -0.5100
   1656 N         -53.3580   -3.9510  -34.0870 N.am    108 GLU   -0.4700
   1657 CA        -52.4360   -5.0400  -33.7080 C.3     108 GLU    0.3100
   1658 C         -51.1990   -5.1310  -34.6130 C.2     108 GLU    0.0700
   1659 O         -50.1240   -5.5010  -34.1330 O.2     108 GLU    0.0900
   1660 CB        -53.1370   -6.4060  -33.7250 C.3     108 GLU   -0.1800
   1661 CG        -54.1200   -6.5890  -32.5810 C.3     108 GLU    0.0900
   1662 CD        -53.5290   -6.5490  -31.1800 C.2     108 GLU    0.0900
   1663 OE1       -52.3800   -7.0190  -30.9950 O.co2   108 GLU   -0.2800
   1664 OE2       -54.2540   -6.1250  -30.2510 O.co2   108 GLU    0.0900
   1665 HN        -54.2870   -4.2470  -34.2950 H       108 GLU    0.0900
   1666 HA        -52.0620   -4.8270  -32.7190 H       108 GLU    0.6200
   1667 HB1       -52.3650   -7.2020  -33.6620 H       108 GLU   -0.7600
   1668 HB2       -53.6840   -6.5130  -34.6860 H       108 GLU   -0.7600
   1669 HG1       -54.6190   -7.5720  -32.7080 H       108 GLU    0.5100
   1670 HG2       -54.8800   -5.7820  -32.6470 H       108 GLU   -0.5100
   1671 N         -51.3610   -4.8020  -35.8920 N.am    109 GLY   -0.4700
   1672 CA        -50.2710   -4.8080  -36.8570 C.3     109 GLY    0.3100
   1673 C         -49.3800   -3.5830  -36.7590 C.2     109 GLY   -0.0200
   1674 O         -48.1560   -3.6840  -36.9180 O.2     109 GLY    0.0900
   1675 HN        -52.2510   -4.5320  -36.2520 H       109 GLY    0.0900
   1676 HA1       -50.7040   -4.8480  -37.8450 H       109 GLY    0.5100
   1677 HA2       -49.6750   -5.6900  -36.6760 H       109 GLY   -0.5100
   1678 N         -49.9870   -2.4090  -36.4790 N.am    110 LEU   -0.4700
   1679 CA        -49.2680   -1.1420  -36.3760 C.3     110 LEU    0.3100
   1680 C         -48.5940   -0.9680  -35.0120 C.2     110 LEU    0.0700
   1681 O         -47.4620   -0.5030  -34.9690 O.2     110 LEU    0.0900
   1682 CB        -50.2080    0.0570  -36.6270 C.3     110 LEU   -0.1800
   1683 CG        -50.8350    0.1720  -38.0260 C.3     110 LEU    0.0900
   1684 CD1       -51.8440    1.2980  -38.0780 C.3     110 LEU    0.0900
   1685 CD2       -49.7850    0.3560  -39.1000 C.3     110 LEU   -0.0900
   1686 HN        -50.9700   -2.3560  -36.3280 H       110 LEU    0.0900
   1687 HA        -48.4730   -1.1500  -37.1080 H       110 LEU   -0.2700
   1688 HB1       -49.6280    0.9840  -36.4410 H       110 LEU    0.0900
   1689 HB2       -51.0360   -0.0060  -35.8910 H       110 LEU    0.0900
   1690 HG        -51.3400   -0.7840  -38.2800 H       110 LEU    0.0900
   1691 HD11      -51.3510    2.2640  -37.8350 H       110 LEU   -0.2700
   1692 HD12      -52.6530    1.1170  -37.3370 H       110 LEU    0.0900
   1693 HD13      -52.2810    1.3700  -39.0980 H       110 LEU    0.0900
   1694 HD21      -49.0890   -0.5110  -39.1060 H       110 LEU    0.0900
   1695 HD22      -49.1990    1.2790  -38.9020 H       110 LEU    0.5100
   1696 HD23      -50.2700    0.4290  -40.0970 H       110 LEU   -0.5100
   1697 N         -49.2680   -1.3420  -33.9030 N.am    111 TYR   -0.4700
   1698 CA        -48.7300   -1.1710  -32.5470 C.3     111 TYR    0.3100
   1699 C         -47.8290   -2.3810  -32.1530 C.2     111 TYR    0.0700
   1700 O         -47.6350   -2.6840  -30.9740 O.2     111 TYR    0.0900
   1701 CB        -49.8610   -0.9560  -31.5280 C.3     111 TYR   -0.1800
   1702 CG        -50.5430    0.3900  -31.6890 C.ar    111 TYR    0.0900
   1703 CD1       -50.1170    1.5000  -30.9630 C.ar    111 TYR    0.0900
   1704 CD2       -51.5870    0.5680  -32.5980 C.ar    111 TYR    0.0000
   1705 CE1       -50.7330    2.7440  -31.1140 C.ar    111 TYR   -0.1150
   1706 CE2       -52.2110    1.8070  -32.7560 C.ar    111 TYR    0.1150
   1707 CZ        -51.7820    2.8930  -32.0080 C.ar    111 TYR   -0.1150
   1708 OH        -52.3940    4.1160  -32.1440 O.3     111 TYR    0.1150
   1709 HN        -50.1730   -1.7580  -33.9580 H       111 TYR    0.1100
   1710 HA        -48.0680   -0.3180  -32.5560 H       111 TYR   -0.5400
   1711 HB1       -49.4470   -1.0010  -30.4990 H       111 TYR    0.4300
   1712 HB2       -50.6350   -1.7410  -31.6620 H       111 TYR   -0.1150
   1713 HD1       -49.2960    1.3970  -30.2710 H       111 TYR    0.1150
   1714 HD2       -51.9190   -0.2710  -33.1920 H       111 TYR   -0.1150
   1715 HE1       -50.3920    3.5890  -30.5350 H       111 TYR    0.1150
   1716 HE2       -53.0250    1.9190  -33.4580 H       111 TYR    0.5100
   1717 HH        -53.1840    3.9960  -32.6760 H       111 TYR   -0.5100
   1718 N         -47.2570   -3.0270  -33.1800 N.am    112 LEU   -0.4700
   1719 CA        -46.1790   -4.0040  -33.1310 C.3     112 LEU    0.3100
   1720 C         -44.9850   -3.3730  -33.8060 C.2     112 LEU    0.0700
   1721 O         -43.8450   -3.6520  -33.4570 O.2     112 LEU    0.0900
   1722 CB        -46.5420   -5.3590  -33.7640 C.3     112 LEU   -0.1800
   1723 CG        -45.4270   -6.4140  -33.6550 C.3     112 LEU    0.0900
   1724 CD1       -45.5410   -7.1990  -32.3740 C.3     112 LEU    0.0900
   1725 CD2       -45.4670   -7.3600  -34.7900 C.3     112 LEU   -0.0900
   1726 HN        -47.5760   -2.8460  -34.1040 H       112 LEU    0.0900
   1727 HA        -45.9250   -4.1470  -32.0910 H       112 LEU   -0.2700
   1728 HB1       -46.7700   -5.1960  -34.8380 H       112 LEU    0.0900
   1729 HB2       -47.4500   -5.7520  -33.2590 H       112 LEU    0.0900
   1730 HG        -44.4400   -5.9060  -33.6860 H       112 LEU    0.0900
   1731 HD11      -46.5200   -7.7220  -32.3320 H       112 LEU   -0.2700
   1732 HD12      -45.4680   -6.5140  -31.5040 H       112 LEU    0.0900
   1733 HD13      -44.7310   -7.9570  -32.3230 H       112 LEU    0.0900
   1734 HD21      -44.9890   -6.9040  -35.6840 H       112 LEU    0.0900
   1735 HD22      -46.5210   -7.6080  -35.0400 H       112 LEU    0.5100
   1736 HD23      -44.9160   -8.2880  -34.5280 H       112 LEU   -0.5100
   1737 N         -45.2800   -2.4990  -34.7940 N.am    113 HSD   -0.4700
   1738 CA        -44.3470   -1.7150  -35.5980 C.3     113 HSD    0.3100
   1739 C         -44.0710   -0.3760  -34.9120 C.2     113 HSD    0.0700
   1740 O         -42.9770   -0.1610  -34.3860 O.2     113 HSD    0.0900
   1741 CB        -44.9550   -1.5070  -37.0070 C.3     113 HSD   -0.0900
   1742 CG        -44.0870   -0.7560  -37.9600 C.ar    113 HSD    0.0900
   1743 CD2       -43.2360   -1.4040  -38.8250 C.ar    113 HSD    0.0900
   1744 ND1       -44.0050    0.5810  -38.1830 N.ar    113 HSD   -0.3600
   1745 CE1       -43.0770    0.7560  -39.1760 C.ar    113 HSD    0.3200
   1746 NE2       -42.6450   -0.4520  -39.5390 N.ar    113 HSD   -0.0500
   1747 HN        -46.2320   -2.3420  -35.0340 H       113 HSD    0.2500
   1748 HA        -43.4120   -2.2510  -35.6600 H       113 HSD    0.1300
   1749 HB1       -45.9070   -0.9490  -36.9000 H       113 HSD   -0.7000
   1750 HB2       -45.1630   -2.5040  -37.4490 H       113 HSD    0.2200
   1751 HD1       -44.5250    1.2890  -37.7070 H       113 HSD    0.1000
   1752 HD2       -43.0180   -2.4530  -38.9770 H       113 HSD    0.5100
   1753 HE1       -42.7680    1.7190  -39.5790 H       113 HSD   -0.5100
   1754 N         -45.0960    0.5060  -34.8780 N.am    114 ASN   -0.4700
   1755 CA        -45.0650    1.8400  -34.2780 C.3     114 ASN    0.3100
   1756 C         -44.6740    1.7810  -32.7960 C.2     114 ASN    0.0700
   1757 O         -44.0600    2.7200  -32.2860 O.2     114 ASN    0.0900
   1758 CB        -46.4340    2.5300  -34.4300 C.3     114 ASN   -0.1800
   1759 CG        -46.8710    2.7980  -35.8640 C.2     114 ASN    0.0900
   1760 ND2       -48.1150    3.2260  -36.0200 N.am    114 ASN    0.0900
   1761 OD1       -46.1010    2.6950  -36.8300 O.2     114 ASN    0.5500
   1762 HN        -45.9720    0.2670  -35.2860 H       114 ASN   -0.5500
   1763 HA        -44.2990    2.4130  -34.7770 H       114 ASN   -0.6200
   1764 HB1       -46.3940    3.5030  -33.8990 H       114 ASN    0.3200
   1765 HB2       -47.2040    1.8860  -33.9560 H       114 ASN    0.3000
   1766 HD21      -48.4650    3.4210  -36.9360 H       114 ASN    0.5100
   1767 HD22      -48.7030    3.3540  -35.2220 H       114 ASN   -0.5100
   1768 N         -44.9930    0.6660  -32.1210 N.am    115 LEU   -0.4700
   1769 CA        -44.6770    0.5040  -30.7150 C.3     115 LEU    0.3100
   1770 C         -43.3750   -0.3320  -30.5580 C.2     115 LEU    0.0700
   1771 O         -42.3040    0.2620  -30.4070 O.2     115 LEU    0.0900
   1772 CB        -45.8720   -0.1440  -29.9750 C.3     115 LEU   -0.1800
   1773 CG        -45.8670   -0.1200  -28.4330 C.3     115 LEU    0.0900
   1774 CD1       -46.0260    1.3030  -27.9010 C.3     115 LEU    0.0900
   1775 CD2       -47.0130   -0.9480  -27.8830 C.3     115 LEU   -0.0900
   1776 HN        -45.4610   -0.1000  -32.5550 H       115 LEU    0.0900
   1777 HA        -44.4620    1.4790  -30.3040 H       115 LEU   -0.2700
   1778 HB1       -45.9210   -1.2070  -30.2900 H       115 LEU    0.0900
   1779 HB2       -46.7920    0.3760  -30.3120 H       115 LEU    0.0900
   1780 HG        -44.9090   -0.5430  -28.0650 H       115 LEU    0.0900
   1781 HD11      -46.9870    1.7380  -28.2530 H       115 LEU   -0.2700
   1782 HD12      -45.1930    1.9400  -28.2690 H       115 LEU    0.0900
   1783 HD13      -46.0260    1.2940  -26.7910 H       115 LEU    0.0900
   1784 HD21      -46.9190   -2.0020  -28.2210 H       115 LEU    0.0900
   1785 HD22      -47.9810   -0.5440  -28.2480 H       115 LEU    0.5100
   1786 HD23      -46.9940   -0.9290  -26.7720 H       115 LEU   -0.5100
   1787 N         -43.4600   -1.6910  -30.6230 N.am    116 LEU   -0.4700
   1788 CA        -42.3240   -2.6030  -30.4060 C.3     116 LEU    0.3100
   1789 C         -41.3100   -2.6050  -31.5660 C.2     116 LEU    0.0700
   1790 O         -40.1170   -2.7790  -31.3140 O.2     116 LEU    0.0900
   1791 CB        -42.7880   -4.0650  -30.1800 C.3     116 LEU   -0.1800
   1792 CG        -43.3230   -4.5080  -28.7760 C.3     116 LEU    0.0900
   1793 CD1       -42.2290   -4.5030  -27.7140 C.3     116 LEU    0.0900
   1794 CD2       -44.5600   -3.7400  -28.3320 C.3     116 LEU   -0.0900
   1795 HN        -44.3260   -2.1390  -30.8260 H       116 LEU    0.0900
   1796 HA        -41.7800   -2.2520  -29.5420 H       116 LEU   -0.2700
   1797 HB1       -41.9220   -4.7170  -30.4140 H       116 LEU    0.0900
   1798 HB2       -43.6000   -4.2610  -30.9090 H       116 LEU    0.0900
   1799 HG        -43.7410   -5.5340  -28.8570 H       116 LEU    0.0900
   1800 HD11      -41.6840   -3.5350  -27.7320 H       116 LEU   -0.2700
   1801 HD12      -41.5050   -5.3210  -27.9130 H       116 LEU    0.0900
   1802 HD13      -42.6800   -4.6370  -26.7070 H       116 LEU    0.0900
   1803 HD21      -45.3210   -3.7410  -29.1410 H       116 LEU    0.0900
   1804 HD22      -44.2890   -2.6860  -28.1030 H       116 LEU    0.5100
   1805 HD23      -45.0000   -4.2170  -27.4310 H       116 LEU   -0.5100
   1806 N         -41.7700   -2.4580  -32.8050 N.am    117 GLY   -0.4700
   1807 CA        -40.8920   -2.4590  -33.9690 C.3     117 GLY    0.3100
   1808 C         -39.8430   -1.3810  -33.8600 C.2     117 GLY   -0.0200
   1809 O         -38.6460   -1.6750  -33.9000 O.2     117 GLY    0.0900
   1810 HN        -42.7420   -2.3380  -32.9950 H       117 GLY    0.0900
   1811 HA1       -41.4940   -2.2880  -34.8480 H       117 GLY    0.5100
   1812 HA2       -40.4120   -3.4240  -34.0290 H       117 GLY   -0.5100
   1813 N         -40.2990   -0.1280  -33.6410 N.am    118 LEU   -0.4700
   1814 CA        -39.4470    1.0540  -33.4720 C.3     118 LEU    0.3100
   1815 C         -38.7210    0.9970  -32.1310 C.2     118 LEU    0.0700
   1816 O         -37.4950    1.1000  -32.1070 O.2     118 LEU    0.0900
   1817 CB        -40.2760    2.3580  -33.5790 C.3     118 LEU   -0.1800
   1818 CG        -40.9090    2.6770  -34.9490 C.3     118 LEU    0.0900
   1819 CD1       -41.9370    3.7780  -34.8350 C.3     118 LEU    0.0900
   1820 CD2       -39.8510    3.0400  -35.9930 C.3     118 LEU   -0.0900
   1821 HN        -41.2760    0.0540  -33.5840 H       118 LEU    0.0900
   1822 HA        -38.6880    1.0290  -34.2400 H       118 LEU   -0.2700
   1823 HB1       -39.6090    3.2040  -33.3120 H       118 LEU    0.0900
   1824 HB2       -41.0970    2.2970  -32.8360 H       118 LEU    0.0900
   1825 HG        -41.3970    1.7620  -35.3470 H       118 LEU    0.0900
   1826 HD11      -41.4360    4.7470  -34.6220 H       118 LEU   -0.2700
   1827 HD12      -42.6410    3.5530  -34.0060 H       118 LEU    0.0900
   1828 HD13      -42.4980    3.8710  -35.7880 H       118 LEU    0.0900
   1829 HD21      -39.1450    2.1940  -36.1320 H       118 LEU    0.0900
   1830 HD22      -39.2770    3.9300  -35.6570 H       118 LEU    0.5100
   1831 HD23      -40.3400    3.2570  -36.9670 H       118 LEU   -0.5100
   1832 N         -39.4870    0.8080  -31.0180 N.am    119 ALA   -0.4700
   1833 CA        -39.0190    0.7150  -29.6230 C.3     119 ALA    0.3100
   1834 C         -38.0300    1.8640  -29.2770 C.2     119 ALA    0.0700
   1835 O         -37.1070    1.6750  -28.4780 O.2     119 ALA    0.0900
   1836 CB        -38.3630   -0.6420  -29.3700 C.3     119 ALA   -0.2700
   1837 HN        -40.4730    0.7160  -31.1110 H       119 ALA    0.0900
   1838 HA        -39.8710    0.8480  -28.9730 H       119 ALA    0.0900
   1839 HB1       -37.4930   -0.7780  -30.0470 H       119 ALA    0.0900
   1840 HB2       -39.0930   -1.4570  -29.5630 H       119 ALA    0.5100
   1841 HB3       -38.0070   -0.7000  -28.3180 H       119 ALA   -0.5100
   1842 N         -38.2520    3.0590  -29.8710 N.am    120 THR   -0.4700
   1843 CA        -37.4120    4.2470  -29.6700 C.3     120 THR    0.3100
   1844 C         -38.2660    5.4880  -29.2870 C.2     120 THR    0.0700
   1845 O         -37.7710    6.3580  -28.5620 O.2     120 THR    0.0900
   1846 CB        -36.5760    4.5510  -30.9360 C.3     120 THR    0.1400
   1847 CG2       -35.4530    3.5340  -31.1680 C.3     120 THR    0.0900
   1848 OG1       -37.4310    4.5750  -32.0830 O.3     120 THR   -0.6600
   1849 HN        -39.0210    3.1890  -30.4910 H       120 THR    0.4300
   1850 HA        -36.7630    4.0570  -28.8290 H       120 THR   -0.2700
   1851 HB        -36.0800    5.5400  -30.8340 H       120 THR    0.0900
   1852 HG1       -36.8500    4.6070  -32.8460 H       120 THR    0.0900
   1853 HG21      -35.8800    2.5150  -31.2890 H       120 THR    0.0900
   1854 HG22      -34.7630    3.5280  -30.2970 H       120 THR    0.5100
   1855 HG23      -34.8910    3.7940  -32.0900 H       120 THR   -0.5100
   1856 N         -39.5420    5.5560  -29.7560 N.am    121 LEU   -0.4700
   1857 CA        -40.4600    6.6840  -29.5230 C.3     121 LEU    0.3100
   1858 C         -41.0470    6.6750  -28.0870 C.2     121 LEU    0.0700
   1859 O         -41.4100    5.6080  -27.5770 O.2     121 LEU    0.0900
   1860 CB        -41.6220    6.6880  -30.5470 C.3     121 LEU   -0.1800
   1861 CG        -41.3340    7.1780  -31.9970 C.3     121 LEU    0.0900
   1862 CD1       -40.9560    8.6610  -32.0320 C.3     121 LEU    0.0900
   1863 CD2       -40.3040    6.3180  -32.7260 C.3     121 LEU   -0.0900
   1864 HN        -39.9240    4.8150  -30.3020 H       121 LEU    0.0900
   1865 HA        -39.8900    7.5980  -29.6040 H       121 LEU   -0.2700
   1866 HB1       -42.4220    7.3360  -30.1330 H       121 LEU    0.0900
   1867 HB2       -41.9980    5.6480  -30.6200 H       121 LEU    0.0900
   1868 HG        -42.2410    7.0210  -32.6190 H       121 LEU    0.0900
   1869 HD11      -40.0430    8.8370  -31.4240 H       121 LEU   -0.2700
   1870 HD12      -41.7840    9.2730  -31.6130 H       121 LEU    0.0900
   1871 HD13      -40.7510    8.9750  -33.0780 H       121 LEU    0.0900
   1872 HD21      -40.5740    5.2430  -32.6410 H       121 LEU    0.0900
   1873 HD22      -39.2990    6.4680  -32.2750 H       121 LEU    0.5100
   1874 HD23      -40.2750    6.5920  -33.8020 H       121 LEU   -0.5100
   1875 N         -41.1740    7.8720  -27.4430 N.am    122 PRO   -0.2900
   1876 CA        -41.6710    7.9240  -26.0540 C.3     122 PRO    0.0000
   1877 C         -43.1760    7.6470  -25.9330 C.2     122 PRO    0.0900
   1878 O         -43.5800    6.9890  -24.9710 O.2     122 PRO    0.0900
   1879 CB        -41.3650    9.3660  -25.6140 C.3     122 PRO    0.0200
   1880 CG        -40.4010    9.9030  -26.6340 C.3     122 PRO    0.0900
   1881 CD        -40.7660    9.2130  -27.9070 C.3     122 PRO   -0.1800
   1882 HA        -41.1960    7.1610  -25.4580 H       122 PRO    0.0900
   1883 HB1       -40.9070    9.3770  -24.6010 H       122 PRO    0.0900
   1884 HB2       -42.2930    9.9740  -25.5950 H       122 PRO   -0.1800
   1885 HG1       -40.5090   11.0040  -26.7360 H       122 PRO    0.0900
   1886 HG2       -39.3530    9.6720  -26.3460 H       122 PRO    0.0900
   1887 HD1       -41.6120    9.7160  -28.4190 H       122 PRO    0.5100
   1888 HD2       -39.8990    9.1340  -28.5950 H       122 PRO   -0.5100
   1889 N         -44.0520    8.1610  -26.8200 N.am    123 GLU   -0.4700
   1890 CA        -45.4810    7.9080  -26.6900 C.3     123 GLU    0.3100
   1891 C         -45.8590    6.4360  -26.8080 C.2     123 GLU    0.0700
   1892 O         -45.4460    5.7560  -27.7440 O.2     123 GLU    0.0900
   1893 CB        -46.3370    8.7820  -27.6350 C.3     123 GLU   -0.1800
   1894 CG        -47.8410    8.4010  -27.6700 C.3     123 GLU    0.0900
   1895 CD        -48.7140    9.4120  -28.4120 C.2     123 GLU    0.0900
   1896 OE1       -48.1800   10.4490  -28.8740 O.co2   123 GLU   -0.2800
   1897 OE2       -49.9400    9.1430  -28.4830 O.co2   123 GLU    0.0900
   1898 HN        -43.7670    8.7260  -27.5910 H       123 GLU    0.0900
   1899 HA        -45.7520    8.1070  -25.6640 H       123 GLU    0.6200
   1900 HB1       -45.9290    8.6880  -28.6630 H       123 GLU   -0.7600
   1901 HB2       -46.2520    9.8400  -27.3090 H       123 GLU   -0.7600
   1902 HG1       -48.2120    8.3210  -26.6260 H       123 GLU    0.5100
   1903 HG2       -47.9470    7.4160  -28.1710 H       123 GLU   -0.5100
   1904 N         -46.6130    5.9020  -25.8140 N.am    124 ARG   -0.4700
   1905 CA        -46.9980    4.4940  -25.7740 C.3     124 ARG    0.3100
   1906 C         -48.3560    4.2720  -25.1040 C.2     124 ARG    0.0700
   1907 O         -49.0850    3.3400  -25.4250 O.2     124 ARG    0.0900
   1908 CB        -45.9010    3.6400  -25.0490 C.3     124 ARG   -0.1800
   1909 CG        -44.5440    3.6950  -25.7900 C.3     124 ARG    0.0900
   1910 CD        -43.4370    2.7170  -25.3810 C.3     124 ARG    0.0900
   1911 NE        -42.3170    2.9900  -26.3490 N.pl3   124 ARG   -0.1800
   1912 CZ        -42.2030    2.3700  -27.5170 C.cat   124 ARG    0.0900
   1913 NH1       -42.5050    1.1040  -27.6900 N.pl3   124 ARG    0.0900
   1914 NH2       -41.7900    3.0580  -28.5620 N.pl3   124 ARG    0.2000
   1915 HN        -46.9410    6.4570  -25.0540 H       124 ARG    0.0900
   1916 HA        -47.1250    4.1530  -26.7910 H       124 ARG    0.0900
   1917 HB1       -46.2410    2.5840  -24.9960 H       124 ARG   -0.7000
   1918 HB2       -45.7660    4.0260  -24.0170 H       124 ARG    0.4400
   1919 HG1       -44.1390    4.7200  -25.6560 H       124 ARG    0.6400
   1920 HG2       -44.7500    3.5250  -26.8660 H       124 ARG   -0.8000
   1921 HD1       -43.7700    1.6620  -25.4860 H       124 ARG    0.4600
   1922 HD2       -43.0890    2.9080  -24.3450 H       124 ARG    0.4600
   1923 HE        -41.6260    3.6680  -26.0990 H       124 ARG   -0.8000
   1924 HH11      -42.8380    0.5590  -26.9200 H       124 ARG    0.4600
   1925 HH12      -42.4020    0.6840  -28.5930 H       124 ARG    0.4600
   1926 HH21      -41.5700    4.0290  -28.4660 H       124 ARG    0.5100
   1927 HH22      -41.6990    2.6100  -29.4510 H       124 ARG   -0.5100
   1928 N         -48.7400    5.1630  -24.1670 N.am    125 SER   -0.4700
   1929 CA        -49.9830    5.1270  -23.3840 C.3     125 SER    0.3100
   1930 C         -51.0020    6.2000  -23.8330 C.2     125 SER    0.0700
   1931 O         -52.2060    6.0020  -23.6610 O.2     125 SER    0.0900
   1932 CB        -49.6610    5.3310  -21.9020 C.3     125 SER    0.0500
   1933 OG        -50.8190    5.2820  -21.0850 O.3     125 SER    0.0900
   1934 HN        -48.1520    5.9370  -23.9520 H       125 SER    0.0900
   1935 HA        -50.4560    4.1690  -23.5420 H       125 SER   -0.6600
   1936 HB1       -49.1810    6.3240  -21.7660 H       125 SER    0.4300
   1937 HB2       -48.9640    4.5350  -21.5660 H       125 SER    0.5100
   1938 HG1       -51.4540    5.8760  -21.4910 H       125 SER   -0.5100
   1939 N         -50.5350    7.2490  -24.5330 N.am    126 PHE   -0.4700
   1940 CA        -51.3390    8.4120  -24.8590 C.3     126 PHE    0.3100
   1941 C         -52.0270    8.1890  -26.1950 C.2     126 PHE    0.0700
   1942 O         -52.8240    9.0060  -26.6500 O.2     126 PHE    0.0900
   1943 CB        -50.4590    9.6960  -24.9410 C.3     126 PHE   -0.1800
   1944 CG        -49.4040    9.7260  -23.8600 C.ar    126 PHE    0.0900
   1945 CD1       -48.0500    9.9160  -24.1940 C.ar    126 PHE    0.0900
   1946 CD2       -49.7480    9.5570  -22.5070 C.ar    126 PHE    0.0000
   1947 CE1       -47.0580    9.8910  -23.2070 C.ar    126 PHE   -0.1150
   1948 CE2       -48.7590    9.5310  -21.5150 C.ar    126 PHE    0.1150
   1949 CZ        -47.4130    9.6930  -21.8660 C.ar    126 PHE   -0.1150
   1950 HN        -49.5970    7.2720  -24.8660 H       126 PHE    0.1150
   1951 HA        -52.0890    8.5230  -24.0900 H       126 PHE   -0.1150
   1952 HB1       -51.0990   10.5960  -24.8160 H       126 PHE    0.1150
   1953 HB2       -49.9390    9.7310  -25.9230 H       126 PHE   -0.1150
   1954 HD1       -47.7740   10.0820  -25.2240 H       126 PHE    0.1150
   1955 HD2       -50.7860    9.4460  -22.2280 H       126 PHE   -0.1150
   1956 HE1       -46.0220   10.0250  -23.4780 H       126 PHE    0.1150
   1957 HE2       -49.0330    9.3860  -20.4810 H       126 PHE    0.5100
   1958 HZ        -46.6480    9.6650  -21.1040 H       126 PHE   -0.5100
   1959 N         -51.8460    6.9850  -26.7870 N.am    127 PHE   -0.4700
   1960 CA        -52.3980    6.6450  -28.1030 C.3     127 PHE    0.3100
   1961 C         -53.9180    6.3710  -28.0550 C.2     127 PHE    0.0700
   1962 O         -54.4710    5.9360  -29.0680 O.2     127 PHE    0.0900
   1963 CB        -51.7040    5.4180  -28.7280 C.3     127 PHE   -0.1800
   1964 CG        -50.3310    5.6140  -29.3150 C.ar    127 PHE    0.0900
   1965 CD1       -50.1660    6.2740  -30.5280 C.ar    127 PHE    0.0900
   1966 CD2       -49.2310    4.9550  -28.7780 C.ar    127 PHE    0.0000
   1967 CE1       -48.9050    6.3930  -31.1130 C.ar    127 PHE   -0.1150
   1968 CE2       -47.9740    5.0500  -29.3800 C.ar    127 PHE    0.1150
   1969 CZ        -47.8150    5.7800  -30.5360 C.ar    127 PHE   -0.1150
   1970 HN        -51.3190    6.2630  -26.3470 H       127 PHE    0.1150
   1971 HA        -52.2700    7.5060  -28.7430 H       127 PHE   -0.1150
   1972 HB1       -52.3430    5.0400  -29.5540 H       127 PHE    0.1150
   1973 HB2       -51.5960    4.6420  -27.9410 H       127 PHE   -0.1150
   1974 HD1       -51.0260    6.7000  -31.0240 H       127 PHE    0.1150
   1975 HD2       -49.3500    4.3620  -27.8840 H       127 PHE   -0.1150
   1976 HE1       -48.7830    6.9670  -32.0200 H       127 PHE    0.1150
   1977 HE2       -47.1250    4.5530  -28.9360 H       127 PHE    0.5100
   1978 HZ        -46.8390    5.8690  -30.9890 H       127 PHE   -0.5100
   1979 N         -54.6030    6.6580  -26.9100 N.am    128 SER   -0.4700
   1980 CA        -56.0600    6.4980  -26.7560 C.3     128 SER    0.3100
   1981 C         -56.8160    7.3920  -27.7570 C.2     128 SER    0.0700
   1982 O         -58.0010    7.1770  -28.0240 O.2     128 SER    0.0900
   1983 CB        -56.4920    6.8200  -25.3280 C.3     128 SER    0.0500
   1984 OG        -57.8950    6.6870  -25.1760 O.3     128 SER    0.0900
   1985 HN        -54.1300    6.9980  -26.1020 H       128 SER    0.0900
   1986 HA        -56.3120    5.4780  -27.0030 H       128 SER   -0.6600
   1987 HB1       -56.2080    7.8650  -25.0800 H       128 SER    0.4300
   1988 HB2       -55.9910    6.1240  -24.6220 H       128 SER    0.5100
   1989 HG1       -58.2890    7.1840  -25.8960 H       128 SER   -0.5100
   1990 N         -56.0900    8.3780  -28.3250 N.am    129 LEU   -0.4700
   1991 CA        -56.5320    9.3280  -29.3420 C.3     129 LEU    0.3100
   1992 C         -56.6160    8.6120  -30.7160 C.2     129 LEU    0.0700
   1993 O         -57.2220    9.1380  -31.6500 O.2     129 LEU    0.0900
   1994 CB        -55.5290   10.5200  -29.3610 C.3     129 LEU   -0.1800
   1995 CG        -55.8910   11.8050  -30.1330 C.3     129 LEU    0.0900
   1996 CD1       -57.0780   12.5270  -29.4950 C.3     129 LEU    0.0900
   1997 CD2       -54.7110   12.7660  -30.1490 C.3     129 LEU   -0.0900
   1998 HN        -55.1430    8.5080  -28.0480 H       129 LEU    0.0900
   1999 HA        -57.5260    9.6650  -29.0930 H       129 LEU   -0.2700
   2000 HB1       -54.5810   10.1390  -29.7930 H       129 LEU    0.0900
   2001 HB2       -55.3550   10.8130  -28.3050 H       129 LEU    0.0900
   2002 HG        -56.1460   11.5410  -31.1810 H       129 LEU    0.0900
   2003 HD11      -56.8360   12.8080  -28.4480 H       129 LEU   -0.2700
   2004 HD12      -57.9660   11.8590  -29.4850 H       129 LEU    0.0900
   2005 HD13      -57.3110   13.4510  -30.0660 H       129 LEU    0.0900
   2006 HD21      -53.8370   12.2880  -30.6430 H       129 LEU    0.0900
   2007 HD22      -54.4270   13.0340  -29.1080 H       129 LEU    0.5100
   2008 HD23      -54.9790   13.6840  -30.7120 H       129 LEU   -0.5100
   2009 N         -56.0160    7.3980  -30.8240 N.am    130 TYR   -0.4700
   2010 CA        -56.0290    6.5470  -32.0180 C.3     130 TYR    0.3100
   2011 C         -56.2930    5.0660  -31.6240 C.2     130 TYR    0.0700
   2012 O         -56.3340    4.1930  -32.4940 O.2     130 TYR    0.0900
   2013 CB        -54.7100    6.6750  -32.8130 C.3     130 TYR   -0.1800
   2014 CG        -54.4350    8.0690  -33.3390 C.ar    130 TYR    0.0900
   2015 CD1       -54.9360    8.4850  -34.5700 C.ar    130 TYR    0.0900
   2016 CD2       -53.6410    8.9610  -32.6240 C.ar    130 TYR    0.0000
   2017 CE1       -54.6830    9.7690  -35.0610 C.ar    130 TYR   -0.1150
   2018 CE2       -53.3760   10.2470  -33.1040 C.ar    130 TYR    0.1150
   2019 CZ        -53.9010   10.6460  -34.3230 C.ar    130 TYR   -0.1150
   2020 OH        -53.6400   11.9110  -34.7980 O.3     130 TYR    0.1150
   2021 HN        -55.5160    7.0160  -30.0520 H       130 TYR    0.1100
   2022 HA        -56.8650    6.8490  -32.6320 H       130 TYR   -0.5400
   2023 HB1       -54.7460    5.9950  -33.6920 H       130 TYR    0.4300
   2024 HB2       -53.8580    6.4000  -32.1540 H       130 TYR   -0.1150
   2025 HD1       -55.5310    7.8010  -35.1580 H       130 TYR    0.1150
   2026 HD2       -53.2210    8.6540  -31.6770 H       130 TYR   -0.1150
   2027 HE1       -55.0950   10.0770  -36.0110 H       130 TYR    0.1150
   2028 HE2       -52.7650   10.9270  -32.5280 H       130 TYR    0.5100
   2029 HH        -53.0890   12.3610  -34.1530 H       130 TYR   -0.5100
   2030 N         -56.5060    4.7990  -30.3150 N.am    131 LEU   -0.4700
   2031 CA        -56.8180    3.4660  -29.7970 C.3     131 LEU    0.3100
   2032 C         -58.2940    3.1470  -30.0790 C.2     131 LEU    0.0700
   2033 O         -58.6180    2.6050  -31.1400 O.2     131 LEU    0.0900
   2034 CB        -56.5010    3.3730  -28.2780 C.3     131 LEU   -0.1800
   2035 CG        -55.4750    2.3270  -27.7980 C.3     131 LEU    0.0900
   2036 CD1       -54.0570    2.7040  -28.2010 C.3     131 LEU    0.0900
   2037 CD2       -55.5120    2.1890  -26.2870 C.3     131 LEU   -0.0900
   2038 HN        -56.4580    5.5200  -29.6290 H       131 LEU    0.0900
   2039 HA        -56.2270    2.7480  -30.3470 H       131 LEU   -0.2700
   2040 HB1       -57.4550    3.1610  -27.7560 H       131 LEU    0.0900
   2041 HB2       -56.1270    4.3690  -27.9600 H       131 LEU    0.0900
   2042 HG        -55.7280    1.3420  -28.2430 H       131 LEU    0.0900
   2043 HD11      -53.7150    3.5860  -27.6180 H       131 LEU   -0.2700
   2044 HD12      -54.0250    2.9610  -29.2820 H       131 LEU    0.0900
   2045 HD13      -53.3680    1.8560  -27.9980 H       131 LEU    0.0900
   2046 HD21      -56.5230    1.8670  -25.9570 H       131 LEU    0.0900
   2047 HD22      -55.2790    3.1650  -25.8110 H       131 LEU    0.5100
   2048 HD23      -54.7730    1.4260  -25.9580 H       131 LEU   -0.5100
   2049 N         -59.1770    3.5710  -29.1670 N.am    132 GLY   -0.4700
   2050 CA        -60.6190    3.4120  -29.2940 C.3     132 GLY    0.3100
   2051 C         -61.2140    4.4110  -30.2650 C.2     132 GLY   -0.0200
   2052 O         -62.4120    4.6930  -30.2170 O.2     132 GLY    0.0900
   2053 HN        -58.8760    4.0280  -28.3340 H       132 GLY    0.0900
   2054 HA1       -61.0600    3.5570  -28.3180 H       132 GLY    0.5100
   2055 HA2       -60.8170    2.4110  -29.6470 H       132 GLY   -0.5100
   2056 N         -60.3790    5.0160  -31.1350 N.am    133 ILE   -0.4700
   2057 CA        -60.7610    5.9620  -32.1710 C.3     133 ILE    0.3100
   2058 C         -60.4950    5.3400  -33.5400 C.2     133 ILE    0.0700
   2059 O         -61.1510    5.6680  -34.5270 O.2     133 ILE    0.0900
   2060 CB        -60.0110    7.2850  -31.9990 C.3     133 ILE   -0.0900
   2061 CG1       -60.2670    7.9210  -30.6060 C.3     133 ILE    0.0900
   2062 CG2       -60.3490    8.2870  -33.1270 C.3     133 ILE   -0.2700
   2063 CD        -61.7360    8.2460  -30.2980 C.3     133 ILE    0.0900
   2064 HN        -59.4020    4.8270  -31.1010 H       133 ILE    0.0900
   2065 HA        -61.8270    6.1230  -32.1000 H       133 ILE    0.0900
   2066 HB        -58.9170    7.0860  -32.0060 H       133 ILE   -0.1800
   2067 HG11      -59.6840    8.8630  -30.5420 H       133 ILE    0.0900
   2068 HG12      -59.9000    7.2160  -29.8300 H       133 ILE    0.0900
   2069 HG21      -61.4490    8.3690  -33.2460 H       133 ILE   -0.2700
   2070 HG22      -59.9130    7.9360  -34.0880 H       133 ILE    0.0900
   2071 HG23      -59.9410    9.2890  -32.8770 H       133 ILE    0.0900
   2072 HD1       -62.3470    7.3180  -30.3340 H       133 ILE    0.0900
   2073 HD2       -62.1300    8.9600  -31.0510 H       133 ILE    0.5100
   2074 HD3       -61.8210    8.6870  -29.2820 H       133 ILE   -0.5100
   2075 N         -59.6130    4.3020  -33.6270 N.am    134 GLY   -0.4700
   2076 CA        -59.4120    3.4650  -34.8070 C.3     134 GLY    0.3100
   2077 C         -60.7020    2.7070  -35.0540 C.2     134 GLY   -0.0200
   2078 O         -61.0620    2.4330  -36.1990 O.2     134 GLY    0.0900
   2079 HN        -59.0410    4.0600  -32.8480 H       134 GLY    0.0900
   2080 HA1       -58.6020    2.7760  -34.6200 H       134 GLY    0.5100
   2081 HA2       -59.1780    4.0940  -35.6530 H       134 GLY   -0.5100
   2082 N         -61.4370    2.4430  -33.9380 N.am    135 TRP   -0.4700
   2083 CA        -62.7940    1.9070  -33.7870 C.3     135 TRP    0.3100
   2084 C         -63.8090    2.7010  -34.6370 C.2     135 TRP    0.0700
   2085 O         -64.8590    2.1670  -35.0000 O.2     135 TRP    0.0900
   2086 CB        -63.1560    2.0010  -32.2800 C.3     135 TRP   -0.1800
   2087 CG        -64.5400    1.5810  -31.8710 C.ar    135 TRP    0.0900
   2088 CD1       -65.6930    2.2860  -32.0730 C.ar    135 TRP    0.0900
   2089 CD2       -64.8680    0.5480  -30.9270 C.ar    135 TRP   -0.0300
   2090 CE2       -66.2650    0.5940  -30.7240 C.ar    135 TRP   -0.1500
   2091 CE3       -64.1230   -0.4440  -30.2680 C.ar    135 TRP    0.2200
   2092 NE1       -66.7470    1.6510  -31.4570 N.ar    135 TRP   -0.5100
   2093 CZ2       -66.9350   -0.3280  -29.9080 C.ar    135 TRP    0.3700
   2094 CZ3       -64.7860   -1.3610  -29.4690 C.ar    135 TRP    0.2400
   2095 CH2       -66.1740   -1.2950  -29.2880 C.ar    135 TRP    0.1100
   2096 HN        -61.0190    2.6330  -33.0590 H       135 TRP   -0.2500
   2097 HA        -62.8050    0.8820  -34.1270 H       135 TRP    0.1700
   2098 HB1       -63.0280    3.0580  -31.9670 H       135 TRP   -0.2000
   2099 HB2       -62.4420    1.3630  -31.7200 H       135 TRP    0.1400
   2100 HD1       -65.7680    3.2050  -32.6340 H       135 TRP   -0.2700
   2101 HE1       -67.6840    1.9100  -31.5290 H       135 TRP    0.1600
   2102 HE3       -63.0500   -0.5070  -30.3720 H       135 TRP   -0.1400
   2103 HZ2       -68.0040   -0.2980  -29.7600 H       135 TRP    0.1400
   2104 HZ3       -64.2240   -2.1400  -28.9760 H       135 TRP    0.5100
   2105 HH2       -66.6570   -2.0180  -28.6480 H       135 TRP   -0.5100
   2106 N         -63.4760    3.9730  -34.9250 N.am    136 GLY   -0.4700
   2107 CA        -64.2980    4.9240  -35.6700 C.3     136 GLY    0.3100
   2108 C         -64.4010    4.7350  -37.1740 C.2     136 GLY   -0.0200
   2109 O         -65.4540    5.0340  -37.7450 O.2     136 GLY    0.0900
   2110 HN        -62.6010    4.3410  -34.6230 H       136 GLY    0.0900
   2111 HA1       -63.8810    5.9030  -35.4870 H       136 GLY    0.5100
   2112 HA2       -65.2940    4.8590  -35.2600 H       136 GLY   -0.5100
   2113 N         -63.3050    4.2760  -37.8430 N.am    137 ALA   -0.4700
   2114 CA        -63.2690    4.0410  -39.3030 C.3     137 ALA    0.3100
   2115 C         -64.3070    2.9570  -39.7350 C.2     137 ALA    0.0700
   2116 O         -65.0690    3.2260  -40.6750 O.2     137 ALA    0.0900
   2117 CB        -61.8680    3.6370  -39.7530 C.3     137 ALA   -0.2700
   2118 HN        -62.4560    4.0730  -37.3610 H       137 ALA    0.0900
   2119 HA        -63.5710    4.9550  -39.7950 H       137 ALA    0.0900
   2120 HB1       -61.5570    2.7020  -39.2390 H       137 ALA    0.0900
   2121 HB2       -61.1430    4.4390  -39.4990 H       137 ALA    0.5100
   2122 HB3       -61.8600    3.4570  -40.8490 H       137 ALA   -0.5100
   2123 N         -64.4570    1.7900  -39.0310 N.am    138 PRO   -0.2900
   2124 CA        -65.4820    0.8070  -39.4340 C.3     138 PRO    0.0000
   2125 C         -66.9090    1.1850  -38.9980 C.2     138 PRO    0.0900
   2126 O         -67.8070    0.3310  -39.0160 O.2     138 PRO    0.0900
   2127 CB        -65.0410   -0.4660  -38.7060 C.3     138 PRO    0.0200
   2128 CG        -63.6800   -0.1880  -38.1950 C.3     138 PRO    0.0900
   2129 CD        -63.6630    1.2530  -37.9130 C.3     138 PRO   -0.1800
   2130 HA        -65.5220    0.7230  -40.5080 H       138 PRO    0.0900
   2131 HB1       -65.0270   -1.3290  -39.4050 H       138 PRO    0.0900
   2132 HB2       -65.7330   -0.6940  -37.8670 H       138 PRO   -0.1800
   2133 HG1       -63.4810   -0.7730  -37.2720 H       138 PRO    0.0900
   2134 HG2       -62.9150   -0.4490  -38.9580 H       138 PRO    0.0900
   2135 HD1       -64.1480    1.4910  -36.9440 H       138 PRO    0.5100
   2136 HD2       -62.6340    1.6670  -37.9340 H       138 PRO   -0.5100
   2137 N         -67.1100    2.4550  -38.5880 N.am    139 MET   -0.4700
   2138 CA        -68.3870    3.0190  -38.1710 C.3     139 MET    0.3100
   2139 C         -68.7220    4.1810  -39.1090 C.2     139 MET    0.0700
   2140 O         -69.8240    4.2290  -39.6550 O.2     139 MET    0.0900
   2141 CB        -68.3120    3.4490  -36.6900 C.3     139 MET   -0.1800
   2142 CG        -69.6360    3.8980  -36.0710 C.3     139 MET    0.0900
   2143 SD        -70.3300    5.4620  -36.6670 S.3     139 MET    0.0900
   2144 CE        -71.6960    5.6490  -35.5330 C.3     139 MET   -0.1400
   2145 HN        -66.3480    3.0950  -38.5510 H       139 MET    0.0900
   2146 HA        -69.1490    2.2670  -38.3080 H       139 MET    0.0900
   2147 HB1       -67.5920    4.2900  -36.6120 H       139 MET   -0.0900
   2148 HB2       -67.9290    2.5910  -36.1000 H       139 MET   -0.2200
   2149 HG1       -69.4770    3.9820  -34.9760 H       139 MET    0.0900
   2150 HG2       -70.3770    3.0940  -36.2570 H       139 MET    0.0900
   2151 HE1       -71.3430    5.6970  -34.4800 H       139 MET    0.0900
   2152 HE2       -72.3900    4.7860  -35.6220 H       139 MET    0.5100
   2153 HE3       -72.2520    6.5850  -35.7510 H       139 MET   -0.5100
   2154 N         -67.7920    5.1380  -39.2890 N.am    140 LEU   -0.4700
   2155 CA        -67.9450    6.2970  -40.1470 C.3     140 LEU    0.3100
   2156 C         -68.1280    5.9390  -41.6110 C.2     140 LEU    0.0700
   2157 O         -68.9820    6.4740  -42.3110 O.2     140 LEU    0.0900
   2158 CB        -66.7130    7.2220  -39.9620 C.3     140 LEU   -0.1800
   2159 CG        -66.6860    8.5110  -40.8140 C.3     140 LEU    0.0900
   2160 CD1       -67.9310    9.3830  -40.5910 C.3     140 LEU    0.0900
   2161 CD2       -65.4130    9.3180  -40.5100 C.3     140 LEU   -0.0900
   2162 HN        -66.9170    5.0870  -38.8170 H       140 LEU    0.0900
   2163 HA        -68.8540    6.8110  -39.8730 H       140 LEU   -0.2700
   2164 HB1       -65.8060    6.6320  -40.2080 H       140 LEU    0.0900
   2165 HB2       -66.6700    7.5200  -38.8940 H       140 LEU    0.0900
   2166 HG        -66.6280    8.2320  -41.8870 H       140 LEU    0.0900
   2167 HD11      -68.0000    9.6850  -39.5240 H       140 LEU   -0.2700
   2168 HD12      -68.8450    8.8120  -40.8590 H       140 LEU    0.0900
   2169 HD13      -67.8670   10.3000  -41.2150 H       140 LEU    0.0900
   2170 HD21      -64.5120    8.7130  -40.7460 H       140 LEU    0.0900
   2171 HD22      -65.3870    9.5910  -39.4330 H       140 LEU    0.5100
   2172 HD23      -65.3940   10.2400  -41.1290 H       140 LEU   -0.5100
   2173 N         -67.3390    4.9650  -42.0940 N.am    141 PHE   -0.4700
   2174 CA        -67.2870    4.5950  -43.4920 C.3     141 PHE    0.3100
   2175 C         -68.0620    3.3110  -43.7480 C.2     141 PHE    0.0700
   2176 O         -67.7970    2.5930  -44.7040 O.2     141 PHE    0.0900
   2177 CB        -65.8130    4.4150  -43.9360 C.3     141 PHE   -0.1800
   2178 CG        -65.0120    5.6710  -43.7180 C.ar    141 PHE    0.0900
   2179 CD1       -63.8670    5.6560  -42.9020 C.ar    141 PHE    0.0900
   2180 CD2       -65.3700    6.8660  -44.3630 C.ar    141 PHE    0.0000
   2181 CE1       -63.1050    6.8170  -42.7190 C.ar    141 PHE   -0.1150
   2182 CE2       -64.6100    8.0290  -44.1820 C.ar    141 PHE    0.1150
   2183 CZ        -63.4770    8.0030  -43.3600 C.ar    141 PHE   -0.1150
   2184 HN        -66.7390    4.4420  -41.4940 H       141 PHE    0.1150
   2185 HA        -67.7630    5.3750  -44.0670 H       141 PHE   -0.1150
   2186 HB1       -65.7740    4.1730  -45.0200 H       141 PHE    0.1150
   2187 HB2       -65.3390    3.6030  -43.3460 H       141 PHE   -0.1150
   2188 HD1       -63.5720    4.7400  -42.4120 H       141 PHE    0.1150
   2189 HD2       -66.2390    6.8900  -45.0030 H       141 PHE   -0.1150
   2190 HE1       -62.2310    6.7950  -42.0850 H       141 PHE    0.1150
   2191 HE2       -64.8980    8.9460  -44.6780 H       141 PHE    0.5100
   2192 HZ        -62.8900    8.9000  -43.2220 H       141 PHE   -0.5100
   2193 N         -69.0420    3.0070  -42.8770 N.am    142 VAL   -0.4700
   2194 CA        -69.8970    1.8120  -42.9210 C.3     142 VAL    0.3100
   2195 C         -71.3480    2.1850  -42.5580 C.2     142 VAL    0.0700
   2196 O         -72.2420    1.9680  -43.3800 O.2     142 VAL    0.0900
   2197 CB        -69.4000    0.6430  -41.9990 C.3     142 VAL   -0.0900
   2198 CG1       -70.3790   -0.5390  -42.0120 C.3     142 VAL    0.0900
   2199 CG2       -67.9990    0.1700  -42.3720 C.3     142 VAL   -0.2700
   2200 HN        -69.2410    3.6200  -42.1180 H       142 VAL    0.0900
   2201 HA        -69.9240    1.4760  -43.9460 H       142 VAL    0.0900
   2202 HB        -69.2990    1.0190  -40.9580 H       142 VAL    0.0900
   2203 HG11      -70.4860   -0.9340  -43.0450 H       142 VAL   -0.2700
   2204 HG12      -71.3780   -0.2070  -41.6560 H       142 VAL    0.0900
   2205 HG13      -70.0000   -1.3520  -41.3580 H       142 VAL    0.0900
   2206 HG21      -67.2750    1.0080  -42.2770 H       142 VAL    0.0900
   2207 HG22      -67.9890   -0.1900  -43.4240 H       142 VAL    0.5100
   2208 HG23      -67.6820   -0.6500  -41.6940 H       142 VAL   -0.5100
   2209 N         -71.5750    2.7170  -41.3320 N.am    143 VAL   -0.4700
   2210 CA        -72.8970    2.9490  -40.7870 C.3     143 VAL    0.3100
   2211 C         -73.7810    3.7510  -41.7110 C.2     143 VAL    0.0700
   2212 O         -74.8160    3.1870  -42.0540 O.2     143 VAL    0.0900
   2213 CB        -72.8780    3.5110  -39.3640 C.3     143 VAL   -0.0900
   2214 CG1       -74.2780    3.9360  -38.8730 C.3     143 VAL    0.0900
   2215 CG2       -72.3230    2.4180  -38.4310 C.3     143 VAL   -0.2700
   2216 HN        -70.8200    2.9770  -40.7360 H       143 VAL    0.0900
   2217 HA        -73.4200    2.0040  -40.7970 H       143 VAL    0.0900
   2218 HB        -72.2060    4.3960  -39.3380 H       143 VAL    0.0900
   2219 HG11      -75.0080    3.1170  -39.0460 H       143 VAL   -0.2700
   2220 HG12      -74.6170    4.8370  -39.4290 H       143 VAL    0.0900
   2221 HG13      -74.2450    4.1590  -37.7850 H       143 VAL    0.0900
   2222 HG21      -71.2950    2.1350  -38.7410 H       143 VAL    0.0900
   2223 HG22      -72.9700    1.5150  -38.4800 H       143 VAL    0.5100
   2224 HG23      -72.2870    2.7950  -37.3870 H       143 VAL   -0.5100
   2225 N         -73.4850    4.9230  -42.2840 N.am    144 PRO   -0.2900
   2226 CA        -74.4350    5.5510  -43.2260 C.3     144 PRO    0.0000
   2227 C         -74.5960    4.7430  -44.5170 C.2     144 PRO    0.0900
   2228 O         -75.7130    4.6260  -45.0250 O.2     144 PRO    0.0900
   2229 CB        -73.8080    6.9190  -43.5120 C.3     144 PRO    0.0200
   2230 CG        -72.3650    6.7550  -43.2050 C.3     144 PRO    0.0900
   2231 CD        -72.3010    5.7820  -42.0680 C.3     144 PRO   -0.1800
   2232 HA        -75.4210    5.5900  -42.7910 H       144 PRO    0.0900
   2233 HB1       -74.2600    7.7020  -42.8660 H       144 PRO    0.0900
   2234 HB2       -73.9530    7.2040  -44.5760 H       144 PRO   -0.1800
   2235 HG1       -71.8190    6.3590  -44.0880 H       144 PRO    0.0900
   2236 HG2       -71.9130    7.7270  -42.9120 H       144 PRO    0.0900
   2237 HD1       -71.3770    5.1700  -42.1040 H       144 PRO    0.5100
   2238 HD2       -72.3790    6.2950  -41.0870 H       144 PRO   -0.5100
   2239 N         -73.5080    4.1710  -45.0180 N.am    145 TRP   -0.4700
   2240 CA        -73.5380    3.4350  -46.2360 C.3     145 TRP    0.3100
   2241 C         -74.3800    2.1850  -46.1630 C.2     145 TRP    0.0700
   2242 O         -74.5930    1.6180  -47.2250 O.2     145 TRP    0.0900
   2243 CB        -72.1110    3.1270  -46.7500 C.3     145 TRP   -0.1800
   2244 CG        -71.2270    4.3210  -46.9690 C.ar    145 TRP    0.0900
   2245 CD1       -69.8830    4.3020  -46.7100 C.ar    145 TRP    0.0900
   2246 CD2       -71.5200    5.6430  -47.4760 C.ar    145 TRP   -0.0300
   2247 CE2       -70.2930    6.3520  -47.4900 C.ar    145 TRP   -0.1500
   2248 CE3       -72.6800    6.2870  -47.9210 C.ar    145 TRP    0.2200
   2249 NE1       -69.3270    5.5140  -47.0290 N.ar    145 TRP   -0.5100
   2250 CZ2       -70.2020    7.6600  -47.9360 C.ar    145 TRP    0.3700
   2251 CZ3       -72.5870    7.6090  -48.3680 C.ar    145 TRP    0.2400
   2252 CH2       -71.3710    8.2820  -48.3770 C.ar    145 TRP    0.1100
   2253 HN        -72.6230    4.2300  -44.5640 H       145 TRP   -0.2500
   2254 HA        -74.0740    4.0250  -46.9650 H       145 TRP    0.1700
   2255 HB1       -72.2000    2.5890  -47.7180 H       145 TRP   -0.2000
   2256 HB2       -71.6120    2.4670  -46.0090 H       145 TRP    0.1400
   2257 HD1       -69.3400    3.4560  -46.3140 H       145 TRP   -0.2700
   2258 HE1       -68.3820    5.7400  -46.9380 H       145 TRP    0.1600
   2259 HE3       -73.6380    5.7880  -47.9280 H       145 TRP   -0.1400
   2260 HZ2       -69.2660    8.1970  -47.9490 H       145 TRP    0.1400
   2261 HZ3       -73.4760    8.1160  -48.7120 H       145 TRP    0.5100
   2262 HH2       -71.3300    9.3020  -48.7290 H       145 TRP   -0.5100
   2263 N         -74.9130    1.7830  -44.9750 N.am    146 ALA   -0.4700
   2264 CA        -75.7520    0.6100  -44.7710 C.3     146 ALA    0.3100
   2265 C         -77.0690    0.9740  -44.0650 C.2     146 ALA    0.0700
   2266 O         -78.0740    0.3500  -44.3790 O.2     146 ALA    0.0900
   2267 CB        -75.0080   -0.4430  -43.9640 C.3     146 ALA   -0.2700
   2268 HN        -74.7420    2.3090  -44.1480 H       146 ALA    0.0900
   2269 HA        -76.0230    0.2180  -45.7400 H       146 ALA    0.0900
   2270 HB1       -75.4520   -0.5310  -42.9490 H       146 ALA    0.0900
   2271 HB2       -73.9410   -0.1570  -43.8610 H       146 ALA    0.5100
   2272 HB3       -75.0840   -1.4300  -44.4700 H       146 ALA   -0.5100
   2273 N         -77.0830    1.9680  -43.1270 N.am    147 VAL   -0.4700
   2274 CA        -78.3200    2.3410  -42.4070 C.3     147 VAL    0.3100
   2275 C         -79.1910    3.2090  -43.3220 C.2     147 VAL    0.0700
   2276 O         -80.4160    3.0700  -43.3060 O.2     147 VAL    0.0900
   2277 CB        -78.1350    3.0380  -41.0170 C.3     147 VAL   -0.0900
   2278 CG1       -77.3890    2.1410  -40.0280 C.3     147 VAL    0.0900
   2279 CG2       -77.4740    4.4140  -41.1230 C.3     147 VAL   -0.2700
   2280 HN        -76.2630    2.4830  -42.8870 H       147 VAL    0.0900
   2281 HA        -78.8800    1.4290  -42.2690 H       147 VAL    0.0900
   2282 HB        -79.1340    3.2850  -40.6000 H       147 VAL    0.0900
   2283 HG11      -76.3810    1.8920  -40.4240 H       147 VAL   -0.2700
   2284 HG12      -77.9540    1.1960  -39.8750 H       147 VAL    0.0900
   2285 HG13      -77.2690    2.6670  -39.0570 H       147 VAL    0.0900
   2286 HG21      -78.2250    5.1760  -41.4250 H       147 VAL    0.0900
   2287 HG22      -76.6680    4.3890  -41.8870 H       147 VAL    0.5100
   2288 HG23      -77.0480    4.7070  -40.1390 H       147 VAL   -0.5100
   2289 N         -78.6100    4.0510  -44.2110 N.am    148 VAL   -0.4700
   2290 CA        -79.3720    4.7190  -45.2620 C.3     148 VAL    0.3100
   2291 C         -79.9290    3.7360  -46.2850 C.2     148 VAL    0.0700
   2292 O         -81.0810    3.8190  -46.7040 O.2     148 VAL    0.0900
   2293 CB        -78.5690    5.8240  -45.9500 C.3     148 VAL   -0.0900
   2294 CG1       -79.3910    6.5060  -47.0660 C.3     148 VAL    0.0900
   2295 CG2       -78.1630    6.8730  -44.8930 C.3     148 VAL   -0.2700
   2296 HN        -77.6330    4.2510  -44.1870 H       148 VAL    0.0900
   2297 HA        -80.2580    5.1380  -44.8070 H       148 VAL    0.0900
   2298 HB        -77.6490    5.3850  -46.3920 H       148 VAL    0.0900
   2299 HG11      -80.3890    6.8020  -46.6770 H       148 VAL   -0.2700
   2300 HG12      -79.5340    5.8030  -47.9140 H       148 VAL    0.0900
   2301 HG13      -78.8640    7.4180  -47.4200 H       148 VAL    0.0900
   2302 HG21      -77.5420    6.3990  -44.1030 H       148 VAL    0.0900
   2303 HG22      -79.0710    7.3040  -44.4200 H       148 VAL    0.5100
   2304 HG23      -77.5700    7.6820  -45.3710 H       148 VAL   -0.5100
   2305 N         -79.1140    2.7360  -46.6980 N.am    149 LYS   -0.4700
   2306 CA        -79.5010    1.7400  -47.6880 C.3     149 LYS    0.3100
   2307 C         -80.6800    0.9030  -47.2610 C.2     149 LYS    0.0700
   2308 O         -81.5760    0.6800  -48.0610 O.2     149 LYS    0.0900
   2309 CB        -78.3600    0.7680  -48.0660 C.3     149 LYS   -0.1800
   2310 CG        -77.0790    1.4580  -48.5410 C.3     149 LYS    0.0900
   2311 CD        -77.1300    2.1970  -49.8870 C.3     149 LYS    0.0900
   2312 CE        -75.8890    3.0770  -50.1470 C.3     149 LYS   -0.1800
   2313 NZ        -74.6150    2.3650  -49.8680 N.4     149 LYS    0.0900
   2314 HN        -78.1920    2.6380  -46.3340 H       149 LYS    0.0900
   2315 HA        -79.8290    2.2720  -48.5680 H       149 LYS   -0.1800
   2316 HB1       -78.7220    0.1020  -48.8770 H       149 LYS    0.0900
   2317 HB2       -78.1170    0.1510  -47.1750 H       149 LYS    0.0900
   2318 HG1       -76.2890    0.6820  -48.6150 H       149 LYS    0.2100
   2319 HG2       -76.7900    2.1960  -47.7650 H       149 LYS    0.0500
   2320 HD1       -78.0330    2.8430  -49.9040 H       149 LYS    0.0500
   2321 HD2       -77.2100    1.4460  -50.7010 H       149 LYS   -0.3000
   2322 HE1       -75.9230    3.9710  -49.4880 H       149 LYS    0.3300
   2323 HE2       -75.8710    3.3890  -51.2130 H       149 LYS    0.3300
   2324 HZ1       -74.4640    1.6300  -50.5880 H       149 LYS    0.3300
   2325 HZ2       -74.6630    1.9240  -48.9270 H       149 LYS    0.5100
   2326 HZ3       -73.8260    3.0420  -49.8930 H       149 LYS   -0.5100
   2327 N         -80.7260    0.4820  -45.9780 N.am    150 CYS   -0.4700
   2328 CA        -81.7530   -0.4010  -45.4480 C.3     150 CYS    0.3100
   2329 C         -83.1070    0.3000  -45.3020 C.2     150 CYS    0.0700
   2330 O         -84.1370   -0.3340  -45.0920 O.2     150 CYS    0.0900
   2331 CB        -81.2820   -1.0010  -44.0890 C.3     150 CYS   -0.1100
   2332 SG        -82.2280   -2.4710  -43.5320 S.3     150 CYS    0.0900
   2333 HN        -80.0350    0.7690  -45.3190 H       150 CYS    0.0900
   2334 HA        -81.9300   -1.1870  -46.1680 H       150 CYS   -0.2300
   2335 HB1       -81.3630   -0.2070  -43.3180 H       150 CYS    0.1600
   2336 HB2       -80.2130   -1.2800  -44.1920 H       150 CYS    0.5100
   2337 HG1       -81.7520   -3.2760  -44.4680 H       150 CYS   -0.5100
   2338 N         -83.1400    1.6460  -45.4240 N.am    151 LEU   -0.4700
   2339 CA        -84.3770    2.4030  -45.5050 C.3     151 LEU    0.3100
   2340 C         -84.6930    2.8300  -46.9380 C.2     151 LEU    0.0700
   2341 O         -85.8160    3.2220  -47.2400 O.2     151 LEU    0.0900
   2342 CB        -84.2780    3.6710  -44.6160 C.3     151 LEU   -0.1800
   2343 CG        -83.9940    3.3910  -43.1220 C.3     151 LEU    0.0900
   2344 CD1       -83.8320    4.7100  -42.3500 C.3     151 LEU    0.0900
   2345 CD2       -85.0850    2.5210  -42.4770 C.3     151 LEU   -0.0900
   2346 HN        -82.3030    2.1860  -45.4640 H       151 LEU    0.0900
   2347 HA        -85.1840    1.7680  -45.1700 H       151 LEU   -0.2700
   2348 HB1       -85.2380    4.2240  -44.6900 H       151 LEU    0.0900
   2349 HB2       -83.4620    4.3120  -45.0120 H       151 LEU    0.0900
   2350 HG        -83.0610    2.7940  -43.0300 H       151 LEU    0.0900
   2351 HD11      -84.7610    5.3140  -42.4270 H       151 LEU   -0.2700
   2352 HD12      -82.9900    5.2970  -42.7760 H       151 LEU    0.0900
   2353 HD13      -83.6350    4.4980  -41.2770 H       151 LEU    0.0900
   2354 HD21      -85.1510    1.5420  -42.9990 H       151 LEU    0.0900
   2355 HD22      -86.0690    3.0300  -42.5530 H       151 LEU    0.5100
   2356 HD23      -84.8390    2.3380  -41.4090 H       151 LEU   -0.5100
   2357 N         -83.7150    2.7440  -47.8620 N.am    152 PHE   -0.4700
   2358 CA        -83.8690    3.0180  -49.2900 C.3     152 PHE    0.3100
   2359 C         -84.3790    1.7670  -50.0190 C.2     152 PHE    0.0700
   2360 O         -85.3790    1.8440  -50.7260 O.2     152 PHE    0.0900
   2361 CB        -82.5080    3.4840  -49.8540 C.3     152 PHE   -0.1800
   2362 CG        -82.4170    3.7740  -51.3320 C.ar    152 PHE    0.0900
   2363 CD1       -82.6920    5.0440  -51.8250 C.ar    152 PHE    0.0900
   2364 CD2       -81.9430    2.8120  -52.2180 C.ar    152 PHE    0.0000
   2365 CE1       -82.5630    5.3270  -53.1890 C.ar    152 PHE   -0.1150
   2366 CE2       -81.8110    3.0950  -53.5810 C.ar    152 PHE    0.1150
   2367 CZ        -82.1220    4.3510  -54.0580 C.ar    152 PHE   -0.1150
   2368 HN        -82.7950    2.4740  -47.5950 H       152 PHE    0.1150
   2369 HA        -84.6180    3.7860  -49.4140 H       152 PHE   -0.1150
   2370 HB1       -81.7580    2.6910  -49.6500 H       152 PHE    0.1150
   2371 HB2       -82.2220    4.4240  -49.3380 H       152 PHE   -0.1150
   2372 HD1       -83.0080    5.8220  -51.1460 H       152 PHE    0.1150
   2373 HD2       -81.6730    1.8330  -51.8480 H       152 PHE   -0.1150
   2374 HE1       -82.8090    6.3110  -53.5620 H       152 PHE    0.1150
   2375 HE2       -81.4660    2.3290  -54.2600 H       152 PHE    0.5100
   2376 HZ        -82.0210    4.5710  -55.1110 H       152 PHE   -0.5100
   2377 N         -83.8670    0.5650  -49.6600 N.am    153 GLU   -0.4700
   2378 CA        -84.5430   -0.7060  -49.9000 C.3     153 GLU    0.3100
   2379 C         -84.2980   -1.6290  -48.7070 C.2     153 GLU    0.0700
   2380 O         -83.2710   -1.5670  -48.0400 O.2     153 GLU    0.0900
   2381 CB        -84.1620   -1.3630  -51.2530 C.3     153 GLU   -0.1800
   2382 CG        -84.7510   -2.7740  -51.5410 C.3     153 GLU    0.0900
   2383 CD        -86.2820   -2.8510  -51.5270 C.2     153 GLU    0.0900
   2384 OE1       -86.8700   -3.0870  -52.6070 O.co2   153 GLU   -0.2800
   2385 OE2       -86.8720   -2.7390  -50.4160 O.co2   153 GLU    0.0900
   2386 HN        -82.9840    0.4960  -49.2030 H       153 GLU    0.0900
   2387 HA        -85.6050   -0.5130  -49.8770 H       153 GLU    0.6200
   2388 HB1       -83.0560   -1.4460  -51.2870 H       153 GLU   -0.7600
   2389 HB2       -84.4980   -0.6850  -52.0640 H       153 GLU   -0.7600
   2390 HG1       -84.3650   -3.4780  -50.7730 H       153 GLU    0.5100
   2391 HG2       -84.4010   -3.1010  -52.5430 H       153 GLU   -0.5100
   2392 N         -85.2800   -2.4710  -48.3440 N.am    154 ASN   -0.4700
   2393 CA        -85.5620   -2.7590  -46.9510 C.3     154 ASN    0.3100
   2394 C         -86.0790   -4.1740  -46.6960 C.2     154 ASN    0.0700
   2395 O         -86.6600   -4.4370  -45.6470 O.2     154 ASN    0.0900
   2396 CB        -86.5890   -1.6950  -46.4310 C.3     154 ASN   -0.1800
   2397 CG        -88.0640   -1.8680  -46.8240 C.2     154 ASN    0.0900
   2398 ND2       -88.3890   -2.1480  -48.1060 N.am    154 ASN    0.0900
   2399 OD1       -88.9360   -1.7720  -45.9560 O.2     154 ASN    0.5500
   2400 HN        -85.8570   -2.9330  -49.0140 H       154 ASN   -0.5500
   2401 HA        -84.6380   -2.7100  -46.3940 H       154 ASN   -0.6200
   2402 HB1       -86.2640   -0.7040  -46.8100 H       154 ASN    0.3200
   2403 HB2       -86.5430   -1.6990  -45.3220 H       154 ASN    0.3000
   2404 HD21      -87.6710   -2.2430  -48.7950 H       154 ASN    0.5100
   2405 HD22      -89.3490   -2.2610  -48.3650 H       154 ASN   -0.5100
   2406 N         -85.8760   -5.1310  -47.6240 N.am    155 VAL   -0.4700
   2407 CA        -86.6400   -6.3800  -47.6670 C.3     155 VAL    0.3100
   2408 C         -86.4450   -7.3280  -46.4700 C.2     155 VAL    0.0700
   2409 O         -87.1590   -7.2420  -45.4710 O.2     155 VAL    0.0900
   2410 CB        -86.4430   -7.1130  -49.0010 C.3     155 VAL   -0.0900
   2411 CG1       -87.4320   -8.2950  -49.1310 C.3     155 VAL    0.0900
   2412 CG2       -86.6880   -6.1270  -50.1600 C.3     155 VAL   -0.2700
   2413 HN        -85.1850   -5.0280  -48.3350 H       155 VAL    0.0900
   2414 HA        -87.6820   -6.1350  -47.5280 H       155 VAL    0.0900
   2415 HB        -85.4030   -7.4970  -49.0580 H       155 VAL    0.0900
   2416 HG11      -88.4650   -7.9540  -48.9060 H       155 VAL   -0.2700
   2417 HG12      -87.1580   -9.0970  -48.4140 H       155 VAL    0.0900
   2418 HG13      -87.4070   -8.6940  -50.1670 H       155 VAL    0.0900
   2419 HG21      -85.8660   -5.3800  -50.2060 H       155 VAL    0.0900
   2420 HG22      -87.6470   -5.5880  -50.0030 H       155 VAL    0.5100
   2421 HG23      -86.7210   -6.6770  -51.1240 H       155 VAL   -0.5100
   2422 N         -85.5040   -8.2940  -46.5040 N.am    156 GLN   -0.4700
   2423 CA        -85.4040   -9.3160  -45.4740 C.3     156 GLN    0.3100
   2424 C         -84.5390   -8.8440  -44.3040 C.2     156 GLN    0.0700
   2425 O         -83.9870   -7.7460  -44.3310 O.2     156 GLN    0.0900
   2426 CB        -84.9150  -10.6810  -46.0450 C.3     156 GLN   -0.1800
   2427 CG        -83.4190  -10.8030  -46.4370 C.3     156 GLN    0.0900
   2428 CD        -83.0290  -10.1600  -47.7780 C.2     156 GLN    0.0900
   2429 NE2       -82.2620  -10.9170  -48.5970 N.am    156 GLN   -0.1800
   2430 OE1       -83.3520   -9.0110  -48.0800 O.2     156 GLN    0.0900
   2431 HN        -84.8320   -8.3480  -47.2370 H       156 GLN    0.0900
   2432 HA        -86.3820   -9.4310  -45.0310 H       156 GLN    0.5500
   2433 HB1       -85.5170  -10.8970  -46.9520 H       156 GLN   -0.5500
   2434 HB2       -85.1240  -11.4570  -45.2790 H       156 GLN   -0.6200
   2435 HG1       -83.1610  -11.8810  -46.4900 H       156 GLN    0.3200
   2436 HG2       -82.8130  -10.3200  -45.6420 H       156 GLN    0.3000
   2437 HE21      -81.9740  -10.5590  -49.4850 H       156 GLN    0.5100
   2438 HE22      -81.9850  -11.8350  -48.3150 H       156 GLN   -0.5100
   2439 N         -84.4360   -9.6560  -43.2160 N.am    157 CYS   -0.4700
   2440 CA        -83.6260   -9.3790  -42.0300 C.3     157 CYS    0.3100
   2441 C         -82.1460   -9.2870  -42.4370 C.2     157 CYS    0.0700
   2442 O         -81.5690   -8.1990  -42.3830 O.2     157 CYS    0.0900
   2443 CB        -83.8610  -10.4530  -40.9670 C.3     157 CYS   -0.1000
   2444 SG        -82.9230  -10.2050  -39.4370 S.3     157 CYS    0.0900
   2445 HN        -84.9350  -10.5170  -43.1800 H       157 CYS    0.0900
   2446 HA        -83.9050   -8.4070  -41.6520 H       157 CYS   -0.0800
   2447 HB1       -83.5830  -11.4360  -41.4020 H       157 CYS    0.5100
   2448 HB2       -84.9440  -10.4690  -40.7250 H       157 CYS   -0.5100
   2449 N         -81.5110  -10.3590  -42.9570 N.am    158 TRP   -0.4700
   2450 CA        -80.1580  -10.2440  -43.4860 C.3     158 TRP    0.3100
   2451 C         -80.2190   -9.8870  -44.9700 C.2     158 TRP    0.0700
   2452 O         -80.3300  -10.7560  -45.8340 O.2     158 TRP    0.0900
   2453 CB        -79.3480  -11.5520  -43.2300 C.3     158 TRP   -0.1800
   2454 CG        -77.8720  -11.5430  -43.5210 C.ar    158 TRP    0.0900
   2455 CD1       -77.1190  -10.6230  -44.2120 C.ar    158 TRP    0.0900
   2456 CD2       -76.9510  -12.5590  -43.0780 C.ar    158 TRP   -0.0300
   2457 CE2       -75.6680  -12.1860  -43.5420 C.ar    158 TRP   -0.1500
   2458 CE3       -77.0970  -13.7400  -42.3470 C.ar    158 TRP    0.2200
   2459 NE1       -75.8010  -11.0180  -44.2290 N.ar    158 TRP   -0.5100
   2460 CZ2       -74.5400  -12.9470  -43.2740 C.ar    158 TRP    0.3700
   2461 CZ3       -75.9600  -14.5050  -42.0720 C.ar    158 TRP    0.2400
   2462 CH2       -74.7030  -14.1140  -42.5250 C.ar    158 TRP    0.1100
   2463 HN        -81.9320  -11.2620  -43.0030 H       158 TRP   -0.2500
   2464 HA        -79.6810   -9.4070  -42.9990 H       158 TRP    0.1700
   2465 HB1       -79.7980  -12.3510  -43.8550 H       158 TRP   -0.2000
   2466 HB2       -79.4660  -11.8140  -42.1580 H       158 TRP    0.1400
   2467 HD1       -77.5040   -9.7240  -44.6720 H       158 TRP   -0.2700
   2468 HE1       -75.0750  -10.5340  -44.6660 H       158 TRP    0.1600
   2469 HE3       -78.0610  -14.0700  -41.9920 H       158 TRP   -0.1400
   2470 HZ2       -73.5580  -12.6620  -43.6260 H       158 TRP    0.1400
   2471 HZ3       -76.0580  -15.4150  -41.4980 H       158 TRP    0.5100
   2472 HH2       -73.8410  -14.7240  -42.2940 H       158 TRP   -0.5100
   2473 N         -80.1670   -8.5770  -45.2920 N.am    159 THR   -0.4700
   2474 CA        -80.1710   -8.0260  -46.6510 C.3     159 THR    0.3100
   2475 C         -78.9970   -8.5260  -47.4860 C.2     159 THR    0.0700
   2476 O         -77.8970   -8.7280  -46.9760 O.2     159 THR    0.0900
   2477 CB        -80.2060   -6.4990  -46.6420 C.3     159 THR    0.1400
   2478 CG2       -80.6410   -5.9200  -47.9960 C.3     159 THR    0.0900
   2479 OG1       -81.1340   -6.0410  -45.6660 O.3     159 THR   -0.6600
   2480 HN        -80.1210   -7.8870  -44.5740 H       159 THR    0.4300
   2481 HA        -81.0400   -8.4140  -47.1600 H       159 THR   -0.2700
   2482 HB        -79.1990   -6.1000  -46.3970 H       159 THR    0.0900
   2483 HG1       -81.9470   -6.5270  -45.8250 H       159 THR    0.0900
   2484 HG21      -81.5740   -6.4150  -48.3410 H       159 THR    0.0900
   2485 HG22      -79.8480   -6.0910  -48.7530 H       159 THR    0.5100
   2486 HG23      -80.8350   -4.8310  -47.8960 H       159 THR   -0.5100
   2487 N         -79.2040   -8.7940  -48.7930 N.am    160 SER   -0.4700
   2488 CA        -78.2620   -9.5820  -49.5770 C.3     160 SER    0.3100
   2489 C         -77.7150   -8.8970  -50.8230 C.2     160 SER    0.0700
   2490 O         -78.3550   -8.8860  -51.8710 O.2     160 SER    0.0900
   2491 CB        -78.9380  -10.9070  -50.0340 C.3     160 SER    0.0500
   2492 OG        -80.1530  -10.6600  -50.7480 O.3     160 SER    0.0900
   2493 HN        -80.0100   -8.4640  -49.2800 H       160 SER    0.0900
   2494 HA        -77.4010   -9.7910  -48.9610 H       160 SER   -0.6600
   2495 HB1       -79.1730  -11.5280  -49.1430 H       160 SER    0.4300
   2496 HB2       -78.2450  -11.4630  -50.7010 H       160 SER    0.5100
   2497 HG1       -79.9090  -10.1320  -51.5110 H       160 SER   -0.5100
   2498 N         -76.4570   -8.4100  -50.7460 N.am    161 ASN   -0.4700
   2499 CA        -75.6080   -7.9550  -51.8460 C.3     161 ASN    0.3100
   2500 C         -76.2480   -7.0640  -52.9280 C.2     161 ASN    0.0700
   2501 O         -76.1670   -7.3440  -54.1210 O.2     161 ASN    0.0900
   2502 CB        -74.7180   -9.1210  -52.3970 C.3     161 ASN   -0.1800
   2503 CG        -73.4870   -8.6920  -53.2150 C.2     161 ASN    0.0900
   2504 ND2       -73.6690   -8.4690  -54.5330 N.am    161 ASN    0.0900
   2505 OD1       -72.3630   -8.6080  -52.7070 O.2     161 ASN    0.5500
   2506 HN        -76.0180   -8.3360  -49.8560 H       161 ASN   -0.5500
   2507 HA        -74.9840   -7.1550  -51.4750 H       161 ASN   -0.6200
   2508 HB1       -75.3500   -9.7610  -53.0480 H       161 ASN    0.3200
   2509 HB2       -74.3580   -9.7210  -51.5350 H       161 ASN    0.3000
   2510 HD21      -74.5940   -8.4360  -54.9120 H       161 ASN    0.5100
   2511 HD22      -72.8790   -8.3350  -55.1320 H       161 ASN   -0.5100
   2512 N         -76.8250   -5.9190  -52.5170 N.am    162 ASP   -0.4700
   2513 CA        -77.2700   -4.7340  -53.2420 C.3     162 ASP    0.3100
   2514 C         -76.4050   -4.2280  -54.4150 C.2     162 ASP    0.0700
   2515 O         -76.8060   -3.3880  -55.2190 O.2     162 ASP    0.0900
   2516 CB        -77.2720   -3.5390  -52.2380 C.3     162 ASP   -0.2800
   2517 CG        -77.7660   -3.7850  -50.8110 C.2     162 ASP    0.0900
   2518 OD1       -77.6710   -2.7910  -50.0470 O.co2   162 ASP    0.0900
   2519 OD2       -78.1370   -4.9280  -50.4550 O.co2   162 ASP    0.6200
   2520 HN        -76.9970   -5.8270  -51.5440 H       162 ASP   -0.7600
   2521 HA        -78.2610   -4.9150  -53.6310 H       162 ASP   -0.7600
   2522 HB1       -77.9120   -2.7420  -52.6690 H       162 ASP    0.5100
   2523 HB2       -76.2280   -3.1690  -52.1600 H       162 ASP   -0.5100
   2524 N         -75.1370   -4.6670  -54.4380 N.am    163 ASN   -0.4700
   2525 CA        -73.9710   -4.2830  -55.2580 C.3     163 ASN    0.3100
   2526 C         -73.5050   -2.8740  -54.8670 C.2     163 ASN    0.0700
   2527 O         -72.4760   -2.7360  -54.2040 O.2     163 ASN    0.0900
   2528 CB        -74.2650   -4.3710  -56.7780 C.3     163 ASN   -0.1800
   2529 CG        -73.0950   -4.0420  -57.6920 C.2     163 ASN    0.0900
   2530 ND2       -73.3970   -3.8100  -58.9640 N.am    163 ASN    0.0900
   2531 OD1       -71.9210   -4.0520  -57.2990 O.2     163 ASN    0.5500
   2532 HN        -74.8990   -5.3860  -53.7980 H       163 ASN   -0.5500
   2533 HA        -73.1590   -4.9470  -55.0020 H       163 ASN   -0.6200
   2534 HB1       -75.0890   -3.6650  -57.0140 H       163 ASN    0.3200
   2535 HB2       -74.5950   -5.4060  -57.0090 H       163 ASN    0.3000
   2536 HD21      -72.6720   -3.5880  -59.6170 H       163 ASN    0.5100
   2537 HD22      -74.3470   -3.8590  -59.2690 H       163 ASN   -0.5100
   2538 N         -74.2730   -1.8370  -55.2700 N.am    164 MET   -0.4700
   2539 CA        -74.0090   -0.4290  -54.9790 C.3     164 MET    0.3100
   2540 C         -74.1190   -0.1680  -53.4620 C.2     164 MET    0.0700
   2541 O         -73.3520    0.6260  -52.9140 O.2     164 MET    0.0900
   2542 CB        -74.9970    0.4580  -55.7730 C.3     164 MET   -0.1800
   2543 CG        -74.7200    1.9640  -55.6930 C.3     164 MET    0.0900
   2544 SD        -73.1450    2.5230  -56.4220 S.3     164 MET    0.0900
   2545 CE        -73.3930    2.0830  -58.1510 C.3     164 MET   -0.1400
   2546 HN        -75.0940   -1.9980  -55.8090 H       164 MET    0.0900
   2547 HA        -72.9900   -0.2090  -55.2630 H       164 MET    0.0900
   2548 HB1       -76.0200    0.2720  -55.3840 H       164 MET   -0.0900
   2549 HB2       -74.9570    0.1530  -56.8400 H       164 MET   -0.2200
   2550 HG1       -74.7350    2.2520  -54.6220 H       164 MET    0.0900
   2551 HG2       -75.5510    2.4870  -56.2080 H       164 MET    0.0900
   2552 HE1       -74.3680    2.4600  -58.5270 H       164 MET    0.0900
   2553 HE2       -73.3820    0.9780  -58.2710 H       164 MET    0.5100
   2554 HE3       -72.5900    2.5240  -58.7780 H       164 MET   -0.5100
   2555 N         -75.0460   -0.8660  -52.8020 N.am    165 GLY   -0.4700
   2556 CA        -75.2910   -0.7280  -51.3750 C.3     165 GLY    0.3100
   2557 C         -74.1890   -1.2490  -50.4710 C.2     165 GLY   -0.0200
   2558 O         -73.6190   -0.4810  -49.6930 O.2     165 GLY    0.0900
   2559 HN        -75.6250   -1.5290  -53.2710 H       165 GLY    0.0900
   2560 HA1       -76.1990   -1.2700  -51.1520 H       165 GLY    0.5100
   2561 HA2       -75.4270    0.3240  -51.1750 H       165 GLY   -0.5100
   2562 N         -73.8890   -2.5640  -50.5560 N.am    166 PHE   -0.4700
   2563 CA        -72.9180   -3.2110  -49.6740 C.3     166 PHE    0.3100
   2564 C         -71.4480   -2.9980  -50.0860 C.2     166 PHE    0.0700
   2565 O         -70.5860   -3.1470  -49.2150 O.2     166 PHE    0.0900
   2566 CB        -73.1530   -4.7230  -49.5670 C.3     166 PHE   -0.1800
   2567 CG        -74.1950   -5.1320  -48.5510 C.ar    166 PHE    0.0900
   2568 CD1       -73.9020   -5.1270  -47.1890 C.ar    166 PHE    0.0900
   2569 CD2       -75.4220   -5.6440  -48.9560 C.ar    166 PHE    0.0000
   2570 CE1       -74.8430   -5.5460  -46.2500 C.ar    166 PHE   -0.1150
   2571 CE2       -76.3630   -6.0720  -48.0140 C.ar    166 PHE    0.1150
   2572 CZ        -76.0640   -6.0250  -46.6660 C.ar    166 PHE   -0.1150
   2573 HN        -74.3190   -3.1560  -51.2320 H       166 PHE    0.1150
   2574 HA        -73.0060   -2.7550  -48.6990 H       166 PHE   -0.1150
   2575 HB1       -72.2020   -5.2170  -49.2720 H       166 PHE    0.1150
   2576 HB2       -73.4930   -5.1060  -50.5520 H       166 PHE   -0.1150
   2577 HD1       -72.9290   -4.7940  -46.8560 H       166 PHE    0.1150
   2578 HD2       -75.6520   -5.7120  -50.0090 H       166 PHE   -0.1150
   2579 HE1       -74.6150   -5.4930  -45.1950 H       166 PHE    0.1150
   2580 HE2       -77.3250   -6.4400  -48.3400 H       166 PHE    0.5100
   2581 HZ        -76.7880   -6.3640  -45.9400 H       166 PHE   -0.5100
   2582 N         -71.1290   -2.6590  -51.3600 N.am    167 TRP   -0.4700
   2583 CA        -69.7130   -2.4570  -51.7000 C.3     167 TRP    0.3100
   2584 C         -69.1880   -1.2060  -50.9830 C.2     167 TRP    0.0700
   2585 O         -68.0410   -1.1750  -50.5400 O.2     167 TRP    0.0900
   2586 CB        -69.4810   -2.3570  -53.2060 C.3     167 TRP   -0.1800
   2587 CG        -68.0980   -2.7770  -53.5970 C.ar    167 TRP    0.0900
   2588 CD1       -66.9410   -2.0740  -53.4200 C.ar    167 TRP    0.0900
   2589 CD2       -67.7280   -3.9990  -54.2540 C.ar    167 TRP   -0.0300
   2590 CE2       -66.3250   -3.9770  -54.4210 C.ar    167 TRP   -0.1500
   2591 CE3       -68.4500   -5.1110  -54.7240 C.ar    167 TRP    0.2200
   2592 NE1       -65.8680   -2.8000  -53.8820 N.ar    167 TRP   -0.5100
   2593 CZ2       -65.6270   -5.0240  -55.0390 C.ar    167 TRP    0.3700
   2594 CZ3       -67.7580   -6.1470  -55.3380 C.ar    167 TRP    0.2400
   2595 CH2       -66.3640   -6.1000  -55.4910 C.ar    167 TRP    0.1100
   2596 HN        -71.8020   -2.5370  -52.0850 H       167 TRP   -0.2500
   2597 HA        -69.1600   -3.2920  -51.2980 H       167 TRP    0.1700
   2598 HB1       -69.6360   -1.3050  -53.5280 H       167 TRP   -0.2000
   2599 HB2       -70.2100   -3.0110  -53.7300 H       167 TRP    0.1400
   2600 HD1       -66.8780   -1.0890  -52.9800 H       167 TRP   -0.2700
   2601 HE1       -64.9340   -2.5240  -53.8350 H       167 TRP    0.1600
   2602 HE3       -69.5230   -5.1740  -54.6190 H       167 TRP   -0.1400
   2603 HZ2       -64.5540   -5.0070  -55.1660 H       167 TRP    0.1400
   2604 HZ3       -68.3020   -7.0050  -55.7040 H       167 TRP    0.5100
   2605 HH2       -65.8570   -6.9230  -55.9730 H       167 TRP   -0.5100
   2606 N         -70.0640   -0.1980  -50.8320 N.am    168 TRP   -0.4700
   2607 CA        -69.8070    1.0240  -50.0830 C.3     168 TRP    0.3100
   2608 C         -69.9320    0.7800  -48.5830 C.2     168 TRP    0.0700
   2609 O         -69.2430    1.4350  -47.7990 O.2     168 TRP    0.0900
   2610 CB        -70.7820    2.1340  -50.5150 C.3     168 TRP   -0.1800
   2611 CG        -70.4690    2.7870  -51.8290 C.ar    168 TRP    0.0900
   2612 CD1       -70.5500    2.2180  -53.0670 C.ar    168 TRP    0.0900
   2613 CD2       -70.2640    4.1900  -52.0490 C.ar    168 TRP   -0.0300
   2614 CE2       -70.1250    4.3810  -53.4420 C.ar    168 TRP   -0.1500
   2615 CE3       -70.1470    5.3020  -51.1980 C.ar    168 TRP    0.2200
   2616 NE1       -70.2830    3.1570  -54.0370 N.ar    168 TRP   -0.5100
   2617 CZ2       -69.8700    5.6370  -54.0040 C.ar    168 TRP    0.3700
   2618 CZ3       -69.8930    6.5470  -51.7560 C.ar    168 TRP    0.2400
   2619 CH2       -69.7570    6.7070  -53.1430 C.ar    168 TRP    0.1100
   2620 HN        -70.9690   -0.2480  -51.2440 H       168 TRP   -0.2500
   2621 HA        -68.7870    1.3260  -50.2740 H       168 TRP    0.1700
   2622 HB1       -70.7800    2.9240  -49.7340 H       168 TRP   -0.2000
   2623 HB2       -71.8000    1.6950  -50.5880 H       168 TRP    0.1400
   2624 HD1       -70.7870    1.1810  -53.2570 H       168 TRP   -0.2700
   2625 HE1       -70.2180    2.9790  -54.9950 H       168 TRP    0.1600
   2626 HE3       -70.2490    5.2090  -50.1270 H       168 TRP   -0.1400
   2627 HZ2       -69.7610    5.7800  -55.0700 H       168 TRP    0.1400
   2628 HZ3       -69.7980    7.4090  -51.1110 H       168 TRP    0.5100
   2629 HH2       -69.5600    7.6900  -53.5440 H       168 TRP   -0.5100
   2630 N         -70.8060   -0.1840  -48.1420 N.am    169 ILE   -0.4700
   2631 CA        -71.0390   -0.5590  -46.7310 C.3     169 ILE    0.3100
   2632 C         -69.8060   -1.1020  -46.1290 C.2     169 ILE    0.0700
   2633 O         -69.0460   -0.4080  -45.4710 O.2     169 ILE    0.0900
   2634 CB        -72.1440   -1.6240  -46.4530 C.3     169 ILE   -0.0900
   2635 CG1       -73.4810   -0.9870  -46.7960 C.3     169 ILE    0.0900
   2636 CG2       -72.2270   -2.0760  -44.9640 C.3     169 ILE   -0.2700
   2637 CD        -74.7230   -1.8770  -47.0140 C.3     169 ILE    0.0900
   2638 HN        -71.3520   -0.7010  -48.7950 H       169 ILE    0.0900
   2639 HA        -71.2990    0.3520  -46.2140 H       169 ILE    0.0900
   2640 HB        -71.9380   -2.5170  -47.0810 H       169 ILE   -0.1800
   2641 HG11      -73.3310   -0.4070  -47.7290 H       169 ILE    0.0900
   2642 HG12      -73.7260   -0.2880  -45.9700 H       169 ILE    0.0900
   2643 HG21      -72.2700   -1.1880  -44.2970 H       169 ILE   -0.2700
   2644 HG22      -71.3300   -2.6750  -44.7000 H       169 ILE    0.0900
   2645 HG23      -73.1430   -2.6840  -44.8040 H       169 ILE    0.0900
   2646 HD1       -74.8340   -2.5910  -46.1700 H       169 ILE    0.0900
   2647 HD2       -74.6130   -2.4560  -47.9550 H       169 ILE    0.5100
   2648 HD3       -75.6360   -1.2460  -47.0670 H       169 ILE   -0.5100
   2649 N         -69.5810   -2.3980  -46.3350 N.am    170 LEU   -0.4700
   2650 CA        -68.4860   -3.0600  -45.6420 C.3     170 LEU    0.3100
   2651 C         -67.2440   -3.2600  -46.5370 C.2     170 LEU    0.0700
   2652 O         -66.1400   -3.1200  -46.0150 O.2     170 LEU    0.0900
   2653 CB        -68.8980   -4.4410  -45.0460 C.3     170 LEU   -0.1800
   2654 CG        -69.2020   -5.6600  -45.9490 C.3     170 LEU    0.0900
   2655 CD1       -69.2120   -6.9500  -45.1370 C.3     170 LEU    0.0900
   2656 CD2       -70.4950   -5.5020  -46.7160 C.3     170 LEU   -0.0900
   2657 HN        -70.1320   -2.9560  -46.9520 H       170 LEU    0.0900
   2658 HA        -68.1590   -2.4020  -44.8500 H       170 LEU   -0.2700
   2659 HB1       -69.8120   -4.2630  -44.4450 H       170 LEU    0.0900
   2660 HB2       -68.0730   -4.7490  -44.3730 H       170 LEU    0.0900
   2661 HG        -68.4280   -5.7320  -46.7420 H       170 LEU    0.0900
   2662 HD11      -69.9890   -6.8970  -44.3450 H       170 LEU   -0.2700
   2663 HD12      -68.2220   -7.1000  -44.6540 H       170 LEU    0.0900
   2664 HD13      -69.4390   -7.8130  -45.8000 H       170 LEU    0.0900
   2665 HD21      -70.4440   -4.6050  -47.3690 H       170 LEU    0.0900
   2666 HD22      -71.3420   -5.3790  -46.0080 H       170 LEU    0.5100
   2667 HD23      -70.6680   -6.3950  -47.3540 H       170 LEU   -0.5100
   2668 N         -67.3920   -3.5900  -47.8430 N.am    171 ARG   -0.4700
   2669 CA        -66.2390   -3.8750  -48.7140 C.3     171 ARG    0.3100
   2670 C         -65.2250   -2.7090  -48.7880 C.2     171 ARG    0.0700
   2671 O         -64.0610   -2.9640  -49.1040 O.2     171 ARG    0.0900
   2672 CB        -66.6680   -4.2280  -50.1500 C.3     171 ARG   -0.1800
   2673 CG        -67.0780   -5.6930  -50.3880 C.3     171 ARG    0.0900
   2674 CD        -68.3890   -6.1290  -49.7500 C.3     171 ARG    0.0900
   2675 NE        -68.6700   -7.5440  -50.0210 N.pl3   171 ARG   -0.1800
   2676 CZ        -69.3490   -7.9860  -51.0760 C.cat   171 ARG    0.0900
   2677 NH1       -69.8260   -7.1320  -51.9750 N.pl3   171 ARG    0.0900
   2678 NH2       -69.5530   -9.2850  -51.2410 N.pl3   171 ARG    0.2000
   2679 HN        -68.2900   -3.6540  -48.2720 H       171 ARG    0.0900
   2680 HA        -65.6960   -4.7010  -48.2780 H       171 ARG    0.0900
   2681 HB1       -65.8200   -3.9950  -50.8280 H       171 ARG   -0.7000
   2682 HB2       -67.5310   -3.5830  -50.4180 H       171 ARG    0.4400
   2683 HG1       -66.2720   -6.3430  -49.9900 H       171 ARG    0.6400
   2684 HG2       -67.1620   -5.8520  -51.4840 H       171 ARG   -0.8000
   2685 HD1       -69.2270   -5.5300  -50.1650 H       171 ARG    0.4600
   2686 HD2       -68.3340   -5.9980  -48.6490 H       171 ARG    0.4600
   2687 HE        -68.3280   -8.2200  -49.3690 H       171 ARG   -0.8000
   2688 HH11      -69.5530   -6.1700  -51.9450 H       171 ARG    0.4600
   2689 HH12      -70.4580   -7.4500  -52.6820 H       171 ARG    0.4600
   2690 HH21      -69.1980   -9.9370  -50.5710 H       171 ARG    0.5100
   2691 HH22      -70.0640   -9.6140  -52.0360 H       171 ARG   -0.5100
   2692 N         -65.6430   -1.4590  -48.4740 N.am    172 PHE   -0.4700
   2693 CA        -64.7690   -0.2810  -48.5150 C.3     172 PHE    0.3100
   2694 C         -63.6970   -0.3380  -47.3780 C.2     172 PHE    0.0700
   2695 O         -62.5170   -0.4810  -47.7120 O.2     172 PHE    0.0900
   2696 CB        -65.5930    1.0310  -48.4290 C.3     172 PHE   -0.1800
   2697 CG        -64.8150    2.3340  -48.4250 C.ar    172 PHE    0.0900
   2698 CD1       -64.4130    2.9230  -47.2280 C.ar    172 PHE    0.0900
   2699 CD2       -64.5500    3.0110  -49.6130 C.ar    172 PHE    0.0000
   2700 CE1       -63.7190    4.1360  -47.2230 C.ar    172 PHE   -0.1150
   2701 CE2       -63.8630    4.2300  -49.6070 C.ar    172 PHE    0.1150
   2702 CZ        -63.4510    4.7850  -48.4130 C.ar    172 PHE   -0.1150
   2703 HN        -66.5840   -1.2820  -48.1960 H       172 PHE    0.1150
   2704 HA        -64.2120   -0.3120  -49.4410 H       172 PHE   -0.1150
   2705 HB1       -66.1820    1.0150  -47.4880 H       172 PHE    0.1150
   2706 HB2       -66.2740    1.0760  -49.3050 H       172 PHE   -0.1150
   2707 HD1       -64.6420    2.4360  -46.2920 H       172 PHE    0.1150
   2708 HD2       -64.8810    2.5910  -50.5520 H       172 PHE   -0.1150
   2709 HE1       -63.3900    4.5660  -46.2890 H       172 PHE    0.1150
   2710 HE2       -63.6550    4.7360  -50.5380 H       172 PHE    0.5100
   2711 HZ        -62.9200    5.7260  -48.4090 H       172 PHE   -0.5100
   2712 N         -64.0310   -0.2450  -46.0580 N.am    173 PRO   -0.2900
   2713 CA        -62.9600   -0.1900  -45.0550 C.3     173 PRO    0.0000
   2714 C         -62.2870   -1.5490  -44.7690 C.2     173 PRO    0.0900
   2715 O         -61.1860   -1.5250  -44.2160 O.2     173 PRO    0.0900
   2716 CB        -63.6740    0.3120  -43.7960 C.3     173 PRO    0.0200
   2717 CG        -64.9820    0.8500  -44.2710 C.3     173 PRO    0.0900
   2718 CD        -65.3400   -0.0120  -45.4230 C.3     173 PRO   -0.1800
   2719 HA        -62.1570    0.4420  -45.3990 H       173 PRO    0.0900
   2720 HB1       -63.0800    1.1070  -43.3000 H       173 PRO    0.0900
   2721 HB2       -63.8320   -0.5210  -43.0770 H       173 PRO   -0.1800
   2722 HG1       -65.7510    0.7830  -43.4720 H       173 PRO    0.0900
   2723 HG2       -64.8820    1.9110  -44.5860 H       173 PRO    0.0900
   2724 HD1       -65.7870   -0.9740  -45.0960 H       173 PRO    0.5100
   2725 HD2       -66.0250    0.5050  -46.1290 H       173 PRO   -0.5100
   2726 N         -62.8890   -2.7130  -45.1320 N.am    174 VAL   -0.4700
   2727 CA        -62.2190   -4.0070  -44.8830 C.3     174 VAL    0.3100
   2728 C         -61.0590   -4.1830  -45.8870 C.2     174 VAL    0.0700
   2729 O         -60.0580   -4.8140  -45.5490 O.2     174 VAL    0.0900
   2730 CB        -63.1360   -5.2670  -44.8940 C.3     174 VAL   -0.0900
   2731 CG1       -64.1390   -5.2440  -43.7480 C.3     174 VAL    0.0900
   2732 CG2       -63.8300   -5.4760  -46.2380 C.3     174 VAL   -0.2700
   2733 HN        -63.7850   -2.7460  -45.5710 H       174 VAL    0.0900
   2734 HA        -61.7450   -3.9270  -43.9160 H       174 VAL    0.0900
   2735 HB        -62.5050   -6.1760  -44.8040 H       174 VAL    0.0900
   2736 HG11      -64.9000   -4.4530  -43.9220 H       174 VAL   -0.2700
   2737 HG12      -63.6160   -5.0290  -42.7920 H       174 VAL    0.0900
   2738 HG13      -64.6570   -6.2240  -43.6780 H       174 VAL    0.0900
   2739 HG21      -63.0890   -5.7820  -47.0070 H       174 VAL    0.0900
   2740 HG22      -64.3110   -4.5290  -46.5660 H       174 VAL    0.5100
   2741 HG23      -64.5990   -6.2720  -46.1490 H       174 VAL   -0.5100
   2742 N         -61.2210   -3.6700  -47.1330 N.am    175 PHE   -0.4700
   2743 CA        -60.2070   -3.6380  -48.1700 C.3     175 PHE    0.3100
   2744 C         -59.0630   -2.6930  -47.8200 C.2     175 PHE    0.0700
   2745 O         -57.8800   -3.0060  -47.9490 O.2     175 PHE    0.0900
   2746 CB        -60.8630   -3.2760  -49.5340 C.3     175 PHE   -0.1800
   2747 CG        -59.8630   -3.2300  -50.6630 C.ar    175 PHE    0.0900
   2748 CD1       -59.2340   -4.4110  -51.0920 C.ar    175 PHE    0.0900
   2749 CD2       -59.5420   -2.0190  -51.2990 C.ar    175 PHE    0.0000
   2750 CE1       -58.2880   -4.3820  -52.1250 C.ar    175 PHE   -0.1150
   2751 CE2       -58.5950   -1.9850  -52.3320 C.ar    175 PHE    0.1150
   2752 CZ        -57.9670   -3.1670  -52.7430 C.ar    175 PHE   -0.1150
   2753 HN        -62.0930   -3.2720  -47.4020 H       175 PHE    0.1150
   2754 HA        -59.7420   -4.6120  -48.2210 H       175 PHE   -0.1150
   2755 HB1       -61.3350   -2.2720  -49.4640 H       175 PHE    0.1150
   2756 HB2       -61.6270   -4.0390  -49.7930 H       175 PHE   -0.1150
   2757 HD1       -59.4820   -5.3510  -50.6200 H       175 PHE    0.1150
   2758 HD2       -60.0290   -1.1070  -50.9900 H       175 PHE   -0.1150
   2759 HE1       -57.8070   -5.2940  -52.4430 H       175 PHE    0.1150
   2760 HE2       -58.3500   -1.0470  -52.8090 H       175 PHE    0.5100
   2761 HZ        -57.2360   -3.1420  -53.5370 H       175 PHE   -0.5100
   2762 N         -59.4280   -1.5070  -47.3000 N.am    176 LEU   -0.4700
   2763 CA        -58.5210   -0.4290  -46.8990 C.3     176 LEU    0.3100
   2764 C         -57.5940   -0.8820  -45.7600 C.2     176 LEU    0.0700
   2765 O         -56.4370   -0.4640  -45.7060 O.2     176 LEU    0.0900
   2766 CB        -59.3650    0.7960  -46.4570 C.3     176 LEU   -0.1800
   2767 CG        -58.6380    2.0570  -45.9580 C.3     176 LEU    0.0900
   2768 CD1       -57.7190    2.6420  -47.0250 C.3     176 LEU    0.0900
   2769 CD2       -59.6340    3.1030  -45.5200 C.3     176 LEU   -0.0900
   2770 HN        -60.3910   -1.3010  -47.1570 H       176 LEU    0.0900
   2771 HA        -57.8940   -0.1760  -47.7420 H       176 LEU   -0.2700
   2772 HB1       -60.0300    0.4560  -45.6370 H       176 LEU    0.0900
   2773 HB2       -59.9850    1.0960  -47.3260 H       176 LEU    0.0900
   2774 HG        -58.0340    1.7980  -45.0640 H       176 LEU    0.0900
   2775 HD11      -58.3070    2.9200  -47.9260 H       176 LEU   -0.2700
   2776 HD12      -56.9540    1.8900  -47.3180 H       176 LEU    0.0900
   2777 HD13      -57.2170    3.5530  -46.6350 H       176 LEU    0.0900
   2778 HD21      -60.2650    2.7080  -44.6940 H       176 LEU    0.0900
   2779 HD22      -60.2960    3.3780  -46.3700 H       176 LEU    0.5100
   2780 HD23      -59.0990    4.0070  -45.1550 H       176 LEU   -0.5100
   2781 N         -58.1090   -1.7450  -44.8630 N.am    177 ALA   -0.4700
   2782 CA        -57.3870   -2.2670  -43.7180 C.3     177 ALA    0.3100
   2783 C         -56.4410   -3.4190  -44.1130 C.2     177 ALA    0.0700
   2784 O         -55.2810   -3.3880  -43.7020 O.2     177 ALA    0.0900
   2785 CB        -58.3690   -2.7440  -42.6570 C.3     177 ALA   -0.2700
   2786 HN        -59.0450   -2.0750  -44.9520 H       177 ALA    0.0900
   2787 HA        -56.7610   -1.4780  -43.3260 H       177 ALA    0.0900
   2788 HB1       -59.0170   -3.5470  -43.0690 H       177 ALA    0.0900
   2789 HB2       -59.0140   -1.9000  -42.3320 H       177 ALA    0.5100
   2790 HB3       -57.8140   -3.1500  -41.7840 H       177 ALA   -0.5100
   2791 N         -56.9160   -4.4250  -44.9060 N.am    178 ILE   -0.4700
   2792 CA        -56.1170   -5.6080  -45.3020 C.3     178 ILE    0.3100
   2793 C         -54.9500   -5.1920  -46.2470 C.2     178 ILE    0.0700
   2794 O         -53.9000   -5.8440  -46.2300 O.2     178 ILE    0.0900
   2795 CB        -56.9860   -6.7470  -45.9610 C.3     178 ILE   -0.0900
   2796 CG1       -56.1530   -8.0150  -46.3000 C.3     178 ILE    0.0900
   2797 CG2       -57.7490   -6.2780  -47.2050 C.3     178 ILE   -0.2700
   2798 CD        -55.4100   -8.6660  -45.1450 C.3     178 ILE    0.0900
   2799 HN        -57.8450   -4.4040  -45.2640 H       178 ILE    0.0900
   2800 HA        -55.6370   -5.9850  -44.4110 H       178 ILE    0.0900
   2801 HB        -57.7200   -7.1150  -45.2120 H       178 ILE   -0.1800
   2802 HG11      -55.4050   -7.7330  -47.0700 H       178 ILE    0.0900
   2803 HG12      -56.8440   -8.7710  -46.7280 H       178 ILE    0.0900
   2804 HG21      -57.0400   -6.0890  -48.0400 H       178 ILE   -0.2700
   2805 HG22      -58.2930   -5.3350  -46.9820 H       178 ILE    0.0900
   2806 HG23      -58.4710   -7.0600  -47.5230 H       178 ILE    0.0900
   2807 HD1       -56.0990   -8.8210  -44.2870 H       178 ILE    0.0900
   2808 HD2       -54.5750   -8.0120  -44.8160 H       178 ILE    0.5100
   2809 HD3       -55.0100   -9.6530  -45.4610 H       178 ILE   -0.5100
   2810 N         -55.1230   -4.1140  -47.0370 N.am    179 LEU   -0.4700
   2811 CA        -54.0990   -3.6410  -47.9680 C.3     179 LEU    0.3100
   2812 C         -52.8500   -3.1240  -47.2110 C.2     179 LEU    0.0700
   2813 O         -51.7630   -3.6850  -47.3680 O.2     179 LEU    0.0900
   2814 CB        -54.6790   -2.5240  -48.8760 C.3     179 LEU   -0.1800
   2815 CG        -53.7480   -1.9080  -49.9410 C.3     179 LEU    0.0900
   2816 CD1       -53.3690   -2.9290  -51.0210 C.3     179 LEU    0.0900
   2817 CD2       -54.4060   -0.7100  -50.5940 C.3     179 LEU   -0.0900
   2818 HN        -55.9690   -3.5860  -47.0210 H       179 LEU    0.0900
   2819 HA        -53.7720   -4.4800  -48.5650 H       179 LEU   -0.2700
   2820 HB1       -55.0180   -1.7010  -48.2130 H       179 LEU    0.0900
   2821 HB2       -55.5570   -2.9480  -49.4050 H       179 LEU    0.0900
   2822 HG        -52.8240   -1.5410  -49.4470 H       179 LEU    0.0900
   2823 HD11      -54.2830   -3.2990  -51.5340 H       179 LEU   -0.2700
   2824 HD12      -52.8480   -3.7930  -50.5580 H       179 LEU    0.0900
   2825 HD13      -52.7070   -2.4530  -51.7760 H       179 LEU    0.0900
   2826 HD21      -54.6320    0.0650  -49.8310 H       179 LEU    0.0900
   2827 HD22      -55.3580   -1.0180  -51.0780 H       179 LEU    0.5100
   2828 HD23      -53.7250   -0.2720  -51.3540 H       179 LEU   -0.5100
   2829 N         -53.0280   -2.0900  -46.3620 N.am    180 ILE   -0.4700
   2830 CA        -51.9680   -1.4060  -45.6170 C.3     180 ILE    0.3100
   2831 C         -51.4010   -2.3220  -44.4810 C.2     180 ILE    0.0700
   2832 O         -50.2780   -2.0890  -44.0340 O.2     180 ILE    0.0900
   2833 CB        -52.4810   -0.0470  -45.0540 C.3     180 ILE   -0.0900
   2834 CG1       -53.7220   -0.2100  -44.1320 C.3     180 ILE    0.0900
   2835 CG2       -52.7860    0.9180  -46.2110 C.3     180 ILE   -0.2700
   2836 CD        -54.3470    1.1360  -43.5490 C.3     180 ILE    0.0900
   2837 HN        -53.9420   -1.7290  -46.1970 H       180 ILE    0.0900
   2838 HA        -51.1380   -1.2430  -46.2900 H       180 ILE    0.0900
   2839 HB        -51.7070    0.3980  -44.3930 H       180 ILE   -0.1800
   2840 HG11      -53.4270   -0.8480  -43.2740 H       180 ILE    0.0900
   2841 HG12      -54.5130   -0.7290  -44.7130 H       180 ILE    0.0900
   2842 HG21      -53.6830    0.5730  -46.7690 H       180 ILE   -0.2700
   2843 HG22      -51.9240    0.9510  -46.9110 H       180 ILE    0.0900
   2844 HG23      -52.9850    1.9350  -45.8130 H       180 ILE    0.0900
   2845 HD1       -54.6760    1.7950  -44.3800 H       180 ILE    0.0900
   2846 HD2       -53.5860    1.6760  -42.9470 H       180 ILE    0.5100
   2847 HD3       -55.2270    0.9000  -42.9140 H       180 ILE   -0.5100
   2848 N         -52.1360   -3.3810  -44.0730 N.am    181 ASN   -0.4700
   2849 CA        -51.6600   -4.3440  -43.0730 C.3     181 ASN    0.3100
   2850 C         -50.6210   -5.3170  -43.6640 C.2     181 ASN    0.0700
   2851 O         -49.9220   -5.9860  -42.8990 O.2     181 ASN    0.0900
   2852 CB        -52.8120   -5.1480  -42.4650 C.3     181 ASN   -0.1800
   2853 CG        -53.4060   -4.5640  -41.1990 C.2     181 ASN    0.0900
   2854 ND2       -54.6910   -4.8300  -40.9870 N.am    181 ASN    0.0900
   2855 OD1       -52.6960   -4.0860  -40.3080 O.2     181 ASN    0.5500
   2856 HN        -53.0470   -3.5560  -44.4380 H       181 ASN   -0.5500
   2857 HA        -51.1480   -3.7890  -42.3000 H       181 ASN   -0.6200
   2858 HB1       -52.4400   -6.1670  -42.2270 H       181 ASN    0.3200
   2859 HB2       -53.6230   -5.2220  -43.2190 H       181 ASN    0.3000
   2860 HD21      -55.1090   -4.6080  -40.1070 H       181 ASN    0.5100
   2861 HD22      -55.2390   -5.2550  -41.7080 H       181 ASN   -0.5100
   2862 N         -50.5340   -5.4180  -45.0130 N.am    182 PHE   -0.4700
   2863 CA        -49.5680   -6.2880  -45.6930 C.3     182 PHE    0.3100
   2864 C         -48.1900   -5.6370  -45.7770 C.2     182 PHE    0.0700
   2865 O         -47.1720   -6.2990  -45.5510 O.2     182 PHE    0.0900
   2866 CB        -50.0470   -6.6580  -47.1200 C.3     182 PHE   -0.1800
   2867 CG        -48.9550   -7.1860  -48.0370 C.ar    182 PHE    0.0900
   2868 CD1       -48.4720   -8.4840  -47.8990 C.ar    182 PHE    0.0900
   2869 CD2       -48.4330   -6.3940  -49.0540 C.ar    182 PHE    0.0000
   2870 CE1       -47.4670   -8.9690  -48.7480 C.ar    182 PHE   -0.1150
   2871 CE2       -47.4270   -6.8780  -49.8990 C.ar    182 PHE    0.1150
   2872 CZ        -46.9520   -8.1640  -49.7420 C.ar    182 PHE   -0.1150
   2873 HN        -51.1340   -4.8950  -45.6120 H       182 PHE    0.1150
   2874 HA        -49.4500   -7.1810  -45.0970 H       182 PHE   -0.1150
   2875 HB1       -50.4690   -5.7540  -47.6070 H       182 PHE    0.1150
   2876 HB2       -50.8210   -7.4500  -47.0490 H       182 PHE   -0.1150
   2877 HD1       -48.8760   -9.1250  -47.1300 H       182 PHE    0.1150
   2878 HD2       -48.8080   -5.3910  -49.1940 H       182 PHE   -0.1150
   2879 HE1       -47.0940   -9.9750  -48.6220 H       182 PHE    0.1150
   2880 HE2       -47.0220   -6.2450  -50.6750 H       182 PHE    0.5100
   2881 HZ        -46.1800   -8.5390  -50.3960 H       182 PHE   -0.5100
   2882 N         -48.1550   -4.3600  -46.1650 N.am    183 PHE   -0.4700
   2883 CA        -46.9120   -3.6440  -46.3650 C.3     183 PHE    0.3100
   2884 C         -46.2400   -3.3880  -45.0270 C.2     183 PHE    0.0700
   2885 O         -45.0210   -3.2600  -44.9910 O.2     183 PHE    0.0900
   2886 CB        -47.1540   -2.3350  -47.1270 C.3     183 PHE   -0.1800
   2887 CG        -47.8320   -2.5810  -48.4560 C.ar    183 PHE    0.0900
   2888 CD1       -47.1100   -3.0350  -49.5540 C.ar    183 PHE    0.0900
   2889 CD2       -49.2000   -2.3750  -48.6070 C.ar    183 PHE    0.0000
   2890 CE1       -47.7450   -3.2940  -50.7730 C.ar    183 PHE   -0.1150
   2891 CE2       -49.8350   -2.6340  -49.8260 C.ar    183 PHE    0.1150
   2892 CZ        -49.1040   -3.0880  -50.9040 C.ar    183 PHE   -0.1150
   2893 HN        -48.9880   -3.8400  -46.3370 H       183 PHE    0.1150
   2894 HA        -46.2430   -4.2830  -46.9220 H       183 PHE   -0.1150
   2895 HB1       -46.1850   -1.8320  -47.3290 H       183 PHE    0.1150
   2896 HB2       -47.8120   -1.6680  -46.5290 H       183 PHE   -0.1150
   2897 HD1       -46.0440   -3.1910  -49.4640 H       183 PHE    0.1150
   2898 HD2       -49.7790   -2.0090  -47.7710 H       183 PHE   -0.1150
   2899 HE1       -47.1720   -3.6530  -51.6150 H       183 PHE    0.1150
   2900 HE2       -50.8990   -2.4800  -49.9230 H       183 PHE    0.5100
   2901 HZ        -49.5930   -3.2810  -51.8480 H       183 PHE   -0.5100
   2902 N         -47.0050   -3.4020  -43.9160 N.am    184 ILE   -0.4700
   2903 CA        -46.4080   -3.2380  -42.5940 C.3     184 ILE    0.3100
   2904 C         -45.8580   -4.6210  -42.1700 C.2     184 ILE    0.0700
   2905 O         -44.7320   -4.6930  -41.6900 O.2     184 ILE    0.0900
   2906 CB        -47.3790   -2.5890  -41.5370 C.3     184 ILE   -0.0900
   2907 CG1       -48.6440   -3.4130  -41.1990 C.3     184 ILE    0.0900
   2908 CG2       -47.7680   -1.1800  -41.9530 C.3     184 ILE   -0.2700
   2909 CD        -48.4960   -4.5480  -40.1790 C.3     184 ILE    0.0900
   2910 HN        -47.9940   -3.5250  -43.9470 H       184 ILE    0.0900
   2911 HA        -45.5350   -2.6130  -42.7120 H       184 ILE    0.0900
   2912 HB        -46.8740   -2.5540  -40.5480 H       184 ILE   -0.1800
   2913 HG11      -49.0160   -3.8600  -42.1440 H       184 ILE    0.0900
   2914 HG12      -49.4070   -2.7090  -40.8070 H       184 ILE    0.0900
   2915 HG21      -48.2820   -1.2010  -42.9380 H       184 ILE   -0.2700
   2916 HG22      -46.8590   -0.5480  -42.0420 H       184 ILE    0.0900
   2917 HG23      -48.4580   -0.7400  -41.2020 H       184 ILE    0.0900
   2918 HD1       -47.6940   -4.3040  -39.4500 H       184 ILE    0.0900
   2919 HD2       -48.2270   -5.4920  -40.6990 H       184 ILE    0.5100
   2920 HD3       -49.4490   -4.6860  -39.6250 H       184 ILE   -0.5100
   2921 N         -46.6120   -5.7120  -42.4750 N.am    185 PHE   -0.4700
   2922 CA        -46.3030   -7.1150  -42.1750 C.3     185 PHE    0.3100
   2923 C         -44.9640   -7.5430  -42.7830 C.2     185 PHE    0.0700
   2924 O         -44.1830   -8.2240  -42.1130 O.2     185 PHE    0.0900
   2925 CB        -47.4370   -8.0300  -42.7050 C.3     185 PHE   -0.1800
   2926 CG        -47.1440   -9.5130  -42.7360 C.ar    185 PHE    0.0900
   2927 CD1       -46.6410  -10.1170  -43.8850 C.ar    185 PHE    0.0900
   2928 CD2       -47.3550  -10.3040  -41.6150 C.ar    185 PHE    0.0000
   2929 CE1       -46.3490  -11.4860  -43.9070 C.ar    185 PHE   -0.1150
   2930 CE2       -47.0890  -11.6780  -41.6470 C.ar    185 PHE    0.1150
   2931 CZ        -46.5750  -12.2580  -42.7870 C.ar    185 PHE   -0.1150
   2932 HN        -47.4750   -5.5920  -42.9560 H       185 PHE    0.1150
   2933 HA        -46.2040   -7.2160  -41.1050 H       185 PHE   -0.1150
   2934 HB1       -47.6740   -7.7320  -43.7490 H       185 PHE    0.1150
   2935 HB2       -48.3310   -7.8980  -42.0580 H       185 PHE   -0.1150
   2936 HD1       -46.4730   -9.5220  -44.7700 H       185 PHE    0.1150
   2937 HD2       -47.7280   -9.8540  -40.7070 H       185 PHE   -0.1150
   2938 HE1       -45.9470  -11.9360  -44.8020 H       185 PHE    0.1150
   2939 HE2       -47.2880  -12.2860  -40.7770 H       185 PHE    0.5100
   2940 HZ        -46.3500  -13.3140  -42.8040 H       185 PHE   -0.5100
   2941 N         -44.7080   -7.1760  -44.0540 N.am    186 VAL   -0.4700
   2942 CA        -43.4680   -7.5520  -44.7370 C.3     186 VAL    0.3100
   2943 C         -42.2790   -6.7540  -44.1350 C.2     186 VAL    0.0700
   2944 O         -41.1510   -7.2490  -44.1740 O.2     186 VAL    0.0900
   2945 CB        -43.5270   -7.3980  -46.2790 C.3     186 VAL   -0.0900
   2946 CG1       -44.4480   -8.4460  -46.8920 C.3     186 VAL    0.0900
   2947 CG2       -43.9360   -5.9890  -46.7020 C.3     186 VAL   -0.2700
   2948 HN        -45.3510   -6.6330  -44.5860 H       186 VAL    0.0900
   2949 HA        -43.2650   -8.5830  -44.4850 H       186 VAL    0.0900
   2950 HB        -42.5060   -7.5170  -46.6980 H       186 VAL    0.0900
   2951 HG11      -45.4780   -8.3340  -46.4870 H       186 VAL   -0.2700
   2952 HG12      -44.0800   -9.4640  -46.6460 H       186 VAL    0.0900
   2953 HG13      -44.4860   -8.3180  -47.9950 H       186 VAL    0.0900
   2954 HG21      -43.2060   -5.2460  -46.3140 H       186 VAL    0.0900
   2955 HG22      -44.9400   -5.7470  -46.2910 H       186 VAL    0.5100
   2956 HG23      -43.9590   -5.9180  -47.8110 H       186 VAL   -0.5100
   2957 N         -42.5200   -5.5570  -43.5380 N.am    187 ARG   -0.4700
   2958 CA        -41.4170   -4.8430  -42.9040 C.3     187 ARG    0.3100
   2959 C         -41.2230   -5.4120  -41.5010 C.2     187 ARG    0.0700
   2960 O         -40.0970   -5.4360  -41.0050 O.2     187 ARG    0.0900
   2961 CB        -41.6130   -3.3200  -42.8800 C.3     187 ARG   -0.1800
   2962 CG        -40.2890   -2.6110  -42.5970 C.3     187 ARG    0.0900
   2963 CD        -40.3680   -1.1060  -42.4740 C.3     187 ARG    0.0900
   2964 NE        -39.0280   -0.5400  -42.2610 N.pl3   187 ARG   -0.1800
   2965 CZ        -38.4640   -0.3640  -41.0660 C.cat   187 ARG    0.0900
   2966 NH1       -39.1160   -0.6920  -39.9580 N.pl3   187 ARG    0.0900
   2967 NH2       -37.2440    0.1460  -40.9750 N.pl3   187 ARG    0.2000
   2968 HN        -43.4200   -5.1310  -43.5070 H       187 ARG    0.0900
   2969 HA        -40.5190   -5.0850  -43.4540 H       187 ARG    0.0900
   2970 HB1       -42.3470   -3.0560  -42.0900 H       187 ARG   -0.7000
   2971 HB2       -42.0070   -2.9840  -43.8620 H       187 ARG    0.4400
   2972 HG1       -39.5860   -2.8520  -43.4210 H       187 ARG    0.6400
   2973 HG2       -39.8800   -3.0120  -41.6460 H       187 ARG   -0.8000
   2974 HD1       -41.0030   -0.8270  -41.6080 H       187 ARG    0.4600
   2975 HD2       -40.7820   -0.6680  -43.4080 H       187 ARG    0.4600
   2976 HE        -38.5040   -0.2670  -43.0670 H       187 ARG   -0.8000
   2977 HH11      -40.0390   -1.0730  -40.0140 H       187 ARG    0.4600
   2978 HH12      -38.6850   -0.5550  -39.0650 H       187 ARG    0.4600
   2979 HH21      -36.7440    0.4010  -41.8030 H       187 ARG    0.5100
   2980 HH22      -36.8220    0.2770  -40.0770 H       187 ARG   -0.5100
   2981 N         -42.3190   -5.9150  -40.8800 N.am    188 ILE   -0.4700
   2982 CA        -42.3030   -6.5650  -39.5640 C.3     188 ILE    0.3100
   2983 C         -41.3250   -7.7370  -39.5980 C.2     188 ILE    0.0700
   2984 O         -40.4500   -7.8210  -38.7380 O.2     188 ILE    0.0900
   2985 CB        -43.7320   -7.0290  -39.1310 C.3     188 ILE   -0.0900
   2986 CG1       -44.6880   -5.8400  -38.8570 C.3     188 ILE    0.0900
   2987 CG2       -43.6870   -7.9780  -37.9230 C.3     188 ILE   -0.2700
   2988 CD        -44.2770   -4.8720  -37.7300 C.3     188 ILE    0.0900
   2989 HN        -43.2180   -5.8610  -41.3070 H       188 ILE    0.0900
   2990 HA        -41.9110   -5.8550  -38.8510 H       188 ILE    0.0900
   2991 HB        -44.2160   -7.5520  -39.9830 H       188 ILE   -0.1800
   2992 HG11      -45.6830   -6.2580  -38.5990 H       188 ILE    0.0900
   2993 HG12      -44.7730   -5.2520  -39.7940 H       188 ILE    0.0900
   2994 HG21      -43.0600   -7.5390  -37.1160 H       188 ILE   -0.2700
   2995 HG22      -43.2470   -8.9520  -38.2240 H       188 ILE    0.0900
   2996 HG23      -44.7130   -8.1370  -37.5270 H       188 ILE    0.0900
   2997 HD1       -43.6500   -4.0510  -38.1400 H       188 ILE    0.0900
   2998 HD2       -43.6890   -5.4160  -36.9600 H       188 ILE    0.5100
   2999 HD3       -45.1830   -4.4280  -37.2640 H       188 ILE   -0.5100
   3000 N         -41.4570   -8.6210  -40.6020 N.am    189 VAL   -0.4700
   3001 CA        -40.5800   -9.7820  -40.7440 C.3     189 VAL    0.3100
   3002 C         -39.1690   -9.2940  -41.1760 C.2     189 VAL    0.0700
   3003 O         -38.1780   -9.8160  -40.6590 O.2     189 VAL    0.0900
   3004 CB        -41.1310  -10.8900  -41.7000 C.3     189 VAL   -0.0900
   3005 CG1       -42.3310  -11.6090  -41.0890 C.3     189 VAL    0.0900
   3006 CG2       -41.4680  -10.3520  -43.0880 C.3     189 VAL   -0.2700
   3007 HN        -42.1630   -8.5240  -41.3000 H       189 VAL    0.0900
   3008 HA        -40.4420  -10.1970  -39.7560 H       189 VAL    0.0900
   3009 HB        -40.3270  -11.6300  -41.9010 H       189 VAL    0.0900
   3010 HG11      -43.1500  -10.8860  -40.8910 H       189 VAL   -0.2700
   3011 HG12      -42.0380  -12.0850  -40.1290 H       189 VAL    0.0900
   3012 HG13      -42.7050  -12.3840  -41.7910 H       189 VAL    0.0900
   3013 HG21      -40.5590   -9.9210  -43.5620 H       189 VAL    0.0900
   3014 HG22      -42.2370   -9.5540  -43.0070 H       189 VAL    0.5100
   3015 HG23      -41.8470  -11.1740  -43.7310 H       189 VAL   -0.5100
   3016 N         -39.0880   -8.2440  -42.0500 N.am    190 GLN   -0.4700
   3017 CA        -37.8240   -7.6600  -42.5310 C.3     190 GLN    0.3100
   3018 C         -36.9790   -7.1550  -41.3460 C.2     190 GLN    0.0700
   3019 O         -35.7630   -7.3430  -41.3460 O.2     190 GLN    0.0900
   3020 CB        -38.0870   -6.5090  -43.5350 C.3     190 GLN   -0.1800
   3021 CG        -36.8320   -5.8950  -44.2070 C.3     190 GLN    0.0900
   3022 CD        -36.1160   -6.7840  -45.2210 C.2     190 GLN    0.0900
   3023 NE2       -34.8950   -6.6290  -45.4510 N.am    190 GLN   -0.1800
   3024 OE1       -36.8190   -7.6890  -45.8660 O.2     190 GLN    0.0900
   3025 HN        -39.9110   -7.8160  -42.4130 H       190 GLN    0.0900
   3026 HA        -37.2530   -8.4440  -43.0040 H       190 GLN    0.5500
   3027 HB1       -38.6170   -5.6990  -42.9940 H       190 GLN   -0.5500
   3028 HB2       -38.7480   -6.9000  -44.3370 H       190 GLN   -0.6200
   3029 HG1       -36.1040   -5.6410  -43.4080 H       190 GLN    0.3200
   3030 HG2       -37.1410   -4.9670  -44.7310 H       190 GLN    0.3000
   3031 HE21      -34.4340   -7.2150  -46.1170 H       190 GLN    0.5100
   3032 HE22      -34.3820   -5.9190  -44.9700 H       190 GLN   -0.5100
   3033 N         -37.6210   -6.5380  -40.3320 N.am    191 LEU   -0.4700
   3034 CA        -36.8910   -6.0660  -39.1680 C.3     191 LEU    0.3100
   3035 C         -36.7210   -7.2110  -38.1690 C.2     191 LEU    0.0700
   3036 O         -35.7470   -7.2070  -37.4250 O.2     191 LEU    0.0900
   3037 CB        -37.5630   -4.8370  -38.5050 C.3     191 LEU   -0.1800
   3038 CG        -38.9680   -4.9430  -37.8890 C.3     191 LEU    0.0900
   3039 CD1       -38.9290   -5.5690  -36.4880 C.3     191 LEU    0.0900
   3040 CD2       -39.5540   -3.5650  -37.7080 C.3     191 LEU   -0.0900
   3041 HN        -38.6050   -6.3810  -40.3350 H       191 LEU    0.0900
   3042 HA        -35.8930   -5.8090  -39.4920 H       191 LEU   -0.2700
   3043 HB1       -37.6150   -4.0480  -39.2800 H       191 LEU    0.0900
   3044 HB2       -36.8850   -4.5060  -37.6920 H       191 LEU    0.0900
   3045 HG        -39.6060   -5.5700  -38.5480 H       191 LEU    0.0900
   3046 HD11      -38.1660   -5.0580  -35.8630 H       191 LEU   -0.2700
   3047 HD12      -38.6620   -6.6450  -36.5630 H       191 LEU    0.0900
   3048 HD13      -39.9200   -5.4620  -35.9980 H       191 LEU    0.0900
   3049 HD21      -39.6270   -3.0490  -38.6900 H       191 LEU    0.0900
   3050 HD22      -38.9030   -2.9630  -37.0390 H       191 LEU    0.5100
   3051 HD23      -40.5710   -3.6410  -37.2700 H       191 LEU   -0.5100
   3052 N         -37.6420   -8.2030  -38.1710 N.am    192 LEU   -0.4700
   3053 CA        -37.6010   -9.3520  -37.2570 C.3     192 LEU    0.3100
   3054 C         -36.3550  -10.2190  -37.5060 C.2     192 LEU    0.0700
   3055 O         -35.7040  -10.6350  -36.5440 O.2     192 LEU    0.0900
   3056 CB        -38.8760  -10.2120  -37.4070 C.3     192 LEU   -0.1800
   3057 CG        -39.0780  -11.3830  -36.4280 C.3     192 LEU    0.0900
   3058 CD1       -39.3400  -10.8850  -35.0050 C.3     192 LEU    0.0900
   3059 CD2       -40.2500  -12.2470  -36.8590 C.3     192 LEU   -0.0900
   3060 HN        -38.4080   -8.1940  -38.8080 H       192 LEU    0.0900
   3061 HA        -37.5200   -8.9770  -36.2480 H       192 LEU   -0.2700
   3062 HB1       -38.8720  -10.6340  -38.4330 H       192 LEU    0.0900
   3063 HB2       -39.7480   -9.5340  -37.2990 H       192 LEU    0.0900
   3064 HG        -38.1670  -12.0190  -36.4290 H       192 LEU    0.0900
   3065 HD11      -40.0060   -9.9960  -35.0290 H       192 LEU   -0.2700
   3066 HD12      -38.3810  -10.5980  -34.5230 H       192 LEU    0.0900
   3067 HD13      -39.8330  -11.6830  -34.4110 H       192 LEU    0.0900
   3068 HD21      -40.0650  -12.6630  -37.8730 H       192 LEU    0.0900
   3069 HD22      -41.1780  -11.6370  -36.8890 H       192 LEU    0.5100
   3070 HD23      -40.3790  -13.0910  -36.1480 H       192 LEU   -0.5100
   3071 N         -36.0120  -10.4640  -38.7920 N.am    193 VAL   -0.4700
   3072 CA        -34.8520  -11.2800  -39.1840 C.3     193 VAL    0.3100
   3073 C         -33.5310  -10.5040  -38.9290 C.2     193 VAL    0.0700
   3074 O         -32.4770  -11.1330  -38.8300 O.2     193 VAL    0.0900
   3075 CB        -34.9210  -11.7670  -40.6540 C.3     193 VAL   -0.0900
   3076 CG1       -36.0610  -12.7630  -40.8480 C.3     193 VAL    0.0900
   3077 CG2       -35.0310  -10.6050  -41.6410 C.3     193 VAL   -0.2700
   3078 HN        -36.5440  -10.0930  -39.5490 H       193 VAL    0.0900
   3079 HA        -34.8160  -12.1290  -38.5180 H       193 VAL    0.0900
   3080 HB        -33.9600  -12.2560  -40.9230 H       193 VAL    0.0900
   3081 HG11      -37.0310  -12.2880  -40.5920 H       193 VAL   -0.2700
   3082 HG12      -35.9110  -13.6430  -40.1860 H       193 VAL    0.0900
   3083 HG13      -36.0970  -13.0940  -41.9080 H       193 VAL    0.0900
   3084 HG21      -34.1480   -9.9380  -41.5450 H       193 VAL    0.0900
   3085 HG22      -35.9470  -10.0130  -41.4270 H       193 VAL    0.5100
   3086 HG23      -35.0710  -10.9930  -42.6810 H       193 VAL   -0.5100
   3087 N         -33.5860   -9.1530  -38.8170 N.am    194 ALA   -0.4700
   3088 CA        -32.4050   -8.3320  -38.5170 C.3     194 ALA    0.3100
   3089 C         -31.9760   -8.5390  -37.0690 C.2     194 ALA    0.0700
   3090 O         -30.7860   -8.4840  -36.7510 O.2     194 ALA    0.0900
   3091 CB        -32.6940   -6.8640  -38.7860 C.3     194 ALA   -0.2700
   3092 HN        -34.4390   -8.6540  -38.9350 H       194 ALA    0.0900
   3093 HA        -31.5920   -8.6760  -39.1390 H       194 ALA    0.0900
   3094 HB1       -33.5370   -6.5180  -38.1500 H       194 ALA    0.0900
   3095 HB2       -32.9730   -6.7220  -39.8520 H       194 ALA    0.5100
   3096 HB3       -31.7980   -6.2510  -38.5490 H       194 ALA   -0.5100
   3097 N         -32.9670   -8.8310  -36.2030 N.am    195 LYS   -0.4700
   3098 CA        -32.8080   -9.1200  -34.7860 C.3     195 LYS    0.3100
   3099 C         -32.3670  -10.5820  -34.5550 C.2     195 LYS    0.0700
   3100 O         -32.2120  -10.9790  -33.4010 O.2     195 LYS    0.0900
   3101 CB        -34.1250   -8.8430  -34.0300 C.3     195 LYS   -0.1800
   3102 CG        -34.4030   -7.3890  -33.6260 C.3     195 LYS    0.0900
   3103 CD        -34.4820   -6.3630  -34.7380 C.3     195 LYS    0.0900
   3104 CE        -34.8640   -4.9960  -34.2270 C.3     195 LYS   -0.1800
   3105 NZ        -33.8640   -4.4520  -33.2720 N.4     195 LYS    0.0900
   3106 HN        -33.9120   -8.8600  -36.5180 H       195 LYS    0.0900
   3107 HA        -32.0150   -8.4960  -34.4020 H       195 LYS   -0.1800
   3108 HB1       -34.1160   -9.4540  -33.1040 H       195 LYS    0.0900
   3109 HB2       -34.9620   -9.1800  -34.6770 H       195 LYS    0.0900
   3110 HG1       -33.5950   -7.0730  -32.9340 H       195 LYS    0.2100
   3111 HG2       -35.3710   -7.3720  -33.0850 H       195 LYS    0.0500
   3112 HD1       -35.2370   -6.6940  -35.4820 H       195 LYS    0.0500
   3113 HD2       -33.4910   -6.2970  -35.2380 H       195 LYS   -0.3000
   3114 HE1       -35.8370   -5.0560  -33.6950 H       195 LYS    0.3300
   3115 HE2       -34.9380   -4.2860  -35.0770 H       195 LYS    0.3300
   3116 HZ1       -32.9900   -4.2120  -33.7840 H       195 LYS    0.3300
   3117 HZ2       -33.6550   -5.1650  -32.5440 H       195 LYS    0.5100
   3118 HZ3       -34.2460   -3.5970  -32.8200 H       195 LYS   -0.5100
   3119 N         -32.1530  -11.3770  -35.6350 N.am    196 LEU   -0.4700
   3120 CA        -31.6910  -12.7670  -35.5250 C.3     196 LEU    0.3100
   3121 C         -30.1790  -12.7680  -35.2280 C.2     196 LEU    0.0700
   3122 O         -29.7690  -13.2300  -34.1570 O.2     196 LEU    0.0900
   3123 CB        -32.0290  -13.5700  -36.8120 C.3     196 LEU   -0.1800
   3124 CG        -31.8190  -15.1130  -36.8420 C.3     196 LEU    0.0900
   3125 CD1       -32.4900  -15.7320  -38.0670 C.3     196 LEU    0.0900
   3126 CD2       -30.3430  -15.5130  -36.8150 C.3     196 LEU   -0.0900
   3127 HN        -32.3030  -11.0470  -36.5640 H       196 LEU    0.0900
   3128 HA        -32.1770  -13.2130  -34.6680 H       196 LEU   -0.2700
   3129 HB1       -31.4110  -13.1450  -37.6280 H       196 LEU    0.0900
   3130 HB2       -33.1000  -13.3870  -37.0340 H       196 LEU    0.0900
   3131 HG        -32.2530  -15.5600  -35.9220 H       196 LEU    0.0900
   3132 HD11      -32.0610  -15.3010  -38.9960 H       196 LEU   -0.2700
   3133 HD12      -33.5800  -15.5180  -38.0490 H       196 LEU    0.0900
   3134 HD13      -32.3240  -16.8300  -38.0750 H       196 LEU    0.0900
   3135 HD21      -29.9050  -15.2900  -35.8180 H       196 LEU    0.0900
   3136 HD22      -29.7810  -14.9400  -37.5840 H       196 LEU    0.5100
   3137 HD23      -30.2420  -16.6020  -37.0120 H       196 LEU   -0.5100
   3138 N         -29.3540  -12.2370  -36.1680 N.am    197 ARG   -0.4700
   3139 CA        -27.9000  -12.1520  -36.0090 C.3     197 ARG    0.3100
   3140 C         -27.5560  -11.1800  -34.8630 C.2     197 ARG    0.0700
   3141 O         -26.6990  -11.4960  -34.0280 O.2     197 ARG    0.0900
   3142 CB        -27.2180  -11.7270  -37.3290 C.3     197 ARG   -0.1800
   3143 CG        -25.6930  -11.4940  -37.2510 C.3     197 ARG    0.0900
   3144 CD        -24.8710  -12.7100  -36.8330 C.3     197 ARG    0.0900
   3145 NE        -23.4460  -12.3790  -36.7050 N.pl3   197 ARG   -0.1800
   3146 CZ        -22.8660  -11.9680  -35.5780 C.cat   197 ARG    0.0900
   3147 NH1       -23.5750  -11.8480  -34.4610 N.pl3   197 ARG    0.0900
   3148 NH2       -21.5710  -11.6880  -35.5580 N.pl3   197 ARG    0.2000
   3149 HN        -29.7100  -11.8760  -37.0260 H       197 ARG    0.0900
   3150 HA        -27.5420  -13.1230  -35.6990 H       197 ARG    0.0900
   3151 HB1       -27.6930  -10.7850  -37.6730 H       197 ARG   -0.7000
   3152 HB2       -27.4050  -12.5210  -38.0830 H       197 ARG    0.4400
   3153 HG1       -25.5050  -10.6810  -36.5180 H       197 ARG    0.6400
   3154 HG2       -25.3410  -11.1670  -38.2520 H       197 ARG   -0.8000
   3155 HD1       -24.9670  -13.5100  -37.5980 H       197 ARG    0.4600
   3156 HD2       -25.2240  -13.0820  -35.8460 H       197 ARG    0.4600
   3157 HE        -22.8720  -12.4670  -37.5180 H       197 ARG   -0.8000
   3158 HH11      -23.1110  -11.6850  -33.5900 H       197 ARG    0.4600
   3159 HH12      -24.5720  -11.9180  -34.4910 H       197 ARG    0.4600
   3160 HH21      -21.0250  -11.7850  -36.3900 H       197 ARG    0.5100
   3161 HH22      -21.1390  -11.3800  -34.7100 H       197 ARG   -0.5100
   3162 N         -28.2730  -10.0310  -34.7920 N.am    198 ALA   -0.4700
   3163 CA        -28.1040   -9.0280  -33.7340 C.3     198 ALA    0.3100
   3164 C         -28.5740   -9.5680  -32.3730 C.2     198 ALA    0.0700
   3165 O         -28.2210   -9.0120  -31.3400 O.2     198 ALA    0.0900
   3166 CB        -28.8750   -7.7610  -34.0840 C.3     198 ALA   -0.2700
   3167 HN        -28.9630   -9.8110  -35.4760 H       198 ALA    0.0900
   3168 HA        -27.0500   -8.8130  -33.6360 H       198 ALA    0.0900
   3169 HB1       -29.9560   -7.9900  -34.1930 H       198 ALA    0.0900
   3170 HB2       -28.5030   -7.3460  -35.0440 H       198 ALA    0.5100
   3171 HB3       -28.7510   -7.0070  -33.2770 H       198 ALA   -0.5100
   3172 N         -29.3910  -10.6410  -32.3610 N.am    199 ARG   -0.4700
   3173 CA        -29.8760  -11.3360  -31.1830 C.3     199 ARG    0.3100
   3174 C         -30.6110  -10.4110  -30.2190 C.2     199 ARG    0.0700
   3175 O         -30.5190  -10.5200  -29.0010 O.2     199 ARG    0.0900
   3176 CB        -28.7300  -12.1160  -30.4810 C.3     199 ARG   -0.1800
   3177 CG        -29.2260  -13.3450  -29.6910 C.3     199 ARG    0.0900
   3178 CD        -29.6280  -14.5270  -30.5830 C.3     199 ARG    0.0900
   3179 NE        -28.3660  -15.2490  -30.9590 N.pl3   199 ARG   -0.1800
   3180 CZ        -28.1730  -15.9050  -32.0970 C.cat   199 ARG    0.0900
   3181 NH1       -28.8890  -15.6900  -33.1790 N.pl3   199 ARG    0.0900
   3182 NH2       -27.2100  -16.8080  -32.1570 N.pl3   199 ARG    0.2000
   3183 HN        -29.7170  -11.0260  -33.2200 H       199 ARG    0.0900
   3184 HA        -30.6530  -12.0180  -31.4970 H       199 ARG    0.0900
   3185 HB1       -28.2110  -11.4280  -29.7800 H       199 ARG   -0.7000
   3186 HB2       -28.0080  -12.4570  -31.2520 H       199 ARG    0.4400
   3187 HG1       -30.1060  -13.0440  -29.0850 H       199 ARG    0.6400
   3188 HG2       -28.4150  -13.6770  -29.0080 H       199 ARG   -0.8000
   3189 HD1       -30.1270  -14.1710  -31.5090 H       199 ARG    0.4600
   3190 HD2       -30.2930  -15.2280  -30.0360 H       199 ARG    0.4600
   3191 HE        -27.6140  -15.2350  -30.3020 H       199 ARG   -0.8000
   3192 HH11      -29.5130  -14.9100  -33.2180 H       199 ARG    0.4600
   3193 HH12      -28.8090  -16.3070  -33.9610 H       199 ARG    0.4600
   3194 HH21      -26.6410  -16.9870  -31.3530 H       199 ARG    0.5100
   3195 HH22      -27.0490  -17.3120  -33.0050 H       199 ARG   -0.5100
   3196 N         -31.4070   -9.4830  -30.7770 N.am    200 GLN   -0.4700
   3197 CA        -32.1880   -8.5030  -30.0260 C.3     200 GLN    0.3100
   3198 C         -33.4960   -9.1770  -29.5690 C.2     200 GLN    0.0700
   3199 O         -33.6640   -9.4500  -28.3740 O.2     200 GLN    0.0900
   3200 CB        -32.4360   -7.2540  -30.9040 C.3     200 GLN   -0.1800
   3201 CG        -33.2660   -6.1290  -30.2720 C.3     200 GLN    0.0900
   3202 CD        -32.4720   -5.1830  -29.4140 C.2     200 GLN    0.0900
   3203 NE2       -31.3020   -4.8670  -29.7210 N.am    200 GLN   -0.1800
   3204 OE1       -33.1330   -4.5610  -28.4700 O.2     200 GLN    0.0900
   3205 HN        -31.5010   -9.4210  -31.7680 H       200 GLN    0.0900
   3206 HA        -31.6340   -8.2380  -29.1370 H       200 GLN    0.5500
   3207 HB1       -32.9590   -7.5850  -31.8260 H       200 GLN   -0.5500
   3208 HB2       -31.4480   -6.8320  -31.1800 H       200 GLN   -0.6200
   3209 HG1       -34.0580   -6.5860  -29.6420 H       200 GLN    0.3200
   3210 HG2       -33.7410   -5.5410  -31.0860 H       200 GLN    0.3000
   3211 HE21      -30.8400   -4.1280  -29.2310 H       200 GLN    0.5100
   3212 HE22      -30.8300   -5.3530  -30.4550 H       200 GLN   -0.5100
   3213 N         -34.4080   -9.4700  -30.5300 N.am    201 MET   -0.4700
   3214 CA        -35.6120  -10.2620  -30.3460 C.3     201 MET    0.3100
   3215 C         -35.2870  -11.7300  -30.2120 C.2     201 MET    0.0700
   3216 O         -35.3420  -12.5090  -31.1610 O.2     201 MET    0.0900
   3217 CB        -36.6730  -10.0590  -31.4640 C.3     201 MET   -0.1800
   3218 CG        -37.5180   -8.7910  -31.2700 C.3     201 MET    0.0900
   3219 SD        -38.8730   -8.6070  -32.4650 S.3     201 MET    0.0900
   3220 CE        -37.9660   -7.8310  -33.8190 C.3     201 MET   -0.1400
   3221 HN        -34.2820   -9.1320  -31.4570 H       201 MET    0.0900
   3222 HA        -36.0350   -9.9840  -29.3920 H       201 MET    0.0900
   3223 HB1       -37.3500  -10.9400  -31.4780 H       201 MET   -0.0900
   3224 HB2       -36.1510   -9.9920  -32.4420 H       201 MET   -0.2200
   3225 HG1       -36.8440   -7.9130  -31.3500 H       201 MET    0.0900
   3226 HG2       -37.9420   -8.8140  -30.2440 H       201 MET    0.0900
   3227 HE1       -37.1400   -8.4830  -34.1780 H       201 MET    0.0900
   3228 HE2       -37.5210   -6.8700  -33.4810 H       201 MET    0.5100
   3229 HE3       -38.6460   -7.6360  -34.6750 H       201 MET   -0.5100
   3230 N         -34.8790  -12.1170  -29.0030 N.am    202 HSE   -0.4700
   3231 CA        -34.4930  -13.4840  -28.6350 C.3     202 HSE    0.3100
   3232 C         -35.7280  -14.4320  -28.6600 C.2     202 HSE    0.0700
   3233 O         -36.8700  -13.9750  -28.5430 O.2     202 HSE    0.0900
   3234 CB        -33.8250  -13.4660  -27.2360 C.3     202 HSE   -0.0800
   3235 CG        -33.2320  -14.7730  -26.7980 C.ar    202 HSE    0.0900
   3236 CD2       -32.0960  -15.3880  -27.2090 C.ar    202 HSE    0.0900
   3237 ND1       -33.8510  -15.5670  -25.8490 N.ar    202 HSE   -0.7000
   3238 CE1       -33.0690  -16.6240  -25.6980 C.ar    202 HSE    0.2200
   3239 NE2       -32.0060  -16.5660  -26.5030 N.ar    202 HSE    0.2500
   3240 HN        -34.8160  -11.4590  -28.2590 H       202 HSE    0.1300
   3241 HA        -33.8060  -13.8560  -29.3800 H       202 HSE   -0.3600
   3242 HB1       -34.5900  -13.1710  -26.4870 H       202 HSE    0.3200
   3243 HB2       -33.0120  -12.7090  -27.2460 H       202 HSE   -0.0500
   3244 HD2       -31.3640  -15.0700  -27.9420 H       202 HSE    0.0900
   3245 HE1       -33.2490  -17.4490  -25.0100 H       202 HSE    0.5100
   3246 HE2       -31.2740  -17.2410  -26.5870 H       202 HSE   -0.5100
   3247 N         -35.4740  -15.7550  -28.8320 N.am    203 HSE   -0.4700
   3248 CA        -36.4540  -16.8490  -28.9290 C.3     203 HSE    0.3100
   3249 C         -37.4820  -16.8200  -27.7990 C.2     203 HSE    0.0700
   3250 O         -38.5530  -17.4320  -27.9160 O.2     203 HSE    0.0900
   3251 CB        -35.7330  -18.2120  -28.8990 C.3     203 HSE   -0.0800
   3252 CG        -34.6560  -18.3540  -29.9320 C.ar    203 HSE    0.0900
   3253 CD2       -34.7570  -18.6270  -31.2560 C.ar    203 HSE    0.0900
   3254 ND1       -33.3160  -18.1660  -29.6150 N.ar    203 HSE   -0.7000
   3255 CE1       -32.6500  -18.3520  -30.7430 C.ar    203 HSE    0.2200
   3256 NE2       -33.4740  -18.6270  -31.7620 N.ar    203 HSE    0.2500
   3257 HN        -34.5300  -16.0640  -28.9060 H       203 HSE    0.1300
   3258 HA        -37.0000  -16.7310  -29.8540 H       203 HSE   -0.3600
   3259 HB1       -36.4820  -19.0140  -29.0660 H       203 HSE    0.3200
   3260 HB2       -35.2720  -18.3470  -27.8970 H       203 HSE   -0.0500
   3261 HD2       -35.6380  -18.8180  -31.8570 H       203 HSE    0.0900
   3262 HE1       -31.5680  -18.2940  -30.8560 H       203 HSE    0.5100
   3263 HE2       -33.2220  -18.8000  -32.7140 H       203 HSE   -0.5100
   3264 N         -37.1520  -16.1150  -26.6990 N.am    204 THR   -0.4700
   3265 CA        -37.9880  -16.0020  -25.5100 C.3     204 THR    0.3100
   3266 C         -38.3100  -14.5190  -25.1800 C.2     204 THR    0.0700
   3267 O         -38.6000  -14.2020  -24.0260 O.2     204 THR    0.0900
   3268 CB        -37.2870  -16.6780  -24.3120 C.3     204 THR    0.1400
   3269 CG2       -37.0870  -18.1860  -24.5160 C.3     204 THR    0.0900
   3270 OG1       -36.0290  -16.0400  -24.0720 O.3     204 THR   -0.6600
   3271 HN        -36.2880  -15.6220  -26.6510 H       204 THR    0.4300
   3272 HA        -38.9350  -16.4800  -25.7150 H       204 THR   -0.2700
   3273 HB        -37.9190  -16.5870  -23.4020 H       204 THR    0.0900
   3274 HG1       -35.5200  -16.1480  -24.8770 H       204 THR    0.0900
   3275 HG21      -36.4620  -18.3690  -25.4160 H       204 THR    0.0900
   3276 HG22      -38.0710  -18.6820  -24.6630 H       204 THR    0.5100
   3277 HG23      -36.5750  -18.6230  -23.6330 H       204 THR   -0.5100
   3278 N         -38.2930  -13.6220  -26.1800 N.am    205 ASP   -0.4700
   3279 CA        -38.6210  -12.2140  -25.9340 C.3     205 ASP    0.3100
   3280 C         -40.1320  -12.0440  -25.9340 C.2     205 ASP    0.0700
   3281 O         -40.8030  -12.7030  -26.7260 O.2     205 ASP    0.0900
   3282 CB        -37.9490  -11.3000  -26.9830 C.3     205 ASP   -0.2800
   3283 CG        -38.0960   -9.8020  -26.7690 C.2     205 ASP    0.0900
   3284 OD1       -38.6030   -9.3960  -25.6990 O.co2   205 ASP    0.0900
   3285 OD2       -37.6580   -9.0340  -27.6470 O.co2   205 ASP    0.6200
   3286 HN        -38.0610  -13.8670  -27.1180 H       205 ASP   -0.7600
   3287 HA        -38.2760  -11.9600  -24.9420 H       205 ASP   -0.7600
   3288 HB1       -38.3850  -11.5400  -27.9750 H       205 ASP    0.5100
   3289 HB2       -36.8630  -11.5310  -26.9950 H       205 ASP   -0.5100
   3290 N         -40.6780  -11.1610  -25.0560 N.am    206 TYR   -0.4700
   3291 CA        -42.1260  -10.9150  -24.9790 C.3     206 TYR    0.3100
   3292 C         -42.5850  -10.2510  -26.2730 C.2     206 TYR    0.0700
   3293 O         -43.7150  -10.4660  -26.7210 O.2     206 TYR    0.0900
   3294 CB        -42.5060  -10.0640  -23.7430 C.3     206 TYR   -0.1800
   3295 CG        -42.5140   -8.5660  -23.9570 C.ar    206 TYR    0.0900
   3296 CD1       -41.3330   -7.8340  -23.9280 C.ar    206 TYR    0.0900
   3297 CD2       -43.7090   -7.8730  -24.1170 C.ar    206 TYR    0.0000
   3298 CE1       -41.3360   -6.4470  -24.0980 C.ar    206 TYR   -0.1150
   3299 CE2       -43.7250   -6.4900  -24.2960 C.ar    206 TYR    0.1150
   3300 CZ        -42.5350   -5.7790  -24.2840 C.ar    206 TYR   -0.1150
   3301 OH        -42.5430   -4.4100  -24.4400 O.3     206 TYR    0.1150
   3302 HN        -40.1150  -10.6360  -24.4220 H       206 TYR    0.1100
   3303 HA        -42.6180  -11.8730  -24.9340 H       206 TYR   -0.5400
   3304 HB1       -41.7770  -10.2670  -22.9310 H       206 TYR    0.4300
   3305 HB2       -43.5300  -10.3460  -23.4160 H       206 TYR   -0.1150
   3306 HD1       -40.3950   -8.3470  -23.7730 H       206 TYR    0.1150
   3307 HD2       -44.6420   -8.4160  -24.1000 H       206 TYR   -0.1150
   3308 HE1       -40.4060   -5.8970  -24.0840 H       206 TYR    0.1150
   3309 HE2       -44.6630   -5.9740  -24.4460 H       206 TYR    0.5100
   3310 HH        -41.7190   -4.0660  -24.0870 H       206 TYR   -0.5100
   3311 N         -41.7190   -9.4210  -26.8600 N.am    207 LYS   -0.4700
   3312 CA        -41.8760   -8.8160  -28.1560 C.3     207 LYS    0.3100
   3313 C         -41.9190   -9.8650  -29.2570 C.2     207 LYS    0.0700
   3314 O         -42.7650   -9.8250  -30.1490 O.2     207 LYS    0.0900
   3315 CB        -40.6840   -7.8510  -28.2710 C.3     207 LYS   -0.1800
   3316 CG        -40.4790   -7.0640  -29.5630 C.3     207 LYS    0.0900
   3317 CD        -39.3860   -5.9670  -29.4370 C.3     207 LYS    0.0900
   3318 CE        -38.1690   -6.3530  -28.5710 C.3     207 LYS   -0.1800
   3319 NZ        -37.2870   -5.2000  -28.2700 N.4     207 LYS    0.0900
   3320 HN        -40.8740   -9.1700  -26.3970 H       207 LYS    0.0900
   3321 HA        -42.8200   -8.2950  -28.2000 H       207 LYS   -0.1800
   3322 HB1       -39.7650   -8.4500  -28.1050 H       207 LYS    0.0900
   3323 HB2       -40.7860   -7.1100  -27.4520 H       207 LYS    0.0900
   3324 HG1       -41.4400   -6.5800  -29.8430 H       207 LYS    0.2100
   3325 HG2       -40.1850   -7.7700  -30.3680 H       207 LYS    0.0500
   3326 HD1       -39.8540   -5.0610  -28.9950 H       207 LYS    0.0500
   3327 HD2       -39.0230   -5.7220  -30.4570 H       207 LYS   -0.3000
   3328 HE1       -37.5570   -7.1080  -29.1080 H       207 LYS    0.3300
   3329 HE2       -38.5200   -6.7650  -27.6010 H       207 LYS    0.3300
   3330 HZ1       -37.7700   -4.5540  -27.6130 H       207 LYS    0.3300
   3331 HZ2       -37.0640   -4.6940  -29.1510 H       207 LYS    0.5100
   3332 HZ3       -36.4050   -5.5410  -27.8340 H       207 LYS   -0.5100
   3333 N         -41.0410  -10.8940  -29.1680 N.am    208 PHE   -0.4700
   3334 CA        -40.9800  -11.9710  -30.1480 C.3     208 PHE    0.3100
   3335 C         -42.1660  -12.9300  -30.0020 C.2     208 PHE    0.0700
   3336 O         -42.5640  -13.5210  -31.0080 O.2     208 PHE    0.0900
   3337 CB        -39.6650  -12.7450  -30.0260 C.3     208 PHE   -0.1800
   3338 CG        -39.5020  -13.8870  -31.0050 C.ar    208 PHE    0.0900
   3339 CD1       -39.1710  -13.6450  -32.3340 C.ar    208 PHE    0.0900
   3340 CD2       -39.5870  -15.2080  -30.5770 C.ar    208 PHE    0.0000
   3341 CE1       -38.9730  -14.7010  -33.2270 C.ar    208 PHE   -0.1150
   3342 CE2       -39.3850  -16.2650  -31.4690 C.ar    208 PHE    0.1150
   3343 CZ        -39.0810  -16.0050  -32.7900 C.ar    208 PHE   -0.1150
   3344 HN        -40.3900  -10.9590  -28.4150 H       208 PHE    0.1150
   3345 HA        -41.0660  -11.5320  -31.1300 H       208 PHE   -0.1150
   3346 HB1       -39.5970  -13.1810  -29.0070 H       208 PHE    0.1150
   3347 HB2       -38.8190  -12.0470  -30.2010 H       208 PHE   -0.1150
   3348 HD1       -39.0660  -12.6260  -32.6810 H       208 PHE    0.1150
   3349 HD2       -39.8110  -15.4190  -29.5420 H       208 PHE   -0.1150
   3350 HE1       -38.7370  -14.4970  -34.2620 H       208 PHE    0.1150
   3351 HE2       -39.4650  -17.2860  -31.1240 H       208 PHE    0.5100
   3352 HZ        -38.9290  -16.8220  -33.4800 H       208 PHE   -0.5100
   3353 N         -42.7350  -13.1000  -28.7780 N.am    209 ARG   -0.4700
   3354 CA        -43.9100  -13.9690  -28.5920 C.3     209 ARG    0.3100
   3355 C         -45.1360  -13.4010  -29.3120 C.2     209 ARG    0.0700
   3356 O         -45.8340  -14.1260  -30.0350 O.2     209 ARG    0.0900
   3357 CB        -44.2570  -14.1830  -27.1090 C.3     209 ARG   -0.1800
   3358 CG        -43.2180  -14.8850  -26.2650 C.3     209 ARG    0.0900
   3359 CD        -43.8380  -15.3280  -24.9490 C.3     209 ARG    0.0900
   3360 NE        -44.4410  -14.2290  -24.1890 N.pl3   209 ARG   -0.1800
   3361 CZ        -43.8210  -13.5550  -23.2270 C.cat   209 ARG    0.0900
   3362 NH1       -42.5750  -13.8610  -22.8900 N.pl3   209 ARG    0.0900
   3363 NH2       -44.4450  -12.5770  -22.5860 N.pl3   209 ARG    0.2000
   3364 HN        -42.3870  -12.6470  -27.9610 H       209 ARG    0.0900
   3365 HA        -43.6900  -14.9180  -29.0570 H       209 ARG    0.0900
   3366 HB1       -45.1910  -14.7810  -27.0630 H       209 ARG   -0.7000
   3367 HB2       -44.4430  -13.1860  -26.6580 H       209 ARG    0.4400
   3368 HG1       -42.3740  -14.1920  -26.0630 H       209 ARG    0.6400
   3369 HG2       -42.8320  -15.7710  -26.8110 H       209 ARG   -0.8000
   3370 HD1       -43.0520  -15.7830  -24.3080 H       209 ARG    0.4600
   3371 HD2       -44.6410  -16.0690  -25.1520 H       209 ARG    0.4600
   3372 HE        -45.3810  -13.9690  -24.4080 H       209 ARG   -0.8000
   3373 HH11      -42.0460  -14.4960  -23.4530 H       209 ARG    0.4600
   3374 HH12      -42.1640  -13.4580  -22.0720 H       209 ARG    0.4600
   3375 HH21      -45.3870  -12.3450  -22.8250 H       209 ARG    0.5100
   3376 HH22      -43.9750  -12.0730  -21.8630 H       209 ARG   -0.5100
   3377 N         -45.3910  -12.0850  -29.0950 N.am    210 LEU   -0.4700
   3378 CA        -46.4870  -11.3290  -29.6990 C.3     210 LEU    0.3100
   3379 C         -46.3500  -11.3380  -31.2170 C.2     210 LEU    0.0700
   3380 O         -47.3490  -11.4580  -31.9230 O.2     210 LEU    0.0900
   3381 CB        -46.4820   -9.8870  -29.1490 C.3     210 LEU   -0.1800
   3382 CG        -47.5860   -8.9370  -29.6310 C.3     210 LEU    0.0900
   3383 CD1       -48.9770   -9.4510  -29.2660 C.3     210 LEU    0.0900
   3384 CD2       -47.3900   -7.5600  -29.0510 C.3     210 LEU   -0.0900
   3385 HN        -44.8120  -11.5520  -28.4850 H       210 LEU    0.0900
   3386 HA        -47.4160  -11.8240  -29.4560 H       210 LEU   -0.2700
   3387 HB1       -45.5070   -9.4300  -29.4200 H       210 LEU    0.0900
   3388 HB2       -46.5560   -9.9510  -28.0440 H       210 LEU    0.0900
   3389 HG        -47.5180   -8.8340  -30.7360 H       210 LEU    0.0900
   3390 HD11      -49.0690   -9.5500  -28.1630 H       210 LEU   -0.2700
   3391 HD12      -49.1450  -10.4470  -29.7270 H       210 LEU    0.0900
   3392 HD13      -49.7500   -8.7380  -29.6230 H       210 LEU    0.0900
   3393 HD21      -46.4060   -7.1500  -29.3660 H       210 LEU    0.0900
   3394 HD22      -47.4140   -7.6110  -27.9420 H       210 LEU    0.5100
   3395 HD23      -48.1900   -6.8800  -29.4120 H       210 LEU   -0.5100
   3396 N         -45.0840  -11.2670  -31.6990 N.am    211 ALA   -0.4700
   3397 CA        -44.6990  -11.2880  -33.1020 C.3     211 ALA    0.3100
   3398 C         -45.1110  -12.5920  -33.7670 C.2     211 ALA    0.0700
   3399 O         -45.8210  -12.5270  -34.7430 O.2     211 ALA    0.0900
   3400 CB        -43.2000  -11.0860  -33.2390 C.3     211 ALA   -0.2700
   3401 HN        -44.3170  -11.1920  -31.0710 H       211 ALA    0.0900
   3402 HA        -45.2340  -10.4990  -33.6100 H       211 ALA    0.0900
   3403 HB1       -42.6560  -11.8960  -32.7070 H       211 ALA    0.0900
   3404 HB2       -42.9070  -10.1110  -32.7950 H       211 ALA    0.5100
   3405 HB3       -42.9110  -11.1100  -34.3120 H       211 ALA   -0.5100
   3406 N         -44.7700  -13.7690  -33.1930 N.am    212 LYS   -0.4700
   3407 CA        -45.1520  -15.0560  -33.8000 C.3     212 LYS    0.3100
   3408 C         -46.6760  -15.3770  -33.5690 C.2     212 LYS    0.0700
   3409 O         -47.1500  -16.4420  -33.9860 O.2     212 LYS    0.0900
   3410 CB        -44.2770  -16.2240  -33.2710 C.3     212 LYS   -0.1800
   3411 CG        -44.4040  -16.5750  -31.7840 C.3     212 LYS    0.0900
   3412 CD        -43.5480  -17.8030  -31.4820 C.3     212 LYS    0.0900
   3413 CE        -43.6370  -18.2850  -30.0560 C.3     212 LYS   -0.1800
   3414 NZ        -42.7940  -19.4940  -29.8390 N.4     212 LYS    0.0900
   3415 HN        -44.2510  -13.8160  -32.3430 H       212 LYS    0.0900
   3416 HA        -45.0390  -14.9640  -34.8700 H       212 LYS   -0.1800
   3417 HB1       -43.2160  -15.9630  -33.4640 H       212 LYS    0.0900
   3418 HB2       -44.5380  -17.1300  -33.8530 H       212 LYS    0.0900
   3419 HG1       -45.4660  -16.7890  -31.5400 H       212 LYS    0.2100
   3420 HG2       -44.0590  -15.7170  -31.1670 H       212 LYS    0.0500
   3421 HD1       -42.4890  -17.5540  -31.7020 H       212 LYS    0.0500
   3422 HD2       -43.8710  -18.6270  -32.1520 H       212 LYS   -0.3000
   3423 HE1       -44.6870  -18.5550  -29.8150 H       212 LYS    0.3300
   3424 HE2       -43.2770  -17.4920  -29.3680 H       212 LYS    0.3300
   3425 HZ1       -41.8020  -19.2680  -30.0500 H       212 LYS    0.3300
   3426 HZ2       -43.1160  -20.2580  -30.4670 H       212 LYS    0.5100
   3427 HZ3       -42.8770  -19.8010  -28.8490 H       212 LYS   -0.5100
   3428 N         -47.4280  -14.4380  -32.9390 N.am    213 SER   -0.4700
   3429 CA        -48.8570  -14.5700  -32.6670 C.3     213 SER    0.3100
   3430 C         -49.6790  -13.5240  -33.4450 C.2     213 SER    0.0700
   3431 O         -50.8280  -13.8020  -33.7870 O.2     213 SER    0.0900
   3432 CB        -49.1310  -14.4390  -31.1730 C.3     213 SER    0.0500
   3433 OG        -50.5060  -14.6020  -30.8610 O.3     213 SER    0.0900
   3434 HN        -47.0200  -13.5860  -32.6240 H       213 SER    0.0900
   3435 HA        -49.1780  -15.5380  -33.0250 H       213 SER   -0.6600
   3436 HB1       -48.8130  -13.4310  -30.8300 H       213 SER    0.4300
   3437 HB2       -48.5550  -15.2150  -30.6250 H       213 SER    0.5100
   3438 HG1       -50.5340  -14.9730  -29.9760 H       213 SER   -0.5100
   3439 N         -49.1130  -12.3320  -33.7360 N.am    214 THR   -0.4700
   3440 CA        -49.8660  -11.3130  -34.4820 C.3     214 THR    0.3100
   3441 C         -49.6450  -11.5130  -36.0130 C.2     214 THR    0.0700
   3442 O         -50.5970  -11.3220  -36.7700 O.2     214 THR    0.0900
   3443 CB        -49.5150   -9.8750  -34.0360 C.3     214 THR    0.1400
   3444 CG2       -48.0700   -9.5050  -34.2660 C.3     214 THR    0.0900
   3445 OG1       -50.3810   -8.9460  -34.6890 O.3     214 THR   -0.6600
   3446 HN        -48.1840  -12.0940  -33.4650 H       214 THR    0.4300
   3447 HA        -50.9160  -11.5010  -34.3210 H       214 THR   -0.2700
   3448 HB        -49.6430   -9.7780  -32.9360 H       214 THR    0.0900
   3449 HG1       -51.2510   -9.0780  -34.3030 H       214 THR    0.0900
   3450 HG21      -47.8710   -9.4020  -35.3540 H       214 THR    0.0900
   3451 HG22      -47.4070  -10.2970  -33.8570 H       214 THR    0.5100
   3452 HG23      -47.8440   -8.5350  -33.7700 H       214 THR   -0.5100
   3453 N         -48.4250  -11.9560  -36.4620 N.am    215 LEU   -0.4700
   3454 CA        -48.1410  -12.2240  -37.8840 C.3     215 LEU    0.3100
   3455 C         -48.7370  -13.5910  -38.2940 C.2     215 LEU    0.0700
   3456 O         -48.5230  -14.0560  -39.4180 O.2     215 LEU    0.0900
   3457 CB        -46.6170  -12.1650  -38.2330 C.3     215 LEU   -0.1800
   3458 CG        -45.5650  -13.0570  -37.5100 C.3     215 LEU    0.0900
   3459 CD1       -45.8230  -14.5580  -37.6650 C.3     215 LEU    0.0900
   3460 CD2       -44.1640  -12.7450  -38.0080 C.3     215 LEU   -0.0900
   3461 HN        -47.6670  -12.1160  -35.8360 H       215 LEU    0.0900
   3462 HA        -48.6750  -11.4860  -38.4640 H       215 LEU   -0.2700
   3463 HB1       -46.3010  -11.1160  -38.0650 H       215 LEU    0.0900
   3464 HB2       -46.5360  -12.4030  -39.3110 H       215 LEU    0.0900
   3465 HG        -45.5720  -12.8070  -36.4290 H       215 LEU    0.0900
   3466 HD11      -45.9840  -14.8090  -38.7350 H       215 LEU   -0.2700
   3467 HD12      -46.7290  -14.8470  -37.0920 H       215 LEU    0.0900
   3468 HD13      -44.9460  -15.1320  -37.2940 H       215 LEU    0.0900
   3469 HD21      -43.9180  -11.6790  -37.8130 H       215 LEU    0.0900
   3470 HD22      -44.1030  -12.9270  -39.1030 H       215 LEU    0.5100
   3471 HD23      -43.4230  -13.3830  -37.4810 H       215 LEU   -0.5100
   3472 N         -49.4670  -14.2300  -37.3640 N.am    216 THR   -0.4700
   3473 CA        -50.1350  -15.5180  -37.5410 C.3     216 THR    0.3100
   3474 C         -51.6520  -15.2410  -37.6550 C.2     216 THR    0.0700
   3475 O         -52.4300  -16.1400  -37.9580 O.2     216 THR    0.0900
   3476 CB        -49.7500  -16.4520  -36.3510 C.3     216 THR    0.1400
   3477 CG2       -50.2320  -17.8820  -36.5260 C.3     216 THR    0.0900
   3478 OG1       -48.3310  -16.4520  -36.1720 O.3     216 THR   -0.6600
   3479 HN        -49.5910  -13.8270  -36.4630 H       216 THR    0.4300
   3480 HA        -49.8160  -15.9430  -38.4820 H       216 THR   -0.2700
   3481 HB        -50.2300  -16.0900  -35.4170 H       216 THR    0.0900
   3482 HG1       -48.1820  -16.6050  -35.2360 H       216 THR    0.0900
   3483 HG21      -49.7930  -18.3240  -37.4450 H       216 THR    0.0900
   3484 HG22      -51.3390  -17.8980  -36.6200 H       216 THR    0.5100
   3485 HG23      -49.9210  -18.4950  -35.6530 H       216 THR   -0.5100
   3486 N         -52.0590  -13.9750  -37.4510 N.am    217 LEU   -0.4700
   3487 CA        -53.4580  -13.5560  -37.4520 C.3     217 LEU    0.3100
   3488 C         -53.7320  -12.4690  -38.4840 C.2     217 LEU    0.0700
   3489 O         -54.8850  -12.1410  -38.7400 O.2     217 LEU    0.0900
   3490 CB        -53.7900  -13.0200  -36.0500 C.3     217 LEU   -0.1800
   3491 CG        -55.2520  -12.9120  -35.6820 C.3     217 LEU    0.0900
   3492 CD1       -55.8090  -14.2770  -35.3840 C.3     217 LEU    0.0900
   3493 CD2       -55.4220  -12.0720  -34.4520 C.3     217 LEU   -0.0900
   3494 HN        -51.4020  -13.2460  -37.2840 H       217 LEU    0.0900
   3495 HA        -54.0760  -14.4080  -37.6960 H       217 LEU   -0.2700
   3496 HB1       -53.3460  -12.0070  -35.9640 H       217 LEU    0.0900
   3497 HB2       -53.3070  -13.6910  -35.3100 H       217 LEU    0.0900
   3498 HG        -55.8150  -12.4590  -36.5260 H       217 LEU    0.0900
   3499 HD11      -55.6890  -14.5100  -34.3040 H       217 LEU   -0.2700
   3500 HD12      -55.2640  -15.0440  -35.9740 H       217 LEU    0.0900
   3501 HD13      -56.8900  -14.3080  -35.6360 H       217 LEU    0.0900
   3502 HD21      -55.0230  -11.0500  -34.6300 H       217 LEU    0.0900
   3503 HD22      -54.8660  -12.5260  -33.6040 H       217 LEU    0.5100
   3504 HD23      -56.4990  -11.9920  -34.1940 H       217 LEU   -0.5100
   3505 N         -52.6810  -11.8630  -39.0320 N.am    218 ILE   -0.4700
   3506 CA        -52.8430  -10.8040  -40.0140 C.3     218 ILE    0.3100
   3507 C         -52.9980  -11.4510  -41.4120 C.2     218 ILE    0.0700
   3508 O         -53.8260  -10.9500  -42.1780 O.2     218 ILE    0.0900
   3509 CB        -51.6840   -9.7590  -39.9500 C.3     218 ILE   -0.0900
   3510 CG1       -52.0560   -8.3970  -40.5490 C.3     218 ILE    0.0900
   3511 CG2       -50.3310  -10.2650  -40.4120 C.3     218 ILE   -0.2700
   3512 CD        -53.0890   -7.6680  -39.7690 C.3     218 ILE    0.0900
   3513 HN        -51.7440  -12.1070  -38.7970 H       218 ILE    0.0900
   3514 HA        -53.7880  -10.3180  -39.8190 H       218 ILE    0.0900
   3515 HB        -51.5840   -9.4170  -38.8990 H       218 ILE   -0.1800
   3516 HG11      -52.4390   -8.5570  -41.5790 H       218 ILE    0.0900
   3517 HG12      -51.1420   -7.7690  -40.5980 H       218 ILE    0.0900
   3518 HG21      -50.4270  -10.7620  -41.4010 H       218 ILE   -0.2700
   3519 HG22      -49.9340  -11.0020  -39.6820 H       218 ILE    0.0900
   3520 HG23      -49.6220   -9.4140  -40.5100 H       218 ILE    0.0900
   3521 HD1       -53.1360   -8.0650  -38.7320 H       218 ILE    0.0900
   3522 HD2       -54.0850   -7.7990  -40.2440 H       218 ILE    0.5100
   3523 HD3       -52.8360   -6.5870  -39.7240 H       218 ILE   -0.5100
   3524 N         -52.3220  -12.5910  -41.7600 N.am    219 PRO   -0.2900
   3525 CA        -52.5380  -13.1800  -43.0880 C.3     219 PRO    0.0000
   3526 C         -53.6550  -14.2420  -43.0690 C.2     219 PRO    0.0900
   3527 O         -54.5650  -14.1580  -43.8900 O.2     219 PRO    0.0900
   3528 CB        -51.1710  -13.8020  -43.4270 C.3     219 PRO    0.0200
   3529 CG        -50.4120  -13.8720  -42.1110 C.3     219 PRO    0.0900
   3530 CD        -51.3010  -13.3590  -41.0180 C.3     219 PRO   -0.1800
   3531 HA        -52.8740  -12.4270  -43.7820 H       219 PRO    0.0900
   3532 HB1       -50.6260  -13.1700  -44.1600 H       219 PRO    0.0900
   3533 HB2       -51.3010  -14.8180  -43.8570 H       219 PRO   -0.1800
   3534 HG1       -50.1210  -14.9220  -41.8980 H       219 PRO    0.0900
   3535 HG2       -49.4930  -13.2500  -42.1720 H       219 PRO    0.0900
   3536 HD1       -51.7770  -14.1870  -40.4540 H       219 PRO    0.5100
   3537 HD2       -50.7510  -12.6920  -40.3220 H       219 PRO   -0.5100
   3538 N         -53.5980  -15.2230  -42.1280 N.am    220 LEU   -0.4700
   3539 CA        -54.5860  -16.2940  -41.9550 C.3     220 LEU    0.3100
   3540 C         -56.0060  -15.7240  -41.9580 C.2     220 LEU    0.0700
   3541 O         -56.7890  -16.0780  -42.8360 O.2     220 LEU    0.0900
   3542 CB        -54.3150  -17.0540  -40.6350 C.3     220 LEU   -0.1800
   3543 CG        -55.1690  -18.3020  -40.3280 C.3     220 LEU    0.0900
   3544 CD1       -54.8400  -19.4420  -41.2900 C.3     220 LEU    0.0900
   3545 CD2       -54.9230  -18.7980  -38.9000 C.3     220 LEU   -0.0900
   3546 HN        -52.8400  -15.2560  -41.4830 H       220 LEU    0.0900
   3547 HA        -54.5100  -16.9630  -42.7990 H       220 LEU   -0.2700
   3548 HB1       -54.4650  -16.3370  -39.8020 H       220 LEU    0.0900
   3549 HB2       -53.2530  -17.3760  -40.6500 H       220 LEU    0.0900
   3550 HG        -56.2450  -18.0410  -40.4250 H       220 LEU    0.0900
   3551 HD11      -53.7680  -19.7200  -41.1990 H       220 LEU   -0.2700
   3552 HD12      -55.0350  -19.1230  -42.3360 H       220 LEU    0.0900
   3553 HD13      -55.4590  -20.3310  -41.0480 H       220 LEU    0.0900
   3554 HD21      -55.1870  -18.0040  -38.1690 H       220 LEU    0.0900
   3555 HD22      -53.8510  -19.0570  -38.7690 H       220 LEU    0.5100
   3556 HD23      -55.5510  -19.6910  -38.6960 H       220 LEU   -0.5100
   3557 N         -56.2990  -14.7810  -41.0290 N.am    221 LEU   -0.4700
   3558 CA        -57.6050  -14.1320  -40.8890 C.3     221 LEU    0.3100
   3559 C         -57.8490  -13.1650  -42.0570 C.2     221 LEU    0.0700
   3560 O         -58.9710  -13.0840  -42.5530 O.2     221 LEU    0.0900
   3561 CB        -57.6760  -13.3940  -39.5250 C.3     221 LEU   -0.1800
   3562 CG        -59.0340  -12.8460  -39.0080 C.3     221 LEU    0.0900
   3563 CD1       -59.0520  -12.7570  -37.4950 C.3     221 LEU    0.0900
   3564 CD2       -59.4210  -11.5180  -39.6450 C.3     221 LEU   -0.0900
   3565 HN        -55.6110  -14.4780  -40.3760 H       221 LEU    0.0900
   3566 HA        -58.3700  -14.8910  -40.9490 H       221 LEU   -0.2700
   3567 HB1       -56.9850  -12.5280  -39.5930 H       221 LEU    0.0900
   3568 HB2       -57.3010  -14.1000  -38.7580 H       221 LEU    0.0900
   3569 HG        -59.8510  -13.5210  -39.3440 H       221 LEU    0.0900
   3570 HD11      -58.6830  -11.7610  -37.1660 H       221 LEU   -0.2700
   3571 HD12      -58.3910  -13.5400  -37.0630 H       221 LEU    0.0900
   3572 HD13      -60.0890  -12.8940  -37.1190 H       221 LEU    0.0900
   3573 HD21      -60.0130  -11.6940  -40.5680 H       221 LEU    0.0900
   3574 HD22      -58.5060  -10.9470  -39.9140 H       221 LEU    0.5100
   3575 HD23      -60.0360  -10.9230  -38.9360 H       221 LEU   -0.5100
   3576 N         -56.7940  -12.4780  -42.4990 N.am    222 GLY   -0.4700
   3577 CA        -56.8560  -11.5070  -43.5850 C.3     222 GLY    0.3100
   3578 C         -57.1680  -12.0510  -44.9670 C.2     222 GLY   -0.0200
   3579 O         -58.0990  -11.5750  -45.6180 O.2     222 GLY    0.0900
   3580 HN        -55.8930  -12.6020  -42.0940 H       222 GLY    0.0900
   3581 HA1       -55.8940  -11.0200  -43.6250 H       222 GLY    0.5100
   3582 HA2       -57.6250  -10.7950  -43.3240 H       222 GLY   -0.5100
   3583 N         -56.3840  -13.0440  -45.4340 N.am    223 VAL   -0.4700
   3584 CA        -56.5040  -13.6540  -46.7600 C.3     223 VAL    0.3100
   3585 C         -57.8180  -14.4590  -46.8960 C.2     223 VAL    0.0700
   3586 O         -58.5040  -14.2960  -47.9080 O.2     223 VAL    0.0900
   3587 CB        -55.2870  -14.5680  -47.0750 C.3     223 VAL   -0.0900
   3588 CG1       -55.4690  -15.3240  -48.3910 C.3     223 VAL    0.0900
   3589 CG2       -53.9900  -13.7690  -47.0990 C.3     223 VAL   -0.2700
   3590 HN        -55.6570  -13.4230  -44.8680 H       223 VAL    0.0900
   3591 HA        -56.5680  -12.8580  -47.4860 H       223 VAL    0.0900
   3592 HB        -55.1620  -15.3020  -46.2510 H       223 VAL    0.0900
   3593 HG11      -55.7630  -14.6190  -49.1990 H       223 VAL   -0.2700
   3594 HG12      -56.2680  -16.0890  -48.2810 H       223 VAL    0.0900
   3595 HG13      -54.5170  -15.8160  -48.6800 H       223 VAL    0.0900
   3596 HG21      -53.8190  -13.2890  -46.1120 H       223 VAL    0.0900
   3597 HG22      -54.0500  -12.9740  -47.8740 H       223 VAL    0.5100
   3598 HG23      -53.1340  -14.4410  -47.3190 H       223 VAL   -0.5100
   3599 N         -58.1650  -15.3310  -45.9050 N.am    224 HSD   -0.4700
   3600 CA        -59.3490  -16.2000  -46.0260 C.3     224 HSD    0.3100
   3601 C         -60.6610  -15.3760  -45.9550 C.2     224 HSD    0.0700
   3602 O         -61.6850  -15.8530  -46.4460 O.2     224 HSD    0.0900
   3603 CB        -59.3830  -17.3340  -44.9620 C.3     224 HSD   -0.0900
   3604 CG        -60.1090  -17.0290  -43.6770 C.ar    224 HSD    0.0900
   3605 CD2       -59.6210  -16.6770  -42.4650 C.ar    224 HSD    0.0900
   3606 ND1       -61.4760  -17.2380  -43.5560 N.ar    224 HSD   -0.3600
   3607 CE1       -61.7780  -16.9350  -42.3010 C.ar    224 HSD    0.3200
   3608 NE2       -60.6930  -16.5970  -41.6070 N.ar    224 HSD   -0.0500
   3609 HN        -57.6380  -15.4180  -45.0630 H       224 HSD    0.2500
   3610 HA        -59.3340  -16.6300  -47.0160 H       224 HSD    0.1300
   3611 HB1       -58.3350  -17.5890  -44.7010 H       224 HSD   -0.7000
   3612 HB2       -59.8730  -18.2180  -45.4210 H       224 HSD    0.2200
   3613 HD1       -62.0950  -17.5520  -44.2760 H       224 HSD    0.1000
   3614 HD2       -58.6120  -16.4760  -42.1280 H       224 HSD    0.5100
   3615 HE1       -62.7940  -16.9680  -41.9110 H       224 HSD   -0.5100
   3616 N         -60.6390  -14.1570  -45.3700 N.am    225 GLU   -0.4700
   3617 CA        -61.8560  -13.3520  -45.3230 C.3     225 GLU    0.3100
   3618 C         -61.7670  -12.2570  -46.4140 C.2     225 GLU    0.0700
   3619 O         -62.6070  -11.3560  -46.4850 O.2     225 GLU    0.0900
   3620 CB        -62.0780  -12.7740  -43.9190 C.3     225 GLU   -0.1800
   3621 CG        -63.5390  -12.7440  -43.4760 C.3     225 GLU    0.0900
   3622 CD        -64.2590  -14.0690  -43.2340 C.2     225 GLU    0.0900
   3623 OE1       -65.1490  -14.0890  -42.3520 O.co2   225 GLU   -0.2800
   3624 OE2       -63.9170  -15.0880  -43.8760 O.co2   225 GLU    0.0900
   3625 HN        -59.8180  -13.7660  -44.9590 H       225 GLU    0.0900
   3626 HA        -62.6850  -13.9860  -45.6010 H       225 GLU    0.6200
   3627 HB1       -61.6850  -11.7360  -43.9020 H       225 GLU   -0.7600
   3628 HB2       -61.5040  -13.3880  -43.1930 H       225 GLU   -0.7600
   3629 HG1       -64.1110  -12.2020  -44.2570 H       225 GLU    0.5100
   3630 HG2       -63.5850  -12.1730  -42.5250 H       225 GLU   -0.5100
   3631 N         -60.7570  -12.3360  -47.3050 N.am    226 VAL   -0.4700
   3632 CA        -60.6990  -11.5660  -48.5380 C.3     226 VAL    0.3100
   3633 C         -61.0220  -12.4520  -49.7170 C.2     226 VAL    0.0700
   3634 O         -61.5750  -11.9840  -50.7110 O.2     226 VAL    0.0900
   3635 CB        -59.3540  -10.8680  -48.7060 C.3     226 VAL   -0.0900
   3636 CG1       -59.0330  -10.4540  -50.1610 C.3     226 VAL    0.0900
   3637 CG2       -59.4050   -9.6110  -47.8270 C.3     226 VAL   -0.2700
   3638 HN        -59.9830  -12.9430  -47.1510 H       226 VAL    0.0900
   3639 HA        -61.4930  -10.8360  -48.5080 H       226 VAL    0.0900
   3640 HB        -58.5560  -11.5540  -48.3520 H       226 VAL    0.0900
   3641 HG11      -59.8910   -9.9020  -50.5990 H       226 VAL   -0.2700
   3642 HG12      -58.8410  -11.3580  -50.7770 H       226 VAL    0.0900
   3643 HG13      -58.1400   -9.7940  -50.1780 H       226 VAL    0.0900
   3644 HG21      -59.5700   -9.8950  -46.7660 H       226 VAL    0.0900
   3645 HG22      -60.2400   -8.9560  -48.1530 H       226 VAL    0.5100
   3646 HG23      -58.4440   -9.0590  -47.9010 H       226 VAL   -0.5100
   3647 N         -60.8160  -13.7890  -49.5880 N.am    227 VAL   -0.4700
   3648 CA        -61.2690  -14.7790  -50.5760 C.3     227 VAL    0.3100
   3649 C         -62.8100  -14.7590  -50.5760 C.2     227 VAL    0.0700
   3650 O         -63.4500  -14.9870  -51.6040 O.2     227 VAL    0.0900
   3651 CB        -60.6660  -16.1860  -50.2620 C.3     227 VAL   -0.0900
   3652 CG1       -61.3470  -17.3070  -51.0450 C.3     227 VAL    0.0900
   3653 CG2       -59.1570  -16.2070  -50.4940 C.3     227 VAL   -0.2700
   3654 HN        -60.3390  -14.1650  -48.7990 H       227 VAL    0.0900
   3655 HA        -60.9520  -14.4460  -51.5540 H       227 VAL    0.0900
   3656 HB        -60.7770  -16.3890  -49.1750 H       227 VAL    0.0900
   3657 HG11      -61.3950  -17.0450  -52.1240 H       227 VAL   -0.2700
   3658 HG12      -62.3820  -17.4550  -50.6700 H       227 VAL    0.0900
   3659 HG13      -60.7700  -18.2510  -50.9350 H       227 VAL    0.0900
   3660 HG21      -58.6790  -15.3460  -49.9790 H       227 VAL    0.0900
   3661 HG22      -58.9400  -16.1320  -51.5810 H       227 VAL    0.5100
   3662 HG23      -58.7240  -17.1470  -50.0900 H       227 VAL   -0.5100
   3663 N         -63.3740  -14.3950  -49.4050 N.am    228 PHE   -0.4700
   3664 CA        -64.7830  -14.2520  -49.0610 C.3     228 PHE    0.3100
   3665 C         -65.5630  -13.3990  -50.0700 C.2     228 PHE    0.0700
   3666 O         -66.5920  -13.8540  -50.5700 O.2     228 PHE    0.0900
   3667 CB        -64.8780  -13.5990  -47.6640 C.3     228 PHE   -0.1800
   3668 CG        -66.2590  -13.2530  -47.1620 C.ar    228 PHE    0.0900
   3669 CD1       -66.9970  -14.1670  -46.4190 C.ar    228 PHE    0.0900
   3670 CD2       -66.7940  -11.9830  -47.3710 C.ar    228 PHE    0.0000
   3671 CE1       -68.2700  -13.8400  -45.9350 C.ar    228 PHE   -0.1150
   3672 CE2       -68.0670  -11.6560  -46.8910 C.ar    228 PHE    0.1150
   3673 CZ        -68.7970  -12.5860  -46.1740 C.ar    228 PHE   -0.1150
   3674 HN        -62.7770  -14.1850  -48.6400 H       228 PHE    0.1150
   3675 HA        -65.2380  -15.2310  -49.0600 H       228 PHE   -0.1150
   3676 HB1       -64.3040  -12.6480  -47.6830 H       228 PHE    0.1150
   3677 HB2       -64.4400  -14.2970  -46.9200 H       228 PHE   -0.1150
   3678 HD1       -66.5840  -15.1440  -46.2120 H       228 PHE    0.1150
   3679 HD2       -66.2190  -11.2430  -47.9080 H       228 PHE   -0.1150
   3680 HE1       -68.8400  -14.5680  -45.3760 H       228 PHE    0.1150
   3681 HE2       -68.4810  -10.6770  -47.0820 H       228 PHE    0.5100
   3682 HZ        -69.7780  -12.3320  -45.7990 H       228 PHE   -0.5100
   3683 N         -65.1050  -12.1570  -50.3340 N.am    229 ALA   -0.4700
   3684 CA        -65.8040  -11.2060  -51.2020 C.3     229 ALA    0.3100
   3685 C         -65.6170  -11.5240  -52.7240 C.2     229 ALA    0.0700
   3686 O         -66.6200  -11.6310  -53.4420 O.2     229 ALA    0.0900
   3687 CB        -65.3210   -9.7910  -50.9120 C.3     229 ALA   -0.2700
   3688 HN        -64.2520  -11.8260  -49.9400 H       229 ALA    0.0900
   3689 HA        -66.8640  -11.2910  -51.0140 H       229 ALA    0.0900
   3690 HB1       -64.2280   -9.7150  -51.0970 H       229 ALA    0.0900
   3691 HB2       -65.5200   -9.5340  -49.8490 H       229 ALA    0.5100
   3692 HB3       -65.8450   -9.0690  -51.5750 H       229 ALA   -0.5100
   3693 N         -64.3770  -11.8110  -53.1590 N.am    230 PHE   -0.4700
   3694 CA        -64.0020  -12.0510  -54.5400 C.3     230 PHE    0.3100
   3695 C         -62.8190  -13.0060  -54.5460 C.2     230 PHE    0.0700
   3696 O         -62.1890  -13.1550  -53.5090 O.2     230 PHE    0.0900
   3697 CB        -63.7120  -10.7390  -55.3350 C.3     230 PHE   -0.1800
   3698 CG        -63.0330   -9.6860  -54.4840 C.ar    230 PHE    0.0900
   3699 CD1       -61.6920   -9.8290  -54.0880 C.ar    230 PHE    0.0900
   3700 CD2       -63.7330   -8.5320  -54.0850 C.ar    230 PHE    0.0000
   3701 CE1       -61.0720   -8.8560  -53.2930 C.ar    230 PHE   -0.1150
   3702 CE2       -63.1170   -7.5540  -53.2960 C.ar    230 PHE    0.1150
   3703 CZ        -61.7840   -7.7170  -52.8980 C.ar    230 PHE   -0.1150
   3704 HN        -63.6210  -11.8750  -52.5130 H       230 PHE    0.1150
   3705 HA        -64.8150  -12.5870  -55.0060 H       230 PHE   -0.1150
   3706 HB1       -64.6680  -10.3080  -55.7030 H       230 PHE    0.1150
   3707 HB2       -63.0410  -10.9640  -56.1910 H       230 PHE   -0.1150
   3708 HD1       -61.1330  -10.6990  -54.3990 H       230 PHE    0.1150
   3709 HD2       -64.7590   -8.3990  -54.3940 H       230 PHE   -0.1150
   3710 HE1       -60.0450   -8.9840  -52.9850 H       230 PHE    0.1150
   3711 HE2       -63.6670   -6.6750  -52.9950 H       230 PHE    0.5100
   3712 HZ        -61.3070   -6.9660  -52.2850 H       230 PHE   -0.5100
   3713 N         -62.5420  -13.6860  -55.6880 N.am    231 VAL   -0.4700
   3714 CA        -61.5710  -14.7740  -55.9120 C.3     231 VAL    0.3100
   3715 C         -62.2970  -15.9380  -56.5600 C.2     231 VAL    0.0700
   3716 O         -61.8380  -16.5120  -57.5430 O.2     231 VAL    0.0900
   3717 CB        -60.6750  -15.2450  -54.7440 C.3     231 VAL   -0.0900
   3718 CG1       -60.0540  -16.6440  -54.9830 C.3     231 VAL    0.0900
   3719 CG2       -59.5220  -14.2340  -54.5550 C.3     231 VAL   -0.2700
   3720 HN        -63.0420  -13.4480  -56.5130 H       231 VAL    0.0900
   3721 HA        -60.9310  -14.4340  -56.7100 H       231 VAL    0.0900
   3722 HB        -61.2860  -15.2810  -53.8170 H       231 VAL    0.0900
   3723 HG11      -59.5760  -16.6820  -55.9850 H       231 VAL   -0.2700
   3724 HG12      -60.8450  -17.4210  -54.9380 H       231 VAL    0.0900
   3725 HG13      -59.2800  -16.8510  -54.2130 H       231 VAL    0.0900
   3726 HG21      -59.9330  -13.2270  -54.3230 H       231 VAL    0.0900
   3727 HG22      -58.9220  -14.1660  -55.4870 H       231 VAL    0.5100
   3728 HG23      -58.8720  -14.5540  -53.7120 H       231 VAL   -0.5100
   3729 N         -63.5140  -16.2870  -56.0900 N.am    232 THR   -0.4700
   3730 CA        -64.4430  -17.1030  -56.8540 C.3     232 THR    0.3100
   3731 C         -65.6850  -16.1880  -56.9410 C.2     232 THR    0.0700
   3732 O         -66.6950  -16.4060  -56.2620 O.2     232 THR    0.0900
   3733 CB        -64.6040  -18.4940  -56.2030 C.3     232 THR    0.1400
   3734 CG2       -65.4950  -19.4280  -57.0230 C.3     232 THR    0.0900
   3735 OG1       -63.3080  -19.0800  -56.0290 O.3     232 THR   -0.6600
   3736 HN        -63.8300  -15.9970  -55.1900 H       232 THR    0.4300
   3737 HA        -64.0560  -17.2000  -57.8580 H       232 THR   -0.2700
   3738 HB        -65.0950  -18.3960  -55.2120 H       232 THR    0.0900
   3739 HG1       -62.7630  -18.7320  -56.7390 H       232 THR    0.0900
   3740 HG21      -65.0600  -19.5800  -58.0340 H       232 THR    0.0900
   3741 HG22      -66.5070  -18.9840  -57.1350 H       232 THR    0.5100
   3742 HG23      -65.5730  -20.4150  -56.5190 H       232 THR   -0.5100
   3743 N         -65.5220  -15.0700  -57.6990 N.am    233 ASP   -0.4700
   3744 CA        -66.4610  -13.9490  -57.8620 C.3     233 ASP    0.3100
   3745 C         -67.5920  -14.2360  -58.9080 C.2     233 ASP    0.0700
   3746 O         -68.5590  -13.4640  -58.9570 O.2     233 ASP    0.0900
   3747 CB        -65.6850  -12.6710  -58.2830 C.3     233 ASP   -0.2800
   3748 CG        -64.7940  -12.8230  -59.5080 C.2     233 ASP    0.0900
   3749 OD1       -65.3050  -12.6650  -60.6360 O.co2   233 ASP    0.0900
   3750 OD2       -63.5710  -13.0410  -59.3290 O.co2   233 ASP    0.6200
   3751 HN        -64.6830  -14.9560  -58.2220 H       233 ASP   -0.7600
   3752 HA        -66.9670  -13.7920  -56.9210 H       233 ASP   -0.7600
   3753 HB1       -65.0430  -12.3580  -57.4330 H       233 ASP    0.5100
   3754 HB2       -66.4240  -11.8710  -58.4970 H       233 ASP   -0.5100
   3755 N         -67.5050  -15.3370  -59.7040 N.am    234 GLU   -0.4700
   3756 CA        -68.5440  -15.6790  -60.6950 C.3     234 GLU    0.3100
   3757 C         -69.7930  -16.2390  -59.9890 C.2     234 GLU    0.0700
   3758 O         -69.6640  -17.0580  -59.0780 O.2     234 GLU    0.0900
   3759 CB        -68.0080  -16.6890  -61.7400 C.3     234 GLU   -0.1800
   3760 CG        -68.9790  -16.9640  -62.8870 C.3     234 GLU    0.0900
   3761 CD        -68.5820  -17.9770  -63.9490 C.2     234 GLU    0.0900
   3762 OE1       -67.5320  -18.6390  -63.8000 O.co2   234 GLU   -0.2800
   3763 OE2       -69.3520  -18.1240  -64.9260 O.co2   234 GLU    0.0900
   3764 HN        -66.7320  -15.9640  -59.6510 H       234 GLU    0.0900
   3765 HA        -68.8510  -14.7660  -61.1830 H       234 GLU    0.6200
   3766 HB1       -67.7900  -17.6480  -61.2230 H       234 GLU   -0.7600
   3767 HB2       -67.0640  -16.2870  -62.1650 H       234 GLU   -0.7600
   3768 HG1       -69.1590  -16.0020  -63.4080 H       234 GLU    0.5100
   3769 HG2       -69.9290  -17.3230  -62.4380 H       234 GLU   -0.5100
   3770 N         -70.9980  -15.7890  -60.4090 N.am    235 HSE   -0.4700
   3771 CA        -72.2960  -16.2390  -59.8670 C.3     235 HSE    0.3100
   3772 C         -72.4920  -17.7600  -60.0950 C.2     235 HSE    0.0700
   3773 O         -73.0320  -18.4480  -59.2240 O.2     235 HSE    0.0900
   3774 CB        -73.4600  -15.4490  -60.5070 C.3     235 HSE   -0.0800
   3775 CG        -73.6190  -15.7200  -61.9690 C.ar    235 HSE    0.0900
   3776 CD2       -74.5130  -16.6620  -62.4350 C.ar    235 HSE    0.0900
   3777 ND1       -72.8940  -15.2510  -63.0130 N.ar    235 HSE   -0.7000
   3778 CE1       -73.3820  -15.8650  -64.1360 C.ar    235 HSE    0.2200
   3779 NE2       -74.3530  -16.6960  -63.7520 N.ar    235 HSE    0.2500
   3780 HN        -71.0630  -15.1080  -61.1330 H       235 HSE    0.1300
   3781 HA        -72.2820  -16.0850  -58.7980 H       235 HSE   -0.3600
   3782 HB1       -73.2760  -14.3630  -60.3710 H       235 HSE    0.3200
   3783 HB2       -74.4060  -15.7270  -59.9940 H       235 HSE   -0.0500
   3784 HD2       -75.2210  -17.2780  -61.8940 H       235 HSE    0.0900
   3785 HE1       -73.0570  -15.7200  -65.1650 H       235 HSE    0.5100
   3786 HE2       -74.8950  -17.2730  -64.3620 H       235 HSE   -0.5100
   3787 N         -72.0360  -18.2630  -61.2790 N.am    236 ALA   -0.4700
   3788 CA        -72.0740  -19.6490  -61.7550 C.3     236 ALA    0.3100
   3789 C         -73.4720  -20.2730  -61.5740 C.2     236 ALA    0.0700
   3790 O         -74.2710  -20.2550  -62.5100 O.2     236 ALA    0.0900
   3791 CB        -71.0280  -20.4930  -61.0350 C.3     236 ALA   -0.2700
   3792 HN        -71.6150  -17.6430  -61.9330 H       236 ALA    0.0900
   3793 HA        -71.8860  -19.6440  -62.8180 H       236 ALA    0.0900
   3794 HB1       -71.2200  -20.4890  -59.9400 H       236 ALA    0.0900
   3795 HB2       -70.0140  -20.0760  -61.2180 H       236 ALA    0.5100
   3796 HB3       -71.0720  -21.5420  -61.3990 H       236 ALA   -0.5100
   3797 N         -73.7560  -20.8270  -60.3730 N.am    237 GLN   -0.4700
   3798 CA        -75.0100  -21.4980  -60.0320 C.3     237 GLN    0.3100
   3799 C         -75.1630  -21.5770  -58.5090 C.2     237 GLN    0.0700
   3800 O         -74.1960  -21.3570  -57.7850 O.2     237 GLN    0.0900
   3801 CB        -75.0640  -22.9090  -60.6730 C.3     237 GLN   -0.1800
   3802 CG        -73.8510  -23.8110  -60.3760 C.3     237 GLN    0.0900
   3803 CD        -73.7970  -25.0760  -61.2210 C.2     237 GLN    0.0900
   3804 NE2       -74.9040  -25.4500  -61.8650 N.am    237 GLN   -0.1800
   3805 OE1       -72.7370  -25.6850  -61.3830 O.2     237 GLN    0.0900
   3806 HN        -73.0890  -20.7980  -59.6340 H       237 GLN    0.0900
   3807 HA        -75.8260  -20.8910  -60.3930 H       237 GLN    0.5500
   3808 HB1       -75.1420  -22.7850  -61.7730 H       237 GLN   -0.5500
   3809 HB2       -75.9760  -23.4220  -60.3020 H       237 GLN   -0.6200
   3810 HG1       -73.8850  -24.1110  -59.3080 H       237 GLN    0.3200
   3811 HG2       -72.9230  -23.2310  -60.5640 H       237 GLN    0.3000
   3812 HE21      -74.9000  -26.2780  -62.4280 H       237 GLN    0.5100
   3813 HE22      -75.7380  -24.9050  -61.7840 H       237 GLN   -0.5100
   3814 N         -76.3780  -21.8680  -58.0440 N.am    238 GLY   -0.4700
   3815 CA        -76.7030  -21.9790  -56.6280 C.3     238 GLY    0.3100
   3816 C         -75.9950  -23.0990  -55.8840 C.2     238 GLY   -0.0200
   3817 O         -75.5690  -22.8990  -54.7430 O.2     238 GLY    0.0900
   3818 HN        -77.1400  -22.0280  -58.6660 H       238 GLY    0.0900
   3819 HA1       -77.7680  -22.1410  -56.5560 H       238 GLY    0.5100
   3820 HA2       -76.4360  -21.0410  -56.1650 H       238 GLY   -0.5100
   3821 N         -75.8620  -24.2910  -56.5210 N.am    239 THR   -0.4700
   3822 CA        -75.2170  -25.4890  -55.9520 C.3     239 THR    0.3100
   3823 C         -73.7410  -25.1750  -55.5740 C.2     239 THR    0.0700
   3824 O         -73.3040  -25.5340  -54.4760 O.2     239 THR    0.0900
   3825 CB        -75.3150  -26.6700  -56.9570 C.3     239 THR    0.1400
   3826 CG2       -74.5910  -27.9310  -56.4820 C.3     239 THR    0.0900
   3827 OG1       -76.6910  -26.9910  -57.1470 O.3     239 THR   -0.6600
   3828 HN        -76.2100  -24.4110  -57.4460 H       239 THR    0.4300
   3829 HA        -75.7190  -25.7370  -55.0290 H       239 THR   -0.2700
   3830 HB        -74.8670  -26.3800  -57.9320 H       239 THR    0.0900
   3831 HG1       -76.9450  -27.5240  -56.3910 H       239 THR    0.0900
   3832 HG21      -75.0260  -28.2810  -55.5210 H       239 THR    0.0900
   3833 HG22      -73.5130  -27.7120  -56.3240 H       239 THR    0.5100
   3834 HG23      -74.7030  -28.7380  -57.2370 H       239 THR   -0.5100
   3835 N         -72.9970  -24.4900  -56.4690 N.am    240 LEU   -0.4700
   3836 CA        -71.5950  -24.1230  -56.2490 C.3     240 LEU    0.3100
   3837 C         -71.4740  -22.8350  -55.4200 C.2     240 LEU    0.0700
   3838 O         -70.4360  -22.6350  -54.7860 O.2     240 LEU    0.0900
   3839 CB        -70.8380  -23.9540  -57.5860 C.3     240 LEU   -0.1800
   3840 CG        -70.2650  -25.2250  -58.2680 C.3     240 LEU    0.0900
   3841 CD1       -71.3350  -26.2860  -58.5600 C.3     240 LEU    0.0900
   3842 CD2       -69.5300  -24.8690  -59.5490 C.3     240 LEU   -0.0900
   3843 HN        -73.3790  -24.1950  -57.3410 H       240 LEU    0.0900
   3844 HA        -71.1380  -24.9030  -55.6590 H       240 LEU   -0.2700
   3845 HB1       -69.9870  -23.2660  -57.4000 H       240 LEU    0.0900
   3846 HB2       -71.5360  -23.4790  -58.3050 H       240 LEU    0.0900
   3847 HG        -69.4960  -25.6700  -57.6010 H       240 LEU    0.0900
   3848 HD11      -72.1980  -25.8220  -59.0850 H       240 LEU   -0.2700
   3849 HD12      -71.6970  -26.7310  -57.6080 H       240 LEU    0.0900
   3850 HD13      -70.9110  -27.0830  -59.2080 H       240 LEU    0.0900
   3851 HD21      -68.6870  -24.1800  -59.3270 H       240 LEU    0.0900
   3852 HD22      -70.2240  -24.3650  -60.2560 H       240 LEU    0.5100
   3853 HD23      -69.1220  -25.7890  -60.0190 H       240 LEU   -0.5100
   3854 N         -72.5240  -21.9740  -55.4040 N.am    241 ARG   -0.4700
   3855 CA        -72.5170  -20.7310  -54.6210 C.3     241 ARG    0.3100
   3856 C         -72.6210  -21.0340  -53.1150 C.2     241 ARG    0.0700
   3857 O         -71.8710  -20.4640  -52.3190 O.2     241 ARG    0.0900
   3858 CB        -73.6610  -19.7880  -55.0500 C.3     241 ARG   -0.1800
   3859 CG        -73.6370  -18.4310  -54.3350 C.3     241 ARG    0.0900
   3860 CD        -74.8850  -17.6030  -54.5650 C.3     241 ARG    0.0900
   3861 NE        -75.0800  -17.2530  -55.9720 N.pl3   241 ARG   -0.1800
   3862 CZ        -76.0930  -16.5160  -56.4170 C.cat   241 ARG    0.0900
   3863 NH1       -77.0050  -16.0480  -55.5720 N.pl3   241 ARG    0.0900
   3864 NH2       -76.1980  -16.2350  -57.7090 N.pl3   241 ARG    0.2000
   3865 HN        -73.3540  -22.1500  -55.9280 H       241 ARG    0.0900
   3866 HA        -71.5620  -20.2490  -54.7730 H       241 ARG    0.0900
   3867 HB1       -74.6300  -20.2840  -54.8330 H       241 ARG   -0.7000
   3868 HB2       -73.5830  -19.6130  -56.1440 H       241 ARG    0.4400
   3869 HG1       -72.7590  -17.8560  -54.6980 H       241 ARG    0.6400
   3870 HG2       -73.5260  -18.6080  -53.2440 H       241 ARG   -0.8000
   3871 HD1       -74.8120  -16.6550  -53.9920 H       241 ARG    0.4600
   3872 HD2       -75.7770  -18.1790  -54.2390 H       241 ARG    0.4600
   3873 HE        -74.4130  -17.5860  -56.6370 H       241 ARG   -0.8000
   3874 HH11      -76.9320  -16.2490  -54.5960 H       241 ARG    0.4600
   3875 HH12      -77.7650  -15.4940  -55.9140 H       241 ARG    0.4600
   3876 HH21      -75.5140  -16.5780  -58.3530 H       241 ARG    0.5100
   3877 HH22      -76.9620  -15.6800  -58.0390 H       241 ARG   -0.5100
   3878 N         -73.5650  -21.9240  -52.7340 N.am    242 SER   -0.4700
   3879 CA        -73.8120  -22.3300  -51.3480 C.3     242 SER    0.3100
   3880 C         -72.5630  -22.9630  -50.7180 C.2     242 SER    0.0700
   3881 O         -72.2650  -22.6670  -49.5630 O.2     242 SER    0.0900
   3882 CB        -74.9800  -23.3060  -51.2790 C.3     242 SER    0.0500
   3883 OG        -74.7420  -24.4490  -52.0830 O.3     242 SER    0.0900
   3884 HN        -74.1560  -22.3600  -53.4060 H       242 SER    0.0900
   3885 HA        -74.0290  -21.4420  -50.7720 H       242 SER   -0.6600
   3886 HB1       -75.9040  -22.8050  -51.6380 H       242 SER    0.4300
   3887 HB2       -75.1240  -23.6370  -50.2280 H       242 SER    0.5100
   3888 HG1       -74.9460  -24.1860  -52.9840 H       242 SER   -0.5100
   3889 N         -71.8020  -23.7850  -51.4940 N.am    243 ALA   -0.4700
   3890 CA        -70.5590  -24.4440  -51.0550 C.3     243 ALA    0.3100
   3891 C         -69.5110  -23.4170  -50.5880 C.2     243 ALA    0.0700
   3892 O         -68.7570  -23.6900  -49.6510 O.2     243 ALA    0.0900
   3893 CB        -69.9890  -25.2910  -52.1860 C.3     243 ALA   -0.2700
   3894 HN        -72.0670  -23.9820  -52.4330 H       243 ALA    0.0900
   3895 HA        -70.7890  -25.0630  -50.2000 H       243 ALA    0.0900
   3896 HB1       -69.7640  -24.6520  -53.0660 H       243 ALA    0.0900
   3897 HB2       -70.7270  -26.0640  -52.4880 H       243 ALA    0.5100
   3898 HB3       -69.0490  -25.7820  -51.8540 H       243 ALA   -0.5100
   3899 N         -69.4820  -22.2330  -51.2420 N.am    244 LYS   -0.4700
   3900 CA        -68.6010  -21.1370  -50.8760 C.3     244 LYS    0.3100
   3901 C         -69.0960  -20.5520  -49.5650 C.2     244 LYS    0.0700
   3902 O         -68.3530  -20.5660  -48.5880 O.2     244 LYS    0.0900
   3903 CB        -68.5280  -20.0770  -52.0010 C.3     244 LYS   -0.1800
   3904 CG        -67.5730  -18.9130  -51.7040 C.3     244 LYS    0.0900
   3905 CD        -67.5560  -17.8550  -52.8090 C.3     244 LYS    0.0900
   3906 CE        -66.6360  -16.6980  -52.4820 C.3     244 LYS   -0.1800
   3907 NZ        -66.6450  -15.6600  -53.5460 N.4     244 LYS    0.0900
   3908 HN        -70.0780  -22.0580  -52.0200 H       244 LYS    0.0900
   3909 HA        -67.6210  -21.5480  -50.6870 H       244 LYS   -0.1800
   3910 HB1       -69.5460  -19.6630  -52.1600 H       244 LYS    0.0900
   3911 HB2       -68.1930  -20.5770  -52.9330 H       244 LYS    0.0900
   3912 HG1       -66.5460  -19.3180  -51.5830 H       244 LYS    0.2100
   3913 HG2       -67.8840  -18.4310  -50.7530 H       244 LYS    0.0500
   3914 HD1       -68.5870  -17.4670  -52.9510 H       244 LYS    0.0500
   3915 HD2       -67.2170  -18.3280  -53.7550 H       244 LYS   -0.3000
   3916 HE1       -65.5930  -17.0660  -52.3790 H       244 LYS    0.3300
   3917 HE2       -66.9650  -16.2150  -51.5360 H       244 LYS    0.3300
   3918 HZ1       -67.4860  -15.0580  -53.4370 H       244 LYS    0.3300
   3919 HZ2       -66.6670  -16.1200  -54.4780 H       244 LYS    0.5100
   3920 HZ3       -65.7890  -15.0760  -53.4680 H       244 LYS   -0.5100
   3921 N         -70.3830  -20.1250  -49.5270 N.am    245 LEU   -0.4700
   3922 CA        -71.0680  -19.5440  -48.3660 C.3     245 LEU    0.3100
   3923 C         -70.8950  -20.3960  -47.1030 C.2     245 LEU    0.0700
   3924 O         -70.4870  -19.8600  -46.0720 O.2     245 LEU    0.0900
   3925 CB        -72.5730  -19.3880  -48.6690 C.3     245 LEU   -0.1800
   3926 CG        -73.5060  -18.9760  -47.5030 C.3     245 LEU    0.0900
   3927 CD1       -73.1600  -17.5910  -46.9540 C.3     245 LEU    0.0900
   3928 CD2       -74.9610  -19.0090  -47.9400 C.3     245 LEU   -0.0900
   3929 HN        -70.9540  -20.1940  -50.3410 H       245 LEU    0.0900
   3930 HA        -70.6220  -18.5830  -48.1570 H       245 LEU   -0.2700
   3931 HB1       -72.9380  -20.3610  -49.0570 H       245 LEU    0.0900
   3932 HB2       -72.6750  -18.6200  -49.4630 H       245 LEU    0.0900
   3933 HG        -73.4120  -19.7220  -46.6850 H       245 LEU    0.0900
   3934 HD11      -73.2600  -16.8270  -47.7560 H       245 LEU   -0.2700
   3935 HD12      -72.1140  -17.5810  -46.5830 H       245 LEU    0.0900
   3936 HD13      -73.8530  -17.3280  -46.1270 H       245 LEU    0.0900
   3937 HD21      -75.2390  -20.0340  -48.2680 H       245 LEU    0.0900
   3938 HD22      -75.1170  -18.3110  -48.7910 H       245 LEU    0.5100
   3939 HD23      -75.6180  -18.7180  -47.0920 H       245 LEU   -0.5100
   3940 N         -71.2200  -21.7040  -47.1740 N.am    246 PHE   -0.4700
   3941 CA        -71.1080  -22.6210  -46.0430 C.3     246 PHE    0.3100
   3942 C         -69.6540  -22.8100  -45.6250 C.2     246 PHE    0.0700
   3943 O         -69.4020  -22.9380  -44.4260 O.2     246 PHE    0.0900
   3944 CB        -71.7460  -23.9860  -46.3540 C.3     246 PHE   -0.1800
   3945 CG        -73.2540  -23.9870  -46.2240 C.ar    246 PHE    0.0900
   3946 CD1       -74.0630  -23.6030  -47.2870 C.ar    246 PHE    0.0900
   3947 CD2       -73.8650  -24.3730  -45.0360 C.ar    246 PHE    0.0000
   3948 CE1       -75.4530  -23.5830  -47.1590 C.ar    246 PHE   -0.1150
   3949 CE2       -75.2560  -24.3630  -44.9110 C.ar    246 PHE    0.1150
   3950 CZ        -76.0390  -23.9510  -45.9670 C.ar    246 PHE   -0.1150
   3951 HN        -71.5570  -22.1090  -48.0210 H       246 PHE    0.1150
   3952 HA        -71.6030  -22.1640  -45.1990 H       246 PHE   -0.1150
   3953 HB1       -71.3530  -24.7460  -45.6450 H       246 PHE    0.1150
   3954 HB2       -71.5040  -24.2770  -47.3980 H       246 PHE   -0.1150
   3955 HD1       -73.6110  -23.3150  -48.2250 H       246 PHE    0.1150
   3956 HD2       -73.2570  -24.6830  -44.2000 H       246 PHE   -0.1150
   3957 HE1       -76.0680  -23.2780  -47.9920 H       246 PHE    0.1150
   3958 HE2       -75.7170  -24.6790  -43.9860 H       246 PHE    0.5100
   3959 HZ        -77.1130  -23.9180  -45.8610 H       246 PHE   -0.5100
   3960 N         -68.6930  -22.7790  -46.5850 N.am    247 PHE   -0.4700
   3961 CA        -67.2700  -22.9300  -46.2580 C.3     247 PHE    0.3100
   3962 C         -66.7480  -21.6700  -45.5470 C.2     247 PHE    0.0700
   3963 O         -65.9410  -21.7910  -44.6270 O.2     247 PHE    0.0900
   3964 CB        -66.4280  -23.2320  -47.5060 C.3     247 PHE   -0.1800
   3965 CG        -65.0380  -23.7310  -47.1840 C.ar    247 PHE    0.0900
   3966 CD1       -63.9580  -22.8550  -47.1340 C.ar    247 PHE    0.0900
   3967 CD2       -64.8110  -25.0770  -46.9140 C.ar    247 PHE    0.0000
   3968 CE1       -62.6690  -23.3220  -46.8430 C.ar    247 PHE   -0.1150
   3969 CE2       -63.5240  -25.5410  -46.6110 C.ar    247 PHE    0.1150
   3970 CZ        -62.4620  -24.6600  -46.5780 C.ar    247 PHE   -0.1150
   3971 HN        -68.9110  -22.6540  -47.5500 H       247 PHE    0.1150
   3972 HA        -67.1800  -23.7370  -45.5460 H       247 PHE   -0.1150
   3973 HB1       -66.3140  -22.3040  -48.1070 H       247 PHE    0.1150
   3974 HB2       -66.9300  -24.0180  -48.1090 H       247 PHE   -0.1150
   3975 HD1       -64.1150  -21.8030  -47.3200 H       247 PHE    0.1150
   3976 HD2       -65.6350  -25.7730  -46.9380 H       247 PHE   -0.1150
   3977 HE1       -61.8380  -22.6340  -46.8260 H       247 PHE    0.1150
   3978 HE2       -63.3630  -26.5870  -46.4020 H       247 PHE    0.5100
   3979 HZ        -61.4700  -25.0180  -46.3450 H       247 PHE   -0.5100
   3980 N         -67.2280  -20.4710  -45.9510 N.am    248 ASP   -0.4700
   3981 CA        -66.8540  -19.2130  -45.3130 C.3     248 ASP    0.3100
   3982 C         -67.5010  -19.1000  -43.9470 C.2     248 ASP    0.0700
   3983 O         -66.8260  -18.6670  -43.0250 O.2     248 ASP    0.0900
   3984 CB        -67.2040  -17.9790  -46.1670 C.3     248 ASP   -0.2800
   3985 CG        -66.0670  -17.4920  -47.0680 C.2     248 ASP    0.0900
   3986 OD1       -64.8930  -17.5040  -46.6170 O.co2   248 ASP    0.0900
   3987 OD2       -66.3650  -16.9290  -48.1310 O.co2   248 ASP    0.6200
   3988 HN        -67.8690  -20.3940  -46.7110 H       248 ASP   -0.7600
   3989 HA        -65.7880  -19.2440  -45.1370 H       248 ASP   -0.7600
   3990 HB1       -67.4850  -17.1470  -45.4870 H       248 ASP    0.5100
   3991 HB2       -68.0710  -18.2320  -46.8130 H       248 ASP   -0.5100
   3992 N         -68.7670  -19.5310  -43.7910 N.am    249 LEU   -0.4700
   3993 CA        -69.4650  -19.5240  -42.4990 C.3     249 LEU    0.3100
   3994 C         -68.7610  -20.4120  -41.4410 C.2     249 LEU    0.0700
   3995 O         -68.7880  -20.0660  -40.2530 O.2     249 LEU    0.0900
   3996 CB        -70.9230  -20.0000  -42.6600 C.3     249 LEU   -0.1800
   3997 CG        -71.9210  -19.0160  -43.2710 C.3     249 LEU    0.0900
   3998 CD1       -73.1700  -19.7290  -43.7290 C.3     249 LEU    0.0900
   3999 CD2       -72.2510  -17.8770  -42.3070 C.3     249 LEU   -0.0900
   4000 HN        -69.2950  -19.8810  -44.5600 H       249 LEU    0.0900
   4001 HA        -69.4420  -18.5160  -42.1130 H       249 LEU   -0.2700
   4002 HB1       -71.2980  -20.2750  -41.6520 H       249 LEU    0.0900
   4003 HB2       -70.9100  -20.9060  -43.3000 H       249 LEU    0.0900
   4004 HG        -71.4490  -18.5080  -44.1390 H       249 LEU    0.0900
   4005 HD11      -73.6580  -20.2340  -42.8690 H       249 LEU   -0.2700
   4006 HD12      -72.9100  -20.4940  -44.4910 H       249 LEU    0.0900
   4007 HD13      -73.8840  -18.9960  -44.1630 H       249 LEU    0.0900
   4008 HD21      -71.3280  -17.3150  -42.0490 H       249 LEU    0.0900
   4009 HD22      -72.6900  -18.2870  -41.3730 H       249 LEU    0.5100
   4010 HD23      -72.9710  -17.1770  -42.7820 H       249 LEU   -0.5100
   4011 N         -68.1400  -21.5490  -41.8730 N.am    250 PHE   -0.4700
   4012 CA        -67.4460  -22.4980  -40.9930 C.3     250 PHE    0.3100
   4013 C         -66.1970  -21.8650  -40.3590 C.2     250 PHE    0.0700
   4014 O         -65.9790  -22.0020  -39.1580 O.2     250 PHE    0.0900
   4015 CB        -67.0470  -23.7790  -41.7590 C.3     250 PHE   -0.1800
   4016 CG        -66.4210  -24.8390  -40.8740 C.ar    250 PHE    0.0900
   4017 CD1       -67.2130  -25.7570  -40.1900 C.ar    250 PHE    0.0900
   4018 CD2       -65.0410  -24.9030  -40.7000 C.ar    250 PHE    0.0000
   4019 CE1       -66.6380  -26.7200  -39.3520 C.ar    250 PHE   -0.1150
   4020 CE2       -64.4670  -25.8620  -39.8570 C.ar    250 PHE    0.1150
   4021 CZ        -65.2690  -26.7670  -39.1940 C.ar    250 PHE   -0.1150
   4022 HN        -68.1290  -21.7910  -42.8390 H       250 PHE    0.1150
   4023 HA        -68.1110  -22.7430  -40.1770 H       250 PHE   -0.1150
   4024 HB1       -66.3040  -23.5230  -42.5440 H       250 PHE    0.1150
   4025 HB2       -67.9520  -24.2280  -42.2220 H       250 PHE   -0.1150
   4026 HD1       -68.2860  -25.7270  -40.3080 H       250 PHE    0.1150
   4027 HD2       -64.4040  -24.2030  -41.2220 H       250 PHE   -0.1150
   4028 HE1       -67.2670  -27.4240  -38.8290 H       250 PHE    0.1150
   4029 HE2       -63.3960  -25.8940  -39.7260 H       250 PHE    0.5100
   4030 HZ        -64.8250  -27.5130  -38.5510 H       250 PHE   -0.5100
   4031 N         -65.3570  -21.2270  -41.1810 N.am    251 LEU   -0.4700
   4032 CA        -64.1260  -20.5860  -40.7410 C.3     251 LEU    0.3100
   4033 C         -64.4480  -19.2980  -39.9980 C.2     251 LEU    0.0700
   4034 O         -63.8710  -19.0370  -38.9510 O.2     251 LEU    0.0900
   4035 CB        -63.2180  -20.3090  -41.9520 C.3     251 LEU   -0.1800
   4036 CG        -62.9350  -21.4850  -42.9060 C.3     251 LEU    0.0900
   4037 CD1       -62.1310  -21.0250  -44.0920 C.3     251 LEU    0.0900
   4038 CD2       -62.2400  -22.6550  -42.2070 C.3     251 LEU   -0.0900
   4039 HN        -65.5420  -21.1610  -42.1570 H       251 LEU    0.0900
   4040 HA        -63.6330  -21.2440  -40.0410 H       251 LEU   -0.2700
   4041 HB1       -62.2430  -19.9490  -41.5640 H       251 LEU    0.0900
   4042 HB2       -63.6910  -19.5000  -42.5470 H       251 LEU    0.0900
   4043 HG        -63.8980  -21.9130  -43.2580 H       251 LEU    0.0900
   4044 HD11      -61.1600  -20.6020  -43.7550 H       251 LEU   -0.2700
   4045 HD12      -62.6870  -20.2380  -44.6440 H       251 LEU    0.0900
   4046 HD13      -61.9270  -21.8830  -44.7670 H       251 LEU    0.0900
   4047 HD21      -62.7860  -22.9220  -41.2760 H       251 LEU    0.0900
   4048 HD22      -61.2000  -22.3720  -41.9380 H       251 LEU    0.5100
   4049 HD23      -62.2260  -23.5420  -42.8760 H       251 LEU   -0.5100
   4050 N         -65.4320  -18.5310  -40.5110 N.am    252 SER   -0.4700
   4051 CA        -65.9260  -17.2710  -39.9460 C.3     252 SER    0.3100
   4052 C         -66.5900  -17.4960  -38.5690 C.2     252 SER    0.0700
   4053 O         -66.6790  -16.5460  -37.7930 O.2     252 SER    0.0900
   4054 CB        -66.9230  -16.6130  -40.9060 C.3     252 SER    0.0500
   4055 OG        -67.4430  -15.3740  -40.4500 O.3     252 SER    0.0900
   4056 HN        -65.8930  -18.8060  -41.3490 H       252 SER    0.0900
   4057 HA        -65.0790  -16.6220  -39.7790 H       252 SER   -0.6600
   4058 HB1       -67.7790  -17.3030  -41.0590 H       252 SER    0.4300
   4059 HB2       -66.4150  -16.4300  -41.8770 H       252 SER    0.5100
   4060 HG1       -67.1910  -14.7230  -41.1100 H       252 SER   -0.5100
   4061 N         -67.0380  -18.7400  -38.2560 N.am    253 SER   -0.4700
   4062 CA        -67.6380  -19.0310  -36.9560 C.3     253 SER    0.3100
   4063 C         -66.5550  -19.1600  -35.8880 C.2     253 SER    0.0700
   4064 O         -66.5390  -18.3590  -34.9500 O.2     253 SER    0.0900
   4065 CB        -68.4960  -20.2920  -37.0020 C.3     253 SER    0.0500
   4066 OG        -67.7370  -21.4290  -37.3670 O.3     253 SER    0.0900
   4067 HN        -66.9780  -19.5030  -38.8950 H       253 SER    0.0900
   4068 HA        -68.2420  -18.1820  -36.6730 H       253 SER   -0.6600
   4069 HB1       -69.3100  -20.1580  -37.7460 H       253 SER    0.4300
   4070 HB2       -68.9380  -20.4730  -35.9990 H       253 SER    0.5100
   4071 HG1       -67.5140  -21.3120  -38.2940 H       253 SER   -0.5100
   4072 N         -65.6000  -20.1060  -36.0660 N.am    254 PHE   -0.4700
   4073 CA        -64.4930  -20.3650  -35.1310 C.3     254 PHE    0.3100
   4074 C         -63.3960  -19.2630  -35.1870 C.2     254 PHE    0.0700
   4075 O         -62.2580  -19.5050  -34.7560 O.2     254 PHE    0.0900
   4076 CB        -63.8480  -21.7350  -35.4380 C.3     254 PHE   -0.1800
   4077 CG        -64.6900  -22.9510  -35.1310 C.ar    254 PHE    0.0900
   4078 CD1       -65.5270  -23.4990  -36.0940 C.ar    254 PHE    0.0900
   4079 CD2       -64.6120  -23.5750  -33.8900 C.ar    254 PHE    0.0000
   4080 CE1       -66.2940  -24.6360  -35.8160 C.ar    254 PHE   -0.1150
   4081 CE2       -65.3750  -24.7120  -33.6100 C.ar    254 PHE    0.1150
   4082 CZ        -66.2100  -25.2390  -34.5760 C.ar    254 PHE   -0.1150
   4083 HN        -65.6090  -20.6900  -36.8730 H       254 PHE    0.1150
   4084 HA        -64.8900  -20.3520  -34.1260 H       254 PHE   -0.1150
   4085 HB1       -62.9180  -21.8330  -34.8370 H       254 PHE    0.1150
   4086 HB2       -63.6100  -21.7800  -36.5220 H       254 PHE   -0.1150
   4087 HD1       -65.5870  -23.0420  -37.0710 H       254 PHE    0.1150
   4088 HD2       -63.9520  -23.1760  -33.1330 H       254 PHE   -0.1150
   4089 HE1       -66.9520  -25.0430  -36.5700 H       254 PHE    0.1150
   4090 HE2       -65.3130  -25.1780  -32.6380 H       254 PHE    0.5100
   4091 HZ        -66.7950  -26.1200  -34.3630 H       254 PHE   -0.5100
   4092 N         -63.7500  -18.0540  -35.6780 N.am    255 GLN   -0.4700
   4093 CA        -62.8360  -16.9260  -35.8730 C.3     255 GLN    0.3100
   4094 C         -62.3290  -16.3900  -34.5080 C.2     255 GLN    0.0700
   4095 O         -61.1220  -16.4020  -34.2490 O.2     255 GLN    0.0900
   4096 CB        -63.5640  -15.8170  -36.6720 C.3     255 GLN   -0.1800
   4097 CG        -62.6830  -14.9340  -37.5810 C.3     255 GLN    0.0900
   4098 CD        -62.2440  -15.5690  -38.8980 C.2     255 GLN    0.0900
   4099 NE2       -62.2510  -14.7560  -39.9510 N.am    255 GLN   -0.1800
   4100 OE1       -61.8130  -16.7300  -38.9820 O.2     255 GLN    0.0900
   4101 HN        -64.6940  -17.8700  -35.9400 H       255 GLN    0.0900
   4102 HA        -61.9690  -17.2780  -36.4120 H       255 GLN    0.5500
   4103 HB1       -64.0730  -15.1510  -35.9430 H       255 GLN   -0.5500
   4104 HB2       -64.3300  -16.3040  -37.3100 H       255 GLN   -0.6200
   4105 HG1       -61.7680  -14.6620  -37.0160 H       255 GLN    0.3200
   4106 HG2       -63.2520  -14.0120  -37.8240 H       255 GLN    0.3000
   4107 HE21      -61.8370  -15.0520  -40.8120 H       255 GLN    0.5100
   4108 HE22      -62.6700  -13.8520  -39.8810 H       255 GLN   -0.5100
   4109 N         -63.2680  -15.9980  -33.6360 N.am    256 GLY   -0.4700
   4110 CA        -63.0000  -15.4600  -32.3010 C.3     256 GLY    0.3100
   4111 C         -62.4490  -16.4440  -31.2790 C.2     256 GLY   -0.0200
   4112 O         -61.9930  -16.0270  -30.2120 O.2     256 GLY    0.0900
   4113 HN        -64.2340  -16.0600  -33.8700 H       256 GLY    0.0900
   4114 HA1       -63.9330  -15.0700  -31.9240 H       256 GLY    0.5100
   4115 HA2       -62.2830  -14.6620  -32.4210 H       256 GLY   -0.5100
   4116 N         -62.5160  -17.7650  -31.5680 N.am    257 LEU   -0.4700
   4117 CA        -61.9170  -18.7860  -30.7070 C.3     257 LEU    0.3100
   4118 C         -60.3970  -18.7000  -30.7690 C.2     257 LEU    0.0700
   4119 O         -59.7310  -18.5480  -29.7440 O.2     257 LEU    0.0900
   4120 CB        -62.3810  -20.2080  -31.1060 C.3     257 LEU   -0.1800
   4121 CG        -61.5890  -21.3720  -30.4490 C.3     257 LEU    0.0900
   4122 CD1       -61.8590  -21.4660  -28.9520 C.3     257 LEU    0.0900
   4123 CD2       -61.8750  -22.6910  -31.1280 C.3     257 LEU   -0.0900
   4124 HN        -62.9790  -18.1020  -32.3840 H       257 LEU    0.0900
   4125 HA        -62.2100  -18.5720  -29.6900 H       257 LEU   -0.2700
   4126 HB1       -62.2880  -20.3050  -32.2070 H       257 LEU    0.0900
   4127 HB2       -63.4490  -20.3150  -30.8230 H       257 LEU    0.0900
   4128 HG        -60.5020  -21.2070  -30.6120 H       257 LEU    0.0900
   4129 HD11      -62.9400  -21.6420  -28.7710 H       257 LEU   -0.2700
   4130 HD12      -61.5650  -20.5170  -28.4550 H       257 LEU    0.0900
   4131 HD13      -61.2830  -22.3110  -28.5170 H       257 LEU    0.0900
   4132 HD21      -61.5880  -22.6390  -32.2000 H       257 LEU    0.0900
   4133 HD22      -62.9600  -22.9220  -31.0630 H       257 LEU    0.5100
   4134 HD23      -61.2900  -23.5000  -30.6430 H       257 LEU   -0.5100
   4135 N         -59.8640  -18.7880  -32.0000 N.am    258 LEU   -0.4700
   4136 CA        -58.4520  -18.8060  -32.3460 C.3     258 LEU    0.3100
   4137 C         -57.7540  -17.4900  -31.9120 C.2     258 LEU    0.0700
   4138 O         -56.6020  -17.5650  -31.4770 O.2     258 LEU    0.0900
   4139 CB        -58.3400  -19.0390  -33.8680 C.3     258 LEU   -0.1800
   4140 CG        -56.9800  -19.2360  -34.5420 C.3     258 LEU    0.0900
   4141 CD1       -56.4210  -17.9610  -35.0680 C.3     258 LEU    0.0900
   4142 CD2       -56.0490  -20.1640  -33.7780 C.3     258 LEU   -0.0900
   4143 HN        -60.4670  -18.8500  -32.7900 H       258 LEU    0.0900
   4144 HA        -57.9690  -19.6030  -31.7980 H       258 LEU   -0.2700
   4145 HB1       -58.8090  -18.1620  -34.3570 H       258 LEU    0.0900
   4146 HB2       -58.9370  -19.9450  -34.0940 H       258 LEU    0.0900
   4147 HG        -57.0950  -19.9520  -35.3830 H       258 LEU    0.0900
   4148 HD11      -56.2850  -17.2330  -34.2390 H       258 LEU   -0.2700
   4149 HD12      -57.1160  -17.5230  -35.8150 H       258 LEU    0.0900
   4150 HD13      -55.4330  -18.1470  -35.5410 H       258 LEU    0.0900
   4151 HD21      -56.5780  -21.1070  -33.5210 H       258 LEU    0.0900
   4152 HD22      -55.7170  -19.6760  -32.8370 H       258 LEU    0.5100
   4153 HD23      -55.1650  -20.4130  -34.4030 H       258 LEU   -0.5100
   4154 N         -58.4450  -16.3080  -31.9630 N.am    259 VAL   -0.4700
   4155 CA        -57.8290  -15.0440  -31.5010 C.3     259 VAL    0.3100
   4156 C         -57.6910  -15.0920  -29.9580 C.2     259 VAL    0.0700
   4157 O         -56.6250  -14.7540  -29.4240 O.2     259 VAL    0.0900
   4158 CB        -58.5520  -13.7420  -31.9550 C.3     259 VAL   -0.0900
   4159 CG1       -58.6530  -13.6650  -33.4680 C.3     259 VAL    0.0900
   4160 CG2       -59.9310  -13.5950  -31.3230 C.3     259 VAL   -0.2700
   4161 HN        -59.3780  -16.2490  -32.3080 H       259 VAL    0.0900
   4162 HA        -56.8170  -15.0360  -31.8760 H       259 VAL    0.0900
   4163 HB        -57.9870  -12.8620  -31.5830 H       259 VAL    0.0900
   4164 HG11      -59.2250  -14.5340  -33.8570 H       259 VAL   -0.2700
   4165 HG12      -57.6360  -13.6810  -33.9160 H       259 VAL    0.0900
   4166 HG13      -59.1780  -12.7330  -33.7660 H       259 VAL    0.0900
   4167 HG21      -59.8310  -13.3820  -30.2380 H       259 VAL    0.0900
   4168 HG22      -60.5070  -14.5370  -31.4500 H       259 VAL    0.5100
   4169 HG23      -60.4780  -12.7550  -31.8000 H       259 VAL   -0.5100
   4170 N         -58.7610  -15.5690  -29.2580 N.am    260 ALA   -0.4700
   4171 CA        -58.7970  -15.7130  -27.8060 C.3     260 ALA    0.3100
   4172 C         -57.6910  -16.6480  -27.3430 C.2     260 ALA    0.0700
   4173 O         -57.0720  -16.4030  -26.3150 O.2     260 ALA    0.0900
   4174 CB        -60.1570  -16.2320  -27.3630 C.3     260 ALA   -0.2700
   4175 HN        -59.5940  -15.8470  -29.7260 H       260 ALA    0.0900
   4176 HA        -58.6000  -14.7470  -27.3660 H       260 ALA    0.0900
   4177 HB1       -60.2820  -17.2910  -27.6750 H       260 ALA    0.0900
   4178 HB2       -60.9630  -15.6260  -27.8290 H       260 ALA    0.5100
   4179 HB3       -60.2400  -16.1760  -26.2560 H       260 ALA   -0.5100
   4180 N         -57.3860  -17.6800  -28.1550 N.am    261 VAL   -0.4700
   4181 CA        -56.3390  -18.6600  -27.8690 C.3     261 VAL    0.3100
   4182 C         -54.9320  -18.0290  -28.1310 C.2     261 VAL    0.0700
   4183 O         -54.1250  -17.9810  -27.2070 O.2     261 VAL    0.0900
   4184 CB        -56.5500  -19.9630  -28.6930 C.3     261 VAL   -0.0900
   4185 CG1       -55.3770  -20.9260  -28.5390 C.3     261 VAL    0.0900
   4186 CG2       -57.8510  -20.6520  -28.3040 C.3     261 VAL   -0.2700
   4187 HN        -57.8770  -17.8240  -29.0100 H       261 VAL    0.0900
   4188 HA        -56.3680  -18.8790  -26.8120 H       261 VAL    0.0900
   4189 HB        -56.6630  -19.6980  -29.7660 H       261 VAL    0.0900
   4190 HG11      -55.2540  -21.2110  -27.4730 H       261 VAL   -0.2700
   4191 HG12      -54.4400  -20.4380  -28.8860 H       261 VAL    0.0900
   4192 HG13      -55.5610  -21.8460  -29.1340 H       261 VAL    0.0900
   4193 HG21      -58.6890  -19.9230  -28.3190 H       261 VAL    0.0900
   4194 HG22      -57.7640  -21.0720  -27.2780 H       261 VAL    0.5100
   4195 HG23      -58.0770  -21.4680  -29.0230 H       261 VAL   -0.5100
   4196 N         -54.6610  -17.5330  -29.3670 N.am    262 LEU   -0.4700
   4197 CA        -53.3610  -16.9740  -29.7670 C.3     262 LEU    0.3100
   4198 C         -52.8780  -15.8120  -28.8520 C.2     262 LEU    0.0700
   4199 O         -51.7190  -15.8330  -28.4110 O.2     262 LEU    0.0900
   4200 CB        -53.3790  -16.4510  -31.2250 C.3     262 LEU   -0.1800
   4201 CG        -53.4170  -17.4490  -32.3970 C.3     262 LEU    0.0900
   4202 CD1       -53.4250  -16.7060  -33.6970 C.3     262 LEU    0.0900
   4203 CD2       -52.1980  -18.3640  -32.4130 C.3     262 LEU   -0.0900
   4204 HN        -55.3580  -17.5270  -30.0800 H       262 LEU    0.0900
   4205 HA        -52.6230  -17.7550  -29.6630 H       262 LEU   -0.2700
   4206 HB1       -52.4680  -15.8330  -31.3570 H       262 LEU    0.0900
   4207 HB2       -54.2750  -15.8030  -31.3240 H       262 LEU    0.0900
   4208 HG        -54.3320  -18.0760  -32.3230 H       262 LEU    0.0900
   4209 HD11      -52.5100  -16.0810  -33.7850 H       262 LEU   -0.2700
   4210 HD12      -54.3150  -16.0420  -33.7490 H       262 LEU    0.0900
   4211 HD13      -53.4440  -17.4240  -34.5450 H       262 LEU    0.0900
   4212 HD21      -52.1480  -18.9500  -31.4690 H       262 LEU    0.0900
   4213 HD22      -51.2710  -17.7580  -32.5020 H       262 LEU    0.5100
   4214 HD23      -52.2660  -19.0720  -33.2660 H       262 LEU   -0.5100
   4215 N         -53.7270  -14.7890  -28.6090 N.am    263 TYR   -0.4700
   4216 CA        -53.2920  -13.6400  -27.8200 C.3     263 TYR    0.3100
   4217 C         -53.4840  -13.8130  -26.3150 C.2     263 TYR    0.0700
   4218 O         -52.6470  -13.3160  -25.5660 O.2     263 TYR    0.0900
   4219 CB        -54.0120  -12.3370  -28.2160 C.3     263 TYR   -0.1800
   4220 CG        -53.5900  -11.7190  -29.5320 C.ar    263 TYR    0.0900
   4221 CD1       -52.2400  -11.5030  -29.8190 C.ar    263 TYR    0.0900
   4222 CD2       -54.5260  -11.1150  -30.3680 C.ar    263 TYR    0.0000
   4223 CE1       -51.8430  -10.8480  -30.9860 C.ar    263 TYR   -0.1150
   4224 CE2       -54.1390  -10.4380  -31.5240 C.ar    263 TYR    0.1150
   4225 CZ        -52.7940  -10.3080  -31.8310 C.ar    263 TYR   -0.1150
   4226 OH        -52.4120   -9.6370  -32.9660 O.3     263 TYR    0.1150
   4227 HN        -54.6640  -14.7720  -28.9490 H       263 TYR    0.1100
   4228 HA        -52.2280  -13.5290  -27.9680 H       263 TYR   -0.5400
   4229 HB1       -53.8230  -11.5740  -27.4320 H       263 TYR    0.4300
   4230 HB2       -55.1010  -12.5420  -28.2960 H       263 TYR   -0.1150
   4231 HD1       -51.4890  -11.8500  -29.1250 H       263 TYR    0.1150
   4232 HD2       -55.5740  -11.1710  -30.1150 H       263 TYR   -0.1150
   4233 HE1       -50.7930  -10.7630  -31.2280 H       263 TYR    0.1150
   4234 HE2       -54.8860  -10.0160  -32.1800 H       263 TYR    0.5100
   4235 HH        -52.4560   -8.6950  -32.7830 H       263 TYR   -0.5100
   4236 N         -54.5760  -14.4410  -25.8540 N.am    264 CYS   -0.4700
   4237 CA        -54.8590  -14.5030  -24.4240 C.3     264 CYS    0.3100
   4238 C         -54.3460  -15.8190  -23.7880 C.2     264 CYS    0.0700
   4239 O         -53.4240  -15.7740  -22.9690 O.2     264 CYS    0.0900
   4240 CB        -56.3570  -14.3400  -24.1790 C.3     264 CYS   -0.1100
   4241 SG        -56.8610  -14.5840  -22.4610 S.3     264 CYS    0.0900
   4242 HN        -55.2340  -14.8850  -26.4580 H       264 CYS    0.0900
   4243 HA        -54.3080  -13.7130  -23.9360 H       264 CYS   -0.2300
   4244 HB1       -56.8920  -15.0710  -24.8200 H       264 CYS    0.1600
   4245 HB2       -56.6470  -13.3160  -24.4970 H       264 CYS    0.5100
   4246 HG1       -56.8530  -15.9080  -22.5270 H       264 CYS   -0.5100
   4247 N         -54.9720  -16.9590  -24.1020 N.am    265 PHE   -0.4700
   4248 CA        -54.6630  -18.2290  -23.4540 C.3     265 PHE    0.3100
   4249 C         -53.2620  -18.8060  -23.8470 C.2     265 PHE    0.0700
   4250 O         -52.8220  -19.7550  -23.1940 O.2     265 PHE    0.0900
   4251 CB        -55.7470  -19.2790  -23.7910 C.3     265 PHE   -0.1800
   4252 CG        -57.1680  -18.8530  -23.4780 C.ar    265 PHE    0.0900
   4253 CD1       -57.6320  -18.8120  -22.1680 C.ar    265 PHE    0.0900
   4254 CD2       -58.0710  -18.5870  -24.4990 C.ar    265 PHE    0.0000
   4255 CE1       -58.9420  -18.4150  -21.8830 C.ar    265 PHE   -0.1150
   4256 CE2       -59.3810  -18.1920  -24.2150 C.ar    265 PHE    0.1150
   4257 CZ        -59.8110  -18.1140  -22.9090 C.ar    265 PHE   -0.1150
   4258 HN        -55.6830  -16.9910  -24.8000 H       265 PHE    0.1150
   4259 HA        -54.6200  -18.0610  -22.3880 H       265 PHE   -0.1150
   4260 HB1       -55.5500  -20.2030  -23.2050 H       265 PHE    0.1150
   4261 HB2       -55.7080  -19.5030  -24.8790 H       265 PHE   -0.1150
   4262 HD1       -56.9720  -19.0920  -21.3600 H       265 PHE    0.1150
   4263 HD2       -57.7580  -18.6870  -25.5280 H       265 PHE   -0.1150
   4264 HE1       -59.2730  -18.3440  -20.8580 H       265 PHE    0.1150
   4265 HE2       -60.0570  -17.9450  -25.0210 H       265 PHE    0.5100
   4266 HZ        -60.8270  -17.8190  -22.6900 H       265 PHE   -0.5100
   4267 N         -52.5580  -18.2380  -24.8590 N.am    266 LEU   -0.4700
   4268 CA        -51.2530  -18.7750  -25.2830 C.3     266 LEU    0.3100
   4269 C         -50.0790  -17.9020  -24.8230 C.2     266 LEU    0.0700
   4270 O         -48.9240  -18.3230  -24.9590 O.2     266 LEU    0.0900
   4271 CB        -51.1950  -18.9210  -26.8120 C.3     266 LEU   -0.1800
   4272 CG        -50.9840  -20.3440  -27.3560 C.3     266 LEU    0.0900
   4273 CD1       -51.9920  -21.3380  -26.7730 C.3     266 LEU    0.0900
   4274 CD2       -51.0430  -20.3600  -28.8770 C.3     266 LEU   -0.0900
   4275 HN        -52.8890  -17.4400  -25.3560 H       266 LEU    0.0900
   4276 HA        -51.1190  -19.7360  -24.8100 H       266 LEU   -0.2700
   4277 HB1       -50.3610  -18.2890  -27.1810 H       266 LEU    0.0900
   4278 HB2       -52.1510  -18.5380  -27.2270 H       266 LEU    0.0900
   4279 HG        -49.9570  -20.6810  -27.0980 H       266 LEU    0.0900
   4280 HD11      -53.0240  -20.9370  -26.8720 H       266 LEU   -0.2700
   4281 HD12      -51.7780  -21.5060  -25.6960 H       266 LEU    0.0900
   4282 HD13      -51.9330  -22.3030  -27.3220 H       266 LEU    0.0900
   4283 HD21      -50.2530  -19.7030  -29.2970 H       266 LEU    0.0900
   4284 HD22      -52.0320  -19.9880  -29.2200 H       266 LEU    0.5100
   4285 HD23      -50.8820  -21.3940  -29.2520 H       266 LEU   -0.5100
   4286 N         -50.3550  -16.7200  -24.2450 N.am    267 ASN   -0.4700
   4287 CA        -49.2990  -15.8340  -23.7510 C.3     267 ASN    0.3100
   4288 C         -48.7890  -16.3670  -22.4110 C.2     267 ASN    0.0700
   4289 O         -49.5830  -16.6850  -21.5290 O.2     267 ASN    0.0900
   4290 CB        -49.8020  -14.3930  -23.6410 C.3     267 ASN   -0.1800
   4291 CG        -48.7320  -13.3510  -23.4120 C.2     267 ASN    0.0900
   4292 ND2       -49.1520  -12.0910  -23.3630 N.am    267 ASN    0.0900
   4293 OD1       -47.5310  -13.6380  -23.3560 O.2     267 ASN    0.5500
   4294 HN        -51.2900  -16.3940  -24.1270 H       267 ASN   -0.5500
   4295 HA        -48.4710  -15.8880  -24.4420 H       267 ASN   -0.6200
   4296 HB1       -50.5180  -14.3370  -22.7920 H       267 ASN    0.3200
   4297 HB2       -50.3330  -14.1350  -24.5820 H       267 ASN    0.3000
   4298 HD21      -50.1230  -11.8830  -23.4750 H       267 ASN    0.5100
   4299 HD22      -48.4960  -11.3510  -23.2150 H       267 ASN   -0.5100
   4300 N         -47.4600  -16.4930  -22.2790 N.am    268 LYS   -0.4700
   4301 CA        -46.8120  -17.1040  -21.1220 C.3     268 LYS    0.3100
   4302 C         -46.9300  -16.2320  -19.8410 C.2     268 LYS    0.0700
   4303 O         -47.0200  -16.8060  -18.7530 O.2     268 LYS    0.0900
   4304 CB        -45.3240  -17.4010  -21.4100 C.3     268 LYS   -0.1800
   4305 CG        -45.1380  -18.4380  -22.5490 C.3     268 LYS    0.0900
   4306 CD        -43.7240  -19.0710  -22.6810 C.3     268 LYS    0.0900
   4307 CE        -42.5900  -18.1360  -23.0520 C.3     268 LYS   -0.1800
   4308 NZ        -41.3040  -18.8680  -23.1980 N.4     268 LYS    0.0900
   4309 HN        -46.8390  -16.1640  -22.9860 H       268 LYS    0.0900
   4310 HA        -47.3370  -18.0190  -20.8920 H       268 LYS   -0.1800
   4311 HB1       -44.8510  -17.7940  -20.4850 H       268 LYS    0.0900
   4312 HB2       -44.8180  -16.4560  -21.6980 H       268 LYS    0.0900
   4313 HG1       -45.3760  -17.9340  -23.5090 H       268 LYS    0.2100
   4314 HG2       -45.8650  -19.2600  -22.3830 H       268 LYS    0.0500
   4315 HD1       -43.7790  -19.8620  -23.4580 H       268 LYS    0.0500
   4316 HD2       -43.4710  -19.5390  -21.7070 H       268 LYS   -0.3000
   4317 HE1       -42.4580  -17.3720  -22.2570 H       268 LYS    0.3300
   4318 HE2       -42.8120  -17.6430  -24.0230 H       268 LYS    0.3300
   4319 HZ1       -41.3970  -19.5850  -23.9450 H       268 LYS    0.3300
   4320 HZ2       -41.0660  -19.3330  -22.2990 H       268 LYS    0.5100
   4321 HZ3       -40.5510  -18.1970  -23.4520 H       268 LYS   -0.5100
   4322 N         -46.9690  -14.8910  -19.9440 N.am    269 GLU   -0.4700
   4323 CA        -47.1060  -14.0810  -18.7270 C.3     269 GLU    0.3100
   4324 C         -48.5920  -13.9930  -18.3220 C.2     269 GLU    0.0700
   4325 O         -48.9000  -13.6800  -17.1730 O.2     269 GLU    0.0900
   4326 CB        -46.4770  -12.6730  -18.8650 C.3     269 GLU   -0.1800
   4327 CG        -46.9590  -11.8030  -20.0190 C.3     269 GLU    0.0900
   4328 CD        -46.3070  -10.4270  -20.1070 C.2     269 GLU    0.0900
   4329 OE1       -45.9600   -9.8490  -19.0510 O.co2   269 GLU   -0.2800
   4330 OE2       -46.2130   -9.8980  -21.2390 O.co2   269 GLU    0.0900
   4331 HN        -46.9100  -14.4070  -20.8130 H       269 GLU    0.0900
   4332 HA        -46.6230  -14.6190  -17.9250 H       269 GLU    0.6200
   4333 HB1       -45.3810  -12.8050  -18.9790 H       269 GLU   -0.7600
   4334 HB2       -46.6800  -12.1220  -17.9230 H       269 GLU   -0.7600
   4335 HG1       -48.0530  -11.6550  -19.9110 H       269 GLU    0.5100
   4336 HG2       -46.7540  -12.3380  -20.9690 H       269 GLU   -0.5100
   4337 N         -49.5010  -14.3360  -19.2340 N.am    270 VAL   -0.4700
   4338 CA        -50.9400  -14.3530  -18.9520 C.3     270 VAL    0.3100
   4339 C         -51.2630  -15.6790  -18.1760 C.2     270 VAL    0.0700
   4340 O         -51.9210  -15.6350  -17.1300 O.2     270 VAL    0.0900
   4341 CB        -51.7810  -14.1770  -20.2610 C.3     270 VAL   -0.0900
   4342 CG1       -53.2790  -14.2800  -19.9860 C.3     270 VAL    0.0900
   4343 CG2       -51.4600  -12.8410  -20.9320 C.3     270 VAL   -0.2700
   4344 HN        -49.2400  -14.5970  -20.1600 H       270 VAL    0.0900
   4345 HA        -51.1520  -13.5480  -18.2640 H       270 VAL    0.0900
   4346 HB        -51.4900  -14.9650  -20.9880 H       270 VAL    0.0900
   4347 HG11      -53.5910  -13.4920  -19.2670 H       270 VAL   -0.2700
   4348 HG12      -53.5160  -15.2730  -19.5460 H       270 VAL    0.0900
   4349 HG13      -53.8480  -14.1450  -20.9300 H       270 VAL    0.0900
   4350 HG21      -50.3610  -12.7190  -21.0310 H       270 VAL    0.0900
   4351 HG22      -51.8570  -12.0050  -20.3170 H       270 VAL    0.5100
   4352 HG23      -51.9150  -12.8090  -21.9440 H       270 VAL   -0.5100
   4353 N         -50.7350  -16.8300  -18.6650 N.am    271 GLN   -0.4700
   4354 CA        -50.8670  -18.1630  -18.0570 C.3     271 GLN    0.3100
   4355 C         -50.3730  -18.1940  -16.5920 C.2     271 GLN    0.0700
   4356 O         -50.9950  -18.8340  -15.7450 O.2     271 GLN    0.0900
   4357 CB        -50.0530  -19.1930  -18.8780 C.3     271 GLN   -0.1800
   4358 CG        -50.4660  -19.3450  -20.3530 C.3     271 GLN    0.0900
   4359 CD        -49.5520  -20.2600  -21.1640 C.2     271 GLN    0.0900
   4360 NE2       -48.7370  -21.0320  -20.6100 N.am    271 GLN   -0.1800
   4361 OE1       -49.6730  -20.2280  -22.4690 O.2     271 GLN    0.0900
   4362 HN        -50.2040  -16.8170  -19.5070 H       271 GLN    0.0900
   4363 HA        -51.9140  -18.4290  -18.0470 H       271 GLN    0.5500
   4364 HB1       -50.1600  -20.1840  -18.3890 H       271 GLN   -0.5500
   4365 HB2       -48.9860  -18.8900  -18.8490 H       271 GLN   -0.6200
   4366 HG1       -50.4590  -18.3410  -20.8280 H       271 GLN    0.3200
   4367 HG2       -51.4950  -19.7610  -20.3940 H       271 GLN    0.3000
   4368 HE21      -48.1500  -21.6210  -21.1660 H       271 GLN    0.5100
   4369 HE22      -48.6730  -21.0600  -19.6130 H       271 GLN   -0.5100
   4370 N         -49.2410  -17.5080  -16.3120 N.am    272 SER   -0.4700
   4371 CA        -48.5660  -17.4620  -15.0150 C.3     272 SER    0.3100
   4372 C         -49.3480  -16.6630  -13.9660 C.2     272 SER    0.0700
   4373 O         -49.5830  -17.1810  -12.8780 O.2     272 SER    0.0900
   4374 CB        -47.1720  -16.8500  -15.1550 C.3     272 SER    0.0500
   4375 OG        -47.2160  -15.4790  -15.5170 O.3     272 SER    0.0900
   4376 HN        -48.7940  -16.9720  -17.0230 H       272 SER    0.0900
   4377 HA        -48.4970  -18.4710  -14.6370 H       272 SER   -0.6600
   4378 HB1       -46.6090  -17.4000  -15.9390 H       272 SER    0.4300
   4379 HB2       -46.6350  -16.9380  -14.1860 H       272 SER    0.5100
   4380 HG1       -47.3970  -14.9970  -14.7070 H       272 SER   -0.5100
   4381 N         -49.7150  -15.3930  -14.2610 N.am    273 GLU   -0.4700
   4382 CA        -50.4360  -14.5380  -13.3080 C.3     273 GLU    0.3100
   4383 C         -51.7730  -15.1920  -12.9290 C.2     273 GLU    0.0700
   4384 O         -52.2450  -15.0770  -11.7940 O.2     273 GLU    0.0900
   4385 CB        -50.6460  -13.1270  -13.8890 C.3     273 GLU   -0.1800
   4386 CG        -51.3220  -12.1400  -12.9360 C.3     273 GLU    0.0900
   4387 CD        -50.6370  -11.8770  -11.6030 C.2     273 GLU    0.0900
   4388 OE1       -49.3840  -11.8520  -11.5520 O.co2   273 GLU   -0.2800
   4389 OE2       -51.3690  -11.6350  -10.6130 O.co2   273 GLU    0.0900
   4390 HN        -49.5100  -14.9790  -15.1450 H       273 GLU    0.0900
   4391 HA        -49.8530  -14.4850  -12.4010 H       273 GLU    0.6200
   4392 HB1       -51.2740  -13.2150  -14.8020 H       273 GLU   -0.7600
   4393 HB2       -49.6550  -12.7150  -14.1730 H       273 GLU   -0.7600
   4394 HG1       -52.3390  -12.5280  -12.7130 H       273 GLU    0.5100
   4395 HG2       -51.4080  -11.1660  -13.4610 H       273 GLU   -0.5100
   4396 N         -52.3370  -15.9330  -13.8790 N.am    274 LEU   -0.4700
   4397 CA        -53.5560  -16.6920  -13.7000 C.3     274 LEU    0.3100
   4398 C         -53.3260  -17.7990  -12.6380 C.2     274 LEU    0.0700
   4399 O         -54.0630  -17.8420  -11.6540 O.2     274 LEU    0.0900
   4400 CB        -53.9720  -17.2730  -15.0670 C.3     274 LEU   -0.1800
   4401 CG        -55.3420  -17.9020  -15.1810 C.3     274 LEU    0.0900
   4402 CD1       -56.4380  -16.8550  -15.0540 C.3     274 LEU    0.0900
   4403 CD2       -55.4840  -18.5740  -16.5130 C.3     274 LEU   -0.0900
   4404 HN        -51.9300  -15.9990  -14.7860 H       274 LEU    0.0900
   4405 HA        -54.3190  -16.0340  -13.3130 H       274 LEU   -0.2700
   4406 HB1       -53.2270  -18.0480  -15.3400 H       274 LEU    0.0900
   4407 HB2       -53.9230  -16.4470  -15.8070 H       274 LEU    0.0900
   4408 HG        -55.4650  -18.6590  -14.3780 H       274 LEU    0.0900
   4409 HD11      -56.3350  -16.0940  -15.8570 H       274 LEU   -0.2700
   4410 HD12      -56.3600  -16.3440  -14.0700 H       274 LEU    0.0900
   4411 HD13      -57.4340  -17.3370  -15.1480 H       274 LEU    0.0900
   4412 HD21      -54.7130  -19.3660  -16.6260 H       274 LEU    0.0900
   4413 HD22      -55.3510  -17.8310  -17.3280 H       274 LEU    0.5100
   4414 HD23      -56.4880  -19.0430  -16.5940 H       274 LEU   -0.5100
   4415 N         -52.2460  -18.6180  -12.7760 N.am    275 ARG   -0.4700
   4416 CA        -51.9540  -19.6700  -11.7960 C.3     275 ARG    0.3100
   4417 C         -51.4780  -19.0440  -10.4730 C.2     275 ARG    0.0700
   4418 O         -51.6820  -19.6570   -9.4290 O.2     275 ARG    0.0900
   4419 CB        -50.9220  -20.7150  -12.3090 C.3     275 ARG   -0.1800
   4420 CG        -49.5160  -20.1950  -12.5990 C.3     275 ARG    0.0900
   4421 CD        -48.5470  -21.2310  -13.1550 C.3     275 ARG    0.0900
   4422 NE        -48.9170  -21.7120  -14.4930 N.pl3   275 ARG   -0.1800
   4423 CZ        -49.5470  -22.8580  -14.7340 C.cat   275 ARG    0.0900
   4424 NH1       -49.8460  -23.2090  -15.9790 N.pl3   275 ARG    0.0900
   4425 NH2       -49.8790  -23.6690  -13.7330 N.pl3   275 ARG    0.2000
   4426 HN        -51.6140  -18.5390  -13.5420 H       275 ARG    0.0900
   4427 HA        -52.8860  -20.1620  -11.5640 H       275 ARG    0.0900
   4428 HB1       -51.3220  -21.1560  -13.2460 H       275 ARG   -0.7000
   4429 HB2       -50.8380  -21.5130  -11.5410 H       275 ARG    0.4400
   4430 HG1       -49.0920  -19.7950  -11.6540 H       275 ARG    0.6400
   4431 HG2       -49.5980  -19.3670  -13.3360 H       275 ARG   -0.8000
   4432 HD1       -48.5250  -22.1140  -12.4800 H       275 ARG    0.4600
   4433 HD2       -47.5330  -20.7840  -13.2320 H       275 ARG    0.4600
   4434 HE        -48.6780  -21.1400  -15.2760 H       275 ARG   -0.8000
   4435 HH11      -49.5970  -22.6100  -16.7400 H       275 ARG    0.4600
   4436 HH12      -50.3200  -24.0710  -16.1550 H       275 ARG    0.4600
   4437 HH21      -49.6540  -23.4180  -12.7920 H       275 ARG    0.5100
   4438 HH22      -50.3530  -24.5280  -13.9220 H       275 ARG   -0.5100
   4439 N         -50.8960  -17.8140  -10.4970 N.am    276 ARG   -0.4700
   4440 CA        -50.4580  -17.1510   -9.2680 C.3     276 ARG    0.3100
   4441 C         -51.6200  -16.8490   -8.3530 C.2     276 ARG    0.0700
   4442 O         -51.6270  -17.3040   -7.2180 O.2     276 ARG    0.0900
   4443 CB        -49.7030  -15.8450   -9.5300 C.3     276 ARG   -0.1800
   4444 CG        -48.2920  -15.9870  -10.0680 C.3     276 ARG    0.0900
   4445 CD        -47.5710  -14.6380  -10.1370 C.3     276 ARG    0.0900
   4446 NE        -47.3160  -14.0370   -8.8130 N.pl3   276 ARG   -0.1800
   4447 CZ        -48.0670  -13.0940   -8.2400 C.cat   276 ARG    0.0900
   4448 NH1       -49.1330  -12.6090   -8.8620 N.pl3   276 ARG    0.0900
   4449 NH2       -47.7390  -12.6140   -7.0470 N.pl3   276 ARG    0.2000
   4450 HN        -50.7430  -17.3150  -11.3460 H       276 ARG    0.0900
   4451 HA        -49.8200  -17.8410   -8.7370 H       276 ARG    0.0900
   4452 HB1       -49.6500  -15.2830   -8.5740 H       276 ARG   -0.7000
   4453 HB2       -50.2900  -15.2540  -10.2640 H       276 ARG    0.4400
   4454 HG1       -48.3330  -16.4290  -11.0860 H       276 ARG    0.6400
   4455 HG2       -47.7190  -16.6700   -9.4040 H       276 ARG   -0.8000
   4456 HD1       -48.1930  -13.9180  -10.7120 H       276 ARG    0.4600
   4457 HD2       -46.5860  -14.7720  -10.6340 H       276 ARG    0.4600
   4458 HE        -46.5180  -14.3610   -8.3060 H       276 ARG   -0.8000
   4459 HH11      -49.8480  -12.1440   -8.3410 H       276 ARG    0.4600
   4460 HH12      -49.2210  -12.7080   -9.8540 H       276 ARG    0.4600
   4461 HH21      -46.9280  -12.9590   -6.5740 H       276 ARG    0.5100
   4462 HH22      -48.3040  -11.9080   -6.6190 H       276 ARG   -0.5100
   4463 N         -52.6290  -16.1290   -8.8610 N.am    277 ARG   -0.4700
   4464 CA        -53.7900  -15.7160   -8.0820 C.3     277 ARG    0.3100
   4465 C         -54.7060  -16.9210   -7.7790 C.2     277 ARG    0.0700
   4466 O         -55.5510  -16.8100   -6.8930 O.2     277 ARG    0.0900
   4467 CB        -54.5640  -14.6160   -8.8300 C.3     277 ARG   -0.1800
   4468 CG        -55.5070  -13.8120   -7.9360 C.3     277 ARG    0.0900
   4469 CD        -56.0490  -12.5740   -8.6310 C.3     277 ARG    0.0900
   4470 NE        -54.9760  -11.6460   -9.0180 N.pl3   277 ARG   -0.1800
   4471 CZ        -55.1850  -10.4540   -9.5730 C.cat   277 ARG    0.0900
   4472 NH1       -56.4210  -10.0130   -9.7710 N.pl3   277 ARG    0.0900
   4473 NH2       -54.1580   -9.6810   -9.8980 N.pl3   277 ARG    0.2000
   4474 HN        -52.6290  -15.8380   -9.8150 H       277 ARG    0.0900
   4475 HA        -53.4420  -15.3490   -7.1290 H       277 ARG    0.0900
   4476 HB1       -55.1630  -15.0930   -9.6350 H       277 ARG   -0.7000
   4477 HB2       -53.8320  -13.9200   -9.2900 H       277 ARG    0.4400
   4478 HG1       -54.9560  -13.4990   -7.0240 H       277 ARG    0.6400
   4479 HG2       -56.3590  -14.4590   -7.6380 H       277 ARG   -0.8000
   4480 HD1       -56.7340  -12.0300   -7.9450 H       277 ARG    0.4600
   4481 HD2       -56.5890  -12.8700   -9.5550 H       277 ARG    0.4600
   4482 HE        -54.0310  -11.9270   -8.8560 H       277 ARG   -0.8000
   4483 HH11      -56.5760   -9.0640  -10.0460 H       277 ARG    0.4600
   4484 HH12      -57.1990  -10.6290   -9.6440 H       277 ARG    0.4600
   4485 HH21      -53.2280  -10.0450   -9.8680 H       277 ARG    0.5100
   4486 HH22      -54.3140   -8.7310  -10.1730 H       277 ARG   -0.5100
   4487 N         -54.5070  -18.0800   -8.4540 N.am    278 TRP   -0.4700
   4488 CA        -55.3190  -19.2680   -8.1970 C.3     278 TRP    0.3100
   4489 C         -54.9230  -19.8790   -6.8650 C.2     278 TRP    0.0700
   4490 O         -55.7990  -20.2160   -6.0710 O.2     278 TRP    0.0900
   4491 CB        -55.2020  -20.3030   -9.3330 C.3     278 TRP   -0.1800
   4492 CG        -56.1090  -21.4920   -9.1630 C.ar    278 TRP    0.0900
   4493 CD1       -57.4610  -21.5180   -9.3390 C.ar    278 TRP    0.0900
   4494 CD2       -55.7120  -22.8490   -8.8910 C.ar    278 TRP   -0.0300
   4495 CE2       -56.8920  -23.6330   -8.8690 C.ar    278 TRP   -0.1500
   4496 CE3       -54.4780  -23.4780   -8.6480 C.ar    278 TRP    0.2200
   4497 NE1       -57.9450  -22.7930   -9.1260 N.ar    278 TRP   -0.5100
   4498 CZ2       -56.8730  -25.0130   -8.6160 C.ar    278 TRP    0.3700
   4499 CZ3       -54.4610  -24.8480   -8.3930 C.ar    278 TRP    0.2400
   4500 CH2       -55.6440  -25.5990   -8.3790 C.ar    278 TRP    0.1100
   4501 HN        -53.8010  -18.1740   -9.1530 H       278 TRP   -0.2500
   4502 HA        -56.3450  -18.9480   -8.0920 H       278 TRP    0.1700
   4503 HB1       -54.1530  -20.6680   -9.3760 H       278 TRP   -0.2000
   4504 HB2       -55.4550  -19.8070  -10.2940 H       278 TRP    0.1400
   4505 HD1       -58.0670  -20.6640   -9.6050 H       278 TRP   -0.2700
   4506 HE1       -58.8840  -23.0550   -9.1550 H       278 TRP    0.1600
   4507 HE3       -53.5500  -22.9260   -8.6520 H       278 TRP   -0.1400
   4508 HZ2       -57.7730  -25.6100   -8.6010 H       278 TRP    0.1400
   4509 HZ3       -53.5180  -25.3390   -8.2040 H       278 TRP    0.5100
   4510 HH2       -55.5950  -26.6590   -8.1800 H       278 TRP   -0.5100
   4511 N         -53.5980  -19.9670   -6.6010 N.am    279 HSD   -0.4700
   4512 CA        -53.0280  -20.5240   -5.3730 C.3     279 HSD    0.3100
   4513 C         -53.1790  -19.5610   -4.2180 C.2     279 HSD    0.0700
   4514 O         -53.3110  -20.0120   -3.0820 O.2     279 HSD    0.0900
   4515 CB        -51.5550  -20.8690   -5.5690 C.3     279 HSD   -0.0900
   4516 CG        -51.3380  -21.9160   -6.6090 C.ar    279 HSD    0.0900
   4517 CD2       -51.3780  -23.2650   -6.5030 C.ar    279 HSD    0.0900
   4518 ND1       -51.0900  -21.5820   -7.9300 N.ar    279 HSD   -0.3600
   4519 CE1       -50.9750  -22.7300   -8.5810 C.ar    279 HSD    0.3200
   4520 NE2       -51.1330  -23.7720   -7.7620 N.ar    279 HSD   -0.0500
   4521 HN        -52.9260  -19.6420   -7.2610 H       279 HSD    0.2500
   4522 HA        -53.5890  -21.4110   -5.1160 H       279 HSD    0.1300
   4523 HB1       -51.1400  -21.2390   -4.6060 H       279 HSD   -0.7000
   4524 HB2       -51.0070  -19.9520   -5.8720 H       279 HSD    0.2200
   4525 HD1       -51.0150  -20.6560   -8.3020 H       279 HSD    0.1000
   4526 HD2       -51.5570  -23.9140   -5.6560 H       279 HSD    0.5100
   4527 HE1       -50.7760  -22.7890   -9.6510 H       279 HSD   -0.5100
   4528 N         -53.1820  -18.2400   -4.5070 N.am    280 ARG   -0.4700
   4529 CA        -53.3460  -17.1750   -3.5100 C.3     280 ARG    0.3100
   4530 C         -54.7920  -17.1670   -3.0010 C.2     280 ARG    0.0700
   4531 O         -55.0200  -17.0140   -1.7980 O.2     280 ARG    0.0900
   4532 CB        -52.9440  -15.8020   -4.0880 C.3     280 ARG   -0.1800
   4533 CG        -51.5030  -15.7590   -4.6140 C.3     280 ARG    0.0900
   4534 CD        -51.0810  -14.3850   -5.1080 C.3     280 ARG    0.0900
   4535 NE        -50.6740  -13.5080   -4.0080 N.pl3   280 ARG   -0.1800
   4536 CZ        -49.4100  -13.2160   -3.7150 C.cat   280 ARG    0.0900
   4537 NH1       -49.1280  -12.4340   -2.6820 N.pl3   280 ARG    0.0900
   4538 NH2       -48.4180  -13.7060   -4.4490 N.pl3   280 ARG    0.2000
   4539 HN        -53.0700  -17.9220   -5.4460 H       280 ARG    0.0900
   4540 HA        -52.7240  -17.4180   -2.6610 H       280 ARG    0.0900
   4541 HB1       -53.0530  -15.0370   -3.2900 H       280 ARG   -0.7000
   4542 HB2       -53.6340  -15.5520   -4.9220 H       280 ARG    0.4400
   4543 HG1       -51.4110  -16.4810   -5.4530 H       280 ARG    0.6400
   4544 HG2       -50.8180  -16.0680   -3.7960 H       280 ARG   -0.8000
   4545 HD1       -51.9310  -13.8990   -5.6320 H       280 ARG    0.4600
   4546 HD2       -50.2160  -14.4860   -5.7980 H       280 ARG    0.4600
   4547 HE        -51.3910  -13.1010   -3.4430 H       280 ARG   -0.8000
   4548 HH11      -49.8660  -12.0590   -2.1210 H       280 ARG    0.4600
   4549 HH12      -48.1760  -12.2170   -2.4640 H       280 ARG    0.4600
   4550 HH21      -48.6200  -14.2970   -5.2300 H       280 ARG    0.5100
   4551 HH22      -47.4700  -13.4820   -4.2220 H       280 ARG   -0.5100
   4552 N         -55.7590  -17.3860   -3.9230 N.am    281 TRP   -0.4700
   4553 CA        -57.1820  -17.5140   -3.6240 C.3     281 TRP    0.3100
   4554 C         -57.4160  -18.7500   -2.7960 C.2     281 TRP    0.0700
   4555 O         -58.1100  -18.6950   -1.7820 O.2     281 TRP    0.0900
   4556 CB        -58.0040  -17.5660   -4.9220 C.3     281 TRP   -0.1800
   4557 CG        -59.4890  -17.6390   -4.7090 C.ar    281 TRP    0.0900
   4558 CD1       -60.2650  -18.7620   -4.6840 C.ar    281 TRP    0.0900
   4559 CD2       -60.3730  -16.5310   -4.4720 C.ar    281 TRP   -0.0300
   4560 CE2       -61.6740  -17.0610   -4.3190 C.ar    281 TRP   -0.1500
   4561 CE3       -60.1960  -15.1330   -4.4050 C.ar    281 TRP    0.2200
   4562 NE1       -61.5820  -18.4220   -4.4680 N.ar    281 TRP   -0.5100
   4563 CZ2       -62.7860  -16.2450   -4.0720 C.ar    281 TRP    0.3700
   4564 CZ3       -61.3010  -14.3270   -4.1750 C.ar    281 TRP    0.2400
   4565 CH2       -62.5770  -14.8790   -4.0070 C.ar    281 TRP    0.1100
   4566 HN        -55.5280  -17.4740   -4.8880 H       281 TRP   -0.2500
   4567 HA        -57.4770  -16.6630   -3.0280 H       281 TRP    0.1700
   4568 HB1       -57.6960  -18.4630   -5.5000 H       281 TRP   -0.2000
   4569 HB2       -57.7860  -16.6550   -5.5160 H       281 TRP    0.1400
   4570 HD1       -59.9000  -19.7710   -4.8140 H       281 TRP   -0.2700
   4571 HE1       -62.3290  -19.0470   -4.4260 H       281 TRP    0.1600
   4572 HE3       -59.2230  -14.6800   -4.5280 H       281 TRP   -0.1400
   4573 HZ2       -63.7780  -16.6500   -3.9370 H       281 TRP    0.1400
   4574 HZ3       -61.1760  -13.2560   -4.1240 H       281 TRP    0.5100
   4575 HH2       -63.4160  -14.2240   -3.8220 H       281 TRP   -0.5100
   4576 N         -56.8130  -19.8770   -3.2320 N.am    282 ARG   -0.4700
   4577 CA        -56.8590  -21.1540   -2.5410 C.3     282 ARG    0.3100
   4578 C         -56.2890  -21.0090   -1.1340 C.2     282 ARG    0.0700
   4579 O         -56.9010  -21.5000   -0.1830 O.2     282 ARG    0.0900
   4580 CB        -56.1000  -22.2270   -3.3270 C.3     282 ARG   -0.1800
   4581 CG        -56.7750  -22.6920   -4.6150 C.3     282 ARG    0.0900
   4582 CD        -56.0160  -23.8560   -5.2380 C.3     282 ARG    0.0900
   4583 NE        -55.8720  -24.9810   -4.2990 N.pl3   282 ARG   -0.1800
   4584 CZ        -56.7650  -25.9530   -4.1480 C.cat   282 ARG    0.0900
   4585 NH1       -57.8680  -25.9750   -4.8880 N.pl3   282 ARG    0.0900
   4586 NH2       -56.5590  -26.9160   -3.2610 N.pl3   282 ARG    0.2000
   4587 HN        -56.2890  -19.8800   -4.0800 H       282 ARG    0.0900
   4588 HA        -57.8960  -21.4350   -2.4310 H       282 ARG    0.0900
   4589 HB1       -55.9690  -23.1100   -2.6670 H       282 ARG   -0.7000
   4590 HB2       -55.1000  -21.8210   -3.5890 H       282 ARG    0.4400
   4591 HG1       -56.8080  -21.8480   -5.3360 H       282 ARG    0.6400
   4592 HG2       -57.8140  -23.0120   -4.3890 H       282 ARG   -0.8000
   4593 HD1       -54.9960  -23.5250   -5.5280 H       282 ARG    0.4600
   4594 HD2       -56.5640  -24.2280   -6.1290 H       282 ARG    0.4600
   4595 HE        -55.0450  -25.0150   -3.7380 H       282 ARG   -0.8000
   4596 HH11      -58.0310  -25.2550   -5.5650 H       282 ARG    0.4600
   4597 HH12      -58.5360  -26.7090   -4.7680 H       282 ARG    0.4600
   4598 HH21      -55.7290  -26.9120   -2.7030 H       282 ARG    0.5100
   4599 HH22      -57.2340  -27.6460   -3.1490 H       282 ARG   -0.5100
   4600 N         -55.1450  -20.2790   -0.9970 N.am    283 LEU   -0.4700
   4601 CA        -54.5240  -19.9590    0.2890 C.3     283 LEU    0.3100
   4602 C         -55.4440  -19.0600    1.0770 C.2     283 LEU    0.0700
   4603 O         -55.6550  -19.3200    2.2620 O.2     283 LEU    0.0900
   4604 CB        -53.1450  -19.3080    0.0940 C.3     283 LEU   -0.1800
   4605 CG        -52.4050  -18.7600    1.3240 C.3     283 LEU    0.0900
   4606 CD1       -52.1880  -19.8110    2.3880 C.3     283 LEU    0.0900
   4607 CD2       -51.0960  -18.1640    0.9150 C.3     283 LEU   -0.0900
   4608 HN        -54.6690  -19.9190   -1.7940 H       283 LEU    0.0900
   4609 HA        -54.4270  -20.8780    0.8480 H       283 LEU   -0.2700
   4610 HB1       -53.2780  -18.4630   -0.6120 H       283 LEU    0.0900
   4611 HB2       -52.4860  -20.0700   -0.3720 H       283 LEU    0.0900
   4612 HG        -52.9990  -17.9280    1.7580 H       283 LEU    0.0900
   4613 HD11      -51.5840  -20.6490    1.9790 H       283 LEU   -0.2700
   4614 HD12      -53.1670  -20.2130    2.7280 H       283 LEU    0.0900
   4615 HD13      -51.6460  -19.3700    3.2510 H       283 LEU    0.0900
   4616 HD21      -51.2630  -17.3330    0.1980 H       283 LEU    0.0900
   4617 HD22      -50.4670  -18.9370    0.4230 H       283 LEU    0.5100
   4618 HD23      -50.5680  -17.7640    1.8070 H       283 LEU   -0.5100
   4619 N         -56.0320  -18.0590    0.4010 N.am    284 GLY   -0.4700
   4620 CA        -57.0170  -17.1560    0.9830 C.3     284 GLY    0.3100
   4621 C         -58.1310  -17.9220    1.6750 C.2     284 GLY   -0.0200
   4622 O         -58.3430  -17.7450    2.8820 O.2     284 GLY    0.0900
   4623 HN        -55.8140  -17.8850   -0.5560 H       284 GLY    0.0900
   4624 HA1       -57.4350  -16.5540    0.1900 H       284 GLY    0.5100
   4625 HA2       -56.5150  -16.5270    1.7030 H       284 GLY   -0.5100
   4626 N         -58.7860  -18.8610    0.9310 N.am    285 LYS   -0.4700
   4627 CA        -59.8520  -19.7260    1.4520 C.3     285 LYS    0.3100
   4628 C         -59.3980  -20.4870    2.6910 C.2     285 LYS    0.0700
   4629 O         -60.1430  -20.5070    3.6640 O.2     285 LYS    0.0900
   4630 CB        -60.3570  -20.7390    0.4060 C.3     285 LYS   -0.1800
   4631 CG        -61.2470  -20.1740   -0.6900 C.3     285 LYS    0.0900
   4632 CD        -61.7950  -21.3050   -1.5760 C.3     285 LYS    0.0900
   4633 CE        -62.8090  -20.8130   -2.5900 C.3     285 LYS   -0.1800
   4634 NZ        -63.3750  -21.9130   -3.4280 N.4     285 LYS    0.0900
   4635 HN        -58.5610  -19.0040   -0.0300 H       285 LYS    0.0900
   4636 HA        -60.6640  -19.0880    1.7670 H       285 LYS   -0.1800
   4637 HB1       -60.9280  -21.5260    0.9410 H       285 LYS    0.0900
   4638 HB2       -59.4710  -21.2020   -0.0770 H       285 LYS    0.0900
   4639 HG1       -60.6590  -19.4680   -1.3150 H       285 LYS    0.2100
   4640 HG2       -62.0950  -19.6240   -0.2290 H       285 LYS    0.0500
   4641 HD1       -62.2770  -22.0660   -0.9280 H       285 LYS    0.0500
   4642 HD2       -60.9480  -21.7780   -2.1180 H       285 LYS   -0.3000
   4643 HE1       -62.3230  -20.0880   -3.2770 H       285 LYS    0.3300
   4644 HE2       -63.6580  -20.3290   -2.0600 H       285 LYS    0.3300
   4645 HZ1       -63.8500  -22.6060   -2.8150 H       285 LYS    0.3300
   4646 HZ2       -62.6060  -22.3800   -3.9500 H       285 LYS    0.5100
   4647 HZ3       -64.0610  -21.5180   -4.1020 H       285 LYS   -0.5100
   4648 N         -58.1710  -21.0840    2.6650 N.am    286 VAL   -0.4700
   4649 CA        -57.5960  -21.8820    3.7630 C.3     286 VAL    0.3100
   4650 C         -57.5110  -21.0360    5.0460 C.2     286 VAL    0.0700
   4651 O         -57.9820  -21.4720    6.0990 O.2     286 VAL    0.0900
   4652 CB        -56.2010  -22.4620    3.3920 C.3     286 VAL   -0.0900
   4653 CG1       -55.5040  -23.0800    4.6020 C.3     286 VAL    0.0900
   4654 CG2       -56.3140  -23.4860    2.2680 C.3     286 VAL   -0.2700
   4655 HN        -57.5860  -21.0030    1.8640 H       286 VAL    0.0900
   4656 HA        -58.2840  -22.6860    3.9820 H       286 VAL    0.0900
   4657 HB        -55.5660  -21.6470    2.9860 H       286 VAL    0.0900
   4658 HG11      -56.1920  -23.7780    5.1240 H       286 VAL   -0.2700
   4659 HG12      -55.2030  -22.2810    5.3130 H       286 VAL    0.0900
   4660 HG13      -54.6060  -23.6460    4.2740 H       286 VAL    0.0900
   4661 HG21      -56.9080  -23.0670    1.4280 H       286 VAL    0.0900
   4662 HG22      -56.8230  -24.4010    2.6390 H       286 VAL    0.5100
   4663 HG23      -55.3020  -23.7480    1.8910 H       286 VAL   -0.5100
   4664 N         -56.9330  -19.8240    4.9460 N.am    287 LEU   -0.4700
   4665 CA        -56.7540  -18.8970    6.0680 C.3     287 LEU    0.3100
   4666 C         -58.1140  -18.3680    6.5540 C.2     287 LEU    0.0700
   4667 O         -58.2970  -18.1790    7.7590 O.2     287 LEU    0.0900
   4668 CB        -55.8250  -17.7320    5.6570 C.3     287 LEU   -0.1800
   4669 CG        -54.4000  -18.1180    5.2380 C.3     287 LEU    0.0900
   4670 CD1       -53.7330  -17.0070    4.5050 C.3     287 LEU    0.0900
   4671 CD2       -53.5720  -18.5710    6.4130 C.3     287 LEU   -0.0900
   4672 HN        -56.5880  -19.4950    4.0710 H       287 LEU    0.0900
   4673 HA        -56.3260  -19.4460    6.8930 H       287 LEU   -0.2700
   4674 HB1       -55.7510  -17.0360    6.5180 H       287 LEU    0.0900
   4675 HB2       -56.3000  -17.2020    4.8040 H       287 LEU    0.0900
   4676 HG        -54.4420  -19.0140    4.5830 H       287 LEU    0.0900
   4677 HD11      -53.6730  -16.1050    5.1500 H       287 LEU   -0.2700
   4678 HD12      -54.3150  -16.7530    3.5930 H       287 LEU    0.0900
   4679 HD13      -52.7020  -17.3080    4.2190 H       287 LEU    0.0900
   4680 HD21      -54.0400  -19.4580    6.8920 H       287 LEU    0.0900
   4681 HD22      -53.5060  -17.7550    7.1660 H       287 LEU    0.5100
   4682 HD23      -52.5510  -18.8490    6.0730 H       287 LEU   -0.5100
   4683 N         -59.0770  -18.1720    5.6200 N.am    288 TRP   -0.4700
   4684 CA        -60.4370  -17.7510    5.9440 C.3     288 TRP    0.3100
   4685 C         -61.1340  -18.7880    6.8420 C.2     288 TRP    0.0700
   4686 O         -61.8620  -18.3970    7.7600 O.2     288 TRP    0.0900
   4687 CB        -61.2550  -17.5110    4.6660 C.3     288 TRP   -0.1800
   4688 CG        -62.7360  -17.4640    4.8970 C.ar    288 TRP    0.0900
   4689 CD1       -63.6300  -18.4650    4.6500 C.ar    288 TRP    0.0900
   4690 CD2       -63.4610  -16.4500    5.6100 C.ar    288 TRP   -0.0300
   4691 CE2       -64.8120  -16.8640    5.6700 C.ar    288 TRP   -0.1500
   4692 CE3       -63.1080  -15.2110    6.1750 C.ar    288 TRP    0.2200
   4693 NE1       -64.8840  -18.0980    5.0780 N.ar    288 TRP   -0.5100
   4694 CZ2       -65.8110  -16.0760    6.2500 C.ar    288 TRP    0.3700
   4695 CZ3       -64.1000  -14.4360    6.7570 C.ar    288 TRP    0.2400
   4696 CH2       -65.4320  -14.8660    6.7910 C.ar    288 TRP    0.1100
   4697 HN        -58.8940  -18.3100    4.6500 H       288 TRP   -0.2500
   4698 HA        -60.3750  -16.8420    6.5240 H       288 TRP    0.1700
   4699 HB1       -61.0410  -18.3310    3.9480 H       288 TRP   -0.2000
   4700 HB2       -60.9420  -16.5430    4.2200 H       288 TRP    0.1400
   4701 HD1       -63.3870  -19.4090    4.1850 H       288 TRP   -0.2700
   4702 HE1       -65.6960  -18.6300    4.9760 H       288 TRP    0.1600
   4703 HE3       -62.0890  -14.8540    6.1660 H       288 TRP   -0.1400
   4704 HZ2       -66.8450  -16.3880    6.2840 H       288 TRP    0.1400
   4705 HZ3       -63.8410  -13.4810    7.1920 H       288 TRP    0.5100
   4706 HH2       -66.1790  -14.2350    7.2510 H       288 TRP   -0.5100
   4707 N         -60.9110  -20.1050    6.5800 N.am    289 GLU   -0.4700
   4708 CA        -61.4940  -21.2050    7.3710 C.3     289 GLU    0.3100
   4709 C         -60.8530  -21.2540    8.7690 C.2     289 GLU    0.0700
   4710 O         -61.5020  -21.6520    9.7400 O.2     289 GLU    0.0900
   4711 CB        -61.3320  -22.5770    6.6640 C.3     289 GLU   -0.1800
   4712 CG        -61.7340  -22.6500    5.1900 C.3     289 GLU    0.0900
   4713 CD        -63.1510  -22.3050    4.7600 C.2     289 GLU    0.0900
   4714 OE1       -64.0790  -22.3720    5.5990 O.co2   289 GLU   -0.2800
   4715 OE2       -63.3400  -22.0480    3.5480 O.co2   289 GLU    0.0900
   4716 HN        -60.3290  -20.3900    5.8220 H       289 GLU    0.0900
   4717 HA        -62.5420  -20.9860    7.5150 H       289 GLU    0.6200
   4718 HB1       -61.9460  -23.3160    7.2190 H       289 GLU   -0.7600
   4719 HB2       -60.2630  -22.8680    6.7370 H       289 GLU   -0.7600
   4720 HG1       -61.5500  -23.6910    4.8560 H       289 GLU    0.5100
   4721 HG2       -61.0630  -21.9610    4.6380 H       289 GLU   -0.5100
   4722 N         -59.5670  -20.8470    8.8560 N.am    290 GLU   -0.4700
   4723 CA        -58.7860  -20.7870   10.0880 C.3     290 GLU    0.3100
   4724 C         -59.2790  -19.6330   10.9730 C.2     290 GLU    0.0700
   4725 O         -59.3310  -19.7860   12.1990 O.2     290 GLU    0.0900
   4726 CB        -57.2860  -20.6290    9.7580 C.3     290 GLU   -0.1800
   4727 CG        -56.3520  -20.6620   10.9620 C.3     290 GLU    0.0900
   4728 CD        -54.8620  -20.5870   10.6720 C.2     290 GLU    0.0900
   4729 OE1       -54.4800  -20.0950    9.5850 O.co2   290 GLU   -0.2800
   4730 OE2       -54.0700  -20.9650   11.5660 O.co2   290 GLU    0.0900
   4731 HN        -59.0740  -20.5570    8.0420 H       290 GLU    0.0900
   4732 HA        -58.9580  -21.7000   10.6400 H       290 GLU    0.6200
   4733 HB1       -57.1460  -19.6590    9.2370 H       290 GLU   -0.7600
   4734 HB2       -56.9950  -21.4510    9.0700 H       290 GLU   -0.7600
   4735 HG1       -56.5360  -21.6090   11.5120 H       290 GLU    0.5100
   4736 HG2       -56.6080  -19.8020   11.6170 H       290 GLU   -0.5100
   4737 N         -59.6450  -18.4780   10.3430 N.am    291 ARG   -0.4700
   4738 CA        -60.1620  -17.2710   11.0090 C.3     291 ARG    0.3100
   4739 C         -61.3780  -17.5960   11.9080 C.2     291 ARG    0.0700
   4740 O         -61.4540  -17.1320   13.0510 O.2     291 ARG    0.0900
   4741 CB        -60.5620  -16.2020    9.9620 C.3     291 ARG   -0.1800
   4742 CG        -61.2520  -14.9850   10.5860 C.3     291 ARG    0.0900
   4743 CD        -61.8340  -13.9970    9.5910 C.3     291 ARG    0.0900
   4744 NE        -62.6010  -12.9640   10.2970 N.pl3   291 ARG   -0.1800
   4745 CZ        -63.1980  -11.9310    9.7100 C.cat   291 ARG    0.0900
   4746 NH1       -63.1060  -11.7580    8.3980 N.pl3   291 ARG    0.0900
   4747 NH2       -63.8710  -11.0480   10.4360 N.pl3   291 ARG    0.2000
   4748 HN        -59.5740  -18.4030    9.3530 H       291 ARG    0.0900
   4749 HA        -59.3890  -16.8900   11.6590 H       291 ARG    0.0900
   4750 HB1       -61.2510  -16.6640    9.2250 H       291 ARG   -0.7000
   4751 HB2       -59.6460  -15.8600    9.4340 H       291 ARG    0.4400
   4752 HG1       -60.5100  -14.4470   11.2130 H       291 ARG    0.6400
   4753 HG2       -62.0760  -15.3480   11.2360 H       291 ARG   -0.8000
   4754 HD1       -62.5190  -14.5200    8.8890 H       291 ARG    0.4600
   4755 HD2       -61.0180  -13.4980    9.0250 H       291 ARG    0.4600
   4756 HE        -62.6810  -13.0420   11.2900 H       291 ARG   -0.8000
   4757 HH11      -62.5840  -12.4060    7.8440 H       291 ARG    0.4600
   4758 HH12      -63.5570  -10.9780    7.9640 H       291 ARG    0.4600
   4759 HH21      -63.9310  -11.1580   11.4280 H       291 ARG    0.5100
   4760 HH22      -64.3190  -10.2720    9.9910 H       291 ARG   -0.5100
   4761 N         -62.2910  -18.4350   11.3930 N.am    292 ASN   -0.4700
   4762 CA        -63.5520  -18.7450   12.0280 C.3     292 ASN    0.3100
   4763 CAT       -62.0860  -21.8780   13.6590 C.3     292 ASN    0.0700
   4764 C         -63.4740  -20.0410   12.8280 C.2     292 ASN    0.0900
   4765 O         -64.4840  -20.5240   13.3380 O.2     292 ASN   -0.1800
   4766 CB        -64.6450  -18.8830   10.9370 C.3     292 ASN    0.0900
   4767 CG        -64.6910  -17.6140   10.0860 C.2     292 ASN    0.0900
   4768 ND2       -64.7560  -17.7930    8.7470 N.am    292 ASN    0.5500
   4769 OD1       -64.6330  -16.4820   10.5740 O.2     292 ASN   -0.5500
   4770 NT        -62.2680  -20.6280   12.9650 N.am    292 ASN   -0.6200
   4771 HN        -62.1320  -18.8960   10.5240 H       292 ASN    0.3200
   4772 HNT       -61.4410  -20.2180   12.5890 H       292 ASN    0.3000
   4773 HA        -63.7950  -17.9480   12.7130 H       292 ASN    0.5100
   4774 HB1       -65.6350  -19.0380   11.4160 H       292 ASN   -0.5100
   4775 HB2       -64.4150  -19.7520   10.2840 H       292 ASN   -0.4700
   4776 HD21      -64.7890  -17.0020    8.1380 H       292 ASN    0.3100
   4777 HD22      -64.7710  -18.7190    8.3670 H       292 ASN   -0.1100
   4778 HT1       -62.6840  -22.6700   13.1590 H       292 ASN    0.0900
   4779 HT2       -62.4310  -21.7770   14.7100 H       292 ASN    0.0900
   4780 HT3       -61.0140  -22.1670   13.6360 H       292 ASN    0.0900
@<TRIPOS>BOND
     1    1    2 1
     2    2   13 1
     3    2    6 1
     4    2    4 1
     5    4    5 2
     6    6   15 1
     7    6    7 1
     8    7   17 1
     9    7    8 1
    10    8    9 1
    11    9   18 1
    12    9   19 1
    13    9   20 1
    14    3   10 1
    15    3   21 1
    16    3   22 1
    17    3   23 1
    18   10    1 1
    19   10   11 2
    20   12    1 1
    21   14    6 1
    22   16    7 1
    23   24   25 1
    24   25   33 1
    25   25   28 1
    26   25   26 1
    27   26   27 2
    28   28   35 1
    29   28   29 1
    30   29   31 2
    31   29   30 2
    32   32   24 1
    33   34   28 1
    34    4   24 am
    35   36   37 1
    36   37   38 1
    37   37   42 1
    38   38   39 2
    39   40   36 1
    40   41   37 1
    41   26   36 am
    42   43   44 1
    43   44   53 1
    44   44   45 1
    45   44   47 1
    46   45   46 2
    47   47   48 1
    48   47   55 1
    49   48   49 1
    50   48   57 1
    51   49   50 2
    52   49   51 2
    53   52   43 1
    54   54   47 1
    55   56   48 1
    56   38   43 am
    57   58   59 1
    58   59   68 1
    59   59   60 1
    60   59   62 1
    61   60   61 2
    62   62   63 1
    63   62   70 1
    64   63   64 1
    65   63   72 1
    66   64   65 2
    67   64   66 2
    68   67   58 1
    69   69   62 1
    70   71   63 1
    71   45   58 am
    72   73   74 1
    73   74   82 1
    74   74   77 1
    75   74   75 1
    76   75   76 2
    77   77   78 1
    78   77   83 1
    79   77   79 1
    80   78   85 1
    81   79   87 1
    82   79   88 1
    83   79   86 1
    84   80   78 1
    85   80   89 1
    86   80   90 1
    87   80   91 1
    88   81   73 1
    89   84   78 1
    90   60   73 am
    91   92   93 1
    92   93  102 1
    93   93   94 1
    94   93   96 1
    95   94   95 2
    96   96   97 1
    97   96  104 1
    98   97   98 1
    99   97  106 1
   100   98   99 2
   101   98  100 2
   102  101   92 1
   103  103   96 1
   104  105   97 1
   105   75   92 am
   106  107  108 1
   107  108  109 1
   108  108  115 1
   109  108  111 1
   110  109  110 2
   111  111  116 1
   112  111  112 1
   113  111  113 1
   114  112  117 1
   115  112  118 1
   116  112  119 1
   117  113  122 1
   118  113  120 1
   119  113  121 1
   120  114  107 1
   121   94  107 am
   122  123  124 1
   123  124  133 1
   124  124  127 1
   125  124  125 1
   126  125  126 2
   127  127  135 1
   128  127  128 1
   129  128  137 1
   130  128  129 1
   131  129  131 2
   132  129  130 am
   133  130  138 1
   134  130  139 1
   135  132  123 1
   136  134  127 1
   137  136  128 1
   138  109  123 am
   139  140  141 1
   140  141  150 1
   141  141  144 1
   142  141  142 1
   143  142  143 2
   144  144  152 1
   145  144  145 1
   146  145  154 1
   147  145  146 1
   148  146  156 1
   149  146  147 1
   150  147  158 1
   151  147  148 1
   152  148  159 1
   153  148  160 1
   154  148  161 1
   155  149  140 1
   156  151  144 1
   157  153  145 1
   158  155  146 1
   159  157  147 1
   160  125  140 am
   161  162  163 1
   162  163  172 1
   163  163  164 1
   164  163  166 1
   165  164  165 2
   166  166  167 1
   167  166  174 1
   168  167  168 1
   169  167  176 1
   170  168  169 2
   171  168  170 2
   172  171  162 1
   173  173  166 1
   174  175  167 1
   175  142  162 am
   176  177  178 1
   177  178  179 1
   178  178  185 1
   179  178  181 1
   180  179  180 2
   181  181  186 1
   182  181  182 1
   183  181  183 1
   184  182  187 1
   185  182  188 1
   186  182  189 1
   187  183  192 1
   188  183  190 1
   189  183  191 1
   190  184  177 1
   191  164  177 am
   192  193  194 1
   193  194  199 1
   194  194  197 1
   195  194  195 1
   196  195  196 2
   197  197  200 1
   198  197  201 1
   199  197  202 1
   200  198  193 1
   201  179  193 am
   202  203  204 1
   203  204  213 1
   204  204  207 1
   205  204  205 1
   206  205  206 2
   207  207  215 1
   208  207  208 1
   209  208  217 1
   210  208  209 1
   211  209  219 1
   212  209  210 1
   213  210  221 1
   214  210  211 1
   215  211  222 1
   216  211  223 1
   217  211  224 1
   218  212  203 1
   219  214  207 1
   220  216  208 1
   221  218  209 1
   222  220  210 1
   223  195  203 am
   224  225  226 1
   225  226  227 1
   226  226  234 1
   227  226  229 1
   228  227  228 2
   229  229  236 1
   230  229  230 1
   231  230  238 1
   232  230  231 1
   233  231  232 1
   234  232  239 1
   235  232  240 1
   236  232  241 1
   237  233  225 1
   238  235  229 1
   239  237  230 1
   240  205  225 am
   241  242  243 1
   242  243  255 1
   243  243  246 1
   244  243  244 1
   245  244  245 2
   246  246  257 1
   247  246  247 1
   248  247  248 ar
   249  247  249 ar
   250  248  258 1
   251  248  250 ar
   252  249  251 ar
   253  249  259 1
   254  250  260 1
   255  250  252 ar
   256  251  252 ar
   257  251  261 1
   258  252  253 1
   259  253  262 1
   260  254  242 1
   261  256  246 1
   262  227  242 am
   263  263  264 1
   264  264  270 1
   265  264  267 1
   266  264  265 1
   267  265  266 2
   268  267  272 1
   269  267  268 1
   270  269  263 1
   271  271  267 1
   272  273  268 1
   273  244  263 am
   274  274  275 1
   275  275  281 1
   276  275  278 1
   277  275  276 1
   278  276  277 2
   279  278  283 1
   280  278  279 1
   281  280  274 1
   282  282  278 1
   283  284  279 1
   284  265  274 am
   285  285  286 1
   286  286  297 1
   287  286  289 1
   288  286  287 1
   289  287  288 2
   290  289  299 1
   291  289  290 1
   292  290  291 ar
   293  290  292 ar
   294  291  300 1
   295  291  293 ar
   296  292  294 ar
   297  292  301 1
   298  293  302 1
   299  293  295 ar
   300  294  295 ar
   301  294  303 1
   302  295  304 1
   303  296  285 1
   304  298  289 1
   305  276  285 am
   306  305  306 1
   307  306  315 1
   308  306  309 1
   309  306  307 1
   310  307  308 2
   311  309  317 1
   312  309  310 1
   313  310  319 1
   314  310  311 1
   315  311  313 2
   316  311  312 am
   317  312  320 1
   318  312  321 1
   319  314  305 1
   320  316  309 1
   321  318  310 1
   322  287  305 am
   323  322  323 1
   324  323  324 1
   325  323  330 1
   326  323  326 1
   327  324  325 2
   328  326  331 1
   329  326  327 1
   330  326  328 1
   331  327  332 1
   332  327  333 1
   333  327  334 1
   334  328  337 1
   335  328  335 1
   336  328  336 1
   337  329  322 1
   338  307  322 am
   339  338  339 1
   340  339  340 1
   341  339  347 1
   342  339  342 1
   343  340  341 2
   344  342  349 1
   345  342  343 1
   346  343  351 1
   347  343  344 1
   348  344  345 1
   349  345  352 1
   350  345  353 1
   351  345  354 1
   352  346  338 1
   353  348  342 1
   354  350  343 1
   355  324  338 am
   356  355  356 1
   357  356  368 1
   358  356  359 1
   359  356  357 1
   360  357  358 2
   361  359  370 1
   362  359  360 1
   363  360  361 ar
   364  360  362 ar
   365  361  371 1
   366  361  363 ar
   367  362  364 ar
   368  362  372 1
   369  363  373 1
   370  363  365 ar
   371  364  365 ar
   372  364  374 1
   373  365  366 1
   374  366  375 1
   375  367  355 1
   376  369  359 1
   377  340  355 am
   378  376  377 1
   379  377  384 1
   380  377  380 1
   381  377  378 1
   382  378  379 2
   383  380  385 1
   384  380  381 1
   385  380  382 1
   386  381  387 1
   387  381  388 1
   388  381  389 1
   389  382  386 1
   390  383  376 1
   391  357  376 am
   392  390  391 1
   393  391  392 1
   394  391  398 1
   395  391  394 1
   396  392  393 2
   397  394  399 1
   398  394  395 1
   399  394  396 1
   400  395  400 1
   401  395  401 1
   402  395  402 1
   403  396  405 1
   404  396  403 1
   405  396  404 1
   406  397  390 1
   407  378  390 am
   408  406  407 1
   409  407  408 1
   410  407  412 1
   411  408  409 2
   412  410  406 1
   413  411  407 1
   414  392  406 am
   415  413  414 1
   416  414  426 1
   417  414  417 1
   418  414  415 1
   419  415  416 2
   420  417  428 1
   421  417  418 1
   422  418  419 ar
   423  418  420 ar
   424  419  429 1
   425  419  421 ar
   426  420  422 ar
   427  420  430 1
   428  421  431 1
   429  421  423 ar
   430  422  423 ar
   431  422  432 1
   432  423  424 1
   433  424  433 1
   434  425  413 1
   435  427  417 1
   436  408  413 am
   437  434  435 1
   438  435  441 1
   439  435  438 1
   440  435  436 1
   441  436  437 2
   442  438  443 1
   443  438  439 1
   444  440  434 1
   445  442  438 1
   446  444  439 1
   447  415  434 am
   448  445  446 1
   449  446  454 1
   450  446  449 1
   451  446  447 1
   452  447  448 2
   453  449  456 1
   454  449  450 1
   455  450  457 1
   456  450  451 1
   457  450  452 1
   458  451  458 1
   459  451  459 1
   460  451  460 1
   461  452  461 1
   462  452  462 1
   463  452  463 1
   464  453  445 1
   465  455  449 1
   466  436  445 am
   467  464  465 1
   468  465  471 1
   469  465  468 1
   470  465  466 1
   471  466  467 2
   472  468  473 1
   473  468  469 1
   474  470  464 1
   475  472  468 1
   476  474  469 1
   477  447  464 am
   478  475  476 1
   479  476  484 1
   480  476  479 1
   481  476  477 1
   482  477  478 2
   483  479  486 1
   484  479  480 1
   485  480  487 1
   486  480  481 1
   487  480  482 1
   488  481  488 1
   489  481  489 1
   490  481  490 1
   491  482  491 1
   492  482  492 1
   493  482  493 1
   494  483  475 1
   495  485  479 1
   496  466  475 am
   497  494  495 1
   498  495  496 1
   499  495  500 1
   500  496  497 2
   501  498  494 1
   502  499  495 1
   503  477  494 am
   504  501  502 1
   505  502  507 1
   506  502  505 1
   507  502  503 1
   508  503  504 2
   509  505  508 1
   510  505  509 1
   511  505  510 1
   512  506  501 1
   513  496  501 am
   514  511  512 1
   515  512  520 1
   516  512  515 1
   517  512  513 1
   518  513  514 2
   519  515  522 1
   520  515  516 1
   521  516  523 1
   522  516  517 1
   523  516  518 1
   524  517  524 1
   525  517  525 1
   526  517  526 1
   527  518  527 1
   528  518  528 1
   529  518  529 1
   530  519  511 1
   531  521  515 1
   532  503  511 am
   533  530  531 1
   534  531  539 1
   535  531  534 1
   536  531  532 1
   537  532  533 2
   538  534  541 1
   539  534  535 1
   540  535  542 1
   541  535  536 1
   542  535  537 1
   543  536  543 1
   544  536  544 1
   545  536  545 1
   546  537  546 1
   547  537  547 1
   548  537  548 1
   549  538  530 1
   550  540  534 1
   551  513  530 am
   552  549  550 1
   553  550  558 1
   554  550  553 1
   555  550  551 1
   556  551  552 2
   557  553  560 1
   558  553  554 1
   559  554  561 1
   560  554  555 1
   561  554  556 1
   562  555  562 1
   563  555  563 1
   564  555  564 1
   565  556  565 1
   566  556  566 1
   567  556  567 1
   568  557  549 1
   569  559  553 1
   570  532  549 am
   571  568  569 1
   572  569  574 1
   573  569  572 1
   574  569  570 1
   575  570  571 2
   576  572  575 1
   577  572  576 1
   578  572  577 1
   579  573  568 1
   580  551  568 am
   581  578  579 1
   582  579  587 1
   583  579  582 1
   584  579  580 1
   585  580  581 2
   586  582  589 1
   587  582  583 1
   588  583  590 1
   589  583  584 1
   590  583  585 1
   591  584  591 1
   592  584  592 1
   593  584  593 1
   594  585  594 1
   595  585  595 1
   596  585  596 1
   597  586  578 1
   598  588  582 1
   599  570  578 am
   600  597  598 1
   601  598  603 1
   602  598  601 1
   603  598  599 1
   604  599  600 2
   605  601  604 1
   606  601  605 1
   607  601  606 1
   608  602  597 1
   609  580  597 am
   610  607  608 1
   611  608  616 1
   612  608  611 1
   613  608  609 1
   614  609  610 2
   615  611  612 1
   616  611  617 1
   617  611  613 1
   618  612  619 1
   619  613  621 1
   620  613  622 1
   621  613  620 1
   622  614  612 1
   623  614  623 1
   624  614  624 1
   625  614  625 1
   626  615  607 1
   627  618  612 1
   628  599  607 am
   629  626  627 1
   630  627  635 1
   631  627  630 1
   632  627  628 1
   633  628  629 2
   634  630  637 1
   635  630  631 1
   636  631  638 1
   637  631  632 1
   638  631  633 1
   639  632  639 1
   640  632  640 1
   641  632  641 1
   642  633  642 1
   643  633  643 1
   644  633  644 1
   645  634  626 1
   646  636  630 1
   647  609  626 am
   648  645  646 1
   649  646  647 1
   650  646  651 1
   651  647  648 2
   652  649  645 1
   653  650  646 1
   654  628  645 am
   655  652  653 1
   656  653  654 1
   657  653  658 1
   658  654  655 2
   659  656  652 1
   660  657  653 1
   661  647  652 am
   662  659  660 1
   663  660  668 1
   664  660  663 1
   665  660  661 1
   666  661  662 2
   667  663  670 1
   668  663  664 1
   669  664  671 1
   670  664  665 1
   671  664  666 1
   672  665  672 1
   673  665  673 1
   674  665  674 1
   675  666  675 1
   676  666  676 1
   677  666  677 1
   678  667  659 1
   679  669  663 1
   680  654  659 am
   681  678  679 1
   682  679  685 1
   683  679  682 1
   684  679  680 1
   685  680  681 2
   686  682  687 1
   687  682  683 1
   688  684  678 1
   689  686  682 1
   690  688  683 1
   691  661  678 am
   692  689  690 1
   693  690  699 1
   694  690  693 1
   695  690  691 1
   696  691  692 2
   697  693  701 1
   698  693  694 1
   699  694  703 1
   700  694  695 1
   701  695  705 1
   702  695  696 1
   703  696  707 1
   704  696  697 1
   705  697  708 1
   706  697  709 1
   707  697  710 1
   708  698  689 1
   709  700  693 1
   710  702  694 1
   711  704  695 1
   712  706  696 1
   713  680  689 am
   714  711  712 1
   715  712  720 1
   716  712  715 1
   717  712  713 1
   718  713  714 2
   719  715  722 1
   720  715  716 1
   721  716  723 1
   722  716  717 1
   723  716  718 1
   724  717  724 1
   725  717  725 1
   726  717  726 1
   727  718  727 1
   728  718  728 1
   729  718  729 1
   730  719  711 1
   731  721  715 1
   732  691  711 am
   733  730  731 1
   734  730  740 1
   735  731  732 1
   736  731  734 1
   737  731  741 1
   738  732  733 2
   739  734  735 1
   740  734  742 1
   741  734  743 1
   742  735  736 ar
   743  735  737 ar
   744  736  739 ar
   745  736  744 1
   746  737  738 ar
   747  738  739 ar
   748  738  745 1
   749  739  746 1
   750  713  730 am
   751  747  748 1
   752  748  754 1
   753  748  751 1
   754  748  749 1
   755  749  750 2
   756  751  756 1
   757  751  752 1
   758  753  747 1
   759  755  751 1
   760  757  752 1
   761  747  732 am
   762  758  759 1
   763  759  766 1
   764  759  762 1
   765  759  760 1
   766  760  761 2
   767  762  767 1
   768  762  763 1
   769  762  764 1
   770  763  769 1
   771  763  770 1
   772  763  771 1
   773  764  768 1
   774  765  758 1
   775  749  758 am
   776  772  773 1
   777  773  774 1
   778  773  784 1
   779  773  776 1
   780  774  775 2
   781  776  786 1
   782  776  777 1
   783  777  788 1
   784  777  778 1
   785  778  790 1
   786  778  779 1
   787  779  791 1
   788  779  780 2
   789  780  781 2
   790  780  782 2
   791  781  792 1
   792  781  793 1
   793  782  795 1
   794  782  794 1
   795  783  772 1
   796  785  776 1
   797  787  777 1
   798  789  778 1
   799  760  772 am
   800  796  797 1
   801  797  798 1
   802  797  805 1
   803  797  800 1
   804  798  799 2
   805  800  801 1
   806  800  807 1
   807  801  803 2
   808  801  802 am
   809  802  808 1
   810  802  809 1
   811  804  796 1
   812  806  800 1
   813  774  796 am
   814  810  811 1
   815  811  816 1
   816  811  814 1
   817  811  812 1
   818  812  813 2
   819  814  817 1
   820  814  818 1
   821  814  819 1
   822  815  810 1
   823  798  810 am
   824  820  821 1
   825  821  829 1
   826  821  824 1
   827  821  822 1
   828  822  823 2
   829  824  825 1
   830  824  830 1
   831  824  826 1
   832  825  832 1
   833  826  834 1
   834  826  835 1
   835  826  833 1
   836  827  825 1
   837  827  836 1
   838  827  837 1
   839  827  838 1
   840  828  820 1
   841  831  825 1
   842  812  820 am
   843  839  840 1
   844  839  849 1
   845  840  841 1
   846  840  843 1
   847  840  850 1
   848  841  842 2
   849  843  844 1
   850  843  851 1
   851  843  852 1
   852  844  845 ar
   853  844  846 ar
   854  845  848 ar
   855  845  854 1
   856  846  847 ar
   857  846  853 1
   858  847  848 ar
   859  847  855 1
   860  848  856 1
   861  822  839 am
   862  857  858 1
   863  858  863 1
   864  858  861 1
   865  858  859 1
   866  859  860 2
   867  861  864 1
   868  861  865 1
   869  861  866 1
   870  862  857 1
   871  857  841 am
   872  867  868 1
   873  868  869 1
   874  868  876 1
   875  868  871 1
   876  869  870 2
   877  871  872 1
   878  871  878 1
   879  872  874 2
   880  872  873 am
   881  873  879 1
   882  873  880 1
   883  875  867 1
   884  877  871 1
   885  859  867 am
   886  881  882 1
   887  882  890 1
   888  882  885 1
   889  882  883 1
   890  883  884 2
   891  885  892 1
   892  885  886 1
   893  886  893 1
   894  886  887 1
   895  886  888 1
   896  887  894 1
   897  887  895 1
   898  887  896 1
   899  888  897 1
   900  888  898 1
   901  888  899 1
   902  889  881 1
   903  891  885 1
   904  869  881 am
   905  900  901 1
   906  901  912 1
   907  901  904 1
   908  901  902 1
   909  902  903 2
   910  904  914 1
   911  904  905 1
   912  905  906 ar
   913  905  907 ar
   914  906  915 1
   915  906  908 ar
   916  907  909 ar
   917  907  916 1
   918  908  917 1
   919  908  910 ar
   920  909  910 ar
   921  909  918 1
   922  910  919 1
   923  911  900 1
   924  913  904 1
   925  883  900 am
   926  920  921 1
   927  921  926 1
   928  921  924 1
   929  921  922 1
   930  922  923 2
   931  924  927 1
   932  924  928 1
   933  924  929 1
   934  925  920 1
   935  902  920 am
   936  930  931 1
   937  931  937 1
   938  931  934 1
   939  931  932 1
   940  932  933 2
   941  934  939 1
   942  934  935 1
   943  936  930 1
   944  938  934 1
   945  940  935 1
   946  922  930 am
   947  941  942 1
   948  942  953 1
   949  942  945 1
   950  942  943 1
   951  943  944 2
   952  945  955 1
   953  945  946 1
   954  946  947 ar
   955  946  948 ar
   956  947  956 1
   957  947  949 ar
   958  948  950 ar
   959  948  957 1
   960  949  958 1
   961  949  951 ar
   962  950  951 ar
   963  950  959 1
   964  951  960 1
   965  952  941 1
   966  954  945 1
   967  932  941 am
   968  961  962 1
   969  962  963 1
   970  962  969 1
   971  962  965 1
   972  963  964 2
   973  965  970 1
   974  965  966 1
   975  965  967 1
   976  966  971 1
   977  966  972 1
   978  966  973 1
   979  967  976 1
   980  967  974 1
   981  967  975 1
   982  968  961 1
   983  943  961 am
   984  977  978 1
   985  978  986 1
   986  978  981 1
   987  978  979 1
   988  979  980 2
   989  981  988 1
   990  981  982 1
   991  982  989 1
   992  982  983 1
   993  982  984 1
   994  983  990 1
   995  983  991 1
   996  983  992 1
   997  984  993 1
   998  984  994 1
   999  984  995 1
  1000  985  977 1
  1001  987  981 1
  1002  963  977 am
  1003  996  997 1
  1004  997 1006 1
  1005  997 1000 1
  1006  997  998 1
  1007  998  999 2
  1008 1000 1008 1
  1009 1000 1001 1
  1010 1001 1010 1
  1011 1001 1002 1
  1012 1002 1012 1
  1013 1002 1003 1
  1014 1003 1014 1
  1015 1003 1004 1
  1016 1004 1015 1
  1017 1004 1016 1
  1018 1004 1017 1
  1019 1005  996 1
  1020 1007 1000 1
  1021 1009 1001 1
  1022 1011 1002 1
  1023 1013 1003 1
  1024  979  996 am
  1025 1018 1019 1
  1026 1019 1024 1
  1027 1019 1022 1
  1028 1019 1020 1
  1029 1020 1021 2
  1030 1022 1025 1
  1031 1022 1026 1
  1032 1022 1027 1
  1033 1023 1018 1
  1034  998 1018 am
  1035 1028 1029 1
  1036 1029 1035 1
  1037 1029 1032 1
  1038 1029 1030 1
  1039 1030 1031 2
  1040 1032 1037 1
  1041 1032 1033 1
  1042 1034 1028 1
  1043 1036 1032 1
  1044 1038 1033 1
  1045 1020 1028 am
  1046 1039 1040 1
  1047 1040 1046 1
  1048 1040 1043 1
  1049 1040 1041 1
  1050 1041 1042 2
  1051 1043 1048 1
  1052 1043 1044 1
  1053 1045 1039 1
  1054 1047 1043 1
  1055 1049 1044 1
  1056 1030 1039 am
  1057 1050 1051 1
  1058 1051 1052 1
  1059 1051 1058 1
  1060 1051 1054 1
  1061 1052 1053 2
  1062 1054 1059 1
  1063 1054 1055 1
  1064 1054 1056 1
  1065 1055 1060 1
  1066 1055 1061 1
  1067 1055 1062 1
  1068 1056 1065 1
  1069 1056 1063 1
  1070 1056 1064 1
  1071 1057 1050 1
  1072 1041 1050 am
  1073 1066 1067 1
  1074 1067 1075 1
  1075 1067 1070 1
  1076 1067 1068 1
  1077 1068 1069 2
  1078 1070 1077 1
  1079 1070 1071 1
  1080 1071 1078 1
  1081 1071 1072 1
  1082 1071 1073 1
  1083 1072 1079 1
  1084 1072 1080 1
  1085 1072 1081 1
  1086 1073 1082 1
  1087 1073 1083 1
  1088 1073 1084 1
  1089 1074 1066 1
  1090 1076 1070 1
  1091 1052 1066 am
  1092 1085 1086 1
  1093 1086 1087 1
  1094 1086 1093 1
  1095 1086 1089 1
  1096 1087 1088 2
  1097 1089 1094 1
  1098 1089 1090 1
  1099 1089 1091 1
  1100 1090 1095 1
  1101 1090 1096 1
  1102 1090 1097 1
  1103 1091 1100 1
  1104 1091 1098 1
  1105 1091 1099 1
  1106 1092 1085 1
  1107 1068 1085 am
  1108 1101 1102 1
  1109 1102 1110 1
  1110 1102 1105 1
  1111 1102 1103 1
  1112 1103 1104 2
  1113 1105 1106 1
  1114 1105 1111 1
  1115 1105 1107 1
  1116 1106 1113 1
  1117 1107 1115 1
  1118 1107 1116 1
  1119 1107 1114 1
  1120 1108 1106 1
  1121 1108 1117 1
  1122 1108 1118 1
  1123 1108 1119 1
  1124 1109 1101 1
  1125 1112 1106 1
  1126 1087 1101 am
  1127 1120 1121 1
  1128 1121 1129 1
  1129 1121 1124 1
  1130 1121 1122 1
  1131 1122 1123 2
  1132 1124 1131 1
  1133 1124 1125 1
  1134 1125 1127 2
  1135 1125 1126 2
  1136 1128 1120 1
  1137 1130 1124 1
  1138 1103 1120 am
  1139 1132 1133 1
  1140 1133 1134 1
  1141 1133 1138 1
  1142 1134 1135 2
  1143 1136 1132 1
  1144 1137 1133 1
  1145 1122 1132 am
  1146 1139 1140 1
  1147 1140 1148 1
  1148 1140 1143 1
  1149 1140 1141 1
  1150 1141 1142 2
  1151 1143 1150 1
  1152 1143 1144 1
  1153 1144 1151 1
  1154 1144 1145 1
  1155 1144 1146 1
  1156 1145 1152 1
  1157 1145 1153 1
  1158 1145 1154 1
  1159 1146 1155 1
  1160 1146 1156 1
  1161 1146 1157 1
  1162 1147 1139 1
  1163 1149 1143 1
  1164 1134 1139 am
  1165 1158 1159 1
  1166 1159 1167 1
  1167 1159 1162 1
  1168 1159 1160 1
  1169 1160 1161 2
  1170 1162 1169 1
  1171 1162 1163 1
  1172 1163 1170 1
  1173 1163 1164 1
  1174 1163 1165 1
  1175 1164 1171 1
  1176 1164 1172 1
  1177 1164 1173 1
  1178 1165 1174 1
  1179 1165 1175 1
  1180 1165 1176 1
  1181 1166 1158 1
  1182 1168 1162 1
  1183 1141 1158 am
  1184 1177 1178 1
  1185 1178 1179 1
  1186 1178 1189 1
  1187 1178 1181 1
  1188 1179 1180 2
  1189 1181 1191 1
  1190 1181 1182 1
  1191 1182 1193 1
  1192 1182 1183 1
  1193 1183 1195 1
  1194 1183 1184 1
  1195 1184 1196 1
  1196 1184 1185 2
  1197 1185 1186 2
  1198 1185 1187 2
  1199 1186 1197 1
  1200 1186 1198 1
  1201 1187 1200 1
  1202 1187 1199 1
  1203 1188 1177 1
  1204 1190 1181 1
  1205 1192 1182 1
  1206 1194 1183 1
  1207 1160 1177 am
  1208 1201 1202 1
  1209 1202 1212 1
  1210 1202 1206 1
  1211 1202 1204 1
  1212 1204 1205 2
  1213 1206 1213 1
  1214 1206 1207 1
  1215 1206 1208 1
  1216 1207 1215 1
  1217 1207 1216 1
  1218 1207 1217 1
  1219 1208 1214 1
  1220 1203 1209 1
  1221 1203 1218 1
  1222 1203 1219 1
  1223 1203 1220 1
  1224 1209 1204 2
  1225 1209 1211 1
  1226 1210 1201 1
  1227 1179 1201 am
  1228 1221 1222 1
  1229 1222 1233 1
  1230 1222 1226 1
  1231 1222 1224 1
  1232 1224 1225 2
  1233 1226 1235 1
  1234 1226 1227 1
  1235 1227 1236 1
  1236 1227 1228 1
  1237 1227 1229 1
  1238 1228 1237 1
  1239 1228 1238 1
  1240 1228 1239 1
  1241 1229 1240 1
  1242 1229 1241 1
  1243 1229 1242 1
  1244 1223 1230 1
  1245 1223 1243 1
  1246 1223 1244 1
  1247 1223 1245 1
  1248 1230 1221 am
  1249 1230 1231 2
  1250 1232 1221 1
  1251 1234 1226 1
  1252 1204 1221 1
  1253 1246 1247 1
  1254 1247 1253 1
  1255 1247 1250 1
  1256 1247 1248 1
  1257 1248 1249 2
  1258 1250 1255 1
  1259 1250 1251 1
  1260 1252 1246 1
  1261 1254 1250 1
  1262 1256 1251 1
  1263 1224 1246 am
  1264 1257 1258 1
  1265 1258 1266 1
  1266 1258 1261 1
  1267 1258 1259 1
  1268 1259 1260 2
  1269 1261 1268 1
  1270 1261 1262 1
  1271 1262 1264 2
  1272 1262 1263 2
  1273 1265 1257 1
  1274 1267 1261 1
  1275 1248 1257 am
  1276 1269 1270 1
  1277 1270 1271 1
  1278 1270 1275 1
  1279 1271 1272 2
  1280 1273 1269 1
  1281 1274 1270 1
  1282 1259 1269 am
  1283 1276 1277 1
  1284 1277 1282 1
  1285 1277 1280 1
  1286 1277 1278 1
  1287 1278 1279 2
  1288 1280 1283 1
  1289 1280 1284 1
  1290 1280 1285 1
  1291 1281 1276 1
  1292 1271 1276 am
  1293 1286 1287 1
  1294 1287 1288 1
  1295 1287 1294 1
  1296 1287 1290 1
  1297 1288 1289 2
  1298 1290 1295 1
  1299 1290 1291 1
  1300 1290 1292 1
  1301 1291 1296 1
  1302 1291 1297 1
  1303 1291 1298 1
  1304 1292 1301 1
  1305 1292 1299 1
  1306 1292 1300 1
  1307 1293 1286 1
  1308 1278 1286 am
  1309 1302 1303 1
  1310 1303 1308 1
  1311 1303 1306 1
  1312 1303 1304 1
  1313 1304 1305 2
  1314 1306 1309 1
  1315 1306 1310 1
  1316 1306 1311 1
  1317 1307 1302 1
  1318 1288 1302 am
  1319 1312 1313 1
  1320 1313 1314 1
  1321 1313 1318 1
  1322 1314 1315 2
  1323 1316 1312 1
  1324 1317 1313 1
  1325 1304 1312 am
  1326 1319 1320 1
  1327 1320 1326 1
  1328 1320 1323 1
  1329 1320 1321 1
  1330 1321 1322 2
  1331 1323 1328 1
  1332 1323 1324 1
  1333 1325 1319 1
  1334 1327 1323 1
  1335 1314 1319 am
  1336 1329 1330 1
  1337 1330 1331 1
  1338 1330 1341 1
  1339 1330 1333 1
  1340 1331 1332 2
  1341 1333 1343 1
  1342 1333 1334 1
  1343 1334 1345 1
  1344 1334 1335 1
  1345 1335 1347 1
  1346 1335 1336 1
  1347 1336 1348 1
  1348 1336 1337 2
  1349 1337 1338 2
  1350 1337 1339 2
  1351 1338 1349 1
  1352 1338 1350 1
  1353 1339 1352 1
  1354 1339 1351 1
  1355 1340 1329 1
  1356 1342 1333 1
  1357 1344 1334 1
  1358 1346 1335 1
  1359 1321 1329 am
  1360 1353 1354 1
  1361 1354 1355 1
  1362 1354 1361 1
  1363 1354 1357 1
  1364 1355 1356 2
  1365 1357 1362 1
  1366 1357 1358 1
  1367 1357 1359 1
  1368 1358 1363 1
  1369 1358 1364 1
  1370 1358 1365 1
  1371 1359 1368 1
  1372 1359 1366 1
  1373 1359 1367 1
  1374 1360 1353 1
  1375 1331 1353 am
  1376 1369 1370 1
  1377 1370 1375 1
  1378 1370 1373 1
  1379 1370 1371 1
  1380 1371 1372 2
  1381 1373 1376 1
  1382 1373 1377 1
  1383 1373 1378 1
  1384 1374 1369 1
  1385 1355 1369 am
  1386 1379 1380 1
  1387 1380 1385 1
  1388 1380 1383 1
  1389 1380 1381 1
  1390 1381 1382 2
  1391 1383 1386 1
  1392 1383 1387 1
  1393 1383 1388 1
  1394 1384 1379 1
  1395 1371 1379 am
  1396 1389 1390 1
  1397 1390 1391 1
  1398 1390 1397 1
  1399 1390 1393 1
  1400 1391 1392 2
  1401 1393 1398 1
  1402 1393 1394 1
  1403 1393 1395 1
  1404 1394 1399 1
  1405 1394 1400 1
  1406 1394 1401 1
  1407 1395 1404 1
  1408 1395 1402 1
  1409 1395 1403 1
  1410 1396 1389 1
  1411 1381 1389 am
  1412 1405 1406 1
  1413 1406 1417 1
  1414 1406 1409 1
  1415 1406 1407 1
  1416 1407 1408 2
  1417 1409 1419 1
  1418 1409 1410 1
  1419 1410 1411 ar
  1420 1410 1412 ar
  1421 1411 1420 1
  1422 1411 1413 ar
  1423 1412 1414 ar
  1424 1412 1421 1
  1425 1413 1422 1
  1426 1413 1415 ar
  1427 1414 1415 ar
  1428 1414 1423 1
  1429 1415 1424 1
  1430 1416 1405 1
  1431 1418 1409 1
  1432 1391 1405 am
  1433 1425 1426 1
  1434 1426 1427 1
  1435 1426 1434 1
  1436 1426 1429 1
  1437 1427 1428 2
  1438 1429 1436 1
  1439 1429 1430 1
  1440 1430 1438 1
  1441 1430 1431 1
  1442 1431 1432 1
  1443 1432 1439 1
  1444 1432 1440 1
  1445 1432 1441 1
  1446 1433 1425 1
  1447 1435 1429 1
  1448 1437 1430 1
  1449 1407 1425 am
  1450 1442 1443 1
  1451 1443 1452 1
  1452 1443 1446 1
  1453 1443 1444 1
  1454 1444 1445 2
  1455 1446 1454 1
  1456 1446 1447 1
  1457 1447 1456 1
  1458 1447 1448 1
  1459 1448 1450 2
  1460 1448 1449 am
  1461 1449 1457 1
  1462 1449 1458 1
  1463 1451 1442 1
  1464 1453 1446 1
  1465 1455 1447 1
  1466 1427 1442 am
  1467 1459 1460 1
  1468 1460 1472 1
  1469 1460 1463 1
  1470 1460 1461 1
  1471 1461 1462 2
  1472 1463 1474 1
  1473 1463 1464 1
  1474 1464 1465 ar
  1475 1464 1466 ar
  1476 1465 1475 1
  1477 1465 1467 ar
  1478 1466 1468 ar
  1479 1466 1476 1
  1480 1467 1477 1
  1481 1467 1469 ar
  1482 1468 1469 ar
  1483 1468 1478 1
  1484 1469 1470 1
  1485 1470 1479 1
  1486 1471 1459 1
  1487 1473 1463 1
  1488 1444 1459 am
  1489 1480 1481 1
  1490 1481 1482 1
  1491 1481 1486 1
  1492 1482 1483 2
  1493 1484 1480 1
  1494 1485 1481 1
  1495 1461 1480 am
  1496 1487 1488 1
  1497 1488 1496 1
  1498 1488 1491 1
  1499 1488 1489 1
  1500 1489 1490 2
  1501 1491 1492 1
  1502 1491 1497 1
  1503 1491 1493 1
  1504 1492 1499 1
  1505 1493 1501 1
  1506 1493 1502 1
  1507 1493 1500 1
  1508 1494 1492 1
  1509 1494 1503 1
  1510 1494 1504 1
  1511 1494 1505 1
  1512 1495 1487 1
  1513 1498 1492 1
  1514 1482 1487 am
  1515 1506 1507 1
  1516 1507 1508 1
  1517 1507 1514 1
  1518 1507 1510 1
  1519 1508 1509 2
  1520 1510 1515 1
  1521 1510 1511 1
  1522 1510 1512 1
  1523 1511 1516 1
  1524 1511 1517 1
  1525 1511 1518 1
  1526 1512 1521 1
  1527 1512 1519 1
  1528 1512 1520 1
  1529 1513 1506 1
  1530 1489 1506 am
  1531 1522 1523 1
  1532 1523 1528 1
  1533 1523 1526 1
  1534 1523 1524 1
  1535 1524 1525 2
  1536 1526 1529 1
  1537 1526 1530 1
  1538 1526 1531 1
  1539 1527 1522 1
  1540 1508 1522 am
  1541 1532 1533 1
  1542 1533 1534 1
  1543 1533 1541 1
  1544 1533 1536 1
  1545 1534 1535 2
  1546 1536 1537 1
  1547 1536 1543 1
  1548 1537 1539 2
  1549 1537 1538 am
  1550 1538 1544 1
  1551 1538 1545 1
  1552 1540 1532 1
  1553 1542 1536 1
  1554 1524 1532 am
  1555 1546 1547 1
  1556 1547 1559 1
  1557 1547 1550 1
  1558 1547 1548 1
  1559 1548 1549 2
  1560 1550 1561 1
  1561 1550 1551 1
  1562 1551 1552 ar
  1563 1551 1553 ar
  1564 1552 1562 1
  1565 1552 1554 ar
  1566 1553 1555 ar
  1567 1553 1563 1
  1568 1554 1564 1
  1569 1554 1556 ar
  1570 1555 1556 ar
  1571 1555 1565 1
  1572 1556 1557 1
  1573 1557 1566 1
  1574 1558 1546 1
  1575 1560 1550 1
  1576 1534 1546 am
  1577 1567 1568 1
  1578 1568 1574 1
  1579 1568 1571 1
  1580 1568 1569 1
  1581 1569 1570 2
  1582 1571 1576 1
  1583 1571 1572 1
  1584 1573 1567 1
  1585 1575 1571 1
  1586 1577 1572 1
  1587 1548 1567 am
  1588 1578 1579 1
  1589 1579 1580 1
  1590 1579 1593 1
  1591 1579 1582 1
  1592 1580 1581 2
  1593 1582 1595 1
  1594 1582 1583 1
  1595 1583 1585 ar
  1596 1583 1584 ar
  1597 1584 1596 1
  1598 1584 1588 ar
  1599 1585 1586 ar
  1600 1585 1587 ar
  1601 1586 1588 ar
  1602 1586 1589 ar
  1603 1587 1590 ar
  1604 1587 1598 1
  1605 1588 1597 1
  1606 1589 1599 1
  1607 1589 1591 ar
  1608 1590 1591 ar
  1609 1590 1600 1
  1610 1591 1601 1
  1611 1592 1578 1
  1612 1594 1582 1
  1613 1569 1578 am
  1614 1602 1603 1
  1615 1603 1611 1
  1616 1603 1606 1
  1617 1603 1604 1
  1618 1604 1605 2
  1619 1606 1613 1
  1620 1606 1607 1
  1621 1607 1614 1
  1622 1607 1608 1
  1623 1607 1609 1
  1624 1608 1615 1
  1625 1608 1616 1
  1626 1608 1617 1
  1627 1609 1618 1
  1628 1609 1619 1
  1629 1609 1620 1
  1630 1610 1602 1
  1631 1612 1606 1
  1632 1580 1602 am
  1633 1621 1622 1
  1634 1622 1630 1
  1635 1622 1625 1
  1636 1622 1623 1
  1637 1623 1624 2
  1638 1625 1632 1
  1639 1625 1626 1
  1640 1626 1633 1
  1641 1626 1627 1
  1642 1626 1628 1
  1643 1627 1634 1
  1644 1627 1635 1
  1645 1627 1636 1
  1646 1628 1637 1
  1647 1628 1638 1
  1648 1628 1639 1
  1649 1629 1621 1
  1650 1631 1625 1
  1651 1604 1621 am
  1652 1640 1641 1
  1653 1641 1642 1
  1654 1641 1648 1
  1655 1641 1644 1
  1656 1642 1643 2
  1657 1644 1649 1
  1658 1644 1645 1
  1659 1644 1646 1
  1660 1645 1650 1
  1661 1645 1651 1
  1662 1645 1652 1
  1663 1646 1655 1
  1664 1646 1653 1
  1665 1646 1654 1
  1666 1647 1640 1
  1667 1623 1640 am
  1668 1656 1657 1
  1669 1657 1666 1
  1670 1657 1658 1
  1671 1657 1660 1
  1672 1658 1659 2
  1673 1660 1661 1
  1674 1660 1668 1
  1675 1661 1662 1
  1676 1661 1670 1
  1677 1662 1663 2
  1678 1662 1664 2
  1679 1665 1656 1
  1680 1667 1660 1
  1681 1669 1661 1
  1682 1642 1656 am
  1683 1671 1672 1
  1684 1672 1673 1
  1685 1672 1677 1
  1686 1673 1674 2
  1687 1675 1671 1
  1688 1676 1672 1
  1689 1658 1671 am
  1690 1678 1679 1
  1691 1679 1687 1
  1692 1679 1682 1
  1693 1679 1680 1
  1694 1680 1681 2
  1695 1682 1689 1
  1696 1682 1683 1
  1697 1683 1690 1
  1698 1683 1684 1
  1699 1683 1685 1
  1700 1684 1691 1
  1701 1684 1692 1
  1702 1684 1693 1
  1703 1685 1694 1
  1704 1685 1695 1
  1705 1685 1696 1
  1706 1686 1678 1
  1707 1688 1682 1
  1708 1673 1678 am
  1709 1697 1698 1
  1710 1698 1710 1
  1711 1698 1701 1
  1712 1698 1699 1
  1713 1699 1700 2
  1714 1701 1712 1
  1715 1701 1702 1
  1716 1702 1703 ar
  1717 1702 1704 ar
  1718 1703 1713 1
  1719 1703 1705 ar
  1720 1704 1706 ar
  1721 1704 1714 1
  1722 1705 1715 1
  1723 1705 1707 ar
  1724 1706 1707 ar
  1725 1706 1716 1
  1726 1707 1708 1
  1727 1708 1717 1
  1728 1709 1697 1
  1729 1711 1701 1
  1730 1680 1697 am
  1731 1718 1719 1
  1732 1719 1727 1
  1733 1719 1722 1
  1734 1719 1720 1
  1735 1720 1721 2
  1736 1722 1729 1
  1737 1722 1723 1
  1738 1723 1730 1
  1739 1723 1724 1
  1740 1723 1725 1
  1741 1724 1731 1
  1742 1724 1732 1
  1743 1724 1733 1
  1744 1725 1734 1
  1745 1725 1735 1
  1746 1725 1736 1
  1747 1726 1718 1
  1748 1728 1722 1
  1749 1699 1718 am
  1750 1737 1738 1
  1751 1737 1747 1
  1752 1738 1739 1
  1753 1738 1741 1
  1754 1738 1748 1
  1755 1739 1740 2
  1756 1741 1742 1
  1757 1741 1749 1
  1758 1741 1750 1
  1759 1742 1743 ar
  1760 1742 1744 ar
  1761 1743 1746 ar
  1762 1743 1752 1
  1763 1744 1745 ar
  1764 1744 1751 1
  1765 1745 1746 ar
  1766 1745 1753 1
  1767 1720 1737 am
  1768 1754 1755 1
  1769 1755 1756 1
  1770 1755 1763 1
  1771 1755 1758 1
  1772 1756 1757 2
  1773 1758 1759 1
  1774 1758 1765 1
  1775 1759 1761 2
  1776 1759 1760 am
  1777 1760 1766 1
  1778 1760 1767 1
  1779 1762 1754 1
  1780 1764 1758 1
  1781 1754 1739 am
  1782 1768 1769 1
  1783 1769 1777 1
  1784 1769 1772 1
  1785 1769 1770 1
  1786 1770 1771 2
  1787 1772 1779 1
  1788 1772 1773 1
  1789 1773 1780 1
  1790 1773 1774 1
  1791 1773 1775 1
  1792 1774 1781 1
  1793 1774 1782 1
  1794 1774 1783 1
  1795 1775 1784 1
  1796 1775 1785 1
  1797 1775 1786 1
  1798 1776 1768 1
  1799 1778 1772 1
  1800 1756 1768 am
  1801 1787 1788 1
  1802 1788 1796 1
  1803 1788 1791 1
  1804 1788 1789 1
  1805 1789 1790 2
  1806 1791 1798 1
  1807 1791 1792 1
  1808 1792 1799 1
  1809 1792 1793 1
  1810 1792 1794 1
  1811 1793 1800 1
  1812 1793 1801 1
  1813 1793 1802 1
  1814 1794 1803 1
  1815 1794 1804 1
  1816 1794 1805 1
  1817 1795 1787 1
  1818 1797 1791 1
  1819 1770 1787 am
  1820 1806 1807 1
  1821 1807 1808 1
  1822 1807 1812 1
  1823 1808 1809 2
  1824 1810 1806 1
  1825 1811 1807 1
  1826 1789 1806 am
  1827 1813 1814 1
  1828 1814 1822 1
  1829 1814 1817 1
  1830 1814 1815 1
  1831 1815 1816 2
  1832 1817 1824 1
  1833 1817 1818 1
  1834 1818 1825 1
  1835 1818 1819 1
  1836 1818 1820 1
  1837 1819 1826 1
  1838 1819 1827 1
  1839 1819 1828 1
  1840 1820 1829 1
  1841 1820 1830 1
  1842 1820 1831 1
  1843 1821 1813 1
  1844 1823 1817 1
  1845 1808 1813 am
  1846 1832 1833 1
  1847 1833 1838 1
  1848 1833 1836 1
  1849 1833 1834 1
  1850 1834 1835 2
  1851 1836 1839 1
  1852 1836 1840 1
  1853 1836 1841 1
  1854 1837 1832 1
  1855 1815 1832 am
  1856 1842 1843 1
  1857 1843 1850 1
  1858 1843 1846 1
  1859 1843 1844 1
  1860 1844 1845 2
  1861 1846 1851 1
  1862 1846 1847 1
  1863 1846 1848 1
  1864 1847 1853 1
  1865 1847 1854 1
  1866 1847 1855 1
  1867 1848 1852 1
  1868 1849 1842 1
  1869 1834 1842 am
  1870 1856 1857 1
  1871 1857 1865 1
  1872 1857 1860 1
  1873 1857 1858 1
  1874 1858 1859 2
  1875 1860 1867 1
  1876 1860 1861 1
  1877 1861 1868 1
  1878 1861 1862 1
  1879 1861 1863 1
  1880 1862 1869 1
  1881 1862 1870 1
  1882 1862 1871 1
  1883 1863 1872 1
  1884 1863 1873 1
  1885 1863 1874 1
  1886 1864 1856 1
  1887 1866 1860 1
  1888 1844 1856 am
  1889 1875 1881 1
  1890 1875 1876 1
  1891 1876 1879 1
  1892 1876 1882 1
  1893 1876 1877 1
  1894 1877 1878 2
  1895 1879 1880 1
  1896 1879 1884 1
  1897 1880 1881 1
  1898 1880 1886 1
  1899 1881 1888 1
  1900 1883 1879 1
  1901 1885 1880 1
  1902 1887 1881 1
  1903 1858 1875 am
  1904 1889 1890 1
  1905 1890 1899 1
  1906 1890 1891 1
  1907 1890 1893 1
  1908 1891 1892 2
  1909 1893 1894 1
  1910 1893 1901 1
  1911 1894 1895 1
  1912 1894 1903 1
  1913 1895 1896 2
  1914 1895 1897 2
  1915 1898 1889 1
  1916 1900 1893 1
  1917 1902 1894 1
  1918 1877 1889 am
  1919 1904 1905 1
  1920 1905 1906 1
  1921 1905 1916 1
  1922 1905 1908 1
  1923 1906 1907 2
  1924 1908 1918 1
  1925 1908 1909 1
  1926 1909 1920 1
  1927 1909 1910 1
  1928 1910 1922 1
  1929 1910 1911 1
  1930 1911 1923 1
  1931 1911 1912 2
  1932 1912 1913 2
  1933 1912 1914 2
  1934 1913 1924 1
  1935 1913 1925 1
  1936 1914 1927 1
  1937 1914 1926 1
  1938 1915 1904 1
  1939 1917 1908 1
  1940 1919 1909 1
  1941 1921 1910 1
  1942 1891 1904 am
  1943 1928 1929 1
  1944 1929 1935 1
  1945 1929 1932 1
  1946 1929 1930 1
  1947 1930 1931 2
  1948 1932 1937 1
  1949 1932 1933 1
  1950 1934 1928 1
  1951 1936 1932 1
  1952 1938 1933 1
  1953 1906 1928 am
  1954 1939 1940 1
  1955 1940 1951 1
  1956 1940 1943 1
  1957 1940 1941 1
  1958 1941 1942 2
  1959 1943 1953 1
  1960 1943 1944 1
  1961 1944 1945 ar
  1962 1944 1946 ar
  1963 1945 1954 1
  1964 1945 1947 ar
  1965 1946 1948 ar
  1966 1946 1955 1
  1967 1947 1956 1
  1968 1947 1949 ar
  1969 1948 1949 ar
  1970 1948 1957 1
  1971 1949 1958 1
  1972 1950 1939 1
  1973 1952 1943 1
  1974 1930 1939 am
  1975 1959 1960 1
  1976 1960 1971 1
  1977 1960 1963 1
  1978 1960 1961 1
  1979 1961 1962 2
  1980 1963 1973 1
  1981 1963 1964 1
  1982 1964 1965 ar
  1983 1964 1966 ar
  1984 1965 1974 1
  1985 1965 1967 ar
  1986 1966 1968 ar
  1987 1966 1975 1
  1988 1967 1976 1
  1989 1967 1969 ar
  1990 1968 1969 ar
  1991 1968 1977 1
  1992 1969 1978 1
  1993 1970 1959 1
  1994 1972 1963 1
  1995 1941 1959 am
  1996 1979 1980 1
  1997 1980 1986 1
  1998 1980 1983 1
  1999 1980 1981 1
  2000 1981 1982 2
  2001 1983 1988 1
  2002 1983 1984 1
  2003 1985 1979 1
  2004 1987 1983 1
  2005 1989 1984 1
  2006 1961 1979 am
  2007 1990 1991 1
  2008 1991 1999 1
  2009 1991 1994 1
  2010 1991 1992 1
  2011 1992 1993 2
  2012 1994 2001 1
  2013 1994 1995 1
  2014 1995 2002 1
  2015 1995 1996 1
  2016 1995 1997 1
  2017 1996 2003 1
  2018 1996 2004 1
  2019 1996 2005 1
  2020 1997 2006 1
  2021 1997 2007 1
  2022 1997 2008 1
  2023 1998 1990 1
  2024 2000 1994 1
  2025 1981 1990 am
  2026 2009 2010 1
  2027 2010 2022 1
  2028 2010 2013 1
  2029 2010 2011 1
  2030 2011 2012 2
  2031 2013 2024 1
  2032 2013 2014 1
  2033 2014 2015 ar
  2034 2014 2016 ar
  2035 2015 2025 1
  2036 2015 2017 ar
  2037 2016 2018 ar
  2038 2016 2026 1
  2039 2017 2027 1
  2040 2017 2019 ar
  2041 2018 2019 ar
  2042 2018 2028 1
  2043 2019 2020 1
  2044 2020 2029 1
  2045 2021 2009 1
  2046 2023 2013 1
  2047 1992 2009 am
  2048 2030 2031 1
  2049 2031 2039 1
  2050 2031 2034 1
  2051 2031 2032 1
  2052 2032 2033 2
  2053 2034 2041 1
  2054 2034 2035 1
  2055 2035 2042 1
  2056 2035 2036 1
  2057 2035 2037 1
  2058 2036 2043 1
  2059 2036 2044 1
  2060 2036 2045 1
  2061 2037 2046 1
  2062 2037 2047 1
  2063 2037 2048 1
  2064 2038 2030 1
  2065 2040 2034 1
  2066 2011 2030 am
  2067 2049 2050 1
  2068 2050 2051 1
  2069 2050 2055 1
  2070 2051 2052 2
  2071 2053 2049 1
  2072 2054 2050 1
  2073 2032 2049 am
  2074 2056 2057 1
  2075 2057 2065 1
  2076 2057 2060 1
  2077 2057 2058 1
  2078 2058 2059 2
  2079 2060 2061 1
  2080 2060 2066 1
  2081 2060 2062 1
  2082 2061 2068 1
  2083 2062 2070 1
  2084 2062 2071 1
  2085 2062 2069 1
  2086 2063 2061 1
  2087 2063 2072 1
  2088 2063 2073 1
  2089 2063 2074 1
  2090 2064 2056 1
  2091 2067 2061 1
  2092 2051 2056 am
  2093 2075 2076 1
  2094 2076 2077 1
  2095 2076 2081 1
  2096 2077 2078 2
  2097 2079 2075 1
  2098 2080 2076 1
  2099 2058 2075 am
  2100 2082 2083 1
  2101 2083 2084 1
  2102 2083 2097 1
  2103 2083 2086 1
  2104 2084 2085 2
  2105 2086 2099 1
  2106 2086 2087 1
  2107 2087 2089 ar
  2108 2087 2088 ar
  2109 2088 2100 1
  2110 2088 2092 ar
  2111 2089 2090 ar
  2112 2089 2091 ar
  2113 2090 2092 ar
  2114 2090 2093 ar
  2115 2091 2094 ar
  2116 2091 2102 1
  2117 2092 2101 1
  2118 2093 2103 1
  2119 2093 2095 ar
  2120 2094 2095 ar
  2121 2094 2104 1
  2122 2095 2105 1
  2123 2096 2082 1
  2124 2098 2086 1
  2125 2077 2082 am
  2126 2106 2107 1
  2127 2107 2108 1
  2128 2107 2112 1
  2129 2108 2109 2
  2130 2110 2106 1
  2131 2111 2107 1
  2132 2084 2106 am
  2133 2113 2114 1
  2134 2114 2119 1
  2135 2114 2117 1
  2136 2114 2115 1
  2137 2115 2116 2
  2138 2117 2120 1
  2139 2117 2121 1
  2140 2117 2122 1
  2141 2118 2113 1
  2142 2108 2113 am
  2143 2123 2129 1
  2144 2123 2124 1
  2145 2124 2127 1
  2146 2124 2130 1
  2147 2124 2125 1
  2148 2125 2126 2
  2149 2127 2128 1
  2150 2127 2132 1
  2151 2128 2129 1
  2152 2128 2134 1
  2153 2129 2136 1
  2154 2131 2127 1
  2155 2133 2128 1
  2156 2135 2129 1
  2157 2115 2123 am
  2158 2137 2138 1
  2159 2138 2139 1
  2160 2138 2146 1
  2161 2138 2141 1
  2162 2139 2140 2
  2163 2141 2148 1
  2164 2141 2142 1
  2165 2142 2150 1
  2166 2142 2143 1
  2167 2143 2144 1
  2168 2144 2151 1
  2169 2144 2152 1
  2170 2144 2153 1
  2171 2145 2137 1
  2172 2147 2141 1
  2173 2149 2142 1
  2174 2125 2137 am
  2175 2154 2155 1
  2176 2155 2163 1
  2177 2155 2158 1
  2178 2155 2156 1
  2179 2156 2157 2
  2180 2158 2165 1
  2181 2158 2159 1
  2182 2159 2166 1
  2183 2159 2160 1
  2184 2159 2161 1
  2185 2160 2167 1
  2186 2160 2168 1
  2187 2160 2169 1
  2188 2161 2170 1
  2189 2161 2171 1
  2190 2161 2172 1
  2191 2162 2154 1
  2192 2164 2158 1
  2193 2139 2154 am
  2194 2173 2174 1
  2195 2174 2185 1
  2196 2174 2177 1
  2197 2174 2175 1
  2198 2175 2176 2
  2199 2177 2187 1
  2200 2177 2178 1
  2201 2178 2179 ar
  2202 2178 2180 ar
  2203 2179 2188 1
  2204 2179 2181 ar
  2205 2180 2182 ar
  2206 2180 2189 1
  2207 2181 2190 1
  2208 2181 2183 ar
  2209 2182 2183 ar
  2210 2182 2191 1
  2211 2183 2192 1
  2212 2184 2173 1
  2213 2186 2177 1
  2214 2156 2173 am
  2215 2193 2194 1
  2216 2194 2195 1
  2217 2194 2201 1
  2218 2194 2197 1
  2219 2195 2196 2
  2220 2197 2202 1
  2221 2197 2198 1
  2222 2197 2199 1
  2223 2198 2203 1
  2224 2198 2204 1
  2225 2198 2205 1
  2226 2199 2208 1
  2227 2199 2206 1
  2228 2199 2207 1
  2229 2200 2193 1
  2230 2175 2193 am
  2231 2209 2210 1
  2232 2210 2211 1
  2233 2210 2217 1
  2234 2210 2213 1
  2235 2211 2212 2
  2236 2213 2218 1
  2237 2213 2214 1
  2238 2213 2215 1
  2239 2214 2219 1
  2240 2214 2220 1
  2241 2214 2221 1
  2242 2215 2224 1
  2243 2215 2222 1
  2244 2215 2223 1
  2245 2216 2209 1
  2246 2195 2209 am
  2247 2225 2231 1
  2248 2225 2226 1
  2249 2226 2229 1
  2250 2226 2232 1
  2251 2226 2227 1
  2252 2227 2228 2
  2253 2229 2230 1
  2254 2229 2234 1
  2255 2230 2231 1
  2256 2230 2236 1
  2257 2231 2238 1
  2258 2233 2229 1
  2259 2235 2230 1
  2260 2237 2231 1
  2261 2211 2225 am
  2262 2239 2240 1
  2263 2240 2241 1
  2264 2240 2254 1
  2265 2240 2243 1
  2266 2241 2242 2
  2267 2243 2256 1
  2268 2243 2244 1
  2269 2244 2246 ar
  2270 2244 2245 ar
  2271 2245 2257 1
  2272 2245 2249 ar
  2273 2246 2247 ar
  2274 2246 2248 ar
  2275 2247 2249 ar
  2276 2247 2250 ar
  2277 2248 2251 ar
  2278 2248 2259 1
  2279 2249 2258 1
  2280 2250 2260 1
  2281 2250 2252 ar
  2282 2251 2252 ar
  2283 2251 2261 1
  2284 2252 2262 1
  2285 2253 2239 1
  2286 2255 2243 1
  2287 2227 2239 am
  2288 2263 2264 1
  2289 2264 2269 1
  2290 2264 2267 1
  2291 2264 2265 1
  2292 2265 2266 2
  2293 2267 2270 1
  2294 2267 2271 1
  2295 2267 2272 1
  2296 2268 2263 1
  2297 2241 2263 am
  2298 2273 2274 1
  2299 2274 2275 1
  2300 2274 2281 1
  2301 2274 2277 1
  2302 2275 2276 2
  2303 2277 2282 1
  2304 2277 2278 1
  2305 2277 2279 1
  2306 2278 2283 1
  2307 2278 2284 1
  2308 2278 2285 1
  2309 2279 2288 1
  2310 2279 2286 1
  2311 2279 2287 1
  2312 2280 2273 1
  2313 2265 2273 am
  2314 2289 2290 1
  2315 2290 2291 1
  2316 2290 2297 1
  2317 2290 2293 1
  2318 2291 2292 2
  2319 2293 2298 1
  2320 2293 2294 1
  2321 2293 2295 1
  2322 2294 2299 1
  2323 2294 2300 1
  2324 2294 2301 1
  2325 2295 2304 1
  2326 2295 2302 1
  2327 2295 2303 1
  2328 2296 2289 1
  2329 2275 2289 am
  2330 2305 2306 1
  2331 2306 2315 1
  2332 2306 2309 1
  2333 2306 2307 1
  2334 2307 2308 2
  2335 2309 2317 1
  2336 2309 2310 1
  2337 2310 2319 1
  2338 2310 2311 1
  2339 2311 2321 1
  2340 2311 2312 1
  2341 2312 2323 1
  2342 2312 2313 1
  2343 2313 2324 1
  2344 2313 2325 1
  2345 2313 2326 1
  2346 2314 2305 1
  2347 2316 2309 1
  2348 2318 2310 1
  2349 2320 2311 1
  2350 2322 2312 1
  2351 2291 2305 am
  2352 2327 2328 1
  2353 2328 2334 1
  2354 2328 2331 1
  2355 2328 2329 1
  2356 2329 2330 2
  2357 2331 2336 1
  2358 2331 2332 1
  2359 2333 2327 1
  2360 2335 2331 1
  2361 2337 2332 1
  2362 2307 2327 am
  2363 2338 2339 1
  2364 2339 2347 1
  2365 2339 2342 1
  2366 2339 2340 1
  2367 2340 2341 2
  2368 2342 2349 1
  2369 2342 2343 1
  2370 2343 2350 1
  2371 2343 2344 1
  2372 2343 2345 1
  2373 2344 2351 1
  2374 2344 2352 1
  2375 2344 2353 1
  2376 2345 2354 1
  2377 2345 2355 1
  2378 2345 2356 1
  2379 2346 2338 1
  2380 2348 2342 1
  2381 2329 2338 am
  2382 2357 2358 1
  2383 2358 2369 1
  2384 2358 2361 1
  2385 2358 2359 1
  2386 2359 2360 2
  2387 2361 2371 1
  2388 2361 2362 1
  2389 2362 2363 ar
  2390 2362 2364 ar
  2391 2363 2372 1
  2392 2363 2365 ar
  2393 2364 2366 ar
  2394 2364 2373 1
  2395 2365 2374 1
  2396 2365 2367 ar
  2397 2366 2367 ar
  2398 2366 2375 1
  2399 2367 2376 1
  2400 2368 2357 1
  2401 2370 2361 1
  2402 2340 2357 am
  2403 2377 2378 1
  2404 2378 2387 1
  2405 2378 2379 1
  2406 2378 2381 1
  2407 2379 2380 2
  2408 2381 2382 1
  2409 2381 2389 1
  2410 2382 2383 1
  2411 2382 2391 1
  2412 2383 2384 2
  2413 2383 2385 2
  2414 2386 2377 1
  2415 2388 2381 1
  2416 2390 2382 1
  2417 2359 2377 am
  2418 2392 2393 1
  2419 2393 2394 1
  2420 2393 2401 1
  2421 2393 2396 1
  2422 2394 2395 2
  2423 2396 2397 1
  2424 2396 2403 1
  2425 2397 2399 2
  2426 2397 2398 am
  2427 2398 2404 1
  2428 2398 2405 1
  2429 2400 2392 1
  2430 2402 2396 1
  2431 2379 2392 am
  2432 2406 2407 1
  2433 2407 2408 1
  2434 2407 2414 1
  2435 2407 2410 1
  2436 2408 2409 2
  2437 2410 2415 1
  2438 2410 2411 1
  2439 2410 2412 1
  2440 2411 2416 1
  2441 2411 2417 1
  2442 2411 2418 1
  2443 2412 2421 1
  2444 2412 2419 1
  2445 2412 2420 1
  2446 2413 2406 1
  2447 2394 2406 am
  2448 2422 2423 1
  2449 2423 2432 1
  2450 2423 2426 1
  2451 2423 2424 1
  2452 2424 2425 2
  2453 2426 2434 1
  2454 2426 2427 1
  2455 2427 2436 1
  2456 2427 2428 1
  2457 2428 2430 2
  2458 2428 2429 am
  2459 2429 2437 1
  2460 2429 2438 1
  2461 2431 2422 1
  2462 2433 2426 1
  2463 2435 2427 1
  2464 2408 2422 am
  2465 2439 2440 1
  2466 2440 2446 1
  2467 2440 2443 1
  2468 2440 2441 1
  2469 2441 2442 2
  2470 2443 2448 1
  2471 2443 2444 1
  2472 2445 2439 1
  2473 2447 2443 1
  2474 2424 2439 am
  2475 2449 2450 1
  2476 2450 2451 1
  2477 2450 2464 1
  2478 2450 2453 1
  2479 2451 2452 2
  2480 2453 2466 1
  2481 2453 2454 1
  2482 2454 2456 ar
  2483 2454 2455 ar
  2484 2455 2467 1
  2485 2455 2459 ar
  2486 2456 2457 ar
  2487 2456 2458 ar
  2488 2457 2459 ar
  2489 2457 2460 ar
  2490 2458 2461 ar
  2491 2458 2469 1
  2492 2459 2468 1
  2493 2460 2470 1
  2494 2460 2462 ar
  2495 2461 2462 ar
  2496 2461 2471 1
  2497 2462 2472 1
  2498 2463 2449 1
  2499 2465 2453 1
  2500 2441 2449 am
  2501 2473 2474 1
  2502 2474 2481 1
  2503 2474 2477 1
  2504 2474 2475 1
  2505 2475 2476 2
  2506 2477 2482 1
  2507 2477 2478 1
  2508 2477 2479 1
  2509 2478 2484 1
  2510 2478 2485 1
  2511 2478 2486 1
  2512 2479 2483 1
  2513 2480 2473 1
  2514 2451 2473 am
  2515 2487 2488 1
  2516 2488 2494 1
  2517 2488 2491 1
  2518 2488 2489 1
  2519 2489 2490 2
  2520 2491 2496 1
  2521 2491 2492 1
  2522 2493 2487 1
  2523 2495 2491 1
  2524 2497 2492 1
  2525 2475 2487 am
  2526 2498 2499 1
  2527 2499 2500 1
  2528 2499 2507 1
  2529 2499 2502 1
  2530 2500 2501 2
  2531 2502 2503 1
  2532 2502 2509 1
  2533 2503 2505 2
  2534 2503 2504 am
  2535 2504 2510 1
  2536 2504 2511 1
  2537 2506 2498 1
  2538 2508 2502 1
  2539 2489 2498 am
  2540 2512 2513 1
  2541 2513 2521 1
  2542 2513 2516 1
  2543 2513 2514 1
  2544 2514 2515 2
  2545 2516 2523 1
  2546 2516 2517 1
  2547 2517 2519 2
  2548 2517 2518 2
  2549 2520 2512 1
  2550 2522 2516 1
  2551 2500 2512 am
  2552 2524 2525 1
  2553 2525 2526 1
  2554 2525 2533 1
  2555 2525 2528 1
  2556 2526 2527 2
  2557 2528 2529 1
  2558 2528 2535 1
  2559 2529 2531 2
  2560 2529 2530 am
  2561 2530 2536 1
  2562 2530 2537 1
  2563 2532 2524 1
  2564 2534 2528 1
  2565 2514 2524 am
  2566 2538 2539 1
  2567 2539 2540 1
  2568 2539 2547 1
  2569 2539 2542 1
  2570 2540 2541 2
  2571 2542 2549 1
  2572 2542 2543 1
  2573 2543 2551 1
  2574 2543 2544 1
  2575 2544 2545 1
  2576 2545 2552 1
  2577 2545 2553 1
  2578 2545 2554 1
  2579 2546 2538 1
  2580 2548 2542 1
  2581 2550 2543 1
  2582 2526 2538 am
  2583 2555 2556 1
  2584 2556 2557 1
  2585 2556 2561 1
  2586 2557 2558 2
  2587 2559 2555 1
  2588 2560 2556 1
  2589 2540 2555 am
  2590 2562 2563 1
  2591 2563 2574 1
  2592 2563 2566 1
  2593 2563 2564 1
  2594 2564 2565 2
  2595 2566 2576 1
  2596 2566 2567 1
  2597 2567 2568 ar
  2598 2567 2569 ar
  2599 2568 2577 1
  2600 2568 2570 ar
  2601 2569 2571 ar
  2602 2569 2578 1
  2603 2570 2579 1
  2604 2570 2572 ar
  2605 2571 2572 ar
  2606 2571 2580 1
  2607 2572 2581 1
  2608 2573 2562 1
  2609 2575 2566 1
  2610 2557 2562 am
  2611 2582 2583 1
  2612 2583 2584 1
  2613 2583 2597 1
  2614 2583 2586 1
  2615 2584 2585 2
  2616 2586 2599 1
  2617 2586 2587 1
  2618 2587 2589 ar
  2619 2587 2588 ar
  2620 2588 2600 1
  2621 2588 2592 ar
  2622 2589 2590 ar
  2623 2589 2591 ar
  2624 2590 2592 ar
  2625 2590 2593 ar
  2626 2591 2594 ar
  2627 2591 2602 1
  2628 2592 2601 1
  2629 2593 2603 1
  2630 2593 2595 ar
  2631 2594 2595 ar
  2632 2594 2604 1
  2633 2595 2605 1
  2634 2596 2582 1
  2635 2598 2586 1
  2636 2564 2582 am
  2637 2606 2607 1
  2638 2607 2608 1
  2639 2607 2621 1
  2640 2607 2610 1
  2641 2608 2609 2
  2642 2610 2623 1
  2643 2610 2611 1
  2644 2611 2613 ar
  2645 2611 2612 ar
  2646 2612 2624 1
  2647 2612 2616 ar
  2648 2613 2614 ar
  2649 2613 2615 ar
  2650 2614 2616 ar
  2651 2614 2617 ar
  2652 2615 2618 ar
  2653 2615 2626 1
  2654 2616 2625 1
  2655 2617 2627 1
  2656 2617 2619 ar
  2657 2618 2619 ar
  2658 2618 2628 1
  2659 2619 2629 1
  2660 2620 2606 1
  2661 2622 2610 1
  2662 2584 2606 am
  2663 2630 2631 1
[truncated: 96,514 more chars]
