# Supplementary material for: The pocketome of G-protein-coupled receptors reveals previously untargeted allosteric sites
Source: Nat Commun. 2022 May 10;13:2567. doi: 10.1038/s41467-022-29609-6 (PMC9091257; doi:10.1038/s41467-022-29609-6)
Supplement: Supplementary file 4 — Supplementary Data 1 [file 41467_2022_29609_MOESM4_ESM.zip › docking_files/4lde/mols.mol2]

# TRIPOS MOL2 file generated by SEED

@<TRIPOS>MOLECULE
methanamine
 8 7 0 0 0
****
USER_CHARGES
INVALID_CHARGES
Pose:   1 Cluster:   1 Fr_nu: 1141873 TotEn:   -54.09
@<TRIPOS>ATOM
      1 C1        -75.8090   -7.5858  -58.4240 C.3    1 LIG       0.04000
      2 N1        -75.1383   -7.7803  -59.7238 N.4    1 LIG      -0.30000
      3 H1        -76.8173   -7.9962  -58.5036 H      1 LIG       0.09000
      4 H2        -75.2284   -8.1149  -57.6659 H      1 LIG       0.09000
      5 H3        -75.8369   -6.5137  -58.2196 H      1 LIG       0.09000
      6 H4        -74.1787   -7.4108  -59.7096 H      1 LIG       0.33000
      7 H5        -75.6432   -7.3009  -60.4810 H      1 LIG       0.33000
      8 H6        -75.0827   -8.7771  -59.9715 H      1 LIG       0.33000
@<TRIPOS>BOND
      1       1       2 1
      2       1       3 1
      3       1       4 1
      4       1       5 1
      5       2       6 1
      6       2       7 1
      7       2       8 1
@<TRIPOS>ALT_TYPE
CGenFF_4.0_ALT_TYPE_SET
CGenFF_4.0 1 CG334 2 NG3P3 3 HGA3 4 HGA3 5 HGA3 6 HGP2 7 HGP2 8 HGP2
@<TRIPOS>MOLECULE
methanamine
 8 7 0 0 0
****
USER_CHARGES
INVALID_CHARGES
Pose:   2 Cluster:   2 Fr_nu: 287383 TotEn:   -53.66
@<TRIPOS>ATOM
      1 C1        -82.0312   -6.4522  -44.9765 C.3    1 LIG       0.04000
      2 N1        -82.8864   -5.6095  -45.8342 N.4    1 LIG      -0.30000
      3 H1        -82.4242   -6.4006  -43.9595 H      1 LIG       0.09000
      4 H2        -82.0732   -7.4726  -45.3623 H      1 LIG       0.09000
      5 H3        -81.0153   -6.0556  -45.0252 H      1 LIG       0.09000
      6 H4        -82.5632   -5.6187  -46.8105 H      1 LIG       0.33000
      7 H5        -82.8859   -4.6309  -45.5174 H      1 LIG       0.33000
      8 H6        -83.8617   -5.9364  -45.8279 H      1 LIG       0.33000
@<TRIPOS>BOND
      1       1       2 1
      2       1       3 1
      3       1       4 1
      4       1       5 1
      5       2       6 1
      6       2       7 1
      7       2       8 1
@<TRIPOS>ALT_TYPE
CGenFF_4.0_ALT_TYPE_SET
CGenFF_4.0 1 CG334 2 NG3P3 3 HGA3 4 HGA3 5 HGA3 6 HGP2 7 HGP2 8 HGP2
@<TRIPOS>MOLECULE
methanamine
 8 7 0 0 0
****
USER_CHARGES
INVALID_CHARGES
Pose:   3 Cluster:   3 Fr_nu: 1592693 TotEn:   -50.04
@<TRIPOS>ATOM
      1 C1        -75.1340   -6.3439  -59.3762 C.3    1 LIG       0.04000
      2 N1        -74.5321   -7.1309  -60.4697 N.4    1 LIG      -0.30000
      3 H1        -76.1934   -6.6015  -59.3233 H      1 LIG       0.09000
      4 H2        -74.6187   -6.6089  -58.4510 H      1 LIG       0.09000
      5 H3        -74.9986   -5.2866  -59.6120 H      1 LIG       0.09000
      6 H4        -73.5284   -6.9293  -60.5683 H      1 LIG       0.33000
      7 H5        -74.9797   -6.9217  -61.3719 H      1 LIG       0.33000
      8 H6        -74.6300   -8.1410  -60.3024 H      1 LIG       0.33000
@<TRIPOS>BOND
      1       1       2 1
      2       1       3 1
      3       1       4 1
      4       1       5 1
      5       2       6 1
      6       2       7 1
      7       2       8 1
@<TRIPOS>ALT_TYPE
CGenFF_4.0_ALT_TYPE_SET
CGenFF_4.0 1 CG334 2 NG3P3 3 HGA3 4 HGA3 5 HGA3 6 HGP2 7 HGP2 8 HGP2
@<TRIPOS>MOLECULE
methanamine
 8 7 0 0 0
****
USER_CHARGES
INVALID_CHARGES
Pose:   4 Cluster:   4 Fr_nu: 1633321 TotEn:   -47.32
@<TRIPOS>ATOM
      1 C1        -74.3569   -5.7272  -63.1270 C.3    1 LIG       0.04000
      2 N1        -74.0296   -6.5224  -61.9279 N.4    1 LIG      -0.30000
      3 H1        -74.9294   -6.3639  -63.8040 H      1 LIG       0.09000
      4 H2        -74.9457   -4.8658  -62.8062 H      1 LIG       0.09000
      5 H3        -73.4176   -5.4120  -63.5853 H      1 LIG       0.09000
      6 H4        -73.4871   -5.9719  -61.2495 H      1 LIG       0.33000
      7 H5        -73.4717   -7.3521  -62.1698 H      1 LIG       0.33000
      8 H6        -74.8804   -6.8496  -61.4514 H      1 LIG       0.33000
@<TRIPOS>BOND
      1       1       2 1
      2       1       3 1
      3       1       4 1
      4       1       5 1
      5       2       6 1
      6       2       7 1
      7       2       8 1
@<TRIPOS>ALT_TYPE
CGenFF_4.0_ALT_TYPE_SET
CGenFF_4.0 1 CG334 2 NG3P3 3 HGA3 4 HGA3 5 HGA3 6 HGP2 7 HGP2 8 HGP2
@<TRIPOS>MOLECULE
methanamine
 8 7 0 0 0
****
USER_CHARGES
INVALID_CHARGES
Pose:   5 Cluster:   5 Fr_nu: 1664138 TotEn:   -45.36
@<TRIPOS>ATOM
      1 C1        -73.8258   -5.9108  -64.2537 C.3    1 LIG       0.04000
      2 N1        -74.3135   -6.2654  -62.9070 N.4    1 LIG      -0.30000
      3 H1        -73.5704   -4.8495  -64.2477 H      1 LIG       0.09000
      4 H2        -72.9479   -6.5247  -64.4636 H      1 LIG       0.09000
      5 H3        -74.6282   -6.1171  -64.9646 H      1 LIG       0.09000
      6 H4        -74.5711   -7.2594  -62.8512 H      1 LIG       0.33000
      7 H5        -75.1450   -5.7156  -62.6532 H      1 LIG       0.33000
      8 H6        -73.5963   -6.0908  -62.1906 H      1 LIG       0.33000
@<TRIPOS>BOND
      1       1       2 1
      2       1       3 1
      3       1       4 1
      4       1       5 1
      5       2       6 1
      6       2       7 1
      7       2       8 1
@<TRIPOS>ALT_TYPE
CGenFF_4.0_ALT_TYPE_SET
CGenFF_4.0 1 CG334 2 NG3P3 3 HGA3 4 HGA3 5 HGA3 6 HGP2 7 HGP2 8 HGP2
@<TRIPOS>MOLECULE
methanamine
 8 7 0 0 0
****
USER_CHARGES
INVALID_CHARGES
Pose:   6 Cluster:   6 Fr_nu:  62079 TotEn:   -43.53
@<TRIPOS>ATOM
      1 C1        -87.5706  -17.7188  -34.5525 C.3    1 LIG       0.04000
      2 N1        -87.0761  -17.5663  -35.9344 N.4    1 LIG      -0.30000
      3 H1        -87.0127  -17.0261  -33.9198 H      1 LIG       0.09000
      4 H2        -88.6361  -17.4811  -34.5507 H      1 LIG       0.09000
      5 H3        -87.3987  -18.7531  -34.2485 H      1 LIG       0.09000
      6 H4        -87.5677  -18.1978  -36.5803 H      1 LIG       0.33000
      7 H5        -86.0718  -17.7790  -35.9982 H      1 LIG       0.33000
      8 H6        -87.2116  -16.6060  -36.2771 H      1 LIG       0.33000
@<TRIPOS>BOND
      1       1       2 1
      2       1       3 1
      3       1       4 1
      4       1       5 1
      5       2       6 1
      6       2       7 1
      7       2       8 1
@<TRIPOS>ALT_TYPE
CGenFF_4.0_ALT_TYPE_SET
CGenFF_4.0 1 CG334 2 NG3P3 3 HGA3 4 HGA3 5 HGA3 6 HGP2 7 HGP2 8 HGP2
@<TRIPOS>MOLECULE
methanamine
 8 7 0 0 0
****
USER_CHARGES
INVALID_CHARGES
Pose:   7 Cluster:   7 Fr_nu: 1304296 TotEn:   -43.26
@<TRIPOS>ATOM
      1 C1        -87.7815  -18.1350  -34.1475 C.3    1 LIG       0.04000
      2 N1        -88.3270  -17.9664  -35.5081 N.4    1 LIG      -0.30000
      3 H1        -87.8559  -19.1922  -33.8865 H      1 LIG       0.09000
      4 H2        -86.7406  -17.8063  -34.1617 H      1 LIG       0.09000
      5 H3        -88.3779  -17.5208  -33.4701 H      1 LIG       0.09000
      6 H4        -88.2833  -16.9844  -35.8106 H      1 LIG       0.33000
      7 H5        -89.3113  -18.2614  -35.5561 H      1 LIG       0.33000
      8 H6        -87.8025  -18.5252  -36.1942 H      1 LIG       0.33000
@<TRIPOS>BOND
      1       1       2 1
      2       1       3 1
      3       1       4 1
      4       1       5 1
      5       2       6 1
      6       2       7 1
      7       2       8 1
@<TRIPOS>ALT_TYPE
CGenFF_4.0_ALT_TYPE_SET
CGenFF_4.0 1 CG334 2 NG3P3 3 HGA3 4 HGA3 5 HGA3 6 HGP2 7 HGP2 8 HGP2
@<TRIPOS>MOLECULE
methanamine
 8 7 0 0 0
****
USER_CHARGES
INVALID_CHARGES
Pose:   8 Cluster:   8 Fr_nu:  61498 TotEn:   -37.94
@<TRIPOS>ATOM
      1 C1        -86.8789  -18.0397  -33.5555 C.3    1 LIG       0.04000
      2 N1        -86.9214  -18.0672  -35.0302 N.4    1 LIG      -0.30000
      3 H1        -87.9079  -18.0135  -33.1922 H      1 LIG       0.09000
      4 H2        -86.3666  -18.9430  -33.2190 H      1 LIG       0.09000
      5 H3        -86.3335  -17.1435  -33.2538 H      1 LIG       0.09000
      6 H4        -85.9751  -18.0926  -35.4322 H      1 LIG       0.33000
      7 H5        -87.3953  -17.2355  -35.4067 H      1 LIG       0.33000
      8 H6        -87.4265  -18.8942  -35.3753 H      1 LIG       0.33000
@<TRIPOS>BOND
      1       1       2 1
      2       1       3 1
      3       1       4 1
      4       1       5 1
      5       2       6 1
      6       2       7 1
      7       2       8 1
@<TRIPOS>ALT_TYPE
CGenFF_4.0_ALT_TYPE_SET
CGenFF_4.0 1 CG334 2 NG3P3 3 HGA3 4 HGA3 5 HGA3 6 HGP2 7 HGP2 8 HGP2
@<TRIPOS>MOLECULE
methanamine
 8 7 0 0 0
****
USER_CHARGES
INVALID_CHARGES
Pose:   9 Cluster:   9 Fr_nu: 554859 TotEn:   -37.35
@<TRIPOS>ATOM
      1 C1        -57.8996    0.8990  -39.8175 C.3    1 LIG       0.04000
      2 N1        -59.2165    1.4818  -39.4964 N.4    1 LIG      -0.30000
      3 H1        -57.9980    0.3471  -40.7541 H      1 LIG       0.09000
      4 H2        -57.1866    1.7194  -39.9183 H      1 LIG       0.09000
      5 H3        -57.6198    0.2342  -38.9980 H      1 LIG       0.09000
      6 H4        -59.1858    2.0169  -38.6187 H      1 LIG       0.33000
      7 H5        -59.9329    0.7516  -39.3887 H      1 LIG       0.33000
      8 H6        -59.5345    2.1206  -40.2373 H      1 LIG       0.33000
@<TRIPOS>BOND
      1       1       2 1
      2       1       3 1
      3       1       4 1
      4       1       5 1
      5       2       6 1
      6       2       7 1
      7       2       8 1
@<TRIPOS>ALT_TYPE
CGenFF_4.0_ALT_TYPE_SET
CGenFF_4.0 1 CG334 2 NG3P3 3 HGA3 4 HGA3 5 HGA3 6 HGP2 7 HGP2 8 HGP2
@<TRIPOS>MOLECULE
methanamine
 8 7 0 0 0
****
USER_CHARGES
INVALID_CHARGES
Pose:  10 Cluster:  10 Fr_nu: 1294181 TotEn:   -34.10
@<TRIPOS>ATOM
      1 C1        -59.8175    2.7799  -41.2938 C.3    1 LIG       0.04000
      2 N1        -60.2019    2.6734  -39.8732 N.4    1 LIG      -0.30000
      3 H1        -59.6248    3.8324  -41.5097 H      1 LIG       0.09000
      4 H2        -58.9194    2.1776  -41.4431 H      1 LIG       0.09000
      5 H3        -60.6477    2.4021  -41.8936 H      1 LIG       0.09000
      6 H4        -60.3970    1.6987  -39.6096 H      1 LIG       0.33000
      7 H5        -61.0473    3.2236  -39.6719 H      1 LIG       0.33000
      8 H6        -59.4544    3.0173  -39.2559 H      1 LIG       0.33000
@<TRIPOS>BOND
      1       1       2 1
      2       1       3 1
      3       1       4 1
      4       1       5 1
      5       2       6 1
      6       2       7 1
      7       2       8 1
@<TRIPOS>ALT_TYPE
CGenFF_4.0_ALT_TYPE_SET
CGenFF_4.0 1 CG334 2 NG3P3 3 HGA3 4 HGA3 5 HGA3 6 HGP2 7 HGP2 8 HGP2
@<TRIPOS>MOLECULE
methanamine
 8 7 0 0 0
****
USER_CHARGES
INVALID_CHARGES
Pose:  11 Cluster:  11 Fr_nu: 866157 TotEn:   -33.65
@<TRIPOS>ATOM
      1 C1        -59.3172    1.9778  -41.8992 C.3    1 LIG       0.04000
      2 N1        -59.6778    1.8330  -40.4757 N.4    1 LIG      -0.30000
      3 H1        -58.6197    1.1766  -42.1502 H      1 LIG       0.09000
      4 H2        -60.2342    1.8982  -42.4860 H      1 LIG       0.09000
      5 H3        -58.8524    2.9572  -42.0281 H      1 LIG       0.09000
      6 H4        -60.3369    2.5648  -40.1796 H      1 LIG       0.33000
      7 H5        -58.8486    1.9002  -39.8708 H      1 LIG       0.33000
      8 H6        -60.1220    0.9236  -40.2922 H      1 LIG       0.33000
@<TRIPOS>BOND
      1       1       2 1
      2       1       3 1
      3       1       4 1
      4       1       5 1
      5       2       6 1
      6       2       7 1
      7       2       8 1
@<TRIPOS>ALT_TYPE
CGenFF_4.0_ALT_TYPE_SET
CGenFF_4.0 1 CG334 2 NG3P3 3 HGA3 4 HGA3 5 HGA3 6 HGP2 7 HGP2 8 HGP2
@<TRIPOS>MOLECULE
methanamine
 8 7 0 0 0
****
USER_CHARGES
INVALID_CHARGES
Pose:  12 Cluster:  12 Fr_nu: 377770 TotEn:   -32.41
@<TRIPOS>ATOM
      1 C1        -79.0185  -21.9996  -33.0271 C.3    1 LIG       0.04000
      2 N1        -77.6413  -21.5312  -33.2745 N.4    1 LIG      -0.30000
      3 H1        -79.0881  -23.0314  -33.3763 H      1 LIG       0.09000
      4 H2        -79.2057  -21.9348  -31.9536 H      1 LIG       0.09000
      5 H3        -79.6971  -21.3505  -33.5838 H      1 LIG       0.09000
      6 H4        -77.5144  -20.5590  -32.9641 H      1 LIG       0.33000
      7 H5        -77.4069  -21.5695  -34.2753 H      1 LIG       0.33000
      8 H6        -76.9533  -22.1085  -32.7731 H      1 LIG       0.33000
@<TRIPOS>BOND
      1       1       2 1
      2       1       3 1
      3       1       4 1
      4       1       5 1
      5       2       6 1
      6       2       7 1
      7       2       8 1
@<TRIPOS>ALT_TYPE
CGenFF_4.0_ALT_TYPE_SET
CGenFF_4.0 1 CG334 2 NG3P3 3 HGA3 4 HGA3 5 HGA3 6 HGP2 7 HGP2 8 HGP2
@<TRIPOS>MOLECULE
methanamine
 8 7 0 0 0
****
USER_CHARGES
INVALID_CHARGES
Pose:  13 Cluster:  13 Fr_nu: 1061597 TotEn:   -31.51
@<TRIPOS>ATOM
      1 C1        -57.9935    1.0633  -40.1858 C.3    1 LIG       0.04000
      2 N1        -58.0900    0.3419  -38.9023 N.4    1 LIG      -0.30000
      3 H1        -58.3571    0.3979  -40.9710 H      1 LIG       0.09000
      4 H2        -58.6125    1.9595  -40.1128 H      1 LIG       0.09000
      5 H3        -56.9450    1.3222  -40.3454 H      1 LIG       0.09000
      6 H4        -57.7594    0.9221  -38.1202 H      1 LIG       0.33000
      7 H5        -57.5234   -0.5166  -38.9118 H      1 LIG       0.33000
      8 H6        -59.0606    0.0700  -38.6972 H      1 LIG       0.33000
@<TRIPOS>BOND
      1       1       2 1
      2       1       3 1
      3       1       4 1
      4       1       5 1
      5       2       6 1
      6       2       7 1
      7       2       8 1
@<TRIPOS>ALT_TYPE
CGenFF_4.0_ALT_TYPE_SET
CGenFF_4.0 1 CG334 2 NG3P3 3 HGA3 4 HGA3 5 HGA3 6 HGP2 7 HGP2 8 HGP2
@<TRIPOS>MOLECULE
methanol
 6 5 0 0 0
****
USER_CHARGES
INVALID_CHARGES
Pose:   1 Cluster:   1 Fr_nu:  66336 TotEn:   -17.22
@<TRIPOS>ATOM
      1 C1        -70.8784   -8.7738  -43.9224 C.3    1 LIG      -0.04000
      2 O1        -70.1254   -9.8992  -43.5090 O.3    1 LIG      -0.65000
      3 H1        -71.2172   -8.9190  -44.9512 H      1 LIG       0.09000
      4 H2        -70.2595   -7.8754  -43.8549 H      1 LIG       0.09000
      5 H3        -71.7460   -8.6663  -43.2672 H      1 LIG       0.09000
      6 H4        -69.8429   -9.7331  -42.5934 H      1 LIG       0.42000
@<TRIPOS>BOND
      1       1       2 1
      2       1       3 1
      3       1       4 1
      4       1       5 1
      5       2       6 1
@<TRIPOS>ALT_TYPE
CGenFF_4.0_ALT_TYPE_SET
CGenFF_4.0 1 CG331 2 OG311 3 HGA3 4 HGA3 5 HGA3 6 HGP1
@<TRIPOS>MOLECULE
methanol
 6 5 0 0 0
****
USER_CHARGES
INVALID_CHARGES
Pose:   2 Cluster:   2 Fr_nu: 2293919 TotEn:   -14.06
@<TRIPOS>ATOM
      1 C1        -75.7927  -13.4853  -43.7624 C.3    1 LIG      -0.04000
      2 O1        -74.7317  -14.3776  -43.4753 O.3    1 LIG      -0.65000
      3 H1        -75.5095  -12.4731  -43.4637 H      1 LIG       0.09000
      4 H2        -76.6897  -13.7985  -43.2220 H      1 LIG       0.09000
      5 H3        -75.9918  -13.5036  -44.8364 H      1 LIG       0.09000
      6 H4        -75.0204  -15.2636  -43.7536 H      1 LIG       0.42000
@<TRIPOS>BOND
      1       1       2 1
      2       1       3 1
      3       1       4 1
      4       1       5 1
      5       2       6 1
@<TRIPOS>ALT_TYPE
CGenFF_4.0_ALT_TYPE_SET
CGenFF_4.0 1 CG331 2 OG311 3 HGA3 4 HGA3 5 HGA3 6 HGP1
@<TRIPOS>MOLECULE
methanol
 6 5 0 0 0
****
USER_CHARGES
INVALID_CHARGES
Pose:   3 Cluster:   3 Fr_nu: 10251518 TotEn:   -13.81
@<TRIPOS>ATOM
      1 C1        -57.3624    5.4590  -19.4979 C.3    1 LIG      -0.04000
      2 O1        -56.9585    4.9260  -20.7458 O.3    1 LIG      -0.65000
      3 H1        -58.4376    5.3123  -19.3690 H      1 LIG       0.09000
      4 H2        -57.1224    6.5247  -19.4610 H      1 LIG       0.09000
      5 H3        -56.8278    4.9392  -18.6995 H      1 LIG       0.09000
      6 H4        -56.0007    5.0750  -20.8234 H      1 LIG       0.42000
@<TRIPOS>BOND
      1       1       2 1
      2       1       3 1
      3       1       4 1
      4       1       5 1
      5       2       6 1
@<TRIPOS>ALT_TYPE
CGenFF_4.0_ALT_TYPE_SET
CGenFF_4.0 1 CG331 2 OG311 3 HGA3 4 HGA3 5 HGA3 6 HGP1
@<TRIPOS>MOLECULE
methanol
 6 5 0 0 0
****
USER_CHARGES
INVALID_CHARGES
Pose:   4 Cluster:   4 Fr_nu: 4257132 TotEn:   -13.32
@<TRIPOS>ATOM
      1 C1        -52.0451    2.6658  -33.4457 C.3    1 LIG      -0.04000
      2 O1        -50.6425    2.6732  -33.2534 O.3    1 LIG      -0.65000
      3 H1        -52.4258    3.6889  -33.3968 H      1 LIG       0.09000
      4 H2        -52.5164    2.0531  -32.6730 H      1 LIG       0.09000
      5 H3        -52.2670    2.2435  -34.4286 H      1 LIG       0.09000
      6 H4        -50.3425    1.7495  -33.3034 H      1 LIG       0.42000
@<TRIPOS>BOND
      1       1       2 1
      2       1       3 1
      3       1       4 1
      4       1       5 1
      5       2       6 1
@<TRIPOS>ALT_TYPE
CGenFF_4.0_ALT_TYPE_SET
CGenFF_4.0 1 CG331 2 OG311 3 HGA3 4 HGA3 5 HGA3 6 HGP1
@<TRIPOS>MOLECULE
methanol
 6 5 0 0 0
****
USER_CHARGES
INVALID_CHARGES
Pose:   5 Cluster:   5 Fr_nu: 190759 TotEn:   -13.18
@<TRIPOS>ATOM
      1 C1        -59.7518  -12.2629  -29.5631 C.3    1 LIG      -0.04000
      2 O1        -60.8918  -12.2078  -30.4008 O.3    1 LIG      -0.65000
      3 H1        -59.4550  -11.2491  -29.2832 H      1 LIG       0.09000
      4 H2        -58.9343  -12.7607  -30.0909 H      1 LIG       0.09000
      5 H3        -59.9996  -12.8293  -28.6623 H      1 LIG       0.09000
      6 H4        -61.1242  -13.1246  -30.6274 H      1 LIG       0.42000
@<TRIPOS>BOND
      1       1       2 1
      2       1       3 1
      3       1       4 1
      4       1       5 1
      5       2       6 1
@<TRIPOS>ALT_TYPE
CGenFF_4.0_ALT_TYPE_SET
CGenFF_4.0 1 CG331 2 OG311 3 HGA3 4 HGA3 5 HGA3 6 HGP1
@<TRIPOS>MOLECULE
methanol
 6 5 0 0 0
****
USER_CHARGES
INVALID_CHARGES
Pose:   6 Cluster:   6 Fr_nu: 10199886 TotEn:   -13.16
@<TRIPOS>ATOM
      1 C1        -73.9361  -25.2239  -50.7155 C.3    1 LIG      -0.04000
      2 O1        -73.3955  -24.0430  -51.2792 O.3    1 LIG      -0.65000
      3 H1        -73.1318  -25.9385  -50.5242 H      1 LIG       0.09000
      4 H2        -74.6660  -25.6565  -51.4045 H      1 LIG       0.09000
      5 H3        -74.4303  -24.9742  -49.7737 H      1 LIG       0.09000
      6 H4        -74.1382  -23.4348  -51.4345 H      1 LIG       0.42000
@<TRIPOS>BOND
      1       1       2 1
      2       1       3 1
      3       1       4 1
      4       1       5 1
      5       2       6 1
@<TRIPOS>ALT_TYPE
CGenFF_4.0_ALT_TYPE_SET
CGenFF_4.0 1 CG331 2 OG311 3 HGA3 4 HGA3 5 HGA3 6 HGP1
@<TRIPOS>MOLECULE
methanol
 6 5 0 0 0
****
USER_CHARGES
INVALID_CHARGES
Pose:   7 Cluster:   7 Fr_nu: 10060282 TotEn:   -13.10
@<TRIPOS>ATOM
      1 C1        -59.6163    8.9840  -23.9340 C.3    1 LIG      -0.04000
      2 O1        -59.8809    9.3272  -22.5862 O.3    1 LIG      -0.65000
      3 H1        -58.8016    8.2567  -23.9724 H      1 LIG       0.09000
      4 H2        -59.3432    9.8827  -24.4930 H      1 LIG       0.09000
      5 H3        -60.5153    8.5440  -24.3719 H      1 LIG       0.09000
      6 H4        -60.6079    9.9730  -22.5935 H      1 LIG       0.42000
@<TRIPOS>BOND
      1       1       2 1
      2       1       3 1
      3       1       4 1
      4       1       5 1
      5       2       6 1
@<TRIPOS>ALT_TYPE
CGenFF_4.0_ALT_TYPE_SET
CGenFF_4.0 1 CG331 2 OG311 3 HGA3 4 HGA3 5 HGA3 6 HGP1
@<TRIPOS>MOLECULE
methanol
 6 5 0 0 0
****
USER_CHARGES
INVALID_CHARGES
Pose:   8 Cluster:   8 Fr_nu: 992095 TotEn:   -13.09
@<TRIPOS>ATOM
      1 C1        -79.1540  -13.9716  -46.9354 C.3    1 LIG      -0.04000
      2 O1        -79.7553  -13.1152  -45.9818 O.3    1 LIG      -0.65000
      3 H1        -78.3621  -14.5526  -46.4564 H      1 LIG       0.09000
      4 H2        -78.7397  -13.3751  -47.7521 H      1 LIG       0.09000
      5 H3        -79.9126  -14.6509  -47.3314 H      1 LIG       0.09000
      6 H4        -80.4513  -12.6173  -46.4438 H      1 LIG       0.42000
@<TRIPOS>BOND
      1       1       2 1
      2       1       3 1
      3       1       4 1
      4       1       5 1
      5       2       6 1
@<TRIPOS>ALT_TYPE
CGenFF_4.0_ALT_TYPE_SET
CGenFF_4.0 1 CG331 2 OG311 3 HGA3 4 HGA3 5 HGA3 6 HGP1
@<TRIPOS>MOLECULE
methanol
 6 5 0 0 0
****
USER_CHARGES
INVALID_CHARGES
Pose:   9 Cluster:   9 Fr_nu: 10114042 TotEn:   -12.67
@<TRIPOS>ATOM
      1 C1        -54.6724  -20.8850  -25.1348 C.3    1 LIG      -0.04000
      2 O1        -53.7672  -20.3159  -24.2068 O.3    1 LIG      -0.65000
      3 H1        -55.5029  -21.3490  -24.5972 H      1 LIG       0.09000
      4 H2        -54.1532  -21.6326  -25.7400 H      1 LIG       0.09000
      5 H3        -55.0576  -20.0962  -25.7852 H      1 LIG       0.09000
      6 H4        -53.0456  -19.9149  -24.7209 H      1 LIG       0.42000
@<TRIPOS>BOND
      1       1       2 1
      2       1       3 1
      3       1       4 1
      4       1       5 1
      5       2       6 1
@<TRIPOS>ALT_TYPE
CGenFF_4.0_ALT_TYPE_SET
CGenFF_4.0 1 CG331 2 OG311 3 HGA3 4 HGA3 5 HGA3 6 HGP1
@<TRIPOS>MOLECULE
methanol
 6 5 0 0 0
****
USER_CHARGES
INVALID_CHARGES
Pose:  10 Cluster:  10 Fr_nu:  66218 TotEn:   -12.46
@<TRIPOS>ATOM
      1 C1        -69.5593   -7.6085  -43.8208 C.3    1 LIG      -0.04000
      2 O1        -69.5518   -9.0105  -43.6246 O.3    1 LIG      -0.65000
      3 H1        -69.6435   -7.3896  -44.8882 H      1 LIG       0.09000
      4 H2        -68.6369   -7.1788  -43.4217 H      1 LIG       0.09000
      5 H3        -70.4158   -7.1804  -43.2948 H      1 LIG       0.09000
      6 H4        -69.4759   -9.1645  -42.6674 H      1 LIG       0.42000
@<TRIPOS>BOND
      1       1       2 1
      2       1       3 1
      3       1       4 1
      4       1       5 1
      5       2       6 1
@<TRIPOS>ALT_TYPE
CGenFF_4.0_ALT_TYPE_SET
CGenFF_4.0 1 CG331 2 OG311 3 HGA3 4 HGA3 5 HGA3 6 HGP1
@<TRIPOS>MOLECULE
methanol
 6 5 0 0 0
****
USER_CHARGES
INVALID_CHARGES
Pose:  11 Cluster:  11 Fr_nu: 10140473 TotEn:   -12.32
@<TRIPOS>ATOM
      1 C1        -75.3497   -7.0936  -59.8359 C.3    1 LIG      -0.04000
      2 O1        -75.4403   -8.2909  -59.0857 O.3    1 LIG      -0.65000
      3 H1        -75.5525   -6.2391  -59.1857 H      1 LIG       0.09000
      4 H2        -76.0722   -7.1207  -60.6556 H      1 LIG       0.09000
      5 H3        -74.3405   -7.0059  -60.2450 H      1 LIG       0.09000
      6 H4        -75.2546   -9.0250  -59.6959 H      1 LIG       0.42000
@<TRIPOS>BOND
      1       1       2 1
      2       1       3 1
      3       1       4 1
      4       1       5 1
      5       2       6 1
@<TRIPOS>ALT_TYPE
CGenFF_4.0_ALT_TYPE_SET
CGenFF_4.0 1 CG331 2 OG311 3 HGA3 4 HGA3 5 HGA3 6 HGP1
@<TRIPOS>MOLECULE
methanol
 6 5 0 0 0
****
USER_CHARGES
INVALID_CHARGES
Pose:  12 Cluster:  12 Fr_nu: 7055829 TotEn:   -12.28
@<TRIPOS>ATOM
      1 C1        -51.6847  -13.8269  -47.1688 C.3    1 LIG      -0.04000
      2 O1        -52.4148  -12.8163  -46.4980 O.3    1 LIG      -0.65000
      3 H1        -50.6577  -13.4897  -47.3297 H      1 LIG       0.09000
      4 H2        -52.1616  -14.0469  -48.1274 H      1 LIG       0.09000
      5 H3        -51.6773  -14.7288  -46.5523 H      1 LIG       0.09000
      6 H4        -53.3190  -13.1519  -46.3738 H      1 LIG       0.42000
@<TRIPOS>BOND
      1       1       2 1
      2       1       3 1
      3       1       4 1
      4       1       5 1
      5       2       6 1
@<TRIPOS>ALT_TYPE
CGenFF_4.0_ALT_TYPE_SET
CGenFF_4.0 1 CG331 2 OG311 3 HGA3 4 HGA3 5 HGA3 6 HGP1
@<TRIPOS>MOLECULE
methanol
 6 5 0 0 0
****
USER_CHARGES
INVALID_CHARGES
Pose:  13 Cluster:  13 Fr_nu: 10227113 TotEn:   -12.01
@<TRIPOS>ATOM
      1 C1        -60.5378    9.4155  -24.1947 C.3    1 LIG      -0.04000
      2 O1        -59.6391    8.3336  -24.0327 O.3    1 LIG      -0.65000
      3 H1        -60.2045   10.2610  -23.5878 H      1 LIG       0.09000
      4 H2        -61.5405    9.1064  -23.8886 H      1 LIG       0.09000
      5 H3        -60.5544    9.7094  -25.2468 H      1 LIG       0.09000
      6 H4        -59.9678    7.6041  -24.5854 H      1 LIG       0.42000
@<TRIPOS>BOND
      1       1       2 1
      2       1       3 1
      3       1       4 1
      4       1       5 1
      5       2       6 1
@<TRIPOS>ALT_TYPE
CGenFF_4.0_ALT_TYPE_SET
CGenFF_4.0 1 CG331 2 OG311 3 HGA3 4 HGA3 5 HGA3 6 HGP1
@<TRIPOS>MOLECULE
methanol
 6 5 0 0 0
****
USER_CHARGES
INVALID_CHARGES
Pose:  14 Cluster:  14 Fr_nu: 3546144 TotEn:   -11.95
@<TRIPOS>ATOM
      1 C1        -79.3909  -13.3614  -45.4999 C.3    1 LIG      -0.04000
      2 O1        -79.1462  -12.6239  -46.6834 O.3    1 LIG      -0.65000
      3 H1        -78.4594  -13.8163  -45.1540 H      1 LIG       0.09000
      4 H2        -80.1351  -14.1365  -45.6997 H      1 LIG       0.09000
      5 H3        -79.7704  -12.6842  -44.7311 H      1 LIG       0.09000
      6 H4        -79.9946  -12.2364  -46.9589 H      1 LIG       0.42000
@<TRIPOS>BOND
      1       1       2 1
      2       1       3 1
      3       1       4 1
      4       1       5 1
      5       2       6 1
@<TRIPOS>ALT_TYPE
CGenFF_4.0_ALT_TYPE_SET
CGenFF_4.0 1 CG331 2 OG311 3 HGA3 4 HGA3 5 HGA3 6 HGP1
@<TRIPOS>MOLECULE
methanol
 6 5 0 0 0
****
USER_CHARGES
INVALID_CHARGES
Pose:  15 Cluster:  15 Fr_nu: 1441183 TotEn:   -11.88
@<TRIPOS>ATOM
      1 C1        -57.7556    0.4695  -39.6540 C.3    1 LIG      -0.04000
      2 O1        -57.8119   -0.2335  -40.8816 O.3    1 LIG      -0.65000
      3 H1        -56.7319    0.4557  -39.2719 H      1 LIG       0.09000
      4 H2        -58.4311    0.0011  -38.9335 H      1 LIG       0.09000
      5 H3        -58.0655    1.5036  -39.8220 H      1 LIG       0.09000
      6 H4        -58.7341   -0.1993  -41.1882 H      1 LIG       0.42000
@<TRIPOS>BOND
      1       1       2 1
      2       1       3 1
      3       1       4 1
      4       1       5 1
      5       2       6 1
@<TRIPOS>ALT_TYPE
CGenFF_4.0_ALT_TYPE_SET
CGenFF_4.0 1 CG331 2 OG311 3 HGA3 4 HGA3 5 HGA3 6 HGP1
@<TRIPOS>MOLECULE
methanol
 6 5 0 0 0
****
USER_CHARGES
INVALID_CHARGES
Pose:  16 Cluster:  16 Fr_nu: 3929414 TotEn:   -11.58
@<TRIPOS>ATOM
      1 C1        -55.1780  -20.8132  -25.1528 C.3    1 LIG      -0.04000
      2 O1        -53.9752  -21.4741  -25.5005 O.3    1 LIG      -0.65000
      3 H1        -55.6101  -21.2839  -24.2663 H      1 LIG       0.09000
      4 H2        -55.8808  -20.8704  -25.9879 H      1 LIG       0.09000
      5 H3        -54.9579  -19.7654  -24.9355 H      1 LIG       0.09000
      6 H4        -53.6226  -21.0288  -26.2899 H      1 LIG       0.42000
@<TRIPOS>BOND
      1       1       2 1
      2       1       3 1
      3       1       4 1
      4       1       5 1
      5       2       6 1
@<TRIPOS>ALT_TYPE
CGenFF_4.0_ALT_TYPE_SET
CGenFF_4.0 1 CG331 2 OG311 3 HGA3 4 HGA3 5 HGA3 6 HGP1
@<TRIPOS>MOLECULE
methanol
 6 5 0 0 0
****
USER_CHARGES
INVALID_CHARGES
Pose:  17 Cluster:  17 Fr_nu:  66481 TotEn:   -11.52
@<TRIPOS>ATOM
      1 C1        -58.1335    1.1084  -39.5401 C.3    1 LIG      -0.04000
      2 O1        -57.9812   -0.1619  -38.9338 O.3    1 LIG      -0.65000
      3 H1        -57.1593    1.4715  -39.8766 H      1 LIG       0.09000
      4 H2        -58.5658    1.8075  -38.8197 H      1 LIG       0.09000
      5 H3        -58.8014    1.0143  -40.3995 H      1 LIG       0.09000
      6 H4        -58.8652   -0.4502  -38.6488 H      1 LIG       0.42000
@<TRIPOS>BOND
      1       1       2 1
      2       1       3 1
      3       1       4 1
      4       1       5 1
      5       2       6 1
@<TRIPOS>ALT_TYPE
CGenFF_4.0_ALT_TYPE_SET
CGenFF_4.0 1 CG331 2 OG311 3 HGA3 4 HGA3 5 HGA3 6 HGP1
@<TRIPOS>MOLECULE
methanol
 6 5 0 0 0
****
USER_CHARGES
INVALID_CHARGES
Pose:  18 Cluster:  18 Fr_nu: 10269709 TotEn:   -11.45
@<TRIPOS>ATOM
      1 C1        -86.5572    2.7680  -50.2554 C.3    1 LIG      -0.04000
      2 O1        -86.1120    1.4306  -50.1223 O.3    1 LIG      -0.65000
      3 H1        -86.6682    3.2161  -49.2649 H      1 LIG       0.09000
      4 H2        -87.5140    2.7837  -50.7833 H      1 LIG       0.09000
      5 H3        -85.8180    3.3334  -50.8278 H      1 LIG       0.09000
      6 H4        -86.0258    1.0677  -51.0204 H      1 LIG       0.42000
@<TRIPOS>BOND
      1       1       2 1
      2       1       3 1
      3       1       4 1
      4       1       5 1
      5       2       6 1
@<TRIPOS>ALT_TYPE
CGenFF_4.0_ALT_TYPE_SET
CGenFF_4.0 1 CG331 2 OG311 3 HGA3 4 HGA3 5 HGA3 6 HGP1
@<TRIPOS>MOLECULE
methanol
 6 5 0 0 0
****
USER_CHARGES
INVALID_CHARGES
Pose:  19 Cluster:  19 Fr_nu: 2387792 TotEn:   -11.43
@<TRIPOS>ATOM
      1 C1        -52.0535    3.1235  -33.8140 C.3    1 LIG      -0.04000
      2 O1        -52.0729    3.8410  -32.5937 O.3    1 LIG      -0.65000
      3 H1        -51.4998    3.6936  -34.5640 H      1 LIG       0.09000
      4 H2        -53.0782    2.9530  -34.1539 H      1 LIG       0.09000
      5 H3        -51.5602    2.1620  -33.6532 H      1 LIG       0.09000
      6 H4        -52.5722    3.3042  -31.9547 H      1 LIG       0.42000
@<TRIPOS>BOND
      1       1       2 1
      2       1       3 1
      3       1       4 1
      4       1       5 1
      5       2       6 1
@<TRIPOS>ALT_TYPE
CGenFF_4.0_ALT_TYPE_SET
CGenFF_4.0 1 CG331 2 OG311 3 HGA3 4 HGA3 5 HGA3 6 HGP1
@<TRIPOS>MOLECULE
methanol
 6 5 0 0 0
****
USER_CHARGES
INVALID_CHARGES
Pose:  20 Cluster:  20 Fr_nu: 1111102 TotEn:   -11.25
@<TRIPOS>ATOM
      1 C1        -75.9656  -13.8057  -43.7225 C.3    1 LIG      -0.04000
      2 O1        -76.1695  -12.8445  -42.7033 O.3    1 LIG      -0.65000
      3 H1        -74.8945  -13.9799  -43.8511 H      1 LIG       0.09000
      4 H2        -76.4017  -13.4448  -44.6575 H      1 LIG       0.09000
      5 H3        -76.4521  -14.7400  -43.4326 H      1 LIG       0.09000
      6 H4        -77.1299  -12.7171  -42.6189 H      1 LIG       0.42000
@<TRIPOS>BOND
      1       1       2 1
      2       1       3 1
      3       1       4 1
      4       1       5 1
      5       2       6 1
@<TRIPOS>ALT_TYPE
CGenFF_4.0_ALT_TYPE_SET
CGenFF_4.0 1 CG331 2 OG311 3 HGA3 4 HGA3 5 HGA3 6 HGP1
@<TRIPOS>MOLECULE
methanol
 6 5 0 0 0
****
USER_CHARGES
INVALID_CHARGES
Pose:  21 Cluster:  21 Fr_nu: 168296 TotEn:   -11.12
@<TRIPOS>ATOM
      1 C1        -72.8188  -24.2322  -51.3640 C.3    1 LIG      -0.04000
      2 O1        -73.8024  -24.6089  -50.4180 O.3    1 LIG      -0.65000
      3 H1        -71.9845  -24.9369  -51.3236 H      1 LIG       0.09000
      4 H2        -72.4668  -23.2215  -51.1423 H      1 LIG       0.09000
      5 H3        -73.2606  -24.2512  -52.3630 H      1 LIG       0.09000
      6 H4        -74.5247  -23.9610  -50.4838 H      1 LIG       0.42000
@<TRIPOS>BOND
      1       1       2 1
      2       1       3 1
      3       1       4 1
      4       1       5 1
      5       2       6 1
@<TRIPOS>ALT_TYPE
CGenFF_4.0_ALT_TYPE_SET
CGenFF_4.0 1 CG331 2 OG311 3 HGA3 4 HGA3 5 HGA3 6 HGP1
@<TRIPOS>MOLECULE
methanol
 6 5 0 0 0
****
USER_CHARGES
INVALID_CHARGES
Pose:  22 Cluster:  22 Fr_nu: 3117258 TotEn:   -10.94
@<TRIPOS>ATOM
      1 C1        -53.7521  -12.1720  -49.0369 C.3    1 LIG      -0.04000
      2 O1        -53.2608  -12.6337  -47.7920 O.3    1 LIG      -0.65000
      3 H1        -53.0675  -11.4243  -49.4450 H      1 LIG       0.09000
      4 H2        -54.7447  -11.7358  -48.8989 H      1 LIG       0.09000
      5 H3        -53.8199  -13.0159  -49.7274 H      1 LIG       0.09000
      6 H4        -53.8940  -13.2941  -47.4623 H      1 LIG       0.42000
@<TRIPOS>BOND
      1       1       2 1
      2       1       3 1
      3       1       4 1
      4       1       5 1
      5       2       6 1
@<TRIPOS>ALT_TYPE
CGenFF_4.0_ALT_TYPE_SET
CGenFF_4.0 1 CG331 2 OG311 3 HGA3 4 HGA3 5 HGA3 6 HGP1
@<TRIPOS>MOLECULE
methanol
 6 5 0 0 0
****
USER_CHARGES
INVALID_CHARGES
Pose:  23 Cluster:  23 Fr_nu: 8696952 TotEn:   -10.90
@<TRIPOS>ATOM
      1 C1        -55.3569  -20.1121  -25.7514 C.3    1 LIG      -0.04000
      2 O1        -54.3545  -19.7180  -24.8326 O.3    1 LIG      -0.65000
      3 H1        -56.2228  -20.4946  -25.2054 H      1 LIG       0.09000
      4 H2        -54.9608  -20.8850  -26.4150 H      1 LIG       0.09000
      5 H3        -55.6569  -19.2446  -26.3440 H      1 LIG       0.09000
      6 H4        -53.6041  -19.3851  -25.3540 H      1 LIG       0.42000
@<TRIPOS>BOND
      1       1       2 1
      2       1       3 1
      3       1       4 1
      4       1       5 1
      5       2       6 1
@<TRIPOS>ALT_TYPE
CGenFF_4.0_ALT_TYPE_SET
CGenFF_4.0 1 CG331 2 OG311 3 HGA3 4 HGA3 5 HGA3 6 HGP1
@<TRIPOS>MOLECULE
methanol
 6 5 0 0 0
****
USER_CHARGES
INVALID_CHARGES
Pose:  24 Cluster:  24 Fr_nu: 9919472 TotEn:   -10.89
@<TRIPOS>ATOM
      1 C1        -74.9835   -6.6233  -60.4808 C.3    1 LIG      -0.04000
      2 O1        -74.0278   -7.6503  -60.2905 O.3    1 LIG      -0.65000
      3 H1        -74.7507   -5.7815  -59.8239 H      1 LIG       0.09000
      4 H2        -75.9821   -7.0077  -60.2580 H      1 LIG       0.09000
      5 H3        -74.9467   -6.2916  -61.5211 H      1 LIG       0.09000
      6 H4        -74.2677   -8.3781  -60.8892 H      1 LIG       0.42000
@<TRIPOS>BOND
      1       1       2 1
      2       1       3 1
      3       1       4 1
      4       1       5 1
      5       2       6 1
@<TRIPOS>ALT_TYPE
CGenFF_4.0_ALT_TYPE_SET
CGenFF_4.0 1 CG331 2 OG311 3 HGA3 4 HGA3 5 HGA3 6 HGP1
@<TRIPOS>MOLECULE
methanol
 6 5 0 0 0
****
USER_CHARGES
INVALID_CHARGES
Pose:  25 Cluster:  25 Fr_nu: 6435642 TotEn:   -10.87
@<TRIPOS>ATOM
      1 C1        -57.4949  -21.4254  -36.2966 C.3    1 LIG      -0.04000
      2 O1        -57.1530  -20.5611  -35.2287 O.3    1 LIG      -0.65000
      3 H1        -57.5428  -22.4546  -35.9323 H      1 LIG       0.09000
      4 H2        -56.7457  -21.3423  -37.0880 H      1 LIG       0.09000
      5 H3        -58.4718  -21.1349  -36.6903 H      1 LIG       0.09000
      6 H4        -57.1203  -19.6591  -35.5906 H      1 LIG       0.42000
@<TRIPOS>BOND
      1       1       2 1
      2       1       3 1
      3       1       4 1
      4       1       5 1
      5       2       6 1
@<TRIPOS>ALT_TYPE
CGenFF_4.0_ALT_TYPE_SET
CGenFF_4.0 1 CG331 2 OG311 3 HGA3 4 HGA3 5 HGA3 6 HGP1
@<TRIPOS>MOLECULE
methanol
 6 5 0 0 0
****
USER_CHARGES
INVALID_CHARGES
Pose:  26 Cluster:  26 Fr_nu: 1556262 TotEn:   -10.76
@<TRIPOS>ATOM
      1 C1        -78.5290  -13.6974  -46.5150 C.3    1 LIG      -0.04000
      2 O1        -79.1456  -13.4787  -47.7705 O.3    1 LIG      -0.65000
      3 H1        -77.5600  -14.1803  -46.6633 H      1 LIG       0.09000
      4 H2        -79.1722  -14.3294  -45.8973 H      1 LIG       0.09000
      5 H3        -78.3819  -12.7353  -46.0188 H      1 LIG       0.09000
      6 H4        -80.0011  -13.0497  -47.5976 H      1 LIG       0.42000
@<TRIPOS>BOND
      1       1       2 1
      2       1       3 1
      3       1       4 1
      4       1       5 1
      5       2       6 1
@<TRIPOS>ALT_TYPE
CGenFF_4.0_ALT_TYPE_SET
CGenFF_4.0 1 CG331 2 OG311 3 HGA3 4 HGA3 5 HGA3 6 HGP1
@<TRIPOS>MOLECULE
methanol
 6 5 0 0 0
****
USER_CHARGES
INVALID_CHARGES
Pose:  27 Cluster:  27 Fr_nu: 203375 TotEn:   -10.68
@<TRIPOS>ATOM
      1 C1        -81.9368   -6.3578  -45.0735 C.3    1 LIG      -0.04000
      2 O1        -82.7838   -5.4642  -45.7723 O.3    1 LIG      -0.65000
      3 H1        -81.8144   -7.2750  -45.6549 H      1 LIG       0.09000
      4 H2        -82.3735   -6.5877  -44.0982 H      1 LIG       0.09000
      5 H3        -80.9617   -5.8861  -44.9318 H      1 LIG       0.09000
      6 H4        -82.8681   -4.6642  -45.2257 H      1 LIG       0.42000
@<TRIPOS>BOND
      1       1       2 1
      2       1       3 1
      3       1       4 1
      4       1       5 1
      5       2       6 1
@<TRIPOS>ALT_TYPE
CGenFF_4.0_ALT_TYPE_SET
CGenFF_4.0 1 CG331 2 OG311 3 HGA3 4 HGA3 5 HGA3 6 HGP1
@<TRIPOS>MOLECULE
methanol
 6 5 0 0 0
****
USER_CHARGES
INVALID_CHARGES
Pose:  28 Cluster:  28 Fr_nu:  63328 TotEn:   -10.60
@<TRIPOS>ATOM
      1 C1        -81.6318   -6.8709  -45.2150 C.3    1 LIG      -0.04000
      2 O1        -81.1122   -8.0155  -44.5636 O.3    1 LIG      -0.65000
      3 H1        -82.3081   -7.1817  -46.0151 H      1 LIG       0.09000
      4 H2        -80.8096   -6.2805  -45.6273 H      1 LIG       0.09000
      5 H3        -82.1825   -6.2681  -44.4892 H      1 LIG       0.09000
      6 H4        -80.5178   -7.6994  -43.8617 H      1 LIG       0.42000
@<TRIPOS>BOND
      1       1       2 1
      2       1       3 1
      3       1       4 1
      4       1       5 1
      5       2       6 1
@<TRIPOS>ALT_TYPE
CGenFF_4.0_ALT_TYPE_SET
CGenFF_4.0 1 CG331 2 OG311 3 HGA3 4 HGA3 5 HGA3 6 HGP1
@<TRIPOS>MOLECULE
methanol
 6 5 0 0 0
****
USER_CHARGES
INVALID_CHARGES
Pose:  29 Cluster:  29 Fr_nu: 167116 TotEn:   -10.58
@<TRIPOS>ATOM
      1 C1        -75.4363  -26.1453  -50.0200 C.3    1 LIG      -0.04000
      2 O1        -74.4780  -25.1454  -50.3137 O.3    1 LIG      -0.65000
      3 H1        -74.9337  -27.1077  -49.8962 H      1 LIG       0.09000
      4 H2        -76.1639  -26.2041  -50.8335 H      1 LIG       0.09000
      5 H3        -75.9504  -25.8834  -49.0922 H      1 LIG       0.09000
      6 H4        -74.9614  -24.3079  -50.4163 H      1 LIG       0.42000
@<TRIPOS>BOND
      1       1       2 1
      2       1       3 1
      3       1       4 1
      4       1       5 1
      5       2       6 1
@<TRIPOS>ALT_TYPE
CGenFF_4.0_ALT_TYPE_SET
CGenFF_4.0 1 CG331 2 OG311 3 HGA3 4 HGA3 5 HGA3 6 HGP1
@<TRIPOS>MOLECULE
methanol
 6 5 0 0 0
****
USER_CHARGES
INVALID_CHARGES
Pose:  30 Cluster:  30 Fr_nu:  66349 TotEn:   -10.45
@<TRIPOS>ATOM
      1 C1        -69.8886   -7.8042  -43.8945 C.3    1 LIG      -0.04000
      2 O1        -70.7312   -8.6627  -43.1479 O.3    1 LIG      -0.65000
      3 H1        -70.4144   -7.4654  -44.7906 H      1 LIG       0.09000
      4 H2        -68.9776   -8.3393  -44.1742 H      1 LIG       0.09000
      5 H3        -69.6271   -6.9399  -43.2796 H      1 LIG       0.09000
      6 H4        -70.2305   -8.9419  -42.3624 H      1 LIG       0.42000
@<TRIPOS>BOND
      1       1       2 1
      2       1       3 1
      3       1       4 1
      4       1       5 1
      5       2       6 1
@<TRIPOS>ALT_TYPE
CGenFF_4.0_ALT_TYPE_SET
CGenFF_4.0 1 CG331 2 OG311 3 HGA3 4 HGA3 5 HGA3 6 HGP1
@<TRIPOS>MOLECULE
methanol
 6 5 0 0 0
****
USER_CHARGES
INVALID_CHARGES
Pose:  31 Cluster:  31 Fr_nu: 10250275 TotEn:   -10.44
@<TRIPOS>ATOM
      1 C1        -85.6944    2.7680  -51.1182 C.3    1 LIG      -0.04000
      2 O1        -85.3453    1.4265  -50.8299 O.3    1 LIG      -0.65000
      3 H1        -86.0946    3.2425  -50.2188 H      1 LIG       0.09000
      4 H2        -86.4408    2.7878  -51.9163 H      1 LIG       0.09000
      5 H3        -84.8009    3.3056  -51.4441 H      1 LIG       0.09000
      6 H4        -84.9951    1.0400  -51.6507 H      1 LIG       0.42000
@<TRIPOS>BOND
      1       1       2 1
      2       1       3 1
      3       1       4 1
      4       1       5 1
      5       2       6 1
@<TRIPOS>ALT_TYPE
CGenFF_4.0_ALT_TYPE_SET
CGenFF_4.0 1 CG331 2 OG311 3 HGA3 4 HGA3 5 HGA3 6 HGP1
@<TRIPOS>MOLECULE
methanol
 6 5 0 0 0
****
USER_CHARGES
INVALID_CHARGES
Pose:  32 Cluster:  32 Fr_nu: 169346 TotEn:   -10.30
@<TRIPOS>ATOM
      1 C1        -74.8444  -23.4097  -47.3711 C.3    1 LIG      -0.04000
      2 O1        -74.2015  -23.6958  -48.5996 O.3    1 LIG      -0.65000
      3 H1        -74.2226  -23.7600  -46.5435 H      1 LIG       0.09000
      4 H2        -75.8182  -23.9053  -47.3443 H      1 LIG       0.09000
      5 H3        -74.9849  -22.3296  -47.2864 H      1 LIG       0.09000
      6 H4        -74.7827  -23.3709  -49.3085 H      1 LIG       0.42000
@<TRIPOS>BOND
      1       1       2 1
      2       1       3 1
      3       1       4 1
      4       1       5 1
      5       2       6 1
@<TRIPOS>ALT_TYPE
CGenFF_4.0_ALT_TYPE_SET
CGenFF_4.0 1 CG331 2 OG311 3 HGA3 4 HGA3 5 HGA3 6 HGP1
@<TRIPOS>MOLECULE
methanol
 6 5 0 0 0
****
USER_CHARGES
INVALID_CHARGES
Pose:  33 Cluster:  33 Fr_nu: 10253442 TotEn:    -9.93
@<TRIPOS>ATOM
      1 C1        -57.0602    4.9399  -19.7900 C.3    1 LIG      -0.04000
      2 O1        -57.4136    3.7716  -20.5074 O.3    1 LIG      -0.65000
      3 H1        -57.7848    5.7305  -20.0000 H      1 LIG       0.09000
      4 H2        -56.0584    5.2613  -20.0861 H      1 LIG       0.09000
      5 H3        -57.0678    4.7163  -18.7207 H      1 LIG       0.09000
      6 H4        -56.7486    3.0944  -20.2958 H      1 LIG       0.42000
@<TRIPOS>BOND
      1       1       2 1
      2       1       3 1
      3       1       4 1
      4       1       5 1
      5       2       6 1
@<TRIPOS>ALT_TYPE
CGenFF_4.0_ALT_TYPE_SET
CGenFF_4.0 1 CG331 2 OG311 3 HGA3 4 HGA3 5 HGA3 6 HGP1
@<TRIPOS>MOLECULE
methanol
 6 5 0 0 0
****
USER_CHARGES
INVALID_CHARGES
Pose:  34 Cluster:  34 Fr_nu: 7013264 TotEn:    -9.74
@<TRIPOS>ATOM
      1 C1        -59.2495   -2.7689  -20.9463 C.3    1 LIG      -0.04000
      2 O1        -57.9591   -2.7021  -21.5249 O.3    1 LIG      -0.65000
      3 H1        -59.2884   -2.1236  -20.0652 H      1 LIG       0.09000
      4 H2        -59.4705   -3.8016  -20.6646 H      1 LIG       0.09000
      5 H3        -59.9854   -2.4274  -21.6780 H      1 LIG       0.09000
      6 H4        -57.9641   -3.2867  -22.3021 H      1 LIG       0.42000
@<TRIPOS>BOND
      1       1       2 1
      2       1       3 1
      3       1       4 1
      4       1       5 1
      5       2       6 1
@<TRIPOS>ALT_TYPE
CGenFF_4.0_ALT_TYPE_SET
CGenFF_4.0 1 CG331 2 OG311 3 HGA3 4 HGA3 5 HGA3 6 HGP1
@<TRIPOS>MOLECULE
methanol
 6 5 0 0 0
****
USER_CHARGES
INVALID_CHARGES
Pose:  35 Cluster:  35 Fr_nu: 145151 TotEn:    -9.73
@<TRIPOS>ATOM
      1 C1        -57.7441   -1.6486  -51.7361 C.3    1 LIG      -0.04000
      2 O1        -57.5437   -2.7553  -50.8761 O.3    1 LIG      -0.65000
      3 H1        -58.7940   -1.6047  -52.0360 H      1 LIG       0.09000
      4 H2        -57.1063   -1.7509  -52.6177 H      1 LIG       0.09000
      5 H3        -57.4812   -0.7319  -51.2029 H      1 LIG       0.09000
      6 H4        -56.6023   -2.7606  -50.6322 H      1 LIG       0.42000
@<TRIPOS>BOND
      1       1       2 1
      2       1       3 1
      3       1       4 1
      4       1       5 1
      5       2       6 1
@<TRIPOS>ALT_TYPE
CGenFF_4.0_ALT_TYPE_SET
CGenFF_4.0 1 CG331 2 OG311 3 HGA3 4 HGA3 5 HGA3 6 HGP1
@<TRIPOS>MOLECULE
methanol
 6 5 0 0 0
****
USER_CHARGES
INVALID_CHARGES
Pose:  36 Cluster:  36 Fr_nu: 1443834 TotEn:    -9.72
@<TRIPOS>ATOM
      1 C1        -57.9663    0.8028  -39.8641 C.3    1 LIG      -0.04000
      2 O1        -59.1589    1.4842  -39.5207 O.3    1 LIG      -0.65000
      3 H1        -57.2010    1.5283  -40.1508 H      1 LIG       0.09000
      4 H2        -58.1627    0.1177  -40.6927 H      1 LIG       0.09000
      5 H3        -57.6198    0.2342  -38.9980 H      1 LIG       0.09000
      6 H4        -59.8127    0.8083  -39.2727 H      1 LIG       0.42000
@<TRIPOS>BOND
      1       1       2 1
      2       1       3 1
      3       1       4 1
      4       1       5 1
      5       2       6 1
@<TRIPOS>ALT_TYPE
CGenFF_4.0_ALT_TYPE_SET
CGenFF_4.0 1 CG331 2 OG311 3 HGA3 4 HGA3 5 HGA3 6 HGP1
@<TRIPOS>MOLECULE
methanol
 6 5 0 0 0
****
USER_CHARGES
INVALID_CHARGES
Pose:  37 Cluster:  37 Fr_nu: 10208277 TotEn:    -9.66
@<TRIPOS>ATOM
      1 C1        -52.1950  -19.8555  -32.1057 C.3    1 LIG      -0.04000
      2 O1        -51.1515  -18.9974  -31.6823 O.3    1 LIG      -0.65000
      3 H1        -52.7317  -20.2358  -31.2330 H      1 LIG       0.09000
      4 H2        -51.7752  -20.6860  -32.6789 H      1 LIG       0.09000
      5 H3        -52.8850  -19.2912  -32.7375 H      1 LIG       0.09000
      6 H4        -50.6995  -18.6809  -32.4831 H      1 LIG       0.42000
@<TRIPOS>BOND
      1       1       2 1
      2       1       3 1
      3       1       4 1
      4       1       5 1
      5       2       6 1
@<TRIPOS>ALT_TYPE
CGenFF_4.0_ALT_TYPE_SET
CGenFF_4.0 1 CG331 2 OG311 3 HGA3 4 HGA3 5 HGA3 6 HGP1
@<TRIPOS>MOLECULE
methanol
 6 5 0 0 0
****
USER_CHARGES
INVALID_CHARGES
Pose:  38 Cluster:  38 Fr_nu: 203382 TotEn:    -9.52
@<TRIPOS>ATOM
      1 C1        -81.9368   -6.3578  -45.0735 C.3    1 LIG      -0.04000
      2 O1        -80.6966   -7.0169  -45.2521 O.3    1 LIG      -0.65000
      3 H1        -82.6312   -6.6674  -45.8585 H      1 LIG       0.09000
      4 H2        -81.7847   -5.2762  -45.1126 H      1 LIG       0.09000
      5 H3        -82.3474   -6.6311  -44.0986 H      1 LIG       0.09000
      6 H4        -80.1084   -6.7170  -44.5381 H      1 LIG       0.42000
@<TRIPOS>BOND
      1       1       2 1
      2       1       3 1
      3       1       4 1
      4       1       5 1
      5       2       6 1
@<TRIPOS>ALT_TYPE
CGenFF_4.0_ALT_TYPE_SET
CGenFF_4.0 1 CG331 2 OG311 3 HGA3 4 HGA3 5 HGA3 6 HGP1
@<TRIPOS>MOLECULE
methanol
 6 5 0 0 0
****
USER_CHARGES
INVALID_CHARGES
Pose:  39 Cluster:  39 Fr_nu: 4704747 TotEn:    -9.35
@<TRIPOS>ATOM
      1 C1        -81.9159    3.4085  -36.1483 C.3    1 LIG      -0.04000
      2 O1        -80.6675    3.5509  -36.8007 O.3    1 LIG      -0.65000
      3 H1        -81.8370    2.6434  -35.3720 H      1 LIG       0.09000
      4 H2        -82.6790    3.1251  -36.8777 H      1 LIG       0.09000
      5 H3        -82.1886    4.3622  -35.6904 H      1 LIG       0.09000
      6 H4        -80.7775    4.2369  -37.4811 H      1 LIG       0.42000
@<TRIPOS>BOND
      1       1       2 1
      2       1       3 1
      3       1       4 1
      4       1       5 1
      5       2       6 1
@<TRIPOS>ALT_TYPE
CGenFF_4.0_ALT_TYPE_SET
CGenFF_4.0 1 CG331 2 OG311 3 HGA3 4 HGA3 5 HGA3 6 HGP1
@<TRIPOS>MOLECULE
methanol
 6 5 0 0 0
****
USER_CHARGES
INVALID_CHARGES
Pose:  40 Cluster:  40 Fr_nu: 263805 TotEn:    -9.30
@<TRIPOS>ATOM
      1 C1        -70.2485   -5.7072  -46.5460 C.3    1 LIG      -0.04000
      2 O1        -71.1623   -6.4641  -47.3183 O.3    1 LIG      -0.65000
      3 H1        -69.4510   -5.3295  -47.1905 H      1 LIG       0.09000
      4 H2        -69.8272   -6.3366  -45.7580 H      1 LIG       0.09000
      5 H3        -70.7776   -4.8653  -46.0934 H      1 LIG       0.09000
      6 H4        -71.8537   -6.7817  -46.7126 H      1 LIG       0.42000
@<TRIPOS>BOND
      1       1       2 1
      2       1       3 1
      3       1       4 1
      4       1       5 1
      5       2       6 1
@<TRIPOS>ALT_TYPE
CGenFF_4.0_ALT_TYPE_SET
CGenFF_4.0 1 CG331 2 OG311 3 HGA3 4 HGA3 5 HGA3 6 HGP1
@<TRIPOS>MOLECULE
methanol
 6 5 0 0 0
****
USER_CHARGES
INVALID_CHARGES
Pose:  41 Cluster:  41 Fr_nu: 10254177 TotEn:    -9.23
@<TRIPOS>ATOM
      1 C1        -56.9524    4.6380  -19.8166 C.3    1 LIG      -0.04000
      2 O1        -57.0535    5.9133  -20.4231 O.3    1 LIG      -0.65000
      3 H1        -57.9040    4.3817  -19.3445 H      1 LIG       0.09000
      4 H2        -56.1547    4.6511  -19.0695 H      1 LIG       0.09000
      5 H3        -56.7179    3.8968  -20.5842 H      1 LIG       0.09000
      6 H4        -56.1914    6.1050  -20.8303 H      1 LIG       0.42000
@<TRIPOS>BOND
      1       1       2 1
      2       1       3 1
      3       1       4 1
      4       1       5 1
      5       2       6 1
@<TRIPOS>ALT_TYPE
CGenFF_4.0_ALT_TYPE_SET
CGenFF_4.0 1 CG331 2 OG311 3 HGA3 4 HGA3 5 HGA3 6 HGP1
@<TRIPOS>MOLECULE
methanol
 6 5 0 0 0
****
USER_CHARGES
INVALID_CHARGES
Pose:  42 Cluster:  42 Fr_nu: 7909115 TotEn:    -9.20
@<TRIPOS>ATOM
      1 C1        -57.2235   -4.2950  -52.6435 C.3    1 LIG      -0.04000
      2 O1        -57.5729   -3.6101  -51.4547 O.3    1 LIG      -0.65000
      3 H1        -58.1006   -4.8150  -53.0365 H      1 LIG       0.09000
      4 H2        -56.4264   -5.0120  -52.4312 H      1 LIG       0.09000
      5 H3        -56.8718   -3.5700  -53.3812 H      1 LIG       0.09000
      6 H4        -56.7704   -3.1621  -51.1369 H      1 LIG       0.42000
@<TRIPOS>BOND
      1       1       2 1
      2       1       3 1
      3       1       4 1
      4       1       5 1
      5       2       6 1
@<TRIPOS>ALT_TYPE
CGenFF_4.0_ALT_TYPE_SET
CGenFF_4.0 1 CG331 2 OG311 3 HGA3 4 HGA3 5 HGA3 6 HGP1
@<TRIPOS>MOLECULE
methanol
 6 5 0 0 0
****
USER_CHARGES
INVALID_CHARGES
Pose:  43 Cluster:  43 Fr_nu:  18165 TotEn:    -9.15
@<TRIPOS>ATOM
      1 C1        -77.9370  -21.7718  -32.9763 C.3    1 LIG      -0.04000
      2 O1        -77.9642  -20.3625  -33.1095 O.3    1 LIG      -0.65000
      3 H1        -78.9028  -22.1856  -33.2767 H      1 LIG       0.09000
      4 H2        -77.7224  -22.0364  -31.9378 H      1 LIG       0.09000
      5 H3        -77.1536  -22.1749  -33.6224 H      1 LIG       0.09000
      6 H4        -77.0918  -20.0328  -32.8342 H      1 LIG       0.42000
@<TRIPOS>BOND
      1       1       2 1
      2       1       3 1
      3       1       4 1
      4       1       5 1
      5       2       6 1
@<TRIPOS>ALT_TYPE
CGenFF_4.0_ALT_TYPE_SET
CGenFF_4.0 1 CG331 2 OG311 3 HGA3 4 HGA3 5 HGA3 6 HGP1
@<TRIPOS>MOLECULE
methanol
 6 5 0 0 0
****
USER_CHARGES
INVALID_CHARGES
Pose:  44 Cluster:  44 Fr_nu: 167737 TotEn:    -8.92
@<TRIPOS>ATOM
      1 C1        -73.8393  -25.5749  -50.6547 C.3    1 LIG      -0.04000
      2 O1        -74.1023  -24.6573  -49.6091 O.3    1 LIG      -0.65000
      3 H1        -73.1473  -26.3431  -50.3009 H      1 LIG       0.09000
      4 H2        -73.4064  -25.0439  -51.5063 H      1 LIG       0.09000
      5 H3        -74.7772  -26.0450  -50.9595 H      1 LIG       0.09000
      6 H4        -74.7186  -23.9924  -49.9609 H      1 LIG       0.42000
@<TRIPOS>BOND
      1       1       2 1
      2       1       3 1
      3       1       4 1
      4       1       5 1
      5       2       6 1
@<TRIPOS>ALT_TYPE
CGenFF_4.0_ALT_TYPE_SET
CGenFF_4.0 1 CG331 2 OG311 3 HGA3 4 HGA3 5 HGA3 6 HGP1
@<TRIPOS>MOLECULE
methanol
 6 5 0 0 0
****
USER_CHARGES
INVALID_CHARGES
Pose:  45 Cluster:  45 Fr_nu: 202711 TotEn:    -8.82
@<TRIPOS>ATOM
      1 C1        -82.1025   -6.3228  -45.3418 C.3    1 LIG      -0.04000
      2 O1        -82.5984   -6.6242  -46.6332 O.3    1 LIG      -0.65000
      3 H1        -81.5357   -5.3892  -45.3770 H      1 LIG       0.09000
      4 H2        -81.4611   -7.1380  -44.9974 H      1 LIG       0.09000
      5 H3        -82.9447   -6.2094  -44.6552 H      1 LIG       0.09000
      6 H4        -83.0944   -7.4576  -46.5613 H      1 LIG       0.42000
@<TRIPOS>BOND
      1       1       2 1
      2       1       3 1
      3       1       4 1
      4       1       5 1
      5       2       6 1
@<TRIPOS>ALT_TYPE
CGenFF_4.0_ALT_TYPE_SET
CGenFF_4.0 1 CG331 2 OG311 3 HGA3 4 HGA3 5 HGA3 6 HGP1
@<TRIPOS>MOLECULE
methanol
 6 5 0 0 0
****
USER_CHARGES
INVALID_CHARGES
Pose:  46 Cluster:  46 Fr_nu: 310718 TotEn:    -8.69
@<TRIPOS>ATOM
      1 C1        -50.5632  -11.6512  -27.6104 C.3    1 LIG      -0.04000
      2 O1        -50.6183  -12.2261  -26.3177 O.3    1 LIG      -0.65000
      3 H1        -49.7676  -10.9028  -27.6435 H      1 LIG       0.09000
      4 H2        -51.5245  -11.1871  -27.8450 H      1 LIG       0.09000
      5 H3        -50.3522  -12.4365  -28.3400 H      1 LIG       0.09000
      6 H4        -51.3347  -12.8836  -26.3279 H      1 LIG       0.42000
@<TRIPOS>BOND
      1       1       2 1
      2       1       3 1
      3       1       4 1
      4       1       5 1
      5       2       6 1
@<TRIPOS>ALT_TYPE
CGenFF_4.0_ALT_TYPE_SET
CGenFF_4.0 1 CG331 2 OG311 3 HGA3 4 HGA3 5 HGA3 6 HGP1
@<TRIPOS>MOLECULE
methanol
 6 5 0 0 0
****
USER_CHARGES
INVALID_CHARGES
Pose:  47 Cluster:  47 Fr_nu: 2116885 TotEn:    -8.58
@<TRIPOS>ATOM
      1 C1        -79.3218  -13.6083  -45.3768 C.3    1 LIG      -0.04000
      2 O1        -79.8131  -12.2820  -45.4416 O.3    1 LIG      -0.65000
      3 H1        -78.6021  -13.6914  -44.5587 H      1 LIG       0.09000
      4 H2        -78.8435  -13.8674  -46.3247 H      1 LIG       0.09000
      5 H3        -80.1573  -14.2883  -45.1946 H      1 LIG       0.09000
      6 H4        -80.4473  -12.2481  -46.1781 H      1 LIG       0.42000
@<TRIPOS>BOND
      1       1       2 1
      2       1       3 1
      3       1       4 1
      4       1       5 1
      5       2       6 1
@<TRIPOS>ALT_TYPE
CGenFF_4.0_ALT_TYPE_SET
CGenFF_4.0 1 CG331 2 OG311 3 HGA3 4 HGA3 5 HGA3 6 HGP1
@<TRIPOS>MOLECULE
methanol
 6 5 0 0 0
****
USER_CHARGES
INVALID_CHARGES
Pose:  48 Cluster:  48 Fr_nu: 7012918 TotEn:    -8.46
@<TRIPOS>ATOM
      1 C1        -59.3049   -2.6844  -20.8625 C.3    1 LIG      -0.04000
      2 O1        -59.3892   -1.7004  -19.8481 O.3    1 LIG      -0.65000
      3 H1        -59.9854   -2.4274  -21.6780 H      1 LIG       0.09000
      4 H2        -59.5690   -3.6604  -20.4474 H      1 LIG       0.09000
      5 H3        -58.2809   -2.7170  -21.2420 H      1 LIG       0.09000
      6 H4        -58.7724   -1.9630  -19.1436 H      1 LIG       0.42000
@<TRIPOS>BOND
      1       1       2 1
      2       1       3 1
      3       1       4 1
      4       1       5 1
      5       2       6 1
@<TRIPOS>ALT_TYPE
CGenFF_4.0_ALT_TYPE_SET
CGenFF_4.0 1 CG331 2 OG311 3 HGA3 4 HGA3 5 HGA3 6 HGP1
@<TRIPOS>MOLECULE
methanol
 6 5 0 0 0
****
USER_CHARGES
INVALID_CHARGES
Pose:  49 Cluster:  49 Fr_nu: 204428 TotEn:    -8.39
@<TRIPOS>ATOM
      1 C1        -82.5655   -6.2295  -46.0046 C.3    1 LIG      -0.04000
      2 O1        -83.9330   -5.9330  -46.2199 O.3    1 LIG      -0.65000
      3 H1        -82.0414   -5.3248  -45.6866 H      1 LIG       0.09000
      4 H2        -82.1249   -6.6128  -46.9284 H      1 LIG       0.09000
      5 H3        -82.4851   -6.9882  -45.2226 H      1 LIG       0.09000
      6 H4        -84.3635   -6.7587  -46.5004 H      1 LIG       0.42000
@<TRIPOS>BOND
      1       1       2 1
      2       1       3 1
      3       1       4 1
      4       1       5 1
      5       2       6 1
@<TRIPOS>ALT_TYPE
CGenFF_4.0_ALT_TYPE_SET
CGenFF_4.0 1 CG331 2 OG311 3 HGA3 4 HGA3 5 HGA3 6 HGP1
@<TRIPOS>MOLECULE
methanol
 6 5 0 0 0
****
USER_CHARGES
INVALID_CHARGES
Pose:  50 Cluster:  50 Fr_nu: 245067 TotEn:    -8.34
@<TRIPOS>ATOM
      1 C1        -78.6881  -21.7107  -33.2255 C.3    1 LIG      -0.04000
      2 O1        -79.7064  -21.6894  -34.2088 O.3    1 LIG      -0.65000
      3 H1        -79.1408  -21.7545  -32.2318 H      1 LIG       0.09000
      4 H2        -78.0724  -20.8123  -33.3176 H      1 LIG       0.09000
      5 H3        -78.0645  -22.5946  -33.3785 H      1 LIG       0.09000
      6 H4        -79.2662  -21.6504  -35.0750 H      1 LIG       0.42000
@<TRIPOS>BOND
      1       1       2 1
      2       1       3 1
      3       1       4 1
      4       1       5 1
      5       2       6 1
@<TRIPOS>ALT_TYPE
CGenFF_4.0_ALT_TYPE_SET
CGenFF_4.0 1 CG331 2 OG311 3 HGA3 4 HGA3 5 HGA3 6 HGP1
@<TRIPOS>MOLECULE
methanol
 6 5 0 0 0
****
USER_CHARGES
INVALID_CHARGES
Pose:  51 Cluster:  51 Fr_nu: 7012736 TotEn:    -8.20
@<TRIPOS>ATOM
      1 C1        -58.6906   -2.9129  -20.8507 C.3    1 LIG      -0.04000
      2 O1        -59.7251   -2.1671  -21.4655 O.3    1 LIG      -0.65000
      3 H1        -58.0265   -2.2365  -20.3069 H      1 LIG       0.09000
      4 H2        -58.1285   -3.4563  -21.6146 H      1 LIG       0.09000
      5 H3        -59.1336   -3.6255  -20.1511 H      1 LIG       0.09000
      6 H4        -60.2923   -2.8007  -21.9373 H      1 LIG       0.42000
@<TRIPOS>BOND
      1       1       2 1
      2       1       3 1
      3       1       4 1
      4       1       5 1
      5       2       6 1
@<TRIPOS>ALT_TYPE
CGenFF_4.0_ALT_TYPE_SET
CGenFF_4.0 1 CG331 2 OG311 3 HGA3 4 HGA3 5 HGA3 6 HGP1
@<TRIPOS>MOLECULE
methanol
 6 5 0 0 0
****
USER_CHARGES
INVALID_CHARGES
Pose:  52 Cluster:  52 Fr_nu:  61827 TotEn:    -8.17
@<TRIPOS>ATOM
      1 C1        -76.4563  -14.0974  -43.3533 C.3    1 LIG      -0.04000
      2 O1        -76.7309  -14.0167  -41.9667 O.3    1 LIG      -0.65000
      3 H1        -75.4926  -14.5892  -43.5066 H      1 LIG       0.09000
      4 H2        -76.4362  -13.0917  -43.7808 H      1 LIG       0.09000
      5 H3        -77.2421  -14.6816  -43.8378 H      1 LIG       0.09000
      6 H4        -77.5921  -13.5752  -41.8714 H      1 LIG       0.42000
@<TRIPOS>BOND
      1       1       2 1
      2       1       3 1
      3       1       4 1
      4       1       5 1
      5       2       6 1
@<TRIPOS>ALT_TYPE
CGenFF_4.0_ALT_TYPE_SET
CGenFF_4.0 1 CG331 2 OG311 3 HGA3 4 HGA3 5 HGA3 6 HGP1
@<TRIPOS>MOLECULE
methanol
 6 5 0 0 0
****
USER_CHARGES
INVALID_CHARGES
Pose:  53 Cluster:  53 Fr_nu: 10109507 TotEn:    -8.13
@<TRIPOS>ATOM
      1 C1        -41.1996   -2.3403  -47.3271 C.3    1 LIG      -0.04000
      2 O1        -41.3167   -1.2073  -46.4863 O.3    1 LIG      -0.65000
      3 H1        -41.4227   -3.2442  -46.7549 H      1 LIG       0.09000
      4 H2        -40.1850   -2.3928  -47.7302 H      1 LIG       0.09000
      5 H3        -41.9122   -2.2476  -48.1500 H      1 LIG       0.09000
      6 H4        -41.1115   -0.4267  -47.0289 H      1 LIG       0.42000
@<TRIPOS>BOND
      1       1       2 1
      2       1       3 1
      3       1       4 1
      4       1       5 1
      5       2       6 1
@<TRIPOS>ALT_TYPE
CGenFF_4.0_ALT_TYPE_SET
CGenFF_4.0 1 CG331 2 OG311 3 HGA3 4 HGA3 5 HGA3 6 HGP1
@<TRIPOS>MOLECULE
methanol
 6 5 0 0 0
****
USER_CHARGES
INVALID_CHARGES
Pose:  54 Cluster:  54 Fr_nu: 200636 TotEn:    -8.05
@<TRIPOS>ATOM
      1 C1        -82.7789   -6.0356  -45.7510 C.3    1 LIG      -0.04000
      2 O1        -81.4298   -6.0019  -45.3230 O.3    1 LIG      -0.65000
      3 H1        -82.8849   -6.7533  -46.5682 H      1 LIG       0.09000
      4 H2        -83.0811   -5.0398  -46.0851 H      1 LIG       0.09000
      5 H3        -83.4098   -6.3441  -44.9141 H      1 LIG       0.09000
      6 H4        -81.3761   -5.3550  -44.5988 H      1 LIG       0.42000
@<TRIPOS>BOND
      1       1       2 1
      2       1       3 1
      3       1       4 1
      4       1       5 1
      5       2       6 1
@<TRIPOS>ALT_TYPE
CGenFF_4.0_ALT_TYPE_SET
CGenFF_4.0 1 CG331 2 OG311 3 HGA3 4 HGA3 5 HGA3 6 HGP1
@<TRIPOS>MOLECULE
methanol
 6 5 0 0 0
****
USER_CHARGES
INVALID_CHARGES
Pose:  55 Cluster:  55 Fr_nu: 205125 TotEn:    -7.69
@<TRIPOS>ATOM
      1 C1        -82.2920   -6.5506  -45.6920 C.3    1 LIG      -0.04000
      2 O1        -82.0550   -6.8344  -44.3254 O.3    1 LIG      -0.65000
      3 H1        -83.3670   -6.5681  -45.8874 H      1 LIG       0.09000
      4 H2        -81.7860   -7.2944  -46.3127 H      1 LIG       0.09000
      5 H3        -81.8982   -5.5579  -45.9224 H      1 LIG       0.09000
      6 H4        -81.0920   -6.8100  -44.1915 H      1 LIG       0.42000
@<TRIPOS>BOND
      1       1       2 1
      2       1       3 1
      3       1       4 1
      4       1       5 1
      5       2       6 1
@<TRIPOS>ALT_TYPE
CGenFF_4.0_ALT_TYPE_SET
CGenFF_4.0 1 CG331 2 OG311 3 HGA3 4 HGA3 5 HGA3 6 HGP1
@<TRIPOS>MOLECULE
methanol
 6 5 0 0 0
****
USER_CHARGES
INVALID_CHARGES
Pose:  56 Cluster:  56 Fr_nu: 226802 TotEn:    -7.57
@<TRIPOS>ATOM
      1 C1        -70.7855    3.3663  -47.4443 C.3    1 LIG      -0.04000
      2 O1        -70.3752    2.0220  -47.2744 O.3    1 LIG      -0.65000
      3 H1        -71.7741    3.5053  -46.9998 H      1 LIG       0.09000
      4 H2        -70.8166    3.6068  -48.5100 H      1 LIG       0.09000
      5 H3        -70.0686    4.0226  -46.9454 H      1 LIG       0.09000
      6 H4        -69.4958    1.9383  -47.6810 H      1 LIG       0.42000
@<TRIPOS>BOND
      1       1       2 1
      2       1       3 1
      3       1       4 1
      4       1       5 1
      5       2       6 1
@<TRIPOS>ALT_TYPE
CGenFF_4.0_ALT_TYPE_SET
CGenFF_4.0 1 CG331 2 OG311 3 HGA3 4 HGA3 5 HGA3 6 HGP1
@<TRIPOS>MOLECULE
methanol
 6 5 0 0 0
****
USER_CHARGES
INVALID_CHARGES
Pose:  57 Cluster:  57 Fr_nu: 168865 TotEn:    -7.53
@<TRIPOS>ATOM
      1 C1        -76.0829  -23.3481  -47.2172 C.3    1 LIG      -0.04000
      2 O1        -74.9413  -23.2121  -48.0434 O.3    1 LIG      -0.65000
      3 H1        -75.7682  -23.5234  -46.1855 H      1 LIG       0.09000
      4 H2        -76.6921  -24.1839  -47.5704 H      1 LIG       0.09000
      5 H3        -76.6685  -22.4270  -47.2655 H      1 LIG       0.09000
      6 H4        -75.2609  -23.0583  -48.9489 H      1 LIG       0.42000
@<TRIPOS>BOND
      1       1       2 1
      2       1       3 1
      3       1       4 1
      4       1       5 1
      5       2       6 1
@<TRIPOS>ALT_TYPE
CGenFF_4.0_ALT_TYPE_SET
CGenFF_4.0 1 CG331 2 OG311 3 HGA3 4 HGA3 5 HGA3 6 HGP1
@<TRIPOS>MOLECULE
methanol
 6 5 0 0 0
****
USER_CHARGES
INVALID_CHARGES
Pose:  58 Cluster:  58 Fr_nu: 10181046 TotEn:    -7.33
@<TRIPOS>ATOM
      1 C1        -40.9417   -0.4919  -47.8567 C.3    1 LIG      -0.04000
      2 O1        -40.7993   -0.4991  -46.4481 O.3    1 LIG      -0.65000
      3 H1        -41.7068   -1.2150  -48.1500 H      1 LIG       0.09000
      4 H2        -39.9863   -0.7476  -48.3218 H      1 LIG       0.09000
      5 H3        -41.2455    0.5071  -48.1782 H      1 LIG       0.09000
      6 H4        -40.1131    0.1536  -46.2272 H      1 LIG       0.42000
@<TRIPOS>BOND
      1       1       2 1
      2       1       3 1
      3       1       4 1
      4       1       5 1
      5       2       6 1
@<TRIPOS>ALT_TYPE
CGenFF_4.0_ALT_TYPE_SET
CGenFF_4.0 1 CG331 2 OG311 3 HGA3 4 HGA3 5 HGA3 6 HGP1
@<TRIPOS>MOLECULE
methanol
 6 5 0 0 0
****
USER_CHARGES
INVALID_CHARGES
Pose:  59 Cluster:  59 Fr_nu: 10264317 TotEn:    -7.17
@<TRIPOS>ATOM
      1 C1        -48.1834  -19.9239  -31.6969 C.3    1 LIG      -0.04000
      2 O1        -48.7209  -19.6823  -30.4096 O.3    1 LIG      -0.65000
      3 H1        -48.7799  -20.6860  -32.2045 H      1 LIG       0.09000
      4 H2        -47.1475  -20.2597  -31.6031 H      1 LIG       0.09000
      5 H3        -48.2131  -18.9969  -32.2743 H      1 LIG       0.09000
      6 H4        -48.1657  -19.0021  -29.9914 H      1 LIG       0.42000
@<TRIPOS>BOND
      1       1       2 1
      2       1       3 1
      3       1       4 1
      4       1       5 1
      5       2       6 1
@<TRIPOS>ALT_TYPE
CGenFF_4.0_ALT_TYPE_SET
CGenFF_4.0 1 CG331 2 OG311 3 HGA3 4 HGA3 5 HGA3 6 HGP1
@<TRIPOS>MOLECULE
methanol
 6 5 0 0 0
****
USER_CHARGES
INVALID_CHARGES
Pose:  60 Cluster:  60 Fr_nu: 10063923 TotEn:    -7.13
@<TRIPOS>ATOM
      1 C1        -52.4611  -20.8985  -32.0633 C.3    1 LIG      -0.04000
      2 O1        -52.2348  -19.5986  -31.5501 O.3    1 LIG      -0.65000
      3 H1        -51.5220  -21.4573  -32.0692 H      1 LIG       0.09000
      4 H2        -52.8608  -20.8262  -33.0780 H      1 LIG       0.09000
      5 H3        -53.1839  -21.4119  -31.4248 H      1 LIG       0.09000
      6 H4        -53.0894  -19.1346  -31.5608 H      1 LIG       0.42000
@<TRIPOS>BOND
      1       1       2 1
      2       1       3 1
      3       1       4 1
      4       1       5 1
      5       2       6 1
@<TRIPOS>ALT_TYPE
CGenFF_4.0_ALT_TYPE_SET
CGenFF_4.0 1 CG331 2 OG311 3 HGA3 4 HGA3 5 HGA3 6 HGP1
@<TRIPOS>MOLECULE
methanol
 6 5 0 0 0
****
USER_CHARGES
INVALID_CHARGES
Pose:  61 Cluster:  61 Fr_nu: 10181021 TotEn:    -6.98
@<TRIPOS>ATOM
      1 C1        -40.6854   -1.5620  -47.9755 C.3    1 LIG      -0.04000
      2 O1        -40.4145   -1.5555  -46.5859 O.3    1 LIG      -0.65000
      3 H1        -41.7068   -1.2150  -48.1500 H      1 LIG       0.09000
      4 H2        -40.5614   -2.5748  -48.3671 H      1 LIG       0.09000
      5 H3        -39.9843   -0.8910  -48.4775 H      1 LIG       0.09000
      6 H4        -39.5010   -1.8690  -46.4716 H      1 LIG       0.42000
@<TRIPOS>BOND
      1       1       2 1
      2       1       3 1
      3       1       4 1
      4       1       5 1
      5       2       6 1
@<TRIPOS>ALT_TYPE
CGenFF_4.0_ALT_TYPE_SET
CGenFF_4.0 1 CG331 2 OG311 3 HGA3 4 HGA3 5 HGA3 6 HGP1
@<TRIPOS>MOLECULE
methanol
 6 5 0 0 0
****
USER_CHARGES
INVALID_CHARGES
Pose:  62 Cluster:  62 Fr_nu: 295550 TotEn:    -5.79
@<TRIPOS>ATOM
      1 C1        -57.0784  -20.7645  -34.8520 C.3    1 LIG      -0.04000
      2 O1        -57.9504  -20.9572  -35.9505 O.3    1 LIG      -0.65000
      3 H1        -57.3353  -21.4660  -34.0544 H      1 LIG       0.09000
      4 H2        -57.1677  -19.7369  -34.4905 H      1 LIG       0.09000
      5 H3        -56.0513  -20.9463  -35.1772 H      1 LIG       0.09000
      6 H4        -57.6915  -20.3179  -36.6362 H      1 LIG       0.42000
@<TRIPOS>BOND
      1       1       2 1
      2       1       3 1
      3       1       4 1
      4       1       5 1
      5       2       6 1
@<TRIPOS>ALT_TYPE
CGenFF_4.0_ALT_TYPE_SET
CGenFF_4.0 1 CG331 2 OG311 3 HGA3 4 HGA3 5 HGA3 6 HGP1
@<TRIPOS>MOLECULE
methanol
 6 5 0 0 0
****
USER_CHARGES
INVALID_CHARGES
Pose:  63 Cluster:  63 Fr_nu: 10199821 TotEn:    -4.99
@<TRIPOS>ATOM
      1 C1        -70.8451  -23.8285  -57.3178 C.3    1 LIG      -0.04000
      2 O1        -71.9256  -24.0874  -56.4404 O.3    1 LIG      -0.65000
      3 H1        -71.2176  -23.7478  -58.3420 H      1 LIG       0.09000
      4 H2        -70.1149  -24.6387  -57.2473 H      1 LIG       0.09000
      5 H3        -70.3710  -22.8873  -57.0298 H      1 LIG       0.09000
      6 H4        -71.5558  -24.1524  -55.5434 H      1 LIG       0.42000
@<TRIPOS>BOND
      1       1       2 1
      2       1       3 1
      3       1       4 1
      4       1       5 1
      5       2       6 1
@<TRIPOS>ALT_TYPE
CGenFF_4.0_ALT_TYPE_SET
CGenFF_4.0 1 CG331 2 OG311 3 HGA3 4 HGA3 5 HGA3 6 HGP1
@<TRIPOS>MOLECULE
methanol
 6 5 0 0 0
****
USER_CHARGES
INVALID_CHARGES
Pose:  64 Cluster:  64 Fr_nu: 10270435 TotEn:    -1.46
@<TRIPOS>ATOM
      1 C1        -71.3480  -24.4426  -56.5760 C.3    1 LIG      -0.04000
      2 O1        -72.0244  -23.5568  -57.4491 O.3    1 LIG      -0.65000
      3 H1        -71.9866  -24.6686  -55.7185 H      1 LIG       0.09000
      4 H2        -70.4161  -23.9820  -56.2383 H      1 LIG       0.09000
      5 H3        -71.1218  -25.3670  -57.1126 H      1 LIG       0.09000
      6 H4        -71.4269  -23.3803  -58.1959 H      1 LIG       0.42000
@<TRIPOS>BOND
      1       1       2 1
      2       1       3 1
      3       1       4 1
      4       1       5 1
      5       2       6 1
@<TRIPOS>ALT_TYPE
CGenFF_4.0_ALT_TYPE_SET
CGenFF_4.0 1 CG331 2 OG311 3 HGA3 4 HGA3 5 HGA3 6 HGP1
@<TRIPOS>MOLECULE
furan
 9 9 0 0 0
****
USER_CHARGES
INVALID_CHARGES
Pose:   1 Cluster:   1 Fr_nu: 272789 TotEn:    -9.60
@<TRIPOS>ATOM
      1 C1        -78.1361  -12.3811  -52.3906 C.2    1 LIG      -0.26000
      2 C2        -77.0440  -12.7144  -53.2269 C.2    1 LIG      -0.26000
      3 C3        -77.6057  -11.6859  -51.3288 C.2    1 LIG       0.09300
      4 C4        -75.9242  -12.1990  -52.6167 C.2    1 LIG       0.09300
      5 O1        -76.2581  -11.5704  -51.4591 O.3    1 LIG      -0.29200
      6 H1        -79.1791  -12.6185  -52.5423 H      1 LIG       0.17500
      7 H2        -77.0699  -13.2617  -54.1582 H      1 LIG       0.17500
      8 H3        -78.0308  -11.2298  -50.4465 H      1 LIG       0.13800
      9 H4        -74.8728  -12.1943  -52.8649 H      1 LIG       0.13800
@<TRIPOS>BOND
      1       1       2 1
      2       1       3 2
      3       2       4 2
      4       3       5 1
      5       4       5 1
      6       1       6 1
      7       2       7 1
      8       3       8 1
      9       4       9 1
@<TRIPOS>ALT_TYPE
CGenFF_4.0_ALT_TYPE_SET
CGenFF_4.0 1 CG2R51 2 CG2R51 3 CG2R51 4 CG2R51 5 OG2R50 6 HGR51 7 HGR51 8 HGR52 9 HGR52
@<TRIPOS>MOLECULE
furan
 9 9 0 0 0
****
USER_CHARGES
INVALID_CHARGES
Pose:   2 Cluster:   2 Fr_nu: 3019850 TotEn:    -9.58
@<TRIPOS>ATOM
      1 C1        -72.8680  -25.6117  -40.8936 C.2    1 LIG      -0.26000
      2 C2        -72.4520  -24.8913  -42.0386 C.2    1 LIG      -0.26000
      3 C3        -72.9181  -24.6993  -39.8655 C.2    1 LIG       0.09300
      4 C4        -72.2777  -23.5899  -41.6287 C.2    1 LIG       0.09300
      5 O1        -72.5598  -23.4645  -40.3053 O.3    1 LIG      -0.29200
      6 H1        -73.1015  -26.6644  -40.8259 H      1 LIG       0.17500
      7 H2        -72.2987  -25.2728  -43.0378 H      1 LIG       0.17500
      8 H3        -73.1767  -24.7658  -38.8187 H      1 LIG       0.13800
      9 H4        -71.9732  -22.6827  -42.1299 H      1 LIG       0.13800
@<TRIPOS>BOND
      1       1       2 1
      2       1       3 2
      3       2       4 2
      4       3       5 1
      5       4       5 1
      6       1       6 1
      7       2       7 1
      8       3       8 1
      9       4       9 1
@<TRIPOS>ALT_TYPE
CGenFF_4.0_ALT_TYPE_SET
CGenFF_4.0 1 CG2R51 2 CG2R51 3 CG2R51 4 CG2R51 5 OG2R50 6 HGR51 7 HGR51 8 HGR52 9 HGR52
@<TRIPOS>MOLECULE
furan
 9 9 0 0 0
****
USER_CHARGES
INVALID_CHARGES
Pose:   3 Cluster:   3 Fr_nu: 604362 TotEn:    -9.19
@<TRIPOS>ATOM
      1 C1        -49.4055  -10.6079  -28.2706 C.2    1 LIG      -0.26000
      2 C2        -50.1756  -11.7904  -28.3790 C.2    1 LIG      -0.26000
      3 C3        -49.5250  -10.1927  -26.9647 C.2    1 LIG       0.09300
      4 C4        -50.7106  -12.0136  -27.1316 C.2    1 LIG       0.09300
      5 O1        -50.3187  -11.0442  -26.2637 O.3    1 LIG      -0.29200
      6 H1        -48.8353  -10.1190  -29.0472 H      1 LIG       0.17500
      7 H2        -50.3221  -12.4035  -29.2565 H      1 LIG       0.17500
      8 H3        -49.1278   -9.3574  -26.4065 H      1 LIG       0.13800
      9 H4        -51.3551  -12.7768  -26.7203 H      1 LIG       0.13800
@<TRIPOS>BOND
      1       1       2 1
      2       1       3 2
      3       2       4 2
      4       3       5 1
      5       4       5 1
      6       1       6 1
      7       2       7 1
      8       3       8 1
      9       4       9 1
@<TRIPOS>ALT_TYPE
CGenFF_4.0_ALT_TYPE_SET
CGenFF_4.0 1 CG2R51 2 CG2R51 3 CG2R51 4 CG2R51 5 OG2R50 6 HGR51 7 HGR51 8 HGR52 9 HGR52
@<TRIPOS>MOLECULE
furan
 9 9 0 0 0
****
USER_CHARGES
INVALID_CHARGES
Pose:   4 Cluster:   4 Fr_nu:  55921 TotEn:    -8.67
@<TRIPOS>ATOM
      1 C1        -78.1021  -11.8181  -52.8260 C.2    1 LIG      -0.26000
      2 C2        -78.8312  -12.4643  -51.7992 C.2    1 LIG      -0.26000
      3 C3        -77.0555  -11.1764  -52.2055 C.2    1 LIG       0.09300
      4 C4        -78.1780  -12.1716  -50.6246 C.2    1 LIG       0.09300
      5 O1        -77.0945  -11.3870  -50.8637 O.3    1 LIG      -0.29200
      6 H1        -78.3134  -11.8193  -53.8855 H      1 LIG       0.17500
      7 H2        -79.7212  -13.0680  -51.9025 H      1 LIG       0.17500
      8 H3        -76.2394  -10.5631  -52.5589 H      1 LIG       0.13800
      9 H4        -78.3481  -12.4313  -49.5899 H      1 LIG       0.13800
@<TRIPOS>BOND
      1       1       2 1
      2       1       3 2
      3       2       4 2
      4       3       5 1
      5       4       5 1
      6       1       6 1
      7       2       7 1
      8       3       8 1
      9       4       9 1
@<TRIPOS>ALT_TYPE
CGenFF_4.0_ALT_TYPE_SET
CGenFF_4.0 1 CG2R51 2 CG2R51 3 CG2R51 4 CG2R51 5 OG2R50 6 HGR51 7 HGR51 8 HGR52 9 HGR52
@<TRIPOS>MOLECULE
furan
 9 9 0 0 0
****
USER_CHARGES
INVALID_CHARGES
Pose:   5 Cluster:   5 Fr_nu:  87790 TotEn:    -8.65
@<TRIPOS>ATOM
      1 C1        -74.6454   -3.4223  -30.1408 C.2    1 LIG      -0.26000
      2 C2        -75.9993   -3.0183  -30.0585 C.2    1 LIG      -0.26000
      3 C3        -74.2032   -3.0257  -31.3814 C.2    1 LIG       0.09300
      4 C4        -76.2879   -2.4034  -31.2546 C.2    1 LIG       0.09300
      5 O1        -75.1982   -2.4037  -32.0665 O.3    1 LIG      -0.29200
      6 H1        -74.0647   -3.9386  -29.3901 H      1 LIG       0.17500
      7 H2        -76.6797   -3.1576  -29.2307 H      1 LIG       0.17500
      8 H3        -73.2584   -3.1059  -31.8992 H      1 LIG       0.13800
      9 H4        -77.1740   -1.9381  -31.6612 H      1 LIG       0.13800
@<TRIPOS>BOND
      1       1       2 1
      2       1       3 2
      3       2       4 2
      4       3       5 1
      5       4       5 1
      6       1       6 1
      7       2       7 1
      8       3       8 1
      9       4       9 1
@<TRIPOS>ALT_TYPE
CGenFF_4.0_ALT_TYPE_SET
CGenFF_4.0 1 CG2R51 2 CG2R51 3 CG2R51 4 CG2R51 5 OG2R50 6 HGR51 7 HGR51 8 HGR52 9 HGR52
@<TRIPOS>MOLECULE
furan
 9 9 0 0 0
****
USER_CHARGES
INVALID_CHARGES
Pose:   6 Cluster:   6 Fr_nu: 888126 TotEn:    -8.56
@<TRIPOS>ATOM
      1 C1        -80.8577   -8.2752  -33.2887 C.2    1 LIG      -0.26000
      2 C2        -80.9750   -7.8378  -31.9477 C.2    1 LIG      -0.26000
      3 C3        -82.1424   -8.3932  -33.7657 C.2    1 LIG       0.09300
      4 C4        -82.3230   -7.7196  -31.7010 C.2    1 LIG       0.09300
      5 O1        -83.0415   -8.0563  -32.8042 O.3    1 LIG      -0.29200
      6 H1        -79.9503   -8.4794  -33.8385 H      1 LIG       0.17500
      7 H2        -80.1768   -7.6340  -31.2486 H      1 LIG       0.17500
      8 H3        -82.5628   -8.6878  -34.7163 H      1 LIG       0.13800
      9 H4        -82.9019   -7.4236  -30.8383 H      1 LIG       0.13800
@<TRIPOS>BOND
      1       1       2 1
      2       1       3 2
      3       2       4 2
      4       3       5 1
      5       4       5 1
      6       1       6 1
      7       2       7 1
      8       3       8 1
      9       4       9 1
@<TRIPOS>ALT_TYPE
CGenFF_4.0_ALT_TYPE_SET
CGenFF_4.0 1 CG2R51 2 CG2R51 3 CG2R51 4 CG2R51 5 OG2R50 6 HGR51 7 HGR51 8 HGR52 9 HGR52
@<TRIPOS>MOLECULE
furan
 9 9 0 0 0
****
USER_CHARGES
INVALID_CHARGES
Pose:   7 Cluster:   7 Fr_nu: 395101 TotEn:    -8.52
@<TRIPOS>ATOM
      1 C1        -77.5282  -14.1545  -45.6233 C.2    1 LIG      -0.26000
      2 C2        -78.5290  -13.6541  -46.4900 C.2    1 LIG      -0.26000
      3 C3        -78.1925  -14.7567  -44.5802 C.2    1 LIG       0.09300
      4 C4        -79.7335  -13.9863  -45.9148 C.2    1 LIG       0.09300
      5 O1        -79.5371  -14.6587  -44.7504 O.3    1 LIG      -0.29200
      6 H1        -76.4568  -14.0845  -45.7435 H      1 LIG       0.17500
      7 H2        -78.3898  -13.1185  -47.4180 H      1 LIG       0.17500
      8 H3        -77.8707  -15.2733  -43.6876 H      1 LIG       0.13800
      9 H4        -80.7647  -13.8256  -46.1938 H      1 LIG       0.13800
@<TRIPOS>BOND
      1       1       2 1
      2       1       3 2
      3       2       4 2
      4       3       5 1
      5       4       5 1
      6       1       6 1
      7       2       7 1
      8       3       8 1
      9       4       9 1
@<TRIPOS>ALT_TYPE
CGenFF_4.0_ALT_TYPE_SET
CGenFF_4.0 1 CG2R51 2 CG2R51 3 CG2R51 4 CG2R51 5 OG2R50 6 HGR51 7 HGR51 8 HGR52 9 HGR52
@<TRIPOS>MOLECULE
furan
 9 9 0 0 0
****
USER_CHARGES
INVALID_CHARGES
Pose:   8 Cluster:   8 Fr_nu: 2530055 TotEn:    -8.47
@<TRIPOS>ATOM
      1 C1        -55.0016  -20.2234  -25.5828 C.2    1 LIG      -0.26000
      2 C2        -55.6757  -21.3614  -25.0790 C.2    1 LIG      -0.26000
      3 C3        -53.9650  -19.9773  -24.7128 C.2    1 LIG       0.09300
      4 C4        -55.0029  -21.7296  -23.9372 C.2    1 LIG       0.09300
      5 O1        -53.9587  -20.8910  -23.7070 O.3    1 LIG      -0.29200
      6 H1        -55.2416  -19.6536  -26.4688 H      1 LIG       0.17500
      7 H2        -56.5433  -21.8520  -25.4962 H      1 LIG       0.17500
      8 H3        -53.1842  -19.2318  -24.6720 H      1 LIG       0.13800
      9 H4        -55.1340  -22.5222  -23.2150 H      1 LIG       0.13800
@<TRIPOS>BOND
      1       1       2 1
      2       1       3 2
      3       2       4 2
      4       3       5 1
      5       4       5 1
      6       1       6 1
      7       2       7 1
      8       3       8 1
      9       4       9 1
@<TRIPOS>ALT_TYPE
CGenFF_4.0_ALT_TYPE_SET
CGenFF_4.0 1 CG2R51 2 CG2R51 3 CG2R51 4 CG2R51 5 OG2R50 6 HGR51 7 HGR51 8 HGR52 9 HGR52
@<TRIPOS>MOLECULE
furan
 9 9 0 0 0
****
USER_CHARGES
INVALID_CHARGES
Pose:   9 Cluster:   9 Fr_nu:  43954 TotEn:    -8.45
@<TRIPOS>ATOM
      1 C1        -62.2924   -4.6716  -56.1233 C.2    1 LIG      -0.26000
      2 C2        -62.6389   -3.4243  -55.5509 C.2    1 LIG      -0.26000
      3 C3        -61.8167   -5.4465  -55.0911 C.2    1 LIG       0.09300
      4 C4        -62.3504   -3.5261  -54.2099 C.2    1 LIG       0.09300
      5 O1        -61.8489   -4.7556  -53.9215 O.3    1 LIG      -0.29200
      6 H1        -62.3781   -4.9684  -57.1586 H      1 LIG       0.17500
      7 H2        -63.0480   -2.5596  -56.0530 H      1 LIG       0.17500
      8 H3        -61.4383   -6.4563  -55.0274 H      1 LIG       0.13800
      9 H4        -62.4399   -2.8494  -53.3726 H      1 LIG       0.13800
@<TRIPOS>BOND
      1       1       2 1
      2       1       3 2
      3       2       4 2
      4       3       5 1
      5       4       5 1
      6       1       6 1
      7       2       7 1
      8       3       8 1
      9       4       9 1
@<TRIPOS>ALT_TYPE
CGenFF_4.0_ALT_TYPE_SET
CGenFF_4.0 1 CG2R51 2 CG2R51 3 CG2R51 4 CG2R51 5 OG2R50 6 HGR51 7 HGR51 8 HGR52 9 HGR52
@<TRIPOS>MOLECULE
furan
 9 9 0 0 0
****
USER_CHARGES
INVALID_CHARGES
Pose:  10 Cluster:  10 Fr_nu:  43338 TotEn:    -8.45
@<TRIPOS>ATOM
      1 C1        -60.4087   -4.5324  -54.6501 C.2    1 LIG      -0.26000
      2 C2        -60.9888   -3.3367  -54.1631 C.2    1 LIG      -0.26000
      3 C3        -61.4572   -5.3671  -54.9597 C.2    1 LIG       0.09300
      4 C4        -62.3504   -3.5261  -54.2099 C.2    1 LIG       0.09300
      5 O1        -62.6442   -4.7612  -54.6944 O.3    1 LIG      -0.29200
      6 H1        -59.3579   -4.7577  -54.7611 H      1 LIG       0.17500
      7 H2        -60.4783   -2.4481  -53.8210 H      1 LIG       0.17500
      8 H3        -61.5226   -6.3694  -55.3575 H      1 LIG       0.13800
      9 H4        -63.1999   -2.9120  -53.9485 H      1 LIG       0.13800
@<TRIPOS>BOND
      1       1       2 1
      2       1       3 2
      3       2       4 2
      4       3       5 1
      5       4       5 1
      6       1       6 1
      7       2       7 1
      8       3       8 1
      9       4       9 1
@<TRIPOS>ALT_TYPE
CGenFF_4.0_ALT_TYPE_SET
CGenFF_4.0 1 CG2R51 2 CG2R51 3 CG2R51 4 CG2R51 5 OG2R50 6 HGR51 7 HGR51 8 HGR52 9 HGR52
@<TRIPOS>MOLECULE
furan
 9 9 0 0 0
****
USER_CHARGES
INVALID_CHARGES
Pose:  11 Cluster:  11 Fr_nu: 2690637 TotEn:    -8.43
@<TRIPOS>ATOM
      1 C1        -75.1171  -22.6741  -46.6116 C.2    1 LIG      -0.26000
      2 C2        -76.5110  -22.8729  -46.7560 C.2    1 LIG      -0.26000
      3 C3        -74.9266  -22.2252  -45.3254 C.2    1 LIG       0.09300
      4 C4        -77.0728  -22.5315  -45.5478 C.2    1 LIG       0.09300
      5 O1        -76.1138  -22.1357  -44.6703 O.3    1 LIG      -0.29200
      6 H1        -74.3477  -22.8370  -47.3523 H      1 LIG       0.17500
      7 H2        -77.0399  -23.2217  -47.6313 H      1 LIG       0.17500
      8 H3        -74.0548  -21.9418  -44.7539 H      1 LIG       0.13800
      9 H4        -78.0855  -22.5162  -45.1720 H      1 LIG       0.13800
@<TRIPOS>BOND
      1       1       2 1
      2       1       3 2
      3       2       4 2
      4       3       5 1
      5       4       5 1
      6       1       6 1
      7       2       7 1
      8       3       8 1
      9       4       9 1
@<TRIPOS>ALT_TYPE
CGenFF_4.0_ALT_TYPE_SET
CGenFF_4.0 1 CG2R51 2 CG2R51 3 CG2R51 4 CG2R51 5 OG2R50 6 HGR51 7 HGR51 8 HGR52 9 HGR52
@<TRIPOS>MOLECULE
furan
 9 9 0 0 0
****
USER_CHARGES
INVALID_CHARGES
Pose:  12 Cluster:  12 Fr_nu: 271287 TotEn:    -8.04
@<TRIPOS>ATOM
      1 C1        -79.1371  -14.2101  -46.0146 C.2    1 LIG      -0.26000
      2 C2        -78.4016  -14.7712  -44.9434 C.2    1 LIG      -0.26000
      3 C3        -78.8219  -12.8713  -46.0344 C.2    1 LIG       0.09300
      4 C4        -77.6892  -13.7354  -44.3851 C.2    1 LIG       0.09300
      5 O1        -77.9398  -12.5739  -45.0444 O.3    1 LIG      -0.29200
      6 H1        -79.8128  -14.7177  -46.6876 H      1 LIG       0.17500
      7 H2        -78.3917  -15.8018  -44.6191 H      1 LIG       0.17500
      8 H3        -79.1232  -12.0414  -46.6569 H      1 LIG       0.13800
      9 H4        -76.9968  -13.6642  -43.5590 H      1 LIG       0.13800
@<TRIPOS>BOND
      1       1       2 1
      2       1       3 2
      3       2       4 2
      4       3       5 1
      5       4       5 1
      6       1       6 1
      7       2       7 1
      8       3       8 1
      9       4       9 1
@<TRIPOS>ALT_TYPE
CGenFF_4.0_ALT_TYPE_SET
CGenFF_4.0 1 CG2R51 2 CG2R51 3 CG2R51 4 CG2R51 5 OG2R50 6 HGR51 7 HGR51 8 HGR52 9 HGR52
@<TRIPOS>MOLECULE
furan
 9 9 0 0 0
****
USER_CHARGES
INVALID_CHARGES
Pose:  13 Cluster:  13 Fr_nu:   9934 TotEn:    -7.98
@<TRIPOS>ATOM
      1 C1        -48.9260  -10.5728  -26.1037 C.2    1 LIG      -0.26000
      2 C2        -49.3882  -11.6552  -26.8899 C.2    1 LIG      -0.26000
      3 C3        -49.9352   -9.6382  -26.1097 C.2    1 LIG       0.09300
      4 C4        -50.6469  -11.3050  -27.3200 C.2    1 LIG       0.09300
      5 O1        -50.9878  -10.0769  -26.8486 O.3    1 LIG      -0.29200
      6 H1        -47.9760  -10.4846  -25.5968 H      1 LIG       0.17500
      7 H2        -48.8689  -12.5757  -27.1146 H      1 LIG       0.17500
      8 H3        -50.0538   -8.6630  -25.6602 H      1 LIG       0.13800
      9 H4        -51.3898  -11.7930  -27.9339 H      1 LIG       0.13800
@<TRIPOS>BOND
      1       1       2 1
      2       1       3 2
      3       2       4 2
      4       3       5 1
      5       4       5 1
      6       1       6 1
      7       2       7 1
      8       3       8 1
      9       4       9 1
@<TRIPOS>ALT_TYPE
CGenFF_4.0_ALT_TYPE_SET
CGenFF_4.0 1 CG2R51 2 CG2R51 3 CG2R51 4 CG2R51 5 OG2R50 6 HGR51 7 HGR51 8 HGR52 9 HGR52
@<TRIPOS>MOLECULE
furan
 9 9 0 0 0
****
USER_CHARGES
INVALID_CHARGES
Pose:  14 Cluster:  14 Fr_nu: 1651486 TotEn:    -7.93
@<TRIPOS>ATOM
      1 C1        -79.2824  -22.4648  -34.0527 C.2    1 LIG      -0.26000
      2 C2        -80.5463  -22.2686  -33.4467 C.2    1 LIG      -0.26000
      3 C3        -78.3469  -22.1973  -33.0803 C.2    1 LIG       0.09300
      4 C4        -80.2931  -21.8953  -32.1472 C.2    1 LIG       0.09300
      5 O1        -78.9548  -21.8496  -31.9159 O.3    1 LIG      -0.29200
      6 H1        -79.0787  -22.7633  -35.0708 H      1 LIG       0.17500
      7 H2        -81.5200  -22.3849  -33.9003 H      1 LIG       0.17500
      8 H3        -77.2669  -22.2093  -33.0584 H      1 LIG       0.13800
      9 H4        -80.9220  -21.6413  -31.3064 H      1 LIG       0.13800
@<TRIPOS>BOND
      1       1       2 1
      2       1       3 2
      3       2       4 2
      4       3       5 1
      5       4       5 1
      6       1       6 1
      7       2       7 1
      8       3       8 1
      9       4       9 1
@<TRIPOS>ALT_TYPE
CGenFF_4.0_ALT_TYPE_SET
CGenFF_4.0 1 CG2R51 2 CG2R51 3 CG2R51 4 CG2R51 5 OG2R50 6 HGR51 7 HGR51 8 HGR52 9 HGR52
@<TRIPOS>MOLECULE
furan
 9 9 0 0 0
****
USER_CHARGES
INVALID_CHARGES
Pose:  15 Cluster:  15 Fr_nu: 1156170 TotEn:    -7.90
@<TRIPOS>ATOM
      1 C1        -75.9634  -22.0780  -45.2538 C.2    1 LIG      -0.26000
      2 C2        -75.0438  -22.6220  -46.1820 C.2    1 LIG      -0.26000
      3 C3        -77.1675  -21.9942  -45.9135 C.2    1 LIG       0.09300
      4 C4        -75.7514  -22.8320  -47.3426 C.2    1 LIG       0.09300
      5 O1        -77.0468  -22.4519  -47.1872 O.3    1 LIG      -0.29200
      6 H1        -75.7725  -21.7833  -44.2320 H      1 LIG       0.17500
      7 H2        -73.9962  -22.8346  -46.0246 H      1 LIG       0.17500
      8 H3        -78.1523  -21.6514  -45.6313 H      1 LIG       0.13800
      9 H4        -75.4926  -23.2239  -48.3154 H      1 LIG       0.13800
@<TRIPOS>BOND
      1       1       2 1
      2       1       3 2
      3       2       4 2
      4       3       5 1
      5       4       5 1
      6       1       6 1
      7       2       7 1
      8       3       8 1
      9       4       9 1
@<TRIPOS>ALT_TYPE
CGenFF_4.0_ALT_TYPE_SET
CGenFF_4.0 1 CG2R51 2 CG2R51 3 CG2R51 4 CG2R51 5 OG2R50 6 HGR51 7 HGR51 8 HGR52 9 HGR52
@<TRIPOS>MOLECULE
furan
 9 9 0 0 0
****
USER_CHARGES
INVALID_CHARGES
Pose:  16 Cluster:  16 Fr_nu: 173026 TotEn:    -7.84
@<TRIPOS>ATOM
      1 C1        -49.7082  -12.5647  -28.6719 C.2    1 LIG      -0.26000
      2 C2        -49.9102  -11.2510  -29.1586 C.2    1 LIG      -0.26000
      3 C3        -50.5910  -12.7257  -27.6295 C.2    1 LIG       0.09300
      4 C4        -50.9021  -10.7031  -28.3790 C.2    1 LIG       0.09300
      5 O1        -51.3226  -11.5957  -27.4445 O.3    1 LIG      -0.29200
      6 H1        -49.0065  -13.3016  -29.0351 H      1 LIG       0.17500
      7 H2        -49.3971  -10.7646  -29.9756 H      1 LIG       0.17500
      8 H3        -50.8111  -13.5406  -26.9553 H      1 LIG       0.13800
      9 H4        -51.3946   -9.7418  -28.3624 H      1 LIG       0.13800
@<TRIPOS>BOND
      1       1       2 1
      2       1       3 2
      3       2       4 2
      4       3       5 1
      5       4       5 1
      6       1       6 1
      7       2       7 1
      8       3       8 1
      9       4       9 1
@<TRIPOS>ALT_TYPE
CGenFF_4.0_ALT_TYPE_SET
CGenFF_4.0 1 CG2R51 2 CG2R51 3 CG2R51 4 CG2R51 5 OG2R50 6 HGR51 7 HGR51 8 HGR52 9 HGR52
@<TRIPOS>MOLECULE
furan
 9 9 0 0 0
****
USER_CHARGES
INVALID_CHARGES
Pose:  17 Cluster:  17 Fr_nu: 291667 TotEn:    -7.84
@<TRIPOS>ATOM
      1 C1        -78.2958  -21.5103  -33.0649 C.2    1 LIG      -0.26000
      2 C2        -79.4372  -20.6766  -33.1380 C.2    1 LIG      -0.26000
      3 C3        -78.6451  -22.6909  -33.6783 C.2    1 LIG       0.09300
      4 C4        -80.4026  -21.4072  -33.7909 C.2    1 LIG       0.09300
      5 O1        -79.9277  -22.6361  -34.1237 O.3    1 LIG      -0.29200
      6 H1        -77.3384  -21.2797  -32.6204 H      1 LIG       0.17500
      7 H2        -79.5429  -19.6692  -32.7621 H      1 LIG       0.17500
      8 H3        -78.1227  -23.6168  -33.8701 H      1 LIG       0.13800
      9 H4        -81.4237  -21.2062  -34.0808 H      1 LIG       0.13800
@<TRIPOS>BOND
      1       1       2 1
      2       1       3 2
      3       2       4 2
      4       3       5 1
      5       4       5 1
      6       1       6 1
      7       2       7 1
      8       3       8 1
      9       4       9 1
@<TRIPOS>ALT_TYPE
CGenFF_4.0_ALT_TYPE_SET
CGenFF_4.0 1 CG2R51 2 CG2R51 3 CG2R51 4 CG2R51 5 OG2R50 6 HGR51 7 HGR51 8 HGR52 9 HGR52
@<TRIPOS>MOLECULE
furan
 9 9 0 0 0
****
USER_CHARGES
INVALID_CHARGES
Pose:  18 Cluster:  18 Fr_nu: 476916 TotEn:    -7.82
@<TRIPOS>ATOM
      1 C1        -46.3294  -10.5085  -34.5039 C.2    1 LIG      -0.26000
      2 C2        -46.0315  -11.8804  -34.3240 C.2    1 LIG      -0.26000
      3 C3        -45.8727  -10.1800  -35.7592 C.2    1 LIG       0.09300
      4 C4        -45.4142  -12.2924  -35.4821 C.2    1 LIG       0.09300
      5 O1        -45.3137  -11.2618  -36.3621 O.3    1 LIG      -0.29200
      6 H1        -46.8155   -9.8425  -33.8059 H      1 LIG       0.17500
      7 H2        -46.2407  -12.4924  -33.4585 H      1 LIG       0.17500
      8 H3        -45.8712   -9.2687  -36.3393 H      1 LIG       0.13800
      9 H4        -45.0093  -13.2358  -35.8186 H      1 LIG       0.13800
@<TRIPOS>BOND
      1       1       2 1
      2       1       3 2
      3       2       4 2
      4       3       5 1
      5       4       5 1
      6       1       6 1
      7       2       7 1
      8       3       8 1
      9       4       9 1
@<TRIPOS>ALT_TYPE
CGenFF_4.0_ALT_TYPE_SET
CGenFF_4.0 1 CG2R51 2 CG2R51 3 CG2R51 4 CG2R51 5 OG2R50 6 HGR51 7 HGR51 8 HGR52 9 HGR52
@<TRIPOS>MOLECULE
furan
 9 9 0 0 0
****
USER_CHARGES
INVALID_CHARGES
Pose:  19 Cluster:  19 Fr_nu:  44113 TotEn:    -7.82
@<TRIPOS>ATOM
      1 C1        -61.2085   -5.3695  -54.7337 C.2    1 LIG      -0.26000
      2 C2        -62.3475   -4.5995  -55.0699 C.2    1 LIG      -0.26000
      3 C3        -60.5966   -4.7116  -53.6921 C.2    1 LIG       0.09300
      4 C4        -62.3504   -3.5261  -54.2099 C.2    1 LIG       0.09300
      5 O1        -61.2865   -3.5871  -53.3667 O.3    1 LIG      -0.29200
      6 H1        -60.8751   -6.2887  -55.1933 H      1 LIG       0.17500
      7 H2        -63.0753   -4.8018  -55.8424 H      1 LIG       0.17500
      8 H3        -59.7117   -4.9041  -53.1032 H      1 LIG       0.13800
      9 H4        -63.0049   -2.6771  -54.0762 H      1 LIG       0.13800
@<TRIPOS>BOND
      1       1       2 1
      2       1       3 2
      3       2       4 2
      4       3       5 1
      5       4       5 1
      6       1       6 1
      7       2       7 1
      8       3       8 1
      9       4       9 1
@<TRIPOS>ALT_TYPE
CGenFF_4.0_ALT_TYPE_SET
CGenFF_4.0 1 CG2R51 2 CG2R51 3 CG2R51 4 CG2R51 5 OG2R50 6 HGR51 7 HGR51 8 HGR52 9 HGR52
@<TRIPOS>MOLECULE
furan
 9 9 0 0 0
****
USER_CHARGES
INVALID_CHARGES
Pose:  20 Cluster:  20 Fr_nu: 405957 TotEn:    -7.80
@<TRIPOS>ATOM
      1 C1        -77.4876  -13.7740  -44.5371 C.2    1 LIG      -0.26000
      2 C2        -78.7305  -13.5725  -45.1833 C.2    1 LIG      -0.26000
      3 C3        -76.5201  -13.4912  -45.4730 C.2    1 LIG       0.09300
      4 C4        -78.4340  -13.1807  -46.4681 C.2    1 LIG       0.09300
      5 O1        -77.0887  -13.1286  -46.6527 O.3    1 LIG      -0.29200
      6 H1        -77.3181  -14.0869  -43.5169 H      1 LIG       0.17500
      7 H2        -79.7189  -13.6969  -44.7649 H      1 LIG       0.17500
      8 H3        -75.4400  -13.4984  -45.4574 H      1 LIG       0.13800
      9 H4        -79.0344  -12.9161  -47.3263 H      1 LIG       0.13800
@<TRIPOS>BOND
      1       1       2 1
      2       1       3 2
      3       2       4 2
      4       3       5 1
      5       4       5 1
      6       1       6 1
      7       2       7 1
      8       3       8 1
      9       4       9 1
@<TRIPOS>ALT_TYPE
CGenFF_4.0_ALT_TYPE_SET
CGenFF_4.0 1 CG2R51 2 CG2R51 3 CG2R51 4 CG2R51 5 OG2R50 6 HGR51 7 HGR51 8 HGR52 9 HGR52
@<TRIPOS>MOLECULE
furan
 9 9 0 0 0
****
USER_CHARGES
INVALID_CHARGES
Pose:  21 Cluster:  21 Fr_nu:   6990 TotEn:    -7.78
@<TRIPOS>ATOM
      1 C1        -79.9213  -20.7152  -32.4929 C.2    1 LIG      -0.26000
      2 C2        -78.6304  -21.0253  -32.9833 C.2    1 LIG      -0.26000
      3 C3        -80.4392  -21.8939  -32.0086 C.2    1 LIG       0.09300
      4 C4        -78.4514  -22.3713  -32.7637 C.2    1 LIG       0.09300
      5 O1        -79.5495  -22.9081  -32.1698 O.3    1 LIG      -0.29200
      6 H1        -80.4130  -19.7531  -32.4929 H      1 LIG       0.17500
      7 H2        -77.9192  -20.3519  -33.4396 H      1 LIG       0.17500
      8 H3        -81.3758  -22.1633  -31.5425 H      1 LIG       0.13800
      9 H4        -77.6429  -23.0600  -32.9614 H      1 LIG       0.13800
@<TRIPOS>BOND
      1       1       2 1
      2       1       3 2
      3       2       4 2
      4       3       5 1
      5       4       5 1
      6       1       6 1
      7       2       7 1
      8       3       8 1
      9       4       9 1
@<TRIPOS>ALT_TYPE
CGenFF_4.0_ALT_TYPE_SET
CGenFF_4.0 1 CG2R51 2 CG2R51 3 CG2R51 4 CG2R51 5 OG2R50 6 HGR51 7 HGR51 8 HGR52 9 HGR52
@<TRIPOS>MOLECULE
furan
 9 9 0 0 0
****
USER_CHARGES
INVALID_CHARGES
Pose:  22 Cluster:  22 Fr_nu:  82354 TotEn:    -7.76
@<TRIPOS>ATOM
      1 C1        -76.5524  -13.0646  -53.1705 C.2    1 LIG      -0.26000
      2 C2        -77.2256  -12.1291  -52.3490 C.2    1 LIG      -0.26000
      3 C3        -75.3696  -12.4673  -53.5396 C.2    1 LIG       0.09300
      4 C4        -76.4061  -11.0269  -52.2745 C.2    1 LIG       0.09300
      5 O1        -75.2727  -11.2250  -52.9974 O.3    1 LIG      -0.29200
      6 H1        -76.8876  -14.0506  -53.4582 H      1 LIG       0.17500
      7 H2        -78.1877  -12.2440  -51.8708 H      1 LIG       0.17500
      8 H3        -74.5340  -12.7774  -54.1500 H      1 LIG       0.13800
      9 H4        -76.4811  -10.0721  -51.7747 H      1 LIG       0.13800
@<TRIPOS>BOND
      1       1       2 1
      2       1       3 2
      3       2       4 2
      4       3       5 1
      5       4       5 1
      6       1       6 1
      7       2       7 1
      8       3       8 1
      9       4       9 1
@<TRIPOS>ALT_TYPE
CGenFF_4.0_ALT_TYPE_SET
CGenFF_4.0 1 CG2R51 2 CG2R51 3 CG2R51 4 CG2R51 5 OG2R50 6 HGR51 7 HGR51 8 HGR52 9 HGR52
@<TRIPOS>MOLECULE
furan
 9 9 0 0 0
****
USER_CHARGES
INVALID_CHARGES
Pose:  23 Cluster:  23 Fr_nu: 304536 TotEn:    -7.74
@<TRIPOS>ATOM
      1 C1        -69.6534   -1.3520  -29.0379 C.2    1 LIG      -0.26000
      2 C2        -68.4423   -0.7423  -28.6322 C.2    1 LIG      -0.26000
      3 C3        -69.4778   -2.7048  -28.8619 C.2    1 LIG       0.09300
      4 C4        -67.6129   -1.7660  -28.2370 C.2    1 LIG       0.09300
      5 O1        -68.2367   -2.9655  -28.3739 O.3    1 LIG      -0.29200
      6 H1        -70.5429   -0.8662  -29.4123 H      1 LIG       0.17500
      7 H2        -68.2038    0.3115  -28.6280 H      1 LIG       0.17500
      8 H3        -70.1061   -3.5680  -29.0268 H      1 LIG       0.13800
      9 H4        -66.6035   -1.8049  -27.8541 H      1 LIG       0.13800
@<TRIPOS>BOND
      1       1       2 1
      2       1       3 2
      3       2       4 2
      4       3       5 1
      5       4       5 1
      6       1       6 1
      7       2       7 1
      8       3       8 1
      9       4       9 1
@<TRIPOS>ALT_TYPE
CGenFF_4.0_ALT_TYPE_SET
CGenFF_4.0 1 CG2R51 2 CG2R51 3 CG2R51 4 CG2R51 5 OG2R50 6 HGR51 7 HGR51 8 HGR52 9 HGR52
@<TRIPOS>MOLECULE
furan
 9 9 0 0 0
****
USER_CHARGES
INVALID_CHARGES
Pose:  24 Cluster:  24 Fr_nu: 927809 TotEn:    -7.71
@<TRIPOS>ATOM
      1 C1        -45.3167  -10.8032  -35.7716 C.2    1 LIG      -0.26000
      2 C2        -44.9202  -12.0539  -35.2409 C.2    1 LIG      -0.26000
      3 C3        -46.3589  -10.3681  -34.9864 C.2    1 LIG       0.09300
      4 C4        -45.7483  -12.2939  -34.1691 C.2    1 LIG       0.09300
      5 O1        -46.6281  -11.2710  -34.0072 O.3    1 LIG      -0.29200
      6 H1        -44.8958  -10.2841  -36.6206 H      1 LIG       0.17500
      7 H2        -44.1296  -12.6996  -35.5951 H      1 LIG       0.17500
      8 H3        -46.9812   -9.4851  -34.9921 H      1 LIG       0.13800
      9 H4        -45.8350  -13.1023  -33.4577 H      1 LIG       0.13800
@<TRIPOS>BOND
      1       1       2 1
      2       1       3 2
      3       2       4 2
      4       3       5 1
      5       4       5 1
      6       1       6 1
      7       2       7 1
      8       3       8 1
      9       4       9 1
@<TRIPOS>ALT_TYPE
CGenFF_4.0_ALT_TYPE_SET
CGenFF_4.0 1 CG2R51 2 CG2R51 3 CG2R51 4 CG2R51 5 OG2R50 6 HGR51 7 HGR51 8 HGR52 9 HGR52
@<TRIPOS>MOLECULE
furan
 9 9 0 0 0
****
USER_CHARGES
INVALID_CHARGES
Pose:  25 Cluster:  25 Fr_nu: 543175 TotEn:    -7.63
@<TRIPOS>ATOM
      1 C1        -78.3820  -22.0420  -33.3087 C.2    1 LIG      -0.26000
      2 C2        -79.7011  -22.3025  -33.7509 C.2    1 LIG      -0.26000
      3 C3        -78.4389  -20.8550  -32.6158 C.2    1 LIG       0.09300
      4 C4        -80.4699  -21.2563  -33.2966 C.2    1 LIG       0.09300
      5 O1        -79.7080  -20.3697  -32.6037 O.3    1 LIG      -0.29200
      6 H1        -77.5002  -22.6437  -33.4747 H      1 LIG       0.17500
      7 H2        -80.0480  -23.1473  -34.3282 H      1 LIG       0.17500
      8 H3        -77.7042  -20.2556  -32.0983 H      1 LIG       0.13800
      9 H4        -81.5183  -21.0088  -33.3775 H      1 LIG       0.13800
@<TRIPOS>BOND
      1       1       2 1
      2       1       3 2
      3       2       4 2
      4       3       5 1
      5       4       5 1
      6       1       6 1
      7       2       7 1
      8       3       8 1
      9       4       9 1
@<TRIPOS>ALT_TYPE
CGenFF_4.0_ALT_TYPE_SET
CGenFF_4.0 1 CG2R51 2 CG2R51 3 CG2R51 4 CG2R51 5 OG2R50 6 HGR51 7 HGR51 8 HGR52 9 HGR52
@<TRIPOS>MOLECULE
furan
 9 9 0 0 0
****
USER_CHARGES
INVALID_CHARGES
Pose:  26 Cluster:  26 Fr_nu: 1488611 TotEn:    -7.58
@<TRIPOS>ATOM
      1 C1        -51.5300    2.4702  -33.5627 C.2    1 LIG      -0.26000
      2 C2        -52.1369    3.2673  -34.5626 C.2    1 LIG      -0.26000
      3 C3        -50.3412    3.0880  -33.2511 C.2    1 LIG       0.09300
      4 C4        -51.2758    4.3154  -34.7905 C.2    1 LIG       0.09300
      5 O1        -50.1788    4.2135  -33.9950 O.3    1 LIG      -0.29200
      6 H1        -51.9111    1.5592  -33.1245 H      1 LIG       0.17500
      7 H2        -53.0837    3.0990  -35.0552 H      1 LIG       0.17500
      8 H3        -49.5423    2.8660  -32.5586 H      1 LIG       0.13800
      9 H4        -51.2971    5.1705  -35.4503 H      1 LIG       0.13800
@<TRIPOS>BOND
      1       1       2 1
      2       1       3 2
      3       2       4 2
      4       3       5 1
      5       4       5 1
      6       1       6 1
      7       2       7 1
      8       3       8 1
      9       4       9 1
@<TRIPOS>ALT_TYPE
CGenFF_4.0_ALT_TYPE_SET
CGenFF_4.0 1 CG2R51 2 CG2R51 3 CG2R51 4 CG2R51 5 OG2R50 6 HGR51 7 HGR51 8 HGR52 9 HGR52
@<TRIPOS>MOLECULE
furan
 9 9 0 0 0
****
USER_CHARGES
INVALID_CHARGES
Pose:  27 Cluster:  27 Fr_nu: 476268 TotEn:    -7.51
@<TRIPOS>ATOM
      1 C1        -45.4596  -11.8993  -33.8804 C.2    1 LIG      -0.26000
      2 C2        -45.5948  -10.7444  -34.6873 C.2    1 LIG      -0.26000
      3 C3        -45.1674  -12.9332  -34.7394 C.2    1 LIG       0.09300
      4 C4        -45.3755  -11.1548  -35.9817 C.2    1 LIG       0.09300
      5 O1        -45.1142  -12.4877  -36.0220 O.3    1 LIG      -0.29200
      6 H1        -45.5628  -11.9696  -32.8073 H      1 LIG       0.17500
      7 H2        -45.8233   -9.7386  -34.3655 H      1 LIG       0.17500
      8 H3        -44.9779  -13.9879  -34.6026 H      1 LIG       0.13800
      9 H4        -45.3696  -10.6480  -36.9357 H      1 LIG       0.13800
@<TRIPOS>BOND
      1       1       2 1
      2       1       3 2
      3       2       4 2
      4       3       5 1
      5       4       5 1
      6       1       6 1
      7       2       7 1
      8       3       8 1
      9       4       9 1
@<TRIPOS>ALT_TYPE
CGenFF_4.0_ALT_TYPE_SET
CGenFF_4.0 1 CG2R51 2 CG2R51 3 CG2R51 4 CG2R51 5 OG2R50 6 HGR51 7 HGR51 8 HGR52 9 HGR52
@<TRIPOS>MOLECULE
furan
 9 9 0 0 0
****
USER_CHARGES
INVALID_CHARGES
Pose:  28 Cluster:  28 Fr_nu: 633421 TotEn:    -7.46
@<TRIPOS>ATOM
      1 C1        -77.4073  -14.0287  -45.7173 C.2    1 LIG      -0.26000
      2 C2        -78.7133  -14.1668  -46.2449 C.2    1 LIG      -0.26000
      3 C3        -76.7219  -13.2258  -46.5991 C.2    1 LIG       0.09300
      4 C4        -78.7330  -13.4383  -47.4115 C.2    1 LIG       0.09300
      5 O1        -77.5230  -12.8615  -47.6345 O.3    1 LIG      -0.29200
      6 H1        -77.0144  -14.4608  -44.8083 H      1 LIG       0.17500
      7 H2        -79.5373  -14.7270  -45.8271 H      1 LIG       0.17500
      8 H3        -75.7130  -12.8409  -46.6307 H      1 LIG       0.13800
      9 H4        -79.4896  -13.2408  -48.1568 H      1 LIG       0.13800
@<TRIPOS>BOND
      1       1       2 1
      2       1       3 2
      3       2       4 2
      4       3       5 1
      5       4       5 1
      6       1       6 1
      7       2       7 1
      8       3       8 1
      9       4       9 1
@<TRIPOS>ALT_TYPE
CGenFF_4.0_ALT_TYPE_SET
CGenFF_4.0 1 CG2R51 2 CG2R51 3 CG2R51 4 CG2R51 5 OG2R50 6 HGR51 7 HGR51 8 HGR52 9 HGR52
@<TRIPOS>MOLECULE
furan
 9 9 0 0 0
****
USER_CHARGES
INVALID_CHARGES
Pose:  29 Cluster:  29 Fr_nu: 215745 TotEn:    -7.46
@<TRIPOS>ATOM
      1 C1        -75.8365  -10.8559  -44.7707 C.2    1 LIG      -0.26000
      2 C2        -76.8893  -10.9725  -43.8320 C.2    1 LIG      -0.26000
      3 C3        -75.4429   -9.5382  -44.7414 C.2    1 LIG       0.09300
      4 C4        -77.0639   -9.7179  -43.2960 C.2    1 LIG       0.09300
      5 O1        -76.1860   -8.8379  -43.8450 O.3    1 LIG      -0.29200
      6 H1        -75.4174  -11.6346  -45.3914 H      1 LIG       0.17500
      7 H2        -77.4505  -11.8601  -43.5779 H      1 LIG       0.17500
      8 H3        -74.6889   -8.9713  -45.2679 H      1 LIG       0.13800
      9 H4        -77.7339   -9.3087  -42.5539 H      1 LIG       0.13800
@<TRIPOS>BOND
      1       1       2 1
      2       1       3 2
      3       2       4 2
      4       3       5 1
      5       4       5 1
      6       1       6 1
      7       2       7 1
      8       3       8 1
      9       4       9 1
@<TRIPOS>ALT_TYPE
CGenFF_4.0_ALT_TYPE_SET
CGenFF_4.0 1 CG2R51 2 CG2R51 3 CG2R51 4 CG2R51 5 OG2R50 6 HGR51 7 HGR51 8 HGR52 9 HGR52
@<TRIPOS>MOLECULE
furan
 9 9 0 0 0
****
USER_CHARGES
INVALID_CHARGES
Pose:  30 Cluster:  30 Fr_nu:  18588 TotEn:    -7.43
@<TRIPOS>ATOM
      1 C1        -50.4319  -12.1293  -28.4198 C.2    1 LIG      -0.26000
      2 C2        -50.8223  -10.8962  -27.8450 C.2    1 LIG      -0.26000
      3 C3        -49.7422  -12.8057  -27.4407 C.2    1 LIG       0.09300
      4 C4        -50.3435  -10.9072  -26.5556 C.2    1 LIG       0.09300
      5 O1        -49.6839  -12.0677  -26.3012 O.3    1 LIG      -0.29200
      6 H1        -50.6282  -12.4807  -29.4224 H      1 LIG       0.17500
      7 H2        -51.3829  -10.0993  -28.3121 H      1 LIG       0.17500
      8 H3        -49.2573  -13.7702  -27.3983 H      1 LIG       0.13800
      9 H4        -50.3859  -10.2042  -25.7364 H      1 LIG       0.13800
@<TRIPOS>BOND
      1       1       2 1
      2       1       3 2
      3       2       4 2
      4       3       5 1
      5       4       5 1
      6       1       6 1
      7       2       7 1
      8       3       8 1
      9       4       9 1
@<TRIPOS>ALT_TYPE
CGenFF_4.0_ALT_TYPE_SET
CGenFF_4.0 1 CG2R51 2 CG2R51 3 CG2R51 4 CG2R51 5 OG2R50 6 HGR51 7 HGR51 8 HGR52 9 HGR52
@<TRIPOS>MOLECULE
furan
 9 9 0 0 0
****
USER_CHARGES
INVALID_CHARGES
Pose:  31 Cluster:  31 Fr_nu: 1102704 TotEn:    -7.41
@<TRIPOS>ATOM
      1 C1        -56.7572  -22.7405  -34.7022 C.2    1 LIG      -0.26000
      2 C2        -57.0876  -22.0220  -35.8760 C.2    1 LIG      -0.26000
      3 C3        -56.2596  -21.8145  -33.8150 C.2    1 LIG       0.09300
      4 C4        -56.7686  -20.7083  -35.6223 C.2    1 LIG       0.09300
      5 O1        -56.2634  -20.5734  -34.3681 O.3    1 LIG      -0.29200
      6 H1        -56.8673  -23.8006  -34.5252 H      1 LIG       0.17500
      7 H2        -57.5062  -22.4128  -36.7922 H      1 LIG       0.17500
      8 H3        -55.8822  -21.8749  -32.8045 H      1 LIG       0.13800
      9 H4        -56.8373  -19.7975  -36.1992 H      1 LIG       0.13800
@<TRIPOS>BOND
      1       1       2 1
      2       1       3 2
      3       2       4 2
      4       3       5 1
      5       4       5 1
      6       1       6 1
      7       2       7 1
      8       3       8 1
      9       4       9 1
@<TRIPOS>ALT_TYPE
CGenFF_4.0_ALT_TYPE_SET
CGenFF_4.0 1 CG2R51 2 CG2R51 3 CG2R51 4 CG2R51 5 OG2R50 6 HGR51 7 HGR51 8 HGR52 9 HGR52
@<TRIPOS>MOLECULE
furan
 9 9 0 0 0
****
USER_CHARGES
INVALID_CHARGES
Pose:  32 Cluster:  32 Fr_nu: 272639 TotEn:    -7.41
@<TRIPOS>ATOM
      1 C1        -76.7729  -11.6073  -52.2805 C.2    1 LIG      -0.26000
      2 C2        -76.1595  -12.6950  -52.9468 C.2    1 LIG      -0.26000
      3 C3        -78.1290  -11.7854  -52.4269 C.2    1 LIG       0.09300
      4 C4        -77.1845  -13.4602  -53.4527 C.2    1 LIG       0.09300
      5 O1        -78.3882  -12.9126  -53.1400 O.3    1 LIG      -0.29200
      6 H1        -76.2874  -10.7949  -51.7594 H      1 LIG       0.17500
      7 H2        -75.1026  -12.8961  -53.0458 H      1 LIG       0.17500
      8 H3        -78.9956  -11.2297  -52.0994 H      1 LIG       0.13800
      9 H4        -77.2217  -14.3747  -54.0266 H      1 LIG       0.13800
@<TRIPOS>BOND
      1       1       2 1
      2       1       3 2
      3       2       4 2
      4       3       5 1
      5       4       5 1
      6       1       6 1
      7       2       7 1
      8       3       8 1
      9       4       9 1
@<TRIPOS>ALT_TYPE
CGenFF_4.0_ALT_TYPE_SET
CGenFF_4.0 1 CG2R51 2 CG2R51 3 CG2R51 4 CG2R51 5 OG2R50 6 HGR51 7 HGR51 8 HGR52 9 HGR52
@<TRIPOS>MOLECULE
furan
 9 9 0 0 0
****
USER_CHARGES
INVALID_CHARGES
Pose:  33 Cluster:  33 Fr_nu: 1579547 TotEn:    -7.36
@<TRIPOS>ATOM
      1 C1        -50.9296    2.7531  -33.6528 C.2    1 LIG      -0.26000
      2 C2        -50.8902    3.8367  -34.5626 C.2    1 LIG      -0.26000
      3 C3        -52.2317    2.6669  -33.2178 C.2    1 LIG       0.09300
      4 C4        -52.1709    4.3353  -34.6186 C.2    1 LIG       0.09300
      5 O1        -52.9948    3.6277  -33.8018 O.3    1 LIG      -0.29200
      6 H1        -50.1114    2.1152  -33.3516 H      1 LIG       0.17500
      7 H2        -50.0352    4.2077  -35.1092 H      1 LIG       0.17500
      8 H3        -52.7489    2.0121  -32.5316 H      1 LIG       0.13800
      9 H4        -52.6344    5.1459  -35.1619 H      1 LIG       0.13800
@<TRIPOS>BOND
      1       1       2 1
      2       1       3 2
      3       2       4 2
      4       3       5 1
      5       4       5 1
      6       1       6 1
      7       2       7 1
      8       3       8 1
      9       4       9 1
@<TRIPOS>ALT_TYPE
CGenFF_4.0_ALT_TYPE_SET
CGenFF_4.0 1 CG2R51 2 CG2R51 3 CG2R51 4 CG2R51 5 OG2R50 6 HGR51 7 HGR51 8 HGR52 9 HGR52
@<TRIPOS>MOLECULE
furan
 9 9 0 0 0
****
USER_CHARGES
INVALID_CHARGES
Pose:  34 Cluster:  34 Fr_nu: 262508 TotEn:    -7.35
@<TRIPOS>ATOM
      1 C1        -45.6049  -12.0476  -45.1038 C.2    1 LIG      -0.26000
      2 C2        -46.3703  -13.2190  -45.3166 C.2    1 LIG      -0.26000
      3 C3        -46.5031  -11.0589  -44.7755 C.2    1 LIG       0.09300
      4 C4        -47.6815  -12.8627  -45.1029 C.2    1 LIG       0.09300
      5 O1        -47.7710  -11.5476  -44.7726 O.3    1 LIG      -0.29200
      6 H1        -44.5329  -11.9376  -45.1807 H      1 LIG       0.17500
      7 H2        -46.0110  -14.2003  -45.5910 H      1 LIG       0.17500
      8 H3        -46.4050  -10.0120  -44.5277 H      1 LIG       0.13800
      9 H4        -48.6182  -13.3994  -45.1436 H      1 LIG       0.13800
@<TRIPOS>BOND
      1       1       2 1
      2       1       3 2
      3       2       4 2
      4       3       5 1
      5       4       5 1
      6       1       6 1
      7       2       7 1
      8       3       8 1
      9       4       9 1
@<TRIPOS>ALT_TYPE
CGenFF_4.0_ALT_TYPE_SET
CGenFF_4.0 1 CG2R51 2 CG2R51 3 CG2R51 4 CG2R51 5 OG2R50 6 HGR51 7 HGR51 8 HGR52 9 HGR52
@<TRIPOS>MOLECULE
furan
 9 9 0 0 0
****
USER_CHARGES
INVALID_CHARGES
Pose:  35 Cluster:  35 Fr_nu: 1932814 TotEn:    -7.29
@<TRIPOS>ATOM
      1 C1        -79.5230  -21.2561  -33.4923 C.2    1 LIG      -0.26000
      2 C2        -80.5455  -20.6915  -32.6931 C.2    1 LIG      -0.26000
      3 C3        -78.3387  -20.9770  -32.8507 C.2    1 LIG       0.09300
      4 C4        -79.9133  -20.1077  -31.6200 C.2    1 LIG       0.09300
      5 O1        -78.5680  -20.2774  -31.7085 O.3    1 LIG      -0.29200
      6 H1        -79.6350  -21.7981  -34.4202 H      1 LIG       0.17500
      7 H2        -81.6102  -20.7081  -32.8762 H      1 LIG       0.17500
      8 H3        -77.3027  -21.1957  -33.0649 H      1 LIG       0.13800
      9 H4        -80.2599  -19.5626  -30.7541 H      1 LIG       0.13800
@<TRIPOS>BOND
      1       1       2 1
      2       1       3 2
      3       2       4 2
      4       3       5 1
      5       4       5 1
      6       1       6 1
      7       2       7 1
      8       3       8 1
      9       4       9 1
@<TRIPOS>ALT_TYPE
CGenFF_4.0_ALT_TYPE_SET
CGenFF_4.0 1 CG2R51 2 CG2R51 3 CG2R51 4 CG2R51 5 OG2R50 6 HGR51 7 HGR51 8 HGR52 9 HGR52
@<TRIPOS>MOLECULE
furan
 9 9 0 0 0
****
USER_CHARGES
INVALID_CHARGES
Pose:  36 Cluster:  36 Fr_nu: 1567725 TotEn:    -7.29
@<TRIPOS>ATOM
      1 C1        -75.5035   -5.7805  -58.2677 C.2    1 LIG      -0.26000
      2 C2        -75.0935   -6.3682  -59.4883 C.2    1 LIG      -0.26000
      3 C3        -75.9305   -6.8163  -57.4696 C.2    1 LIG       0.09300
      4 C4        -75.2991   -7.7211  -59.3490 C.2    1 LIG       0.09300
      5 O1        -75.8090   -8.0024  -58.1212 O.3    1 LIG      -0.29200
      6 H1        -75.4900   -4.7331  -58.0030 H      1 LIG       0.17500
      7 H2        -74.6975   -5.8681  -60.3604 H      1 LIG       0.17500
      8 H3        -76.3267   -6.8725  -56.4662 H      1 LIG       0.13800
      9 H4        -75.1417   -8.5716  -59.9962 H      1 LIG       0.13800
@<TRIPOS>BOND
      1       1       2 1
      2       1       3 2
      3       2       4 2
      4       3       5 1
      5       4       5 1
      6       1       6 1
      7       2       7 1
      8       3       8 1
      9       4       9 1
@<TRIPOS>ALT_TYPE
CGenFF_4.0_ALT_TYPE_SET
CGenFF_4.0 1 CG2R51 2 CG2R51 3 CG2R51 4 CG2R51 5 OG2R50 6 HGR51 7 HGR51 8 HGR52 9 HGR52
@<TRIPOS>MOLECULE
furan
 9 9 0 0 0
****
USER_CHARGES
INVALID_CHARGES
Pose:  37 Cluster:  37 Fr_nu: 983669 TotEn:    -7.27
@<TRIPOS>ATOM
      1 C1        -49.9156  -14.7571  -46.4029 C.2    1 LIG      -0.26000
      2 C2        -51.2974  -15.0632  -46.3933 C.2    1 LIG      -0.26000
      3 C3        -49.8211  -13.4282  -46.7451 C.2    1 LIG       0.09300
      4 C4        -51.9488  -13.8994  -46.7301 C.2    1 LIG       0.09300
      5 O1        -51.0560  -12.8980  -46.9461 O.3    1 LIG      -0.29200
      6 H1        -49.0916  -15.4220  -46.1880 H      1 LIG       0.17500
      7 H2        -51.7606  -16.0131  -46.1687 H      1 LIG       0.17500
      8 H3        -48.9927  -12.7478  -46.8795 H      1 LIG       0.13800
      9 H4        -52.9886  -13.6333  -46.8522 H      1 LIG       0.13800
@<TRIPOS>BOND
      1       1       2 1
      2       1       3 2
      3       2       4 2
      4       3       5 1
      5       4       5 1
      6       1       6 1
      7       2       7 1
      8       3       8 1
      9       4       9 1
@<TRIPOS>ALT_TYPE
CGenFF_4.0_ALT_TYPE_SET
CGenFF_4.0 1 CG2R51 2 CG2R51 3 CG2R51 4 CG2R51 5 OG2R50 6 HGR51 7 HGR51 8 HGR52 9 HGR52
@<TRIPOS>MOLECULE
furan
 9 9 0 0 0
****
USER_CHARGES
INVALID_CHARGES
Pose:  38 Cluster:  38 Fr_nu: 289005 TotEn:    -7.15
@<TRIPOS>ATOM
      1 C1        -79.0343  -22.4143  -32.8592 C.2    1 LIG      -0.26000
      2 C2        -80.2189  -21.6530  -32.7164 C.2    1 LIG      -0.26000
      3 C3        -78.0239  -21.5093  -33.0878 C.2    1 LIG       0.09300
      4 C4        -79.8479  -20.3371  -32.8676 C.2    1 LIG       0.09300
      5 O1        -78.5115  -20.2410  -33.0943 O.3    1 LIG      -0.29200
      6 H1        -78.9301  -23.4882  -32.8032 H      1 LIG       0.17500
      7 H2        -81.2180  -22.0178  -32.5266 H      1 LIG       0.17500
      8 H3        -76.9608  -21.6023  -33.2554 H      1 LIG       0.13800
      9 H4        -80.3866  -19.4010  -32.8428 H      1 LIG       0.13800
@<TRIPOS>BOND
      1       1       2 1
      2       1       3 2
      3       2       4 2
      4       3       5 1
      5       4       5 1
      6       1       6 1
      7       2       7 1
      8       3       8 1
      9       4       9 1
@<TRIPOS>ALT_TYPE
CGenFF_4.0_ALT_TYPE_SET
CGenFF_4.0 1 CG2R51 2 CG2R51 3 CG2R51 4 CG2R51 5 OG2R50 6 HGR51 7 HGR51 8 HGR52 9 HGR52
@<TRIPOS>MOLECULE
furan
 9 9 0 0 0
****
USER_CHARGES
INVALID_CHARGES
Pose:  39 Cluster:  39 Fr_nu: 738800 TotEn:    -7.01
@<TRIPOS>ATOM
      1 C1        -44.1707  -11.4612  -36.1714 C.2    1 LIG      -0.26000
      2 C2        -45.1279  -10.4269  -36.0404 C.2    1 LIG      -0.26000
      3 C3        -44.7049  -12.5587  -35.5372 C.2    1 LIG       0.09300
      4 C4        -46.1789  -10.9661  -35.3355 C.2    1 LIG       0.09300
      5 O1        -45.9289  -12.2652  -35.0251 O.3    1 LIG      -0.29200
      6 H1        -43.2113  -11.4127  -36.6658 H      1 LIG       0.17500
      7 H2        -45.0604   -9.4151  -36.4133 H      1 LIG       0.17500
      8 H3        -44.3592  -13.5688  -35.3725 H      1 LIG       0.13800
      9 H4        -47.1269  -10.5776  -34.9931 H      1 LIG       0.13800
@<TRIPOS>BOND
      1       1       2 1
      2       1       3 2
      3       2       4 2
      4       3       5 1
      5       4       5 1
      6       1       6 1
      7       2       7 1
      8       3       8 1
      9       4       9 1
@<TRIPOS>ALT_TYPE
CGenFF_4.0_ALT_TYPE_SET
CGenFF_4.0 1 CG2R51 2 CG2R51 3 CG2R51 4 CG2R51 5 OG2R50 6 HGR51 7 HGR51 8 HGR52 9 HGR52
@<TRIPOS>MOLECULE
furan
 9 9 0 0 0
****
USER_CHARGES
INVALID_CHARGES
Pose:  40 Cluster:  40 Fr_nu: 1233959 TotEn:    -6.97
@<TRIPOS>ATOM
      1 C1        -60.5060  -19.9668  -25.3475 C.2    1 LIG      -0.26000
      2 C2        -59.8889  -20.7999  -24.3840 C.2    1 LIG      -0.26000
      3 C3        -60.0041  -18.7034  -25.1376 C.2    1 LIG       0.09300
      4 C4        -59.0539  -19.9863  -23.6540 C.2    1 LIG       0.09300
      5 O1        -59.1182  -18.7068  -24.1072 O.3    1 LIG      -0.29200
      6 H1        -61.2267  -20.2514  -26.1004 H      1 LIG       0.17500
      7 H2        -60.0345  -21.8607  -24.2398 H      1 LIG       0.17500
      8 H3        -60.1666  -17.7461  -25.6112 H      1 LIG       0.13800
      9 H4        -58.3829  -20.1554  -22.8245 H      1 LIG       0.13800
@<TRIPOS>BOND
      1       1       2 1
      2       1       3 2
      3       2       4 2
      4       3       5 1
      5       4       5 1
      6       1       6 1
      7       2       7 1
      8       3       8 1
      9       4       9 1
@<TRIPOS>ALT_TYPE
CGenFF_4.0_ALT_TYPE_SET
CGenFF_4.0 1 CG2R51 2 CG2R51 3 CG2R51 4 CG2R51 5 OG2R50 6 HGR51 7 HGR51 8 HGR52 9 HGR52
@<TRIPOS>MOLECULE
furan
 9 9 0 0 0
****
USER_CHARGES
INVALID_CHARGES
Pose:  41 Cluster:  41 Fr_nu: 638540 TotEn:    -6.54
@<TRIPOS>ATOM
      1 C1        -79.1523  -12.7910  -45.7569 C.2    1 LIG      -0.26000
      2 C2        -77.8223  -12.7910  -45.2728 C.2    1 LIG      -0.26000
      3 C3        -79.5112  -14.1124  -45.8875 C.2    1 LIG       0.09300
      4 C4        -77.4634  -14.1124  -45.1420 C.2    1 LIG       0.09300
      5 O1        -78.4874  -14.9243  -45.5147 O.3    1 LIG      -0.29200
      6 H1        -79.7716  -11.9350  -45.9829 H      1 LIG       0.17500
      7 H2        -77.2029  -11.9349  -45.0473 H      1 LIG       0.17500
      8 H3        -80.4107  -14.6141  -46.2138 H      1 LIG       0.13800
      9 H4        -76.5644  -14.6139  -44.8145 H      1 LIG       0.13800
@<TRIPOS>BOND
      1       1       2 1
      2       1       3 2
      3       2       4 2
      4       3       5 1
      5       4       5 1
      6       1       6 1
      7       2       7 1
      8       3       8 1
      9       4       9 1
@<TRIPOS>ALT_TYPE
CGenFF_4.0_ALT_TYPE_SET
CGenFF_4.0 1 CG2R51 2 CG2R51 3 CG2R51 4 CG2R51 5 OG2R50 6 HGR51 7 HGR51 8 HGR52 9 HGR52
@<TRIPOS>MOLECULE
furan
 9 9 0 0 0
****
USER_CHARGES
INVALID_CHARGES
Pose:  42 Cluster:  42 Fr_nu: 568340 TotEn:    -6.51
@<TRIPOS>ATOM
      1 C1        -77.8753  -13.1784  -46.9525 C.2    1 LIG      -0.26000
      2 C2        -76.7245  -13.4479  -46.1740 C.2    1 LIG      -0.26000
      3 C3        -78.9544  -13.4062  -46.1305 C.2    1 LIG       0.09300
      4 C4        -77.1823  -13.8210  -44.9318 C.2    1 LIG       0.09300
      5 O1        -78.5406  -13.7981  -44.8970 O.3    1 LIG      -0.29200
      6 H1        -77.9136  -12.8587  -47.9838 H      1 LIG       0.17500
      7 H2        -75.6906  -13.3786  -46.4800 H      1 LIG       0.17500
      8 H3        -80.0242  -13.3370  -46.2646 H      1 LIG       0.13800
      9 H4        -76.6959  -14.1170  -44.0137 H      1 LIG       0.13800
@<TRIPOS>BOND
      1       1       2 1
      2       1       3 2
      3       2       4 2
      4       3       5 1
      5       4       5 1
      6       1       6 1
      7       2       7 1
      8       3       8 1
      9       4       9 1
@<TRIPOS>ALT_TYPE
CGenFF_4.0_ALT_TYPE_SET
CGenFF_4.0 1 CG2R51 2 CG2R51 3 CG2R51 4 CG2R51 5 OG2R50 6 HGR51 7 HGR51 8 HGR52 9 HGR52
@<TRIPOS>MOLECULE
furan
 9 9 0 0 0
****
USER_CHARGES
INVALID_CHARGES
Pose:  43 Cluster:  43 Fr_nu:   1106 TotEn:    -6.50
@<TRIPOS>ATOM
      1 C1        -79.1467  -20.2535  -32.5864 C.2    1 LIG      -0.26000
      2 C2        -78.7711  -21.3629  -33.3810 C.2    1 LIG      -0.26000
      3 C3        -80.4603  -19.9887  -32.8966 C.2    1 LIG       0.09300
      4 C4        -79.8821  -21.6970  -34.1200 C.2    1 LIG       0.09300
      5 O1        -80.9161  -20.8642  -33.8305 O.3    1 LIG      -0.29200
      6 H1        -78.5361  -19.7140  -31.8768 H      1 LIG       0.17500
      7 H2        -77.8109  -21.8573  -33.4111 H      1 LIG       0.17500
      8 H3        -81.1747  -19.2525  -32.5578 H      1 LIG       0.13800
      9 H4        -80.0884  -22.4603  -34.8561 H      1 LIG       0.13800
@<TRIPOS>BOND
      1       1       2 1
      2       1       3 2
      3       2       4 2
      4       3       5 1
      5       4       5 1
      6       1       6 1
      7       2       7 1
      8       3       8 1
      9       4       9 1
@<TRIPOS>ALT_TYPE
CGenFF_4.0_ALT_TYPE_SET
CGenFF_4.0 1 CG2R51 2 CG2R51 3 CG2R51 4 CG2R51 5 OG2R50 6 HGR51 7 HGR51 8 HGR52 9 HGR52
@<TRIPOS>MOLECULE
furan
 9 9 0 0 0
****
USER_CHARGES
INVALID_CHARGES
Pose:  44 Cluster:  44 Fr_nu: 602186 TotEn:    -6.46
@<TRIPOS>ATOM
      1 C1        -76.2215  -21.9628  -45.0335 C.2    1 LIG      -0.26000
      2 C2        -77.0372  -22.3546  -46.1219 C.2    1 LIG      -0.26000
      3 C3        -74.9628  -21.7645  -45.5516 C.2    1 LIG       0.09300
      4 C4        -76.2188  -22.3676  -47.2273 C.2    1 LIG       0.09300
      5 O1        -74.9527  -22.0090  -46.8882 O.3    1 LIG      -0.29200
      6 H1        -76.5143  -21.8408  -44.0007 H      1 LIG       0.17500
      7 H2        -78.0899  -22.5969  -46.1029 H      1 LIG       0.17500
      8 H3        -74.0173  -21.4635  -45.1242 H      1 LIG       0.13800
      9 H4        -76.3761  -22.5970  -48.2712 H      1 LIG       0.13800
@<TRIPOS>BOND
      1       1       2 1
      2       1       3 2
      3       2       4 2
      4       3       5 1
      5       4       5 1
      6       1       6 1
      7       2       7 1
      8       3       8 1
      9       4       9 1
@<TRIPOS>ALT_TYPE
CGenFF_4.0_ALT_TYPE_SET
CGenFF_4.0 1 CG2R51 2 CG2R51 3 CG2R51 4 CG2R51 5 OG2R50 6 HGR51 7 HGR51 8 HGR52 9 HGR52
@<TRIPOS>MOLECULE
furan
 9 9 0 0 0
****
USER_CHARGES
INVALID_CHARGES
Pose:  45 Cluster:  45 Fr_nu: 713400 TotEn:    -6.30
@<TRIPOS>ATOM
      1 C1        -50.7830  -10.8188  -28.6287 C.2    1 LIG      -0.26000
      2 C2        -49.4447  -10.5152  -28.2823 C.2    1 LIG      -0.26000
      3 C3        -51.0917  -11.9874  -27.9721 C.2    1 LIG       0.09300
      4 C4        -49.0311  -11.5197  -27.4387 C.2    1 LIG       0.09300
      5 O1        -50.0292  -12.4211  -27.2444 O.3    1 LIG      -0.29200
      6 H1        -51.4402  -10.2566  -29.2762 H      1 LIG       0.17500
      7 H2        -48.8554   -9.6697  -28.6069 H      1 LIG       0.17500
      8 H3        -51.9768  -12.6047  -27.9206 H      1 LIG       0.13800
      9 H4        -48.1065  -11.7267  -26.9197 H      1 LIG       0.13800
@<TRIPOS>BOND
      1       1       2 1
      2       1       3 2
      3       2       4 2
      4       3       5 1
      5       4       5 1
      6       1       6 1
      7       2       7 1
      8       3       8 1
      9       4       9 1
@<TRIPOS>ALT_TYPE
CGenFF_4.0_ALT_TYPE_SET
CGenFF_4.0 1 CG2R51 2 CG2R51 3 CG2R51 4 CG2R51 5 OG2R50 6 HGR51 7 HGR51 8 HGR52 9 HGR52
@<TRIPOS>MOLECULE
furan
 9 9 0 0 0
****
USER_CHARGES
INVALID_CHARGES
Pose:  46 Cluster:  46 Fr_nu: 147643 TotEn:    -6.06
@<TRIPOS>ATOM
      1 C1        -64.2230    1.9261  -26.2074 C.2    1 LIG      -0.26000
      2 C2        -63.1365    2.2714  -25.3687 C.2    1 LIG      -0.26000
      3 C3        -64.4564    3.0245  -27.0019 C.2    1 LIG       0.09300
      4 C4        -62.7832    3.5560  -25.7106 C.2    1 LIG       0.09300
      5 O1        -63.5829    4.0223  -26.7054 O.3    1 LIG      -0.29200
      6 H1        -64.7682    0.9936  -26.2297 H      1 LIG       0.17500
      7 H2        -62.6691    1.6602  -24.6102 H      1 LIG       0.17500
      8 H3        -65.1675    3.2431  -27.7852 H      1 LIG       0.13800
      9 H4        -62.0258    4.2415  -25.3594 H      1 LIG       0.13800
@<TRIPOS>BOND
      1       1       2 1
      2       1       3 2
      3       2       4 2
      4       3       5 1
      5       4       5 1
      6       1       6 1
      7       2       7 1
      8       3       8 1
      9       4       9 1
@<TRIPOS>ALT_TYPE
CGenFF_4.0_ALT_TYPE_SET
CGenFF_4.0 1 CG2R51 2 CG2R51 3 CG2R51 4 CG2R51 5 OG2R50 6 HGR51 7 HGR51 8 HGR52 9 HGR52
@<TRIPOS>MOLECULE
furan
 9 9 0 0 0
****
USER_CHARGES
INVALID_CHARGES
Pose:  47 Cluster:  47 Fr_nu: 259940 TotEn:    -5.94
@<TRIPOS>ATOM
      1 C1        -77.4566  -12.4803  -44.8170 C.2    1 LIG      -0.26000
      2 C2        -76.9984  -13.8143  -44.6993 C.2    1 LIG      -0.26000
      3 C3        -76.6965  -11.7370  -43.9441 C.2    1 LIG       0.09300
      4 C4        -75.9911  -13.7910  -43.7630 C.2    1 LIG       0.09300
      5 O1        -75.8008  -12.5285  -43.2978 O.3    1 LIG      -0.29200
      6 H1        -78.2427  -12.1074  -45.4574 H      1 LIG       0.17500
      7 H2        -77.3574  -14.6839  -45.2306 H      1 LIG       0.17500
      8 H3        -76.6701  -10.6896  -43.6809 H      1 LIG       0.13800
      9 H4        -75.3458  -14.5473  -43.3403 H      1 LIG       0.13800
@<TRIPOS>BOND
      1       1       2 1
      2       1       3 2
      3       2       4 2
      4       3       5 1
      5       4       5 1
      6       1       6 1
      7       2       7 1
      8       3       8 1
      9       4       9 1
@<TRIPOS>ALT_TYPE
CGenFF_4.0_ALT_TYPE_SET
CGenFF_4.0 1 CG2R51 2 CG2R51 3 CG2R51 4 CG2R51 5 OG2R50 6 HGR51 7 HGR51 8 HGR52 9 HGR52
@<TRIPOS>MOLECULE
furan
 9 9 0 0 0
****
USER_CHARGES
INVALID_CHARGES
Pose:  48 Cluster:  48 Fr_nu: 154017 TotEn:    -5.49
@<TRIPOS>ATOM
      1 C1        -78.6493  -21.9067  -33.4739 C.2    1 LIG      -0.26000
      2 C2        -79.4927  -22.9985  -33.7899 C.2    1 LIG      -0.26000
      3 C3        -79.4420  -20.9858  -32.8293 C.2    1 LIG       0.09300
      4 C4        -80.7406  -22.6670  -33.3157 C.2    1 LIG       0.09300
      5 O1        -80.7181  -21.4416  -32.7287 O.3    1 LIG      -0.29200
      6 H1        -77.5957  -21.8037  -33.6896 H      1 LIG       0.17500
      7 H2        -79.2245  -23.9128  -34.2993 H      1 LIG       0.17500
      8 H3        -79.2590  -20.0104  -32.4024 H      1 LIG       0.13800
      9 H4        -81.6980  -23.1675  -33.3167 H      1 LIG       0.13800
@<TRIPOS>BOND
      1       1       2 1
      2       1       3 2
      3       2       4 2
      4       3       5 1
      5       4       5 1
      6       1       6 1
      7       2       7 1
      8       3       8 1
      9       4       9 1
@<TRIPOS>ALT_TYPE
CGenFF_4.0_ALT_TYPE_SET
CGenFF_4.0 1 CG2R51 2 CG2R51 3 CG2R51 4 CG2R51 5 OG2R50 6 HGR51 7 HGR51 8 HGR52 9 HGR52
@<TRIPOS>MOLECULE
furan
 9 9 0 0 0
****
USER_CHARGES
INVALID_CHARGES
Pose:  49 Cluster:  49 Fr_nu: 638610 TotEn:    -4.80
@<TRIPOS>ATOM
      1 C1        -79.1515  -12.8398  -45.7566 C.2    1 LIG      -0.26000
      2 C2        -77.8223  -12.7910  -45.2728 C.2    1 LIG      -0.26000
      3 C3        -79.1194  -13.6292  -46.8826 C.2    1 LIG       0.09300
      4 C4        -77.0728  -13.5542  -46.1376 C.2    1 LIG       0.09300
      5 O1        -77.8561  -14.0687  -47.1216 O.3    1 LIG      -0.29200
      6 H1        -80.0237  -12.3593  -45.3374 H      1 LIG       0.17500
      7 H2        -77.4565  -12.2655  -44.4026 H      1 LIG       0.17500
      8 H3        -79.8698  -13.9578  -47.5869 H      1 LIG       0.13800
      9 H4        -76.0259  -13.8160  -46.1881 H      1 LIG       0.13800
@<TRIPOS>BOND
      1       1       2 1
      2       1       3 2
      3       2       4 2
      4       3       5 1
      5       4       5 1
      6       1       6 1
      7       2       7 1
      8       3       8 1
      9       4       9 1
@<TRIPOS>ALT_TYPE
CGenFF_4.0_ALT_TYPE_SET
CGenFF_4.0 1 CG2R51 2 CG2R51 3 CG2R51 4 CG2R51 5 OG2R50 6 HGR51 7 HGR51 8 HGR52 9 HGR52
@<TRIPOS>MOLECULE
pyrimidine
 10 10 0 0 0
****
USER_CHARGES
INVALID_CHARGES
Pose:   1 Cluster:   1 Fr_nu:   1046 TotEn:   -16.06
@<TRIPOS>ATOM
      1 C1        -78.5754  -21.2540  -32.9402 C.ar   1 LIG      -0.13100
      2 C2        -79.6796  -20.7967  -33.6302 C.ar   1 LIG       0.28900
      3 C3        -78.5100  -20.8914  -31.6104 C.ar   1 LIG       0.28900
      4 C4        -80.4729  -19.7565  -31.7712 C.ar   1 LIG       0.50700
      5 N1        -80.6512  -20.0430  -33.0749 N.ar   1 LIG      -0.71900
      6 N2        -79.4445  -20.1406  -30.9912 N.ar   1 LIG      -0.71900
      7 H1        -77.8109  -21.8573  -33.4111 H      1 LIG       0.11500
      8 H2        -79.8174  -21.0307  -34.6802 H      1 LIG       0.11400
      9 H3        -77.6789  -21.2035  -30.9873 H      1 LIG       0.11400
     10 H4        -81.2377  -19.1515  -31.2998 H      1 LIG       0.14100
@<TRIPOS>BOND
      1       1       2 ar
      2       1       3 ar
      3       2       5 ar
      4       3       6 ar
      5       4       5 ar
      6       4       6 ar
      7       1       7 1
      8       2       8 1
      9       3       9 1
     10       4      10 1
@<TRIPOS>ALT_TYPE
CGenFF_4.0_ALT_TYPE_SET
CGenFF_4.0 1 CG2R61 2 CG2R61 3 CG2R61 4 CG2R64 5 NG2R62 6 NG2R62 7 HGR61 8 HGR62 9 HGR62 10 HGR62
@<TRIPOS>MOLECULE
pyrimidine
 10 10 0 0 0
****
USER_CHARGES
INVALID_CHARGES
Pose:   2 Cluster:   2 Fr_nu: 2161616 TotEn:   -15.15
@<TRIPOS>ATOM
      1 C1        -78.3565  -22.1524  -33.2251 C.ar   1 LIG      -0.13100
      2 C2        -79.5131  -22.2635  -33.9696 C.ar   1 LIG       0.28900
      3 C3        -78.3983  -21.2415  -32.1895 C.ar   1 LIG       0.28900
      4 C4        -80.5455  -20.6915  -32.6931 C.ar   1 LIG       0.50700
      5 N1        -80.6302  -21.5458  -33.7305 N.ar   1 LIG      -0.71900
      6 N2        -79.4800  -20.4913  -31.8941 N.ar   1 LIG      -0.71900
      7 H1        -77.4745  -22.7409  -33.4395 H      1 LIG       0.11500
      8 H2        -79.5750  -22.9535  -34.8042 H      1 LIG       0.11400
      9 H3        -77.5367  -21.0844  -31.5497 H      1 LIG       0.11400
     10 H4        -81.4282  -20.1013  -32.4789 H      1 LIG       0.14100
@<TRIPOS>BOND
      1       1       2 ar
      2       1       3 ar
      3       2       5 ar
      4       3       6 ar
      5       4       5 ar
      6       4       6 ar
      7       1       7 1
      8       2       8 1
      9       3       9 1
     10       4      10 1
@<TRIPOS>ALT_TYPE
CGenFF_4.0_ALT_TYPE_SET
CGenFF_4.0 1 CG2R61 2 CG2R61 3 CG2R61 4 CG2R64 5 NG2R62 6 NG2R62 7 HGR61 8 HGR62 9 HGR62 10 HGR62
@<TRIPOS>MOLECULE
pyrimidine
 10 10 0 0 0
****
USER_CHARGES
INVALID_CHARGES
Pose:   3 Cluster:   3 Fr_nu:  96248 TotEn:   -14.50
@<TRIPOS>ATOM
      1 C1        -78.5641  -22.1445  -33.2481 C.ar   1 LIG      -0.13100
      2 C2        -78.3900  -22.3998  -31.9031 C.ar   1 LIG       0.28900
      3 C3        -79.5357  -22.8954  -33.8775 C.ar   1 LIG       0.28900
      4 C4        -80.0212  -23.9825  -31.9410 C.ar   1 LIG       0.50700
      5 N1        -79.1038  -23.3152  -31.2154 N.ar   1 LIG      -0.71900
      6 N2        -80.2857  -23.8266  -33.2523 N.ar   1 LIG      -0.71900
      7 H1        -77.9770  -21.4041  -33.7748 H      1 LIG       0.11500
      8 H2        -77.6492  -21.8590  -31.3242 H      1 LIG       0.11400
      9 H3        -79.7439  -22.7657  -34.9340 H      1 LIG       0.11400
     10 H4        -80.6084  -24.7246  -31.4142 H      1 LIG       0.14100
@<TRIPOS>BOND
      1       1       2 ar
      2       1       3 ar
      3       2       5 ar
      4       3       6 ar
      5       4       5 ar
      6       4       6 ar
      7       1       7 1
      8       2       8 1
      9       3       9 1
     10       4      10 1
@<TRIPOS>ALT_TYPE
CGenFF_4.0_ALT_TYPE_SET
CGenFF_4.0 1 CG2R61 2 CG2R61 3 CG2R61 4 CG2R64 5 NG2R62 6 NG2R62 7 HGR61 8 HGR62 9 HGR62 10 HGR62
@<TRIPOS>MOLECULE
pyrimidine
 10 10 0 0 0
****
USER_CHARGES
INVALID_CHARGES
Pose:   4 Cluster:   4 Fr_nu: 3806174 TotEn:   -13.96
@<TRIPOS>ATOM
      1 C1        -59.5224    2.6204  -39.7778 C.ar   1 LIG      -0.13100
      2 C2        -58.6844    1.5335  -39.6332 C.ar   1 LIG       0.28900
      3 C3        -58.9660    3.7263  -40.3872 C.ar   1 LIG       0.28900
      4 C4        -56.9755    2.6553  -40.6273 C.ar   1 LIG       0.50700
      5 N1        -57.4007    1.5164  -40.0480 N.ar   1 LIG      -0.71900
      6 N2        -57.6911    3.7787  -40.8257 N.ar   1 LIG      -0.71900
      7 H1        -60.5484    2.6064  -39.4354 H      1 LIG       0.11500
      8 H2        -59.0328    0.6190  -39.1656 H      1 LIG       0.11400
      9 H3        -59.5474    4.6285  -40.5438 H      1 LIG       0.11400
     10 H4        -55.9478    2.6699  -40.9691 H      1 LIG       0.14100
@<TRIPOS>BOND
      1       1       2 ar
      2       1       3 ar
      3       2       5 ar
      4       3       6 ar
      5       4       5 ar
      6       4       6 ar
      7       1       7 1
      8       2       8 1
      9       3       9 1
     10       4      10 1
@<TRIPOS>ALT_TYPE
CGenFF_4.0_ALT_TYPE_SET
CGenFF_4.0 1 CG2R61 2 CG2R61 3 CG2R61 4 CG2R64 5 NG2R62 6 NG2R62 7 HGR61 8 HGR62 9 HGR62 10 HGR62
@<TRIPOS>MOLECULE
pyrimidine
 10 10 0 0 0
****
USER_CHARGES
INVALID_CHARGES
Pose:   5 Cluster:   5 Fr_nu: 3571808 TotEn:   -13.78
@<TRIPOS>ATOM
      1 C1        -75.1931   -7.1589  -59.0795 C.ar   1 LIG      -0.13100
      2 C2        -75.5283   -7.8849  -57.9547 C.ar   1 LIG       0.28900
      3 C3        -75.1084   -5.7928  -58.9050 C.ar   1 LIG       0.28900
      4 C4        -75.6502   -5.9892  -56.7062 C.ar   1 LIG       0.50700
      5 N1        -75.7645   -7.3304  -56.7476 N.ar   1 LIG      -0.71900
      6 N2        -75.3315   -5.1720  -57.7281 N.ar   1 LIG      -0.71900
      7 H1        -75.0091   -7.6301  -60.0357 H      1 LIG       0.11500
      8 H2        -75.6189   -8.9649  -57.9946 H      1 LIG       0.11400
      9 H3        -74.8516   -5.1396  -59.7320 H      1 LIG       0.11400
     10 H4        -75.8356   -5.5171  -55.7492 H      1 LIG       0.14100
@<TRIPOS>BOND
      1       1       2 ar
      2       1       3 ar
      3       2       5 ar
      4       3       6 ar
      5       4       5 ar
      6       4       6 ar
      7       1       7 1
      8       2       8 1
      9       3       9 1
     10       4      10 1
@<TRIPOS>ALT_TYPE
CGenFF_4.0_ALT_TYPE_SET
CGenFF_4.0 1 CG2R61 2 CG2R61 3 CG2R61 4 CG2R64 5 NG2R62 6 NG2R62 7 HGR61 8 HGR62 9 HGR62 10 HGR62
@<TRIPOS>MOLECULE
pyrimidine
 10 10 0 0 0
****
USER_CHARGES
INVALID_CHARGES
Pose:   6 Cluster:   6 Fr_nu: 510755 TotEn:   -13.48
@<TRIPOS>ATOM
      1 C1        -45.6492  -10.2400  -35.1200 C.ar   1 LIG      -0.13100
      2 C2        -45.6946  -10.7068  -33.8221 C.ar   1 LIG       0.28900
      3 C3        -45.3589  -11.1836  -36.0840 C.ar   1 LIG       0.28900
      4 C4        -45.2019  -12.8164  -34.5104 C.ar   1 LIG       0.50700
      5 N1        -45.4752  -11.9933  -33.4802 N.ar   1 LIG      -0.71900
      6 N2        -45.1287  -12.4852  -35.8137 N.ar   1 LIG      -0.71900
      7 H1        -45.8293   -9.2020  -35.3656 H      1 LIG       0.11500
      8 H2        -45.9151  -10.0387  -32.9966 H      1 LIG       0.11400
      9 H3        -45.3008  -10.9107  -37.1321 H      1 LIG       0.11400
     10 H4        -45.0205  -13.8555  -34.2646 H      1 LIG       0.14100
@<TRIPOS>BOND
      1       1       2 ar
      2       1       3 ar
      3       2       5 ar
      4       3       6 ar
      5       4       5 ar
      6       4       6 ar
      7       1       7 1
      8       2       8 1
      9       3       9 1
     10       4      10 1
@<TRIPOS>ALT_TYPE
CGenFF_4.0_ALT_TYPE_SET
CGenFF_4.0 1 CG2R61 2 CG2R61 3 CG2R61 4 CG2R64 5 NG2R62 6 NG2R62 7 HGR61 8 HGR62 9 HGR62 10 HGR62
@<TRIPOS>MOLECULE
pyrimidine
 10 10 0 0 0
****
USER_CHARGES
INVALID_CHARGES
Pose:   7 Cluster:   7 Fr_nu: 785833 TotEn:   -13.48
@<TRIPOS>ATOM
      1 C1        -70.9168    4.1972  -48.2770 C.ar   1 LIG      -0.13100
      2 C2        -71.8812    5.1616  -48.0664 C.ar   1 LIG       0.28900
      3 C3        -69.8739    4.1885  -47.3735 C.ar   1 LIG       0.28900
      4 C4        -70.7734    5.9426  -46.2416 C.ar   1 LIG       0.50700
      5 N1        -71.8408    6.0536  -47.0550 N.ar   1 LIG      -0.71900
      6 N2        -69.7699    5.0497  -46.3402 N.ar   1 LIG      -0.71900
      7 H1        -70.9744    3.4941  -49.0971 H      1 LIG       0.11500
      8 H2        -72.7386    5.2461  -48.7253 H      1 LIG       0.11400
      9 H3        -69.0683    3.4672  -47.4583 H      1 LIG       0.11400
     10 H4        -70.7148    6.6472  -45.4211 H      1 LIG       0.14100
@<TRIPOS>BOND
      1       1       2 ar
      2       1       3 ar
      3       2       5 ar
      4       3       6 ar
      5       4       5 ar
      6       4       6 ar
      7       1       7 1
      8       2       8 1
      9       3       9 1
     10       4      10 1
@<TRIPOS>ALT_TYPE
CGenFF_4.0_ALT_TYPE_SET
CGenFF_4.0 1 CG2R61 2 CG2R61 3 CG2R61 4 CG2R64 5 NG2R62 6 NG2R62 7 HGR61 8 HGR62 9 HGR62 10 HGR62
@<TRIPOS>MOLECULE
pyrimidine
 10 10 0 0 0
****
USER_CHARGES
INVALID_CHARGES
Pose:   8 Cluster:   8 Fr_nu: 610774 TotEn:   -13.43
@<TRIPOS>ATOM
      1 C1        -79.3046  -13.8114  -46.2835 C.ar   1 LIG      -0.13100
      2 C2        -78.6630  -13.5509  -47.4772 C.ar   1 LIG       0.28900
      3 C3        -78.4906  -13.8847  -45.1717 C.ar   1 LIG       0.28900
      4 C4        -76.6456  -13.4692  -46.4329 C.ar   1 LIG       0.50700
      5 N1        -77.3301  -13.3737  -47.5886 N.ar   1 LIG      -0.71900
      6 N2        -77.1522  -13.7182  -45.2102 N.ar   1 LIG      -0.71900
      7 H1        -80.3758  -13.9494  -46.2233 H      1 LIG       0.11500
      8 H2        -79.2199  -13.4754  -48.4048 H      1 LIG       0.11400
      9 H3        -78.9044  -14.0860  -44.1896 H      1 LIG       0.11400
     10 H4        -75.5729  -13.3321  -46.4931 H      1 LIG       0.14100
@<TRIPOS>BOND
      1       1       2 ar
      2       1       3 ar
      3       2       5 ar
      4       3       6 ar
      5       4       5 ar
      6       4       6 ar
      7       1       7 1
      8       2       8 1
      9       3       9 1
     10       4      10 1
@<TRIPOS>ALT_TYPE
CGenFF_4.0_ALT_TYPE_SET
CGenFF_4.0 1 CG2R61 2 CG2R61 3 CG2R61 4 CG2R64 5 NG2R62 6 NG2R62 7 HGR61 8 HGR62 9 HGR62 10 HGR62
@<TRIPOS>MOLECULE
pyrimidine
 10 10 0 0 0
****
USER_CHARGES
INVALID_CHARGES
Pose:   9 Cluster:   9 Fr_nu: 2984299 TotEn:   -13.33
@<TRIPOS>ATOM
      1 C1        -48.4890   -9.0016  -23.3650 C.ar   1 LIG      -0.13100
      2 C2        -47.4836   -8.5751  -24.2087 C.ar   1 LIG       0.28900
      3 C3        -49.7236   -9.1861  -23.9530 C.ar   1 LIG       0.28900
      4 C4        -48.9078   -8.5600  -25.9802 C.ar   1 LIG       0.50700
      5 N1        -47.6586   -8.3437  -25.5263 N.ar   1 LIG      -0.71900
      6 N2        -49.9696   -8.9738  -25.2624 N.ar   1 LIG      -0.71900
      7 H1        -48.3203   -9.1794  -22.3114 H      1 LIG       0.11500
      8 H2        -46.4794   -8.4026  -23.8369 H      1 LIG       0.11400
      9 H3        -50.5751   -9.5192  -23.3696 H      1 LIG       0.11400
     10 H4        -49.0772   -8.3809  -27.0349 H      1 LIG       0.14100
@<TRIPOS>BOND
      1       1       2 ar
      2       1       3 ar
      3       2       5 ar
      4       3       6 ar
      5       4       5 ar
      6       4       6 ar
      7       1       7 1
      8       2       8 1
      9       3       9 1
     10       4      10 1
@<TRIPOS>ALT_TYPE
CGenFF_4.0_ALT_TYPE_SET
CGenFF_4.0 1 CG2R61 2 CG2R61 3 CG2R61 4 CG2R64 5 NG2R62 6 NG2R62 7 HGR61 8 HGR62 9 HGR62 10 HGR62
@<TRIPOS>MOLECULE
pyrimidine
 10 10 0 0 0
****
USER_CHARGES
INVALID_CHARGES
Pose:  10 Cluster:  10 Fr_nu: 674004 TotEn:   -13.30
@<TRIPOS>ATOM
      1 C1        -78.7093  -22.1523  -33.2340 C.ar   1 LIG      -0.13100
      2 C2        -78.7468  -21.6018  -31.9691 C.ar   1 LIG       0.28900
      3 C3        -79.9027  -22.6680  -33.6963 C.ar   1 LIG       0.28900
      4 C4        -80.9580  -22.0886  -31.7681 C.ar   1 LIG       0.50700
      5 N1        -79.8581  -21.5530  -31.2055 N.ar   1 LIG      -0.71900
      6 N2        -81.0506  -22.6531  -32.9874 N.ar   1 LIG      -0.71900
      7 H1        -77.8033  -22.1780  -33.8245 H      1 LIG       0.11500
      8 H2        -77.8573  -21.1720  -31.5213 H      1 LIG       0.11400
      9 H3        -79.9709  -23.1218  -34.6790 H      1 LIG       0.11400
     10 H4        -81.8650  -22.0640  -31.1766 H      1 LIG       0.14100
@<TRIPOS>BOND
      1       1       2 ar
      2       1       3 ar
      3       2       5 ar
      4       3       6 ar
      5       4       5 ar
      6       4       6 ar
      7       1       7 1
      8       2       8 1
      9       3       9 1
     10       4      10 1
@<TRIPOS>ALT_TYPE
CGenFF_4.0_ALT_TYPE_SET
CGenFF_4.0 1 CG2R61 2 CG2R61 3 CG2R61 4 CG2R64 5 NG2R62 6 NG2R62 7 HGR61 8 HGR62 9 HGR62 10 HGR62
@<TRIPOS>MOLECULE
pyrimidine
 10 10 0 0 0
****
USER_CHARGES
INVALID_CHARGES
Pose:  11 Cluster:  11 Fr_nu: 4201548 TotEn:   -13.29
@<TRIPOS>ATOM
      1 C1        -59.5766    5.1877  -18.3200 C.ar   1 LIG      -0.13100
      2 C2        -58.8510    6.3612  -18.3503 C.ar   1 LIG       0.28900
      3 C3        -59.0428    4.1369  -19.0376 C.ar   1 LIG       0.28900
      4 C4        -57.2759    5.4114  -19.6860 C.ar   1 LIG       0.50700
      5 N1        -57.6923    6.5086  -19.0256 N.ar   1 LIG      -0.71900
      6 N2        -57.8903    4.2140  -19.7347 N.ar   1 LIG      -0.71900
      7 H1        -60.5036    5.0976  -17.7698 H      1 LIG       0.11500
      8 H2        -59.1918    7.2416  -17.8164 H      1 LIG       0.11400
      9 H3        -59.5426    3.1750  -19.0734 H      1 LIG       0.11400
     10 H4        -56.3483    5.5018  -20.2379 H      1 LIG       0.14100
@<TRIPOS>BOND
      1       1       2 ar
      2       1       3 ar
      3       2       5 ar
      4       3       6 ar
      5       4       5 ar
      6       4       6 ar
      7       1       7 1
      8       2       8 1
      9       3       9 1
     10       4      10 1
@<TRIPOS>ALT_TYPE
CGenFF_4.0_ALT_TYPE_SET
CGenFF_4.0 1 CG2R61 2 CG2R61 3 CG2R61 4 CG2R64 5 NG2R62 6 NG2R62 7 HGR61 8 HGR62 9 HGR62 10 HGR62
@<TRIPOS>MOLECULE
pyrimidine
 10 10 0 0 0
****
USER_CHARGES
INVALID_CHARGES
Pose:  12 Cluster:  12 Fr_nu: 3117592 TotEn:   -13.23
@<TRIPOS>ATOM
      1 C1        -48.8564   -8.8355  -20.1379 C.ar   1 LIG      -0.13100
      2 C2        -47.7082   -8.3644  -19.5344 C.ar   1 LIG       0.28900
      3 C3        -48.7115   -9.2700  -21.4395 C.ar   1 LIG       0.28900
      4 C4        -46.4945   -8.7690  -21.4132 C.ar   1 LIG       0.50700
      5 N1        -46.5060   -8.3167  -20.1449 N.ar   1 LIG      -0.71900
      6 N2        -47.5411   -9.2509  -22.1104 N.ar   1 LIG      -0.71900
      7 H1        -49.8080   -8.8622  -19.6242 H      1 LIG       0.11500
      8 H2        -47.7241   -8.0013  -18.5125 H      1 LIG       0.11400
      9 H3        -49.5583   -9.6567  -21.9961 H      1 LIG       0.11400
     10 H4        -45.5420   -8.7413  -21.9282 H      1 LIG       0.14100
@<TRIPOS>BOND
      1       1       2 ar
      2       1       3 ar
      3       2       5 ar
      4       3       6 ar
      5       4       5 ar
      6       4       6 ar
      7       1       7 1
      8       2       8 1
      9       3       9 1
     10       4      10 1
@<TRIPOS>ALT_TYPE
CGenFF_4.0_ALT_TYPE_SET
CGenFF_4.0 1 CG2R61 2 CG2R61 3 CG2R61 4 CG2R64 5 NG2R62 6 NG2R62 7 HGR61 8 HGR62 9 HGR62 10 HGR62
@<TRIPOS>MOLECULE
pyrimidine
 10 10 0 0 0
****
USER_CHARGES
INVALID_CHARGES
Pose:  13 Cluster:  13 Fr_nu: 175287 TotEn:   -13.08
@<TRIPOS>ATOM
      1 C1        -78.2161  -21.7631  -33.4357 C.ar   1 LIG      -0.13100
      2 C2        -78.9427  -22.8300  -33.9239 C.ar   1 LIG       0.28900
      3 C3        -78.9590  -20.6907  -32.9862 C.ar   1 LIG       0.28900
      4 C4        -80.9003  -21.7529  -33.5061 C.ar   1 LIG       0.50700
      5 N1        -80.2906  -22.8586  -33.9741 N.ar   1 LIG      -0.71900
      6 N2        -80.3075  -20.6515  -33.0068 N.ar   1 LIG      -0.71900
      7 H1        -77.1348  -21.7672  -33.4074 H      1 LIG       0.11500
      8 H2        -78.4457  -23.7178  -34.2996 H      1 LIG       0.11400
      9 H3        -78.4758  -19.8062  -32.5855 H      1 LIG       0.11400
     10 H4        -81.9830  -21.7482  -33.5353 H      1 LIG       0.14100
@<TRIPOS>BOND
      1       1       2 ar
      2       1       3 ar
      3       2       5 ar
      4       3       6 ar
      5       4       5 ar
      6       4       6 ar
      7       1       7 1
      8       2       8 1
      9       3       9 1
     10       4      10 1
@<TRIPOS>ALT_TYPE
CGenFF_4.0_ALT_TYPE_SET
CGenFF_4.0 1 CG2R61 2 CG2R61 3 CG2R61 4 CG2R64 5 NG2R62 6 NG2R62 7 HGR61 8 HGR62 9 HGR62 10 HGR62
@<TRIPOS>MOLECULE
pyrimidine
 10 10 0 0 0
****
USER_CHARGES
INVALID_CHARGES
Pose:  14 Cluster:  14 Fr_nu: 1842301 TotEn:   -13.02
@<TRIPOS>ATOM
      1 C1        -76.8425   -6.9506  -57.2679 C.ar   1 LIG      -0.13100
      2 C2        -77.3561   -6.6323  -56.0271 C.ar   1 LIG       0.28900
      3 C3        -75.4938   -7.2402  -57.2994 C.ar   1 LIG       0.28900
      4 C4        -75.3168   -6.8988  -55.0591 C.ar   1 LIG       0.50700
      5 N1        -76.6191   -6.5967  -54.8976 N.ar   1 LIG      -0.71900
      6 N2        -74.6978   -7.2237  -56.2102 N.ar   1 LIG      -0.71900
      7 H1        -77.4572   -6.9713  -58.1578 H      1 LIG       0.11500
      8 H2        -78.4060   -6.3898  -55.9036 H      1 LIG       0.11400
      9 H3        -75.0008   -7.5009  -58.2297 H      1 LIG       0.11400
     10 H4        -74.7009   -6.8769  -54.1683 H      1 LIG       0.14100
@<TRIPOS>BOND
      1       1       2 ar
      2       1       3 ar
      3       2       5 ar
      4       3       6 ar
      5       4       5 ar
      6       4       6 ar
      7       1       7 1
      8       2       8 1
      9       3       9 1
     10       4      10 1
@<TRIPOS>ALT_TYPE
CGenFF_4.0_ALT_TYPE_SET
CGenFF_4.0 1 CG2R61 2 CG2R61 3 CG2R61 4 CG2R64 5 NG2R62 6 NG2R62 7 HGR61 8 HGR62 9 HGR62 10 HGR62
@<TRIPOS>MOLECULE
pyrimidine
 10 10 0 0 0
****
USER_CHARGES
INVALID_CHARGES
Pose:  15 Cluster:  15 Fr_nu: 2160770 TotEn:   -12.92
@<TRIPOS>ATOM
      1 C1        -78.2433  -22.0139  -33.0933 C.ar   1 LIG      -0.13100
      2 C2        -79.3721  -22.6360  -32.6001 C.ar   1 LIG       0.28900
      3 C3        -78.3749  -20.6680  -33.3674 C.ar   1 LIG       0.28900
      4 C4        -80.5455  -20.6915  -32.6931 C.ar   1 LIG       0.50700
      5 N1        -80.5442  -22.0028  -32.3870 N.ar   1 LIG      -0.71900
      6 N2        -79.5155  -19.9725  -33.1788 N.ar   1 LIG      -0.71900
      7 H1        -77.3158  -22.5467  -33.2546 H      1 LIG       0.11500
      8 H2        -79.3647  -23.6927  -32.3556 H      1 LIG       0.11400
      9 H3        -77.5418  -20.0944  -33.7589 H      1 LIG       0.11400
     10 H4        -81.4745  -20.1580  -32.5327 H      1 LIG       0.14100
@<TRIPOS>BOND
      1       1       2 ar
      2       1       3 ar
      3       2       5 ar
      4       3       6 ar
      5       4       5 ar
      6       4       6 ar
      7       1       7 1
      8       2       8 1
      9       3       9 1
     10       4      10 1
@<TRIPOS>ALT_TYPE
CGenFF_4.0_ALT_TYPE_SET
CGenFF_4.0 1 CG2R61 2 CG2R61 3 CG2R61 4 CG2R64 5 NG2R62 6 NG2R62 7 HGR61 8 HGR62 9 HGR62 10 HGR62
@<TRIPOS>MOLECULE
pyrimidine
 10 10 0 0 0
****
USER_CHARGES
INVALID_CHARGES
Pose:  16 Cluster:  16 Fr_nu:   2047 TotEn:   -12.68
@<TRIPOS>ATOM
      1 C1        -50.7216  -11.8189  -28.3531 C.ar   1 LIG      -0.13100
      2 C2        -51.0927  -10.5095  -28.1248 C.ar   1 LIG       0.28900
      3 C3        -50.1327  -12.4671  -27.2867 C.ar   1 LIG       0.28900
      4 C4        -50.3240  -10.6114  -25.9881 C.ar   1 LIG       0.50700
      5 N1        -50.9082   -9.8720  -26.9501 N.ar   1 LIG      -0.71900
      6 N2        -49.9177  -11.8916  -26.0855 N.ar   1 LIG      -0.71900
      7 H1        -50.8816  -12.3054  -29.3059 H      1 LIG       0.11500
      8 H2        -51.5627   -9.9191  -28.9039 H      1 LIG       0.11400
      9 H3        -49.8071  -13.4982  -27.3715 H      1 LIG       0.11400
     10 H4        -50.1626  -10.1241  -25.0343 H      1 LIG       0.14100
@<TRIPOS>BOND
      1       1       2 ar
      2       1       3 ar
      3       2       5 ar
      4       3       6 ar
      5       4       5 ar
      6       4       6 ar
      7       1       7 1
      8       2       8 1
      9       3       9 1
     10       4      10 1
@<TRIPOS>ALT_TYPE
CGenFF_4.0_ALT_TYPE_SET
CGenFF_4.0 1 CG2R61 2 CG2R61 3 CG2R61 4 CG2R64 5 NG2R62 6 NG2R62 7 HGR61 8 HGR62 9 HGR62 10 HGR62
@<TRIPOS>MOLECULE
pyrimidine
 10 10 0 0 0
****
USER_CHARGES
INVALID_CHARGES
Pose:  17 Cluster:  17 Fr_nu: 3570687 TotEn:   -12.60
@<TRIPOS>ATOM
      1 C1        -75.5651   -7.9045  -58.2331 C.ar   1 LIG      -0.13100
      2 C2        -75.8905   -7.2747  -57.0491 C.ar   1 LIG       0.28900
      3 C3        -75.3484   -7.0723  -59.3122 C.ar   1 LIG       0.28900
      4 C4        -75.7634   -5.2337  -58.0417 C.ar   1 LIG       0.50700
      5 N1        -75.9987   -5.9363  -56.9172 N.ar   1 LIG      -0.71900
      6 N2        -75.4395   -5.7275  -59.2520 N.ar   1 LIG      -0.71900
      7 H1        -75.4853   -8.9806  -58.3103 H      1 LIG       0.11500
      8 H2        -76.0791   -7.8462  -56.1468 H      1 LIG       0.11400
      9 H3        -75.0882   -7.4760  -60.2847 H      1 LIG       0.11400
     10 H4        -75.8443   -4.1563  -57.9649 H      1 LIG       0.14100
@<TRIPOS>BOND
      1       1       2 ar
      2       1       3 ar
      3       2       5 ar
      4       3       6 ar
      5       4       5 ar
      6       4       6 ar
      7       1       7 1
      8       2       8 1
      9       3       9 1
     10       4      10 1
@<TRIPOS>ALT_TYPE
CGenFF_4.0_ALT_TYPE_SET
CGenFF_4.0 1 CG2R61 2 CG2R61 3 CG2R61 4 CG2R64 5 NG2R62 6 NG2R62 7 HGR61 8 HGR62 9 HGR62 10 HGR62
@<TRIPOS>MOLECULE
pyrimidine
 10 10 0 0 0
****
USER_CHARGES
INVALID_CHARGES
Pose:  18 Cluster:  18 Fr_nu: 325381 TotEn:   -12.46
@<TRIPOS>ATOM
      1 C1        -50.3093  -12.8118  -28.8838 C.ar   1 LIG      -0.13100
      2 C2        -50.1365  -11.6885  -29.6665 C.ar   1 LIG       0.28900
      3 C3        -50.5672  -12.5756  -27.5490 C.ar   1 LIG       0.28900
      4 C4        -50.4651  -10.3283  -27.8751 C.ar   1 LIG       0.50700
      5 N1        -50.2080  -10.4270  -29.1933 N.ar   1 LIG      -0.71900
      6 N2        -50.6521  -11.3422  -27.0087 N.ar   1 LIG      -0.71900
      7 H1        -50.2464  -13.8124  -29.2901 H      1 LIG       0.11500
      8 H2        -49.9294  -11.7746  -30.7277 H      1 LIG       0.11400
      9 H3        -50.7165  -13.3964  -26.8559 H      1 LIG       0.11400
     10 H4        -50.5270   -9.3266  -27.4679 H      1 LIG       0.14100
@<TRIPOS>BOND
      1       1       2 ar
      2       1       3 ar
      3       2       5 ar
      4       3       6 ar
      5       4       5 ar
      6       4       6 ar
      7       1       7 1
      8       2       8 1
      9       3       9 1
     10       4      10 1
@<TRIPOS>ALT_TYPE
CGenFF_4.0_ALT_TYPE_SET
CGenFF_4.0 1 CG2R61 2 CG2R61 3 CG2R61 4 CG2R64 5 NG2R62 6 NG2R62 7 HGR61 8 HGR62 9 HGR62 10 HGR62
@<TRIPOS>MOLECULE
pyrimidine
 10 10 0 0 0
****
USER_CHARGES
INVALID_CHARGES
Pose:  19 Cluster:  19 Fr_nu: 292044 TotEn:   -12.46
@<TRIPOS>ATOM
      1 C1        -75.9015  -12.9161  -53.3686 C.ar   1 LIG      -0.13100
      2 C2        -75.8135  -11.8478  -52.4994 C.ar   1 LIG       0.28900
      3 C3        -77.1679  -13.4314  -53.5550 C.ar   1 LIG       0.28900
      4 C4        -78.0542  -11.9061  -52.1216 C.ar   1 LIG       0.50700
      5 N1        -76.8735  -11.3155  -51.8564 N.ar   1 LIG      -0.71900
      6 N2        -78.2707  -12.9494  -52.9453 N.ar   1 LIG      -0.71900
      7 H1        -75.0342  -13.3231  -53.8709 H      1 LIG       0.11500
      8 H2        -74.8594  -11.3766  -52.2898 H      1 LIG       0.11400
      9 H3        -77.3358  -14.2721  -54.2194 H      1 LIG       0.11400
     10 H4        -78.9226  -11.4994  -51.6179 H      1 LIG       0.14100
@<TRIPOS>BOND
      1       1       2 ar
      2       1       3 ar
      3       2       5 ar
      4       3       6 ar
      5       4       5 ar
      6       4       6 ar
      7       1       7 1
      8       2       8 1
      9       3       9 1
     10       4      10 1
@<TRIPOS>ALT_TYPE
CGenFF_4.0_ALT_TYPE_SET
CGenFF_4.0 1 CG2R61 2 CG2R61 3 CG2R61 4 CG2R64 5 NG2R62 6 NG2R62 7 HGR61 8 HGR62 9 HGR62 10 HGR62
@<TRIPOS>MOLECULE
pyrimidine
 10 10 0 0 0
****
USER_CHARGES
INVALID_CHARGES
Pose:  20 Cluster:  20 Fr_nu: 1191774 TotEn:   -12.38
@<TRIPOS>ATOM
      1 C1        -59.7209    2.6915  -39.9155 C.ar   1 LIG      -0.13100
      2 C2        -58.9791    1.5507  -40.1455 C.ar   1 LIG       0.28900
      3 C3        -59.5298    3.7195  -40.8158 C.ar   1 LIG       0.28900
      4 C4        -58.0172    2.4857  -41.9806 C.ar   1 LIG       0.50700
      5 N1        -58.1147    1.4131  -41.1722 N.ar   1 LIG      -0.71900
      6 N2        -58.6827    3.6506  -41.8636 N.ar   1 LIG      -0.71900
      7 H1        -60.4072    2.7744  -39.0834 H      1 LIG       0.11500
      8 H2        -59.0620    0.6901  -39.4906 H      1 LIG       0.11400
      9 H3        -60.0684    4.6556  -40.7161 H      1 LIG       0.11400
     10 H4        -57.3292    2.4032  -42.8131 H      1 LIG       0.14100
@<TRIPOS>BOND
      1       1       2 ar
      2       1       3 ar
      3       2       5 ar
      4       3       6 ar
      5       4       5 ar
      6       4       6 ar
      7       1       7 1
      8       2       8 1
      9       3       9 1
     10       4      10 1
@<TRIPOS>ALT_TYPE
CGenFF_4.0_ALT_TYPE_SET
CGenFF_4.0 1 CG2R61 2 CG2R61 3 CG2R61 4 CG2R64 5 NG2R62 6 NG2R62 7 HGR61 8 HGR62 9 HGR62 10 HGR62
@<TRIPOS>MOLECULE
pyrimidine
 10 10 0 0 0
****
USER_CHARGES
INVALID_CHARGES
Pose:  21 Cluster:  21 Fr_nu: 188934 TotEn:   -12.24
@<TRIPOS>ATOM
      1 C1        -65.8352  -23.9555  -36.1551 C.ar   1 LIG      -0.13100
      2 C2        -65.0285  -22.8447  -36.0146 C.ar   1 LIG       0.28900
      3 C3        -66.5676  -24.3064  -35.0395 C.ar   1 LIG       0.28900
      4 C4        -65.6999  -22.5674  -33.8607 C.ar   1 LIG       0.50700
      5 N1        -64.9362  -22.1244  -34.8775 N.ar   1 LIG      -0.71900
      6 N2        -66.5240  -23.6325  -33.8716 N.ar   1 LIG      -0.71900
      7 H1        -65.8896  -24.5149  -37.0794 H      1 LIG       0.11500
      8 H2        -64.4155  -22.4929  -36.8374 H      1 LIG       0.11400
      9 H3        -67.2294  -25.1656  -35.0543 H      1 LIG       0.11400
     10 H4        -65.6447  -22.0081  -32.9347 H      1 LIG       0.14100
@<TRIPOS>BOND
      1       1       2 ar
      2       1       3 ar
      3       2       5 ar
      4       3       6 ar
      5       4       5 ar
      6       4       6 ar
      7       1       7 1
      8       2       8 1
      9       3       9 1
     10       4      10 1
@<TRIPOS>ALT_TYPE
CGenFF_4.0_ALT_TYPE_SET
CGenFF_4.0 1 CG2R61 2 CG2R61 3 CG2R61 4 CG2R64 5 NG2R62 6 NG2R62 7 HGR61 8 HGR62 9 HGR62 10 HGR62
@<TRIPOS>MOLECULE
pyrimidine
 10 10 0 0 0
****
USER_CHARGES
INVALID_CHARGES
Pose:  22 Cluster:  22 Fr_nu: 269080 TotEn:   -12.15
@<TRIPOS>ATOM
      1 C1        -77.7914  -13.0641  -46.1076 C.ar   1 LIG      -0.13100
      2 C2        -78.6384  -14.0030  -45.5548 C.ar   1 LIG       0.28900
      3 C3        -76.6083  -12.8543  -45.4291 C.ar   1 LIG       0.28900
      4 C4        -77.1771  -14.3961  -43.8586 C.ar   1 LIG       0.50700
      5 N1        -78.3618  -14.6901  -44.4271 N.ar   1 LIG      -0.71900
      6 N2        -76.2676  -13.5050  -44.2974 N.ar   1 LIG      -0.71900
      7 H1        -78.0389  -12.5273  -47.0136 H      1 LIG       0.11500
      8 H2        -79.5914  -14.2353  -46.0174 H      1 LIG       0.11400
      9 H3        -75.8798  -12.1350  -45.7872 H      1 LIG       0.11400
     10 H4        -76.9295  -14.9326  -42.9508 H      1 LIG       0.14100
@<TRIPOS>BOND
      1       1       2 ar
      2       1       3 ar
      3       2       5 ar
      4       3       6 ar
      5       4       5 ar
      6       4       6 ar
      7       1       7 1
      8       2       8 1
      9       3       9 1
     10       4      10 1
@<TRIPOS>ALT_TYPE
CGenFF_4.0_ALT_TYPE_SET
CGenFF_4.0 1 CG2R61 2 CG2R61 3 CG2R61 4 CG2R64 5 NG2R62 6 NG2R62 7 HGR61 8 HGR62 9 HGR62 10 HGR62
@<TRIPOS>MOLECULE
pyrimidine
 10 10 0 0 0
****
USER_CHARGES
INVALID_CHARGES
Pose:  23 Cluster:  23 Fr_nu: 312055 TotEn:   -12.10
@<TRIPOS>ATOM
      1 C1        -78.2929  -21.1800  -33.2474 C.ar   1 LIG      -0.13100
      2 C2        -78.2904  -22.5516  -33.0949 C.ar   1 LIG       0.28900
      3 C3        -79.3492  -20.5158  -32.6583 C.ar   1 LIG       0.28900
      4 C4        -80.2178  -22.4718  -31.8924 C.ar   1 LIG       0.50700
      5 N1        -79.2405  -23.2326  -32.4212 N.ar   1 LIG      -0.71900
      6 N2        -80.3329  -21.1323  -31.9709 N.ar   1 LIG      -0.71900
      7 H1        -77.5175  -20.6596  -33.7934 H      1 LIG       0.11500
      8 H2        -77.5005  -23.1589  -33.5233 H      1 LIG       0.11400
      9 H3        -79.4368  -19.4368  -32.7253 H      1 LIG       0.11400
     10 H4        -80.9949  -22.9928  -31.3466 H      1 LIG       0.14100
@<TRIPOS>BOND
      1       1       2 ar
      2       1       3 ar
      3       2       5 ar
      4       3       6 ar
      5       4       5 ar
      6       4       6 ar
      7       1       7 1
      8       2       8 1
      9       3       9 1
     10       4      10 1
@<TRIPOS>ALT_TYPE
CGenFF_4.0_ALT_TYPE_SET
CGenFF_4.0 1 CG2R61 2 CG2R61 3 CG2R61 4 CG2R64 5 NG2R62 6 NG2R62 7 HGR61 8 HGR62 9 HGR62 10 HGR62
@<TRIPOS>MOLECULE
pyrimidine
 10 10 0 0 0
****
USER_CHARGES
INVALID_CHARGES
Pose:  24 Cluster:  24 Fr_nu: 921828 TotEn:   -12.09
@<TRIPOS>ATOM
      1 C1        -78.0571  -21.3899  -33.4802 C.ar   1 LIG      -0.13100
      2 C2        -78.2590  -21.2751  -32.1198 C.ar   1 LIG       0.28900
      3 C3        -78.8002  -22.3646  -34.1139 C.ar   1 LIG       0.28900
      4 C4        -79.7837  -22.9607  -32.1532 C.ar   1 LIG       0.50700
      5 N1        -79.1178  -22.0469  -31.4218 N.ar   1 LIG      -0.71900
      6 N2        -79.6759  -23.1710  -33.4790 N.ar   1 LIG      -0.71900
      7 H1        -77.3614  -20.7571  -34.0148 H      1 LIG       0.11500
      8 H2        -77.7194  -20.5371  -31.5363 H      1 LIG       0.11400
      9 H3        -78.7087  -22.5296  -35.1820 H      1 LIG       0.11400
     10 H4        -80.4795  -23.5951  -31.6179 H      1 LIG       0.14100
@<TRIPOS>BOND
      1       1       2 ar
      2       1       3 ar
      3       2       5 ar
      4       3       6 ar
      5       4       5 ar
      6       4       6 ar
      7       1       7 1
      8       2       8 1
      9       3       9 1
     10       4      10 1
@<TRIPOS>ALT_TYPE
CGenFF_4.0_ALT_TYPE_SET
CGenFF_4.0 1 CG2R61 2 CG2R61 3 CG2R61 4 CG2R64 5 NG2R62 6 NG2R62 7 HGR61 8 HGR62 9 HGR62 10 HGR62
@<TRIPOS>MOLECULE
pyrimidine
 10 10 0 0 0
****
USER_CHARGES
INVALID_CHARGES
Pose:  25 Cluster:  25 Fr_nu: 1939012 TotEn:   -12.07
@<TRIPOS>ATOM
      1 C1        -50.1278  -11.6280  -28.7936 C.ar   1 LIG      -0.13100
      2 C2        -49.1223  -10.7013  -28.6075 C.ar   1 LIG       0.28900
      3 C3        -50.7943  -12.0232  -27.6518 C.ar   1 LIG       0.28900
      4 C4        -49.5088  -10.6571  -26.3680 C.ar   1 LIG       0.50700
      5 N1        -48.7850  -10.1928  -27.4043 N.ar   1 LIG      -0.71900
      6 N2        -50.5098  -11.5566  -26.4183 N.ar   1 LIG      -0.71900
      7 H1        -50.3771  -12.0193  -29.7708 H      1 LIG       0.11500
      8 H2        -48.5427  -10.3314  -29.4463 H      1 LIG       0.11400
      9 H3        -51.5994  -12.7485  -27.6986 H      1 LIG       0.11400
     10 H4        -49.2586  -10.2662  -25.3893 H      1 LIG       0.14100
@<TRIPOS>BOND
      1       1       2 ar
      2       1       3 ar
      3       2       5 ar
      4       3       6 ar
      5       4       5 ar
      6       4       6 ar
      7       1       7 1
      8       2       8 1
      9       3       9 1
     10       4      10 1
@<TRIPOS>ALT_TYPE
CGenFF_4.0_ALT_TYPE_SET
CGenFF_4.0 1 CG2R61 2 CG2R61 3 CG2R61 4 CG2R64 5 NG2R62 6 NG2R62 7 HGR61 8 HGR62 9 HGR62 10 HGR62
@<TRIPOS>MOLECULE
pyrimidine
 10 10 0 0 0
****
USER_CHARGES
INVALID_CHARGES
Pose:  26 Cluster:  26 Fr_nu: 478655 TotEn:   -11.54
@<TRIPOS>ATOM
      1 C1        -57.2675  -21.3582  -36.4097 C.ar   1 LIG      -0.13100
      2 C2        -57.8129  -22.5335  -35.9347 C.ar   1 LIG       0.28900
      3 C3        -56.4772  -20.6632  -35.5173 C.ar   1 LIG       0.28900
      4 C4        -56.8196  -22.2357  -33.9119 C.ar   1 LIG       0.50700
      5 N1        -57.6090  -23.0038  -34.6867 N.ar   1 LIG      -0.71900
      6 N2        -56.2311  -21.0742  -34.2560 N.ar   1 LIG      -0.71900
      7 H1        -57.4481  -21.0046  -37.4160 H      1 LIG       0.11500
      8 H2        -58.4480  -23.1478  -36.5637 H      1 LIG       0.11400
      9 H3        -56.0062  -19.7280  -35.8001 H      1 LIG       0.11400
     10 H4        -56.6396  -22.5889  -32.9040 H      1 LIG       0.14100
@<TRIPOS>BOND
      1       1       2 ar
      2       1       3 ar
      3       2       5 ar
      4       3       6 ar
      5       4       5 ar
      6       4       6 ar
      7       1       7 1
      8       2       8 1
      9       3       9 1
     10       4      10 1
@<TRIPOS>ALT_TYPE
CGenFF_4.0_ALT_TYPE_SET
CGenFF_4.0 1 CG2R61 2 CG2R61 3 CG2R61 4 CG2R64 5 NG2R62 6 NG2R62 7 HGR61 8 HGR62 9 HGR62 10 HGR62
@<TRIPOS>MOLECULE
pyrimidine
 10 10 0 0 0
****
USER_CHARGES
INVALID_CHARGES
Pose:  27 Cluster:  27 Fr_nu: 1591216 TotEn:   -11.41
@<TRIPOS>ATOM
      1 C1        -75.3225   -6.2130  -59.8585 C.ar   1 LIG      -0.13100
      2 C2        -75.2858   -6.8887  -58.6558 C.ar   1 LIG       0.28900
      3 C3        -75.2884   -4.8363  -59.7711 C.ar   1 LIG       0.28900
      4 C4        -75.1929   -4.9324  -57.5021 C.ar   1 LIG       0.50700
      5 N1        -75.2206   -6.2778  -57.4546 N.ar   1 LIG      -0.71900
      6 N2        -75.2235   -4.1605  -58.6052 N.ar   1 LIG      -0.71900
      7 H1        -75.3748   -6.7289  -60.8079 H      1 LIG       0.11500
      8 H2        -75.3085   -7.9726  -58.6242 H      1 LIG       0.11400
      9 H3        -75.3138   -4.2199  -60.6632 H      1 LIG       0.11400
     10 H4        -75.1416   -4.4156  -56.5516 H      1 LIG       0.14100
@<TRIPOS>BOND
      1       1       2 ar
      2       1       3 ar
      3       2       5 ar
      4       3       6 ar
      5       4       5 ar
      6       4       6 ar
      7       1       7 1
      8       2       8 1
      9       3       9 1
     10       4      10 1
@<TRIPOS>ALT_TYPE
CGenFF_4.0_ALT_TYPE_SET
CGenFF_4.0 1 CG2R61 2 CG2R61 3 CG2R61 4 CG2R64 5 NG2R62 6 NG2R62 7 HGR61 8 HGR62 9 HGR62 10 HGR62
@<TRIPOS>MOLECULE
pyrimidine
 10 10 0 0 0
****
USER_CHARGES
INVALID_CHARGES
Pose:  28 Cluster:  28 Fr_nu: 1349077 TotEn:   -11.18
@<TRIPOS>ATOM
      1 C1        -57.3346  -21.8940  -37.0871 C.ar   1 LIG      -0.13100
      2 C2        -57.5028  -23.2350  -36.8078 C.ar   1 LIG       0.28900
      3 C3        -57.2745  -21.0587  -35.9905 C.ar   1 LIG       0.28900
      4 C4        -57.5317  -22.8174  -34.5736 C.ar   1 LIG       0.50700
      5 N1        -57.6054  -23.7331  -35.5582 N.ar   1 LIG      -0.71900
      6 N2        -57.3700  -21.4879  -34.7150 N.ar   1 LIG      -0.71900
      7 H1        -57.2553  -21.5219  -38.0998 H      1 LIG       0.11500
      8 H2        -57.5616  -23.9677  -37.6054 H      1 LIG       0.11400
      9 H3        -57.1446  -19.9886  -36.1108 H      1 LIG       0.11400
     10 H4        -57.6122  -23.1896  -33.5596 H      1 LIG       0.14100
@<TRIPOS>BOND
      1       1       2 ar
      2       1       3 ar
      3       2       5 ar
      4       3       6 ar
      5       4       5 ar
      6       4       6 ar
      7       1       7 1
      8       2       8 1
      9       3       9 1
     10       4      10 1
@<TRIPOS>ALT_TYPE
CGenFF_4.0_ALT_TYPE_SET
CGenFF_4.0 1 CG2R61 2 CG2R61 3 CG2R61 4 CG2R64 5 NG2R62 6 NG2R62 7 HGR61 8 HGR62 9 HGR62 10 HGR62
@<TRIPOS>MOLECULE
pyrimidine
 10 10 0 0 0
****
USER_CHARGES
INVALID_CHARGES
Pose:  29 Cluster:  29 Fr_nu: 291535 TotEn:   -10.88
@<TRIPOS>ATOM
      1 C1        -79.0238  -13.9165  -47.0939 C.ar   1 LIG      -0.13100
      2 C2        -77.7691  -13.3444  -47.1478 C.ar   1 LIG       0.28900
      3 C3        -79.3045  -14.6331  -45.9486 C.ar   1 LIG       0.28900
      4 C4        -77.2449  -14.1804  -45.1000 C.ar   1 LIG       0.50700
      5 N1        -76.8514  -13.4566  -46.1652 N.ar   1 LIG      -0.71900
      6 N2        -78.4353  -14.7863  -44.9281 N.ar   1 LIG      -0.71900
      7 H1        -79.7404  -13.8103  -47.8972 H      1 LIG       0.11500
      8 H2        -77.4580  -12.7626  -48.0086 H      1 LIG       0.11400
      9 H3        -80.2650  -15.1193  -45.8161 H      1 LIG       0.11400
     10 H4        -76.5271  -14.2878  -44.2960 H      1 LIG       0.14100
@<TRIPOS>BOND
      1       1       2 ar
      2       1       3 ar
      3       2       5 ar
      4       3       6 ar
      5       4       5 ar
      6       4       6 ar
      7       1       7 1
      8       2       8 1
      9       3       9 1
     10       4      10 1
@<TRIPOS>ALT_TYPE
CGenFF_4.0_ALT_TYPE_SET
CGenFF_4.0 1 CG2R61 2 CG2R61 3 CG2R61 4 CG2R64 5 NG2R62 6 NG2R62 7 HGR61 8 HGR62 9 HGR62 10 HGR62
@<TRIPOS>MOLECULE
pyrimidine
 10 10 0 0 0
****
USER_CHARGES
INVALID_CHARGES
Pose:  30 Cluster:  30 Fr_nu: 1813021 TotEn:   -10.76
@<TRIPOS>ATOM
      1 C1        -78.5625  -22.1215  -33.2002 C.ar   1 LIG      -0.13100
      2 C2        -78.4593  -20.7612  -32.9915 C.ar   1 LIG       0.28900
      3 C3        -79.2624  -22.8216  -32.2390 C.ar   1 LIG       0.28900
      4 C4        -79.6529  -20.9159  -31.0632 C.ar   1 LIG       0.50700
      5 N1        -78.9944  -20.1232  -31.9300 N.ar   1 LIG      -0.71900
      6 N2        -79.8227  -22.2488  -31.1536 N.ar   1 LIG      -0.71900
      7 H1        -78.1230  -22.6073  -34.0611 H      1 LIG       0.11500
      8 H2        -77.9274  -20.1281  -33.6933 H      1 LIG       0.11400
      9 H3        -79.3954  -23.8952  -32.3171 H      1 LIG       0.11400
     10 H4        -80.0921  -20.4299  -30.2006 H      1 LIG       0.14100
@<TRIPOS>BOND
      1       1       2 ar
      2       1       3 ar
      3       2       5 ar
      4       3       6 ar
      5       4       5 ar
      6       4       6 ar
      7       1       7 1
      8       2       8 1
      9       3       9 1
     10       4      10 1
@<TRIPOS>ALT_TYPE
CGenFF_4.0_ALT_TYPE_SET
CGenFF_4.0 1 CG2R61 2 CG2R61 3 CG2R61 4 CG2R64 5 NG2R62 6 NG2R62 7 HGR61 8 HGR62 9 HGR62 10 HGR62
@<TRIPOS>MOLECULE
pyrimidine
 10 10 0 0 0
****
USER_CHARGES
INVALID_CHARGES
Pose:  31 Cluster:  31 Fr_nu: 919794 TotEn:   -10.40
@<TRIPOS>ATOM
      1 C1        -74.2065   -3.6388  -29.9078 C.ar   1 LIG      -0.13100
      2 C2        -75.5273   -3.9370  -29.6413 C.ar   1 LIG       0.28900
      3 C3        -73.9860   -2.8352  -31.0076 C.ar   1 LIG       0.28900
      4 C4        -76.2163   -2.7151  -31.4300 C.ar   1 LIG       0.50700
      5 N1        -76.5611   -3.4904  -30.3843 N.ar   1 LIG      -0.71900
      6 N2        -74.9710   -2.3538  -31.7939 N.ar   1 LIG      -0.71900
      7 H1        -73.3967   -4.0111  -29.2947 H      1 LIG       0.11500
      8 H2        -75.7986   -4.5622  -28.7976 H      1 LIG       0.11400
      9 H3        -72.9807   -2.5479  -31.2961 H      1 LIG       0.11400
     10 H4        -77.0268   -2.3432  -32.0447 H      1 LIG       0.14100
@<TRIPOS>BOND
      1       1       2 ar
      2       1       3 ar
      3       2       5 ar
      4       3       6 ar
      5       4       5 ar
      6       4       6 ar
      7       1       7 1
      8       2       8 1
      9       3       9 1
     10       4      10 1
@<TRIPOS>ALT_TYPE
CGenFF_4.0_ALT_TYPE_SET
CGenFF_4.0 1 CG2R61 2 CG2R61 3 CG2R61 4 CG2R64 5 NG2R62 6 NG2R62 7 HGR61 8 HGR62 9 HGR62 10 HGR62
@<TRIPOS>MOLECULE
pyrimidine
 10 10 0 0 0
****
USER_CHARGES
INVALID_CHARGES
Pose:  32 Cluster:  32 Fr_nu:  39896 TotEn:   -10.38
@<TRIPOS>ATOM
      1 C1        -79.3580  -22.3396  -33.7428 C.ar   1 LIG      -0.13100
      2 C2        -80.6236  -21.8987  -34.0720 C.ar   1 LIG       0.28900
      3 C3        -78.5242  -21.3949  -33.1804 C.ar   1 LIG       0.28900
      4 C4        -80.1466  -19.8086  -33.3165 C.ar   1 LIG       0.50700
      5 N1        -81.0528  -20.6354  -33.8720 N.ar   1 LIG      -0.71900
      6 N2        -78.8869  -20.1155  -32.9523 N.ar   1 LIG      -0.71900
      7 H1        -79.0402  -23.3592  -33.9147 H      1 LIG       0.11500
      8 H2        -81.3490  -22.5696  -34.5194 H      1 LIG       0.11400
      9 H3        -77.5104  -21.6480  -32.8895 H      1 LIG       0.11400
     10 H4        -80.4642  -18.7873  -33.1454 H      1 LIG       0.14100
@<TRIPOS>BOND
      1       1       2 ar
      2       1       3 ar
      3       2       5 ar
      4       3       6 ar
      5       4       5 ar
      6       4       6 ar
      7       1       7 1
      8       2       8 1
      9       3       9 1
     10       4      10 1
@<TRIPOS>ALT_TYPE
CGenFF_4.0_ALT_TYPE_SET
CGenFF_4.0 1 CG2R61 2 CG2R61 3 CG2R61 4 CG2R64 5 NG2R62 6 NG2R62 7 HGR61 8 HGR62 9 HGR62 10 HGR62
@<TRIPOS>MOLECULE
pyrimidine
 10 10 0 0 0
****
USER_CHARGES
INVALID_CHARGES
Pose:  33 Cluster:  33 Fr_nu: 1765405 TotEn:   -10.14
@<TRIPOS>ATOM
      1 C1        -67.7663   -0.3081  -28.4069 C.ar   1 LIG      -0.13100
      2 C2        -68.9963   -0.1755  -29.0186 C.ar   1 LIG       0.28900
      3 C3        -67.3802   -1.6006  -28.1165 C.ar   1 LIG       0.28900
      4 C4        -69.3073   -2.4271  -28.9940 C.ar   1 LIG       0.50700
      5 N1        -69.7958   -1.2174  -29.3278 N.ar   1 LIG      -0.71900
      6 N2        -68.1286   -2.6876  -28.3969 N.ar   1 LIG      -0.71900
      7 H1        -67.1455    0.5456  -28.1703 H      1 LIG       0.11500
      8 H2        -69.3842    0.8017  -29.2849 H      1 LIG       0.11400
      9 H3        -66.4298   -1.8040  -27.6351 H      1 LIG       0.11400
     10 H4        -69.9293   -3.2820  -29.2298 H      1 LIG       0.14100
@<TRIPOS>BOND
      1       1       2 ar
      2       1       3 ar
      3       2       5 ar
      4       3       6 ar
      5       4       5 ar
      6       4       6 ar
      7       1       7 1
      8       2       8 1
      9       3       9 1
     10       4      10 1
@<TRIPOS>ALT_TYPE
CGenFF_4.0_ALT_TYPE_SET
CGenFF_4.0 1 CG2R61 2 CG2R61 3 CG2R61 4 CG2R64 5 NG2R62 6 NG2R62 7 HGR61 8 HGR62 9 HGR62 10 HGR62
@<TRIPOS>MOLECULE
pyrimidine
 10 10 0 0 0
****
USER_CHARGES
INVALID_CHARGES
Pose:  34 Cluster:  34 Fr_nu: 1834815 TotEn:    -9.72
@<TRIPOS>ATOM
      1 C1        -79.3323  -21.7665  -33.7395 C.ar   1 LIG      -0.13100
      2 C2        -79.1515  -20.5000  -33.2221 C.ar   1 LIG       0.28900
      3 C3        -80.5779  -22.3234  -33.5337 C.ar   1 LIG       0.28900
      4 C4        -81.2777  -20.4703  -32.4186 C.ar   1 LIG       0.50700
      5 N1        -80.1061  -19.8202  -32.5537 N.ar   1 LIG      -0.71900
      6 N2        -81.5777  -21.7013  -32.8751 N.ar   1 LIG      -0.71900
      7 H1        -78.5485  -22.2888  -34.2716 H      1 LIG       0.11500
      8 H2        -78.2054  -19.9817  -33.3341 H      1 LIG       0.11400
      9 H3        -80.8134  -23.3155  -33.9034 H      1 LIG       0.11400
     10 H4        -82.0622  -19.9480  -31.8849 H      1 LIG       0.14100
@<TRIPOS>BOND
      1       1       2 ar
      2       1       3 ar
      3       2       5 ar
      4       3       6 ar
      5       4       5 ar
      6       4       6 ar
      7       1       7 1
      8       2       8 1
      9       3       9 1
     10       4      10 1
@<TRIPOS>ALT_TYPE
CGenFF_4.0_ALT_TYPE_SET
CGenFF_4.0 1 CG2R61 2 CG2R61 3 CG2R61 4 CG2R64 5 NG2R62 6 NG2R62 7 HGR61 8 HGR62 9 HGR62 10 HGR62
@<TRIPOS>MOLECULE
pyrimidine
 10 10 0 0 0
****
USER_CHARGES
INVALID_CHARGES
Pose:  35 Cluster:  35 Fr_nu: 3963866 TotEn:    -9.69
@<TRIPOS>ATOM
      1 C1        -76.9725  -22.8527  -47.0984 C.ar   1 LIG      -0.13100
      2 C2        -77.1289  -22.3149  -45.8372 C.ar   1 LIG       0.28900
      3 C3        -75.7052  -23.3071  -47.4009 C.ar   1 LIG       0.28900
      4 C4        -74.9431  -22.7008  -45.3470 C.ar   1 LIG       0.50700
      5 N1        -76.1319  -22.2230  -44.9327 N.ar   1 LIG      -0.71900
      6 N2        -74.6632  -23.2465  -46.5460 N.ar   1 LIG      -0.71900
      7 H1        -77.7901  -22.9137  -47.8042 H      1 LIG       0.11500
      8 H2        -78.0891  -21.9315  -45.5095 H      1 LIG       0.11400
      9 H3        -75.4859  -23.7452  -48.3685 H      1 LIG       0.11400
     10 H4        -74.1240  -22.6388  -44.6409 H      1 LIG       0.14100
@<TRIPOS>BOND
      1       1       2 ar
      2       1       3 ar
      3       2       5 ar
      4       3       6 ar
      5       4       5 ar
      6       4       6 ar
      7       1       7 1
      8       2       8 1
      9       3       9 1
     10       4      10 1
@<TRIPOS>ALT_TYPE
CGenFF_4.0_ALT_TYPE_SET
CGenFF_4.0 1 CG2R61 2 CG2R61 3 CG2R61 4 CG2R64 5 NG2R62 6 NG2R62 7 HGR61 8 HGR62 9 HGR62 10 HGR62
@<TRIPOS>MOLECULE
pyrimidine
 10 10 0 0 0
****
USER_CHARGES
INVALID_CHARGES
Pose:  36 Cluster:  36 Fr_nu: 391978 TotEn:    -9.59
@<TRIPOS>ATOM
      1 C1        -79.1560  -12.3456  -45.2485 C.ar   1 LIG      -0.13100
      2 C2        -79.1320  -13.1891  -46.3404 C.ar   1 LIG       0.28900
      3 C3        -77.9398  -12.1309  -44.6331 C.ar   1 LIG       0.28900
      4 C4        -76.8904  -13.4939  -46.1189 C.ar   1 LIG       0.50700
      5 N1        -78.0128  -13.7826  -46.8046 N.ar   1 LIG      -0.71900
      6 N2        -76.7829  -12.6910  -45.0431 N.ar   1 LIG      -0.71900
      7 H1        -80.0688  -11.8830  -44.8977 H      1 LIG       0.11500
      8 H2        -80.0396  -13.4178  -46.8885 H      1 LIG       0.11400
      9 H3        -77.8596  -11.4834  -43.7666 H      1 LIG       0.11400
     10 H4        -75.9765  -13.9579  -46.4693 H      1 LIG       0.14100
@<TRIPOS>BOND
      1       1       2 ar
      2       1       3 ar
      3       2       5 ar
      4       3       6 ar
      5       4       5 ar
      6       4       6 ar
      7       1       7 1
      8       2       8 1
      9       3       9 1
     10       4      10 1
@<TRIPOS>ALT_TYPE
CGenFF_4.0_ALT_TYPE_SET
CGenFF_4.0 1 CG2R61 2 CG2R61 3 CG2R61 4 CG2R64 5 NG2R62 6 NG2R62 7 HGR61 8 HGR62 9 HGR62 10 HGR62
@<TRIPOS>MOLECULE
pyrimidine
 10 10 0 0 0
****
USER_CHARGES
INVALID_CHARGES
Pose:  37 Cluster:  37 Fr_nu: 151439 TotEn:    -9.35
@<TRIPOS>ATOM
      1 C1        -78.1942  -11.6129  -52.4205 C.ar   1 LIG      -0.13100
      2 C2        -78.4198  -12.3998  -53.5316 C.ar   1 LIG       0.28900
      3 C3        -76.9227  -11.6810  -51.8889 C.ar   1 LIG       0.28900
      4 C4        -76.2833  -13.1742  -53.4790 C.ar   1 LIG       0.50700
      5 N1        -77.4836  -13.1953  -54.0892 N.ar   1 LIG      -0.71900
      6 N2        -75.9391  -12.4539  -52.3944 N.ar   1 LIG      -0.71900
      7 H1        -78.9641  -10.9840  -51.9940 H      1 LIG       0.11500
      8 H2        -79.3889  -12.4125  -54.0185 H      1 LIG       0.11400
      9 H3        -76.6515  -11.0988  -51.0149 H      1 LIG       0.11400
     10 H4        -75.5126  -13.8047  -53.9053 H      1 LIG       0.14100
@<TRIPOS>BOND
      1       1       2 ar
      2       1       3 ar
      3       2       5 ar
      4       3       6 ar
      5       4       5 ar
      6       4       6 ar
      7       1       7 1
      8       2       8 1
      9       3       9 1
     10       4      10 1
@<TRIPOS>ALT_TYPE
CGenFF_4.0_ALT_TYPE_SET
CGenFF_4.0 1 CG2R61 2 CG2R61 3 CG2R61 4 CG2R64 5 NG2R62 6 NG2R62 7 HGR61 8 HGR62 9 HGR62 10 HGR62
@<TRIPOS>MOLECULE
pyrimidine
 10 10 0 0 0
****
USER_CHARGES
INVALID_CHARGES
Pose:  38 Cluster:  38 Fr_nu: 3852360 TotEn:    -9.32
@<TRIPOS>ATOM
      1 C1        -63.1509    2.7901  -25.8302 C.ar   1 LIG      -0.13100
      2 C2        -64.2188    2.5422  -26.6684 C.ar   1 LIG       0.28900
      3 C3        -63.3298    3.8132  -24.9218 C.ar   1 LIG       0.28900
      4 C4        -65.4285    4.2062  -25.7016 C.ar   1 LIG       0.50700
      5 N1        -65.3769    3.2334  -26.6314 N.ar   1 LIG      -0.71900
      6 N2        -64.4597    4.5448  -24.8296 N.ar   1 LIG      -0.71900
      7 H1        -62.2332    2.2197  -25.8821 H      1 LIG       0.11500
      8 H2        -64.1709    1.7573  -27.4154 H      1 LIG       0.11400
      9 H3        -62.5456    4.0816  -24.2223 H      1 LIG       0.11400
     10 H4        -66.3469    4.7782  -25.6503 H      1 LIG       0.14100
@<TRIPOS>BOND
      1       1       2 ar
      2       1       3 ar
      3       2       5 ar
      4       3       6 ar
      5       4       5 ar
      6       4       6 ar
      7       1       7 1
      8       2       8 1
      9       3       9 1
     10       4      10 1
@<TRIPOS>ALT_TYPE
CGenFF_4.0_ALT_TYPE_SET
CGenFF_4.0 1 CG2R61 2 CG2R61 3 CG2R61 4 CG2R64 5 NG2R62 6 NG2R62 7 HGR61 8 HGR62 9 HGR62 10 HGR62
@<TRIPOS>MOLECULE
pyrimidine
 10 10 0 0 0
****
USER_CHARGES
INVALID_CHARGES
Pose:  39 Cluster:  39 Fr_nu:  22931 TotEn:    -9.32
@<TRIPOS>ATOM
      1 C1        -50.0421  -12.6226  -27.5164 C.ar   1 LIG      -0.13100
      2 C2        -50.9544  -11.6492  -27.1632 C.ar   1 LIG       0.28900
      3 C3        -48.7267  -12.3509  -27.2002 C.ar   1 LIG       0.28900
      4 C4        -49.3056  -10.3485  -26.2934 C.ar   1 LIG       0.50700
      5 N1        -50.6196  -10.4959  -26.5483 N.ar   1 LIG      -0.71900
      6 N2        -48.3214  -11.2198  -26.5866 N.ar   1 LIG      -0.71900
      7 H1        -50.3388  -13.5387  -28.0092 H      1 LIG       0.11500
      8 H2        -52.0115  -11.7738  -27.3714 H      1 LIG       0.11400
      9 H3        -47.9384  -13.0564  -27.4393 H      1 LIG       0.11400
     10 H4        -49.0082   -9.4308  -25.8010 H      1 LIG       0.14100
@<TRIPOS>BOND
      1       1       2 ar
      2       1       3 ar
      3       2       5 ar
      4       3       6 ar
      5       4       5 ar
      6       4       6 ar
      7       1       7 1
      8       2       8 1
      9       3       9 1
     10       4      10 1
@<TRIPOS>ALT_TYPE
CGenFF_4.0_ALT_TYPE_SET
CGenFF_4.0 1 CG2R61 2 CG2R61 3 CG2R61 4 CG2R64 5 NG2R62 6 NG2R62 7 HGR61 8 HGR62 9 HGR62 10 HGR62
@<TRIPOS>MOLECULE
pyrimidine
 10 10 0 0 0
****
USER_CHARGES
INVALID_CHARGES
Pose:  40 Cluster:  40 Fr_nu: 107845 TotEn:    -9.31
@<TRIPOS>ATOM
      1 C1        -78.9804  -21.9337  -33.2363 C.ar   1 LIG      -0.13100
      2 C2        -79.4187  -23.2417  -33.2745 C.ar   1 LIG       0.28900
      3 C3        -79.9666  -20.9713  -33.3087 C.ar   1 LIG       0.28900
      4 C4        -81.5824  -22.5648  -33.4382 C.ar   1 LIG       0.50700
      5 N1        -80.7170  -23.5946  -33.3754 N.ar   1 LIG      -0.71900
      6 N2        -81.2823  -21.2522  -33.4108 N.ar   1 LIG      -0.71900
      7 H1        -77.9321  -21.6794  -33.1551 H      1 LIG       0.11500
      8 H2        -78.7165  -24.0668  -33.2237 H      1 LIG       0.11400
      9 H3        -79.7186  -19.9156  -33.2867 H      1 LIG       0.11400
     10 H4        -82.6320  -22.8192  -33.5206 H      1 LIG       0.14100
@<TRIPOS>BOND
      1       1       2 ar
      2       1       3 ar
      3       2       5 ar
      4       3       6 ar
      5       4       5 ar
      6       4       6 ar
      7       1       7 1
      8       2       8 1
      9       3       9 1
     10       4      10 1
@<TRIPOS>ALT_TYPE
CGenFF_4.0_ALT_TYPE_SET
CGenFF_4.0 1 CG2R61 2 CG2R61 3 CG2R61 4 CG2R64 5 NG2R62 6 NG2R62 7 HGR61 8 HGR62 9 HGR62 10 HGR62
@<TRIPOS>MOLECULE
pyrimidine
 10 10 0 0 0
****
USER_CHARGES
INVALID_CHARGES
Pose:  41 Cluster:  41 Fr_nu: 1737551 TotEn:    -9.31
@<TRIPOS>ATOM
      1 C1        -77.2390   -6.3428  -56.5180 C.ar   1 LIG      -0.13100
      2 C2        -75.8590   -6.3428  -56.5180 C.ar   1 LIG       0.28900
      3 C3        -77.8361   -7.0740  -57.5244 C.ar   1 LIG       0.28900
      4 C4        -75.8090   -7.6788  -58.3564 C.ar   1 LIG       0.50700
      5 N1        -75.1095   -7.0024  -57.4255 N.ar   1 LIG      -0.71900
      6 N2        -77.1492   -7.7566  -58.4639 N.ar   1 LIG      -0.71900
      7 H1        -77.8152   -5.8045  -55.7775 H      1 LIG       0.11500
      8 H2        -75.3013   -5.7958  -55.7656 H      1 LIG       0.11400
      9 H3        -78.9160   -7.1325  -57.6061 H      1 LIG       0.11400
     10 H4        -75.2323   -8.2170  -59.0986 H      1 LIG       0.14100
@<TRIPOS>BOND
      1       1       2 ar
      2       1       3 ar
      3       2       5 ar
      4       3       6 ar
      5       4       5 ar
      6       4       6 ar
      7       1       7 1
      8       2       8 1
      9       3       9 1
     10       4      10 1
@<TRIPOS>ALT_TYPE
CGenFF_4.0_ALT_TYPE_SET
CGenFF_4.0 1 CG2R61 2 CG2R61 3 CG2R61 4 CG2R64 5 NG2R62 6 NG2R62 7 HGR61 8 HGR62 9 HGR62 10 HGR62
@<TRIPOS>MOLECULE
pyrimidine
 10 10 0 0 0
****
USER_CHARGES
INVALID_CHARGES
Pose:  42 Cluster:  42 Fr_nu: 353344 TotEn:    -8.67
@<TRIPOS>ATOM
      1 C1        -62.6954    1.4097  -25.2560 C.ar   1 LIG      -0.13100
      2 C2        -63.9716    1.0691  -25.6556 C.ar   1 LIG       0.28900
      3 C3        -61.7708    0.3856  -25.2743 C.ar   1 LIG       0.28900
      4 C4        -63.3374   -1.0831  -26.0196 C.ar   1 LIG       0.50700
      5 N1        -64.3288   -0.1722  -26.0452 N.ar   1 LIG      -0.71900
      6 N2        -62.0583   -0.8774  -25.6517 N.ar   1 LIG      -0.71900
      7 H1        -62.4367    2.4140  -24.9482 H      1 LIG       0.11500
      8 H2        -64.7659    1.8074  -25.6739 H      1 LIG       0.11400
      9 H3        -60.7421    0.5574  -24.9764 H      1 LIG       0.11400
     10 H4        -63.5964   -2.0890  -26.3267 H      1 LIG       0.14100
@<TRIPOS>BOND
      1       1       2 ar
      2       1       3 ar
      3       2       5 ar
      4       3       6 ar
      5       4       5 ar
      6       4       6 ar
      7       1       7 1
      8       2       8 1
      9       3       9 1
     10       4      10 1
@<TRIPOS>ALT_TYPE
CGenFF_4.0_ALT_TYPE_SET
CGenFF_4.0 1 CG2R61 2 CG2R61 3 CG2R61 4 CG2R64 5 NG2R62 6 NG2R62 7 HGR61 8 HGR62 9 HGR62 10 HGR62
@<TRIPOS>MOLECULE
pyrimidine
 10 10 0 0 0
****
USER_CHARGES
INVALID_CHARGES
Pose:  43 Cluster:  43 Fr_nu: 511166 TotEn:    -8.51
@<TRIPOS>ATOM
      1 C1        -46.2779  -10.9854  -33.7981 C.ar   1 LIG      -0.13100
      2 C2        -45.8963  -12.2955  -33.5917 C.ar   1 LIG       0.28900
      3 C3        -45.9859  -10.4677  -35.0434 C.ar   1 LIG       0.28900
      4 C4        -45.0477  -12.4326  -35.6960 C.ar   1 LIG       0.50700
      5 N1        -45.2770  -13.0512  -34.5221 N.ar   1 LIG      -0.71900
      6 N2        -45.3693  -11.1655  -36.0197 N.ar   1 LIG      -0.71900
      7 H1        -46.7733  -10.4023  -33.0335 H      1 LIG       0.11500
      8 H2        -46.0836  -12.7881  -32.6438 H      1 LIG       0.11400
      9 H3        -46.2470   -9.4462  -35.2981 H      1 LIG       0.11400
     10 H4        -44.5506  -13.0159  -36.4614 H      1 LIG       0.14100
@<TRIPOS>BOND
      1       1       2 ar
      2       1       3 ar
      3       2       5 ar
      4       3       6 ar
      5       4       5 ar
      6       4       6 ar
      7       1       7 1
      8       2       8 1
      9       3       9 1
     10       4      10 1
@<TRIPOS>ALT_TYPE
CGenFF_4.0_ALT_TYPE_SET
CGenFF_4.0 1 CG2R61 2 CG2R61 3 CG2R61 4 CG2R64 5 NG2R62 6 NG2R62 7 HGR61 8 HGR62 9 HGR62 10 HGR62
@<TRIPOS>MOLECULE
pyrimidine
 10 10 0 0 0
****
USER_CHARGES
INVALID_CHARGES
Pose:  44 Cluster:  44 Fr_nu: 4193988 TotEn:    -8.17
@<TRIPOS>ATOM
      1 C1        -40.0127   -1.1326  -49.0839 C.ar   1 LIG      -0.13100
      2 C2        -38.6672   -1.1594  -48.7780 C.ar   1 LIG       0.28900
      3 C3        -40.8716   -1.2267  -48.0081 C.ar   1 LIG       0.28900
      4 C4        -39.1242   -1.3531  -46.5598 C.ar   1 LIG       0.50700
      5 N1        -38.1862   -1.2690  -47.5223 N.ar   1 LIG      -0.71900
      6 N2        -40.4603   -1.3387  -46.7280 N.ar   1 LIG      -0.71900
      7 H1        -40.3707   -1.0439  -50.1009 H      1 LIG       0.11500
      8 H2        -37.9166   -1.0914  -49.5579 H      1 LIG       0.11400
      9 H3        -41.9468   -1.2150  -48.1500 H      1 LIG       0.11400
     10 H4        -38.7660   -1.4431  -45.5416 H      1 LIG       0.14100
@<TRIPOS>BOND
      1       1       2 ar
      2       1       3 ar
      3       2       5 ar
      4       3       6 ar
      5       4       5 ar
      6       4       6 ar
      7       1       7 1
      8       2       8 1
      9       3       9 1
     10       4      10 1
@<TRIPOS>ALT_TYPE
CGenFF_4.0_ALT_TYPE_SET
CGenFF_4.0 1 CG2R61 2 CG2R61 3 CG2R61 4 CG2R64 5 NG2R62 6 NG2R62 7 HGR61 8 HGR62 9 HGR62 10 HGR62
@<TRIPOS>MOLECULE
pyrimidine
 10 10 0 0 0
****
USER_CHARGES
INVALID_CHARGES
Pose:  45 Cluster:  45 Fr_nu:  11291 TotEn:    -7.52
@<TRIPOS>ATOM
      1 C1        -49.1874  -13.1263  -28.6475 C.ar   1 LIG      -0.13100
      2 C2        -49.2255  -13.0781  -27.2688 C.ar   1 LIG       0.28900
      3 C3        -49.9484  -12.1776  -29.2993 C.ar   1 LIG       0.28900
      4 C4        -50.6469  -11.3050  -27.3200 C.ar   1 LIG       0.50700
      5 N1        -49.9471  -12.1775  -26.5700 N.ar   1 LIG      -0.71900
      6 N2        -50.6931  -11.2485  -28.6647 N.ar   1 LIG      -0.71900
      7 H1        -48.5996  -13.8602  -29.1823 H      1 LIG       0.11500
      8 H2        -48.6597  -13.7839  -26.6703 H      1 LIG       0.11400
      9 H3        -49.9819  -12.1374  -30.3826 H      1 LIG       0.11400
     10 H4        -51.2365  -10.5708  -26.7846 H      1 LIG       0.14100
@<TRIPOS>BOND
      1       1       2 ar
      2       1       3 ar
      3       2       5 ar
      4       3       6 ar
      5       4       5 ar
      6       4       6 ar
      7       1       7 1
      8       2       8 1
      9       3       9 1
     10       4      10 1
@<TRIPOS>ALT_TYPE
CGenFF_4.0_ALT_TYPE_SET
CGenFF_4.0 1 CG2R61 2 CG2R61 3 CG2R61 4 CG2R64 5 NG2R62 6 NG2R62 7 HGR61 8 HGR62 9 HGR62 10 HGR62
@<TRIPOS>MOLECULE
pyrimidine
 10 10 0 0 0
****
USER_CHARGES
INVALID_CHARGES
Pose:  46 Cluster:  46 Fr_nu: 2868772 TotEn:    -7.25
@<TRIPOS>ATOM
      1 C1        -50.2059  -12.0330  -28.9967 C.ar   1 LIG      -0.13100
      2 C2        -49.7841  -11.6889  -27.7285 C.ar   1 LIG       0.28900
      3 C3        -49.8401  -13.2922  -29.4264 C.ar   1 LIG       0.28900
      4 C4        -48.7675  -13.7049  -27.4652 C.ar   1 LIG       0.50700
      5 N1        -49.0608  -12.5034  -26.9325 N.ar   1 LIG      -0.71900
      6 N2        -49.1184  -14.1574  -28.6841 N.ar   1 LIG      -0.71900
      7 H1        -50.7853  -11.3594  -29.6138 H      1 LIG       0.11500
      8 H2        -50.0235  -10.7195  -27.3051 H      1 LIG       0.11400
      9 H3        -50.1253  -13.6509  -30.4094 H      1 LIG       0.11400
     10 H4        -48.1864  -14.3790  -26.8479 H      1 LIG       0.14100
@<TRIPOS>BOND
      1       1       2 ar
      2       1       3 ar
      3       2       5 ar
      4       3       6 ar
      5       4       5 ar
      6       4       6 ar
      7       1       7 1
      8       2       8 1
      9       3       9 1
     10       4      10 1
@<TRIPOS>ALT_TYPE
CGenFF_4.0_ALT_TYPE_SET
CGenFF_4.0 1 CG2R61 2 CG2R61 3 CG2R61 4 CG2R64 5 NG2R62 6 NG2R62 7 HGR61 8 HGR62 9 HGR62 10 HGR62
@<TRIPOS>MOLECULE
pyrimidine
 10 10 0 0 0
****
USER_CHARGES
INVALID_CHARGES
Pose:  47 Cluster:  47 Fr_nu: 124747 TotEn:    -7.06
@<TRIPOS>ATOM
      1 C1        -78.9943  -13.3402  -45.6678 C.ar   1 LIG      -0.13100
      2 C2        -78.5748  -13.8078  -44.4391 C.ar   1 LIG       0.28900
      3 C3        -77.9967  -12.8862  -46.5061 C.ar   1 LIG       0.28900
      4 C4        -76.4057  -13.3653  -44.9550 C.ar   1 LIG       0.50700
      5 N1        -77.2837  -13.8350  -44.0484 N.ar   1 LIG      -0.71900
      6 N2        -76.6873  -12.8840  -46.1809 N.ar   1 LIG      -0.71900
      7 H1        -80.0372  -13.3299  -45.9550 H      1 LIG       0.11500
      8 H2        -79.2869  -14.1848  -43.7131 H      1 LIG       0.11400
      9 H3        -78.2299  -12.4992  -47.4922 H      1 LIG       0.11400
     10 H4        -75.3615  -13.3744  -44.6673 H      1 LIG       0.14100
@<TRIPOS>BOND
      1       1       2 ar
      2       1       3 ar
      3       2       5 ar
      4       3       6 ar
      5       4       5 ar
      6       4       6 ar
      7       1       7 1
      8       2       8 1
      9       3       9 1
     10       4      10 1
@<TRIPOS>ALT_TYPE
CGenFF_4.0_ALT_TYPE_SET
CGenFF_4.0 1 CG2R61 2 CG2R61 3 CG2R61 4 CG2R64 5 NG2R62 6 NG2R62 7 HGR61 8 HGR62 9 HGR62 10 HGR62
@<TRIPOS>MOLECULE
pyrimidine
 10 10 0 0 0
****
USER_CHARGES
INVALID_CHARGES
Pose:  48 Cluster:  48 Fr_nu: 183847 TotEn:    -7.01
@<TRIPOS>ATOM
      1 C1        -50.9680  -10.7690  -28.4328 C.ar   1 LIG      -0.13100
      2 C2        -51.0086  -11.6169  -27.3447 C.ar   1 LIG       0.28900
      3 C3        -49.7076  -10.4552  -28.8985 C.ar   1 LIG       0.28900
      4 C4        -48.7396  -11.7446  -27.2961 C.ar   1 LIG       0.50700
      5 N1        -49.9098  -12.1252  -26.7492 N.ar   1 LIG      -0.71900
      6 N2        -48.5676  -10.9266  -28.3521 N.ar   1 LIG      -0.71900
      7 H1        -51.8658  -10.3758  -28.8907 H      1 LIG       0.11500
      8 H2        -51.9544  -11.9196  -26.9086 H      1 LIG       0.11400
      9 H3        -49.5754   -9.7954  -29.7491 H      1 LIG       0.11400
     10 H4        -47.8405  -12.1372  -26.8371 H      1 LIG       0.14100
@<TRIPOS>BOND
      1       1       2 ar
      2       1       3 ar
      3       2       5 ar
      4       3       6 ar
      5       4       5 ar
      6       4       6 ar
      7       1       7 1
      8       2       8 1
      9       3       9 1
     10       4      10 1
@<TRIPOS>ALT_TYPE
CGenFF_4.0_ALT_TYPE_SET
CGenFF_4.0 1 CG2R61 2 CG2R61 3 CG2R61 4 CG2R64 5 NG2R62 6 NG2R62 7 HGR61 8 HGR62 9 HGR62 10 HGR62
@<TRIPOS>MOLECULE
pyrimidine
 10 10 0 0 0
****
USER_CHARGES
INVALID_CHARGES
Pose:  49 Cluster:  49 Fr_nu: 291557 TotEn:    -5.00
@<TRIPOS>ATOM
      1 C1        -78.1754  -14.5013  -44.2816 C.ar   1 LIG      -0.13100
      2 C2        -77.7394  -13.3285  -44.8637 C.ar   1 LIG       0.28900
      3 C3        -77.4531  -14.9288  -43.1863 C.ar   1 LIG       0.28900
      4 C4        -76.0597  -13.1398  -43.3437 C.ar   1 LIG       0.50700
      5 N1        -76.6812  -12.6193  -44.4190 N.ar   1 LIG      -0.71900
      6 N2        -76.3858  -14.2704  -42.6887 N.ar   1 LIG      -0.71900
      7 H1        -79.0277  -15.0500  -44.6595 H      1 LIG       0.11500
      8 H2        -78.2441  -12.9145  -45.7298 H      1 LIG       0.11400
      9 H3        -77.7204  -15.8405  -42.6632 H      1 LIG       0.11400
     10 H4        -75.2056  -12.5912  -42.9658 H      1 LIG       0.14100
@<TRIPOS>BOND
      1       1       2 ar
      2       1       3 ar
      3       2       5 ar
      4       3       6 ar
      5       4       5 ar
      6       4       6 ar
      7       1       7 1
      8       2       8 1
      9       3       9 1
     10       4      10 1
@<TRIPOS>ALT_TYPE
CGenFF_4.0_ALT_TYPE_SET
CGenFF_4.0 1 CG2R61 2 CG2R61 3 CG2R61 4 CG2R64 5 NG2R62 6 NG2R62 7 HGR61 8 HGR62 9 HGR62 10 HGR62
@<TRIPOS>MOLECULE
pyrimidine
 10 10 0 0 0
****
USER_CHARGES
INVALID_CHARGES
Pose:  50 Cluster:  50 Fr_nu: 3175834 TotEn:    -2.13
@<TRIPOS>ATOM
      1 C1        -41.6759   -5.3700  -48.0747 C.ar   1 LIG      -0.13100
      2 C2        -40.3827   -5.8379  -48.1890 C.ar   1 LIG       0.28900
      3 C3        -41.8063   -4.0933  -47.5677 C.ar   1 LIG       0.28900
      4 C4        -39.5519   -3.8922  -47.3576 C.ar   1 LIG       0.50700
      5 N1        -39.2934   -5.1231  -47.8386 N.ar   1 LIG      -0.71900
      6 N2        -40.7620   -3.3233  -47.1975 N.ar   1 LIG      -0.71900
      7 H1        -42.5317   -5.9653  -48.3634 H      1 LIG       0.11500
      8 H2        -40.1810   -6.8304  -48.5770 H      1 LIG       0.11400
      9 H3        -42.7837   -3.6406  -47.4407 H      1 LIG       0.11400
     10 H4        -38.6952   -3.2963  -47.0673 H      1 LIG       0.14100
@<TRIPOS>BOND
      1       1       2 ar
      2       1       3 ar
      3       2       5 ar
      4       3       6 ar
      5       4       5 ar
      6       4       6 ar
      7       1       7 1
      8       2       8 1
      9       3       9 1
     10       4      10 1
@<TRIPOS>ALT_TYPE
CGenFF_4.0_ALT_TYPE_SET
CGenFF_4.0 1 CG2R61 2 CG2R61 3 CG2R61 4 CG2R64 5 NG2R62 6 NG2R62 7 HGR61 8 HGR62 9 HGR62 10 HGR62
@<TRIPOS>MOLECULE
naphtalene
 18 19 0 0 0
****
USER_CHARGES
INVALID_CHARGES
Pose:   1 Cluster:   1 Fr_nu:  81052 TotEn:   -14.09
@<TRIPOS>ATOM
      1 C1        -58.0626   -2.9227  -52.5724 C.ar   1 LIG      -0.11500
      2 C2        -57.4023   -4.1309  -52.7749 C.ar   1 LIG      -0.11500
      3 C3        -61.9717   -4.6726  -54.8810 C.ar   1 LIG      -0.11500
      4 C4        -61.3113   -5.8808  -55.0834 C.ar   1 LIG      -0.11500
      5 C5        -59.3644   -2.7506  -53.0438 C.ar   1 LIG      -0.11700
      6 C6        -58.0410   -5.1717  -53.4494 C.ar   1 LIG      -0.11700
      7 C7        -61.3329   -3.6318  -54.2063 C.ar   1 LIG      -0.11700
      8 C8        -60.0094   -6.0529  -54.6121 C.ar   1 LIG      -0.11700
      9 C9        -60.0227   -3.7875  -53.7250 C.ar   1 LIG       0.00400
     10 C10       -59.3511   -5.0161  -53.9309 C.ar   1 LIG       0.00400
     11 H1        -57.5647   -2.1126  -52.0477 H      1 LIG       0.11500
     12 H2        -56.3890   -4.2639  -52.4072 H      1 LIG       0.11500
     13 H3        -62.9853   -4.5390  -55.2483 H      1 LIG       0.11500
     14 H4        -61.8092   -6.6900  -55.6094 H      1 LIG       0.11500
     15 H5        -59.8612   -1.7975  -52.8746 H      1 LIG       0.11500
     16 H6        -57.5060   -6.1077  -53.5959 H      1 LIG       0.11500
     17 H7        -61.8684   -2.6962  -54.0592 H      1 LIG       0.11500
     18 H8        -59.5122   -7.0058  -54.7819 H      1 LIG       0.11500
@<TRIPOS>BOND
      1       1       2 ar
      2       1       5 ar
      3       2       6 ar
      4       3       4 ar
      5       3       7 ar
      6       4       8 ar
      7       5       9 ar
      8       6      10 ar
      9       7       9 ar
     10       8      10 ar
     11       9      10 ar
     12       1      11 1
     13       2      12 1
     14       3      13 1
     15       4      14 1
     16       5      15 1
     17       6      16 1
     18       7      17 1
     19       8      18 1
@<TRIPOS>ALT_TYPE
CGenFF_4.0_ALT_TYPE_SET
CGenFF_4.0 1 CG2R61 2 CG2R61 3 CG2R61 4 CG2R61 5 CG2R61 6 CG2R61 7 CG2R61 8 CG2R61 9 CG2R61 10 CG2R61 11 HGR61 12 HGR61 13 HGR61 14 HGR61 15 HGR61 16 HGR61 17 HGR61 18 HGR61
@<TRIPOS>MOLECULE
naphtalene
 18 19 0 0 0
****
USER_CHARGES
INVALID_CHARGES
Pose:   2 Cluster:   2 Fr_nu:  49918 TotEn:   -14.04
@<TRIPOS>ATOM
      1 C1        -80.1733   -7.4335  -30.9509 C.ar   1 LIG      -0.11500
      2 C2        -80.6519   -7.8311  -32.1958 C.ar   1 LIG      -0.11500
      3 C3        -84.7379   -6.7237  -29.4232 C.ar   1 LIG      -0.11500
      4 C4        -85.2163   -7.1213  -30.6681 C.ar   1 LIG      -0.11500
      5 C5        -81.0662   -7.0577  -29.9468 C.ar   1 LIG      -0.11700
      6 C6        -82.0249   -7.8545  -32.4415 C.ar   1 LIG      -0.11700
      7 C7        -83.3647   -6.7003  -29.1775 C.ar   1 LIG      -0.11700
      8 C8        -84.3236   -7.4970  -31.6723 C.ar   1 LIG      -0.11700
      9 C9        -82.4516   -7.0752  -30.1766 C.ar   1 LIG       0.00400
     10 C10       -82.9381   -7.4795  -31.4425 C.ar   1 LIG       0.00400
     11 H1        -79.1042   -7.4149  -30.7604 H      1 LIG       0.11500
     12 H2        -79.9560   -8.1237  -32.9767 H      1 LIG       0.11500
     13 H3        -85.4334   -6.4311  -28.6416 H      1 LIG       0.11500
     14 H4        -86.2854   -7.1383  -30.8585 H      1 LIG       0.11500
     15 H5        -80.6696   -6.7501  -28.9815 H      1 LIG       0.11500
     16 H6        -82.3767   -8.1692  -33.4218 H      1 LIG       0.11500
     17 H7        -83.0132   -6.3864  -28.1969 H      1 LIG       0.11500
     18 H8        -84.7199   -7.8040  -32.6380 H      1 LIG       0.11500
@<TRIPOS>BOND
      1       1       2 ar
      2       1       5 ar
      3       2       6 ar
      4       3       4 ar
      5       3       7 ar
      6       4       8 ar
      7       5       9 ar
      8       6      10 ar
      9       7       9 ar
     10       8      10 ar
     11       9      10 ar
     12       1      11 1
     13       2      12 1
     14       3      13 1
     15       4      14 1
     16       5      15 1
     17       6      16 1
     18       7      17 1
     19       8      18 1
@<TRIPOS>ALT_TYPE
CGenFF_4.0_ALT_TYPE_SET
CGenFF_4.0 1 CG2R61 2 CG2R61 3 CG2R61 4 CG2R61 5 CG2R61 6 CG2R61 7 CG2R61 8 CG2R61 9 CG2R61 10 CG2R61 11 HGR61 12 HGR61 13 HGR61 14 HGR61 15 HGR61 16 HGR61 17 HGR61 18 HGR61
@<TRIPOS>MOLECULE
naphtalene
 18 19 0 0 0
****
USER_CHARGES
INVALID_CHARGES
Pose:   3 Cluster:   3 Fr_nu:   8136 TotEn:   -13.44
@<TRIPOS>ATOM
      1 C1        -79.3915  -14.6545  -55.6596 C.ar   1 LIG      -0.11500
      2 C2        -80.1880  -13.7118  -55.0164 C.ar   1 LIG      -0.11500
      3 C3        -75.4614  -12.8607  -53.4215 C.ar   1 LIG      -0.11500
      4 C4        -76.2580  -11.9180  -52.7783 C.ar   1 LIG      -0.11500
      5 C5        -78.0162  -14.6824  -55.4269 C.ar   1 LIG      -0.11700
      6 C6        -79.6124  -12.7935  -54.1380 C.ar   1 LIG      -0.11700
      7 C7        -76.0371  -13.7792  -54.2999 C.ar   1 LIG      -0.11700
      8 C8        -77.6334  -11.8900  -53.0110 C.ar   1 LIG      -0.11700
      9 C9        -77.4197  -13.7655  -54.5460 C.ar   1 LIG       0.00400
     10 C10       -78.2298  -12.8069  -53.8919 C.ar   1 LIG       0.00400
     11 H1        -79.8401  -15.3689  -56.3437 H      1 LIG       0.11500
     12 H2        -81.2586  -13.6912  -55.1980 H      1 LIG       0.11500
     13 H3        -74.3905  -12.8820  -53.2401 H      1 LIG       0.11500
     14 H4        -75.8087  -11.2030  -52.0954 H      1 LIG       0.11500
     15 H5        -77.4129  -15.4278  -55.9410 H      1 LIG       0.11500
     16 H6        -80.2543  -12.0657  -53.6458 H      1 LIG       0.11500
     17 H7        -75.3952  -14.5073  -54.7913 H      1 LIG       0.11500
     18 H8        -78.2368  -11.1441  -52.4976 H      1 LIG       0.11500
@<TRIPOS>BOND
      1       1       2 ar
      2       1       5 ar
      3       2       6 ar
      4       3       4 ar
      5       3       7 ar
      6       4       8 ar
      7       5       9 ar
      8       6      10 ar
      9       7       9 ar
     10       8      10 ar
     11       9      10 ar
     12       1      11 1
     13       2      12 1
     14       3      13 1
     15       4      14 1
     16       5      15 1
     17       6      16 1
     18       7      17 1
     19       8      18 1
@<TRIPOS>ALT_TYPE
CGenFF_4.0_ALT_TYPE_SET
CGenFF_4.0 1 CG2R61 2 CG2R61 3 CG2R61 4 CG2R61 5 CG2R61 6 CG2R61 7 CG2R61 8 CG2R61 9 CG2R61 10 CG2R61 11 HGR61 12 HGR61 13 HGR61 14 HGR61 15 HGR61 16 HGR61 17 HGR61 18 HGR61
@<TRIPOS>MOLECULE
naphtalene
 18 19 0 0 0
****
USER_CHARGES
INVALID_CHARGES
Pose:   4 Cluster:   4 Fr_nu: 277595 TotEn:   -13.19
@<TRIPOS>ATOM
      1 C1        -50.0525  -11.3439  -30.2580 C.ar   1 LIG      -0.11500
      2 C2        -48.6652  -11.2656  -30.3362 C.ar   1 LIG      -0.11500
      3 C3        -49.8763   -9.8423  -25.6334 C.ar   1 LIG      -0.11500
      4 C4        -48.4890   -9.7641  -25.7117 C.ar   1 LIG      -0.11500
      5 C5        -50.7051  -11.0104  -29.0708 C.ar   1 LIG      -0.11700
      6 C6        -47.9251  -10.8536  -29.2277 C.ar   1 LIG      -0.11700
      7 C7        -50.6164  -10.2543  -26.7420 C.ar   1 LIG      -0.11700
      8 C8        -47.8363  -10.0976  -26.8988 C.ar   1 LIG      -0.11700
      9 C9        -49.9761  -10.5938  -27.9450 C.ar   1 LIG       0.00400
     10 C10       -48.5653  -10.5142  -28.0246 C.ar   1 LIG       0.00400
     11 H1        -50.6281  -11.6652  -31.1211 H      1 LIG       0.11500
     12 H2        -48.1582  -11.5251  -31.2610 H      1 LIG       0.11500
     13 H3        -50.3841   -9.5827  -24.7087 H      1 LIG       0.11500
     14 H4        -47.9138   -9.4441  -24.8478 H      1 LIG       0.11500
     15 H5        -51.7903  -11.0794  -29.0323 H      1 LIG       0.11500
     16 H6        -46.8417  -10.7992  -29.3116 H      1 LIG       0.11500
     17 H7        -51.6998  -10.3078  -26.6581 H      1 LIG       0.11500
     18 H8        -46.7510  -10.0294  -26.9373 H      1 LIG       0.11500
@<TRIPOS>BOND
      1       1       2 ar
      2       1       5 ar
      3       2       6 ar
      4       3       4 ar
      5       3       7 ar
      6       4       8 ar
      7       5       9 ar
      8       6      10 ar
      9       7       9 ar
     10       8      10 ar
     11       9      10 ar
     12       1      11 1
     13       2      12 1
     14       3      13 1
     15       4      14 1
     16       5      15 1
     17       6      16 1
     18       7      17 1
     19       8      18 1
@<TRIPOS>ALT_TYPE
CGenFF_4.0_ALT_TYPE_SET
CGenFF_4.0 1 CG2R61 2 CG2R61 3 CG2R61 4 CG2R61 5 CG2R61 6 CG2R61 7 CG2R61 8 CG2R61 9 CG2R61 10 CG2R61 11 HGR61 12 HGR61 13 HGR61 14 HGR61 15 HGR61 16 HGR61 17 HGR61 18 HGR61
@<TRIPOS>MOLECULE
naphtalene
 18 19 0 0 0
****
USER_CHARGES
INVALID_CHARGES
Pose:   5 Cluster:   5 Fr_nu:  33216 TotEn:   -11.77
@<TRIPOS>ATOM
      1 C1        -48.4088   -8.0563  -25.6198 C.ar   1 LIG      -0.11500
      2 C2        -49.3309   -8.6573  -24.7681 C.ar   1 LIG      -0.11500
      3 C3        -49.5242  -11.2722  -29.0963 C.ar   1 LIG      -0.11500
      4 C4        -50.4463  -11.8732  -28.2445 C.ar   1 LIG      -0.11500
      5 C5        -48.2228   -8.5529  -26.9102 C.ar   1 LIG      -0.11700
      6 C6        -50.0706   -9.7570  -25.2034 C.ar   1 LIG      -0.11700
      7 C7        -48.7845  -10.1723  -28.6609 C.ar   1 LIG      -0.11700
      8 C8        -50.6323  -11.3766  -26.9540 C.ar   1 LIG      -0.11700
      9 C9        -48.9587   -9.6593  -27.3652 C.ar   1 LIG       0.00400
     10 C10       -49.8964  -10.2703  -26.4990 C.ar   1 LIG       0.00400
     11 H1        -47.8328   -7.2005  -25.2801 H      1 LIG       0.11500
     12 H2        -49.4751   -8.2697  -23.7638 H      1 LIG       0.11500
     13 H3        -49.3796  -11.6593  -30.1010 H      1 LIG       0.11500
     14 H4        -51.0209  -12.7298  -28.5842 H      1 LIG       0.11500
     15 H5        -47.4963   -8.0676  -27.5587 H      1 LIG       0.11500
     16 H6        -50.7863  -10.2107  -24.5209 H      1 LIG       0.11500
     17 H7        -48.0695   -9.7183  -29.3438 H      1 LIG       0.11500
     18 H8        -51.3583  -11.8623  -26.3051 H      1 LIG       0.11500
@<TRIPOS>BOND
      1       1       2 ar
      2       1       5 ar
      3       2       6 ar
      4       3       4 ar
      5       3       7 ar
      6       4       8 ar
      7       5       9 ar
      8       6      10 ar
      9       7       9 ar
     10       8      10 ar
     11       9      10 ar
     12       1      11 1
     13       2      12 1
     14       3      13 1
     15       4      14 1
     16       5      15 1
     17       6      16 1
     18       7      17 1
     19       8      18 1
@<TRIPOS>ALT_TYPE
CGenFF_4.0_ALT_TYPE_SET
CGenFF_4.0 1 CG2R61 2 CG2R61 3 CG2R61 4 CG2R61 5 CG2R61 6 CG2R61 7 CG2R61 8 CG2R61 9 CG2R61 10 CG2R61 11 HGR61 12 HGR61 13 HGR61 14 HGR61 15 HGR61 16 HGR61 17 HGR61 18 HGR61
@<TRIPOS>MOLECULE
naphtalene
 18 19 0 0 0
****
USER_CHARGES
INVALID_CHARGES
Pose:   6 Cluster:   6 Fr_nu: 137121 TotEn:   -11.69
@<TRIPOS>ATOM
      1 C1        -44.6126  -11.1548  -35.9393 C.ar   1 LIG      -0.11500
      2 C2        -45.6627  -10.2620  -35.7465 C.ar   1 LIG      -0.11500
      3 C3        -45.7607  -13.4029  -31.7798 C.ar   1 LIG      -0.11500
      4 C4        -46.8107  -12.5101  -31.5872 C.ar   1 LIG      -0.11500
      5 C5        -44.3705  -12.1609  -35.0035 C.ar   1 LIG      -0.11700
      6 C6        -46.4748  -10.3719  -34.6175 C.ar   1 LIG      -0.11700
      7 C7        -44.9486  -13.2930  -32.9090 C.ar   1 LIG      -0.11700
      8 C8        -47.0529  -11.5039  -32.5228 C.ar   1 LIG      -0.11700
      9 C9        -45.1778  -12.2863  -33.8611 C.ar   1 LIG       0.00400
     10 C10       -46.2456  -11.3784  -33.6652 C.ar   1 LIG       0.00400
     11 H1        -43.9804  -11.0684  -36.8181 H      1 LIG       0.11500
     12 H2        -45.8505   -9.4793  -36.4757 H      1 LIG       0.11500
     13 H3        -45.5724  -14.1861  -31.0509 H      1 LIG       0.11500
     14 H4        -47.4417  -12.5960  -30.7074 H      1 LIG       0.11500
     15 H5        -43.5438  -12.8473  -35.1744 H      1 LIG       0.11500
     16 H6        -47.2903   -9.6635  -34.4874 H      1 LIG       0.11500
     17 H7        -44.1337  -14.0020  -33.0393 H      1 LIG       0.11500
     18 H8        -47.8791  -10.8168  -32.3517 H      1 LIG       0.11500
@<TRIPOS>BOND
      1       1       2 ar
      2       1       5 ar
      3       2       6 ar
      4       3       4 ar
      5       3       7 ar
      6       4       8 ar
      7       5       9 ar
      8       6      10 ar
      9       7       9 ar
     10       8      10 ar
     11       9      10 ar
     12       1      11 1
     13       2      12 1
     14       3      13 1
     15       4      14 1
     16       5      15 1
     17       6      16 1
     18       7      17 1
     19       8      18 1
@<TRIPOS>ALT_TYPE
CGenFF_4.0_ALT_TYPE_SET
CGenFF_4.0 1 CG2R61 2 CG2R61 3 CG2R61 4 CG2R61 5 CG2R61 6 CG2R61 7 CG2R61 8 CG2R61 9 CG2R61 10 CG2R61 11 HGR61 12 HGR61 13 HGR61 14 HGR61 15 HGR61 16 HGR61 17 HGR61 18 HGR61
@<TRIPOS>MOLECULE
naphtalene
 18 19 0 0 0
****
USER_CHARGES
INVALID_CHARGES
Pose:   7 Cluster:   7 Fr_nu:  97903 TotEn:   -11.60
@<TRIPOS>ATOM
      1 C1        -86.8132  -17.5121  -48.3201 C.ar   1 LIG      -0.11500
      2 C2        -86.2718  -16.5264  -47.5002 C.ar   1 LIG      -0.11500
      3 C3        -82.6457  -20.0103  -48.0679 C.ar   1 LIG      -0.11500
      4 C4        -82.1044  -19.0245  -47.2481 C.ar   1 LIG      -0.11500
      5 C5        -86.0504  -18.6270  -48.6690 C.ar   1 LIG      -0.11700
      6 C6        -84.9658  -16.6517  -47.0261 C.ar   1 LIG      -0.11700
      7 C7        -83.9519  -19.8850  -48.5420 C.ar   1 LIG      -0.11700
      8 C8        -82.8671  -17.9096  -46.8991 C.ar   1 LIG      -0.11700
      9 C9        -84.7339  -18.7695  -48.2009 C.ar   1 LIG       0.00400
     10 C10       -84.1835  -17.7671  -47.3672 C.ar   1 LIG       0.00400
     11 H1        -87.8298  -17.4138  -48.6893 H      1 LIG       0.11500
     12 H2        -86.8666  -15.6590  -47.2290 H      1 LIG       0.11500
     13 H3        -82.0514  -20.8782  -48.3394 H      1 LIG       0.11500
     14 H4        -81.0873  -19.1227  -46.8803 H      1 LIG       0.11500
     15 H5        -86.4939  -19.3850  -49.3114 H      1 LIG       0.11500
     16 H6        -84.5632  -15.8693  -46.3861 H      1 LIG       0.11500
     17 H7        -84.3545  -20.6679  -49.1813 H      1 LIG       0.11500
     18 H8        -82.4235  -17.1511  -46.2573 H      1 LIG       0.11500
@<TRIPOS>BOND
      1       1       2 ar
      2       1       5 ar
      3       2       6 ar
      4       3       4 ar
      5       3       7 ar
      6       4       8 ar
      7       5       9 ar
      8       6      10 ar
      9       7       9 ar
     10       8      10 ar
     11       9      10 ar
     12       1      11 1
     13       2      12 1
     14       3      13 1
     15       4      14 1
     16       5      15 1
     17       6      16 1
     18       7      17 1
     19       8      18 1
@<TRIPOS>ALT_TYPE
CGenFF_4.0_ALT_TYPE_SET
CGenFF_4.0 1 CG2R61 2 CG2R61 3 CG2R61 4 CG2R61 5 CG2R61 6 CG2R61 7 CG2R61 8 CG2R61 9 CG2R61 10 CG2R61 11 HGR61 12 HGR61 13 HGR61 14 HGR61 15 HGR61 16 HGR61 17 HGR61 18 HGR61
@<TRIPOS>MOLECULE
naphtalene
 18 19 0 0 0
****
USER_CHARGES
INVALID_CHARGES
Pose:   8 Cluster:   8 Fr_nu: 154225 TotEn:   -11.50
@<TRIPOS>ATOM
      1 C1        -56.3347    1.6439  -40.0849 C.ar   1 LIG      -0.11500
      2 C2        -57.4847    1.1677  -39.4622 C.ar   1 LIG      -0.11500
      3 C3        -59.0749    4.0120  -43.3339 C.ar   1 LIG      -0.11500
      4 C4        -60.2247    3.5358  -42.7112 C.ar   1 LIG      -0.11500
      5 C5        -56.4377    2.4707  -41.2039 C.ar   1 LIG      -0.11700
      6 C6        -58.7419    1.5165  -39.9560 C.ar   1 LIG      -0.11700
      7 C7        -57.8175    3.6633  -42.8400 C.ar   1 LIG      -0.11700
      8 C8        -60.1219    2.7089  -41.5922 C.ar   1 LIG      -0.11700
      9 C9        -57.6951    2.8320  -41.7147 C.ar   1 LIG       0.00400
     10 C10       -58.8644    2.3477  -41.0814 C.ar   1 LIG       0.00400
     11 H1        -55.3562    1.3716  -39.7003 H      1 LIG       0.11500
     12 H2        -57.4034    0.5243  -38.5910 H      1 LIG       0.11500
     13 H3        -59.1555    4.6558  -44.2053 H      1 LIG       0.11500
     14 H4        -61.2030    3.8072  -43.0970 H      1 LIG       0.11500
     15 H5        -55.5254    2.8309  -41.6749 H      1 LIG       0.11500
     16 H6        -59.6274    1.1331  -39.4532 H      1 LIG       0.11500
     17 H7        -56.9323    4.0474  -43.3425 H      1 LIG       0.11500
     18 H8        -61.0341    2.3479  -41.1215 H      1 LIG       0.11500
@<TRIPOS>BOND
      1       1       2 ar
      2       1       5 ar
      3       2       6 ar
      4       3       4 ar
      5       3       7 ar
      6       4       8 ar
      7       5       9 ar
      8       6      10 ar
      9       7       9 ar
     10       8      10 ar
     11       9      10 ar
     12       1      11 1
     13       2      12 1
     14       3      13 1
     15       4      14 1
     16       5      15 1
     17       6      16 1
     18       7      17 1
     19       8      18 1
@<TRIPOS>ALT_TYPE
CGenFF_4.0_ALT_TYPE_SET
CGenFF_4.0 1 CG2R61 2 CG2R61 3 CG2R61 4 CG2R61 5 CG2R61 6 CG2R61 7 CG2R61 8 CG2R61 9 CG2R61 10 CG2R61 11 HGR61 12 HGR61 13 HGR61 14 HGR61 15 HGR61 16 HGR61 17 HGR61 18 HGR61
@<TRIPOS>MOLECULE
naphtalene
 18 19 0 0 0
****
USER_CHARGES
INVALID_CHARGES
Pose:   9 Cluster:   9 Fr_nu: 167543 TotEn:   -11.39
@<TRIPOS>ATOM
      1 C1        -68.6740   -3.2228  -27.7253 C.ar   1 LIG      -0.11500
      2 C2        -68.6936   -3.8026  -26.4603 C.ar   1 LIG      -0.11500
      3 C3        -64.8475   -0.5141  -26.4241 C.ar   1 LIG      -0.11500
      4 C4        -64.8672   -1.0940  -25.1591 C.ar   1 LIG      -0.11500
      5 C5        -67.7143   -2.2594  -28.0372 C.ar   1 LIG      -0.11700
      6 C6        -67.7538   -3.4214  -25.5024 C.ar   1 LIG      -0.11700
      7 C7        -65.7874   -0.8954  -27.3821 C.ar   1 LIG      -0.11700
      8 C8        -65.8269   -2.0573  -24.8470 C.ar   1 LIG      -0.11700
      9 C9        -66.7606   -1.8635  -27.0853 C.ar   1 LIG       0.00400
     10 C10       -66.7806   -2.4532  -25.7989 C.ar   1 LIG       0.00400
     11 H1        -69.4063   -3.5196  -28.4704 H      1 LIG       0.11500
     12 H2        -69.4410   -4.5527  -26.2185 H      1 LIG       0.11500
     13 H3        -64.1001    0.2361  -26.6666 H      1 LIG       0.11500
     14 H4        -64.1356   -0.7958  -24.4139 H      1 LIG       0.11500
     15 H5        -67.7180   -1.8192  -29.0323 H      1 LIG       0.11500
     16 H6        -67.7875   -3.8882  -24.5201 H      1 LIG       0.11500
     17 H7        -65.7530   -0.4291  -28.3644 H      1 LIG       0.11500
     18 H8        -65.8238   -2.4971  -23.8517 H      1 LIG       0.11500
@<TRIPOS>BOND
      1       1       2 ar
      2       1       5 ar
      3       2       6 ar
      4       3       4 ar
      5       3       7 ar
      6       4       8 ar
      7       5       9 ar
      8       6      10 ar
      9       7       9 ar
     10       8      10 ar
     11       9      10 ar
     12       1      11 1
     13       2      12 1
     14       3      13 1
     15       4      14 1
     16       5      15 1
     17       6      16 1
     18       7      17 1
     19       8      18 1
@<TRIPOS>ALT_TYPE
CGenFF_4.0_ALT_TYPE_SET
CGenFF_4.0 1 CG2R61 2 CG2R61 3 CG2R61 4 CG2R61 5 CG2R61 6 CG2R61 7 CG2R61 8 CG2R61 9 CG2R61 10 CG2R61 11 HGR61 12 HGR61 13 HGR61 14 HGR61 15 HGR61 16 HGR61 17 HGR61 18 HGR61
@<TRIPOS>MOLECULE
naphtalene
 18 19 0 0 0
****
USER_CHARGES
INVALID_CHARGES
Pose:  10 Cluster:  10 Fr_nu:    938 TotEn:   -11.19
@<TRIPOS>ATOM
      1 C1        -47.2816   -8.7659  -24.6478 C.ar   1 LIG      -0.11500
      2 C2        -48.4424   -7.9987  -24.6225 C.ar   1 LIG      -0.11500
      3 C3        -49.5668  -12.1352  -27.3121 C.ar   1 LIG      -0.11500
      4 C4        -50.7276  -11.3678  -27.2867 C.ar   1 LIG      -0.11500
      5 C5        -47.2662   -9.9874  -25.3219 C.ar   1 LIG      -0.11700
      6 C6        -49.5923   -8.4497  -25.2711 C.ar   1 LIG      -0.11700
      7 C7        -48.4169  -11.6840  -26.6635 C.ar   1 LIG      -0.11700
      8 C8        -50.7432  -10.1464  -26.6126 C.ar   1 LIG      -0.11700
      9 C9        -48.4145  -10.4570  -25.9802 C.ar   1 LIG       0.00400
     10 C10       -49.5949   -9.6768  -25.9543 C.ar   1 LIG       0.00400
     11 H1        -46.3869   -8.4145  -24.1422 H      1 LIG       0.11500
     12 H2        -48.4533   -7.0478  -24.0977 H      1 LIG       0.11500
     13 H3        -49.5553  -13.0863  -27.8370 H      1 LIG       0.11500
     14 H4        -51.6224  -11.7204  -27.7912 H      1 LIG       0.11500
     15 H5        -46.3477  -10.5707  -25.3281 H      1 LIG       0.11500
     16 H6        -50.4883   -7.8333  -25.2387 H      1 LIG       0.11500
     17 H7        -47.5208  -12.3001  -26.6967 H      1 LIG       0.11500
     18 H8        -51.6618   -9.5633  -26.6056 H      1 LIG       0.11500
@<TRIPOS>BOND
      1       1       2 ar
      2       1       5 ar
      3       2       6 ar
      4       3       4 ar
      5       3       7 ar
      6       4       8 ar
      7       5       9 ar
      8       6      10 ar
      9       7       9 ar
     10       8      10 ar
     11       9      10 ar
     12       1      11 1
     13       2      12 1
     14       3      13 1
     15       4      14 1
     16       5      15 1
     17       6      16 1
     18       7      17 1
     19       8      18 1
@<TRIPOS>ALT_TYPE
CGenFF_4.0_ALT_TYPE_SET
CGenFF_4.0 1 CG2R61 2 CG2R61 3 CG2R61 4 CG2R61 5 CG2R61 6 CG2R61 7 CG2R61 8 CG2R61 9 CG2R61 10 CG2R61 11 HGR61 12 HGR61 13 HGR61 14 HGR61 15 HGR61 16 HGR61 17 HGR61 18 HGR61
@<TRIPOS>MOLECULE
naphtalene
 18 19 0 0 0
****
USER_CHARGES
INVALID_CHARGES
Pose:  11 Cluster:  11 Fr_nu:  15172 TotEn:   -11.10
@<TRIPOS>ATOM
      1 C1        -67.9370   -0.7707  -28.1912 C.ar   1 LIG      -0.11500
      2 C2        -68.6985   -1.5986  -29.0107 C.ar   1 LIG      -0.11500
      3 C3        -67.8991   -4.2113  -24.7512 C.ar   1 LIG      -0.11500
      4 C4        -68.6606   -5.0391  -25.5708 C.ar   1 LIG      -0.11500
      5 C5        -67.5453   -1.2093  -26.9260 C.ar   1 LIG      -0.11700
      6 C6        -69.0713   -2.8680  -28.5684 C.ar   1 LIG      -0.11700
      7 C7        -67.5262   -2.9418  -25.1937 C.ar   1 LIG      -0.11700
      8 C8        -69.0524   -4.6006  -26.8360 C.ar   1 LIG      -0.11700
      9 C9        -67.9116   -2.4841  -26.4643 C.ar   1 LIG       0.00400
     10 C10       -68.6861   -3.3258  -27.2977 C.ar   1 LIG       0.00400
     11 H1        -67.6475    0.2177  -28.5360 H      1 LIG       0.11500
     12 H2        -69.0026   -1.2563  -29.9956 H      1 LIG       0.11500
     13 H3        -67.5944   -4.5531  -23.7661 H      1 LIG       0.11500
     14 H4        -68.9510   -6.0268  -25.2250 H      1 LIG       0.11500
     15 H5        -66.9506   -0.5451  -26.3022 H      1 LIG       0.11500
     16 H6        -69.6663   -3.4985  -29.2259 H      1 LIG       0.11500
     17 H7        -66.9306   -2.3119  -24.5364 H      1 LIG       0.11500
     18 H8        -69.6477   -5.2644  -27.4597 H      1 LIG       0.11500
@<TRIPOS>BOND
      1       1       2 ar
      2       1       5 ar
      3       2       6 ar
      4       3       4 ar
      5       3       7 ar
      6       4       8 ar
      7       5       9 ar
      8       6      10 ar
      9       7       9 ar
     10       8      10 ar
     11       9      10 ar
     12       1      11 1
     13       2      12 1
     14       3      13 1
     15       4      14 1
     16       5      15 1
     17       6      16 1
     18       7      17 1
     19       8      18 1
@<TRIPOS>ALT_TYPE
CGenFF_4.0_ALT_TYPE_SET
CGenFF_4.0 1 CG2R61 2 CG2R61 3 CG2R61 4 CG2R61 5 CG2R61 6 CG2R61 7 CG2R61 8 CG2R61 9 CG2R61 10 CG2R61 11 HGR61 12 HGR61 13 HGR61 14 HGR61 15 HGR61 16 HGR61 17 HGR61 18 HGR61
@<TRIPOS>MOLECULE
naphtalene
 18 19 0 0 0
****
USER_CHARGES
INVALID_CHARGES
Pose:  12 Cluster:  12 Fr_nu:  86083 TotEn:   -11.03
@<TRIPOS>ATOM
      1 C1        -52.0989  -11.3692  -50.4276 C.ar   1 LIG      -0.11500
      2 C2        -53.2387  -11.7695  -49.7365 C.ar   1 LIG      -0.11500
      3 C3        -49.3302  -13.8914  -47.3219 C.ar   1 LIG      -0.11500
      4 C4        -50.4700  -14.2916  -46.6308 C.ar   1 LIG      -0.11500
      5 C5        -50.8396  -11.7944  -50.0036 C.ar   1 LIG      -0.11700
      6 C6        -53.1236  -12.5964  -48.6188 C.ar   1 LIG      -0.11700
      7 C7        -49.4453  -13.0644  -48.4397 C.ar   1 LIG      -0.11700
      8 C8        -51.7294  -13.8664  -47.0547 C.ar   1 LIG      -0.11700
      9 C9        -50.7050  -12.6269  -48.8805 C.ar   1 LIG       0.00400
     10 C10       -51.8640  -13.0339  -48.1778 C.ar   1 LIG       0.00400
     11 H1        -52.1891  -10.7250  -51.2973 H      1 LIG       0.11500
     12 H2        -54.2186  -11.4381  -50.0676 H      1 LIG       0.11500
     13 H3        -48.3498  -14.2225  -46.9913 H      1 LIG       0.11500
     14 H4        -50.3791  -14.9346  -45.7603 H      1 LIG       0.11500
     15 H5        -49.9623  -11.4687  -50.5588 H      1 LIG       0.11500
     16 H6        -54.0280  -12.8973  -48.0941 H      1 LIG       0.11500
     17 H7        -48.5409  -12.7643  -48.9647 H      1 LIG       0.11500
     18 H8        -52.6068  -14.1913  -46.4992 H      1 LIG       0.11500
@<TRIPOS>BOND
      1       1       2 ar
      2       1       5 ar
      3       2       6 ar
      4       3       4 ar
      5       3       7 ar
      6       4       8 ar
      7       5       9 ar
      8       6      10 ar
      9       7       9 ar
     10       8      10 ar
     11       9      10 ar
     12       1      11 1
     13       2      12 1
     14       3      13 1
     15       4      14 1
     16       5      15 1
     17       6      16 1
     18       7      17 1
     19       8      18 1
@<TRIPOS>ALT_TYPE
CGenFF_4.0_ALT_TYPE_SET
CGenFF_4.0 1 CG2R61 2 CG2R61 3 CG2R61 4 CG2R61 5 CG2R61 6 CG2R61 7 CG2R61 8 CG2R61 9 CG2R61 10 CG2R61 11 HGR61 12 HGR61 13 HGR61 14 HGR61 15 HGR61 16 HGR61 17 HGR61 18 HGR61
@<TRIPOS>MOLECULE
naphtalene
 18 19 0 0 0
****
USER_CHARGES
INVALID_CHARGES
Pose:  13 Cluster:  13 Fr_nu:  33115 TotEn:   -11.00
@<TRIPOS>ATOM
      1 C1        -48.4831  -12.7208  -31.3339 C.ar   1 LIG      -0.11500
      2 C2        -49.1805  -13.8404  -30.8902 C.ar   1 LIG      -0.11500
      3 C3        -49.9349  -10.2569  -27.3976 C.ar   1 LIG      -0.11500
      4 C4        -50.6323  -11.3766  -26.9540 C.ar   1 LIG      -0.11500
      5 C5        -48.4934  -11.5472  -30.5795 C.ar   1 LIG      -0.11700
      6 C6        -49.8909  -13.7910  -29.6906 C.ar   1 LIG      -0.11700
      7 C7        -49.2244  -10.3065  -28.5973 C.ar   1 LIG      -0.11700
      8 C8        -50.6221  -12.5502  -27.7084 C.ar   1 LIG      -0.11700
      9 C9        -49.2032  -11.4794  -29.3695 C.ar   1 LIG       0.00400
     10 C10       -49.9124  -12.6180  -28.9184 C.ar   1 LIG       0.00400
     11 H1        -47.9308  -12.7598  -32.2682 H      1 LIG       0.11500
     12 H2        -49.1717  -14.7537  -31.4781 H      1 LIG       0.11500
     13 H3        -49.9432   -9.3433  -26.8100 H      1 LIG       0.11500
     14 H4        -51.1856  -11.3367  -26.0204 H      1 LIG       0.11500
     15 H5        -47.9415  -10.6841  -30.9459 H      1 LIG       0.11500
     16 H6        -50.4285  -14.6783  -29.3627 H      1 LIG       0.11500
     17 H7        -48.6863   -9.4194  -28.9245 H      1 LIG       0.11500
     18 H8        -51.1746  -13.4133  -27.3425 H      1 LIG       0.11500
@<TRIPOS>BOND
      1       1       2 ar
      2       1       5 ar
      3       2       6 ar
      4       3       4 ar
      5       3       7 ar
      6       4       8 ar
      7       5       9 ar
      8       6      10 ar
      9       7       9 ar
     10       8      10 ar
     11       9      10 ar
     12       1      11 1
     13       2      12 1
     14       3      13 1
     15       4      14 1
     16       5      15 1
     17       6      16 1
     18       7      17 1
     19       8      18 1
@<TRIPOS>ALT_TYPE
CGenFF_4.0_ALT_TYPE_SET
CGenFF_4.0 1 CG2R61 2 CG2R61 3 CG2R61 4 CG2R61 5 CG2R61 6 CG2R61 7 CG2R61 8 CG2R61 9 CG2R61 10 CG2R61 11 HGR61 12 HGR61 13 HGR61 14 HGR61 15 HGR61 16 HGR61 17 HGR61 18 HGR61
@<TRIPOS>MOLECULE
naphtalene
 18 19 0 0 0
****
USER_CHARGES
INVALID_CHARGES
Pose:  14 Cluster:  14 Fr_nu:  75906 TotEn:   -10.79
@<TRIPOS>ATOM
      1 C1        -71.7591    4.3289  -48.7255 C.ar   1 LIG      -0.11500
      2 C2        -70.8400    3.6166  -47.9609 C.ar   1 LIG      -0.11500
      3 C3        -71.0708    8.2375  -45.9109 C.ar   1 LIG      -0.11500
      4 C4        -70.1516    7.5250  -45.1464 C.ar   1 LIG      -0.11500
      5 C5        -72.0496    5.6567  -48.4106 C.ar   1 LIG      -0.11700
      6 C6        -70.2078    4.2290  -46.8787 C.ar   1 LIG      -0.11700
      7 C7        -71.7030    7.6249  -46.9933 C.ar   1 LIG      -0.11700
      8 C8        -69.8611    6.1972  -45.4611 C.ar   1 LIG      -0.11700
      9 C9        -71.4227    6.2892  -47.3246 C.ar   1 LIG       0.00400
     10 C10       -70.4881    5.5647  -46.5472 C.ar   1 LIG       0.00400
     11 H1        -72.2514    3.8514  -49.5676 H      1 LIG       0.11500
     12 H2        -70.6144    2.5830  -48.2071 H      1 LIG       0.11500
     13 H3        -71.2967    9.2713  -45.6653 H      1 LIG       0.11500
     14 H4        -69.6607    8.0026  -44.3035 H      1 LIG       0.11500
     15 H5        -72.7717    6.1941  -49.0218 H      1 LIG       0.11500
     16 H6        -69.4923    3.6533  -46.2951 H      1 LIG       0.11500
     17 H7        -72.4177    8.2011  -47.5771 H      1 LIG       0.11500
     18 H8        -69.1396    5.6593  -44.8496 H      1 LIG       0.11500
@<TRIPOS>BOND
      1       1       2 ar
      2       1       5 ar
      3       2       6 ar
      4       3       4 ar
      5       3       7 ar
      6       4       8 ar
      7       5       9 ar
      8       6      10 ar
      9       7       9 ar
     10       8      10 ar
     11       9      10 ar
     12       1      11 1
     13       2      12 1
     14       3      13 1
     15       4      14 1
     16       5      15 1
     17       6      16 1
     18       7      17 1
     19       8      18 1
@<TRIPOS>ALT_TYPE
CGenFF_4.0_ALT_TYPE_SET
CGenFF_4.0 1 CG2R61 2 CG2R61 3 CG2R61 4 CG2R61 5 CG2R61 6 CG2R61 7 CG2R61 8 CG2R61 9 CG2R61 10 CG2R61 11 HGR61 12 HGR61 13 HGR61 14 HGR61 15 HGR61 16 HGR61 17 HGR61 18 HGR61
@<TRIPOS>MOLECULE
naphtalene
 18 19 0 0 0
****
USER_CHARGES
INVALID_CHARGES
Pose:  15 Cluster:  15 Fr_nu:  11545 TotEn:   -10.76
@<TRIPOS>ATOM
      1 C1        -82.4050  -24.3649  -32.9037 C.ar   1 LIG      -0.11500
      2 C2        -81.1754  -24.9417  -33.2075 C.ar   1 LIG      -0.11500
      3 C3        -80.3063  -19.9784  -32.7392 C.ar   1 LIG      -0.11500
      4 C4        -79.0768  -20.5553  -33.0430 C.ar   1 LIG      -0.11500
      5 C5        -82.5012  -22.9865  -32.7104 C.ar   1 LIG      -0.11700
      6 C6        -80.0374  -24.1426  -33.3192 C.ar   1 LIG      -0.11700
      7 C7        -81.4444  -20.7776  -32.6275 C.ar   1 LIG      -0.11700
      8 C8        -78.9804  -21.9337  -33.2363 C.ar   1 LIG      -0.11700
      9 C9        -81.3660  -22.1667  -32.8189 C.ar   1 LIG       0.00400
     10 C10       -80.1157  -22.7534  -33.1278 C.ar   1 LIG       0.00400
     11 H1        -83.2905  -24.9876  -32.8163 H      1 LIG       0.11500
     12 H2        -81.1017  -26.0148  -33.3581 H      1 LIG       0.11500
     13 H3        -80.3807  -18.9051  -32.5886 H      1 LIG       0.11500
     14 H4        -78.1913  -19.9323  -33.1288 H      1 LIG       0.11500
     15 H5        -83.4725  -22.5573  -32.4733 H      1 LIG       0.11500
     16 H6        -79.0867  -24.6148  -33.5580 H      1 LIG       0.11500
     17 H7        -82.3951  -20.3051  -32.3896 H      1 LIG       0.11500
     18 H8        -78.0090  -22.3632  -33.4726 H      1 LIG       0.11500
@<TRIPOS>BOND
      1       1       2 ar
      2       1       5 ar
      3       2       6 ar
      4       3       4 ar
      5       3       7 ar
      6       4       8 ar
      7       5       9 ar
      8       6      10 ar
      9       7       9 ar
     10       8      10 ar
     11       9      10 ar
     12       1      11 1
     13       2      12 1
     14       3      13 1
     15       4      14 1
     16       5      15 1
     17       6      16 1
     18       7      17 1
     19       8      18 1
@<TRIPOS>ALT_TYPE
CGenFF_4.0_ALT_TYPE_SET
CGenFF_4.0 1 CG2R61 2 CG2R61 3 CG2R61 4 CG2R61 5 CG2R61 6 CG2R61 7 CG2R61 8 CG2R61 9 CG2R61 10 CG2R61 11 HGR61 12 HGR61 13 HGR61 14 HGR61 15 HGR61 16 HGR61 17 HGR61 18 HGR61
@<TRIPOS>MOLECULE
naphtalene
 18 19 0 0 0
****
USER_CHARGES
INVALID_CHARGES
Pose:  16 Cluster:  16 Fr_nu: 164167 TotEn:   -10.63
@<TRIPOS>ATOM
      1 C1        -70.8545   -1.0471  -29.8621 C.ar   1 LIG      -0.11500
      2 C2        -69.8182   -1.8521  -29.3987 C.ar   1 LIG      -0.11500
      3 C3        -68.0913    2.8999  -29.1846 C.ar   1 LIG      -0.11500
      4 C4        -67.0551    2.0948  -28.7211 C.ar   1 LIG      -0.11500
      5 C5        -70.6888    0.3367  -29.9266 C.ar   1 LIG      -0.11700
      6 C6        -68.6122   -1.2766  -28.9979 C.ar   1 LIG      -0.11700
      7 C7        -69.2974    2.3243  -29.5854 C.ar   1 LIG      -0.11700
      8 C8        -67.2207    0.7110  -28.6566 C.ar   1 LIG      -0.11700
      9 C9        -69.4816    0.9332  -29.5272 C.ar   1 LIG       0.00400
     10 C10       -68.4279    0.1145  -29.0559 C.ar   1 LIG       0.00400
     11 H1        -71.7934   -1.4956  -30.1735 H      1 LIG       0.11500
     12 H2        -69.9481   -2.9293  -29.3491 H      1 LIG       0.11500
     13 H3        -67.9620    3.9774  -29.2345 H      1 LIG       0.11500
     14 H4        -66.1170    2.5440  -28.4086 H      1 LIG       0.11500
     15 H5        -71.5126    0.9465  -30.2917 H      1 LIG       0.11500
     16 H6        -67.8155   -1.9251  -28.6395 H      1 LIG       0.11500
     17 H7        -70.0936    2.9729  -29.9446 H      1 LIG       0.11500
     18 H8        -66.3973    0.1010  -28.2907 H      1 LIG       0.11500
@<TRIPOS>BOND
      1       1       2 ar
      2       1       5 ar
      3       2       6 ar
      4       3       4 ar
      5       3       7 ar
      6       4       8 ar
      7       5       9 ar
      8       6      10 ar
      9       7       9 ar
     10       8      10 ar
     11       9      10 ar
     12       1      11 1
     13       2      12 1
     14       3      13 1
     15       4      14 1
     16       5      15 1
     17       6      16 1
     18       7      17 1
     19       8      18 1
@<TRIPOS>ALT_TYPE
CGenFF_4.0_ALT_TYPE_SET
CGenFF_4.0 1 CG2R61 2 CG2R61 3 CG2R61 4 CG2R61 5 CG2R61 6 CG2R61 7 CG2R61 8 CG2R61 9 CG2R61 10 CG2R61 11 HGR61 12 HGR61 13 HGR61 14 HGR61 15 HGR61 16 HGR61 17 HGR61 18 HGR61
@<TRIPOS>MOLECULE
naphtalene
 18 19 0 0 0
****
USER_CHARGES
INVALID_CHARGES
Pose:  17 Cluster:  17 Fr_nu:  24386 TotEn:   -10.38
@<TRIPOS>ATOM
      1 C1        -70.5587    5.4581  -33.9650 C.ar   1 LIG      -0.11500
      2 C2        -69.9704    4.2813  -33.5115 C.ar   1 LIG      -0.11500
      3 C3        -74.9308    3.3282  -33.8193 C.ar   1 LIG      -0.11500
      4 C4        -74.3423    2.1514  -33.3658 C.ar   1 LIG      -0.11500
      5 C5        -71.9393    5.5201  -34.1565 C.ar   1 LIG      -0.11700
      6 C6        -70.7601    3.1620  -33.2476 C.ar   1 LIG      -0.11700
      7 C7        -74.1409    4.4476  -34.0831 C.ar   1 LIG      -0.11700
      8 C8        -72.9617    2.0893  -33.1743 C.ar   1 LIG      -0.11700
      9 C9        -72.7497    4.4030  -33.8960 C.ar   1 LIG       0.00400
     10 C10       -72.1513    3.2063  -33.4348 C.ar   1 LIG       0.00400
     11 H1        -69.9433    6.3290  -34.1708 H      1 LIG       0.11500
     12 H2        -68.8955    4.2342  -33.3624 H      1 LIG       0.11500
     13 H3        -76.0058    3.3760  -33.9684 H      1 LIG       0.11500
     14 H4        -74.9580    1.2804  -33.1616 H      1 LIG       0.11500
     15 H5        -72.3776    6.4503  -34.5122 H      1 LIG       0.11500
     16 H6        -70.2790    2.2527  -32.8933 H      1 LIG       0.11500
     17 H7        -74.6224    5.3569  -34.4366 H      1 LIG       0.11500
     18 H8        -72.5231    1.1589  -32.8194 H      1 LIG       0.11500
@<TRIPOS>BOND
      1       1       2 ar
      2       1       5 ar
      3       2       6 ar
      4       3       4 ar
      5       3       7 ar
      6       4       8 ar
      7       5       9 ar
      8       6      10 ar
      9       7       9 ar
     10       8      10 ar
     11       9      10 ar
     12       1      11 1
     13       2      12 1
     14       3      13 1
     15       4      14 1
     16       5      15 1
     17       6      16 1
     18       7      17 1
     19       8      18 1
@<TRIPOS>ALT_TYPE
CGenFF_4.0_ALT_TYPE_SET
CGenFF_4.0 1 CG2R61 2 CG2R61 3 CG2R61 4 CG2R61 5 CG2R61 6 CG2R61 7 CG2R61 8 CG2R61 9 CG2R61 10 CG2R61 11 HGR61 12 HGR61 13 HGR61 14 HGR61 15 HGR61 16 HGR61 17 HGR61 18 HGR61
@<TRIPOS>MOLECULE
naphtalene
 18 19 0 0 0
****
USER_CHARGES
INVALID_CHARGES
Pose:  18 Cluster:  18 Fr_nu: 157799 TotEn:   -10.37
@<TRIPOS>ATOM
      1 C1        -66.3464    1.4797  -28.4446 C.ar   1 LIG      -0.11500
      2 C2        -65.5950    0.5653  -27.7124 C.ar   1 LIG      -0.11500
      3 C3        -69.8105   -1.8771  -29.0808 C.ar   1 LIG      -0.11500
      4 C4        -69.0590   -2.7914  -28.3487 C.ar   1 LIG      -0.11500
      5 C5        -67.5835    1.1054  -28.9700 C.ar   1 LIG      -0.11700
      6 C6        -66.0775   -0.7268  -27.5028 C.ar   1 LIG      -0.11700
      7 C7        -69.3279   -0.5849  -29.2904 C.ar   1 LIG      -0.11700
      8 C8        -67.8218   -2.4172  -27.8233 C.ar   1 LIG      -0.11700
      9 C9        -68.0848   -0.1911  -28.7689 C.ar   1 LIG       0.00400
     10 C10       -67.3205   -1.1208  -28.0244 C.ar   1 LIG       0.00400
     11 H1        -65.9700    2.4852  -28.6079 H      1 LIG       0.11500
     12 H2        -64.6321    0.8578  -27.3036 H      1 LIG       0.11500
     13 H3        -70.7737   -2.1689  -29.4899 H      1 LIG       0.11500
     14 H4        -69.4352   -3.7972  -28.1869 H      1 LIG       0.11500
     15 H5        -68.1536    1.8365  -29.5395 H      1 LIG       0.11500
     16 H6        -65.4734   -1.4249  -26.9270 H      1 LIG       0.11500
     17 H7        -69.9325    0.1133  -29.8655 H      1 LIG       0.11500
     18 H8        -67.2512   -3.1485  -27.2544 H      1 LIG       0.11500
@<TRIPOS>BOND
      1       1       2 ar
      2       1       5 ar
      3       2       6 ar
      4       3       4 ar
      5       3       7 ar
      6       4       8 ar
      7       5       9 ar
      8       6      10 ar
      9       7       9 ar
     10       8      10 ar
     11       9      10 ar
     12       1      11 1
     13       2      12 1
     14       3      13 1
     15       4      14 1
     16       5      15 1
     17       6      16 1
     18       7      17 1
     19       8      18 1
@<TRIPOS>ALT_TYPE
CGenFF_4.0_ALT_TYPE_SET
CGenFF_4.0 1 CG2R61 2 CG2R61 3 CG2R61 4 CG2R61 5 CG2R61 6 CG2R61 7 CG2R61 8 CG2R61 9 CG2R61 10 CG2R61 11 HGR61 12 HGR61 13 HGR61 14 HGR61 15 HGR61 16 HGR61 17 HGR61 18 HGR61
@<TRIPOS>MOLECULE
naphtalene
 18 19 0 0 0
****
USER_CHARGES
INVALID_CHARGES
Pose:  19 Cluster:  19 Fr_nu:  70639 TotEn:   -10.37
@<TRIPOS>ATOM
      1 C1        -80.9978  -18.9137  -30.4845 C.ar   1 LIG      -0.11500
      2 C2        -82.1936  -19.2351  -31.1198 C.ar   1 LIG      -0.11500
      3 C3        -78.7068  -22.3467  -33.0611 C.ar   1 LIG      -0.11500
      4 C4        -79.9027  -22.6680  -33.6963 C.ar   1 LIG      -0.11500
      5 C5        -79.8288  -19.6045  -30.8053 C.ar   1 LIG      -0.11700
      6 C6        -82.2253  -20.2484  -32.0781 C.ar   1 LIG      -0.11700
      7 C7        -78.6752  -21.3332  -32.1028 C.ar   1 LIG      -0.11700
      8 C8        -81.0717  -21.9773  -33.3755 C.ar   1 LIG      -0.11700
      9 C9        -79.8422  -20.6275  -31.7675 C.ar   1 LIG       0.00400
     10 C10       -81.0583  -20.9543  -32.4134 C.ar   1 LIG       0.00400
     11 H1        -80.9738  -18.1251  -29.7382 H      1 LIG       0.11500
     12 H2        -83.1030  -18.6964  -30.8695 H      1 LIG       0.11500
     13 H3        -77.7969  -22.8849  -33.3111 H      1 LIG       0.11500
     14 H4        -79.9264  -23.4576  -34.4415 H      1 LIG       0.11500
     15 H5        -78.9055  -19.3367  -30.2958 H      1 LIG       0.11500
     16 H6        -83.1711  -20.4824  -32.5624 H      1 LIG       0.11500
     17 H7        -77.7292  -21.0988  -31.6192 H      1 LIG       0.11500
     18 H8        -81.9954  -22.2454  -33.8844 H      1 LIG       0.11500
@<TRIPOS>BOND
      1       1       2 ar
      2       1       5 ar
      3       2       6 ar
      4       3       4 ar
      5       3       7 ar
      6       4       8 ar
      7       5       9 ar
      8       6      10 ar
      9       7       9 ar
     10       8      10 ar
     11       9      10 ar
     12       1      11 1
     13       2      12 1
     14       3      13 1
     15       4      14 1
     16       5      15 1
     17       6      16 1
     18       7      17 1
     19       8      18 1
@<TRIPOS>ALT_TYPE
CGenFF_4.0_ALT_TYPE_SET
CGenFF_4.0 1 CG2R61 2 CG2R61 3 CG2R61 4 CG2R61 5 CG2R61 6 CG2R61 7 CG2R61 8 CG2R61 9 CG2R61 10 CG2R61 11 HGR61 12 HGR61 13 HGR61 14 HGR61 15 HGR61 16 HGR61 17 HGR61 18 HGR61
@<TRIPOS>MOLECULE
naphtalene
 18 19 0 0 0
****
USER_CHARGES
INVALID_CHARGES
Pose:  20 Cluster:  20 Fr_nu:    883 TotEn:   -10.18
@<TRIPOS>ATOM
      1 C1        -48.6199  -11.6106  -31.8810 C.ar   1 LIG      -0.11500
      2 C2        -47.7486  -12.2769  -31.0245 C.ar   1 LIG      -0.11500
      3 C3        -51.5990  -10.7015  -28.1432 C.ar   1 LIG      -0.11500
      4 C4        -50.7276  -11.3678  -27.2867 C.ar   1 LIG      -0.11500
      5 C5        -49.7967  -11.0505  -31.3831 C.ar   1 LIG      -0.11700
      6 C6        -48.0506  -12.3857  -29.6668 C.ar   1 LIG      -0.11700
      7 C7        -51.2969  -10.5927  -29.5009 C.ar   1 LIG      -0.11700
      8 C8        -49.5508  -11.9280  -27.7845 C.ar   1 LIG      -0.11700
      9 C9        -50.1168  -11.1505  -30.0193 C.ar   1 LIG       0.00400
     10 C10       -49.2307  -11.8281  -29.1483 C.ar   1 LIG       0.00400
     11 H1        -48.3845  -11.5267  -32.9380 H      1 LIG       0.11500
     12 H2        -46.8326  -12.7123  -31.4130 H      1 LIG       0.11500
     13 H3        -52.5153  -10.2656  -27.7552 H      1 LIG       0.11500
     14 H4        -50.9642  -11.4527  -26.2302 H      1 LIG       0.11500
     15 H5        -50.4633  -10.5346  -32.0712 H      1 LIG       0.11500
     16 H6        -47.3548  -12.9105  -29.0155 H      1 LIG       0.11500
     17 H7        -51.9924  -10.0672  -30.1519 H      1 LIG       0.11500
     18 H8        -48.8844  -12.4447  -27.0968 H      1 LIG       0.11500
@<TRIPOS>BOND
      1       1       2 ar
      2       1       5 ar
      3       2       6 ar
      4       3       4 ar
      5       3       7 ar
      6       4       8 ar
      7       5       9 ar
      8       6      10 ar
      9       7       9 ar
     10       8      10 ar
     11       9      10 ar
     12       1      11 1
     13       2      12 1
     14       3      13 1
     15       4      14 1
     16       5      15 1
     17       6      16 1
     18       7      17 1
     19       8      18 1
@<TRIPOS>ALT_TYPE
CGenFF_4.0_ALT_TYPE_SET
CGenFF_4.0 1 CG2R61 2 CG2R61 3 CG2R61 4 CG2R61 5 CG2R61 6 CG2R61 7 CG2R61 8 CG2R61 9 CG2R61 10 CG2R61 11 HGR61 12 HGR61 13 HGR61 14 HGR61 15 HGR61 16 HGR61 17 HGR61 18 HGR61
@<TRIPOS>MOLECULE
naphtalene
 18 19 0 0 0
****
USER_CHARGES
INVALID_CHARGES
Pose:  21 Cluster:  21 Fr_nu: 414095 TotEn:   -10.10
@<TRIPOS>ATOM
      1 C1        -49.3708   -9.8576  -27.5977 C.ar   1 LIG      -0.11500
      2 C2        -48.0783  -10.2780  -27.8967 C.ar   1 LIG      -0.11500
      3 C3        -48.0177   -8.9613  -23.0109 C.ar   1 LIG      -0.11500
      4 C4        -46.7252   -9.3817  -23.3101 C.ar   1 LIG      -0.11500
      5 C5        -49.6837   -9.4241  -26.3090 C.ar   1 LIG      -0.11700
      6 C6        -47.0937  -10.2665  -26.9085 C.ar   1 LIG      -0.11700
      7 C7        -49.0024   -8.9727  -23.9993 C.ar   1 LIG      -0.11700
      8 C8        -46.4122   -9.8153  -24.5987 C.ar   1 LIG      -0.11700
      9 C9        -48.7051   -9.4059  -25.3017 C.ar   1 LIG       0.00400
     10 C10       -47.3908   -9.8334  -25.6060 C.ar   1 LIG       0.00400
     11 H1        -50.1371   -9.8672  -28.3673 H      1 LIG       0.11500
     12 H2        -47.8357  -10.6150  -28.9004 H      1 LIG       0.11500
     13 H3        -48.2610   -8.6239  -22.0073 H      1 LIG       0.11500
     14 H4        -45.9597   -9.3732  -22.5397 H      1 LIG       0.11500
     15 H5        -50.7008   -9.1003  -26.0977 H      1 LIG       0.11500
     16 H6        -46.0899  -10.5990  -27.1648 H      1 LIG       0.11500
     17 H7        -50.0058   -8.6394  -23.7430 H      1 LIG       0.11500
     18 H8        -45.3954  -10.1398  -24.8101 H      1 LIG       0.11500
@<TRIPOS>BOND
      1       1       2 ar
      2       1       5 ar
      3       2       6 ar
      4       3       4 ar
      5       3       7 ar
      6       4       8 ar
      7       5       9 ar
      8       6      10 ar
      9       7       9 ar
     10       8      10 ar
     11       9      10 ar
     12       1      11 1
     13       2      12 1
     14       3      13 1
     15       4      14 1
     16       5      15 1
     17       6      16 1
     18       7      17 1
     19       8      18 1
@<TRIPOS>ALT_TYPE
CGenFF_4.0_ALT_TYPE_SET
CGenFF_4.0 1 CG2R61 2 CG2R61 3 CG2R61 4 CG2R61 5 CG2R61 6 CG2R61 7 CG2R61 8 CG2R61 9 CG2R61 10 CG2R61 11 HGR61 12 HGR61 13 HGR61 14 HGR61 15 HGR61 16 HGR61 17 HGR61 18 HGR61
@<TRIPOS>MOLECULE
naphtalene
 18 19 0 0 0
****
USER_CHARGES
INVALID_CHARGES
Pose:  22 Cluster:  22 Fr_nu: 184821 TotEn:   -10.07
@<TRIPOS>ATOM
      1 C1        -80.4807  -20.2232  -33.1289 C.ar   1 LIG      -0.11500
      2 C2        -79.4007  -21.0728  -33.3490 C.ar   1 LIG      -0.11500
      3 C3        -78.8457  -19.3089  -28.6385 C.ar   1 LIG      -0.11500
      4 C4        -77.7657  -20.1586  -28.8587 C.ar   1 LIG      -0.11500
      5 C5        -80.6169  -19.5697  -31.9037 C.ar   1 LIG      -0.11700
      6 C6        -78.4528  -21.2724  -32.3451 C.ar   1 LIG      -0.11700
      7 C7        -79.7936  -19.1093  -29.6426 C.ar   1 LIG      -0.11700
      8 C8        -77.6295  -20.8122  -30.0838 C.ar   1 LIG      -0.11700
      9 C9        -79.6723  -19.7589  -30.8818 C.ar   1 LIG       0.00400
     10 C10       -78.5741  -20.6230  -31.1058 C.ar   1 LIG       0.00400
     11 H1        -81.2186  -20.0686  -33.9107 H      1 LIG       0.11500
     12 H2        -79.2954  -21.5808  -34.3033 H      1 LIG       0.11500
     13 H3        -78.9515  -18.8004  -27.6843 H      1 LIG       0.11500
     14 H4        -77.0289  -20.3139  -28.0761 H      1 LIG       0.11500
     15 H5        -81.4693  -18.9104  -31.7536 H      1 LIG       0.11500
     16 H6        -77.6163  -21.9406  -32.5393 H      1 LIG       0.11500
     17 H7        -80.6295  -18.4405  -29.4484 H      1 LIG       0.11500
     18 H8        -76.7775  -21.4721  -30.2339 H      1 LIG       0.11500
@<TRIPOS>BOND
      1       1       2 ar
      2       1       5 ar
      3       2       6 ar
      4       3       4 ar
      5       3       7 ar
      6       4       8 ar
      7       5       9 ar
      8       6      10 ar
      9       7       9 ar
     10       8      10 ar
     11       9      10 ar
     12       1      11 1
     13       2      12 1
     14       3      13 1
     15       4      14 1
     16       5      15 1
     17       6      16 1
     18       7      17 1
     19       8      18 1
@<TRIPOS>ALT_TYPE
CGenFF_4.0_ALT_TYPE_SET
CGenFF_4.0 1 CG2R61 2 CG2R61 3 CG2R61 4 CG2R61 5 CG2R61 6 CG2R61 7 CG2R61 8 CG2R61 9 CG2R61 10 CG2R61 11 HGR61 12 HGR61 13 HGR61 14 HGR61 15 HGR61 16 HGR61 17 HGR61 18 HGR61
@<TRIPOS>MOLECULE
naphtalene
 18 19 0 0 0
****
USER_CHARGES
INVALID_CHARGES
Pose:  23 Cluster:  23 Fr_nu: 160392 TotEn:   -10.07
@<TRIPOS>ATOM
      1 C1        -75.3519   -1.7607  -31.4930 C.ar   1 LIG      -0.11500
      2 C2        -74.7479   -2.8754  -30.9191 C.ar   1 LIG      -0.11500
      3 C3        -71.4041    0.8978  -30.4831 C.ar   1 LIG      -0.11500
      4 C4        -70.8002   -0.2170  -29.9092 C.ar   1 LIG      -0.11500
      5 C5        -74.6751   -0.5412  -31.5304 C.ar   1 LIG      -0.11700
      6 C6        -73.4650   -2.7752  -30.3804 C.ar   1 LIG      -0.11700
      7 C7        -72.6871    0.7975  -31.0219 C.ar   1 LIG      -0.11700
      8 C8        -71.4770   -1.4365  -29.8717 C.ar   1 LIG      -0.11700
      9 C9        -73.3830   -0.4220  -30.9929 C.ar   1 LIG       0.00400
     10 C10       -72.7690   -1.5557  -30.4092 C.ar   1 LIG       0.00400
     11 H1        -76.3509   -1.8392  -31.9117 H      1 LIG       0.11500
     12 H2        -75.2756   -3.8243  -30.8907 H      1 LIG       0.11500
     13 H3        -70.8768    1.8472  -30.5120 H      1 LIG       0.11500
     14 H4        -69.8018   -0.1376  -29.4894 H      1 LIG       0.11500
     15 H5        -75.1668    0.3171  -31.9836 H      1 LIG       0.11500
     16 H6        -73.0120   -3.6596  -29.9372 H      1 LIG       0.11500
     17 H7        -73.1396    1.6818  -31.4657 H      1 LIG       0.11500
     18 H8        -70.9857   -2.2948  -29.4179 H      1 LIG       0.11500
@<TRIPOS>BOND
      1       1       2 ar
      2       1       5 ar
      3       2       6 ar
      4       3       4 ar
      5       3       7 ar
      6       4       8 ar
      7       5       9 ar
      8       6      10 ar
      9       7       9 ar
     10       8      10 ar
     11       9      10 ar
     12       1      11 1
     13       2      12 1
     14       3      13 1
     15       4      14 1
     16       5      15 1
     17       6      16 1
     18       7      17 1
     19       8      18 1
@<TRIPOS>ALT_TYPE
CGenFF_4.0_ALT_TYPE_SET
CGenFF_4.0 1 CG2R61 2 CG2R61 3 CG2R61 4 CG2R61 5 CG2R61 6 CG2R61 7 CG2R61 8 CG2R61 9 CG2R61 10 CG2R61 11 HGR61 12 HGR61 13 HGR61 14 HGR61 15 HGR61 16 HGR61 17 HGR61 18 HGR61
@<TRIPOS>MOLECULE
naphtalene
 18 19 0 0 0
****
USER_CHARGES
INVALID_CHARGES
Pose:  24 Cluster:  24 Fr_nu:   2763 TotEn:   -10.01
@<TRIPOS>ATOM
      1 C1        -50.1773  -10.8422  -31.4111 C.ar   1 LIG      -0.11500
      2 C2        -50.8679  -10.5306  -30.2438 C.ar   1 LIG      -0.11500
      3 C3        -48.1608  -14.6753  -29.1944 C.ar   1 LIG      -0.11500
      4 C4        -48.8515  -14.3636  -28.0271 C.ar   1 LIG      -0.11500
      5 C5        -49.3301  -11.9502  -31.4468 C.ar   1 LIG      -0.11700
      6 C6        -50.7142  -11.3254  -29.1077 C.ar   1 LIG      -0.11700
      7 C7        -48.3147  -13.8804  -30.3306 C.ar   1 LIG      -0.11700
      8 C8        -49.6987  -13.2556  -27.9913 C.ar   1 LIG      -0.11700
      9 C9        -49.1632  -12.7614  -30.3126 C.ar   1 LIG       0.00400
     10 C10       -49.8655  -12.4444  -29.1255 C.ar   1 LIG       0.00400
     11 H1        -50.2970  -10.2227  -32.2951 H      1 LIG       0.11500
     12 H2        -51.5274   -9.6680  -30.2171 H      1 LIG       0.11500
     13 H3        -47.5011  -15.5381  -29.2218 H      1 LIG       0.11500
     14 H4        -48.7303  -14.9826  -27.1431 H      1 LIG       0.11500
     15 H5        -48.7999  -12.1746  -32.3700 H      1 LIG       0.11500
     16 H6        -51.2642  -11.0634  -28.2062 H      1 LIG       0.11500
     17 H7        -47.7652  -14.1431  -31.2321 H      1 LIG       0.11500
     18 H8        -50.2284  -13.0305  -27.0679 H      1 LIG       0.11500
@<TRIPOS>BOND
      1       1       2 ar
      2       1       5 ar
      3       2       6 ar
      4       3       4 ar
      5       3       7 ar
      6       4       8 ar
      7       5       9 ar
      8       6      10 ar
      9       7       9 ar
     10       8      10 ar
     11       9      10 ar
     12       1      11 1
     13       2      12 1
     14       3      13 1
     15       4      14 1
     16       5      15 1
     17       6      16 1
     18       7      17 1
     19       8      18 1
@<TRIPOS>ALT_TYPE
CGenFF_4.0_ALT_TYPE_SET
CGenFF_4.0 1 CG2R61 2 CG2R61 3 CG2R61 4 CG2R61 5 CG2R61 6 CG2R61 7 CG2R61 8 CG2R61 9 CG2R61 10 CG2R61 11 HGR61 12 HGR61 13 HGR61 14 HGR61 15 HGR61 16 HGR61 17 HGR61 18 HGR61
@<TRIPOS>MOLECULE
naphtalene
 18 19 0 0 0
****
USER_CHARGES
INVALID_CHARGES
Pose:  25 Cluster:  25 Fr_nu: 154066 TotEn:    -9.99
@<TRIPOS>ATOM
      1 C1        -76.2430   -4.8214  -60.3907 C.ar   1 LIG      -0.11500
      2 C2        -75.2130   -5.7569  -60.4165 C.ar   1 LIG      -0.11500
      3 C3        -77.2625   -6.0712  -55.8003 C.ar   1 LIG      -0.11500
      4 C4        -76.2324   -7.0067  -55.8263 C.ar   1 LIG      -0.11500
      5 C5        -77.0131   -4.6620  -59.2382 C.ar   1 LIG      -0.11700
      6 C6        -74.9490   -6.5367  -59.2903 C.ar   1 LIG      -0.11700
      7 C7        -77.5264   -5.2913  -56.9267 C.ar   1 LIG      -0.11700
      8 C8        -75.4624   -7.1662  -56.9787 C.ar   1 LIG      -0.11700
      9 C9        -76.7614   -5.4384  -58.0952 C.ar   1 LIG       0.00400
     10 C10       -75.7140   -6.3898  -58.1217 C.ar   1 LIG       0.00400
     11 H1        -76.4485   -4.2150  -61.2680 H      1 LIG       0.11500
     12 H2        -74.6140   -5.8800  -61.3142 H      1 LIG       0.11500
     13 H3        -77.8619   -5.9475  -54.9028 H      1 LIG       0.11500
     14 H4        -76.0284   -7.6138  -54.9492 H      1 LIG       0.11500
     15 H5        -77.8134   -3.9249  -59.2407 H      1 LIG       0.11500
     16 H6        -74.1386   -7.2614  -59.3328 H      1 LIG       0.11500
     17 H7        -78.3363   -4.5661  -56.8837 H      1 LIG       0.11500
     18 H8        -74.6624   -7.9038  -56.9767 H      1 LIG       0.11500
@<TRIPOS>BOND
      1       1       2 ar
      2       1       5 ar
      3       2       6 ar
      4       3       4 ar
      5       3       7 ar
      6       4       8 ar
      7       5       9 ar
      8       6      10 ar
      9       7       9 ar
     10       8      10 ar
     11       9      10 ar
     12       1      11 1
     13       2      12 1
     14       3      13 1
     15       4      14 1
     16       5      15 1
     17       6      16 1
     18       7      17 1
     19       8      18 1
@<TRIPOS>ALT_TYPE
CGenFF_4.0_ALT_TYPE_SET
CGenFF_4.0 1 CG2R61 2 CG2R61 3 CG2R61 4 CG2R61 5 CG2R61 6 CG2R61 7 CG2R61 8 CG2R61 9 CG2R61 10 CG2R61 11 HGR61 12 HGR61 13 HGR61 14 HGR61 15 HGR61 16 HGR61 17 HGR61 18 HGR61
@<TRIPOS>MOLECULE
naphtalene
 18 19 0 0 0
****
USER_CHARGES
INVALID_CHARGES
Pose:  26 Cluster:  26 Fr_nu: 241011 TotEn:    -9.92
@<TRIPOS>ATOM
      1 C1        -51.8662  -14.1365  -47.2636 C.ar   1 LIG      -0.11500
      2 C2        -51.8161  -15.3539  -46.5910 C.ar   1 LIG      -0.11500
      3 C3        -47.1956  -13.3354  -46.1608 C.ar   1 LIG      -0.11500
      4 C4        -47.1456  -14.5527  -45.4882 C.ar   1 LIG      -0.11500
      5 C5        -50.7319  -13.3267  -47.3275 C.ar   1 LIG      -0.11700
      6 C6        -50.6318  -15.7661  -45.9797 C.ar   1 LIG      -0.11700
      7 C7        -48.3800  -12.9232  -46.7722 C.ar   1 LIG      -0.11700
      8 C8        -48.2798  -15.3627  -45.4242 C.ar   1 LIG      -0.11700
      9 C9        -49.5313  -13.7257  -46.7178 C.ar   1 LIG       0.00400
     10 C10       -49.4805  -14.9636  -46.0338 C.ar   1 LIG       0.00400
     11 H1        -52.7886  -13.8159  -47.7388 H      1 LIG       0.11500
     12 H2        -52.6996  -15.9837  -46.5420 H      1 LIG       0.11500
     13 H3        -46.3122  -12.7050  -46.2103 H      1 LIG       0.11500
     14 H4        -46.2233  -14.8722  -45.0120 H      1 LIG       0.11500
     15 H5        -50.7942  -12.3789  -47.8583 H      1 LIG       0.11500
     16 H6        -50.6154  -16.7217  -45.4598 H      1 LIG       0.11500
     17 H7        -48.3960  -11.9680  -47.2927 H      1 LIG       0.11500
     18 H8        -48.2180  -16.3102  -44.8928 H      1 LIG       0.11500
@<TRIPOS>BOND
      1       1       2 ar
      2       1       5 ar
      3       2       6 ar
      4       3       4 ar
      5       3       7 ar
      6       4       8 ar
      7       5       9 ar
      8       6      10 ar
      9       7       9 ar
     10       8      10 ar
     11       9      10 ar
     12       1      11 1
     13       2      12 1
     14       3      13 1
     15       4      14 1
     16       5      15 1
     17       6      16 1
     18       7      17 1
     19       8      18 1
@<TRIPOS>ALT_TYPE
CGenFF_4.0_ALT_TYPE_SET
CGenFF_4.0 1 CG2R61 2 CG2R61 3 CG2R61 4 CG2R61 5 CG2R61 6 CG2R61 7 CG2R61 8 CG2R61 9 CG2R61 10 CG2R61 11 HGR61 12 HGR61 13 HGR61 14 HGR61 15 HGR61 16 HGR61 17 HGR61 18 HGR61
@<TRIPOS>MOLECULE
naphtalene
 18 19 0 0 0
****
USER_CHARGES
INVALID_CHARGES
Pose:  27 Cluster:  27 Fr_nu:  11998 TotEn:    -9.74
@<TRIPOS>ATOM
      1 C1        -76.2072    1.1027  -31.9016 C.ar   1 LIG      -0.11500
      2 C2        -76.2673    1.9090  -33.0344 C.ar   1 LIG      -0.11500
      3 C3        -71.3539    1.4461  -31.9148 C.ar   1 LIG      -0.11500
      4 C4        -71.4141    2.2524  -33.0476 C.ar   1 LIG      -0.11500
      5 C5        -74.9723    0.7832  -31.3363 C.ar   1 LIG      -0.11700
      6 C6        -75.0929    2.3989  -33.6062 C.ar   1 LIG      -0.11700
      7 C7        -72.5284    0.9561  -31.3429 C.ar   1 LIG      -0.11700
      8 C8        -72.6489    2.5718  -33.6130 C.ar   1 LIG      -0.11700
      9 C9        -73.7800    1.2676  -31.8987 C.ar   1 LIG       0.00400
     10 C10       -73.8412    2.0875  -33.0506 C.ar   1 LIG       0.00400
     11 H1        -77.1218    0.7210  -31.4572 H      1 LIG       0.11500
     12 H2        -77.2292    2.1573  -33.4735 H      1 LIG       0.11500
     13 H3        -70.3922    1.1974  -31.4750 H      1 LIG       0.11500
     14 H4        -70.4991    2.6325  -33.4924 H      1 LIG       0.11500
     15 H5        -74.9493    0.1509  -30.4511 H      1 LIG       0.11500
     16 H6        -75.1636    3.0279  -34.4912 H      1 LIG       0.11500
     17 H7        -72.4575    0.3279  -30.4575 H      1 LIG       0.11500
     18 H8        -72.6722    3.2035  -34.4987 H      1 LIG       0.11500
@<TRIPOS>BOND
      1       1       2 ar
      2       1       5 ar
      3       2       6 ar
      4       3       4 ar
      5       3       7 ar
      6       4       8 ar
      7       5       9 ar
      8       6      10 ar
      9       7       9 ar
     10       8      10 ar
     11       9      10 ar
     12       1      11 1
     13       2      12 1
     14       3      13 1
     15       4      14 1
     16       5      15 1
     17       6      16 1
     18       7      17 1
     19       8      18 1
@<TRIPOS>ALT_TYPE
CGenFF_4.0_ALT_TYPE_SET
CGenFF_4.0 1 CG2R61 2 CG2R61 3 CG2R61 4 CG2R61 5 CG2R61 6 CG2R61 7 CG2R61 8 CG2R61 9 CG2R61 10 CG2R61 11 HGR61 12 HGR61 13 HGR61 14 HGR61 15 HGR61 16 HGR61 17 HGR61 18 HGR61
@<TRIPOS>MOLECULE
naphtalene
 18 19 0 0 0
****
USER_CHARGES
INVALID_CHARGES
Pose:  28 Cluster:  28 Fr_nu: 306818 TotEn:    -9.58
@<TRIPOS>ATOM
      1 C1        -78.8095  -20.5958  -32.2236 C.ar   1 LIG      -0.11500
      2 C2        -78.3062  -21.3931  -33.2472 C.ar   1 LIG      -0.11500
      3 C3        -82.0862  -24.0313  -31.1591 C.ar   1 LIG      -0.11500
      4 C4        -81.5829  -24.8285  -32.1828 C.ar   1 LIG      -0.11500
      5 C5        -79.8755  -21.0484  -31.4456 C.ar   1 LIG      -0.11700
      6 C6        -78.8668  -22.6459  -33.4969 C.ar   1 LIG      -0.11700
      7 C7        -81.5255  -22.7784  -30.9095 C.ar   1 LIG      -0.11700
      8 C8        -80.5169  -24.3760  -32.9610 C.ar   1 LIG      -0.11700
      9 C9        -80.4521  -22.3069  -31.6828 C.ar   1 LIG       0.00400
     10 C10       -79.9403  -23.1175  -32.7238 C.ar   1 LIG       0.00400
     11 H1        -78.3730  -19.6203  -32.0301 H      1 LIG       0.11500
     12 H2        -77.4762  -21.0399  -33.8522 H      1 LIG       0.11500
     13 H3        -82.9163  -24.3841  -30.5536 H      1 LIG       0.11500
     14 H4        -82.0206  -25.8033  -32.3768 H      1 LIG       0.11500
     15 H5        -80.2530  -20.4081  -30.6510 H      1 LIG       0.11500
     16 H6        -78.4571  -23.2526  -34.3018 H      1 LIG       0.11500
     17 H7        -81.9349  -22.1723  -30.1040 H      1 LIG       0.11500
     18 H8        -80.1397  -25.0158  -33.7561 H      1 LIG       0.11500
@<TRIPOS>BOND
      1       1       2 ar
      2       1       5 ar
      3       2       6 ar
      4       3       4 ar
      5       3       7 ar
      6       4       8 ar
      7       5       9 ar
      8       6      10 ar
      9       7       9 ar
     10       8      10 ar
     11       9      10 ar
     12       1      11 1
     13       2      12 1
     14       3      13 1
     15       4      14 1
     16       5      15 1
     17       6      16 1
     18       7      17 1
     19       8      18 1
@<TRIPOS>ALT_TYPE
CGenFF_4.0_ALT_TYPE_SET
CGenFF_4.0 1 CG2R61 2 CG2R61 3 CG2R61 4 CG2R61 5 CG2R61 6 CG2R61 7 CG2R61 8 CG2R61 9 CG2R61 10 CG2R61 11 HGR61 12 HGR61 13 HGR61 14 HGR61 15 HGR61 16 HGR61 17 HGR61 18 HGR61
@<TRIPOS>MOLECULE
naphtalene
 18 19 0 0 0
****
USER_CHARGES
INVALID_CHARGES
Pose:  29 Cluster:  29 Fr_nu:  22507 TotEn:    -9.51
@<TRIPOS>ATOM
      1 C1        -44.1908  -15.5609  -45.4686 C.ar   1 LIG      -0.11500
      2 C2        -43.5679  -14.3453  -45.2021 C.ar   1 LIG      -0.11500
      3 C3        -48.5242  -13.3489  -45.4271 C.ar   1 LIG      -0.11500
      4 C4        -47.9011  -12.1333  -45.1606 C.ar   1 LIG      -0.11500
      5 C5        -45.5792  -15.6219  -45.5921 C.ar   1 LIG      -0.11700
      6 C6        -44.3306  -13.1861  -45.0581 C.ar   1 LIG      -0.11700
      7 C7        -47.7613  -14.5081  -45.5712 C.ar   1 LIG      -0.11700
      8 C8        -46.5128  -12.0721  -45.0370 C.ar   1 LIG      -0.11700
      9 C9        -46.3628  -14.4651  -45.4501 C.ar   1 LIG       0.00400
     10 C10       -45.7292  -13.2290  -45.1791 C.ar   1 LIG       0.00400
     11 H1        -43.5966  -16.4631  -45.5801 H      1 LIG       0.11500
     12 H2        -42.4870  -14.2988  -45.1065 H      1 LIG       0.11500
     13 H3        -49.6053  -13.3960  -45.5230 H      1 LIG       0.11500
     14 H4        -48.4960  -11.2317  -45.0478 H      1 LIG       0.11500
     15 H5        -46.0449  -16.5831  -45.8002 H      1 LIG       0.11500
     16 H6        -43.8225  -12.2467  -44.8505 H      1 LIG       0.11500
     17 H7        -48.2696  -15.4472  -45.7796 H      1 LIG       0.11500
     18 H8        -46.0469  -11.1112  -44.8282 H      1 LIG       0.11500
@<TRIPOS>BOND
      1       1       2 ar
      2       1       5 ar
      3       2       6 ar
      4       3       4 ar
      5       3       7 ar
      6       4       8 ar
      7       5       9 ar
      8       6      10 ar
      9       7       9 ar
     10       8      10 ar
     11       9      10 ar
     12       1      11 1
     13       2      12 1
     14       3      13 1
     15       4      14 1
     16       5      15 1
     17       6      16 1
     18       7      17 1
     19       8      18 1
@<TRIPOS>ALT_TYPE
CGenFF_4.0_ALT_TYPE_SET
CGenFF_4.0 1 CG2R61 2 CG2R61 3 CG2R61 4 CG2R61 5 CG2R61 6 CG2R61 7 CG2R61 8 CG2R61 9 CG2R61 10 CG2R61 11 HGR61 12 HGR61 13 HGR61 14 HGR61 15 HGR61 16 HGR61 17 HGR61 18 HGR61
@<TRIPOS>MOLECULE
naphtalene
 18 19 0 0 0
****
USER_CHARGES
INVALID_CHARGES
Pose:  30 Cluster:  30 Fr_nu: 407985 TotEn:    -9.30
@<TRIPOS>ATOM
      1 C1        -50.5070  -12.6618  -27.7973 C.ar   1 LIG      -0.11500
      2 C2        -49.4810  -13.5971  -27.8938 C.ar   1 LIG      -0.11500
      3 C3        -47.3066   -9.3027  -26.3321 C.ar   1 LIG      -0.11500
      4 C4        -46.2807  -10.2381  -26.4287 C.ar   1 LIG      -0.11500
      5 C5        -50.2275  -11.3585  -27.3851 C.ar   1 LIG      -0.11700
      6 C6        -48.1717  -13.2329  -27.5786 C.ar   1 LIG      -0.11700
      7 C7        -48.6160   -9.6669  -26.6474 C.ar   1 LIG      -0.11700
      8 C8        -46.5600  -11.5414  -26.8407 C.ar   1 LIG      -0.11700
      9 C9        -48.9154  -10.9743  -27.0639 C.ar   1 LIG       0.00400
     10 C10       -47.8721  -11.9256  -27.1620 C.ar   1 LIG       0.00400
     11 H1        -51.5262  -12.9460  -28.0422 H      1 LIG       0.11500
     12 H2        -49.6996  -14.6114  -28.2150 H      1 LIG       0.11500
     13 H3        -47.0886   -8.2880  -26.0111 H      1 LIG       0.11500
     14 H4        -45.2619   -9.9537  -26.1822 H      1 LIG       0.11500
     15 H5        -51.0453  -10.6440  -27.3165 H      1 LIG       0.11500
     16 H6        -47.3853  -13.9803  -27.6617 H      1 LIG       0.11500
     17 H7        -49.4020   -8.9193  -26.5650 H      1 LIG       0.11500
     18 H8        -45.7425  -12.2563  -26.9087 H      1 LIG       0.11500
@<TRIPOS>BOND
      1       1       2 ar
      2       1       5 ar
      3       2       6 ar
      4       3       4 ar
      5       3       7 ar
      6       4       8 ar
      7       5       9 ar
      8       6      10 ar
      9       7       9 ar
     10       8      10 ar
     11       9      10 ar
     12       1      11 1
     13       2      12 1
     14       3      13 1
     15       4      14 1
     16       5      15 1
     17       6      16 1
     18       7      17 1
     19       8      18 1
@<TRIPOS>ALT_TYPE
CGenFF_4.0_ALT_TYPE_SET
CGenFF_4.0 1 CG2R61 2 CG2R61 3 CG2R61 4 CG2R61 5 CG2R61 6 CG2R61 7 CG2R61 8 CG2R61 9 CG2R61 10 CG2R61 11 HGR61 12 HGR61 13 HGR61 14 HGR61 15 HGR61 16 HGR61 17 HGR61 18 HGR61
@<TRIPOS>MOLECULE
naphtalene
 18 19 0 0 0
****
USER_CHARGES
INVALID_CHARGES
Pose:  31 Cluster:  31 Fr_nu:  83390 TotEn:    -9.18
@<TRIPOS>ATOM
      1 C1        -63.0217    2.9500  -25.7921 C.ar   1 LIG      -0.11500
      2 C2        -64.0357    3.4956  -26.5737 C.ar   1 LIG      -0.11500
      3 C3        -64.9294   -1.4827  -26.4120 C.ar   1 LIG      -0.11500
      4 C4        -65.9434   -0.9370  -27.1937 C.ar   1 LIG      -0.11500
      5 C5        -62.9863    1.5758  -25.5536 C.ar   1 LIG      -0.11700
      6 C6        -65.0181    2.6694  -27.1200 C.ar   1 LIG      -0.11700
      7 C7        -63.9469   -0.6564  -25.8658 C.ar   1 LIG      -0.11700
      8 C8        -65.9789    0.4372  -27.4321 C.ar   1 LIG      -0.11700
      9 C9        -63.9671    0.7290  -26.0955 C.ar   1 LIG       0.00400
     10 C10       -64.9982    1.2840  -26.8903 C.ar   1 LIG       0.00400
     11 H1        -62.2575    3.5938  -25.3666 H      1 LIG       0.11500
     12 H2        -64.0622    4.5655  -26.7590 H      1 LIG       0.11500
     13 H3        -64.9023   -2.5528  -26.2265 H      1 LIG       0.11500
     14 H4        -66.7081   -1.5811  -27.6177 H      1 LIG       0.11500
     15 H5        -62.1846    1.1712  -24.9393 H      1 LIG       0.11500
     16 H6        -65.8010    3.1174  -27.7283 H      1 LIG       0.11500
     17 H7        -63.1637   -1.1047  -25.2582 H      1 LIG       0.11500
     18 H8        -66.7810    0.8421  -28.0459 H      1 LIG       0.11500
@<TRIPOS>BOND
      1       1       2 ar
      2       1       5 ar
      3       2       6 ar
      4       3       4 ar
      5       3       7 ar
      6       4       8 ar
      7       5       9 ar
      8       6      10 ar
      9       7       9 ar
     10       8      10 ar
     11       9      10 ar
     12       1      11 1
     13       2      12 1
     14       3      13 1
     15       4      14 1
     16       5      15 1
     17       6      16 1
     18       7      17 1
     19       8      18 1
@<TRIPOS>ALT_TYPE
CGenFF_4.0_ALT_TYPE_SET
CGenFF_4.0 1 CG2R61 2 CG2R61 3 CG2R61 4 CG2R61 5 CG2R61 6 CG2R61 7 CG2R61 8 CG2R61 9 CG2R61 10 CG2R61 11 HGR61 12 HGR61 13 HGR61 14 HGR61 15 HGR61 16 HGR61 17 HGR61 18 HGR61
@<TRIPOS>MOLECULE
naphtalene
 18 19 0 0 0
****
USER_CHARGES
INVALID_CHARGES
Pose:  32 Cluster:  32 Fr_nu:   4969 TotEn:    -8.32
@<TRIPOS>ATOM
      1 C1        -78.6363  -21.3355  -30.3173 C.ar   1 LIG      -0.11500
      2 C2        -78.5406  -20.7523  -31.5772 C.ar   1 LIG      -0.11500
      3 C3        -80.1177  -25.4972  -32.3566 C.ar   1 LIG      -0.11500
      4 C4        -80.0220  -24.9138  -33.6165 C.ar   1 LIG      -0.11500
      5 C5        -79.0521  -22.6613  -30.1911 C.ar   1 LIG      -0.11700
      6 C6        -78.8602  -21.4924  -32.7158 C.ar   1 LIG      -0.11700
      7 C7        -79.7980  -24.7570  -31.2180 C.ar   1 LIG      -0.11700
      8 C8        -79.6063  -23.5880  -33.7428 C.ar   1 LIG      -0.11700
      9 C9        -79.3778  -23.4213  -31.3264 C.ar   1 LIG       0.00400
     10 C10       -79.2805  -22.8281  -32.6075 C.ar   1 LIG       0.00400
     11 H1        -78.3879  -20.7587  -29.4312 H      1 LIG       0.11500
     12 H2        -78.2165  -19.7202  -31.6744 H      1 LIG       0.11500
     13 H3        -80.4416  -26.5295  -32.2587 H      1 LIG       0.11500
     14 H4        -80.2719  -25.4907  -34.5021 H      1 LIG       0.11500
     15 H5        -79.1200  -23.0966  -29.1962 H      1 LIG       0.11500
     16 H6        -78.7776  -21.0163  -33.6907 H      1 LIG       0.11500
     17 H7        -79.8799  -25.2335  -30.2433 H      1 LIG       0.11500
     18 H8        -79.5390  -23.1523  -34.7376 H      1 LIG       0.11500
@<TRIPOS>BOND
      1       1       2 ar
      2       1       5 ar
      3       2       6 ar
      4       3       4 ar
      5       3       7 ar
      6       4       8 ar
      7       5       9 ar
      8       6      10 ar
      9       7       9 ar
     10       8      10 ar
     11       9      10 ar
     12       1      11 1
     13       2      12 1
     14       3      13 1
     15       4      14 1
     16       5      15 1
     17       6      16 1
     18       7      17 1
     19       8      18 1
@<TRIPOS>ALT_TYPE
CGenFF_4.0_ALT_TYPE_SET
CGenFF_4.0 1 CG2R61 2 CG2R61 3 CG2R61 4 CG2R61 5 CG2R61 6 CG2R61 7 CG2R61 8 CG2R61 9 CG2R61 10 CG2R61 11 HGR61 12 HGR61 13 HGR61 14 HGR61 15 HGR61 16 HGR61 17 HGR61 18 HGR61
@<TRIPOS>MOLECULE
naphtalene
 18 19 0 0 0
****
USER_CHARGES
INVALID_CHARGES
Pose:  33 Cluster:  33 Fr_nu: 353364 TotEn:    -7.67
@<TRIPOS>ATOM
      1 C1        -48.3072   -8.5679  -26.1339 C.ar   1 LIG      -0.11500
      2 C2        -49.5067   -8.9980  -25.5745 C.ar   1 LIG      -0.11500
      3 C3        -46.2512   -8.5680  -21.7242 C.ar   1 LIG      -0.11500
      4 C4        -47.4509   -8.9980  -21.1649 C.ar   1 LIG      -0.11500
      5 C5        -47.1947   -8.3521  -25.3200 C.ar   1 LIG      -0.11700
      6 C6        -49.5986   -9.2139  -24.1994 C.ar   1 LIG      -0.11700
      7 C7        -46.1594   -8.3521  -23.0995 C.ar   1 LIG      -0.11700
      8 C8        -48.5634   -9.2138  -21.9787 C.ar   1 LIG      -0.11700
      9 C9        -47.2691   -8.5643  -23.9337 C.ar   1 LIG       0.00400
     10 C10       -48.4890   -9.0016  -23.3650 C.ar   1 LIG       0.00400
     11 H1        -48.2364   -8.3994  -27.2045 H      1 LIG       0.11500
     12 H2        -50.3721   -9.1659  -26.2091 H      1 LIG       0.11500
     13 H3        -45.3852   -8.3999  -21.0901 H      1 LIG       0.11500
     14 H4        -47.5214   -9.1650  -20.0941 H      1 LIG       0.11500
     15 H5        -46.2673   -8.0155  -25.7789 H      1 LIG       0.11500
     16 H6        -50.5461   -9.5505  -23.7838 H      1 LIG       0.11500
     17 H7        -45.2116   -8.0163  -23.5149 H      1 LIG       0.11500
     18 H8        -49.4911   -9.5497  -21.5199 H      1 LIG       0.11500
@<TRIPOS>BOND
      1       1       2 ar
      2       1       5 ar
      3       2       6 ar
      4       3       4 ar
      5       3       7 ar
      6       4       8 ar
      7       5       9 ar
      8       6      10 ar
      9       7       9 ar
     10       8      10 ar
     11       9      10 ar
     12       1      11 1
     13       2      12 1
     14       3      13 1
     15       4      14 1
     16       5      15 1
     17       6      16 1
     18       7      17 1
     19       8      18 1
@<TRIPOS>ALT_TYPE
CGenFF_4.0_ALT_TYPE_SET
CGenFF_4.0 1 CG2R61 2 CG2R61 3 CG2R61 4 CG2R61 5 CG2R61 6 CG2R61 7 CG2R61 8 CG2R61 9 CG2R61 10 CG2R61 11 HGR61 12 HGR61 13 HGR61 14 HGR61 15 HGR61 16 HGR61 17 HGR61 18 HGR61
@<TRIPOS>MOLECULE
naphtalene
 18 19 0 0 0
****
USER_CHARGES
INVALID_CHARGES
Pose:  34 Cluster:  34 Fr_nu: 320455 TotEn:    -7.49
@<TRIPOS>ATOM
      1 C1        -56.3210    4.2830  -37.4782 C.ar   1 LIG      -0.11500
      2 C2        -57.6182    4.7730  -37.3597 C.ar   1 LIG      -0.11500
      3 C3        -57.7107    1.5110  -41.2275 C.ar   1 LIG      -0.11500
      4 C4        -59.0079    2.0010  -41.1089 C.ar   1 LIG      -0.11500
      5 C5        -56.0149    3.3490  -38.4683 C.ar   1 LIG      -0.11700
      6 C6        -58.6142    4.3310  -38.2308 C.ar   1 LIG      -0.11700
      7 C7        -56.7146    1.9531  -40.3563 C.ar   1 LIG      -0.11700
      8 C8        -59.3141    2.9350  -40.1188 C.ar   1 LIG      -0.11700
      9 C9        -57.0050    2.8928  -39.3538 C.ar   1 LIG       0.00400
     10 C10       -58.3240    3.3911  -39.2333 C.ar   1 LIG       0.00400
     11 H1        -55.5462    4.6271  -36.7994 H      1 LIG       0.11500
     12 H2        -57.8554    5.5003  -36.5888 H      1 LIG       0.11500
     13 H3        -57.4727    0.7836  -41.9985 H      1 LIG       0.11500
     14 H4        -59.7826    1.6555  -41.7871 H      1 LIG       0.11500
     15 H5        -54.9942    2.9793  -38.5421 H      1 LIG       0.11500
     16 H6        -59.6212    4.7279  -38.1203 H      1 LIG       0.11500
     17 H7        -55.7076    1.5566  -40.4676 H      1 LIG       0.11500
     18 H8        -60.3350    3.3043  -40.0443 H      1 LIG       0.11500
@<TRIPOS>BOND
      1       1       2 ar
      2       1       5 ar
      3       2       6 ar
      4       3       4 ar
      5       3       7 ar
      6       4       8 ar
      7       5       9 ar
      8       6      10 ar
      9       7       9 ar
     10       8      10 ar
     11       9      10 ar
     12       1      11 1
     13       2      12 1
     14       3      13 1
     15       4      14 1
     16       5      15 1
     17       6      16 1
     18       7      17 1
     19       8      18 1
@<TRIPOS>ALT_TYPE
CGenFF_4.0_ALT_TYPE_SET
CGenFF_4.0 1 CG2R61 2 CG2R61 3 CG2R61 4 CG2R61 5 CG2R61 6 CG2R61 7 CG2R61 8 CG2R61 9 CG2R61 10 CG2R61 11 HGR61 12 HGR61 13 HGR61 14 HGR61 15 HGR61 16 HGR61 17 HGR61 18 HGR61
@<TRIPOS>MOLECULE
naphtalene
 18 19 0 0 0
****
USER_CHARGES
INVALID_CHARGES
Pose:  35 Cluster:  35 Fr_nu: 317016 TotEn:    -6.72
@<TRIPOS>ATOM
      1 C1        -66.2660   -0.1585  -27.8563 C.ar   1 LIG      -0.11500
      2 C2        -66.6135    1.0527  -27.2655 C.ar   1 LIG      -0.11500
      3 C3        -62.4590   -0.5328  -24.8497 C.ar   1 LIG      -0.11500
      4 C4        -62.8066    0.6785  -24.2590 C.ar   1 LIG      -0.11500
      5 C5        -65.1466   -0.8594  -27.4065 C.ar   1 LIG      -0.11700
      6 C6        -65.8431    1.5678  -26.2227 C.ar   1 LIG      -0.11700
      7 C7        -63.2296   -1.0479  -25.8925 C.ar   1 LIG      -0.11700
      8 C8        -63.9259    1.3795  -24.7087 C.ar   1 LIG      -0.11700
      9 C9        -64.3596   -0.3558  -26.3580 C.ar   1 LIG       0.00400
     10 C10       -64.7130    0.8759  -25.7573 C.ar   1 LIG       0.00400
     11 H1        -66.8659   -0.5587  -28.6684 H      1 LIG       0.11500
     12 H2        -67.4853    1.5974  -27.6162 H      1 LIG       0.11500
     13 H3        -61.5873   -1.0781  -24.4993 H      1 LIG       0.11500
     14 H4        -62.2055    1.0789  -23.4479 H      1 LIG       0.11500
     15 H5        -64.8936   -1.8040  -27.8834 H      1 LIG       0.11500
     16 H6        -66.1335    2.5161  -25.7753 H      1 LIG       0.11500
     17 H7        -62.9394   -1.9965  -26.3393 H      1 LIG       0.11500
     18 H8        -64.1787    2.3246  -24.2325 H      1 LIG       0.11500
@<TRIPOS>BOND
      1       1       2 ar
      2       1       5 ar
      3       2       6 ar
      4       3       4 ar
      5       3       7 ar
      6       4       8 ar
      7       5       9 ar
      8       6      10 ar
      9       7       9 ar
     10       8      10 ar
     11       9      10 ar
     12       1      11 1
     13       2      12 1
     14       3      13 1
     15       4      14 1
     16       5      15 1
     17       6      16 1
     18       7      17 1
     19       8      18 1
@<TRIPOS>ALT_TYPE
CGenFF_4.0_ALT_TYPE_SET
CGenFF_4.0 1 CG2R61 2 CG2R61 3 CG2R61 4 CG2R61 5 CG2R61 6 CG2R61 7 CG2R61 8 CG2R61 9 CG2R61 10 CG2R61 11 HGR61 12 HGR61 13 HGR61 14 HGR61 15 HGR61 16 HGR61 17 HGR61 18 HGR61
# TRIPOS MOL2 file generated by SEED

@<TRIPOS>MOLECULE
pyrazole
 9 9 0 0 0
****
USER_CHARGES
INVALID_CHARGES
Pose:   1 Cluster:   1 Fr_nu: 7045479 TotEn:   -20.18
@<TRIPOS>ATOM
      1 C1        -55.6397  -21.4289  -25.0827 C.2    1 LIG      -0.25100
      2 C2        -55.2047  -21.4289  -23.7438 C.2    1 LIG       0.13200
      3 C3        -54.6505  -20.7639  -25.7651 C.2    1 LIG      -0.03800
      4 N1        -54.0305  -20.8130  -23.5832 N.2    1 LIG      -0.57800
      5 N2        -53.7191  -20.4198  -24.8300 N.pl3  1 LIG      -0.05900
      6 H1        -56.5433  -21.8520  -25.4962 H      1 LIG       0.15700
      7 H2        -55.6946  -21.8516  -22.8783 H      1 LIG       0.15600
      8 H3        -54.5292  -20.5084  -26.8079 H      1 LIG       0.15900
      9 H4        -52.8521  -19.9167  -24.9716 H      1 LIG       0.32200
@<TRIPOS>BOND
      1       1       2 1
      2       1       3 2
      3       2       4 2
      4       3       5 1
      5       4       5 1
      6       1       6 1
      7       2       7 1
      8       3       8 1
      9       5       9 1
@<TRIPOS>ALT_TYPE
CGenFF_4.0_ALT_TYPE_SET
CGenFF_4.0 1 CG2R51 2 CG2R52 3 CG2R51 4 NG2R50 5 NG2R51 6 HGR51 7 HGR52 8 HGR52 9 HGP1
@<TRIPOS>MOLECULE
pyrazole
 9 9 0 0 0
****
USER_CHARGES
INVALID_CHARGES
Pose:   2 Cluster:   2 Fr_nu: 4552178 TotEn:   -18.55
@<TRIPOS>ATOM
      1 C1        -51.9431    3.2205  -34.2932 C.2    1 LIG      -0.25100
      2 C2        -50.9147    4.0070  -33.7406 C.2    1 LIG       0.13200
      3 C3        -51.6041    1.9310  -33.9634 C.2    1 LIG      -0.03800
      4 N1        -49.9915    3.2783  -33.1077 N.2    1 LIG      -0.57800
      5 N2        -50.4386    2.0202  -33.2603 N.pl3  1 LIG      -0.05900
      6 H1        -52.8096    3.5423  -34.8517 H      1 LIG       0.15700
      7 H2        -50.7991    5.0810  -33.7732 H      1 LIG       0.15600
      8 H3        -52.0751    0.9794  -34.1631 H      1 LIG       0.15900
      9 H4        -49.8953    1.2662  -32.8589 H      1 LIG       0.32200
@<TRIPOS>BOND
      1       1       2 1
      2       1       3 2
      3       2       4 2
      4       3       5 1
      5       4       5 1
      6       1       6 1
      7       2       7 1
      8       3       8 1
      9       5       9 1
@<TRIPOS>ALT_TYPE
CGenFF_4.0_ALT_TYPE_SET
CGenFF_4.0 1 CG2R51 2 CG2R52 3 CG2R51 4 NG2R50 5 NG2R51 6 HGR51 7 HGR52 8 HGR52 9 HGP1
@<TRIPOS>MOLECULE
pyrazole
 9 9 0 0 0
****
USER_CHARGES
INVALID_CHARGES
Pose:   3 Cluster:   3 Fr_nu: 10106161 TotEn:   -17.36
@<TRIPOS>ATOM
      1 C1        -56.7158  -21.1672  -25.1506 C.2    1 LIG      -0.25100
      2 C2        -56.0159  -21.8393  -24.1306 C.2    1 LIG       0.13200
      3 C3        -55.7361  -20.5550  -25.8933 C.2    1 LIG      -0.03800
      4 N1        -54.6937  -21.6702  -24.2149 N.2    1 LIG      -0.57800
      5 N2        -54.5548  -20.8850  -25.2966 N.pl3  1 LIG      -0.05900
      6 H1        -57.7812  -21.1316  -25.3242 H      1 LIG       0.15700
      7 H2        -56.4142  -22.4448  -23.3291 H      1 LIG       0.15600
      8 H3        -55.7724  -19.9265  -26.7715 H      1 LIG       0.15900
      9 H4        -53.6206  -20.6090  -25.5720 H      1 LIG       0.32200
@<TRIPOS>BOND
      1       1       2 1
      2       1       3 2
      3       2       4 2
      4       3       5 1
      5       4       5 1
      6       1       6 1
      7       2       7 1
      8       3       8 1
      9       5       9 1
@<TRIPOS>ALT_TYPE
CGenFF_4.0_ALT_TYPE_SET
CGenFF_4.0 1 CG2R51 2 CG2R52 3 CG2R51 4 NG2R50 5 NG2R51 6 HGR51 7 HGR52 8 HGR52 9 HGP1
@<TRIPOS>MOLECULE
pyrazole
 9 9 0 0 0
****
USER_CHARGES
INVALID_CHARGES
Pose:   4 Cluster:   4 Fr_nu: 8997956 TotEn:   -17.10
@<TRIPOS>ATOM
      1 C1        -73.1818  -26.6957  -50.9859 C.2    1 LIG      -0.25100
      2 C2        -72.1433  -26.1080  -51.7329 C.2    1 LIG       0.13200
      3 C3        -74.0080  -25.6472  -50.6625 C.2    1 LIG      -0.03800
      4 N1        -72.2939  -24.7886  -51.8759 N.2    1 LIG      -0.57800
      5 N2        -73.4367  -24.5384  -51.2144 N.pl3  1 LIG      -0.05900
      6 H1        -73.3140  -27.7338  -50.7193 H      1 LIG       0.15700
      7 H2        -71.2828  -26.5860  -52.1786 H      1 LIG       0.15600
      8 H3        -74.9289  -25.5911  -50.1002 H      1 LIG       0.15900
      9 H4        -73.7699  -23.5833  -51.1773 H      1 LIG       0.32200
@<TRIPOS>BOND
      1       1       2 1
      2       1       3 2
      3       2       4 2
      4       3       5 1
      5       4       5 1
      6       1       6 1
      7       2       7 1
      8       3       8 1
      9       5       9 1
@<TRIPOS>ALT_TYPE
CGenFF_4.0_ALT_TYPE_SET
CGenFF_4.0 1 CG2R51 2 CG2R52 3 CG2R51 4 NG2R50 5 NG2R51 6 HGR51 7 HGR52 8 HGR52 9 HGP1
@<TRIPOS>MOLECULE
pyrazole
 9 9 0 0 0
****
USER_CHARGES
INVALID_CHARGES
Pose:   5 Cluster:   5 Fr_nu: 10289818 TotEn:   -16.90
@<TRIPOS>ATOM
      1 C1        -86.8363    3.1852  -51.6788 C.2    1 LIG      -0.25100
      2 C2        -86.6785    2.7680  -50.3435 C.2    1 LIG       0.13200
      3 C3        -86.3356    2.1461  -52.4245 C.2    1 LIG      -0.03800
      4 N1        -86.1213    1.5582  -50.2437 N.2    1 LIG      -0.57800
      5 N2        -85.9247    1.2062  -51.5256 N.pl3  1 LIG      -0.05900
      6 H1        -87.2549    4.1091  -52.0496 H      1 LIG       0.15700
      7 H2        -86.9458    3.2954  -49.4390 H      1 LIG       0.15600
      8 H3        -86.2348    1.9953  -53.4897 H      1 LIG       0.15900
      9 H4        -85.5015    0.3066  -51.7163 H      1 LIG       0.32200
@<TRIPOS>BOND
      1       1       2 1
      2       1       3 2
      3       2       4 2
      4       3       5 1
      5       4       5 1
      6       1       6 1
      7       2       7 1
      8       3       8 1
      9       5       9 1
@<TRIPOS>ALT_TYPE
CGenFF_4.0_ALT_TYPE_SET
CGenFF_4.0 1 CG2R51 2 CG2R52 3 CG2R51 4 NG2R50 5 NG2R51 6 HGR51 7 HGR52 8 HGR52 9 HGP1
@<TRIPOS>MOLECULE
pyrazole
 9 9 0 0 0
****
USER_CHARGES
INVALID_CHARGES
Pose:   6 Cluster:   6 Fr_nu: 9577576 TotEn:   -16.77
@<TRIPOS>ATOM
      1 C1        -56.6946  -20.4917  -25.4122 C.2    1 LIG      -0.25100
      2 C2        -56.1886  -21.8005  -25.2987 C.2    1 LIG       0.13200
      3 C3        -55.6968  -19.7916  -26.0453 C.2    1 LIG      -0.03800
      4 N1        -54.9646  -21.9271  -25.8180 N.2    1 LIG      -0.57800
      5 N2        -54.6930  -20.6888  -26.2642 N.pl3  1 LIG      -0.05900
      6 H1        -57.6490  -20.1088  -25.0824 H      1 LIG       0.15700
      7 H2        -56.6606  -22.6673  -24.8586 H      1 LIG       0.15600
      8 H3        -55.6115  -18.7587  -26.3506 H      1 LIG       0.15900
      9 H4        -53.7985  -20.5249  -26.7088 H      1 LIG       0.32200
@<TRIPOS>BOND
      1       1       2 1
      2       1       3 2
      3       2       4 2
      4       3       5 1
      5       4       5 1
      6       1       6 1
      7       2       7 1
      8       3       8 1
      9       5       9 1
@<TRIPOS>ALT_TYPE
CGenFF_4.0_ALT_TYPE_SET
CGenFF_4.0 1 CG2R51 2 CG2R52 3 CG2R51 4 NG2R50 5 NG2R51 6 HGR51 7 HGR52 8 HGR52 9 HGP1
@<TRIPOS>MOLECULE
pyrazole
 9 9 0 0 0
****
USER_CHARGES
INVALID_CHARGES
Pose:   7 Cluster:   7 Fr_nu: 8862789 TotEn:   -16.31
@<TRIPOS>ATOM
      1 C1        -61.4455   10.0440  -24.3734 C.2    1 LIG      -0.25100
      2 C2        -60.1049   10.0748  -23.9448 C.2    1 LIG       0.13200
      3 C3        -61.6140    8.7798  -24.8831 C.2    1 LIG      -0.03800
      4 N1        -59.4672    8.9217  -24.1629 N.2    1 LIG      -0.57800
      5 N2        -60.4111    8.1544  -24.7341 N.pl3  1 LIG      -0.05900
      6 H1        -62.1866   10.8277  -24.3201 H      1 LIG       0.15700
      7 H2        -59.5659   10.8897  -23.4830 H      1 LIG       0.15600
      8 H3        -62.4616    8.2809  -25.3303 H      1 LIG       0.15900
      9 H4        -60.1642    7.2095  -25.0007 H      1 LIG       0.32200
@<TRIPOS>BOND
      1       1       2 1
      2       1       3 2
      3       2       4 2
      4       3       5 1
      5       4       5 1
      6       1       6 1
      7       2       7 1
      8       3       8 1
      9       5       9 1
@<TRIPOS>ALT_TYPE
CGenFF_4.0_ALT_TYPE_SET
CGenFF_4.0 1 CG2R51 2 CG2R52 3 CG2R51 4 NG2R50 5 NG2R51 6 HGR51 7 HGR52 8 HGR52 9 HGP1
@<TRIPOS>MOLECULE
pyrazole
 9 9 0 0 0
****
USER_CHARGES
INVALID_CHARGES
Pose:   8 Cluster:   8 Fr_nu: 3693955 TotEn:   -15.99
@<TRIPOS>ATOM
      1 C1        -58.2090    3.0260  -40.5271 C.2    1 LIG      -0.25100
      2 C2        -57.2861    1.9724  -40.6676 C.2    1 LIG       0.13200
      3 C3        -59.2655    2.4689  -39.8489 C.2    1 LIG      -0.03800
      4 N1        -57.7181    0.8322  -40.1225 N.2    1 LIG      -0.57800
      5 N2        -58.9242    1.1661  -39.6326 N.pl3  1 LIG      -0.05900
      6 H1        -58.1213    4.0469  -40.8685 H      1 LIG       0.15700
      7 H2        -56.3168    1.9877  -41.1451 H      1 LIG       0.15600
      8 H3        -60.2090    2.8722  -39.5105 H      1 LIG       0.15900
      9 H4        -59.4649    0.4516  -39.1614 H      1 LIG       0.32200
@<TRIPOS>BOND
      1       1       2 1
      2       1       3 2
      3       2       4 2
      4       3       5 1
      5       4       5 1
      6       1       6 1
      7       2       7 1
      8       3       8 1
      9       5       9 1
@<TRIPOS>ALT_TYPE
CGenFF_4.0_ALT_TYPE_SET
CGenFF_4.0 1 CG2R51 2 CG2R52 3 CG2R51 4 NG2R50 5 NG2R51 6 HGR51 7 HGR52 8 HGR52 9 HGP1
@<TRIPOS>MOLECULE
pyrazole
 9 9 0 0 0
****
USER_CHARGES
INVALID_CHARGES
Pose:   9 Cluster:   9 Fr_nu: 10268857 TotEn:   -15.76
@<TRIPOS>ATOM
      1 C1        -57.3107    5.1336  -17.8925 C.2    1 LIG      -0.25100
      2 C2        -58.0940    5.8753  -18.7970 C.2    1 LIG       0.13200
      3 C3        -56.1128    4.9565  -18.5408 C.2    1 LIG      -0.03800
      4 N1        -57.4480    6.1506  -19.9332 N.2    1 LIG      -0.57800
      5 N2        -56.2461    5.5790  -19.7471 N.pl3  1 LIG      -0.05900
      6 H1        -57.5761    4.7775  -16.9081 H      1 LIG       0.15700
      7 H2        -59.1088    6.2262  -18.6759 H      1 LIG       0.15600
      8 H3        -55.1991    4.4530  -18.2597 H      1 LIG       0.15900
      9 H4        -55.5610    5.6507  -20.4889 H      1 LIG       0.32200
@<TRIPOS>BOND
      1       1       2 1
      2       1       3 2
      3       2       4 2
      4       3       5 1
      5       4       5 1
      6       1       6 1
      7       2       7 1
      8       3       8 1
      9       5       9 1
@<TRIPOS>ALT_TYPE
CGenFF_4.0_ALT_TYPE_SET
CGenFF_4.0 1 CG2R51 2 CG2R52 3 CG2R51 4 NG2R50 5 NG2R51 6 HGR51 7 HGR52 8 HGR52 9 HGP1
@<TRIPOS>MOLECULE
pyrazole
 9 9 0 0 0
****
USER_CHARGES
INVALID_CHARGES
Pose:  10 Cluster:  10 Fr_nu: 4221683 TotEn:   -15.44
@<TRIPOS>ATOM
      1 C1        -75.3163   -5.7499  -58.8672 C.2    1 LIG      -0.25100
      2 C2        -75.8454   -6.5900  -57.8692 C.2    1 LIG       0.13200
      3 C3        -74.9387   -6.6063  -59.8723 C.2    1 LIG      -0.03800
      4 N1        -75.8090   -7.8811  -58.2094 N.2    1 LIG      -0.57800
      5 N2        -75.2526   -7.8587  -59.4325 N.pl3  1 LIG      -0.05900
      6 H1        -75.2222   -4.6740  -58.8601 H      1 LIG       0.15700
      7 H2        -76.2555   -6.3154  -56.9079 H      1 LIG       0.15600
      8 H3        -74.4830   -6.4415  -60.8380 H      1 LIG       0.15900
      9 H4        -75.1136   -8.7393  -59.9122 H      1 LIG       0.32200
@<TRIPOS>BOND
      1       1       2 1
      2       1       3 2
      3       2       4 2
      4       3       5 1
      5       4       5 1
      6       1       6 1
      7       2       7 1
      8       3       8 1
      9       5       9 1
@<TRIPOS>ALT_TYPE
CGenFF_4.0_ALT_TYPE_SET
CGenFF_4.0 1 CG2R51 2 CG2R52 3 CG2R51 4 NG2R50 5 NG2R51 6 HGR51 7 HGR52 8 HGR52 9 HGP1
@<TRIPOS>MOLECULE
pyrazole
 9 9 0 0 0
****
USER_CHARGES
INVALID_CHARGES
Pose:  11 Cluster:  11 Fr_nu: 4733675 TotEn:   -14.49
@<TRIPOS>ATOM
      1 C1        -76.0099   -7.1984  -57.8810 C.2    1 LIG      -0.25100
      2 C2        -75.5635   -5.8763  -57.6954 C.2    1 LIG       0.13200
      3 C3        -75.4369   -7.5912  -59.0658 C.2    1 LIG      -0.03800
      4 N1        -74.7681   -5.4572  -58.6831 N.2    1 LIG      -0.57800
      5 N2        -74.7100   -6.5221  -59.5008 N.pl3  1 LIG      -0.05900
      6 H1        -76.6560   -7.7855  -57.2451 H      1 LIG       0.15700
      7 H2        -75.7851   -5.2005  -56.8818 H      1 LIG       0.15600
      8 H3        -75.4818   -8.5133  -59.6271 H      1 LIG       0.15900
      9 H4        -74.1545   -6.4495  -60.3439 H      1 LIG       0.32200
@<TRIPOS>BOND
      1       1       2 1
      2       1       3 2
      3       2       4 2
      4       3       5 1
      5       4       5 1
      6       1       6 1
      7       2       7 1
      8       3       8 1
      9       5       9 1
@<TRIPOS>ALT_TYPE
CGenFF_4.0_ALT_TYPE_SET
CGenFF_4.0 1 CG2R51 2 CG2R52 3 CG2R51 4 NG2R50 5 NG2R51 6 HGR51 7 HGR52 8 HGR52 9 HGP1
@<TRIPOS>MOLECULE
pyrazole
 9 9 0 0 0
****
USER_CHARGES
INVALID_CHARGES
Pose:  12 Cluster:  12 Fr_nu: 8430234 TotEn:   -14.09
@<TRIPOS>ATOM
      1 C1        -72.5090  -25.3751  -40.8309 C.2    1 LIG      -0.25100
      2 C2        -72.8482  -24.4122  -39.8616 C.2    1 LIG       0.13200
      3 C3        -71.9397  -24.6509  -41.8496 C.2    1 LIG      -0.03800
      4 N1        -72.5215  -23.1711  -40.2313 N.2    1 LIG      -0.57800
      5 N2        -71.9709  -23.3490  -41.4442 N.pl3  1 LIG      -0.05900
      6 H1        -72.6556  -26.4446  -40.7964 H      1 LIG       0.15700
      7 H2        -73.3204  -24.5632  -38.9013 H      1 LIG       0.15600
      8 H3        -71.5266  -24.9379  -42.8059 H      1 LIG       0.15900
      9 H4        -71.6372  -22.5340  -41.9435 H      1 LIG       0.32200
@<TRIPOS>BOND
      1       1       2 1
      2       1       3 2
      3       2       4 2
      4       3       5 1
      5       4       5 1
      6       1       6 1
      7       2       7 1
      8       3       8 1
      9       5       9 1
@<TRIPOS>ALT_TYPE
CGenFF_4.0_ALT_TYPE_SET
CGenFF_4.0 1 CG2R51 2 CG2R52 3 CG2R51 4 NG2R50 5 NG2R51 6 HGR51 7 HGR52 8 HGR52 9 HGP1
@<TRIPOS>MOLECULE
pyrazole
 9 9 0 0 0
****
USER_CHARGES
INVALID_CHARGES
Pose:  13 Cluster:  13 Fr_nu: 4467455 TotEn:   -13.75
@<TRIPOS>ATOM
      1 C1        -79.9398  -22.0351  -33.7102 C.2    1 LIG      -0.25100
      2 C2        -79.9679  -20.7113  -33.2324 C.2    1 LIG       0.13200
      3 C3        -78.6147  -22.3920  -33.6552 C.2    1 LIG      -0.03800
      4 N1        -78.7568  -20.2578  -32.8983 N.2    1 LIG      -0.57800
      5 N2        -77.9552  -21.3026  -33.1665 N.pl3  1 LIG      -0.05900
      6 H1        -80.7643  -22.6462  -34.0468 H      1 LIG       0.15700
      7 H2        -80.8204  -20.0577  -33.1142 H      1 LIG       0.15600
      8 H3        -78.0930  -23.3014  -33.9161 H      1 LIG       0.15900
      9 H4        -76.9629  -21.2024  -32.9933 H      1 LIG       0.32200
@<TRIPOS>BOND
      1       1       2 1
      2       1       3 2
      3       2       4 2
      4       3       5 1
      5       4       5 1
      6       1       6 1
      7       2       7 1
      8       3       8 1
      9       5       9 1
@<TRIPOS>ALT_TYPE
CGenFF_4.0_ALT_TYPE_SET
CGenFF_4.0 1 CG2R51 2 CG2R52 3 CG2R51 4 NG2R50 5 NG2R51 6 HGR51 7 HGR52 8 HGR52 9 HGP1
@<TRIPOS>MOLECULE
pyrazole
 9 9 0 0 0
****
USER_CHARGES
INVALID_CHARGES
Pose:  14 Cluster:  14 Fr_nu: 7934371 TotEn:   -13.74
@<TRIPOS>ATOM
      1 C1        -54.3622  -21.6851  -32.2730 C.2    1 LIG      -0.25100
      2 C2        -53.3934  -21.1619  -31.3958 C.2    1 LIG       0.13200
      3 C3        -54.3442  -20.8344  -33.3512 C.2    1 LIG      -0.03800
      4 N1        -52.8028  -20.0641  -31.8753 N.2    1 LIG      -0.57800
      5 N2        -53.4021  -19.8904  -33.0656 N.pl3  1 LIG      -0.05900
      6 H1        -54.9861  -22.5570  -32.1431 H      1 LIG       0.15700
      7 H2        -53.0935  -21.5346  -30.4268 H      1 LIG       0.15600
      8 H3        -54.9058  -20.8149  -34.2741 H      1 LIG       0.15900
      9 H4        -53.1196  -19.1018  -33.6340 H      1 LIG       0.32200
@<TRIPOS>BOND
      1       1       2 1
      2       1       3 2
      3       2       4 2
      4       3       5 1
      5       4       5 1
      6       1       6 1
      7       2       7 1
      8       3       8 1
      9       5       9 1
@<TRIPOS>ALT_TYPE
CGenFF_4.0_ALT_TYPE_SET
CGenFF_4.0 1 CG2R51 2 CG2R52 3 CG2R51 4 NG2R50 5 NG2R51 6 HGR51 7 HGR52 8 HGR52 9 HGP1
@<TRIPOS>MOLECULE
pyrazole
 9 9 0 0 0
****
USER_CHARGES
INVALID_CHARGES
Pose:  15 Cluster:  15 Fr_nu: 1191165 TotEn:   -13.64
@<TRIPOS>ATOM
      1 C1        -77.6244  -14.0763  -45.5466 C.2    1 LIG      -0.25100
      2 C2        -78.3897  -14.2488  -44.3777 C.2    1 LIG       0.13200
      3 C3        -78.5290  -13.6541  -46.4900 C.2    1 LIG      -0.03800
      4 N1        -79.6809  -13.9597  -44.5594 N.2    1 LIG      -0.57800
      5 N2        -79.7342  -13.6011  -45.8534 N.pl3  1 LIG      -0.05900
      6 H1        -76.5653  -14.2347  -45.6865 H      1 LIG       0.15700
      7 H2        -78.0603  -14.5737  -43.4011 H      1 LIG       0.15600
      8 H3        -78.4265  -13.3947  -47.5339 H      1 LIG       0.15900
      9 H4        -80.6303  -13.3322  -46.2400 H      1 LIG       0.32200
@<TRIPOS>BOND
      1       1       2 1
      2       1       3 2
      3       2       4 2
      4       3       5 1
      5       4       5 1
      6       1       6 1
      7       2       7 1
      8       3       8 1
      9       5       9 1
@<TRIPOS>ALT_TYPE
CGenFF_4.0_ALT_TYPE_SET
CGenFF_4.0 1 CG2R51 2 CG2R52 3 CG2R51 4 NG2R50 5 NG2R51 6 HGR51 7 HGR52 8 HGR52 9 HGP1
@<TRIPOS>MOLECULE
pyrazole
 9 9 0 0 0
****
USER_CHARGES
INVALID_CHARGES
Pose:  16 Cluster:  16 Fr_nu: 761180 TotEn:   -13.63
@<TRIPOS>ATOM
      1 C1        -78.5352  -14.1723  -45.3416 C.2    1 LIG      -0.25100
      2 C2        -77.3572  -13.7737  -46.0013 C.2    1 LIG       0.13200
      3 C3        -79.5392  -13.9038  -46.2395 C.2    1 LIG      -0.03800
      4 N1        -77.5897  -13.2891  -47.2240 N.2    1 LIG      -0.57800
      5 N2        -78.9254  -13.3814  -47.3399 N.pl3  1 LIG      -0.05900
      6 H1        -78.6424  -14.5956  -44.3538 H      1 LIG       0.15700
      7 H2        -76.3390  -13.8157  -45.6418 H      1 LIG       0.15600
      8 H3        -80.6111  -14.0323  -46.1948 H      1 LIG       0.15900
      9 H4        -79.3548  -13.0663  -48.2007 H      1 LIG       0.32200
@<TRIPOS>BOND
      1       1       2 1
      2       1       3 2
      3       2       4 2
      4       3       5 1
      5       4       5 1
      6       1       6 1
      7       2       7 1
      8       3       8 1
      9       5       9 1
@<TRIPOS>ALT_TYPE
CGenFF_4.0_ALT_TYPE_SET
CGenFF_4.0 1 CG2R51 2 CG2R52 3 CG2R51 4 NG2R50 5 NG2R51 6 HGR51 7 HGR52 8 HGR52 9 HGP1
@<TRIPOS>MOLECULE
pyrazole
 9 9 0 0 0
****
USER_CHARGES
INVALID_CHARGES
Pose:  17 Cluster:  17 Fr_nu: 620089 TotEn:   -13.53
@<TRIPOS>ATOM
      1 C1        -64.9500    4.0971  -26.4102 C.2    1 LIG      -0.25100
      2 C2        -64.9716    5.3566  -25.7818 C.2    1 LIG       0.13200
      3 C3        -63.6232    3.7423  -26.4226 C.2    1 LIG      -0.03800
      4 N1        -63.7552    5.7738  -25.4209 N.2    1 LIG      -0.57800
      5 N2        -62.9567    4.7707  -25.8237 N.pl3  1 LIG      -0.05900
      6 H1        -65.7795    3.5254  -26.7994 H      1 LIG       0.15700
      7 H2        -65.8231    5.9882  -25.5723 H      1 LIG       0.15600
      8 H3        -63.1047    2.8715  -26.7971 H      1 LIG       0.15900
      9 H4        -61.9614    4.8547  -25.6593 H      1 LIG       0.32200
@<TRIPOS>BOND
      1       1       2 1
      2       1       3 2
      3       2       4 2
      4       3       5 1
      5       4       5 1
      6       1       6 1
      7       2       7 1
      8       3       8 1
      9       5       9 1
@<TRIPOS>ALT_TYPE
CGenFF_4.0_ALT_TYPE_SET
CGenFF_4.0 1 CG2R51 2 CG2R52 3 CG2R51 4 NG2R50 5 NG2R51 6 HGR51 7 HGR52 8 HGR52 9 HGP1
@<TRIPOS>MOLECULE
pyrazole
 9 9 0 0 0
****
USER_CHARGES
INVALID_CHARGES
Pose:  18 Cluster:  18 Fr_nu: 3912209 TotEn:   -13.49
@<TRIPOS>ATOM
      1 C1        -64.4853    3.4206  -26.4546 C.2    1 LIG      -0.25100
      2 C2        -64.9713    4.1070  -25.3257 C.2    1 LIG       0.13200
      3 C3        -63.1715    3.1544  -26.1552 C.2    1 LIG      -0.03800
      4 N1        -64.0421    4.2668  -24.3797 N.2    1 LIG      -0.57800
      5 N2        -62.9589    3.6769  -24.9133 N.pl3  1 LIG      -0.05900
      6 H1        -65.0128    3.1550  -27.3587 H      1 LIG       0.15700
      7 H2        -65.9639    4.4980  -25.1531 H      1 LIG       0.15600
      8 H3        -62.3859    2.6537  -26.7025 H      1 LIG       0.15900
      9 H4        -62.1026    3.6687  -24.3735 H      1 LIG       0.32200
@<TRIPOS>BOND
      1       1       2 1
      2       1       3 2
      3       2       4 2
      4       3       5 1
      5       4       5 1
      6       1       6 1
      7       2       7 1
      8       3       8 1
      9       5       9 1
@<TRIPOS>ALT_TYPE
CGenFF_4.0_ALT_TYPE_SET
CGenFF_4.0 1 CG2R51 2 CG2R52 3 CG2R51 4 NG2R50 5 NG2R51 6 HGR51 7 HGR52 8 HGR52 9 HGP1
@<TRIPOS>MOLECULE
pyrazole
 9 9 0 0 0
****
USER_CHARGES
INVALID_CHARGES
Pose:  19 Cluster:  19 Fr_nu: 1191608 TotEn:   -13.47
@<TRIPOS>ATOM
      1 C1        -77.8504  -12.8802  -44.6718 C.2    1 LIG      -0.25100
      2 C2        -77.6039  -13.8605  -45.6516 C.2    1 LIG       0.13200
      3 C3        -79.0064  -12.2644  -45.0853 C.2    1 LIG      -0.03800
      4 N1        -78.5290  -13.8706  -46.6150 N.2    1 LIG      -0.57800
      5 N2        -79.3681  -12.8892  -46.2425 N.pl3  1 LIG      -0.05900
      6 H1        -77.2721  -12.6518  -43.7887 H      1 LIG       0.15700
      7 H2        -76.7885  -14.5676  -45.7042 H      1 LIG       0.15600
      8 H3        -79.5896  -11.4547  -44.6711 H      1 LIG       0.15900
      9 H4        -80.1709  -12.6966  -46.8285 H      1 LIG       0.32200
@<TRIPOS>BOND
      1       1       2 1
      2       1       3 2
      3       2       4 2
      4       3       5 1
      5       4       5 1
      6       1       6 1
      7       2       7 1
      8       3       8 1
      9       5       9 1
@<TRIPOS>ALT_TYPE
CGenFF_4.0_ALT_TYPE_SET
CGenFF_4.0 1 CG2R51 2 CG2R52 3 CG2R51 4 NG2R50 5 NG2R51 6 HGR51 7 HGR52 8 HGR52 9 HGP1
@<TRIPOS>MOLECULE
pyrazole
 9 9 0 0 0
****
USER_CHARGES
INVALID_CHARGES
Pose:  20 Cluster:  20 Fr_nu: 878615 TotEn:   -13.46
@<TRIPOS>ATOM
      1 C1        -75.3482   -9.7190  -44.8376 C.2    1 LIG      -0.25100
      2 C2        -75.9823  -10.8819  -44.3607 C.2    1 LIG       0.13200
      3 C3        -75.9855   -8.6898  -44.1888 C.2    1 LIG      -0.03800
      4 N1        -76.9481  -10.6171  -43.4770 N.2    1 LIG      -0.57800
      5 N2        -76.9257   -9.2760  -43.3933 N.pl3  1 LIG      -0.05900
      6 H1        -74.5416   -9.6374  -45.5512 H      1 LIG       0.15700
      7 H2        -75.7811  -11.9113  -44.6207 H      1 LIG       0.15600
      8 H3        -75.8592   -7.6173  -44.2224 H      1 LIG       0.15900
      9 H4        -77.5843   -8.8233  -42.7720 H      1 LIG       0.32200
@<TRIPOS>BOND
      1       1       2 1
      2       1       3 2
      3       2       4 2
      4       3       5 1
      5       4       5 1
      6       1       6 1
      7       2       7 1
      8       3       8 1
      9       5       9 1
@<TRIPOS>ALT_TYPE
CGenFF_4.0_ALT_TYPE_SET
CGenFF_4.0 1 CG2R51 2 CG2R52 3 CG2R51 4 NG2R50 5 NG2R51 6 HGR51 7 HGR52 8 HGR52 9 HGP1
@<TRIPOS>MOLECULE
pyrazole
 9 9 0 0 0
****
USER_CHARGES
INVALID_CHARGES
Pose:  21 Cluster:  21 Fr_nu: 904773 TotEn:   -13.26
@<TRIPOS>ATOM
      1 C1        -78.4016  -14.7712  -44.9434 C.2    1 LIG      -0.25100
      2 C2        -77.6545  -13.7040  -44.4099 C.2    1 LIG       0.13200
      3 C3        -79.2948  -14.1719  -45.7975 C.2    1 LIG      -0.03800
      4 N1        -78.0394  -12.5167  -44.8853 N.2    1 LIG      -0.57800
      5 N2        -79.0381  -12.8341  -45.7267 N.pl3  1 LIG      -0.05900
      6 H1        -78.3062  -15.8274  -44.7387 H      1 LIG       0.15700
      7 H2        -76.8458  -13.7419  -43.6941 H      1 LIG       0.15600
      8 H3        -80.0738  -14.5675  -46.4330 H      1 LIG       0.15900
      9 H4        -79.5049  -12.0843  -46.2213 H      1 LIG       0.32200
@<TRIPOS>BOND
      1       1       2 1
      2       1       3 2
      3       2       4 2
      4       3       5 1
      5       4       5 1
      6       1       6 1
      7       2       7 1
      8       3       8 1
      9       5       9 1
@<TRIPOS>ALT_TYPE
CGenFF_4.0_ALT_TYPE_SET
CGenFF_4.0 1 CG2R51 2 CG2R52 3 CG2R51 4 NG2R50 5 NG2R51 6 HGR51 7 HGR52 8 HGR52 9 HGP1
@<TRIPOS>MOLECULE
pyrazole
 9 9 0 0 0
****
USER_CHARGES
INVALID_CHARGES
Pose:  22 Cluster:  22 Fr_nu: 211427 TotEn:   -13.12
@<TRIPOS>ATOM
      1 C1        -59.0638   -2.5614  -53.0787 C.2    1 LIG      -0.25100
      2 C2        -58.8555   -3.9398  -52.8833 C.2    1 LIG       0.13200
      3 C3        -58.0394   -1.9584  -52.3905 C.2    1 LIG      -0.03800
      4 N1        -57.7830   -4.1977  -52.1302 N.2    1 LIG      -0.57800
      5 N2        -57.3080   -2.9730  -51.8463 N.pl3  1 LIG      -0.05900
      6 H1        -59.8462   -2.0724  -53.6402 H      1 LIG       0.15700
      7 H2        -59.4409   -4.7674  -53.2580 H      1 LIG       0.15600
      8 H3        -57.7724   -0.9223  -52.2405 H      1 LIG       0.15900
      9 H4        -56.4779   -2.9021  -51.2713 H      1 LIG       0.32200
@<TRIPOS>BOND
      1       1       2 1
      2       1       3 2
      3       2       4 2
      4       3       5 1
      5       4       5 1
      6       1       6 1
      7       2       7 1
      8       3       8 1
      9       5       9 1
@<TRIPOS>ALT_TYPE
CGenFF_4.0_ALT_TYPE_SET
CGenFF_4.0 1 CG2R51 2 CG2R52 3 CG2R51 4 NG2R50 5 NG2R51 6 HGR51 7 HGR52 8 HGR52 9 HGP1
@<TRIPOS>MOLECULE
pyrazole
 9 9 0 0 0
****
USER_CHARGES
INVALID_CHARGES
Pose:  23 Cluster:  23 Fr_nu: 4467390 TotEn:   -13.01
@<TRIPOS>ATOM
      1 C1        -79.9755  -22.3359  -33.3775 C.2    1 LIG      -0.25100
      2 C2        -80.0798  -21.8947  -32.0448 C.2    1 LIG       0.13200
      3 C3        -78.6304  -22.2878  -33.6509 C.2    1 LIG      -0.03800
      4 N1        -78.8953  -21.5890  -31.5086 N.2    1 LIG      -0.57800
      5 N2        -78.0338  -21.8386  -32.5095 N.pl3  1 LIG      -0.05900
      6 H1        -80.7643  -22.6462  -34.0468 H      1 LIG       0.15700
      7 H2        -80.9696  -21.7826  -31.4420 H      1 LIG       0.15600
      8 H3        -78.0571  -22.5252  -34.5354 H      1 LIG       0.15900
      9 H4        -77.0480  -21.6779  -32.3448 H      1 LIG       0.32200
@<TRIPOS>BOND
      1       1       2 1
      2       1       3 2
      3       2       4 2
      4       3       5 1
      5       4       5 1
      6       1       6 1
      7       2       7 1
      8       3       8 1
      9       5       9 1
@<TRIPOS>ALT_TYPE
CGenFF_4.0_ALT_TYPE_SET
CGenFF_4.0 1 CG2R51 2 CG2R52 3 CG2R51 4 NG2R50 5 NG2R51 6 HGR51 7 HGR52 8 HGR52 9 HGP1
@<TRIPOS>MOLECULE
pyrazole
 9 9 0 0 0
****
USER_CHARGES
INVALID_CHARGES
Pose:  24 Cluster:  24 Fr_nu: 5474792 TotEn:   -12.96
@<TRIPOS>ATOM
      1 C1        -57.1251  -22.9878  -35.8170 C.2    1 LIG      -0.25100
      2 C2        -57.4408  -22.3650  -34.5946 C.2    1 LIG       0.13200
      3 C3        -56.9976  -21.9504  -36.7080 C.2    1 LIG      -0.03800
      4 N1        -57.5094  -21.0350  -34.6961 N.2    1 LIG      -0.57800
      5 N2        -57.2350  -20.8135  -35.9929 N.pl3  1 LIG      -0.05900
      6 H1        -57.0058  -24.0411  -36.0240 H      1 LIG       0.15700
      7 H2        -57.6243  -22.8249  -33.6341 H      1 LIG       0.15600
      8 H3        -56.7668  -21.9196  -37.7631 H      1 LIG       0.15900
      9 H4        -57.2282  -19.8572  -36.3249 H      1 LIG       0.32200
@<TRIPOS>BOND
      1       1       2 1
      2       1       3 2
      3       2       4 2
      4       3       5 1
      5       4       5 1
      6       1       6 1
      7       2       7 1
      8       3       8 1
      9       5       9 1
@<TRIPOS>ALT_TYPE
CGenFF_4.0_ALT_TYPE_SET
CGenFF_4.0 1 CG2R51 2 CG2R52 3 CG2R51 4 NG2R50 5 NG2R51 6 HGR51 7 HGR52 8 HGR52 9 HGP1
@<TRIPOS>MOLECULE
pyrazole
 9 9 0 0 0
****
USER_CHARGES
INVALID_CHARGES
Pose:  25 Cluster:  25 Fr_nu: 301946 TotEn:   -12.82
@<TRIPOS>ATOM
      1 C1        -50.6128  -10.5323  -28.0979 C.2    1 LIG      -0.25100
      2 C2        -50.0666  -10.4683  -26.8020 C.2    1 LIG       0.13200
      3 C3        -50.7270  -11.8764  -28.3564 C.2    1 LIG      -0.03800
      4 N1        -49.8492  -11.6757  -26.2739 N.2    1 LIG      -0.57800
      5 N2        -50.2608  -12.5111  -27.2427 N.pl3  1 LIG      -0.05900
      6 H1        -50.8863   -9.7186  -28.7532 H      1 LIG       0.15700
      7 H2        -49.8175   -9.5922  -26.2205 H      1 LIG       0.15600
      8 H3        -51.0876  -12.4259  -29.2139 H      1 LIG       0.15900
      9 H4        -50.1933  -13.5075  -27.0773 H      1 LIG       0.32200
@<TRIPOS>BOND
      1       1       2 1
      2       1       3 2
      3       2       4 2
      4       3       5 1
      5       4       5 1
      6       1       6 1
      7       2       7 1
      8       3       8 1
      9       5       9 1
@<TRIPOS>ALT_TYPE
CGenFF_4.0_ALT_TYPE_SET
CGenFF_4.0 1 CG2R51 2 CG2R52 3 CG2R51 4 NG2R50 5 NG2R51 6 HGR51 7 HGR52 8 HGR52 9 HGP1
@<TRIPOS>MOLECULE
pyrazole
 9 9 0 0 0
****
USER_CHARGES
INVALID_CHARGES
Pose:  26 Cluster:  26 Fr_nu:  67344 TotEn:   -12.70
@<TRIPOS>ATOM
      1 C1        -79.8152  -23.3666  -32.5961 C.2    1 LIG      -0.25100
      2 C2        -80.9415  -22.5954  -32.9402 C.2    1 LIG       0.13200
      3 C3        -78.8774  -23.0482  -33.5477 C.2    1 LIG      -0.03800
      4 N1        -80.7397  -21.8435  -34.0254 N.2    1 LIG      -0.57800
      5 N2        -79.4756  -22.1406  -34.3716 N.pl3  1 LIG      -0.05900
      6 H1        -79.6984  -24.0564  -31.7734 H      1 LIG       0.15700
      7 H2        -81.9013  -22.5503  -32.4456 H      1 LIG       0.15600
      8 H3        -77.8621  -23.3799  -33.7106 H      1 LIG       0.15900
      9 H4        -79.0823  -21.6866  -35.1865 H      1 LIG       0.32200
@<TRIPOS>BOND
      1       1       2 1
      2       1       3 2
      3       2       4 2
      4       3       5 1
      5       4       5 1
      6       1       6 1
      7       2       7 1
      8       3       8 1
      9       5       9 1
@<TRIPOS>ALT_TYPE
CGenFF_4.0_ALT_TYPE_SET
CGenFF_4.0 1 CG2R51 2 CG2R52 3 CG2R51 4 NG2R50 5 NG2R51 6 HGR51 7 HGR52 8 HGR52 9 HGP1
@<TRIPOS>MOLECULE
pyrazole
 9 9 0 0 0
****
USER_CHARGES
INVALID_CHARGES
Pose:  27 Cluster:  27 Fr_nu: 8027756 TotEn:   -12.63
@<TRIPOS>ATOM
      1 C1        -56.2588  -22.7298  -34.7880 C.2    1 LIG      -0.25100
      2 C2        -55.9943  -21.7961  -33.7682 C.2    1 LIG       0.13200
      3 C3        -56.6698  -21.9670  -35.8537 C.2    1 LIG      -0.03800
      4 N1        -56.2183  -20.5364  -34.1515 N.2    1 LIG      -0.57800
      5 N2        -56.6278  -20.6731  -35.4242 N.pl3  1 LIG      -0.05900
      6 H1        -56.1643  -23.8052  -34.7562 H      1 LIG       0.15700
      7 H2        -55.6482  -21.9812  -32.7613 H      1 LIG       0.15600
      8 H3        -56.9835  -22.2227  -36.8555 H      1 LIG       0.15900
      9 H4        -56.8658  -19.8374  -35.9436 H      1 LIG       0.32200
@<TRIPOS>BOND
      1       1       2 1
      2       1       3 2
      3       2       4 2
      4       3       5 1
      5       4       5 1
      6       1       6 1
      7       2       7 1
      8       3       8 1
      9       5       9 1
@<TRIPOS>ALT_TYPE
CGenFF_4.0_ALT_TYPE_SET
CGenFF_4.0 1 CG2R51 2 CG2R52 3 CG2R51 4 NG2R50 5 NG2R51 6 HGR51 7 HGR52 8 HGR52 9 HGP1
@<TRIPOS>MOLECULE
pyrazole
 9 9 0 0 0
****
USER_CHARGES
INVALID_CHARGES
Pose:  28 Cluster:  28 Fr_nu: 1738604 TotEn:   -12.51
@<TRIPOS>ATOM
      1 C1        -79.1442  -20.7265  -32.9407 C.2    1 LIG      -0.25100
      2 C2        -80.2710  -21.4533  -33.3697 C.2    1 LIG       0.13200
      3 C3        -78.0853  -21.5731  -33.1609 C.2    1 LIG      -0.03800
      4 N1        -79.9572  -22.6680  -33.8278 N.2    1 LIG      -0.57800
      5 N2        -78.6213  -22.7111  -33.6882 N.pl3  1 LIG      -0.05900
      6 H1        -79.1042  -19.7284  -32.5301 H      1 LIG       0.15700
      7 H2        -81.3078  -21.1486  -33.3670 H      1 LIG       0.15600
      8 H3        -77.0231  -21.4715  -32.9916 H      1 LIG       0.15900
      9 H4        -78.1365  -23.5531  -33.9724 H      1 LIG       0.32200
@<TRIPOS>BOND
      1       1       2 1
      2       1       3 2
      3       2       4 2
      4       3       5 1
      5       4       5 1
      6       1       6 1
      7       2       7 1
      8       3       8 1
      9       5       9 1
@<TRIPOS>ALT_TYPE
CGenFF_4.0_ALT_TYPE_SET
CGenFF_4.0 1 CG2R51 2 CG2R52 3 CG2R51 4 NG2R50 5 NG2R51 6 HGR51 7 HGR52 8 HGR52 9 HGP1
@<TRIPOS>MOLECULE
pyrazole
 9 9 0 0 0
****
USER_CHARGES
INVALID_CHARGES
Pose:  29 Cluster:  29 Fr_nu: 415080 TotEn:   -12.31
@<TRIPOS>ATOM
      1 C1        -79.0511  -12.3501  -51.7994 C.2    1 LIG      -0.25100
      2 C2        -78.2616  -12.1263  -50.6555 C.2    1 LIG       0.13200
      3 C3        -78.3740  -11.7174  -52.8131 C.2    1 LIG      -0.03800
      4 N1        -77.1667  -11.4077  -50.9172 N.2    1 LIG      -0.57800
      5 N2        -77.2631  -11.1745  -52.2372 N.pl3  1 LIG      -0.05900
      6 H1        -79.9806  -12.8944  -51.8790 H      1 LIG       0.15700
      7 H2        -78.4389  -12.4565  -49.6419 H      1 LIG       0.15600
      8 H3        -78.5790  -11.6050  -53.8679 H      1 LIG       0.15900
      9 H4        -76.5329  -10.6333  -52.6831 H      1 LIG       0.32200
@<TRIPOS>BOND
      1       1       2 1
      2       1       3 2
      3       2       4 2
      4       3       5 1
      5       4       5 1
      6       1       6 1
      7       2       7 1
      8       3       8 1
      9       5       9 1
@<TRIPOS>ALT_TYPE
CGenFF_4.0_ALT_TYPE_SET
CGenFF_4.0 1 CG2R51 2 CG2R52 3 CG2R51 4 NG2R50 5 NG2R51 6 HGR51 7 HGR52 8 HGR52 9 HGP1
@<TRIPOS>MOLECULE
pyrazole
 9 9 0 0 0
****
USER_CHARGES
INVALID_CHARGES
Pose:  30 Cluster:  30 Fr_nu: 7555614 TotEn:   -12.27
@<TRIPOS>ATOM
      1 C1        -76.5110  -22.8729  -46.7560 C.2    1 LIG      -0.25100
      2 C2        -76.9914  -22.5239  -45.4797 C.2    1 LIG       0.13200
      3 C3        -75.1881  -22.5042  -46.7376 C.2    1 LIG      -0.03800
      4 N1        -76.0502  -21.9757  -44.7066 N.2    1 LIG      -0.57800
      5 N2        -74.9651  -21.9776  -45.4993 N.pl3  1 LIG      -0.05900
      6 H1        -77.0476  -23.3286  -47.5750 H      1 LIG       0.15700
      7 H2        -77.9883  -22.6456  -45.0807 H      1 LIG       0.15600
      8 H3        -74.4036  -22.5656  -47.4780 H      1 LIG       0.15900
      9 H4        -74.1011  -21.6007  -45.1302 H      1 LIG       0.32200
@<TRIPOS>BOND
      1       1       2 1
      2       1       3 2
      3       2       4 2
      4       3       5 1
      5       4       5 1
      6       1       6 1
      7       2       7 1
      8       3       8 1
      9       5       9 1
@<TRIPOS>ALT_TYPE
CGenFF_4.0_ALT_TYPE_SET
CGenFF_4.0 1 CG2R51 2 CG2R52 3 CG2R51 4 NG2R50 5 NG2R51 6 HGR51 7 HGR52 8 HGR52 9 HGP1
@<TRIPOS>MOLECULE
pyrazole
 9 9 0 0 0
****
USER_CHARGES
INVALID_CHARGES
Pose:  31 Cluster:  31 Fr_nu: 383419 TotEn:   -12.25
@<TRIPOS>ATOM
      1 C1        -75.1210  -22.9688  -45.6984 C.2    1 LIG      -0.25100
      2 C2        -76.2882  -22.2180  -45.9342 C.2    1 LIG       0.13200
      3 C3        -74.7484  -23.4232  -46.9399 C.2    1 LIG      -0.03800
      4 N1        -76.6341  -22.1940  -47.2240 N.2    1 LIG      -0.57800
      5 N2        -75.6787  -22.9354  -47.8100 N.pl3  1 LIG      -0.05900
      6 H1        -74.6189  -23.1546  -44.7604 H      1 LIG       0.15700
      7 H2        -76.9014  -21.6876  -45.2197 H      1 LIG       0.15600
      8 H3        -73.9251  -24.0376  -47.2746 H      1 LIG       0.15900
      9 H4        -75.7237  -23.0703  -48.8122 H      1 LIG       0.32200
@<TRIPOS>BOND
      1       1       2 1
      2       1       3 2
      3       2       4 2
      4       3       5 1
      5       4       5 1
      6       1       6 1
      7       2       7 1
      8       3       8 1
      9       5       9 1
@<TRIPOS>ALT_TYPE
CGenFF_4.0_ALT_TYPE_SET
CGenFF_4.0 1 CG2R51 2 CG2R52 3 CG2R51 4 NG2R50 5 NG2R51 6 HGR51 7 HGR52 8 HGR52 9 HGP1
@<TRIPOS>MOLECULE
pyrazole
 9 9 0 0 0
****
USER_CHARGES
INVALID_CHARGES
Pose:  32 Cluster:  32 Fr_nu: 307844 TotEn:   -12.23
@<TRIPOS>ATOM
      1 C1        -79.6240  -20.7100  -32.6979 C.2    1 LIG      -0.25100
      2 C2        -80.1437  -21.8697  -32.0922 C.2    1 LIG       0.13200
      3 C3        -78.4381  -21.1174  -33.2583 C.2    1 LIG      -0.03800
      4 N1        -79.3528  -22.9339  -32.2528 N.2    1 LIG      -0.57800
      5 N2        -78.3242  -22.4448  -32.9659 N.pl3  1 LIG      -0.05900
      6 H1        -80.0492  -19.7176  -32.7255 H      1 LIG       0.15700
      7 H2        -81.0656  -21.9836  -31.5399 H      1 LIG       0.15600
      8 H3        -77.6810  -20.5937  -33.8240 H      1 LIG       0.15900
      9 H4        -77.5733  -23.0749  -33.2187 H      1 LIG       0.32200
@<TRIPOS>BOND
      1       1       2 1
      2       1       3 2
      3       2       4 2
      4       3       5 1
      5       4       5 1
      6       1       6 1
      7       2       7 1
      8       3       8 1
      9       5       9 1
@<TRIPOS>ALT_TYPE
CGenFF_4.0_ALT_TYPE_SET
CGenFF_4.0 1 CG2R51 2 CG2R52 3 CG2R51 4 NG2R50 5 NG2R51 6 HGR51 7 HGR52 8 HGR52 9 HGP1
@<TRIPOS>MOLECULE
pyrazole
 9 9 0 0 0
****
USER_CHARGES
INVALID_CHARGES
Pose:  33 Cluster:  33 Fr_nu: 997990 TotEn:   -12.19
@<TRIPOS>ATOM
      1 C1        -69.2302   -1.2835  -28.3373 C.2    1 LIG      -0.25100
      2 C2        -68.1590   -2.1025  -27.9328 C.2    1 LIG       0.13200
      3 C3        -70.1684   -2.1608  -28.8237 C.2    1 LIG      -0.03800
      4 N1        -68.3939   -3.4003  -28.1437 N.2    1 LIG      -0.57800
      5 N2        -69.6236   -3.4036  -28.6860 N.pl3  1 LIG      -0.05900
      6 H1        -69.3119   -0.2080  -28.2834 H      1 LIG       0.15700
      7 H2        -67.2167   -1.8078  -27.4935 H      1 LIG       0.15600
      8 H3        -71.1515   -2.0158  -29.2480 H      1 LIG       0.15900
      9 H4        -70.0324   -4.2936  -28.9418 H      1 LIG       0.32200
@<TRIPOS>BOND
      1       1       2 1
      2       1       3 2
      3       2       4 2
      4       3       5 1
      5       4       5 1
      6       1       6 1
      7       2       7 1
      8       3       8 1
      9       5       9 1
@<TRIPOS>ALT_TYPE
CGenFF_4.0_ALT_TYPE_SET
CGenFF_4.0 1 CG2R51 2 CG2R52 3 CG2R51 4 NG2R50 5 NG2R51 6 HGR51 7 HGR52 8 HGR52 9 HGP1
@<TRIPOS>MOLECULE
pyrazole
 9 9 0 0 0
****
USER_CHARGES
INVALID_CHARGES
Pose:  34 Cluster:  34 Fr_nu: 1179983 TotEn:   -12.18
@<TRIPOS>ATOM
      1 C1        -50.0766  -14.8475  -46.7999 C.2    1 LIG      -0.25100
      2 C2        -50.1069  -13.4416  -46.7331 C.2    1 LIG       0.13200
      3 C3        -51.3795  -15.2292  -46.5923 C.2    1 LIG      -0.03800
      4 N1        -51.3320  -12.9627  -46.5015 N.2    1 LIG      -0.57800
      5 N2        -52.0837  -14.0738  -46.4210 N.pl3  1 LIG      -0.05900
      6 H1        -49.2295  -15.4942  -46.9746 H      1 LIG       0.15700
      7 H2        -49.2872  -12.7461  -46.8431 H      1 LIG       0.15600
      8 H3        -51.8578  -16.1971  -46.5498 H      1 LIG       0.15900
      9 H4        -53.0751  -13.9701  -46.2442 H      1 LIG       0.32200
@<TRIPOS>BOND
      1       1       2 1
      2       1       3 2
      3       2       4 2
      4       3       5 1
      5       4       5 1
      6       1       6 1
      7       2       7 1
      8       3       8 1
      9       5       9 1
@<TRIPOS>ALT_TYPE
CGenFF_4.0_ALT_TYPE_SET
CGenFF_4.0 1 CG2R51 2 CG2R52 3 CG2R51 4 NG2R50 5 NG2R51 6 HGR51 7 HGR52 8 HGR52 9 HGP1
@<TRIPOS>MOLECULE
pyrazole
 9 9 0 0 0
****
USER_CHARGES
INVALID_CHARGES
Pose:  35 Cluster:  35 Fr_nu: 9232601 TotEn:   -11.96
@<TRIPOS>ATOM
      1 C1        -76.0044   -6.0653  -57.9379 C.2    1 LIG      -0.25100
      2 C2        -75.5241   -4.8837  -57.3421 C.2    1 LIG       0.13200
      3 C3        -75.5587   -6.0012  -59.2354 C.2    1 LIG      -0.03800
      4 N1        -74.8267   -4.1246  -58.1913 N.2    1 LIG      -0.57800
      5 N2        -74.8652   -4.8309  -59.3340 N.pl3  1 LIG      -0.05900
      6 H1        -76.5909   -6.8539  -57.4900 H      1 LIG       0.15700
      7 H2        -75.6538   -4.5438  -56.3245 H      1 LIG       0.15600
      8 H3        -75.6719   -6.6668  -60.0790 H      1 LIG       0.15900
      9 H4        -74.3964   -4.4525  -60.1476 H      1 LIG       0.32200
@<TRIPOS>BOND
      1       1       2 1
      2       1       3 2
      3       2       4 2
      4       3       5 1
      5       4       5 1
      6       1       6 1
      7       2       7 1
      8       3       8 1
      9       5       9 1
@<TRIPOS>ALT_TYPE
CGenFF_4.0_ALT_TYPE_SET
CGenFF_4.0 1 CG2R51 2 CG2R52 3 CG2R51 4 NG2R50 5 NG2R51 6 HGR51 7 HGR52 8 HGR52 9 HGP1
@<TRIPOS>MOLECULE
pyrazole
 9 9 0 0 0
****
USER_CHARGES
INVALID_CHARGES
Pose:  36 Cluster:  36 Fr_nu: 542376 TotEn:   -11.69
@<TRIPOS>ATOM
      1 C1        -62.0171   -4.3912  -56.1648 C.2    1 LIG      -0.25100
      2 C2        -61.9866   -4.7473  -54.8032 C.2    1 LIG       0.13200
      3 C3        -62.3459   -3.0576  -56.1636 C.2    1 LIG      -0.03800
      4 N1        -62.2730   -3.7227  -53.9957 N.2    1 LIG      -0.57800
      5 N2        -62.4865   -2.7095  -54.8523 N.pl3  1 LIG      -0.05900
      6 H1        -61.8268   -5.0131  -57.0270 H      1 LIG       0.15700
      7 H2        -61.7682   -5.7110  -54.3657 H      1 LIG       0.15600
      8 H3        -62.4914   -2.3418  -56.9597 H      1 LIG       0.15900
      9 H4        -62.7276   -1.8029  -54.4721 H      1 LIG       0.32200
@<TRIPOS>BOND
      1       1       2 1
      2       1       3 2
      3       2       4 2
      4       3       5 1
      5       4       5 1
      6       1       6 1
      7       2       7 1
      8       3       8 1
      9       5       9 1
@<TRIPOS>ALT_TYPE
CGenFF_4.0_ALT_TYPE_SET
CGenFF_4.0 1 CG2R51 2 CG2R52 3 CG2R51 4 NG2R50 5 NG2R51 6 HGR51 7 HGR52 8 HGR52 9 HGP1
@<TRIPOS>MOLECULE
pyrazole
 9 9 0 0 0
****
USER_CHARGES
INVALID_CHARGES
Pose:  37 Cluster:  37 Fr_nu:  19457 TotEn:   -11.68
@<TRIPOS>ATOM
      1 C1        -79.8914  -21.9932  -32.5008 C.2    1 LIG      -0.25100
      2 C2        -80.2461  -20.7493  -31.9453 C.2    1 LIG       0.13200
      3 C3        -78.5395  -21.8969  -32.7233 C.2    1 LIG      -0.03800
      4 N1        -79.2036  -19.9235  -31.8222 N.2    1 LIG      -0.57800
      5 N2        -78.1805  -20.6498  -32.3034 N.pl3  1 LIG      -0.05900
      6 H1        -80.5260  -22.8416  -32.7103 H      1 LIG       0.15700
      7 H2        -81.2209  -20.4099  -31.6254 H      1 LIG       0.15600
      8 H3        -77.8173  -22.5869  -33.1354 H      1 LIG       0.15900
      9 H4        -77.2594  -20.2300  -32.3179 H      1 LIG       0.32200
@<TRIPOS>BOND
      1       1       2 1
      2       1       3 2
      3       2       4 2
      4       3       5 1
      5       4       5 1
      6       1       6 1
      7       2       7 1
      8       3       8 1
      9       5       9 1
@<TRIPOS>ALT_TYPE
CGenFF_4.0_ALT_TYPE_SET
CGenFF_4.0 1 CG2R51 2 CG2R52 3 CG2R51 4 NG2R50 5 NG2R51 6 HGR51 7 HGR52 8 HGR52 9 HGP1
@<TRIPOS>MOLECULE
pyrazole
 9 9 0 0 0
****
USER_CHARGES
INVALID_CHARGES
Pose:  38 Cluster:  38 Fr_nu: 1384675 TotEn:   -11.40
@<TRIPOS>ATOM
      1 C1        -46.3347  -11.2118  -34.1647 C.2    1 LIG      -0.25100
      2 C2        -45.7284  -11.9696  -35.1845 C.2    1 LIG       0.13200
      3 C3        -46.2994   -9.9200  -34.6299 C.2    1 LIG      -0.03800
      4 N1        -45.3369  -11.2217  -36.2194 N.2    1 LIG      -0.57800
      5 N2        -45.6980   -9.9803  -35.8526 N.pl3  1 LIG      -0.05900
      6 H1        -46.7412  -11.5533  -33.2243 H      1 LIG       0.15700
      7 H2        -45.5551  -13.0358  -35.2164 H      1 LIG       0.15600
      8 H3        -46.6384   -8.9841  -34.2096 H      1 LIG       0.15900
      9 H4        -45.5010   -9.2165  -36.4871 H      1 LIG       0.32200
@<TRIPOS>BOND
      1       1       2 1
      2       1       3 2
      3       2       4 2
      4       3       5 1
      5       4       5 1
      6       1       6 1
      7       2       7 1
      8       3       8 1
      9       5       9 1
@<TRIPOS>ALT_TYPE
CGenFF_4.0_ALT_TYPE_SET
CGenFF_4.0 1 CG2R51 2 CG2R52 3 CG2R51 4 NG2R50 5 NG2R51 6 HGR51 7 HGR52 8 HGR52 9 HGP1
@<TRIPOS>MOLECULE
pyrazole
 9 9 0 0 0
****
USER_CHARGES
INVALID_CHARGES
Pose:  39 Cluster:  39 Fr_nu: 10260785 TotEn:   -11.15
@<TRIPOS>ATOM
      1 C1        -85.6344    3.4337  -51.3132 C.2    1 LIG      -0.25100
      2 C2        -85.7732    2.0451  -51.1280 C.2    1 LIG       0.13200
      3 C3        -86.3544    3.9909  -50.2848 C.2    1 LIG      -0.03800
      4 N1        -86.5223    1.7389  -50.0654 N.2    1 LIG      -0.57800
      5 N2        -86.8606    2.9429  -49.5735 N.pl3  1 LIG      -0.05900
      6 H1        -85.0886    3.9582  -52.0835 H      1 LIG       0.15700
      7 H2        -85.3602    1.2435  -51.7234 H      1 LIG       0.15600
      8 H3        -86.5496    5.0155  -50.0027 H      1 LIG       0.15900
      9 H4        -87.4438    2.9764  -48.7468 H      1 LIG       0.32200
@<TRIPOS>BOND
      1       1       2 1
      2       1       3 2
      3       2       4 2
      4       3       5 1
      5       4       5 1
      6       1       6 1
      7       2       7 1
      8       3       8 1
      9       5       9 1
@<TRIPOS>ALT_TYPE
CGenFF_4.0_ALT_TYPE_SET
CGenFF_4.0 1 CG2R51 2 CG2R52 3 CG2R51 4 NG2R50 5 NG2R51 6 HGR51 7 HGR52 8 HGR52 9 HGP1
@<TRIPOS>MOLECULE
pyrazole
 9 9 0 0 0
****
USER_CHARGES
INVALID_CHARGES
Pose:  40 Cluster:  40 Fr_nu: 884406 TotEn:   -11.06
@<TRIPOS>ATOM
      1 C1        -46.2142  -12.7907  -45.3636 C.2    1 LIG      -0.25100
      2 C2        -47.6068  -12.8317  -45.1617 C.2    1 LIG       0.13200
      3 C3        -45.8583  -11.5038  -45.0416 C.2    1 LIG      -0.03800
      4 N1        -48.1019  -11.6637  -44.7437 N.2    1 LIG      -0.57800
      5 N2        -47.0144  -10.8767  -44.6801 N.pl3  1 LIG      -0.05900
      6 H1        -45.5592  -13.5827  -45.6952 H      1 LIG       0.15700
      7 H2        -48.2817  -13.6639  -45.3023 H      1 LIG       0.15600
      8 H3        -44.9086  -10.9887  -45.0394 H      1 LIG       0.15900
      9 H4        -47.1342   -9.9166  -44.3825 H      1 LIG       0.32200
@<TRIPOS>BOND
      1       1       2 1
      2       1       3 2
      3       2       4 2
      4       3       5 1
      5       4       5 1
      6       1       6 1
      7       2       7 1
      8       3       8 1
      9       5       9 1
@<TRIPOS>ALT_TYPE
CGenFF_4.0_ALT_TYPE_SET
CGenFF_4.0 1 CG2R51 2 CG2R52 3 CG2R51 4 NG2R50 5 NG2R51 6 HGR51 7 HGR52 8 HGR52 9 HGP1
@<TRIPOS>MOLECULE
pyrazole
 9 9 0 0 0
****
USER_CHARGES
INVALID_CHARGES
Pose:  41 Cluster:  41 Fr_nu: 7777460 TotEn:   -11.03
@<TRIPOS>ATOM
      1 C1        -40.9571   -4.9200  -49.2804 C.2    1 LIG      -0.25100
      2 C2        -39.6231   -4.7115  -48.8820 C.2    1 LIG       0.13200
      3 C3        -41.5955   -5.3367  -48.1379 C.2    1 LIG      -0.03800
      4 N1        -39.4245   -4.9739  -47.5876 N.2    1 LIG      -0.57800
      5 N2        -40.6422   -5.3515  -47.1625 N.pl3  1 LIG      -0.05900
      6 H1        -41.3956   -4.7864  -50.2583 H      1 LIG       0.15700
      7 H2        -38.7872   -4.3798  -49.4811 H      1 LIG       0.15600
      8 H3        -42.6185   -5.6198  -47.9362 H      1 LIG       0.15900
      9 H4        -40.7519   -5.6093  -46.1897 H      1 LIG       0.32200
@<TRIPOS>BOND
      1       1       2 1
      2       1       3 2
      3       2       4 2
      4       3       5 1
      5       4       5 1
      6       1       6 1
      7       2       7 1
      8       3       8 1
      9       5       9 1
@<TRIPOS>ALT_TYPE
CGenFF_4.0_ALT_TYPE_SET
CGenFF_4.0 1 CG2R51 2 CG2R52 3 CG2R51 4 NG2R50 5 NG2R51 6 HGR51 7 HGR52 8 HGR52 9 HGP1
@<TRIPOS>MOLECULE
pyrazole
 9 9 0 0 0
****
USER_CHARGES
INVALID_CHARGES
Pose:  42 Cluster:  42 Fr_nu: 2727808 TotEn:   -10.63
@<TRIPOS>ATOM
      1 C1        -64.3020    3.2845  -26.2134 C.2    1 LIG      -0.25100
      2 C2        -64.9453    2.5793  -25.1787 C.2    1 LIG       0.13200
      3 C3        -63.0379    3.5230  -25.7320 C.2    1 LIG      -0.03800
      4 N1        -64.1551    2.3824  -24.1200 N.2    1 LIG      -0.57800
      5 N2        -63.0021    2.9674  -24.4869 N.pl3  1 LIG      -0.05900
      6 H1        -64.6981    3.5786  -27.1741 H      1 LIG       0.15700
      7 H2        -65.9572    2.2010  -25.1517 H      1 LIG       0.15600
      8 H3        -62.1808    4.0286  -26.1528 H      1 LIG       0.15900
      9 H4        -62.2281    2.9522  -23.8347 H      1 LIG       0.32200
@<TRIPOS>BOND
      1       1       2 1
      2       1       3 2
      3       2       4 2
      4       3       5 1
      5       4       5 1
      6       1       6 1
      7       2       7 1
      8       3       8 1
      9       5       9 1
@<TRIPOS>ALT_TYPE
CGenFF_4.0_ALT_TYPE_SET
CGenFF_4.0 1 CG2R51 2 CG2R52 3 CG2R51 4 NG2R50 5 NG2R51 6 HGR51 7 HGR52 8 HGR52 9 HGP1
@<TRIPOS>MOLECULE
pyrazole
 9 9 0 0 0
****
USER_CHARGES
INVALID_CHARGES
Pose:  43 Cluster:  43 Fr_nu: 10198714 TotEn:   -10.41
@<TRIPOS>ATOM
      1 C1        -40.8468   -2.2183  -49.1375 C.2    1 LIG      -0.25100
      2 C2        -40.8468   -1.2150  -48.1500 C.2    1 LIG       0.13200
      3 C3        -41.3993   -3.3116  -48.5162 C.2    1 LIG      -0.03800
      4 N1        -41.3588   -1.6336  -46.9896 N.2    1 LIG      -0.57800
      5 N2        -41.6858   -2.9121  -47.2439 N.pl3  1 LIG      -0.05900
      6 H1        -40.4963   -2.1581  -50.1573 H      1 LIG       0.15700
      7 H2        -40.4946   -0.1963  -48.2274 H      1 LIG       0.15600
      8 H3        -41.6074   -4.3157  -48.8563 H      1 LIG       0.15900
      9 H4        -42.1012   -3.4579  -46.4994 H      1 LIG       0.32200
@<TRIPOS>BOND
      1       1       2 1
      2       1       3 2
      3       2       4 2
      4       3       5 1
      5       4       5 1
      6       1       6 1
      7       2       7 1
      8       3       8 1
      9       5       9 1
@<TRIPOS>ALT_TYPE
CGenFF_4.0_ALT_TYPE_SET
CGenFF_4.0 1 CG2R51 2 CG2R52 3 CG2R51 4 NG2R50 5 NG2R51 6 HGR51 7 HGR52 8 HGR52 9 HGP1
@<TRIPOS>MOLECULE
pyrazole
 9 9 0 0 0
****
USER_CHARGES
INVALID_CHARGES
Pose:  44 Cluster:  44 Fr_nu: 5248314 TotEn:    -9.94
@<TRIPOS>ATOM
      1 C1        -79.3783  -20.7997  -31.7701 C.2    1 LIG      -0.25100
      2 C2        -80.4883  -20.7487  -32.6343 C.2    1 LIG       0.13200
      3 C3        -78.3941  -21.4073  -32.5108 C.2    1 LIG      -0.03800
      4 N1        -80.2339  -21.2811  -33.8325 N.2    1 LIG      -0.57800
      5 N2        -78.9526  -21.6725  -33.7266 N.pl3  1 LIG      -0.05900
      6 H1        -79.3012  -20.4454  -30.7528 H      1 LIG       0.15700
      7 H2        -81.4724  -20.3461  -32.4408 H      1 LIG       0.15600
      8 H3        -77.3705  -21.6709  -32.2867 H      1 LIG       0.15900
      9 H4        -78.5198  -22.1181  -34.5259 H      1 LIG       0.32200
@<TRIPOS>BOND
      1       1       2 1
      2       1       3 2
      3       2       4 2
      4       3       5 1
      5       4       5 1
      6       1       6 1
      7       2       7 1
      8       3       8 1
      9       5       9 1
@<TRIPOS>ALT_TYPE
CGenFF_4.0_ALT_TYPE_SET
CGenFF_4.0 1 CG2R51 2 CG2R52 3 CG2R51 4 NG2R50 5 NG2R51 6 HGR51 7 HGR52 8 HGR52 9 HGP1
@<TRIPOS>MOLECULE
pyrazole
 9 9 0 0 0
****
USER_CHARGES
INVALID_CHARGES
Pose:  45 Cluster:  45 Fr_nu: 1021824 TotEn:    -9.53
@<TRIPOS>ATOM
      1 C1        -64.5522    2.5656  -25.6090 C.2    1 LIG      -0.25100
      2 C2        -64.4782    3.5658  -26.5968 C.2    1 LIG       0.13200
      3 C3        -63.3159    2.5817  -25.0108 C.2    1 LIG      -0.03800
      4 N1        -63.2891    4.1732  -26.6276 N.2    1 LIG      -0.57800
      5 N2        -62.6044    3.5531  -25.6516 N.pl3  1 LIG      -0.05900
      6 H1        -65.3848    1.9230  -25.3636 H      1 LIG       0.15700
      7 H2        -65.2411    3.8770  -27.2960 H      1 LIG       0.15600
      8 H3        -62.8873    2.0011  -24.2067 H      1 LIG       0.15900
      9 H4        -61.6504    3.8429  -25.4766 H      1 LIG       0.32200
@<TRIPOS>BOND
      1       1       2 1
      2       1       3 2
      3       2       4 2
      4       3       5 1
      5       4       5 1
      6       1       6 1
      7       2       7 1
      8       3       8 1
      9       5       9 1
@<TRIPOS>ALT_TYPE
CGenFF_4.0_ALT_TYPE_SET
CGenFF_4.0 1 CG2R51 2 CG2R52 3 CG2R51 4 NG2R50 5 NG2R51 6 HGR51 7 HGR52 8 HGR52 9 HGP1
@<TRIPOS>MOLECULE
pyrazole
 9 9 0 0 0
****
USER_CHARGES
INVALID_CHARGES
Pose:  46 Cluster:  46 Fr_nu: 1068026 TotEn:    -9.05
@<TRIPOS>ATOM
      1 C1        -79.6543  -23.1995  -33.8123 C.2    1 LIG      -0.25100
      2 C2        -80.5200  -22.0934  -33.7184 C.2    1 LIG       0.13200
      3 C3        -78.5238  -22.8090  -33.1371 C.2    1 LIG      -0.03800
      4 N1        -79.9855  -21.0766  -33.0372 N.2    1 LIG      -0.57800
      5 N2        -78.7716  -21.5421  -32.6966 N.pl3  1 LIG      -0.05900
      6 H1        -79.8252  -24.1478  -34.3001 H      1 LIG       0.15700
      7 H2        -81.5181  -21.9857  -34.1186 H      1 LIG       0.15600
      8 H3        -77.5857  -23.3062  -32.9369 H      1 LIG       0.15900
      9 H4        -78.1592  -20.9385  -32.1624 H      1 LIG       0.32200
@<TRIPOS>BOND
      1       1       2 1
      2       1       3 2
      3       2       4 2
      4       3       5 1
      5       4       5 1
      6       1       6 1
      7       2       7 1
      8       3       8 1
      9       5       9 1
@<TRIPOS>ALT_TYPE
CGenFF_4.0_ALT_TYPE_SET
CGenFF_4.0 1 CG2R51 2 CG2R52 3 CG2R51 4 NG2R50 5 NG2R51 6 HGR51 7 HGR52 8 HGR52 9 HGP1
@<TRIPOS>MOLECULE
pyrazole
 9 9 0 0 0
****
USER_CHARGES
INVALID_CHARGES
Pose:  47 Cluster:  47 Fr_nu: 10274984 TotEn:    -2.40
@<TRIPOS>ATOM
      1 C1        -48.3938  -17.5991  -30.9155 C.2    1 LIG      -0.25100
      2 C2        -49.0381  -18.8421  -31.0622 C.2    1 LIG       0.13200
      3 C3        -47.5109  -17.7900  -29.8808 C.2    1 LIG      -0.03800
      4 N1        -48.6017  -19.7552  -30.1906 N.2    1 LIG      -0.57800
      5 N2        -47.6735  -19.0855  -29.4863 N.pl3  1 LIG      -0.05900
      6 H1        -48.5468  -16.6915  -31.4806 H      1 LIG       0.15700
      7 H2        -49.8080  -19.1205  -31.7676 H      1 LIG       0.15600
      8 H3        -46.7994  -17.1349  -29.3991 H      1 LIG       0.15900
      9 H4        -47.1880  -19.5755  -28.7454 H      1 LIG       0.32200
@<TRIPOS>BOND
      1       1       2 1
      2       1       3 2
      3       2       4 2
      4       3       5 1
      5       4       5 1
      6       1       6 1
      7       2       7 1
      8       3       8 1
      9       5       9 1
@<TRIPOS>ALT_TYPE
CGenFF_4.0_ALT_TYPE_SET
CGenFF_4.0 1 CG2R51 2 CG2R52 3 CG2R51 4 NG2R50 5 NG2R51 6 HGR51 7 HGR52 8 HGR52 9 HGP1
@<TRIPOS>MOLECULE
4_lactone
 9 9 0 0 0
****
USER_CHARGES
INVALID_CHARGES
Pose:   1 Cluster:   1 Fr_nu: 7095855 TotEn:   -22.91
@<TRIPOS>ATOM
      1 C1        -57.7836    4.6025  -19.9828 C.2    1 LIG       0.04000
      2 C2        -58.5777    4.4144  -18.6777 C.3    1 LIG       0.11000
      3 C3        -58.6469    5.9382  -18.7127 C.3    1 LIG       0.08100
      4 O1        -57.2349    3.9023  -20.8031 O.2    1 LIG      -0.32000
      5 O2        -57.8830    5.9585  -19.9502 O.3    1 LIG      -0.27100
      6 H1        -59.5282    3.8940  -18.8056 H      1 LIG       0.09000
      7 H2        -57.9962    3.9844  -17.8606 H      1 LIG       0.09000
      8 H3        -59.6449    6.3640  -18.8478 H      1 LIG       0.09000
      9 H4        -58.1183    6.4529  -17.9057 H      1 LIG       0.09000
@<TRIPOS>BOND
      1       1       2 1
      2       1       4 2
      3       1       5 1
      4       2       3 1
      5       3       5 1
      6       2       6 1
      7       2       7 1
      8       3       8 1
      9       3       9 1
@<TRIPOS>ALT_TYPE
CGenFF_4.0_ALT_TYPE_SET
CGenFF_4.0 1 CG2O4 2 CG3C41 3 CG3C41 4 OG2D1 5 OG3C51 6 HGA2 7 HGA2 8 HGA2 9 HGA2
@<TRIPOS>MOLECULE
4_lactone
 9 9 0 0 0
****
USER_CHARGES
INVALID_CHARGES
Pose:   2 Cluster:   2 Fr_nu: 3011942 TotEn:   -20.73
@<TRIPOS>ATOM
      1 C1        -50.4364    3.3138  -33.3984 C.2    1 LIG       0.04000
      2 C2        -51.7443    2.5301  -33.1871 C.3    1 LIG       0.11000
      3 C3        -51.9807    2.8835  -34.6524 C.3    1 LIG       0.08100
      4 O1        -49.4680    3.6280  -32.7444 O.2    1 LIG      -0.32000
      5 O2        -50.7121    3.5934  -34.7005 O.3    1 LIG      -0.27100
      6 H1        -51.5988    1.4702  -32.9730 H      1 LIG       0.09000
      7 H2        -52.4283    2.9898  -32.4718 H      1 LIG       0.09000
      8 H3        -51.9966    2.0390  -35.3467 H      1 LIG       0.09000
      9 H4        -52.8233    3.5529  -34.8461 H      1 LIG       0.09000
@<TRIPOS>BOND
      1       1       2 1
      2       1       4 2
      3       1       5 1
      4       2       3 1
      5       3       5 1
      6       2       6 1
      7       2       7 1
      8       3       8 1
      9       3       9 1
@<TRIPOS>ALT_TYPE
CGenFF_4.0_ALT_TYPE_SET
CGenFF_4.0 1 CG2O4 2 CG3C41 3 CG3C41 4 OG2D1 5 OG3C51 6 HGA2 7 HGA2 8 HGA2 9 HGA2
@<TRIPOS>MOLECULE
4_lactone
 9 9 0 0 0
****
USER_CHARGES
INVALID_CHARGES
Pose:   3 Cluster:   3 Fr_nu: 7064437 TotEn:   -20.44
@<TRIPOS>ATOM
      1 C1        -57.9710    5.9530  -19.7683 C.2    1 LIG       0.04000
      2 C2        -58.8901    5.6549  -18.5702 C.3    1 LIG       0.11000
      3 C3        -58.6643    7.1318  -18.2609 C.3    1 LIG       0.08100
      4 O1        -57.5009    5.3487  -20.7054 O.2    1 LIG      -0.32000
      5 O2        -57.8123    7.2614  -19.4326 O.3    1 LIG      -0.27100
      6 H1        -59.9087    5.3795  -18.8478 H      1 LIG       0.09000
      7 H2        -58.4698    4.9499  -17.8511 H      1 LIG       0.09000
      8 H3        -59.5484    7.7713  -18.3326 H      1 LIG       0.09000
      9 H4        -58.1148    7.3421  -17.3393 H      1 LIG       0.09000
@<TRIPOS>BOND
      1       1       2 1
      2       1       4 2
      3       1       5 1
      4       2       3 1
      5       3       5 1
      6       2       6 1
      7       2       7 1
      8       3       8 1
      9       3       9 1
@<TRIPOS>ALT_TYPE
CGenFF_4.0_ALT_TYPE_SET
CGenFF_4.0 1 CG2O4 2 CG3C41 3 CG3C41 4 OG2D1 5 OG3C51 6 HGA2 7 HGA2 8 HGA2 9 HGA2
@<TRIPOS>MOLECULE
4_lactone
 9 9 0 0 0
****
USER_CHARGES
INVALID_CHARGES
Pose:   4 Cluster:   4 Fr_nu: 7116247 TotEn:   -19.69
@<TRIPOS>ATOM
      1 C1        -57.1546    4.6380  -19.9635 C.2    1 LIG       0.04000
      2 C2        -57.6246    4.8054  -18.5074 C.3    1 LIG       0.11000
      3 C3        -57.6714    3.2806  -18.5377 C.3    1 LIG       0.08100
      4 O1        -56.8277    5.3521  -20.8841 O.2    1 LIG      -0.32000
      5 O2        -57.2205    3.2802  -19.9205 O.3    1 LIG      -0.27100
      6 H1        -56.8761    5.2432  -17.8452 H      1 LIG       0.09000
      7 H2        -58.5880    5.3077  -18.4054 H      1 LIG       0.09000
      8 H3        -56.9601    2.7718  -17.8815 H      1 LIG       0.09000
      9 H4        -58.6661    2.8373  -18.4394 H      1 LIG       0.09000
@<TRIPOS>BOND
      1       1       2 1
      2       1       4 2
      3       1       5 1
      4       2       3 1
      5       3       5 1
      6       2       6 1
      7       2       7 1
      8       3       8 1
      9       3       9 1
@<TRIPOS>ALT_TYPE
CGenFF_4.0_ALT_TYPE_SET
CGenFF_4.0 1 CG2O4 2 CG3C41 3 CG3C41 4 OG2D1 5 OG3C51 6 HGA2 7 HGA2 8 HGA2 9 HGA2
@<TRIPOS>MOLECULE
4_lactone
 9 9 0 0 0
****
USER_CHARGES
INVALID_CHARGES
Pose:   5 Cluster:   5 Fr_nu: 6712059 TotEn:   -17.52
@<TRIPOS>ATOM
      1 C1        -74.9439   -5.7593  -58.4205 C.2    1 LIG       0.04000
      2 C2        -75.4070   -6.1266  -59.8417 C.3    1 LIG       0.11000
      3 C3        -75.5526   -7.5207  -59.2389 C.3    1 LIG       0.08100
      4 O1        -74.5670   -4.7719  -57.8314 O.2    1 LIG      -0.32000
      5 O2        -75.0956   -7.0262  -57.9496 O.3    1 LIG      -0.27100
      6 H1        -76.3364   -5.6430  -60.1464 H      1 LIG       0.09000
      7 H2        -74.6339   -6.0177  -60.6041 H      1 LIG       0.09000
      8 H3        -76.5734   -7.9084  -59.1832 H      1 LIG       0.09000
      9 H4        -74.8768   -8.2809  -59.6401 H      1 LIG       0.09000
@<TRIPOS>BOND
      1       1       2 1
      2       1       4 2
      3       1       5 1
      4       2       3 1
      5       3       5 1
      6       2       6 1
      7       2       7 1
      8       3       8 1
      9       3       9 1
@<TRIPOS>ALT_TYPE
CGenFF_4.0_ALT_TYPE_SET
CGenFF_4.0 1 CG2O4 2 CG3C41 3 CG3C41 4 OG2D1 5 OG3C51 6 HGA2 7 HGA2 8 HGA2 9 HGA2
@<TRIPOS>MOLECULE
4_lactone
 9 9 0 0 0
****
USER_CHARGES
INVALID_CHARGES
Pose:   6 Cluster:   6 Fr_nu: 6949183 TotEn:   -17.45
@<TRIPOS>ATOM
      1 C1        -58.4643    4.5376  -19.3256 C.2    1 LIG       0.04000
      2 C2        -59.6523    4.7801  -18.3774 C.3    1 LIG       0.11000
      3 C3        -59.1015    3.5485  -17.6648 C.3    1 LIG       0.08100
      4 O1        -57.9973    5.0450  -20.3199 O.2    1 LIG      -0.32000
      5 O2        -58.0291    3.4453  -18.6420 O.3    1 LIG      -0.27100
      6 H1        -59.5933    5.7159  -17.8196 H      1 LIG       0.09000
      7 H2        -60.6295    4.6587  -18.8478 H      1 LIG       0.09000
      8 H3        -58.7135    3.7184  -16.6568 H      1 LIG       0.09000
      9 H4        -59.7467    2.6658  -17.6818 H      1 LIG       0.09000
@<TRIPOS>BOND
      1       1       2 1
      2       1       4 2
      3       1       5 1
      4       2       3 1
      5       3       5 1
      6       2       6 1
      7       2       7 1
      8       3       8 1
      9       3       9 1
@<TRIPOS>ALT_TYPE
CGenFF_4.0_ALT_TYPE_SET
CGenFF_4.0 1 CG2O4 2 CG3C41 3 CG3C41 4 OG2D1 5 OG3C51 6 HGA2 7 HGA2 8 HGA2 9 HGA2
@<TRIPOS>MOLECULE
4_lactone
 9 9 0 0 0
****
USER_CHARGES
INVALID_CHARGES
Pose:   7 Cluster:   7 Fr_nu: 6519823 TotEn:   -16.88
@<TRIPOS>ATOM
      1 C1        -54.9273  -21.9425  -25.8474 C.2    1 LIG       0.04000
      2 C2        -55.1372  -20.4383  -26.0975 C.3    1 LIG       0.11000
      3 C3        -54.1174  -20.2933  -24.9719 C.3    1 LIG       0.08100
      4 O1        -55.3423  -22.9884  -26.2928 O.2    1 LIG      -0.32000
      5 O2        -54.0248  -21.7397  -24.8504 O.3    1 LIG      -0.27100
      6 H1        -54.8081  -20.1001  -27.0812 H      1 LIG       0.09000
      7 H2        -56.1453  -20.0860  -25.8728 H      1 LIG       0.09000
      8 H3        -53.1589  -19.8502  -25.2554 H      1 LIG       0.09000
      9 H4        -54.4922  -19.8360  -24.0520 H      1 LIG       0.09000
@<TRIPOS>BOND
      1       1       2 1
      2       1       4 2
      3       1       5 1
      4       2       3 1
      5       3       5 1
      6       2       6 1
      7       2       7 1
      8       3       8 1
      9       3       9 1
@<TRIPOS>ALT_TYPE
CGenFF_4.0_ALT_TYPE_SET
CGenFF_4.0 1 CG2O4 2 CG3C41 3 CG3C41 4 OG2D1 5 OG3C51 6 HGA2 7 HGA2 8 HGA2 9 HGA2
@<TRIPOS>MOLECULE
4_lactone
 9 9 0 0 0
****
USER_CHARGES
INVALID_CHARGES
Pose:   8 Cluster:   8 Fr_nu: 4808138 TotEn:   -16.86
@<TRIPOS>ATOM
      1 C1        -60.4966    8.7884  -24.2389 C.2    1 LIG       0.04000
      2 C2        -61.6025    8.2196  -25.1458 C.3    1 LIG       0.11000
      3 C3        -62.0897    9.6654  -25.1528 C.3    1 LIG       0.08100
      4 O1        -59.5229    8.3749  -23.6512 O.2    1 LIG      -0.32000
      5 O2        -60.9872   10.0559  -24.2880 O.3    1 LIG      -0.27100
      6 H1        -61.2417    7.8368  -26.1018 H      1 LIG       0.09000
      7 H2        -62.2578    7.5005  -24.6516 H      1 LIG       0.09000
      8 H3        -62.0447   10.1758  -26.1187 H      1 LIG       0.09000
      9 H4        -63.0571    9.8395  -24.6737 H      1 LIG       0.09000
@<TRIPOS>BOND
      1       1       2 1
      2       1       4 2
      3       1       5 1
      4       2       3 1
      5       3       5 1
      6       2       6 1
      7       2       7 1
      8       3       8 1
      9       3       9 1
@<TRIPOS>ALT_TYPE
CGenFF_4.0_ALT_TYPE_SET
CGenFF_4.0 1 CG2O4 2 CG3C41 3 CG3C41 4 OG2D1 5 OG3C51 6 HGA2 7 HGA2 8 HGA2 9 HGA2
@<TRIPOS>MOLECULE
4_lactone
 9 9 0 0 0
****
USER_CHARGES
INVALID_CHARGES
Pose:   9 Cluster:   9 Fr_nu: 7027226 TotEn:   -16.73
@<TRIPOS>ATOM
      1 C1        -58.4880    4.0130  -19.2845 C.2    1 LIG       0.04000
      2 C2        -59.6442    3.3158  -18.5452 C.3    1 LIG       0.11000
      3 C3        -59.6049    4.5696  -17.6766 C.3    1 LIG       0.08100
      4 O1        -57.7650    3.7854  -20.2278 O.2    1 LIG      -0.32000
      5 O2        -58.5081    5.1019  -18.4699 O.3    1 LIG      -0.27100
      6 H1        -60.5441    3.1853  -19.1481 H      1 LIG       0.09000
      7 H2        -59.3596    2.3862  -18.0496 H      1 LIG       0.09000
      8 H3        -60.4892    5.2106  -17.7299 H      1 LIG       0.09000
      9 H4        -59.3090    4.4132  -16.6357 H      1 LIG       0.09000
@<TRIPOS>BOND
      1       1       2 1
      2       1       4 2
      3       1       5 1
      4       2       3 1
      5       3       5 1
      6       2       6 1
      7       2       7 1
      8       3       8 1
      9       3       9 1
@<TRIPOS>ALT_TYPE
CGenFF_4.0_ALT_TYPE_SET
CGenFF_4.0 1 CG2O4 2 CG3C41 3 CG3C41 4 OG2D1 5 OG3C51 6 HGA2 7 HGA2 8 HGA2 9 HGA2
@<TRIPOS>MOLECULE
4_lactone
 9 9 0 0 0
****
USER_CHARGES
INVALID_CHARGES
Pose:  10 Cluster:  10 Fr_nu: 7098192 TotEn:   -16.69
@<TRIPOS>ATOM
      1 C1        -85.7409    2.2551  -51.2159 C.2    1 LIG       0.04000
      2 C2        -86.1670    2.8382  -52.5752 C.3    1 LIG       0.11000
      3 C3        -84.7400    3.3781  -52.5869 C.3    1 LIG       0.08100
      4 O1        -86.2361    1.5895  -50.3349 O.2    1 LIG      -0.32000
      5 O2        -84.4836    2.7680  -51.2917 O.3    1 LIG      -0.27100
      6 H1        -86.3948    2.0853  -53.3313 H      1 LIG       0.09000
      7 H2        -86.9574    3.5878  -52.5101 H      1 LIG       0.09000
      8 H3        -84.0854    2.9697  -53.3617 H      1 LIG       0.09000
      9 H4        -84.6473    4.4668  -52.5436 H      1 LIG       0.09000
@<TRIPOS>BOND
      1       1       2 1
      2       1       4 2
      3       1       5 1
      4       2       3 1
      5       3       5 1
      6       2       6 1
      7       2       7 1
      8       3       8 1
      9       3       9 1
@<TRIPOS>ALT_TYPE
CGenFF_4.0_ALT_TYPE_SET
CGenFF_4.0 1 CG2O4 2 CG3C41 3 CG3C41 4 OG2D1 5 OG3C51 6 HGA2 7 HGA2 8 HGA2 9 HGA2
@<TRIPOS>MOLECULE
4_lactone
 9 9 0 0 0
****
USER_CHARGES
INVALID_CHARGES
Pose:  11 Cluster:  11 Fr_nu: 4618662 TotEn:   -16.55
@<TRIPOS>ATOM
      1 C1        -55.0349  -20.8187  -33.7976 C.2    1 LIG       0.04000
      2 C2        -56.1915  -20.6156  -34.7927 C.3    1 LIG       0.11000
      3 C3        -56.2619  -22.1389  -34.7431 C.3    1 LIG       0.08100
      4 O1        -54.2526  -20.1284  -33.1846 O.2    1 LIG      -0.32000
      5 O2        -55.1532  -22.1736  -33.8022 O.3    1 LIG      -0.27100
      6 H1        -57.0506  -20.0879  -34.3756 H      1 LIG       0.09000
      7 H2        -55.8865  -20.1856  -35.7482 H      1 LIG       0.09000
      8 H3        -57.1735  -22.5570  -34.3076 H      1 LIG       0.09000
      9 H4        -56.0136  -22.6531  -35.6756 H      1 LIG       0.09000
@<TRIPOS>BOND
      1       1       2 1
      2       1       4 2
      3       1       5 1
      4       2       3 1
      5       3       5 1
      6       2       6 1
      7       2       7 1
      8       3       8 1
      9       3       9 1
@<TRIPOS>ALT_TYPE
CGenFF_4.0_ALT_TYPE_SET
CGenFF_4.0 1 CG2O4 2 CG3C41 3 CG3C41 4 OG2D1 5 OG3C51 6 HGA2 7 HGA2 8 HGA2 9 HGA2
@<TRIPOS>MOLECULE
4_lactone
 9 9 0 0 0
****
USER_CHARGES
INVALID_CHARGES
Pose:  12 Cluster:  12 Fr_nu: 5659956 TotEn:   -16.44
@<TRIPOS>ATOM
      1 C1        -72.8788  -24.2802  -40.7673 C.2    1 LIG       0.04000
      2 C2        -71.9273  -24.6295  -41.9257 C.3    1 LIG       0.11000
      3 C3        -71.5248  -23.1634  -41.7979 C.3    1 LIG       0.08100
      4 O1        -73.7082  -24.8455  -40.0915 O.2    1 LIG      -0.32000
      5 O2        -72.4730  -22.9834  -40.7097 O.3    1 LIG      -0.27100
      6 H1        -71.1566  -25.3567  -41.6654 H      1 LIG       0.09000
      7 H2        -72.4351  -24.9031  -42.8520 H      1 LIG       0.09000
      8 H3        -70.4973  -22.9810  -41.4716 H      1 LIG       0.09000
      9 H4        -71.7715  -22.5302  -42.6545 H      1 LIG       0.09000
@<TRIPOS>BOND
      1       1       2 1
      2       1       4 2
      3       1       5 1
      4       2       3 1
      5       3       5 1
      6       2       6 1
      7       2       7 1
      8       3       8 1
      9       3       9 1
@<TRIPOS>ALT_TYPE
CGenFF_4.0_ALT_TYPE_SET
CGenFF_4.0 1 CG2O4 2 CG3C41 3 CG3C41 4 OG2D1 5 OG3C51 6 HGA2 7 HGA2 8 HGA2 9 HGA2
@<TRIPOS>MOLECULE
4_lactone
 9 9 0 0 0
****
USER_CHARGES
INVALID_CHARGES
Pose:  13 Cluster:  13 Fr_nu: 7105400 TotEn:   -16.42
@<TRIPOS>ATOM
      1 C1        -57.0772    5.4866  -19.5776 C.2    1 LIG       0.04000
      2 C2        -56.3519    5.3148  -18.2309 C.3    1 LIG       0.11000
      3 C3        -57.5161    4.3758  -17.9296 C.3    1 LIG       0.08100
      4 O1        -56.9167    6.1036  -20.6061 O.2    1 LIG      -0.32000
      5 O2        -58.0857    4.6380  -19.2420 O.3    1 LIG      -0.27100
      6 H1        -55.3712    4.8430  -18.3101 H      1 LIG       0.09000
      7 H2        -56.3080    6.2243  -17.6296 H      1 LIG       0.09000
      8 H3        -57.2546    3.3212  -17.8070 H      1 LIG       0.09000
      9 H4        -58.1871    4.6984  -17.1287 H      1 LIG       0.09000
@<TRIPOS>BOND
      1       1       2 1
      2       1       4 2
      3       1       5 1
      4       2       3 1
      5       3       5 1
      6       2       6 1
      7       2       7 1
      8       3       8 1
      9       3       9 1
@<TRIPOS>ALT_TYPE
CGenFF_4.0_ALT_TYPE_SET
CGenFF_4.0 1 CG2O4 2 CG3C41 3 CG3C41 4 OG2D1 5 OG3C51 6 HGA2 7 HGA2 8 HGA2 9 HGA2
@<TRIPOS>MOLECULE
4_lactone
 9 9 0 0 0
****
USER_CHARGES
INVALID_CHARGES
Pose:  14 Cluster:  14 Fr_nu: 2797247 TotEn:   -16.22
@<TRIPOS>ATOM
      1 C1        -75.2328   -6.7239  -57.3106 C.2    1 LIG       0.04000
      2 C2        -75.8090   -7.7436  -58.3093 C.3    1 LIG       0.11000
      3 C3        -75.4471   -6.6724  -59.3339 C.3    1 LIG       0.08100
      4 O1        -75.0577   -6.6450  -56.1158 O.2    1 LIG      -0.32000
      5 O2        -74.9376   -5.8133  -58.2766 O.3    1 LIG      -0.27100
      6 H1        -75.2410   -8.6728  -58.3749 H      1 LIG       0.09000
      7 H2        -76.8753   -7.9377  -58.1823 H      1 LIG       0.09000
      8 H3        -74.6630   -6.9438  -60.0460 H      1 LIG       0.09000
      9 H4        -76.2921   -6.2122  -59.8534 H      1 LIG       0.09000
@<TRIPOS>BOND
      1       1       2 1
      2       1       4 2
      3       1       5 1
      4       2       3 1
      5       3       5 1
      6       2       6 1
      7       2       7 1
      8       3       8 1
      9       3       9 1
@<TRIPOS>ALT_TYPE
CGenFF_4.0_ALT_TYPE_SET
CGenFF_4.0 1 CG2O4 2 CG3C41 3 CG3C41 4 OG2D1 5 OG3C51 6 HGA2 7 HGA2 8 HGA2 9 HGA2
@<TRIPOS>MOLECULE
4_lactone
 9 9 0 0 0
****
USER_CHARGES
INVALID_CHARGES
Pose:  15 Cluster:  15 Fr_nu: 1579912 TotEn:   -16.04
@<TRIPOS>ATOM
      1 C1        -52.1372  -20.5426  -32.1559 C.2    1 LIG       0.04000
      2 C2        -53.1579  -21.6760  -31.9494 C.3    1 LIG       0.11000
      3 C3        -53.9707  -20.8853  -32.9702 C.3    1 LIG       0.08100
      4 O1        -51.0427  -20.2392  -31.7382 O.2    1 LIG      -0.32000
      5 O2        -52.9153  -19.8885  -33.0595 O.3    1 LIG      -0.27100
      6 H1        -52.8084  -22.6557  -32.2786 H      1 LIG       0.09000
      7 H2        -53.5757  -21.7209  -30.9423 H      1 LIG       0.09000
      8 H3        -54.1383  -21.3822  -33.9296 H      1 LIG       0.09000
      9 H4        -54.9025  -20.4514  -32.5971 H      1 LIG       0.09000
@<TRIPOS>BOND
      1       1       2 1
      2       1       4 2
      3       1       5 1
      4       2       3 1
      5       3       5 1
      6       2       6 1
      7       2       7 1
      8       3       8 1
      9       3       9 1
@<TRIPOS>ALT_TYPE
CGenFF_4.0_ALT_TYPE_SET
CGenFF_4.0 1 CG2O4 2 CG3C41 3 CG3C41 4 OG2D1 5 OG3C51 6 HGA2 7 HGA2 8 HGA2 9 HGA2
@<TRIPOS>MOLECULE
4_lactone
 9 9 0 0 0
****
USER_CHARGES
INVALID_CHARGES
Pose:  16 Cluster:  16 Fr_nu: 5782170 TotEn:   -16.03
@<TRIPOS>ATOM
      1 C1        -72.6068  -24.4618  -40.3852 C.2    1 LIG       0.04000
      2 C2        -71.3237  -24.4137  -41.2342 C.3    1 LIG       0.11000
      3 C3        -72.0213  -25.5169  -42.0243 C.3    1 LIG       0.08100
      4 O1        -73.0559  -23.8986  -39.4129 O.2    1 LIG      -0.32000
      5 O2        -73.1690  -25.4486  -41.1334 O.3    1 LIG      -0.27100
      6 H1        -71.1759  -23.4720  -41.7650 H      1 LIG       0.09000
      7 H2        -70.4225  -24.7124  -40.6964 H      1 LIG       0.09000
      8 H3        -72.2934  -25.2635  -43.0525 H      1 LIG       0.09000
      9 H4        -71.5417  -26.4989  -41.9871 H      1 LIG       0.09000
@<TRIPOS>BOND
      1       1       2 1
      2       1       4 2
      3       1       5 1
      4       2       3 1
      5       3       5 1
      6       2       6 1
      7       2       7 1
      8       3       8 1
      9       3       9 1
@<TRIPOS>ALT_TYPE
CGenFF_4.0_ALT_TYPE_SET
CGenFF_4.0 1 CG2O4 2 CG3C41 3 CG3C41 4 OG2D1 5 OG3C51 6 HGA2 7 HGA2 8 HGA2 9 HGA2
@<TRIPOS>MOLECULE
4_lactone
 9 9 0 0 0
****
USER_CHARGES
INVALID_CHARGES
Pose:  17 Cluster:  17 Fr_nu: 218992 TotEn:   -15.66
@<TRIPOS>ATOM
      1 C1        -77.8054  -13.1146  -45.9648 C.2    1 LIG       0.04000
      2 C2        -79.1863  -13.5995  -46.4415 C.3    1 LIG       0.11000
      3 C3        -79.6771  -12.8356  -45.2153 C.3    1 LIG       0.08100
      4 O1        -76.6526  -13.2148  -46.3186 O.2    1 LIG      -0.32000
      5 O2        -78.3118  -12.4547  -44.8888 O.3    1 LIG      -0.27100
      6 H1        -79.4925  -13.1931  -47.4067 H      1 LIG       0.09000
      7 H2        -79.3137  -14.6828  -46.4081 H      1 LIG       0.09000
      8 H3        -80.3014  -11.9617  -45.4203 H      1 LIG       0.09000
      9 H4        -80.1232  -13.4470  -44.4262 H      1 LIG       0.09000
@<TRIPOS>BOND
      1       1       2 1
      2       1       4 2
      3       1       5 1
      4       2       3 1
      5       3       5 1
      6       2       6 1
      7       2       7 1
      8       3       8 1
      9       3       9 1
@<TRIPOS>ALT_TYPE
CGenFF_4.0_ALT_TYPE_SET
CGenFF_4.0 1 CG2O4 2 CG3C41 3 CG3C41 4 OG2D1 5 OG3C51 6 HGA2 7 HGA2 8 HGA2 9 HGA2
@<TRIPOS>MOLECULE
4_lactone
 9 9 0 0 0
****
USER_CHARGES
INVALID_CHARGES
Pose:  18 Cluster:  18 Fr_nu: 297324 TotEn:   -15.42
@<TRIPOS>ATOM
      1 C1        -45.6080  -12.2112  -35.7078 C.2    1 LIG       0.04000
      2 C2        -45.3688  -10.7622  -36.1686 C.3    1 LIG       0.11000
      3 C3        -46.3434  -10.4342  -35.0414 C.3    1 LIG       0.08100
      4 O1        -45.2371  -13.3201  -36.0193 O.2    1 LIG      -0.32000
      5 O2        -46.4704  -11.8473  -34.7212 O.3    1 LIG      -0.27100
      6 H1        -44.3450  -10.4127  -36.0262 H      1 LIG       0.09000
      7 H2        -45.7236  -10.5518  -37.1789 H      1 LIG       0.09000
      8 H3        -45.9264   -9.8671  -34.2048 H      1 LIG       0.09000
      9 H4        -47.2994  -10.0057  -35.3544 H      1 LIG       0.09000
@<TRIPOS>BOND
      1       1       2 1
      2       1       4 2
      3       1       5 1
      4       2       3 1
      5       3       5 1
      6       2       6 1
      7       2       7 1
      8       3       8 1
      9       3       9 1
@<TRIPOS>ALT_TYPE
CGenFF_4.0_ALT_TYPE_SET
CGenFF_4.0 1 CG2O4 2 CG3C41 3 CG3C41 4 OG2D1 5 OG3C51 6 HGA2 7 HGA2 8 HGA2 9 HGA2
@<TRIPOS>MOLECULE
4_lactone
 9 9 0 0 0
****
USER_CHARGES
INVALID_CHARGES
Pose:  19 Cluster:  19 Fr_nu: 395476 TotEn:   -15.38
@<TRIPOS>ATOM
      1 C1        -75.7437   -9.7138  -43.9271 C.2    1 LIG       0.04000
      2 C2        -77.1359   -9.7426  -43.2712 C.3    1 LIG       0.11000
      3 C3        -77.1657  -11.1660  -43.8199 C.3    1 LIG       0.08100
      4 O1        -74.8323   -8.9279  -44.0539 O.2    1 LIG      -0.32000
      5 O2        -75.8384  -10.9899  -44.3879 O.3    1 LIG      -0.27100
      6 H1        -77.1180   -9.6544  -42.1839 H      1 LIG       0.09000
      7 H2        -77.8515   -9.0481  -43.7145 H      1 LIG       0.09000
      8 H3        -77.1813  -11.9622  -43.0707 H      1 LIG       0.09000
      9 H4        -77.9125  -11.3569  -44.5955 H      1 LIG       0.09000
@<TRIPOS>BOND
      1       1       2 1
      2       1       4 2
      3       1       5 1
      4       2       3 1
      5       3       5 1
      6       2       6 1
      7       2       7 1
      8       3       8 1
      9       3       9 1
@<TRIPOS>ALT_TYPE
CGenFF_4.0_ALT_TYPE_SET
CGenFF_4.0 1 CG2O4 2 CG3C41 3 CG3C41 4 OG2D1 5 OG3C51 6 HGA2 7 HGA2 8 HGA2 9 HGA2
@<TRIPOS>MOLECULE
4_lactone
 9 9 0 0 0
****
USER_CHARGES
INVALID_CHARGES
Pose:  20 Cluster:  20 Fr_nu: 527865 TotEn:   -15.38
@<TRIPOS>ATOM
      1 C1        -56.3676  -21.1104  -34.5980 C.2    1 LIG       0.04000
      2 C2        -56.1947  -21.2868  -36.1173 C.3    1 LIG       0.11000
      3 C3        -57.6336  -21.7885  -36.0402 C.3    1 LIG       0.08100
      4 O1        -55.7032  -20.7272  -33.6621 O.2    1 LIG      -0.32000
      5 O2        -57.6479  -21.5695  -34.6024 O.3    1 LIG      -0.27100
      6 H1        -56.0475  -20.3521  -36.6604 H      1 LIG       0.09000
      7 H2        -55.4471  -22.0309  -36.3970 H      1 LIG       0.09000
      8 H3        -58.3784  -21.1709  -36.5495 H      1 LIG       0.09000
      9 H4        -57.7791  -22.8437  -36.2874 H      1 LIG       0.09000
@<TRIPOS>BOND
      1       1       2 1
      2       1       4 2
      3       1       5 1
      4       2       3 1
      5       3       5 1
      6       2       6 1
      7       2       7 1
      8       3       8 1
      9       3       9 1
@<TRIPOS>ALT_TYPE
CGenFF_4.0_ALT_TYPE_SET
CGenFF_4.0 1 CG2O4 2 CG3C41 3 CG3C41 4 OG2D1 5 OG3C51 6 HGA2 7 HGA2 8 HGA2 9 HGA2
@<TRIPOS>MOLECULE
4_lactone
 9 9 0 0 0
****
USER_CHARGES
INVALID_CHARGES
Pose:  21 Cluster:  21 Fr_nu: 2666670 TotEn:   -15.36
@<TRIPOS>ATOM
      1 C1        -84.1789    6.3180  -45.7355 C.2    1 LIG       0.04000
      2 C2        -84.1280    7.8426  -45.5299 C.3    1 LIG       0.11000
      3 C3        -83.8847    7.8557  -47.0361 C.3    1 LIG       0.08100
      4 O1        -84.3422    5.3302  -45.0559 O.2    1 LIG      -0.32000
      5 O2        -83.9573    6.4035  -47.0746 O.3    1 LIG      -0.27100
      6 H1        -85.0715    8.2793  -45.1987 H      1 LIG       0.09000
      7 H2        -83.2949    8.1810  -44.9117 H      1 LIG       0.09000
      8 H3        -84.6727    8.3150  -47.6392 H      1 LIG       0.09000
      9 H4        -82.9023    8.2173  -47.3520 H      1 LIG       0.09000
@<TRIPOS>BOND
      1       1       2 1
      2       1       4 2
      3       1       5 1
      4       2       3 1
      5       3       5 1
      6       2       6 1
      7       2       7 1
      8       3       8 1
      9       3       9 1
@<TRIPOS>ALT_TYPE
CGenFF_4.0_ALT_TYPE_SET
CGenFF_4.0 1 CG2O4 2 CG3C41 3 CG3C41 4 OG2D1 5 OG3C51 6 HGA2 7 HGA2 8 HGA2 9 HGA2
@<TRIPOS>MOLECULE
4_lactone
 9 9 0 0 0
****
USER_CHARGES
INVALID_CHARGES
Pose:  22 Cluster:  22 Fr_nu: 1025720 TotEn:   -14.99
@<TRIPOS>ATOM
      1 C1        -79.1080  -14.9053  -45.3776 C.2    1 LIG       0.04000
      2 C2        -79.5311  -14.2016  -46.6795 C.3    1 LIG       0.11000
      3 C3        -78.8832  -12.9874  -46.0207 C.3    1 LIG       0.08100
      4 O1        -79.1855  -16.0123  -44.8948 O.2    1 LIG      -0.32000
      5 O2        -78.5491  -13.7833  -44.8500 O.3    1 LIG      -0.27100
      6 H1        -79.0310  -14.5790  -47.5727 H      1 LIG       0.09000
      7 H2        -80.6112  -14.1434  -46.8234 H      1 LIG       0.09000
      8 H3        -77.9874  -12.6019  -46.5152 H      1 LIG       0.09000
      9 H4        -79.5628  -12.1686  -45.7692 H      1 LIG       0.09000
@<TRIPOS>BOND
      1       1       2 1
      2       1       4 2
      3       1       5 1
      4       2       3 1
      5       3       5 1
      6       2       6 1
      7       2       7 1
      8       3       8 1
      9       3       9 1
@<TRIPOS>ALT_TYPE
CGenFF_4.0_ALT_TYPE_SET
CGenFF_4.0 1 CG2O4 2 CG3C41 3 CG3C41 4 OG2D1 5 OG3C51 6 HGA2 7 HGA2 8 HGA2 9 HGA2
@<TRIPOS>MOLECULE
4_lactone
 9 9 0 0 0
****
USER_CHARGES
INVALID_CHARGES
Pose:  23 Cluster:  23 Fr_nu: 7107158 TotEn:   -14.96
@<TRIPOS>ATOM
      1 C1        -58.2976    5.7577  -19.1206 C.2    1 LIG       0.04000
      2 C2        -58.8457    4.9855  -17.9073 C.3    1 LIG       0.11000
      3 C3        -57.7659    3.9776  -18.2894 C.3    1 LIG       0.08100
      4 O1        -58.5273    6.7974  -19.6956 O.2    1 LIG      -0.32000
      5 O2        -57.3575    4.8169  -19.4050 O.3    1 LIG      -0.27100
      6 H1        -58.7020    5.4947  -16.9531 H      1 LIG       0.09000
      7 H2        -59.8757    4.6447  -18.0246 H      1 LIG       0.09000
      8 H3        -56.9581    3.8508  -17.5635 H      1 LIG       0.09000
      9 H4        -58.1288    3.0042  -18.6308 H      1 LIG       0.09000
@<TRIPOS>BOND
      1       1       2 1
      2       1       4 2
      3       1       5 1
      4       2       3 1
      5       3       5 1
      6       2       6 1
      7       2       7 1
      8       3       8 1
      9       3       9 1
@<TRIPOS>ALT_TYPE
CGenFF_4.0_ALT_TYPE_SET
CGenFF_4.0 1 CG2O4 2 CG3C41 3 CG3C41 4 OG2D1 5 OG3C51 6 HGA2 7 HGA2 8 HGA2 9 HGA2
@<TRIPOS>MOLECULE
4_lactone
 9 9 0 0 0
****
USER_CHARGES
INVALID_CHARGES
Pose:  24 Cluster:  24 Fr_nu: 7115264 TotEn:   -14.84
@<TRIPOS>ATOM
      1 C1        -57.1363    4.7783  -18.9629 C.2    1 LIG       0.04000
      2 C2        -56.9610    4.6479  -17.4393 C.3    1 LIG       0.11000
      3 C3        -56.3655    3.2918  -17.8059 C.3    1 LIG       0.08100
      4 O1        -57.5706    5.5928  -19.7454 O.2    1 LIG      -0.32000
      5 O2        -56.5954    3.5567  -19.2175 O.3    1 LIG      -0.27100
      6 H1        -56.2657    5.3694  -17.0074 H      1 LIG       0.09000
      7 H2        -57.8999    4.6192  -16.8838 H      1 LIG       0.09000
      8 H3        -55.3015    3.1670  -17.5873 H      1 LIG       0.09000
      9 H4        -56.9304    2.4205  -17.4635 H      1 LIG       0.09000
@<TRIPOS>BOND
      1       1       2 1
      2       1       4 2
      3       1       5 1
      4       2       3 1
      5       3       5 1
      6       2       6 1
      7       2       7 1
      8       3       8 1
      9       3       9 1
@<TRIPOS>ALT_TYPE
CGenFF_4.0_ALT_TYPE_SET
CGenFF_4.0 1 CG2O4 2 CG3C41 3 CG3C41 4 OG2D1 5 OG3C51 6 HGA2 7 HGA2 8 HGA2 9 HGA2
@<TRIPOS>MOLECULE
4_lactone
 9 9 0 0 0
****
USER_CHARGES
INVALID_CHARGES
Pose:  25 Cluster:  25 Fr_nu:  64577 TotEn:   -14.78
@<TRIPOS>ATOM
      1 C1        -79.6358  -20.6415  -33.3272 C.2    1 LIG       0.04000
      2 C2        -78.2130  -21.1609  -33.0531 C.3    1 LIG       0.11000
      3 C3        -78.7539  -22.4410  -33.6830 C.3    1 LIG       0.08100
      4 O1        -80.2598  -19.6177  -33.1635 O.2    1 LIG      -0.32000
      5 O2        -80.0518  -21.8138  -33.8772 O.3    1 LIG      -0.27100
      6 H1        -77.4344  -20.6470  -33.6189 H      1 LIG       0.09000
      7 H2        -77.9584  -21.2242  -31.9939 H      1 LIG       0.09000
      8 H3        -78.2991  -22.7295  -34.6346 H      1 LIG       0.09000
      9 H4        -78.8206  -23.3038  -33.0146 H      1 LIG       0.09000
@<TRIPOS>BOND
      1       1       2 1
      2       1       4 2
      3       1       5 1
      4       2       3 1
      5       3       5 1
      6       2       6 1
      7       2       7 1
      8       3       8 1
      9       3       9 1
@<TRIPOS>ALT_TYPE
CGenFF_4.0_ALT_TYPE_SET
CGenFF_4.0 1 CG2O4 2 CG3C41 3 CG3C41 4 OG2D1 5 OG3C51 6 HGA2 7 HGA2 8 HGA2 9 HGA2
@<TRIPOS>MOLECULE
4_lactone
 9 9 0 0 0
****
USER_CHARGES
INVALID_CHARGES
Pose:  26 Cluster:  26 Fr_nu: 2919233 TotEn:   -14.70
@<TRIPOS>ATOM
      1 C1        -79.1263  -22.9577  -32.2390 C.2    1 LIG       0.04000
      2 C2        -78.3839  -22.0443  -33.2308 C.3    1 LIG       0.11000
      3 C3        -79.4801  -22.4984  -34.1900 C.3    1 LIG       0.08100
      4 O1        -79.0127  -23.3010  -31.0842 O.2    1 LIG      -0.32000
      5 O2        -80.0717  -23.3212  -33.1466 O.3    1 LIG      -0.27100
      6 H1        -78.3992  -20.9874  -32.9603 H      1 LIG       0.09000
      7 H2        -77.3735  -22.3780  -33.4729 H      1 LIG       0.09000
      8 H3        -80.1680  -21.7181  -34.5267 H      1 LIG       0.09000
      9 H4        -79.1449  -23.1033  -35.0370 H      1 LIG       0.09000
@<TRIPOS>BOND
      1       1       2 1
      2       1       4 2
      3       1       5 1
      4       2       3 1
      5       3       5 1
      6       2       6 1
      7       2       7 1
      8       3       8 1
      9       3       9 1
@<TRIPOS>ALT_TYPE
CGenFF_4.0_ALT_TYPE_SET
CGenFF_4.0 1 CG2O4 2 CG3C41 3 CG3C41 4 OG2D1 5 OG3C51 6 HGA2 7 HGA2 8 HGA2 9 HGA2
@<TRIPOS>MOLECULE
4_lactone
 9 9 0 0 0
****
USER_CHARGES
INVALID_CHARGES
Pose:  27 Cluster:  27 Fr_nu: 384302 TotEn:   -14.66
@<TRIPOS>ATOM
      1 C1        -77.5786  -13.9059  -46.2579 C.2    1 LIG       0.04000
      2 C2        -78.6391  -13.3323  -47.2148 C.3    1 LIG       0.11000
      3 C3        -79.6012  -14.1211  -46.3316 C.3    1 LIG       0.08100
      4 O1        -76.3779  -13.8502  -46.1187 O.2    1 LIG      -0.32000
      5 O2        -78.4917  -14.5857  -45.5138 O.3    1 LIG      -0.27100
      6 H1        -78.7380  -12.2466  -47.1711 H      1 LIG       0.09000
      7 H2        -78.5453  -13.6816  -48.2444 H      1 LIG       0.09000
      8 H3        -80.3083  -13.5235  -45.7500 H      1 LIG       0.09000
      9 H4        -80.1158  -14.9529  -46.8205 H      1 LIG       0.09000
@<TRIPOS>BOND
      1       1       2 1
      2       1       4 2
      3       1       5 1
      4       2       3 1
      5       3       5 1
      6       2       6 1
      7       2       7 1
      8       3       8 1
      9       3       9 1
@<TRIPOS>ALT_TYPE
CGenFF_4.0_ALT_TYPE_SET
CGenFF_4.0 1 CG2O4 2 CG3C41 3 CG3C41 4 OG2D1 5 OG3C51 6 HGA2 7 HGA2 8 HGA2 9 HGA2
@<TRIPOS>MOLECULE
4_lactone
 9 9 0 0 0
****
USER_CHARGES
INVALID_CHARGES
Pose:  28 Cluster:  28 Fr_nu: 7064816 TotEn:   -14.57
@<TRIPOS>ATOM
      1 C1        -57.5369    4.9524  -20.2768 C.2    1 LIG       0.04000
      2 C2        -57.7516    5.8881  -19.0737 C.3    1 LIG       0.11000
      3 C3        -58.9097    4.9409  -18.7743 C.3    1 LIG       0.08100
      4 O1        -56.7749    4.8613  -21.2125 O.2    1 LIG      -0.32000
      5 O2        -58.5855    4.1499  -19.9510 O.3    1 LIG      -0.27100
      6 H1        -56.9340    5.8797  -18.3512 H      1 LIG       0.09000
      7 H2        -58.0305    6.9072  -19.3464 H      1 LIG       0.09000
      8 H3        -58.8168    4.3545  -17.8561 H      1 LIG       0.09000
      9 H4        -59.9087    5.3795  -18.8478 H      1 LIG       0.09000
@<TRIPOS>BOND
      1       1       2 1
      2       1       4 2
      3       1       5 1
      4       2       3 1
      5       3       5 1
      6       2       6 1
      7       2       7 1
      8       3       8 1
      9       3       9 1
@<TRIPOS>ALT_TYPE
CGenFF_4.0_ALT_TYPE_SET
CGenFF_4.0 1 CG2O4 2 CG3C41 3 CG3C41 4 OG2D1 5 OG3C51 6 HGA2 7 HGA2 8 HGA2 9 HGA2
@<TRIPOS>MOLECULE
4_lactone
 9 9 0 0 0
****
USER_CHARGES
INVALID_CHARGES
Pose:  29 Cluster:  29 Fr_nu: 7127215 TotEn:   -14.50
@<TRIPOS>ATOM
      1 C1        -86.3549    2.7680  -50.1084 C.2    1 LIG       0.04000
      2 C2        -86.2077    3.9186  -51.1202 C.3    1 LIG       0.11000
      3 C3        -86.9249    4.7206  -50.0384 C.3    1 LIG       0.08100
      4 O1        -86.0636    1.5954  -50.0408 O.2    1 LIG      -0.32000
      5 O2        -86.9913    3.5419  -49.1888 O.3    1 LIG      -0.27100
      6 H1        -85.1746    4.2083  -51.3182 H      1 LIG       0.09000
      7 H2        -86.7634    3.7699  -52.0475 H      1 LIG       0.09000
      8 H3        -86.3397    5.5194  -49.5747 H      1 LIG       0.09000
      9 H4        -87.9225    5.0821  -50.3026 H      1 LIG       0.09000
@<TRIPOS>BOND
      1       1       2 1
      2       1       4 2
      3       1       5 1
      4       2       3 1
      5       3       5 1
      6       2       6 1
      7       2       7 1
      8       3       8 1
      9       3       9 1
@<TRIPOS>ALT_TYPE
CGenFF_4.0_ALT_TYPE_SET
CGenFF_4.0 1 CG2O4 2 CG3C41 3 CG3C41 4 OG2D1 5 OG3C51 6 HGA2 7 HGA2 8 HGA2 9 HGA2
@<TRIPOS>MOLECULE
4_lactone
 9 9 0 0 0
****
USER_CHARGES
INVALID_CHARGES
Pose:  30 Cluster:  30 Fr_nu: 7116843 TotEn:   -14.41
@<TRIPOS>ATOM
      1 C1        -56.5932    4.6425  -18.9968 C.2    1 LIG       0.04000
      2 C2        -56.4419    3.7565  -17.7473 C.3    1 LIG       0.11000
      3 C3        -55.4298    4.8217  -17.3364 C.3    1 LIG       0.08100
      4 O1        -57.2355    4.6380  -20.0223 O.2    1 LIG      -0.32000
      5 O2        -55.6783    5.5532  -18.5688 O.3    1 LIG      -0.27100
      6 H1        -57.3414    3.6957  -17.1327 H      1 LIG       0.09000
      7 H2        -56.0320    2.7659  -17.9508 H      1 LIG       0.09000
      8 H3        -55.6955    5.4131  -16.4560 H      1 LIG       0.09000
      9 H4        -54.3914    4.4854  -17.2713 H      1 LIG       0.09000
@<TRIPOS>BOND
      1       1       2 1
      2       1       4 2
      3       1       5 1
      4       2       3 1
      5       3       5 1
      6       2       6 1
      7       2       7 1
      8       3       8 1
      9       3       9 1
@<TRIPOS>ALT_TYPE
CGenFF_4.0_ALT_TYPE_SET
CGenFF_4.0 1 CG2O4 2 CG3C41 3 CG3C41 4 OG2D1 5 OG3C51 6 HGA2 7 HGA2 8 HGA2 9 HGA2
@<TRIPOS>MOLECULE
4_lactone
 9 9 0 0 0
****
USER_CHARGES
INVALID_CHARGES
Pose:  31 Cluster:  31 Fr_nu: 1822471 TotEn:   -14.41
@<TRIPOS>ATOM
      1 C1        -79.1471  -14.4393  -44.8288 C.2    1 LIG       0.04000
      2 C2        -79.5706  -13.0303  -45.2812 C.3    1 LIG       0.11000
      3 C3        -79.1882  -13.5556  -46.6618 C.3    1 LIG       0.08100
      4 O1        -79.0802  -15.0624  -43.7937 O.2    1 LIG      -0.32000
      5 O2        -78.8240  -14.8412  -46.0873 O.3    1 LIG      -0.27100
      6 H1        -80.6298  -12.8145  -45.1333 H      1 LIG       0.09000
      7 H2        -78.9430  -12.2289  -44.8879 H      1 LIG       0.09000
      8 H3        -80.0102  -13.6516  -47.3764 H      1 LIG       0.09000
      9 H4        -78.3296  -13.0674  -47.1309 H      1 LIG       0.09000
@<TRIPOS>BOND
      1       1       2 1
      2       1       4 2
      3       1       5 1
      4       2       3 1
      5       3       5 1
      6       2       6 1
      7       2       7 1
      8       3       8 1
      9       3       9 1
@<TRIPOS>ALT_TYPE
CGenFF_4.0_ALT_TYPE_SET
CGenFF_4.0 1 CG2O4 2 CG3C41 3 CG3C41 4 OG2D1 5 OG3C51 6 HGA2 7 HGA2 8 HGA2 9 HGA2
@<TRIPOS>MOLECULE
4_lactone
 9 9 0 0 0
****
USER_CHARGES
INVALID_CHARGES
Pose:  32 Cluster:  32 Fr_nu: 6511230 TotEn:   -14.18
@<TRIPOS>ATOM
      1 C1        -71.6142    5.1239  -47.1376 C.2    1 LIG       0.04000
      2 C2        -70.2103    4.5045  -47.2578 C.3    1 LIG       0.11000
      3 C3        -70.9956    3.2192  -47.5009 C.3    1 LIG       0.08100
      4 O1        -72.0942    6.2149  -46.9287 O.2    1 LIG      -0.32000
      5 O2        -72.2498    3.9422  -47.3600 O.3    1 LIG      -0.27100
      6 H1        -69.6316    4.8736  -48.1060 H      1 LIG       0.09000
      7 H2        -69.6284    4.5378  -46.3352 H      1 LIG       0.09000
      8 H3        -70.8919    2.7821  -48.4978 H      1 LIG       0.09000
      9 H4        -70.8878    2.4483  -46.7329 H      1 LIG       0.09000
@<TRIPOS>BOND
      1       1       2 1
      2       1       4 2
      3       1       5 1
      4       2       3 1
      5       3       5 1
      6       2       6 1
      7       2       7 1
      8       3       8 1
      9       3       9 1
@<TRIPOS>ALT_TYPE
CGenFF_4.0_ALT_TYPE_SET
CGenFF_4.0 1 CG2O4 2 CG3C41 3 CG3C41 4 OG2D1 5 OG3C51 6 HGA2 7 HGA2 8 HGA2 9 HGA2
@<TRIPOS>MOLECULE
4_lactone
 9 9 0 0 0
****
USER_CHARGES
INVALID_CHARGES
Pose:  33 Cluster:  33 Fr_nu: 7095599 TotEn:   -14.02
@<TRIPOS>ATOM
      1 C1        -58.2414    6.0208  -19.0873 C.2    1 LIG       0.04000
      2 C2        -57.5593    6.0900  -17.7092 C.3    1 LIG       0.11000
      3 C3        -58.9597    6.4680  -17.2362 C.3    1 LIG       0.08100
      4 O1        -57.9253    5.7731  -20.2288 O.2    1 LIG      -0.32000
      5 O2        -59.4627    6.3640  -18.5970 O.3    1 LIG      -0.27100
      6 H1        -57.1810    5.1314  -17.3507 H      1 LIG       0.09000
      7 H2        -56.8029    6.8721  -17.6254 H      1 LIG       0.09000
      8 H3        -59.4452    5.7489  -16.5708 H      1 LIG       0.09000
      9 H4        -59.0672    7.4833  -16.8447 H      1 LIG       0.09000
@<TRIPOS>BOND
      1       1       2 1
      2       1       4 2
      3       1       5 1
      4       2       3 1
      5       3       5 1
      6       2       6 1
      7       2       7 1
      8       3       8 1
      9       3       9 1
@<TRIPOS>ALT_TYPE
CGenFF_4.0_ALT_TYPE_SET
CGenFF_4.0 1 CG2O4 2 CG3C41 3 CG3C41 4 OG2D1 5 OG3C51 6 HGA2 7 HGA2 8 HGA2 9 HGA2
@<TRIPOS>MOLECULE
4_lactone
 9 9 0 0 0
****
USER_CHARGES
INVALID_CHARGES
Pose:  34 Cluster:  34 Fr_nu: 670527 TotEn:   -13.87
@<TRIPOS>ATOM
      1 C1        -58.3917    1.4163  -41.3041 C.2    1 LIG       0.04000
      2 C2        -58.7065    1.6334  -39.8132 C.3    1 LIG       0.11000
      3 C3        -57.7499    0.4595  -39.6262 C.3    1 LIG       0.08100
      4 O1        -58.7052    1.9088  -42.3640 O.2    1 LIG      -0.32000
      5 O2        -57.5509    0.3744  -41.0645 O.3    1 LIG      -0.27100
      6 H1        -58.3630    2.5916  -39.4202 H      1 LIG       0.09000
      7 H2        -59.7474    1.4444  -39.5457 H      1 LIG       0.09000
      8 H3        -56.8173    0.6873  -39.1029 H      1 LIG       0.09000
      9 H4        -58.1978   -0.4550  -39.2278 H      1 LIG       0.09000
@<TRIPOS>BOND
      1       1       2 1
      2       1       4 2
      3       1       5 1
      4       2       3 1
      5       3       5 1
      6       2       6 1
      7       2       7 1
      8       3       8 1
      9       3       9 1
@<TRIPOS>ALT_TYPE
CGenFF_4.0_ALT_TYPE_SET
CGenFF_4.0 1 CG2O4 2 CG3C41 3 CG3C41 4 OG2D1 5 OG3C51 6 HGA2 7 HGA2 8 HGA2 9 HGA2
@<TRIPOS>MOLECULE
4_lactone
 9 9 0 0 0
****
USER_CHARGES
INVALID_CHARGES
Pose:  35 Cluster:  35 Fr_nu: 744408 TotEn:   -13.85
@<TRIPOS>ATOM
      1 C1        -77.6607  -13.5116  -45.5354 C.2    1 LIG       0.04000
      2 C2        -79.1698  -13.2097  -45.5598 C.3    1 LIG       0.11000
      3 C3        -79.1125  -13.9498  -46.8928 C.3    1 LIG       0.08100
      4 O1        -76.7206  -13.3064  -44.8015 O.2    1 LIG      -0.32000
      5 O2        -77.6822  -14.1589  -46.7313 O.3    1 LIG      -0.27100
      6 H1        -79.7357  -13.7031  -44.7681 H      1 LIG       0.09000
      7 H2        -79.4104  -12.1469  -45.6171 H      1 LIG       0.09000
      8 H3        -79.6567  -14.8973  -46.9323 H      1 LIG       0.09000
      9 H4        -79.3328  -13.3459  -47.7774 H      1 LIG       0.09000
@<TRIPOS>BOND
      1       1       2 1
      2       1       4 2
      3       1       5 1
      4       2       3 1
      5       3       5 1
      6       2       6 1
      7       2       7 1
      8       3       8 1
      9       3       9 1
@<TRIPOS>ALT_TYPE
CGenFF_4.0_ALT_TYPE_SET
CGenFF_4.0 1 CG2O4 2 CG3C41 3 CG3C41 4 OG2D1 5 OG3C51 6 HGA2 7 HGA2 8 HGA2 9 HGA2
@<TRIPOS>MOLECULE
4_lactone
 9 9 0 0 0
****
USER_CHARGES
INVALID_CHARGES
Pose:  36 Cluster:  36 Fr_nu: 124178 TotEn:   -13.75
@<TRIPOS>ATOM
      1 C1        -63.5463    5.7479  -25.4154 C.2    1 LIG       0.04000
      2 C2        -63.6667    4.2535  -25.0669 C.3    1 LIG       0.11000
      3 C3        -63.0235    4.0676  -26.4379 C.3    1 LIG       0.08100
      4 O1        -63.8161    6.8095  -24.9009 O.2    1 LIG      -0.32000
      5 O2        -62.9770    5.5090  -26.6272 O.3    1 LIG      -0.27100
      6 H1        -63.0608    3.9448  -24.2137 H      1 LIG       0.09000
      7 H2        -64.6946    3.8995  -24.9731 H      1 LIG       0.09000
      8 H3        -62.0220    3.6287  -26.4357 H      1 LIG       0.09000
      9 H4        -63.6508    3.5835  -27.1914 H      1 LIG       0.09000
@<TRIPOS>BOND
      1       1       2 1
      2       1       4 2
      3       1       5 1
      4       2       3 1
      5       3       5 1
      6       2       6 1
      7       2       7 1
      8       3       8 1
      9       3       9 1
@<TRIPOS>ALT_TYPE
CGenFF_4.0_ALT_TYPE_SET
CGenFF_4.0 1 CG2O4 2 CG3C41 3 CG3C41 4 OG2D1 5 OG3C51 6 HGA2 7 HGA2 8 HGA2 9 HGA2
@<TRIPOS>MOLECULE
4_lactone
 9 9 0 0 0
****
USER_CHARGES
INVALID_CHARGES
Pose:  37 Cluster:  37 Fr_nu: 7097123 TotEn:   -13.49
@<TRIPOS>ATOM
      1 C1        -85.4776    1.6243  -51.1077 C.2    1 LIG       0.04000
      2 C2        -84.5979    2.7680  -51.6436 C.3    1 LIG       0.11000
      3 C3        -84.9939    2.1942  -53.0007 C.3    1 LIG       0.08100
      4 O1        -85.8296    1.1974  -50.0315 O.2    1 LIG      -0.32000
      5 O2        -85.7888    1.1649  -52.3494 O.3    1 LIG      -0.27100
      6 H1        -84.9800    3.7656  -51.4214 H      1 LIG       0.09000
      7 H2        -83.5426    2.6789  -51.3804 H      1 LIG       0.09000
      8 H3        -85.6108    2.8436  -53.6278 H      1 LIG       0.09000
      9 H4        -84.1779    1.7613  -53.5860 H      1 LIG       0.09000
@<TRIPOS>BOND
      1       1       2 1
      2       1       4 2
      3       1       5 1
      4       2       3 1
      5       3       5 1
      6       2       6 1
      7       2       7 1
      8       3       8 1
      9       3       9 1
@<TRIPOS>ALT_TYPE
CGenFF_4.0_ALT_TYPE_SET
CGenFF_4.0 1 CG2O4 2 CG3C41 3 CG3C41 4 OG2D1 5 OG3C51 6 HGA2 7 HGA2 8 HGA2 9 HGA2
@<TRIPOS>MOLECULE
4_lactone
 9 9 0 0 0
****
USER_CHARGES
INVALID_CHARGES
Pose:  38 Cluster:  38 Fr_nu: 1492100 TotEn:   -13.13
@<TRIPOS>ATOM
      1 C1        -77.0245  -12.2394  -45.1890 C.2    1 LIG       0.04000
      2 C2        -78.4489  -12.8174  -45.2675 C.3    1 LIG       0.11000
      3 C3        -78.0190  -13.2054  -46.6791 C.3    1 LIG       0.08100
      4 O1        -76.3400  -11.6580  -44.3780 O.2    1 LIG      -0.32000
      5 O2        -76.7088  -12.6139  -46.4578 O.3    1 LIG      -0.27100
      6 H1        -78.6312  -13.6473  -44.5830 H      1 LIG       0.09000
      7 H2        -79.2383  -12.0669  -45.2012 H      1 LIG       0.09000
      8 H3        -77.9490  -14.2789  -46.8747 H      1 LIG       0.09000
      9 H4        -78.5546  -12.7037  -47.4898 H      1 LIG       0.09000
@<TRIPOS>BOND
      1       1       2 1
      2       1       4 2
      3       1       5 1
      4       2       3 1
      5       3       5 1
      6       2       6 1
      7       2       7 1
      8       3       8 1
      9       3       9 1
@<TRIPOS>ALT_TYPE
CGenFF_4.0_ALT_TYPE_SET
CGenFF_4.0 1 CG2O4 2 CG3C41 3 CG3C41 4 OG2D1 5 OG3C51 6 HGA2 7 HGA2 8 HGA2 9 HGA2
@<TRIPOS>MOLECULE
4_lactone
 9 9 0 0 0
****
USER_CHARGES
INVALID_CHARGES
Pose:  39 Cluster:  39 Fr_nu: 458344 TotEn:   -12.97
@<TRIPOS>ATOM
      1 C1        -76.4388  -13.5126  -43.4868 C.2    1 LIG       0.04000
      2 C2        -77.5287  -13.7407  -44.5495 C.3    1 LIG       0.11000
      3 C3        -76.6223  -12.8624  -45.4068 C.3    1 LIG       0.08100
      4 O1        -76.2265  -13.8386  -42.3410 O.2    1 LIG      -0.32000
      5 O2        -75.6802  -12.7358  -44.3059 O.3    1 LIG      -0.27100
      6 H1        -77.6259  -14.7784  -44.8723 H      1 LIG       0.09000
      7 H2        -78.4987  -13.3123  -44.2916 H      1 LIG       0.09000
      8 H3        -76.1680  -13.3530  -46.2719 H      1 LIG       0.09000
      9 H4        -77.0387  -11.8926  -45.6928 H      1 LIG       0.09000
@<TRIPOS>BOND
      1       1       2 1
      2       1       4 2
      3       1       5 1
      4       2       3 1
      5       3       5 1
      6       2       6 1
      7       2       7 1
      8       3       8 1
      9       3       9 1
@<TRIPOS>ALT_TYPE
CGenFF_4.0_ALT_TYPE_SET
CGenFF_4.0 1 CG2O4 2 CG3C41 3 CG3C41 4 OG2D1 5 OG3C51 6 HGA2 7 HGA2 8 HGA2 9 HGA2
@<TRIPOS>MOLECULE
4_lactone
 9 9 0 0 0
****
USER_CHARGES
INVALID_CHARGES
Pose:  40 Cluster:  40 Fr_nu: 446729 TotEn:   -12.93
@<TRIPOS>ATOM
      1 C1        -80.9862   -7.0428  -31.4084 C.2    1 LIG       0.04000
      2 C2        -80.9862   -8.5761  -31.2742 C.3    1 LIG       0.11000
      3 C3        -80.9862   -8.5287  -32.7992 C.3    1 LIG       0.08100
      4 O1        -80.9869   -6.0819  -30.6728 O.2    1 LIG      -0.32000
      5 O2        -80.9874   -7.0745  -32.7680 O.3    1 LIG      -0.27100
      6 H1        -80.0850   -8.9830  -30.8130 H      1 LIG       0.09000
      7 H2        -81.8873   -8.9827  -30.8121 H      1 LIG       0.09000
      8 H3        -80.0887   -8.9208  -33.2853 H      1 LIG       0.09000
      9 H4        -81.8849   -8.9209  -33.2833 H      1 LIG       0.09000
@<TRIPOS>BOND
      1       1       2 1
      2       1       4 2
      3       1       5 1
      4       2       3 1
      5       3       5 1
      6       2       6 1
      7       2       7 1
      8       3       8 1
      9       3       9 1
@<TRIPOS>ALT_TYPE
CGenFF_4.0_ALT_TYPE_SET
CGenFF_4.0 1 CG2O4 2 CG3C41 3 CG3C41 4 OG2D1 5 OG3C51 6 HGA2 7 HGA2 8 HGA2 9 HGA2
@<TRIPOS>MOLECULE
4_lactone
 9 9 0 0 0
****
USER_CHARGES
INVALID_CHARGES
Pose:  41 Cluster:  41 Fr_nu:  73371 TotEn:   -12.87
@<TRIPOS>ATOM
      1 C1        -79.4626  -20.9147  -32.2673 C.2    1 LIG       0.04000
      2 C2        -78.3122  -21.3913  -33.1720 C.3    1 LIG       0.11000
      3 C3        -79.3786  -22.3310  -33.7266 C.3    1 LIG       0.08100
      4 O1        -79.6278  -20.1021  -31.3860 O.2    1 LIG      -0.32000
      5 O2        -80.3620  -21.7805  -32.8071 O.3    1 LIG      -0.27100
      6 H1        -77.9449  -20.6312  -33.8633 H      1 LIG       0.09000
      7 H2        -77.4916  -21.8693  -32.6344 H      1 LIG       0.09000
      8 H3        -79.6626  -22.1626  -34.7690 H      1 LIG       0.09000
      9 H4        -79.2099  -23.3959  -33.5441 H      1 LIG       0.09000
@<TRIPOS>BOND
      1       1       2 1
      2       1       4 2
      3       1       5 1
      4       2       3 1
      5       3       5 1
      6       2       6 1
      7       2       7 1
      8       3       8 1
      9       3       9 1
@<TRIPOS>ALT_TYPE
CGenFF_4.0_ALT_TYPE_SET
CGenFF_4.0 1 CG2O4 2 CG3C41 3 CG3C41 4 OG2D1 5 OG3C51 6 HGA2 7 HGA2 8 HGA2 9 HGA2
@<TRIPOS>MOLECULE
4_lactone
 9 9 0 0 0
****
USER_CHARGES
INVALID_CHARGES
Pose:  42 Cluster:  42 Fr_nu:  77679 TotEn:   -12.80
@<TRIPOS>ATOM
      1 C1        -74.9523  -23.1651  -44.9296 C.2    1 LIG       0.04000
      2 C2        -75.4818  -21.8448  -45.5175 C.3    1 LIG       0.11000
      3 C3        -75.1540  -22.5158  -46.8480 C.3    1 LIG       0.08100
      4 O1        -74.7878  -23.6525  -43.8343 O.2    1 LIG      -0.32000
      5 O2        -74.6832  -23.7018  -46.1499 O.3    1 LIG      -0.27100
      6 H1        -76.5408  -21.6648  -45.3260 H      1 LIG       0.09000
      7 H2        -74.8783  -20.9713  -45.2652 H      1 LIG       0.09000
      8 H3        -76.0107  -22.7391  -47.4896 H      1 LIG       0.09000
      9 H4        -74.3543  -22.0472  -47.4281 H      1 LIG       0.09000
@<TRIPOS>BOND
      1       1       2 1
      2       1       4 2
      3       1       5 1
      4       2       3 1
      5       3       5 1
      6       2       6 1
      7       2       7 1
      8       3       8 1
      9       3       9 1
@<TRIPOS>ALT_TYPE
CGenFF_4.0_ALT_TYPE_SET
CGenFF_4.0 1 CG2O4 2 CG3C41 3 CG3C41 4 OG2D1 5 OG3C51 6 HGA2 7 HGA2 8 HGA2 9 HGA2
@<TRIPOS>MOLECULE
4_lactone
 9 9 0 0 0
****
USER_CHARGES
INVALID_CHARGES
Pose:  43 Cluster:  43 Fr_nu: 1500621 TotEn:   -12.75
@<TRIPOS>ATOM
      1 C1        -80.2709  -21.9974  -33.1056 C.2    1 LIG       0.04000
      2 C2        -78.7981  -22.4139  -33.2689 C.3    1 LIG       0.11000
      3 C3        -79.3696  -23.3549  -34.3252 C.3    1 LIG       0.08100
      4 O1        -80.9104  -21.2227  -32.4309 O.2    1 LIG      -0.32000
      5 O2        -80.7117  -22.8614  -34.0590 O.3    1 LIG      -0.27100
      6 H1        -78.1495  -21.6202  -33.6428 H      1 LIG       0.09000
      7 H2        -78.3708  -22.8940  -32.3870 H      1 LIG       0.09000
      8 H3        -79.0628  -23.1532  -35.3551 H      1 LIG       0.09000
      9 H4        -79.2825  -24.4220  -34.1029 H      1 LIG       0.09000
@<TRIPOS>BOND
      1       1       2 1
      2       1       4 2
      3       1       5 1
      4       2       3 1
      5       3       5 1
      6       2       6 1
      7       2       7 1
      8       3       8 1
      9       3       9 1
@<TRIPOS>ALT_TYPE
CGenFF_4.0_ALT_TYPE_SET
CGenFF_4.0 1 CG2O4 2 CG3C41 3 CG3C41 4 OG2D1 5 OG3C51 6 HGA2 7 HGA2 8 HGA2 9 HGA2
@<TRIPOS>MOLECULE
4_lactone
 9 9 0 0 0
****
USER_CHARGES
INVALID_CHARGES
Pose:  44 Cluster:  44 Fr_nu: 1079423 TotEn:   -12.70
@<TRIPOS>ATOM
      1 C1        -74.9729  -22.9849  -44.2509 C.2    1 LIG       0.04000
      2 C2        -74.9984  -22.6417  -45.7511 C.3    1 LIG       0.11000
      3 C3        -76.4821  -22.4038  -45.4866 C.3    1 LIG       0.08100
      4 O1        -74.1570  -23.3345  -43.4284 O.2    1 LIG      -0.32000
      5 O2        -76.3036  -22.7564  -44.0868 O.3    1 LIG      -0.27100
      6 H1        -74.4168  -21.7573  -46.0157 H      1 LIG       0.09000
      7 H2        -74.7619  -23.4831  -46.4045 H      1 LIG       0.09000
      8 H3        -76.8243  -21.3717  -45.6020 H      1 LIG       0.09000
      9 H4        -77.1671  -23.0917  -45.9899 H      1 LIG       0.09000
@<TRIPOS>BOND
      1       1       2 1
      2       1       4 2
      3       1       5 1
      4       2       3 1
      5       3       5 1
      6       2       6 1
      7       2       7 1
      8       3       8 1
      9       3       9 1
@<TRIPOS>ALT_TYPE
CGenFF_4.0_ALT_TYPE_SET
CGenFF_4.0 1 CG2O4 2 CG3C41 3 CG3C41 4 OG2D1 5 OG3C51 6 HGA2 7 HGA2 8 HGA2 9 HGA2
@<TRIPOS>MOLECULE
4_lactone
 9 9 0 0 0
****
USER_CHARGES
INVALID_CHARGES
Pose:  45 Cluster:  45 Fr_nu: 1392236 TotEn:   -12.56
@<TRIPOS>ATOM
      1 C1        -77.9724  -13.2147  -47.7642 C.2    1 LIG       0.04000
      2 C2        -78.9991  -13.5825  -46.6781 C.3    1 LIG       0.11000
      3 C3        -77.7571  -13.7029  -45.8001 C.3    1 LIG       0.08100
      4 O1        -77.9812  -12.9138  -48.9362 O.2    1 LIG      -0.32000
      5 O2        -76.9094  -13.3415  -46.9254 O.3    1 LIG      -0.27100
      6 H1        -79.6845  -12.7736  -46.4207 H      1 LIG       0.09000
      7 H2        -79.5365  -14.5127  -46.8700 H      1 LIG       0.09000
      8 H3        -77.6795  -12.9760  -44.9870 H      1 LIG       0.09000
      9 H4        -77.5332  -14.7091  -45.4353 H      1 LIG       0.09000
@<TRIPOS>BOND
      1       1       2 1
      2       1       4 2
      3       1       5 1
      4       2       3 1
      5       3       5 1
      6       2       6 1
      7       2       7 1
      8       3       8 1
      9       3       9 1
@<TRIPOS>ALT_TYPE
CGenFF_4.0_ALT_TYPE_SET
CGenFF_4.0 1 CG2O4 2 CG3C41 3 CG3C41 4 OG2D1 5 OG3C51 6 HGA2 7 HGA2 8 HGA2 9 HGA2
@<TRIPOS>MOLECULE
4_lactone
 9 9 0 0 0
****
USER_CHARGES
INVALID_CHARGES
Pose:  46 Cluster:  46 Fr_nu: 1470674 TotEn:   -12.53
@<TRIPOS>ATOM
      1 C1        -72.0774    4.7458  -48.2770 C.2    1 LIG       0.04000
      2 C2        -70.8121    4.3526  -49.0604 C.3    1 LIG       0.11000
      3 C3        -70.4307    3.6725  -47.7489 C.3    1 LIG       0.08100
      4 O1        -73.0966    5.3658  -48.4797 O.2    1 LIG      -0.32000
      5 O2        -71.6739    4.1185  -47.1397 O.3    1 LIG      -0.27100
      6 H1        -70.9993    3.6852  -49.9030 H      1 LIG       0.09000
      7 H2        -70.1895    5.1990  -49.3545 H      1 LIG       0.09000
      8 H3        -70.3668    2.5815  -47.7822 H      1 LIG       0.09000
      9 H4        -69.5598    4.0905  -47.2367 H      1 LIG       0.09000
@<TRIPOS>BOND
      1       1       2 1
      2       1       4 2
      3       1       5 1
      4       2       3 1
      5       3       5 1
      6       2       6 1
      7       2       7 1
      8       3       8 1
      9       3       9 1
@<TRIPOS>ALT_TYPE
CGenFF_4.0_ALT_TYPE_SET
CGenFF_4.0 1 CG2O4 2 CG3C41 3 CG3C41 4 OG2D1 5 OG3C51 6 HGA2 7 HGA2 8 HGA2 9 HGA2
@<TRIPOS>MOLECULE
4_lactone
 9 9 0 0 0
****
USER_CHARGES
INVALID_CHARGES
Pose:  47 Cluster:  47 Fr_nu: 163559 TotEn:   -12.47
@<TRIPOS>ATOM
      1 C1        -80.1633  -21.0047  -33.0001 C.2    1 LIG       0.04000
      2 C2        -79.2905  -22.2291  -33.3296 C.3    1 LIG       0.11000
      3 C3        -78.1489  -21.2912  -32.9487 C.3    1 LIG       0.08100
      4 O1        -81.3400  -20.7224  -32.9940 O.2    1 LIG      -0.32000
      5 O2        -79.0982  -20.2235  -32.6760 O.3    1 LIG      -0.27100
      6 H1        -79.4468  -23.0796  -32.6643 H      1 LIG       0.09000
      7 H2        -79.3260  -22.5323  -34.3772 H      1 LIG       0.09000
      8 H3        -77.5864  -21.5691  -32.0532 H      1 LIG       0.09000
      9 H4        -77.4667  -21.0246  -33.7606 H      1 LIG       0.09000
@<TRIPOS>BOND
      1       1       2 1
      2       1       4 2
      3       1       5 1
      4       2       3 1
      5       3       5 1
      6       2       6 1
      7       2       7 1
      8       3       8 1
      9       3       9 1
@<TRIPOS>ALT_TYPE
CGenFF_4.0_ALT_TYPE_SET
CGenFF_4.0 1 CG2O4 2 CG3C41 3 CG3C41 4 OG2D1 5 OG3C51 6 HGA2 7 HGA2 8 HGA2 9 HGA2
@<TRIPOS>MOLECULE
4_lactone
 9 9 0 0 0
****
USER_CHARGES
INVALID_CHARGES
Pose:  48 Cluster:  48 Fr_nu: 6156743 TotEn:   -12.44
@<TRIPOS>ATOM
      1 C1        -82.2411    3.4941  -51.6499 C.2    1 LIG       0.04000
      2 C2        -81.4872    4.6970  -52.2446 C.3    1 LIG       0.11000
      3 C3        -80.4823    3.6287  -52.6652 C.3    1 LIG       0.08100
      4 O1        -83.2674    3.2960  -51.0401 O.2    1 LIG      -0.32000
      5 O2        -81.3038    2.5955  -52.0545 O.3    1 LIG      -0.27100
      6 H1        -82.0159    5.1963  -53.0580 H      1 LIG       0.09000
      7 H2        -81.1346    5.4135  -51.5009 H      1 LIG       0.09000
      8 H3        -80.3769    3.4756  -53.7427 H      1 LIG       0.09000
      9 H4        -79.4992    3.6931  -52.1908 H      1 LIG       0.09000
@<TRIPOS>BOND
      1       1       2 1
      2       1       4 2
      3       1       5 1
      4       2       3 1
      5       3       5 1
      6       2       6 1
      7       2       7 1
      8       3       8 1
      9       3       9 1
@<TRIPOS>ALT_TYPE
CGenFF_4.0_ALT_TYPE_SET
CGenFF_4.0 1 CG2O4 2 CG3C41 3 CG3C41 4 OG2D1 5 OG3C51 6 HGA2 7 HGA2 8 HGA2 9 HGA2
@<TRIPOS>MOLECULE
4_lactone
 9 9 0 0 0
****
USER_CHARGES
INVALID_CHARGES
Pose:  49 Cluster:  49 Fr_nu: 287715 TotEn:   -12.44
@<TRIPOS>ATOM
      1 C1        -80.2713  -21.7621  -33.8693 C.2    1 LIG       0.04000
      2 C2        -79.4324  -23.0492  -33.7760 C.3    1 LIG       0.11000
      3 C3        -78.3734  -22.1030  -33.2182 C.3    1 LIG       0.08100
      4 O1        -81.3816  -21.4439  -34.2305 O.2    1 LIG      -0.32000
      5 O2        -79.2816  -20.9766  -33.3662 O.3    1 LIG      -0.27100
      6 H1        -79.8250  -23.7870  -33.0746 H      1 LIG       0.09000
      7 H2        -79.2027  -23.5020  -34.7419 H      1 LIG       0.09000
      8 H3        -78.0979  -22.2640  -32.1724 H      1 LIG       0.09000
      9 H4        -77.4783  -21.9810  -33.8344 H      1 LIG       0.09000
@<TRIPOS>BOND
      1       1       2 1
      2       1       4 2
      3       1       5 1
      4       2       3 1
      5       3       5 1
      6       2       6 1
      7       2       7 1
      8       3       8 1
      9       3       9 1
@<TRIPOS>ALT_TYPE
CGenFF_4.0_ALT_TYPE_SET
CGenFF_4.0 1 CG2O4 2 CG3C41 3 CG3C41 4 OG2D1 5 OG3C51 6 HGA2 7 HGA2 8 HGA2 9 HGA2
@<TRIPOS>MOLECULE
4_lactone
 9 9 0 0 0
****
USER_CHARGES
INVALID_CHARGES
Pose:  50 Cluster:  50 Fr_nu:   1422 TotEn:   -12.09
@<TRIPOS>ATOM
      1 C1        -61.7125   -0.5421  -25.3460 C.2    1 LIG       0.04000
      2 C2        -62.1177    0.9309  -25.1583 C.3    1 LIG       0.11000
      3 C3        -63.4710    0.4340  -25.6580 C.3    1 LIG       0.08100
      4 O1        -60.7223   -1.2218  -25.1981 O.2    1 LIG      -0.32000
      5 O2        -62.9441   -0.9157  -25.7857 O.3    1 LIG      -0.27100
      6 H1        -62.0914    1.2716  -24.1221 H      1 LIG       0.09000
      7 H2        -61.5938    1.6244  -25.8181 H      1 LIG       0.09000
      8 H3        -64.2893    0.4806  -24.9343 H      1 LIG       0.09000
      9 H4        -63.7925    0.8328  -26.6240 H      1 LIG       0.09000
@<TRIPOS>BOND
      1       1       2 1
      2       1       4 2
      3       1       5 1
      4       2       3 1
      5       3       5 1
      6       2       6 1
      7       2       7 1
      8       3       8 1
      9       3       9 1
@<TRIPOS>ALT_TYPE
CGenFF_4.0_ALT_TYPE_SET
CGenFF_4.0 1 CG2O4 2 CG3C41 3 CG3C41 4 OG2D1 5 OG3C51 6 HGA2 7 HGA2 8 HGA2 9 HGA2
@<TRIPOS>MOLECULE
4_lactone
 9 9 0 0 0
****
USER_CHARGES
INVALID_CHARGES
Pose:  51 Cluster:  51 Fr_nu: 285512 TotEn:   -12.06
@<TRIPOS>ATOM
      1 C1        -82.3843   -7.7750  -31.7859 C.2    1 LIG       0.04000
      2 C2        -80.8525   -7.6410  -31.8560 C.3    1 LIG       0.11000
      3 C3        -81.0323   -8.3548  -33.1925 C.3    1 LIG       0.08100
      4 O1        -83.2727   -7.4771  -31.0202 O.2    1 LIG      -0.32000
      5 O2        -82.4711   -8.4090  -32.9860 O.3    1 LIG      -0.27100
      6 H1        -80.4976   -6.6109  -31.9132 H      1 LIG       0.09000
      7 H2        -80.3207   -8.2024  -31.0861 H      1 LIG       0.09000
      8 H3        -80.7741   -7.7706  -34.0800 H      1 LIG       0.09000
      9 H4        -80.5974   -9.3561  -33.2547 H      1 LIG       0.09000
@<TRIPOS>BOND
      1       1       2 1
      2       1       4 2
      3       1       5 1
      4       2       3 1
      5       3       5 1
      6       2       6 1
      7       2       7 1
      8       3       8 1
      9       3       9 1
@<TRIPOS>ALT_TYPE
CGenFF_4.0_ALT_TYPE_SET
CGenFF_4.0 1 CG2O4 2 CG3C41 3 CG3C41 4 OG2D1 5 OG3C51 6 HGA2 7 HGA2 8 HGA2 9 HGA2
@<TRIPOS>MOLECULE
4_lactone
 9 9 0 0 0
****
USER_CHARGES
INVALID_CHARGES
Pose:  52 Cluster:  52 Fr_nu: 4740799 TotEn:   -12.04
@<TRIPOS>ATOM
      1 C1        -79.6748  -21.4591  -33.4661 C.2    1 LIG       0.04000
      2 C2        -78.1834  -21.8257  -33.3638 C.3    1 LIG       0.11000
      3 C3        -78.5126  -21.9956  -31.8837 C.3    1 LIG       0.08100
      4 O1        -80.4567  -21.1311  -34.3295 O.2    1 LIG      -0.32000
      5 O2        -79.8973  -21.6280  -32.1350 O.3    1 LIG      -0.27100
      6 H1        -77.9114  -22.7383  -33.8963 H      1 LIG       0.09000
      7 H2        -77.5056  -21.0061  -33.6080 H      1 LIG       0.09000
      8 H3        -78.4302  -23.0139  -31.4940 H      1 LIG       0.09000
      9 H4        -78.0253  -21.2876  -31.2078 H      1 LIG       0.09000
@<TRIPOS>BOND
      1       1       2 1
      2       1       4 2
      3       1       5 1
      4       2       3 1
      5       3       5 1
      6       2       6 1
      7       2       7 1
      8       3       8 1
      9       3       9 1
@<TRIPOS>ALT_TYPE
CGenFF_4.0_ALT_TYPE_SET
CGenFF_4.0 1 CG2O4 2 CG3C41 3 CG3C41 4 OG2D1 5 OG3C51 6 HGA2 7 HGA2 8 HGA2 9 HGA2
@<TRIPOS>MOLECULE
4_lactone
 9 9 0 0 0
****
USER_CHARGES
INVALID_CHARGES
Pose:  53 Cluster:  53 Fr_nu: 2963473 TotEn:   -11.67
@<TRIPOS>ATOM
      1 C1        -75.8570   -6.8138  -55.3252 C.2    1 LIG       0.04000
      2 C2        -76.7748   -6.7689  -56.5601 C.3    1 LIG       0.11000
      3 C3        -75.5144   -7.2252  -57.2888 C.3    1 LIG       0.08100
      4 O1        -75.9457   -6.5962  -54.1382 O.2    1 LIG      -0.32000
      5 O2        -74.7721   -7.2193  -56.0381 O.3    1 LIG      -0.27100
      6 H1        -77.5935   -7.4896  -56.5331 H      1 LIG       0.09000
      7 H2        -77.1332   -5.7695  -56.8124 H      1 LIG       0.09000
      8 H3        -75.5571   -8.2258  -57.7276 H      1 LIG       0.09000
      9 H4        -75.0995   -6.5113  -58.0057 H      1 LIG       0.09000
@<TRIPOS>BOND
      1       1       2 1
      2       1       4 2
      3       1       5 1
      4       2       3 1
      5       3       5 1
      6       2       6 1
      7       2       7 1
      8       3       8 1
      9       3       9 1
@<TRIPOS>ALT_TYPE
CGenFF_4.0_ALT_TYPE_SET
CGenFF_4.0 1 CG2O4 2 CG3C41 3 CG3C41 4 OG2D1 5 OG3C51 6 HGA2 7 HGA2 8 HGA2 9 HGA2
@<TRIPOS>MOLECULE
4_lactone
 9 9 0 0 0
****
USER_CHARGES
INVALID_CHARGES
Pose:  54 Cluster:  54 Fr_nu: 6914374 TotEn:   -11.65
@<TRIPOS>ATOM
      1 C1        -41.1418   -0.5004  -47.2155 C.2    1 LIG       0.04000
      2 C2        -41.1641   -0.0600  -48.6902 C.3    1 LIG       0.11000
      3 C3        -40.9206    1.3227  -48.0928 C.3    1 LIG       0.08100
      4 O1        -41.2594   -1.5288  -46.5887 O.2    1 LIG      -0.32000
      5 O2        -40.9259    0.7598  -46.7517 O.3    1 LIG      -0.27100
      6 H1        -40.3484   -0.4675  -49.2893 H      1 LIG       0.09000
      7 H2        -42.1277   -0.2011  -49.1826 H      1 LIG       0.09000
      8 H3        -39.9572    1.7800  -48.3343 H      1 LIG       0.09000
      9 H4        -41.7306    2.0446  -48.2288 H      1 LIG       0.09000
@<TRIPOS>BOND
      1       1       2 1
      2       1       4 2
      3       1       5 1
      4       2       3 1
      5       3       5 1
      6       2       6 1
      7       2       7 1
      8       3       8 1
      9       3       9 1
@<TRIPOS>ALT_TYPE
CGenFF_4.0_ALT_TYPE_SET
CGenFF_4.0 1 CG2O4 2 CG3C41 3 CG3C41 4 OG2D1 5 OG3C51 6 HGA2 7 HGA2 8 HGA2 9 HGA2
@<TRIPOS>MOLECULE
4_lactone
 9 9 0 0 0
****
USER_CHARGES
INVALID_CHARGES
Pose:  55 Cluster:  55 Fr_nu: 137603 TotEn:   -11.48
@<TRIPOS>ATOM
      1 C1        -77.8154  -12.0577  -51.3677 C.2    1 LIG       0.04000
      2 C2        -77.6837  -11.8157  -52.8820 C.3    1 LIG       0.11000
      3 C3        -76.3441  -11.2030  -52.4844 C.3    1 LIG       0.08100
      4 O1        -78.6224  -12.5431  -50.6077 O.2    1 LIG      -0.32000
      5 O2        -76.6095  -11.4960  -51.0847 O.3    1 LIG      -0.27100
      6 H1        -77.6290  -12.7292  -53.4761 H      1 LIG       0.09000
      7 H2        -78.4212  -11.1214  -53.2879 H      1 LIG       0.09000
      8 H3        -75.4565  -11.7298  -52.8454 H      1 LIG       0.09000
      9 H4        -76.2471  -10.1278  -52.6584 H      1 LIG       0.09000
@<TRIPOS>BOND
      1       1       2 1
      2       1       4 2
      3       1       5 1
      4       2       3 1
      5       3       5 1
      6       2       6 1
      7       2       7 1
      8       3       8 1
      9       3       9 1
@<TRIPOS>ALT_TYPE
CGenFF_4.0_ALT_TYPE_SET
CGenFF_4.0 1 CG2O4 2 CG3C41 3 CG3C41 4 OG2D1 5 OG3C51 6 HGA2 7 HGA2 8 HGA2 9 HGA2
@<TRIPOS>MOLECULE
4_lactone
 9 9 0 0 0
****
USER_CHARGES
INVALID_CHARGES
Pose:  56 Cluster:  56 Fr_nu: 2438166 TotEn:   -11.47
@<TRIPOS>ATOM
      1 C1        -75.7548   -6.2675  -55.0490 C.2    1 LIG       0.04000
      2 C2        -77.0586   -6.4792  -55.8392 C.3    1 LIG       0.11000
      3 C3        -76.4399   -5.4534  -56.7840 C.3    1 LIG       0.08100
      4 O1        -75.2497   -6.6838  -54.0311 O.2    1 LIG      -0.32000
      5 O2        -75.2641   -5.3579  -55.9330 O.3    1 LIG      -0.27100
      6 H1        -77.1759   -7.4857  -56.2439 H      1 LIG       0.09000
      7 H2        -77.9570   -6.1563  -55.3107 H      1 LIG       0.09000
      8 H3        -76.1864   -5.8210  -57.7821 H      1 LIG       0.09000
      9 H4        -76.9656   -4.4970  -56.8515 H      1 LIG       0.09000
@<TRIPOS>BOND
      1       1       2 1
      2       1       4 2
      3       1       5 1
      4       2       3 1
      5       3       5 1
      6       2       6 1
      7       2       7 1
      8       3       8 1
      9       3       9 1
@<TRIPOS>ALT_TYPE
CGenFF_4.0_ALT_TYPE_SET
CGenFF_4.0 1 CG2O4 2 CG3C41 3 CG3C41 4 OG2D1 5 OG3C51 6 HGA2 7 HGA2 8 HGA2 9 HGA2
@<TRIPOS>MOLECULE
4_lactone
 9 9 0 0 0
****
USER_CHARGES
INVALID_CHARGES
Pose:  57 Cluster:  57 Fr_nu: 7077396 TotEn:   -11.16
@<TRIPOS>ATOM
      1 C1        -85.9499    2.5558  -50.6315 C.2    1 LIG       0.04000
      2 C2        -85.3720    3.9054  -51.0939 C.3    1 LIG       0.11000
      3 C3        -85.2777    3.1975  -52.4422 C.3    1 LIG       0.08100
      4 O1        -86.3720    2.0690  -49.6071 O.2    1 LIG      -0.32000
      5 O2        -85.8364    1.9866  -51.8614 O.3    1 LIG      -0.27100
      6 H1        -86.0797    4.7342  -51.0426 H      1 LIG       0.09000
      7 H2        -84.4206    4.1657  -50.6271 H      1 LIG       0.09000
      8 H3        -85.9178    3.5978  -53.2331 H      1 LIG       0.09000
      9 H4        -84.2643    3.0321  -52.8182 H      1 LIG       0.09000
@<TRIPOS>BOND
      1       1       2 1
      2       1       4 2
      3       1       5 1
      4       2       3 1
      5       3       5 1
      6       2       6 1
      7       2       7 1
      8       3       8 1
      9       3       9 1
@<TRIPOS>ALT_TYPE
CGenFF_4.0_ALT_TYPE_SET
CGenFF_4.0 1 CG2O4 2 CG3C41 3 CG3C41 4 OG2D1 5 OG3C51 6 HGA2 7 HGA2 8 HGA2 9 HGA2
@<TRIPOS>MOLECULE
4_lactone
 9 9 0 0 0
****
USER_CHARGES
INVALID_CHARGES
Pose:  58 Cluster:  58 Fr_nu: 1822559 TotEn:   -11.15
@<TRIPOS>ATOM
      1 C1        -78.4225  -13.4281  -46.9141 C.2    1 LIG       0.04000
      2 C2        -79.6298  -14.1618  -46.3031 C.3    1 LIG       0.11000
      3 C3        -79.5706  -13.0303  -45.2812 C.3    1 LIG       0.08100
      4 O1        -77.6774  -13.5663  -47.8575 O.2    1 LIG      -0.32000
      5 O2        -78.4271  -12.4507  -45.9684 O.3    1 LIG      -0.27100
      6 H1        -80.5132  -14.1759  -46.9434 H      1 LIG       0.09000
      7 H2        -79.3993  -15.1579  -45.9220 H      1 LIG       0.09000
      8 H3        -80.4264  -12.3498  -45.2779 H      1 LIG       0.09000
      9 H4        -79.3166  -13.3295  -44.2606 H      1 LIG       0.09000
@<TRIPOS>BOND
      1       1       2 1
      2       1       4 2
      3       1       5 1
      4       2       3 1
      5       3       5 1
      6       2       6 1
      7       2       7 1
      8       3       8 1
      9       3       9 1
@<TRIPOS>ALT_TYPE
CGenFF_4.0_ALT_TYPE_SET
CGenFF_4.0 1 CG2O4 2 CG3C41 3 CG3C41 4 OG2D1 5 OG3C51 6 HGA2 7 HGA2 8 HGA2 9 HGA2
@<TRIPOS>MOLECULE
4_lactone
 9 9 0 0 0
****
USER_CHARGES
INVALID_CHARGES
Pose:  59 Cluster:  59 Fr_nu: 6965835 TotEn:   -10.99
@<TRIPOS>ATOM
      1 C1        -40.9194   -1.3858  -47.5257 C.2    1 LIG       0.04000
      2 C2        -39.9985   -1.1430  -48.7349 C.3    1 LIG       0.11000
      3 C3        -40.8376   -2.2496  -49.3669 C.3    1 LIG       0.08100
      4 O1        -41.0592   -0.9461  -46.4071 O.2    1 LIG      -0.32000
      5 O2        -41.6258   -2.3662  -48.1500 O.3    1 LIG      -0.27100
      6 H1        -40.1036   -0.1540  -49.1835 H      1 LIG       0.09000
      7 H2        -38.9507   -1.3874  -48.5528 H      1 LIG       0.09000
      8 H3        -41.4535   -1.9490  -50.2189 H      1 LIG       0.09000
      9 H4        -40.3037   -3.1773  -49.5901 H      1 LIG       0.09000
@<TRIPOS>BOND
      1       1       2 1
      2       1       4 2
      3       1       5 1
      4       2       3 1
      5       3       5 1
      6       2       6 1
      7       2       7 1
      8       3       8 1
      9       3       9 1
@<TRIPOS>ALT_TYPE
CGenFF_4.0_ALT_TYPE_SET
CGenFF_4.0 1 CG2O4 2 CG3C41 3 CG3C41 4 OG2D1 5 OG3C51 6 HGA2 7 HGA2 8 HGA2 9 HGA2
@<TRIPOS>MOLECULE
4_lactone
 9 9 0 0 0
****
USER_CHARGES
INVALID_CHARGES
Pose:  60 Cluster:  60 Fr_nu: 320265 TotEn:   -10.91
@<TRIPOS>ATOM
      1 C1        -50.4497  -10.9812  -26.7456 C.2    1 LIG       0.04000
      2 C2        -50.4222  -11.3407  -28.2420 C.3    1 LIG       0.11000
      3 C3        -50.2047  -12.7551  -27.7129 C.3    1 LIG       0.08100
      4 O1        -50.5839   -9.9875  -26.0682 O.2    1 LIG      -0.32000
      5 O2        -50.2523  -12.2655  -26.3441 O.3    1 LIG      -0.27100
      6 H1        -51.3675  -11.1685  -28.7590 H      1 LIG       0.09000
      7 H2        -49.5848  -10.9049  -28.7894 H      1 LIG       0.09000
      8 H3        -51.0108  -13.4657  -27.9152 H      1 LIG       0.09000
      9 H4        -49.2344  -13.2019  -27.9463 H      1 LIG       0.09000
@<TRIPOS>BOND
      1       1       2 1
      2       1       4 2
      3       1       5 1
      4       2       3 1
      5       3       5 1
      6       2       6 1
      7       2       7 1
      8       3       8 1
      9       3       9 1
@<TRIPOS>ALT_TYPE
CGenFF_4.0_ALT_TYPE_SET
CGenFF_4.0 1 CG2O4 2 CG3C41 3 CG3C41 4 OG2D1 5 OG3C51 6 HGA2 7 HGA2 8 HGA2 9 HGA2
@<TRIPOS>MOLECULE
4_lactone
 9 9 0 0 0
****
USER_CHARGES
INVALID_CHARGES
Pose:  61 Cluster:  61 Fr_nu: 3316822 TotEn:   -10.78
@<TRIPOS>ATOM
      1 C1        -79.7558  -20.2361  -32.1724 C.2    1 LIG       0.04000
      2 C2        -78.5567  -21.0629  -31.6745 C.3    1 LIG       0.11000
      3 C3        -78.5064  -21.5289  -33.1265 C.3    1 LIG       0.08100
      4 O1        -80.5546  -19.4536  -31.7100 O.2    1 LIG      -0.32000
      5 O2        -79.6533  -20.6945  -33.4488 O.3    1 LIG      -0.27100
      6 H1        -77.7094  -20.4622  -31.3402 H      1 LIG       0.09000
      7 H2        -78.8168  -21.8267  -30.9398 H      1 LIG       0.09000
      8 H3        -77.6185  -21.2288  -33.6897 H      1 LIG       0.09000
      9 H4        -78.7219  -22.5884  -33.2895 H      1 LIG       0.09000
@<TRIPOS>BOND
      1       1       2 1
      2       1       4 2
      3       1       5 1
      4       2       3 1
      5       3       5 1
      6       2       6 1
      7       2       7 1
      8       3       8 1
      9       3       9 1
@<TRIPOS>ALT_TYPE
CGenFF_4.0_ALT_TYPE_SET
CGenFF_4.0 1 CG2O4 2 CG3C41 3 CG3C41 4 OG2D1 5 OG3C51 6 HGA2 7 HGA2 8 HGA2 9 HGA2
@<TRIPOS>MOLECULE
4_lactone
 9 9 0 0 0
****
USER_CHARGES
INVALID_CHARGES
Pose:  62 Cluster:  62 Fr_nu: 6154127 TotEn:   -10.63
@<TRIPOS>ATOM
      1 C1        -53.1221  -20.3914  -32.2374 C.2    1 LIG       0.04000
      2 C2        -53.2741  -21.9171  -32.3736 C.3    1 LIG       0.11000
      3 C3        -54.3785  -21.5376  -33.3556 C.3    1 LIG       0.08100
      4 O1        -52.4296  -19.6145  -31.6200 O.2    1 LIG      -0.32000
      5 O2        -54.1197  -20.1254  -33.1228 O.3    1 LIG      -0.27100
      6 H1        -52.4051  -22.4144  -32.8072 H      1 LIG       0.09000
      7 H2        -53.6022  -22.4153  -31.4599 H      1 LIG       0.09000
      8 H3        -54.2004  -21.8135  -34.3985 H      1 LIG       0.09000
      9 H4        -55.3926  -21.8150  -33.0551 H      1 LIG       0.09000
@<TRIPOS>BOND
      1       1       2 1
      2       1       4 2
      3       1       5 1
      4       2       3 1
      5       3       5 1
      6       2       6 1
      7       2       7 1
      8       3       8 1
      9       3       9 1
@<TRIPOS>ALT_TYPE
CGenFF_4.0_ALT_TYPE_SET
CGenFF_4.0 1 CG2O4 2 CG3C41 3 CG3C41 4 OG2D1 5 OG3C51 6 HGA2 7 HGA2 8 HGA2 9 HGA2
@<TRIPOS>MOLECULE
4_lactone
 9 9 0 0 0
****
USER_CHARGES
INVALID_CHARGES
Pose:  63 Cluster:  63 Fr_nu: 1129667 TotEn:   -10.62
@<TRIPOS>ATOM
      1 C1        -76.0191  -12.0133  -43.8523 C.2    1 LIG       0.04000
      2 C2        -76.4752  -13.1583  -44.7745 C.3    1 LIG       0.11000
      3 C3        -76.1456  -14.0239  -43.5620 C.3    1 LIG       0.08100
      4 O1        -75.9028  -10.8104  -43.9127 O.2    1 LIG      -0.32000
      5 O2        -75.7449  -12.8444  -42.8112 O.3    1 LIG      -0.27100
      6 H1        -77.5294  -13.1137  -45.0521 H      1 LIG       0.09000
      7 H2        -75.8397  -13.3054  -45.6493 H      1 LIG       0.09000
      8 H3        -76.9958  -14.5291  -43.0956 H      1 LIG       0.09000
      9 H4        -75.3122  -14.7198  -43.6918 H      1 LIG       0.09000
@<TRIPOS>BOND
      1       1       2 1
      2       1       4 2
      3       1       5 1
      4       2       3 1
      5       3       5 1
      6       2       6 1
      7       2       7 1
      8       3       8 1
      9       3       9 1
@<TRIPOS>ALT_TYPE
CGenFF_4.0_ALT_TYPE_SET
CGenFF_4.0 1 CG2O4 2 CG3C41 3 CG3C41 4 OG2D1 5 OG3C51 6 HGA2 7 HGA2 8 HGA2 9 HGA2
@<TRIPOS>MOLECULE
4_lactone
 9 9 0 0 0
****
USER_CHARGES
INVALID_CHARGES
Pose:  64 Cluster:  64 Fr_nu: 425846 TotEn:   -10.53
@<TRIPOS>ATOM
      1 C1        -50.3809  -12.1313  -27.2660 C.2    1 LIG       0.04000
      2 C2        -49.9898  -13.0730  -28.4190 C.3    1 LIG       0.11000
      3 C3        -48.8263  -13.4246  -27.4967 C.3    1 LIG       0.08100
      4 O1        -51.2592  -11.3356  -27.0215 O.2    1 LIG      -0.32000
      5 O2        -49.3189  -12.4910  -26.4961 O.3    1 LIG      -0.27100
      6 H1        -50.7073  -13.8742  -28.6028 H      1 LIG       0.09000
      7 H2        -49.7235  -12.5582  -29.3436 H      1 LIG       0.09000
      8 H3        -48.8142  -14.4508  -27.1195 H      1 LIG       0.09000
      9 H4        -47.8347  -13.1392  -27.8587 H      1 LIG       0.09000
@<TRIPOS>BOND
      1       1       2 1
      2       1       4 2
      3       1       5 1
      4       2       3 1
      5       3       5 1
      6       2       6 1
      7       2       7 1
      8       3       8 1
      9       3       9 1
@<TRIPOS>ALT_TYPE
CGenFF_4.0_ALT_TYPE_SET
CGenFF_4.0 1 CG2O4 2 CG3C41 3 CG3C41 4 OG2D1 5 OG3C51 6 HGA2 7 HGA2 8 HGA2 9 HGA2
@<TRIPOS>MOLECULE
4_lactone
 9 9 0 0 0
****
USER_CHARGES
INVALID_CHARGES
Pose:  65 Cluster:  65 Fr_nu: 6965249 TotEn:    -8.66
@<TRIPOS>ATOM
      1 C1        -40.7400   -1.8161  -46.8871 C.2    1 LIG       0.04000
      2 C2        -41.2840   -2.5078  -48.1500 C.3    1 LIG       0.11000
      3 C3        -40.0675   -3.4091  -47.9607 C.3    1 LIG       0.08100
      4 O1        -41.0454   -0.8849  -46.1771 O.2    1 LIG      -0.32000
      5 O2        -39.6760   -2.6562  -46.7794 O.3    1 LIG      -0.27100
      6 H1        -42.2545   -2.9870  -48.0125 H      1 LIG       0.09000
      7 H2        -41.2742   -1.8786  -49.0416 H      1 LIG       0.09000
      8 H3        -40.2846   -4.4533  -47.7197 H      1 LIG       0.09000
      9 H4        -39.3087   -3.3482  -48.7456 H      1 LIG       0.09000
@<TRIPOS>BOND
      1       1       2 1
      2       1       4 2
      3       1       5 1
      4       2       3 1
      5       3       5 1
      6       2       6 1
      7       2       7 1
      8       3       8 1
      9       3       9 1
@<TRIPOS>ALT_TYPE
CGenFF_4.0_ALT_TYPE_SET
CGenFF_4.0 1 CG2O4 2 CG3C41 3 CG3C41 4 OG2D1 5 OG3C51 6 HGA2 7 HGA2 8 HGA2 9 HGA2
@<TRIPOS>MOLECULE
4_lactone
 9 9 0 0 0
****
USER_CHARGES
INVALID_CHARGES
Pose:  66 Cluster:  66 Fr_nu: 2881287 TotEn:    -8.33
@<TRIPOS>ATOM
      1 C1        -51.5565  -19.7711  -31.8126 C.2    1 LIG       0.04000
      2 C2        -52.9032  -20.4020  -32.2095 C.3    1 LIG       0.11000
      3 C3        -52.0389  -21.6258  -32.4979 C.3    1 LIG       0.08100
      4 O1        -51.1559  -18.7054  -31.4024 O.2    1 LIG      -0.32000
      5 O2        -50.8473  -20.8976  -32.0913 O.3    1 LIG      -0.27100
      6 H1        -53.6082  -20.5041  -31.3830 H      1 LIG       0.09000
      7 H2        -53.3736  -19.9380  -33.0780 H      1 LIG       0.09000
      8 H3        -52.2187  -22.4941  -31.8582 H      1 LIG       0.09000
      9 H4        -51.9859  -21.9291  -33.5472 H      1 LIG       0.09000
@<TRIPOS>BOND
      1       1       2 1
      2       1       4 2
      3       1       5 1
      4       2       3 1
      5       3       5 1
      6       2       6 1
      7       2       7 1
      8       3       8 1
[truncated: 4,692,259 more chars]
