# Supplementary material for: The pocketome of G-protein-coupled receptors reveals previously untargeted allosteric sites
Source: Nat Commun. 2022 May 10;13:2567. doi: 10.1038/s41467-022-29609-6 (PMC9091257; doi:10.1038/s41467-022-29609-6)
Supplement: Supplementary file 4 — Supplementary Data 1 [file 41467_2022_29609_MOESM4_ESM.zip › docking_files/4lde/rec.mol2]

@<TRIPOS>MOLECULE
4lde_align.pdb
4626 4686 283 0 0
PROTEIN
NO_CHARGES


@<TRIPOS>ATOM
      1 N         -81.5480  -35.7710  -47.2420 N.4       1 ASP   -0.2700
      2 CA        -81.4530  -34.3320  -47.3960 C.3       1 ASP    0.0900
      3 CAY       -81.0320  -37.9590  -46.4080 C.3       1 ASP    0.0900
      4 C         -81.7970  -33.5490  -46.1180 C.2       1 ASP    0.0900
      5 O         -81.0780  -32.6490  -45.6860 O.2       1 ASP    0.5100
      6 CB        -82.3750  -33.9430  -48.5840 C.3       1 ASP   -0.5100
      7 CG        -81.9420  -32.6550  -49.2740 C.2       1 ASP   -0.4700
      8 OD1       -80.7900  -32.2100  -49.0510 O.co2     1 ASP    0.3100
      9 OD2       -82.7410  -32.1770  -50.1190 O.co2     1 ASP    0.0700
     10 CY        -80.8170  -36.4950  -46.3870 C.2       1 ASP    0.0900
     11 OY        -80.0120  -35.9890  -45.6180 O.2       1 ASP   -0.2800
     12 HN        -82.2180  -36.2100  -47.8350 H         1 ASP    0.0900
     13 HA        -80.4250  -34.0650  -47.5950 H         1 ASP    0.0900
     14 HB1       -83.4100  -33.8070  -48.2070 H         1 ASP    0.6200
     15 HB2       -82.3630  -34.7630  -49.3330 H         1 ASP   -0.7600
     16 HY1       -80.3740  -38.4420  -45.6550 H         1 ASP   -0.7600
     17 HY2       -80.7840  -38.3610  -47.4130 H         1 ASP    0.5100
     18 HY3       -82.0920  -38.1860  -46.1600 H         1 ASP   -0.5100
     19 N         -82.8770  -33.9580  -45.4050 N.am      2 GLU   -0.4700
     20 CA        -83.3030  -33.2580  -44.2030 C.3       2 GLU    0.3100
     21 C         -82.3430  -33.4730  -43.0280 C.2       2 GLU    0.0700
     22 O         -82.1330  -32.5690  -42.2170 O.2       2 GLU    0.0900
     23 CB        -84.7640  -33.5810  -43.8640 C.3       2 GLU   -0.1800
     24 CG        -85.3340  -32.7740  -42.7050 C.3       2 GLU    0.0900
     25 CD        -85.3910  -31.2800  -42.9990 C.2       2 GLU    0.0900
     26 OE1       -85.2000  -30.8900  -44.1700 O.co2     2 GLU   -0.2800
     27 OE2       -85.6290  -30.4920  -42.0560 O.co2     2 GLU    0.0900
     28 HN        -83.4220  -34.7490  -45.6700 H         2 GLU    0.0900
     29 HA        -83.1870  -32.1990  -44.3760 H         2 GLU    0.6200
     30 HB1       -84.8320  -34.6590  -43.6060 H         2 GLU   -0.7600
     31 HB2       -85.3830  -33.3860  -44.7650 H         2 GLU   -0.7600
     32 HG1       -84.6980  -32.9320  -41.8090 H         2 GLU    0.5100
     33 HG2       -86.3640  -33.1310  -42.4900 H         2 GLU   -0.5100
     34 N         -81.7290  -34.6540  -42.9670 N.am      3 VAL   -0.4700
     35 CA        -80.6590  -34.9360  -42.0110 C.3       3 VAL    0.3100
     36 C         -79.5370  -33.8830  -42.0490 C.2       3 VAL    0.0700
     37 O         -79.0480  -33.4530  -41.0040 O.2       3 VAL    0.0900
     38 CB        -80.0880  -36.3620  -42.2290 C.3       3 VAL   -0.0900
     39 CG1       -78.7400  -36.5320  -41.5360 C.3       3 VAL    0.0900
     40 CG2       -81.0900  -37.4080  -41.7510 C.3       3 VAL   -0.2700
     41 HN        -81.9720  -35.4040  -43.5770 H         3 VAL    0.0900
     42 HA        -81.0690  -34.8450  -41.0160 H         3 VAL    0.0900
     43 HB        -79.9630  -36.5420  -43.3180 H         3 VAL    0.0900
     44 HG11      -78.8070  -36.1920  -40.4790 H         3 VAL   -0.2700
     45 HG12      -77.9680  -35.9250  -42.0550 H         3 VAL    0.0900
     46 HG13      -78.4420  -37.6030  -41.5450 H         3 VAL    0.0900
     47 HG21      -82.0410  -37.3110  -42.3180 H         3 VAL    0.0900
     48 HG22      -81.3040  -37.2590  -40.6700 H         3 VAL    0.5100
     49 HG23      -80.6810  -38.4270  -41.9150 H         3 VAL   -0.5100
     50 N         -79.1550  -33.4440  -43.2490 N.am      4 TRP   -0.4700
     51 CA        -78.0930  -32.4500  -43.3930 C.3       4 TRP    0.3100
     52 C         -78.4640  -31.0660  -42.8590 C.2       4 TRP    0.0700
     53 O         -77.6070  -30.3190  -42.3780 O.2       4 TRP    0.0900
     54 CB        -77.6040  -32.3780  -44.8450 C.3       4 TRP   -0.1800
     55 CG        -76.5100  -33.3580  -45.1300 C.ar      4 TRP    0.0900
     56 CD1       -76.6540  -34.6870  -45.4080 C.ar      4 TRP    0.0900
     57 CD2       -75.1070  -33.0910  -45.1420 C.ar      4 TRP   -0.0300
     58 CE2       -74.4530  -34.3130  -45.4410 C.ar      4 TRP   -0.1500
     59 CE3       -74.3290  -31.9490  -44.9330 C.ar      4 TRP    0.2200
     60 NE1       -75.4220  -35.2690  -45.6000 N.ar      4 TRP   -0.5100
     61 CZ2       -73.0630  -34.4100  -45.5370 C.ar      4 TRP    0.3700
     62 CZ3       -72.9510  -32.0470  -45.0270 C.ar      4 TRP    0.2400
     63 CH2       -72.3310  -33.2680  -45.3250 C.ar      4 TRP    0.1100
     64 HN        -79.5710  -33.7720  -44.0940 H         4 TRP   -0.2500
     65 HA        -77.2820  -32.7320  -42.7400 H         4 TRP    0.1700
     66 HB1       -77.2230  -31.3550  -45.0480 H         4 TRP   -0.2000
     67 HB2       -78.4560  -32.5920  -45.5240 H         4 TRP    0.1400
     68 HD1       -77.5990  -35.2070  -45.4700 H         4 TRP   -0.2700
     69 HE1       -75.2650  -36.2070  -45.8140 H         4 TRP    0.1600
     70 HE3       -74.7790  -30.9950  -44.7000 H         4 TRP   -0.1400
     71 HZ2       -72.5650  -35.3400  -45.7670 H         4 TRP    0.1400
     72 HZ3       -72.3430  -31.1690  -44.8680 H         4 TRP    0.5100
     73 HH2       -71.2540  -33.3120  -45.3890 H         4 TRP   -0.5100
     74 N         -79.7480  -30.7280  -42.9370 N.am      5 VAL   -0.4700
     75 CA        -80.2560  -29.5090  -42.3220 C.3       5 VAL    0.3100
     76 C         -80.1020  -29.5880  -40.8030 C.2       5 VAL    0.0700
     77 O         -79.7250  -28.6160  -40.1490 O.2       5 VAL    0.0900
     78 CB        -81.7420  -29.2800  -42.6790 C.3       5 VAL   -0.0900
     79 CG1       -82.2980  -28.0850  -41.9230 C.3       5 VAL    0.0900
     80 CG2       -81.9020  -29.0900  -44.1860 C.3       5 VAL   -0.2700
     81 HN        -80.4170  -31.2900  -43.4160 H         5 VAL    0.0900
     82 HA        -79.6560  -28.6840  -42.6750 H         5 VAL    0.0900
     83 HB        -82.3270  -30.1870  -42.4160 H         5 VAL    0.0900
     84 HG11      -81.6220  -27.2100  -42.0400 H         5 VAL   -0.2700
     85 HG12      -82.3800  -28.3260  -40.8410 H         5 VAL    0.0900
     86 HG13      -83.2990  -27.8150  -42.3220 H         5 VAL    0.0900
     87 HG21      -81.5390  -29.9900  -44.7250 H         5 VAL    0.0900
     88 HG22      -81.3070  -28.2120  -44.5210 H         5 VAL    0.5100
     89 HG23      -82.9720  -28.9330  -44.4370 H         5 VAL   -0.5100
     90 N         -80.3780  -30.7690  -40.2510 N.am      6 VAL   -0.4700
     91 CA        -80.2540  -31.0200  -38.8170 C.3       6 VAL    0.3100
     92 C         -78.8010  -30.9390  -38.3530 C.2       6 VAL    0.0700
     93 O         -78.4960  -30.3000  -37.3440 O.2       6 VAL    0.0900
     94 CB        -80.8400  -32.3990  -38.4500 C.3       6 VAL   -0.0900
     95 CG1       -80.6180  -32.7070  -36.9760 C.3       6 VAL    0.0900
     96 CG2       -82.3240  -32.4540  -38.8030 C.3       6 VAL   -0.2700
     97 HN        -80.6860  -31.5440  -40.7980 H         6 VAL    0.0900
     98 HA        -80.7820  -30.2370  -38.2940 H         6 VAL    0.0900
     99 HB        -80.3500  -33.1830  -39.0660 H         6 VAL    0.0900
    100 HG11      -80.9510  -31.8510  -36.3510 H         6 VAL   -0.2700
    101 HG12      -79.5380  -32.8860  -36.7850 H         6 VAL    0.0900
    102 HG13      -81.2020  -33.6060  -36.6850 H         6 VAL    0.0900
    103 HG21      -82.4630  -32.2840  -39.8920 H         6 VAL    0.0900
    104 HG22      -82.8740  -31.6640  -38.2480 H         6 VAL    0.5100
    105 HG23      -82.7380  -33.4510  -38.5420 H         6 VAL   -0.5100
    106 N         -77.9050  -31.5860  -39.0970 N.am      7 GLY   -0.4700
    107 CA        -76.4820  -31.5080  -38.8240 C.3       7 GLY    0.3100
    108 C         -75.9630  -30.0860  -38.9010 C.2       7 GLY   -0.0200
    109 O         -75.0630  -29.7000  -38.1610 O.2       7 GLY    0.0900
    110 HN        -78.1710  -32.1510  -39.8750 H         7 GLY    0.0900
    111 HA1       -75.9670  -32.1150  -39.5540 H         7 GLY    0.5100
    112 HA2       -76.3110  -31.8960  -37.8310 H         7 GLY   -0.5100
    113 N         -76.5410  -29.3000  -39.8060 N.am      8 MET   -0.4700
    114 CA        -76.1660  -27.9070  -40.0020 C.3       8 MET    0.3100
    115 C         -76.5070  -27.1000  -38.7580 C.2       8 MET    0.0700
    116 O         -75.7380  -26.2450  -38.3270 O.2       8 MET    0.0900
    117 CB        -76.9280  -27.3380  -41.2070 C.3       8 MET   -0.1800
    118 CG        -76.2460  -26.1880  -41.9350 C.3       8 MET    0.0900
    119 SD        -77.3240  -25.3970  -43.1600 S.3       8 MET    0.0900
    120 CE        -77.0710  -26.4160  -44.6180 C.3       8 MET   -0.1400
    121 HN        -77.2680  -29.6360  -40.4000 H         8 MET    0.0900
    122 HA        -75.1010  -27.8620  -40.1700 H         8 MET    0.0900
    123 HB1       -77.9170  -26.9800  -40.8500 H         8 MET   -0.0900
    124 HB2       -77.0840  -28.1620  -41.9350 H         8 MET   -0.2200
    125 HG1       -75.3390  -26.5810  -42.4410 H         8 MET    0.0900
    126 HG2       -75.9270  -25.4350  -41.1850 H         8 MET    0.0900
    127 HE1       -77.3590  -27.4730  -44.4260 H         8 MET    0.0900
    128 HE2       -76.0010  -26.4020  -44.9150 H         8 MET    0.5100
    129 HE3       -77.6870  -26.0400  -45.4620 H         8 MET   -0.5100
    130 N         -77.6690  -27.3860  -38.1750 N.am      9 GLY   -0.4700
    131 CA        -78.1730  -26.6230  -37.0490 C.3       9 GLY    0.3100
    132 C         -77.3460  -26.7390  -35.7810 C.2       9 GLY   -0.0200
    133 O         -77.1400  -25.7540  -35.0730 O.2       9 GLY    0.0900
    134 HN        -78.2440  -28.1380  -38.4870 H         9 GLY    0.0900
    135 HA1       -79.1720  -26.9760  -36.8410 H         9 GLY    0.5100
    136 HA2       -78.2000  -25.5860  -37.3490 H         9 GLY   -0.5100
    137 N         -76.8720  -27.9420  -35.4760 N.am     10 ILE   -0.4700
    138 CA        -76.0710  -28.1290  -34.2770 C.3      10 ILE    0.3100
    139 C         -74.6870  -27.5010  -34.4290 C.2      10 ILE    0.0700
    140 O         -74.1130  -27.0060  -33.4590 O.2      10 ILE    0.0900
    141 CB        -75.9570  -29.6100  -33.8790 C.3      10 ILE   -0.0900
    142 CG1       -75.4570  -30.4520  -35.0510 C.3      10 ILE    0.0900
    143 CG2       -77.3040  -30.1350  -33.3960 C.3      10 ILE   -0.2700
    144 CD        -75.4770  -31.9360  -34.7840 C.3      10 ILE    0.0900
    145 HN        -77.0390  -28.7480  -36.0390 H        10 ILE    0.0900
    146 HA        -76.5370  -27.5680  -33.4810 H        10 ILE    0.0900
    147 HB        -75.2070  -29.7170  -33.0670 H        10 ILE   -0.1800
    148 HG11      -74.4140  -30.1480  -35.2850 H        10 ILE    0.0900
    149 HG12      -76.0980  -30.2430  -35.9340 H        10 ILE    0.0900
    150 HG21      -78.0130  -30.2080  -34.2490 H        10 ILE   -0.2700
    151 HG22      -77.7310  -29.4410  -32.6400 H        10 ILE    0.0900
    152 HG23      -77.1800  -31.1450  -32.9500 H        10 ILE    0.0900
    153 HD1       -76.5250  -32.3030  -34.7420 H        10 ILE    0.0900
    154 HD2       -74.9860  -32.1520  -33.8110 H        10 ILE    0.5100
    155 HD3       -74.9450  -32.4740  -35.5990 H        10 ILE   -0.5100
    156 N         -74.1540  -27.5150  -35.6500 N.am     11 VAL   -0.4700
    157 CA        -72.8500  -26.9240  -35.9150 C.3      11 VAL    0.3100
    158 C         -72.8950  -25.4290  -35.6510 C.2      11 VAL    0.0700
    159 O         -71.9710  -24.8640  -35.0650 O.2      11 VAL    0.0900
    160 CB        -72.3830  -27.1830  -37.3610 C.3      11 VAL   -0.0900
    161 CG1       -71.1650  -26.3360  -37.6930 C.3      11 VAL    0.0900
    162 CG2       -72.0790  -28.6590  -37.5650 C.3      11 VAL   -0.2700
    163 HN        -74.6190  -27.9260  -36.4310 H        11 VAL    0.0900
    164 HA        -72.1470  -27.3550  -35.2180 H        11 VAL    0.0900
    165 HB        -73.2070  -26.9330  -38.0630 H        11 VAL    0.0900
    166 HG11      -70.3950  -26.4470  -36.9010 H        11 VAL   -0.2700
    167 HG12      -71.4550  -25.2660  -37.7580 H        11 VAL    0.0900
    168 HG13      -70.7280  -26.6650  -38.6610 H        11 VAL    0.0900
    169 HG21      -72.9270  -29.2770  -37.1990 H        11 VAL    0.0900
    170 HG22      -71.1660  -28.9380  -36.9960 H        11 VAL    0.5100
    171 HG23      -71.9260  -28.8690  -38.6440 H        11 VAL   -0.5100
    172 N         -73.9900  -24.7950  -36.0720 N.am     12 MET   -0.4700
    173 CA        -74.2160  -23.3790  -35.8140 C.3      12 MET    0.3100
    174 C         -74.2300  -23.0870  -34.3180 C.2      12 MET    0.0700
    175 O         -73.6740  -22.0860  -33.8660 O.2      12 MET    0.0900
    176 CB        -75.5280  -22.9180  -36.4570 C.3      12 MET   -0.1800
    177 CG        -75.5050  -22.9280  -37.9800 C.3      12 MET    0.0900
    178 SD        -77.0400  -22.3420  -38.7250 S.3      12 MET    0.0900
    179 CE        -76.7000  -22.6350  -40.4610 C.3      12 MET   -0.1400
    180 HN        -74.7050  -25.2640  -36.5830 H        12 MET    0.0900
    181 HA        -73.3830  -22.8270  -36.2230 H        12 MET    0.0900
    182 HB1       -75.7440  -21.8840  -36.1150 H        12 MET   -0.0900
    183 HB2       -76.3440  -23.5880  -36.1130 H        12 MET   -0.2200
    184 HG1       -75.3090  -23.9680  -38.3190 H        12 MET    0.0900
    185 HG2       -74.6660  -22.2860  -38.3210 H        12 MET    0.0900
    186 HE1       -76.8580  -23.7030  -40.7280 H        12 MET    0.0900
    187 HE2       -75.6460  -22.3750  -40.6950 H        12 MET    0.5100
    188 HE3       -77.3740  -22.0200  -41.0940 H        12 MET   -0.5100
    189 N         -74.8580  -23.9720  -33.5520 N.am     13 SER   -0.4700
    190 CA        -74.8840  -23.8550  -32.0990 C.3      13 SER    0.3100
    191 C         -73.4730  -23.8830  -31.5130 C.2      13 SER    0.0700
    192 O         -73.1270  -23.0590  -30.6700 O.2      13 SER    0.0900
    193 CB        -75.7200  -24.9830  -31.4940 C.3      13 SER    0.0500
    194 OG        -76.9060  -25.1780  -32.2390 O.3      13 SER    0.0900
    195 HN        -75.3400  -24.7570  -33.9360 H        13 SER    0.0900
    196 HA        -75.3080  -22.8940  -31.8470 H        13 SER   -0.6600
    197 HB1       -75.9930  -24.7250  -30.4480 H        13 SER    0.4300
    198 HB2       -75.1340  -25.9270  -31.5010 H        13 SER    0.5100
    199 HG1       -76.6260  -25.4040  -33.1300 H        13 SER   -0.5100
    200 N         -72.6600  -24.8360  -31.9670 N.am     14 LEU   -0.4700
    201 CA        -71.2780  -24.9460  -31.5190 C.3      14 LEU    0.3100
    202 C         -70.4630  -23.7200  -31.9130 C.2      14 LEU    0.0700
    203 O         -69.5250  -23.3390  -31.2190 O.2      14 LEU    0.0900
    204 CB        -70.6230  -26.2100  -32.0840 C.3      14 LEU   -0.1800
    205 CG        -71.2880  -27.5420  -31.7220 C.3      14 LEU    0.0900
    206 CD1       -70.4860  -28.7100  -32.2820 C.3      14 LEU    0.0900
    207 CD2       -71.4670  -27.6780  -30.2130 C.3      14 LEU   -0.0900
    208 HN        -72.9600  -25.5150  -32.6320 H        14 LEU    0.0900
    209 HA        -71.2770  -24.9760  -30.4400 H        14 LEU   -0.2700
    210 HB1       -69.5750  -26.2420  -31.7190 H        14 LEU    0.0900
    211 HB2       -70.6160  -26.1230  -33.1910 H        14 LEU    0.0900
    212 HG        -72.3150  -27.5660  -32.1440 H        14 LEU    0.0900
    213 HD11      -69.4570  -28.7030  -31.8630 H        14 LEU   -0.2700
    214 HD12      -70.4190  -28.6280  -33.3890 H        14 LEU    0.0900
    215 HD13      -70.9730  -29.6700  -32.0080 H        14 LEU    0.0900
    216 HD21      -72.1060  -26.8540  -29.8290 H        14 LEU    0.0900
    217 HD22      -70.4790  -27.6250  -29.7090 H        14 LEU    0.5100
    218 HD23      -71.9560  -28.6460  -29.9760 H        14 LEU   -0.5100
    219 N         -70.8200  -23.0970  -33.0320 N.am     15 ILE   -0.4700
    220 CA        -70.1490  -21.8770  -33.4430 C.3      15 ILE    0.3100
    221 C         -70.4900  -20.7550  -32.4760 C.2      15 ILE    0.0700
    222 O         -69.6000  -20.0880  -31.9570 O.2      15 ILE    0.0900
    223 CB        -70.5100  -21.4700  -34.8890 C.3      15 ILE   -0.0900
    224 CG1       -70.0000  -22.5190  -35.8760 C.3      15 ILE    0.0900
    225 CG2       -69.9140  -20.1130  -35.2300 C.3      15 ILE   -0.2700
    226 CD        -70.3030  -22.2030  -37.3250 C.3      15 ILE    0.0900
    227 HN        -71.5480  -23.4310  -33.6260 H        15 ILE    0.0900
    228 HA        -69.0860  -22.0450  -33.3630 H        15 ILE    0.0900
    229 HB        -71.6150  -21.4220  -34.9900 H        15 ILE   -0.1800
    230 HG11      -70.4670  -23.4950  -35.6240 H        15 ILE    0.0900
    231 HG12      -68.8990  -22.6060  -35.7580 H        15 ILE    0.0900
    232 HG21      -68.8070  -20.1490  -35.1400 H        15 ILE   -0.2700
    233 HG22      -70.3020  -19.3420  -34.5300 H        15 ILE    0.0900
    234 HG23      -70.1750  -19.8370  -36.2740 H        15 ILE    0.0900
    235 HD1       -69.6910  -21.3400  -37.6630 H        15 ILE    0.0900
    236 HD2       -71.3780  -21.9430  -37.4390 H        15 ILE    0.5100
    237 HD3       -70.0610  -23.0810  -37.9630 H        15 ILE   -0.5100
    238 N         -71.7830  -20.5580  -32.2210 N.am     16 VAL   -0.4700
    239 CA        -72.2420  -19.5390  -31.2840 C.3      16 VAL    0.3100
    240 C         -71.6130  -19.7340  -29.9130 C.2      16 VAL    0.0700
    241 O         -71.1070  -18.7870  -29.3140 O.2      16 VAL    0.0900
    242 CB        -73.7670  -19.5690  -31.1130 C.3      16 VAL   -0.0900
    243 CG1       -74.2000  -18.6030  -30.0130 C.3      16 VAL    0.0900
    244 CG2       -74.4530  -19.2410  -32.4250 C.3      16 VAL   -0.2700
    245 HN        -72.4950  -21.0990  -32.6600 H        16 VAL    0.0900
    246 HA        -71.9310  -18.5780  -31.6640 H        16 VAL    0.0900
    247 HB        -74.0890  -20.5990  -30.8460 H        16 VAL    0.0900
    248 HG11      -73.6060  -17.6660  -30.0720 H        16 VAL   -0.2700
    249 HG12      -74.0350  -19.0650  -29.0170 H        16 VAL    0.0900
    250 HG13      -75.2750  -18.3490  -30.1340 H        16 VAL    0.0900
    251 HG21      -74.0340  -19.8670  -33.2420 H        16 VAL    0.0900
    252 HG22      -74.2910  -18.1720  -32.6810 H        16 VAL    0.5100
    253 HG23      -75.5420  -19.4470  -32.3450 H        16 VAL   -0.5100
    254 N         -71.6440  -20.9720  -29.4270 N.am     17 LEU   -0.4700
    255 CA        -71.0580  -21.3120  -28.1370 C.3      17 LEU    0.3100
    256 C         -69.5840  -20.9280  -28.0580 C.2      17 LEU    0.0700
    257 O         -69.1590  -20.2630  -27.1120 O.2      17 LEU    0.0900
    258 CB        -71.2250  -22.8060  -27.8500 C.3      17 LEU   -0.1800
    259 CG        -72.4320  -23.2310  -27.0090 C.3      17 LEU    0.0900
    260 CD1       -73.7090  -22.5510  -27.4740 C.3      17 LEU    0.0900
    261 CD2       -72.5860  -24.7410  -27.0600 C.3      17 LEU   -0.0900
    262 HN        -72.0690  -21.7230  -29.9230 H        17 LEU    0.0900
    263 HA        -71.5550  -20.7260  -27.3780 H        17 LEU   -0.2700
    264 HB1       -70.3120  -23.1500  -27.3220 H        17 LEU    0.0900
    265 HB2       -71.2970  -23.3290  -28.8260 H        17 LEU    0.0900
    266 HG        -72.2450  -22.9640  -25.9480 H        17 LEU    0.0900
    267 HD11      -73.9190  -22.8150  -28.5320 H        17 LEU   -0.2700
    268 HD12      -73.6000  -21.4480  -27.3990 H        17 LEU    0.0900
    269 HD13      -74.5640  -22.8860  -26.8490 H        17 LEU    0.0900
    270 HD21      -71.6740  -25.2320  -26.6570 H        17 LEU    0.0900
    271 HD22      -72.7320  -25.0710  -28.1100 H        17 LEU    0.5100
    272 HD23      -73.4570  -25.0520  -26.4450 H        17 LEU   -0.5100
    273 N         -68.8070  -21.3360  -29.0570 N.am     18 ALA   -0.4700
    274 CA        -67.3790  -21.0550  -29.0730 C.3      18 ALA    0.3100
    275 C         -67.0820  -19.5600  -29.1180 C.2      18 ALA    0.0700
    276 O         -66.2060  -19.0750  -28.4050 O.2      18 ALA    0.0900
    277 CB        -66.7040  -21.7720  -30.2350 C.3      18 ALA   -0.2700
    278 HN        -69.1640  -21.8480  -29.8330 H        18 ALA    0.0900
    279 HA        -66.9620  -21.3880  -28.1340 H        18 ALA    0.0900
    280 HB1       -67.1420  -21.4340  -31.1980 H        18 ALA    0.0900
    281 HB2       -66.8560  -22.8690  -30.1430 H        18 ALA    0.5100
    282 HB3       -65.6160  -21.5440  -30.2400 H        18 ALA   -0.5100
    283 N         -67.8140  -18.8250  -29.9510 N.am     19 ILE   -0.4700
    284 CA        -67.6060  -17.3860  -30.0720 C.3      19 ILE    0.3100
    285 C         -67.9290  -16.6490  -28.7730 C.2      19 ILE    0.0700
    286 O         -67.1720  -15.7840  -28.3320 O.2      19 ILE    0.0900
    287 CB        -68.4400  -16.7790  -31.2150 C.3      19 ILE   -0.0900
    288 CG1       -68.0060  -17.3550  -32.5610 C.3      19 ILE    0.0900
    289 CG2       -68.2820  -15.2800  -31.2370 C.3      19 ILE   -0.2700
    290 CD        -68.9020  -16.9510  -33.7020 C.3      19 ILE    0.0900
    291 HN        -68.5280  -19.2190  -30.5230 H        19 ILE    0.0900
    292 HA        -66.5550  -17.2190  -30.2530 H        19 ILE    0.0900
    293 HB        -69.5120  -17.0360  -31.0670 H        19 ILE   -0.1800
    294 HG11      -68.0040  -18.4630  -32.4870 H        19 ILE    0.0900
    295 HG12      -66.9750  -17.0060  -32.7790 H        19 ILE    0.0900
    296 HG21      -67.2050  -15.0100  -31.2090 H        19 ILE   -0.2700
    297 HG22      -68.7830  -14.8330  -30.3510 H        19 ILE    0.0900
    298 HG23      -68.7290  -14.8660  -32.1660 H        19 ILE    0.0900
    299 HD1       -68.7740  -15.8700  -33.9240 H        19 ILE    0.0900
    300 HD2       -69.9640  -17.1350  -33.4320 H        19 ILE    0.5100
    301 HD3       -68.6410  -17.5340  -34.6120 H        19 ILE   -0.5100
    302 N         -69.0570  -16.9980  -28.1590 N.am     20 VAL   -0.4700
    303 CA        -69.4710  -16.3630  -26.9140 C.3      20 VAL    0.3100
    304 C         -68.5120  -16.6970  -25.7760 C.2      20 VAL    0.0700
    305 O         -67.9870  -15.8070  -25.1110 O.2      20 VAL    0.0900
    306 CB        -70.9050  -16.7800  -26.5190 C.3      20 VAL   -0.0900
    307 CG1       -71.2560  -16.2520  -25.1320 C.3      20 VAL    0.0900
    308 CG2       -71.9020  -16.2810  -27.5540 C.3      20 VAL   -0.2700
    309 HN        -69.6630  -17.7020  -28.5190 H        20 VAL    0.0900
    310 HA        -69.4200  -15.2940  -27.0550 H        20 VAL    0.0900
    311 HB        -70.9780  -17.8880  -26.5200 H        20 VAL    0.0900
    312 HG11      -71.0210  -15.1670  -25.0650 H        20 VAL   -0.2700
    313 HG12      -70.6640  -16.7900  -24.3610 H        20 VAL    0.0900
    314 HG13      -72.3400  -16.3930  -24.9370 H        20 VAL    0.0900
    315 HG21      -71.5660  -16.5620  -28.5750 H        20 VAL    0.0900
    316 HG22      -71.9810  -15.1740  -27.5000 H        20 VAL    0.5100
    317 HG23      -72.8980  -16.7370  -27.3700 H        20 VAL   -0.5100
    318 N         -68.2750  -17.9890  -25.5650 N.am     21 PHE   -0.4700
    319 CA        -67.4780  -18.4420  -24.4360 C.3      21 PHE    0.3100
    320 C         -66.0370  -17.9720  -24.5480 C.2      21 PHE    0.0700
    321 O         -65.4570  -17.4820  -23.5790 O.2      21 PHE    0.0900
    322 CB        -67.5400  -19.9680  -24.3260 C.3      21 PHE   -0.1800
    323 CG        -66.5920  -20.5430  -23.3160 C.ar     21 PHE    0.0900
    324 CD1       -66.9110  -20.5390  -21.9670 C.ar     21 PHE    0.0900
    325 CD2       -65.3860  -21.1010  -23.7170 C.ar     21 PHE    0.0000
    326 CE1       -66.0410  -21.0750  -21.0370 C.ar     21 PHE   -0.1150
    327 CE2       -64.5130  -21.6380  -22.7930 C.ar     21 PHE    0.1150
    328 CZ        -64.8410  -21.6260  -21.4490 C.ar     21 PHE   -0.1150
    329 HN        -68.6320  -18.6990  -26.1660 H        21 PHE    0.1150
    330 HA        -67.8700  -17.9840  -23.5400 H        21 PHE   -0.1150
    331 HB1       -67.2820  -20.4150  -25.3100 H        21 PHE    0.1150
    332 HB2       -68.5650  -20.2710  -24.0240 H        21 PHE   -0.1150
    333 HD1       -67.8490  -20.1150  -21.6410 H        21 PHE    0.1150
    334 HD2       -65.1280  -21.1160  -24.7660 H        21 PHE   -0.1150
    335 HE1       -66.2980  -21.0640  -19.9880 H        21 PHE    0.1150
    336 HE2       -63.5770  -22.0660  -23.1170 H        21 PHE    0.5100
    337 HZ        -64.1610  -22.0460  -20.7220 H        21 PHE   -0.5100
    338 N         -65.4670  -18.1130  -25.7420 N.am     22 GLY   -0.4700
    339 CA        -64.1040  -17.6850  -25.9940 C.3      22 GLY    0.3100
    340 C         -63.8840  -16.2030  -25.7570 C.2      22 GLY   -0.0200
    341 O         -62.8910  -15.8100  -25.1440 O.2      22 GLY    0.0900
    342 HN        -65.9500  -18.5190  -26.5150 H        22 GLY    0.0900
    343 HA1       -63.8730  -17.9120  -27.0240 H        22 GLY    0.5100
    344 HA2       -63.4570  -18.2440  -25.3350 H        22 GLY   -0.5100
    345 N         -64.8120  -15.3730  -26.2300 N.am     23 ASN   -0.4700
    346 CA        -64.6570  -13.9270  -26.1180 C.3      23 ASN    0.3100
    347 C         -65.0590  -13.3360  -24.7650 C.2      23 ASN    0.0700
    348 O         -64.4370  -12.3820  -24.2980 O.2      23 ASN    0.0900
    349 CB        -65.3660  -13.2040  -27.2680 C.3      23 ASN   -0.1800
    350 CG        -64.6590  -13.4040  -28.6000 C.2      23 ASN    0.0900
    351 ND2       -65.0640  -14.4350  -29.3330 N.am     23 ASN    0.0900
    352 OD1       -63.7570  -12.6460  -28.9620 O.2      23 ASN    0.5500
    353 HN        -65.6430  -15.6980  -26.6760 H        23 ASN   -0.5500
    354 HA        -63.6000  -13.7030  -26.1320 H        23 ASN   -0.6200
    355 HB1       -65.4010  -12.1170  -27.0460 H        23 ASN    0.3200
    356 HB2       -66.4020  -13.5940  -27.3560 H        23 ASN    0.3000
    357 HD21      -64.6360  -14.6180  -30.2180 H        23 ASN    0.5100
    358 HD22      -65.7950  -15.0290  -28.9990 H        23 ASN   -0.5100
    359 N         -66.0870  -13.8940  -24.1310 N.am     24 VAL   -0.4700
    360 CA        -66.4500  -13.4760  -22.7780 C.3      24 VAL    0.3100
    361 C         -65.2790  -13.7240  -21.8250 C.2      24 VAL    0.0700
    362 O         -65.0390  -12.9550  -20.8940 O.2      24 VAL    0.0900
    363 CB        -67.7160  -14.1990  -22.2760 C.3      24 VAL   -0.0900
    364 CG1       -67.8680  -14.0500  -20.7670 C.3      24 VAL    0.0900
    365 CG2       -68.9410  -13.6590  -22.9820 C.3      24 VAL   -0.2700
    366 HN        -66.6460  -14.6100  -24.5420 H        24 VAL    0.0900
    367 HA        -66.6150  -12.4090  -22.7960 H        24 VAL    0.0900
    368 HB        -67.6470  -15.2770  -22.5330 H        24 VAL    0.0900
    369 HG11      -67.7660  -12.9830  -20.4760 H        24 VAL   -0.2700
    370 HG12      -67.0790  -14.6350  -20.2480 H        24 VAL    0.0900
    371 HG13      -68.8700  -14.4100  -20.4510 H        24 VAL    0.0900
    372 HG21      -68.8510  -13.8160  -24.0770 H        24 VAL    0.0900
    373 HG22      -69.0400  -12.5700  -22.7870 H        24 VAL    0.5100
    374 HG23      -69.8490  -14.1890  -22.6210 H        24 VAL   -0.5100
    375 N         -64.5360  -14.7990  -22.0890 N.am     25 LEU   -0.4700
    376 CA        -63.3380  -15.1370  -21.3310 C.3      25 LEU    0.3100
    377 C         -62.2270  -14.0930  -21.4960 C.2      25 LEU    0.0700
    378 O         -61.6440  -13.6290  -20.5160 O.2      25 LEU    0.0900
    379 CB        -62.8260  -16.5030  -21.7810 C.3      25 LEU   -0.1800
    380 CG        -61.8760  -17.2530  -20.8550 C.3      25 LEU    0.0900
    381 CD1       -62.5410  -17.5070  -19.5140 C.3      25 LEU    0.0900
    382 CD2       -61.4540  -18.5600  -21.5060 C.3      25 LEU   -0.0900
    383 HN        -64.7720  -15.4260  -22.8270 H        25 LEU    0.0900
    384 HA        -63.5900  -15.1530  -20.2820 H        25 LEU   -0.2700
    385 HB1       -62.3010  -16.3590  -22.7480 H        25 LEU    0.0900
    386 HB2       -63.7110  -17.1520  -21.9430 H        25 LEU    0.0900
    387 HG        -60.9550  -16.6490  -20.7030 H        25 LEU    0.0900
    388 HD11      -63.5460  -17.9570  -19.6650 H        25 LEU   -0.2700
    389 HD12      -62.6600  -16.5500  -18.9630 H        25 LEU    0.0900
    390 HD13      -61.9250  -18.2100  -18.9130 H        25 LEU    0.0900
    391 HD21      -60.9380  -18.3580  -22.4690 H        25 LEU    0.0900
    392 HD22      -62.3480  -19.1870  -21.7070 H        25 LEU    0.5100
    393 HD23      -60.7560  -19.1080  -20.8380 H        25 LEU   -0.5100
    394 N         -61.9390  -13.7240  -22.7440 N.am     26 VAL   -0.4700
    395 CA        -60.8990  -12.7450  -23.0380 C.3      26 VAL    0.3100
    396 C         -61.1800  -11.4050  -22.3700 C.2      26 VAL    0.0700
    397 O         -60.2900  -10.8040  -21.7710 O.2      26 VAL    0.0900
    398 CB        -60.7500  -12.5060  -24.5560 C.3      26 VAL   -0.0900
    399 CG1       -59.6930  -11.4450  -24.8200 C.3      26 VAL    0.0900
    400 CG2       -60.3990  -13.8000  -25.2780 C.3      26 VAL   -0.2700
    401 HN        -62.4200  -14.1020  -23.5310 H        26 VAL    0.0900
    402 HA        -59.9710  -13.1160  -22.6300 H        26 VAL    0.0900
    403 HB        -61.7220  -12.1710  -24.9760 H        26 VAL    0.0900
    404 HG11      -58.7640  -11.6840  -24.2600 H        26 VAL   -0.2700
    405 HG12      -60.0630  -10.4510  -24.4860 H        26 VAL    0.0900
    406 HG13      -59.4550  -11.4090  -25.9050 H        26 VAL    0.0900
    407 HG21      -60.9770  -14.6460  -24.8470 H        26 VAL    0.0900
    408 HG22      -59.3160  -14.0160  -25.1620 H        26 VAL    0.5100
    409 HG23      -60.6500  -13.7120  -26.3560 H        26 VAL   -0.5100
    410 N         -62.4240  -10.9430  -22.4720 N.am     27 ILE   -0.4700
    411 CA        -62.8210   -9.6610  -21.9040 C.3      27 ILE    0.3100
    412 C         -62.7840   -9.6840  -20.3780 C.2      27 ILE    0.0700
    413 O         -62.4360   -8.6890  -19.7400 O.2      27 ILE    0.0900
    414 CB        -64.2240   -9.2470  -22.3890 C.3      27 ILE   -0.0900
    415 CG1       -64.2700   -9.2270  -23.9170 C.3      27 ILE    0.0900
    416 CG2       -64.6100   -7.8870  -21.8330 C.3      27 ILE   -0.2700
    417 CD        -65.6530   -8.9920  -24.4900 C.3      27 ILE    0.0900
    418 HN        -63.1390  -11.4530  -22.9440 H        27 ILE    0.0900
    419 HA        -62.0910   -8.9230  -22.2030 H        27 ILE    0.0900
    420 HB        -64.9660  -10.0040  -22.0560 H        27 ILE   -0.1800
    421 HG11      -63.8960  -10.2030  -24.2920 H        27 ILE    0.0900
    422 HG12      -63.5980   -8.4200  -24.2790 H        27 ILE    0.0900
    423 HG21      -63.8820   -7.1170  -22.1650 H        27 ILE   -0.2700
    424 HG22      -64.6100   -7.9190  -20.7220 H        27 ILE    0.0900
    425 HG23      -65.6200   -7.6010  -22.1970 H        27 ILE    0.0900
    426 HD1       -65.9740   -7.9460  -24.2970 H        27 ILE    0.0900
    427 HD2       -66.3820   -9.6810  -24.0130 H        27 ILE    0.5100
    428 HD3       -65.6410   -9.1620  -25.5880 H        27 ILE   -0.5100
    429 N         -63.1360  -10.8240  -19.7860 N.am     28 THR   -0.4700
    430 CA        -63.0990  -10.9540  -18.3350 C.3      28 THR    0.3100
    431 C         -61.6590  -10.9840  -17.8400 C.2      28 THR    0.0700
    432 O         -61.3220  -10.3540  -16.8370 O.2      28 THR    0.0900
    433 CB        -63.8360  -12.2160  -17.8500 C.3      28 THR    0.1400
    434 CG2       -63.8030  -12.3000  -16.3340 C.3      28 THR    0.0900
    435 OG1       -65.1980  -12.1730  -18.2790 O.3      28 THR   -0.6600
    436 HN        -63.4350  -11.6260  -20.2990 H        28 THR    0.4300
    437 HA        -63.5610  -10.0740  -17.9150 H        28 THR   -0.2700
    438 HB        -63.3510  -13.1220  -18.2740 H        28 THR    0.0900
    439 HG1       -65.1950  -12.4530  -19.1980 H        28 THR    0.0900
    440 HG21      -64.1310  -11.3350  -15.8910 H        28 THR    0.0900
    441 HG22      -62.7690  -12.5160  -15.9890 H        28 THR    0.5100
    442 HG23      -64.4890  -13.1020  -15.9860 H        28 THR   -0.5100
    443 N         -60.8060  -11.7080  -18.5630 N.am     29 ALA   -0.4700
    444 CA        -59.3930  -11.8360  -18.2180 C.3      29 ALA    0.3100
    445 C         -58.6790  -10.4930  -18.1830 C.2      29 ALA    0.0700
    446 O         -57.8670  -10.2400  -17.2930 O.2      29 ALA    0.0900
    447 CB        -58.6930  -12.7770  -19.1880 C.3      29 ALA   -0.2700
    448 HN        -61.0970  -12.2000  -19.3800 H        29 ALA    0.0900
    449 HA        -59.3270  -12.2190  -17.2110 H        29 ALA    0.0900
    450 HB1       -58.7710  -12.3850  -20.2250 H        29 ALA    0.0900
    451 HB2       -59.1680  -13.7810  -19.1530 H        29 ALA    0.5100
    452 HB3       -57.6170  -12.8620  -18.9230 H        29 ALA   -0.5100
    453 N         -58.9840   -9.6360  -19.1530 N.am     30 ILE   -0.4700
    454 CA        -58.3550   -8.3220  -19.2420 C.3      30 ILE    0.3100
    455 C         -58.9290   -7.3420  -18.2140 C.2      30 ILE    0.0700
    456 O         -58.1960   -6.5730  -17.5990 O.2      30 ILE    0.0900
    457 CB        -58.4740   -7.7360  -20.6640 C.3      30 ILE   -0.0900
    458 CG1       -57.7770   -8.6450  -21.6780 C.3      30 ILE    0.0900
    459 CG2       -57.8710   -6.3430  -20.7290 C.3      30 ILE   -0.2700
    460 CD        -57.9340   -8.1740  -23.1120 C.3      30 ILE    0.0900
    461 HN        -59.6530   -9.8510  -19.8600 H        30 ILE    0.0900
    462 HA        -57.3170   -8.4330  -18.9710 H        30 ILE    0.0900
    463 HB        -59.5460   -7.6850  -20.9510 H        30 ILE   -0.1800
    464 HG11      -58.2040   -9.6660  -21.5900 H        30 ILE    0.0900
    465 HG12      -56.6940   -8.6860  -21.4330 H        30 ILE    0.0900
    466 HG21      -56.7950   -6.3790  -20.4540 H        30 ILE   -0.2700
    467 HG22      -58.3960   -5.6690  -20.0190 H        30 ILE    0.0900
    468 HG23      -57.9590   -5.9410  -21.7610 H        30 ILE    0.0900
    469 HD1       -57.3470   -7.2450  -23.2760 H        30 ILE    0.0900
    470 HD2       -59.0030   -7.9600  -23.3260 H        30 ILE    0.5100
    471 HD3       -57.5620   -8.9560  -23.8100 H        30 ILE   -0.5100
    472 N         -60.2440   -7.3880  -18.0130 N.am     31 ALA   -0.4700
    473 CA        -60.8980   -6.4970  -17.0610 C.3      31 ALA    0.3100
    474 C         -60.5450   -6.8110  -15.6040 C.2      31 ALA    0.0700
    475 O         -60.4520   -5.9060  -14.7780 O.2      31 ALA    0.0900
    476 CB        -62.4120   -6.5270  -17.2580 C.3      31 ALA   -0.2700
    477 HN        -60.8350   -8.0290  -18.4980 H        31 ALA    0.0900
    478 HA        -60.5170   -5.4990  -17.2200 H        31 ALA    0.0900
    479 HB1       -62.7960   -7.5580  -17.1030 H        31 ALA    0.0900
    480 HB2       -62.6650   -6.2050  -18.2910 H        31 ALA    0.5100
    481 HB3       -62.9020   -5.8510  -16.5250 H        31 ALA   -0.5100
    482 N         -60.4240   -8.1210  -15.2210 N.am     32 LYS   -0.4700
    483 CA        -60.1690   -8.5480  -13.8380 C.3      32 LYS    0.3100
    484 C         -58.7100   -8.5300  -13.4490 C.2      32 LYS    0.0700
    485 O         -58.3560   -8.1810  -12.3230 O.2      32 LYS    0.0900
    486 CB        -60.7340   -9.9790  -13.5170 C.3      32 LYS   -0.1800
    487 CG        -60.4590  -10.5640  -12.0910 C.3      32 LYS    0.0900
    488 CD        -59.3090  -11.6100  -11.9850 C.3      32 LYS    0.0900
    489 CE        -59.0310  -12.1940  -10.5700 C.3      32 LYS   -0.1800
    490 NZ        -58.0030  -13.2800  -10.5800 N.4      32 LYS    0.0900
    491 HN        -60.5080   -8.8610  -15.8830 H        32 LYS    0.0900
    492 HA        -60.6290   -7.8210  -13.1860 H        32 LYS   -0.1800
    493 HB1       -60.2980  -10.6830  -14.2550 H        32 LYS    0.0900
    494 HB2       -61.8340   -9.9430  -13.6560 H        32 LYS    0.0900
    495 HG1       -61.3930  -11.0480  -11.7360 H        32 LYS    0.2100
    496 HG2       -60.2120   -9.7170  -11.4170 H        32 LYS    0.0500
    497 HD1       -58.3770  -11.1250  -12.3410 H        32 LYS    0.0500
    498 HD2       -59.5580  -12.4560  -12.6580 H        32 LYS   -0.3000
    499 HE1       -59.9680  -12.6270  -10.1570 H        32 LYS    0.3300
    500 HE2       -58.6570  -11.3880   -9.9040 H        32 LYS    0.3300
    501 HZ1       -57.1060  -12.9060  -10.9500 H        32 LYS    0.3300
    502 HZ2       -58.3290  -14.0590  -11.1870 H        32 LYS    0.5100
    503 HZ3       -57.8600  -13.6310   -9.6120 H        32 LYS   -0.5100
    504 N         -57.8020   -8.9340  -14.3550 N.am     33 PHE   -0.4700
    505 CA        -56.3710   -8.9270  -14.0320 C.3      33 PHE    0.3100
    506 C         -55.7020   -7.5920  -14.3910 C.2      33 PHE    0.0700
    507 O         -55.7620   -7.1540  -15.5420 O.2      33 PHE    0.0900
    508 CB        -55.6670  -10.1130  -14.7310 C.3      33 PHE   -0.1800
    509 CG        -56.1470  -11.4570  -14.2780 C.ar     33 PHE    0.0900
    510 CD1       -57.3060  -12.0000  -14.8050 C.ar     33 PHE    0.0900
    511 CD2       -55.4430  -12.1820  -13.3280 C.ar     33 PHE    0.0000
    512 CE1       -57.7600  -13.2450  -14.3960 C.ar     33 PHE   -0.1150
    513 CE2       -55.8930  -13.4320  -12.9200 C.ar     33 PHE    0.1150
    514 CZ        -57.0530  -13.9590  -13.4560 C.ar     33 PHE   -0.1150
    515 HN        -58.0550   -9.2510  -15.2670 H        33 PHE    0.1150
    516 HA        -56.2660   -9.0040  -12.9600 H        33 PHE   -0.1150
    517 HB1       -54.5770  -10.0680  -14.5200 H        33 PHE    0.1150
    518 HB2       -55.8470  -10.0530  -15.8250 H        33 PHE   -0.1150
    519 HD1       -57.8640  -11.4480  -15.5460 H        33 PHE    0.1150
    520 HD2       -54.5380  -11.7730  -12.9030 H        33 PHE   -0.1150
    521 HE1       -58.6670  -13.6540  -14.8150 H        33 PHE    0.1150
    522 HE2       -55.3370  -13.9910  -12.1830 H        33 PHE    0.5100
    523 HZ        -57.4030  -14.9290  -13.1370 H        33 PHE   -0.5100
    524 N         -55.0760   -6.8890  -13.4200 N.am     34 GLU   -0.4700
    525 CA        -54.4570   -5.5870  -13.6660 C.3      34 GLU    0.3100
    526 C         -53.1470   -5.6930  -14.4360 C.2      34 GLU    0.0700
    527 O         -52.5100   -4.7200  -14.8270 O.2      34 GLU    0.0900
    528 CB        -54.2810   -4.7630  -12.3630 C.3      34 GLU   -0.1800
    529 CG        -55.4940   -3.8380  -12.0790 C.3      34 GLU    0.0900
    530 CD        -55.4260   -2.5480  -12.9040 C.2      34 GLU    0.0900
    531 OE1       -56.3260   -2.3280  -13.7540 O.co2    34 GLU   -0.2800
    532 OE2       -54.4620   -1.7700  -12.6880 O.co2    34 GLU    0.0900
    533 HN        -55.0100   -7.2310  -12.4860 H        34 GLU    0.0900
    534 HA        -55.0890   -5.0500  -14.3570 H        34 GLU    0.6200
    535 HB1       -53.3660   -4.1380  -12.4530 H        34 GLU   -0.7600
    536 HB2       -54.1540   -5.4630  -11.5090 H        34 GLU   -0.7600
    537 HG1       -55.5060   -3.5720  -11.0000 H        34 GLU    0.5100
    538 HG2       -56.4310   -4.3770  -12.3330 H        34 GLU   -0.5100
    539 N         -52.7060   -6.9260  -14.7140 N.am     35 ARG   -0.4700
    540 CA        -51.4710   -7.1810  -15.4460 C.3      35 ARG    0.3100
    541 C         -51.6270   -7.4130  -16.9640 C.2      35 ARG    0.0700
    542 O         -50.6400   -7.4260  -17.7230 O.2      35 ARG    0.0900
    543 CB        -50.8400   -8.4450  -14.8520 C.3      35 ARG   -0.1800
    544 CG        -49.3920   -8.6150  -15.2090 C.3      35 ARG    0.0900
    545 CD        -48.7350   -9.6680  -14.3350 C.3      35 ARG    0.0900
    546 NE        -47.3540   -9.9530  -14.7650 N.pl3    35 ARG   -0.1800
    547 CZ        -46.4460  -10.6330  -14.0580 C.cat    35 ARG    0.0900
    548 NH1       -46.7420  -11.1100  -12.8600 N.pl3    35 ARG    0.0900
    549 NH2       -45.2220  -10.8390  -14.5400 N.pl3    35 ARG    0.2000
    550 HN        -53.2110   -7.7360  -14.4280 H        35 ARG    0.0900
    551 HA        -50.8160   -6.3310  -15.3340 H        35 ARG    0.0900
    552 HB1       -51.4010   -9.3300  -15.2200 H        35 ARG   -0.7000
    553 HB2       -50.9290   -8.3990  -13.7460 H        35 ARG    0.4400
    554 HG1       -48.8660   -7.6460  -15.0720 H        35 ARG    0.6400
    555 HG2       -49.3110   -8.9200  -16.2740 H        35 ARG   -0.8000
    556 HD1       -49.3090  -10.6170  -14.3960 H        35 ARG    0.4600
    557 HD2       -48.6950   -9.3110  -13.2840 H        35 ARG    0.4600
    558 HE        -47.0730   -9.6080  -15.6590 H        35 ARG   -0.8000
    559 HH11      -47.6530  -10.9620  -12.4740 H        35 ARG    0.4600
    560 HH12      -46.0560  -11.6170  -12.3400 H        35 ARG    0.4600
    561 HH21      -44.9730  -10.4810  -15.4390 H        35 ARG    0.5100
    562 HH22      -44.5520  -11.3490  -14.0010 H        35 ARG   -0.5100
    563 N         -52.8650   -7.6480  -17.3920 N.am     36 LEU   -0.4700
    564 CA        -53.2070   -7.7560  -18.8000 C.3      36 LEU    0.3100
    565 C         -53.7160   -6.3970  -19.2770 C.2      36 LEU    0.0700
    566 O         -54.4570   -6.2960  -20.2520 O.2      36 LEU    0.0900
    567 CB        -54.2940   -8.8220  -19.0140 C.3      36 LEU   -0.1800
    568 CG        -53.8270  -10.2700  -18.8830 C.3      36 LEU    0.0900
    569 CD1       -54.9820  -11.2610  -18.8640 C.3      36 LEU    0.0900
    570 CD2       -52.9010  -10.5540  -20.0390 C.3      36 LEU   -0.0900
    571 HN        -53.6240   -7.7610  -16.7550 H        36 LEU    0.0900
    572 HA        -52.3100   -8.0210  -19.3410 H        36 LEU   -0.2700
    573 HB1       -54.7150   -8.6860  -20.0320 H        36 LEU    0.0900
    574 HB2       -55.0980   -8.6500  -18.2670 H        36 LEU    0.0900
    575 HG        -53.2490  -10.3760  -17.9410 H        36 LEU    0.0900
    576 HD11      -55.5680  -11.1830  -19.8050 H        36 LEU   -0.2700
    577 HD12      -55.6550  -11.0400  -18.0090 H        36 LEU    0.0900
    578 HD13      -54.5910  -12.2960  -18.7750 H        36 LEU    0.0900
    579 HD21      -51.9480   -9.9970  -19.9110 H        36 LEU    0.0900
    580 HD22      -53.3750  -10.2340  -20.9910 H        36 LEU    0.5100
    581 HD23      -52.6730  -11.6400  -20.0820 H        36 LEU   -0.5100
    582 N         -53.3350   -5.3460  -18.5560 N.am     37 GLN   -0.4700
    583 CA        -53.7590   -3.9820  -18.8580 C.3      37 GLN    0.3100
    584 C         -52.7350   -3.2760  -19.7400 C.2      37 GLN    0.0700
    585 O         -52.3190   -2.1580  -19.4450 O.2      37 GLN    0.0900
    586 CB        -53.9510   -3.1800  -17.5600 C.3      37 GLN   -0.1800
    587 CG        -55.0160   -3.7320  -16.6180 C.3      37 GLN    0.0900
    588 CD        -56.4030   -3.7230  -17.2280 C.2      37 GLN    0.0900
    589 NE2       -57.1470   -2.7380  -17.0760 N.am     37 GLN   -0.1800
    590 OE1       -56.7600   -4.7850  -17.9100 O.2      37 GLN    0.0900
    591 HN        -52.7340   -5.4440  -17.7660 H        37 GLN    0.0900
    592 HA        -54.6880   -4.0340  -19.4080 H        37 GLN    0.5500
    593 HB1       -54.2330   -2.1410  -17.8320 H        37 GLN   -0.5500
    594 HB2       -52.9830   -3.1600  -17.0170 H        37 GLN   -0.6200
    595 HG1       -55.0350   -3.1160  -15.6940 H        37 GLN    0.3200
    596 HG2       -54.7560   -4.7790  -16.3530 H        37 GLN    0.3000
    597 HE21      -56.8960   -2.0150  -16.4310 H        37 GLN    0.5100
    598 HE22      -57.9970   -2.6670  -17.5990 H        37 GLN   -0.5100
    599 N         -52.3070   -3.9350  -20.8120 N.am     38 THR   -0.4700
    600 CA        -51.3360   -3.3490  -21.7300 C.3      38 THR    0.3100
    601 C         -52.0250   -2.7390  -22.9460 C.2      38 THR    0.0700
    602 O         -53.1880   -3.0270  -23.2110 O.2      38 THR    0.0900
    603 CB        -50.3070   -4.3850  -22.2050 C.3      38 THR    0.1400
    604 CG2       -49.6930   -5.1000  -21.0180 C.3      38 THR    0.0900
    605 OG1       -50.9450   -5.3430  -23.0560 O.3      38 THR   -0.6600
    606 HN        -52.6280   -4.8520  -21.0370 H        38 THR    0.4300
    607 HA        -50.8380   -2.5430  -21.2120 H        38 THR   -0.2700
    608 HB        -49.4970   -3.8810  -22.7750 H        38 THR    0.0900
    609 HG1       -50.3030   -6.0450  -23.1910 H        38 THR    0.0900
    610 HG21      -50.4460   -5.7660  -20.5430 H        38 THR    0.0900
    611 HG22      -49.3500   -4.3590  -20.2650 H        38 THR    0.5100
    612 HG23      -48.8340   -5.7190  -21.3530 H        38 THR   -0.5100
    613 N         -51.2990   -1.8970  -23.6840 N.am     39 VAL   -0.4700
    614 CA        -51.8440   -1.2300  -24.8660 C.3      39 VAL    0.3100
    615 C         -52.3530   -2.2320  -25.8990 C.2      39 VAL    0.0700
    616 O         -53.4630   -2.0970  -26.4110 O.2      39 VAL    0.0900
    617 CB        -50.8020   -0.2920  -25.5270 C.3      39 VAL   -0.0900
    618 CG1       -51.3450    0.2860  -26.8240 C.3      39 VAL    0.0900
    619 CG2       -50.4020    0.8300  -24.5720 C.3      39 VAL   -0.2700
    620 HN        -50.3500   -1.6840  -23.4630 H        39 VAL    0.0900
    621 HA        -52.7090   -0.6640  -24.5560 H        39 VAL    0.0900
    622 HB        -49.8730   -0.8630  -25.7390 H        39 VAL    0.0900
    623 HG11      -52.3580    0.7130  -26.6590 H        39 VAL   -0.2700
    624 HG12      -51.4190   -0.5120  -27.5930 H        39 VAL    0.0900
    625 HG13      -50.6760    1.0950  -27.1890 H        39 VAL    0.0900
    626 HG21      -49.9560    0.4030  -23.6480 H        39 VAL    0.0900
    627 HG22      -51.2970    1.4250  -24.2920 H        39 VAL    0.5100
    628 HG23      -49.6500    1.4890  -25.0560 H        39 VAL   -0.5100
    629 N         -51.5470   -3.2480  -26.1950 N.am     40 THR   -0.4700
    630 CA        -51.9390   -4.2790  -27.1490 C.3      40 THR    0.3100
    631 C         -53.2380   -4.9630  -26.7210 C.2      40 THR    0.0700
    632 O         -54.1190   -5.2010  -27.5410 O.2      40 THR    0.0900
    633 CB        -50.8350   -5.3430  -27.3360 C.3      40 THR    0.1400
    634 CG2       -51.2500   -6.3660  -28.3860 C.3      40 THR    0.0900
    635 OG1       -49.6130   -4.7130  -27.7440 O.3      40 THR   -0.6600
    636 HN        -50.6450   -3.3500  -25.7810 H        40 THR    0.4300
    637 HA        -52.1470   -3.7930  -28.0910 H        40 THR   -0.2700
    638 HB        -50.6620   -5.8780  -26.3770 H        40 THR    0.0900
    639 HG1       -49.8420   -4.1440  -28.4820 H        40 THR    0.0900
    640 HG21      -51.4260   -5.8620  -29.3610 H        40 THR    0.0900
    641 HG22      -52.1900   -6.8700  -28.0730 H        40 THR    0.5100
    642 HG23      -50.4460   -7.1220  -28.5170 H        40 THR   -0.5100
    643 N         -53.3600   -5.2610  -25.4290 N.am     41 ASN   -0.4700
    644 CA        -54.5710   -5.8720  -24.8970 C.3      41 ASN    0.3100
    645 C         -55.7750   -4.9410  -24.9580 C.2      41 ASN    0.0700
    646 O         -56.9160   -5.4010  -24.9940 O.2      41 ASN    0.0900
    647 CB        -54.3630   -6.3460  -23.4560 C.3      41 ASN   -0.1800
    648 CG        -53.4150   -7.5250  -23.3580 C.2      41 ASN    0.0900
    649 ND2       -52.8990   -7.7660  -22.1580 N.am     41 ASN    0.0900
    650 OD1       -53.1520   -8.2150  -24.3400 O.2      41 ASN    0.5500
    651 HN        -52.6320   -5.0810  -24.7720 H        41 ASN   -0.5500
    652 HA        -54.8290   -6.7080  -25.5310 H        41 ASN   -0.6200
    653 HB1       -55.3440   -6.6460  -23.0300 H        41 ASN    0.3200
    654 HB2       -53.9470   -5.5080  -22.8580 H        41 ASN    0.3000
    655 HD21      -53.2520   -7.2830  -21.3560 H        41 ASN    0.5100
    656 HD22      -52.1570   -8.4290  -22.0570 H        41 ASN   -0.5100
    657 N         -55.5280   -3.6310  -24.9570 N.am     42 TYR   -0.4700
    658 CA        -56.6090   -2.6630  -25.1150 C.3      42 TYR    0.3100
    659 C         -57.2400   -2.7900  -26.5000 C.2      42 TYR    0.0700
    660 O         -58.4220   -2.5050  -26.6850 O.2      42 TYR    0.0900
    661 CB        -56.1170   -1.2300  -24.8880 C.3      42 TYR   -0.1800
    662 CG        -56.3080   -0.7040  -23.4790 C.ar     42 TYR    0.0900
    663 CD1       -55.3630   -0.9510  -22.4880 C.ar     42 TYR    0.0900
    664 CD2       -57.4230    0.0580  -23.1440 C.ar     42 TYR    0.0000
    665 CE1       -55.5280   -0.4650  -21.2010 C.ar     42 TYR   -0.1150
    666 CE2       -57.5970    0.5500  -21.8600 C.ar     42 TYR    0.1150
    667 CZ        -56.6450    0.2840  -20.8930 C.ar     42 TYR   -0.1150
    668 OH        -56.8110    0.7680  -19.6130 O.3      42 TYR    0.1150
    669 HN        -54.6100   -3.2590  -24.8510 H        42 TYR    0.1100
    670 HA        -57.3810   -2.9090  -24.4000 H        42 TYR   -0.5400
    671 HB1       -56.6730   -0.5470  -25.5660 H        42 TYR    0.4300
    672 HB2       -55.0300   -1.1830  -25.1070 H        42 TYR   -0.1150
    673 HD1       -54.4850   -1.5310  -22.7260 H        42 TYR    0.1150
    674 HD2       -58.1660    0.2710  -23.8980 H        42 TYR   -0.1150
    675 HE1       -54.7860   -0.6710  -20.4430 H        42 TYR    0.1150
    676 HE2       -58.4700    1.1350  -21.6170 H        42 TYR    0.5100
    677 HH        -56.5300    0.0860  -18.9990 H        42 TYR   -0.5100
    678 N         -56.4450   -3.2170  -27.4790 N.am     43 PHE   -0.4700
    679 CA        -56.9660   -3.4570  -28.8150 C.3      43 PHE    0.3100
    680 C         -57.6120   -4.8360  -28.8940 C.2      43 PHE    0.0700
    681 O         -58.5790   -5.0330  -29.6240 O.2      43 PHE    0.0900
    682 CB        -55.8650   -3.3230  -29.8760 C.3      43 PHE   -0.1800
    683 CG        -55.2470   -1.9520  -29.9450 C.ar     43 PHE    0.0900
    684 CD1       -56.0110   -0.8180  -29.7290 C.ar     43 PHE    0.0900
    685 CD2       -53.8920   -1.8010  -30.2170 C.ar     43 PHE    0.0000
    686 CE1       -55.4420    0.4410  -29.7820 C.ar     43 PHE   -0.1150
    687 CE2       -53.3170   -0.5480  -30.2710 C.ar     43 PHE    0.1150
    688 CZ        -54.0930    0.5760  -30.0530 C.ar     43 PHE   -0.1150
    689 HN        -55.4730   -3.3900  -27.3430 H        43 PHE    0.1150
    690 HA        -57.7500   -2.7380  -29.0000 H        43 PHE   -0.1150
    691 HB1       -56.2940   -3.5390  -30.8780 H        43 PHE    0.1150
    692 HB2       -55.0480   -4.0400  -29.6480 H        43 PHE   -0.1150
    693 HD1       -57.0650   -0.9180  -29.5150 H        43 PHE    0.1150
    694 HD2       -53.2840   -2.6760  -30.3880 H        43 PHE   -0.1150
    695 HE1       -56.0500    1.3170  -29.6130 H        43 PHE    0.1150
    696 HE2       -52.2630   -0.4450  -30.4850 H        43 PHE    0.5100
    697 HZ        -53.6460    1.5590  -30.0940 H        43 PHE   -0.5100
    698 N         -57.0760   -5.7920  -28.1370 N.am     44 ILE   -0.4700
    699 CA        -57.6460   -7.1300  -28.0780 C.3      44 ILE    0.3100
    700 C         -59.0680   -7.0650  -27.5440 C.2      44 ILE    0.0700
    701 O         -59.9670   -7.7130  -28.0790 O.2      44 ILE    0.0900
    702 CB        -56.8340   -8.0620  -27.1580 C.3      44 ILE   -0.0900
    703 CG1       -55.3860   -8.1710  -27.6340 C.3      44 ILE    0.0900
    704 CG2       -57.4810   -9.4380  -27.0880 C.3      44 ILE   -0.2700
    705 CD        -55.2500   -8.7210  -29.0240 C.3      44 ILE    0.0900
    706 HN        -56.2640   -5.6350  -27.5790 H        44 ILE    0.0900
    707 HA        -57.6590   -7.5250  -29.0840 H        44 ILE    0.0900
    708 HB        -56.7890   -7.6250  -26.1380 H        44 ILE   -0.1800
    709 HG11      -54.8340   -8.8350  -26.9350 H        44 ILE    0.0900
    710 HG12      -54.9290   -7.1600  -27.6070 H        44 ILE    0.0900
    711 HG21      -57.6900   -9.8160  -28.1120 H        44 ILE   -0.2700
    712 HG22      -58.4400   -9.3780  -26.5300 H        44 ILE    0.0900
    713 HG23      -56.7970  -10.1520  -26.5800 H        44 ILE    0.0900
    714 HD1       -55.6220   -7.9810  -29.7660 H        44 ILE    0.0900
    715 HD2       -55.8470   -9.6530  -29.1230 H        44 ILE    0.5100
    716 HD3       -54.1820   -8.9360  -29.2440 H        44 ILE   -0.5100
    717 N         -59.2620   -6.2720  -26.4880 N.am     45 THR   -0.4700
    718 CA        -60.5720   -6.0990  -25.8680 C.3      45 THR    0.3100
    719 C         -61.6180   -5.6610  -26.8830 C.2      45 THR    0.0700
    720 O         -62.7370   -6.1740  -26.8990 O.2      45 THR    0.0900
    721 CB        -60.5330   -5.0550  -24.7420 C.3      45 THR    0.1400
    722 CG2       -61.9140   -4.8980  -24.1250 C.3      45 THR    0.0900
    723 OG1       -59.6030   -5.4610  -23.7320 O.3      45 THR   -0.6600
    724 HN        -58.5150   -5.7600  -26.0730 H        45 THR    0.4300
    725 HA        -60.8790   -7.0560  -25.4750 H        45 THR   -0.2700
    726 HB        -60.2160   -4.0720  -25.1500 H        45 THR    0.0900
    727 HG1       -58.7320   -5.3730  -24.1240 H        45 THR    0.0900
    728 HG21      -62.3320   -5.8940  -23.8650 H        45 THR    0.0900
    729 HG22      -62.5970   -4.4040  -24.8470 H        45 THR    0.5100
    730 HG23      -61.8470   -4.2890  -23.1980 H        45 THR   -0.5100
    731 N         -61.2440   -4.7100  -27.7380 N.am     46 SER   -0.4700
    732 CA        -62.1360   -4.2080  -28.7720 C.3      46 SER    0.3100
    733 C         -62.4620   -5.3020  -29.7860 C.2      46 SER    0.0700
    734 O         -63.6230   -5.4960  -30.1590 O.2      46 SER    0.0900
    735 CB        -61.5070   -3.0010  -29.4680 C.3      46 SER    0.0500
    736 OG        -62.3700   -2.4630  -30.4530 O.3      46 SER    0.0900
    737 HN        -60.3360   -4.3000  -27.7060 H        46 SER    0.0900
    738 HA        -63.0700   -3.9310  -28.3070 H        46 SER   -0.6600
    739 HB1       -60.5600   -3.3100  -29.9600 H        46 SER    0.4300
    740 HB2       -61.2940   -2.2120  -28.7170 H        46 SER    0.5100
    741 HG1       -62.1590   -2.9210  -31.2700 H        46 SER   -0.5100
    742 N         -61.4300   -6.0200  -30.2230 N.am     47 LEU   -0.4700
    743 CA        -61.5990   -7.1640  -31.1070 C.3      47 LEU    0.3100
    744 C         -62.4860   -8.2280  -30.4600 C.2      47 LEU    0.0700
    745 O         -63.3190   -8.8430  -31.1230 O.2      47 LEU    0.0900
    746 CB        -60.2360   -7.7610  -31.4620 C.3      47 LEU   -0.1800
    747 CG        -60.2310   -9.0550  -32.2740 C.3      47 LEU    0.0900
    748 CD1       -60.6900   -8.7960  -33.7000 C.3      47 LEU    0.0900
    749 CD2       -58.8580   -9.7160  -32.2530 C.3      47 LEU   -0.0900
    750 HN        -60.4920   -5.8050  -29.9630 H        47 LEU    0.0900
    751 HA        -62.1080   -6.8290  -32.0000 H        47 LEU   -0.2700
    752 HB1       -59.6980   -7.9580  -30.5110 H        47 LEU    0.0900
    753 HB2       -59.6760   -6.9980  -32.0420 H        47 LEU    0.0900
    754 HG        -60.9130   -9.7910  -31.7960 H        47 LEU    0.0900
    755 HD11      -60.0120   -8.0660  -34.1920 H        47 LEU   -0.2700
    756 HD12      -61.7200   -8.3760  -33.6950 H        47 LEU    0.0900
    757 HD13      -60.6760   -9.7430  -34.2810 H        47 LEU    0.0900
    758 HD21      -58.5670   -9.9590  -31.2100 H        47 LEU    0.0900
    759 HD22      -58.1000   -9.0250  -32.6810 H        47 LEU    0.5100
    760 HD23      -58.8820  -10.6570  -32.8430 H        47 LEU   -0.5100
    761 N         -62.3120   -8.4300  -29.1550 N.am     48 ALA   -0.4700
    762 CA        -63.1020   -9.4040  -28.4090 C.3      48 ALA    0.3100
    763 C         -64.5390   -8.9310  -28.2190 C.2      48 ALA    0.0700
    764 O         -65.4640   -9.7400  -28.1760 O.2      48 ALA    0.0900
    765 CB        -62.4510   -9.7060  -27.0550 C.3      48 ALA   -0.2700
    766 HN        -61.6310   -7.9260  -28.6300 H        48 ALA    0.0900
    767 HA        -63.1700  -10.3050  -29.0020 H        48 ALA    0.0900
    768 HB1       -62.3760   -8.7760  -26.4530 H        48 ALA    0.0900
    769 HB2       -61.4290  -10.1130  -27.2100 H        48 ALA    0.5100
    770 HB3       -63.0660  -10.4420  -26.4960 H        48 ALA   -0.5100
    771 N         -64.7240   -7.6170  -28.0940 N.am     49 CYS   -0.4700
    772 CA        -66.0550   -7.0370  -27.9710 C.3      49 CYS    0.3100
    773 C         -66.8280   -7.1790  -29.2760 C.2      49 CYS    0.0700
    774 O         -68.0100   -7.5270  -29.2770 O.2      49 CYS    0.0900
    775 CB        -65.9710   -5.5580  -27.5900 C.3      49 CYS   -0.1100
    776 SG        -65.5550   -5.2370  -25.8620 S.3      49 CYS    0.0900
    777 HN        -63.9620   -6.9740  -28.0790 H        49 CYS    0.0900
    778 HA        -66.5920   -7.5880  -27.2140 H        49 CYS   -0.2300
    779 HB1       -66.9530   -5.0920  -27.8130 H        49 CYS    0.1600
    780 HB2       -65.2030   -5.0830  -28.2370 H        49 CYS    0.5100
    781 HG1       -64.3010   -5.6550  -25.9650 H        49 CYS   -0.5100
    782 N         -66.1530   -6.9040  -30.3890 N.am     50 ALA   -0.4700
    783 CA        -66.7650   -7.0220  -31.7000 C.3      50 ALA    0.3100
    784 C         -67.1840   -8.4590  -31.9710 C.2      50 ALA    0.0700
    785 O         -68.2670   -8.7080  -32.4940 O.2      50 ALA    0.0900
    786 CB        -65.8070   -6.5390  -32.7760 C.3      50 ALA   -0.2700
    787 HN        -65.2020   -6.6050  -30.3730 H        50 ALA    0.0900
    788 HA        -67.6670   -6.4280  -31.7060 H        50 ALA    0.0900
    789 HB1       -64.8770   -7.1470  -32.7610 H        50 ALA    0.0900
    790 HB2       -65.5390   -5.4770  -32.5940 H        50 ALA    0.5100
    791 HB3       -66.2800   -6.6400  -33.7770 H        50 ALA   -0.5100
    792 N         -66.3290   -9.4070  -31.6040 N.am     51 ASP   -0.4700
    793 CA        -66.6380  -10.8180  -31.7950 C.3      51 ASP    0.3100
    794 C         -67.7360  -11.2880  -30.8410 C.2      51 ASP    0.0700
    795 O         -68.5010  -12.1970  -31.1600 O.2      51 ASP    0.0900
    796 CB        -65.3810  -11.6710  -31.6150 C.3      51 ASP   -0.2800
    797 CG        -64.3500  -11.4180  -32.6960 C.2      51 ASP    0.0900
    798 OD1       -64.7540  -11.0980  -33.8350 O.co2    51 ASP    0.0900
    799 OD2       -63.1390  -11.5450  -32.4150 O.co2    51 ASP    0.6200
    800 HN        -65.4470   -9.1990  -31.1880 H        51 ASP   -0.7600
    801 HA        -67.0370  -10.9420  -32.7910 H        51 ASP   -0.7600
    802 HB1       -65.6650  -12.7440  -31.6410 H        51 ASP    0.5100
    803 HB2       -64.9230  -11.4400  -30.6300 H        51 ASP   -0.5100
    804 N         -67.8150  -10.6620  -29.6710 N.am     52 LEU   -0.4700
    805 CA        -68.8400  -11.0000  -28.6980 C.3      52 LEU    0.3100
    806 C         -70.2400  -10.6870  -29.2140 C.2      52 LEU    0.0700
    807 O         -71.1380  -11.5220  -29.1250 O.2      52 LEU    0.0900
    808 CB        -68.5880  -10.2690  -27.3770 C.3      52 LEU   -0.1800
    809 CG        -69.6280  -10.4980  -26.2820 C.3      52 LEU    0.0900
    810 CD1       -69.8330  -11.9870  -26.0330 C.3      52 LEU    0.0900
    811 CD2       -69.2150   -9.7810  -25.0030 C.3      52 LEU   -0.0900
    812 HN        -67.1800   -9.9390  -29.4110 H        52 LEU    0.0900
    813 HA        -68.8180  -12.0690  -28.5450 H        52 LEU   -0.2700
    814 HB1       -68.5480   -9.1810  -27.5900 H        52 LEU    0.0900
    815 HB2       -67.6020  -10.5960  -26.9870 H        52 LEU    0.0900
    816 HG        -70.5930  -10.0410  -26.5910 H        52 LEU    0.0900
    817 HD11      -68.8530  -12.4890  -25.8910 H        52 LEU   -0.2700
    818 HD12      -70.3460  -12.4490  -26.9030 H        52 LEU    0.0900
    819 HD13      -70.4440  -12.1370  -25.1160 H        52 LEU    0.0900
    820 HD21      -68.9510   -8.7250  -25.2250 H        52 LEU    0.0900
    821 HD22      -68.3280  -10.2820  -24.5590 H        52 LEU    0.5100
    822 HD23      -70.0540   -9.7920  -24.2750 H        52 LEU   -0.5100
    823 N         -70.4240   -9.4870  -29.7630 N.am     53 VAL   -0.4700
    824 CA        -71.7270   -9.0730  -30.2710 C.3      53 VAL    0.3100
    825 C         -72.1130   -9.9010  -31.4880 C.2      53 VAL    0.0700
    826 O         -73.2970  -10.0950  -31.7790 O.2      53 VAL    0.0900
    827 CB        -71.7510   -7.5800  -30.6310 C.3      53 VAL   -0.0900
    828 CG1       -73.1550   -7.1610  -31.0610 C.3      53 VAL    0.0900
    829 CG2       -71.2950   -6.7480  -29.4490 C.3      53 VAL   -0.2700
    830 HN        -69.6850   -8.8240  -29.8520 H        53 VAL    0.0900
    831 HA        -72.4600   -9.2810  -29.5050 H        53 VAL    0.0900
    832 HB        -71.0380   -7.3900  -31.4630 H        53 VAL    0.0900
    833 HG11      -73.9010   -7.5020  -30.3110 H        53 VAL   -0.2700
    834 HG12      -73.4030   -7.6170  -32.0420 H        53 VAL    0.0900
    835 HG13      -73.2120   -6.0540  -31.1380 H        53 VAL    0.0900
    836 HG21      -70.2600   -7.0290  -29.1590 H        53 VAL    0.0900
    837 HG22      -71.9660   -6.9250  -28.5810 H        53 VAL    0.5100
    838 HG23      -71.3080   -5.6700  -29.7160 H        53 VAL   -0.5100
    839 N         -71.1020  -10.4040  -32.1910 N.am     54 MET   -0.4700
    840 CA        -71.3200  -11.3020  -33.3150 C.3      54 MET    0.3100
    841 C         -72.0340  -12.5780  -32.8870 C.2      54 MET    0.0700
    842 O         -73.1030  -12.9080  -33.4020 O.2      54 MET    0.0900
    843 CB        -69.9880  -11.6450  -33.9680 C.3      54 MET   -0.1800
    844 CG        -69.4680  -10.5510  -34.8690 C.3      54 MET    0.0900
    845 SD        -70.0210  -10.8300  -36.5530 S.3      54 MET    0.0900
    846 CE        -69.3920  -12.4940  -36.7810 C.3      54 MET   -0.1400
    847 HN        -70.1520  -10.1870  -31.9810 H        54 MET    0.0900
    848 HA        -71.9720  -10.8090  -34.0210 H        54 MET    0.0900
    849 HB1       -70.1150  -12.5710  -34.5690 H        54 MET   -0.0900
    850 HB2       -69.2390  -11.8340  -33.1700 H        54 MET   -0.2200
    851 HG1       -68.3580  -10.5410  -34.8290 H        54 MET    0.0900
    852 HG2       -69.8380   -9.5700  -34.5030 H        54 MET    0.0900
    853 HE1       -70.1950  -13.2500  -36.6480 H        54 MET    0.0900
    854 HE2       -68.5930  -12.7060  -36.0390 H        54 MET    0.5100
    855 HE3       -68.9770  -12.6100  -37.8040 H        54 MET   -0.5100
    856 N         -71.4430  -13.2870  -31.9280 N.am     55 GLY   -0.4700
    857 CA        -71.9910  -14.5370  -31.4520 C.3      55 GLY    0.3100
    858 C         -73.2620  -14.4000  -30.6350 C.2      55 GLY   -0.0200
    859 O         -73.9610  -15.3790  -30.4180 O.2      55 GLY    0.0900
    860 HN        -70.5950  -12.9870  -31.4960 H        55 GLY    0.0900
    861 HA1       -71.2370  -15.0090  -30.8380 H        55 GLY    0.5100
    862 HA2       -72.2030  -15.1480  -32.3170 H        55 GLY   -0.5100
    863 N         -73.5710  -13.1930  -30.1690 N.am     56 LEU   -0.4700
    864 CA        -74.7930  -12.9820  -29.4050 C.3      56 LEU    0.3100
    865 C         -75.9350  -12.5200  -30.2950 C.2      56 LEU    0.0700
    866 O         -77.0140  -13.1080  -30.2940 O.2      56 LEU    0.0900
    867 CB        -74.5760  -11.9610  -28.2870 C.3      56 LEU   -0.1800
    868 CG        -73.6680  -12.3710  -27.1260 C.3      56 LEU    0.0900
    869 CD1       -73.5840  -11.2480  -26.1060 C.3      56 LEU    0.0900
    870 CD2       -74.1600  -13.6510  -26.4730 C.3      56 LEU   -0.0900
    871 HN        -72.9930  -12.3950  -30.3170 H        56 LEU    0.0900
    872 HA        -75.0930  -13.9320  -28.9880 H        56 LEU   -0.2700
    873 HB1       -75.5690  -11.7130  -27.8620 H        56 LEU    0.0900
    874 HB2       -74.1390  -11.0490  -28.7460 H        56 LEU    0.0900
    875 HG        -72.6500  -12.5960  -27.5130 H        56 LEU    0.0900
    876 HD11      -74.5960  -11.0190  -25.7070 H        56 LEU   -0.2700
    877 HD12      -73.1760  -10.3320  -26.5840 H        56 LEU    0.0900
    878 HD13      -72.9300  -11.5520  -25.2600 H        56 LEU    0.0900
    879 HD21      -74.1740  -14.4780  -27.2140 H        56 LEU    0.0900
    880 HD22      -75.1910  -13.5060  -26.0850 H        56 LEU    0.5100
    881 HD23      -73.4830  -13.9350  -25.6380 H        56 LEU   -0.5100
    882 N         -75.6900  -11.4620  -31.0640 N.am     57 ALA   -0.4700
    883 CA        -76.7240  -10.8620  -31.8980 C.3      57 ALA    0.3100
    884 C         -76.6970  -11.3580  -33.3420 C.2      57 ALA    0.0700
    885 O         -77.6990  -11.8590  -33.8510 O.2      57 ALA    0.0900
    886 CB        -76.6230   -9.3430  -31.8580 C.3      57 ALA   -0.2700
    887 HN        -74.7910  -11.0320  -31.1040 H        57 ALA    0.0900
    888 HA        -77.6850  -11.1850  -31.5270 H        57 ALA    0.0900
    889 HB1       -75.6290   -9.0160  -32.2320 H        57 ALA    0.0900
    890 HB2       -76.7450   -8.9830  -30.8130 H        57 ALA    0.5100
    891 HB3       -77.4100   -8.8940  -32.5020 H        57 ALA   -0.5100
    892 N         -75.5530  -11.2270  -34.0050 N.am     58 VAL   -0.4700
    893 CA        -75.4690  -11.5550  -35.4250 C.3      58 VAL    0.3100
    894 C         -75.6330  -13.0440  -35.7380 C.2      58 VAL    0.0700
    895 O         -76.5510  -13.4390  -36.4550 O.2      58 VAL    0.0900
    896 CB        -74.1560  -11.0540  -36.0490 C.3      58 VAL   -0.0900
    897 CG1       -74.0750  -11.4640  -37.5160 C.3      58 VAL    0.0900
    898 CG2       -74.0490   -9.5470  -35.9000 C.3      58 VAL   -0.2700
    899 HN        -74.7150  -10.9030  -33.5710 H        58 VAL    0.0900
    900 HA        -76.3120  -11.0960  -35.9190 H        58 VAL    0.0900
    901 HB        -73.2960  -11.4880  -35.4970 H        58 VAL    0.0900
    902 HG11      -75.0120  -11.1840  -38.0430 H        58 VAL   -0.2700
    903 HG12      -73.9380  -12.5630  -37.5950 H        58 VAL    0.0900
    904 HG13      -73.2240  -10.9450  -38.0070 H        58 VAL    0.0900
    905 HG21      -74.0650   -9.2670  -34.8250 H        58 VAL    0.0900
    906 HG22      -74.9060   -9.0540  -36.4060 H        58 VAL    0.5100
    907 HG23      -73.0960   -9.1890  -36.3440 H        58 VAL   -0.5100
    908 N         -74.7410  -13.8720  -35.2030 N.am     59 VAL   -0.4700
    909 CA        -74.7160  -15.2900  -35.5540 C.3      59 VAL    0.3100
    910 C         -75.9890  -16.0780  -35.2210 C.2      59 VAL    0.0700
    911 O         -76.4760  -16.8280  -36.0750 O.2      59 VAL    0.0900
    912 CB        -73.4680  -16.0110  -34.9910 C.3      59 VAL   -0.0900
    913 CG1       -73.4600  -17.4630  -35.4240 C.3      59 VAL    0.0900
    914 CG2       -72.2040  -15.3190  -35.4640 C.3      59 VAL   -0.2700
    915 HN        -74.0560  -13.5660  -34.5460 H        59 VAL    0.0900
    916 HA        -74.7280  -15.3610  -36.6320 H        59 VAL    0.0900
    917 HB        -73.4790  -15.9560  -33.8820 H        59 VAL    0.0900
    918 HG11      -73.4420  -17.5320  -36.5330 H        59 VAL   -0.2700
    919 HG12      -74.3740  -17.9740  -35.0520 H        59 VAL    0.0900
    920 HG13      -72.5570  -17.9730  -35.0230 H        59 VAL    0.0900
    921 HG21      -72.1940  -14.2630  -35.1170 H        59 VAL    0.0900
    922 HG22      -72.1600  -15.3280  -36.5750 H        59 VAL    0.5100
    923 HG23      -71.3120  -15.8360  -35.0510 H        59 VAL   -0.5100
    924 N         -76.5440  -15.9290  -33.9990 N.am     60 PRO   -0.2900
    925 CA        -77.7480  -16.7190  -33.7150 C.3      60 PRO    0.0000
    926 C         -78.9440  -16.3340  -34.5860 C.2      60 PRO    0.0900
    927 O         -79.6170  -17.2180  -35.1200 O.2      60 PRO    0.0900
    928 CB        -78.0490  -16.3980  -32.2450 C.3      60 PRO    0.0200
    929 CG        -76.7660  -15.9310  -31.6850 C.3      60 PRO    0.0900
    930 CD        -76.0840  -15.2000  -32.8040 C.3      60 PRO   -0.1800
    931 HA        -77.5700  -17.7630  -33.9210 H        60 PRO    0.0900
    932 HB1       -78.4050  -17.3040  -31.7100 H        60 PRO    0.0900
    933 HB2       -78.8240  -15.6070  -32.1660 H        60 PRO   -0.1800
    934 HG1       -76.9390  -15.2530  -30.8220 H        60 PRO    0.0900
    935 HG2       -76.1500  -16.7920  -31.3470 H        60 PRO    0.0900
    936 HD1       -76.4030  -14.1380  -32.8560 H        60 PRO    0.5100
    937 HD2       -74.9790  -15.2610  -32.7200 H        60 PRO   -0.5100
    938 N         -79.2020  -15.0350  -34.7290 N.am     61 PHE   -0.4700
    939 CA        -80.3440  -14.5630  -35.5010 C.3      61 PHE    0.3100
    940 C         -80.2190  -14.9450  -36.9680 C.2      61 PHE    0.0700
    941 O         -81.2180  -15.1890  -37.6430 O.2      61 PHE    0.0900
    942 CB        -80.4950  -13.0490  -35.3640 C.3      61 PHE   -0.1800
    943 CG        -81.1370  -12.6200  -34.0780 C.ar     61 PHE    0.0900
    944 CD1       -80.4580  -12.7320  -32.8710 C.ar     61 PHE    0.0900
    945 CD2       -82.4180  -12.0900  -34.0760 C.ar     61 PHE    0.0000
    946 CE1       -81.0440  -12.3330  -31.6870 C.ar     61 PHE   -0.1150
    947 CE2       -83.0100  -11.6890  -32.8960 C.ar     61 PHE    0.1150
    948 CZ        -82.3230  -11.8120  -31.7010 C.ar     61 PHE   -0.1150
    949 HN        -78.6290  -14.3320  -34.3150 H        61 PHE    0.1150
    950 HA        -81.2270  -15.0630  -35.1330 H        61 PHE   -0.1150
    951 HB1       -81.1310  -12.6670  -36.1910 H        61 PHE    0.1150
    952 HB2       -79.4910  -12.5760  -35.4040 H        61 PHE   -0.1150
    953 HD1       -79.4560  -13.1370  -32.8590 H        61 PHE    0.1150
    954 HD2       -82.9570  -11.9910  -35.0050 H        61 PHE   -0.1150
    955 HE1       -80.5060  -12.4280  -30.7560 H        61 PHE    0.1150
    956 HE2       -84.0100  -11.2810  -32.9060 H        61 PHE    0.5100
    957 HZ        -82.7870  -11.4990  -30.7770 H        61 PHE   -0.5100
    958 N         -78.9820  -14.9960  -37.4570 N.am     62 GLY   -0.4700
    959 CA        -78.7150  -15.4360  -38.8100 C.3      62 GLY    0.3100
    960 C         -78.9860  -16.9180  -38.9500 C.2      62 GLY   -0.0200
    961 O         -79.4690  -17.3760  -39.9800 O.2      62 GLY    0.0900
    962 HN        -78.1870  -14.7330  -36.9160 H        62 GLY    0.0900
    963 HA1       -77.6790  -15.2330  -39.0380 H        62 GLY    0.5100
    964 HA2       -79.3570  -14.8860  -39.4820 H        62 GLY   -0.5100
    965 N         -78.6710  -17.6710  -37.9000 N.am     63 ALA   -0.4700
    966 CA        -78.9180  -19.1050  -37.8800 C.3      63 ALA    0.3100
    967 C         -80.4150  -19.4040  -37.9610 C.2      63 ALA    0.0700
    968 O         -80.8430  -20.2850  -38.7060 O.2      63 ALA    0.0900
    969 CB        -78.3090  -19.7330  -36.6310 C.3      63 ALA   -0.2700
    970 HN        -78.2530  -17.2880  -37.0800 H        63 ALA    0.0900
    971 HA        -78.4790  -19.5340  -38.7690 H        63 ALA    0.0900
    972 HB1       -78.8770  -19.4180  -35.7290 H        63 ALA    0.0900
    973 HB2       -77.2540  -19.4040  -36.5180 H        63 ALA    0.5100
    974 HB3       -78.3490  -20.8400  -36.7060 H        63 ALA   -0.5100
    975 N         -81.2080  -18.6580  -37.1950 N.am     64 ALA   -0.4700
    976 CA        -82.6550  -18.8220  -37.2050 C.3      64 ALA    0.3100
    977 C         -83.2500  -18.4280  -38.5530 C.2      64 ALA    0.0700
    978 O         -84.1990  -19.0480  -39.0300 O.2      64 ALA    0.0900
    979 CB        -83.2880  -18.0100  -36.0850 C.3      64 ALA   -0.2700
    980 HN        -80.8490  -17.9580  -36.5840 H        64 ALA    0.0900
    981 HA        -82.8740  -19.8720  -37.0790 H        64 ALA    0.0900
    982 HB1       -83.0510  -16.9320  -36.2130 H        64 ALA    0.0900
    983 HB2       -82.8910  -18.3460  -35.1030 H        64 ALA    0.5100
    984 HB3       -84.3910  -18.1350  -36.1050 H        64 ALA   -0.5100
    985 N         -82.6830  -17.3920  -39.1650 N.am     65 HSE   -0.4700
    986 CA        -83.1080  -16.9310  -40.4790 C.3      65 HSE    0.3100
    987 C         -82.9420  -18.0170  -41.5460 C.2      65 HSE    0.0700
    988 O         -83.7940  -18.1840  -42.4180 O.2      65 HSE    0.0900
    989 CB        -82.3080  -15.6870  -40.8670 C.3      65 HSE   -0.0800
    990 CG        -82.7460  -15.0610  -42.1540 C.ar     65 HSE    0.0900
    991 CD2       -82.1940  -15.3930  -43.3690 C.ar     65 HSE    0.0900
    992 ND1       -83.6810  -14.1120  -42.4090 N.ar     65 HSE   -0.7000
    993 CE1       -83.6790  -13.8960  -43.7590 C.ar     65 HSE    0.2200
    994 NE2       -82.7720  -14.6770  -44.3220 N.ar     65 HSE    0.2500
    995 HN        -81.9360  -16.8810  -38.7460 H        65 HSE    0.1300
    996 HA        -84.1630  -16.7050  -40.4350 H        65 HSE   -0.3600
    997 HB1       -81.2380  -15.9690  -40.9670 H        65 HSE    0.3200
    998 HB2       -82.4130  -14.9300  -40.0610 H        65 HSE   -0.0500
    999 HD2       -81.4130  -16.1120  -43.5780 H        65 HSE    0.0900
   1000 HE1       -84.3130  -13.2010  -44.3080 H        65 HSE    0.5100
   1001 HE2       -82.5490  -14.7270  -45.2960 H        65 HSE   -0.5100
   1002 N         -81.8330  -18.7510  -41.4690 N.am     66 ILE   -0.4700
   1003 CA        -81.5240  -19.7970  -42.4340 C.3      66 ILE    0.3100
   1004 C         -82.3270  -21.0620  -42.1660 C.2      66 ILE    0.0700
   1005 O         -82.8670  -21.6770  -43.0880 O.2      66 ILE    0.0900
   1006 CB        -80.0230  -20.1580  -42.3950 C.3      66 ILE   -0.0900
   1007 CG1       -79.1700  -18.9640  -42.8320 C.3      66 ILE    0.0900
   1008 CG2       -79.7340  -21.3780  -43.2630 C.3      66 ILE   -0.2700
   1009 CD        -77.6750  -19.1960  -42.6830 C.3      66 ILE    0.0900
   1010 HN        -81.1630  -18.6170  -40.7450 H        66 ILE    0.0900
   1011 HA        -81.7960  -19.4390  -43.4150 H        66 ILE    0.0900
   1012 HB        -79.7260  -20.3740  -41.3470 H        66 ILE   -0.1800
   1013 HG11      -79.4530  -18.0840  -42.2180 H        66 ILE    0.0900
   1014 HG12      -79.3890  -18.7450  -43.8990 H        66 ILE    0.0900
   1015 HG21      -80.1790  -21.2440  -44.2720 H        66 ILE   -0.2700
   1016 HG22      -80.1750  -22.2860  -42.7990 H        66 ILE    0.0900
   1017 HG23      -78.6370  -21.5100  -43.3760 H        66 ILE    0.0900
   1018 HD1       -77.3280  -19.9410  -43.4310 H        66 ILE    0.0900
   1019 HD2       -77.4510  -19.5840  -41.6660 H        66 ILE    0.5100
   1020 HD3       -77.1260  -18.2440  -42.8500 H        66 ILE   -0.5100
   1021 N         -82.4010  -21.4540  -40.8940 N.am     67 LEU   -0.4700
   1022 CA        -83.0700  -22.6910  -40.5070 C.3      67 LEU    0.3100
   1023 C         -84.5730  -22.6430  -40.7600 C.2      67 LEU    0.0700
   1024 O         -85.1370  -23.5550  -41.3620 O.2      67 LEU    0.0900
   1025 CB        -82.7730  -23.0380  -39.0410 C.3      67 LEU   -0.1800
   1026 CG        -81.3490  -23.5360  -38.7610 C.3      67 LEU    0.0900
   1027 CD1       -81.0570  -23.6580  -37.2650 C.3      67 LEU    0.0900
   1028 CD2       -81.1050  -24.8660  -39.4640 C.3      67 LEU   -0.0900
   1029 HN        -82.0020  -20.9210  -40.1510 H        67 LEU    0.0900
   1030 HA        -82.7160  -23.4780  -41.1560 H        67 LEU   -0.2700
   1031 HB1       -83.4850  -23.8290  -38.7220 H        67 LEU    0.0900
   1032 HB2       -82.9470  -22.1280  -38.4290 H        67 LEU    0.0900
   1033 HG        -80.6240  -22.8250  -39.2130 H        67 LEU    0.0900
   1034 HD11      -81.7630  -24.3760  -36.7960 H        67 LEU   -0.2700
   1035 HD12      -81.1780  -22.6680  -36.7750 H        67 LEU    0.0900
   1036 HD13      -80.0210  -24.0280  -37.1110 H        67 LEU    0.0900
   1037 HD21      -81.2310  -24.7470  -40.5620 H        67 LEU    0.0900
   1038 HD22      -81.8320  -25.6240  -39.1030 H        67 LEU    0.5100
   1039 HD23      -80.0700  -25.2160  -39.2630 H        67 LEU   -0.5100
   1040 N         -85.2150  -21.5620  -40.3260 N.am     68 THR   -0.4700
   1041 CA        -86.6610  -21.4250  -40.4630 C.3      68 THR    0.3100
   1042 C         -87.0780  -20.9140  -41.8420 C.2      68 THR    0.0700
   1043 O         -88.2580  -20.6470  -42.0820 O.2      68 THR    0.0900
   1044 CB        -87.2370  -20.4940  -39.3870 C.3      68 THR    0.1400
   1045 CG2       -86.7790  -20.9410  -38.0090 C.3      68 THR    0.0900
   1046 OG1       -86.7860  -19.1570  -39.6200 O.3      68 THR   -0.6600
   1047 HN        -84.7410  -20.8010  -39.8880 H        68 THR    0.4300
   1048 HA        -87.0970  -22.4100  -40.3760 H        68 THR   -0.2700
   1049 HB        -88.3460  -20.5140  -39.4230 H        68 THR    0.0900
   1050 HG1       -85.8480  -19.1540  -39.4190 H        68 THR    0.0900
   1051 HG21      -85.6700  -20.9180  -37.9480 H        68 THR    0.0900
   1052 HG22      -87.1210  -21.9800  -37.8150 H        68 THR    0.5100
   1053 HG23      -87.1900  -20.2600  -37.2330 H        68 THR   -0.5100
   1054 N         -86.1020  -20.7640  -42.7380 N.am     69 LYS   -0.4700
   1055 CA        -86.3240  -20.3340  -44.1240 C.3      69 LYS    0.3100
   1056 C         -86.8660  -18.9090  -44.2840 C.2      69 LYS    0.0700
   1057 O         -86.8860  -18.3780  -45.3920 O.2      69 LYS    0.0900
   1058 CB        -87.2340  -21.3170  -44.8750 C.3      69 LYS   -0.1800
   1059 CG        -86.8760  -22.7850  -44.7120 C.3      69 LYS    0.0900
   1060 CD        -85.5230  -23.1120  -45.3130 C.3      69 LYS    0.0900
   1061 CE        -85.2780  -24.6130  -45.2960 C.3      69 LYS   -0.1800
   1062 NZ        -85.4730  -25.1940  -43.9370 N.4      69 LYS    0.0900
   1063 HN        -85.1520  -20.9420  -42.4970 H        69 LYS    0.0900
   1064 HA        -85.3620  -20.2730  -44.6090 H        69 LYS   -0.1800
   1065 HB1       -87.1920  -21.0690  -45.9560 H        69 LYS    0.0900
   1066 HB2       -88.2740  -21.1720  -44.5130 H        69 LYS    0.0900
   1067 HG1       -87.6510  -23.4030  -45.2120 H        69 LYS    0.2100
   1068 HG2       -86.8600  -23.0340  -43.6290 H        69 LYS    0.0500
   1069 HD1       -84.7280  -22.6030  -44.7270 H        69 LYS    0.0500
   1070 HD2       -85.4870  -22.7450  -46.3600 H        69 LYS   -0.3000
   1071 HE1       -84.2330  -24.8250  -45.6070 H        69 LYS    0.3300
   1072 HE2       -85.9920  -25.1160  -45.9840 H        69 LYS    0.3300
   1073 HZ1       -86.4830  -25.1720  -43.6910 H        69 LYS    0.3300
   1074 HZ2       -84.9350  -24.6380  -43.2420 H        69 LYS    0.5100
   1075 HZ3       -85.1350  -26.1780  -43.9290 H        69 LYS   -0.5100
   1076 N         -87.3210  -18.2960  -43.1930 N.am     70 THR   -0.4700
   1077 CA        -87.8930  -16.9520  -43.2500 C.3      70 THR    0.3100
   1078 C         -87.3730  -16.0600  -42.1330 C.2      70 THR    0.0700
   1079 O         -86.5090  -16.4570  -41.3480 O.2      70 THR    0.0900
   1080 CB        -89.4390  -16.9680  -43.1770 C.3      70 THR    0.1400
   1081 CG2       -90.0360  -17.7400  -44.3480 C.3      70 THR    0.0900
   1082 OG1       -89.8620  -17.5690  -41.9490 O.3      70 THR   -0.6600
   1083 HN        -87.2910  -18.7230  -42.2910 H        70 THR    0.4300
   1084 HA        -87.5740  -16.5020  -44.1770 H        70 THR   -0.2700
   1085 HB        -89.8290  -15.9280  -43.2220 H        70 THR    0.0900
   1086 HG1       -89.3810  -18.3980  -41.8810 H        70 THR    0.0900
   1087 HG21      -89.6750  -18.7910  -44.3370 H        70 THR    0.0900
   1088 HG22      -89.7290  -17.2710  -45.3070 H        70 THR    0.5100
   1089 HG23      -91.1440  -17.7450  -44.2730 H        70 THR   -0.5100
   1090 N         -87.9140  -14.8430  -42.0650 N.am     71 TRP   -0.4700
   1091 CA        -87.5290  -13.8760  -41.0460 C.3      71 TRP    0.3100
   1092 C         -88.7510  -13.4230  -40.2560 C.2      71 TRP    0.0700
   1093 O         -89.7170  -12.9230  -40.8290 O.2      71 TRP    0.0900
   1094 CB        -86.8410  -12.6660  -41.6870 C.3      71 TRP   -0.1800
   1095 CG        -86.5340  -11.5620  -40.7190 C.ar     71 TRP    0.0900
   1096 CD1       -87.2790  -10.4400  -40.4920 C.ar     71 TRP    0.0900
   1097 CD2       -85.4020  -11.4750  -39.8470 C.ar     71 TRP   -0.0300
   1098 CE2       -85.5220  -10.2710  -39.1230 C.ar     71 TRP   -0.1500
   1099 CE3       -84.2940  -12.2930  -39.6100 C.ar     71 TRP    0.2200
   1100 NE1       -86.6770   -9.6600  -39.5330 N.ar     71 TRP   -0.5100
   1101 CZ2       -84.5780   -9.8680  -38.1760 C.ar     71 TRP    0.3700
   1102 CZ3       -83.3570  -11.8930  -38.6710 C.ar     71 TRP    0.2400
   1103 CH2       -83.5050  -10.6920  -37.9650 C.ar     71 TRP    0.1100
   1104 HN        -88.6090  -14.5390  -42.7120 H        71 TRP   -0.2500
   1105 HA        -86.8600  -14.3650  -40.3550 H        71 TRP    0.1700
   1106 HB1       -87.5030  -12.2600  -42.4790 H        71 TRP   -0.2000
   1107 HB2       -85.8870  -13.0030  -42.1450 H        71 TRP    0.1400
   1108 HD1       -88.2060  -10.2010  -40.9900 H        71 TRP   -0.2700
   1109 HE1       -87.0170   -8.8090  -39.1990 H        71 TRP    0.1600
   1110 HE3       -84.1540  -13.2240  -40.1400 H        71 TRP   -0.1400
   1111 HZ2       -84.6750   -8.9470  -37.6210 H        71 TRP    0.1400
   1112 HZ3       -82.4970  -12.5180  -38.4800 H        71 TRP    0.5100
   1113 HH2       -82.7560  -10.4110  -37.2390 H        71 TRP   -0.5100
   1114 N         -88.7030  -13.5870  -38.9360 N.am     72 THR   -0.4700
   1115 CA        -89.8720  -13.3320  -38.0970 C.3      72 THR    0.3100
   1116 C         -89.6950  -12.2040  -37.0850 C.2      72 THR    0.0700
   1117 O         -90.1940  -12.2950  -35.9650 O.2      72 THR    0.0900
   1118 CB        -90.2830  -14.5970  -37.3340 C.3      72 THR    0.1400
   1119 CG2       -90.6840  -15.6840  -38.3050 C.3      72 THR    0.0900
   1120 OG1       -89.1800  -15.0630  -36.5500 O.3      72 THR   -0.6600
   1121 HN        -87.8770  -13.8870  -38.4650 H        72 THR    0.4300
   1122 HA        -90.6760  -13.0030  -38.7370 H        72 THR   -0.2700
   1123 HB        -91.1360  -14.3720  -36.6600 H        72 THR    0.0900
   1124 HG1       -89.0670  -14.4210  -35.8460 H        72 THR    0.0900
   1125 HG21      -89.8330  -15.9310  -38.9750 H        72 THR    0.0900
   1126 HG22      -91.5360  -15.3390  -38.9280 H        72 THR    0.5100
   1127 HG23      -90.9740  -16.6010  -37.7480 H        72 THR   -0.5100
   1128 N         -88.9980  -11.1370  -37.4700 N.am     73 PHE   -0.4700
   1129 CA        -88.8140  -10.0000  -36.5720 C.3      73 PHE    0.3100
   1130 C         -89.1260   -8.6590  -37.2510 C.2      73 PHE    0.0700
   1131 O         -88.6730   -7.6000  -36.8110 O.2      73 PHE    0.0900
   1132 CB        -87.3980  -10.0040  -35.9800 C.3      73 PHE   -0.1800
   1133 CG        -87.0450  -11.2790  -35.2550 C.ar     73 PHE    0.0900
   1134 CD1       -87.4250  -11.4720  -33.9360 C.ar     73 PHE    0.0900
   1135 CD2       -86.3290  -12.2830  -35.8930 C.ar     73 PHE    0.0000
   1136 CE1       -87.1030  -12.6420  -33.2680 C.ar     73 PHE   -0.1150
   1137 CE2       -86.0030  -13.4580  -35.2310 C.ar     73 PHE    0.1150
   1138 CZ        -86.3900  -13.6360  -33.9170 C.ar     73 PHE   -0.1150
   1139 HN        -88.5780  -11.0660  -38.3720 H        73 PHE    0.1150
   1140 HA        -89.5490  -10.0710  -35.7850 H        73 PHE   -0.1150
   1141 HB1       -87.3040   -9.1740  -35.2480 H        73 PHE    0.1150
   1142 HB2       -86.6580   -9.8760  -36.8000 H        73 PHE   -0.1150
   1143 HD1       -87.9800  -10.7000  -33.4230 H        73 PHE    0.1150
   1144 HD2       -86.0210  -12.1480  -36.9190 H        73 PHE   -0.1150
   1145 HE1       -87.4070  -12.7800  -32.2420 H        73 PHE    0.1150
   1146 HE2       -85.4460  -14.2310  -35.7400 H        73 PHE    0.5100
   1147 HZ        -86.1390  -14.5480  -33.3970 H        73 PHE   -0.5100
   1148 N         -89.9120   -8.7090  -38.3250 N.am     74 GLY   -0.4700
   1149 CA        -90.2950   -7.5080  -39.0440 C.3      74 GLY    0.3100
   1150 C         -89.1410   -6.8290  -39.7550 C.2      74 GLY   -0.0200
   1151 O         -87.9910   -7.2630  -39.6450 O.2      74 GLY    0.0900
   1152 HN        -90.2690   -9.5690  -38.6820 H        74 GLY    0.0900
   1153 HA1       -90.7190   -6.8190  -38.3290 H        74 GLY    0.5100
   1154 HA2       -91.0380   -7.7880  -39.7760 H        74 GLY   -0.5100
   1155 N         -89.4460   -5.7470  -40.4740 N.am     75 ASN   -0.4700
   1156 CA        -88.4490   -5.0400  -41.2800 C.3      75 ASN    0.3100
   1157 C         -87.4350   -4.2290  -40.4820 C.2      75 ASN    0.0700
   1158 O         -86.2790   -4.1030  -40.8870 O.2      75 ASN    0.0900
   1159 CB        -89.1280   -4.1280  -42.3080 C.3      75 ASN   -0.1800
   1160 CG        -89.7310   -4.9030  -43.4620 C.2      75 ASN    0.0900
   1161 ND2       -90.7990   -4.3620  -44.0450 N.am     75 ASN    0.0900
   1162 OD1       -89.2440   -5.9740  -43.8310 O.2      75 ASN    0.5500
   1163 HN        -90.3680   -5.3710  -40.4950 H        75 ASN   -0.5500
   1164 HA        -87.8390   -5.7770  -41.7800 H        75 ASN   -0.6200
   1165 HB1       -88.3760   -3.4190  -42.7150 H        75 ASN    0.3200
   1166 HB2       -89.9360   -3.5550  -41.8070 H        75 ASN    0.3000
   1167 HD21      -91.0620   -4.6430  -44.9680 H        75 ASN    0.5100
   1168 HD22      -91.3380   -3.6740  -43.5590 H        75 ASN   -0.5100
   1169 N         -87.8670   -3.6700  -39.3540 N.am     76 PHE   -0.4700
   1170 CA        -86.9840   -2.8190  -38.5670 C.3      76 PHE    0.3100
   1171 C         -85.8020   -3.5860  -37.9900 C.2      76 PHE    0.0700
   1172 O         -84.6590   -3.1320  -38.0570 O.2      76 PHE    0.0900
   1173 CB        -87.7450   -2.1180  -37.4420 C.3      76 PHE   -0.1800
   1174 CG        -86.8500   -1.3630  -36.5030 C.ar     76 PHE    0.0900
   1175 CD1       -86.2090   -0.2080  -36.9210 C.ar     76 PHE    0.0900
   1176 CD2       -86.6370   -1.8180  -35.2110 C.ar     76 PHE    0.0000
   1177 CE1       -85.3760    0.4860  -36.0600 C.ar     76 PHE   -0.1150
   1178 CE2       -85.8070   -1.1300  -34.3440 C.ar     76 PHE    0.1150
   1179 CZ        -85.1750    0.0250  -34.7700 C.ar     76 PHE   -0.1150
   1180 HN        -88.7910   -3.8050  -39.0030 H        76 PHE    0.1150
   1181 HA        -86.5490   -2.0890  -39.2330 H        76 PHE   -0.1150
   1182 HB1       -88.2940   -2.8730  -36.8410 H        76 PHE    0.1150
   1183 HB2       -88.4570   -1.3860  -37.8800 H        76 PHE   -0.1150
   1184 HD1       -86.3600    0.1540  -37.9260 H        76 PHE    0.1150
   1185 HD2       -87.1250   -2.7210  -34.8760 H        76 PHE   -0.1150
   1186 HE1       -84.8830    1.3860  -36.3960 H        76 PHE    0.1150
   1187 HE2       -85.6540   -1.4930  -33.3390 H        76 PHE    0.5100
   1188 HZ        -84.5260    0.5650  -34.0970 H        76 PHE   -0.5100
   1189 N         -86.0820   -4.7540  -37.4190 N.am     77 TRP   -0.4700
   1190 CA        -85.0330   -5.5610  -36.8170 C.3      77 TRP    0.3100
   1191 C         -84.2320   -6.2960  -37.8780 C.2      77 TRP    0.0700
   1192 O         -83.1350   -6.7770  -37.6160 O.2      77 TRP    0.0900
   1193 CB        -85.6170   -6.5300  -35.7850 C.3      77 TRP   -0.1800
   1194 CG        -86.2630   -5.8110  -34.6360 C.ar     77 TRP    0.0900
   1195 CD1       -87.6000   -5.6770  -34.3980 C.ar     77 TRP    0.0900
   1196 CD2       -85.5950   -5.1000  -33.5870 C.ar     77 TRP   -0.0300
   1197 CE2       -86.5910   -4.5700  -32.7410 C.ar     77 TRP   -0.1500
   1198 CE3       -84.2510   -4.8650  -33.2780 C.ar     77 TRP    0.2200
   1199 NE1       -87.8060   -4.9380  -33.2560 N.ar     77 TRP   -0.5100
   1200 CZ2       -86.2870   -3.8220  -31.6090 C.ar     77 TRP    0.3700
   1201 CZ3       -83.9510   -4.1210  -32.1510 C.ar     77 TRP    0.2400
   1202 CH2       -84.9620   -3.6080  -31.3300 C.ar     77 TRP    0.1100
   1203 HN        -87.0070   -5.1240  -37.3780 H        77 TRP   -0.2500
   1204 HA        -84.3270   -4.8940  -36.3460 H        77 TRP    0.1700
   1205 HB1       -84.8030   -7.1740  -35.3890 H        77 TRP   -0.2000
   1206 HB2       -86.3800   -7.1700  -36.2780 H        77 TRP    0.1400
   1207 HD1       -88.3840   -6.0910  -35.0160 H        77 TRP   -0.2700
   1208 HE1       -88.6750   -4.7120  -32.8750 H        77 TRP    0.1600
   1209 HE3       -83.4520   -5.2500  -33.8940 H        77 TRP   -0.1400
   1210 HZ2       -87.0510   -3.4180  -30.9620 H        77 TRP    0.1400
   1211 HZ3       -82.9170   -3.9310  -31.9020 H        77 TRP    0.5100
   1212 HH2       -84.6930   -3.0300  -30.4590 H        77 TRP   -0.5100
   1213 N         -84.7830   -6.3700  -39.0860 N.am     78 CYS   -0.4700
   1214 CA        -84.0740   -6.9780  -40.2010 C.3      78 CYS    0.3100
   1215 C         -82.9040   -6.0950  -40.6290 C.2      78 CYS    0.0700
   1216 O         -81.8000   -6.5810  -40.8780 O.2      78 CYS    0.0900
   1217 CB        -85.0310   -7.2360  -41.3720 C.3      78 CYS   -0.1000
   1218 SG        -84.2210   -7.3920  -42.9750 S.3      78 CYS    0.0900
   1219 HN        -85.6940   -6.0170  -39.2790 H        78 CYS    0.0900
   1220 HA        -83.6440   -7.9070  -39.8580 H        78 CYS   -0.0800
   1221 HB1       -85.7540   -6.3950  -41.4180 H        78 CYS    0.5100
   1222 HB2       -85.5900   -8.1710  -41.1610 H        78 CYS   -0.5100
   1223 N         -83.1420   -4.7880  -40.6960 N.am     79 GLU   -0.4700
   1224 CA        -82.0920   -3.8510  -41.0750 C.3      79 GLU    0.3100
   1225 C         -81.2700   -3.4260  -39.8680 C.2      79 GLU    0.0700
   1226 O         -80.1370   -2.9770  -40.0090 O.2      79 GLU    0.0900
   1227 CB        -82.6720   -2.6300  -41.8020 C.3      79 GLU   -0.1800
   1228 CG        -83.1500   -2.9320  -43.2170 C.3      79 GLU    0.0900
   1229 CD        -83.7310   -1.7180  -43.9140 C.2      79 GLU    0.0900
   1230 OE1       -83.6850   -1.6680  -45.1660 O.co2    79 GLU   -0.2800
   1231 OE2       -84.2390   -0.8130  -43.2130 O.co2    79 GLU    0.0900
   1232 HN        -84.0360   -4.3960  -40.4940 H        79 GLU    0.0900
   1233 HA        -81.3990   -4.3720  -41.7180 H        79 GLU    0.6200
   1234 HB1       -81.8880   -1.8440  -41.8530 H        79 GLU   -0.7600
   1235 HB2       -83.5310   -2.2430  -41.2130 H        79 GLU   -0.7600
   1236 HG1       -83.9330   -3.7200  -43.1740 H        79 GLU    0.5100
   1237 HG2       -82.2920   -3.3030  -43.8170 H        79 GLU   -0.5100
   1238 N         -81.8400   -3.5690  -38.6740 N.am     80 PHE   -0.4700
   1239 CA        -81.0780   -3.3300  -37.4620 C.3      80 PHE    0.3100
   1240 C         -80.0500   -4.4340  -37.2740 C.2      80 PHE    0.0700
   1241 O         -78.8840   -4.1700  -36.9970 O.2      80 PHE    0.0900
   1242 CB        -81.9830   -3.2510  -36.2320 C.3      80 PHE   -0.1800
   1243 CG        -81.2850   -2.7220  -35.0120 C.ar     80 PHE    0.0900
   1244 CD1       -80.5930   -3.5760  -34.1640 C.ar     80 PHE    0.0900
   1245 CD2       -81.3080   -1.3670  -34.7190 C.ar     80 PHE    0.0000
   1246 CE1       -79.9430   -3.0880  -33.0430 C.ar     80 PHE   -0.1150
   1247 CE2       -80.6570   -0.8740  -33.5990 C.ar     80 PHE    0.1150
   1248 CZ        -79.9750   -1.7360  -32.7610 C.ar     80 PHE   -0.1150
   1249 HN        -82.7920   -3.8410  -38.5600 H        80 PHE    0.1150
   1250 HA        -80.5410   -2.4000  -37.5860 H        80 PHE   -0.1150
   1251 HB1       -82.3570   -4.2680  -35.9840 H        80 PHE    0.1150
   1252 HB2       -82.8360   -2.5730  -36.4460 H        80 PHE   -0.1150
   1253 HD1       -80.5600   -4.6330  -34.3820 H        80 PHE    0.1150
   1254 HD2       -81.8370   -0.6890  -35.3720 H        80 PHE   -0.1150
   1255 HE1       -79.4130   -3.7640  -32.3890 H        80 PHE    0.1150
   1256 HE2       -80.6840    0.1850  -33.3800 H        80 PHE    0.5100
   1257 HZ        -79.4650   -1.3540  -31.8890 H        80 PHE   -0.5100
   1258 N         -80.4950   -5.6780  -37.4310 N.am     81 TRP   -0.4700
   1259 CA        -79.6070   -6.8290  -37.3780 C.3      81 TRP    0.3100
   1260 C         -78.5360   -6.7500  -38.4610 C.2      81 TRP    0.0700
   1261 O         -77.3520   -6.9020  -38.1760 O.2      81 TRP    0.0900
   1262 CB        -80.4140   -8.1240  -37.4980 C.3      81 TRP   -0.1800
   1263 CG        -79.6060   -9.3360  -37.7780 C.ar     81 TRP    0.0900
   1264 CD1       -78.6870   -9.9220  -36.9560 C.ar     81 TRP    0.0900
   1265 CD2       -79.6560  -10.1340  -38.9610 C.ar     81 TRP   -0.0300
   1266 CE2       -78.7300  -11.1860  -38.7950 C.ar     81 TRP   -0.1500
   1267 CE3       -80.3920  -10.0620  -40.1450 C.ar     81 TRP    0.2200
   1268 NE1       -78.1540  -11.0340  -37.5640 N.ar     81 TRP   -0.5100
   1269 CZ2       -78.5220  -12.1540  -39.7720 C.ar     81 TRP    0.3700
   1270 CZ3       -80.1860  -11.0250  -41.1110 C.ar     81 TRP    0.2400
   1271 CH2       -79.2590  -12.0560  -40.9230 C.ar     81 TRP    0.1100
   1272 HN        -81.4590   -5.8780  -37.5900 H        81 TRP   -0.2500
   1273 HA        -79.0750   -6.8020  -36.4380 H        81 TRP    0.1700
   1274 HB1       -81.1490   -8.0040  -38.3210 H        81 TRP   -0.2000
   1275 HB2       -80.9580   -8.2880  -36.5430 H        81 TRP    0.1400
   1276 HD1       -78.4190   -9.5660  -35.9710 H        81 TRP   -0.2700
   1277 HE1       -77.4730  -11.6200  -37.1800 H        81 TRP    0.1600
   1278 HE3       -81.1100   -9.2750  -40.3200 H        81 TRP   -0.1400
   1279 HZ2       -77.8110  -12.9560  -39.6470 H        81 TRP    0.1400
   1280 HZ3       -80.7520  -10.9840  -42.0290 H        81 TRP    0.5100
   1281 HH2       -79.1220  -12.7910  -41.7020 H        81 TRP   -0.5100
   1282 N         -78.9570   -6.4920  -39.6990 N.am     82 THR   -0.4700
   1283 CA        -78.0310   -6.3030  -40.8170 C.3      82 THR    0.3100
   1284 C         -76.9840   -5.2260  -40.5090 C.2      82 THR    0.0700
   1285 O         -75.8190   -5.3470  -40.8900 O.2      82 THR    0.0900
   1286 CB        -78.7920   -5.9670  -42.1330 C.3      82 THR    0.1400
   1287 CG2       -77.8410   -5.4830  -43.2140 C.3      82 THR    0.0900
   1288 OG1       -79.4620   -7.1380  -42.6150 O.3      82 THR   -0.6600
   1289 HN        -79.9270   -6.4150  -39.9190 H        82 THR    0.4300
   1290 HA        -77.4660   -7.2140  -40.9360 H        82 THR   -0.2700
   1291 HB        -79.5440   -5.1730  -41.9430 H        82 THR    0.0900
   1292 HG1       -80.2670   -7.2140  -42.0970 H        82 THR    0.0900
   1293 HG21      -77.2050   -6.3220  -43.5670 H        82 THR    0.0900
   1294 HG22      -77.1830   -4.6850  -42.8090 H        82 THR    0.5100
   1295 HG23      -78.4190   -5.0890  -44.0780 H        82 THR   -0.5100
   1296 N         -77.4030   -4.1850  -39.7920 N.am     83 SER   -0.4700
   1297 CA        -76.5070   -3.1120  -39.3760 C.3      83 SER    0.3100
   1298 C         -75.4770   -3.6010  -38.3620 C.2      83 SER    0.0700
   1299 O         -74.3010   -3.2490  -38.4450 O.2      83 SER    0.0900
   1300 CB        -77.3050   -1.9470  -38.7840 C.3      83 SER    0.0500
   1301 OG        -78.3120   -1.5090  -39.6780 O.3      83 SER    0.0900
   1302 HN        -78.3520   -4.0930  -39.5060 H        83 SER    0.0900
   1303 HA        -75.9510   -2.7840  -40.2430 H        83 SER   -0.6600
   1304 HB1       -76.6210   -1.0960  -38.5770 H        83 SER    0.4300
   1305 HB2       -77.7880   -2.2720  -37.8380 H        83 SER    0.5100
   1306 HG1       -78.8830   -2.2660  -39.8230 H        83 SER   -0.5100
   1307 N         -75.9230   -4.4110  -37.4020 N.am     84 ILE   -0.4700
   1308 CA        -75.0240   -4.9920  -36.4070 C.3      84 ILE    0.3100
   1309 C         -74.0030   -5.9260  -37.0640 C.2      84 ILE    0.0700
   1310 O         -72.8400   -5.9660  -36.6640 O.2      84 ILE    0.0900
   1311 CB        -75.7910   -5.7690  -35.3120 C.3      84 ILE   -0.0900
   1312 CG1       -76.8230   -4.8810  -34.6200 C.3      84 ILE    0.0900
   1313 CG2       -74.8390   -6.3090  -34.2690 C.3      84 ILE   -0.2700
   1314 CD        -77.6570   -5.6250  -33.5930 C.3      84 ILE    0.0900
   1315 HN        -76.8850   -4.6550  -37.3190 H        84 ILE    0.0900
   1316 HA        -74.4610   -4.1850  -35.9610 H        84 ILE    0.0900
   1317 HB        -76.3410   -6.6140  -35.7780 H        84 ILE   -0.1800
   1318 HG11      -77.5020   -4.4580  -35.3910 H        84 ILE    0.0900
   1319 HG12      -76.2940   -4.0470  -34.1130 H        84 ILE    0.0900
   1320 HG21      -74.2880   -5.4730  -33.7870 H        84 ILE   -0.2700
   1321 HG22      -74.1030   -6.9910  -34.7450 H        84 ILE    0.0900
   1322 HG23      -75.4070   -6.8570  -33.4870 H        84 ILE    0.0900
   1323 HD1       -77.2700   -5.4260  -32.5710 H        84 ILE    0.0900
   1324 HD2       -77.6060   -6.7180  -33.7850 H        84 ILE    0.5100
   1325 HD3       -78.7130   -5.2850  -33.6450 H        84 ILE   -0.5100
   1326 N         -74.4510   -6.6750  -38.0730 N.am     85 ASP   -0.4700
   1327 CA        -73.5960   -7.5650  -38.8530 C.3      85 ASP    0.3100
   1328 C         -72.3990   -6.8080  -39.4010 C.2      85 ASP    0.0700
   1329 O         -71.2560   -7.0790  -39.0380 O.2      85 ASP    0.0900
   1330 CB        -74.4020   -8.1680  -40.0140 C.3      85 ASP   -0.2800
   1331 CG        -73.6830   -9.3150  -40.7100 C.2      85 ASP    0.0900
   1332 OD1       -72.4480   -9.2550  -40.8740 O.co2    85 ASP    0.0900
   1333 OD2       -74.3620  -10.2840  -41.1040 O.co2    85 ASP    0.6200
   1334 HN        -75.4110   -6.6590  -38.3440 H        85 ASP   -0.7600
   1335 HA        -73.2310   -8.3440  -38.2010 H        85 ASP   -0.7600
   1336 HB1       -74.6020   -7.3740  -40.7630 H        85 ASP    0.5100
   1337 HB2       -75.3680   -8.5490  -39.6200 H        85 ASP   -0.5100
   1338 N         -72.6770   -5.8430  -40.2750 N.am     86 VAL   -0.4700
   1339 CA        -71.6300   -5.0780  -40.9300 C.3      86 VAL    0.3100
   1340 C         -70.8090   -4.2820  -39.9220 C.2      86 VAL    0.0700
   1341 O         -69.5980   -4.1340  -40.0790 O.2      86 VAL    0.0900
   1342 CB        -72.2030   -4.1340  -42.0050 C.3      86 VAL   -0.0900
   1343 CG1       -71.0780   -3.4970  -42.8090 C.3      86 VAL    0.0900
   1344 CG2       -73.1300   -4.8990  -42.9280 C.3      86 VAL   -0.2700
   1345 HN        -73.6130   -5.6020  -40.5180 H        86 VAL    0.0900
   1346 HA        -70.9420   -5.7780  -41.3800 H        86 VAL    0.0900
   1347 HB        -72.8020   -3.3380  -41.5150 H        86 VAL    0.0900
   1348 HG11      -70.4740   -4.2830  -43.3120 H        86 VAL   -0.2700
   1349 HG12      -70.4120   -2.9170  -42.1350 H        86 VAL    0.0900
   1350 HG13      -71.5010   -2.8250  -43.5860 H        86 VAL    0.0900
   1351 HG21      -73.9720   -5.3350  -42.3480 H        86 VAL    0.0900
   1352 HG22      -72.5750   -5.7240  -43.4230 H        86 VAL    0.5100
   1353 HG23      -73.5470   -4.2130  -43.6970 H        86 VAL   -0.5100
   1354 N         -71.4660   -3.7770  -38.8780 N.am     87 LEU   -0.4700
   1355 CA        -70.7710   -3.0090  -37.8500 C.3      87 LEU    0.3100
   1356 C         -69.6700   -3.8150  -37.1680 C.2      87 LEU    0.0700
   1357 O         -68.5390   -3.3520  -37.0400 O.2      87 LEU    0.0900
   1358 CB        -71.7480   -2.4930  -36.7940 C.3      87 LEU   -0.1800
   1359 CG        -71.0870   -1.8450  -35.5750 C.3      87 LEU    0.0900
   1360 CD1       -70.7070   -0.3970  -35.8610 C.3      87 LEU    0.0900
   1361 CD2       -71.9850   -1.9500  -34.3490 C.3      87 LEU   -0.0900
   1362 HN        -72.4480   -3.8990  -38.7530 H        87 LEU    0.0900
   1363 HA        -70.2720   -2.1820  -38.3330 H        87 LEU   -0.2700
   1364 HB1       -72.3640   -3.3470  -36.4430 H        87 LEU    0.0900
   1365 HB2       -72.4110   -1.7410  -37.2720 H        87 LEU    0.0900
   1366 HG        -70.1740   -2.4170  -35.3080 H        87 LEU    0.0900
   1367 HD11      -71.6210    0.2290  -35.9430 H        87 LEU   -0.2700
   1368 HD12      -70.1470   -0.3340  -36.8180 H        87 LEU    0.0900
   1369 HD13      -70.0790   -0.0010  -35.0340 H        87 LEU    0.0900
   1370 HD21      -72.3330   -2.9970  -34.2190 H        87 LEU    0.0900
   1371 HD22      -72.8730   -1.2940  -34.4730 H        87 LEU    0.5100
   1372 HD23      -71.4220   -1.6480  -33.4410 H        87 LEU   -0.5100
   1373 N         -70.0000   -5.0230  -36.7290 N.am     88 CYS   -0.4700
   1374 CA        -69.0500   -5.8330  -35.9790 C.3      88 CYS    0.3100
   1375 C         -67.9680   -6.4280  -36.8700 C.2      88 CYS    0.0700
   1376 O         -66.8250   -6.5710  -36.4440 O.2      88 CYS    0.0900
   1377 CB        -69.7670   -6.9340  -35.1890 C.3      88 CYS   -0.1100
   1378 SG        -70.9430   -6.2970  -33.9770 S.3      88 CYS    0.0900
   1379 HN        -70.8980   -5.4250  -36.8890 H        88 CYS    0.0900
   1380 HA        -68.5130   -5.1810  -35.3080 H        88 CYS   -0.2300
   1381 HB1       -68.9990   -7.5450  -34.6680 H        88 CYS    0.1600
   1382 HB2       -70.3030   -7.5870  -35.9090 H        88 CYS    0.5100
   1383 HG1       -71.9060   -6.0740  -34.8580 H        88 CYS   -0.5100
   1384 N         -68.3220   -6.7780  -38.1030 N.am     89 VAL   -0.4700
   1385 CA        -67.3430   -7.3190  -39.0380 C.3      89 VAL    0.3100
   1386 C         -66.3000   -6.2520  -39.3740 C.2      89 VAL    0.0700
   1387 O         -65.1090   -6.5420  -39.4910 O.2      89 VAL    0.0900
   1388 CB        -68.0080   -7.8520  -40.3290 C.3      89 VAL   -0.0900
   1389 CG1       -66.9590   -8.1900  -41.3790 C.3      89 VAL    0.0900
   1390 CG2       -68.8660   -9.0720  -40.0320 C.3      89 VAL   -0.2700
   1391 HN        -69.2570   -6.6880  -38.4380 H        89 VAL    0.0900
   1392 HA        -66.8170   -8.1180  -38.5370 H        89 VAL    0.0900
   1393 HB        -68.6960   -7.0790  -40.7340 H        89 VAL    0.0900
   1394 HG11      -66.1660   -8.8290  -40.9350 H        89 VAL   -0.2700
   1395 HG12      -66.4890   -7.2570  -41.7590 H        89 VAL    0.0900
   1396 HG13      -67.4290   -8.7420  -42.2210 H        89 VAL    0.0900
   1397 HG21      -69.6640   -8.8100  -39.3070 H        89 VAL    0.0900
   1398 HG22      -68.2380   -9.8770  -39.5920 H        89 VAL    0.5100
   1399 HG23      -69.3410   -9.4380  -40.9670 H        89 VAL   -0.5100
   1400 N         -66.7480   -5.0050  -39.5110 N.am     90 THR   -0.4700
   1401 CA        -65.8450   -3.8890  -39.7700 C.3      90 THR    0.3100
   1402 C         -64.9310   -3.6470  -38.5660 C.2      90 THR    0.0700
   1403 O         -63.7060   -3.6620  -38.6920 O.2      90 THR    0.0900
   1404 CB        -66.6240   -2.5970  -40.1230 C.3      90 THR    0.1400
   1405 CG2       -65.6720   -1.4380  -40.4020 C.3      90 THR    0.0900
   1406 OG1       -67.4370   -2.8300  -41.2790 O.3      90 THR   -0.6600
   1407 HN        -67.7170   -4.7800  -39.4450 H        90 THR    0.4300
   1408 HA        -65.1990   -4.1690  -40.5880 H        90 THR   -0.2700
   1409 HB        -67.2770   -2.3040  -39.2740 H        90 THR    0.0900
   1410 HG1       -66.8300   -2.9170  -42.0170 H        90 THR    0.0900
   1411 HG21      -65.0060   -1.6880  -41.2560 H        90 THR    0.0900
   1412 HG22      -65.0440   -1.2410  -39.5070 H        90 THR    0.5100
   1413 HG23      -66.2510   -0.5260  -40.6610 H        90 THR   -0.5100
   1414 N         -65.5360   -3.4530  -37.3940 N.am     91 ALA   -0.4700
   1415 CA        -64.8020   -3.2160  -36.1520 C.3      91 ALA    0.3100
   1416 C         -63.8210   -4.3350  -35.7940 C.2      91 ALA    0.0700
   1417 O         -62.7680   -4.0830  -35.2050 O.2      91 ALA    0.0900
   1418 CB        -65.7790   -2.9800  -35.0030 C.3      91 ALA   -0.2700
   1419 HN        -66.5280   -3.4630  -37.3130 H        91 ALA    0.0900
   1420 HA        -64.1710   -2.3510  -36.2940 H        91 ALA    0.0900
   1421 HB1       -66.4330   -3.8680  -34.8680 H        91 ALA    0.0900
   1422 HB2       -66.4190   -2.0990  -35.2250 H        91 ALA    0.5100
   1423 HB3       -65.2180   -2.8070  -34.0590 H        91 ALA   -0.5100
   1424 N         -64.1700   -5.5700  -36.1460 N.am     92 SER   -0.4700
   1425 CA        -63.3070   -6.7200  -35.8990 C.3      92 SER    0.3100
   1426 C         -62.0670   -6.6780  -36.7920 C.2      92 SER    0.0700
   1427 O         -60.9390   -6.6280  -36.2930 O.2      92 SER    0.0900
   1428 CB        -64.0900   -8.0250  -36.1060 C.3      92 SER    0.0500
   1429 OG        -63.2480   -9.1660  -36.0660 O.3      92 SER    0.0900
   1430 HN        -65.0390   -5.7660  -36.5930 H        92 SER    0.0900
   1431 HA        -62.9430   -6.6560  -34.8850 H        92 SER   -0.6600
   1432 HB1       -64.5940   -7.9970  -37.0960 H        92 SER    0.4300
   1433 HB2       -64.8520   -8.1260  -35.3050 H        92 SER    0.5100
   1434 HG1       -63.5700   -9.7080  -35.3420 H        92 SER   -0.5100
   1435 N         -62.2770   -6.6750  -38.1080 N.am     93 ILE   -0.4700
   1436 CA        -61.1800   -6.6740  -39.0730 C.3      93 ILE    0.3100
   1437 C         -60.2910   -5.4270  -39.0070 C.2      93 ILE    0.0700
   1438 O         -59.0670   -5.5260  -39.1030 O.2      93 ILE    0.0900
   1439 CB        -61.6940   -6.8660  -40.5100 C.3      93 ILE   -0.0900
   1440 CG1       -62.4640   -8.1830  -40.6220 C.3      93 ILE    0.0900
   1441 CG2       -60.5380   -6.8490  -41.4960 C.3      93 ILE   -0.2700
   1442 CD        -63.1180   -8.4010  -41.9630 C.3      93 ILE    0.0900
   1443 HN        -63.1960   -6.6720  -38.4940 H        93 ILE    0.0900
   1444 HA        -60.5060   -7.4760  -38.8090 H        93 ILE    0.0900
   1445 HB        -62.4030   -6.0490  -40.7600 H        93 ILE   -0.1800
   1446 HG11      -63.2540   -8.1950  -39.8410 H        93 ILE    0.0900
   1447 HG12      -61.7590   -9.0200  -40.4350 H        93 ILE    0.0900
   1448 HG21      -59.6690   -7.3990  -41.0760 H        93 ILE   -0.2700
   1449 HG22      -60.2300   -5.8010  -41.7000 H        93 ILE    0.0900
   1450 HG23      -60.8430   -7.3400  -42.4450 H        93 ILE    0.0900
   1451 HD1       -62.3450   -8.5910  -42.7380 H        93 ILE    0.0900
   1452 HD2       -63.6970   -7.4990  -42.2530 H        93 ILE    0.5100
   1453 HD3       -63.7950   -9.2800  -41.9160 H        93 ILE   -0.5100
   1454 N         -60.8960   -4.2530  -38.8370 N.am     94 GLU   -0.4700
   1455 CA        -60.1160   -3.0280  -38.6810 C.3      94 GLU    0.3100
   1456 C         -59.2540   -3.0610  -37.4250 C.2      94 GLU    0.0700
   1457 O         -58.1730   -2.4780  -37.3930 O.2      94 GLU    0.0900
   1458 CB        -61.0150   -1.7880  -38.6670 C.3      94 GLU   -0.1800
   1459 CG        -61.4060   -1.2700  -40.0470 C.3      94 GLU    0.0900
   1460 CD        -62.2850   -0.0310  -39.9630 C.2      94 GLU    0.0900
   1461 OE1       -62.3180    0.5970  -38.8820 O.co2    94 GLU   -0.2800
   1462 OE2       -62.9450    0.3120  -40.9710 O.co2    94 GLU    0.0900
   1463 HN        -61.8880   -4.1580  -38.8100 H        94 GLU    0.0900
   1464 HA        -59.4210   -2.9710  -39.5050 H        94 GLU    0.6200
   1465 HB1       -60.4810   -0.9770  -38.1280 H        94 GLU   -0.7600
   1466 HB2       -61.9440   -2.0380  -38.1110 H        94 GLU   -0.7600
   1467 HG1       -61.9630   -2.0640  -40.5890 H        94 GLU    0.5100
   1468 HG2       -60.4870   -1.0170  -40.6140 H        94 GLU   -0.5100
   1469 N         -59.7310   -3.7460  -36.3860 N.am     95 THR   -0.4700
   1470 CA        -58.9450   -3.9090  -35.1650 C.3      95 THR    0.3100
   1471 C         -57.7740   -4.8680  -35.3820 C.2      95 THR    0.0700
   1472 O         -56.6660   -4.6120  -34.9140 O.2      95 THR    0.0900
   1473 CB        -59.8090   -4.3680  -33.9730 C.3      95 THR    0.1400
   1474 CG2       -58.9440   -4.6050  -32.7460 C.3      95 THR    0.0900
   1475 OG1       -60.7810   -3.3630  -33.6680 O.3      95 THR   -0.6600
   1476 HN        -60.6320   -4.1720  -36.3950 H        95 THR    0.4300
   1477 HA        -58.4850   -2.9580  -34.9420 H        95 THR   -0.2700
   1478 HB        -60.3340   -5.3140  -34.2300 H        95 THR    0.0900
   1479 HG1       -61.4900   -3.4780  -34.3050 H        95 THR    0.0900
   1480 HG21      -58.2850   -3.7290  -32.5690 H        95 THR    0.0900
   1481 HG22      -58.3070   -5.5020  -32.8990 H        95 THR    0.5100
   1482 HG23      -59.5870   -4.7520  -31.8520 H        95 THR   -0.5100
   1483 N         -58.0160   -5.9650  -36.1070 N.am     96 LEU   -0.4700
   1484 CA        -56.9490   -6.8830  -36.5010 C.3      96 LEU    0.3100
   1485 C         -55.8550   -6.1160  -37.2240 C.2      96 LEU    0.0700
   1486 O         -54.6670   -6.3800  -37.0540 O.2      96 LEU    0.0900
   1487 CB        -57.4850   -7.9660  -37.4360 C.3      96 LEU   -0.1800
   1488 CG        -58.5320   -8.9310  -36.8890 C.3      96 LEU    0.0900
   1489 CD1       -59.0720   -9.8010  -38.0120 C.3      96 LEU    0.0900
   1490 CD2       -57.9480   -9.7930  -35.7900 C.3      96 LEU   -0.0900
   1491 HN        -58.9350   -6.2050  -36.4110 H        96 LEU    0.0900
   1492 HA        -56.5440   -7.3290  -35.6040 H        96 LEU   -0.2700
   1493 HB1       -56.6190   -8.5720  -37.7710 H        96 LEU    0.0900
   1494 HB2       -57.9320   -7.4550  -38.3130 H        96 LEU    0.0900
   1495 HG        -59.3650   -8.3540  -36.4320 H        96 LEU    0.0900
   1496 HD11      -58.2920  -10.5160  -38.3510 H        96 LEU   -0.2700
   1497 HD12      -59.3690   -9.1650  -38.8730 H        96 LEU    0.0900
   1498 HD13      -59.9510  -10.3790  -37.6540 H        96 LEU    0.0900
   1499 HD21      -57.5870   -9.1550  -34.9550 H        96 LEU    0.0900
   1500 HD22      -57.0910  -10.3790  -36.1850 H        96 LEU    0.5100
   1501 HD23      -58.7250  -10.4840  -35.3980 H        96 LEU   -0.5100
   1502 N         -56.2830   -5.1560  -38.0380 N.am     97 CYS   -0.4700
   1503 CA        -55.3820   -4.2570  -38.7320 C.3      97 CYS    0.3100
   1504 C         -54.6230   -3.3510  -37.7560 C.2      97 CYS    0.0700
   1505 O         -53.4040   -3.2120  -37.8530 O.2      97 CYS    0.0900
   1506 CB        -56.1700   -3.4210  -39.7440 C.3      97 CYS   -0.1100
   1507 SG        -55.1900   -2.1810  -40.5760 S.3      97 CYS    0.0900
   1508 HN        -57.2540   -5.0110  -38.2110 H        97 CYS    0.0900
   1509 HA        -54.6300   -4.8490  -39.2330 H        97 CYS   -0.2300
   1510 HB1       -57.0050   -2.9240  -39.2060 H        97 CYS    0.1600
   1511 HB2       -56.6030   -4.1090  -40.5000 H        97 CYS    0.5100
   1512 HG1       -55.0400   -1.4150  -39.5060 H        97 CYS   -0.5100
   1513 N         -55.3490   -2.7440  -36.8140 N.am     98 VAL   -0.4700
   1514 CA        -54.7420   -1.8800  -35.8060 C.3      98 VAL    0.3100
   1515 C         -53.7350   -2.6430  -34.9480 C.2      98 VAL    0.0700
   1516 O         -52.6580   -2.1340  -34.6360 O.2      98 VAL    0.0900
   1517 CB        -55.7990   -1.2320  -34.8930 C.3      98 VAL   -0.0900
   1518 CG1       -55.1420   -0.6160  -33.6610 C.3      98 VAL    0.0900
   1519 CG2       -56.5900   -0.1850  -35.6570 C.3      98 VAL   -0.2700
   1520 HN        -56.3380   -2.8550  -36.7560 H        98 VAL    0.0900
   1521 HA        -54.1820   -1.1160  -36.3230 H        98 VAL    0.0900
   1522 HB        -56.5300   -2.0040  -34.5720 H        98 VAL    0.0900
   1523 HG11      -54.2910    0.0300  -33.9650 H        98 VAL   -0.2700
   1524 HG12      -54.7590   -1.4190  -32.9960 H        98 VAL    0.0900
   1525 HG13      -55.8800    0.0050  -33.1100 H        98 VAL    0.0900
   1526 HG21      -57.1070   -0.6540  -36.5220 H        98 VAL    0.0900
   1527 HG22      -55.9060    0.6030  -36.0370 H        98 VAL    0.5100
   1528 HG23      -57.3530    0.2710  -34.9920 H        98 VAL   -0.5100
   1529 N         -54.0850   -3.8740  -34.5820 N.am     99 ILE   -0.4700
   1530 CA        -53.1970   -4.7300  -33.8070 C.3      99 ILE    0.3100
   1531 C         -51.8920   -5.0130  -34.5490 C.2      99 ILE    0.0700
   1532 O         -50.8120   -4.9380  -33.9630 O.2      99 ILE    0.0900
   1533 CB        -53.8890   -6.0470  -33.4170 C.3      99 ILE   -0.0900
   1534 CG1       -54.9750   -5.7840  -32.3700 C.3      99 ILE    0.0900
   1535 CG2       -52.8790   -7.0540  -32.8840 C.3      99 ILE   -0.2700
   1536 CD        -55.8670   -6.9700  -32.0960 C.3      99 ILE    0.0900
   1537 HN        -54.9700   -4.2640  -34.8200 H        99 ILE    0.0900
   1538 HA        -52.9030   -4.1890  -32.9210 H        99 ILE    0.0900
   1539 HB        -54.3940   -6.4740  -34.3090 H        99 ILE   -0.1800
   1540 HG11      -55.6080   -4.9430  -32.7250 H        99 ILE    0.0900
   1541 HG12      -54.4820   -5.4880  -31.4200 H        99 ILE    0.0900
   1542 HG21      -52.2470   -6.5820  -32.1020 H        99 ILE   -0.2700
   1543 HG22      -52.2220   -7.4030  -33.7080 H        99 ILE    0.0900
   1544 HG23      -53.4110   -7.9200  -32.4360 H        99 ILE    0.0900
   1545 HD1       -55.2620   -7.8240  -31.7230 H        99 ILE    0.0900
   1546 HD2       -56.3800   -7.2820  -33.0310 H        99 ILE    0.5100
   1547 HD3       -56.6220   -6.7060  -31.3250 H        99 ILE   -0.5100
   1548 N         -51.9920   -5.3140  -35.8420 N.am    100 ALA   -0.4700
   1549 CA        -50.8140   -5.5600  -36.6730 C.3     100 ALA    0.3100
   1550 C         -49.8630   -4.3650  -36.6840 C.2     100 ALA    0.0700
   1551 O         -48.6450   -4.5220  -36.5560 O.2     100 ALA    0.0900
   1552 CB        -51.2300   -5.9080  -38.0890 C.3     100 ALA   -0.2700
   1553 HN        -52.8730   -5.3850  -36.3020 H       100 ALA    0.0900
   1554 HA        -50.2580   -6.3750  -36.2330 H       100 ALA    0.0900
   1555 HB1       -51.8100   -5.0710  -38.5330 H       100 ALA    0.0900
   1556 HB2       -51.8680   -6.8180  -38.0830 H       100 ALA    0.5100
   1557 HB3       -50.3300   -6.0860  -38.7150 H       100 ALA   -0.5100
   1558 N         -50.4260   -3.1700  -36.8410 N.am    101 VAL   -0.4700
   1559 CA        -49.6480   -1.9400  -36.7820 C.3     101 VAL    0.3100
   1560 C         -49.0620   -1.7320  -35.3840 C.2     101 VAL    0.0700
   1561 O         -47.8840   -1.4000  -35.2330 O.2     101 VAL    0.0900
   1562 CB        -50.4940   -0.7260  -37.2300 C.3     101 VAL   -0.0900
   1563 CG1       -50.0560    0.5490  -36.5250 C.3     101 VAL    0.0900
   1564 CG2       -50.4140   -0.5650  -38.7400 C.3     101 VAL   -0.2700
   1565 HN        -51.4030   -3.0630  -37.0070 H       101 VAL    0.0900
   1566 HA        -48.7910   -2.0570  -37.4300 H       101 VAL    0.0900
   1567 HB        -51.5630   -0.9210  -36.9970 H       101 VAL    0.0900
   1568 HG11      -48.9540    0.6710  -36.6050 H       101 VAL   -0.2700
   1569 HG12      -50.3300    0.5000  -35.4490 H       101 VAL    0.0900
   1570 HG13      -50.5440    1.4290  -36.9950 H       101 VAL    0.0900
   1571 HG21      -50.8010   -1.4770  -39.2430 H       101 VAL    0.0900
   1572 HG22      -49.3570   -0.4110  -39.0490 H       101 VAL    0.5100
   1573 HG23      -51.0280    0.3040  -39.0620 H       101 VAL   -0.5100
   1574 N         -49.8900   -1.9570  -34.3660 N.am    102 ASP   -0.4700
   1575 CA        -49.4640   -1.8580  -32.9760 C.3     102 ASP    0.3100
   1576 C         -48.2470   -2.7250  -32.6990 C.2     102 ASP    0.0700
   1577 O         -47.2590   -2.2620  -32.1290 O.2     102 ASP    0.0900
   1578 CB        -50.6060   -2.2820  -32.0510 C.3     102 ASP   -0.2800
   1579 CG        -50.1610   -2.4480  -30.6160 C.2     102 ASP    0.0900
   1580 OD1       -49.7760   -3.5790  -30.2400 O.co2   102 ASP    0.0900
   1581 OD2       -50.1930   -1.4480  -29.8680 O.co2   102 ASP    0.6200
   1582 HN        -50.8440   -2.2060  -34.5110 H       102 ASP   -0.7600
   1583 HA        -49.1800   -0.8350  -32.7820 H       102 ASP   -0.7600
   1584 HB1       -51.0200   -3.2490  -32.4060 H       102 ASP    0.5100
   1585 HB2       -51.4040   -1.5090  -32.0850 H       102 ASP   -0.5100
   1586 N         -48.3240   -3.9860  -33.1160 N.am    103 ARG   -0.4700
   1587 CA        -47.2540   -4.9420  -32.8900 C.3     103 ARG    0.3100
   1588 C         -46.0210   -4.6300  -33.7280 C.2     103 ARG    0.0700
   1589 O         -44.9040   -4.9800  -33.3470 O.2     103 ARG    0.0900
   1590 CB        -47.7350   -6.3720  -33.1580 C.3     103 ARG   -0.1800
   1591 CG        -48.7860   -6.8680  -32.1780 C.3     103 ARG    0.0900
   1592 CD        -48.4030   -6.5470  -30.7390 C.3     103 ARG    0.0900
   1593 NE        -47.1510   -7.1860  -30.3250 N.pl3   103 ARG   -0.1800
   1594 CZ        -46.5100   -6.8950  -29.1980 C.cat   103 ARG    0.0900
   1595 NH1       -47.0010   -5.9750  -28.3780 N.pl3   103 ARG    0.0900
   1596 NH2       -45.3800   -7.5190  -28.8920 N.pl3   103 ARG    0.2000
   1597 HN        -49.1210   -4.3320  -33.6030 H       103 ARG    0.0900
   1598 HA        -46.9280   -4.8430  -31.8650 H       103 ARG    0.0900
   1599 HB1       -46.8590   -7.0520  -33.1070 H       103 ARG   -0.7000
   1600 HB2       -48.1630   -6.4120  -34.1820 H       103 ARG    0.4400
   1601 HG1       -48.8960   -7.9680  -32.2890 H       103 ARG    0.6400
   1602 HG2       -49.7580   -6.3850  -32.4130 H       103 ARG   -0.8000
   1603 HD1       -49.2030   -6.9070  -30.0550 H       103 ARG    0.4600
   1604 HD2       -48.2710   -5.4500  -30.6270 H       103 ARG    0.4600
   1605 HE        -46.7560   -7.8800  -30.9270 H       103 ARG   -0.8000
   1606 HH11      -47.8510   -5.5020  -28.6100 H       103 ARG    0.4600
   1607 HH12      -46.5210   -5.7540  -27.5290 H       103 ARG    0.4600
   1608 HH21      -45.0070   -8.2100  -29.5100 H       103 ARG    0.5100
   1609 HH22      -44.9000   -7.2970  -28.0420 H       103 ARG   -0.5100
   1610 N         -46.2120   -3.9700  -34.8690 N.am    104 TYR   -0.4700
   1611 CA        -45.0740   -3.5490  -35.6800 C.3     104 TYR    0.3100
   1612 C         -44.2190   -2.5370  -34.9290 C.2     104 TYR    0.0700
   1613 O         -43.0050   -2.6820  -34.8360 O.2     104 TYR    0.0900
   1614 CB        -45.5290   -2.9480  -37.0120 C.3     104 TYR   -0.1800
   1615 CG        -44.3980   -2.3340  -37.8010 C.ar    104 TYR    0.0900
   1616 CD1       -43.4830   -3.1350  -38.4700 C.ar    104 TYR    0.0900
   1617 CD2       -44.2410   -0.9530  -37.8740 C.ar    104 TYR    0.0000
   1618 CE1       -42.4380   -2.5790  -39.1920 C.ar    104 TYR   -0.1150
   1619 CE2       -43.1980   -0.3880  -38.5910 C.ar    104 TYR    0.1150
   1620 CZ        -42.3010   -1.2070  -39.2460 C.ar    104 TYR   -0.1150
   1621 OH        -41.2620   -0.6550  -39.9620 O.3     104 TYR    0.1150
   1622 HN        -47.1180   -3.7390  -35.2130 H       104 TYR    0.1100
   1623 HA        -44.4540   -4.4150  -35.8570 H       104 TYR   -0.5400
   1624 HB1       -46.2740   -2.1460  -36.8190 H       104 TYR    0.4300
   1625 HB2       -45.9810   -3.7450  -37.6410 H       104 TYR   -0.1150
   1626 HD1       -43.5850   -4.2090  -38.4270 H       104 TYR    0.1150
   1627 HD2       -44.9430   -0.3120  -37.3620 H       104 TYR   -0.1150
   1628 HE1       -41.7350   -3.2160  -39.7070 H       104 TYR    0.1150
   1629 HE2       -43.0890    0.6850  -38.6370 H       104 TYR    0.5100
   1630 HH        -40.4810   -1.1910  -39.8130 H       104 TYR   -0.5100
   1631 N         -44.8670   -1.5080  -34.3900 N.am    105 PHE   -0.4700
   1632 CA        -44.1690   -0.4810  -33.6390 C.3     105 PHE    0.3100
   1633 C         -43.6890   -1.0110  -32.2990 C.2     105 PHE    0.0700
   1634 O         -42.6400   -0.6090  -31.8000 O.2     105 PHE    0.0900
   1635 CB        -45.0680    0.7410  -33.4400 C.3     105 PHE   -0.1800
   1636 CG        -45.2480    1.5590  -34.6850 C.ar    105 PHE    0.0900
   1637 CD1       -44.1910    1.7440  -35.5640 C.ar    105 PHE    0.0900
   1638 CD2       -46.4740    2.1310  -34.9830 C.ar    105 PHE    0.0000
   1639 CE1       -44.3510    2.4890  -36.7150 C.ar    105 PHE   -0.1150
   1640 CE2       -46.6400    2.8770  -36.1340 C.ar    105 PHE    0.1150
   1641 CZ        -45.5780    3.0570  -36.9990 C.ar    105 PHE   -0.1150
   1642 HN        -45.8530   -1.3970  -34.4770 H       105 PHE    0.1150
   1643 HA        -43.2810   -0.2090  -34.1890 H       105 PHE   -0.1150
   1644 HB1       -44.6190    1.4060  -32.6710 H       105 PHE    0.1150
   1645 HB2       -46.0760    0.4070  -33.1150 H       105 PHE   -0.1150
   1646 HD1       -43.2310    1.3010  -35.3450 H       105 PHE    0.1150
   1647 HD2       -47.3080    1.9920  -34.3100 H       105 PHE   -0.1150
   1648 HE1       -43.5200    2.6270  -37.3900 H       105 PHE    0.1150
   1649 HE2       -47.6000    3.3200  -36.3570 H       105 PHE    0.5100
   1650 HZ        -45.7060    3.6420  -37.8990 H       105 PHE   -0.5100
   1651 N         -44.4560   -1.9280  -31.7190 N.am    106 ALA   -0.4700
   1652 CA        -44.0790   -2.5220  -30.4490 C.3     106 ALA    0.3100
   1653 C         -42.8000   -3.3310  -30.5950 C.2     106 ALA    0.0700
   1654 O         -42.0190   -3.4510  -29.6510 O.2     106 ALA    0.0900
   1655 CB        -45.2060   -3.3970  -29.9200 C.3     106 ALA   -0.2700
   1656 HN        -45.3110   -2.2450  -32.1230 H       106 ALA    0.0900
   1657 HA        -43.8670   -1.7230  -29.7540 H       106 ALA    0.0900
   1658 HB1       -45.3080   -4.3100  -30.5470 H       106 ALA    0.0900
   1659 HB2       -46.1660   -2.8390  -29.9500 H       106 ALA    0.5100
   1660 HB3       -44.9860   -3.7080  -28.8760 H       106 ALA   -0.5100
   1661 N         -42.5820   -3.8710  -31.7940 N.am    107 ILE   -0.4700
   1662 CA        -41.4630   -4.7750  -32.0450 C.3     107 ILE    0.3100
   1663 C         -40.2640   -4.1000  -32.7070 C.2     107 ILE    0.0700
   1664 O         -39.1210   -4.3460  -32.3290 O.2     107 ILE    0.0900
   1665 CB        -41.9090   -5.9640  -32.9170 C.3     107 ILE   -0.0900
   1666 CG1       -42.7380   -6.9440  -32.0970 C.3     107 ILE    0.0900
   1667 CG2       -40.7180   -6.6980  -33.4940 C.3     107 ILE   -0.2700
   1668 CD        -43.1460   -8.1560  -32.8820 C.3     107 ILE    0.0900
   1669 HN        -43.1730   -3.6810  -32.5740 H       107 ILE    0.0900
   1670 HA        -41.0970   -5.1260  -31.0920 H       107 ILE    0.0900
   1671 HB        -42.5430   -5.5890  -33.7490 H       107 ILE   -0.1800
   1672 HG11      -43.6520   -6.4260  -31.7370 H       107 ILE    0.0900
   1673 HG12      -42.1410   -7.2700  -31.2190 H       107 ILE    0.0900
   1674 HG21      -40.0770   -7.0890  -32.6740 H       107 ILE   -0.2700
   1675 HG22      -40.1130   -6.0070  -34.1180 H       107 ILE    0.0900
   1676 HG23      -41.0640   -7.5540  -34.1110 H       107 ILE    0.0900
   1677 HD1       -42.2600   -8.7950  -33.0870 H       107 ILE    0.0900
   1678 HD2       -43.5920   -7.8460  -33.8520 H       107 ILE    0.5100
   1679 HD3       -43.8850   -8.7500  -32.3030 H       107 ILE   -0.5100
   1680 N         -40.5310   -3.2550  -33.6980 N.am    108 THR   -0.4700
   1681 CA        -39.4880   -2.6180  -34.4940 C.3     108 THR    0.3100
   1682 C         -38.8710   -1.4170  -33.7800 C.2     108 THR    0.0700
   1683 O         -37.6590   -1.1860  -33.8440 O.2     108 THR    0.0900
   1684 CB        -40.0490   -2.1750  -35.8630 C.3     108 THR    0.1400
   1685 CG2       -39.0730   -1.2700  -36.6050 C.3     108 THR    0.0900
   1686 OG1       -40.3100   -3.3320  -36.6630 O.3     108 THR   -0.6600
   1687 HN        -41.4670   -3.0170  -33.9440 H       108 THR    0.4300
   1688 HA        -38.6870   -3.3300  -34.6290 H       108 THR   -0.2700
   1689 HB        -40.9960   -1.6110  -35.7210 H       108 THR    0.0900
   1690 HG1       -39.5650   -3.4110  -37.2630 H       108 THR    0.0900
   1691 HG21      -38.0630   -1.7330  -36.6240 H       108 THR    0.0900
   1692 HG22      -39.0030   -0.2880  -36.0920 H       108 THR    0.5100
   1693 HG23      -39.4150   -1.1220  -37.6520 H       108 THR   -0.5100
   1694 N         -39.7140   -0.6510  -33.0930 N.am    109 SER   -0.4700
   1695 CA        -39.2670    0.5160  -32.3500 C.3     109 SER    0.3100
   1696 C         -40.0100    0.6030  -31.0210 C.2     109 SER    0.0700
   1697 O         -40.9540    1.3820  -30.8860 O.2     109 SER    0.0900
   1698 CB        -39.4970    1.7850  -33.1680 C.3     109 SER    0.0500
   1699 OG        -39.1490    2.9370  -32.4240 O.3     109 SER    0.0900
   1700 HN        -40.6920   -0.8440  -33.0580 H       109 SER    0.0900
   1701 HA        -38.2150    0.3930  -32.1330 H       109 SER   -0.6600
   1702 HB1       -40.5690    1.8550  -33.4510 H       109 SER    0.4300
   1703 HB2       -38.8730    1.7540  -34.0870 H       109 SER    0.5100
   1704 HG1       -39.7130    2.9300  -31.6470 H       109 SER   -0.5100
   1705 N         -39.5720   -0.1910  -30.0290 N.am    110 PRO   -0.2900
   1706 CA        -40.2800   -0.4020  -28.7610 C.3     110 PRO    0.0000
   1707 C         -40.2060    0.7810  -27.8120 C.2     110 PRO    0.0900
   1708 O         -41.0900    0.9510  -26.9750 O.2     110 PRO    0.0900
   1709 CB        -39.5270   -1.5780  -28.1480 C.3     110 PRO    0.0200
   1710 CG        -38.1420   -1.4100  -28.6460 C.3     110 PRO    0.0900
   1711 CD        -38.2790   -0.8980  -30.0510 C.3     110 PRO   -0.1800
   1712 HA        -41.3290   -0.5780  -28.9380 H       110 PRO    0.0900
   1713 HB1       -39.9560   -2.5450  -28.4850 H       110 PRO    0.0900
   1714 HB2       -39.5590   -1.5370  -27.0380 H       110 PRO   -0.1800
   1715 HG1       -37.5860   -0.6820  -28.0170 H       110 PRO    0.0900
   1716 HG2       -37.6020   -2.3810  -28.6340 H       110 PRO    0.0900
   1717 HD1       -37.4620   -0.1920  -30.3110 H       110 PRO    0.5100
   1718 HD2       -38.3110   -1.7290  -30.7870 H       110 PRO   -0.5100
   1719 N         -39.1500    1.5790  -27.9300 N.am    111 PHE   -0.4700
   1720 CA        -38.9350    2.6920  -27.0180 C.3     111 PHE    0.3100
   1721 C         -39.7990    3.8800  -27.4050 C.2     111 PHE    0.0700
   1722 O         -40.3500    4.5630  -26.5440 O.2     111 PHE    0.0900
   1723 CB        -37.4560    3.0740  -26.9820 C.3     111 PHE   -0.1800
   1724 CG        -36.5530    1.9260  -26.6430 C.ar    111 PHE    0.0900
   1725 CD1       -36.9120    1.0150  -25.6630 C.ar    111 PHE    0.0900
   1726 CD2       -35.3590    1.7430  -27.3190 C.ar    111 PHE    0.0000
   1727 CE1       -36.0910   -0.0510  -25.3530 C.ar    111 PHE   -0.1150
   1728 CE2       -34.5340    0.6780  -27.0150 C.ar    111 PHE    0.1150
   1729 CZ        -34.8990   -0.2200  -26.0290 C.ar    111 PHE   -0.1150
   1730 HN        -38.4640    1.4530  -28.6420 H       111 PHE    0.1150
   1731 HA        -39.2690    2.3910  -26.0370 H       111 PHE   -0.1150
   1732 HB1       -37.2980    3.8580  -26.2120 H       111 PHE    0.1150
   1733 HB2       -37.1500    3.4520  -27.9820 H       111 PHE   -0.1150
   1734 HD1       -37.8460    1.1400  -25.1350 H       111 PHE    0.1150
   1735 HD2       -35.0710    2.4390  -28.0920 H       111 PHE   -0.1150
   1736 HE1       -36.3800   -0.7510  -24.5840 H       111 PHE    0.1150
   1737 HE2       -33.6020    0.5480  -27.5450 H       111 PHE    0.5100
   1738 HZ        -34.2540   -1.0520  -25.7880 H       111 PHE   -0.5100
   1739 N         -39.9220    4.1190  -28.7080 N.am    112 LYS   -0.4700
   1740 CA        -40.8260    5.1420  -29.2080 C.3     112 LYS    0.3100
   1741 C         -42.2730    4.7050  -29.0030 C.2     112 LYS    0.0700
   1742 O         -43.1310    5.5160  -28.6560 O.2     112 LYS    0.0900
   1743 CB        -40.5620    5.4240  -30.6930 C.3     112 LYS   -0.1800
   1744 CG        -39.3740    6.3440  -30.9710 C.3     112 LYS    0.0900
   1745 CD        -38.9840    6.3140  -32.4470 C.3     112 LYS    0.0900
   1746 CE        -40.1860    6.5780  -33.3520 C.3     112 LYS   -0.1800
   1747 NZ        -39.8530    6.4510  -34.8030 N.4     112 LYS    0.0900
   1748 HN        -39.4050    3.6120  -29.3940 H       112 LYS    0.0900
   1749 HA        -40.6730    6.0370  -28.6240 H       112 LYS   -0.1800
   1750 HB1       -41.4720    5.8900  -31.1250 H       112 LYS    0.0900
   1751 HB2       -40.3770    4.4550  -31.2020 H       112 LYS    0.0900
   1752 HG1       -38.5070    6.0160  -30.3590 H       112 LYS    0.2100
   1753 HG2       -39.6440    7.3830  -30.6860 H       112 LYS    0.0500
   1754 HD1       -38.5590    5.3170  -32.6900 H       112 LYS    0.0500
   1755 HD2       -38.2120    7.0900  -32.6340 H       112 LYS   -0.3000
   1756 HE1       -40.5560    7.6120  -33.1850 H       112 LYS    0.3300
   1757 HE2       -40.9880    5.8440  -33.1280 H       112 LYS    0.3300
   1758 HZ1       -39.5140    5.4880  -34.9980 H       112 LYS    0.3300
   1759 HZ2       -39.1110    7.1370  -35.0500 H       112 LYS    0.5100
   1760 HZ3       -40.7030    6.6400  -35.3710 H       112 LYS   -0.5100
   1761 N         -42.5290    3.4110  -29.2140 N.am    113 TYR   -0.4700
   1762 CA        -43.8660    2.8370  -29.0790 C.3     113 TYR    0.3100
   1763 C         -44.4410    3.0200  -27.6830 C.2     113 TYR    0.0700
   1764 O         -45.6090    3.3680  -27.5190 O.2     113 TYR    0.0900
   1765 CB        -43.8480    1.3460  -29.4470 C.3     113 TYR   -0.1800
   1766 CG        -45.0920    0.5770  -29.0400 C.ar    113 TYR    0.0900
   1767 CD1       -46.2260    0.5650  -29.8450 C.ar    113 TYR    0.0900
   1768 CD2       -45.1260   -0.1540  -27.8580 C.ar    113 TYR    0.0000
   1769 CE1       -47.3590   -0.1420  -29.4720 C.ar    113 TYR   -0.1150
   1770 CE2       -46.2490   -0.8570  -27.4800 C.ar    113 TYR    0.1150
   1771 CZ        -47.3600   -0.8500  -28.2870 C.ar    113 TYR   -0.1150
   1772 OH        -48.4780   -1.5580  -27.8990 O.3     113 TYR    0.1150
   1773 HN        -41.8110    2.7720  -29.4760 H       113 TYR    0.1100
   1774 HA        -44.5310    3.3780  -29.7360 H       113 TYR   -0.5400
   1775 HB1       -42.9860    0.8590  -28.9420 H       113 TYR    0.4300
   1776 HB2       -43.7500    1.2470  -30.5490 H       113 TYR   -0.1150
   1777 HD1       -46.2240    1.1160  -30.7750 H       113 TYR    0.1150
   1778 HD2       -44.2530   -0.1710  -27.2220 H       113 TYR   -0.1150
   1779 HE1       -48.2340   -0.1400  -30.1040 H       113 TYR    0.1150
   1780 HE2       -46.2550   -1.4120  -26.5530 H       113 TYR    0.5100
   1781 HH        -49.0900   -1.5750  -28.6380 H       113 TYR   -0.5100
   1782 N         -43.6160    2.7800  -26.6710 N.am    114 GLN   -0.4700
   1783 CA        -44.0580    2.8730  -25.2890 C.3     114 GLN    0.3100
   1784 C         -44.3680    4.3160  -24.8890 C.2     114 GLN    0.0700
   1785 O         -45.3160    4.5720  -24.1520 O.2     114 GLN    0.0900
   1786 CB        -42.9950    2.2700  -24.3690 C.3     114 GLN   -0.1800
   1787 CG        -43.3680    2.2110  -22.9020 C.3     114 GLN    0.0900
   1788 CD        -42.1910    1.7660  -22.0520 C.2     114 GLN    0.0900
   1789 NE2       -42.3840    1.2300  -20.9440 N.am    114 GLN   -0.1800
   1790 OE1       -40.9880    1.9770  -22.5410 O.2     114 GLN    0.0900
   1791 HN        -42.6620    2.5260  -26.8120 H       114 GLN    0.0900
   1792 HA        -44.9910    2.3380  -25.1940 H       114 GLN    0.5500
   1793 HB1       -42.0700    2.8770  -24.4650 H       114 GLN   -0.5500
   1794 HB2       -42.7850    1.2370  -24.7140 H       114 GLN   -0.6200
   1795 HG1       -44.2030    1.4920  -22.7650 H       114 GLN    0.3200
   1796 HG2       -43.6940    3.2180  -22.5650 H       114 GLN    0.3000
   1797 HE21      -41.6060    0.9400  -20.3880 H       114 GLN    0.5100
   1798 HE22      -43.3170    1.0920  -20.6110 H       114 GLN   -0.5100
   1799 N         -43.5770    5.2620  -25.3930 N.am    115 SER   -0.4700
   1800 CA        -43.7090    6.6580  -24.9860 C.3     115 SER    0.3100
   1801 C         -44.7940    7.4180  -25.7490 C.2     115 SER    0.0700
   1802 O         -45.4670    8.2810  -25.1830 O.2     115 SER    0.0900
   1803 CB        -42.3640    7.3830  -25.1220 C.3     115 SER    0.0500
   1804 OG        -42.4220    8.6790  -24.5530 O.3     115 SER    0.0900
   1805 HN        -42.8670    5.0620  -26.0630 H       115 SER    0.0900
   1806 HA        -44.0450    6.6790  -23.9590 H       115 SER   -0.6600
   1807 HB1       -42.1020    7.4800  -26.1980 H       115 SER    0.4300
   1808 HB2       -41.5740    6.8010  -24.6010 H       115 SER    0.5100
   1809 HG1       -43.2820    9.0350  -24.7900 H       115 SER   -0.5100
   1810 N         -44.9580    7.0960  -27.0300 N.am    116 LEU   -0.4700
   1811 CA        -45.9240    7.7820  -27.8910 C.3     116 LEU    0.3100
   1812 C         -47.3490    7.2590  -27.7100 C.2     116 LEU    0.0700
   1813 O         -48.2890    8.0350  -27.5300 O.2     116 LEU    0.0900
   1814 CB        -45.5090    7.6680  -29.3640 C.3     116 LEU   -0.1800
   1815 CG        -44.5490    8.7150  -29.9480 C.3     116 LEU    0.0900
   1816 CD1       -43.2320    8.7530  -29.1910 C.3     116 LEU    0.0900
   1817 CD2       -44.3030    8.4520  -31.4270 C.3     116 LEU   -0.0900
   1818 HN        -44.4290    6.3710  -27.4620 H       116 LEU    0.0900
   1819 HA        -45.9620    8.8180  -27.5910 H       116 LEU   -0.2700
   1820 HB1       -46.4370    7.7040  -29.9690 H       116 LEU    0.0900
   1821 HB2       -45.0290    6.6770  -29.4940 H       116 LEU    0.0900
   1822 HG        -45.0270    9.7160  -29.8950 H       116 LEU    0.0900
   1823 HD11      -42.7320    7.7620  -29.2440 H       116 LEU   -0.2700
   1824 HD12      -43.4150    9.0020  -28.1250 H       116 LEU    0.0900
   1825 HD13      -42.5580    9.5130  -29.6420 H       116 LEU    0.0900
   1826 HD21      -45.2610    8.4990  -31.9880 H       116 LEU    0.0900
   1827 HD22      -43.8620    7.4410  -31.5640 H       116 LEU    0.5100
   1828 HD23      -43.6130    9.2190  -31.8390 H       116 LEU   -0.5100
   1829 N         -47.5010    5.9370  -27.7620 N.am    117 LEU   -0.4700
   1830 CA        -48.8080    5.3040  -27.6510 C.3     117 LEU    0.3100
   1831 C         -49.2350    5.1010  -26.1990 C.2     117 LEU    0.0700
   1832 O         -48.8950    4.0990  -25.5680 O.2     117 LEU    0.0900
   1833 CB        -48.8090    3.9620  -28.3800 C.3     117 LEU   -0.1800
   1834 CG        -49.8990    3.8000  -29.4390 C.3     117 LEU    0.0900
   1835 CD1       -49.9170    2.3830  -30.0040 C.3     117 LEU    0.0900
   1836 CD2       -51.2530    4.1700  -28.8640 C.3     117 LEU   -0.0900
   1837 HN        -46.7270    5.3200  -27.8780 H       117 LEU    0.0900
   1838 HA        -49.5420    5.9680  -28.0840 H       117 LEU   -0.2700
   1839 HB1       -48.9380    3.1570  -27.6250 H       117 LEU    0.0900
   1840 HB2       -47.8230    3.8370  -28.8750 H       117 LEU    0.0900
   1841 HG        -49.7130    4.5200  -30.2660 H       117 LEU    0.0900
   1842 HD11      -50.1120    1.6510  -29.1910 H       117 LEU   -0.2700
   1843 HD12      -48.9350    2.1480  -30.4660 H       117 LEU    0.0900
   1844 HD13      -50.7210    2.2890  -30.7650 H       117 LEU    0.0900
   1845 HD21      -51.3070    5.2650  -28.6850 H       117 LEU    0.0900
   1846 HD22      -51.4100    3.6460  -27.8970 H       117 LEU    0.5100
   1847 HD23      -52.0570    3.8880  -29.5770 H       117 LEU   -0.5100
   1848 N         -49.9880    6.0630  -25.6740 N.am    118 THR   -0.4700
   1849 CA        -50.5020    5.9770  -24.3170 C.3     118 THR    0.3100
   1850 C         -51.8000    5.1870  -24.3180 C.2     118 THR    0.0700
   1851 O         -52.2970    4.8020  -25.3750 O.2     118 THR    0.0900
   1852 CB        -50.7880    7.3690  -23.7540 C.3     118 THR    0.1400
   1853 CG2       -49.5290    8.2200  -23.7850 C.3     118 THR    0.0900
   1854 OG1       -51.8020    7.9990  -24.5470 O.3     118 THR   -0.6600
   1855 HN        -50.2330    6.8820  -26.1870 H       118 THR    0.4300
   1856 HA        -49.7630    5.4740  -23.7120 H       118 THR   -0.2700
   1857 HB        -51.1440    7.2880  -22.7050 H       118 THR    0.0900
   1858 HG1       -51.5360    8.9180  -24.6330 H       118 THR    0.0900
   1859 HG21      -49.1650    8.3260  -24.8290 H       118 THR    0.0900
   1860 HG22      -48.7320    7.7390  -23.1790 H       118 THR    0.5100
   1861 HG23      -49.7460    9.2320  -23.3810 H       118 THR   -0.5100
   1862 N         -52.3560    4.9470  -23.1320 N.am    119 LYS   -0.4700
   1863 CA        -53.6360    4.2580  -23.0260 C.3     119 LYS    0.3100
   1864 C         -54.7870    5.1580  -23.4590 C.2     119 LYS    0.0700
   1865 O         -55.8210    4.6740  -23.9130 O.2     119 LYS    0.0900
   1866 CB        -53.8710    3.7400  -21.6060 C.3     119 LYS   -0.1800
   1867 CG        -52.9710    2.5810  -21.2210 C.3     119 LYS    0.0900
   1868 CD        -53.2310    2.1320  -19.7940 C.3     119 LYS    0.0900
   1869 CE        -52.2360    1.0650  -19.3640 C.3     119 LYS   -0.1800
   1870 NZ        -50.8230    1.5310  -19.4730 N.4     119 LYS    0.0900
   1871 HN        -51.9280    5.2230  -22.2750 H       119 LYS    0.0900
   1872 HA        -53.6290    3.4360  -23.7260 H       119 LYS   -0.1800
   1873 HB1       -54.9270    3.4090  -21.5210 H       119 LYS    0.0900
   1874 HB2       -53.6970    4.5730  -20.8930 H       119 LYS    0.0900
   1875 HG1       -51.9100    2.8950  -21.3180 H       119 LYS    0.2100
   1876 HG2       -53.1570    1.7300  -21.9110 H       119 LYS    0.0500
   1877 HD1       -54.2600    1.7230  -19.7210 H       119 LYS    0.0500
   1878 HD2       -53.1430    3.0070  -19.1150 H       119 LYS   -0.3000
   1879 HE1       -52.3450    0.1710  -20.0140 H       119 LYS    0.3300
   1880 HE2       -52.4190    0.7920  -18.3040 H       119 LYS    0.3300
   1881 HZ1       -50.6840    2.3630  -18.8650 H       119 LYS    0.3300
   1882 HZ2       -50.6160    1.7840  -20.4600 H       119 LYS    0.5100
   1883 HZ3       -50.1830    0.7690  -19.1690 H       119 LYS   -0.5100
   1884 N         -54.6100    6.4700  -23.3170 N.am    120 ASN   -0.4700
   1885 CA        -55.6060    7.4210  -23.7930 C.3     120 ASN    0.3100
   1886 C         -55.5990    7.5390  -25.3100 C.2     120 ASN    0.0700
   1887 O         -56.6540    7.5970  -25.9420 O.2     120 ASN    0.0900
   1888 CB        -55.3950    8.7970  -23.1620 C.3     120 ASN   -0.1800
   1889 CG        -55.8650    8.8480  -21.7290 C.2     120 ASN    0.0900
   1890 ND2       -54.9330    8.6700  -20.7940 N.am    120 ASN    0.0900
   1891 OD1       -57.0490    9.0420  -21.4590 O.2     120 ASN    0.5500
   1892 HN        -53.7990    6.8570  -22.8850 H       120 ASN   -0.5500
   1893 HA        -56.5810    7.0370  -23.5360 H       120 ASN   -0.6200
   1894 HB1       -55.9590    9.5550  -23.7460 H       120 ASN    0.3200
   1895 HB2       -54.3130    9.0470  -23.1880 H       120 ASN    0.3000
   1896 HD21      -55.1860    8.6940  -19.8260 H       120 ASN    0.5100
   1897 HD22      -53.9820    8.5140  -21.0590 H       120 ASN   -0.5100
   1898 N         -54.3910    7.5790  -25.9040 N.am    121 LYS   -0.4700
   1899 CA        -54.2510    7.6190  -27.3340 C.3     121 LYS    0.3100
   1900 C         -54.8710    6.3880  -27.9320 C.2     121 LYS    0.0700
   1901 O         -55.6130    6.4750  -28.8940 O.2     121 LYS    0.0900
   1902 CB        -52.7730    7.7840  -27.7680 C.3     121 LYS   -0.1800
   1903 CG        -52.5690    7.7970  -29.2950 C.3     121 LYS    0.0900
   1904 CD        -51.1350    8.1960  -29.6890 C.3     121 LYS    0.0900
   1905 CE        -50.8590    8.2100  -31.1980 C.3     121 LYS   -0.1800
   1906 NZ        -51.0310    6.8530  -31.7670 N.4     121 LYS    0.0900
   1907 HN        -53.5430    7.5820  -25.3800 H       121 LYS    0.0900
   1908 HA        -54.8360    8.4500  -27.6980 H       121 LYS   -0.1800
   1909 HB1       -52.1860    6.9430  -27.3420 H       121 LYS    0.0900
   1910 HB2       -52.3880    8.7380  -27.3530 H       121 LYS    0.0900
   1911 HG1       -53.2800    8.5210  -29.7470 H       121 LYS    0.2100
   1912 HG2       -52.7840    6.7840  -29.6960 H       121 LYS    0.0500
   1913 HD1       -50.4330    7.4790  -29.2140 H       121 LYS    0.0500
   1914 HD2       -50.9350    9.2120  -29.2900 H       121 LYS   -0.3000
   1915 HE1       -49.8150    8.5350  -31.3910 H       121 LYS    0.3300
   1916 HE2       -51.5730    8.8900  -31.7090 H       121 LYS    0.3300
   1917 HZ1       -52.0060    6.5290  -31.6040 H       121 LYS    0.3300
   1918 HZ2       -50.3660    6.1980  -31.3080 H       121 LYS    0.5100
   1919 HZ3       -50.8400    6.8780  -32.7890 H       121 LYS   -0.5100
   1920 N         -54.6560    5.2120  -27.3180 N.am    122 ALA   -0.4700
   1921 CA        -55.1890    3.9450  -27.8130 C.3     122 ALA    0.3100
   1922 C         -56.7110    3.9020  -27.7210 C.2     122 ALA    0.0700
   1923 O         -57.3820    3.3710  -28.6040 O.2     122 ALA    0.0900
   1924 CB        -54.5740    2.7690  -27.0530 C.3     122 ALA   -0.2700
   1925 HN        -54.1150    5.1520  -26.4830 H       122 ALA    0.0900
   1926 HA        -54.9590    3.8730  -28.8650 H       122 ALA    0.0900
   1927 HB1       -54.8070    2.8510  -25.9690 H       122 ALA    0.0900
   1928 HB2       -53.4710    2.7710  -27.1800 H       122 ALA    0.5100
   1929 HB3       -54.9920    1.8130  -27.4330 H       122 ALA   -0.5100
   1930 N         -57.2520    4.4730  -26.6480 N.am    123 ARG   -0.4700
   1931 CA        -58.6950    4.5110  -26.4490 C.3     123 ARG    0.3100
   1932 C         -59.3620    5.4760  -27.4240 C.2     123 ARG    0.0700
   1933 O         -60.5700    5.4120  -27.6540 O.2     123 ARG    0.0900
   1934 CB        -59.0340    4.8560  -24.9920 C.3     123 ARG   -0.1800
   1935 CG        -58.8840    3.6630  -24.0460 C.3     123 ARG    0.0900
   1936 CD        -58.9510    4.0520  -22.5750 C.3     123 ARG    0.0900
   1937 NE        -60.2370    4.6380  -22.2030 N.pl3   123 ARG   -0.1800
   1938 CZ        -60.4090    5.9180  -21.8880 C.cat   123 ARG    0.0900
   1939 NH1       -59.3790    6.7550  -21.8950 N.pl3   123 ARG    0.0900
   1940 NH2       -61.6140    6.3640  -21.5580 N.pl3   123 ARG    0.2000
   1941 HN        -56.6980    4.8970  -25.9360 H       123 ARG    0.0900
   1942 HA        -59.0940    3.5430  -26.7070 H       123 ARG    0.0900
   1943 HB1       -60.0820    5.2180  -24.9460 H       123 ARG   -0.7000
   1944 HB2       -58.3580    5.6680  -24.6510 H       123 ARG    0.4400
   1945 HG1       -57.9070    3.1750  -24.2420 H       123 ARG    0.6400
   1946 HG2       -59.6980    2.9370  -24.2590 H       123 ARG   -0.8000
   1947 HD1       -58.1650    4.8050  -22.3550 H       123 ARG    0.4600
   1948 HD2       -58.8010    3.1480  -21.9460 H       123 ARG    0.4600
   1949 HE        -61.0370    4.0390  -22.1820 H       123 ARG   -0.8000
   1950 HH11      -58.4670    6.4230  -22.1380 H       123 ARG    0.4600
   1951 HH12      -59.5130    7.7160  -21.6590 H       123 ARG    0.4600
   1952 HH21      -62.3930    5.7380  -21.5450 H       123 ARG    0.5100
   1953 HH22      -61.7430    7.3280  -21.3220 H       123 ARG   -0.5100
   1954 N         -58.5630    6.3660  -28.0070 N.am    124 VAL   -0.4700
   1955 CA        -59.0290    7.2380  -29.0760 C.3     124 VAL    0.3100
   1956 C         -59.0330    6.4840  -30.4040 C.2     124 VAL    0.0700
   1957 O         -59.9780    6.5910  -31.1880 O.2     124 VAL    0.0900
   1958 CB        -58.1700    8.5140  -29.1790 C.3     124 VAL   -0.0900
   1959 CG1       -58.3600    9.1900  -30.5240 C.3     124 VAL    0.0900
   1960 CG2       -58.5140    9.4690  -28.0470 C.3     124 VAL   -0.2700
   1961 HN        -57.6100    6.4760  -27.7380 H       124 VAL    0.0900
   1962 HA        -60.0560    7.4980  -28.8670 H       124 VAL    0.0900
   1963 HB        -57.1000    8.2470  -29.0510 H       124 VAL    0.0900
   1964 HG11      -59.4420    9.3090  -30.7420 H       124 VAL   -0.2700
   1965 HG12      -57.9030    8.5710  -31.3260 H       124 VAL    0.0900
   1966 HG13      -57.8860   10.1950  -30.5130 H       124 VAL    0.0900
   1967 HG21      -58.3190    8.9840  -27.0660 H       124 VAL    0.0900
   1968 HG22      -59.5890    9.7450  -28.0980 H       124 VAL    0.5100
   1969 HG23      -57.8890   10.3840  -28.1210 H       124 VAL   -0.5100
   1970 N         -57.9770    5.7050  -30.6430 N.am    125 ILE   -0.4700
   1971 CA        -57.8920    4.8490  -31.8190 C.3     125 ILE    0.3100
   1972 C         -59.1000    3.9180  -31.8890 C.2     125 ILE    0.0700
   1973 O         -59.7360    3.7900  -32.9360 O.2     125 ILE    0.0900
   1974 CB        -56.5940    4.0110  -31.8240 C.3     125 ILE   -0.0900
   1975 CG1       -55.3690    4.9170  -31.7420 C.3     125 ILE    0.0900
   1976 CG2       -56.5090    3.1490  -33.0700 C.3     125 ILE   -0.2700
   1977 CD        -55.3320    5.9780  -32.8090 C.3     125 ILE    0.0900
   1978 HN        -57.1950    5.6740  -30.0240 H       125 ILE    0.0900
   1979 HA        -57.9260    5.4840  -32.6920 H       125 ILE    0.0900
   1980 HB        -56.5760    3.3580  -30.9250 H       125 ILE   -0.1800
   1981 HG11      -54.4570    4.2900  -31.8350 H       125 ILE    0.0900
   1982 HG12      -55.3610    5.4140  -30.7490 H       125 ILE    0.0900
   1983 HG21      -56.6960    3.7650  -33.9750 H       125 ILE   -0.2700
   1984 HG22      -57.2730    2.3430  -33.0260 H       125 ILE    0.0900
   1985 HG23      -55.4960    2.6990  -33.1520 H       125 ILE    0.0900
   1986 HD1       -56.2280    6.6320  -32.7280 H       125 ILE    0.0900
   1987 HD2       -55.3300    5.5040  -33.8140 H       125 ILE    0.5100
   1988 HD3       -54.4240    6.6050  -32.6890 H       125 ILE   -0.5100
   1989 N         -59.4250    3.2900  -30.7570 N.am    126 ILE   -0.4700
   1990 CA        -60.5710    2.3860  -30.6580 C.3     126 ILE    0.3100
   1991 C         -61.8960    3.0680  -30.9970 C.2     126 ILE    0.0700
   1992 O         -62.6930    2.5460  -31.7800 O.2     126 ILE    0.0900
   1993 CB        -60.6770    1.7740  -29.2510 C.3     126 ILE   -0.0900
   1994 CG1       -59.4860    0.8590  -28.9900 C.3     126 ILE    0.0900
   1995 CG2       -61.9690    0.9810  -29.1090 C.3     126 ILE   -0.2700
   1996 CD        -59.3450   -0.2220  -30.0290 C.3     126 ILE    0.0900
   1997 HN        -58.8950    3.4090  -29.9220 H       126 ILE    0.0900
   1998 HA        -60.4450    1.6080  -31.3950 H       126 ILE    0.0900
   1999 HB        -60.6580    2.5860  -28.4940 H       126 ILE   -0.1800
   2000 HG11      -59.6110    0.3840  -27.9930 H       126 ILE    0.0900
   2001 HG12      -58.5590    1.4720  -28.9820 H       126 ILE    0.0900
   2002 HG21      -62.0840    0.2800  -29.9630 H       126 ILE   -0.2700
   2003 HG22      -62.8390    1.6740  -29.1000 H       126 ILE    0.0900
   2004 HG23      -61.9500    0.3930  -28.1670 H       126 ILE    0.0900
   2005 HD1       -58.5650    0.0590  -30.7690 H       126 ILE    0.0900
   2006 HD2       -60.3090   -0.3580  -30.5650 H       126 ILE    0.5100
   2007 HD3       -59.0480   -1.1770  -29.5450 H       126 ILE   -0.5100
   2008 N         -62.1230    4.2350  -30.3990 N.am    127 LEU   -0.4700
   2009 CA        -63.2960    5.0450  -30.6990 C.3     127 LEU    0.3100
   2010 C         -63.4360    5.3120  -32.1980 C.2     127 LEU    0.0700
   2011 O         -64.5140    5.1380  -32.7650 O.2     127 LEU    0.0900
   2012 CB        -63.2300    6.3720  -29.9420 C.3     127 LEU   -0.1800
   2013 CG        -64.3330    7.3820  -30.2650 C.3     127 LEU    0.0900
   2014 CD1       -65.6980    6.7860  -29.9630 C.3     127 LEU    0.0900
   2015 CD2       -64.1280    8.6840  -29.4980 C.3     127 LEU   -0.0900
   2016 HN        -61.5000    4.6080  -29.7170 H       127 LEU    0.0900
   2017 HA        -64.1730    4.4880  -30.4060 H       127 LEU   -0.2700
   2018 HB1       -62.2530    6.8480  -30.1700 H       127 LEU    0.0900
   2019 HB2       -63.2770    6.1500  -28.8550 H       127 LEU    0.0900
   2020 HG        -64.2790    7.6560  -31.3400 H       127 LEU    0.0900
   2021 HD11      -65.7670    6.5150  -28.8880 H       127 LEU   -0.2700
   2022 HD12      -65.8540    5.8700  -30.5720 H       127 LEU    0.0900
   2023 HD13      -66.4940    7.5270  -30.1940 H       127 LEU    0.0900
   2024 HD21      -63.1510    9.1370  -29.7700 H       127 LEU    0.0900
   2025 HD22      -64.1360    8.4840  -28.4050 H       127 LEU    0.5100
   2026 HD23      -64.9350    9.4040  -29.7530 H       127 LEU   -0.5100
   2027 N         -62.3430    5.7230  -32.8390 N.am    128 MET   -0.4700
   2028 CA        -62.3640    6.0300  -34.2670 C.3     128 MET    0.3100
   2029 C         -62.6740    4.8080  -35.1340 C.2     128 MET    0.0700
   2030 O         -63.4230    4.9020  -36.1110 O.2     128 MET    0.0900
   2031 CB        -61.0520    6.6850  -34.7040 C.3     128 MET   -0.1800
   2032 CG        -60.8800    8.1130  -34.2080 C.3     128 MET    0.0900
   2033 SD        -59.3520    8.8730  -34.7960 S.3     128 MET    0.0900
   2034 CE        -59.4820   10.5070  -34.0710 C.3     128 MET   -0.1400
   2035 HN        -61.4660    5.8390  -32.3760 H       128 MET    0.0900
   2036 HA        -63.1950    6.6960  -34.4520 H       128 MET    0.0900
   2037 HB1       -61.0130    6.6910  -35.8130 H       128 MET   -0.0900
   2038 HB2       -60.2080    6.0740  -34.3170 H       128 MET   -0.2200
   2039 HG1       -60.8850    8.1040  -33.0980 H       128 MET    0.0900
   2040 HG2       -61.7480    8.7130  -34.5550 H       128 MET    0.0900
   2041 HE1       -59.5390   10.4530  -32.9620 H       128 MET    0.0900
   2042 HE2       -60.3990   11.0170  -34.4370 H       128 MET    0.5100
   2043 HE3       -58.5940   11.1180  -34.3400 H       128 MET   -0.5100
   2044 N         -62.1030    3.6600  -34.7740 N.am    129 VAL   -0.4700
   2045 CA        -62.3800    2.4180  -35.4850 C.3     129 VAL    0.3100
   2046 C         -63.8630    2.0560  -35.3940 C.2     129 VAL    0.0700
   2047 O         -64.4610    1.5860  -36.3670 O.2     129 VAL    0.0900
   2048 CB        -61.5160    1.2520  -34.9630 C.3     129 VAL   -0.0900
   2049 CG1       -61.9410   -0.0610  -35.5970 C.3     129 VAL    0.0900
   2050 CG2       -60.0510    1.5140  -35.2570 C.3     129 VAL   -0.2700
   2051 HN        -61.4660    3.5990  -34.0080 H       129 VAL    0.0900
   2052 HA        -62.1810    2.5870  -36.5320 H       129 VAL    0.0900
   2053 HB        -61.6230    1.1790  -33.8600 H       129 VAL    0.0900
   2054 HG11      -62.0030    0.0500  -36.7000 H       129 VAL   -0.2700
   2055 HG12      -62.9400   -0.3590  -35.2140 H       129 VAL    0.0900
   2056 HG13      -61.1980   -0.8540  -35.3610 H       129 VAL    0.0900
   2057 HG21      -59.7690    2.5330  -34.9150 H       129 VAL    0.0900
   2058 HG22      -59.8650    1.4420  -36.3500 H       129 VAL    0.5100
   2059 HG23      -59.4190    0.7730  -34.7210 H       129 VAL   -0.5100
   2060 N         -64.4610    2.2960  -34.2260 N.am    130 TRP   -0.4700
   2061 CA        -65.8940    2.0720  -34.0500 C.3     130 TRP    0.3100
   2062 C         -66.7350    3.1490  -34.7340 C.2     130 TRP    0.0700
   2063 O         -67.8670    2.8960  -35.1460 O.2     130 TRP    0.0900
   2064 CB        -66.2590    1.9730  -32.5670 C.3     130 TRP   -0.1800
   2065 CG        -65.8820    0.6580  -31.9550 C.ar    130 TRP    0.0900
   2066 CD1       -64.7530    0.3790  -31.2440 C.ar    130 TRP    0.0900
   2067 CD2       -66.6320   -0.5630  -32.0100 C.ar    130 TRP   -0.0300
   2068 CE2       -65.8960   -1.5380  -31.3060 C.ar    130 TRP   -0.1500
   2069 CE3       -67.8550   -0.9260  -32.5850 C.ar    130 TRP    0.2200
   2070 NE1       -64.7560   -0.9370  -30.8480 N.ar    130 TRP   -0.5100
   2071 CZ2       -66.3420   -2.8470  -31.1620 C.ar    130 TRP    0.3700
   2072 CZ3       -68.2950   -2.2280  -32.4410 C.ar    130 TRP    0.2400
   2073 CH2       -67.5410   -3.1730  -31.7370 C.ar    130 TRP    0.1100
   2074 HN        -63.9650    2.6350  -33.4310 H       130 TRP   -0.2500
   2075 HA        -66.1520    1.1560  -34.5600 H       130 TRP    0.1700
   2076 HB1       -67.3560    2.1080  -32.4570 H       130 TRP   -0.2000
   2077 HB2       -65.7340    2.7800  -32.0140 H       130 TRP    0.1400
   2078 HD1       -63.9700    1.0890  -31.0220 H       130 TRP   -0.2700
   2079 HE1       -64.0570   -1.3720  -30.3250 H       130 TRP    0.1600
   2080 HE3       -68.4580   -0.2170  -33.1330 H       130 TRP   -0.1400
   2081 HZ2       -65.7770   -3.5920  -30.6210 H       130 TRP    0.1400
   2082 HZ3       -69.2370   -2.5230  -32.8800 H       130 TRP    0.5100
   2083 HH2       -67.9120   -4.1820  -31.6450 H       130 TRP   -0.5100
   2084 N         -66.1820    4.3520  -34.8620 N.am    131 ILE   -0.4700
   2085 CA        -66.8830    5.4290  -35.5510 C.3     131 ILE    0.3100
   2086 C         -66.9370    5.1720  -37.0510 C.2     131 ILE    0.0700
   2087 O         -67.9980    5.2770  -37.6680 O.2     131 ILE    0.0900
   2088 CB        -66.2560    6.8000  -35.2620 C.3     131 ILE   -0.0900
   2089 CG1       -66.6400    7.2580  -33.8520 C.3     131 ILE    0.0900
   2090 CG2       -66.7210    7.8220  -36.2860 C.3     131 ILE   -0.2700
   2091 CD        -66.0000    8.5590  -33.4330 C.3     131 ILE    0.0900
   2092 HN        -65.2780    4.5680  -34.5000 H       131 ILE    0.0900
   2093 HA        -67.9110    5.4160  -35.2180 H       131 ILE    0.0900
   2094 HB        -65.1490    6.7160  -35.3010 H       131 ILE   -0.1800
   2095 HG11      -66.3360    6.4690  -33.1320 H       131 ILE    0.0900
   2096 HG12      -67.7420    7.3790  -33.8100 H       131 ILE    0.0900
   2097 HG21      -67.8270    7.7930  -36.3790 H       131 ILE   -0.2700
   2098 HG22      -66.2750    7.5920  -37.2770 H       131 ILE    0.0900
   2099 HG23      -66.4170    8.8420  -35.9660 H       131 ILE    0.0900
   2100 HD1       -66.4360    9.4020  -34.0100 H       131 ILE    0.0900
   2101 HD2       -64.9070    8.5230  -33.6280 H       131 ILE    0.5100
   2102 HD3       -66.1810    8.7380  -32.3510 H       131 ILE   -0.5100
   2103 N         -65.7920    4.8250  -37.6340 N.am    132 VAL   -0.4700
   2104 CA        -65.7420    4.4230  -39.0360 C.3     132 VAL    0.3100
   2105 C         -66.6810    3.2430  -39.2790 C.2     132 VAL    0.0700
   2106 O         -67.3980    3.1980  -40.2840 O.2     132 VAL    0.0900
   2107 CB        -64.3110    4.0410  -39.4570 C.3     132 VAL   -0.0900
   2108 CG1       -64.3050    3.3830  -40.8250 C.3     132 VAL    0.0900
   2109 CG2       -63.4130    5.2580  -39.4470 C.3     132 VAL   -0.2700
   2110 HN        -64.9240    4.8230  -37.1440 H       132 VAL    0.0900
   2111 HA        -66.0960    5.2520  -39.6300 H       132 VAL    0.0900
   2112 HB        -63.8850    3.3360  -38.7120 H       132 VAL    0.0900
   2113 HG11      -64.8790    4.0010  -41.5490 H       132 VAL   -0.2700
   2114 HG12      -64.7750    2.3790  -40.7660 H       132 VAL    0.0900
   2115 HG13      -63.2610    3.2860  -41.1930 H       132 VAL    0.0900
   2116 HG21      -63.3780    5.6970  -38.4260 H       132 VAL    0.0900
   2117 HG22      -63.8070    6.0240  -40.1490 H       132 VAL    0.5100
   2118 HG23      -62.3830    4.9700  -39.7460 H       132 VAL   -0.5100
   2119 N         -66.6900    2.3000  -38.3400 N.am    133 SER   -0.4700
   2120 CA        -67.5390    1.1230  -38.4500 C.3     133 SER    0.3100
   2121 C         -69.0080    1.5100  -38.5310 C.2     133 SER    0.0700
   2122 O         -69.7510    0.9930  -39.3610 O.2     133 SER    0.0900
   2123 CB        -67.3040    0.1690  -37.2740 C.3     133 SER    0.0500
   2124 OG        -65.9990   -0.3870  -37.3130 O.3     133 SER    0.0900
   2125 HN        -66.1190    2.3560  -37.5250 H       133 SER    0.0900
   2126 HA        -67.3090    0.6300  -39.3830 H       133 SER   -0.6600
   2127 HB1       -68.0420   -0.6600  -37.3160 H       133 SER    0.4300
   2128 HB2       -67.4240    0.7230  -36.3180 H       133 SER    0.5100
   2129 HG1       -65.3930    0.3570  -37.2660 H       133 SER   -0.5100
   2130 N         -69.4220    2.4350  -37.6650 N.am    134 GLY   -0.4700
   2131 CA        -70.7900    2.9130  -37.6460 C.3     134 GLY    0.3100
   2132 C         -71.1620    3.6320  -38.9270 C.2     134 GLY   -0.0200
   2133 O         -72.2980    3.5450  -39.3900 O.2     134 GLY    0.0900
   2134 HN        -68.8070    2.8390  -36.9920 H       134 GLY    0.0900
   2135 HA1       -70.8950    3.5930  -36.8140 H       134 GLY    0.5100
   2136 HA2       -71.4410    2.0610  -37.5150 H       134 GLY   -0.5100
   2137 N         -70.1930    4.3390  -39.5010 N.am    135 LEU   -0.4700
   2138 CA        -70.3920    5.0830  -40.7400 C.3     135 LEU    0.3100
   2139 C         -70.6320    4.1640  -41.9350 C.2     135 LEU    0.0700
   2140 O         -71.2960    4.5470  -42.8960 O.2     135 LEU    0.0900
   2141 CB        -69.1830    5.9890  -41.0180 C.3     135 LEU   -0.1800
   2142 CG        -69.2300    7.4560  -40.5700 C.3     135 LEU    0.0900
   2143 CD1       -69.7490    7.6030  -39.1470 C.3     135 LEU    0.0900
   2144 CD2       -67.8500    8.0760  -40.6910 C.3     135 LEU   -0.0900
   2145 HN        -69.2780    4.3930  -39.1070 H       135 LEU    0.0900
   2146 HA        -71.2900    5.6740  -40.6370 H       135 LEU   -0.2700
   2147 HB1       -69.0210    5.9890  -42.1140 H       135 LEU    0.0900
   2148 HB2       -68.3080    5.5250  -40.5200 H       135 LEU    0.0900
   2149 HG        -69.8940    8.0220  -41.2570 H       135 LEU    0.0900
   2150 HD11      -69.0010    7.2110  -38.4250 H       135 LEU   -0.2700
   2151 HD12      -70.6920    7.0290  -39.0260 H       135 LEU    0.0900
   2152 HD13      -69.9320    8.6750  -38.9200 H       135 LEU    0.0900
   2153 HD21      -67.5020    8.0310  -41.7450 H       135 LEU    0.0900
   2154 HD22      -67.1280    7.5190  -40.0550 H       135 LEU    0.5100
   2155 HD23      -67.8830    9.1400  -40.3730 H       135 LEU   -0.5100
   2156 N         -70.0890    2.9500  -41.8800 N.am    136 THR   -0.4700
   2157 CA        -70.2430    2.0070  -42.9810 C.3     136 THR    0.3100
   2158 C         -71.3380    0.9790  -42.7050 C.2     136 THR    0.0700
   2159 O         -71.5940    0.0990  -43.5280 O.2     136 THR    0.0900
   2160 CB        -68.9190    1.2810  -43.3060 C.3     136 THR    0.1400
   2161 CG2       -67.7770    2.2800  -43.4180 C.3     136 THR    0.0900
   2162 OG1       -68.6140    0.3420  -42.2740 O.3     136 THR   -0.6600
   2163 HN        -69.5590    2.6350  -41.0960 H       136 THR    0.4300
   2164 HA        -70.5820    2.5610  -43.8430 H       136 THR   -0.2700
   2165 HB        -69.0130    0.7380  -44.2700 H       136 THR    0.0900
   2166 HG1       -67.7870   -0.0730  -42.5310 H       136 THR    0.0900
   2167 HG21      -67.4150    2.5620  -42.4060 H       136 THR    0.0900
   2168 HG22      -68.1260    3.1960  -43.9390 H       136 THR    0.5100
   2169 HG23      -66.9330    1.8270  -43.9820 H       136 THR   -0.5100
   2170 N         -71.9950    1.1000  -41.5510 N.am    137 SER   -0.4700
   2171 CA        -73.0320    0.1520  -41.1570 C.3     137 SER    0.3100
   2172 C         -74.3780    0.8170  -40.8840 C.2     137 SER    0.0700
   2173 O         -75.2580    0.8120  -41.7380 O.2     137 SER    0.0900
   2174 CB        -72.5910   -0.6560  -39.9330 C.3     137 SER    0.0500
   2175 OG        -72.4500    0.1750  -38.7930 O.3     137 SER    0.0900
   2176 HN        -71.8090    1.8390  -40.9100 H       137 SER    0.0900
   2177 HA        -73.2170   -0.5070  -41.9930 H       137 SER   -0.6600
   2178 HB1       -71.6140   -1.1400  -40.1410 H       137 SER    0.4300
   2179 HB2       -73.3510   -1.4360  -39.7100 H       137 SER    0.5100
   2180 HG1       -71.5400    0.4800  -38.7980 H       137 SER   -0.5100
   2181 N         -74.5420    1.3950  -39.6970 N.am    138 PHE   -0.4700
   2182 CA        -75.8270    1.9620  -39.2960 C.3     138 PHE    0.3100
   2183 C         -76.2510    3.1700  -40.1240 C.2     138 PHE    0.0700
   2184 O         -77.4240    3.3210  -40.4580 O.2     138 PHE    0.0900
   2185 CB        -75.8350    2.3160  -37.8040 C.3     138 PHE   -0.1800
   2186 CG        -76.1990    1.1650  -36.9170 C.ar    138 PHE    0.0900
   2187 CD1       -75.2420    0.2400  -36.5280 C.ar    138 PHE    0.0900
   2188 CD2       -77.5030    1.0020  -36.4720 C.ar    138 PHE    0.0000
   2189 CE1       -75.5760   -0.8270  -35.7080 C.ar    138 PHE   -0.1150
   2190 CE2       -77.8450   -0.0620  -35.6520 C.ar    138 PHE    0.1150
   2191 CZ        -76.8790   -0.9780  -35.2720 C.ar    138 PHE   -0.1150
   2192 HN        -73.8030    1.4650  -39.0330 H       138 PHE    0.1150
   2193 HA        -76.5950    1.2330  -39.5090 H       138 PHE   -0.1150
   2194 HB1       -76.5790    3.1210  -37.6220 H       138 PHE    0.1150
   2195 HB2       -74.8220    2.6580  -37.5030 H       138 PHE   -0.1150
   2196 HD1       -74.2240    0.3520  -36.8700 H       138 PHE    0.1150
   2197 HD2       -78.2600    1.7130  -36.7670 H       138 PHE   -0.1150
   2198 HE1       -74.8200   -1.5380  -35.4120 H       138 PHE    0.1150
   2199 HE2       -78.8630   -0.1760  -35.3100 H       138 PHE    0.5100
   2200 HZ        -77.1420   -1.8090  -34.6340 H       138 PHE   -0.5100
   2201 N         -75.2970    4.0320  -40.4570 N.am    139 LEU   -0.4700
   2202 CA        -75.5960    5.2250  -41.2420 C.3     139 LEU    0.3100
   2203 C         -76.1870    4.9300  -42.6300 C.2     139 LEU    0.0700
   2204 O         -77.2980    5.3750  -42.9280 O.2     139 LEU    0.0900
   2205 CB        -74.3670    6.1370  -41.3460 C.3     139 LEU   -0.1800
   2206 CG        -74.5750    7.4000  -42.1710 C.3     139 LEU    0.0900
   2207 CD1       -75.6470    8.2590  -41.5260 C.3     139 LEU    0.0900
   2208 CD2       -73.2730    8.1590  -42.2920 C.3     139 LEU   -0.0900
   2209 HN        -74.3450    3.9040  -40.1900 H       139 LEU    0.0900
   2210 HA        -76.4090    5.7470  -40.7570 H       139 LEU   -0.2700
   2211 HB1       -73.5400    5.5540  -41.8030 H       139 LEU    0.0900
   2212 HB2       -74.0700    6.4380  -40.3190 H       139 LEU    0.0900
   2213 HG        -74.8870    7.1240  -43.2010 H       139 LEU    0.0900
   2214 HD11      -75.3400    8.5440  -40.4970 H       139 LEU   -0.2700
   2215 HD12      -76.6010    7.6930  -41.4680 H       139 LEU    0.0900
   2216 HD13      -75.7980    9.1860  -42.1200 H       139 LEU    0.0900
   2217 HD21      -72.5080    7.5250  -42.7900 H       139 LEU    0.0900
   2218 HD22      -72.9020    8.4360  -41.2830 H       139 LEU    0.5100
   2219 HD23      -73.4250    9.0750  -42.9010 H       139 LEU   -0.5100
   2220 N         -75.4700    4.1710  -43.4820 N.am    140 PRO   -0.2900
   2221 CA        -76.0510    3.9630  -44.8110 C.3     140 PRO    0.0000
   2222 C         -77.2970    3.0920  -44.7540 C.2     140 PRO    0.0900
   2223 O         -78.2230    3.3020  -45.5390 O.2     140 PRO    0.0900
   2224 CB        -74.9480    3.2170  -45.5670 C.3     140 PRO    0.0200
   2225 CG        -73.7140    3.3520  -44.7290 C.3     140 PRO    0.0900
   2226 CD        -74.2000    3.4430  -43.3300 C.3     140 PRO   -0.1800
   2227 HA        -76.3380    4.9060  -45.2470 H       140 PRO    0.0900
   2228 HB1       -74.7900    3.6680  -46.5710 H       140 PRO    0.0900
   2229 HB2       -75.2170    2.1460  -45.6950 H       140 PRO   -0.1800
   2230 HG1       -73.0530    2.4690  -44.8580 H       140 PRO    0.0900
   2231 HG2       -73.1490    4.2670  -45.0080 H       140 PRO    0.0900
   2232 HD1       -74.3810    2.4400  -42.8890 H       140 PRO    0.5100
   2233 HD2       -73.5000    4.0190  -42.6870 H       140 PRO   -0.5100
   2234 N         -77.3260    2.1310  -43.8350 N.am    141 ILE   -0.4700
   2235 CA        -78.4160    1.1630  -43.7840 C.3     141 ILE    0.3100
   2236 C         -79.7220    1.7360  -43.2410 C.2     141 ILE    0.0700
   2237 O         -80.7750    1.5840  -43.8640 O.2     141 ILE    0.0900
   2238 CB        -78.0150   -0.1070  -43.0140 C.3     141 ILE   -0.0900
   2239 CG1       -76.9230   -0.8540  -43.7850 C.3     141 ILE    0.0900
   2240 CG2       -79.2210   -1.0090  -42.8020 C.3     141 ILE   -0.2700
   2241 CD        -76.3730   -2.0530  -43.0570 C.3     141 ILE    0.0900
   2242 HN        -76.6110    2.0300  -43.1460 H       141 ILE    0.0900
   2243 HA        -78.6820    0.9120  -44.8000 H       141 ILE    0.0900
   2244 HB        -77.5910    0.1800  -42.0290 H       141 ILE   -0.1800
   2245 HG11      -76.0890   -0.1490  -43.9860 H       141 ILE    0.0900
   2246 HG12      -77.3470   -1.1940  -44.7550 H       141 ILE    0.0900
   2247 HG21      -79.6500   -1.3100  -43.7820 H       141 ILE   -0.2700
   2248 HG22      -80.0010   -0.4690  -42.2250 H       141 ILE    0.0900
   2249 HG23      -78.9160   -1.9250  -42.2520 H       141 ILE    0.0900
   2250 HD1       -77.1840   -2.7840  -42.8580 H       141 ILE    0.0900
   2251 HD2       -75.9340   -1.7380  -42.0860 H       141 ILE    0.5100
   2252 HD3       -75.5950   -2.5470  -43.6760 H       141 ILE   -0.5100
   2253 N         -79.6580    2.4000  -42.0880 N.am    142 GLN   -0.4700
   2254 CA        -80.8460    3.0090  -41.4950 C.3     142 GLN    0.3100
   2255 C         -81.4230    4.1190  -42.3770 C.2     142 GLN    0.0700
   2256 O         -82.6360    4.3510  -42.3940 O.2     142 GLN    0.0900
   2257 CB        -80.5470    3.5420  -40.0890 C.3     142 GLN   -0.1800
   2258 CG        -80.0910    2.4710  -39.1080 C.3     142 GLN    0.0900
   2259 CD        -81.1500    1.4240  -38.8550 C.2     142 GLN    0.0900
   2260 NE2       -80.7170    0.1820  -38.6500 N.am    142 GLN   -0.1800
   2261 OE1       -82.3430    1.7200  -38.8420 O.2     142 GLN    0.0900
   2262 HN        -78.8050    2.5110  -41.5840 H       142 GLN    0.0900
   2263 HA        -81.6200    2.2570  -41.4520 H       142 GLN    0.5500
   2264 HB1       -81.4670    4.0180  -39.6900 H       142 GLN   -0.5500
   2265 HB2       -79.7490    4.3120  -40.1670 H       142 GLN   -0.6200
   2266 HG1       -79.8350    2.9540  -38.1410 H       142 GLN    0.3200
   2267 HG2       -79.1880    1.9690  -39.5160 H       142 GLN    0.3000
   2268 HE21      -81.3720   -0.5540  -38.4770 H       142 GLN    0.5100
   2269 HE22      -79.7370   -0.0150  -38.6690 H       142 GLN   -0.5100
   2270 N         -80.5500    4.7930  -43.1220 N.am    143 MET   -0.4700
   2271 CA        -80.9730    5.8240  -44.0630 C.3     143 MET    0.3100
   2272 C         -81.3430    5.2290  -45.4180 C.2     143 MET    0.0700
   2273 O         -81.6580    5.9600  -46.3590 O.2     143 MET    0.0900
   2274 CB        -79.8700    6.8680  -44.2390 C.3     143 MET   -0.1800
   2275 CG        -79.5520    7.6450  -42.9820 C.3     143 MET    0.0900
   2276 SD        -80.8320    8.8460  -42.5900 S.3     143 MET    0.0900
   2277 CE        -80.5910   10.0370  -43.9050 C.3     143 MET   -0.1400
   2278 HN        -79.5680    4.6240  -43.0700 H       143 MET    0.0900
   2279 HA        -81.8700    6.2840  -43.6740 H       143 MET    0.0900
   2280 HB1       -80.1880    7.5850  -45.0240 H       143 MET   -0.0900
   2281 HB2       -78.9480    6.3510  -44.5740 H       143 MET   -0.2200
   2282 HG1       -78.5830    8.1680  -43.1230 H       143 MET    0.0900
   2283 HG2       -79.4430    6.9300  -42.1390 H       143 MET    0.0900
   2284 HE1       -80.7280    9.5700  -44.9040 H       143 MET    0.0900
   2285 HE2       -79.5630   10.4560  -43.8610 H       143 MET    0.5100
   2286 HE3       -81.3250   10.8670  -43.8120 H       143 MET   -0.5100
   2287 N         -81.2960    3.8980  -45.5110 N.am    144 HSP   -0.4700
   2288 CA        -81.6770    3.1570  -46.7160 C.3     144 HSP    0.3100
   2289 C         -80.8240    3.4790  -47.9440 C.2     144 HSP    0.0700
   2290 O         -81.2370    3.2150  -49.0740 O.2     144 HSP    0.0900
   2291 CB        -83.1630    3.3570  -47.0520 C.3     144 HSP   -0.0500
   2292 CG        -84.1040    2.9360  -45.9670 C.ar    144 HSP    0.0900
   2293 CD2       -85.4330    3.1410  -45.8120 C.ar    144 HSP    0.0900
   2294 ND1       -83.7050    2.2070  -44.8640 N.ar    144 HSP    0.1900
   2295 CE1       -84.7420    1.9870  -44.0830 C.ar    144 HSP    0.1300
   2296 NE2       -85.8080    2.5450  -44.6350 N.ar    144 HSP    0.1900
   2297 HN        -80.9910    3.3380  -44.7450 H       144 HSP   -0.5100
   2298 HA        -81.4740    2.1120  -46.5390 H       144 HSP    0.4400
   2299 HB1       -83.4020    2.7680  -47.9630 H       144 HSP   -0.5100
   2300 HB2       -83.3360    4.4350  -47.2580 H       144 HSP    0.4400
   2301 HD1       -82.7720    1.8950  -44.6850 H       144 HSP    0.3200
   2302 HD2       -86.1390    3.6650  -46.4450 H       144 HSP    0.1800
   2303 HE1       -84.7270    1.4470  -43.1600 H       144 HSP    0.5100
   2304 HE2       -86.7340    2.5340  -44.2570 H       144 HSP   -0.5100
   2305 N         -79.6360    4.0440  -47.7280 N.am    145 TRP   -0.4700
   2306 CA        -78.7300    4.3780  -48.8270 C.3     145 TRP    0.3100
   2307 C         -78.1410    3.1210  -49.4580 C.2     145 TRP    0.0700
   2308 O         -77.8050    3.1040  -50.6400 O.2     145 TRP    0.0900
   2309 CB        -77.5910    5.2840  -48.3420 C.3     145 TRP   -0.1800
   2310 CG        -78.0440    6.5820  -47.7470 C.ar    145 TRP    0.0900
   2311 CD1       -79.2830    7.1420  -47.8470 C.ar    145 TRP    0.0900
   2312 CD2       -77.2590    7.4850  -46.9570 C.ar    145 TRP   -0.0300
   2313 CE2       -78.0900    8.5700  -46.6140 C.ar    145 TRP   -0.1500
   2314 CE3       -75.9350    7.4790  -46.5050 C.ar    145 TRP    0.2200
   2315 NE1       -79.3190    8.3370  -47.1710 N.ar    145 TRP   -0.5100
   2316 CZ2       -77.6420    9.6380  -45.8410 C.ar    145 TRP    0.3700
   2317 CZ3       -75.4900    8.5440  -45.7350 C.ar    145 TRP    0.2400
   2318 CH2       -76.3410    9.6060  -45.4110 C.ar    145 TRP    0.1100
   2319 HN        -79.3130    4.2640  -46.8110 H       145 TRP   -0.2500
   2320 HA        -79.3040    4.8760  -49.5930 H       145 TRP    0.1700
   2321 HB1       -76.9310    5.5130  -49.2060 H       145 TRP   -0.2000
   2322 HB2       -77.0090    4.7380  -47.5720 H       145 TRP    0.1400
   2323 HD1       -80.1170    6.7100  -48.3810 H       145 TRP   -0.2700
   2324 HE1       -80.0940    8.9250  -47.0980 H       145 TRP    0.1600
   2325 HE3       -75.2590    6.6700  -46.7410 H       145 TRP   -0.1400
   2326 HZ2       -78.2810   10.4680  -45.5790 H       145 TRP    0.1400
   2327 HZ3       -74.4700    8.5540  -45.3800 H       145 TRP    0.5100
   2328 HH2       -75.9630   10.4200  -44.8090 H       145 TRP   -0.5100
   2329 N         -78.0130    2.0660  -48.6570 N.am    146 TYR   -0.4700
   2330 CA        -77.4270    0.8140  -49.1180 C.3     146 TYR    0.3100
   2331 C         -78.3550    0.0960  -50.0970 C.2     146 TYR    0.0700
   2332 O         -77.9180   -0.7750  -50.8540 O.2     146 TYR    0.0900
   2333 CB        -77.1280   -0.1090  -47.9250 C.3     146 TYR   -0.1800
   2334 CG        -78.3360   -0.8970  -47.4450 C.ar    146 TYR    0.0900
   2335 CD1       -79.3660   -0.2720  -46.7560 C.ar    146 TYR    0.0900
   2336 CD2       -78.4460   -2.2630  -47.6890 C.ar    146 TYR    0.0000
   2337 CE1       -80.4710   -0.9800  -46.3180 C.ar    146 TYR   -0.1150
   2338 CE2       -79.5510   -2.9820  -47.2550 C.ar    146 TYR    0.1150
   2339 CZ        -80.5600   -2.3360  -46.5700 C.ar    146 TYR   -0.1150
   2340 OH        -81.6650   -3.0410  -46.1370 O.3     146 TYR    0.1150
   2341 HN        -78.3130    2.0850  -47.7060 H       146 TYR    0.1100
   2342 HA        -76.5170    1.0450  -49.6520 H       146 TYR   -0.5400
   2343 HB1       -76.7710    0.5010  -47.0690 H       146 TYR    0.4300
   2344 HB2       -76.3500   -0.8470  -48.2190 H       146 TYR   -0.1150
   2345 HD1       -79.3040    0.7880  -46.5570 H       146 TYR    0.1150
   2346 HD2       -77.6580   -2.7710  -48.2250 H       146 TYR   -0.1150
   2347 HE1       -81.2610   -0.4760  -45.7810 H       146 TYR    0.1150
   2348 HE2       -79.6200   -4.0410  -47.4540 H       146 TYR    0.5100
   2349 HH        -82.3180   -2.4090  -45.8310 H       146 TYR   -0.5100
   2350 N         -79.6340    0.4650  -50.0780 N.am    147 ARG   -0.4700
   2351 CA        -80.6740   -0.3030  -50.7550 C.3     147 ARG    0.3100
   2352 C         -80.4850   -0.4100  -52.2600 C.2     147 ARG    0.0700
   2353 O         -79.9880    0.5110  -52.9030 O.2     147 ARG    0.0900
   2354 CB        -82.0560    0.2770  -50.4460 C.3     147 ARG   -0.1800
   2355 CG        -82.5130    0.0620  -49.0090 C.3     147 ARG    0.0900
   2356 CD        -84.0030    0.3190  -48.8530 C.3     147 ARG    0.0900
   2357 NE        -84.5010   -0.1550  -47.5620 N.pl3   147 ARG   -0.1800
   2358 CZ        -85.7760   -0.1090  -47.1960 C.cat   147 ARG    0.0900
   2359 NH1       -86.6860    0.3890  -48.0230 N.pl3   147 ARG    0.0900
   2360 NH2       -86.1440   -0.5610  -46.0070 N.pl3   147 ARG    0.2000
   2361 HN        -79.9390    1.2840  -49.6000 H       147 ARG    0.0900
   2362 HA        -80.6110   -1.3260  -50.4150 H       147 ARG    0.0900
   2363 HB1       -82.7960   -0.1970  -51.1240 H       147 ARG   -0.7000
   2364 HB2       -82.0320    1.3690  -50.6460 H       147 ARG    0.4400
   2365 HG1       -81.9530    0.7510  -48.3420 H       147 ARG    0.6400
   2366 HG2       -82.2920   -0.9860  -48.7110 H       147 ARG   -0.8000
   2367 HD1       -84.5630   -0.2160  -49.6490 H       147 ARG    0.4600
   2368 HD2       -84.2030    1.4100  -48.9130 H       147 ARG    0.4600
   2369 HE        -83.8400   -0.5360  -46.9160 H       147 ARG   -0.8000
   2370 HH11      -86.4120    0.7300  -48.9210 H       147 ARG    0.4600
   2371 HH12      -87.6460    0.4230  -47.7460 H       147 ARG    0.4600
   2372 HH21      -85.4610   -0.9380  -45.3810 H       147 ARG    0.5100
   2373 HH22      -87.1050   -0.5250  -45.7340 H       147 ARG   -0.5100
   2374 N         -80.8810   -1.5500  -52.8180 N.am    148 ALA   -0.4700
   2375 CA        -80.8730   -1.7280  -54.2620 C.3     148 ALA    0.3100
   2376 C         -82.1260   -1.1040  -54.8680 C.2     148 ALA    0.0700
   2377 O         -82.9540   -0.5330  -54.1560 O.2     148 ALA    0.0900
   2378 CB        -80.7770   -3.1970  -54.6190 C.3     148 ALA   -0.2700
   2379 HN        -81.1980   -2.3270  -52.2790 H       148 ALA    0.0900
   2380 HA        -80.0270   -1.1890  -54.6610 H       148 ALA    0.0900
   2381 HB1       -81.6450   -3.7500  -54.1990 H       148 ALA    0.0900
   2382 HB2       -79.8450   -3.6300  -54.1970 H       148 ALA    0.5100
   2383 HB3       -80.7800   -3.3200  -55.7240 H       148 ALA   -0.5100
   2384 N         -82.2640   -1.2050  -56.1870 N.am    149 THR   -0.4700
   2385 CA        -83.3860   -0.5690  -56.8650 C.3     149 THR    0.3100
   2386 C         -84.2160   -1.5420  -57.6920 C.2     149 THR    0.0700
   2387 O         -85.3460   -1.2290  -58.0760 O.2     149 THR    0.0900
   2388 CB        -82.9170    0.5790  -57.7680 C.3     149 THR    0.1400
   2389 CG2       -82.2470    1.6590  -56.9370 C.3     149 THR    0.0900
   2390 OG1       -81.9870    0.0840  -58.7350 O.3     149 THR   -0.6600
   2391 HN        -81.6220   -1.7090  -56.7600 H       149 THR    0.4300
   2392 HA        -84.0600   -0.1950  -56.1090 H       149 THR   -0.2700
   2393 HB        -83.7880    1.0220  -58.2970 H       149 THR    0.0900
   2394 HG1       -81.8520    0.7980  -59.3620 H       149 THR    0.0900
   2395 HG21      -81.2720    1.2930  -56.5500 H       149 THR    0.0900
   2396 HG22      -82.8930    1.9270  -56.0730 H       149 THR    0.5100
   2397 HG23      -82.0660    2.5580  -57.5620 H       149 THR   -0.5100
   2398 N         -83.6590   -2.7210  -57.9710 N.am    150 HSE   -0.4700
   2399 CA        -84.3550   -3.7210  -58.7760 C.3     150 HSE    0.3100
   2400 C         -85.5860   -4.2850  -58.0650 C.2     150 HSE    0.0700
   2401 O         -85.7070   -4.2100  -56.8400 O.2     150 HSE    0.0900
   2402 CB        -83.4060   -4.8430  -59.1930 C.3     150 HSE   -0.0800
   2403 CG        -82.8500   -5.6180  -58.0380 C.ar    150 HSE    0.0900
   2404 CD2       -81.6460   -5.3180  -57.4580 C.ar    150 HSE    0.0900
   2405 ND1       -83.3500   -6.6840  -57.3640 N.ar    150 HSE   -0.7000
   2406 CE1       -82.4350   -7.0000  -56.3910 C.ar    150 HSE    0.2200
   2407 NE2       -81.4130   -6.1670  -56.4630 N.ar    150 HSE    0.2500
   2408 HN        -82.7520   -2.9710  -57.6430 H       150 HSE    0.1300
   2409 HA        -84.7540   -3.2250  -59.6490 H       150 HSE   -0.3600
   2410 HB1       -82.5580   -4.4010  -59.7570 H       150 HSE    0.3200
   2411 HB2       -83.9560   -5.5480  -59.8530 H       150 HSE   -0.0500
   2412 HD2       -80.9520   -4.5300  -57.7220 H       150 HSE    0.0900
   2413 HE1       -82.5140   -7.8070  -55.6630 H       150 HSE    0.5100
   2414 HE2       -80.6020   -6.1630  -55.8780 H       150 HSE   -0.5100
   2415 N         -86.4950   -4.8590  -58.8480 N.am    151 GLN   -0.4700
   2416 CA        -87.8040   -5.2740  -58.3520 C.3     151 GLN    0.3100
   2417 C         -87.7450   -6.3070  -57.2290 C.2     151 GLN    0.0700
   2418 O         -88.5370   -6.2570  -56.2880 O.2     151 GLN    0.0900
   2419 CB        -88.6710   -5.7940  -59.5040 C.3     151 GLN   -0.1800
   2420 CG        -90.1350   -5.9350  -59.1560 C.3     151 GLN    0.0900
   2421 CD        -90.7460   -4.6340  -58.6790 C.2     151 GLN    0.0900
   2422 NE2       -91.2210   -4.6260  -57.4390 N.am    151 GLN   -0.1800
   2423 OE1       -90.7890   -3.6450  -59.4100 O.2     151 GLN    0.0900
   2424 HN        -86.3230   -5.0330  -59.8140 H       151 GLN    0.0900
   2425 HA        -88.2720   -4.4200  -57.8840 H       151 GLN    0.5500
   2426 HB1       -88.2840   -6.7880  -59.8130 H       151 GLN   -0.5500
   2427 HB2       -88.5780   -5.0910  -60.3580 H       151 GLN   -0.6200
   2428 HG1       -90.2440   -6.6930  -58.3510 H       151 GLN    0.3200
   2429 HG2       -90.6890   -6.2760  -60.0560 H       151 GLN    0.3000
   2430 HE21      -91.1630   -5.4510  -56.8760 H       151 GLN    0.5100
   2431 HE22      -91.6370   -3.7960  -57.0670 H       151 GLN   -0.5100
   2432 N         -86.8070   -7.2460  -57.3220 N.am    152 GLU   -0.4700
   2433 CA        -86.6810   -8.2660  -56.2870 C.3     152 GLU    0.3100
   2434 C         -86.2620   -7.6670  -54.9420 C.2     152 GLU    0.0700
   2435 O         -86.6230   -8.1830  -53.8850 O.2     152 GLU    0.0900
   2436 CB        -85.7100   -9.3710  -56.7150 C.3     152 GLU   -0.1800
   2437 CG        -85.7290  -10.5830  -55.7930 C.3     152 GLU    0.0900
   2438 CD        -84.7930  -11.6840  -56.2470 C.2     152 GLU    0.0900
   2439 OE1       -83.9540  -11.4270  -57.1370 O.co2   152 GLU   -0.2800
   2440 OE2       -84.9020  -12.8080  -55.7130 O.co2   152 GLU    0.0900
   2441 HN        -86.1630   -7.2940  -58.0820 H       152 GLU    0.0900
   2442 HA        -87.6610   -8.6800  -56.1090 H       152 GLU    0.6200
   2443 HB1       -84.6820   -8.9530  -56.7300 H       152 GLU   -0.7600
   2444 HB2       -85.9790   -9.7010  -57.7410 H       152 GLU   -0.7600
   2445 HG1       -86.7610  -10.9920  -55.7570 H       152 GLU    0.5100
   2446 HG2       -85.4270  -10.2640  -54.7720 H       152 GLU   -0.5100
   2447 N         -85.5090   -6.5720  -54.9820 N.am    153 ALA   -0.4700
   2448 CA        -85.0850   -5.8960  -53.7650 C.3     153 ALA    0.3100
   2449 C         -86.2060   -5.0240  -53.2220 C.2     153 ALA    0.0700
   2450 O         -86.4120   -4.9450  -52.0120 O.2     153 ALA    0.0900
   2451 CB        -83.8340   -5.0640  -54.0140 C.3     153 ALA   -0.2700
   2452 HN        -85.2050   -6.1670  -55.8410 H       153 ALA    0.0900
   2453 HA        -84.8890   -6.6490  -53.0160 H       153 ALA    0.0900
   2454 HB1       -84.0350   -4.2950  -54.7920 H       153 ALA    0.0900
   2455 HB2       -83.0090   -5.7170  -54.3680 H       153 ALA    0.5100
   2456 HB3       -83.5280   -4.5500  -53.0780 H       153 ALA   -0.5100
   2457 N         -86.9350   -4.3730  -54.1280 N.am    154 ILE   -0.4700
   2458 CA        -88.1220   -3.6050  -53.7710 C.3     154 ILE    0.3100
   2459 C         -89.1600   -4.4560  -53.0320 C.2     154 ILE    0.0700
   2460 O         -89.7170   -4.0250  -52.0220 O.2     154 ILE    0.0900
   2461 CB        -88.7790   -2.9830  -55.0210 C.3     154 ILE   -0.0900
   2462 CG1       -87.9000   -1.8660  -55.5850 C.3     154 ILE    0.0900
   2463 CG2       -90.1750   -2.4610  -54.7070 C.3     154 ILE   -0.2700
   2464 CD        -87.4310   -0.8820  -54.5410 C.3     154 ILE    0.0900
   2465 HN        -86.6980   -4.3820  -55.0970 H       154 ILE    0.0900
   2466 HA        -87.8220   -2.8300  -53.0820 H       154 ILE    0.0900
   2467 HB        -88.8490   -3.7530  -55.8190 H       154 ILE   -0.1800
   2468 HG11      -88.4790   -1.3160  -56.3570 H       154 ILE    0.0900
   2469 HG12      -87.0090   -2.3260  -56.0630 H       154 ILE    0.0900
   2470 HG21      -90.1480   -1.8200  -53.7990 H       154 ILE   -0.2700
   2471 HG22      -90.8640   -3.3130  -54.5180 H       154 ILE    0.0900
   2472 HG23      -90.5540   -1.8560  -55.5570 H       154 ILE    0.0900
   2473 HD1       -86.6910   -1.3630  -53.8660 H       154 ILE    0.0900
   2474 HD2       -88.2940   -0.5370  -53.9320 H       154 ILE    0.5100
   2475 HD3       -86.9490   -0.0090  -55.0320 H       154 ILE   -0.5100
   2476 N         -89.4120   -5.6650  -53.5370 N.am    155 ASN   -0.4700
   2477 CA        -90.3840   -6.5680  -52.9270 C.3     155 ASN    0.3100
   2478 C         -89.9360   -7.0450  -51.5540 C.2     155 ASN    0.0700
   2479 O         -90.7190   -7.0480  -50.6040 O.2     155 ASN    0.0900
   2480 CB        -90.6600   -7.7770  -53.8330 C.3     155 ASN   -0.1800
   2481 CG        -91.5110   -7.4230  -55.0470 C.2     155 ASN    0.0900
   2482 ND2       -91.8230   -8.4270  -55.8610 N.am    155 ASN    0.0900
   2483 OD1       -91.8770   -6.2680  -55.2530 O.2     155 ASN    0.5500
   2484 HN        -88.9500   -6.0060  -54.3510 H       155 ASN   -0.5500
   2485 HA        -91.2950   -6.0120  -52.7600 H       155 ASN   -0.6200
   2486 HB1       -91.1930   -8.5540  -53.2450 H       155 ASN    0.3200
   2487 HB2       -89.6930   -8.1890  -54.1900 H       155 ASN    0.3000
   2488 HD21      -92.3790   -8.2570  -56.6740 H       155 ASN    0.5100
   2489 HD22      -91.5010   -9.3530  -55.6590 H       155 ASN   -0.5100
   2490 N         -88.6690   -7.4420  -51.4530 N.am    156 CYS   -0.4700
   2491 CA        -88.1060   -7.9110  -50.1920 C.3     156 CYS    0.3100
   2492 C         -88.0980   -6.8190  -49.1270 C.2     156 CYS    0.0700
   2493 O         -88.2930   -7.0970  -47.9470 O.2     156 CYS    0.0900
   2494 CB        -86.6920   -8.4580  -50.3970 C.3     156 CYS   -0.1000
   2495 SG        -85.9090   -9.1600  -48.9110 S.3     156 CYS    0.0900
   2496 HN        -88.0490   -7.4370  -52.2330 H       156 CYS    0.0900
   2497 HA        -88.7540   -8.6820  -49.8030 H       156 CYS   -0.0800
   2498 HB1       -86.0580   -7.6290  -50.7740 H       156 CYS    0.5100
   2499 HB2       -86.7410   -9.2470  -51.1760 H       156 CYS   -0.5100
   2500 N         -87.8740   -5.5720  -49.5360 N.am    157 TYR   -0.4700
   2501 CA        -87.9150   -4.4680  -48.5810 C.3     157 TYR    0.3100
   2502 C         -89.3300   -4.2400  -48.0520 C.2     157 TYR    0.0700
   2503 O         -89.5160   -3.7580  -46.9370 O.2     157 TYR    0.0900
   2504 CB        -87.3540   -3.1800  -49.1970 C.3     157 TYR   -0.1800
   2505 CG        -85.8810   -3.2610  -49.5270 C.ar    157 TYR    0.0900
   2506 CD1       -85.0350   -4.1010  -48.8130 C.ar    157 TYR    0.0900
   2507 CD2       -85.3370   -2.5040  -50.5590 C.ar    157 TYR    0.0000
   2508 CE1       -83.6870   -4.1840  -49.1160 C.ar    157 TYR   -0.1150
   2509 CE2       -83.9900   -2.5850  -50.8710 C.ar    157 TYR    0.1150
   2510 CZ        -83.1720   -3.4220  -50.1440 C.ar    157 TYR   -0.1150
   2511 OH        -81.8310   -3.5030  -50.4450 O.3     157 TYR    0.1150
   2512 HN        -87.6750   -5.3400  -50.4860 H       157 TYR    0.1100
   2513 HA        -87.3300   -4.7540  -47.7190 H       157 TYR   -0.5400
   2514 HB1       -87.4880   -2.3430  -48.4800 H       157 TYR    0.4300
   2515 HB2       -87.8940   -2.9620  -50.1440 H       157 TYR   -0.1150
   2516 HD1       -85.4370   -4.7020  -48.0100 H       157 TYR    0.1150
   2517 HD2       -85.9750   -1.8430  -51.1270 H       157 TYR   -0.1150
   2518 HE1       -83.0430   -4.8400  -48.5500 H       157 TYR    0.1150
   2519 HE2       -83.5830   -1.9940  -51.6790 H       157 TYR    0.5100
   2520 HH        -81.4010   -4.0050  -49.7490 H       157 TYR   -0.5100
   2521 N         -90.3230   -4.6040  -48.8600 N.am    158 ALA   -0.4700
   2522 CA        -91.7220   -4.4260  -48.4960 C.3     158 ALA    0.3100
   2523 C         -92.2230   -5.5900  -47.6560 C.2     158 ALA    0.0700
   2524 O         -92.9910   -5.4040  -46.7110 O.2     158 ALA    0.0900
   2525 CB        -92.5800   -4.2780  -49.7460 C.3     158 ALA   -0.2700
   2526 HN        -90.1530   -5.0150  -49.7520 H       158 ALA    0.0900
   2527 HA        -91.8000   -3.5430  -47.8790 H       158 ALA    0.0900
   2528 HB1       -92.4890   -5.1840  -50.3810 H       158 ALA    0.0900
   2529 HB2       -92.2420   -3.3980  -50.3340 H       158 ALA    0.5100
   2530 HB3       -93.6460   -4.1500  -49.4610 H       158 ALA   -0.5100
   2531 N         -91.7860   -6.7930  -48.0160 N.am    159 GLU   -0.4700
   2532 CA        -92.1690   -8.0050  -47.3070 C.3     159 GLU    0.3100
   2533 C         -91.5870   -8.0130  -45.8950 C.2     159 GLU    0.0700
   2534 O         -90.3700   -7.8950  -45.7150 O.2     159 GLU    0.0900
   2535 CB        -91.6950   -9.2330  -48.0880 C.3     159 GLU   -0.1800
   2536 CG        -91.9930  -10.5610  -47.4170 C.3     159 GLU    0.0900
   2537 CD        -93.4730  -10.8870  -47.3980 C.2     159 GLU    0.0900
   2538 OE1       -93.9180  -11.5660  -46.4460 O.co2   159 GLU   -0.2800
   2539 OE2       -94.1900  -10.4730  -48.3350 O.co2   159 GLU    0.0900
   2540 HN        -91.1730   -6.9190  -48.7920 H       159 GLU    0.0900
   2541 HA        -93.2440   -8.0120  -47.2040 H       159 GLU    0.6200
   2542 HB1       -90.5970   -9.1530  -48.2310 H       159 GLU   -0.7600
   2543 HB2       -92.1890   -9.2270  -49.0830 H       159 GLU   -0.7600
   2544 HG1       -91.6270  -10.5270  -46.3690 H       159 GLU    0.5100
   2545 HG2       -91.4610  -11.3690  -47.9630 H       159 GLU   -0.5100
   2546 N         -92.4590   -8.1560  -44.8940 N.am    160 GLU   -0.4700
   2547 CA        -92.0340   -8.1770  -43.4970 C.3     160 GLU    0.3100
   2548 C         -91.2610   -9.4460  -43.1380 C.2     160 GLU    0.0700
   2549 O         -90.5220   -9.4740  -42.1540 O.2     160 GLU    0.0900
   2550 CB        -93.2380   -8.0190  -42.5570 C.3     160 GLU   -0.1800
   2551 CG        -93.8680   -6.6270  -42.5440 C.3     160 GLU    0.0900
   2552 CD        -93.0390   -5.5930  -41.7850 C.2     160 GLU    0.0900
   2553 OE1       -92.2950   -5.9750  -40.8570 O.co2   160 GLU   -0.2800
   2554 OE2       -93.1350   -4.3910  -42.1130 O.co2   160 GLU    0.0900
   2555 HN        -93.4380   -8.2550  -45.0560 H       160 GLU    0.0900
   2556 HA        -91.3350   -7.3670  -43.3480 H       160 GLU    0.6200
   2557 HB1       -92.9070   -8.2600  -41.5250 H       160 GLU   -0.7600
   2558 HB2       -94.0170   -8.7500  -42.8650 H       160 GLU   -0.7600
   2559 HG1       -94.8680   -6.6910  -42.0650 H       160 GLU    0.5100
   2560 HG2       -93.9860   -6.2770  -43.5920 H       160 GLU   -0.5100
   2561 N         -91.4250  -10.4970  -43.9410 N.am    161 THR   -0.4700
   2562 CA        -90.7710  -11.7730  -43.6730 C.3     161 THR    0.3100
   2563 C         -89.5620  -12.0380  -44.5710 C.2     161 THR    0.0700
   2564 O         -89.0330  -13.1500  -44.5930 O.2     161 THR    0.0900
   2565 CB        -91.7440  -12.9500  -43.8290 C.3     161 THR    0.1400
   2566 CG2       -92.9790  -12.7340  -42.9750 C.3     161 THR    0.0900
   2567 OG1       -92.1310  -13.0720  -45.2010 O.3     161 THR   -0.6600
   2568 HN        -91.9990  -10.4590  -44.7560 H       161 THR    0.4300
   2569 HA        -90.3860  -11.7420  -42.6650 H       161 THR   -0.2700
   2570 HB        -91.2540  -13.8930  -43.5060 H       161 THR    0.0900
   2571 HG1       -92.8090  -12.4090  -45.3460 H       161 THR    0.0900
   2572 HG21      -93.5940  -11.9080  -43.3930 H       161 THR    0.0900
   2573 HG22      -92.6810  -12.4640  -41.9390 H       161 THR    0.5100
   2574 HG23      -93.5940  -13.6600  -42.9580 H       161 THR   -0.5100
   2575 N         -89.1280  -11.0250  -45.3220 N.am    162 CYS   -0.4700
   2576 CA        -87.9220  -11.1530  -46.1320 C.3     162 CYS    0.3100
   2577 C         -86.7950  -10.3100  -45.5500 C.2     162 CYS    0.0700
   2578 O         -87.0040   -9.1600  -45.1670 O.2     162 CYS    0.0900
   2579 CB        -88.1810  -10.7540  -47.5910 C.3     162 CYS   -0.1000
   2580 SG        -86.7500  -11.0020  -48.6840 S.3     162 CYS    0.0900
   2581 HN        -89.6000  -10.1490  -45.3620 H       162 CYS    0.0900
   2582 HA        -87.5960  -12.1820  -46.0800 H       162 CYS   -0.0800
   2583 HB1       -88.4700   -9.6820  -47.6120 H       162 CYS    0.5100
   2584 HB2       -89.0330  -11.3560  -47.9710 H       162 CYS   -0.5100
   2585 N         -85.5980  -10.8890  -45.4740 N.am    163 CYS   -0.4700
   2586 CA        -84.4280  -10.1480  -45.0160 C.3     163 CYS    0.3100
   2587 C         -83.1860  -10.5250  -45.8150 C.2     163 CYS    0.0700
   2588 O         -82.0650  -10.5110  -45.3010 O.2     163 CYS    0.0900
   2589 CB        -84.1850  -10.3550  -43.5170 C.3     163 CYS   -0.1000
   2590 SG        -83.1130   -9.0880  -42.8070 S.3     163 CYS    0.0900
   2591 HN        -85.4500  -11.8430  -45.7250 H       163 CYS    0.0900
   2592 HA        -84.5960   -9.1020  -45.2240 H       163 CYS   -0.0800
   2593 HB1       -83.7220  -11.3540  -43.3670 H       163 CYS    0.5100
   2594 HB2       -85.1650  -10.3420  -42.9930 H       163 CYS   -0.5100
   2595 N         -83.3980  -10.8760  -47.0810 N.am    164 ASP   -0.4700
   2596 CA        -82.2990  -11.1280  -47.9930 C.3     164 ASP    0.3100
   2597 C         -81.4960   -9.8490  -48.1520 C.2     164 ASP    0.0700
   2598 O         -82.0280   -8.7470  -48.0190 O.2     164 ASP    0.0900
   2599 CB        -82.8180  -11.6030  -49.3530 C.3     164 ASP   -0.2800
   2600 CG        -83.5420  -12.9340  -49.2680 C.2     164 ASP    0.0900
   2601 OD1       -83.2820  -13.6960  -48.3100 O.co2   164 ASP    0.0900
   2602 OD2       -84.3630  -13.2220  -50.1660 O.co2   164 ASP    0.6200
   2603 HN        -84.3160  -10.9810  -47.4560 H       164 ASP   -0.7600
   2604 HA        -81.6650  -11.8820  -47.5520 H       164 ASP   -0.7600
   2605 HB1       -81.9590  -11.7100  -50.0500 H       164 ASP    0.5100
   2606 HB2       -83.5210  -10.8430  -49.7560 H       164 ASP   -0.5100
   2607 N         -80.2080   -9.9930  -48.4320 N.am    165 PHE   -0.4700
   2608 CA        -79.3270   -8.8420  -48.4880 C.3     165 PHE    0.3100
   2609 C         -79.1050   -8.3580  -49.9180 C.2     165 PHE    0.0700
   2610 O         -78.5480   -9.0710  -50.7560 O.2     165 PHE    0.0900
   2611 CB        -78.0000   -9.1840  -47.8210 C.3     165 PHE   -0.1800
   2612 CG        -77.0990   -8.0100  -47.6440 C.ar    165 PHE    0.0900
   2613 CD1       -77.3860   -7.0450  -46.6920 C.ar    165 PHE    0.0900
   2614 CD2       -75.9560   -7.8730  -48.4160 C.ar    165 PHE    0.0000
   2615 CE1       -76.5540   -5.9580  -46.5150 C.ar    165 PHE   -0.1150
   2616 CE2       -75.1190   -6.7920  -48.2430 C.ar    165 PHE    0.1150
   2617 CZ        -75.4190   -5.8330  -47.2880 C.ar    165 PHE   -0.1150
   2618 HN        -79.7940  -10.8820  -48.6130 H       165 PHE    0.1150
   2619 HA        -79.8080   -8.0210  -47.9780 H       165 PHE   -0.1150
   2620 HB1       -77.4560   -9.9240  -48.4460 H       165 PHE    0.1150
   2621 HB2       -78.1950   -9.6050  -46.8120 H       165 PHE   -0.1150
   2622 HD1       -78.2710   -7.1440  -46.0820 H       165 PHE    0.1150
   2623 HD2       -75.7190   -8.6220  -49.1570 H       165 PHE   -0.1150
   2624 HE1       -76.7900   -5.2090  -45.7740 H       165 PHE    0.1150
   2625 HE2       -74.2320   -6.6930  -48.8520 H       165 PHE    0.5100
   2626 HZ        -74.7630   -4.9870  -47.1480 H       165 PHE   -0.5100
   2627 N         -79.5550   -7.1350  -50.1890 N.am    166 PHE   -0.4700
   2628 CA        -79.3720   -6.5140  -51.4900 C.3     166 PHE    0.3100
   2629 C         -78.7470   -5.1370  -51.3310 C.2     166 PHE    0.0700
   2630 O         -79.2300   -4.3210  -50.5460 O.2     166 PHE    0.0900
   2631 CB        -80.7170   -6.3490  -52.2000 C.3     166 PHE   -0.1800
   2632 CG        -81.4160   -7.6400  -52.4990 C.ar    166 PHE    0.0900
   2633 CD1       -80.9350   -8.4920  -53.4780 C.ar    166 PHE    0.0900
   2634 CD2       -82.5740   -7.9900  -51.8230 C.ar    166 PHE    0.0000
   2635 CE1       -81.5860   -9.6750  -53.7630 C.ar    166 PHE   -0.1150
   2636 CE2       -83.2290   -9.1730  -52.1080 C.ar    166 PHE    0.1150
   2637 CZ        -82.7340  -10.0140  -53.0780 C.ar    166 PHE   -0.1150
   2638 HN        -80.0380   -6.5900  -49.5100 H       166 PHE    0.1150
   2639 HA        -78.7150   -7.1420  -52.0730 H       166 PHE   -0.1150
   2640 HB1       -80.5560   -5.8330  -53.1700 H       166 PHE    0.1150
   2641 HB2       -81.3970   -5.7510  -51.5560 H       166 PHE   -0.1150
   2642 HD1       -80.0410   -8.2290  -54.0230 H       166 PHE    0.1150
   2643 HD2       -82.9690   -7.3310  -51.0650 H       166 PHE   -0.1150
   2644 HE1       -81.1960  -10.3360  -54.5240 H       166 PHE    0.1150
   2645 HE2       -84.1270   -9.4370  -51.5700 H       166 PHE    0.5100
   2646 HZ        -83.2440  -10.9390  -53.3030 H       166 PHE   -0.5100
   2647 N         -77.6780   -4.8690  -52.0760 N.am    167 THR   -0.4700
   2648 CA        -77.0900   -3.5330  -52.0950 C.3     167 THR    0.3100
   2649 C         -76.7720   -3.0750  -53.5100 C.2     167 THR    0.0700
   2650 O         -76.8300   -3.8580  -54.4600 O.2     167 THR    0.0900
   2651 CB        -75.8060   -3.4360  -51.2490 C.3     167 THR    0.1400
   2652 CG2       -76.1120   -3.6470  -49.7880 C.3     167 THR    0.0900
   2653 OG1       -74.8700   -4.4290  -51.6750 O.3     167 THR   -0.6600
   2654 HN        -77.2360   -5.5570  -52.6460 H       167 THR    0.4300
   2655 HA        -77.8310   -2.8470  -51.7150 H       167 THR   -0.2700
   2656 HB        -75.3480   -2.4320  -51.3730 H       167 THR    0.0900
   2657 HG1       -74.6880   -4.2420  -52.6000 H       167 THR    0.0900
   2658 HG21      -77.0860   -4.1690  -49.6740 H       167 THR    0.0900
   2659 HG22      -76.1710   -2.6670  -49.2700 H       167 THR    0.5100
   2660 HG23      -75.3200   -4.2700  -49.3220 H       167 THR   -0.5100
   2661 N         -76.4410   -1.7950  -53.6460 N.am    168 ASN   -0.4700
   2662 CA        -76.0180   -1.2460  -54.9220 C.3     168 ASN    0.3100
   2663 C         -74.5160   -1.4100  -55.0820 C.2     168 ASN    0.0700
   2664 O         -73.8230   -1.7060  -54.1080 O.2     168 ASN    0.0900
   2665 CB        -76.4370    0.2260  -55.0510 C.3     168 ASN   -0.1800
   2666 CG        -76.0650    1.0560  -53.8310 C.2     168 ASN    0.0900
   2667 ND2       -77.0730    1.5880  -53.1480 N.am    168 ASN    0.0900
   2668 OD1       -74.8900    1.2340  -53.5200 O.2     168 ASN    0.5500
   2669 HN        -76.4680   -1.1550  -52.8810 H       168 ASN   -0.5500
   2670 HA        -76.4750   -1.8350  -55.7050 H       168 ASN   -0.6200
   2671 HB1       -77.5380    0.2770  -55.1900 H       168 ASN    0.3200
   2672 HB2       -75.9370    0.6660  -55.9410 H       168 ASN    0.3000
   2673 HD21      -76.8910    2.2600  -52.4300 H       168 ASN    0.5100
   2674 HD22      -78.0140    1.3160  -53.3510 H       168 ASN   -0.5100
   2675 N         -74.0130   -1.2380  -56.3070 N.am    169 GLN   -0.4700
   2676 CA        -72.5780   -1.3220  -56.5670 C.3     169 GLN    0.3100
   2677 C         -71.7990   -0.3780  -55.6590 C.2     169 GLN    0.0700
   2678 O         -70.7790   -0.7560  -55.0860 O.2     169 GLN    0.0900
   2679 CB        -72.2590   -0.9900  -58.0290 C.3     169 GLN   -0.1800
   2680 CG        -72.7730   -1.9960  -59.0450 C.3     169 GLN    0.0900
   2681 CD        -71.9730   -1.9680  -60.3390 C.2     169 GLN    0.0900
   2682 NE2       -72.3590   -2.8160  -61.2900 N.am    169 GLN   -0.1800
   2683 OE1       -71.0220   -1.2010  -60.4810 O.2     169 GLN    0.0900
   2684 HN        -74.5920   -1.0460  -57.0960 H       169 GLN    0.0900
   2685 HA        -72.2560   -2.3260  -56.3340 H       169 GLN    0.5500
   2686 HB1       -71.1560   -0.9220  -58.1360 H       169 GLN   -0.5500
   2687 HB2       -72.7050   -0.0010  -58.2640 H       169 GLN   -0.6200
   2688 HG1       -73.8350   -1.7650  -59.2790 H       169 GLN    0.3200
   2689 HG2       -72.7090   -3.0150  -58.6100 H       169 GLN    0.3000
   2690 HE21      -71.8720   -2.8440  -62.1630 H       169 GLN    0.5100
   2691 HE22      -73.1370   -3.4250  -61.1320 H       169 GLN   -0.5100
   2692 N         -72.3000    0.8500  -55.5230 N.am    170 ALA   -0.4700
   2693 CA        -71.6530    1.8640  -54.7040 C.3     170 ALA    0.3100
   2694 C         -71.3610    1.3790  -53.2860 C.2     170 ALA    0.0700
   2695 O         -70.2150    1.4100  -52.8420 O.2     170 ALA    0.0900
   2696 CB        -72.4950    3.1310  -54.6700 C.3     170 ALA   -0.2700
   2697 HN        -73.1410    1.1290  -55.9780 H       170 ALA    0.0900
   2698 HA        -70.6820    2.0690  -55.1270 H       170 ALA    0.0900
   2699 HB1       -73.4970    2.9130  -54.2430 H       170 ALA    0.0900
   2700 HB2       -72.6270    3.5250  -55.7000 H       170 ALA    0.5100
   2701 HB3       -71.9990    3.8970  -54.0370 H       170 ALA   -0.5100
   2702 N         -72.3940    0.9120  -52.5850 N.am    171 TYR   -0.4700
   2703 CA        -72.2520    0.5100  -51.1890 C.3     171 TYR    0.3100
   2704 C         -71.4360   -0.7610  -51.0140 C.2     171 TYR    0.0700
   2705 O         -70.6150   -0.8600  -50.1030 O.2     171 TYR    0.0900
   2706 CB        -73.6190    0.3280  -50.5210 C.3     171 TYR   -0.1800
   2707 CG        -73.5110   -0.1390  -49.0840 C.ar    171 TYR    0.0900
   2708 CD1       -73.3370    0.7730  -48.0510 C.ar    171 TYR    0.0900
   2709 CD2       -73.5680   -1.4920  -48.7620 C.ar    171 TYR    0.0000
   2710 CE1       -73.2290    0.3520  -46.7390 C.ar    171 TYR   -0.1150
   2711 CE2       -73.4570   -1.9230  -47.4520 C.ar    171 TYR    0.1150
   2712 CZ        -73.2890   -0.9970  -46.4460 C.ar    171 TYR   -0.1150
   2713 OH        -73.1830   -1.4210  -45.1390 O.3     171 TYR    0.1150
   2714 HN        -73.3050    0.8170  -52.9790 H       171 TYR    0.1100
   2715 HA        -71.6880    1.2770  -50.6790 H       171 TYR   -0.5400
   2716 HB1       -74.2040   -0.4370  -51.0770 H       171 TYR    0.4300
   2717 HB2       -74.1620    1.2970  -50.5170 H       171 TYR   -0.1150
   2718 HD1       -73.2860    1.8280  -48.2770 H       171 TYR    0.1150
   2719 HD2       -73.7010   -2.2190  -49.5500 H       171 TYR   -0.1150
   2720 HE1       -73.0970    1.0740  -45.9470 H       171 TYR    0.1150
   2721 HE2       -73.5010   -2.9770  -47.2200 H       171 TYR    0.5100
   2722 HH        -72.6330   -0.7910  -44.6680 H       171 TYR   -0.5100
   2723 N         -71.6790   -1.7440  -51.8740 N.am    172 ALA   -0.4700
   2724 CA        -71.0180   -3.0320  -51.7570 C.3     172 ALA    0.3100
   2725 C         -69.5160   -2.9200  -52.0120 C.2     172 ALA    0.0700
   2726 O         -68.7300   -3.7170  -51.5080 O.2     172 ALA    0.0900
   2727 CB        -71.6540   -4.0360  -52.7040 C.3     172 ALA   -0.2700
   2728 HN        -72.3200   -1.6430  -52.6310 H       172 ALA    0.0900
   2729 HA        -71.1120   -3.3670  -50.7350 H       172 ALA    0.0900
   2730 HB1       -71.5630   -3.6810  -53.7540 H       172 ALA    0.0900
   2731 HB2       -72.7310   -4.1550  -52.4630 H       172 ALA    0.5100
   2732 HB3       -71.1400   -5.0170  -52.6170 H       172 ALA   -0.5100
   2733 N         -69.1230   -1.9200  -52.7950 N.am    173 ILE   -0.4700
   2734 CA        -67.7120   -1.6750  -53.0840 C.3     173 ILE    0.3100
   2735 C         -67.0650   -0.8380  -51.9820 C.2     173 ILE    0.0700
   2736 O         -65.9660   -1.1410  -51.5170 O.2     173 ILE    0.0900
   2737 CB        -67.5380   -0.9620  -54.4470 C.3     173 ILE   -0.0900
   2738 CG1       -67.8610   -1.9250  -55.5890 C.3     173 ILE    0.0900
   2739 CG2       -66.1260   -0.4070  -54.6010 C.3     173 ILE   -0.2700
   2740 CD        -68.0160   -1.2490  -56.9220 C.3     173 ILE    0.0900
   2741 HN        -69.7720   -1.2940  -53.2180 H       173 ILE    0.0900
   2742 HA        -67.2040   -2.6280  -53.0930 H       173 ILE    0.0900
   2743 HB        -68.2680   -0.1290  -54.5190 H       173 ILE   -0.1800
   2744 HG11      -68.8100   -2.4520  -55.3480 H       173 ILE    0.0900
   2745 HG12      -67.0440   -2.6720  -55.6640 H       173 ILE    0.0900
   2746 HG21      -65.3780   -1.1930  -54.3620 H       173 ILE   -0.2700
   2747 HG22      -65.9770    0.4460  -53.9050 H       173 ILE    0.0900
   2748 HG23      -65.9640   -0.0700  -55.6470 H       173 ILE    0.0900
   2749 HD1       -67.0310   -0.8800  -57.2800 H       173 ILE    0.0900
   2750 HD2       -68.7050   -0.3820  -56.8300 H       173 ILE    0.5100
   2751 HD3       -68.4170   -1.9680  -57.6680 H       173 ILE   -0.5100
   2752 N         -67.7590    0.2150  -51.5620 N.am    174 ALA   -0.4700
   2753 CA        -67.2550    1.1120  -50.5360 C.3     174 ALA    0.3100
   2754 C         -67.1220    0.4110  -49.1870 C.2     174 ALA    0.0700
   2755 O         -66.1450    0.6120  -48.4690 O.2     174 ALA    0.0900
   2756 CB        -68.1560    2.3340  -50.4160 C.3     174 ALA   -0.2700
   2757 HN        -68.6570    0.4370  -51.9330 H       174 ALA    0.0900
   2758 HA        -66.2540    1.4090  -50.8110 H       174 ALA    0.0900
   2759 HB1       -69.1870    2.0220  -50.1430 H       174 ALA    0.0900
   2760 HB2       -68.1940    2.8730  -51.3860 H       174 ALA    0.5100
   2761 HB3       -67.7700    3.0120  -49.6260 H       174 ALA   -0.5100
   2762 N         -68.1010   -0.4170  -48.8400 N.am    175 SER   -0.4700
   2763 CA        -68.0630   -1.1250  -47.5700 C.3     175 SER    0.3100
   2764 C         -66.9880   -2.2040  -47.5720 C.2     175 SER    0.0700
   2765 O         -66.3320   -2.4350  -46.5580 O.2     175 SER    0.0900
   2766 CB        -69.4320   -1.7200  -47.2160 C.3     175 SER    0.0500
   2767 OG        -69.8060   -2.7520  -48.1110 O.3     175 SER    0.0900
   2768 HN        -68.8920   -0.5900  -49.4240 H       175 SER    0.0900
   2769 HA        -67.7550   -0.4210  -46.8090 H       175 SER   -0.6600
   2770 HB1       -70.2030   -0.9220  -47.2590 H       175 SER    0.4300
   2771 HB2       -69.3960   -2.1430  -46.1880 H       175 SER    0.5100
   2772 HG1       -70.2870   -2.3240  -48.8230 H       175 SER   -0.5100
   2773 N         -66.7910   -2.8580  -48.7130 N.am    176 SER   -0.4700
   2774 CA        -65.8020   -3.9220  -48.8020 C.3     176 SER    0.3100
   2775 C         -64.3820   -3.3850  -48.6660 C.2     176 SER    0.0700
   2776 O         -63.5250   -4.0220  -48.0560 O.2     176 SER    0.0900
   2777 CB        -65.9510   -4.6860  -50.1160 C.3     176 SER    0.0500
   2778 OG        -67.2620   -5.1920  -50.2500 O.3     176 SER    0.0900
   2779 HN        -67.3030   -2.6530  -49.5430 H       176 SER    0.0900
   2780 HA        -65.9490   -4.5860  -47.9630 H       176 SER   -0.6600
   2781 HB1       -65.2350   -5.5370  -50.1360 H       176 SER    0.4300
   2782 HB2       -65.7400   -4.0070  -50.9700 H       176 SER    0.5100
   2783 HG1       -67.7640   -4.5080  -50.6990 H       176 SER   -0.5100
   2784 N         -64.1320   -2.2100  -49.2380 N.am    177 ILE   -0.4700
   2785 CA        -62.8190   -1.5880  -49.1500 C.3     177 ILE    0.3100
   2786 C         -62.4950   -1.1990  -47.7080 C.2     177 ILE    0.0700
   2787 O         -61.3820   -1.4190  -47.2240 O.2     177 ILE    0.0900
   2788 CB        -62.7240   -0.3620  -50.0730 C.3     177 ILE   -0.0900
   2789 CG1       -62.7970   -0.7980  -51.5360 C.3     177 ILE    0.0900
   2790 CG2       -61.4340    0.4040  -49.8250 C.3     177 ILE   -0.2700
   2791 CD        -62.7260    0.3470  -52.5180 C.3     177 ILE    0.0900
   2792 HN        -64.8260   -1.7080  -49.7470 H       177 ILE    0.0900
   2793 HA        -62.0830   -2.3250  -49.4330 H       177 ILE    0.0900
   2794 HB        -63.5890    0.3080  -49.8840 H       177 ILE   -0.1800
   2795 HG11      -63.7520   -1.3410  -51.6940 H       177 ILE    0.0900
   2796 HG12      -61.9520   -1.4900  -51.7400 H       177 ILE    0.0900
   2797 HG21      -60.5580   -0.2500  -50.0190 H       177 ILE   -0.2700
   2798 HG22      -61.3940    0.7460  -48.7690 H       177 ILE    0.0900
   2799 HG23      -61.3780    1.2820  -50.5050 H       177 ILE    0.0900
   2800 HD1       -61.7060    0.7870  -52.5210 H       177 ILE    0.0900
   2801 HD2       -63.4510    1.1380  -52.2300 H       177 ILE    0.5100
   2802 HD3       -62.9570   -0.0180  -53.5420 H       177 ILE   -0.5100
   2803 N         -63.4870   -0.6400  -47.0160 N.am    178 VAL   -0.4700
   2804 CA        -63.3260   -0.2370  -45.6260 C.3     178 VAL    0.3100
   2805 C         -63.2890   -1.4340  -44.6720 C.2     178 VAL    0.0700
   2806 O         -62.4010   -1.5390  -43.8250 O.2     178 VAL    0.0900
   2807 CB        -64.4450    0.7310  -45.1860 C.3     178 VAL   -0.0900
   2808 CG1       -64.2920    1.0920  -43.7160 C.3     178 VAL    0.0900
   2809 CG2       -64.4280    1.9900  -46.0470 C.3     178 VAL   -0.2700
   2810 HN        -64.3830   -0.4720  -47.4200 H       178 VAL    0.0900
   2811 HA        -62.3630    0.2400  -45.5290 H       178 VAL    0.0900
   2812 HB        -65.4330    0.2490  -45.3450 H       178 VAL    0.0900
   2813 HG11      -63.2490    1.4160  -43.5090 H       178 VAL   -0.2700
   2814 HG12      -64.5210    0.2080  -43.0830 H       178 VAL    0.0900
   2815 HG13      -64.9790    1.9260  -43.4580 H       178 VAL    0.0900
   2816 HG21      -64.5860    1.7250  -47.1150 H       178 VAL    0.0900
   2817 HG22      -63.4460    2.5000  -45.9510 H       178 VAL    0.5100
   2818 HG23      -65.2390    2.6770  -45.7290 H       178 VAL   -0.5100
   2819 N         -64.2500   -2.3400  -44.8120 N.am    179 SER   -0.4700
   2820 CA        -64.3550   -3.4740  -43.9030 C.3     179 SER    0.3100
   2821 C         -63.2240   -4.4840  -44.0500 C.2     179 SER    0.0700
   2822 O         -62.7940   -5.0860  -43.0660 O.2     179 SER    0.0900
   2823 CB        -65.6960   -4.1940  -44.0770 C.3     179 SER    0.0500
   2824 OG        -66.7680   -3.4300  -43.5620 O.3     179 SER    0.0900
   2825 HN        -64.9340   -2.2870  -45.5360 H       179 SER    0.0900
   2826 HA        -64.2590   -3.1030  -42.8950 H       179 SER   -0.6600
   2827 HB1       -65.6660   -5.1660  -43.5380 H       179 SER    0.4300
   2828 HB2       -65.8810   -4.3770  -45.1570 H       179 SER    0.5100
   2829 HG1       -67.5600   -3.9500  -43.7110 H       179 SER   -0.5100
   2830 N         -62.7430   -4.6790  -45.2750 N.am    180 PHE   -0.4700
   2831 CA        -61.7970   -5.7570  -45.5360 C.3     180 PHE    0.3100
   2832 C         -60.5260   -5.3460  -46.2740 C.2     180 PHE    0.0700
   2833 O         -59.4160   -5.5740  -45.7860 O.2     180 PHE    0.0900
   2834 CB        -62.4910   -6.8770  -46.3080 C.3     180 PHE   -0.1800
   2835 CG        -61.5730   -7.9990  -46.6880 C.ar    180 PHE    0.0900
   2836 CD1       -61.1420   -8.9090  -45.7330 C.ar    180 PHE    0.0900
   2837 CD2       -61.1380   -8.1460  -47.9940 C.ar    180 PHE    0.0000
   2838 CE1       -60.2940   -9.9460  -46.0780 C.ar    180 PHE   -0.1150
   2839 CE2       -60.2900   -9.1790  -48.3450 C.ar    180 PHE    0.1150
   2840 CZ        -59.8660  -10.0800  -47.3860 C.ar    180 PHE   -0.1150
   2841 HN        -63.0000   -4.1090  -46.0530 H       180 PHE    0.1150
   2842 HA        -61.4310   -6.1220  -44.5870 H       180 PHE   -0.1150
   2843 HB1       -62.9150   -6.4660  -47.2490 H       180 PHE    0.1150
   2844 HB2       -63.2990   -7.3090  -45.6820 H       180 PHE   -0.1150
   2845 HD1       -61.4720   -8.8070  -44.7100 H       180 PHE    0.1150
   2846 HD2       -61.4650   -7.4460  -48.7470 H       180 PHE   -0.1150
   2847 HE1       -59.9670  -10.6490  -45.3260 H       180 PHE    0.1150
   2848 HE2       -59.9590   -9.2810  -49.3680 H       180 PHE    0.5100
   2849 HZ        -59.2030  -10.8870  -47.6590 H       180 PHE   -0.5100
   2850 N         -60.6870   -4.7440  -47.4490 N.am    181 TYR   -0.4700
   2851 CA        -59.5710   -4.5360  -48.3680 C.3     181 TYR    0.3100
   2852 C         -58.4590   -3.6030  -47.8790 C.2     181 TYR    0.0700
   2853 O         -57.2790   -3.9390  -47.9750 O.2     181 TYR    0.0900
   2854 CB        -60.0850   -4.1420  -49.7560 C.3     181 TYR   -0.1800
   2855 CG        -60.7070   -5.3130  -50.4790 C.ar    181 TYR    0.0900
   2856 CD1       -59.9240   -6.3900  -50.8890 C.ar    181 TYR    0.0900
   2857 CD2       -62.0720   -5.3560  -50.7380 C.ar    181 TYR    0.0000
   2858 CE1       -60.4810   -7.4730  -51.5450 C.ar    181 TYR   -0.1150
   2859 CE2       -62.6400   -6.4390  -51.3950 C.ar    181 TYR    0.1150
   2860 CZ        -61.8390   -7.4950  -51.7960 C.ar    181 TYR   -0.1150
   2861 OH        -62.3940   -8.5800  -52.4460 O.3     181 TYR    0.1150
   2862 HN        -61.5750   -4.4090  -47.7550 H       181 TYR    0.1100
   2863 HA        -59.0070   -5.4560  -48.4240 H       181 TYR   -0.5400
   2864 HB1       -59.2420   -3.7700  -50.3760 H       181 TYR    0.4300
   2865 HB2       -60.8620   -3.3540  -49.6570 H       181 TYR   -0.1150
   2866 HD1       -58.8630   -6.3780  -50.6910 H       181 TYR    0.1150
   2867 HD2       -62.6990   -4.5360  -50.4230 H       181 TYR   -0.1150
   2868 HE1       -59.8580   -8.2980  -51.8580 H       181 TYR    0.1150
   2869 HE2       -63.7020   -6.4550  -51.5940 H       181 TYR    0.5100
   2870 HH        -63.3490   -8.5010  -52.3940 H       181 TYR   -0.5100
   2871 N         -58.8220   -2.4390  -47.3480 N.am    182 VAL   -0.4700
   2872 CA        -57.8230   -1.5610  -46.7370 C.3     182 VAL    0.3100
   2873 C         -57.1420   -2.1700  -45.4980 C.2     182 VAL    0.0700
   2874 O         -55.9170   -2.0790  -45.3640 O.2     182 VAL    0.0900
   2875 CB        -58.3790   -0.1470  -46.4480 C.3     182 VAL   -0.0900
   2876 CG1       -57.5320    0.5610  -45.4040 C.3     182 VAL    0.0900
   2877 CG2       -58.4410    0.6630  -47.7350 C.3     182 VAL   -0.2700
   2878 HN        -59.7650   -2.1180  -47.3430 H       182 VAL    0.0900
   2879 HA        -56.9860   -1.4950  -47.4170 H       182 VAL    0.0900
   2880 HB        -59.4230   -0.2320  -46.0780 H       182 VAL    0.0900
   2881 HG11      -56.4570    0.5020  -45.6790 H       182 VAL   -0.2700
   2882 HG12      -57.6710    0.0780  -44.4130 H       182 VAL    0.0900
   2883 HG13      -57.8240    1.6310  -45.3420 H       182 VAL    0.0900
   2884 HG21      -58.9520    0.0790  -48.5300 H       182 VAL    0.0900
   2885 HG22      -57.4120    0.9060  -48.0790 H       182 VAL    0.5100
   2886 HG23      -59.0080    1.6020  -47.5650 H       182 VAL   -0.5100
   2887 N         -57.9170   -2.8000  -44.5860 N.am    183 PRO   -0.2900
   2888 CA        -57.2490   -3.5410  -43.5150 C.3     183 PRO    0.0000
   2889 C         -56.3230   -4.6260  -44.0480 C.2     183 PRO    0.0900
   2890 O         -55.1940   -4.7380  -43.5770 O.2     183 PRO    0.0900
   2891 CB        -58.4130   -4.1810  -42.7640 C.3     183 PRO    0.0200
   2892 CG        -59.5250   -3.2240  -42.9440 C.3     183 PRO    0.0900
   2893 CD        -59.3700   -2.7040  -44.3450 C.3     183 PRO   -0.1800
   2894 HA        -56.6380   -2.8800  -42.9220 H       183 PRO    0.0900
   2895 HB1       -58.1690   -4.3100  -41.6880 H       183 PRO    0.0900
   2896 HB2       -58.6670   -5.1720  -43.1960 H       183 PRO   -0.1800
   2897 HG1       -60.5050   -3.7330  -42.8190 H       183 PRO    0.0900
   2898 HG2       -59.4540   -2.3960  -42.2080 H       183 PRO    0.0900
   2899 HD1       -59.9200   -3.3320  -45.0760 H       183 PRO    0.5100
   2900 HD2       -59.7020   -1.6470  -44.4260 H       183 PRO   -0.5100
   2901 N         -56.7940   -5.4050  -45.0200 N.am    184 LEU   -0.4700
   2902 CA        -55.9780   -6.4450  -45.6330 C.3     184 LEU    0.3100
   2903 C         -54.6220   -5.9300  -46.1170 C.2     184 LEU    0.0700
   2904 O         -53.5840   -6.4910  -45.7720 O.2     184 LEU    0.0900
   2905 CB        -56.7230   -7.0940  -46.8000 C.3     184 LEU   -0.1800
   2906 CG        -55.9090   -8.1220  -47.5860 C.3     184 LEU    0.0900
   2907 CD1       -55.4870   -9.2680  -46.6790 C.3     184 LEU    0.0900
   2908 CD2       -56.6870   -8.6340  -48.7960 C.3     184 LEU   -0.0900
   2909 HN        -57.7220   -5.3110  -45.3720 H       184 LEU    0.0900
   2910 HA        -55.7500   -7.1820  -44.8770 H       184 LEU   -0.2700
   2911 HB1       -57.0410   -6.2930  -47.4990 H       184 LEU    0.0900
   2912 HB2       -57.6270   -7.6000  -46.3970 H       184 LEU    0.0900
   2913 HG        -55.0060   -7.6330  -48.0080 H       184 LEU    0.0900
   2914 HD11      -56.3830   -9.7710  -46.2570 H       184 LEU   -0.2700
   2915 HD12      -54.8710   -8.8800  -45.8400 H       184 LEU    0.0900
   2916 HD13      -54.9020  -10.0150  -47.2580 H       184 LEU    0.0900
   2917 HD21      -56.9330   -7.7910  -49.4760 H       184 LEU    0.0900
   2918 HD22      -57.6340   -9.1100  -48.4640 H       184 LEU    0.5100
   2919 HD23      -56.0730   -9.3730  -49.3550 H       184 LEU   -0.5100
   2920 N         -54.6350   -4.8580  -46.9050 N.am    185 VAL   -0.4700
   2921 CA        -53.4110   -4.3090  -47.4830 C.3     185 VAL    0.3100
   2922 C         -52.4010   -3.8790  -46.4150 C.2     185 VAL    0.0700
   2923 O         -51.2310   -4.2650  -46.4660 O.2     185 VAL    0.0900
   2924 CB        -53.7140   -3.1400  -48.4460 C.3     185 VAL   -0.0900
   2925 CG1       -52.4310   -2.5120  -48.9590 C.3     185 VAL    0.0900
   2926 CG2       -54.5550   -3.6330  -49.6100 C.3     185 VAL   -0.2700
   2927 HN        -55.4800   -4.3810  -47.1370 H       185 VAL    0.0900
   2928 HA        -52.9080   -5.1050  -48.0120 H       185 VAL    0.0900
   2929 HB        -54.3110   -2.3700  -47.9120 H       185 VAL    0.0900
   2930 HG11      -51.7470   -3.2990  -49.3430 H       185 VAL   -0.2700
   2931 HG12      -51.9180   -1.9700  -48.1350 H       185 VAL    0.0900
   2932 HG13      -52.6590   -1.8050  -49.7860 H       185 VAL    0.0900
   2933 HG21      -55.4270   -4.2110  -49.2330 H       185 VAL    0.0900
   2934 HG22      -53.9470   -4.2950  -50.2630 H       185 VAL    0.5100
   2935 HG23      -54.9300   -2.7700  -50.1990 H       185 VAL   -0.5100
   2936 N         -52.8630   -3.0980  -45.4420 N.am    186 ILE   -0.4700
   2937 CA        -52.0300   -2.6680  -44.3280 C.3     186 ILE    0.3100
   2938 C         -51.3980   -3.8490  -43.5850 C.2     186 ILE    0.0700
   2939 O         -50.2020   -3.8380  -43.2900 O.2     186 ILE    0.0900
   2940 CB        -52.8390   -1.8230  -43.3300 C.3     186 ILE   -0.0900
   2941 CG1       -53.3880   -0.5710  -44.0120 C.3     186 ILE    0.0900
   2942 CG2       -51.9850   -1.4400  -42.1290 C.3     186 ILE   -0.2700
   2943 CD        -54.2300    0.2960  -43.0970 C.3     186 ILE    0.0900
   2944 HN        -53.8050   -2.7700  -45.4330 H       186 ILE    0.0900
   2945 HA        -51.2090   -2.0910  -44.7280 H       186 ILE    0.0900
   2946 HB        -53.7190   -2.4070  -42.9830 H       186 ILE   -0.1800
   2947 HG11      -54.0110   -0.8830  -44.8770 H       186 ILE    0.0900
   2948 HG12      -52.5330    0.0320  -44.3850 H       186 ILE    0.0900
   2949 HG21      -51.1040   -0.8480  -42.4600 H       186 ILE   -0.2700
   2950 HG22      -51.6210   -2.3560  -41.6150 H       186 ILE    0.0900
   2951 HG23      -52.5800   -0.8250  -41.4210 H       186 ILE    0.0900
   2952 HD1       -53.5870    0.7810  -42.3320 H       186 ILE    0.0900
   2953 HD2       -54.9890   -0.3280  -42.5790 H       186 ILE    0.5100
   2954 HD3       -54.7380    1.0880  -43.6880 H       186 ILE   -0.5100
   2955 N         -52.2000   -4.8700  -43.2930 N.am    187 MET   -0.4700
   2956 CA        -51.7200   -6.0410  -42.5660 C.3     187 MET    0.3100
   2957 C         -50.6810   -6.8340  -43.3480 C.2     187 MET    0.0700
   2958 O         -49.6980   -7.3100  -42.7800 O.2     187 MET    0.0900
   2959 CB        -52.8850   -6.9540  -42.1900 C.3     187 MET   -0.1800
   2960 CG        -53.8540   -6.3450  -41.2030 C.3     187 MET    0.0900
   2961 SD        -55.3030   -7.3860  -40.9620 S.3     187 MET    0.0900
   2962 CE        -54.5270   -8.9060  -40.4190 C.3     187 MET   -0.1400
   2963 HN        -53.1610   -4.8810  -43.5550 H       187 MET    0.0900
   2964 HA        -51.2110   -5.6990  -41.6780 H       187 MET    0.0900
   2965 HB1       -52.4720   -7.8850  -41.7490 H       187 MET   -0.0900
   2966 HB2       -53.4420   -7.2110  -43.1160 H       187 MET   -0.2200
   2967 HG1       -54.1680   -5.3490  -41.5800 H       187 MET    0.0900
   2968 HG2       -53.3320   -6.2010  -40.2330 H       187 MET    0.0900
   2969 HE1       -53.5000   -8.7210  -40.0390 H       187 MET    0.0900
   2970 HE2       -54.4570   -9.6230  -41.2640 H       187 MET    0.5100
   2971 HE3       -55.1180   -9.3670  -39.5990 H       187 MET   -0.5100
   2972 N         -50.9000   -6.9890  -44.6510 N.am    188 VAL   -0.4700
   2973 CA        -49.9370   -7.6700  -45.5060 C.3     188 VAL    0.3100
   2974 C         -48.6450   -6.8690  -45.5760 C.2     188 VAL    0.0700
   2975 O         -47.5510   -7.4280  -45.5410 O.2     188 VAL    0.0900
   2976 CB        -50.4820   -7.8920  -46.9280 C.3     188 VAL   -0.0900
   2977 CG1       -49.3940   -8.4330  -47.8410 C.3     188 VAL    0.0900
   2978 CG2       -51.6670   -8.8420  -46.8960 C.3     188 VAL   -0.2700
   2979 HN        -51.7260   -6.6510  -45.0970 H       188 VAL    0.0900
   2980 HA        -49.7040   -8.6200  -45.0470 H       188 VAL    0.0900
   2981 HB        -50.8550   -6.9270  -47.3330 H       188 VAL    0.0900
   2982 HG11      -48.8930   -9.3030  -47.3640 H       188 VAL   -0.2700
   2983 HG12      -48.6330   -7.6450  -48.0310 H       188 VAL    0.0900
   2984 HG13      -49.8380   -8.7640  -48.8040 H       188 VAL    0.0900
   2985 HG21      -52.4780   -8.4200  -46.2650 H       188 VAL    0.0900
   2986 HG22      -51.3570   -9.8200  -46.4690 H       188 VAL    0.5100
   2987 HG23      -52.0600   -8.9920  -47.9250 H       188 VAL   -0.5100
   2988 N         -48.7770   -5.5490  -45.6620 N.am    189 PHE   -0.4700
   2989 CA        -47.6150   -4.6750  -45.7420 C.3     189 PHE    0.3100
   2990 C         -46.8190   -4.6960  -44.4430 C.2     189 PHE    0.0700
   2991 O         -45.6120   -4.9370  -44.4450 O.2     189 PHE    0.0900
   2992 CB        -48.0480   -3.2440  -46.0830 C.3     189 PHE   -0.1800
   2993 CG        -46.9110   -2.2530  -46.1310 C.ar    189 PHE    0.0900
   2994 CD1       -46.0840   -2.1760  -47.2380 C.ar    189 PHE    0.0900
   2995 CD2       -46.6860   -1.3880  -45.0710 C.ar    189 PHE    0.0000
   2996 CE1       -45.0470   -1.2620  -47.2820 C.ar    189 PHE   -0.1150
   2997 CE2       -45.6510   -0.4760  -45.1110 C.ar    189 PHE    0.1150
   2998 CZ        -44.8320   -0.4120  -46.2180 C.ar    189 PHE   -0.1150
   2999 HN        -49.6680   -5.1010  -45.6750 H       189 PHE    0.1150
   3000 HA        -46.9560   -5.0610  -46.5040 H       189 PHE   -0.1150
   3001 HB1       -48.7630   -2.8850  -45.3130 H       189 PHE    0.1150
   3002 HB2       -48.5300   -3.2380  -47.0850 H       189 PHE   -0.1150
   3003 HD1       -46.2500   -2.8350  -48.0770 H       189 PHE    0.1150
   3004 HD2       -47.3290   -1.4290  -44.2040 H       189 PHE   -0.1150
   3005 HE1       -44.4050   -1.2150  -48.1500 H       189 PHE    0.1150
   3006 HE2       -45.4830    0.1870  -44.2760 H       189 PHE    0.5100
   3007 HZ        -44.0220    0.3030  -46.2520 H       189 PHE   -0.5100
   3008 N         -47.5090   -4.4620  -43.3300 N.am    190 VAL   -0.4700
   3009 CA        -46.8710   -4.3470  -42.0250 C.3     190 VAL    0.3100
   3010 C         -46.1760   -5.6330  -41.5820 C.2     190 VAL    0.0700
   3011 O         -45.0340   -5.6060  -41.1170 O.2     190 VAL    0.0900
   3012 CB        -47.8860   -3.8930  -40.9570 C.3     190 VAL   -0.0900
   3013 CG1       -47.4750   -4.3660  -39.5770 C.3     190 VAL    0.0900
   3014 CG2       -48.0410   -2.3780  -40.9890 C.3     190 VAL   -0.2700
   3015 HN        -48.4990   -4.3540  -43.3400 H       190 VAL    0.0900
   3016 HA        -46.0680   -3.6300  -42.1070 H       190 VAL    0.0900
   3017 HB        -48.8870   -4.3100  -41.2030 H       190 VAL    0.0900
   3018 HG11      -46.3760   -4.2670  -39.4510 H       190 VAL   -0.2700
   3019 HG12      -47.7540   -5.4320  -39.4440 H       190 VAL    0.0900
   3020 HG13      -47.9770   -3.7490  -38.8010 H       190 VAL    0.0900
   3021 HG21      -48.4020   -2.0520  -41.9870 H       190 VAL    0.0900
   3022 HG22      -47.0610   -1.8940  -40.7900 H       190 VAL    0.5100
   3023 HG23      -48.7780   -2.0570  -40.2220 H       190 VAL   -0.5100
   3024 N         -46.8630   -6.7610  -41.7380 N.am    191 TYR   -0.4700
   3025 CA        -46.3150   -8.0510  -41.3440 C.3     191 TYR    0.3100
   3026 C         -45.1540   -8.4720  -42.2360 C.2     191 TYR    0.0700
   3027 O         -44.3420   -9.3220  -41.8580 O.2     191 TYR    0.0900
   3028 CB        -47.4120   -9.1130  -41.3450 C.3     191 TYR   -0.1800
   3029 CG        -48.2670   -9.0770  -40.1020 C.ar    191 TYR    0.0900
   3030 CD1       -47.7400   -8.6590  -38.8850 C.ar    191 TYR    0.0900
   3031 CD2       -49.6000   -9.4610  -40.1400 C.ar    191 TYR    0.0000
   3032 CE1       -48.5200   -8.6250  -37.7410 C.ar    191 TYR   -0.1150
   3033 CE2       -50.3840   -9.4300  -39.0010 C.ar    191 TYR    0.1150
   3034 CZ        -49.8380   -9.0130  -37.8070 C.ar    191 TYR   -0.1150
   3035 OH        -50.6220   -8.9790  -36.6750 O.3     191 TYR    0.1150
   3036 HN        -47.7800   -6.7740  -42.1280 H       191 TYR    0.1100
   3037 HA        -45.8900   -7.9480  -40.3570 H       191 TYR   -0.5400
   3038 HB1       -46.9500  -10.1210  -41.4010 H       191 TYR    0.4300
   3039 HB2       -48.0830   -8.9520  -42.2150 H       191 TYR   -0.1150
   3040 HD1       -46.7050   -8.3550  -38.8320 H       191 TYR    0.1150
   3041 HD2       -50.0310   -9.7890  -41.0740 H       191 TYR   -0.1150
   3042 HE1       -48.0950   -8.2990  -36.8030 H       191 TYR    0.1150
   3043 HE2       -51.4210   -9.7300  -39.0470 H       191 TYR    0.5100
   3044 HH        -51.5010   -9.2810  -36.9140 H       191 TYR   -0.5100
   3045 N         -45.0770   -7.8730  -43.4210 N.am    192 SER   -0.4700
   3046 CA        -43.9430   -8.0820  -44.3090 C.3     192 SER    0.3100
   3047 C         -42.7380   -7.3040  -43.8010 C.2     192 SER    0.0700
   3048 O         -41.6340   -7.8440  -43.7030 O.2     192 SER    0.0900
   3049 CB        -44.2890   -7.6520  -45.7350 C.3     192 SER    0.0500
   3050 OG        -45.2920   -8.4890  -46.2860 O.3     192 SER    0.0900
   3051 HN        -45.7870   -7.2580  -43.7520 H       192 SER    0.0900
   3052 HA        -43.6870   -9.1310  -44.2850 H       192 SER   -0.6600
   3053 HB1       -43.3810   -7.7180  -46.3740 H       192 SER    0.4300
   3054 HB2       -44.6600   -6.6060  -45.7280 H       192 SER    0.5100
   3055 HG1       -46.1260   -8.1720  -45.9290 H       192 SER   -0.5100
   3056 N         -42.9670   -6.0320  -43.4680 N.am    193 ARG   -0.4700
   3057 CA        -41.9360   -5.1540  -42.9200 C.3     193 ARG    0.3100
   3058 C         -41.3010   -5.7230  -41.6580 C.2     193 ARG    0.0700
   3059 O         -40.1380   -5.4530  -41.3720 O.2     193 ARG    0.0900
   3060 CB        -42.5110   -3.7650  -42.6260 C.3     193 ARG   -0.1800
   3061 CG        -42.6380   -2.8650  -43.8440 C.3     193 ARG    0.0900
   3062 CD        -41.2770   -2.3600  -44.3070 C.3     193 ARG    0.0900
   3063 NE        -40.6460   -1.4870  -43.3150 N.pl3   193 ARG   -0.1800
   3064 CZ        -40.7800   -0.1650  -43.2900 C.cat   193 ARG    0.0900
   3065 NH1       -41.5220    0.4510  -44.1990 N.pl3   193 ARG    0.0900
   3066 NH2       -40.1680    0.5470  -42.3530 N.pl3   193 ARG    0.2000
   3067 HN        -43.8660   -5.6180  -43.5780 H       193 ARG    0.0900
   3068 HA        -41.1370   -5.0840  -43.6440 H       193 ARG    0.0900
   3069 HB1       -41.8510   -3.2620  -41.8880 H       193 ARG   -0.7000
   3070 HB2       -43.5200   -3.8920  -42.1800 H       193 ARG    0.4400
   3071 HG1       -43.2800   -1.9950  -43.5890 H       193 ARG    0.6400
   3072 HG2       -43.1160   -3.4340  -44.6690 H       193 ARG   -0.8000
   3073 HD1       -41.3950   -1.7760  -45.2450 H       193 ARG    0.4600
   3074 HD2       -40.5970   -3.2230  -44.4780 H       193 ARG    0.4600
   3075 HE        -40.0790   -1.9130  -42.6120 H       193 ARG   -0.8000
   3076 HH11      -41.9860   -0.0790  -44.9090 H       193 ARG    0.4600
   3077 HH12      -41.6190    1.4460  -44.1740 H       193 ARG    0.4600
   3078 HH21      -40.1450    1.5450  -42.4200 H       193 ARG    0.5100
   3079 HH22      -39.7310    0.0870  -41.5810 H       193 ARG   -0.5100
   3080 N         -42.0710   -6.5020  -40.8990 N.am    194 VAL   -0.4700
   3081 CA        -41.5580   -7.1880  -39.7200 C.3     194 VAL    0.3100
   3082 C         -40.6050   -8.3070  -40.1260 C.2     194 VAL    0.0700
   3083 O         -39.4670   -8.3620  -39.6570 O.2     194 VAL    0.0900
   3084 CB        -42.6960   -7.7720  -38.8630 C.3     194 VAL   -0.0900
   3085 CG1       -42.1680   -8.8290  -37.9100 C.3     194 VAL    0.0900
   3086 CG2       -43.4080   -6.6630  -38.0990 C.3     194 VAL   -0.2700
   3087 HN        -43.0350   -6.6490  -41.1040 H       194 VAL    0.0900
   3088 HA        -40.9880   -6.4740  -39.1450 H       194 VAL    0.0900
   3089 HB        -43.4600   -8.2260  -39.5280 H       194 VAL    0.0900
   3090 HG11      -41.2870   -8.4390  -37.3570 H       194 VAL   -0.2700
   3091 HG12      -41.8580   -9.7310  -38.4800 H       194 VAL    0.0900
   3092 HG13      -42.9540   -9.1040  -37.1760 H       194 VAL    0.0900
   3093 HG21      -43.9900   -6.0290  -38.8010 H       194 VAL    0.0900
   3094 HG22      -42.6630   -6.0250  -37.5780 H       194 VAL    0.5100
   3095 HG23      -44.1070   -7.1040  -37.3570 H       194 VAL   -0.5100
   3096 N         -41.0130   -9.2130  -41.0460 N.am    195 PHE   -0.4700
   3097 CA        -40.1870  -10.3050  -41.5540 C.3     195 PHE    0.3100
   3098 C         -38.9380   -9.8210  -42.2880 C.2     195 PHE    0.0700
   3099 O         -37.8280  -10.3270  -42.1350 O.2     195 PHE    0.0900
   3100 CB        -41.0670  -11.2470  -42.4420 C.3     195 PHE   -0.1800
   3101 CG        -40.3230  -12.3370  -43.1890 C.ar    195 PHE    0.0900
   3102 CD1       -40.6390  -12.6200  -44.5310 C.ar    195 PHE    0.0900
   3103 CD2       -39.3520  -13.1280  -42.5480 C.ar    195 PHE    0.0000
   3104 CE1       -40.0000  -13.6620  -45.2160 C.ar    195 PHE   -0.1150
   3105 CE2       -38.7040  -14.1660  -43.2310 C.ar    195 PHE    0.1150
   3106 CZ        -39.0320  -14.4360  -44.5650 C.ar    195 PHE   -0.1150
   3107 HN        -41.9310   -9.1700  -41.4310 H       195 PHE    0.1150
   3108 HA        -39.7800  -10.8450  -40.7120 H       195 PHE   -0.1150
   3109 HB1       -41.5860  -10.6320  -43.2080 H       195 PHE    0.1150
   3110 HB2       -41.8100  -11.7550  -41.7920 H       195 PHE   -0.1150
   3111 HD1       -41.3830  -12.0250  -45.0390 H       195 PHE    0.1150
   3112 HD2       -39.1030  -12.9330  -41.5150 H       195 PHE   -0.1150
   3113 HE1       -40.2550  -13.8690  -46.2450 H       195 PHE    0.1150
   3114 HE2       -37.9530  -14.7570  -42.7280 H       195 PHE    0.5100
   3115 HZ        -38.5390  -15.2400  -45.0910 H       195 PHE   -0.5100
   3116 N         -39.1200   -8.7770  -43.1050 N.am    196 GLN   -0.4700
   3117 CA        -38.1140   -8.0690  -43.8580 C.3     196 GLN    0.3100
   3118 C         -37.0620   -7.4430  -42.9490 C.2     196 GLN    0.0700
   3119 O         -35.8700   -7.4600  -43.2630 O.2     196 GLN    0.0900
   3120 CB        -38.8740   -7.0350  -44.7370 C.3     196 GLN   -0.1800
   3121 CG        -38.1020   -6.2940  -45.8520 C.3     196 GLN    0.0900
   3122 CD        -37.3990   -5.0390  -45.3490 C.2     196 GLN    0.0900
   3123 NE2       -36.1070   -5.1860  -44.9950 N.am    196 GLN   -0.1800
   3124 OE1       -37.9660   -3.9470  -45.2560 O.2     196 GLN    0.0900
   3125 HN        -40.0380   -8.4150  -43.2370 H       196 GLN    0.0900
   3126 HA        -37.5660   -8.7740  -44.4660 H       196 GLN    0.5500
   3127 HB1       -39.2830   -6.2620  -44.0540 H       196 GLN   -0.5500
   3128 HB2       -39.7150   -7.5720  -45.2220 H       196 GLN   -0.6200
   3129 HG1       -38.8150   -6.0020  -46.6510 H       196 GLN    0.3200
   3130 HG2       -37.3380   -6.9790  -46.2780 H       196 GLN    0.3000
   3131 HE21      -35.6670   -6.0810  -45.0710 H       196 GLN    0.5100
   3132 HE22      -35.5870   -4.4010  -44.6560 H       196 GLN   -0.5100
   3133 N         -37.4680   -6.8870  -41.7910 N.am    197 GLU   -0.4700
   3134 CA        -36.5810   -6.1260  -40.9160 C.3     197 GLU    0.3100
   3135 C         -35.8920   -7.0270  -39.8990 C.2     197 GLU    0.0700
   3136 O         -34.8620   -6.6660  -39.3340 O.2     197 GLU    0.0900
   3137 CB        -37.3500   -5.0070  -40.2080 C.3     197 GLU   -0.1800
   3138 CG        -36.4690   -3.9480  -39.5660 C.3     197 GLU    0.0900
   3139 CD        -37.1930   -2.6290  -39.3710 C.2     197 GLU    0.0900
   3140 OE1       -36.5840   -1.6960  -38.8070 O.co2   197 GLU   -0.2800
   3141 OE2       -38.3670   -2.5220  -39.7900 O.co2   197 GLU    0.0900
   3142 HN        -38.4100   -6.9730  -41.4760 H       197 GLU    0.0900
   3143 HA        -35.7900   -5.7110  -41.5220 H       197 GLU    0.6200
   3144 HB1       -37.9810   -5.4640  -39.4150 H       197 GLU   -0.7600
   3145 HB2       -38.0090   -4.5110  -40.9510 H       197 GLU   -0.7600
   3146 HG1       -35.5840   -3.7730  -40.2140 H       197 GLU    0.5100
   3147 HG2       -36.1280   -4.3140  -38.5740 H       197 GLU   -0.5100
   3148 N         -36.4510   -8.2110  -39.6750 N.am    198 ALA   -0.4700
   3149 CA        -35.8100   -9.1970  -38.8130 C.3     198 ALA    0.3100
   3150 C         -34.5670   -9.7850  -39.4750 C.2     198 ALA    0.0700
   3151 O         -33.7080  -10.3430  -38.7970 O.2     198 ALA    0.0900
   3152 CB        -36.7850  -10.2930  -38.4420 C.3     198 ALA   -0.2700
   3153 HN        -37.3220   -8.4760  -40.0810 H       198 ALA    0.0900
   3154 HA        -35.4610   -8.6890  -37.9270 H       198 ALA    0.0900
   3155 HB1       -37.1490  -10.8070  -39.3570 H       198 ALA    0.0900
   3156 HB2       -37.6580   -9.8590  -37.9080 H       198 ALA    0.5100
   3157 HB3       -36.2840  -11.0410  -37.7910 H       198 ALA   -0.5100
   3158 N         -34.4760   -9.6660  -40.8010 N.am    199 LYS   -0.4700
   3159 CA        -33.3080  -10.1440  -41.5410 C.3     199 LYS    0.3100
   3160 C         -32.1350   -9.1840  -41.3990 C.2     199 LYS    0.0700
   3161 O         -30.9770   -9.5980  -41.3790 O.2     199 LYS    0.0900
   3162 CB        -33.6300  -10.3280  -43.0350 C.3     199 LYS   -0.1800
   3163 CG        -34.1030  -11.7470  -43.4390 C.3     199 LYS    0.0900
   3164 CD        -35.5170  -11.7360  -44.0610 C.3     199 LYS    0.0900
   3165 CE        -35.5150  -12.1540  -45.5510 C.3     199 LYS   -0.1800
   3166 NZ        -36.9080  -12.1700  -46.1660 N.4     199 LYS    0.0900
   3167 HN        -35.1990   -9.2500  -41.3460 H       199 LYS    0.0900
   3168 HA        -33.0010  -11.0840  -41.1070 H       199 LYS   -0.1800
   3169 HB1       -32.7160  -10.0900  -43.6170 H       199 LYS    0.0900
   3170 HB2       -34.4290   -9.6080  -43.3070 H       199 LYS    0.0900
   3171 HG1       -34.1100  -12.3950  -42.5370 H       199 LYS    0.2100
   3172 HG2       -33.3880  -12.1680  -44.1770 H       199 LYS    0.0500
   3173 HD1       -35.9390  -10.7120  -43.9760 H       199 LYS    0.0500
   3174 HD2       -36.1640  -12.4390  -43.4930 H       199 LYS   -0.3000
   3175 HE1       -35.0960  -13.1780  -45.6480 H       199 LYS    0.3300
   3176 HE2       -34.9010  -11.4350  -46.1350 H       199 LYS    0.3300
   3177 HZ1       -37.2580  -11.1950  -46.2590 H       199 LYS    0.3300
   3178 HZ2       -37.5500  -12.7120  -45.5530 H       199 LYS    0.5100
   3179 HZ3       -36.8680  -12.6150  -47.1050 H       199 LYS   -0.5100
   3180 N         -32.4420   -7.8950  -41.2960 N.am    200 ARG   -0.4700
   3181 CA        -31.4190   -6.8610  -41.3540 C.3     200 ARG    0.3100
   3182 C         -31.0570   -6.2700  -39.9920 C.2     200 ARG    0.0700
   3183 O         -30.6430   -5.1160  -39.9080 O.2     200 ARG    0.0900
   3184 CB        -31.8710   -5.7410  -42.2940 C.3     200 ARG   -0.1800
   3185 CG        -33.1570   -5.0600  -41.8580 C.3     200 ARG    0.0900
   3186 CD        -33.6030   -4.0310  -42.8760 C.3     200 ARG    0.0900
   3187 NE        -34.8100   -3.3340  -42.4400 N.pl3   200 ARG   -0.1800
   3188 CZ        -35.5180   -2.5140  -43.2110 C.cat   200 ARG    0.0900
   3189 NH1       -35.1430   -2.2910  -44.4620 N.pl3   200 ARG    0.0900
   3190 NH2       -36.6020   -1.9220  -42.7310 N.pl3   200 ARG    0.2000
   3191 HN        -33.3800   -7.5820  -41.1760 H       200 ARG    0.0900
   3192 HA        -30.5040   -7.3100  -41.7090 H       200 ARG    0.0900
   3193 HB1       -32.0240   -6.1700  -43.3070 H       200 ARG   -0.7000
   3194 HB2       -31.0660   -4.9760  -42.3440 H       200 ARG    0.4400
   3195 HG1       -32.9940   -4.5590  -40.8800 H       200 ARG    0.6400
   3196 HG2       -33.9540   -5.8260  -41.7400 H       200 ARG   -0.8000
   3197 HD1       -33.8310   -4.5320  -43.8410 H       200 ARG    0.4600
   3198 HD2       -32.8050   -3.2720  -43.0180 H       200 ARG    0.4600
   3199 HE        -35.1220   -3.4810  -41.5030 H       200 ARG   -0.8000
   3200 HH11      -35.7500   -1.7980  -45.0860 H       200 ARG    0.4600
   3201 HH12      -34.2540   -2.6150  -44.7840 H       200 ARG    0.4600
   3202 HH21      -36.8890   -2.0910  -41.7880 H       200 ARG    0.5100
   3203 HH22      -37.1340   -1.3060  -43.3120 H       200 ARG   -0.5100
   3204 N         -31.2080   -7.0570  -38.9280 N.am    201 GLN   -0.4700
   3205 CA        -30.8560   -6.6050  -37.5830 C.3     201 GLN    0.3100
   3206 C         -29.3620   -6.7700  -37.3280 C.2     201 GLN    0.0700
   3207 O         -28.6090   -7.1250  -38.2360 O.2     201 GLN    0.0900
   3208 CB        -31.6340   -7.3870  -36.5250 C.3     201 GLN   -0.1800
   3209 CG        -33.1310   -7.1600  -36.5530 C.3     201 GLN    0.0900
   3210 CD        -33.5060   -5.7300  -36.2310 C.2     201 GLN    0.0900
   3211 NE2       -34.0200   -5.0140  -37.2280 N.am    201 GLN   -0.1800
   3212 OE1       -33.3410   -5.2700  -35.1020 O.2     201 GLN    0.0900
   3213 HN        -31.5670   -7.9840  -39.0000 H       201 GLN    0.0900
   3214 HA        -31.0860   -5.5520  -37.5140 H       201 GLN    0.5500
   3215 HB1       -31.2560   -7.0920  -35.5240 H       201 GLN   -0.5500
   3216 HB2       -31.4420   -8.4690  -36.6790 H       201 GLN   -0.6200
   3217 HG1       -33.6120   -7.8280  -35.8080 H       201 GLN    0.3200
   3218 HG2       -33.5150   -7.4060  -37.5660 H       201 GLN    0.3000
   3219 HE21      -34.2870   -4.0620  -37.0750 H       201 GLN    0.5100
   3220 HE22      -34.1400   -5.4260  -38.1300 H       201 GLN   -0.5100
   3221 N         -28.9290   -6.5150  -36.0920 N.am    202 LEU   -0.4700
   3222 CA        -27.5440   -6.7780  -35.6970 C.3     202 LEU    0.3100
   3223 C         -27.3450   -8.2700  -35.4150 C.2     202 LEU    0.0700
   3224 O         -27.3410   -8.7030  -34.2610 O.2     202 LEU    0.0900
   3225 CB        -27.1590   -5.9440  -34.4710 C.3     202 LEU   -0.1800
   3226 CG        -27.2330   -4.4250  -34.6270 C.3     202 LEU    0.0900
   3227 CD1       -26.9770   -3.7330  -33.3000 C.3     202 LEU    0.0900
   3228 CD2       -26.2470   -3.9460  -35.6750 C.3     202 LEU   -0.0900
   3229 HN        -29.5240   -6.1360  -35.3880 H       202 LEU    0.0900
   3230 HA        -26.9060   -6.5310  -36.5320 H       202 LEU   -0.2700
   3231 HB1       -26.1160   -6.2070  -34.1960 H       202 LEU    0.0900
   3232 HB2       -27.8350   -6.2330  -33.6380 H       202 LEU    0.0900
   3233 HG        -28.2410   -4.1440  -34.9990 H       202 LEU    0.0900
   3234 HD11      -25.9680   -3.9990  -32.9180 H       202 LEU   -0.2700
   3235 HD12      -27.7340   -4.0550  -32.5530 H       202 LEU    0.0900
   3236 HD13      -27.0270   -2.6310  -33.4320 H       202 LEU    0.0900
   3237 HD21      -26.4750   -4.4130  -36.6570 H       202 LEU    0.0900
   3238 HD22      -25.2130   -4.2280  -35.3800 H       202 LEU    0.5100
   3239 HD23      -26.3170   -2.8420  -35.7840 H       202 LEU   -0.5100
   3240 N         -27.2340   -9.1170  -36.4570 N.am    203 GLN   -0.4700
   3241 CA        -27.0600  -10.5480  -36.2790 C.3     203 GLN    0.3100
   3242 CAT       -23.7540  -12.1780  -37.2270 C.3     203 GLN    0.0700
   3243 C         -25.8880  -11.0040  -37.1250 C.2     203 GLN    0.0900
   3244 O         -25.8200  -10.7340  -38.3210 O.2     203 GLN   -0.1800
   3245 CB        -28.3430  -11.3540  -36.6460 C.3     203 GLN    0.0900
   3246 CG        -28.2500  -12.8560  -36.2660 C.3     203 GLN    0.0900
   3247 CD        -29.4820  -13.6900  -36.6450 C.2     203 GLN   -0.1800
   3248 NE2       -30.6580  -13.3800  -36.0570 N.am    203 GLN    0.0900
   3249 OE1       -29.3710  -14.6380  -37.4250 O.2     203 GLN    0.0900
   3250 NT        -24.9120  -11.7030  -36.5080 N.pl3   203 GLN    0.5500
   3251 HN        -27.2660   -8.7970  -37.4000 H       203 GLN   -0.5500
   3252 HNT       -24.9480  -11.9200  -35.5360 H       203 GLN   -0.6200
   3253 HA        -26.8030  -10.7190  -35.2440 H       203 GLN    0.3200
   3254 HB1       -28.5120  -11.2730  -37.7410 H       203 GLN    0.3000
   3255 HB2       -29.2080  -10.9050  -36.1140 H       203 GLN    0.5100
   3256 HG1       -28.1090  -12.9320  -35.1680 H       203 GLN   -0.5100
   3257 HG2       -27.3680  -13.2940  -36.7800 H       203 GLN   -0.4700
   3258 HE21      -31.4820  -13.9020  -36.2800 H       203 GLN    0.3100
   3259 HE22      -30.7070  -12.6270  -35.4000 H       203 GLN   -0.1100
   3260 HT1       -23.2090  -11.3140  -37.6640 H       203 GLN    0.0900
   3261 HT2       -24.0730  -12.8540  -38.0490 H       203 GLN    0.0900
   3262 HT3       -23.0760  -12.7180  -36.5330 H       203 GLN    0.0900
   3263 N         -29.3240  -16.2030  -39.7100 N.am    204 LYS   -0.2700
   3264 CA        -28.4890  -17.3920  -39.7050 C.3     204 LYS    0.0900
   3265 CAY       -30.6450  -14.4030  -40.5850 C.3     204 LYS    0.0900
   3266 C         -29.1610  -18.6800  -40.1540 C.2     204 LYS    0.0900
   3267 O         -28.5020  -19.5740  -40.6890 O.2     204 LYS    0.5100
   3268 CB        -27.7790  -17.5690  -38.3290 C.3     204 LYS   -0.5100
   3269 CG        -26.9860  -18.8820  -38.1200 C.3     204 LYS   -0.4700
   3270 CD        -27.8050  -20.0370  -37.4970 C.3     204 LYS    0.3100
   3271 CE        -27.3790  -21.4520  -37.9310 C.3     204 LYS    0.0700
   3272 NZ        -27.8780  -21.7770  -39.2860 N.4     204 LYS    0.0900
   3273 CY        -29.9330  -15.6870  -40.7860 C.2     204 LYS   -0.1800
   3274 OY        -29.9200  -16.2430  -41.8760 O.2     204 LYS    0.0900
   3275 HN        -29.4240  -15.7690  -38.8200 H       204 LYS    0.0900
   3276 HA        -27.7580  -17.2900  -40.4930 H       204 LYS   -0.1800
   3277 HB1       -28.5540  -17.5120  -37.5370 H       204 LYS    0.0900
   3278 HB2       -27.0710  -16.7230  -38.2030 H       204 LYS    0.0900
   3279 HG1       -26.1240  -18.6670  -37.4540 H       204 LYS   -0.1800
   3280 HG2       -26.6030  -19.2190  -39.1060 H       204 LYS    0.0900
   3281 HD1       -28.8700  -19.8950  -37.7780 H       204 LYS    0.0900
   3282 HD2       -27.7110  -19.9700  -36.3940 H       204 LYS    0.2100
   3283 HE1       -27.7960  -22.2030  -37.2250 H       204 LYS    0.0500
   3284 HE2       -26.2700  -21.5220  -37.9510 H       204 LYS    0.0500
   3285 HZ1       -27.7900  -20.9420  -39.8980 H       204 LYS   -0.3000
   3286 HZ2       -28.8760  -22.0610  -39.2280 H       204 LYS    0.3300
   3287 HZ3       -27.3180  -22.5590  -39.6820 H       204 LYS    0.3300
   3288 HY1       -31.1160  -14.0880  -41.5410 H       204 LYS    0.3300
   3289 HY2       -29.9240  -13.6220  -40.2640 H       204 LYS    0.5100
   3290 HY3       -31.4370  -14.5300  -39.8170 H       204 LYS   -0.5100
   3291 N         -30.4760  -18.8270  -39.8810 N.am    205 PHE   -0.4700
   3292 CA        -31.2900  -19.9800  -40.2420 C.3     205 PHE    0.3100
   3293 C         -31.1340  -21.0730  -39.1840 C.2     205 PHE    0.0700
   3294 O         -30.6160  -22.1660  -39.4170 O.2     205 PHE    0.0900
   3295 CB        -31.0780  -20.4580  -41.7130 C.3     205 PHE   -0.1800
   3296 CG        -32.2250  -21.2820  -42.2440 C.ar    205 PHE    0.0900
   3297 CD1       -33.2790  -20.6490  -42.9280 C.ar    205 PHE    0.0900
   3298 CD2       -32.2120  -22.6860  -42.1740 C.ar    205 PHE    0.0000
   3299 CE1       -34.2970  -21.4000  -43.5280 C.ar    205 PHE   -0.1150
   3300 CE2       -33.2330  -23.4410  -42.7650 C.ar    205 PHE    0.1150
   3301 CZ        -34.2730  -22.7980  -43.4460 C.ar    205 PHE   -0.1150
   3302 HN        -30.9710  -18.1130  -39.3950 H       205 PHE    0.1150
   3303 HA        -32.3240  -19.7010  -40.0980 H       205 PHE   -0.1150
   3304 HB1       -30.1650  -21.0900  -41.7660 H       205 PHE    0.1150
   3305 HB2       -30.9700  -19.5750  -42.3750 H       205 PHE   -0.1150
   3306 HD1       -33.3020  -19.5720  -42.9910 H       205 PHE    0.1150
   3307 HD2       -31.4070  -23.1880  -41.6590 H       205 PHE   -0.1150
   3308 HE1       -35.0990  -20.9020  -44.0530 H       205 PHE    0.1150
   3309 HE2       -33.2170  -24.5190  -42.6960 H       205 PHE    0.5100
   3310 HZ        -35.0570  -23.3810  -43.9090 H       205 PHE   -0.5100
   3311 N         -31.4930  -20.7310  -37.9380 N.am    206 ALA   -0.4700
   3312 CA        -31.7580  -21.6500  -36.8390 C.3     206 ALA    0.3100
   3313 C         -33.2440  -21.8710  -36.5630 C.2     206 ALA    0.0700
   3314 O         -34.0790  -21.7960  -37.4640 O.2     206 ALA    0.0900
   3315 CB        -31.0460  -21.1830  -35.5710 C.3     206 ALA   -0.2700
   3316 HN        -31.5990  -19.7700  -37.6970 H       206 ALA    0.0900
   3317 HA        -31.4080  -22.6290  -37.1280 H       206 ALA    0.0900
   3318 HB1       -31.5240  -20.2590  -35.1820 H       206 ALA    0.0900
   3319 HB2       -29.9800  -20.9630  -35.7960 H       206 ALA    0.5100
   3320 HB3       -31.1070  -21.9710  -34.7900 H       206 ALA   -0.5100
   3321 N         -33.5540  -22.1340  -35.2950 N.am    207 LEU   -0.4700
   3322 CA        -34.8610  -22.6410  -34.8940 C.3     207 LEU    0.3100
   3323 C         -35.9020  -21.5570  -34.6310 C.2     207 LEU    0.0700
   3324 O         -37.0740  -21.7140  -34.9800 O.2     207 LEU    0.0900
   3325 CB        -34.7010  -23.5100  -33.6420 C.3     207 LEU   -0.1800
   3326 CG        -35.9390  -24.2110  -33.0850 C.3     207 LEU    0.0900
   3327 CD1       -36.3950  -25.3240  -34.0180 C.3     207 LEU    0.0900
   3328 CD2       -35.6600  -24.7460  -31.6880 C.3     207 LEU   -0.0900
   3329 HN        -32.9000  -21.9950  -34.5560 H       207 LEU    0.0900
   3330 HA        -35.2680  -23.2190  -35.7100 H       207 LEU   -0.2700
   3331 HB1       -34.2990  -22.8590  -32.8380 H       207 LEU    0.0900
   3332 HB2       -33.9540  -24.2960  -33.8780 H       207 LEU    0.0900
   3333 HG        -36.7600  -23.4690  -32.9700 H       207 LEU    0.0900
   3334 HD11      -35.5880  -26.0790  -34.1360 H       207 LEU   -0.2700
   3335 HD12      -36.6380  -24.9050  -35.0180 H       207 LEU    0.0900
   3336 HD13      -37.2920  -25.8270  -33.5960 H       207 LEU    0.0900
   3337 HD21      -35.3860  -23.9120  -31.0070 H       207 LEU    0.0900
   3338 HD22      -34.8180  -25.4690  -31.7220 H       207 LEU    0.5100
   3339 HD23      -36.5670  -25.2480  -31.2880 H       207 LEU   -0.5100
   3340 N         -35.4760  -20.4570  -34.0140 N.am    208 LYS   -0.4700
   3341 CA        -36.4110  -19.4680  -33.4880 C.3     208 LYS    0.3100
   3342 C         -37.1600  -18.6900  -34.5650 C.2     208 LYS    0.0700
   3343 O         -38.2650  -18.1990  -34.3290 O.2     208 LYS    0.0900
   3344 CB        -35.6880  -18.4970  -32.5520 C.3     208 LYS   -0.1800
   3345 CG        -36.5970  -17.8370  -31.5300 C.3     208 LYS    0.0900
   3346 CD        -37.2850  -18.8810  -30.6610 C.3     208 LYS    0.0900
   3347 CE        -37.9700  -18.2480  -29.4580 C.3     208 LYS   -0.1800
   3348 NZ        -36.9910  -17.6920  -28.4800 N.4     208 LYS    0.0900
   3349 HN        -34.5070  -20.2620  -33.8840 H       208 LYS    0.0900
   3350 HA        -37.1910  -19.9920  -32.9570 H       208 LYS   -0.1800
   3351 HB1       -35.2130  -17.7030  -33.1660 H       208 LYS    0.0900
   3352 HB2       -34.8950  -19.0560  -32.0100 H       208 LYS    0.0900
   3353 HG1       -37.3660  -17.2360  -32.0580 H       208 LYS    0.2100
   3354 HG2       -35.9940  -17.1630  -30.8850 H       208 LYS    0.0500
   3355 HD1       -36.5280  -19.6110  -30.3040 H       208 LYS    0.0500
   3356 HD2       -38.0430  -19.4170  -31.2700 H       208 LYS   -0.3000
   3357 HE1       -38.5760  -19.0140  -28.9300 H       208 LYS    0.3300
   3358 HE2       -38.6200  -17.4130  -29.7960 H       208 LYS    0.3300
   3359 HZ1       -36.4140  -16.9620  -28.9430 H       208 LYS    0.3300
   3360 HZ2       -36.3740  -18.4550  -28.1350 H       208 LYS    0.5100
   3361 HZ3       -37.5030  -17.2720  -27.6780 H       208 LYS   -0.5100
   3362 N         -36.5600  -18.5770  -35.7470 N.am    209 GLU   -0.4700
   3363 CA        -37.1600  -17.8130  -36.8340 C.3     209 GLU    0.3100
   3364 C         -38.2670  -18.5870  -37.5470 C.2     209 GLU    0.0700
   3365 O         -39.2850  -18.0130  -37.9380 O.2     209 GLU    0.0900
   3366 CB        -36.0890  -17.3640  -37.8340 C.3     209 GLU   -0.1800
   3367 CG        -35.2390  -16.1790  -37.3670 C.3     209 GLU    0.0900
   3368 CD        -34.2660  -16.5290  -36.2470 C.2     209 GLU    0.0900
   3369 OE1       -33.8210  -17.6980  -36.1710 O.co2   209 GLU   -0.2800
   3370 OE2       -33.9450  -15.6300  -35.4400 O.co2   209 GLU    0.0900
   3371 HN        -35.6820  -19.0070  -35.9410 H       209 GLU    0.0900
   3372 HA        -37.6560  -16.9560  -36.4060 H       209 GLU    0.6200
   3373 HB1       -36.5940  -17.0800  -38.7810 H       209 GLU   -0.7600
   3374 HB2       -35.4120  -18.2230  -38.0290 H       209 GLU   -0.7600
   3375 HG1       -35.9160  -15.3770  -37.0020 H       209 GLU    0.5100
   3376 HG2       -34.6540  -15.7980  -38.2300 H       209 GLU   -0.5100
   3377 N         -38.0700  -19.8950  -37.7050 N.am    210 HSE   -0.4700
   3378 CA        -39.0630  -20.7540  -38.3410 C.3     210 HSE    0.3100
   3379 C         -40.3620  -20.7700  -37.5440 C.2     210 HSE    0.0700
   3380 O         -41.4500  -20.6580  -38.1080 O.2     210 HSE    0.0900
   3381 CB        -38.5260  -22.1810  -38.4890 C.3     210 HSE   -0.0800
   3382 CG        -37.2400  -22.2680  -39.2560 C.ar    210 HSE    0.0900
   3383 CD2       -36.6450  -21.3900  -40.0960 C.ar    210 HSE    0.0900
   3384 ND1       -36.4140  -23.3690  -39.1940 N.ar    210 HSE   -0.7000
   3385 CE1       -35.3600  -23.1630  -39.9650 C.ar    210 HSE    0.2200
   3386 NE2       -35.4740  -21.9700  -40.5240 N.ar    210 HSE    0.2500
   3387 HN        -37.2360  -20.3450  -37.3970 H       210 HSE    0.1300
   3388 HA        -39.2930  -20.3380  -39.3110 H       210 HSE   -0.3600
   3389 HB1       -39.2870  -22.7950  -39.0170 H       210 HSE    0.3200
   3390 HB2       -38.3560  -22.6040  -37.4760 H       210 HSE   -0.0500
   3391 HD2       -36.9740  -20.4080  -40.4120 H       210 HSE    0.0900
   3392 HE1       -34.5250  -23.8440  -40.1300 H       210 HSE    0.5100
   3393 HE2       -34.8230  -21.5460  -41.1540 H       210 HSE   -0.5100
   3394 N         -40.2680  -20.8850  -36.2100 N.am    211 LYS   -0.4700
   3395 CA        -41.4460  -20.9510  -35.3820 C.3     211 LYS    0.3100
   3396 C         -42.1320  -19.5970  -35.3250 C.2     211 LYS    0.0700
   3397 O         -43.3360  -19.5030  -35.0830 O.2     211 LYS    0.0900
   3398 CB        -41.0950  -21.5260  -33.9820 C.3     211 LYS   -0.1800
   3399 CG        -40.4690  -22.9310  -34.1040 C.3     211 LYS    0.0900
   3400 CD        -40.4030  -23.7640  -32.8080 C.3     211 LYS    0.0900
   3401 CE        -39.5710  -23.1320  -31.6840 C.3     211 LYS   -0.1800
   3402 NZ        -39.2900  -24.1380  -30.6280 N.4     211 LYS    0.0900
   3403 HN        -39.3900  -20.9290  -35.7390 H       211 LYS    0.0900
   3404 HA        -42.1690  -21.5820  -35.8770 H       211 LYS   -0.1800
   3405 HB1       -42.0190  -21.5890  -33.3700 H       211 LYS    0.0900
   3406 HB2       -40.3750  -20.8470  -33.4770 H       211 LYS    0.0900
   3407 HG1       -39.4330  -22.8100  -34.4850 H       211 LYS    0.2100
   3408 HG2       -41.0610  -23.5040  -34.8470 H       211 LYS    0.0500
   3409 HD1       -39.9650  -24.7540  -33.0520 H       211 LYS    0.0500
   3410 HD2       -41.4380  -23.9100  -32.4350 H       211 LYS   -0.3000
   3411 HE1       -40.1290  -22.2910  -31.2220 H       211 LYS    0.3300
   3412 HE2       -38.6000  -22.7720  -32.0850 H       211 LYS    0.3300
   3413 HZ1       -38.7610  -24.9340  -31.0370 H       211 LYS    0.3300
   3414 HZ2       -40.1870  -24.4850  -30.2330 H       211 LYS    0.5100
   3415 HZ3       -38.7260  -23.6990  -29.8720 H       211 LYS   -0.5100
   3416 N         -41.3840  -18.5170  -35.6380 N.am    212 ALA   -0.4700
   3417 CA        -41.9440  -17.1730  -35.6550 C.3     212 ALA    0.3100
   3418 C         -42.6700  -16.9160  -36.9610 C.2     212 ALA    0.0700
   3419 O         -43.7220  -16.2800  -36.9850 O.2     212 ALA    0.0900
   3420 CB        -40.8520  -16.1490  -35.4540 C.3     212 ALA   -0.2700
   3421 HN        -40.4170  -18.5910  -35.8720 H       212 ALA    0.0900
   3422 HA        -42.6750  -17.1050  -34.8630 H       212 ALA    0.0900
   3423 HB1       -40.0970  -16.2300  -36.2660 H       212 ALA    0.0900
   3424 HB2       -40.3450  -16.3210  -34.4800 H       212 ALA    0.5100
   3425 HB3       -41.2850  -15.1250  -35.4740 H       212 ALA   -0.5100
   3426 N         -42.0920  -17.4170  -38.0510 N.am    213 LEU   -0.4700
   3427 CA        -42.6960  -17.3060  -39.3710 C.3     213 LEU    0.3100
   3428 C         -43.9840  -18.1060  -39.4160 C.2     213 LEU    0.0700
   3429 O         -44.9460  -17.7210  -40.0790 O.2     213 LEU    0.0900
   3430 CB        -41.7310  -17.8220  -40.4410 C.3     213 LEU   -0.1800
   3431 CG        -42.1990  -17.7260  -41.8930 C.3     213 LEU    0.0900
   3432 CD1       -42.3390  -16.2740  -42.2990 C.3     213 LEU    0.0900
   3433 CD2       -41.2350  -18.4550  -42.8170 C.3     213 LEU   -0.0900
   3434 HN        -41.2170  -17.8920  -38.0120 H       213 LEU    0.0900
   3435 HA        -42.9320  -16.2670  -39.5460 H       213 LEU   -0.2700
   3436 HB1       -41.5230  -18.8900  -40.2230 H       213 LEU    0.0900
   3437 HB2       -40.7860  -17.2440  -40.3520 H       213 LEU    0.0900
   3438 HG        -43.1810  -18.2370  -41.9990 H       213 LEU    0.0900
   3439 HD11      -41.3610  -15.7550  -42.2020 H       213 LEU   -0.2700
   3440 HD12      -43.0760  -15.7670  -41.6410 H       213 LEU    0.0900
   3441 HD13      -42.6730  -16.2070  -43.3560 H       213 LEU    0.0900
   3442 HD21      -41.1740  -19.5280  -42.5360 H       213 LEU    0.0900
   3443 HD22      -40.2210  -18.0080  -42.7350 H       213 LEU    0.5100
   3444 HD23      -41.5910  -18.3840  -43.8670 H       213 LEU   -0.5100
   3445 N         -43.9960  -19.2250  -38.6970 N.am    214 LYS   -0.4700
   3446 CA        -45.1840  -20.0580  -38.5990 C.3     214 LYS    0.3100
   3447 C         -46.3110  -19.3310  -37.8660 C.2     214 LYS    0.0700
   3448 O         -47.4880  -19.5700  -38.1320 O.2     214 LYS    0.0900
   3449 CB        -44.8610  -21.3780  -37.8930 C.3     214 LYS   -0.1800
   3450 CG        -46.0200  -22.3570  -37.8750 C.3     214 LYS    0.0900
   3451 CD        -45.6860  -23.6160  -37.0970 C.3     214 LYS    0.0900
   3452 CE        -45.5310  -23.3290  -35.6170 C.3     214 LYS   -0.1800
   3453 NZ        -45.1760  -24.5650  -34.8670 N.4     214 LYS    0.0900
   3454 HN        -43.1960  -19.5430  -38.1950 H       214 LYS    0.0900
   3455 HA        -45.5440  -20.2470  -39.5990 H       214 LYS   -0.1800
   3456 HB1       -44.5690  -21.1550  -36.8440 H       214 LYS    0.0900
   3457 HB2       -44.0020  -21.8550  -38.4120 H       214 LYS    0.0900
   3458 HG1       -46.2760  -22.6340  -38.9200 H       214 LYS    0.2100
   3459 HG2       -46.9010  -21.8660  -37.4080 H       214 LYS    0.0500
   3460 HD1       -44.7370  -24.0430  -37.4860 H       214 LYS    0.0500
   3461 HD2       -46.5000  -24.3590  -37.2410 H       214 LYS   -0.3000
   3462 HE1       -46.4880  -22.9430  -35.2040 H       214 LYS    0.3300
   3463 HE2       -44.7190  -22.5880  -35.4580 H       214 LYS    0.3300
   3464 HZ1       -44.2780  -24.9440  -35.2280 H       214 LYS    0.3300
   3465 HZ2       -45.9260  -25.2730  -34.9910 H       214 LYS    0.5100
   3466 HZ3       -45.0760  -24.3400  -33.8570 H       214 LYS   -0.5100
   3467 N         -45.9480  -18.4350  -36.9480 N.am    215 THR   -0.4700
   3468 CA        -46.9360  -17.7220  -36.1470 C.3     215 THR    0.3100
   3469 C         -47.7660  -16.7660  -36.9890 C.2     215 THR    0.0700
   3470 O         -48.9930  -16.7800  -36.9280 O.2     215 THR    0.0900
   3471 CB        -46.2880  -16.9350  -34.9950 C.3     215 THR    0.1400
   3472 CG2       -47.3520  -16.2280  -34.1680 C.3     215 THR    0.0900
   3473 OG1       -45.5620  -17.8330  -34.1500 O.3     215 THR   -0.6600
   3474 HN        -44.9920  -18.2150  -36.7700 H       215 THR    0.4300
   3475 HA        -47.6270  -18.4510  -35.7530 H       215 THR   -0.2700
   3476 HB        -45.5860  -16.1760  -35.4020 H       215 THR    0.0900
   3477 HG1       -44.8960  -18.2410  -34.7070 H       215 THR    0.0900
   3478 HG21      -48.1560  -16.9420  -33.8890 H       215 THR    0.0900
   3479 HG22      -47.8020  -15.4010  -34.7580 H       215 THR    0.5100
   3480 HG23      -46.9000  -15.8210  -33.2380 H       215 THR   -0.5100
   3481 N         -47.0970  -15.9300  -37.7800 N.am    216 LEU   -0.4700
   3482 CA        -47.7970  -14.9880  -38.6430 C.3     216 LEU    0.3100
   3483 C         -48.4730  -15.7130  -39.8050 C.2     216 LEU    0.0700
   3484 O         -49.4350  -15.2120  -40.3880 O.2     216 LEU    0.0900
   3485 CB        -46.8550  -13.8770  -39.1330 C.3     216 LEU   -0.1800
   3486 CG        -45.5400  -14.2700  -39.8120 C.3     216 LEU    0.0900
   3487 CD1       -45.7370  -14.4410  -41.3120 C.3     216 LEU    0.0900
   3488 CD2       -44.4400  -13.2560  -39.5150 C.3     216 LEU   -0.0900
   3489 HN        -46.1010  -15.9110  -37.8160 H       216 LEU    0.0900
   3490 HA        -48.6130  -14.5620  -38.0780 H       216 LEU   -0.2700
   3491 HB1       -46.5970  -13.2550  -38.2530 H       216 LEU    0.0900
   3492 HB2       -47.4260  -13.2600  -39.8580 H       216 LEU    0.0900
   3493 HG        -45.1740  -15.2260  -39.3780 H       216 LEU    0.0900
   3494 HD11      -46.2610  -13.5560  -41.7310 H       216 LEU   -0.2700
   3495 HD12      -46.3510  -15.3450  -41.5120 H       216 LEU    0.0900
   3496 HD13      -44.7510  -14.5390  -41.8140 H       216 LEU    0.0900
   3497 HD21      -44.2620  -13.1940  -38.4190 H       216 LEU    0.0900
   3498 HD22      -44.7420  -12.2520  -39.8810 H       216 LEU    0.5100
   3499 HD23      -43.4950  -13.5660  -40.0110 H       216 LEU   -0.5100
   3500 N         -47.9770  -16.9070  -40.1270 N.am    217 GLY   -0.4700
   3501 CA        -48.6310  -17.7660  -41.0950 C.3     217 GLY    0.3100
   3502 C         -49.9980  -18.1970  -40.5930 C.2     217 GLY   -0.0200
   3503 O         -50.9300  -18.3940  -41.3670 O.2     217 GLY    0.0900
   3504 HN        -47.1380  -17.2610  -39.7190 H       217 GLY    0.0900
   3505 HA1       -48.0110  -18.6370  -41.2520 H       217 GLY    0.5100
   3506 HA2       -48.7410  -17.2160  -42.0190 H       217 GLY   -0.5100
   3507 N         -50.1150  -18.3430  -39.2770 N.am    218 ILE   -0.4700
   3508 CA        -51.3900  -18.6460  -38.6510 C.3     218 ILE    0.3100
   3509 C         -52.2070  -17.3730  -38.4780 C.2     218 ILE    0.0700
   3510 O         -53.4180  -17.3610  -38.6970 O.2     218 ILE    0.0900
   3511 CB        -51.1870  -19.3020  -37.2730 C.3     218 ILE   -0.0900
   3512 CG1       -50.4990  -20.6580  -37.4280 C.3     218 ILE    0.0900
   3513 CG2       -52.5150  -19.4570  -36.5410 C.3     218 ILE   -0.2700
   3514 CD        -50.2840  -21.3740  -36.1140 C.3     218 ILE    0.0900
   3515 HN        -49.3350  -18.2520  -38.6620 H       218 ILE    0.0900
   3516 HA        -51.9330  -19.3120  -39.3050 H       218 ILE    0.0900
   3517 HB        -50.5040  -18.6720  -36.6650 H       218 ILE   -0.1800
   3518 HG11      -49.5120  -20.5010  -37.9120 H       218 ILE    0.0900
   3519 HG12      -51.1230  -21.3000  -38.0850 H       218 ILE    0.0900
   3520 HG21      -53.2070  -20.0930  -37.1330 H       218 ILE   -0.2700
   3521 HG22      -52.9860  -18.4600  -36.3960 H       218 ILE    0.0900
   3522 HG23      -52.3480  -19.9380  -35.5540 H       218 ILE    0.0900
   3523 HD1       -51.2580  -21.7170  -35.7020 H       218 ILE    0.0900
   3524 HD2       -49.8120  -20.6860  -35.3810 H       218 ILE    0.5100
   3525 HD3       -49.6330  -22.2610  -36.2670 H       218 ILE   -0.5100
   3526 N         -51.5340  -16.2930  -38.0850 N.am    219 ILE   -0.4700
   3527 CA        -52.1950  -15.0180  -37.8370 C.3     219 ILE    0.3100
   3528 C         -52.8320  -14.5010  -39.1080 C.2     219 ILE    0.0700
   3529 O         -54.0340  -14.2400  -39.1550 O.2     219 ILE    0.0900
   3530 CB        -51.2070  -13.9530  -37.3140 C.3     219 ILE   -0.0900
   3531 CG1       -50.7570  -14.2910  -35.8860 C.3     219 ILE    0.0900
   3532 CG2       -51.8420  -12.5700  -37.3600 C.3     219 ILE   -0.2700
   3533 CD        -49.7100  -13.3580  -35.3240 C.3     219 ILE    0.0900
   3534 HN        -50.5480  -16.3100  -37.9440 H       219 ILE    0.0900
   3535 HA        -52.9750  -15.1870  -37.1100 H       219 ILE    0.0900
   3536 HB        -50.2900  -13.9590  -37.9420 H       219 ILE   -0.1800
   3537 HG11      -50.3430  -15.3220  -35.8850 H       219 ILE    0.0900
   3538 HG12      -51.6470  -14.2590  -35.2230 H       219 ILE    0.0900
   3539 HG21      -52.8440  -12.5950  -36.8810 H       219 ILE   -0.2700
   3540 HG22      -51.9620  -12.2440  -38.4160 H       219 ILE    0.0900
   3541 HG23      -51.2050  -11.8430  -36.8140 H       219 ILE    0.0900
   3542 HD1       -50.1550  -12.3580  -35.1270 H       219 ILE    0.0900
   3543 HD2       -48.8790  -13.2380  -36.0520 H       219 ILE    0.5100
   3544 HD3       -49.3140  -13.7650  -34.3690 H       219 ILE   -0.5100
   3545 N         -52.0110  -14.3730  -40.1460 N.am    220 MET   -0.4700
   3546 CA        -52.4610  -13.8340  -41.4170 C.3     220 MET    0.3100
   3547 C         -53.2110  -14.8830  -42.2390 C.2     220 MET    0.0700
   3548 O         -54.0940  -14.5500  -43.0260 O.2     220 MET    0.0900
   3549 CB        -51.2690  -13.2830  -42.2050 C.3     220 MET   -0.1800
   3550 CG        -51.6570  -12.2790  -43.2710 C.3     220 MET    0.0900
   3551 SD        -52.4190  -10.8180  -42.5470 S.3     220 MET    0.0900
   3552 CE        -53.2610  -10.1400  -43.9700 C.3     220 MET   -0.1400
   3553 HN        -51.0530  -14.6420  -40.1000 H       220 MET    0.0900
   3554 HA        -53.1760  -13.0500  -41.2160 H       220 MET    0.0900
   3555 HB1       -50.7460  -14.1320  -42.6930 H       220 MET   -0.0900
   3556 HB2       -50.5720  -12.7920  -41.4930 H       220 MET   -0.2200
   3557 HG1       -52.3670  -12.7620  -43.9760 H       220 MET    0.0900
   3558 HG2       -50.7470  -11.9880  -43.8370 H       220 MET    0.0900
   3559 HE1       -53.7230  -10.9410  -44.5860 H       220 MET    0.0900
   3560 HE2       -52.5450   -9.5840  -44.6120 H       220 MET    0.5100
   3561 HE3       -54.0680   -9.4490  -43.6450 H       220 MET   -0.5100
   3562 N         -52.8630  -16.1520  -42.0510 N.am    221 GLY   -0.4700
   3563 CA        -53.5060  -17.2320  -42.7730 C.3     221 GLY    0.3100
   3564 C         -54.9540  -17.4400  -42.3740 C.2     221 GLY   -0.0200
   3565 O         -55.8260  -17.5940  -43.2290 O.2     221 GLY    0.0900
   3566 HN        -52.1480  -16.4170  -41.4090 H       221 GLY    0.0900
   3567 HA1       -52.9540  -18.1370  -42.5720 H       221 GLY    0.5100
   3568 HA2       -53.4630  -16.9960  -43.8260 H       221 GLY   -0.5100
   3569 N         -55.2180  -17.4460  -41.0700 N.am    222 THR   -0.4700
   3570 CA        -56.5720  -17.6490  -40.5680 C.3     222 THR    0.3100
   3571 C         -57.4870  -16.4980  -40.9670 C.2     222 THR    0.0700
   3572 O         -58.6570  -16.6970  -41.2770 O.2     222 THR    0.0900
   3573 CB        -56.5960  -17.7960  -39.0400 C.3     222 THR    0.1400
   3574 CG2       -58.0020  -18.1070  -38.5590 C.3     222 THR    0.0900
   3575 OG1       -55.7150  -18.8540  -38.6430 O.3     222 THR   -0.6600
   3576 HN        -54.5080  -17.3120  -40.3830 H       222 THR    0.4300
   3577 HA        -56.9650  -18.5410  -41.0310 H       222 THR   -0.2700
   3578 HB        -56.2610  -16.8500  -38.5630 H       222 THR    0.0900
   3579 HG1       -54.8310  -18.4800  -38.6550 H       222 THR    0.0900
   3580 HG21      -58.4280  -18.9500  -39.1440 H       222 THR    0.0900
   3581 HG22      -58.6530  -17.2180  -38.6930 H       222 THR    0.5100
   3582 HG23      -57.9800  -18.3970  -37.4860 H       222 THR   -0.5100
   3583 N         -56.9440  -15.2870  -40.9620 N.am    223 PHE   -0.4700
   3584 CA        -57.7070  -14.1170  -41.3610 C.3     223 PHE    0.3100
   3585 C         -58.0720  -14.1840  -42.8420 C.2     223 PHE    0.0700
   3586 O         -59.2130  -13.9350  -43.2270 O.2     223 PHE    0.0900
   3587 CB        -56.9130  -12.8460  -41.0560 C.3     223 PHE   -0.1800
   3588 CG        -57.4440  -11.6250  -41.7330 C.ar    223 PHE    0.0900
   3589 CD1       -58.6070  -11.0240  -41.2880 C.ar    223 PHE    0.0900
   3590 CD2       -56.7770  -11.0710  -42.8130 C.ar    223 PHE    0.0000
   3591 CE1       -59.1000   -9.8910  -41.9090 C.ar    223 PHE   -0.1150
   3592 CE2       -57.2650   -9.9380  -43.4380 C.ar    223 PHE    0.1150
   3593 CZ        -58.4300   -9.3450  -42.9840 C.ar    223 PHE   -0.1150
   3594 HN        -55.9990  -15.1280  -40.6860 H       223 PHE    0.1150
   3595 HA        -58.6390  -14.1190  -40.8160 H       223 PHE   -0.1150
   3596 HB1       -55.8630  -12.9800  -41.3950 H       223 PHE    0.1150
   3597 HB2       -56.9390  -12.6520  -39.9620 H       223 PHE   -0.1150
   3598 HD1       -59.1360  -11.4430  -40.4440 H       223 PHE    0.1150
   3599 HD2       -55.8670  -11.5280  -43.1710 H       223 PHE   -0.1150
   3600 HE1       -60.0120   -9.4340  -41.5540 H       223 PHE    0.1150
   3601 HE2       -56.7370   -9.5160  -44.2810 H       223 PHE    0.5100
   3602 HZ        -58.8120   -8.4590  -43.4700 H       223 PHE   -0.5100
   3603 N         -57.0900  -14.5380  -43.6650 N.am    224 THR   -0.4700
   3604 CA        -57.2720  -14.6090  -45.1060 C.3     224 THR    0.3100
   3605 C         -58.2400  -15.7140  -45.4990 C.2     224 THR    0.0700
   3606 O         -59.1940  -15.4880  -46.2430 O.2     224 THR    0.0900
   3607 CB        -55.9250  -14.8450  -45.8110 C.3     224 THR    0.1400
   3608 CG2       -56.1320  -15.1090  -47.2920 C.3     224 THR    0.0900
   3609 OG1       -55.0960  -13.6900  -45.6510 O.3     224 THR   -0.6600
   3610 HN        -56.1810  -14.7700  -43.3290 H       224 THR    0.4300
   3611 HA        -57.7100  -13.6790  -45.4350 H       224 THR   -0.2700
   3612 HB        -55.4120  -15.7230  -45.3650 H       224 THR    0.0900
   3613 HG1       -54.7190  -13.7550  -44.7720 H       224 THR    0.0900
   3614 HG21      -56.7880  -14.3270  -47.7320 H       224 THR    0.0900
   3615 HG22      -56.6160  -16.0990  -47.4360 H       224 THR    0.5100
   3616 HG23      -55.1550  -15.0900  -47.8200 H       224 THR   -0.5100
   3617 N         -57.9980  -16.9150  -44.9830 N.am    225 LEU   -0.4700
   3618 CA        -58.8030  -18.0790  -45.3210 C.3     225 LEU    0.3100
   3619 C         -60.2810  -17.9050  -44.9660 C.2     225 LEU    0.0700
   3620 O         -61.1510  -18.4920  -45.6070 O.2     225 LEU    0.0900
   3621 CB        -58.2340  -19.3150  -44.6280 C.3     225 LEU   -0.1800
   3622 CG        -58.7680  -20.6650  -45.0970 C.3     225 LEU    0.0900
   3623 CD1       -58.5630  -20.8060  -46.5920 C.3     225 LEU    0.0900
   3624 CD2       -58.0790  -21.7950  -44.3500 C.3     225 LEU   -0.0900
   3625 HN        -57.2530  -17.0710  -44.3390 H       225 LEU    0.0900
   3626 HA        -58.7840  -18.2040  -46.3940 H       225 LEU   -0.2700
   3627 HB1       -58.4490  -19.2250  -43.5420 H       225 LEU    0.0900
   3628 HB2       -57.1340  -19.3140  -44.7790 H       225 LEU    0.0900
   3629 HG        -59.8520  -20.7380  -44.8620 H       225 LEU    0.0900
   3630 HD11      -57.5130  -20.5630  -46.8590 H       225 LEU   -0.2700
   3631 HD12      -59.2370  -20.1090  -47.1340 H       225 LEU    0.0900
   3632 HD13      -58.7760  -21.8510  -46.9070 H       225 LEU    0.0900
   3633 HD21      -58.2630  -21.7000  -43.2580 H       225 LEU    0.0900
   3634 HD22      -56.9830  -21.7550  -44.5300 H       225 LEU    0.5100
   3635 HD23      -58.4790  -22.7740  -44.6920 H       225 LEU   -0.5100
   3636 N         -60.5640  -17.0810  -43.9550 N.am    226 CYS   -0.4700
   3637 CA        -61.9250  -16.9150  -43.4490 C.3     226 CYS    0.3100
   3638 C         -62.6910  -15.7630  -44.0850 C.2     226 CYS    0.0700
   3639 O         -63.9010  -15.8630  -44.2940 O.2     226 CYS    0.0900
   3640 CB        -61.9280  -16.7470  -41.9230 C.3     226 CYS   -0.1100
   3641 SG        -61.6190  -18.2680  -40.9830 S.3     226 CYS    0.0900
   3642 HN        -59.8590  -16.5430  -43.4990 H       226 CYS    0.0900
   3643 HA        -62.4940  -17.7890  -43.7290 H       226 CYS   -0.2300
   3644 HB1       -62.9150  -16.3380  -41.6270 H       226 CYS    0.1600
   3645 HB2       -61.1480  -16.0010  -41.6610 H       226 CYS    0.5100
   3646 HG1       -60.3050  -18.2400  -41.1440 H       226 CYS   -0.5100
   3647 N         -62.0030  -14.6660  -44.3930 N.am    227 TRP   -0.4700
   3648 CA        -62.6900  -13.4840  -44.9050 C.3     227 TRP    0.3100
   3649 C         -62.4620  -13.1590  -46.3790 C.2     227 TRP    0.0700
   3650 O         -63.3230  -12.5560  -47.0200 O.2     227 TRP    0.0900
   3651 CB        -62.3670  -12.2590  -44.0530 C.3     227 TRP   -0.1800
   3652 CG        -63.2130  -12.1470  -42.8280 C.ar    227 TRP    0.0900
   3653 CD1       -62.7850  -12.1690  -41.5340 C.ar    227 TRP    0.0900
   3654 CD2       -64.6380  -11.9960  -42.7780 C.ar    227 TRP   -0.0300
   3655 CE2       -65.0040  -11.9310  -41.4180 C.ar    227 TRP   -0.1500
   3656 CE3       -65.6400  -11.9100  -43.7510 C.ar    227 TRP    0.2200
   3657 NE1       -63.8540  -12.0380  -40.6800 N.ar    227 TRP   -0.5100
   3658 CZ2       -66.3270  -11.7790  -41.0080 C.ar    227 TRP    0.3700
   3659 CZ3       -66.9530  -11.7630  -43.3380 C.ar    227 TRP    0.2400
   3660 CH2       -67.2850  -11.6980  -41.9800 C.ar    227 TRP    0.1100
   3661 HN        -61.0130  -14.6030  -44.2900 H       227 TRP   -0.2500
   3662 HA        -63.7520  -13.6810  -44.8900 H       227 TRP    0.1700
   3663 HB1       -62.5200  -11.3460  -44.6670 H       227 TRP   -0.2000
   3664 HB2       -61.3030  -12.3120  -43.7380 H       227 TRP    0.1400
   3665 HD1       -61.7560  -12.2730  -41.2230 H       227 TRP   -0.2700
   3666 HE1       -63.8030  -12.0230  -39.7050 H       227 TRP    0.1600
   3667 HE3       -65.4120  -11.9550  -44.8060 H       227 TRP   -0.1400
   3668 HZ2       -66.6050  -11.7240  -39.9650 H       227 TRP    0.1400
   3669 HZ3       -67.7370  -11.6980  -44.0780 H       227 TRP    0.5100
   3670 HH2       -68.3200  -11.5830  -41.6930 H       227 TRP   -0.5100
   3671 N         -61.3110  -13.5470  -46.9220 N.am    228 LEU   -0.4700
   3672 CA        -61.0320  -13.2900  -48.3340 C.3     228 LEU    0.3100
   3673 C         -62.0330  -13.9070  -49.3290 C.2     228 LEU    0.0700
   3674 O         -62.4540  -13.2250  -50.2690 O.2     228 LEU    0.0900
   3675 CB        -59.5910  -13.6700  -48.7010 C.3     228 LEU   -0.1800
   3676 CG        -59.1640  -13.3980  -50.1460 C.3     228 LEU    0.0900
   3677 CD1       -59.1490  -11.9050  -50.4330 C.3     228 LEU    0.0900
   3678 CD2       -57.8080  -14.0250  -50.4380 C.3     228 LEU   -0.0900
   3679 HN        -60.6040  -14.0210  -46.4030 H       228 LEU    0.0900
   3680 HA        -61.1960  -12.2380  -48.5170 H       228 LEU   -0.2700
   3681 HB1       -59.4660  -14.7560  -48.5080 H       228 LEU    0.0900
   3682 HB2       -58.9090  -13.1040  -48.0330 H       228 LEU    0.0900
   3683 HG        -59.8750  -13.8990  -50.8380 H       228 LEU    0.0900
   3684 HD11      -58.4350  -11.3920  -49.7530 H       228 LEU   -0.2700
   3685 HD12      -60.1620  -11.4780  -50.2710 H       228 LEU    0.0900
   3686 HD13      -58.8310  -11.7250  -51.4820 H       228 LEU    0.0900
   3687 HD21      -57.8550  -15.1250  -50.2870 H       228 LEU    0.0900
   3688 HD22      -57.0410  -13.6040  -49.7530 H       228 LEU    0.5100
   3689 HD23      -57.5180  -13.8240  -51.4920 H       228 LEU   -0.5100
   3690 N         -62.4200  -15.1900  -49.1440 N.am    229 PRO   -0.2900
   3691 CA        -63.3430  -15.7760  -50.1240 C.3     229 PRO    0.0000
   3692 C         -64.6990  -15.0770  -50.1920 C.2     229 PRO    0.0900
   3693 O         -65.3180  -15.0590  -51.2530 O.2     229 PRO    0.0900
   3694 CB        -63.5220  -17.2150  -49.6290 C.3     229 PRO    0.0200
   3695 CG        -62.2900  -17.5020  -48.8580 C.3     229 PRO    0.0900
   3696 CD        -61.9430  -16.2030  -48.1830 C.3     229 PRO   -0.1800
   3697 HA        -62.9380  -15.6900  -51.1190 H       229 PRO    0.0900
   3698 HB1       -63.6270  -17.9170  -50.4840 H       229 PRO    0.0900
   3699 HB2       -64.4220  -17.3000  -48.9820 H       229 PRO   -0.1800
   3700 HG1       -62.4730  -18.3000  -48.1070 H       229 PRO    0.0900
   3701 HG2       -61.4690  -17.8270  -49.5330 H       229 PRO    0.0900
   3702 HD1       -62.4730  -16.0920  -47.2140 H       229 PRO    0.5100
   3703 HD2       -60.8480  -16.1010  -48.0300 H       229 PRO   -0.5100
   3704 N         -65.1590  -14.5080  -49.0810 N.am    230 PHE   -0.4700
   3705 CA        -66.4370  -13.8060  -49.0830 C.3     230 PHE    0.3100
   3706 C         -66.3490  -12.4690  -49.8060 C.2     230 PHE    0.0700
   3707 O         -67.1680  -12.1710  -50.6700 O.2     230 PHE    0.0900
   3708 CB        -66.9520  -13.5900  -47.6600 C.3     230 PHE   -0.1800
   3709 CG        -68.1360  -12.6760  -47.5820 C.ar    230 PHE    0.0900
   3710 CD1       -69.3750  -13.0870  -48.0420 C.ar    230 PHE    0.0900
   3711 CD2       -68.0130  -11.4000  -47.0440 C.ar    230 PHE    0.0000
   3712 CE1       -70.4720  -12.2460  -47.9680 C.ar    230 PHE   -0.1150
   3713 CE2       -69.1070  -10.5480  -46.9660 C.ar    230 PHE    0.1150
   3714 CZ        -70.3370  -10.9720  -47.4280 C.ar    230 PHE   -0.1150
   3715 HN        -64.6630  -14.5350  -48.2160 H       230 PHE    0.1150
   3716 HA        -67.1400  -14.3990  -49.6490 H       230 PHE   -0.1150
   3717 HB1       -66.1460  -13.1400  -47.0420 H       230 PHE    0.1150
   3718 HB2       -67.2610  -14.5670  -47.2300 H       230 PHE   -0.1150
   3719 HD1       -69.4870  -14.0750  -48.4620 H       230 PHE    0.1150
   3720 HD2       -67.0510  -11.0660  -46.6820 H       230 PHE   -0.1150
   3721 HE1       -71.4320  -12.5800  -48.3300 H       230 PHE    0.1150
   3722 HE2       -68.9970   -9.5590  -46.5460 H       230 PHE    0.5100
   3723 HZ        -71.1930  -10.3160  -47.3700 H       230 PHE   -0.5100
   3724 N         -65.3480  -11.6670  -49.4510 N.am    231 PHE   -0.4700
   3725 CA        -65.2430  -10.3190  -49.9880 C.3     231 PHE    0.3100
   3726 C         -64.8380  -10.3030  -51.4530 C.2     231 PHE    0.0700
   3727 O         -65.1360   -9.3560  -52.1780 O.2     231 PHE    0.0900
   3728 CB        -64.3070   -9.4520  -49.1390 C.3     231 PHE   -0.1800
   3729 CG        -64.9640   -8.9000  -47.9130 C.ar    231 PHE    0.0900
   3730 CD1       -65.7510   -7.7570  -47.9870 C.ar    231 PHE    0.0900
   3731 CD2       -64.8170   -9.5340  -46.6840 C.ar    231 PHE    0.0000
   3732 CE1       -66.3680   -7.2470  -46.8560 C.ar    231 PHE   -0.1150
   3733 CE2       -65.4330   -9.0290  -45.5450 C.ar    231 PHE    0.1150
   3734 CZ        -66.2090   -7.8860  -45.6290 C.ar    231 PHE   -0.1150
   3735 HN        -64.6360  -11.9490  -48.8130 H       231 PHE    0.1150
   3736 HA        -66.2340   -9.8890  -50.0050 H       231 PHE   -0.1150
   3737 HB1       -63.9550   -8.5900  -49.7440 H       231 PHE    0.1150
   3738 HB2       -63.4420  -10.0640  -48.8050 H       231 PHE   -0.1150
   3739 HD1       -65.8820   -7.2600  -48.9380 H       231 PHE    0.1150
   3740 HD2       -64.2170  -10.4290  -46.6150 H       231 PHE   -0.1150
   3741 HE1       -66.9730   -6.3540  -46.9260 H       231 PHE    0.1150
   3742 HE2       -65.3080   -9.5290  -44.5950 H       231 PHE    0.5100
   3743 HZ        -66.6890   -7.4910  -44.7460 H       231 PHE   -0.5100
   3744 N         -64.1630  -11.3570  -51.8970 N.am    232 ILE   -0.4700
   3745 CA        -63.9270  -11.5200  -53.3250 C.3     232 ILE    0.3100
   3746 C         -65.2550  -11.7810  -54.0270 C.2     232 ILE    0.0700
   3747 O         -65.6280  -11.0580  -54.9490 O.2     232 ILE    0.0900
   3748 CB        -62.9210  -12.6490  -53.6270 C.3     232 ILE   -0.0900
   3749 CG1       -61.4920  -12.1260  -53.4750 C.3     232 ILE    0.0900
   3750 CG2       -63.1290  -13.1940  -55.0370 C.3     232 ILE   -0.2700
   3751 CD        -60.4290  -13.1110  -53.9070 C.3     232 ILE    0.0900
   3752 HN        -63.7980  -12.0620  -51.2950 H       232 ILE    0.0900
   3753 HA        -63.5520  -10.5810  -53.7030 H       232 ILE    0.0900
   3754 HB        -63.0580  -13.4710  -52.8920 H       232 ILE   -0.1800
   3755 HG11      -61.3230  -11.8710  -52.4070 H       232 ILE    0.0900
   3756 HG12      -61.3870  -11.2050  -54.0860 H       232 ILE    0.0900
   3757 HG21      -62.9870  -12.3840  -55.7850 H       232 ILE   -0.2700
   3758 HG22      -64.1610  -13.5930  -55.1390 H       232 ILE    0.0900
   3759 HG23      -62.3940  -14.0010  -55.2430 H       232 ILE    0.0900
   3760 HD1       -60.4500  -13.2350  -55.0120 H       232 ILE    0.0900
   3761 HD2       -60.6160  -14.1000  -53.4360 H       232 ILE    0.5100
   3762 HD3       -59.4250  -12.7400  -53.6110 H       232 ILE   -0.5100
   3763 N         -65.9740  -12.7990  -53.5590 N.am    233 VAL   -0.4700
   3764 CA        -67.2710  -13.1810  -54.1100 C.3     233 VAL    0.3100
   3765 C         -68.2770  -12.0370  -54.0540 C.2     233 VAL    0.0700
   3766 O         -69.0460  -11.8260  -54.9930 O.2     233 VAL    0.0900
   3767 CB        -67.8270  -14.4180  -53.3780 C.3     233 VAL   -0.0900
   3768 CG1       -69.3480  -14.3840  -53.3060 C.3     233 VAL    0.0900
   3769 CG2       -67.3270  -15.6900  -54.0490 C.3     233 VAL   -0.2700
   3770 HN        -65.6520  -13.3560  -52.7980 H       233 VAL    0.0900
   3771 HA        -67.1400  -13.3930  -55.1600 H       233 VAL    0.0900
   3772 HB        -67.4140  -14.4480  -52.3470 H       233 VAL    0.0900
   3773 HG11      -69.7680  -14.0090  -54.2630 H       233 VAL   -0.2700
   3774 HG12      -69.6730  -13.7090  -52.4860 H       233 VAL    0.0900
   3775 HG13      -69.7420  -15.4080  -53.1240 H       233 VAL    0.0900
   3776 HG21      -66.2170  -15.7250  -54.0200 H       233 VAL    0.0900
   3777 HG22      -67.6550  -15.7130  -55.1090 H       233 VAL    0.5100
   3778 HG23      -67.7230  -16.5810  -53.5150 H       233 VAL   -0.5100
   3779 N         -68.2490  -11.2850  -52.9570 N.am    234 ASN   -0.4700
   3780 CA        -69.0860  -10.1090  -52.7950 C.3     234 ASN    0.3100
   3781 C         -68.8740   -9.1110  -53.9220 C.2     234 ASN    0.0700
   3782 O         -69.8200   -8.4820  -54.3960 O.2     234 ASN    0.0900
   3783 CB        -68.7780   -9.4310  -51.4640 C.3     234 ASN   -0.1800
   3784 CG        -69.7700   -8.3470  -51.1280 C.2     234 ASN    0.0900
   3785 ND2       -69.2850   -7.2800  -50.5070 N.am    234 ASN    0.0900
   3786 OD1       -70.9590   -8.4610  -51.4270 O.2     234 ASN    0.5500
   3787 HN        -67.6480  -11.4980  -52.1900 H       234 ASN   -0.5500
   3788 HA        -70.1190  -10.4220  -52.8290 H       234 ASN   -0.6200
   3789 HB1       -67.7640   -8.9780  -51.5140 H       234 ASN    0.3200
   3790 HB2       -68.7980  -10.1910  -50.6550 H       234 ASN    0.3000
   3791 HD21      -69.8950   -6.5260  -50.2570 H       234 ASN    0.5100
   3792 HD22      -68.3110   -7.2280  -50.2890 H       234 ASN   -0.5100
   3793 N         -67.6190   -8.9700  -54.3440 N.am    235 ILE   -0.4700
   3794 CA        -67.2610   -8.0800  -55.4450 C.3     235 ILE    0.3100
   3795 C         -67.6700   -8.6630  -56.7990 C.2     235 ILE    0.0700
   3796 O         -68.2420   -7.9670  -57.6410 O.2     235 ILE    0.0900
   3797 CB        -65.7540   -7.7430  -55.4320 C.3     235 ILE   -0.0900
   3798 CG1       -65.4400   -6.7950  -54.2770 C.3     235 ILE    0.0900
   3799 CG2       -65.3320   -7.0940  -56.7360 C.3     235 ILE   -0.2700
   3800 CD        -66.2570   -5.5220  -54.3040 C.3     235 ILE    0.0900
   3801 HN        -66.8630   -9.4700  -53.9260 H       235 ILE    0.0900
   3802 HA        -67.8450   -7.1780  -55.3430 H       235 ILE    0.0900
   3803 HB        -65.1710   -8.6760  -55.2830 H       235 ILE   -0.1800
   3804 HG11      -64.3630   -6.5270  -54.3200 H       235 ILE    0.0900
   3805 HG12      -65.6410   -7.3250  -53.3210 H       235 ILE    0.0900
   3806 HG21      -66.0190   -6.2570  -56.9850 H       235 ILE   -0.2700
   3807 HG22      -65.3680   -7.8400  -57.5580 H       235 ILE    0.0900
   3808 HG23      -64.3020   -6.6900  -56.6420 H       235 ILE    0.0900
   3809 HD1       -67.3190   -5.7440  -54.0670 H       235 ILE    0.0900
   3810 HD2       -66.2080   -5.0630  -55.3150 H       235 ILE    0.5100
   3811 HD3       -65.8670   -4.8060  -53.5500 H       235 ILE   -0.5100
   3812 N         -67.3890   -9.9470  -57.0010 N.am    236 VAL   -0.4700
   3813 CA        -67.7530  -10.6380  -58.2350 C.3     236 VAL    0.3100
   3814 C         -69.2590  -10.5970  -58.4880 C.2     236 VAL    0.0700
   3815 O         -69.7020  -10.4910  -59.6340 O.2     236 VAL    0.0900
   3816 CB        -67.2670  -12.1040  -58.2220 C.3     236 VAL   -0.0900
   3817 CG1       -67.6820  -12.8230  -59.5030 C.3     236 VAL    0.0900
   3818 CG2       -65.7550  -12.1560  -58.0420 C.3     236 VAL   -0.2700
   3819 HN        -66.9160  -10.4970  -56.3170 H       236 VAL    0.0900
   3820 HA        -67.3040  -10.1050  -59.0580 H       236 VAL    0.0900
   3821 HB        -67.7070  -12.6280  -57.3470 H       236 VAL    0.0900
   3822 HG11      -67.2430  -12.3130  -60.3860 H       236 VAL   -0.2700
   3823 HG12      -68.7890  -12.8120  -59.6020 H       236 VAL    0.0900
   3824 HG13      -67.3190  -13.8730  -59.4810 H       236 VAL    0.0900
   3825 HG21      -65.4510  -11.5240  -57.1800 H       236 VAL    0.0900
   3826 HG22      -65.2520  -11.7740  -58.9560 H       236 VAL    0.5100
   3827 HG23      -65.4330  -13.2010  -57.8470 H       236 VAL   -0.5100
   3828 N         -70.0490  -10.6620  -57.4200 N.am    237 HSE   -0.4700
   3829 CA        -71.4960  -10.6080  -57.5570 C.3     237 HSE    0.3100
   3830 C         -71.9490   -9.2120  -57.9790 C.2     237 HSE    0.0700
   3831 O         -73.0180   -9.0390  -58.5670 O.2     237 HSE    0.0900
   3832 CB        -72.1880  -11.0180  -56.2570 C.3     237 HSE   -0.0800
   3833 CG        -73.6660  -11.2130  -56.3990 C.ar    237 HSE    0.0900
   3834 CD2       -74.5840  -10.4370  -55.7390 C.ar    237 HSE    0.0900
   3835 ND1       -74.3760  -12.0960  -57.1490 N.ar    237 HSE   -0.7000
   3836 CE1       -75.7020  -11.8390  -56.9170 C.ar    237 HSE    0.2200
   3837 NE2       -75.8090  -10.8340  -56.0640 N.ar    237 HSE    0.2500
   3838 HN        -69.6910  -10.7500  -56.4930 H       237 HSE    0.1300
   3839 HA        -71.7800  -11.2750  -58.3580 H       237 HSE   -0.3600
   3840 HB1       -72.0120  -10.2280  -55.4960 H       237 HSE    0.3200
   3841 HB2       -71.7430  -11.9710  -55.9040 H       237 HSE   -0.0500
   3842 HD2       -74.4040   -9.6190  -55.0520 H       237 HSE    0.0900
   3843 HE1       -76.5510  -12.3630  -57.3520 H       237 HSE    0.5100
   3844 HE2       -76.6560  -10.4340  -55.7160 H       237 HSE   -0.5100
   3845 N         -71.1190   -8.2180  -57.6760 N.am    238 VAL   -0.4700
   3846 CA        -71.3940   -6.8390  -58.0480 C.3     238 VAL    0.3100
   3847 C         -71.0850   -6.5930  -59.5230 C.2     238 VAL    0.0700
   3848 O         -71.8830   -5.9880  -60.2450 O.2     238 VAL    0.0900
   3849 CB        -70.5790   -5.8670  -57.1750 C.3     238 VAL   -0.0900
   3850 CG1       -70.5660   -4.4700  -57.7780 C.3     238 VAL    0.0900
   3851 CG2       -71.1250   -5.8490  -55.7600 C.3     238 VAL   -0.2700
   3852 HN        -70.2690   -8.3740  -57.1790 H       238 VAL    0.0900
   3853 HA        -72.4500   -6.6620  -57.9190 H       238 VAL    0.0900
   3854 HB        -69.5350   -6.2390  -57.0920 H       238 VAL    0.0900
   3855 HG11      -71.5040   -4.2910  -58.3470 H       238 VAL   -0.2700
   3856 HG12      -69.7050   -4.3650  -58.4720 H       238 VAL    0.0900
   3857 HG13      -70.4910   -3.7110  -56.9700 H       238 VAL    0.0900
   3858 HG21      -71.2350   -6.8870  -55.3780 H       238 VAL    0.0900
   3859 HG22      -72.1230   -5.3590  -55.7450 H       238 VAL    0.5100
   3860 HG23      -70.4290   -5.2980  -55.0930 H       238 VAL   -0.5100
   3861 N         -69.9230   -7.0740  -59.9640 N.am    239 ILE   -0.4700
   3862 CA        -69.4900   -6.9260  -61.3460 C.3     239 ILE    0.3100
   3863 C         -70.4160   -7.6820  -62.2900 C.2     239 ILE    0.0700
   3864 O         -71.0910   -7.0800  -63.1270 O.2     239 ILE    0.0900
   3865 CB        -68.0430   -7.4210  -61.5340 C.3     239 ILE   -0.0900
   3866 CG1       -67.0790   -6.5950  -60.6830 C.3     239 ILE    0.0900
   3867 CG2       -67.6370   -7.3540  -62.9980 C.3     239 ILE   -0.2700
   3868 CD        -65.6430   -7.0620  -60.7590 C.3     239 ILE    0.0900
   3869 HN        -69.2930   -7.5590  -59.3620 H       239 ILE    0.0900
   3870 HA        -69.5620   -5.8810  -61.6060 H       239 ILE    0.0900
   3871 HB        -67.9650   -8.4710  -61.1800 H       239 ILE   -0.1800
   3872 HG11      -67.4110   -6.6460  -59.6240 H       239 ILE    0.0900
   3873 HG12      -67.1250   -5.5380  -61.0230 H       239 ILE    0.0900
   3874 HG21      -67.7020   -6.3070  -63.3650 H       239 ILE   -0.2700
   3875 HG22      -68.3160   -7.9860  -63.6080 H       239 ILE    0.0900
   3876 HG23      -66.5900   -7.7070  -63.1170 H       239 ILE    0.0900
   3877 HD1       -65.2220   -6.8390  -61.7620 H       239 ILE    0.0900
   3878 HD2       -65.5930   -8.1590  -60.5890 H       239 ILE    0.5100
   3879 HD3       -65.0330   -6.5370  -59.9920 H       239 ILE   -0.5100
   3880 N         -70.4520   -9.0050  -62.1510 N.am    240 GLN   -0.4700
   3881 CA        -71.3350   -9.8290  -62.9710 C.3     240 GLN    0.3100
   3882 C         -72.4320  -10.4920  -62.1410 C.2     240 GLN    0.0700
   3883 O         -72.1610  -11.3000  -61.2520 O.2     240 GLN    0.0900
   3884 CB        -70.5370  -10.8830  -63.7490 C.3     240 GLN   -0.1800
   3885 CG        -71.3850  -11.7040  -64.7150 C.3     240 GLN    0.0900
   3886 CD        -70.5490  -12.5340  -65.6760 C.2     240 GLN    0.0900
   3887 NE2       -71.1960  -13.4750  -66.3600 N.am    240 GLN   -0.1800
   3888 OE1       -69.3390  -12.3330  -65.8040 O.2     240 GLN    0.0900
   3889 HN        -69.8850   -9.4880  -61.4890 H       240 GLN    0.0900
   3890 HA        -71.8580   -9.1760  -63.6550 H       240 GLN    0.5500
   3891 HB1       -70.0620  -11.5740  -63.0220 H       240 GLN   -0.5500
   3892 HB2       -69.7420  -10.3670  -64.3280 H       240 GLN   -0.6200
   3893 HG1       -72.0230  -11.0150  -65.3090 H       240 GLN    0.3200
   3894 HG2       -72.0340  -12.3900  -64.1310 H       240 GLN    0.3000
   3895 HE21      -70.6990  -14.0530  -67.0080 H       240 GLN    0.5100
   3896 HE22      -72.1780  -13.6030  -66.2270 H       240 GLN   -0.5100
   3897 N         -73.6790  -10.1400  -62.4430 N.am    241 ASP   -0.4700
   3898 CA        -74.8270  -10.6770  -61.7260 C.3     241 ASP    0.3100
   3899 C         -74.9840  -12.1720  -61.9960 C.2     241 ASP    0.0700
   3900 O         -74.4440  -12.6900  -62.9740 O.2     241 ASP    0.0900
   3901 CB        -76.0970   -9.9150  -62.1180 C.3     241 ASP   -0.2800
   3902 CG        -77.1640   -9.9620  -61.0420 C.2     241 ASP    0.0900
   3903 OD1       -76.8380  -10.3560  -59.9010 O.co2   241 ASP    0.0900
   3904 OD2       -78.3230   -9.5960  -61.3320 O.co2   241 ASP    0.6200
   3905 HN        -73.8840   -9.4930  -63.1730 H       241 ASP   -0.7600
   3906 HA        -74.6400  -10.5770  -60.6670 H       241 ASP   -0.7600
   3907 HB1       -76.5140  -10.3620  -63.0470 H       241 ASP    0.5100
   3908 HB2       -75.8370   -8.8530  -62.3100 H       241 ASP   -0.5100
   3909 N         -75.7090  -12.8570  -61.1110 N.am    242 ASN   -0.4700
   3910 CA        -75.9730  -14.3030  -61.1850 C.3     242 ASN    0.3100
   3911 C         -74.7720  -15.2560  -61.1670 C.2     242 ASN    0.0700
   3912 O         -74.9440  -16.4730  -61.2670 O.2     242 ASN    0.0900
   3913 CB        -76.9820  -14.6740  -62.3010 C.3     242 ASN   -0.1800
   3914 CG        -76.3960  -14.5750  -63.7220 C.2     242 ASN    0.0900
   3915 ND2       -77.1260  -14.2240  -64.6660 N.am    242 ASN    0.0900
   3916 OD1       -75.1260  -14.8820  -63.8920 O.2     242 ASN    0.5500
   3917 HN        -76.1200  -12.3990  -60.3280 H       242 ASN   -0.5500
   3918 HA        -76.3610  -14.6110  -60.2250 H       242 ASN   -0.6200
   3919 HB1       -77.8540  -13.9900  -62.2370 H       242 ASN    0.3200
   3920 HB2       -77.3250  -15.7190  -62.1380 H       242 ASN    0.3000
   3921 HD21      -76.7520  -14.1580  -65.5910 H       242 ASN    0.5100
   3922 HD22      -78.0890  -14.0090  -64.5000 H       242 ASN   -0.5100
   3923 N         -73.5650  -14.7130  -61.0530 N.am    243 LEU   -0.4700
   3924 CA        -72.3590  -15.5320  -61.1030 C.3     243 LEU    0.3100
   3925 C         -72.1930  -16.3740  -59.8380 C.2     243 LEU    0.0700
   3926 O         -71.6510  -17.4780  -59.8830 O.2     243 LEU    0.0900
   3927 CB        -71.1280  -14.6500  -61.3390 C.3     243 LEU   -0.1800
   3928 CG        -69.9440  -15.2790  -62.0830 C.3     243 LEU    0.0900
   3929 CD1       -70.4310  -16.2020  -63.1870 C.3     243 LEU    0.0900
   3930 CD2       -69.0520  -14.1910  -62.6610 C.3     243 LEU   -0.0900
   3931 HN        -73.4310  -13.7320  -60.9290 H       243 LEU    0.0900
   3932 HA        -72.4700  -16.2460  -61.9050 H       243 LEU   -0.2700
   3933 HB1       -70.7600  -14.3150  -60.3480 H       243 LEU    0.0900
   3934 HB2       -71.4560  -13.7650  -61.9220 H       243 LEU    0.0900
   3935 HG        -69.3260  -15.8590  -61.3650 H       243 LEU    0.0900
   3936 HD11      -71.1860  -15.6810  -63.8140 H       243 LEU   -0.2700
   3937 HD12      -70.9010  -17.1060  -62.7440 H       243 LEU    0.0900
   3938 HD13      -69.5780  -16.5010  -63.8330 H       243 LEU    0.0900
   3939 HD21      -68.8080  -13.4420  -61.8770 H       243 LEU    0.0900
   3940 HD22      -69.5760  -13.6750  -63.4940 H       243 LEU    0.5100
   3941 HD23      -68.1040  -14.6360  -63.0330 H       243 LEU   -0.5100
   3942 N         -72.6780  -15.8560  -58.7110 N.am    244 ILE   -0.4700
   3943 CA        -72.5770  -16.5600  -57.4370 C.3     244 ILE    0.3100
   3944 C         -73.9430  -16.9870  -56.9170 C.2     244 ILE    0.0700
   3945 O         -74.8020  -16.1470  -56.6400 O.2     244 ILE    0.0900
   3946 CB        -71.8930  -15.6980  -56.3500 C.3     244 ILE   -0.0900
   3947 CG1       -70.4380  -15.4100  -56.7190 C.3     244 ILE    0.0900
   3948 CG2       -71.9530  -16.3940  -55.0030 C.3     244 ILE   -0.2700
   3949 CD        -70.2650  -14.1870  -57.5750 C.3     244 ILE    0.0900
   3950 HN        -73.1310  -14.9680  -58.6870 H       244 ILE    0.0900
   3951 HA        -72.0080  -17.4620  -57.6050 H       244 ILE    0.0900
   3952 HB        -72.4090  -14.7160  -56.2810 H       244 ILE   -0.1800
   3953 HG11      -70.0340  -16.2850  -57.2680 H       244 ILE    0.0900
   3954 HG12      -69.8580  -15.2710  -55.7830 H       244 ILE    0.0900
   3955 HG21      -71.5970  -17.4420  -55.0990 H       244 ILE   -0.2700
   3956 HG22      -72.9990  -16.4080  -54.6300 H       244 ILE    0.0900
   3957 HG23      -71.3030  -15.8640  -54.2740 H       244 ILE    0.0900
   3958 HD1       -69.9420  -13.3270  -56.9510 H       244 ILE    0.0900
   3959 HD2       -71.2280  -13.9280  -58.0650 H       244 ILE    0.5100
   3960 HD3       -69.4910  -14.3750  -58.3490 H       244 ILE   -0.5100
   3961 N         -74.1410  -18.2970  -56.7780 N.am    245 ARG   -0.4700
   3962 CA        -75.3700  -18.8260  -56.2060 C.3     245 ARG    0.3100
   3963 C         -75.4950  -18.3700  -54.7580 C.2     245 ARG    0.0700
   3964 O         -74.4920  -18.2290  -54.0640 O.2     245 ARG    0.0900
   3965 CB        -75.3970  -20.3510  -56.3060 C.3     245 ARG   -0.1800
   3966 CG        -74.0200  -20.9840  -56.4150 C.3     245 ARG    0.0900
   3967 CD        -74.1070  -22.4920  -56.6220 C.3     245 ARG    0.0900
   3968 NE        -74.7030  -23.1730  -55.4730 N.pl3   245 ARG   -0.1800
   3969 CZ        -74.8020  -24.4940  -55.3600 C.cat   245 ARG    0.0900
   3970 NH1       -74.3450  -25.2820  -56.3250 N.pl3   245 ARG    0.0900
   3971 NH2       -75.3560  -25.0310  -54.2810 N.pl3   245 ARG    0.2000
   3972 HN        -73.4610  -18.9700  -57.0590 H       245 ARG    0.0900
   3973 HA        -76.2020  -18.3990  -56.7470 H       245 ARG    0.0900
   3974 HB1       -75.9870  -20.6350  -57.2030 H       245 ARG   -0.7000
   3975 HB2       -75.9010  -20.7540  -55.4020 H       245 ARG    0.4400
   3976 HG1       -73.4520  -20.7790  -55.4820 H       245 ARG    0.6400
   3977 HG2       -73.4800  -20.5310  -57.2730 H       245 ARG   -0.8000
   3978 HD1       -73.0880  -22.9080  -56.7680 H       245 ARG    0.4600
   3979 HD2       -74.7400  -22.7110  -57.5080 H       245 ARG    0.4600
   3980 HE        -75.0570  -22.6120  -54.7260 H       245 ARG   -0.8000
   3981 HH11      -73.9250  -24.8820  -57.1390 H       245 ARG    0.4600
   3982 HH12      -74.4210  -26.2750  -56.2370 H       245 ARG    0.4600
   3983 HH21      -75.8310  -24.4490  -53.6210 H       245 ARG    0.5100
   3984 HH22      -75.2970  -26.0170  -54.1260 H       245 ARG   -0.5100
   3985 N         -76.7260  -18.1250  -54.3090 N.am    246 LYS   -0.4700
   3986 CA        -76.9570  -17.5590  -52.9810 C.3     246 LYS    0.3100
   3987 C         -76.3770  -18.4130  -51.8580 C.2     246 LYS    0.0700
   3988 O         -75.8460  -17.8830  -50.8830 O.2     246 LYS    0.0900
   3989 CB        -78.4520  -17.3120  -52.7420 C.3     246 LYS   -0.1800
   3990 CG        -78.7570  -16.6620  -51.3960 C.3     246 LYS    0.0900
   3991 CD        -80.1890  -16.1670  -51.3130 C.3     246 LYS    0.0900
   3992 CE        -81.1840  -17.2970  -51.5060 C.3     246 LYS   -0.1800
   3993 NZ        -82.5920  -16.8040  -51.4950 N.4     246 LYS    0.0900
   3994 HN        -77.5380  -18.3160  -54.8550 H       246 LYS    0.0900
   3995 HA        -76.4090  -16.6310  -52.9160 H       246 LYS   -0.1800
   3996 HB1       -78.9840  -18.2850  -52.7930 H       246 LYS    0.0900
   3997 HB2       -78.8350  -16.6510  -53.5480 H       246 LYS    0.0900
   3998 HG1       -78.0690  -15.8030  -51.2450 H       246 LYS    0.2100
   3999 HG2       -78.5850  -17.4050  -50.5880 H       246 LYS    0.0500
   4000 HD1       -80.3540  -15.4000  -52.1000 H       246 LYS    0.0500
   4001 HD2       -80.3560  -15.7020  -50.3180 H       246 LYS   -0.3000
   4002 HE1       -81.0780  -18.0340  -50.6820 H       246 LYS    0.3300
   4003 HE2       -81.0060  -17.7900  -52.4850 H       246 LYS    0.3300
   4004 HZ1       -82.7250  -16.1170  -52.2640 H       246 LYS    0.3300
   4005 HZ2       -82.7910  -16.3450  -50.5830 H       246 LYS    0.5100
   4006 HZ3       -83.2400  -17.6060  -51.6290 H       246 LYS   -0.5100
   4007 N         -76.4670  -19.7310  -52.0000 N.am    247 GLU   -0.4700
   4008 CA        -75.9780  -20.6620  -50.9920 C.3     247 GLU    0.3100
   4009 C         -74.5000  -20.4300  -50.6900 C.2     247 GLU    0.0700
   4010 O         -74.0820  -20.4650  -49.5340 O.2     247 GLU    0.0900
   4011 CB        -76.1960  -22.1170  -51.4240 C.3     247 GLU   -0.1800
   4012 CG        -77.6390  -22.4860  -51.7480 C.3     247 GLU    0.0900
   4013 CD        -78.0720  -22.0270  -53.1340 C.2     247 GLU    0.0900
   4014 OE1       -78.4760  -22.8840  -53.9510 O.co2   247 GLU   -0.2800
   4015 OE2       -78.0080  -20.8080  -53.4020 O.co2   247 GLU    0.0900
   4016 HN        -76.8730  -20.1440  -52.8110 H       247 GLU    0.0900
   4017 HA        -76.5110  -20.4630  -50.0730 H       247 GLU    0.6200
   4018 HB1       -75.8450  -22.7770  -50.6040 H       247 GLU   -0.7600
   4019 HB2       -75.5780  -22.3050  -52.3280 H       247 GLU   -0.7600
   4020 HG1       -78.3090  -22.0150  -50.9980 H       247 GLU    0.5100
   4021 HG2       -77.7500  -23.5900  -51.6940 H       247 GLU   -0.5100
   4022 N         -73.7160  -20.1900  -51.7360 N.am    248 VAL   -0.4700
   4023 CA        -72.2790  -19.9790  -51.5930 C.3     248 VAL    0.3100
   4024 C         -71.9750  -18.6910  -50.8470 C.2     248 VAL    0.0700
   4025 O         -71.1550  -18.6660  -49.9310 O.2     248 VAL    0.0900
   4026 CB        -71.5910  -19.9240  -52.9610 C.3     248 VAL   -0.0900
   4027 CG1       -70.1510  -19.4710  -52.8110 C.3     248 VAL    0.0900
   4028 CG2       -71.6760  -21.2810  -53.6430 C.3     248 VAL   -0.2700
   4029 HN        -74.0730  -20.1440  -52.6660 H       248 VAL    0.0900
   4030 HA        -71.8800  -20.7920  -51.0070 H       248 VAL    0.0900
   4031 HB        -72.1350  -19.2130  -53.6200 H       248 VAL    0.0900
   4032 HG11      -69.6420  -20.0680  -52.0240 H       248 VAL   -0.2700
   4033 HG12      -70.1200  -18.4000  -52.5190 H       248 VAL    0.0900
   4034 HG13      -69.6070  -19.6130  -53.7690 H       248 VAL    0.0900
   4035 HG21      -72.7230  -21.6530  -53.6270 H       248 VAL    0.0900
   4036 HG22      -71.0320  -22.0130  -53.1110 H       248 VAL    0.5100
   4037 HG23      -71.3480  -21.1950  -54.7010 H       248 VAL   -0.5100
   4038 N         -72.6570  -17.6220  -51.2450 N.am    249 TYR   -0.4700
   4039 CA        -72.4820  -16.3050  -50.6530 C.3     249 TYR    0.3100
   4040 C         -72.7470  -16.3410  -49.1570 C.2     249 TYR    0.0700
   4041 O         -72.1370  -15.5980  -48.3950 O.2     249 TYR    0.0900
   4042 CB        -73.4200  -15.3100  -51.3450 C.3     249 TYR   -0.1800
   4043 CG        -73.2890  -13.8670  -50.9060 C.ar    249 TYR    0.0900
   4044 CD1       -72.4230  -12.9960  -51.5580 C.ar    249 TYR    0.0900
   4045 CD2       -74.0650  -13.3680  -49.8690 C.ar    249 TYR    0.0000
   4046 CE1       -72.3220  -11.6680  -51.1710 C.ar    249 TYR   -0.1150
   4047 CE2       -73.9700  -12.0490  -49.4740 C.ar    249 TYR    0.1150
   4048 CZ        -73.0980  -11.2030  -50.1260 C.ar    249 TYR   -0.1150
   4049 OH        -73.0080   -9.8880  -49.7230 O.3     249 TYR    0.1150
   4050 HN        -73.3290  -17.6770  -51.9780 H       249 TYR    0.1100
   4051 HA        -71.4520  -16.0080  -50.7800 H       249 TYR   -0.5400
   4052 HB1       -74.4690  -15.6110  -51.1440 H       249 TYR    0.4300
   4053 HB2       -73.2180  -15.3310  -52.4370 H       249 TYR   -0.1150
   4054 HD1       -71.8190  -13.3590  -52.3770 H       249 TYR    0.1150
   4055 HD2       -74.7550  -14.0240  -49.3600 H       249 TYR   -0.1150
   4056 HE1       -71.6410  -11.0030  -51.6820 H       249 TYR    0.1150
   4057 HE2       -74.5760  -11.6810  -48.6590 H       249 TYR    0.5100
   4058 HH        -72.3600   -9.4510  -50.2800 H       249 TYR   -0.5100
   4059 N         -73.6540  -17.2190  -48.7330 N.am    250 ILE   -0.4700
   4060 CA        -74.0040  -17.3380  -47.3200 C.3     250 ILE    0.3100
   4061 C         -73.0040  -18.2010  -46.5530 C.2     250 ILE    0.0700
   4062 O         -72.6500  -17.8950  -45.4150 O.2     250 ILE    0.0900
   4063 CB        -75.4150  -17.9160  -47.1370 C.3     250 ILE   -0.0900
   4064 CG1       -76.4390  -17.0460  -47.8680 C.3     250 ILE    0.0900
   4065 CG2       -75.7570  -18.0000  -45.6700 C.3     250 ILE   -0.2700
   4066 CD        -77.8640  -17.5090  -47.7010 C.3     250 ILE    0.0900
   4067 HN        -74.1330  -17.8320  -49.3570 H       250 ILE    0.0900
   4068 HA        -73.9460  -16.3530  -46.8810 H       250 ILE    0.0900
   4069 HB        -75.4600  -18.9310  -47.5860 H       250 ILE   -0.1800
   4070 HG11      -76.1930  -17.0480  -48.9510 H       250 ILE    0.0900
   4071 HG12      -76.3590  -16.0080  -47.4820 H       250 ILE    0.0900
   4072 HG21      -75.7220  -16.9890  -45.2120 H       250 ILE   -0.2700
   4073 HG22      -75.0240  -18.6520  -45.1490 H       250 ILE    0.0900
   4074 HG23      -76.7810  -18.4120  -45.5450 H       250 ILE    0.0900
   4075 HD1       -78.2030  -17.3330  -46.6580 H       250 ILE    0.0900
   4076 HD2       -77.9370  -18.5970  -47.9180 H       250 ILE    0.5100
   4077 HD3       -78.5290  -16.9450  -48.3900 H       250 ILE   -0.5100
   4078 N         -72.5510  -19.2770  -47.1890 N.am    251 LEU   -0.4700
   4079 CA        -71.5700  -20.1780  -46.5990 C.3     251 LEU    0.3100
   4080 C         -70.2390  -19.4760  -46.3770 C.2     251 LEU    0.0700
   4081 O         -69.6280  -19.5930  -45.3130 O.2     251 LEU    0.0900
   4082 CB        -71.3630  -21.3910  -47.5080 C.3     251 LEU   -0.1800
   4083 CG        -70.1800  -22.2950  -47.1670 C.3     251 LEU    0.0900
   4084 CD1       -70.3720  -22.9330  -45.7970 C.3     251 LEU    0.0900
   4085 CD2       -69.9910  -23.3500  -48.2460 C.3     251 LEU   -0.0900
   4086 HN        -72.8650  -19.5170  -48.1050 H       251 LEU    0.0900
   4087 HA        -71.9360  -20.4900  -45.6320 H       251 LEU   -0.2700
   4088 HB1       -71.2200  -21.0190  -48.5440 H       251 LEU    0.0900
   4089 HB2       -72.2860  -22.0070  -47.4700 H       251 LEU    0.0900
   4090 HG        -69.2460  -21.6950  -47.1660 H       251 LEU    0.0900
   4091 HD11      -71.3000  -23.5430  -45.7870 H       251 LEU   -0.2700
   4092 HD12      -70.4600  -22.1430  -45.0210 H       251 LEU    0.0900
   4093 HD13      -69.5110  -23.5940  -45.5630 H       251 LEU    0.0900
   4094 HD21      -69.7960  -22.8640  -49.2260 H       251 LEU    0.0900
   4095 HD22      -70.9090  -23.9700  -48.3350 H       251 LEU    0.5100
   4096 HD23      -69.1250  -23.9990  -47.9930 H       251 LEU   -0.5100
   4097 N         -69.7940  -18.7400  -47.3920 N.am    252 LEU   -0.4700
   4098 CA        -68.5550  -17.9900  -47.3020 C.3     252 LEU    0.3100
   4099 C         -68.6710  -16.8580  -46.2940 C.2     252 LEU    0.0700
   4100 O         -67.6850  -16.4830  -45.6640 O.2     252 LEU    0.0900
   4101 CB        -68.1500  -17.4460  -48.6730 C.3     252 LEU   -0.1800
   4102 CG        -67.7940  -18.4960  -49.7280 C.3     252 LEU    0.0900
   4103 CD1       -67.2650  -17.8300  -50.9900 C.3     252 LEU    0.0900
   4104 CD2       -66.7870  -19.5020  -49.1820 C.3     252 LEU   -0.0900
   4105 HN        -70.2890  -18.6720  -48.2550 H       252 LEU    0.0900
   4106 HA        -67.7910  -18.6510  -46.9220 H       252 LEU   -0.2700
   4107 HB1       -67.2670  -16.7880  -48.5340 H       252 LEU    0.0900
   4108 HB2       -68.9930  -16.8390  -49.0650 H       252 LEU    0.0900
   4109 HG        -68.7000  -19.0890  -49.9760 H       252 LEU    0.0900
   4110 HD11      -66.2630  -17.3910  -50.7980 H       252 LEU   -0.2700
   4111 HD12      -67.9540  -17.0160  -51.3050 H       252 LEU    0.0900
   4112 HD13      -67.1740  -18.5800  -51.8050 H       252 LEU    0.0900
   4113 HD21      -67.2680  -20.1470  -48.4170 H       252 LEU    0.0900
   4114 HD22      -65.9360  -18.9660  -48.7090 H       252 LEU    0.5100
   4115 HD23      -66.4120  -20.1470  -50.0050 H       252 LEU   -0.5100
   4116 N         -69.8750  -16.3140  -46.1340 N.am    253 ASN   -0.4700
   4117 CA        -70.1120  -15.3080  -45.1030 C.3     253 ASN    0.3100
   4118 C         -69.9830  -15.9410  -43.7180 C.2     253 ASN    0.0700
   4119 O         -69.4980  -15.3090  -42.7850 O.2     253 ASN    0.0900
   4120 CB        -71.4940  -14.6560  -45.2670 C.3     253 ASN   -0.1800
   4121 CG        -71.5780  -13.2790  -44.6000 C.2     253 ASN    0.0900
   4122 ND2       -72.4930  -12.4900  -44.9120 N.am    253 ASN    0.0900
   4123 OD1       -70.6550  -12.9730  -43.7140 O.2     253 ASN    0.5500
   4124 HN        -70.6570  -16.5640  -46.7010 H       253 ASN   -0.5500
   4125 HA        -69.3370  -14.5620  -45.1840 H       253 ASN   -0.6200
   4126 HB1       -72.2610  -15.3170  -44.8090 H       253 ASN    0.3200
   4127 HB2       -71.7110  -14.5390  -46.3490 H       253 ASN    0.3000
   4128 HD21      -72.6400  -11.6580  -44.3780 H       253 ASN    0.5100
   4129 HD22      -73.0800  -12.6910  -45.6960 H       253 ASN   -0.5100
   4130 N         -70.4120  -17.1980  -43.6000 N.am    254 TRP   -0.4700
   4131 CA        -70.3650  -17.9200  -42.3320 C.3     254 TRP    0.3100
   4132 C         -68.9660  -18.4160  -41.9990 C.2     254 TRP    0.0700
   4133 O         -68.6130  -18.5610  -40.8330 O.2     254 TRP    0.0900
   4134 CB        -71.3770  -19.0740  -42.3150 C.3     254 TRP   -0.1800
   4135 CG        -72.7230  -18.6400  -41.8170 C.ar    254 TRP    0.0900
   4136 CD1       -73.6570  -17.9260  -42.5060 C.ar    254 TRP    0.0900
   4137 CD2       -73.2710  -18.8660  -40.5130 C.ar    254 TRP   -0.0300
   4138 CE2       -74.5470  -18.2640  -40.4890 C.ar    254 TRP   -0.1500
   4139 CE3       -72.8120  -19.5210  -39.3650 C.ar    254 TRP    0.2200
   4140 NE1       -74.7570  -17.6970  -41.7160 N.ar    254 TRP   -0.5100
   4141 CZ2       -75.3650  -18.2990  -39.3640 C.ar    254 TRP    0.3700
   4142 CZ3       -73.6280  -19.5550  -38.2490 C.ar    254 TRP    0.2400
   4143 CH2       -74.8900  -18.9480  -38.2560 C.ar    254 TRP    0.1100
   4144 HN        -70.7850  -17.7020  -44.3750 H       254 TRP   -0.2500
   4145 HA        -70.5860  -17.2180  -41.5410 H       254 TRP    0.1700
   4146 HB1       -70.9970  -19.8800  -41.6530 H       254 TRP   -0.2000
   4147 HB2       -71.4920  -19.4710  -43.3460 H       254 TRP    0.1400
   4148 HD1       -73.5480  -17.5890  -43.5270 H       254 TRP   -0.2700
   4149 HE1       -75.5570  -17.2080  -41.9850 H       254 TRP    0.1600
   4150 HE3       -71.8420  -19.9960  -39.3330 H       254 TRP   -0.1400
   4151 HZ2       -76.3410  -17.8370  -39.3470 H       254 TRP    0.1400
   4152 HZ3       -73.2870  -20.0590  -37.3570 H       254 TRP    0.5100
   4153 HH2       -75.5020  -18.9920  -37.3670 H       254 TRP   -0.5100
   4154 N         -68.1650  -18.6710  -43.0270 N.am    255 ILE   -0.4700
   4155 CA        -66.7570  -18.9860  -42.8360 C.3     255 ILE    0.3100
   4156 C         -66.0340  -17.7530  -42.2940 C.2     255 ILE    0.0700
   4157 O         -65.0290  -17.8590  -41.5990 O.2     255 ILE    0.0900
   4158 CB        -66.1200  -19.4960  -44.1520 C.3     255 ILE   -0.0900
   4159 CG1       -66.7620  -20.8260  -44.5540 C.3     255 ILE    0.0900
   4160 CG2       -64.6080  -19.6630  -44.0230 C.3     255 ILE   -0.2700
   4161 CD        -66.1600  -21.4540  -45.7910 C.3     255 ILE    0.0900
   4162 HN        -68.4900  -18.6580  -43.9700 H       255 ILE    0.0900
   4163 HA        -66.6860  -19.7430  -42.0690 H       255 ILE    0.0900
   4164 HB        -66.3360  -18.7700  -44.9640 H       255 ILE   -0.1800
   4165 HG11      -67.8430  -20.6520  -44.7390 H       255 ILE    0.0900
   4166 HG12      -66.6520  -21.5370  -43.7090 H       255 ILE    0.0900
   4167 HG21      -64.3720  -20.3950  -43.2220 H       255 ILE   -0.2700
   4168 HG22      -64.1420  -18.6890  -43.7620 H       255 ILE    0.0900
   4169 HG23      -64.1860  -20.0360  -44.9810 H       255 ILE    0.0900
   4170 HD1       -65.1340  -21.8200  -45.5730 H       255 ILE    0.0900
   4171 HD2       -66.1020  -20.7020  -46.6070 H       255 ILE    0.5100
   4172 HD3       -66.7810  -22.3150  -46.1190 H       255 ILE   -0.5100
   4173 N         -66.5740  -16.5750  -42.5930 N.am    256 GLY   -0.4700
   4174 CA        -66.0480  -15.3360  -42.0500 C.3     256 GLY    0.3100
   4175 C         -66.4730  -15.1270  -40.6110 C.2     256 GLY   -0.0200
   4176 O         -65.7390  -14.5510  -39.8120 O.2     256 GLY    0.0900
   4177 HN        -67.3600  -16.4900  -43.2000 H       256 GLY    0.0900
   4178 HA1       -66.4170  -14.5200  -42.6540 H       256 GLY    0.5100
   4179 HA2       -64.9700  -15.3780  -42.1010 H       256 GLY   -0.5100
   4180 N         -67.6700  -15.6010  -40.2750 N.am    257 TYR   -0.4700
   4181 CA        -68.1820  -15.4900  -38.9160 C.3     257 TYR    0.3100
   4182 C         -67.3320  -16.2760  -37.9240 C.2     257 TYR    0.0700
   4183 O         -67.1060  -15.8320  -36.8010 O.2     257 TYR    0.0900
   4184 CB        -69.6340  -15.9770  -38.8400 C.3     257 TYR   -0.1800
   4185 CG        -70.6520  -15.0520  -39.4710 C.ar    257 TYR    0.0900
   4186 CD1       -70.3190  -13.7520  -39.8320 C.ar    257 TYR    0.0900
   4187 CD2       -71.9560  -15.4820  -39.7020 C.ar    257 TYR    0.0000
   4188 CE1       -71.2530  -12.9070  -40.4050 C.ar    257 TYR   -0.1150
   4189 CE2       -72.8960  -14.6450  -40.2740 C.ar    257 TYR    0.1150
   4190 CZ        -72.5410  -13.3610  -40.6230 C.ar    257 TYR   -0.1150
   4191 OH        -73.4760  -12.5320  -41.1960 O.3     257 TYR    0.1150
   4192 HN        -68.2670  -16.0500  -40.9350 H       257 TYR    0.1100
   4193 HA        -68.1190  -14.4530  -38.6190 H       257 TYR   -0.5400
   4194 HB1       -69.9200  -16.0910  -37.7730 H       257 TYR    0.4300
   4195 HB2       -69.7150  -16.9530  -39.3640 H       257 TYR   -0.1150
   4196 HD1       -69.3140  -13.3950  -39.6610 H       257 TYR    0.1150
   4197 HD2       -72.2380  -16.4880  -39.4300 H       257 TYR   -0.1150
   4198 HE1       -70.9800  -11.8990  -40.6790 H       257 TYR    0.1150
   4199 HE2       -73.9040  -14.9960  -40.4460 H       257 TYR    0.5100
   4200 HH        -73.2610  -11.6290  -40.9520 H       257 TYR   -0.5100
   4201 N         -66.8520  -17.4470  -38.3400 N.am    258 VAL   -0.4700
   4202 CA        -66.1150  -18.3210  -37.4330 C.3     258 VAL    0.3100
   4203 C         -64.7230  -17.7890  -37.1130 C.2     258 VAL    0.0700
   4204 O         -64.0140  -18.3310  -36.2680 O.2     258 VAL    0.0900
   4205 CB        -66.0040  -19.7600  -37.9710 C.3     258 VAL   -0.0900
   4206 CG1       -67.3670  -20.2700  -38.3810 C.3     258 VAL    0.0900
   4207 CG2       -65.0390  -19.8250  -39.1340 C.3     258 VAL   -0.2700
   4208 HN        -66.9730  -17.7750  -39.2740 H       258 VAL    0.0900
   4209 HA        -66.6330  -18.3220  -36.4860 H       258 VAL    0.0900
   4210 HB        -65.5840  -20.4190  -37.1810 H       258 VAL    0.0900
   4211 HG11      -67.6380  -19.8740  -39.3830 H       258 VAL   -0.2700
   4212 HG12      -68.1320  -19.9330  -37.6490 H       258 VAL    0.0900
   4213 HG13      -67.3580  -21.3800  -38.4280 H       258 VAL    0.0900
   4214 HG21      -64.0290  -19.4910  -38.8120 H       258 VAL    0.0900
   4215 HG22      -65.3870  -19.1600  -39.9530 H       258 VAL    0.5100
   4216 HG23      -64.9640  -20.8700  -39.5070 H       258 VAL   -0.5100
   4217 N         -64.3230  -16.7180  -37.7890 N.am    259 ASN   -0.4700
   4218 CA        -63.0550  -16.0870  -37.4780 C.3     259 ASN    0.3100
   4219 C         -63.1260  -15.4300  -36.1030 C.2     259 ASN    0.0700
   4220 O         -62.1100  -15.2470  -35.4420 O.2     259 ASN    0.0900
   4221 CB        -62.6810  -15.0760  -38.5590 C.3     259 ASN   -0.1800
   4222 CG        -61.3170  -14.4640  -38.3280 C.2     259 ASN    0.0900
   4223 ND2       -61.1900  -13.2280  -38.2470 N.am    259 ASN    0.0900
   4224 OD1       -60.3030  -15.2920  -38.2130 O.2     259 ASN    0.5500
   4225 HN        -64.8610  -16.3090  -38.5230 H       259 ASN   -0.5500
   4226 HA        -62.3050  -16.8600  -37.4090 H       259 ASN   -0.6200
   4227 HB1       -63.4370  -14.2620  -38.5720 H       259 ASN    0.3200
   4228 HB2       -62.6770  -15.5860  -39.5460 H       259 ASN    0.3000
   4229 HD21      -60.2860  -12.8270  -38.0940 H       259 ASN    0.5100
   4230 HD22      -61.9910  -12.6360  -38.3360 H       259 ASN   -0.5100
   4231 N         -64.3410  -15.1010  -35.6680 N.am    260 SER   -0.4700
   4232 CA        -64.5600  -14.5140  -34.3540 C.3     260 SER    0.3100
   4233 C         -64.2910  -15.5210  -33.2430 C.2     260 SER    0.0700
   4234 O         -64.0390  -15.1520  -32.0950 O.2     260 SER    0.0900
   4235 CB        -65.9950  -13.9980  -34.2380 C.3     260 SER    0.0500
   4236 OG        -66.2130  -12.9140  -35.1220 O.3     260 SER    0.0900
   4237 HN        -65.1570  -15.2410  -36.2240 H       260 SER    0.0900
   4238 HA        -63.8570  -13.7040  -34.2260 H       260 SER   -0.6600
   4239 HB1       -66.1850  -13.6530  -33.1990 H       260 SER    0.4300
   4240 HB2       -66.7060  -14.8130  -34.4910 H       260 SER    0.5100
   4241 HG1       -65.7060  -12.1790  -34.7690 H       260 SER   -0.5100
   4242 N         -64.3560  -16.8040  -33.5870 N.am    261 GLY   -0.4700
   4243 CA        -64.0900  -17.8600  -32.6330 C.3     261 GLY    0.3100
   4244 C         -62.6110  -18.1680  -32.5870 C.2     261 GLY   -0.0200
   4245 O         -62.0650  -18.5150  -31.5350 O.2     261 GLY    0.0900
   4246 HN        -64.5910  -17.0950  -34.5120 H       261 GLY    0.0900
   4247 HA1       -64.6350  -18.7410  -32.9360 H       261 GLY    0.5100
   4248 HA2       -64.4230  -17.5330  -31.6590 H       261 GLY   -0.5100
   4249 N         -61.9580  -18.0250  -33.7400 N.am    262 PHE   -0.4700
   4250 CA        -60.5340  -18.3080  -33.8680 C.3     262 PHE    0.3100
   4251 C         -59.6460  -17.2670  -33.1950 C.2     262 PHE    0.0700
   4252 O         -58.6280  -17.6080  -32.5960 O.2     262 PHE    0.0900
   4253 CB        -60.1520  -18.4320  -35.3440 C.3     262 PHE   -0.1800
   4254 CG        -60.6650  -19.6770  -35.9930 C.ar    262 PHE    0.0900
   4255 CD1       -60.7110  -20.8700  -35.2890 C.ar    262 PHE    0.0900
   4256 CD2       -61.1000  -19.6580  -37.3070 C.ar    262 PHE    0.0000
   4257 CE1       -61.1800  -22.0220  -35.8760 C.ar    262 PHE   -0.1150
   4258 CE2       -61.5730  -20.8080  -37.9030 C.ar    262 PHE    0.1150
   4259 CZ        -61.6130  -21.9940  -37.1840 C.ar    262 PHE   -0.1150
   4260 HN        -62.4170  -17.7180  -34.5700 H       262 PHE    0.1150
   4261 HA        -60.3250  -19.2290  -33.3460 H       262 PHE   -0.1150
   4262 HB1       -59.0450  -18.4440  -35.4370 H       262 PHE    0.1150
   4263 HB2       -60.5720  -17.5700  -35.9050 H       262 PHE   -0.1150
   4264 HD1       -60.3730  -20.8940  -34.2630 H       262 PHE    0.1150
   4265 HD2       -61.0690  -18.7370  -37.8690 H       262 PHE   -0.1150
   4266 HE1       -61.2090  -22.9430  -35.3150 H       262 PHE    0.1150
   4267 HE2       -61.9130  -20.7850  -38.9290 H       262 PHE    0.5100
   4268 HZ        -61.9840  -22.8960  -37.6490 H       262 PHE   -0.5100
   4269 N         -60.0380  -16.0000  -33.2930 N.am    263 ASN   -0.4700
   4270 CA        -59.2470  -14.9000  -32.7440 C.3     263 ASN    0.3100
   4271 C         -58.7740  -15.0610  -31.2860 C.2     263 ASN    0.0700
   4272 O         -57.6030  -14.8030  -30.9940 O.2     263 ASN    0.0900
   4273 CB        -59.9470  -13.5520  -32.9670 C.3     263 ASN   -0.1800
   4274 CG        -60.0130  -13.1710  -34.4390 C.2     263 ASN    0.0900
   4275 ND2       -60.9590  -12.3020  -34.7880 N.am    263 ASN    0.0900
   4276 OD1       -59.2240  -13.6510  -35.2540 O.2     263 ASN    0.5500
   4277 HN        -60.8880  -15.7430  -33.7450 H       263 ASN   -0.5500
   4278 HA        -58.2840  -14.9060  -33.2320 H       263 ASN   -0.6200
   4279 HB1       -59.3920  -12.7600  -32.4220 H       263 ASN    0.3200
   4280 HB2       -60.9840  -13.6110  -32.5710 H       263 ASN    0.3000
   4281 HD21      -61.5800  -11.9340  -34.0960 H       263 ASN    0.5100
   4282 HD22      -61.0490  -12.0150  -35.7420 H       263 ASN   -0.5100
   4283 N         -59.6540  -15.5010  -30.3660 N.am    264 PRO   -0.2900
   4284 CA        -59.1460  -15.7130  -29.0000 C.3     264 PRO    0.0000
   4285 C         -58.0970  -16.8250  -28.8940 C.2     264 PRO    0.0900
   4286 O         -57.3710  -16.8830  -27.9030 O.2     264 PRO    0.0900
   4287 CB        -60.4020  -16.0830  -28.2060 C.3     264 PRO    0.0200
   4288 CG        -61.5260  -15.4640  -28.9770 C.3     264 PRO    0.0900
   4289 CD        -61.1270  -15.5860  -30.4200 C.3     264 PRO   -0.1800
   4290 HA        -58.6350  -14.8320  -28.6500 H       264 PRO    0.0900
   4291 HB1       -60.3540  -15.6710  -27.1760 H       264 PRO    0.0900
   4292 HB2       -60.5220  -17.1860  -28.1460 H       264 PRO   -0.1800
   4293 HG1       -62.4770  -16.0040  -28.7860 H       264 PRO    0.0900
   4294 HG2       -61.6550  -14.3970  -28.6950 H       264 PRO    0.0900
   4295 HD1       -61.4390  -16.5610  -30.8500 H       264 PRO    0.5100
   4296 HD2       -61.5370  -14.7530  -31.0300 H       264 PRO   -0.5100
   4297 N         -58.0110  -17.6880  -29.9020 N.am    265 LEU   -0.4700
   4298 CA        -56.9770  -18.7130  -29.9430 C.3     265 LEU    0.3100
   4299 C         -55.7070  -18.2070  -30.6240 C.2     265 LEU    0.0700
   4300 O         -54.6780  -18.8860  -30.6320 O.2     265 LEU    0.0900
   4301 CB        -57.4820  -19.9520  -30.6840 C.3     265 LEU   -0.1800
   4302 CG        -58.7050  -20.6770  -30.1240 C.3     265 LEU    0.0900
   4303 CD1       -59.0660  -21.8420  -31.0320 C.3     265 LEU    0.0900
   4304 CD2       -58.4480  -21.1570  -28.7040 C.3     265 LEU   -0.0900
   4305 HN        -58.6470  -17.6730  -30.6690 H       265 LEU    0.0900
   4306 HA        -56.7140  -18.9650  -28.9270 H       265 LEU   -0.2700
   4307 HB1       -56.6480  -20.6830  -30.7120 H       265 LEU    0.0900
   4308 HB2       -57.7270  -19.6410  -31.7200 H       265 LEU    0.0900
   4309 HG        -59.5600  -19.9720  -30.0650 H       265 LEU    0.0900
   4310 HD11      -58.2180  -22.5570  -31.0930 H       265 LEU   -0.2700
   4311 HD12      -59.2920  -21.4700  -32.0540 H       265 LEU    0.0900
   4312 HD13      -59.9510  -22.3770  -30.6250 H       265 LEU    0.0900
   4313 HD21      -58.2200  -20.2930  -28.0440 H       265 LEU    0.0900
   4314 HD22      -57.5810  -21.8520  -28.6900 H       265 LEU    0.5100
   4315 HD23      -59.3490  -21.6750  -28.3110 H       265 LEU   -0.5100
   4316 N         -55.7790  -17.0120  -31.2060 N.am    266 ILE   -0.4700
   4317 CA        -54.6430  -16.4550  -31.9310 C.3     266 ILE    0.3100
   4318 C         -53.9900  -15.2930  -31.1880 C.2     266 ILE    0.0700
   4319 O         -52.7610  -15.1880  -31.1350 O.2     266 ILE    0.0900
   4320 CB        -55.0490  -15.9860  -33.3410 C.3     266 ILE   -0.0900
   4321 CG1       -55.6850  -17.1290  -34.1230 C.3     266 ILE    0.0900
   4322 CG2       -53.8450  -15.4550  -34.1040 C.3     266 ILE   -0.2700
   4323 CD        -56.1900  -16.7130  -35.4840 C.3     266 ILE    0.0900
   4324 HN        -56.6010  -16.4500  -31.1730 H       266 ILE    0.0900
   4325 HA        -53.8850  -17.2210  -31.9990 H       266 ILE    0.0900
   4326 HB        -55.8120  -15.1830  -33.2540 H       266 ILE   -0.1800
   4327 HG11      -56.5380  -17.5310  -33.5360 H       266 ILE    0.0900
   4328 HG12      -54.9300  -17.9330  -34.2560 H       266 ILE    0.0900
   4329 HG21      -53.0760  -16.2510  -34.2060 H       266 ILE   -0.2700
   4330 HG22      -53.3970  -14.5980  -33.5560 H       266 ILE    0.0900
   4331 HG23      -54.1540  -15.1280  -35.1190 H       266 ILE    0.0900
   4332 HD1       -55.3350  -16.4910  -36.1580 H       266 ILE    0.0900
   4333 HD2       -56.8140  -15.7990  -35.3920 H       266 ILE    0.5100
   4334 HD3       -56.7910  -17.5320  -35.9320 H       266 ILE   -0.5100
   4335 N         -54.8090  -14.4240  -30.6010 N.am    267 TYR   -0.4700
   4336 CA        -54.2970  -13.1980  -29.9990 C.3     267 TYR    0.3100
   4337 C         -54.1850  -13.2370  -28.4810 C.2     267 TYR    0.0700
   4338 O         -53.9820  -12.2050  -27.8450 O.2     267 TYR    0.0900
   4339 CB        -55.1410  -11.9960  -30.4390 C.3     267 TYR   -0.1800
   4340 CG        -55.0700  -11.7520  -31.9220 C.ar    267 TYR    0.0900
   4341 CD1       -54.0490  -10.9830  -32.4740 C.ar    267 TYR    0.0900
   4342 CD2       -56.0130  -12.3060  -32.7750 C.ar    267 TYR    0.0000
   4343 CE1       -53.9760  -10.7680  -33.8420 C.ar    267 TYR   -0.1150
   4344 CE2       -55.9480  -12.0990  -34.1380 C.ar    267 TYR    0.1150
   4345 CZ        -54.9310  -11.3310  -34.6670 C.ar    267 TYR   -0.1150
   4346 OH        -54.8760  -11.1330  -36.0260 O.3     267 TYR    0.1150
   4347 HN        -55.7950  -14.5690  -30.5470 H       267 TYR    0.1100
   4348 HA        -53.2720  -13.0730  -30.3140 H       267 TYR   -0.5400
   4349 HB1       -54.7730  -11.0780  -29.9310 H       267 TYR    0.4300
   4350 HB2       -56.2060  -12.1730  -30.1790 H       267 TYR   -0.1150
   4351 HD1       -53.3010  -10.5500  -31.8270 H       267 TYR    0.1150
   4352 HD2       -56.8100  -12.9090  -32.3670 H       267 TYR   -0.1150
   4353 HE1       -53.1820  -10.1660  -34.2590 H       267 TYR    0.1150
   4354 HE2       -56.6920  -12.5340  -34.7880 H       267 TYR    0.5100
   4355 HH        -55.5150  -11.7200  -36.4380 H       267 TYR   -0.5100
   4356 N         -54.3020  -14.4270  -27.9000 N.am    268 CYS   -0.4700
   4357 CA        -54.2550  -14.5540  -26.4470 C.3     268 CYS    0.3100
   4358 C         -53.4440  -15.7620  -25.9830 C.2     268 CYS    0.0700
   4359 O         -53.8390  -16.4690  -25.0570 O.2     268 CYS    0.0900
   4360 CB        -55.6730  -14.6130  -25.8710 C.3     268 CYS   -0.1100
   4361 SG        -56.7290  -13.2060  -26.3180 S.3     268 CYS    0.0900
   4362 HN        -54.4250  -15.2700  -28.4170 H       268 CYS    0.0900
   4363 HA        -53.7240  -13.7000  -26.0530 H       268 CYS   -0.2300
   4364 HB1       -55.5920  -14.6650  -24.7650 H       268 CYS    0.1600
   4365 HB2       -56.1500  -15.5480  -26.2300 H       268 CYS    0.5100
   4366 HG1       -55.9450  -12.2920  -25.7630 H       268 CYS   -0.5100
   4367 N         -52.3030  -15.9980  -26.6230 N.am    269 ARG   -0.4700
   4368 CA        -51.4430  -17.1090  -26.2370 C.3     269 ARG    0.3100
   4369 C         -50.3220  -16.6870  -25.2930 C.2     269 ARG    0.0700
   4370 O         -49.4610  -17.4990  -24.9540 O.2     269 ARG    0.0900
   4371 CB        -50.8360  -17.7900  -27.4650 C.3     269 ARG   -0.1800
   4372 CG        -51.8360  -18.3810  -28.4290 C.3     269 ARG    0.0900
   4373 CD        -51.1700  -19.4460  -29.2740 C.3     269 ARG    0.0900
   4374 NE        -51.5360  -20.7850  -28.8160 N.pl3   269 ARG   -0.1800
   4375 CZ        -50.8200  -21.8800  -29.0550 C.cat   269 ARG    0.0900
   4376 NH1       -49.6840  -21.7980  -29.7350 N.pl3   269 ARG    0.0900
   4377 NH2       -51.2360  -23.0570  -28.6020 N.pl3   269 ARG    0.2000
   4378 HN        -51.9880  -15.4350  -27.3830 H       269 ARG    0.0900
   4379 HA        -52.0430  -17.8130  -25.6780 H       269 ARG    0.0900
   4380 HB1       -50.1690  -18.6070  -27.1140 H       269 ARG   -0.7000
   4381 HB2       -50.2290  -17.0400  -28.0130 H       269 ARG    0.4400
   4382 HG1       -52.2340  -17.5800  -29.0870 H       269 ARG    0.6400
   4383 HG2       -52.6780  -18.8300  -27.8600 H       269 ARG   -0.8000
   4384 HD1       -50.0650  -19.3510  -29.2010 H       269 ARG    0.4600
   4385 HD2       -51.4930  -19.3470  -30.3320 H       269 ARG    0.4600
   4386 HE        -52.3800  -20.8850  -28.2900 H       269 ARG   -0.8000
   4387 HH11      -49.3650  -20.9110  -30.0700 H       269 ARG    0.4600
   4388 HH12      -49.1480  -22.6230  -29.9140 H       269 ARG    0.4600
   4389 HH21      -52.0870  -23.1190  -28.0810 H       269 ARG    0.5100
   4390 HH22      -50.6980  -23.8810  -28.7810 H       269 ARG   -0.5100
   4391 N         -50.3260  -15.4210  -24.8740 N.am    270 SER   -0.4700
   4392 CA        -49.2970  -14.9210  -23.9630 C.3     270 SER    0.3100
   4393 C         -49.3320  -15.6750  -22.6390 C.2     270 SER    0.0700
   4394 O         -50.3860  -16.1560  -22.2240 O.2     270 SER    0.0900
   4395 CB        -49.4560  -13.4140  -23.7160 C.3     270 SER    0.0500
   4396 OG        -50.4420  -13.1460  -22.7370 O.3     270 SER    0.0900
   4397 HN        -51.0210  -14.7660  -25.1600 H       270 SER    0.0900
   4398 HA        -48.3340  -15.1260  -24.4050 H       270 SER   -0.6600
   4399 HB1       -49.7550  -12.9150  -24.6620 H       270 SER    0.4300
   4400 HB2       -48.4890  -12.9940  -23.3650 H       270 SER    0.5100
   4401 HG1       -50.3640  -12.2120  -22.5320 H       270 SER   -0.5100
   4402 N         -48.1710  -15.7990  -21.9760 N.am    271 PRO   -0.2900
   4403 CA        -48.1070  -16.4600  -20.6680 C.3     271 PRO    0.0000
   4404 C         -49.0450  -15.8190  -19.6470 C.2     271 PRO    0.0900
   4405 O         -49.5160  -16.5040  -18.7420 O.2     271 PRO    0.0900
   4406 CB        -46.6480  -16.2710  -20.2540 C.3     271 PRO    0.0200
   4407 CG        -45.9080  -16.1720  -21.5470 C.3     271 PRO    0.0900
   4408 CD        -46.8320  -15.4380  -22.4780 C.3     271 PRO   -0.1800
   4409 HA        -48.4240  -17.4880  -20.7500 H       271 PRO    0.0900
   4410 HB1       -46.2890  -17.1360  -19.6570 H       271 PRO    0.0900
   4411 HB2       -46.5220  -15.3430  -19.6540 H       271 PRO   -0.1800
   4412 HG1       -44.9590  -15.6120  -21.4130 H       271 PRO    0.0900
   4413 HG2       -45.6760  -17.1830  -21.9430 H       271 PRO    0.0900
   4414 HD1       -46.6850  -14.3390  -22.4160 H       271 PRO    0.5100
   4415 HD2       -46.7100  -15.7790  -23.5270 H       271 PRO   -0.5100
   4416 N         -49.3190  -14.5260  -19.7920 N.am    272 ASP   -0.4700
   4417 CA        -50.2350  -13.8450  -18.8840 C.3     272 ASP    0.3100
   4418 C         -51.6870  -14.2130  -19.1480 C.2     272 ASP    0.0700
   4419 O         -52.4670  -14.3960  -18.2160 O.2     272 ASP    0.0900
   4420 CB        -50.0620  -12.3350  -18.9780 C.3     272 ASP   -0.2800
   4421 CG        -48.7780  -11.8660  -18.3540 C.2     272 ASP    0.0900
   4422 OD1       -48.7700  -11.6300  -17.1250 O.co2   272 ASP    0.0900
   4423 OD2       -47.7810  -11.7370  -19.0960 O.co2   272 ASP    0.6200
   4424 HN        -48.9170  -13.9710  -20.5160 H       272 ASP   -0.7600
   4425 HA        -50.0260  -14.1860  -17.8820 H       272 ASP   -0.7600
   4426 HB1       -50.9100  -11.8410  -18.4570 H       272 ASP    0.5100
   4427 HB2       -50.0660  -12.0360  -20.0470 H       272 ASP   -0.5100
   4428 N         -52.0530  -14.3050  -20.4240 N.am    273 PHE   -0.4700
   4429 CA        -53.3790  -14.7640  -20.7940 C.3     273 PHE    0.3100
   4430 C         -53.5660  -16.2010  -20.3300 C.2     273 PHE    0.0700
   4431 O         -54.5780  -16.5430  -19.7260 O.2     273 PHE    0.0900
   4432 CB        -53.5870  -14.6600  -22.3070 C.3     273 PHE   -0.1800
   4433 CG        -54.1890  -13.3540  -22.7540 C.ar    273 PHE    0.0900
   4434 CD1       -55.4720  -12.9970  -22.3650 C.ar    273 PHE    0.0900
   4435 CD2       -53.4860  -12.4970  -23.5820 C.ar    273 PHE    0.0000
   4436 CE1       -56.0370  -11.8000  -22.7820 C.ar    273 PHE   -0.1150
   4437 CE2       -54.0460  -11.2990  -24.0010 C.ar    273 PHE    0.1150
   4438 CZ        -55.3250  -10.9520  -23.5980 C.ar    273 PHE   -0.1150
   4439 HN        -51.4410  -14.0660  -21.1730 H       273 PHE    0.1150
   4440 HA        -54.1010  -14.1510  -20.2740 H       273 PHE   -0.1150
   4441 HB1       -54.2740  -15.4670  -22.6380 H       273 PHE    0.1150
   4442 HB2       -52.6060  -14.7600  -22.8190 H       273 PHE   -0.1150
   4443 HD1       -56.0380  -13.6590  -21.7290 H       273 PHE    0.1150
   4444 HD2       -52.4910  -12.7640  -23.9050 H       273 PHE   -0.1150
   4445 HE1       -57.0340  -11.5330  -22.4660 H       273 PHE    0.1150
   4446 HE2       -53.4850  -10.6360  -24.6410 H       273 PHE    0.5100
   4447 HZ        -55.7610  -10.0200  -23.9240 H       273 PHE   -0.5100
   4448 N         -52.5640  -17.0360  -20.5990 N.am    274 ARG   -0.4700
   4449 CA        -52.5870  -18.4470  -20.2370 C.3     274 ARG    0.3100
   4450 C         -52.8350  -18.6850  -18.7460 C.2     274 ARG    0.0700
   4451 O         -53.5870  -19.5830  -18.3630 O.2     274 ARG    0.0900
   4452 CB        -51.2660  -19.0980  -20.6490 C.3     274 ARG   -0.1800
   4453 CG        -51.1290  -19.3570  -22.1350 C.3     274 ARG    0.0900
   4454 CD        -51.7620  -20.6830  -22.4930 C.3     274 ARG    0.0900
   4455 NE        -51.1260  -21.2980  -23.6580 N.pl3   274 ARG   -0.1800
   4456 CZ        -51.3210  -22.5590  -24.0280 C.cat   274 ARG    0.0900
   4457 NH1       -52.1300  -23.3450  -23.3260 N.pl3   274 ARG    0.0900
   4458 NH2       -50.7030  -23.0350  -25.1030 N.pl3   274 ARG    0.2000
   4459 HN        -51.7400  -16.7280  -21.0680 H       274 ARG    0.0900
   4460 HA        -53.4160  -18.9150  -20.7450 H       274 ARG    0.0900
   4461 HB1       -51.1740  -20.0670  -20.1150 H       274 ARG   -0.7000
   4462 HB2       -50.4360  -18.4320  -20.3320 H       274 ARG    0.4400
   4463 HG1       -50.0520  -19.3750  -22.4080 H       274 ARG    0.6400
   4464 HG2       -51.6300  -18.5420  -22.7000 H       274 ARG   -0.8000
   4465 HD1       -52.8350  -20.5310  -22.7370 H       274 ARG    0.4600
   4466 HD2       -51.6610  -21.3890  -21.6410 H       274 ARG    0.4600
   4467 HE        -50.5080  -20.7370  -24.2070 H       274 ARG   -0.8000
   4468 HH11      -52.5940  -22.9880  -22.5160 H       274 ARG    0.4600
   4469 HH12      -52.2740  -24.2940  -23.6080 H       274 ARG    0.4600
   4470 HH21      -50.0930  -22.4450  -25.6310 H       274 ARG    0.5100
   4471 HH22      -50.8490  -23.9830  -25.3840 H       274 ARG   -0.5100
   4472 N         -52.1950  -17.8790  -17.9050 N.am    275 ILE   -0.4700
   4473 CA        -52.3690  -17.9780  -16.4630 C.3     275 ILE    0.3100
   4474 C         -53.7420  -17.4600  -16.0490 C.2     275 ILE    0.0700
   4475 O         -54.4180  -18.0620  -15.2140 O.2     275 ILE    0.0900
   4476 CB        -51.2690  -17.1990  -15.7140 C.3     275 ILE   -0.0900
   4477 CG1       -49.9070  -17.8430  -15.9630 C.3     275 ILE    0.0900
   4478 CG2       -51.5540  -17.1610  -14.2240 C.3     275 ILE   -0.2700
   4479 CD        -48.7480  -17.0230  -15.4550 C.3     275 ILE    0.0900
   4480 HN        -51.5680  -17.1720  -18.2240 H       275 ILE    0.0900
   4481 HA        -52.3350  -19.0230  -16.1950 H       275 ILE    0.0900
   4482 HB        -51.2240  -16.1610  -16.1050 H       275 ILE   -0.1800
   4483 HG11      -49.7810  -17.9920  -17.0570 H       275 ILE    0.0900
   4484 HG12      -49.8860  -18.8340  -15.4610 H       275 ILE    0.0900
   4485 HG21      -51.7730  -18.1840  -13.8500 H       275 ILE   -0.2700
   4486 HG22      -52.4350  -16.5150  -14.0240 H       275 ILE    0.0900
   4487 HG23      -50.6700  -16.7660  -13.6790 H       275 ILE    0.0900
   4488 HD1       -48.7390  -17.0230  -14.3440 H       275 ILE    0.0900
   4489 HD2       -48.8430  -15.9740  -15.8100 H       275 ILE    0.5100
   4490 HD3       -47.7910  -17.4550  -15.8170 H       275 ILE   -0.5100
   4491 N         -54.1540  -16.3430  -16.6440 N.am    276 ALA   -0.4700
   4492 CA        -55.4510  -15.7480  -16.3470 C.3     276 ALA    0.3100
   4493 C         -56.5980  -16.6870  -16.7020 C.2     276 ALA    0.0700
   4494 O         -57.5810  -16.7840  -15.9710 O.2     276 ALA    0.0900
   4495 CB        -55.6050  -14.4230  -17.0800 C.3     276 ALA   -0.2700
   4496 HN        -53.5950  -15.8650  -17.3170 H       276 ALA    0.0900
   4497 HA        -55.5150  -15.5980  -15.2800 H       276 ALA    0.0900
   4498 HB1       -55.5280  -14.5820  -18.1770 H       276 ALA    0.0900
   4499 HB2       -54.8030  -13.7220  -16.7660 H       276 ALA    0.5100
   4500 HB3       -56.5990  -13.9790  -16.8550 H       276 ALA   -0.5100
   4501 N         -56.4650  -17.3820  -17.8300 N.am    277 PHE   -0.4700
   4502 CA        -57.5150  -18.2710  -18.3060 C.3     277 PHE    0.3100
   4503 C         -57.7570  -19.4350  -17.3570 C.2     277 PHE    0.0700
   4504 O         -58.8860  -19.8850  -17.1910 O.2     277 PHE    0.0900
   4505 CB        -57.1920  -18.7920  -19.7100 C.3     277 PHE   -0.1800
   4506 CG        -57.3380  -17.7570  -20.7890 C.ar    277 PHE    0.0900
   4507 CD1       -58.1280  -16.6370  -20.5910 C.ar    277 PHE    0.0900
   4508 CD2       -56.6840  -17.9070  -22.0010 C.ar    277 PHE    0.0000
   4509 CE1       -58.2640  -15.6840  -21.5780 C.ar    277 PHE   -0.1150
   4510 CE2       -56.8140  -16.9590  -22.9930 C.ar    277 PHE    0.1150
   4511 CZ        -57.6060  -15.8440  -22.7830 C.ar    277 PHE   -0.1150
   4512 HN        -55.6460  -17.3270  -18.3950 H       277 PHE    0.1150
   4513 HA        -58.4410  -17.7160  -18.3170 H       277 PHE   -0.1150
   4514 HB1       -57.8820  -19.6260  -19.9570 H       277 PHE    0.1150
   4515 HB2       -56.1400  -19.1470  -19.7350 H       277 PHE   -0.1150
   4516 HD1       -58.6450  -16.5090  -19.6510 H       277 PHE    0.1150
   4517 HD2       -56.0660  -18.7770  -22.1700 H       277 PHE   -0.1150
   4518 HE1       -58.8820  -14.8150  -21.4080 H       277 PHE    0.1150
   4519 HE2       -56.2980  -17.0860  -23.9330 H       277 PHE    0.5100
   4520 HZ        -57.7100  -15.1000  -23.5590 H       277 PHE   -0.5100
   4521 N         -56.6940  -19.9250  -16.7290 N.am    278 GLN   -0.4700
   4522 CA        -56.8350  -21.0330  -15.8020 C.3     278 GLN    0.3100
   4523 C         -57.4870  -20.6110  -14.4910 C.2     278 GLN    0.0700
   4524 O         -58.3660  -21.3010  -13.9740 O.2     278 GLN    0.0900
   4525 CB        -55.4850  -21.6870  -15.5280 C.3     278 GLN   -0.1800
   4526 CG        -55.5430  -22.7210  -14.4210 C.3     278 GLN    0.0900
   4527 CD        -54.2290  -23.4230  -14.2250 C.2     278 GLN    0.0900
   4528 NE2       -53.4980  -23.6270  -15.3170 N.am    278 GLN   -0.1800
   4529 OE1       -53.8700  -23.7900  -13.1100 O.2     278 GLN    0.0900
   4530 HN        -55.7740  -19.5630  -16.8610 H       278 GLN    0.0900
   4531 HA        -57.5140  -21.7500  -16.2390 H       278 GLN    0.5500
   4532 HB1       -54.7580  -20.8970  -15.2410 H       278 GLN   -0.5500
   4533 HB2       -55.1310  -22.1790  -16.4590 H       278 GLN   -0.6200
   4534 HG1       -56.3170  -23.4780  -14.6720 H       278 GLN    0.3200
   4535 HG2       -55.8210  -22.2180  -13.4690 H       278 GLN    0.3000
   4536 HE21      -52.6140  -24.0900  -15.2470 H       278 GLN    0.5100
   4537 HE22      -53.8310  -23.3180  -16.2070 H       278 GLN   -0.5100
   4538 N         -57.0530  -19.4750  -13.9510 N.am    279 GLU   -0.4700
   4539 CA        -57.5630  -18.9920  -12.6740 C.3     279 GLU    0.3100
   4540 C         -59.0310  -18.5860  -12.7800 C.2     279 GLU    0.0700
   4541 O         -59.7910  -18.7080  -11.8190 O.2     279 GLU    0.0900
   4542 CB        -56.7130  -17.8220  -12.1680 C.3     279 GLU   -0.1800
   4543 CG        -57.1560  -17.2380  -10.8310 C.3     279 GLU    0.0900
   4544 CD        -56.2430  -16.1240  -10.3550 C.2     279 GLU    0.0900
   4545 OE1       -55.1760  -15.9230  -10.9720 O.co2   279 GLU   -0.2800
   4546 OE2       -56.5930  -15.4460   -9.3640 O.co2   279 GLU    0.0900
   4547 HN        -56.3640  -18.9060  -14.3930 H       279 GLU    0.0900
   4548 HA        -57.5340  -19.8090  -11.9700 H       279 GLU    0.6200
   4549 HB1       -56.7460  -17.0140  -12.9280 H       279 GLU   -0.7600
   4550 HB2       -55.6650  -18.1740  -12.0620 H       279 GLU   -0.7600
   4551 HG1       -57.1600  -18.0440  -10.0670 H       279 GLU    0.5100
   4552 HG2       -58.1850  -16.8310  -10.9380 H       279 GLU   -0.5100
   4553 N         -59.4290  -18.1110  -13.9570 N.am    280 LEU   -0.4700
   4554 CA        -60.8040  -17.6860  -14.1870 C.3     280 LEU    0.3100
   4555 C         -61.8020  -18.8340  -14.0740 C.2     280 LEU    0.0700
   4556 O         -62.9060  -18.6600  -13.5530 O.2     280 LEU    0.0900
   4557 CB        -60.9400  -17.0030  -15.5510 C.3     280 LEU   -0.1800
   4558 CG        -60.5500  -15.5270  -15.5940 C.3     280 LEU    0.0900
   4559 CD1       -60.7970  -14.9610  -16.9760 C.3     280 LEU    0.0900
   4560 CD2       -61.3200  -14.7430  -14.5480 C.3     280 LEU   -0.0900
   4561 HN        -58.8080  -18.0270  -14.7330 H       280 LEU    0.0900
   4562 HA        -61.0800  -17.0030  -13.3980 H       280 LEU   -0.2700
   4563 HB1       -61.9990  -17.0880  -15.8730 H       280 LEU    0.0900
   4564 HB2       -60.2980  -17.5490  -16.2740 H       280 LEU    0.0900
   4565 HG        -59.4750  -15.4210  -15.3380 H       280 LEU    0.0900
   4566 HD11      -61.8720  -15.0540  -17.2410 H       280 LEU   -0.2700
   4567 HD12      -60.1970  -15.5190  -17.7260 H       280 LEU    0.0900
   4568 HD13      -60.5180  -13.8860  -16.9990 H       280 LEU    0.0900
   4569 HD21      -60.9670  -15.0140  -13.5300 H       280 LEU    0.0900
   4570 HD22      -62.4040  -14.9770  -14.6210 H       280 LEU    0.5100
   4571 HD23      -61.1620  -13.6530  -14.6990 H       280 LEU   -0.5100
   4572 N         -61.4130  -20.0110  -14.5550 N.am    281 LEU   -0.4700
   4573 CA        -62.2850  -21.1760  -14.4970 C.3     281 LEU    0.3100
   4574 C         -61.7950  -22.2540  -13.5250 C.2     281 LEU    0.0700
   4575 O         -62.3100  -23.3710  -13.5180 O.2     281 LEU    0.0900
   4576 CB        -62.5160  -21.7510  -15.9010 C.3     281 LEU   -0.1800
   4577 CG        -61.3230  -21.8860  -16.8520 C.3     281 LEU    0.0900
   4578 CD1       -60.5190  -23.1390  -16.5480 C.3     281 LEU    0.0900
   4579 CD2       -61.7800  -21.8710  -18.3100 C.3     281 LEU   -0.0900
   4580 HN        -60.5170  -20.1480  -14.9710 H       281 LEU    0.0900
   4581 HA        -63.2230  -20.8700  -14.0590 H       281 LEU   -0.2700
   4582 HB1       -63.2610  -21.1010  -16.4020 H       281 LEU    0.0900
   4583 HB2       -62.9470  -22.7650  -15.7720 H       281 LEU    0.0900
   4584 HG        -60.6680  -20.9960  -16.7450 H       281 LEU    0.0900
   4585 HD11      -61.1590  -24.0410  -16.6610 H       281 LEU   -0.2700
   4586 HD12      -60.1400  -23.1010  -15.5040 H       281 LEU    0.0900
   4587 HD13      -59.6640  -23.2210  -17.2530 H       281 LEU    0.0900
   4588 HD21      -62.3030  -20.9170  -18.5360 H       281 LEU    0.0900
   4589 HD22      -62.4820  -22.7120  -18.4940 H       281 LEU    0.5100
   4590 HD23      -60.9020  -21.9620  -18.9830 H       281 LEU   -0.5100
   4591 N         -60.8020  -21.8970  -12.7050 N.am    282 CYS   -0.4700
   4592 CA        -60.2660  -22.7640  -11.6480 C.3     282 CYS    0.3100
   4593 C         -59.9210  -24.1810  -12.0980 C.2     282 CYS    0.0700
   4594 O         -60.3760  -25.1590  -11.5030 O.2     282 CYS    0.0900
   4595 CB        -61.2050  -22.8040  -10.4360 C.3     282 CYS   -0.1100
   4596 SG        -61.0950  -21.3500   -9.3620 S.3     282 CYS    0.0900
   4597 HN        -60.3690  -21.0020  -12.7790 H       282 CYS    0.0900
   4598 HA        -59.3000  -22.3770  -11.3590 H       282 CYS   -0.2300
   4599 HB1       -60.9620  -23.7100   -9.8430 H       282 CYS    0.1600
   4600 HB2       -62.2460  -22.8990  -10.8100 H       282 CYS    0.5100
   4601 HG1       -61.4410  -20.4840  -10.3040 H       282 CYS   -0.5100
   4602 N         -59.1270  -24.3370  -13.1760 N.am    283 LEU   -0.4700
   4603 CA        -58.7400  -25.6550  -13.6530 C.3     283 LEU    0.3100
   4604 CAT       -56.2840  -27.1880  -11.1940 C.3     283 LEU    0.0700
   4605 C         -57.4200  -26.0820  -13.0440 C.2     283 LEU    0.0900
   4606 O         -56.3500  -25.8500  -13.6010 O.2     283 LEU   -0.1800
   4607 CB        -58.7070  -25.7210  -15.2010 C.3     283 LEU    0.0900
   4608 CG        -58.2710  -27.0640  -15.8340 C.3     283 LEU    0.0900
   4609 CD1       -59.1430  -28.2400  -15.3650 C.3     283 LEU   -0.0900
   4610 CD2       -58.3070  -26.9610  -17.3680 C.3     283 LEU    0.0900
   4611 NT        -57.4760  -26.7320  -11.8680 N.am    283 LEU   -0.2700
   4612 HN        -58.7720  -23.5610  -13.6910 H       283 LEU    0.0900
   4613 HNT       -58.3400  -26.9290  -11.4110 H       283 LEU    0.0900
   4614 HA        -59.4560  -26.3670  -13.2680 H       283 LEU    0.0900
   4615 HB1       -58.0070  -24.9370  -15.5570 H       283 LEU   -0.2700
   4616 HB2       -59.7270  -25.4900  -15.5710 H       283 LEU    0.0900
   4617 HG        -57.2150  -27.2660  -15.5580 H       283 LEU    0.0900
   4618 HD11      -60.2040  -28.0630  -15.6430 H       283 LEU    0.0900
   4619 HD12      -59.0780  -28.3420  -14.2610 H       283 LEU    0.5100
   4620 HD13      -58.8010  -29.1800  -15.8470 H       283 LEU   -0.5100
   4621 HD21      -57.6190  -26.1600  -17.7130 H       283 LEU   -0.4700
   4622 HD22      -59.3370  -26.7120  -17.7060 H       283 LEU    0.3100
   4623 HD23      -57.9880  -27.9230  -17.8200 H       283 LEU   -0.1100
   4624 HT1       -55.6310  -26.3170  -10.9660 H       283 LEU    0.0900
   4625 HT2       -55.7290  -27.8930  -11.8480 H       283 LEU    0.0900
   4626 HT3       -56.5590  -27.6890  -10.2410 H       283 LEU    0.0900
@<TRIPOS>BOND
     1    1    2 1
     2    2   13 1
     3    2    6 1
     4    2    4 1
     5    4    5 2
     6    6   15 1
     7    6    7 1
     8    7    8 2
     9    7    9 2
    10    3   10 1
    11    3   16 1
    12    3   17 1
    13    3   18 1
    14   10    1 1
    15   10   11 2
    16   12    1 1
    17   14    6 1
    18   19   20 1
    19   20   21 1
    20   20   29 1
    21   20   23 1
    22   21   22 2
    23   23   31 1
    24   23   24 1
    25   24   33 1
    26   24   25 1
    27   25   26 2
    28   25   27 2
    29   28   19 1
    30   30   23 1
    31   32   24 1
    32    4   19 am
    33   34   35 1
    34   35   42 1
    35   35   36 1
    36   35   38 1
    37   36   37 2
    38   38   39 1
    39   38   40 1
    40   38   43 1
    41   39   44 1
    42   39   45 1
    43   39   46 1
    44   40   49 1
    45   40   48 1
    46   40   47 1
    47   41   34 1
    48   21   34 am
    49   50   51 1
    50   51   52 1
    51   51   54 1
    52   51   65 1
    53   52   53 2
    54   54   55 1
    55   54   67 1
    56   55   57 ar
    57   55   56 ar
    58   56   60 ar
    59   56   68 1
    60   57   58 ar
    61   57   59 ar
    62   58   61 ar
    63   58   60 ar
    64   59   62 ar
    65   59   70 1
    66   60   69 1
    67   61   71 1
    68   61   63 ar
    69   62   72 1
    70   62   63 ar
    71   63   73 1
    72   64   50 1
    73   66   54 1
    74   36   50 am
    75   74   75 1
    76   75   82 1
    77   75   76 1
    78   75   78 1
    79   76   77 2
    80   78   79 1
    81   78   80 1
    82   78   83 1
    83   79   84 1
    84   79   85 1
    85   79   86 1
    86   80   89 1
    87   80   88 1
    88   80   87 1
    89   81   74 1
    90   52   74 am
    91   90   91 1
    92   91   98 1
    93   91   92 1
    94   91   94 1
    95   92   93 2
    96   94   95 1
    97   94   96 1
    98   94   99 1
    99   95  100 1
   100   95  101 1
   101   95  102 1
   102   96  105 1
   103   96  104 1
   104   96  103 1
   105   97   90 1
   106   76   90 am
   107  106  107 1
   108  107  112 1
   109  107  108 1
   110  108  109 2
   111  110  106 1
   112  111  107 1
   113   92  106 am
   114  113  114 1
   115  114  117 1
   116  114  122 1
   117  114  115 1
   118  115  116 2
   119  117  124 1
   120  117  118 1
   121  118  126 1
   122  118  119 1
   123  119  120 1
   124  120  127 1
   125  120  128 1
   126  120  129 1
   127  121  113 1
   128  123  117 1
   129  125  118 1
   130  108  113 am
   131  130  131 1
   132  131  136 1
   133  131  132 1
   134  132  133 2
   135  134  130 1
   136  135  131 1
   137  115  130 am
   138  137  138 1
   139  138  146 1
   140  138  141 1
   141  138  139 1
   142  139  140 2
   143  141  147 1
   144  141  143 1
   145  141  142 1
   146  142  149 1
   147  143  150 1
   148  143  151 1
   149  143  152 1
   150  144  142 1
   151  144  153 1
   152  144  154 1
   153  144  155 1
   154  145  137 1
   155  148  142 1
   156  132  137 am
   157  156  157 1
   158  157  164 1
   159  157  158 1
   160  157  160 1
   161  158  159 2
   162  160  161 1
   163  160  162 1
   164  160  165 1
   165  161  166 1
   166  161  167 1
   167  161  168 1
   168  162  171 1
   169  162  170 1
   170  162  169 1
   171  163  156 1
   172  139  156 am
   173  172  173 1
   174  173  176 1
   175  173  181 1
   176  173  174 1
   177  174  175 2
   178  176  183 1
   179  176  177 1
   180  177  185 1
   181  177  178 1
   182  178  179 1
   183  179  186 1
   184  179  187 1
   185  179  188 1
   186  180  172 1
   187  182  176 1
   188  184  177 1
   189  158  172 am
   190  189  190 1
   191  190  196 1
   192  190  193 1
   193  190  191 1
   194  191  192 2
   195  193  198 1
   196  193  194 1
   197  195  189 1
   198  197  193 1
   199  199  194 1
   200  174  189 am
   201  200  201 1
   202  201  209 1
   203  201  204 1
   204  201  202 1
   205  202  203 2
   206  204  211 1
   207  204  205 1
   208  205  212 1
   209  205  206 1
   210  205  207 1
   211  206  213 1
   212  206  214 1
   213  206  215 1
   214  207  216 1
   215  207  217 1
   216  207  218 1
   217  208  200 1
   218  210  204 1
   219  191  200 am
   220  219  220 1
   221  220  228 1
   222  220  223 1
   223  220  221 1
   224  221  222 2
   225  223  229 1
   226  223  225 1
   227  223  224 1
   228  224  231 1
   229  225  232 1
   230  225  233 1
   231  225  234 1
   232  226  224 1
   233  226  235 1
   234  226  236 1
   235  226  237 1
   236  227  219 1
   237  230  224 1
   238  202  219 am
   239  238  239 1
   240  239  246 1
   241  239  240 1
   242  239  242 1
   243  240  241 2
   244  242  243 1
   245  242  244 1
   246  242  247 1
   247  243  248 1
   248  243  249 1
   249  243  250 1
   250  244  253 1
   251  244  252 1
   252  244  251 1
   253  245  238 1
   254  221  238 am
   255  254  255 1
   256  255  263 1
   257  255  258 1
   258  255  256 1
   259  256  257 2
   260  258  265 1
   261  258  259 1
   262  259  266 1
   263  259  260 1
   264  259  261 1
   265  260  267 1
   266  260  268 1
   267  260  269 1
   268  261  270 1
   269  261  271 1
   270  261  272 1
   271  262  254 1
   272  264  258 1
   273  240  254 am
   274  273  274 1
   275  274  275 1
   276  274  279 1
   277  274  277 1
   278  275  276 2
   279  277  280 1
   280  277  281 1
   281  277  282 1
   282  278  273 1
   283  256  273 am
   284  283  284 1
   285  284  292 1
   286  284  287 1
   287  284  285 1
   288  285  286 2
   289  287  293 1
   290  287  289 1
   291  287  288 1
   292  288  295 1
   293  289  296 1
   294  289  297 1
   295  289  298 1
   296  290  288 1
   297  290  299 1
   298  290  300 1
   299  290  301 1
   300  291  283 1
   301  294  288 1
   302  275  283 am
   303  302  303 1
   304  303  310 1
   305  303  304 1
   306  303  306 1
   307  304  305 2
   308  306  307 1
   309  306  308 1
   310  306  311 1
   311  307  312 1
   312  307  313 1
   313  307  314 1
   314  308  317 1
   315  308  316 1
   316  308  315 1
   317  309  302 1
   318  285  302 am
   319  318  319 1
   320  319  330 1
   321  319  322 1
   322  319  320 1
   323  320  321 2
   324  322  332 1
   325  322  323 1
   326  323  324 ar
   327  323  325 ar
   328  324  333 1
   329  324  326 ar
   330  325  327 ar
   331  325  334 1
   332  326  335 1
   333  326  328 ar
   334  327  328 ar
   335  327  336 1
   336  328  337 1
   337  329  318 1
   338  331  322 1
   339  304  318 am
   340  338  339 1
   341  339  344 1
   342  339  340 1
   343  340  341 2
   344  342  338 1
   345  343  339 1
   346  320  338 am
   347  345  346 1
   348  346  354 1
   349  346  349 1
   350  346  347 1
   351  347  348 2
   352  349  356 1
   353  349  350 1
   354  350  352 2
   355  350  351 am
   356  351  357 1
   357  351  358 1
   358  353  345 1
   359  355  349 1
   360  340  345 am
   361  359  360 1
   362  360  367 1
   363  360  361 1
   364  360  363 1
   365  361  362 2
   366  363  364 1
   367  363  365 1
   368  363  368 1
   369  364  369 1
   370  364  370 1
   371  364  371 1
   372  365  374 1
   373  365  373 1
   374  365  372 1
   375  366  359 1
   376  347  359 am
   377  375  376 1
   378  376  384 1
   379  376  379 1
   380  376  377 1
   381  377  378 2
   382  379  386 1
   383  379  380 1
   384  380  387 1
   385  380  381 1
   386  380  382 1
   387  381  388 1
   388  381  389 1
   389  381  390 1
   390  382  391 1
   391  382  392 1
   392  382  393 1
   393  383  375 1
   394  385  379 1
   395  361  375 am
   396  394  395 1
   397  395  402 1
   398  395  396 1
   399  395  398 1
   400  396  397 2
   401  398  399 1
   402  398  400 1
   403  398  403 1
   404  399  404 1
   405  399  405 1
   406  399  406 1
   407  400  409 1
   408  400  408 1
   409  400  407 1
   410  401  394 1
   411  377  394 am
   412  410  411 1
   413  411  419 1
   414  411  414 1
   415  411  412 1
   416  412  413 2
   417  414  420 1
   418  414  416 1
   419  414  415 1
   420  415  422 1
   421  416  423 1
   422  416  424 1
   423  416  425 1
   424  417  415 1
   425  417  426 1
   426  417  427 1
   427  417  428 1
   428  418  410 1
   429  421  415 1
   430  396  410 am
   431  429  430 1
   432  430  437 1
   433  430  433 1
   434  430  431 1
   435  431  432 2
   436  433  438 1
   437  433  434 1
   438  433  435 1
   439  434  440 1
   440  434  441 1
   441  434  442 1
   442  435  439 1
   443  436  429 1
   444  412  429 am
   445  443  444 1
   446  444  445 1
   447  444  449 1
   448  444  447 1
   449  445  446 2
   450  447  450 1
   451  447  451 1
   452  447  452 1
   453  448  443 1
   454  431  443 am
   455  453  454 1
   456  454  462 1
   457  454  457 1
   458  454  455 1
   459  455  456 2
   460  457  463 1
   461  457  459 1
   462  457  458 1
   463  458  465 1
   464  459  466 1
   465  459  467 1
   466  459  468 1
   467  460  458 1
   468  460  469 1
   469  460  470 1
   470  460  471 1
   471  461  453 1
   472  464  458 1
   473  445  453 am
   474  472  473 1
   475  473  474 1
   476  473  478 1
   477  473  476 1
   478  474  475 2
   479  476  479 1
   480  476  480 1
   481  476  481 1
   482  477  472 1
   483  455  472 am
   484  482  483 1
   485  483  492 1
   486  483  486 1
   487  483  484 1
   488  484  485 2
   489  486  494 1
   490  486  487 1
   491  487  496 1
   492  487  488 1
   493  488  498 1
   494  488  489 1
   495  489  500 1
   496  489  490 1
   497  490  501 1
   498  490  502 1
   499  490  503 1
   500  491  482 1
   501  493  486 1
   502  495  487 1
   503  497  488 1
   504  499  489 1
   505  474  482 am
   506  504  505 1
   507  505  516 1
   508  505  508 1
   509  505  506 1
   510  506  507 2
   511  508  518 1
   512  508  509 1
   513  509  510 ar
   514  509  511 ar
   515  510  519 1
   516  510  512 ar
   517  511  513 ar
   518  511  520 1
   519  512  521 1
   520  512  514 ar
   521  513  514 ar
   522  513  522 1
   523  514  523 1
   524  515  504 1
   525  517  508 1
   526  484  504 am
   527  524  525 1
   528  525  526 1
   529  525  534 1
   530  525  528 1
   531  526  527 2
   532  528  536 1
   533  528  529 1
   534  529  538 1
   535  529  530 1
   536  530  531 2
   537  530  532 2
   538  533  524 1
   539  535  528 1
   540  537  529 1
   541  506  524 am
   542  539  540 1
   543  540  541 1
   544  540  551 1
   545  540  543 1
   546  541  542 2
   547  543  553 1
   548  543  544 1
   549  544  555 1
   550  544  545 1
   551  545  557 1
   552  545  546 1
   553  546  558 1
   554  546  547 2
   555  547  548 2
   556  547  549 2
   557  548  559 1
   558  548  560 1
   559  549  562 1
   560  549  561 1
   561  550  539 1
   562  552  543 1
   563  554  544 1
   564  556  545 1
   565  526  539 am
   566  563  564 1
   567  564  572 1
   568  564  567 1
   569  564  565 1
   570  565  566 2
   571  567  574 1
   572  567  568 1
   573  568  575 1
   574  568  569 1
   575  568  570 1
   576  569  576 1
   577  569  577 1
   578  569  578 1
   579  570  579 1
   580  570  580 1
   581  570  581 1
   582  571  563 1
   583  573  567 1
   584  541  563 am
   585  582  583 1
   586  583  592 1
   587  583  586 1
   588  583  584 1
   589  584  585 2
   590  586  594 1
   591  586  587 1
   592  587  596 1
   593  587  588 1
   594  588  590 2
   595  588  589 am
   596  589  597 1
   597  589  598 1
   598  591  582 1
   599  593  586 1
   600  595  587 1
   601  565  582 am
   602  599  600 1
   603  600  607 1
   604  600  603 1
   605  600  601 1
   606  601  602 2
   607  603  608 1
   608  603  604 1
   609  603  605 1
   610  604  610 1
   611  604  611 1
   612  604  612 1
   613  605  609 1
   614  606  599 1
   615  584  599 am
   616  613  614 1
   617  614  621 1
   618  614  615 1
   619  614  617 1
   620  615  616 2
   621  617  618 1
   622  617  619 1
   623  617  622 1
   624  618  623 1
   625  618  624 1
   626  618  625 1
   627  619  628 1
   628  619  627 1
   629  619  626 1
   630  620  613 1
   631  601  613 am
   632  629  630 1
   633  630  637 1
   634  630  633 1
   635  630  631 1
   636  631  632 2
   637  633  638 1
   638  633  634 1
   639  633  635 1
   640  634  640 1
   641  634  641 1
   642  634  642 1
   643  635  639 1
   644  636  629 1
   645  615  629 am
   646  643  644 1
   647  644  652 1
   648  644  647 1
   649  644  645 1
   650  645  646 2
   651  647  654 1
   652  647  648 1
   653  648  650 2
   654  648  649 am
   655  649  655 1
   656  649  656 1
   657  651  643 1
   658  653  647 1
   659  631  643 am
   660  657  658 1
   661  658  659 1
   662  658  670 1
   663  658  661 1
   664  659  660 2
   665  661  672 1
   666  661  662 1
   667  662  664 ar
   668  662  663 ar
   669  663  665 ar
   670  663  673 1
   671  664  666 ar
   672  664  674 1
   673  665  667 ar
   674  665  675 1
   675  666  667 ar
   676  666  676 1
   677  667  668 1
   678  668  677 1
   679  669  657 1
   680  671  661 1
   681  645  657 am
   682  678  679 1
   683  679  690 1
   684  679  682 1
   685  679  680 1
   686  680  681 2
   687  682  692 1
   688  682  683 1
   689  683  684 ar
   690  683  685 ar
   691  684  693 1
   692  684  686 ar
   693  685  687 ar
   694  685  694 1
   695  686  695 1
   696  686  688 ar
   697  687  688 ar
   698  687  696 1
   699  688  697 1
   700  689  678 1
   701  691  682 1
   702  659  678 am
   703  698  699 1
   704  699  707 1
   705  699  702 1
   706  699  700 1
   707  700  701 2
   708  702  708 1
   709  702  704 1
   710  702  703 1
   711  703  710 1
   712  704  711 1
   713  704  712 1
   714  704  713 1
   715  705  703 1
   716  705  714 1
   717  705  715 1
   718  705  716 1
   719  706  698 1
   720  709  703 1
   721  680  698 am
   722  717  718 1
   723  718  725 1
   724  718  721 1
   725  718  719 1
   726  719  720 2
   727  721  726 1
   728  721  722 1
   729  721  723 1
   730  722  728 1
   731  722  729 1
   732  722  730 1
   733  723  727 1
   734  724  717 1
   735  700  717 am
   736  731  732 1
   737  732  738 1
   738  732  735 1
   739  732  733 1
   740  733  734 2
   741  735  740 1
   742  735  736 1
   743  737  731 1
   744  739  735 1
   745  741  736 1
   746  719  731 am
   747  742  743 1
   748  743  751 1
   749  743  746 1
   750  743  744 1
   751  744  745 2
   752  746  753 1
   753  746  747 1
   754  747  754 1
   755  747  748 1
   756  747  749 1
   757  748  755 1
   758  748  756 1
   759  748  757 1
   760  749  758 1
   761  749  759 1
   762  749  760 1
   763  750  742 1
   764  752  746 1
   765  733  742 am
   766  761  762 1
   767  762  763 1
   768  762  767 1
   769  762  765 1
   770  763  764 2
   771  765  768 1
   772  765  769 1
   773  765  770 1
   774  766  761 1
   775  744  761 am
   776  771  772 1
   777  772  778 1
   778  772  775 1
   779  772  773 1
   780  773  774 2
   781  775  780 1
   782  775  776 1
   783  777  771 1
   784  779  775 1
   785  781  776 1
   786  763  771 am
   787  782  783 1
   788  783  784 1
   789  783  788 1
   790  783  786 1
   791  784  785 2
   792  786  789 1
   793  786  790 1
   794  786  791 1
   795  787  782 1
   796  773  782 am
   797  792  793 1
   798  793  801 1
   799  793  796 1
   800  793  794 1
   801  794  795 2
   802  796  803 1
   803  796  797 1
   804  797  798 2
   805  797  799 2
   806  800  792 1
   807  802  796 1
   808  784  792 am
   809  804  805 1
   810  805  813 1
   811  805  808 1
   812  805  806 1
   813  806  807 2
   814  808  815 1
   815  808  809 1
   816  809  816 1
   817  809  810 1
   818  809  811 1
   819  810  817 1
   820  810  818 1
   821  810  819 1
   822  811  820 1
   823  811  821 1
   824  811  822 1
   825  812  804 1
   826  814  808 1
   827  794  804 am
   828  823  824 1
   829  824  831 1
   830  824  825 1
   831  824  827 1
   832  825  826 2
   833  827  828 1
   834  827  829 1
   835  827  832 1
   836  828  833 1
   837  828  834 1
   838  828  835 1
   839  829  838 1
   840  829  837 1
   841  829  836 1
   842  830  823 1
   843  806  823 am
   844  839  840 1
   845  840  843 1
   846  840  848 1
   847  840  841 1
   848  841  842 2
   849  843  850 1
   850  843  844 1
   851  844  852 1
   852  844  845 1
   853  845  846 1
   854  846  853 1
   855  846  854 1
   856  846  855 1
   857  847  839 1
   858  849  843 1
   859  851  844 1
   860  825  839 am
   861  856  857 1
   862  857  862 1
   863  857  858 1
   864  858  859 2
   865  860  856 1
   866  861  857 1
   867  841  856 am
   868  863  864 1
   869  864  872 1
   870  864  867 1
   871  864  865 1
   872  865  866 2
   873  867  874 1
   874  867  868 1
   875  868  875 1
   876  868  869 1
   877  868  870 1
   878  869  876 1
   879  869  877 1
   880  869  878 1
   881  870  879 1
   882  870  880 1
   883  870  881 1
   884  871  863 1
   885  873  867 1
   886  858  863 am
   887  882  883 1
   888  883  884 1
   889  883  888 1
   890  883  886 1
   891  884  885 2
   892  886  889 1
   893  886  890 1
   894  886  891 1
   895  887  882 1
   896  865  882 am
   897  892  893 1
   898  893  900 1
   899  893  894 1
   900  893  896 1
   901  894  895 2
   902  896  897 1
   903  896  898 1
   904  896  901 1
   905  897  902 1
   906  897  903 1
   907  897  904 1
   908  898  907 1
   909  898  906 1
   910  898  905 1
   911  899  892 1
   912  884  892 am
   913  908  909 1
   914  909  916 1
   915  909  910 1
   916  909  912 1
   917  910  911 2
   918  912  913 1
   919  912  914 1
   920  912  917 1
   921  913  918 1
   922  913  919 1
   923  913  920 1
   924  914  923 1
   925  914  922 1
   926  914  921 1
   927  915  908 1
   928  894  908 am
   929  924  930 1
   930  924  925 1
   931  925  928 1
   932  925  931 1
   933  925  926 1
   934  926  927 2
   935  928  929 1
   936  928  933 1
   937  929  930 1
   938  929  935 1
   939  930  937 1
   940  932  928 1
   941  934  929 1
   942  936  930 1
   943  910  924 am
   944  938  939 1
   945  939  950 1
   946  939  942 1
   947  939  940 1
   948  940  941 2
   949  942  952 1
   950  942  943 1
   951  943  944 ar
   952  943  945 ar
   953  944  953 1
   954  944  946 ar
   955  945  947 ar
   956  945  954 1
   957  946  955 1
   958  946  948 ar
   959  947  948 ar
   960  947  956 1
   961  948  957 1
   962  949  938 1
   963  951  942 1
   964  926  938 am
   965  958  959 1
   966  959  964 1
   967  959  960 1
   968  960  961 2
   969  962  958 1
   970  963  959 1
   971  940  958 am
   972  965  966 1
   973  966  967 1
   974  966  971 1
   975  966  969 1
   976  967  968 2
   977  969  972 1
   978  969  973 1
   979  969  974 1
   980  970  965 1
   981  960  965 am
   982  975  976 1
   983  976  977 1
   984  976  981 1
   985  976  979 1
   986  977  978 2
   987  979  982 1
   988  979  983 1
   989  979  984 1
   990  980  975 1
   991  967  975 am
   992  985  986 1
   993  985  995 1
   994  986  987 1
   995  986  989 1
   996  986  996 1
   997  987  988 2
   998  989  990 1
   999  989  997 1
  1000  989  998 1
  1001  990  991 ar
  1002  990  992 ar
  1003  991  994 ar
  1004  991  999 1
  1005  992  993 ar
  1006  993  994 ar
  1007  993 1000 1
  1008  994 1001 1
  1009  977  985 am
  1010 1002 1003 1
  1011 1003 1011 1
  1012 1003 1006 1
  1013 1003 1004 1
  1014 1004 1005 2
  1015 1006 1012 1
  1016 1006 1008 1
  1017 1006 1007 1
  1018 1007 1014 1
  1019 1008 1015 1
  1020 1008 1016 1
  1021 1008 1017 1
  1022 1009 1007 1
  1023 1009 1018 1
  1024 1009 1019 1
  1025 1009 1020 1
  1026 1010 1002 1
  1027 1013 1007 1
  1028 1002  987 am
  1029 1021 1022 1
  1030 1022 1030 1
  1031 1022 1025 1
  1032 1022 1023 1
  1033 1023 1024 2
  1034 1025 1032 1
  1035 1025 1026 1
  1036 1026 1033 1
  1037 1026 1027 1
  1038 1026 1028 1
  1039 1027 1034 1
  1040 1027 1035 1
  1041 1027 1036 1
  1042 1028 1037 1
  1043 1028 1038 1
  1044 1028 1039 1
  1045 1029 1021 1
  1046 1031 1025 1
  1047 1004 1021 am
  1048 1040 1041 1
  1049 1041 1048 1
  1050 1041 1044 1
  1051 1041 1042 1
  1052 1042 1043 2
  1053 1044 1049 1
  1054 1044 1045 1
  1055 1044 1046 1
  1056 1045 1051 1
  1057 1045 1052 1
  1058 1045 1053 1
  1059 1046 1050 1
  1060 1047 1040 1
  1061 1023 1040 am
  1062 1054 1055 1
  1063 1055 1064 1
  1064 1055 1058 1
  1065 1055 1056 1
  1066 1056 1057 2
  1067 1058 1066 1
  1068 1058 1059 1
  1069 1059 1068 1
  1070 1059 1060 1
  1071 1060 1070 1
  1072 1060 1061 1
  1073 1061 1072 1
  1074 1061 1062 1
  1075 1062 1073 1
  1076 1062 1074 1
  1077 1062 1075 1
  1078 1063 1054 1
  1079 1065 1058 1
  1080 1067 1059 1
  1081 1069 1060 1
  1082 1071 1061 1
  1083 1042 1054 am
  1084 1076 1077 1
  1085 1077 1084 1
  1086 1077 1080 1
  1087 1077 1078 1
  1088 1078 1079 2
  1089 1080 1085 1
  1090 1080 1081 1
  1091 1080 1082 1
  1092 1081 1087 1
  1093 1081 1088 1
  1094 1081 1089 1
  1095 1082 1086 1
  1096 1083 1076 1
  1097 1056 1076 am
  1098 1090 1091 1
  1099 1091 1092 1
  1100 1091 1094 1
  1101 1091 1105 1
  1102 1092 1093 2
  1103 1094 1095 1
  1104 1094 1107 1
  1105 1095 1097 ar
  1106 1095 1096 ar
  1107 1096 1100 ar
  1108 1096 1108 1
  1109 1097 1098 ar
  1110 1097 1099 ar
  1111 1098 1101 ar
  1112 1098 1100 ar
  1113 1099 1102 ar
  1114 1099 1110 1
  1115 1100 1109 1
  1116 1101 1111 1
  1117 1101 1103 ar
  1118 1102 1112 1
  1119 1102 1103 ar
  1120 1103 1113 1
  1121 1104 1090 1
  1122 1106 1094 1
  1123 1078 1090 am
  1124 1114 1115 1
  1125 1115 1122 1
  1126 1115 1118 1
  1127 1115 1116 1
  1128 1116 1117 2
  1129 1118 1123 1
  1130 1118 1119 1
  1131 1118 1120 1
  1132 1119 1125 1
  1133 1119 1126 1
  1134 1119 1127 1
  1135 1120 1124 1
  1136 1121 1114 1
  1137 1092 1114 am
  1138 1128 1129 1
  1139 1129 1140 1
  1140 1129 1132 1
  1141 1129 1130 1
  1142 1130 1131 2
  1143 1132 1142 1
  1144 1132 1133 1
  1145 1133 1134 ar
  1146 1133 1135 ar
  1147 1134 1143 1
  1148 1134 1136 ar
  1149 1135 1137 ar
  1150 1135 1144 1
  1151 1136 1145 1
  1152 1136 1138 ar
  1153 1137 1138 ar
  1154 1137 1146 1
  1155 1138 1147 1
  1156 1139 1128 1
  1157 1141 1132 1
  1158 1116 1128 am
  1159 1148 1149 1
  1160 1149 1154 1
  1161 1149 1150 1
  1162 1150 1151 2
  1163 1152 1148 1
  1164 1153 1149 1
  1165 1130 1148 am
  1166 1155 1156 1
  1167 1156 1164 1
  1168 1156 1159 1
  1169 1156 1157 1
  1170 1157 1158 2
  1171 1159 1166 1
  1172 1159 1160 1
  1173 1160 1162 2
  1174 1160 1161 am
  1175 1161 1167 1
  1176 1161 1168 1
  1177 1163 1155 1
  1178 1165 1159 1
  1179 1150 1155 am
  1180 1169 1170 1
  1181 1170 1181 1
  1182 1170 1173 1
  1183 1170 1171 1
  1184 1171 1172 2
  1185 1173 1183 1
  1186 1173 1174 1
  1187 1174 1175 ar
  1188 1174 1176 ar
  1189 1175 1184 1
  1190 1175 1177 ar
  1191 1176 1178 ar
  1192 1176 1185 1
  1193 1177 1186 1
  1194 1177 1179 ar
  1195 1178 1179 ar
  1196 1178 1187 1
  1197 1179 1188 1
  1198 1180 1169 1
  1199 1182 1173 1
  1200 1157 1169 am
  1201 1189 1190 1
  1202 1190 1191 1
  1203 1190 1193 1
  1204 1190 1204 1
  1205 1191 1192 2
  1206 1193 1194 1
  1207 1193 1206 1
  1208 1194 1196 ar
  1209 1194 1195 ar
  1210 1195 1199 ar
  1211 1195 1207 1
  1212 1196 1197 ar
  1213 1196 1198 ar
  1214 1197 1200 ar
  1215 1197 1199 ar
  1216 1198 1201 ar
  1217 1198 1209 1
  1218 1199 1208 1
  1219 1200 1210 1
  1220 1200 1202 ar
  1221 1201 1211 1
  1222 1201 1202 ar
  1223 1202 1212 1
  1224 1203 1189 1
  1225 1205 1193 1
  1226 1171 1189 am
  1227 1213 1214 1
  1228 1214 1220 1
  1229 1214 1217 1
  1230 1214 1215 1
  1231 1215 1216 2
  1232 1217 1222 1
  1233 1217 1218 1
  1234 1219 1213 1
  1235 1221 1217 1
  1236 1191 1213 am
  1237 1223 1224 1
  1238 1224 1225 1
  1239 1224 1233 1
  1240 1224 1227 1
  1241 1225 1226 2
  1242 1227 1235 1
  1243 1227 1228 1
  1244 1228 1237 1
  1245 1228 1229 1
  1246 1229 1230 2
  1247 1229 1231 2
  1248 1232 1223 1
  1249 1234 1227 1
  1250 1236 1228 1
  1251 1215 1223 am
  1252 1238 1239 1
  1253 1239 1250 1
  1254 1239 1242 1
  1255 1239 1240 1
  1256 1240 1241 2
  1257 1242 1252 1
  1258 1242 1243 1
  1259 1243 1244 ar
  1260 1243 1245 ar
  1261 1244 1253 1
  1262 1244 1246 ar
  1263 1245 1247 ar
  1264 1245 1254 1
  1265 1246 1255 1
  1266 1246 1248 ar
  1267 1247 1248 ar
  1268 1247 1256 1
  1269 1248 1257 1
  1270 1249 1238 1
  1271 1251 1242 1
  1272 1225 1238 am
  1273 1258 1259 1
  1274 1259 1260 1
  1275 1259 1262 1
  1276 1259 1273 1
  1277 1260 1261 2
  1278 1262 1263 1
  1279 1262 1275 1
  1280 1263 1265 ar
  1281 1263 1264 ar
  1282 1264 1268 ar
  1283 1264 1276 1
  1284 1265 1266 ar
  1285 1265 1267 ar
  1286 1266 1269 ar
  1287 1266 1268 ar
  1288 1267 1270 ar
  1289 1267 1278 1
  1290 1268 1277 1
  1291 1269 1279 1
  1292 1269 1271 ar
  1293 1270 1280 1
  1294 1270 1271 ar
  1295 1271 1281 1
  1296 1272 1258 1
  1297 1274 1262 1
  1298 1240 1258 am
  1299 1282 1283 1
  1300 1283 1290 1
  1301 1283 1286 1
  1302 1283 1284 1
  1303 1284 1285 2
  1304 1286 1291 1
  1305 1286 1287 1
  1306 1286 1288 1
  1307 1287 1293 1
  1308 1287 1294 1
  1309 1287 1295 1
  1310 1288 1292 1
  1311 1289 1282 1
  1312 1260 1282 am
  1313 1296 1297 1
  1314 1297 1303 1
  1315 1297 1300 1
  1316 1297 1298 1
  1317 1298 1299 2
  1318 1300 1305 1
  1319 1300 1301 1
  1320 1302 1296 1
  1321 1304 1300 1
  1322 1306 1301 1
  1323 1284 1296 am
  1324 1307 1308 1
  1325 1308 1316 1
  1326 1308 1311 1
  1327 1308 1309 1
  1328 1309 1310 2
  1329 1311 1317 1
  1330 1311 1313 1
  1331 1311 1312 1
  1332 1312 1319 1
  1333 1313 1320 1
  1334 1313 1321 1
  1335 1313 1322 1
  1336 1314 1312 1
  1337 1314 1323 1
  1338 1314 1324 1
  1339 1314 1325 1
  1340 1315 1307 1
  1341 1318 1312 1
  1342 1298 1307 am
  1343 1326 1327 1
  1344 1327 1335 1
  1345 1327 1330 1
  1346 1327 1328 1
  1347 1328 1329 2
  1348 1330 1337 1
  1349 1330 1331 1
  1350 1331 1332 2
  1351 1331 1333 2
  1352 1334 1326 1
  1353 1336 1330 1
  1354 1309 1326 am
  1355 1338 1339 1
  1356 1339 1346 1
  1357 1339 1340 1
  1358 1339 1342 1
  1359 1340 1341 2
  1360 1342 1343 1
  1361 1342 1344 1
  1362 1342 1347 1
  1363 1343 1348 1
  1364 1343 1349 1
  1365 1343 1350 1
  1366 1344 1353 1
  1367 1344 1352 1
  1368 1344 1351 1
  1369 1345 1338 1
  1370 1328 1338 am
  1371 1354 1355 1
  1372 1355 1363 1
  1373 1355 1358 1
  1374 1355 1356 1
  1375 1356 1357 2
  1376 1358 1365 1
  1377 1358 1359 1
  1378 1359 1366 1
  1379 1359 1360 1
  1380 1359 1361 1
  1381 1360 1367 1
  1382 1360 1368 1
  1383 1360 1369 1
  1384 1361 1370 1
  1385 1361 1371 1
  1386 1361 1372 1
  1387 1362 1354 1
  1388 1364 1358 1
  1389 1340 1354 am
  1390 1373 1374 1
  1391 1374 1380 1
  1392 1374 1377 1
  1393 1374 1375 1
  1394 1375 1376 2
  1395 1377 1382 1
  1396 1377 1378 1
  1397 1379 1373 1
  1398 1381 1377 1
  1399 1383 1378 1
  1400 1356 1373 am
  1401 1384 1385 1
  1402 1385 1392 1
  1403 1385 1386 1
  1404 1385 1388 1
  1405 1386 1387 2
  1406 1388 1389 1
  1407 1388 1390 1
  1408 1388 1393 1
  1409 1389 1394 1
  1410 1389 1395 1
  1411 1389 1396 1
  1412 1390 1399 1
  1413 1390 1398 1
  1414 1390 1397 1
  1415 1391 1384 1
  1416 1375 1384 am
  1417 1400 1401 1
  1418 1401 1408 1
  1419 1401 1404 1
  1420 1401 1402 1
  1421 1402 1403 2
  1422 1404 1409 1
  1423 1404 1405 1
  1424 1404 1406 1
  1425 1405 1411 1
  1426 1405 1412 1
  1427 1405 1413 1
  1428 1406 1410 1
  1429 1407 1400 1
  1430 1386 1400 am
  1431 1414 1415 1
  1432 1415 1416 1
  1433 1415 1420 1
  1434 1415 1418 1
  1435 1416 1417 2
  1436 1418 1421 1
  1437 1418 1422 1
  1438 1418 1423 1
  1439 1419 1414 1
  1440 1402 1414 am
  1441 1424 1425 1
  1442 1425 1431 1
  1443 1425 1428 1
  1444 1425 1426 1
  1445 1426 1427 2
  1446 1428 1433 1
  1447 1428 1429 1
  1448 1430 1424 1
  1449 1432 1428 1
  1450 1434 1429 1
  1451 1416 1424 am
  1452 1435 1436 1
  1453 1436 1444 1
  1454 1436 1439 1
  1455 1436 1437 1
  1456 1437 1438 2
  1457 1439 1445 1
  1458 1439 1441 1
  1459 1439 1440 1
  1460 1440 1447 1
  1461 1441 1448 1
  1462 1441 1449 1
  1463 1441 1450 1
  1464 1442 1440 1
  1465 1442 1451 1
  1466 1442 1452 1
  1467 1442 1453 1
  1468 1443 1435 1
  1469 1446 1440 1
  1470 1426 1435 am
  1471 1454 1455 1
  1472 1455 1456 1
  1473 1455 1464 1
  1474 1455 1458 1
  1475 1456 1457 2
  1476 1458 1466 1
  1477 1458 1459 1
  1478 1459 1468 1
  1479 1459 1460 1
  1480 1460 1461 2
  1481 1460 1462 2
  1482 1463 1454 1
  1483 1465 1458 1
  1484 1467 1459 1
  1485 1437 1454 am
  1486 1469 1470 1
  1487 1470 1477 1
  1488 1470 1473 1
  1489 1470 1471 1
  1490 1471 1472 2
  1491 1473 1478 1
  1492 1473 1474 1
  1493 1473 1475 1
  1494 1474 1480 1
  1495 1474 1481 1
  1496 1474 1482 1
  1497 1475 1479 1
  1498 1476 1469 1
  1499 1456 1469 am
  1500 1483 1484 1
  1501 1484 1492 1
  1502 1484 1487 1
  1503 1484 1485 1
  1504 1485 1486 2
  1505 1487 1494 1
  1506 1487 1488 1
  1507 1488 1495 1
  1508 1488 1489 1
  1509 1488 1490 1
  1510 1489 1496 1
  1511 1489 1497 1
  1512 1489 1498 1
  1513 1490 1499 1
  1514 1490 1500 1
  1515 1490 1501 1
  1516 1491 1483 1
  1517 1493 1487 1
  1518 1471 1483 am
  1519 1502 1503 1
  1520 1503 1509 1
  1521 1503 1506 1
  1522 1503 1504 1
  1523 1504 1505 2
  1524 1506 1511 1
  1525 1506 1507 1
  1526 1508 1502 1
  1527 1510 1506 1
  1528 1512 1507 1
  1529 1485 1502 am
  1530 1513 1514 1
  1531 1514 1521 1
  1532 1514 1515 1
  1533 1514 1517 1
  1534 1515 1516 2
  1535 1517 1518 1
  1536 1517 1519 1
  1537 1517 1522 1
  1538 1518 1523 1
  1539 1518 1524 1
  1540 1518 1525 1
  1541 1519 1528 1
  1542 1519 1527 1
  1543 1519 1526 1
  1544 1520 1513 1
  1545 1504 1513 am
  1546 1529 1530 1
  1547 1530 1538 1
  1548 1530 1533 1
  1549 1530 1531 1
  1550 1531 1532 2
  1551 1533 1539 1
  1552 1533 1535 1
  1553 1533 1534 1
  1554 1534 1541 1
  1555 1535 1542 1
  1556 1535 1543 1
  1557 1535 1544 1
  1558 1536 1534 1
  1559 1536 1545 1
  1560 1536 1546 1
  1561 1536 1547 1
  1562 1537 1529 1
  1563 1540 1534 1
  1564 1515 1529 am
  1565 1548 1549 1
  1566 1549 1550 1
  1567 1549 1554 1
  1568 1549 1552 1
  1569 1550 1551 2
  1570 1552 1555 1
  1571 1552 1556 1
  1572 1552 1557 1
  1573 1553 1548 1
  1574 1531 1548 am
  1575 1558 1559 1
  1576 1559 1566 1
  1577 1559 1560 1
  1578 1559 1562 1
  1579 1560 1561 2
  1580 1562 1563 1
  1581 1562 1564 1
  1582 1562 1567 1
  1583 1563 1568 1
  1584 1563 1569 1
  1585 1563 1570 1
  1586 1564 1573 1
  1587 1564 1572 1
  1588 1564 1571 1
  1589 1565 1558 1
  1590 1550 1558 am
  1591 1574 1575 1
  1592 1575 1583 1
  1593 1575 1578 1
  1594 1575 1576 1
  1595 1576 1577 2
  1596 1578 1585 1
  1597 1578 1579 1
  1598 1579 1580 2
  1599 1579 1581 2
  1600 1582 1574 1
  1601 1584 1578 1
  1602 1560 1574 am
  1603 1586 1587 1
  1604 1587 1588 1
  1605 1587 1598 1
  1606 1587 1590 1
  1607 1588 1589 2
  1608 1590 1600 1
  1609 1590 1591 1
  1610 1591 1602 1
  1611 1591 1592 1
  1612 1592 1604 1
  1613 1592 1593 1
  1614 1593 1605 1
  1615 1593 1594 2
  1616 1594 1595 2
  1617 1594 1596 2
  1618 1595 1606 1
  1619 1595 1607 1
  1620 1596 1609 1
  1621 1596 1608 1
  1622 1597 1586 1
  1623 1599 1590 1
  1624 1601 1591 1
  1625 1603 1592 1
  1626 1576 1586 am
  1627 1610 1611 1
  1628 1611 1612 1
  1629 1611 1623 1
  1630 1611 1614 1
  1631 1612 1613 2
  1632 1614 1625 1
  1633 1614 1615 1
  1634 1615 1617 ar
  1635 1615 1616 ar
  1636 1616 1618 ar
  1637 1616 1626 1
  1638 1617 1619 ar
  1639 1617 1627 1
  1640 1618 1620 ar
  1641 1618 1628 1
  1642 1619 1620 ar
  1643 1619 1629 1
  1644 1620 1621 1
  1645 1621 1630 1
  1646 1622 1610 1
  1647 1624 1614 1
  1648 1588 1610 am
  1649 1631 1632 1
  1650 1632 1643 1
  1651 1632 1635 1
  1652 1632 1633 1
  1653 1633 1634 2
  1654 1635 1645 1
  1655 1635 1636 1
  1656 1636 1637 ar
  1657 1636 1638 ar
  1658 1637 1646 1
  1659 1637 1639 ar
  1660 1638 1640 ar
  1661 1638 1647 1
  1662 1639 1648 1
  1663 1639 1641 ar
  1664 1640 1641 ar
  1665 1640 1649 1
  1666 1641 1650 1
  1667 1642 1631 1
  1668 1644 1635 1
  1669 1612 1631 am
  1670 1651 1652 1
  1671 1652 1653 1
  1672 1652 1657 1
  1673 1652 1655 1
  1674 1653 1654 2
  1675 1655 1658 1
  1676 1655 1659 1
  1677 1655 1660 1
  1678 1656 1651 1
  1679 1633 1651 am
  1680 1661 1662 1
  1681 1662 1670 1
  1682 1662 1665 1
  1683 1662 1663 1
  1684 1663 1664 2
  1685 1665 1671 1
  1686 1665 1667 1
  1687 1665 1666 1
  1688 1666 1673 1
  1689 1667 1674 1
  1690 1667 1675 1
  1691 1667 1676 1
  1692 1668 1666 1
  1693 1668 1677 1
  1694 1668 1678 1
  1695 1668 1679 1
  1696 1669 1661 1
  1697 1672 1666 1
  1698 1653 1661 am
  1699 1680 1681 1
  1700 1681 1688 1
  1701 1681 1684 1
  1702 1681 1682 1
  1703 1682 1683 2
  1704 1684 1689 1
  1705 1684 1685 1
  1706 1684 1686 1
  1707 1685 1691 1
  1708 1685 1692 1
  1709 1685 1693 1
  1710 1686 1690 1
  1711 1687 1680 1
  1712 1663 1680 am
  1713 1694 1695 1
  1714 1695 1701 1
  1715 1695 1698 1
  1716 1695 1696 1
  1717 1696 1697 2
  1718 1698 1703 1
  1719 1698 1699 1
  1720 1700 1694 1
  1721 1702 1698 1
  1722 1704 1699 1
  1723 1682 1694 am
  1724 1705 1711 1
  1725 1705 1706 1
  1726 1706 1709 1
  1727 1706 1712 1
  1728 1706 1707 1
  1729 1707 1708 2
  1730 1709 1710 1
  1731 1709 1714 1
  1732 1710 1711 1
  1733 1710 1716 1
  1734 1711 1718 1
  1735 1713 1709 1
  1736 1715 1710 1
  1737 1717 1711 1
  1738 1696 1705 am
  1739 1719 1720 1
  1740 1720 1731 1
  1741 1720 1723 1
  1742 1720 1721 1
  1743 1721 1722 2
  1744 1723 1733 1
  1745 1723 1724 1
  1746 1724 1725 ar
  1747 1724 1726 ar
  1748 1725 1734 1
  1749 1725 1727 ar
  1750 1726 1728 ar
  1751 1726 1735 1
  1752 1727 1736 1
  1753 1727 1729 ar
  1754 1728 1729 ar
  1755 1728 1737 1
  1756 1729 1738 1
  1757 1730 1719 1
  1758 1732 1723 1
  1759 1707 1719 am
  1760 1739 1740 1
  1761 1740 1749 1
  1762 1740 1743 1
  1763 1740 1741 1
  1764 1741 1742 2
  1765 1743 1751 1
  1766 1743 1744 1
  1767 1744 1753 1
  1768 1744 1745 1
  1769 1745 1755 1
  1770 1745 1746 1
  1771 1746 1757 1
  1772 1746 1747 1
  1773 1747 1758 1
  1774 1747 1759 1
  1775 1747 1760 1
  1776 1748 1739 1
  1777 1750 1743 1
  1778 1752 1744 1
  1779 1754 1745 1
  1780 1756 1746 1
  1781 1721 1739 am
  1782 1761 1762 1
  1783 1762 1763 1
  1784 1762 1774 1
  1785 1762 1765 1
  1786 1763 1764 2
  1787 1765 1776 1
  1788 1765 1766 1
  1789 1766 1768 ar
  1790 1766 1767 ar
  1791 1767 1769 ar
  1792 1767 1777 1
  1793 1768 1770 ar
  1794 1768 1778 1
  1795 1769 1771 ar
  1796 1769 1779 1
  1797 1770 1771 ar
  1798 1770 1780 1
  1799 1771 1772 1
  1800 1772 1781 1
  1801 1773 1761 1
  1802 1775 1765 1
  1803 1741 1761 am
  1804 1782 1783 1
  1805 1783 1792 1
  1806 1783 1786 1
  1807 1783 1784 1
  1808 1784 1785 2
  1809 1786 1794 1
  1810 1786 1787 1
  1811 1787 1796 1
  1812 1787 1788 1
  1813 1788 1790 2
  1814 1788 1789 am
  1815 1789 1797 1
  1816 1789 1798 1
  1817 1791 1782 1
  1818 1793 1786 1
  1819 1795 1787 1
  1820 1763 1782 am
  1821 1799 1800 1
  1822 1800 1806 1
  1823 1800 1803 1
  1824 1800 1801 1
  1825 1801 1802 2
  1826 1803 1808 1
  1827 1803 1804 1
  1828 1805 1799 1
  1829 1807 1803 1
  1830 1809 1804 1
  1831 1784 1799 am
  1832 1810 1811 1
  1833 1811 1819 1
  1834 1811 1814 1
  1835 1811 1812 1
  1836 1812 1813 2
  1837 1814 1821 1
  1838 1814 1815 1
  1839 1815 1822 1
  1840 1815 1816 1
  1841 1815 1817 1
  1842 1816 1823 1
  1843 1816 1824 1
  1844 1816 1825 1
  1845 1817 1826 1
  1846 1817 1827 1
  1847 1817 1828 1
  1848 1818 1810 1
  1849 1820 1814 1
  1850 1801 1810 am
  1851 1829 1830 1
  1852 1830 1838 1
  1853 1830 1833 1
  1854 1830 1831 1
  1855 1831 1832 2
  1856 1833 1840 1
  1857 1833 1834 1
  1858 1834 1841 1
  1859 1834 1835 1
  1860 1834 1836 1
  1861 1835 1842 1
  1862 1835 1843 1
  1863 1835 1844 1
  1864 1836 1845 1
  1865 1836 1846 1
  1866 1836 1847 1
  1867 1837 1829 1
  1868 1839 1833 1
  1869 1812 1829 am
  1870 1848 1849 1
  1871 1849 1856 1
  1872 1849 1852 1
  1873 1849 1850 1
  1874 1850 1851 2
  1875 1852 1857 1
  1876 1852 1853 1
  1877 1852 1854 1
  1878 1853 1859 1
  1879 1853 1860 1
  1880 1853 1861 1
  1881 1854 1858 1
  1882 1855 1848 1
  1883 1831 1848 am
  1884 1862 1863 1
  1885 1863 1872 1
  1886 1863 1866 1
  1887 1863 1864 1
  1888 1864 1865 2
  1889 1866 1874 1
  1890 1866 1867 1
  1891 1867 1876 1
  1892 1867 1868 1
  1893 1868 1878 1
  1894 1868 1869 1
  1895 1869 1880 1
  1896 1869 1870 1
  1897 1870 1881 1
  1898 1870 1882 1
  1899 1870 1883 1
  1900 1871 1862 1
  1901 1873 1866 1
  1902 1875 1867 1
  1903 1877 1868 1
  1904 1879 1869 1
  1905 1850 1862 am
  1906 1884 1885 1
  1907 1885 1893 1
  1908 1885 1888 1
  1909 1885 1886 1
  1910 1886 1887 2
  1911 1888 1895 1
  1912 1888 1889 1
  1913 1889 1891 2
  1914 1889 1890 am
  1915 1890 1896 1
  1916 1890 1897 1
  1917 1892 1884 1
  1918 1894 1888 1
  1919 1864 1884 am
  1920 1898 1899 1
  1921 1899 1908 1
  1922 1899 1902 1
  1923 1899 1900 1
  1924 1900 1901 2
  1925 1902 1910 1
  1926 1902 1903 1
  1927 1903 1912 1
  1928 1903 1904 1
  1929 1904 1914 1
  1930 1904 1905 1
  1931 1905 1916 1
  1932 1905 1906 1
  1933 1906 1917 1
  1934 1906 1918 1
  1935 1906 1919 1
  1936 1907 1898 1
  1937 1909 1902 1
  1938 1911 1903 1
  1939 1913 1904 1
  1940 1915 1905 1
  1941 1886 1898 am
  1942 1920 1921 1
  1943 1921 1922 1
  1944 1921 1926 1
  1945 1921 1924 1
  1946 1922 1923 2
  1947 1924 1927 1
  1948 1924 1928 1
  1949 1924 1929 1
  1950 1925 1920 1
  1951 1900 1920 am
  1952 1930 1931 1
  1953 1931 1932 1
  1954 1931 1942 1
  1955 1931 1934 1
  1956 1932 1933 2
  1957 1934 1944 1
  1958 1934 1935 1
  1959 1935 1946 1
  1960 1935 1936 1
  1961 1936 1948 1
  1962 1936 1937 1
  1963 1937 1949 1
  1964 1937 1938 2
  1965 1938 1939 2
  1966 1938 1940 2
  1967 1939 1950 1
  1968 1939 1951 1
  1969 1940 1953 1
  1970 1940 1952 1
  1971 1941 1930 1
  1972 1943 1934 1
  1973 1945 1935 1
  1974 1947 1936 1
  1975 1922 1930 am
  1976 1954 1955 1
  1977 1955 1962 1
  1978 1955 1956 1
  1979 1955 1958 1
  1980 1956 1957 2
  1981 1958 1959 1
  1982 1958 1960 1
  1983 1958 1963 1
  1984 1959 1964 1
  1985 1959 1965 1
  1986 1959 1966 1
  1987 1960 1969 1
  1988 1960 1968 1
  1989 1960 1967 1
  1990 1961 1954 1
  1991 1932 1954 am
  1992 1970 1971 1
  1993 1971 1979 1
  1994 1971 1974 1
  1995 1971 1972 1
  1996 1972 1973 2
  1997 1974 1980 1
  1998 1974 1976 1
  1999 1974 1975 1
  2000 1975 1982 1
  2001 1976 1983 1
  2002 1976 1984 1
  2003 1976 1985 1
  2004 1977 1975 1
  2005 1977 1986 1
  2006 1977 1987 1
  2007 1977 1988 1
  2008 1978 1970 1
  2009 1981 1975 1
  2010 1956 1970 am
  2011 1989 1990 1
  2012 1990 1998 1
  2013 1990 1993 1
  2014 1990 1991 1
  2015 1991 1992 2
  2016 1993 1999 1
  2017 1993 1995 1
  2018 1993 1994 1
  2019 1994 2001 1
  2020 1995 2002 1
  2021 1995 2003 1
  2022 1995 2004 1
  2023 1996 1994 1
  2024 1996 2005 1
  2025 1996 2006 1
  2026 1996 2007 1
  2027 1997 1989 1
  2028 2000 1994 1
  2029 1972 1989 am
  2030 2008 2009 1
  2031 2009 2017 1
  2032 2009 2012 1
  2033 2009 2010 1
  2034 2010 2011 2
  2035 2012 2019 1
  2036 2012 2013 1
  2037 2013 2020 1
  2038 2013 2014 1
  2039 2013 2015 1
  2040 2014 2021 1
  2041 2014 2022 1
  2042 2014 2023 1
  2043 2015 2024 1
  2044 2015 2025 1
  2045 2015 2026 1
  2046 2016 2008 1
  2047 2018 2012 1
  2048 1991 2008 am
  2049 2027 2028 1
  2050 2028 2031 1
  2051 2028 2036 1
  2052 2028 2029 1
  2053 2029 2030 2
  2054 2031 2038 1
  2055 2031 2032 1
  2056 2032 2040 1
  2057 2032 2033 1
  2058 2033 2034 1
  2059 2034 2041 1
  2060 2034 2042 1
  2061 2034 2043 1
  2062 2035 2027 1
  2063 2037 2031 1
  2064 2039 2032 1
  2065 2010 2027 am
  2066 2044 2045 1
  2067 2045 2052 1
  2068 2045 2046 1
  2069 2045 2048 1
  2070 2046 2047 2
  2071 2048 2049 1
  2072 2048 2050 1
  2073 2048 2053 1
  2074 2049 2054 1
  2075 2049 2055 1
  2076 2049 2056 1
  2077 2050 2059 1
  2078 2050 2058 1
  2079 2050 2057 1
  2080 2051 2044 1
  2081 2029 2044 am
  2082 2060 2061 1
  2083 2061 2062 1
  2084 2061 2064 1
  2085 2061 2075 1
  2086 2062 2063 2
  2087 2064 2065 1
  2088 2064 2077 1
  2089 2065 2067 ar
  2090 2065 2066 ar
  2091 2066 2070 ar
  2092 2066 2078 1
  2093 2067 2068 ar
  2094 2067 2069 ar
  2095 2068 2071 ar
  2096 2068 2070 ar
  2097 2069 2072 ar
  2098 2069 2080 1
  2099 2070 2079 1
  2100 2071 2081 1
  2101 2071 2073 ar
  2102 2072 2082 1
  2103 2072 2073 ar
  2104 2073 2083 1
  2105 2074 2060 1
  2106 2076 2064 1
  2107 2046 2060 am
  2108 2084 2085 1
  2109 2085 2093 1
  2110 2085 2088 1
  2111 2085 2086 1
  2112 2086 2087 2
  2113 2088 2094 1
  2114 2088 2090 1
  2115 2088 2089 1
  2116 2089 2096 1
  2117 2090 2097 1
  2118 2090 2098 1
  2119 2090 2099 1
  2120 2091 2089 1
  2121 2091 2100 1
  2122 2091 2101 1
  2123 2091 2102 1
  2124 2092 2084 1
  2125 2095 2089 1
  2126 2062 2084 am
  2127 2103 2104 1
  2128 2104 2111 1
  2129 2104 2105 1
  2130 2104 2107 1
  2131 2105 2106 2
  2132 2107 2108 1
  2133 2107 2109 1
  2134 2107 2112 1
  2135 2108 2113 1
  2136 2108 2114 1
  2137 2108 2115 1
  2138 2109 2118 1
  2139 2109 2117 1
  2140 2109 2116 1
  2141 2110 2103 1
  2142 2086 2103 am
  2143 2119 2120 1
  2144 2120 2126 1
  2145 2120 2123 1
  2146 2120 2121 1
  2147 2121 2122 2
  2148 2123 2128 1
  2149 2123 2124 1
  2150 2125 2119 1
  2151 2127 2123 1
  2152 2129 2124 1
  2153 2105 2119 am
  2154 2130 2131 1
  2155 2131 2136 1
  2156 2131 2132 1
  2157 2132 2133 2
  2158 2134 2130 1
  2159 2135 2131 1
  2160 2121 2130 am
  2161 2137 2138 1
  2162 2138 2146 1
  2163 2138 2141 1
  2164 2138 2139 1
  2165 2139 2140 2
  2166 2141 2148 1
  2167 2141 2142 1
  2168 2142 2149 1
  2169 2142 2143 1
  2170 2142 2144 1
  2171 2143 2150 1
  2172 2143 2151 1
  2173 2143 2152 1
  2174 2144 2153 1
  2175 2144 2154 1
  2176 2144 2155 1
  2177 2145 2137 1
  2178 2147 2141 1
  2179 2132 2137 am
  2180 2156 2157 1
  2181 2157 2164 1
  2182 2157 2160 1
  2183 2157 2158 1
  2184 2158 2159 2
  2185 2160 2165 1
  2186 2160 2161 1
  2187 2160 2162 1
  2188 2161 2167 1
  2189 2161 2168 1
  2190 2161 2169 1
  2191 2162 2166 1
  2192 2163 2156 1
  2193 2139 2156 am
  2194 2170 2171 1
  2195 2171 2177 1
  2196 2171 2174 1
  2197 2171 2172 1
  2198 2172 2173 2
  2199 2174 2179 1
  2200 2174 2175 1
  2201 2176 2170 1
  2202 2178 2174 1
  2203 2180 2175 1
  2204 2158 2170 am
  2205 2181 2182 1
  2206 2182 2193 1
  2207 2182 2185 1
  2208 2182 2183 1
  2209 2183 2184 2
  2210 2185 2195 1
  2211 2185 2186 1
  2212 2186 2187 ar
  2213 2186 2188 ar
  2214 2187 2196 1
  2215 2187 2189 ar
  2216 2188 2190 ar
  2217 2188 2197 1
  2218 2189 2198 1
  2219 2189 2191 ar
  2220 2190 2191 ar
  2221 2190 2199 1
  2222 2191 2200 1
  2223 2192 2181 1
  2224 2194 2185 1
  2225 2172 2181 am
  2226 2201 2202 1
  2227 2202 2210 1
  2228 2202 2205 1
  2229 2202 2203 1
  2230 2203 2204 2
  2231 2205 2212 1
  2232 2205 2206 1
  2233 2206 2213 1
  2234 2206 2207 1
  2235 2206 2208 1
  2236 2207 2214 1
  2237 2207 2215 1
  2238 2207 2216 1
  2239 2208 2217 1
  2240 2208 2218 1
  2241 2208 2219 1
  2242 2209 2201 1
  2243 2211 2205 1
  2244 2183 2201 am
  2245 2220 2226 1
  2246 2220 2221 1
  2247 2221 2224 1
  2248 2221 2227 1
  2249 2221 2222 1
  2250 2222 2223 2
  2251 2224 2225 1
  2252 2224 2229 1
  2253 2225 2226 1
  2254 2225 2231 1
  2255 2226 2233 1
  2256 2228 2224 1
  2257 2230 2225 1
  2258 2232 2226 1
  2259 2203 2220 am
  2260 2234 2235 1
  2261 2235 2243 1
  2262 2235 2238 1
  2263 2235 2236 1
  2264 2236 2237 2
  2265 2238 2244 1
  2266 2238 2240 1
  2267 2238 2239 1
  2268 2239 2246 1
  2269 2240 2247 1
  2270 2240 2248 1
  2271 2240 2249 1
  2272 2241 2239 1
  2273 2241 2250 1
  2274 2241 2251 1
  2275 2241 2252 1
  2276 2242 2234 1
  2277 2245 2239 1
  2278 2222 2234 am
  2279 2253 2254 1
  2280 2254 2263 1
  2281 2254 2257 1
  2282 2254 2255 1
  2283 2255 2256 2
  2284 2257 2265 1
  2285 2257 2258 1
  2286 2258 2267 1
  2287 2258 2259 1
  2288 2259 2261 2
  2289 2259 2260 am
  2290 2260 2268 1
  2291 2260 2269 1
  2292 2262 2253 1
  2293 2264 2257 1
  2294 2266 2258 1
  2295 2236 2253 am
  2296 2270 2271 1
  2297 2271 2274 1
  2298 2271 2279 1
  2299 2271 2272 1
  2300 2272 2273 2
  2301 2274 2281 1
  2302 2274 2275 1
  2303 2275 2283 1
  2304 2275 2276 1
  2305 2276 2277 1
  2306 2277 2284 1
  2307 2277 2285 1
  2308 2277 2286 1
  2309 2278 2270 1
  2310 2280 2274 1
  2311 2282 2275 1
  2312 2255 2270 am
  2313 2287 2288 1
  2314 2287 2297 1
  2315 2288 2289 1
  2316 2288 2291 1
  2317 2288 2298 1
  2318 2289 2290 2
  2319 2291 2292 1
  2320 2291 2299 1
  2321 2291 2300 1
  2322 2292 2293 ar
  2323 2292 2294 ar
  2324 2293 2296 ar
  2325 2293 2302 1
  2326 2294 2295 ar
  2327 2294 2301 1
  2328 2295 2296 ar
  2329 2295 2303 1
  2330 2296 2304 1
  2331 2272 2287 am
  2332 2305 2306 1
  2333 2306 2307 1
  2334 2306 2309 1
  2335 2306 2320 1
  2336 2307 2308 2
  2337 2309 2310 1
  2338 2309 2322 1
  2339 2310 2312 ar
  2340 2310 2311 ar
  2341 2311 2315 ar
  2342 2311 2323 1
  2343 2312 2313 ar
  2344 2312 2314 ar
  2345 2313 2316 ar
  2346 2313 2315 ar
  2347 2314 2317 ar
  2348 2314 2325 1
  2349 2315 2324 1
  2350 2316 2326 1
  2351 2316 2318 ar
  2352 2317 2327 1
  2353 2317 2318 ar
  2354 2318 2328 1
  2355 2319 2305 1
  2356 2321 2309 1
  2357 2305 2289 am
  2358 2329 2330 1
  2359 2330 2331 1
  2360 2330 2342 1
  2361 2330 2333 1
  2362 2331 2332 2
  2363 2333 2344 1
  2364 2333 2334 1
  2365 2334 2336 ar
  2366 2334 2335 ar
  2367 2335 2337 ar
  2368 2335 2345 1
  2369 2336 2338 ar
  2370 2336 2346 1
  2371 2337 2339 ar
  2372 2337 2347 1
  2373 2338 2339 ar
  2374 2338 2348 1
  2375 2339 2340 1
  2376 2340 2349 1
  2377 2341 2329 1
  2378 2343 2333 1
  2379 2307 2329 am
  2380 2350 2351 1
  2381 2351 2352 1
  2382 2351 2362 1
  2383 2351 2354 1
  2384 2352 2353 2
  2385 2354 2364 1
  2386 2354 2355 1
  2387 2355 2366 1
  2388 2355 2356 1
  2389 2356 2368 1
  2390 2356 2357 1
  2391 2357 2369 1
  2392 2357 2358 2
  2393 2358 2359 2
  2394 2358 2360 2
  2395 2359 2370 1
  2396 2359 2371 1
  2397 2360 2373 1
  2398 2360 2372 1
  2399 2361 2350 1
  2400 2363 2354 1
  2401 2365 2355 1
  2402 2367 2356 1
  2403 2331 2350 am
  2404 2374 2375 1
  2405 2375 2376 1
  2406 2375 2380 1
  2407 2375 2378 1
  2408 2376 2377 2
  2409 2378 2381 1
  2410 2378 2382 1
  2411 2378 2383 1
  2412 2379 2374 1
  2413 2352 2374 am
  2414 2384 2385 1
  2415 2385 2392 1
  2416 2385 2388 1
  2417 2385 2386 1
  2418 2386 2387 2
  2419 2388 2393 1
  2420 2388 2389 1
  2421 2388 2390 1
  2422 2389 2395 1
  2423 2389 2396 1
  2424 2389 2397 1
  2425 2390 2394 1
  2426 2391 2384 1
  2427 2376 2384 am
  2428 2398 2399 1
  2429 2398 2408 1
  2430 2399 2400 1
  2431 2399 2402 1
  2432 2399 2409 1
  2433 2400 2401 2
  2434 2402 2403 1
  2435 2402 2410 1
  2436 2402 2411 1
  2437 2403 2404 ar
  2438 2403 2405 ar
  2439 2404 2407 ar
  2440 2404 2412 1
  2441 2405 2406 ar
  2442 2406 2407 ar
  2443 2406 2413 1
  2444 2407 2414 1
  2445 2386 2398 am
  2446 2415 2416 1
  2447 2416 2425 1
  2448 2416 2419 1
  2449 2416 2417 1
  2450 2417 2418 2
  2451 2419 2427 1
  2452 2419 2420 1
  2453 2420 2429 1
  2454 2420 2421 1
  2455 2421 2423 2
  2456 2421 2422 am
  2457 2422 2430 1
  2458 2422 2431 1
  2459 2424 2415 1
  2460 2426 2419 1
  2461 2428 2420 1
  2462 2415 2400 am
  2463 2432 2433 1
  2464 2433 2434 1
  2465 2433 2442 1
  2466 2433 2436 1
  2467 2434 2435 2
  2468 2436 2444 1
  2469 2436 2437 1
  2470 2437 2446 1
  2471 2437 2438 1
  2472 2438 2439 2
  2473 2438 2440 2
  2474 2441 2432 1
  2475 2443 2436 1
  2476 2445 2437 1
  2477 2417 2432 am
  2478 2447 2448 1
  2479 2448 2449 1
  2480 2448 2453 1
  2481 2448 2451 1
  2482 2449 2450 2
  2483 2451 2454 1
  2484 2451 2455 1
  2485 2451 2456 1
  2486 2452 2447 1
  2487 2434 2447 am
  2488 2457 2458 1
  2489 2458 2466 1
  2490 2458 2461 1
  2491 2458 2459 1
  2492 2459 2460 2
  2493 2461 2467 1
  2494 2461 2463 1
  2495 2461 2462 1
  2496 2462 2469 1
  2497 2463 2470 1
  2498 2463 2471 1
  2499 2463 2472 1
  2500 2464 2462 1
  2501 2464 2473 1
  2502 2464 2474 1
  2503 2464 2475 1
  2504 2465 2457 1
  2505 2468 2462 1
  2506 2449 2457 am
  2507 2476 2477 1
  2508 2477 2485 1
  2509 2477 2480 1
  2510 2477 2478 1
  2511 2478 2479 2
  2512 2480 2487 1
  2513 2480 2481 1
  2514 2481 2483 2
  2515 2481 2482 am
  2516 2482 2488 1
  2517 2482 2489 1
  2518 2484 2476 1
  2519 2486 2480 1
  2520 2459 2476 am
  2521 2490 2491 1
  2522 2491 2497 1
  2523 2491 2494 1
  2524 2491 2492 1
  2525 2492 2493 2
  2526 2494 2499 1
  2527 2494 2495 1
  2528 2496 2490 1
  2529 2498 2494 1
  2530 2478 2490 am
  2531 2500 2501 1
  2532 2501 2502 1
  2533 2501 2513 1
  2534 2501 2504 1
  2535 2502 2503 2
  2536 2504 2515 1
  2537 2504 2505 1
  2538 2505 2507 ar
  2539 2505 2506 ar
  2540 2506 2508 ar
  2541 2506 2516 1
  2542 2507 2509 ar
  2543 2507 2517 1
  2544 2508 2510 ar
  2545 2508 2518 1
  2546 2509 2510 ar
  2547 2509 2519 1
  2548 2510 2511 1
  2549 2511 2520 1
  2550 2512 2500 1
  2551 2514 2504 1
  2552 2492 2500 am
  2553 2521 2522 1
  2554 2522 2523 1
  2555 2522 2527 1
  2556 2522 2525 1
  2557 2523 2524 2
  2558 2525 2528 1
  2559 2525 2529 1
  2560 2525 2530 1
  2561 2526 2521 1
  2562 2502 2521 am
  2563 2531 2532 1
  2564 2532 2533 1
  2565 2532 2541 1
  2566 2532 2535 1
  2567 2533 2534 2
  2568 2535 2543 1
  2569 2535 2536 1
  2570 2536 2545 1
  2571 2536 2537 1
  2572 2537 2538 2
  2573 2537 2539 2
  2574 2540 2531 1
  2575 2542 2535 1
  2576 2544 2536 1
  2577 2523 2531 am
  2578 2546 2547 1
  2579 2547 2548 1
  2580 2547 2556 1
  2581 2547 2550 1
  2582 2548 2549 2
  2583 2550 2558 1
  2584 2550 2551 1
  2585 2551 2560 1
  2586 2551 2552 1
  2587 2552 2553 2
  2588 2552 2554 2
  2589 2555 2546 1
  2590 2557 2550 1
  2591 2559 2551 1
  2592 2533 2546 am
  2593 2561 2562 1
  2594 2562 2569 1
  2595 2562 2565 1
  2596 2562 2563 1
  2597 2563 2564 2
  2598 2565 2570 1
  2599 2565 2566 1
  2600 2565 2567 1
  2601 2566 2572 1
  2602 2566 2573 1
  2603 2566 2574 1
  2604 2567 2571 1
  2605 2568 2561 1
  2606 2548 2561 am
  2607 2575 2576 1
  2608 2576 2582 1
  2609 2576 2579 1
  2610 2576 2577 1
  2611 2577 2578 2
  2612 2579 2584 1
  2613 2579 2580 1
  2614 2581 2575 1
  2615 2583 2579 1
  2616 2563 2575 am
  2617 2585 2586 1
  2618 2586 2592 1
  2619 2586 2589 1
  2620 2586 2587 1
  2621 2587 2588 2
  2622 2589 2594 1
  2623 2589 2590 1
  2624 2591 2585 1
  2625 2593 2589 1
  2626 2577 2585 am
  2627 2595 2596 1
  2628 2596 2604 1
  2629 2596 2599 1
  2630 2596 2597 1
  2631 2597 2598 2
  2632 2599 2606 1
  2633 2599 2600 1
  2634 2600 2601 2
  2635 2600 2602 2
  2636 2603 2595 1
  2637 2605 2599 1
  2638 2587 2595 am
  2639 2607 2608 1
  2640 2608 2619 1
  2641 2608 2611 1
  2642 2608 2609 1
  2643 2609 2610 2
  2644 2611 2621 1
  2645 2611 2612 1
  2646 2612 2613 ar
  2647 2612 2614 ar
  2648 2613 2622 1
  2649 2613 2615 ar
  2650 2614 2616 ar
  2651 2614 2623 1
  2652 2615 2624 1
  2653 2615 2617 ar
  2654 2616 2617 ar
  2655 2616 2625 1
  2656 2617 2626 1
  2657 2618 2607 1
  2658 2620 2611 1
  2659 2597 2607 am
  2660 2627 2628 1
  2661 2628 2639 1
  2662 2628 2631 1
  2663 2628 2629 1
  2664 2629 2630 2
  2665 2631 2641 1
  2666 2631 2632 1
  2667 2632 2633 ar
  2668 2632 2634 ar
  2669 2633 2642 1
  2670 2633 2635 ar
  2671 2634 2636 ar
  2672 2634 2643 1
  2673 2635 2644 1
  2674 2635 2637 ar
  2675 2636 2637 ar
  2676 2636 2645 1
  2677 2637 2646 1
  2678 2638 2627 1
  2679 2640 2631 1
  2680 2609 2627 am
  2681 2647 2648 1
  2682 2648 2655 1
  2683 2648 2651 1
  2684 2648 2649 1
  2685 2649 2650 2
  2686 2651 2656 1
  2687 2651 2652 1
  2688 2651 2653 1
  2689 2652 2658 1
  2690 2652 2659 1
  2691 2652 2660 1
  2692 2653 2657 1
  2693 2654 2647 1
  2694 2629 2647 am
  2695 2661 2662 1
  2696 2662 2670 1
  2697 2662 2665 1
  2698 2662 2663 1
  2699 2663 2664 2
  2700 2665 2672 1
  2701 2665 2666 1
  2702 2666 2668 2
  2703 2666 2667 am
  2704 2667 2673 1
  2705 2667 2674 1
  2706 2669 2661 1
  2707 2671 2665 1
  2708 2649 2661 am
  2709 2675 2676 1
  2710 2676 2685 1
  2711 2676 2679 1
  2712 2676 2677 1
  2713 2677 2678 2
  2714 2679 2687 1
  2715 2679 2680 1
  2716 2680 2689 1
  2717 2680 2681 1
  2718 2681 2683 2
  2719 2681 2682 am
  2720 2682 2690 1
  2721 2682 2691 1
  2722 2684 2675 1
  2723 2686 2679 1
  2724 2688 2680 1
  2725 2663 2675 am
  2726 2692 2693 1
  2727 2693 2694 1
  2728 2693 2698 1
  2729 2693 2696 1
  2730 2694 2695 2
  2731 2696 2699 1
  2732 2696 2700 1
  2733 2696 2701 1
  2734 2697 2692 1
  2735 2677 2692 am
  2736 2702 2703 1
  2737 2703 2704 1
  2738 2703 2715 1
  2739 2703 2706 1
  2740 2704 2705 2
  2741 2706 2717 1
  2742 2706 2707 1
  2743 2707 2709 ar
  2744 2707 2708 ar
  2745 2708 2710 ar
  2746 2708 2718 1
  2747 2709 2711 ar
  2748 2709 2719 1
  2749 2710 2712 ar
  2750 2710 2720 1
  2751 2711 2712 ar
  2752 2711 2721 1
  2753 2712 2713 1
  2754 2713 2722 1
  2755 2714 2702 1
  2756 2716 2706 1
  2757 2694 2702 am
  2758 2723 2724 1
  2759 2724 2725 1
  2760 2724 2729 1
  2761 2724 2727 1
  2762 2725 2726 2
  2763 2727 2730 1
  2764 2727 2731 1
  2765 2727 2732 1
  2766 2728 2723 1
  2767 2704 2723 am
  2768 2733 2734 1
  2769 2734 2742 1
  2770 2734 2737 1
  2771 2734 2735 1
  2772 2735 2736 2
  2773 2737 2743 1
  2774 2737 2739 1
  2775 2737 2738 1
  2776 2738 2745 1
  2777 2739 2746 1
  2778 2739 2747 1
  2779 2739 2748 1
  2780 2740 2738 1
  2781 2740 2749 1
  2782 2740 2750 1
  2783 2740 2751 1
  2784 2741 2733 1
  2785 2744 2738 1
  2786 2725 2733 am
  2787 2752 2753 1
  2788 2753 2754 1
  2789 2753 2758 1
  2790 2753 2756 1
  2791 2754 2755 2
  2792 2756 2759 1
  2793 2756 2760 1
  2794 2756 2761 1
  2795 2757 2752 1
  2796 2735 2752 am
  2797 2762 2763 1
  2798 2763 2769 1
  2799 2763 2766 1
  2800 2763 2764 1
  2801 2764 2765 2
  2802 2766 2771 1
  2803 2766 2767 1
  2804 2768 2762 1
  2805 2770 2766 1
  2806 2772 2767 1
  2807 2754 2762 am
  2808 2773 2774 1
  2809 2774 2780 1
  2810 2774 2777 1
  2811 2774 2775 1
  2812 2775 2776 2
  2813 2777 2782 1
  2814 2777 2778 1
  2815 2779 2773 1
  2816 2781 2777 1
  2817 2783 2778 1
  2818 2764 2773 am
  2819 2784 2785 1
  2820 2785 2793 1
  2821 2785 2788 1
  2822 2785 2786 1
  2823 2786 2787 2
  2824 2788 2794 1
  2825 2788 2790 1
  2826 2788 2789 1
  2827 2789 2796 1
  2828 2790 2797 1
  2829 2790 2798 1
  2830 2790 2799 1
  2831 2791 2789 1
  2832 2791 2800 1
  2833 2791 2801 1
  2834 2791 2802 1
  2835 2792 2784 1
  2836 2795 2789 1
  2837 2775 2784 am
  2838 2803 2804 1
  2839 2804 2811 1
  2840 2804 2805 1
  2841 2804 2807 1
  2842 2805 2806 2
  2843 2807 2808 1
  2844 2807 2809 1
  2845 2807 2812 1
  2846 2808 2813 1
  2847 2808 2814 1
  2848 2808 2815 1
  2849 2809 2818 1
  2850 2809 2817 1
  2851 2809 2816 1
  2852 2810 2803 1
  2853 2786 2803 am
  2854 2819 2820 1
  2855 2820 2826 1
  2856 2820 2823 1
  2857 2820 2821 1
  2858 2821 2822 2
  2859 2823 2828 1
  2860 2823 2824 1
  2861 2825 2819 1
  2862 2827 2823 1
  2863 2829 2824 1
  2864 2805 2819 am
  2865 2830 2831 1
  2866 2831 2842 1
  2867 2831 2834 1
  2868 2831 2832 1
  2869 2832 2833 2
  2870 2834 2844 1
  2871 2834 2835 1
  2872 2835 2836 ar
  2873 2835 2837 ar
  2874 2836 2845 1
  2875 2836 2838 ar
  2876 2837 2839 ar
  2877 2837 2846 1
  2878 2838 2847 1
  2879 2838 2840 ar
  2880 2839 2840 ar
  2881 2839 2848 1
  2882 2840 2849 1
  2883 2841 2830 1
  2884 2843 2834 1
  2885 2821 2830 am
  2886 2850 2851 1
  2887 2851 2852 1
  2888 2851 2863 1
  2889 2851 2854 1
  2890 2852 2853 2
  2891 2854 2865 1
  2892 2854 2855 1
  2893 2855 2857 ar
  2894 2855 2856 ar
  2895 2856 2858 ar
  2896 2856 2866 1
  2897 2857 2859 ar
  2898 2857 2867 1
  2899 2858 2860 ar
  2900 2858 2868 1
  2901 2859 2860 ar
  2902 2859 2869 1
  2903 2860 2861 1
  2904 2861 2870 1
  2905 2862 2850 1
  2906 2864 2854 1
  2907 2832 2850 am
  2908 2871 2872 1
  2909 2872 2879 1
  2910 2872 2873 1
  2911 2872 2875 1
  2912 2873 2874 2
  2913 2875 2876 1
  2914 2875 2877 1
  2915 2875 2880 1
  2916 2876 2881 1
  2917 2876 2882 1
  2918 2876 2883 1
  2919 2877 2886 1
  2920 2877 2885 1
  2921 2877 2884 1
  2922 2878 2871 1
  2923 2852 2871 am
  2924 2887 2893 1
  2925 2887 2888 1
  2926 2888 2891 1
  2927 2888 2894 1
  2928 2888 2889 1
  2929 2889 2890 2
  2930 2891 2892 1
  2931 2891 2896 1
  2932 2892 2893 1
  2933 2892 2898 1
  2934 2893 2900 1
  2935 2895 2891 1
  2936 2897 2892 1
  2937 2899 2893 1
  2938 2873 2887 am
  2939 2901 2902 1
  2940 2902 2910 1
  2941 2902 2905 1
  2942 2902 2903 1
  2943 2903 2904 2
  2944 2905 2912 1
  2945 2905 2906 1
  2946 2906 2913 1
  2947 2906 2907 1
  2948 2906 2908 1
  2949 2907 2914 1
  2950 2907 2915 1
  2951 2907 2916 1
  2952 2908 2917 1
  2953 2908 2918 1
  2954 2908 2919 1
  2955 2909 2901 1
  2956 2911 2905 1
  2957 2889 2901 am
  2958 2920 2921 1
  2959 2921 2928 1
  2960 2921 2922 1
  2961 2921 2924 1
  2962 2922 2923 2
  2963 2924 2925 1
  2964 2924 2926 1
  2965 2924 2929 1
  2966 2925 2930 1
  2967 2925 2931 1
  2968 2925 2932 1
  2969 2926 2935 1
  2970 2926 2934 1
  2971 2926 2933 1
  2972 2927 2920 1
  2973 2903 2920 am
  2974 2936 2937 1
  2975 2937 2945 1
  2976 2937 2940 1
  2977 2937 2938 1
  2978 2938 2939 2
  2979 2940 2946 1
  2980 2940 2942 1
  2981 2940 2941 1
  2982 2941 2948 1
  2983 2942 2949 1
  2984 2942 2950 1
  2985 2942 2951 1
  2986 2943 2941 1
  2987 2943 2952 1
  2988 2943 2953 1
  2989 2943 2954 1
  2990 2944 2936 1
  2991 2947 2941 1
  2992 2922 2936 am
  2993 2955 2956 1
  2994 2956 2959 1
  2995 2956 2964 1
  2996 2956 2957 1
  2997 2957 2958 2
  2998 2959 2966 1
  2999 2959 2960 1
  3000 2960 2968 1
  3001 2960 2961 1
  3002 2961 2962 1
  3003 2962 2969 1
  3004 2962 2970 1
  3005 2962 2971 1
  3006 2963 2955 1
  3007 2965 2959 1
  3008 2967 2960 1
  3009 2938 2955 am
  3010 2972 2973 1
  3011 2973 2980 1
  3012 2973 2974 1
  3013 2973 2976 1
  3014 2974 2975 2
  3015 2976 2977 1
  3016 2976 2978 1
  3017 2976 2981 1
  3018 2977 2982 1
  3019 2977 2983 1
  3020 2977 2984 1
  3021 2978 2987 1
  3022 2978 2986 1
  3023 2978 2985 1
  3024 2979 2972 1
  3025 2957 2972 am
  3026 2988 2989 1
  3027 2989 3000 1
  3028 2989 2992 1
  3029 2989 2990 1
  3030 2990 2991 2
  3031 2992 3002 1
  3032 2992 2993 1
  3033 2993 2994 ar
  3034 2993 2995 ar
  3035 2994 3003 1
  3036 2994 2996 ar
  3037 2995 2997 ar
  3038 2995 3004 1
  3039 2996 3005 1
  3040 2996 2998 ar
  3041 2997 2998 ar
  3042 2997 3006 1
  3043 2998 3007 1
  3044 2999 2988 1
  3045 3001 2992 1
  3046 2974 2988 am
  3047 3008 3009 1
  3048 3009 3016 1
  3049 3009 3010 1
  3050 3009 3012 1
  3051 3010 3011 2
  3052 3012 3013 1
  3053 3012 3014 1
  3054 3012 3017 1
  3055 3013 3018 1
  3056 3013 3019 1
  3057 3013 3020 1
  3058 3014 3023 1
  3059 3014 3022 1
  3060 3014 3021 1
  3061 3015 3008 1
  3062 2990 3008 am
  3063 3024 3025 1
  3064 3025 3026 1
  3065 3025 3037 1
  3066 3025 3028 1
  3067 3026 3027 2
  3068 3028 3039 1
  3069 3028 3029 1
  3070 3029 3031 ar
  3071 3029 3030 ar
  3072 3030 3032 ar
  3073 3030 3040 1
  3074 3031 3033 ar
  3075 3031 3041 1
  3076 3032 3034 ar
  3077 3032 3042 1
  3078 3033 3034 ar
  3079 3033 3043 1
  3080 3034 3035 1
  3081 3035 3044 1
  3082 3036 3024 1
  3083 3038 3028 1
  3084 3010 3024 am
  3085 3045 3046 1
  3086 3046 3052 1
  3087 3046 3049 1
  3088 3046 3047 1
  3089 3047 3048 2
  3090 3049 3054 1
  3091 3049 3050 1
  3092 3051 3045 1
  3093 3053 3049 1
  3094 3055 3050 1
  3095 3026 3045 am
  3096 3056 3057 1
  3097 3057 3058 1
  3098 3057 3068 1
  3099 3057 3060 1
  3100 3058 3059 2
  3101 3060 3070 1
  3102 3060 3061 1
  3103 3061 3072 1
  3104 3061 3062 1
  3105 3062 3074 1
  3106 3062 3063 1
  3107 3063 3075 1
  3108 3063 3064 2
  3109 3064 3065 2
  3110 3064 3066 2
  3111 3065 3076 1
  3112 3065 3077 1
  3113 3066 3079 1
  3114 3066 3078 1
  3115 3067 3056 1
  3116 3069 3060 1
  3117 3071 3061 1
  3118 3073 3062 1
  3119 3047 3056 am
  3120 3080 3081 1
  3121 3081 3088 1
  3122 3081 3082 1
  3123 3081 3084 1
  3124 3082 3083 2
  3125 3084 3085 1
  3126 3084 3086 1
  3127 3084 3089 1
  3128 3085 3090 1
  3129 3085 3091 1
  3130 3085 3092 1
  3131 3086 3095 1
  3132 3086 3094 1
  3133 3086 3093 1
  3134 3087 3080 1
  3135 3058 3080 am
  3136 3096 3097 1
  3137 3097 3108 1
  3138 3097 3100 1
  3139 3097 3098 1
  3140 3098 3099 2
  3141 3100 3110 1
  3142 3100 3101 1
  3143 3101 3102 ar
  3144 3101 3103 ar
  3145 3102 3111 1
  3146 3102 3104 ar
  3147 3103 3105 ar
  3148 3103 3112 1
  3149 3104 3113 1
  3150 3104 3106 ar
  3151 3105 3106 ar
  3152 3105 3114 1
  3153 3106 3115 1
  3154 3107 3096 1
  3155 3109 3100 1
  3156 3082 3096 am
  3157 3116 3117 1
  3158 3117 3126 1
  3159 3117 3120 1
  3160 3117 3118 1
  3161 3118 3119 2
  3162 3120 3128 1
  3163 3120 3121 1
  3164 3121 3130 1
  3165 3121 3122 1
  3166 3122 3124 2
  3167 3122 3123 am
  3168 3123 3131 1
  3169 3123 3132 1
  3170 3125 3116 1
  3171 3127 3120 1
  3172 3129 3121 1
  3173 3098 3116 am
  3174 3133 3134 1
  3175 3134 3135 1
  3176 3134 3143 1
  3177 3134 3137 1
  3178 3135 3136 2
  3179 3137 3145 1
  3180 3137 3138 1
  3181 3138 3147 1
  3182 3138 3139 1
  3183 3139 3140 2
  3184 3139 3141 2
  3185 3142 3133 1
  3186 3144 3137 1
  3187 3146 3138 1
  3188 3118 3133 am
  3189 3148 3149 1
  3190 3149 3150 1
  3191 3149 3154 1
  3192 3149 3152 1
  3193 3150 3151 2
  3194 3152 3155 1
  3195 3152 3156 1
  3196 3152 3157 1
  3197 3153 3148 1
  3198 3135 3148 am
  3199 3158 3159 1
  3200 3159 3168 1
  3201 3159 3162 1
  3202 3159 3160 1
  3203 3160 3161 2
  3204 3162 3170 1
  3205 3162 3163 1
  3206 3163 3172 1
  3207 3163 3164 1
  3208 3164 3174 1
  3209 3164 3165 1
  3210 3165 3176 1
  3211 3165 3166 1
  3212 3166 3177 1
  3213 3166 3178 1
  3214 3166 3179 1
  3215 3167 3158 1
  3216 3169 3162 1
  3217 3171 3163 1
  3218 3173 3164 1
  3219 3175 3165 1
  3220 3150 3158 am
  3221 3180 3181 1
  3222 3181 3182 1
  3223 3181 3192 1
  3224 3181 3184 1
  3225 3182 3183 2
  3226 3184 3194 1
  3227 3184 3185 1
  3228 3185 3196 1
  3229 3185 3186 1
  3230 3186 3198 1
  3231 3186 3187 1
  3232 3187 3199 1
  3233 3187 3188 2
  3234 3188 3189 2
  3235 3188 3190 2
  3236 3189 3200 1
  3237 3189 3201 1
  3238 3190 3203 1
  3239 3190 3202 1
  3240 3191 3180 1
  3241 3193 3184 1
  3242 3195 3185 1
  3243 3197 3186 1
  3244 3160 3180 am
  3245 3204 3205 1
  3246 3205 3214 1
  3247 3205 3208 1
  3248 3205 3206 1
  3249 3206 3207 2
  3250 3208 3216 1
  3251 3208 3209 1
[truncated: 80,497 more chars]
