# Supplementary material for: The pocketome of G-protein-coupled receptors reveals previously untargeted allosteric sites
Source: Nat Commun. 2022 May 10;13:2567. doi: 10.1038/s41467-022-29609-6 (PMC9091257; doi:10.1038/s41467-022-29609-6)
Supplement: Supplementary file 4 — Supplementary Data 1 [file 41467_2022_29609_MOESM4_ESM.zip › docking_files/4ldl/mols.mol2]

# TRIPOS MOL2 file generated by SEED

@<TRIPOS>MOLECULE
methanamine
 8 7 0 0 0
****
USER_CHARGES
INVALID_CHARGES
Pose:   1 Cluster:   1 Fr_nu: 288397 TotEn:   -68.11
@<TRIPOS>ATOM
      1 C1        -81.9572   -6.5832  -44.8955 C.3    1 LIG       0.04000
      2 N1        -82.8675   -5.6309  -45.5602 N.4    1 LIG      -0.30000
      3 H1        -82.2194   -7.5874  -45.2337 H      1 LIG       0.09000
      4 H2        -80.9361   -6.3260  -45.1833 H      1 LIG       0.09000
      5 H3        -82.0983   -6.4831  -43.8176 H      1 LIG       0.09000
      6 H4        -82.6674   -4.6622  -45.2788 H      1 LIG       0.33000
      7 H5        -83.8497   -5.8251  -45.3244 H      1 LIG       0.33000
      8 H6        -82.7793   -5.6804  -46.5838 H      1 LIG       0.33000
@<TRIPOS>BOND
      1       1       2 1
      2       1       3 1
      3       1       4 1
      4       1       5 1
      5       2       6 1
      6       2       7 1
      7       2       8 1
@<TRIPOS>ALT_TYPE
CGenFF_4.0_ALT_TYPE_SET
CGenFF_4.0 1 CG334 2 NG3P3 3 HGA3 4 HGA3 5 HGA3 6 HGP2 7 HGP2 8 HGP2
@<TRIPOS>MOLECULE
methanamine
 8 7 0 0 0
****
USER_CHARGES
INVALID_CHARGES
Pose:   2 Cluster:   2 Fr_nu: 1899601 TotEn:   -64.18
@<TRIPOS>ATOM
      1 C1        -75.7575   -6.3080  -60.8118 C.3    1 LIG       0.04000
      2 N1        -74.8319   -7.4569  -60.8355 N.4    1 LIG      -0.30000
      3 H1        -75.7500   -5.8525  -61.8037 H      1 LIG       0.09000
      4 H2        -76.7509   -6.6844  -60.5601 H      1 LIG       0.09000
      5 H3        -75.4001   -5.6068  -60.0553 H      1 LIG       0.09000
      6 H4        -74.7967   -7.9290  -59.9226 H      1 LIG       0.33000
      7 H5        -73.8745   -7.1615  -61.0682 H      1 LIG       0.33000
      8 H6        -75.1189   -8.1551  -61.5342 H      1 LIG       0.33000
@<TRIPOS>BOND
      1       1       2 1
      2       1       3 1
      3       1       4 1
      4       1       5 1
      5       2       6 1
      6       2       7 1
      7       2       8 1
@<TRIPOS>ALT_TYPE
CGenFF_4.0_ALT_TYPE_SET
CGenFF_4.0 1 CG334 2 NG3P3 3 HGA3 4 HGA3 5 HGA3 6 HGP2 7 HGP2 8 HGP2
@<TRIPOS>MOLECULE
methanamine
 8 7 0 0 0
****
USER_CHARGES
INVALID_CHARGES
Pose:   3 Cluster:   3 Fr_nu: 1921192 TotEn:   -62.09
@<TRIPOS>ATOM
      1 C1        -76.6026   -7.9279  -58.9454 C.3    1 LIG       0.04000
      2 N1        -75.5012   -7.9998  -59.9248 N.4    1 LIG      -0.30000
      3 H1        -76.8682   -6.8768  -58.8181 H      1 LIG       0.09000
      4 H2        -77.4426   -8.4996  -59.3446 H      1 LIG       0.09000
      5 H3        -76.2448   -8.3584  -58.0082 H      1 LIG       0.09000
      6 H4        -75.2063   -8.9716  -60.0866 H      1 LIG       0.33000
      7 H5        -74.6773   -7.4762  -59.6006 H      1 LIG       0.33000
      8 H6        -75.7808   -7.6058  -60.8329 H      1 LIG       0.33000
@<TRIPOS>BOND
      1       1       2 1
      2       1       3 1
      3       1       4 1
      4       1       5 1
      5       2       6 1
      6       2       7 1
      7       2       8 1
@<TRIPOS>ALT_TYPE
CGenFF_4.0_ALT_TYPE_SET
CGenFF_4.0 1 CG334 2 NG3P3 3 HGA3 4 HGA3 5 HGA3 6 HGP2 7 HGP2 8 HGP2
@<TRIPOS>MOLECULE
methanamine
 8 7 0 0 0
****
USER_CHARGES
INVALID_CHARGES
Pose:   4 Cluster:   4 Fr_nu: 1922431 TotEn:   -58.65
@<TRIPOS>ATOM
      1 C1        -76.6026   -7.9279  -58.9454 C.3    1 LIG       0.04000
      2 N1        -76.3822   -9.3725  -58.7408 N.4    1 LIG      -0.30000
      3 H1        -77.2171   -7.8071  -59.8395 H      1 LIG       0.09000
      4 H2        -77.1135   -7.5394  -58.0624 H      1 LIG       0.09000
      5 H3        -75.6265   -7.4560  -59.0736 H      1 LIG       0.09000
      6 H4        -75.8059   -9.5495  -57.9076 H      1 LIG       0.33000
      7 H5        -75.9010   -9.7954  -59.5455 H      1 LIG       0.33000
      8 H6        -77.2718   -9.8731  -58.6139 H      1 LIG       0.33000
@<TRIPOS>BOND
      1       1       2 1
      2       1       3 1
      3       1       4 1
      4       1       5 1
      5       2       6 1
      6       2       7 1
      7       2       8 1
@<TRIPOS>ALT_TYPE
CGenFF_4.0_ALT_TYPE_SET
CGenFF_4.0 1 CG334 2 NG3P3 3 HGA3 4 HGA3 5 HGA3 6 HGP2 7 HGP2 8 HGP2
@<TRIPOS>MOLECULE
methanamine
 8 7 0 0 0
****
USER_CHARGES
INVALID_CHARGES
Pose:   5 Cluster:   5 Fr_nu: 1898845 TotEn:   -55.36
@<TRIPOS>ATOM
      1 C1        -75.7575   -6.3080  -60.8118 C.3    1 LIG       0.04000
      2 N1        -75.1520   -6.5053  -62.1428 N.4    1 LIG      -0.30000
      3 H1        -75.6199   -5.2614  -60.5341 H      1 LIG       0.09000
      4 H2        -76.8175   -6.5584  -60.8864 H      1 LIG       0.09000
      5 H3        -75.2462   -6.9704  -60.1107 H      1 LIG       0.09000
      6 H4        -75.2512   -7.4788  -62.4593 H      1 LIG       0.33000
      7 H5        -74.1475   -6.2838  -62.1337 H      1 LIG       0.33000
      8 H6        -75.5954   -5.9034  -62.8493 H      1 LIG       0.33000
@<TRIPOS>BOND
      1       1       2 1
      2       1       3 1
      3       1       4 1
      4       1       5 1
      5       2       6 1
      6       2       7 1
      7       2       8 1
@<TRIPOS>ALT_TYPE
CGenFF_4.0_ALT_TYPE_SET
CGenFF_4.0 1 CG334 2 NG3P3 3 HGA3 4 HGA3 5 HGA3 6 HGP2 7 HGP2 8 HGP2
@<TRIPOS>MOLECULE
methanamine
 8 7 0 0 0
****
USER_CHARGES
INVALID_CHARGES
Pose:   6 Cluster:   6 Fr_nu: 1832857 TotEn:   -54.85
@<TRIPOS>ATOM
      1 C1        -76.0885   -5.8353  -60.4762 C.3    1 LIG       0.04000
      2 N1        -76.0696   -7.2930  -60.2482 N.4    1 LIG      -0.30000
      3 H1        -77.0286   -5.5870  -60.9721 H      1 LIG       0.09000
      4 H2        -76.0156   -5.3440  -59.5040 H      1 LIG       0.09000
      5 H3        -75.2338   -5.5849  -61.1076 H      1 LIG       0.09000
      6 H4        -75.2024   -7.5882  -59.7808 H      1 LIG       0.33000
      7 H5        -76.1356   -7.8114  -61.1341 H      1 LIG       0.33000
      8 H6        -76.8567   -7.5900  -59.6563 H      1 LIG       0.33000
@<TRIPOS>BOND
      1       1       2 1
      2       1       3 1
      3       1       4 1
      4       1       5 1
      5       2       6 1
      6       2       7 1
      7       2       8 1
@<TRIPOS>ALT_TYPE
CGenFF_4.0_ALT_TYPE_SET
CGenFF_4.0 1 CG334 2 NG3P3 3 HGA3 4 HGA3 5 HGA3 6 HGP2 7 HGP2 8 HGP2
@<TRIPOS>MOLECULE
methanamine
 8 7 0 0 0
****
USER_CHARGES
INVALID_CHARGES
Pose:   7 Cluster:   7 Fr_nu: 1667893 TotEn:   -51.84
@<TRIPOS>ATOM
      1 C1        -74.3933   -5.5364  -64.1551 C.3    1 LIG       0.04000
      2 N1        -74.8475   -6.4114  -63.0572 N.4    1 LIG      -0.30000
      3 H1        -73.4434   -5.9283  -64.5233 H      1 LIG       0.09000
      4 H2        -75.1557   -5.5569  -64.9361 H      1 LIG       0.09000
      5 H3        -74.2720   -4.5294  -63.7511 H      1 LIG       0.09000
      6 H4        -75.7435   -6.0901  -62.6679 H      1 LIG       0.33000
      7 H5        -74.1652   -6.4315  -62.2878 H      1 LIG       0.33000
      8 H6        -74.9794   -7.3793  -63.3795 H      1 LIG       0.33000
@<TRIPOS>BOND
      1       1       2 1
      2       1       3 1
      3       1       4 1
      4       1       5 1
      5       2       6 1
      6       2       7 1
      7       2       8 1
@<TRIPOS>ALT_TYPE
CGenFF_4.0_ALT_TYPE_SET
CGenFF_4.0 1 CG334 2 NG3P3 3 HGA3 4 HGA3 5 HGA3 6 HGP2 7 HGP2 8 HGP2
@<TRIPOS>MOLECULE
methanamine
 8 7 0 0 0
****
USER_CHARGES
INVALID_CHARGES
Pose:   8 Cluster:   8 Fr_nu: 1791284 TotEn:   -51.20
@<TRIPOS>ATOM
      1 C1        -75.5324   -5.7544  -63.1135 C.3    1 LIG       0.04000
      2 N1        -74.9242   -6.6208  -64.1415 N.4    1 LIG      -0.30000
      3 H1        -74.8779   -5.7625  -62.2400 H      1 LIG       0.09000
      4 H2        -75.6176   -4.7494  -63.5312 H      1 LIG       0.09000
      5 H3        -76.5152   -6.1633  -62.8711 H      1 LIG       0.09000
      6 H4        -75.4996   -6.6529  -64.9932 H      1 LIG       0.33000
      7 H5        -74.8187   -7.5863  -63.8027 H      1 LIG       0.33000
      8 H6        -73.9906   -6.2836  -64.4112 H      1 LIG       0.33000
@<TRIPOS>BOND
      1       1       2 1
      2       1       3 1
      3       1       4 1
      4       1       5 1
      5       2       6 1
      6       2       7 1
      7       2       8 1
@<TRIPOS>ALT_TYPE
CGenFF_4.0_ALT_TYPE_SET
CGenFF_4.0 1 CG334 2 NG3P3 3 HGA3 4 HGA3 5 HGA3 6 HGP2 7 HGP2 8 HGP2
@<TRIPOS>MOLECULE
methanamine
 8 7 0 0 0
****
USER_CHARGES
INVALID_CHARGES
Pose:   9 Cluster:   9 Fr_nu: 1267975 TotEn:   -43.89
@<TRIPOS>ATOM
      1 C1        -87.5465  -17.9470  -34.0405 C.3    1 LIG       0.04000
      2 N1        -88.0966  -17.9055  -35.4091 N.4    1 LIG      -0.30000
      3 H1        -87.5752  -18.9838  -33.7003 H      1 LIG       0.09000
      4 H2        -86.5209  -17.5753  -34.0812 H      1 LIG       0.09000
      5 H3        -88.1702  -17.3100  -33.4104 H      1 LIG       0.09000
      6 H4        -88.0953  -16.9482  -35.7848 H      1 LIG       0.33000
      7 H5        -89.0670  -18.2459  -35.4330 H      1 LIG       0.33000
      8 H6        -87.5471  -18.4911  -36.0518 H      1 LIG       0.33000
@<TRIPOS>BOND
      1       1       2 1
      2       1       3 1
      3       1       4 1
      4       1       5 1
      5       2       6 1
      6       2       7 1
      7       2       8 1
@<TRIPOS>ALT_TYPE
CGenFF_4.0_ALT_TYPE_SET
CGenFF_4.0 1 CG334 2 NG3P3 3 HGA3 4 HGA3 5 HGA3 6 HGP2 7 HGP2 8 HGP2
@<TRIPOS>MOLECULE
methanamine
 8 7 0 0 0
****
USER_CHARGES
INVALID_CHARGES
Pose:  10 Cluster:  10 Fr_nu: 1080631 TotEn:   -42.50
@<TRIPOS>ATOM
      1 C1        -57.8445    1.2813  -39.9478 C.3    1 LIG       0.04000
      2 N1        -59.3187    1.2733  -39.8848 N.4    1 LIG      -0.30000
      3 H1        -57.5378    2.1842  -40.4790 H      1 LIG       0.09000
      4 H2        -57.4662    1.2804  -38.9238 H      1 LIG       0.09000
      5 H3        -57.5283    0.3843  -40.4839 H      1 LIG       0.09000
      6 H4        -59.6685    0.4409  -39.3925 H      1 LIG       0.33000
      7 H5        -59.7337    1.2734  -40.8260 H      1 LIG       0.33000
      8 H6        -59.6771    2.0999  -39.3884 H      1 LIG       0.33000
@<TRIPOS>BOND
      1       1       2 1
      2       1       3 1
      3       1       4 1
      4       1       5 1
      5       2       6 1
      6       2       7 1
      7       2       8 1
@<TRIPOS>ALT_TYPE
CGenFF_4.0_ALT_TYPE_SET
CGenFF_4.0 1 CG334 2 NG3P3 3 HGA3 4 HGA3 5 HGA3 6 HGP2 7 HGP2 8 HGP2
@<TRIPOS>MOLECULE
methanamine
 8 7 0 0 0
****
USER_CHARGES
INVALID_CHARGES
Pose:  11 Cluster:  11 Fr_nu: 535901 TotEn:   -36.72
@<TRIPOS>ATOM
      1 C1        -59.1783    1.3210  -42.3831 C.3    1 LIG       0.04000
      2 N1        -59.6342    1.3446  -40.9800 N.4    1 LIG      -0.30000
      3 H1        -58.2464    0.7539  -42.4220 H      1 LIG       0.09000
      4 H2        -59.9560    0.8398  -42.9792 H      1 LIG       0.09000
      5 H3        -59.0226    2.3537  -42.7011 H      1 LIG       0.09000
      6 H4        -60.5136    1.8683  -40.8802 H      1 LIG       0.33000
      7 H5        -58.9379    1.7896  -40.3675 H      1 LIG       0.33000
      8 H6        -59.7978    0.3939  -40.6230 H      1 LIG       0.33000
@<TRIPOS>BOND
      1       1       2 1
      2       1       3 1
      3       1       4 1
      4       1       5 1
      5       2       6 1
      6       2       7 1
      7       2       8 1
@<TRIPOS>ALT_TYPE
CGenFF_4.0_ALT_TYPE_SET
CGenFF_4.0 1 CG334 2 NG3P3 3 HGA3 4 HGA3 5 HGA3 6 HGP2 7 HGP2 8 HGP2
@<TRIPOS>MOLECULE
methanamine
 8 7 0 0 0
****
USER_CHARGES
INVALID_CHARGES
Pose:  12 Cluster:  12 Fr_nu: 1574551 TotEn:   -33.59
@<TRIPOS>ATOM
      1 C1        -58.1314    1.2200  -40.2105 C.3    1 LIG       0.04000
      2 N1        -58.0447    0.4204  -38.9734 N.4    1 LIG      -0.30000
      3 H1        -58.3573    0.5390  -41.0331 H      1 LIG       0.09000
      4 H2        -58.9283    1.9543  -40.0786 H      1 LIG       0.09000
      5 H3        -57.1672    1.7096  -40.3600 H      1 LIG       0.09000
      6 H4        -57.8326    1.0115  -38.1590 H      1 LIG       0.33000
      7 H5        -57.3058   -0.2922  -39.0392 H      1 LIG       0.33000
      8 H6        -58.9292   -0.0676  -38.7797 H      1 LIG       0.33000
@<TRIPOS>BOND
      1       1       2 1
      2       1       3 1
      3       1       4 1
      4       1       5 1
      5       2       6 1
      6       2       7 1
      7       2       8 1
@<TRIPOS>ALT_TYPE
CGenFF_4.0_ALT_TYPE_SET
CGenFF_4.0 1 CG334 2 NG3P3 3 HGA3 4 HGA3 5 HGA3 6 HGP2 7 HGP2 8 HGP2
@<TRIPOS>MOLECULE
methanol
 6 5 0 0 0
****
USER_CHARGES
INVALID_CHARGES
Pose:   1 Cluster:   1 Fr_nu:  64781 TotEn:   -15.92
@<TRIPOS>ATOM
      1 C1        -70.9907   -8.4932  -43.8323 C.3    1 LIG      -0.04000
      2 O1        -70.3208   -9.7036  -43.5312 O.3    1 LIG      -0.65000
      3 H1        -71.4498   -8.5663  -44.8213 H      1 LIG       0.09000
      4 H2        -70.2772   -7.6656  -43.8104 H      1 LIG       0.09000
      5 H3        -71.7681   -8.3216  -43.0841 H      1 LIG       0.09000
      6 H4        -69.9272   -9.6000  -42.6479 H      1 LIG       0.42000
@<TRIPOS>BOND
      1       1       2 1
      2       1       3 1
      3       1       4 1
      4       1       5 1
      5       2       6 1
@<TRIPOS>ALT_TYPE
CGenFF_4.0_ALT_TYPE_SET
CGenFF_4.0 1 CG331 2 OG311 3 HGA3 4 HGA3 5 HGA3 6 HGP1
@<TRIPOS>MOLECULE
methanol
 6 5 0 0 0
****
USER_CHARGES
INVALID_CHARGES
Pose:   2 Cluster:   2 Fr_nu: 1719002 TotEn:   -15.63
@<TRIPOS>ATOM
      1 C1        -75.3907  -13.4593  -44.0754 C.3    1 LIG      -0.04000
      2 O1        -74.3297  -14.3516  -43.7883 O.3    1 LIG      -0.65000
      3 H1        -75.1075  -12.4471  -43.7767 H      1 LIG       0.09000
      4 H2        -76.2877  -13.7725  -43.5350 H      1 LIG       0.09000
      5 H3        -75.5898  -13.4776  -45.1494 H      1 LIG       0.09000
      6 H4        -74.6184  -15.2376  -44.0666 H      1 LIG       0.42000
@<TRIPOS>BOND
      1       1       2 1
      2       1       3 1
      3       1       4 1
      4       1       5 1
      5       2       6 1
@<TRIPOS>ALT_TYPE
CGenFF_4.0_ALT_TYPE_SET
CGenFF_4.0 1 CG331 2 OG311 3 HGA3 4 HGA3 5 HGA3 6 HGP1
@<TRIPOS>MOLECULE
methanol
 6 5 0 0 0
****
USER_CHARGES
INVALID_CHARGES
Pose:   3 Cluster:   3 Fr_nu: 811920 TotEn:   -13.62
@<TRIPOS>ATOM
      1 C1        -52.3982  -12.6229  -48.1852 C.3    1 LIG      -0.04000
      2 O1        -52.3523  -12.7769  -46.7785 O.3    1 LIG      -0.65000
      3 H1        -51.4276  -12.2738  -48.5461 H      1 LIG       0.09000
      4 H2        -53.1772  -11.9030  -48.4486 H      1 LIG       0.09000
      5 H3        -52.6280  -13.5888  -48.6412 H      1 LIG       0.09000
      6 H4        -53.2297  -13.0872  -46.4965 H      1 LIG       0.42000
@<TRIPOS>BOND
      1       1       2 1
      2       1       3 1
      3       1       4 1
      4       1       5 1
      5       2       6 1
@<TRIPOS>ALT_TYPE
CGenFF_4.0_ALT_TYPE_SET
CGenFF_4.0 1 CG331 2 OG311 3 HGA3 4 HGA3 5 HGA3 6 HGP1
@<TRIPOS>MOLECULE
methanol
 6 5 0 0 0
****
USER_CHARGES
INVALID_CHARGES
Pose:   4 Cluster:   4 Fr_nu:  64660 TotEn:   -13.32
@<TRIPOS>ATOM
      1 C1        -69.6844   -7.5627  -43.8891 C.3    1 LIG      -0.04000
      2 O1        -70.2601   -8.7948  -43.4954 O.3    1 LIG      -0.65000
      3 H1        -70.0763   -7.2725  -44.8670 H      1 LIG       0.09000
      4 H2        -68.5973   -7.6661  -43.9365 H      1 LIG       0.09000
      5 H3        -69.9439   -6.7979  -43.1534 H      1 LIG       0.09000
      6 H4        -69.8884   -9.0185  -42.6250 H      1 LIG       0.42000
@<TRIPOS>BOND
      1       1       2 1
      2       1       3 1
      3       1       4 1
      4       1       5 1
      5       2       6 1
@<TRIPOS>ALT_TYPE
CGenFF_4.0_ALT_TYPE_SET
CGenFF_4.0 1 CG331 2 OG311 3 HGA3 4 HGA3 5 HGA3 6 HGP1
@<TRIPOS>MOLECULE
methanol
 6 5 0 0 0
****
USER_CHARGES
INVALID_CHARGES
Pose:   5 Cluster:   5 Fr_nu:  65257 TotEn:   -13.31
@<TRIPOS>ATOM
      1 C1        -58.3876    1.1729  -40.2632 C.3    1 LIG      -0.04000
      2 O1        -58.0846   -0.0500  -39.6174 O.3    1 LIG      -0.65000
      3 H1        -57.5056    1.5305  -40.8004 H      1 LIG       0.09000
      4 H2        -58.6987    1.9113  -39.5198 H      1 LIG       0.09000
      5 H3        -59.2016    1.0080  -40.9730 H      1 LIG       0.09000
      6 H4        -58.8899   -0.3347  -39.1526 H      1 LIG       0.42000
@<TRIPOS>BOND
      1       1       2 1
      2       1       3 1
      3       1       4 1
      4       1       5 1
      5       2       6 1
@<TRIPOS>ALT_TYPE
CGenFF_4.0_ALT_TYPE_SET
CGenFF_4.0 1 CG331 2 OG311 3 HGA3 4 HGA3 5 HGA3 6 HGP1
@<TRIPOS>MOLECULE
methanol
 6 5 0 0 0
****
USER_CHARGES
INVALID_CHARGES
Pose:   6 Cluster:   6 Fr_nu:  60667 TotEn:   -12.92
@<TRIPOS>ATOM
      1 C1        -81.6624   -6.7050  -45.0926 C.3    1 LIG      -0.04000
      2 O1        -81.2046   -7.7890  -44.3053 O.3    1 LIG      -0.65000
      3 H1        -82.4034   -7.0632  -45.8114 H      1 LIG       0.09000
      4 H2        -80.8176   -6.2532  -45.6186 H      1 LIG       0.09000
      5 H3        -82.1226   -5.9604  -44.4389 H      1 LIG       0.09000
      6 H4        -80.5499   -7.4321  -43.6810 H      1 LIG       0.42000
@<TRIPOS>BOND
      1       1       2 1
      2       1       3 1
      3       1       4 1
      4       1       5 1
      5       2       6 1
@<TRIPOS>ALT_TYPE
CGenFF_4.0_ALT_TYPE_SET
CGenFF_4.0 1 CG331 2 OG311 3 HGA3 4 HGA3 5 HGA3 6 HGP1
@<TRIPOS>MOLECULE
methanol
 6 5 0 0 0
****
USER_CHARGES
INVALID_CHARGES
Pose:   7 Cluster:   7 Fr_nu: 1956304 TotEn:   -12.80
@<TRIPOS>ATOM
      1 C1        -51.9633    2.4093  -33.3483 C.3    1 LIG      -0.04000
      2 O1        -50.5600    2.3289  -33.5177 O.3    1 LIG      -0.65000
      3 H1        -52.2391    3.4279  -33.0646 H      1 LIG       0.09000
      4 H2        -52.2786    1.7059  -32.5734 H      1 LIG       0.09000
      5 H3        -52.4505    2.1517  -34.2916 H      1 LIG       0.09000
      6 H4        -50.3547    1.4120  -33.7684 H      1 LIG       0.42000
@<TRIPOS>BOND
      1       1       2 1
      2       1       3 1
      3       1       4 1
      4       1       5 1
      5       2       6 1
@<TRIPOS>ALT_TYPE
CGenFF_4.0_ALT_TYPE_SET
CGenFF_4.0 1 CG331 2 OG311 3 HGA3 4 HGA3 5 HGA3 6 HGP1
@<TRIPOS>MOLECULE
methanol
 6 5 0 0 0
****
USER_CHARGES
INVALID_CHARGES
Pose:   8 Cluster:   8 Fr_nu: 7458244 TotEn:   -12.75
@<TRIPOS>ATOM
      1 C1        -57.4015    0.6683  -39.5305 C.3    1 LIG      -0.04000
      2 O1        -58.0774    0.2209  -40.6912 O.3    1 LIG      -0.65000
      3 H1        -56.3682    0.9185  -39.7832 H      1 LIG       0.09000
      4 H2        -57.4219   -0.1169  -38.7704 H      1 LIG       0.09000
      5 H3        -57.9058    1.5580  -39.1461 H      1 LIG       0.09000
      6 H4        -58.9890    0.0089  -40.4270 H      1 LIG       0.42000
@<TRIPOS>BOND
      1       1       2 1
      2       1       3 1
      3       1       4 1
      4       1       5 1
      5       2       6 1
@<TRIPOS>ALT_TYPE
CGenFF_4.0_ALT_TYPE_SET
CGenFF_4.0 1 CG331 2 OG311 3 HGA3 4 HGA3 5 HGA3 6 HGP1
@<TRIPOS>MOLECULE
methanol
 6 5 0 0 0
****
USER_CHARGES
INVALID_CHARGES
Pose:   9 Cluster:   9 Fr_nu: 9890730 TotEn:   -12.51
@<TRIPOS>ATOM
      1 C1        -59.0536    9.9915  -23.9260 C.3    1 LIG      -0.04000
      2 O1        -59.7109    9.7532  -22.6949 O.3    1 LIG      -0.65000
      3 H1        -58.4042    9.1452  -24.1630 H      1 LIG       0.09000
      4 H2        -58.4631   10.9083  -23.8534 H      1 LIG       0.09000
      5 H3        -59.8030   10.1044  -24.7131 H      1 LIG       0.09000
      6 H4        -60.2766   10.5245  -22.5192 H      1 LIG       0.42000
@<TRIPOS>BOND
      1       1       2 1
      2       1       3 1
      3       1       4 1
      4       1       5 1
      5       2       6 1
@<TRIPOS>ALT_TYPE
CGenFF_4.0_ALT_TYPE_SET
CGenFF_4.0 1 CG331 2 OG311 3 HGA3 4 HGA3 5 HGA3 6 HGP1
@<TRIPOS>MOLECULE
methanol
 6 5 0 0 0
****
USER_CHARGES
INVALID_CHARGES
Pose:  10 Cluster:  10 Fr_nu: 9450373 TotEn:   -12.26
@<TRIPOS>ATOM
      1 C1        -55.0850  -20.7140  -25.6326 C.3    1 LIG      -0.04000
      2 O1        -53.7334  -21.0713  -25.4092 O.3    1 LIG      -0.65000
      3 H1        -55.7337  -21.3259  -25.0009 H      1 LIG       0.09000
      4 H2        -55.3342  -20.8677  -26.6857 H      1 LIG       0.09000
      5 H3        -55.2210  -19.6603  -25.3780 H      1 LIG       0.09000
      6 H4        -53.1900  -20.5080  -25.9864 H      1 LIG       0.42000
@<TRIPOS>BOND
      1       1       2 1
      2       1       3 1
      3       1       4 1
      4       1       5 1
      5       2       6 1
@<TRIPOS>ALT_TYPE
CGenFF_4.0_ALT_TYPE_SET
CGenFF_4.0 1 CG331 2 OG311 3 HGA3 4 HGA3 5 HGA3 6 HGP1
@<TRIPOS>MOLECULE
methanol
 6 5 0 0 0
****
USER_CHARGES
INVALID_CHARGES
Pose:  11 Cluster:  11 Fr_nu: 9908273 TotEn:   -12.24
@<TRIPOS>ATOM
      1 C1        -75.7582   -7.2240  -60.2335 C.3    1 LIG      -0.04000
      2 O1        -75.5255   -8.2895  -59.3308 O.3    1 LIG      -0.65000
      3 H1        -75.8492   -6.2876  -59.6775 H      1 LIG       0.09000
      4 H2        -76.6750   -7.4161  -60.7968 H      1 LIG       0.09000
      5 H3        -74.9157   -7.1538  -60.9254 H      1 LIG       0.09000
      6 H4        -75.4507   -9.1015  -59.8606 H      1 LIG       0.42000
@<TRIPOS>BOND
      1       1       2 1
      2       1       3 1
      3       1       4 1
      4       1       5 1
      5       2       6 1
@<TRIPOS>ALT_TYPE
CGenFF_4.0_ALT_TYPE_SET
CGenFF_4.0 1 CG331 2 OG311 3 HGA3 4 HGA3 5 HGA3 6 HGP1
@<TRIPOS>MOLECULE
methanol
 6 5 0 0 0
****
USER_CHARGES
INVALID_CHARGES
Pose:  12 Cluster:  12 Fr_nu: 5715724 TotEn:   -11.66
@<TRIPOS>ATOM
      1 C1        -59.2358   -2.4884  -20.8414 C.3    1 LIG      -0.04000
      2 O1        -57.9847   -3.1469  -20.7670 O.3    1 LIG      -0.65000
      3 H1        -59.3148   -1.7619  -20.0290 H      1 LIG       0.09000
      4 H2        -60.0407   -3.2240  -20.7662 H      1 LIG       0.09000
      5 H3        -59.3077   -1.9691  -21.7999 H      1 LIG       0.09000
      6 H4        -57.9522   -3.7823  -21.5025 H      1 LIG       0.42000
@<TRIPOS>BOND
      1       1       2 1
      2       1       3 1
      3       1       4 1
      4       1       5 1
      5       2       6 1
@<TRIPOS>ALT_TYPE
CGenFF_4.0_ALT_TYPE_SET
CGenFF_4.0 1 CG331 2 OG311 3 HGA3 4 HGA3 5 HGA3 6 HGP1
@<TRIPOS>MOLECULE
methanol
 6 5 0 0 0
****
USER_CHARGES
INVALID_CHARGES
Pose:  13 Cluster:  13 Fr_nu: 9821297 TotEn:   -11.53
@<TRIPOS>ATOM
      1 C1        -54.8242  -20.5510  -25.3206 C.3    1 LIG      -0.04000
      2 O1        -53.8491  -20.2146  -24.3508 O.3    1 LIG      -0.65000
      3 H1        -55.7413  -20.8717  -24.8204 H      1 LIG       0.09000
      4 H2        -54.4441  -21.3538  -25.9575 H      1 LIG       0.09000
      5 H3        -55.0346  -19.6712  -25.9332 H      1 LIG       0.09000
      6 H4        -53.0517  -19.9357  -24.8324 H      1 LIG       0.42000
@<TRIPOS>BOND
      1       1       2 1
      2       1       3 1
      3       1       4 1
      4       1       5 1
      5       2       6 1
@<TRIPOS>ALT_TYPE
CGenFF_4.0_ALT_TYPE_SET
CGenFF_4.0 1 CG331 2 OG311 3 HGA3 4 HGA3 5 HGA3 6 HGP1
@<TRIPOS>MOLECULE
methanol
 6 5 0 0 0
****
USER_CHARGES
INVALID_CHARGES
Pose:  14 Cluster:  14 Fr_nu: 2952604 TotEn:   -11.47
@<TRIPOS>ATOM
      1 C1        -53.4941  -12.0950  -48.9909 C.3    1 LIG      -0.04000
      2 O1        -53.0028  -12.5567  -47.7460 O.3    1 LIG      -0.65000
      3 H1        -52.8095  -11.3473  -49.3990 H      1 LIG       0.09000
      4 H2        -54.4867  -11.6588  -48.8529 H      1 LIG       0.09000
      5 H3        -53.5619  -12.9389  -49.6814 H      1 LIG       0.09000
      6 H4        -53.6360  -13.2171  -47.4163 H      1 LIG       0.42000
@<TRIPOS>BOND
      1       1       2 1
      2       1       3 1
      3       1       4 1
      4       1       5 1
      5       2       6 1
@<TRIPOS>ALT_TYPE
CGenFF_4.0_ALT_TYPE_SET
CGenFF_4.0 1 CG331 2 OG311 3 HGA3 4 HGA3 5 HGA3 6 HGP1
@<TRIPOS>MOLECULE
methanol
 6 5 0 0 0
****
USER_CHARGES
INVALID_CHARGES
Pose:  15 Cluster:  15 Fr_nu: 122441 TotEn:   -11.38
@<TRIPOS>ATOM
      1 C1        -70.1173    1.7922  -47.1836 C.3    1 LIG      -0.04000
      2 O1        -69.7848    3.0738  -47.6849 O.3    1 LIG      -0.65000
      3 H1        -70.9435    1.8809  -46.4738 H      1 LIG       0.09000
      4 H2        -69.2451    1.3550  -46.6909 H      1 LIG       0.09000
      5 H3        -70.4219    1.1530  -48.0156 H      1 LIG       0.09000
      6 H4        -69.0494    2.9539  -48.3099 H      1 LIG       0.42000
@<TRIPOS>BOND
      1       1       2 1
      2       1       3 1
      3       1       4 1
      4       1       5 1
      5       2       6 1
@<TRIPOS>ALT_TYPE
CGenFF_4.0_ALT_TYPE_SET
CGenFF_4.0 1 CG331 2 OG311 3 HGA3 4 HGA3 5 HGA3 6 HGP1
@<TRIPOS>MOLECULE
methanol
 6 5 0 0 0
****
USER_CHARGES
INVALID_CHARGES
Pose:  16 Cluster:  16 Fr_nu:  65187 TotEn:   -11.28
@<TRIPOS>ATOM
      1 C1        -57.7575    0.4399  -40.1451 C.3    1 LIG      -0.04000
      2 O1        -58.1556    0.7053  -38.8126 O.3    1 LIG      -0.65000
      3 H1        -56.8794    1.0422  -40.3907 H      1 LIG       0.09000
      4 H2        -58.5784    0.6789  -40.8260 H      1 LIG       0.09000
      5 H3        -57.5071   -0.6195  -40.2370 H      1 LIG       0.09000
      6 H4        -58.9358    0.1535  -38.6324 H      1 LIG       0.42000
@<TRIPOS>BOND
      1       1       2 1
      2       1       3 1
      3       1       4 1
      4       1       5 1
      5       2       6 1
@<TRIPOS>ALT_TYPE
CGenFF_4.0_ALT_TYPE_SET
CGenFF_4.0 1 CG331 2 OG311 3 HGA3 4 HGA3 5 HGA3 6 HGP1
@<TRIPOS>MOLECULE
methanol
 6 5 0 0 0
****
USER_CHARGES
INVALID_CHARGES
Pose:  17 Cluster:  17 Fr_nu: 845047 TotEn:   -11.14
@<TRIPOS>ATOM
      1 C1        -79.2124  -14.0586  -46.7878 C.3    1 LIG      -0.04000
      2 O1        -79.3998  -12.7886  -46.1906 O.3    1 LIG      -0.65000
      3 H1        -78.4401  -14.6076  -46.2434 H      1 LIG       0.09000
      4 H2        -78.9161  -13.9311  -47.8321 H      1 LIG       0.09000
      5 H3        -80.1517  -14.6146  -46.7428 H      1 LIG       0.09000
      6 H4        -80.0909  -12.3325  -46.7006 H      1 LIG       0.42000
@<TRIPOS>BOND
      1       1       2 1
      2       1       3 1
      3       1       4 1
      4       1       5 1
      5       2       6 1
@<TRIPOS>ALT_TYPE
CGenFF_4.0_ALT_TYPE_SET
CGenFF_4.0 1 CG331 2 OG311 3 HGA3 4 HGA3 5 HGA3 6 HGP1
@<TRIPOS>MOLECULE
methanol
 6 5 0 0 0
****
USER_CHARGES
INVALID_CHARGES
Pose:  18 Cluster:  18 Fr_nu: 1111027 TotEn:   -11.07
@<TRIPOS>ATOM
      1 C1        -57.4114  -20.9418  -35.8740 C.3    1 LIG      -0.04000
      2 O1        -57.1345  -20.0440  -34.8149 O.3    1 LIG      -0.65000
      3 H1        -57.5667  -21.9455  -35.4706 H      1 LIG       0.09000
      4 H2        -56.5751  -20.9458  -36.5777 H      1 LIG       0.09000
      5 H3        -58.3174  -20.6147  -36.3896 H      1 LIG       0.09000
      6 H4        -57.0029  -19.1660  -35.2119 H      1 LIG       0.42000
@<TRIPOS>BOND
      1       1       2 1
      2       1       3 1
      3       1       4 1
      4       1       5 1
      5       2       6 1
@<TRIPOS>ALT_TYPE
CGenFF_4.0_ALT_TYPE_SET
CGenFF_4.0 1 CG331 2 OG311 3 HGA3 4 HGA3 5 HGA3 6 HGP1
@<TRIPOS>MOLECULE
methanol
 6 5 0 0 0
****
USER_CHARGES
INVALID_CHARGES
Pose:  19 Cluster:  19 Fr_nu: 9847477 TotEn:   -11.07
@<TRIPOS>ATOM
      1 C1        -75.0834   -6.7552  -60.6274 C.3    1 LIG      -0.04000
      2 O1        -74.5475   -7.9805  -60.1628 O.3    1 LIG      -0.65000
      3 H1        -74.7821   -5.9470  -59.9564 H      1 LIG       0.09000
      4 H2        -76.1735   -6.8242  -60.6653 H      1 LIG       0.09000
      5 H3        -74.6978   -6.5561  -61.6301 H      1 LIG       0.09000
      6 H4        -74.8362   -8.6718  -60.7828 H      1 LIG       0.42000
@<TRIPOS>BOND
      1       1       2 1
      2       1       3 1
      3       1       4 1
      4       1       5 1
      5       2       6 1
@<TRIPOS>ALT_TYPE
CGenFF_4.0_ALT_TYPE_SET
CGenFF_4.0 1 CG331 2 OG311 3 HGA3 4 HGA3 5 HGA3 6 HGP1
@<TRIPOS>MOLECULE
methanol
 6 5 0 0 0
****
USER_CHARGES
INVALID_CHARGES
Pose:  20 Cluster:  20 Fr_nu:  64357 TotEn:   -10.99
@<TRIPOS>ATOM
      1 C1        -71.6215   -8.5671  -43.3351 C.3    1 LIG      -0.04000
      2 O1        -71.3300   -9.8118  -42.7267 O.3    1 LIG      -0.65000
      3 H1        -72.4702   -8.6823  -44.0137 H      1 LIG       0.09000
      4 H2        -70.7455   -8.2161  -43.8866 H      1 LIG       0.09000
      5 H3        -71.8749   -7.8422  -42.5580 H      1 LIG       0.09000
      6 H4        -70.5729   -9.6693  -42.1332 H      1 LIG       0.42000
@<TRIPOS>BOND
      1       1       2 1
      2       1       3 1
      3       1       4 1
      4       1       5 1
      5       2       6 1
@<TRIPOS>ALT_TYPE
CGenFF_4.0_ALT_TYPE_SET
CGenFF_4.0 1 CG331 2 OG311 3 HGA3 4 HGA3 5 HGA3 6 HGP1
@<TRIPOS>MOLECULE
methanol
 6 5 0 0 0
****
USER_CHARGES
INVALID_CHARGES
Pose:  21 Cluster:  21 Fr_nu: 3380859 TotEn:   -10.70
@<TRIPOS>ATOM
      1 C1        -78.8580  -13.8426  -46.6982 C.3    1 LIG      -0.04000
      2 O1        -79.5688  -13.7176  -47.9162 O.3    1 LIG      -0.65000
      3 H1        -78.0686  -14.5899  -46.8111 H      1 LIG       0.09000
      4 H2        -79.5457  -14.1411  -45.9029 H      1 LIG       0.09000
      5 H3        -78.4103  -12.8781  -46.4473 H      1 LIG       0.09000
      6 H4        -80.2592  -13.0472  -47.7764 H      1 LIG       0.42000
@<TRIPOS>BOND
      1       1       2 1
      2       1       3 1
      3       1       4 1
      4       1       5 1
      5       2       6 1
@<TRIPOS>ALT_TYPE
CGenFF_4.0_ALT_TYPE_SET
CGenFF_4.0 1 CG331 2 OG311 3 HGA3 4 HGA3 5 HGA3 6 HGP1
@<TRIPOS>MOLECULE
methanol
 6 5 0 0 0
****
USER_CHARGES
INVALID_CHARGES
Pose:  22 Cluster:  22 Fr_nu: 162614 TotEn:   -10.50
@<TRIPOS>ATOM
      1 C1        -73.6344  -25.8318  -50.5281 C.3    1 LIG      -0.04000
      2 O1        -73.2132  -24.4942  -50.7223 O.3    1 LIG      -0.65000
      3 H1        -72.7654  -26.4943  -50.5448 H      1 LIG       0.09000
      4 H2        -74.3350  -26.1126  -51.3186 H      1 LIG       0.09000
      5 H3        -74.1313  -25.9108  -49.5584 H      1 LIG       0.09000
      6 H4        -74.0106  -23.9378  -50.7013 H      1 LIG       0.42000
@<TRIPOS>BOND
      1       1       2 1
      2       1       3 1
      3       1       4 1
      4       1       5 1
      5       2       6 1
@<TRIPOS>ALT_TYPE
CGenFF_4.0_ALT_TYPE_SET
CGenFF_4.0 1 CG331 2 OG311 3 HGA3 4 HGA3 5 HGA3 6 HGP1
@<TRIPOS>MOLECULE
methanol
 6 5 0 0 0
****
USER_CHARGES
INVALID_CHARGES
Pose:  23 Cluster:  23 Fr_nu: 3292285 TotEn:   -10.29
@<TRIPOS>ATOM
      1 C1        -45.6513  -10.2570  -36.1916 C.3    1 LIG      -0.04000
      2 O1        -45.0318   -9.9943  -37.4372 O.3    1 LIG      -0.65000
      3 H1        -46.0109  -11.2888  -36.1730 H      1 LIG       0.09000
      4 H2        -46.4858   -9.5665  -36.0458 H      1 LIG       0.09000
      5 H3        -44.9191  -10.1144  -35.3933 H      1 LIG       0.09000
      6 H4        -44.7266   -9.0712  -37.4153 H      1 LIG       0.42000
@<TRIPOS>BOND
      1       1       2 1
      2       1       3 1
      3       1       4 1
      4       1       5 1
      5       2       6 1
@<TRIPOS>ALT_TYPE
CGenFF_4.0_ALT_TYPE_SET
CGenFF_4.0 1 CG331 2 OG311 3 HGA3 4 HGA3 5 HGA3 6 HGP1
@<TRIPOS>MOLECULE
methanol
 6 5 0 0 0
****
USER_CHARGES
INVALID_CHARGES
Pose:  24 Cluster:  24 Fr_nu: 9688038 TotEn:   -10.28
@<TRIPOS>ATOM
      1 C1        -60.7065    9.9200  -24.2302 C.3    1 LIG      -0.04000
      2 O1        -59.6675    9.1437  -23.6626 O.3    1 LIG      -0.65000
      3 H1        -61.5456    9.9731  -23.5322 H      1 LIG       0.09000
      4 H2        -61.0294    9.4664  -25.1707 H      1 LIG       0.09000
      5 H3        -60.3321   10.9280  -24.4237 H      1 LIG       0.09000
      6 H4        -58.9424    9.1198  -24.3103 H      1 LIG       0.42000
@<TRIPOS>BOND
      1       1       2 1
      2       1       3 1
      3       1       4 1
      4       1       5 1
      5       2       6 1
@<TRIPOS>ALT_TYPE
CGenFF_4.0_ALT_TYPE_SET
CGenFF_4.0 1 CG331 2 OG311 3 HGA3 4 HGA3 5 HGA3 6 HGP1
@<TRIPOS>MOLECULE
methanol
 6 5 0 0 0
****
USER_CHARGES
INVALID_CHARGES
Pose:  25 Cluster:  25 Fr_nu: 137657 TotEn:   -10.26
@<TRIPOS>ATOM
      1 C1        -57.7903   -2.1430  -51.6057 C.3    1 LIG      -0.04000
      2 O1        -57.2638   -3.3147  -51.0104 O.3    1 LIG      -0.65000
      3 H1        -58.8199   -2.3256  -51.9230 H      1 LIG       0.09000
      4 H2        -57.1769   -1.8631  -52.4660 H      1 LIG       0.09000
      5 H3        -57.7757   -1.3339  -50.8717 H      1 LIG       0.09000
      6 H4        -56.3508   -3.1134  -50.7426 H      1 LIG       0.42000
@<TRIPOS>BOND
      1       1       2 1
      2       1       3 1
      3       1       4 1
      4       1       5 1
      5       2       6 1
@<TRIPOS>ALT_TYPE
CGenFF_4.0_ALT_TYPE_SET
CGenFF_4.0 1 CG331 2 OG311 3 HGA3 4 HGA3 5 HGA3 6 HGP1
@<TRIPOS>MOLECULE
methanol
 6 5 0 0 0
****
USER_CHARGES
INVALID_CHARGES
Pose:  26 Cluster:  26 Fr_nu: 495820 TotEn:   -10.23
@<TRIPOS>ATOM
      1 C1        -61.3334   -0.7815  -25.2210 C.3    1 LIG      -0.04000
      2 O1        -60.2748    0.0762  -25.6062 O.3    1 LIG      -0.65000
      3 H1        -61.0979   -1.8071  -25.5156 H      1 LIG       0.09000
      4 H2        -62.2598   -0.4568  -25.7015 H      1 LIG       0.09000
      5 H3        -61.4520   -0.7346  -24.1360 H      1 LIG       0.09000
      6 H4        -60.5203    0.9752  -25.3285 H      1 LIG       0.42000
@<TRIPOS>BOND
      1       1       2 1
      2       1       3 1
      3       1       4 1
      4       1       5 1
      5       2       6 1
@<TRIPOS>ALT_TYPE
CGenFF_4.0_ALT_TYPE_SET
CGenFF_4.0 1 CG331 2 OG311 3 HGA3 4 HGA3 5 HGA3 6 HGP1
@<TRIPOS>MOLECULE
methanol
 6 5 0 0 0
****
USER_CHARGES
INVALID_CHARGES
Pose:  27 Cluster:  27 Fr_nu: 192302 TotEn:   -10.15
@<TRIPOS>ATOM
      1 C1        -82.1111   -6.1905  -45.8375 C.3    1 LIG      -0.04000
      2 O1        -80.9186   -5.8835  -45.1388 O.3    1 LIG      -0.65000
      3 H1        -82.0392   -7.1965  -46.2582 H      1 LIG       0.09000
      4 H2        -82.2648   -5.4603  -46.6361 H      1 LIG       0.09000
      5 H3        -82.9519   -6.1484  -45.1412 H      1 LIG       0.09000
      6 H4        -81.0205   -4.9850  -44.7810 H      1 LIG       0.42000
@<TRIPOS>BOND
      1       1       2 1
      2       1       3 1
      3       1       4 1
      4       1       5 1
      5       2       6 1
@<TRIPOS>ALT_TYPE
CGenFF_4.0_ALT_TYPE_SET
CGenFF_4.0 1 CG331 2 OG311 3 HGA3 4 HGA3 5 HGA3 6 HGP1
@<TRIPOS>MOLECULE
methanol
 6 5 0 0 0
****
USER_CHARGES
INVALID_CHARGES
Pose:  28 Cluster:  28 Fr_nu: 560742 TotEn:    -9.99
@<TRIPOS>ATOM
      1 C1        -77.0070   -6.7473  -56.0510 C.3    1 LIG      -0.04000
      2 O1        -76.6231   -6.8102  -54.6897 O.3    1 LIG      -0.65000
      3 H1        -77.1858   -5.7066  -56.3323 H      1 LIG       0.09000
      4 H2        -77.9142   -7.3378  -56.2024 H      1 LIG       0.09000
      5 H3        -76.2019   -7.1555  -56.6665 H      1 LIG       0.09000
      6 H4        -76.4738   -7.7475  -54.4781 H      1 LIG       0.42000
@<TRIPOS>BOND
      1       1       2 1
      2       1       3 1
      3       1       4 1
      4       1       5 1
      5       2       6 1
@<TRIPOS>ALT_TYPE
CGenFF_4.0_ALT_TYPE_SET
CGenFF_4.0 1 CG331 2 OG311 3 HGA3 4 HGA3 5 HGA3 6 HGP1
@<TRIPOS>MOLECULE
methanol
 6 5 0 0 0
****
USER_CHARGES
INVALID_CHARGES
Pose:  29 Cluster:  29 Fr_nu: 161516 TotEn:    -9.96
@<TRIPOS>ATOM
      1 C1        -72.6936  -24.8099  -51.4298 C.3    1 LIG      -0.04000
      2 O1        -73.8114  -25.1156  -50.6166 O.3    1 LIG      -0.65000
      3 H1        -72.0059  -25.6592  -51.4395 H      1 LIG       0.09000
      4 H2        -72.1886  -23.9231  -51.0383 H      1 LIG       0.09000
      5 H3        -73.0380  -24.6112  -52.4474 H      1 LIG       0.09000
      6 H4        -74.3972  -24.3395  -50.6330 H      1 LIG       0.42000
@<TRIPOS>BOND
      1       1       2 1
      2       1       3 1
      3       1       4 1
      4       1       5 1
      5       2       6 1
@<TRIPOS>ALT_TYPE
CGenFF_4.0_ALT_TYPE_SET
CGenFF_4.0 1 CG331 2 OG311 3 HGA3 4 HGA3 5 HGA3 6 HGP1
@<TRIPOS>MOLECULE
methanol
 6 5 0 0 0
****
USER_CHARGES
INVALID_CHARGES
Pose:  30 Cluster:  30 Fr_nu: 1928004 TotEn:    -9.87
@<TRIPOS>ATOM
      1 C1        -63.3433    3.9723  -26.2920 C.3    1 LIG      -0.04000
      2 O1        -63.2677    4.5888  -25.0197 O.3    1 LIG      -0.65000
      3 H1        -64.3904    3.8756  -26.5892 H      1 LIG       0.09000
      4 H2        -62.8733    2.9864  -26.2486 H      1 LIG       0.09000
      5 H3        -62.8161    4.5934  -27.0199 H      1 LIG       0.09000
      6 H4        -62.3250    4.6568  -24.7909 H      1 LIG       0.42000
@<TRIPOS>BOND
      1       1       2 1
      2       1       3 1
      3       1       4 1
      4       1       5 1
      5       2       6 1
@<TRIPOS>ALT_TYPE
CGenFF_4.0_ALT_TYPE_SET
CGenFF_4.0 1 CG331 2 OG311 3 HGA3 4 HGA3 5 HGA3 6 HGP1
@<TRIPOS>MOLECULE
methanol
 6 5 0 0 0
****
USER_CHARGES
INVALID_CHARGES
Pose:  31 Cluster:  31 Fr_nu: 3381399 TotEn:    -9.74
@<TRIPOS>ATOM
      1 C1        -78.8973  -13.2646  -45.8326 C.3    1 LIG      -0.04000
      2 O1        -79.6852  -12.1335  -45.5095 O.3    1 LIG      -0.65000
      3 H1        -78.1528  -13.4267  -45.0494 H      1 LIG       0.09000
      4 H2        -78.4018  -13.1022  -46.7932 H      1 LIG       0.09000
      5 H3        -79.5457  -14.1411  -45.9029 H      1 LIG       0.09000
      6 H4        -80.3326  -12.0222  -46.2266 H      1 LIG       0.42000
@<TRIPOS>BOND
      1       1       2 1
      2       1       3 1
      3       1       4 1
      4       1       5 1
      5       2       6 1
@<TRIPOS>ALT_TYPE
CGenFF_4.0_ALT_TYPE_SET
CGenFF_4.0 1 CG331 2 OG311 3 HGA3 4 HGA3 5 HGA3 6 HGP1
@<TRIPOS>MOLECULE
methanol
 6 5 0 0 0
****
USER_CHARGES
INVALID_CHARGES
Pose:  32 Cluster:  32 Fr_nu: 461050 TotEn:    -9.73
@<TRIPOS>ATOM
      1 C1        -74.9435  -22.0008  -44.5414 C.3    1 LIG      -0.04000
      2 O1        -74.6336  -20.8900  -43.7201 O.3    1 LIG      -0.65000
      3 H1        -75.6468  -22.6552  -44.0205 H      1 LIG       0.09000
      4 H2        -74.0270  -22.5476  -44.7773 H      1 LIG       0.09000
      5 H3        -75.4000  -21.6422  -45.4669 H      1 LIG       0.09000
      6 H4        -74.0084  -20.3340  -44.2157 H      1 LIG       0.42000
@<TRIPOS>BOND
      1       1       2 1
      2       1       3 1
      3       1       4 1
      4       1       5 1
      5       2       6 1
@<TRIPOS>ALT_TYPE
CGenFF_4.0_ALT_TYPE_SET
CGenFF_4.0 1 CG331 2 OG311 3 HGA3 4 HGA3 5 HGA3 6 HGP1
@<TRIPOS>MOLECULE
methanol
 6 5 0 0 0
****
USER_CHARGES
INVALID_CHARGES
Pose:  33 Cluster:  33 Fr_nu: 203585 TotEn:    -9.65
@<TRIPOS>ATOM
      1 C1        -82.3830   -6.5346  -45.8110 C.3    1 LIG      -0.04000
      2 O1        -81.3413   -7.3401  -45.2909 O.3    1 LIG      -0.65000
      3 H1        -82.8979   -7.0744  -46.6096 H      1 LIG       0.09000
      4 H2        -81.9650   -5.6018  -46.1980 H      1 LIG       0.09000
      5 H3        -83.0918   -6.3096  -45.0106 H      1 LIG       0.09000
      6 H4        -80.9089   -6.8278  -44.5863 H      1 LIG       0.42000
@<TRIPOS>BOND
      1       1       2 1
      2       1       3 1
      3       1       4 1
      4       1       5 1
      5       2       6 1
@<TRIPOS>ALT_TYPE
CGenFF_4.0_ALT_TYPE_SET
CGenFF_4.0 1 CG331 2 OG311 3 HGA3 4 HGA3 5 HGA3 6 HGP1
@<TRIPOS>MOLECULE
methanol
 6 5 0 0 0
****
USER_CHARGES
INVALID_CHARGES
Pose:  34 Cluster:  34 Fr_nu: 383251 TotEn:    -9.62
@<TRIPOS>ATOM
      1 C1        -78.2928  -22.0329  -33.4341 C.3    1 LIG      -0.04000
      2 O1        -78.2489  -20.6980  -32.9644 O.3    1 LIG      -0.65000
      3 H1        -79.2777  -22.2376  -33.8610 H      1 LIG       0.09000
      4 H2        -78.0931  -22.7182  -32.6064 H      1 LIG       0.09000
      5 H3        -77.5298  -22.1637  -34.2050 H      1 LIG       0.09000
      6 H4        -77.3613  -20.5548  -32.5936 H      1 LIG       0.42000
@<TRIPOS>BOND
      1       1       2 1
      2       1       3 1
      3       1       4 1
      4       1       5 1
      5       2       6 1
@<TRIPOS>ALT_TYPE
CGenFF_4.0_ALT_TYPE_SET
CGenFF_4.0 1 CG331 2 OG311 3 HGA3 4 HGA3 5 HGA3 6 HGP1
@<TRIPOS>MOLECULE
methanol
 6 5 0 0 0
****
USER_CHARGES
INVALID_CHARGES
Pose:  35 Cluster:  35 Fr_nu: 318497 TotEn:    -9.58
@<TRIPOS>ATOM
      1 C1        -75.6453  -13.2610  -43.8170 C.3    1 LIG      -0.04000
      2 O1        -76.1252  -13.7803  -42.5904 O.3    1 LIG      -0.65000
      3 H1        -74.6292  -13.6222  -43.9938 H      1 LIG       0.09000
      4 H2        -75.6537  -12.1687  -43.7794 H      1 LIG       0.09000
      5 H3        -76.2963  -13.6008  -44.6258 H      1 LIG       0.09000
      6 H4        -77.0273  -13.4380  -42.4688 H      1 LIG       0.42000
@<TRIPOS>BOND
      1       1       2 1
      2       1       3 1
      3       1       4 1
      4       1       5 1
      5       2       6 1
@<TRIPOS>ALT_TYPE
CGenFF_4.0_ALT_TYPE_SET
CGenFF_4.0 1 CG331 2 OG311 3 HGA3 4 HGA3 5 HGA3 6 HGP1
@<TRIPOS>MOLECULE
methanol
 6 5 0 0 0
****
USER_CHARGES
INVALID_CHARGES
Pose:  36 Cluster:  36 Fr_nu: 215569 TotEn:    -9.58
@<TRIPOS>ATOM
      1 C1        -71.1287   -8.3299  -43.4767 C.3    1 LIG      -0.04000
      2 O1        -69.8785   -7.6665  -43.4401 O.3    1 LIG      -0.65000
      3 H1        -71.6261   -8.1192  -44.4266 H      1 LIG       0.09000
      4 H2        -71.7488   -7.9870  -42.6446 H      1 LIG       0.09000
      5 H3        -70.9629   -9.4060  -43.3858 H      1 LIG       0.09000
      6 H4        -69.4684   -7.8772  -42.5838 H      1 LIG       0.42000
@<TRIPOS>BOND
      1       1       2 1
      2       1       3 1
      3       1       4 1
      4       1       5 1
      5       2       6 1
@<TRIPOS>ALT_TYPE
CGenFF_4.0_ALT_TYPE_SET
CGenFF_4.0 1 CG331 2 OG311 3 HGA3 4 HGA3 5 HGA3 6 HGP1
@<TRIPOS>MOLECULE
methanol
 6 5 0 0 0
****
USER_CHARGES
INVALID_CHARGES
Pose:  37 Cluster:  37 Fr_nu: 6572677 TotEn:    -9.46
@<TRIPOS>ATOM
      1 C1        -47.9624   -9.4977  -21.1852 C.3    1 LIG      -0.04000
      2 O1        -49.3510   -9.5317  -20.9113 O.3    1 LIG      -0.65000
      3 H1        -47.6249   -8.4594  -21.2325 H      1 LIG       0.09000
      4 H2        -47.7652   -9.9997  -22.1359 H      1 LIG       0.09000
      5 H3        -47.4293  -10.0156  -20.3845 H      1 LIG       0.09000
      6 H4        -49.6125  -10.4678  -20.8773 H      1 LIG       0.42000
@<TRIPOS>BOND
      1       1       2 1
      2       1       3 1
      3       1       4 1
      4       1       5 1
      5       2       6 1
@<TRIPOS>ALT_TYPE
CGenFF_4.0_ALT_TYPE_SET
CGenFF_4.0 1 CG331 2 OG311 3 HGA3 4 HGA3 5 HGA3 6 HGP1
@<TRIPOS>MOLECULE
methanol
 6 5 0 0 0
****
USER_CHARGES
INVALID_CHARGES
Pose:  38 Cluster:  38 Fr_nu: 194409 TotEn:    -9.07
@<TRIPOS>ATOM
      1 C1        -81.8424   -6.7980  -45.4983 C.3    1 LIG      -0.04000
      2 O1        -82.4767   -6.1777  -44.3950 O.3    1 LIG      -0.65000
      3 H1        -82.0424   -7.8721  -45.4778 H      1 LIG       0.09000
      4 H2        -80.7658   -6.6161  -45.4504 H      1 LIG       0.09000
      5 H3        -82.2410   -6.3731  -46.4225 H      1 LIG       0.09000
      6 H4        -82.2765   -5.2275  -44.4476 H      1 LIG       0.42000
@<TRIPOS>BOND
      1       1       2 1
      2       1       3 1
      3       1       4 1
      4       1       5 1
      5       2       6 1
@<TRIPOS>ALT_TYPE
CGenFF_4.0_ALT_TYPE_SET
CGenFF_4.0 1 CG331 2 OG311 3 HGA3 4 HGA3 5 HGA3 6 HGP1
@<TRIPOS>MOLECULE
methanol
 6 5 0 0 0
****
USER_CHARGES
INVALID_CHARGES
Pose:  39 Cluster:  39 Fr_nu: 1374643 TotEn:    -8.98
@<TRIPOS>ATOM
      1 C1        -79.3613  -13.8757  -45.5388 C.3    1 LIG      -0.04000
      2 O1        -80.4710  -13.0915  -45.1413 O.3    1 LIG      -0.65000
      3 H1        -78.9600  -14.4065  -44.6720 H      1 LIG       0.09000
      4 H2        -78.5933  -13.2293  -45.9712 H      1 LIG       0.09000
      5 H3        -79.6884  -14.6008  -46.2878 H      1 LIG       0.09000
      6 H4        -80.7986  -12.6367  -45.9360 H      1 LIG       0.42000
@<TRIPOS>BOND
      1       1       2 1
      2       1       3 1
      3       1       4 1
      4       1       5 1
      5       2       6 1
@<TRIPOS>ALT_TYPE
CGenFF_4.0_ALT_TYPE_SET
CGenFF_4.0 1 CG331 2 OG311 3 HGA3 4 HGA3 5 HGA3 6 HGP1
@<TRIPOS>MOLECULE
methanol
 6 5 0 0 0
****
USER_CHARGES
INVALID_CHARGES
Pose:  40 Cluster:  40 Fr_nu: 162733 TotEn:    -8.94
@<TRIPOS>ATOM
      1 C1        -75.2251  -22.9513  -47.2288 C.3    1 LIG      -0.04000
      2 O1        -74.3368  -23.4487  -48.2126 O.3    1 LIG      -0.65000
      3 H1        -74.8125  -23.1410  -46.2349 H      1 LIG       0.09000
      4 H2        -76.1961  -23.4423  -47.3317 H      1 LIG       0.09000
      5 H3        -75.3464  -21.8749  -47.3711 H      1 LIG       0.09000
      6 H4        -74.7368  -23.2621  -49.0792 H      1 LIG       0.42000
@<TRIPOS>BOND
      1       1       2 1
      2       1       3 1
      3       1       4 1
      4       1       5 1
      5       2       6 1
@<TRIPOS>ALT_TYPE
CGenFF_4.0_ALT_TYPE_SET
CGenFF_4.0 1 CG331 2 OG311 3 HGA3 4 HGA3 5 HGA3 6 HGP1
@<TRIPOS>MOLECULE
methanol
 6 5 0 0 0
****
USER_CHARGES
INVALID_CHARGES
Pose:  41 Cluster:  41 Fr_nu: 3731332 TotEn:    -8.84
@<TRIPOS>ATOM
      1 C1        -79.0847  -12.9666  -45.6955 C.3    1 LIG      -0.04000
      2 O1        -79.3538  -13.1923  -47.0671 O.3    1 LIG      -0.65000
      3 H1        -78.2309  -13.5744  -45.3861 H      1 LIG       0.09000
      4 H2        -79.9652  -13.2276  -45.1028 H      1 LIG       0.09000
      5 H3        -78.8491  -11.9099  -45.5486 H      1 LIG       0.09000
      6 H4        -80.1161  -12.6368  -47.3037 H      1 LIG       0.42000
@<TRIPOS>BOND
      1       1       2 1
      2       1       3 1
      3       1       4 1
      4       1       5 1
      5       2       6 1
@<TRIPOS>ALT_TYPE
CGenFF_4.0_ALT_TYPE_SET
CGenFF_4.0 1 CG331 2 OG311 3 HGA3 4 HGA3 5 HGA3 6 HGP1
@<TRIPOS>MOLECULE
methanol
 6 5 0 0 0
****
USER_CHARGES
INVALID_CHARGES
Pose:  42 Cluster:  42 Fr_nu: 202217 TotEn:    -8.59
@<TRIPOS>ATOM
      1 C1        -39.5149  -14.5643  -38.7775 C.3    1 LIG      -0.04000
      2 O1        -38.3638  -13.7492  -38.6549 O.3    1 LIG      -0.65000
      3 H1        -40.4073  -13.9700  -38.5660 H      1 LIG       0.09000
      4 H2        -39.4467  -15.4005  -38.0770 H      1 LIG       0.09000
      5 H3        -39.5703  -14.9500  -39.7981 H      1 LIG       0.09000
      6 H4        -37.5942  -14.3109  -38.8495 H      1 LIG       0.42000
@<TRIPOS>BOND
      1       1       2 1
      2       1       3 1
      3       1       4 1
      4       1       5 1
      5       2       6 1
@<TRIPOS>ALT_TYPE
CGenFF_4.0_ALT_TYPE_SET
CGenFF_4.0 1 CG331 2 OG311 3 HGA3 4 HGA3 5 HGA3 6 HGP1
@<TRIPOS>MOLECULE
methanol
 6 5 0 0 0
****
USER_CHARGES
INVALID_CHARGES
Pose:  43 Cluster:  43 Fr_nu: 161875 TotEn:    -8.57
@<TRIPOS>ATOM
      1 C1        -74.6045  -26.0358  -49.4774 C.3    1 LIG      -0.04000
      2 O1        -74.0388  -24.7661  -49.2086 O.3    1 LIG      -0.65000
      3 H1        -74.0639  -26.8025  -48.9170 H      1 LIG       0.09000
      4 H2        -74.5449  -26.2428  -50.5490 H      1 LIG       0.09000
      5 H3        -75.6519  -26.0313  -49.1669 H      1 LIG       0.09000
      6 H4        -74.5442  -24.1136  -49.7229 H      1 LIG       0.42000
@<TRIPOS>BOND
      1       1       2 1
      2       1       3 1
      3       1       4 1
      4       1       5 1
      5       2       6 1
@<TRIPOS>ALT_TYPE
CGenFF_4.0_ALT_TYPE_SET
CGenFF_4.0 1 CG331 2 OG311 3 HGA3 4 HGA3 5 HGA3 6 HGP1
@<TRIPOS>MOLECULE
methanol
 6 5 0 0 0
****
USER_CHARGES
INVALID_CHARGES
Pose:  44 Cluster:  44 Fr_nu: 248993 TotEn:    -8.45
@<TRIPOS>ATOM
      1 C1        -50.8484  -11.4092  -27.2485 C.3    1 LIG      -0.04000
      2 O1        -50.3036  -12.3321  -26.3234 O.3    1 LIG      -0.65000
      3 H1        -50.3047  -10.4635  -27.1840 H      1 LIG       0.09000
      4 H2        -51.9063  -11.2494  -27.0251 H      1 LIG       0.09000
      5 H3        -50.7485  -11.8162  -28.2574 H      1 LIG       0.09000
      6 H4        -50.8113  -13.1569  -26.4102 H      1 LIG       0.42000
@<TRIPOS>BOND
      1       1       2 1
      2       1       3 1
      3       1       4 1
      4       1       5 1
      5       2       6 1
@<TRIPOS>ALT_TYPE
CGenFF_4.0_ALT_TYPE_SET
CGenFF_4.0 1 CG331 2 OG311 3 HGA3 4 HGA3 5 HGA3 6 HGP1
@<TRIPOS>MOLECULE
methanol
 6 5 0 0 0
****
USER_CHARGES
INVALID_CHARGES
Pose:  45 Cluster:  45 Fr_nu: 155231 TotEn:    -8.43
@<TRIPOS>ATOM
      1 C1        -69.2149   -5.9871  -45.4199 C.3    1 LIG      -0.04000
      2 O1        -68.9421   -6.9496  -44.4180 O.3    1 LIG      -0.65000
      3 H1        -70.2747   -5.7221  -45.3926 H      1 LIG       0.09000
      4 H2        -68.9559   -6.3963  -46.3997 H      1 LIG       0.09000
      5 H3        -68.6136   -5.0952  -45.2290 H      1 LIG       0.09000
      6 H4        -67.9941   -7.1590  -44.4739 H      1 LIG       0.42000
@<TRIPOS>BOND
      1       1       2 1
      2       1       3 1
      3       1       4 1
      4       1       5 1
      5       2       6 1
@<TRIPOS>ALT_TYPE
CGenFF_4.0_ALT_TYPE_SET
CGenFF_4.0 1 CG331 2 OG311 3 HGA3 4 HGA3 5 HGA3 6 HGP1
@<TRIPOS>MOLECULE
methanol
 6 5 0 0 0
****
USER_CHARGES
INVALID_CHARGES
Pose:  46 Cluster:  46 Fr_nu:  23030 TotEn:    -8.42
@<TRIPOS>ATOM
      1 C1        -62.5813  -20.5790  -29.8542 C.3    1 LIG      -0.04000
      2 O1        -63.8286  -20.0363  -29.4617 O.3    1 LIG      -0.65000
      3 H1        -61.7768  -19.9089  -29.5413 H      1 LIG       0.09000
      4 H2        -62.5632  -20.7052  -30.9398 H      1 LIG       0.09000
      5 H3        -62.4498  -21.5515  -29.3741 H      1 LIG       0.09000
      6 H4        -64.5159  -20.6578  -29.7564 H      1 LIG       0.42000
@<TRIPOS>BOND
      1       1       2 1
      2       1       3 1
      3       1       4 1
      4       1       5 1
      5       2       6 1
@<TRIPOS>ALT_TYPE
CGenFF_4.0_ALT_TYPE_SET
CGenFF_4.0 1 CG331 2 OG311 3 HGA3 4 HGA3 5 HGA3 6 HGP1
@<TRIPOS>MOLECULE
methanol
 6 5 0 0 0
****
USER_CHARGES
INVALID_CHARGES
Pose:  47 Cluster:  47 Fr_nu: 9924109 TotEn:    -8.41
@<TRIPOS>ATOM
      1 C1        -86.3230    2.8797  -50.0348 C.3    1 LIG      -0.04000
      2 O1        -85.9827    1.5054  -50.0422 O.3    1 LIG      -0.65000
      3 H1        -85.8592    3.3660  -49.1731 H      1 LIG       0.09000
      4 H2        -87.4096    2.9867  -49.9858 H      1 LIG       0.09000
      5 H3        -85.9543    3.3422  -50.9534 H      1 LIG       0.09000
      6 H4        -86.4120    1.1092  -50.8197 H      1 LIG       0.42000
@<TRIPOS>BOND
      1       1       2 1
      2       1       3 1
      3       1       4 1
      4       1       5 1
      5       2       6 1
@<TRIPOS>ALT_TYPE
CGenFF_4.0_ALT_TYPE_SET
CGenFF_4.0 1 CG331 2 OG311 3 HGA3 4 HGA3 5 HGA3 6 HGP1
@<TRIPOS>MOLECULE
methanol
 6 5 0 0 0
****
USER_CHARGES
INVALID_CHARGES
Pose:  48 Cluster:  48 Fr_nu: 9924886 TotEn:    -8.33
@<TRIPOS>ATOM
      1 C1        -41.0874   -2.4322  -47.1920 C.3    1 LIG      -0.04000
      2 O1        -41.1627   -1.2480  -46.4197 O.3    1 LIG      -0.65000
      3 H1        -41.2506   -3.2994  -46.5475 H      1 LIG       0.09000
      4 H2        -40.1049   -2.4971  -47.6663 H      1 LIG       0.09000
      5 H3        -41.8609   -2.4035  -47.9630 H      1 LIG       0.09000
      6 H4        -41.0130   -0.5020  -47.0254 H      1 LIG       0.42000
@<TRIPOS>BOND
      1       1       2 1
      2       1       3 1
      3       1       4 1
      4       1       5 1
      5       2       6 1
@<TRIPOS>ALT_TYPE
CGenFF_4.0_ALT_TYPE_SET
CGenFF_4.0 1 CG331 2 OG311 3 HGA3 4 HGA3 5 HGA3 6 HGP1
@<TRIPOS>MOLECULE
methanol
 6 5 0 0 0
****
USER_CHARGES
INVALID_CHARGES
Pose:  49 Cluster:  49 Fr_nu: 194616 TotEn:    -8.11
@<TRIPOS>ATOM
      1 C1        -81.8424   -6.7980  -45.4983 C.3    1 LIG      -0.04000
      2 O1        -82.6045   -5.6916  -45.9452 O.3    1 LIG      -0.65000
      3 H1        -82.0615   -7.6681  -46.1221 H      1 LIG       0.09000
      4 H2        -82.0879   -7.0131  -44.4552 H      1 LIG       0.09000
      5 H3        -80.7806   -6.5536  -45.5778 H      1 LIG       0.09000
      6 H4        -82.3831   -4.9407  -45.3683 H      1 LIG       0.42000
@<TRIPOS>BOND
      1       1       2 1
      2       1       3 1
      3       1       4 1
      4       1       5 1
      5       2       6 1
@<TRIPOS>ALT_TYPE
CGenFF_4.0_ALT_TYPE_SET
CGenFF_4.0 1 CG331 2 OG311 3 HGA3 4 HGA3 5 HGA3 6 HGP1
@<TRIPOS>MOLECULE
methanol
 6 5 0 0 0
****
USER_CHARGES
INVALID_CHARGES
Pose:  50 Cluster:  50 Fr_nu: 199553 TotEn:    -7.77
@<TRIPOS>ATOM
      1 C1        -70.7075    3.0743  -47.3283 C.3    1 LIG      -0.04000
      2 O1        -70.2972    1.7300  -47.1584 O.3    1 LIG      -0.65000
      3 H1        -71.6961    3.2133  -46.8838 H      1 LIG       0.09000
      4 H2        -70.7386    3.3148  -48.3940 H      1 LIG       0.09000
      5 H3        -69.9906    3.7306  -46.8294 H      1 LIG       0.09000
      6 H4        -69.4178    1.6463  -47.5650 H      1 LIG       0.42000
@<TRIPOS>BOND
      1       1       2 1
      2       1       3 1
      3       1       4 1
      4       1       5 1
      5       2       6 1
@<TRIPOS>ALT_TYPE
CGenFF_4.0_ALT_TYPE_SET
CGenFF_4.0 1 CG331 2 OG311 3 HGA3 4 HGA3 5 HGA3 6 HGP1
@<TRIPOS>MOLECULE
methanol
 6 5 0 0 0
****
USER_CHARGES
INVALID_CHARGES
Pose:  51 Cluster:  51 Fr_nu: 1205935 TotEn:    -7.74
@<TRIPOS>ATOM
      1 C1        -68.7627   -3.1740  -28.1774 C.3    1 LIG      -0.04000
      2 O1        -68.6129   -4.5204  -28.5888 O.3    1 LIG      -0.65000
      3 H1        -67.8219   -2.8150  -27.7531 H      1 LIG       0.09000
      4 H2        -69.5599   -3.1061  -27.4328 H      1 LIG       0.09000
      5 H3        -69.0245   -2.5642  -29.0453 H      1 LIG       0.09000
      6 H4        -69.4667   -4.8026  -28.9589 H      1 LIG       0.42000
@<TRIPOS>BOND
      1       1       2 1
      2       1       3 1
      3       1       4 1
      4       1       5 1
      5       2       6 1
@<TRIPOS>ALT_TYPE
CGenFF_4.0_ALT_TYPE_SET
CGenFF_4.0 1 CG331 2 OG311 3 HGA3 4 HGA3 5 HGA3 6 HGP1
@<TRIPOS>MOLECULE
methanol
 6 5 0 0 0
****
USER_CHARGES
INVALID_CHARGES
Pose:  52 Cluster:  52 Fr_nu: 197697 TotEn:    -7.41
@<TRIPOS>ATOM
      1 C1        -81.8628   -6.4888  -44.9925 C.3    1 LIG      -0.04000
      2 O1        -82.1599   -6.8402  -46.3314 O.3    1 LIG      -0.65000
      3 H1        -80.8141   -6.1912  -44.9172 H      1 LIG       0.09000
      4 H2        -82.0581   -7.3428  -44.3388 H      1 LIG       0.09000
      5 H3        -82.4990   -5.6519  -44.6951 H      1 LIG       0.09000
      6 H4        -83.0972   -7.0981  -46.3578 H      1 LIG       0.42000
@<TRIPOS>BOND
      1       1       2 1
      2       1       3 1
      3       1       4 1
      4       1       5 1
      5       2       6 1
@<TRIPOS>ALT_TYPE
CGenFF_4.0_ALT_TYPE_SET
CGenFF_4.0 1 CG331 2 OG311 3 HGA3 4 HGA3 5 HGA3 6 HGP1
@<TRIPOS>MOLECULE
methanol
 6 5 0 0 0
****
USER_CHARGES
INVALID_CHARGES
Pose:  53 Cluster:  53 Fr_nu: 193646 TotEn:    -7.18
@<TRIPOS>ATOM
      1 C1        -70.1462   -7.8338  -43.8061 C.3    1 LIG      -0.04000
      2 O1        -71.2987   -8.1210  -43.0355 O.3    1 LIG      -0.65000
      3 H1        -70.4473   -7.4578  -44.7870 H      1 LIG       0.09000
      4 H2        -69.5476   -8.7412  -43.9200 H      1 LIG       0.09000
      5 H3        -69.5556   -7.0720  -43.2920 H      1 LIG       0.09000
      6 H4        -70.9912   -8.4515  -42.1742 H      1 LIG       0.42000
@<TRIPOS>BOND
      1       1       2 1
      2       1       3 1
      3       1       4 1
      4       1       5 1
      5       2       6 1
@<TRIPOS>ALT_TYPE
CGenFF_4.0_ALT_TYPE_SET
CGenFF_4.0 1 CG331 2 OG311 3 HGA3 4 HGA3 5 HGA3 6 HGP1
@<TRIPOS>MOLECULE
methanol
 6 5 0 0 0
****
USER_CHARGES
INVALID_CHARGES
Pose:  54 Cluster:  54 Fr_nu: 202103 TotEn:    -6.95
@<TRIPOS>ATOM
      1 C1        -39.3633  -14.2897  -38.6109 C.3    1 LIG      -0.04000
      2 O1        -39.2747  -15.5198  -39.3061 O.3    1 LIG      -0.65000
      3 H1        -40.4073  -13.9700  -38.5660 H      1 LIG       0.09000
      4 H2        -38.7620  -13.5355  -39.1249 H      1 LIG       0.09000
      5 H3        -38.9826  -14.4267  -37.5960 H      1 LIG       0.09000
      6 H4        -38.3351  -15.7701  -39.3251 H      1 LIG       0.42000
@<TRIPOS>BOND
      1       1       2 1
      2       1       3 1
      3       1       4 1
      4       1       5 1
      5       2       6 1
@<TRIPOS>ALT_TYPE
CGenFF_4.0_ALT_TYPE_SET
CGenFF_4.0 1 CG331 2 OG311 3 HGA3 4 HGA3 5 HGA3 6 HGP1
@<TRIPOS>MOLECULE
methanol
 6 5 0 0 0
****
USER_CHARGES
INVALID_CHARGES
Pose:  55 Cluster:  55 Fr_nu: 164499 TotEn:    -6.79
@<TRIPOS>ATOM
      1 C1        -70.4078  -23.8370  -56.9578 C.3    1 LIG      -0.04000
      2 O1        -71.6284  -23.5228  -56.3130 O.3    1 LIG      -0.65000
      3 H1        -70.5570  -24.6875  -57.6276 H      1 LIG       0.09000
      4 H2        -69.6502  -24.0788  -56.2080 H      1 LIG       0.09000
      5 H3        -70.0796  -22.9719  -57.5387 H      1 LIG       0.09000
      6 H4        -71.4557  -22.7650  -55.7285 H      1 LIG       0.42000
@<TRIPOS>BOND
      1       1       2 1
      2       1       3 1
      3       1       4 1
      4       1       5 1
      5       2       6 1
@<TRIPOS>ALT_TYPE
CGenFF_4.0_ALT_TYPE_SET
CGenFF_4.0 1 CG331 2 OG311 3 HGA3 4 HGA3 5 HGA3 6 HGP1
@<TRIPOS>MOLECULE
methanol
 6 5 0 0 0
****
USER_CHARGES
INVALID_CHARGES
Pose:  56 Cluster:  56 Fr_nu: 203487 TotEn:    -6.29
@<TRIPOS>ATOM
      1 C1        -82.3830   -6.5346  -45.8110 C.3    1 LIG      -0.04000
      2 O1        -83.7247   -6.0861  -45.7557 O.3    1 LIG      -0.65000
      3 H1        -82.3625   -7.6271  -45.7998 H      1 LIG       0.09000
      4 H2        -81.8305   -6.1405  -44.9542 H      1 LIG       0.09000
      5 H3        -81.9252   -6.1733  -46.7348 H      1 LIG       0.09000
      6 H4        -83.7015   -5.1139  -45.7674 H      1 LIG       0.42000
@<TRIPOS>BOND
      1       1       2 1
      2       1       3 1
      3       1       4 1
      4       1       5 1
      5       2       6 1
@<TRIPOS>ALT_TYPE
CGenFF_4.0_ALT_TYPE_SET
CGenFF_4.0 1 CG331 2 OG311 3 HGA3 4 HGA3 5 HGA3 6 HGP1
@<TRIPOS>MOLECULE
methanol
 6 5 0 0 0
****
USER_CHARGES
INVALID_CHARGES
Pose:  57 Cluster:  57 Fr_nu: 9911276 TotEn:    -6.17
@<TRIPOS>ATOM
      1 C1        -53.1077  -20.7803  -32.1241 C.3    1 LIG      -0.04000
      2 O1        -52.3096  -19.8182  -31.4594 O.3    1 LIG      -0.65000
      3 H1        -52.9255  -21.7673  -31.6918 H      1 LIG       0.09000
      4 H2        -52.8618  -20.7862  -33.1890 H      1 LIG       0.09000
      5 H3        -54.1606  -20.5180  -31.9967 H      1 LIG       0.09000
      6 H4        -52.4988  -18.9573  -31.8703 H      1 LIG       0.42000
@<TRIPOS>BOND
      1       1       2 1
      2       1       3 1
      3       1       4 1
      4       1       5 1
      5       2       6 1
@<TRIPOS>ALT_TYPE
CGenFF_4.0_ALT_TYPE_SET
CGenFF_4.0 1 CG331 2 OG311 3 HGA3 4 HGA3 5 HGA3 6 HGP1
@<TRIPOS>MOLECULE
methanol
 6 5 0 0 0
****
USER_CHARGES
INVALID_CHARGES
Pose:  58 Cluster:  58 Fr_nu: 9924226 TotEn:    -3.58
@<TRIPOS>ATOM
      1 C1        -71.1490  -24.6666  -56.5650 C.3    1 LIG      -0.04000
      2 O1        -72.0355  -23.7810  -57.2240 O.3    1 LIG      -0.65000
      3 H1        -71.6957  -25.2340  -55.8078 H      1 LIG       0.09000
      4 H2        -70.3434  -24.0956  -56.0965 H      1 LIG       0.09000
      5 H3        -70.7252  -25.3564  -57.2985 H      1 LIG       0.09000
      6 H4        -71.5145  -23.2962  -57.8868 H      1 LIG       0.42000
@<TRIPOS>BOND
      1       1       2 1
      2       1       3 1
      3       1       4 1
      4       1       5 1
      5       2       6 1
@<TRIPOS>ALT_TYPE
CGenFF_4.0_ALT_TYPE_SET
CGenFF_4.0 1 CG331 2 OG311 3 HGA3 4 HGA3 5 HGA3 6 HGP1
@<TRIPOS>MOLECULE
methanol
 6 5 0 0 0
****
USER_CHARGES
INVALID_CHARGES
Pose:  59 Cluster:  59 Fr_nu: 9924466 TotEn:    -3.48
@<TRIPOS>ATOM
      1 C1        -85.9931    2.8899  -49.9069 C.3    1 LIG      -0.04000
      2 O1        -84.6983    2.3371  -49.7579 O.3    1 LIG      -0.65000
      3 H1        -86.3728    3.1990  -48.9299 H      1 LIG       0.09000
      4 H2        -86.6595    2.1452  -50.3495 H      1 LIG       0.09000
      5 H3        -85.9346    3.7603  -50.5645 H      1 LIG       0.09000
      6 H4        -84.3959    2.0751  -50.6443 H      1 LIG       0.42000
@<TRIPOS>BOND
      1       1       2 1
      2       1       3 1
      3       1       4 1
      4       1       5 1
      5       2       6 1
@<TRIPOS>ALT_TYPE
CGenFF_4.0_ALT_TYPE_SET
CGenFF_4.0 1 CG331 2 OG311 3 HGA3 4 HGA3 5 HGA3 6 HGP1
@<TRIPOS>MOLECULE
methanol
 6 5 0 0 0
****
USER_CHARGES
INVALID_CHARGES
Pose:  60 Cluster:  60 Fr_nu: 9926608 TotEn:    -1.64
@<TRIPOS>ATOM
      1 C1        -41.0925   -3.0541  -47.3850 C.3    1 LIG      -0.04000
      2 O1        -40.5548   -3.5208  -46.1612 O.3    1 LIG      -0.65000
      3 H1        -41.7627   -2.2128  -47.1920 H      1 LIG       0.09000
      4 H2        -41.6385   -3.8633  -47.8763 H      1 LIG       0.09000
      5 H3        -40.2745   -2.7248  -48.0300 H      1 LIG       0.09000
      6 H4        -39.9667   -4.2657  -46.3734 H      1 LIG       0.42000
@<TRIPOS>BOND
      1       1       2 1
      2       1       3 1
      3       1       4 1
      4       1       5 1
      5       2       6 1
@<TRIPOS>ALT_TYPE
CGenFF_4.0_ALT_TYPE_SET
CGenFF_4.0 1 CG331 2 OG311 3 HGA3 4 HGA3 5 HGA3 6 HGP1
@<TRIPOS>MOLECULE
furan
 9 9 0 0 0
****
USER_CHARGES
INVALID_CHARGES
Pose:   1 Cluster:   1 Fr_nu:  15647 TotEn:   -10.86
@<TRIPOS>ATOM
      1 C1        -75.2948  -22.6737  -46.7138 C.2    1 LIG      -0.26000
      2 C2        -76.1491  -23.6087  -46.0820 C.2    1 LIG      -0.26000
      3 C3        -75.0162  -21.7124  -45.7702 C.2    1 LIG       0.09300
      4 C4        -76.3315  -23.1522  -44.7973 C.2    1 LIG       0.09300
      5 O1        -75.6442  -21.9968  -44.5992 O.3    1 LIG      -0.29200
      6 H1        -74.9285  -22.6971  -47.7300 H      1 LIG       0.17500
      7 H2        -76.5780  -24.5035  -46.5095 H      1 LIG       0.17500
      8 H3        -74.4196  -20.8118  -45.7740 H      1 LIG       0.13800
      9 H4        -76.8905  -23.5154  -43.9473 H      1 LIG       0.13800
@<TRIPOS>BOND
      1       1       2 1
      2       1       3 2
      3       2       4 2
      4       3       5 1
      5       4       5 1
      6       1       6 1
      7       2       7 1
      8       3       8 1
      9       4       9 1
@<TRIPOS>ALT_TYPE
CGenFF_4.0_ALT_TYPE_SET
CGenFF_4.0 1 CG2R51 2 CG2R51 3 CG2R51 4 CG2R51 5 OG2R50 6 HGR51 7 HGR51 8 HGR52 9 HGR52
@<TRIPOS>MOLECULE
furan
 9 9 0 0 0
****
USER_CHARGES
INVALID_CHARGES
Pose:   2 Cluster:   2 Fr_nu: 299901 TotEn:   -10.76
@<TRIPOS>ATOM
      1 C1        -78.9062  -12.1381  -51.9955 C.2    1 LIG      -0.26000
      2 C2        -77.7241  -12.1928  -52.7719 C.2    1 LIG      -0.26000
      3 C3        -78.5066  -12.2424  -50.6835 C.2    1 LIG       0.09300
      4 C4        -76.6864  -12.3264  -51.8790 C.2    1 LIG       0.09300
      5 O1        -77.1550  -12.3574  -50.6038 O.3    1 LIG      -0.29200
      6 H1        -79.9223  -12.0360  -52.3481 H      1 LIG       0.17500
      7 H2        -77.6390  -12.1410  -53.8478 H      1 LIG       0.17500
      8 H3        -79.0328  -12.2495  -49.7400 H      1 LIG       0.13800
      9 H4        -75.6145  -12.4082  -51.9854 H      1 LIG       0.13800
@<TRIPOS>BOND
      1       1       2 1
      2       1       3 2
      3       2       4 2
      4       3       5 1
      5       4       5 1
      6       1       6 1
      7       2       7 1
      8       3       8 1
      9       4       9 1
@<TRIPOS>ALT_TYPE
CGenFF_4.0_ALT_TYPE_SET
CGenFF_4.0 1 CG2R51 2 CG2R51 3 CG2R51 4 CG2R51 5 OG2R50 6 HGR51 7 HGR51 8 HGR52 9 HGR52
@<TRIPOS>MOLECULE
furan
 9 9 0 0 0
****
USER_CHARGES
INVALID_CHARGES
Pose:   3 Cluster:   3 Fr_nu: 2230284 TotEn:   -10.68
@<TRIPOS>ATOM
      1 C1        -54.9541  -20.2653  -25.4953 C.2    1 LIG      -0.26000
      2 C2        -55.8825  -21.1583  -24.9089 C.2    1 LIG      -0.26000
      3 C3        -53.8801  -20.2131  -24.6375 C.2    1 LIG       0.09300
      4 C4        -55.3096  -21.5883  -23.7346 C.2    1 LIG       0.09300
      5 O1        -54.0889  -21.0168  -23.5618 O.3    1 LIG      -0.29200
      6 H1        -55.0553  -19.7267  -26.4264 H      1 LIG       0.17500
      7 H2        -56.8483  -21.4520  -25.2942 H      1 LIG       0.17500
      8 H3        -52.9395  -19.6820  -24.6486 H      1 LIG       0.13800
      9 H4        -55.6246  -22.2638  -22.9527 H      1 LIG       0.13800
@<TRIPOS>BOND
      1       1       2 1
      2       1       3 2
      3       2       4 2
      4       3       5 1
      5       4       5 1
      6       1       6 1
      7       2       7 1
      8       3       8 1
      9       4       9 1
@<TRIPOS>ALT_TYPE
CGenFF_4.0_ALT_TYPE_SET
CGenFF_4.0 1 CG2R51 2 CG2R51 3 CG2R51 4 CG2R51 5 OG2R50 6 HGR51 7 HGR51 8 HGR52 9 HGR52
@<TRIPOS>MOLECULE
furan
 9 9 0 0 0
****
USER_CHARGES
INVALID_CHARGES
Pose:   4 Cluster:   4 Fr_nu:  15398 TotEn:   -10.27
@<TRIPOS>ATOM
      1 C1        -69.5615   -6.8735  -44.2763 C.2    1 LIG      -0.26000
      2 C2        -70.6266   -7.8052  -44.2468 C.2    1 LIG      -0.26000
      3 C3        -69.5709   -6.3225  -45.5366 C.2    1 LIG       0.09300
      4 C4        -71.2109   -7.7570  -45.4911 C.2    1 LIG       0.09300
      5 O1        -70.5733   -6.8555  -46.2832 O.3    1 LIG      -0.29200
      6 H1        -68.8729   -6.6340  -43.4790 H      1 LIG       0.17500
      7 H2        -70.9304   -8.4331  -43.4217 H      1 LIG       0.17500
      8 H3        -68.9643   -5.5782  -46.0317 H      1 LIG       0.13800
      9 H4        -72.0437   -8.2729  -45.9463 H      1 LIG       0.13800
@<TRIPOS>BOND
      1       1       2 1
      2       1       3 2
      3       2       4 2
      4       3       5 1
      5       4       5 1
      6       1       6 1
      7       2       7 1
      8       3       8 1
      9       4       9 1
@<TRIPOS>ALT_TYPE
CGenFF_4.0_ALT_TYPE_SET
CGenFF_4.0 1 CG2R51 2 CG2R51 3 CG2R51 4 CG2R51 5 OG2R50 6 HGR51 7 HGR51 8 HGR52 9 HGR52
@<TRIPOS>MOLECULE
furan
 9 9 0 0 0
****
USER_CHARGES
INVALID_CHARGES
Pose:   5 Cluster:   5 Fr_nu:    297 TotEn:    -9.59
@<TRIPOS>ATOM
      1 C1        -80.9334   -8.2569  -31.7907 C.2    1 LIG      -0.26000
      2 C2        -80.9210   -8.6007  -33.1636 C.2    1 LIG      -0.26000
      3 C3        -82.2186   -7.8554  -31.5091 C.2    1 LIG       0.09300
      4 C4        -82.1994   -8.3850  -33.6230 C.2    1 LIG       0.09300
      5 O1        -82.9965   -7.9307  -32.6207 O.3    1 LIG      -0.29200
      6 H1        -80.1088   -8.2962  -31.0937 H      1 LIG       0.17500
      7 H2        -80.0848   -8.9610  -33.7453 H      1 LIG       0.17500
      8 H3        -82.7139   -7.5067  -30.6146 H      1 LIG       0.13800
      9 H4        -82.6775   -8.5006  -34.5848 H      1 LIG       0.13800
@<TRIPOS>BOND
      1       1       2 1
      2       1       3 2
      3       2       4 2
      4       3       5 1
      5       4       5 1
      6       1       6 1
      7       2       7 1
      8       3       8 1
      9       4       9 1
@<TRIPOS>ALT_TYPE
CGenFF_4.0_ALT_TYPE_SET
CGenFF_4.0 1 CG2R51 2 CG2R51 3 CG2R51 4 CG2R51 5 OG2R50 6 HGR51 7 HGR51 8 HGR52 9 HGR52
@<TRIPOS>MOLECULE
furan
 9 9 0 0 0
****
USER_CHARGES
INVALID_CHARGES
Pose:   6 Cluster:   6 Fr_nu: 2212969 TotEn:    -9.25
@<TRIPOS>ATOM
      1 C1        -44.8968  -12.0045  -34.5317 C.2    1 LIG      -0.26000
      2 C2        -45.6359  -10.8570  -34.9060 C.2    1 LIG      -0.26000
      3 C3        -44.1621  -12.3633  -35.6379 C.2    1 LIG       0.09300
      4 C4        -45.3001  -10.5962  -36.2142 C.2    1 LIG       0.09300
      5 O1        -44.4021  -11.5098  -36.6677 O.3    1 LIG      -0.29200
      6 H1        -44.8997  -12.5076  -33.5756 H      1 LIG       0.17500
      7 H2        -46.3267  -10.2907  -34.2982 H      1 LIG       0.17500
      8 H3        -43.4585  -13.1570  -35.8429 H      1 LIG       0.13800
      9 H4        -45.5963   -9.8389  -36.9253 H      1 LIG       0.13800
@<TRIPOS>BOND
      1       1       2 1
      2       1       3 2
      3       2       4 2
      4       3       5 1
      5       4       5 1
      6       1       6 1
      7       2       7 1
      8       3       8 1
      9       4       9 1
@<TRIPOS>ALT_TYPE
CGenFF_4.0_ALT_TYPE_SET
CGenFF_4.0 1 CG2R51 2 CG2R51 3 CG2R51 4 CG2R51 5 OG2R50 6 HGR51 7 HGR51 8 HGR52 9 HGR52
@<TRIPOS>MOLECULE
furan
 9 9 0 0 0
****
USER_CHARGES
INVALID_CHARGES
Pose:   7 Cluster:   7 Fr_nu: 3009825 TotEn:    -9.04
@<TRIPOS>ATOM
      1 C1        -50.5810  -11.4167  -27.7659 C.2    1 LIG      -0.26000
      2 C2        -49.4680  -11.0612  -26.9671 C.2    1 LIG      -0.26000
      3 C3        -51.6246  -10.6287  -27.3393 C.2    1 LIG       0.09300
      4 C4        -49.9108  -10.0813  -26.1094 C.2    1 LIG       0.09300
      5 O1        -51.2243   -9.8118  -26.3299 O.3    1 LIG      -0.29200
      6 H1        -50.6180  -12.1552  -28.5537 H      1 LIG       0.17500
      7 H2        -48.4681  -11.4682  -27.0111 H      1 LIG       0.17500
      8 H3        -52.6588  -10.5327  -27.6363 H      1 LIG       0.13800
      9 H4        -49.4404   -9.5053  -25.3258 H      1 LIG       0.13800
@<TRIPOS>BOND
      1       1       2 1
      2       1       3 2
      3       2       4 2
      4       3       5 1
      5       4       5 1
      6       1       6 1
      7       2       7 1
      8       3       8 1
      9       4       9 1
@<TRIPOS>ALT_TYPE
CGenFF_4.0_ALT_TYPE_SET
CGenFF_4.0 1 CG2R51 2 CG2R51 3 CG2R51 4 CG2R51 5 OG2R50 6 HGR51 7 HGR51 8 HGR52 9 HGR52
@<TRIPOS>MOLECULE
furan
 9 9 0 0 0
****
USER_CHARGES
INVALID_CHARGES
Pose:   8 Cluster:   8 Fr_nu: 242185 TotEn:    -9.00
@<TRIPOS>ATOM
      1 C1        -75.9961  -21.7823  -45.2269 C.2    1 LIG      -0.26000
      2 C2        -76.0672  -23.1893  -45.0903 C.2    1 LIG      -0.26000
      3 C3        -74.8789  -21.3868  -44.5287 C.2    1 LIG       0.09300
      4 C4        -74.9884  -23.5532  -44.3184 C.2    1 LIG       0.09300
      5 O1        -74.2590  -22.4602  -43.9720 O.3    1 LIG      -0.29200
      6 H1        -76.6744  -21.1373  -45.7663 H      1 LIG       0.17500
      7 H2        -76.8116  -23.8548  -45.5030 H      1 LIG       0.17500
      8 H3        -74.4134  -20.4298  -44.3429 H      1 LIG       0.13800
      9 H4        -74.6196  -24.4983  -43.9473 H      1 LIG       0.13800
@<TRIPOS>BOND
      1       1       2 1
      2       1       3 2
      3       2       4 2
      4       3       5 1
      5       4       5 1
      6       1       6 1
      7       2       7 1
      8       3       8 1
      9       4       9 1
@<TRIPOS>ALT_TYPE
CGenFF_4.0_ALT_TYPE_SET
CGenFF_4.0 1 CG2R51 2 CG2R51 3 CG2R51 4 CG2R51 5 OG2R50 6 HGR51 7 HGR51 8 HGR52 9 HGR52
@<TRIPOS>MOLECULE
furan
 9 9 0 0 0
****
USER_CHARGES
INVALID_CHARGES
Pose:   9 Cluster:   9 Fr_nu:  16969 TotEn:    -8.81
@<TRIPOS>ATOM
      1 C1        -82.0140   -7.4954  -31.9433 C.2    1 LIG      -0.26000
      2 C2        -81.5301   -7.8470  -33.2260 C.2    1 LIG      -0.26000
      3 C3        -81.1757   -8.1045  -31.0386 C.2    1 LIG       0.09300
      4 C4        -80.4305   -8.6457  -33.0138 C.2    1 LIG       0.09300
      5 O1        -80.2077   -8.8075  -31.6831 O.3    1 LIG      -0.29200
      6 H1        -82.8673   -6.8761  -31.7075 H      1 LIG       0.17500
      7 H2        -81.9323   -7.5546  -34.1852 H      1 LIG       0.17500
      8 H3        -81.1343   -8.1332  -29.9595 H      1 LIG       0.13800
      9 H4        -79.7355   -9.1503  -33.6690 H      1 LIG       0.13800
@<TRIPOS>BOND
      1       1       2 1
      2       1       3 2
      3       2       4 2
      4       3       5 1
      5       4       5 1
      6       1       6 1
      7       2       7 1
      8       3       8 1
      9       4       9 1
@<TRIPOS>ALT_TYPE
CGenFF_4.0_ALT_TYPE_SET
CGenFF_4.0 1 CG2R51 2 CG2R51 3 CG2R51 4 CG2R51 5 OG2R50 6 HGR51 7 HGR51 8 HGR52 9 HGR52
@<TRIPOS>MOLECULE
furan
 9 9 0 0 0
****
USER_CHARGES
INVALID_CHARGES
Pose:  10 Cluster:  10 Fr_nu: 826457 TotEn:    -8.69
@<TRIPOS>ATOM
      1 C1        -49.5327  -10.5959  -27.9298 C.2    1 LIG      -0.26000
      2 C2        -50.1176  -11.8304  -28.3000 C.2    1 LIG      -0.26000
      3 C3        -49.5343  -10.5697  -26.5545 C.2    1 LIG       0.09300
      4 C4        -50.4349  -12.4706  -27.1246 C.2    1 LIG       0.09300
      5 O1        -50.0825  -11.7087  -26.0560 O.3    1 LIG      -0.29200
      6 H1        -49.1574   -9.8219  -28.5835 H      1 LIG       0.17500
      7 H2        -50.2866  -12.2066  -29.2987 H      1 LIG       0.17500
      8 H3        -49.1985   -9.8521  -25.8201 H      1 LIG       0.13800
      9 H4        -50.8906  -13.4217  -26.8909 H      1 LIG       0.13800
@<TRIPOS>BOND
      1       1       2 1
      2       1       3 2
      3       2       4 2
      4       3       5 1
      5       4       5 1
      6       1       6 1
      7       2       7 1
      8       3       8 1
      9       4       9 1
@<TRIPOS>ALT_TYPE
CGenFF_4.0_ALT_TYPE_SET
CGenFF_4.0 1 CG2R51 2 CG2R51 3 CG2R51 4 CG2R51 5 OG2R50 6 HGR51 7 HGR51 8 HGR52 9 HGR52
@<TRIPOS>MOLECULE
furan
 9 9 0 0 0
****
USER_CHARGES
INVALID_CHARGES
Pose:  11 Cluster:  11 Fr_nu:  52730 TotEn:    -8.45
@<TRIPOS>ATOM
      1 C1        -76.5528  -10.9582  -44.1973 C.2    1 LIG      -0.26000
      2 C2        -76.5869   -9.6389  -43.6860 C.2    1 LIG      -0.26000
      3 C3        -75.5254  -10.9871  -45.1115 C.2    1 LIG       0.09300
      4 C4        -75.5779   -8.9556  -44.3240 C.2    1 LIG       0.09300
      5 O1        -74.9260   -9.7704  -45.1945 O.3    1 LIG      -0.29200
      6 H1        -77.1967  -11.7845  -43.9330 H      1 LIG       0.17500
      7 H2        -77.2624   -9.2364  -42.9449 H      1 LIG       0.17500
      8 H3        -75.1151  -11.7550  -45.7510 H      1 LIG       0.13800
      9 H4        -75.2144   -7.9397  -44.2727 H      1 LIG       0.13800
@<TRIPOS>BOND
      1       1       2 1
      2       1       3 2
      3       2       4 2
      4       3       5 1
      5       4       5 1
      6       1       6 1
      7       2       7 1
      8       3       8 1
      9       4       9 1
@<TRIPOS>ALT_TYPE
CGenFF_4.0_ALT_TYPE_SET
CGenFF_4.0 1 CG2R51 2 CG2R51 3 CG2R51 4 CG2R51 5 OG2R50 6 HGR51 7 HGR51 8 HGR52 9 HGR52
@<TRIPOS>MOLECULE
furan
 9 9 0 0 0
****
USER_CHARGES
INVALID_CHARGES
Pose:  12 Cluster:  12 Fr_nu: 1201075 TotEn:    -8.45
@<TRIPOS>ATOM
      1 C1        -80.6591   -8.9581  -32.5893 C.2    1 LIG      -0.26000
      2 C2        -80.5011   -8.5499  -31.2434 C.2    1 LIG      -0.26000
      3 C3        -81.3857   -7.9666  -33.2065 C.2    1 LIG       0.09300
      4 C4        -81.1423   -7.3379  -31.1340 C.2    1 LIG       0.09300
      5 O1        -81.6841   -6.9753  -32.3263 O.3    1 LIG      -0.29200
      6 H1        -80.2900   -9.8622  -33.0516 H      1 LIG       0.17500
      7 H2        -79.9843   -9.0734  -30.4520 H      1 LIG       0.17500
      8 H3        -81.7512   -7.8238  -34.2130 H      1 LIG       0.13800
      9 H4        -81.2949   -6.6436  -30.3206 H      1 LIG       0.13800
@<TRIPOS>BOND
      1       1       2 1
      2       1       3 2
      3       2       4 2
      4       3       5 1
      5       4       5 1
      6       1       6 1
      7       2       7 1
      8       3       8 1
      9       4       9 1
@<TRIPOS>ALT_TYPE
CGenFF_4.0_ALT_TYPE_SET
CGenFF_4.0 1 CG2R51 2 CG2R51 3 CG2R51 4 CG2R51 5 OG2R50 6 HGR51 7 HGR51 8 HGR52 9 HGR52
@<TRIPOS>MOLECULE
furan
 9 9 0 0 0
****
USER_CHARGES
INVALID_CHARGES
Pose:  13 Cluster:  13 Fr_nu: 234387 TotEn:    -8.33
@<TRIPOS>ATOM
      1 C1        -76.7610  -23.4326  -47.2931 C.2    1 LIG      -0.26000
      2 C2        -75.4628  -22.8744  -47.2142 C.2    1 LIG      -0.26000
      3 C3        -77.3874  -23.1112  -46.1113 C.2    1 LIG       0.09300
      4 C4        -75.3884  -22.2517  -45.9900 C.2    1 LIG       0.09300
      5 O1        -76.5575  -22.3913  -45.3116 O.3    1 LIG      -0.29200
      6 H1        -77.1868  -23.9987  -48.1088 H      1 LIG       0.17500
      7 H2        -74.6794  -22.9202  -47.9569 H      1 LIG       0.17500
      8 H3        -78.3701  -23.3084  -45.7084 H      1 LIG       0.13800
      9 H4        -74.6156  -21.6950  -45.4802 H      1 LIG       0.13800
@<TRIPOS>BOND
      1       1       2 1
      2       1       3 2
      3       2       4 2
      4       3       5 1
      5       4       5 1
      6       1       6 1
      7       2       7 1
      8       3       8 1
      9       4       9 1
@<TRIPOS>ALT_TYPE
CGenFF_4.0_ALT_TYPE_SET
CGenFF_4.0 1 CG2R51 2 CG2R51 3 CG2R51 4 CG2R51 5 OG2R50 6 HGR51 7 HGR51 8 HGR52 9 HGR52
@<TRIPOS>MOLECULE
furan
 9 9 0 0 0
****
USER_CHARGES
INVALID_CHARGES
Pose:  14 Cluster:  14 Fr_nu: 659814 TotEn:    -8.32
@<TRIPOS>ATOM
      1 C1        -78.3094  -21.4252  -32.7312 C.2    1 LIG      -0.26000
      2 C2        -79.5918  -20.8621  -32.5269 C.2    1 LIG      -0.26000
      3 C3        -78.4614  -22.3744  -33.7151 C.2    1 LIG       0.09300
      4 C4        -80.4359  -21.5073  -33.4006 C.2    1 LIG       0.09300
      5 O1        -79.7546  -22.4306  -34.1285 O.3    1 LIG      -0.29200
      6 H1        -77.3897  -21.1714  -32.2245 H      1 LIG       0.17500
      7 H2        -79.8664  -20.0833  -31.8302 H      1 LIG       0.17500
      8 H3        -77.7834  -23.0570  -34.2065 H      1 LIG       0.13800
      9 H4        -81.4918  -21.4291  -33.6151 H      1 LIG       0.13800
@<TRIPOS>BOND
      1       1       2 1
      2       1       3 2
      3       2       4 2
      4       3       5 1
      5       4       5 1
      6       1       6 1
      7       2       7 1
      8       3       8 1
      9       4       9 1
@<TRIPOS>ALT_TYPE
CGenFF_4.0_ALT_TYPE_SET
CGenFF_4.0 1 CG2R51 2 CG2R51 3 CG2R51 4 CG2R51 5 OG2R50 6 HGR51 7 HGR51 8 HGR52 9 HGR52
@<TRIPOS>MOLECULE
furan
 9 9 0 0 0
****
USER_CHARGES
INVALID_CHARGES
Pose:  15 Cluster:  15 Fr_nu: 759346 TotEn:    -8.23
@<TRIPOS>ATOM
      1 C1        -60.6874  -20.0591  -25.0239 C.2    1 LIG      -0.26000
      2 C2        -59.7287  -21.0103  -24.6005 C.2    1 LIG      -0.26000
      3 C3        -59.9957  -18.8900  -25.2405 C.2    1 LIG       0.09300
      4 C4        -58.5195  -20.3548  -24.5887 C.2    1 LIG       0.09300
      5 O1        -58.6736  -19.0619  -24.9776 O.3    1 LIG      -0.29200
      6 H1        -61.7496  -20.2069  -25.1543 H      1 LIG       0.17500
      7 H2        -59.8979  -22.0444  -24.3371 H      1 LIG       0.17500
      8 H3        -60.2828  -17.9010  -25.5666 H      1 LIG       0.13800
      9 H4        -57.5106  -20.6516  -24.3415 H      1 LIG       0.13800
@<TRIPOS>BOND
      1       1       2 1
      2       1       3 2
      3       2       4 2
      4       3       5 1
      5       4       5 1
      6       1       6 1
      7       2       7 1
      8       3       8 1
      9       4       9 1
@<TRIPOS>ALT_TYPE
CGenFF_4.0_ALT_TYPE_SET
CGenFF_4.0 1 CG2R51 2 CG2R51 3 CG2R51 4 CG2R51 5 OG2R50 6 HGR51 7 HGR51 8 HGR52 9 HGR52
@<TRIPOS>MOLECULE
furan
 9 9 0 0 0
****
USER_CHARGES
INVALID_CHARGES
Pose:  16 Cluster:  16 Fr_nu: 1744135 TotEn:    -8.21
@<TRIPOS>ATOM
      1 C1        -52.0052    2.7249  -34.3795 C.2    1 LIG      -0.26000
      2 C2        -51.5737    4.0530  -34.1490 C.2    1 LIG      -0.26000
      3 C3        -51.1440    1.9159  -33.6753 C.2    1 LIG       0.09300
      4 C4        -50.4797    3.9609  -33.3204 C.2    1 LIG       0.09300
      5 O1        -50.2113    2.6615  -33.0269 O.3    1 LIG      -0.29200
      6 H1        -52.8392    2.3982  -34.9836 H      1 LIG       0.17500
      7 H2        -52.0061    4.9635  -34.5380 H      1 LIG       0.17500
      8 H3        -51.0652    0.8471  -33.5393 H      1 LIG       0.13800
      9 H4        -49.8171    4.6877  -32.8735 H      1 LIG       0.13800
@<TRIPOS>BOND
      1       1       2 1
      2       1       3 2
      3       2       4 2
      4       3       5 1
      5       4       5 1
      6       1       6 1
      7       2       7 1
      8       3       8 1
      9       4       9 1
@<TRIPOS>ALT_TYPE
CGenFF_4.0_ALT_TYPE_SET
CGenFF_4.0 1 CG2R51 2 CG2R51 3 CG2R51 4 CG2R51 5 OG2R50 6 HGR51 7 HGR51 8 HGR52 9 HGR52
@<TRIPOS>MOLECULE
furan
 9 9 0 0 0
****
USER_CHARGES
INVALID_CHARGES
Pose:  17 Cluster:  17 Fr_nu:  16727 TotEn:    -8.18
@<TRIPOS>ATOM
      1 C1        -75.2349  -23.4008  -46.0597 C.2    1 LIG      -0.26000
      2 C2        -76.1960  -22.8666  -45.1686 C.2    1 LIG      -0.26000
      3 C3        -75.6342  -23.0263  -47.3216 C.2    1 LIG       0.09300
      4 C4        -77.1140  -22.2036  -45.9494 C.2    1 LIG       0.09300
      5 O1        -76.7787  -22.2962  -47.2630 O.3    1 LIG      -0.29200
      6 H1        -74.3608  -23.9860  -45.8131 H      1 LIG       0.17500
      7 H2        -76.2169  -22.9537  -44.0918 H      1 LIG       0.17500
      8 H3        -75.2339  -23.1896  -48.3116 H      1 LIG       0.13800
      9 H4        -78.0136  -21.6454  -45.7347 H      1 LIG       0.13800
@<TRIPOS>BOND
      1       1       2 1
      2       1       3 2
      3       2       4 2
      4       3       5 1
      5       4       5 1
      6       1       6 1
      7       2       7 1
      8       3       8 1
      9       4       9 1
@<TRIPOS>ALT_TYPE
CGenFF_4.0_ALT_TYPE_SET
CGenFF_4.0 1 CG2R51 2 CG2R51 3 CG2R51 4 CG2R51 5 OG2R50 6 HGR51 7 HGR51 8 HGR52 9 HGR52
@<TRIPOS>MOLECULE
furan
 9 9 0 0 0
****
USER_CHARGES
INVALID_CHARGES
Pose:  18 Cluster:  18 Fr_nu: 1702103 TotEn:    -8.08
@<TRIPOS>ATOM
      1 C1        -51.8966    4.6992  -33.6491 C.2    1 LIG      -0.26000
      2 C2        -51.8773    3.4200  -33.0437 C.2    1 LIG      -0.26000
      3 C3        -51.0823    4.6111  -34.7541 C.2    1 LIG       0.09300
      4 C4        -51.0527    2.6414  -33.8220 C.2    1 LIG       0.09300
      5 O1        -50.5641    3.3601  -34.8667 O.3    1 LIG      -0.29200
      6 H1        -52.4361    5.5758  -33.3207 H      1 LIG       0.17500
      7 H2        -52.3993    3.1049  -32.1517 H      1 LIG       0.17500
      8 H3        -50.7851    5.3111  -35.5215 H      1 LIG       0.13800
      9 H4        -50.7288    1.6121  -33.7703 H      1 LIG       0.13800
@<TRIPOS>BOND
      1       1       2 1
      2       1       3 2
      3       2       4 2
      4       3       5 1
      5       4       5 1
      6       1       6 1
      7       2       7 1
      8       3       8 1
      9       4       9 1
@<TRIPOS>ALT_TYPE
CGenFF_4.0_ALT_TYPE_SET
CGenFF_4.0 1 CG2R51 2 CG2R51 3 CG2R51 4 CG2R51 5 OG2R50 6 HGR51 7 HGR51 8 HGR52 9 HGR52
@<TRIPOS>MOLECULE
furan
 9 9 0 0 0
****
USER_CHARGES
INVALID_CHARGES
Pose:  19 Cluster:  19 Fr_nu: 147280 TotEn:    -8.05
@<TRIPOS>ATOM
      1 C1        -74.6480  -22.8649  -44.6093 C.2    1 LIG      -0.26000
      2 C2        -75.6367  -23.7347  -45.1280 C.2    1 LIG      -0.26000
      3 C3        -75.0193  -21.5957  -44.9880 C.2    1 LIG       0.09300
      4 C4        -76.5417  -22.9351  -45.7864 C.2    1 LIG       0.09300
      5 O1        -76.1726  -21.6298  -45.7057 O.3    1 LIG      -0.29200
      6 H1        -73.7739  -23.1298  -44.0323 H      1 LIG       0.17500
      7 H2        -75.6839  -24.8100  -45.0335 H      1 LIG       0.17500
      8 H3        -74.5937  -20.6148  -44.8333 H      1 LIG       0.13800
      9 H4        -77.4524  -23.1305  -46.3336 H      1 LIG       0.13800
@<TRIPOS>BOND
      1       1       2 1
      2       1       3 2
      3       2       4 2
      4       3       5 1
      5       4       5 1
      6       1       6 1
      7       2       7 1
      8       3       8 1
      9       4       9 1
@<TRIPOS>ALT_TYPE
CGenFF_4.0_ALT_TYPE_SET
CGenFF_4.0 1 CG2R51 2 CG2R51 3 CG2R51 4 CG2R51 5 OG2R50 6 HGR51 7 HGR51 8 HGR52 9 HGR52
@<TRIPOS>MOLECULE
furan
 9 9 0 0 0
****
USER_CHARGES
INVALID_CHARGES
Pose:  20 Cluster:  20 Fr_nu:  16693 TotEn:    -7.98
@<TRIPOS>ATOM
      1 C1        -76.5661  -23.5558  -46.2254 C.2    1 LIG      -0.26000
      2 C2        -75.9368  -22.9100  -45.1345 C.2    1 LIG      -0.26000
      3 C3        -75.8511  -23.1985  -47.3449 C.2    1 LIG       0.09300
      4 C4        -74.8821  -22.2042  -45.6650 C.2    1 LIG       0.09300
      5 O1        -74.8229  -22.3749  -47.0118 O.3    1 LIG      -0.29200
      6 H1        -77.4326  -24.2006  -46.1992 H      1 LIG       0.17500
      7 H2        -76.2169  -22.9537  -44.0918 H      1 LIG       0.17500
      8 H3        -75.9399  -23.4341  -48.3954 H      1 LIG       0.13800
      9 H4        -74.1207  -21.5661  -45.2406 H      1 LIG       0.13800
@<TRIPOS>BOND
      1       1       2 1
      2       1       3 2
      3       2       4 2
      4       3       5 1
      5       4       5 1
      6       1       6 1
      7       2       7 1
      8       3       8 1
      9       4       9 1
@<TRIPOS>ALT_TYPE
CGenFF_4.0_ALT_TYPE_SET
CGenFF_4.0 1 CG2R51 2 CG2R51 3 CG2R51 4 CG2R51 5 OG2R50 6 HGR51 7 HGR51 8 HGR52 9 HGR52
@<TRIPOS>MOLECULE
furan
 9 9 0 0 0
****
USER_CHARGES
INVALID_CHARGES
Pose:  21 Cluster:  21 Fr_nu: 667508 TotEn:    -7.86
@<TRIPOS>ATOM
      1 C1        -78.3372  -21.9886  -33.6291 C.2    1 LIG      -0.26000
      2 C2        -79.6033  -22.4580  -34.0535 C.2    1 LIG      -0.26000
      3 C3        -78.5479  -20.7275  -33.1217 C.2    1 LIG       0.09300
      4 C4        -80.4973  -21.4504  -33.7750 C.2    1 LIG       0.09300
      5 O1        -79.8619  -20.3921  -33.2069 O.3    1 LIG      -0.29200
      6 H1        -77.3898  -22.5046  -33.6864 H      1 LIG       0.17500
      7 H2        -79.8351  -23.4115  -34.5055 H      1 LIG       0.17500
      8 H3        -77.9019  -19.9800  -32.6848 H      1 LIG       0.13800
      9 H4        -81.5628  -21.3373  -33.9125 H      1 LIG       0.13800
@<TRIPOS>BOND
      1       1       2 1
      2       1       3 2
      3       2       4 2
      4       3       5 1
      5       4       5 1
      6       1       6 1
      7       2       7 1
      8       3       8 1
      9       4       9 1
@<TRIPOS>ALT_TYPE
CGenFF_4.0_ALT_TYPE_SET
CGenFF_4.0 1 CG2R51 2 CG2R51 3 CG2R51 4 CG2R51 5 OG2R50 6 HGR51 7 HGR51 8 HGR52 9 HGR52
@<TRIPOS>MOLECULE
furan
 9 9 0 0 0
****
USER_CHARGES
INVALID_CHARGES
Pose:  22 Cluster:  22 Fr_nu: 375322 TotEn:    -7.67
@<TRIPOS>ATOM
      1 C1        -45.6179  -12.1536  -45.2938 C.2    1 LIG      -0.26000
      2 C2        -46.3833  -13.3250  -45.5066 C.2    1 LIG      -0.26000
      3 C3        -46.5161  -11.1649  -44.9655 C.2    1 LIG       0.09300
      4 C4        -47.6945  -12.9687  -45.2929 C.2    1 LIG       0.09300
      5 O1        -47.7840  -11.6536  -44.9626 O.3    1 LIG      -0.29200
      6 H1        -44.5459  -12.0436  -45.3707 H      1 LIG       0.17500
      7 H2        -46.0240  -14.3063  -45.7810 H      1 LIG       0.17500
      8 H3        -46.4180  -10.1180  -44.7177 H      1 LIG       0.13800
      9 H4        -48.6312  -13.5054  -45.3336 H      1 LIG       0.13800
@<TRIPOS>BOND
      1       1       2 1
      2       1       3 2
      3       2       4 2
      4       3       5 1
      5       4       5 1
      6       1       6 1
      7       2       7 1
      8       3       8 1
      9       4       9 1
@<TRIPOS>ALT_TYPE
CGenFF_4.0_ALT_TYPE_SET
CGenFF_4.0 1 CG2R51 2 CG2R51 3 CG2R51 4 CG2R51 5 OG2R50 6 HGR51 7 HGR51 8 HGR52 9 HGR52
@<TRIPOS>MOLECULE
furan
 9 9 0 0 0
****
USER_CHARGES
INVALID_CHARGES
Pose:  23 Cluster:  23 Fr_nu:  44783 TotEn:    -7.66
@<TRIPOS>ATOM
      1 C1        -76.2308  -22.0161  -45.4744 C.2    1 LIG      -0.26000
      2 C2        -75.3417  -22.5678  -46.4276 C.2    1 LIG      -0.26000
      3 C3        -76.3826  -22.9711  -44.4962 C.2    1 LIG       0.09300
      4 C4        -75.0135  -23.8204  -45.9637 C.2    1 LIG       0.09300
      5 O1        -75.6438  -24.0739  -44.7868 O.3    1 LIG      -0.29200
      6 H1        -76.7024  -21.0444  -45.4978 H      1 LIG       0.17500
      7 H2        -74.9846  -22.1095  -47.3385 H      1 LIG       0.17500
      8 H3        -76.9493  -23.0169  -43.5776 H      1 LIG       0.13800
      9 H4        -74.3788  -24.6122  -46.3343 H      1 LIG       0.13800
@<TRIPOS>BOND
      1       1       2 1
      2       1       3 2
      3       2       4 2
      4       3       5 1
      5       4       5 1
      6       1       6 1
      7       2       7 1
      8       3       8 1
      9       4       9 1
@<TRIPOS>ALT_TYPE
CGenFF_4.0_ALT_TYPE_SET
CGenFF_4.0 1 CG2R51 2 CG2R51 3 CG2R51 4 CG2R51 5 OG2R50 6 HGR51 7 HGR51 8 HGR52 9 HGR52
@<TRIPOS>MOLECULE
furan
 9 9 0 0 0
****
USER_CHARGES
INVALID_CHARGES
Pose:  24 Cluster:  24 Fr_nu: 645274 TotEn:    -7.52
@<TRIPOS>ATOM
      1 C1        -78.4375  -11.9021  -52.1019 C.2    1 LIG      -0.26000
      2 C2        -77.9544  -12.3977  -53.3365 C.2    1 LIG      -0.26000
      3 C3        -77.4022  -12.0339  -51.2060 C.2    1 LIG       0.09300
      4 C4        -76.6582  -12.7967  -53.1070 C.2    1 LIG       0.09300
      5 O1        -76.3139  -12.5782  -51.8108 O.3    1 LIG      -0.29200
      6 H1        -79.4179  -11.4998  -51.8913 H      1 LIG       0.17500
      7 H2        -78.4845  -12.4563  -54.2762 H      1 LIG       0.17500
      8 H3        -77.2859  -11.7987  -50.1580 H      1 LIG       0.13800
      9 H4        -75.8890  -13.2322  -53.7281 H      1 LIG       0.13800
@<TRIPOS>BOND
      1       1       2 1
      2       1       3 2
      3       2       4 2
      4       3       5 1
      5       4       5 1
      6       1       6 1
      7       2       7 1
      8       3       8 1
      9       4       9 1
@<TRIPOS>ALT_TYPE
CGenFF_4.0_ALT_TYPE_SET
CGenFF_4.0 1 CG2R51 2 CG2R51 3 CG2R51 4 CG2R51 5 OG2R50 6 HGR51 7 HGR51 8 HGR52 9 HGR52
@<TRIPOS>MOLECULE
furan
 9 9 0 0 0
****
USER_CHARGES
INVALID_CHARGES
Pose:  25 Cluster:  25 Fr_nu: 341232 TotEn:    -7.44
@<TRIPOS>ATOM
      1 C1        -69.6484   -1.4290  -29.1109 C.2    1 LIG      -0.26000
      2 C2        -68.4373   -0.8193  -28.7052 C.2    1 LIG      -0.26000
      3 C3        -69.4728   -2.7818  -28.9349 C.2    1 LIG       0.09300
      4 C4        -67.6079   -1.8430  -28.3100 C.2    1 LIG       0.09300
      5 O1        -68.2317   -3.0425  -28.4469 O.3    1 LIG      -0.29200
      6 H1        -70.5379   -0.9432  -29.4853 H      1 LIG       0.17500
      7 H2        -68.1988    0.2345  -28.7010 H      1 LIG       0.17500
      8 H3        -70.1011   -3.6450  -29.0998 H      1 LIG       0.13800
      9 H4        -66.5985   -1.8819  -27.9271 H      1 LIG       0.13800
@<TRIPOS>BOND
      1       1       2 1
      2       1       3 2
      3       2       4 2
      4       3       5 1
      5       4       5 1
      6       1       6 1
      7       2       7 1
      8       3       8 1
      9       4       9 1
@<TRIPOS>ALT_TYPE
CGenFF_4.0_ALT_TYPE_SET
CGenFF_4.0 1 CG2R51 2 CG2R51 3 CG2R51 4 CG2R51 5 OG2R50 6 HGR51 7 HGR51 8 HGR52 9 HGR52
@<TRIPOS>MOLECULE
furan
 9 9 0 0 0
****
USER_CHARGES
INVALID_CHARGES
Pose:  26 Cluster:  26 Fr_nu: 1780688 TotEn:    -7.42
@<TRIPOS>ATOM
      1 C1        -78.2353  -21.3528  -32.9522 C.2    1 LIG      -0.26000
      2 C2        -79.5199  -21.2339  -33.5342 C.2    1 LIG      -0.26000
      3 C3        -78.3065  -20.7144  -31.7359 C.2    1 LIG       0.09300
      4 C4        -80.2845  -20.5315  -32.6321 C.2    1 LIG       0.09300
      5 O1        -79.5523  -20.2111  -31.5331 O.3    1 LIG      -0.29200
      6 H1        -77.3661  -21.8421  -33.3674 H      1 LIG       0.17500
      7 H2        -79.8475  -21.6130  -34.4915 H      1 LIG       0.17500
      8 H3        -77.5970  -20.5412  -30.9398 H      1 LIG       0.13800
      9 H4        -81.3117  -20.1969  -32.6234 H      1 LIG       0.13800
@<TRIPOS>BOND
      1       1       2 1
      2       1       3 2
      3       2       4 2
      4       3       5 1
      5       4       5 1
      6       1       6 1
      7       2       7 1
      8       3       8 1
      9       4       9 1
@<TRIPOS>ALT_TYPE
CGenFF_4.0_ALT_TYPE_SET
CGenFF_4.0 1 CG2R51 2 CG2R51 3 CG2R51 4 CG2R51 5 OG2R50 6 HGR51 7 HGR51 8 HGR52 9 HGR52
@<TRIPOS>MOLECULE
furan
 9 9 0 0 0
****
USER_CHARGES
INVALID_CHARGES
Pose:  27 Cluster:  27 Fr_nu: 511496 TotEn:    -7.39
@<TRIPOS>ATOM
      1 C1        -74.1543   -3.1489  -30.9588 C.2    1 LIG      -0.26000
      2 C2        -74.6991   -1.9180  -31.3960 C.2    1 LIG      -0.26000
      3 C3        -75.2164   -4.0142  -30.8352 C.2    1 LIG       0.09300
      4 C4        -76.0551   -2.1188  -31.5085 C.2    1 LIG       0.09300
      5 O1        -76.3786   -3.3941  -31.1685 O.3    1 LIG      -0.29200
      6 H1        -73.1174   -3.3768  -30.7583 H      1 LIG       0.17500
      7 H2        -74.1694   -0.9993  -31.6034 H      1 LIG       0.17500
      8 H3        -75.3070   -5.0490  -30.5385 H      1 LIG       0.13800
      9 H4        -76.8823   -1.4890  -31.8023 H      1 LIG       0.13800
@<TRIPOS>BOND
      1       1       2 1
      2       1       3 2
      3       2       4 2
      4       3       5 1
      5       4       5 1
      6       1       6 1
      7       2       7 1
      8       3       8 1
      9       4       9 1
@<TRIPOS>ALT_TYPE
CGenFF_4.0_ALT_TYPE_SET
CGenFF_4.0 1 CG2R51 2 CG2R51 3 CG2R51 4 CG2R51 5 OG2R50 6 HGR51 7 HGR51 8 HGR52 9 HGR52
@<TRIPOS>MOLECULE
furan
 9 9 0 0 0
****
USER_CHARGES
INVALID_CHARGES
Pose:  28 Cluster:  28 Fr_nu: 741468 TotEn:    -7.37
@<TRIPOS>ATOM
      1 C1        -47.4091  -12.0943  -44.6558 C.2    1 LIG      -0.26000
      2 C2        -47.2823  -13.4746  -44.9420 C.2    1 LIG      -0.26000
      3 C3        -46.1793  -11.5357  -44.9158 C.2    1 LIG       0.09300
      4 C4        -45.9841  -13.6611  -45.3565 C.2    1 LIG       0.09300
      5 O1        -45.3051  -12.4841  -45.3434 O.3    1 LIG      -0.29200
      6 H1        -48.2869  -11.5720  -44.3036 H      1 LIG       0.17500
      7 H2        -48.0422  -14.2380  -44.8569 H      1 LIG       0.17500
      8 H3        -45.7855  -10.5319  -44.8514 H      1 LIG       0.13800
      9 H4        -45.4187  -14.5236  -45.6782 H      1 LIG       0.13800
@<TRIPOS>BOND
      1       1       2 1
      2       1       3 2
      3       2       4 2
      4       3       5 1
      5       4       5 1
      6       1       6 1
      7       2       7 1
      8       3       8 1
      9       4       9 1
@<TRIPOS>ALT_TYPE
CGenFF_4.0_ALT_TYPE_SET
CGenFF_4.0 1 CG2R51 2 CG2R51 3 CG2R51 4 CG2R51 5 OG2R50 6 HGR51 7 HGR51 8 HGR52 9 HGR52
@<TRIPOS>MOLECULE
furan
 9 9 0 0 0
****
USER_CHARGES
INVALID_CHARGES
Pose:  29 Cluster:  29 Fr_nu: 1025667 TotEn:    -7.30
@<TRIPOS>ATOM
      1 C1        -58.3966    1.9318  -41.1532 C.2    1 LIG      -0.26000
      2 C2        -57.0647    2.3891  -41.0109 C.2    1 LIG      -0.26000
      3 C3        -58.6232    1.0809  -40.0964 C.2    1 LIG       0.09300
      4 C4        -56.5725    1.7852  -39.8773 C.2    1 LIG       0.09300
      5 O1        -57.5163    0.9863  -39.3139 O.3    1 LIG      -0.29200
      6 H1        -59.1028    2.1896  -41.9291 H      1 LIG       0.17500
      7 H2        -56.5305    3.0734  -41.6541 H      1 LIG       0.17500
      8 H3        -59.4734    0.4965  -39.7762 H      1 LIG       0.13800
      9 H4        -55.6218    1.8185  -39.3654 H      1 LIG       0.13800
@<TRIPOS>BOND
      1       1       2 1
      2       1       3 2
      3       2       4 2
      4       3       5 1
      5       4       5 1
      6       1       6 1
      7       2       7 1
      8       3       8 1
      9       4       9 1
@<TRIPOS>ALT_TYPE
CGenFF_4.0_ALT_TYPE_SET
CGenFF_4.0 1 CG2R51 2 CG2R51 3 CG2R51 4 CG2R51 5 OG2R50 6 HGR51 7 HGR51 8 HGR52 9 HGR52
@<TRIPOS>MOLECULE
furan
 9 9 0 0 0
****
USER_CHARGES
INVALID_CHARGES
Pose:  30 Cluster:  30 Fr_nu: 275370 TotEn:    -7.30
@<TRIPOS>ATOM
      1 C1        -62.6786   -3.8914  -56.0190 C.2    1 LIG      -0.26000
      2 C2        -62.0203   -5.1213  -56.2582 C.2    1 LIG      -0.26000
      3 C3        -62.2723   -3.4769  -54.7720 C.2    1 LIG       0.09300
      4 C4        -61.2585   -5.3706  -55.1403 C.2    1 LIG       0.09300
      5 O1        -61.4065   -4.3729  -54.2297 O.3    1 LIG      -0.29200
      6 H1        -63.3639   -3.3724  -56.6734 H      1 LIG       0.17500
      7 H2        -62.0919   -5.7476  -57.1357 H      1 LIG       0.17500
      8 H3        -62.4947   -2.6136  -54.1618 H      1 LIG       0.13800
      9 H4        -60.5917   -6.1705  -54.8533 H      1 LIG       0.13800
@<TRIPOS>BOND
      1       1       2 1
      2       1       3 2
      3       2       4 2
      4       3       5 1
      5       4       5 1
      6       1       6 1
      7       2       7 1
      8       3       8 1
      9       4       9 1
@<TRIPOS>ALT_TYPE
CGenFF_4.0_ALT_TYPE_SET
CGenFF_4.0 1 CG2R51 2 CG2R51 3 CG2R51 4 CG2R51 5 OG2R50 6 HGR51 7 HGR51 8 HGR52 9 HGR52
@<TRIPOS>MOLECULE
furan
 9 9 0 0 0
****
USER_CHARGES
INVALID_CHARGES
Pose:  31 Cluster:  31 Fr_nu: 401792 TotEn:    -7.26
@<TRIPOS>ATOM
      1 C1        -45.4425  -10.0873  -36.0429 C.2    1 LIG      -0.26000
      2 C2        -44.7788  -11.3341  -35.9517 C.2    1 LIG      -0.26000
      3 C3        -46.4476  -10.1201  -35.1044 C.2    1 LIG       0.09300
      4 C4        -45.4256  -12.0398  -34.9639 C.2    1 LIG       0.09300
      5 O1        -46.4440  -11.3067  -34.4423 O.3    1 LIG      -0.29200
      6 H1        -45.2168   -9.2676  -36.7095 H      1 LIG       0.17500
      7 H2        -43.9345  -11.6755  -36.5331 H      1 LIG       0.17500
      8 H3        -47.2091   -9.4170  -34.7996 H      1 LIG       0.13800
      9 H4        -45.2902  -13.0227  -34.5366 H      1 LIG       0.13800
@<TRIPOS>BOND
      1       1       2 1
      2       1       3 2
      3       2       4 2
      4       3       5 1
      5       4       5 1
      6       1       6 1
      7       2       7 1
      8       3       8 1
      9       4       9 1
@<TRIPOS>ALT_TYPE
CGenFF_4.0_ALT_TYPE_SET
CGenFF_4.0 1 CG2R51 2 CG2R51 3 CG2R51 4 CG2R51 5 OG2R50 6 HGR51 7 HGR51 8 HGR52 9 HGR52
@<TRIPOS>MOLECULE
furan
 9 9 0 0 0
****
USER_CHARGES
INVALID_CHARGES
Pose:  32 Cluster:  32 Fr_nu:  46997 TotEn:    -7.24
@<TRIPOS>ATOM
      1 C1        -80.6400  -22.6533  -33.6222 C.2    1 LIG      -0.26000
      2 C2        -79.3283  -23.0733  -33.9480 C.2    1 LIG      -0.26000
      3 C3        -80.5001  -21.6564  -32.6850 C.2    1 LIG       0.09300
      4 C4        -78.4804  -22.3030  -33.1868 C.2    1 LIG       0.09300
      5 O1        -79.1868  -21.4366  -32.4141 O.3    1 LIG      -0.29200
      6 H1        -81.5710  -23.0305  -34.0203 H      1 LIG       0.17500
      7 H2        -79.0373  -23.8413  -34.6501 H      1 LIG       0.17500
      8 H3        -81.1993  -21.0362  -32.1430 H      1 LIG       0.13800
      9 H4        -77.4061  -22.2513  -33.0849 H      1 LIG       0.13800
@<TRIPOS>BOND
      1       1       2 1
      2       1       3 2
      3       2       4 2
      4       3       5 1
      5       4       5 1
      6       1       6 1
      7       2       7 1
      8       3       8 1
      9       4       9 1
@<TRIPOS>ALT_TYPE
CGenFF_4.0_ALT_TYPE_SET
CGenFF_4.0 1 CG2R51 2 CG2R51 3 CG2R51 4 CG2R51 5 OG2R50 6 HGR51 7 HGR51 8 HGR52 9 HGR52
@<TRIPOS>MOLECULE
furan
 9 9 0 0 0
****
USER_CHARGES
INVALID_CHARGES
Pose:  33 Cluster:  33 Fr_nu:   1174 TotEn:    -7.24
@<TRIPOS>ATOM
      1 C1        -79.1757  -20.3185  -32.7364 C.2    1 LIG      -0.26000
      2 C2        -78.8001  -21.4279  -33.5310 C.2    1 LIG      -0.26000
      3 C3        -80.4893  -20.0537  -33.0466 C.2    1 LIG       0.09300
      4 C4        -79.9111  -21.7620  -34.2700 C.2    1 LIG       0.09300
      5 O1        -80.9451  -20.9292  -33.9805 O.3    1 LIG      -0.29200
      6 H1        -78.5651  -19.7790  -32.0268 H      1 LIG       0.17500
      7 H2        -77.8399  -21.9223  -33.5611 H      1 LIG       0.17500
      8 H3        -81.2037  -19.3175  -32.7078 H      1 LIG       0.13800
      9 H4        -80.1174  -22.5253  -35.0061 H      1 LIG       0.13800
@<TRIPOS>BOND
      1       1       2 1
      2       1       3 2
      3       2       4 2
      4       3       5 1
      5       4       5 1
      6       1       6 1
      7       2       7 1
      8       3       8 1
      9       4       9 1
@<TRIPOS>ALT_TYPE
CGenFF_4.0_ALT_TYPE_SET
CGenFF_4.0 1 CG2R51 2 CG2R51 3 CG2R51 4 CG2R51 5 OG2R50 6 HGR51 7 HGR51 8 HGR52 9 HGR52
@<TRIPOS>MOLECULE
furan
 9 9 0 0 0
****
USER_CHARGES
INVALID_CHARGES
Pose:  34 Cluster:  34 Fr_nu: 1857709 TotEn:    -7.21
@<TRIPOS>ATOM
      1 C1        -47.6674  -12.9072  -45.5085 C.2    1 LIG      -0.26000
      2 C2        -46.4735  -12.3092  -45.9777 C.2    1 LIG      -0.26000
      3 C3        -47.8134  -12.4962  -44.2039 C.2    1 LIG       0.09300
      4 C4        -45.9750  -11.5754  -44.9265 C.2    1 LIG       0.09300
      5 O1        -46.7860  -11.6841  -43.8415 O.3    1 LIG      -0.29200
      6 H1        -48.3374  -13.5568  -46.0528 H      1 LIG       0.17500
      7 H2        -46.0316  -12.4014  -46.9593 H      1 LIG       0.17500
      8 H3        -48.5541  -12.6823  -43.4399 H      1 LIG       0.13800
      9 H4        -45.1011  -10.9537  -44.7967 H      1 LIG       0.13800
@<TRIPOS>BOND
      1       1       2 1
      2       1       3 2
      3       2       4 2
      4       3       5 1
      5       4       5 1
      6       1       6 1
      7       2       7 1
      8       3       8 1
      9       4       9 1
@<TRIPOS>ALT_TYPE
CGenFF_4.0_ALT_TYPE_SET
CGenFF_4.0 1 CG2R51 2 CG2R51 3 CG2R51 4 CG2R51 5 OG2R50 6 HGR51 7 HGR51 8 HGR52 9 HGR52
@<TRIPOS>MOLECULE
furan
 9 9 0 0 0
****
USER_CHARGES
INVALID_CHARGES
Pose:  35 Cluster:  35 Fr_nu: 195155 TotEn:    -7.14
@<TRIPOS>ATOM
      1 C1        -65.1328  -23.0643  -35.8852 C.2    1 LIG      -0.26000
      2 C2        -64.8562  -22.1544  -34.8370 C.2    1 LIG      -0.26000
      3 C3        -66.0417  -23.9645  -35.3797 C.2    1 LIG       0.09300
      4 C4        -65.6159  -22.5634  -33.7657 C.2    1 LIG       0.09300
      5 O1        -66.3414  -23.6661  -34.0883 O.3    1 LIG      -0.29200
      6 H1        -64.7209  -23.0643  -36.8840 H      1 LIG       0.17500
      7 H2        -64.1871  -21.3064  -34.8596 H      1 LIG       0.17500
      8 H3        -66.5462  -24.8275  -35.7893 H      1 LIG       0.13800
      9 H4        -65.7457  -22.1966  -32.7579 H      1 LIG       0.13800
@<TRIPOS>BOND
      1       1       2 1
      2       1       3 2
      3       2       4 2
      4       3       5 1
      5       4       5 1
      6       1       6 1
      7       2       7 1
      8       3       8 1
      9       4       9 1
@<TRIPOS>ALT_TYPE
CGenFF_4.0_ALT_TYPE_SET
CGenFF_4.0 1 CG2R51 2 CG2R51 3 CG2R51 4 CG2R51 5 OG2R50 6 HGR51 7 HGR51 8 HGR52 9 HGR52
@<TRIPOS>MOLECULE
furan
 9 9 0 0 0
****
USER_CHARGES
INVALID_CHARGES
Pose:  36 Cluster:  36 Fr_nu: 201275 TotEn:    -7.04
@<TRIPOS>ATOM
      1 C1        -78.2696  -12.9733  -46.5348 C.2    1 LIG      -0.26000
      2 C2        -77.2129  -13.2369  -45.6309 C.2    1 LIG      -0.26000
      3 C3        -79.3641  -13.6518  -46.0512 C.2    1 LIG       0.09300
      4 C4        -77.7369  -14.0576  -44.6593 C.2    1 LIG       0.09300
      5 O1        -79.0478  -14.3151  -44.9082 O.3    1 LIG      -0.29200
      6 H1        -78.2374  -12.3653  -47.4273 H      1 LIG       0.17500
      7 H2        -76.1964  -12.8740  -45.6812 H      1 LIG       0.17500
      8 H3        -80.3859  -13.7573  -46.3854 H      1 LIG       0.13800
      9 H4        -77.3298  -14.5200  -43.7720 H      1 LIG       0.13800
@<TRIPOS>BOND
      1       1       2 1
      2       1       3 2
      3       2       4 2
      4       3       5 1
      5       4       5 1
      6       1       6 1
      7       2       7 1
      8       3       8 1
      9       4       9 1
@<TRIPOS>ALT_TYPE
CGenFF_4.0_ALT_TYPE_SET
CGenFF_4.0 1 CG2R51 2 CG2R51 3 CG2R51 4 CG2R51 5 OG2R50 6 HGR51 7 HGR51 8 HGR52 9 HGR52
@<TRIPOS>MOLECULE
furan
 9 9 0 0 0
****
USER_CHARGES
INVALID_CHARGES
Pose:  37 Cluster:  37 Fr_nu: 1509193 TotEn:    -6.99
@<TRIPOS>ATOM
      1 C1        -45.5525  -10.6361  -35.5391 C.2    1 LIG      -0.26000
      2 C2        -45.9886  -10.7219  -34.1953 C.2    1 LIG      -0.26000
      3 C3        -44.9769  -11.8506  -35.8321 C.2    1 LIG       0.09300
      4 C4        -45.6485  -11.9827  -33.7631 C.2    1 LIG       0.09300
      5 O1        -45.0315  -12.6770  -34.7549 O.3    1 LIG      -0.29200
      6 H1        -45.6456   -9.7943  -36.2099 H      1 LIG       0.17500
      7 H2        -46.4884   -9.9601  -33.6146 H      1 LIG       0.17500
      8 H3        -44.5093  -12.2628  -36.7144 H      1 LIG       0.13800
      9 H4        -45.7698  -12.5104  -32.8283 H      1 LIG       0.13800
@<TRIPOS>BOND
      1       1       2 1
      2       1       3 2
      3       2       4 2
      4       3       5 1
      5       4       5 1
      6       1       6 1
      7       2       7 1
      8       3       8 1
      9       4       9 1
@<TRIPOS>ALT_TYPE
CGenFF_4.0_ALT_TYPE_SET
CGenFF_4.0 1 CG2R51 2 CG2R51 3 CG2R51 4 CG2R51 5 OG2R50 6 HGR51 7 HGR51 8 HGR52 9 HGR52
@<TRIPOS>MOLECULE
furan
 9 9 0 0 0
****
USER_CHARGES
INVALID_CHARGES
Pose:  38 Cluster:  38 Fr_nu: 2660312 TotEn:    -6.81
@<TRIPOS>ATOM
      1 C1        -51.3416    2.2748  -34.1452 C.2    1 LIG      -0.26000
      2 C2        -52.0662    2.7145  -35.2787 C.2    1 LIG      -0.26000
      3 C3        -50.6690    3.3769  -33.6708 C.2    1 LIG       0.09300
      4 C4        -51.7849    4.0539  -35.4160 C.2    1 LIG       0.09300
      5 O1        -50.9340    4.4654  -34.4397 O.3    1 LIG      -0.29200
      6 H1        -51.3126    1.2791  -33.7268 H      1 LIG       0.17500
      7 H2        -52.7128    2.1284  -35.9157 H      1 LIG       0.17500
      8 H3        -49.9989    3.5433  -32.8399 H      1 LIG       0.13800
      9 H4        -52.0940    4.8145  -36.1181 H      1 LIG       0.13800
@<TRIPOS>BOND
      1       1       2 1
      2       1       3 2
      3       2       4 2
      4       3       5 1
      5       4       5 1
      6       1       6 1
      7       2       7 1
      8       3       8 1
      9       4       9 1
@<TRIPOS>ALT_TYPE
CGenFF_4.0_ALT_TYPE_SET
CGenFF_4.0 1 CG2R51 2 CG2R51 3 CG2R51 4 CG2R51 5 OG2R50 6 HGR51 7 HGR51 8 HGR52 9 HGR52
@<TRIPOS>MOLECULE
furan
 9 9 0 0 0
****
USER_CHARGES
INVALID_CHARGES
Pose:  39 Cluster:  39 Fr_nu: 1448016 TotEn:    -6.80
@<TRIPOS>ATOM
      1 C1        -78.7196  -22.2805  -33.2813 C.2    1 LIG      -0.26000
      2 C2        -79.9032  -21.6380  -33.7167 C.2    1 LIG      -0.26000
      3 C3        -77.9708  -21.3146  -32.6501 C.2    1 LIG       0.09300
      4 C4        -79.7933  -20.3254  -33.3203 C.2    1 LIG       0.09300
      5 O1        -78.6183  -20.1202  -32.6694 O.3    1 LIG      -0.29200
      6 H1        -78.4463  -23.3175  -33.4118 H      1 LIG       0.17500
      7 H2        -80.7327  -22.0768  -34.2522 H      1 LIG       0.17500
      8 H3        -77.0082  -21.3167  -32.1598 H      1 LIG       0.13800
      9 H4        -80.4306  -19.4588  -33.4194 H      1 LIG       0.13800
@<TRIPOS>BOND
      1       1       2 1
      2       1       3 2
      3       2       4 2
      4       3       5 1
      5       4       5 1
      6       1       6 1
      7       2       7 1
      8       3       8 1
      9       4       9 1
@<TRIPOS>ALT_TYPE
CGenFF_4.0_ALT_TYPE_SET
CGenFF_4.0 1 CG2R51 2 CG2R51 3 CG2R51 4 CG2R51 5 OG2R50 6 HGR51 7 HGR51 8 HGR52 9 HGR52
@<TRIPOS>MOLECULE
furan
 9 9 0 0 0
****
USER_CHARGES
INVALID_CHARGES
Pose:  40 Cluster:  40 Fr_nu:  54565 TotEn:    -6.76
@<TRIPOS>ATOM
      1 C1        -80.3202  -21.0772  -33.6680 C.2    1 LIG      -0.26000
      2 C2        -79.0579  -21.7164  -33.7001 C.2    1 LIG      -0.26000
      3 C3        -81.2475  -22.0476  -33.9685 C.2    1 LIG       0.09300
      4 C4        -79.3038  -23.0319  -34.0179 C.2    1 LIG       0.09300
      5 O1        -80.6361  -23.2420  -34.1830 O.3    1 LIG      -0.29200
      6 H1        -80.5281  -20.0389  -33.4532 H      1 LIG       0.17500
      7 H2        -78.0899  -21.2737  -33.5147 H      1 LIG       0.17500
      8 H3        -82.3237  -22.0497  -34.0632 H      1 LIG       0.13800
      9 H4        -78.6731  -23.8979  -34.1566 H      1 LIG       0.13800
@<TRIPOS>BOND
      1       1       2 1
      2       1       3 2
      3       2       4 2
      4       3       5 1
      5       4       5 1
      6       1       6 1
      7       2       7 1
      8       3       8 1
      9       4       9 1
@<TRIPOS>ALT_TYPE
CGenFF_4.0_ALT_TYPE_SET
CGenFF_4.0 1 CG2R51 2 CG2R51 3 CG2R51 4 CG2R51 5 OG2R50 6 HGR51 7 HGR51 8 HGR52 9 HGR52
@<TRIPOS>MOLECULE
furan
 9 9 0 0 0
****
USER_CHARGES
INVALID_CHARGES
Pose:  41 Cluster:  41 Fr_nu:   9684 TotEn:    -6.75
@<TRIPOS>ATOM
      1 C1        -50.4618  -10.1990  -26.5663 C.2    1 LIG      -0.26000
      2 C2        -50.8109  -11.3800  -27.2640 C.2    1 LIG      -0.26000
      3 C3        -49.2321  -10.4398  -25.9991 C.2    1 LIG       0.09300
      4 C4        -49.7695  -12.2582  -27.0735 C.2    1 LIG       0.09300
      5 O1        -48.8030  -11.6927  -26.3036 O.3    1 LIG      -0.29200
      6 H1        -51.0351   -9.2867  -26.4864 H      1 LIG       0.17500
      7 H2        -51.7091  -11.5675  -27.8345 H      1 LIG       0.17500
      8 H3        -48.5645   -9.8535  -25.3845 H      1 LIG       0.13800
      9 H4        -49.5743  -13.2688  -27.4015 H      1 LIG       0.13800
@<TRIPOS>BOND
      1       1       2 1
      2       1       3 2
      3       2       4 2
      4       3       5 1
      5       4       5 1
      6       1       6 1
      7       2       7 1
      8       3       8 1
      9       4       9 1
@<TRIPOS>ALT_TYPE
CGenFF_4.0_ALT_TYPE_SET
CGenFF_4.0 1 CG2R51 2 CG2R51 3 CG2R51 4 CG2R51 5 OG2R50 6 HGR51 7 HGR51 8 HGR52 9 HGR52
@<TRIPOS>MOLECULE
furan
 9 9 0 0 0
****
USER_CHARGES
INVALID_CHARGES
Pose:  42 Cluster:  42 Fr_nu: 523583 TotEn:    -6.66
@<TRIPOS>ATOM
      1 C1        -45.8646  -11.4719  -34.6010 C.2    1 LIG      -0.26000
      2 C2        -45.1597  -11.6321  -35.8179 C.2    1 LIG      -0.26000
      3 C3        -46.4651  -10.2362  -34.6673 C.2    1 LIG       0.09300
      4 C4        -45.3800  -10.4829  -36.5410 C.2    1 LIG       0.09300
      5 O1        -46.1748   -9.6270  -35.8467 O.3    1 LIG      -0.29200
      6 H1        -45.9266  -12.1696  -33.7784 H      1 LIG       0.17500
      7 H2        -44.5657  -12.4793  -36.1290 H      1 LIG       0.17500
      8 H3        -47.0983   -9.6757  -33.9950 H      1 LIG       0.13800
      9 H4        -45.0595  -10.1388  -37.5136 H      1 LIG       0.13800
@<TRIPOS>BOND
      1       1       2 1
      2       1       3 2
      3       2       4 2
      4       3       5 1
      5       4       5 1
      6       1       6 1
      7       2       7 1
      8       3       8 1
      9       4       9 1
@<TRIPOS>ALT_TYPE
CGenFF_4.0_ALT_TYPE_SET
CGenFF_4.0 1 CG2R51 2 CG2R51 3 CG2R51 4 CG2R51 5 OG2R50 6 HGR51 7 HGR51 8 HGR52 9 HGR52
@<TRIPOS>MOLECULE
furan
 9 9 0 0 0
****
USER_CHARGES
INVALID_CHARGES
Pose:  43 Cluster:  43 Fr_nu:  13601 TotEn:    -6.64
@<TRIPOS>ATOM
      1 C1        -49.3847  -10.4994  -28.4266 C.2    1 LIG      -0.26000
      2 C2        -50.7374  -10.9124  -28.4806 C.2    1 LIG      -0.26000
      3 C3        -49.1081  -10.2699  -27.0989 C.2    1 LIG       0.09300
      4 C4        -51.1909  -10.9060  -27.1820 C.2    1 LIG       0.09300
      5 O1        -50.2038  -10.5156  -26.3336 O.3    1 LIG      -0.29200
      6 H1        -48.6975  -10.3830  -29.2521 H      1 LIG       0.17500
      7 H2        -51.3100  -11.1813  -29.3565 H      1 LIG       0.17500
      8 H3        -48.2270   -9.9470  -26.5637 H      1 LIG       0.13800
      9 H4        -52.1388  -11.1407  -26.7201 H      1 LIG       0.13800
@<TRIPOS>BOND
      1       1       2 1
      2       1       3 2
      3       2       4 2
      4       3       5 1
      5       4       5 1
      6       1       6 1
      7       2       7 1
      8       3       8 1
      9       4       9 1
@<TRIPOS>ALT_TYPE
CGenFF_4.0_ALT_TYPE_SET
CGenFF_4.0 1 CG2R51 2 CG2R51 3 CG2R51 4 CG2R51 5 OG2R50 6 HGR51 7 HGR51 8 HGR52 9 HGR52
@<TRIPOS>MOLECULE
furan
 9 9 0 0 0
****
USER_CHARGES
INVALID_CHARGES
Pose:  44 Cluster:  44 Fr_nu:  50720 TotEn:    -6.61
@<TRIPOS>ATOM
      1 C1        -79.1612  -14.0783  -46.4636 C.2    1 LIG      -0.26000
      2 C2        -78.5302  -14.4013  -45.2386 C.2    1 LIG      -0.26000
      3 C3        -78.2733  -13.2860  -47.1534 C.2    1 LIG       0.09300
      4 C4        -77.3017  -13.7833  -45.2671 C.2    1 LIG       0.09300
      5 O1        -77.1373  -13.1015  -46.4310 O.3    1 LIG      -0.29200
      6 H1        -80.1408  -14.3843  -46.8013 H      1 LIG       0.17500
      7 H2        -78.9218  -15.0087  -44.4354 H      1 LIG       0.17500
      8 H3        -78.2977  -12.8008  -48.1183 H      1 LIG       0.13800
      9 H4        -76.4733  -13.7342  -44.5754 H      1 LIG       0.13800
@<TRIPOS>BOND
      1       1       2 1
      2       1       3 2
      3       2       4 2
      4       3       5 1
      5       4       5 1
      6       1       6 1
      7       2       7 1
      8       3       8 1
      9       4       9 1
@<TRIPOS>ALT_TYPE
CGenFF_4.0_ALT_TYPE_SET
CGenFF_4.0 1 CG2R51 2 CG2R51 3 CG2R51 4 CG2R51 5 OG2R50 6 HGR51 7 HGR51 8 HGR52 9 HGR52
@<TRIPOS>MOLECULE
furan
 9 9 0 0 0
****
USER_CHARGES
INVALID_CHARGES
Pose:  45 Cluster:  45 Fr_nu: 117530 TotEn:    -6.35
@<TRIPOS>ATOM
      1 C1        -49.2666  -11.6678  -26.7506 C.2    1 LIG      -0.26000
      2 C2        -50.0375  -12.6154  -27.4654 C.2    1 LIG      -0.26000
      3 C3        -50.0152  -10.5144  -26.7159 C.2    1 LIG       0.09300
      4 C4        -51.2023  -11.9734  -27.8165 C.2    1 LIG       0.09300
      5 O1        -51.1965  -10.6924  -27.3633 O.3    1 LIG      -0.29200
      6 H1        -48.2876  -11.8079  -26.3155 H      1 LIG       0.17500
      7 H2        -49.7769  -13.6383  -27.6957 H      1 LIG       0.17500
      8 H3        -49.8577   -9.5333  -26.2919 H      1 LIG       0.13800
      9 H4        -52.0867  -12.2734  -28.3596 H      1 LIG       0.13800
@<TRIPOS>BOND
      1       1       2 1
      2       1       3 2
      3       2       4 2
      4       3       5 1
      5       4       5 1
      6       1       6 1
      7       2       7 1
      8       3       8 1
      9       4       9 1
@<TRIPOS>ALT_TYPE
CGenFF_4.0_ALT_TYPE_SET
CGenFF_4.0 1 CG2R51 2 CG2R51 3 CG2R51 4 CG2R51 5 OG2R50 6 HGR51 7 HGR51 8 HGR52 9 HGR52
@<TRIPOS>MOLECULE
furan
 9 9 0 0 0
****
USER_CHARGES
INVALID_CHARGES
Pose:  46 Cluster:  46 Fr_nu: 1687099 TotEn:    -6.24
@<TRIPOS>ATOM
      1 C1        -51.1150  -10.8302  -28.2490 C.2    1 LIG      -0.26000
      2 C2        -49.7226  -10.6455  -28.4233 C.2    1 LIG      -0.26000
      3 C3        -51.2569  -11.9619  -27.4800 C.2    1 LIG       0.09300
      4 C4        -49.1129  -11.6773  -27.7482 C.2    1 LIG       0.09300
      5 O1        -50.0412  -12.4841  -27.1704 O.3    1 LIG      -0.29200
      6 H1        -51.9150  -10.2158  -28.6360 H      1 LIG       0.17500
      7 H2        -49.2256   -9.8586  -28.9720 H      1 LIG       0.17500
      8 H3        -52.1093  -12.4968  -27.0873 H      1 LIG       0.13800
      9 H4        -48.0829  -11.9628  -27.5918 H      1 LIG       0.13800
@<TRIPOS>BOND
      1       1       2 1
      2       1       3 2
      3       2       4 2
      4       3       5 1
      5       4       5 1
      6       1       6 1
      7       2       7 1
      8       3       8 1
      9       4       9 1
@<TRIPOS>ALT_TYPE
CGenFF_4.0_ALT_TYPE_SET
CGenFF_4.0 1 CG2R51 2 CG2R51 3 CG2R51 4 CG2R51 5 OG2R50 6 HGR51 7 HGR51 8 HGR52 9 HGR52
@<TRIPOS>MOLECULE
furan
 9 9 0 0 0
****
USER_CHARGES
INVALID_CHARGES
Pose:  47 Cluster:  47 Fr_nu: 1100611 TotEn:    -5.58
@<TRIPOS>ATOM
      1 C1        -77.8055  -12.7908  -45.1329 C.2    1 LIG      -0.26000
      2 C2        -79.0700  -12.9921  -45.7360 C.2    1 LIG      -0.26000
      3 C3        -76.8712  -13.0564  -46.1069 C.2    1 LIG       0.09300
      4 C4        -78.8184  -13.3661  -47.0355 C.2    1 LIG       0.09300
      5 O1        -77.4804  -13.4076  -47.2696 O.3    1 LIG      -0.29200
      6 H1        -77.6007  -12.4904  -44.1155 H      1 LIG       0.17500
      7 H2        -80.0432  -12.8784  -45.2804 H      1 LIG       0.17500
      8 H3        -75.7913  -13.0408  -46.1311 H      1 LIG       0.13800
      9 H4        -79.4482  -13.6232  -47.8747 H      1 LIG       0.13800
@<TRIPOS>BOND
      1       1       2 1
      2       1       3 2
      3       2       4 2
      4       3       5 1
      5       4       5 1
      6       1       6 1
      7       2       7 1
      8       3       8 1
      9       4       9 1
@<TRIPOS>ALT_TYPE
CGenFF_4.0_ALT_TYPE_SET
CGenFF_4.0 1 CG2R51 2 CG2R51 3 CG2R51 4 CG2R51 5 OG2R50 6 HGR51 7 HGR51 8 HGR52 9 HGR52
@<TRIPOS>MOLECULE
furan
 9 9 0 0 0
****
USER_CHARGES
INVALID_CHARGES
Pose:  48 Cluster:  48 Fr_nu:  13486 TotEn:    -4.67
@<TRIPOS>ATOM
      1 C1        -50.2711  -12.2165  -28.7355 C.2    1 LIG      -0.26000
      2 C2        -50.7931  -10.9224  -28.4987 C.2    1 LIG      -0.26000
      3 C3        -50.3870  -12.8985  -27.5467 C.2    1 LIG       0.09300
      4 C4        -51.1909  -10.9060  -27.1820 C.2    1 LIG       0.09300
      5 O1        -50.9468  -12.1068  -26.5947 O.3    1 LIG      -0.29200
      6 H1        -49.8612  -12.6034  -29.6572 H      1 LIG       0.17500
      7 H2        -50.8700  -10.1041  -29.2000 H      1 LIG       0.17500
      8 H3        -50.1326  -13.9000  -27.2315 H      1 LIG       0.13800
      9 H4        -51.6415  -10.1576  -26.5465 H      1 LIG       0.13800
@<TRIPOS>BOND
      1       1       2 1
      2       1       3 2
      3       2       4 2
      4       3       5 1
      5       4       5 1
      6       1       6 1
      7       2       7 1
      8       3       8 1
      9       4       9 1
@<TRIPOS>ALT_TYPE
CGenFF_4.0_ALT_TYPE_SET
CGenFF_4.0 1 CG2R51 2 CG2R51 3 CG2R51 4 CG2R51 5 OG2R50 6 HGR51 7 HGR51 8 HGR52 9 HGR52
@<TRIPOS>MOLECULE
pyrimidine
 10 10 0 0 0
****
USER_CHARGES
INVALID_CHARGES
Pose:   1 Cluster:   1 Fr_nu: 972446 TotEn:   -15.12
@<TRIPOS>ATOM
      1 C1        -51.1557    5.0869  -32.9355 C.ar   1 LIG      -0.13100
      2 C2        -51.2938    6.4129  -32.5790 C.ar   1 LIG       0.28900
      3 C3        -49.8592    4.6468  -33.1074 C.ar   1 LIG       0.28900
      4 C4        -49.0396    6.7049  -32.5981 C.ar   1 LIG       0.50700
      5 N1        -50.2536    7.2535  -32.4011 N.ar   1 LIG      -0.71900
      6 N2        -48.7736    5.4315  -32.9464 N.ar   1 LIG      -0.71900
      7 H1        -52.0082    4.4350  -33.0716 H      1 LIG       0.11500
      8 H2        -52.2744    6.8489  -32.4220 H      1 LIG       0.11400
      9 H3        -49.6513    3.6201  -33.3885 H      1 LIG       0.11400
     10 H4        -48.1860    7.3577  -32.4630 H      1 LIG       0.14100
@<TRIPOS>BOND
      1       1       2 ar
      2       1       3 ar
      3       2       5 ar
      4       3       6 ar
      5       4       5 ar
      6       4       6 ar
      7       1       7 1
      8       2       8 1
      9       3       9 1
     10       4      10 1
@<TRIPOS>ALT_TYPE
CGenFF_4.0_ALT_TYPE_SET
CGenFF_4.0 1 CG2R61 2 CG2R61 3 CG2R61 4 CG2R64 5 NG2R62 6 NG2R62 7 HGR61 8 HGR62 9 HGR62 10 HGR62
@<TRIPOS>MOLECULE
pyrimidine
 10 10 0 0 0
****
USER_CHARGES
INVALID_CHARGES
Pose:   2 Cluster:   2 Fr_nu: 1581791 TotEn:   -15.06
@<TRIPOS>ATOM
      1 C1        -78.2042  -21.6452  -33.4578 C.ar   1 LIG      -0.13100
      2 C2        -78.3832  -21.0008  -32.2506 C.ar   1 LIG       0.28900
      3 C3        -79.3591  -22.0486  -34.0962 C.ar   1 LIG       0.28900
      4 C4        -80.6408  -21.2049  -32.4192 C.ar   1 LIG       0.50700
      5 N1        -79.5917  -20.7631  -31.6998 N.ar   1 LIG      -0.71900
      6 N2        -80.5984  -21.8442  -33.6038 N.ar   1 LIG      -0.71900
      7 H1        -77.2226  -21.8227  -33.8762 H      1 LIG       0.11500
      8 H2        -77.5340  -20.6475  -31.6758 H      1 LIG       0.11400
      9 H3        -79.3185  -22.5635  -35.0500 H      1 LIG       0.11400
     10 H4        -81.6238  -21.0283  -32.0000 H      1 LIG       0.14100
@<TRIPOS>BOND
      1       1       2 ar
      2       1       3 ar
      3       2       5 ar
      4       3       6 ar
      5       4       5 ar
      6       4       6 ar
      7       1       7 1
      8       2       8 1
      9       3       9 1
     10       4      10 1
@<TRIPOS>ALT_TYPE
CGenFF_4.0_ALT_TYPE_SET
CGenFF_4.0 1 CG2R61 2 CG2R61 3 CG2R61 4 CG2R64 5 NG2R62 6 NG2R62 7 HGR61 8 HGR62 9 HGR62 10 HGR62
@<TRIPOS>MOLECULE
pyrimidine
 10 10 0 0 0
****
USER_CHARGES
INVALID_CHARGES
Pose:   3 Cluster:   3 Fr_nu: 1629674 TotEn:   -14.98
@<TRIPOS>ATOM
      1 C1        -75.9263   -8.1860  -58.6444 C.ar   1 LIG      -0.13100
      2 C2        -75.9306   -7.0439  -59.4190 C.ar   1 LIG       0.28900
      3 C3        -76.1759   -7.9968  -57.3005 C.ar   1 LIG       0.28900
      4 C4        -76.3903   -5.7544  -57.6044 C.ar   1 LIG       0.50700
      5 N1        -76.1598   -5.8075  -58.9301 N.ar   1 LIG      -0.71900
      6 N2        -76.4128   -6.7906  -56.7445 N.ar   1 LIG      -0.71900
      7 H1        -75.7392   -9.1656  -59.0633 H      1 LIG       0.11500
      8 H2        -75.7440   -7.0933  -60.4863 H      1 LIG       0.11400
      9 H3        -76.1923   -8.8353  -56.6127 H      1 LIG       0.11400
     10 H4        -76.5766   -4.7734  -57.1846 H      1 LIG       0.14100
@<TRIPOS>BOND
      1       1       2 ar
      2       1       3 ar
      3       2       5 ar
      4       3       6 ar
      5       4       5 ar
      6       4       6 ar
      7       1       7 1
      8       2       8 1
      9       3       9 1
     10       4      10 1
@<TRIPOS>ALT_TYPE
CGenFF_4.0_ALT_TYPE_SET
CGenFF_4.0 1 CG2R61 2 CG2R61 3 CG2R61 4 CG2R64 5 NG2R62 6 NG2R62 7 HGR61 8 HGR62 9 HGR62 10 HGR62
@<TRIPOS>MOLECULE
pyrimidine
 10 10 0 0 0
****
USER_CHARGES
INVALID_CHARGES
Pose:   4 Cluster:   4 Fr_nu:   1111 TotEn:   -14.53
@<TRIPOS>ATOM
      1 C1        -78.6044  -21.3190  -33.0902 C.ar   1 LIG      -0.13100
      2 C2        -79.7086  -20.8617  -33.7802 C.ar   1 LIG       0.28900
      3 C3        -78.5390  -20.9564  -31.7604 C.ar   1 LIG       0.28900
      4 C4        -80.5019  -19.8215  -31.9212 C.ar   1 LIG       0.50700
      5 N1        -80.6802  -20.1080  -33.2249 N.ar   1 LIG      -0.71900
      6 N2        -79.4735  -20.2056  -31.1412 N.ar   1 LIG      -0.71900
      7 H1        -77.8399  -21.9223  -33.5611 H      1 LIG       0.11500
      8 H2        -79.8464  -21.0957  -34.8302 H      1 LIG       0.11400
      9 H3        -77.7079  -21.2685  -31.1373 H      1 LIG       0.11400
     10 H4        -81.2667  -19.2165  -31.4498 H      1 LIG       0.14100
@<TRIPOS>BOND
      1       1       2 ar
      2       1       3 ar
      3       2       5 ar
      4       3       6 ar
      5       4       5 ar
      6       4       6 ar
      7       1       7 1
      8       2       8 1
      9       3       9 1
     10       4      10 1
@<TRIPOS>ALT_TYPE
CGenFF_4.0_ALT_TYPE_SET
CGenFF_4.0 1 CG2R61 2 CG2R61 3 CG2R61 4 CG2R64 5 NG2R62 6 NG2R62 7 HGR61 8 HGR62 9 HGR62 10 HGR62
@<TRIPOS>MOLECULE
pyrimidine
 10 10 0 0 0
****
USER_CHARGES
INVALID_CHARGES
Pose:   5 Cluster:   5 Fr_nu: 888158 TotEn:   -14.25
@<TRIPOS>ATOM
      1 C1        -50.5346  -11.5145  -27.7635 C.ar   1 LIG      -0.13100
      2 C2        -49.6765  -11.9597  -26.7786 C.ar   1 LIG       0.28900
      3 C3        -51.1530  -10.3063  -27.5151 C.ar   1 LIG       0.28900
      4 C4        -50.0967  -10.1202  -25.5109 C.ar   1 LIG       0.50700
      5 N1        -49.4332  -11.2854  -25.6356 N.ar   1 LIG      -0.71900
      6 N2        -50.9566   -9.5797  -26.3953 N.ar   1 LIG      -0.71900
      7 H1        -50.7111  -12.0763  -28.6709 H      1 LIG       0.11500
      8 H2        -49.1451  -12.8992  -26.8848 H      1 LIG       0.11400
      9 H3        -51.8450   -9.8762  -28.2310 H      1 LIG       0.11400
     10 H4        -49.9209   -9.5581  -24.6019 H      1 LIG       0.14100
@<TRIPOS>BOND
      1       1       2 ar
      2       1       3 ar
      3       2       5 ar
      4       3       6 ar
      5       4       5 ar
      6       4       6 ar
      7       1       7 1
      8       2       8 1
      9       3       9 1
     10       4      10 1
@<TRIPOS>ALT_TYPE
CGenFF_4.0_ALT_TYPE_SET
CGenFF_4.0 1 CG2R61 2 CG2R61 3 CG2R61 4 CG2R64 5 NG2R62 6 NG2R62 7 HGR61 8 HGR62 9 HGR62 10 HGR62
@<TRIPOS>MOLECULE
pyrimidine
 10 10 0 0 0
****
USER_CHARGES
INVALID_CHARGES
Pose:   6 Cluster:   6 Fr_nu: 798227 TotEn:   -14.03
@<TRIPOS>ATOM
      1 C1        -51.7326    2.1700  -34.7054 C.ar   1 LIG      -0.13100
      2 C2        -50.7273    2.8487  -34.0472 C.ar   1 LIG       0.28900
      3 C3        -52.6083    2.9541  -35.4281 C.ar   1 LIG       0.28900
      4 C4        -51.4960    4.8420  -34.8234 C.ar   1 LIG       0.50700
      5 N1        -50.5788    4.1891  -34.0846 N.ar   1 LIG      -0.71900
      6 N2        -52.5195    4.2979  -35.5091 N.ar   1 LIG      -0.71900
      7 H1        -51.8280    1.0935  -34.6578 H      1 LIG       0.11500
      8 H2        -49.9916    2.3170  -33.4535 H      1 LIG       0.11400
      9 H3        -53.4310    2.5101  -35.9780 H      1 LIG       0.11400
     10 H4        -51.4014    5.9200  -34.8703 H      1 LIG       0.14100
@<TRIPOS>BOND
      1       1       2 ar
      2       1       3 ar
      3       2       5 ar
      4       3       6 ar
      5       4       5 ar
      6       4       6 ar
      7       1       7 1
      8       2       8 1
      9       3       9 1
     10       4      10 1
@<TRIPOS>ALT_TYPE
CGenFF_4.0_ALT_TYPE_SET
CGenFF_4.0 1 CG2R61 2 CG2R61 3 CG2R61 4 CG2R64 5 NG2R62 6 NG2R62 7 HGR61 8 HGR62 9 HGR62 10 HGR62
@<TRIPOS>MOLECULE
pyrimidine
 10 10 0 0 0
****
USER_CHARGES
INVALID_CHARGES
Pose:   7 Cluster:   7 Fr_nu: 152953 TotEn:   -13.76
@<TRIPOS>ATOM
      1 C1        -78.1391  -21.7471  -33.5317 C.ar   1 LIG      -0.13100
      2 C2        -78.8657  -22.8140  -34.0199 C.ar   1 LIG       0.28900
      3 C3        -78.8820  -20.6747  -33.0822 C.ar   1 LIG       0.28900
      4 C4        -80.8233  -21.7369  -33.6021 C.ar   1 LIG       0.50700
      5 N1        -80.2136  -22.8426  -34.0701 N.ar   1 LIG      -0.71900
      6 N2        -80.2305  -20.6355  -33.1028 N.ar   1 LIG      -0.71900
      7 H1        -77.0578  -21.7512  -33.5034 H      1 LIG       0.11500
      8 H2        -78.3687  -23.7018  -34.3956 H      1 LIG       0.11400
      9 H3        -78.3988  -19.7902  -32.6815 H      1 LIG       0.11400
     10 H4        -81.9060  -21.7322  -33.6313 H      1 LIG       0.14100
@<TRIPOS>BOND
      1       1       2 ar
      2       1       3 ar
      3       2       5 ar
      4       3       6 ar
      5       4       5 ar
      6       4       6 ar
      7       1       7 1
      8       2       8 1
      9       3       9 1
     10       4      10 1
@<TRIPOS>ALT_TYPE
CGenFF_4.0_ALT_TYPE_SET
CGenFF_4.0 1 CG2R61 2 CG2R61 3 CG2R61 4 CG2R64 5 NG2R62 6 NG2R62 7 HGR61 8 HGR62 9 HGR62 10 HGR62
@<TRIPOS>MOLECULE
pyrimidine
 10 10 0 0 0
****
USER_CHARGES
INVALID_CHARGES
Pose:   8 Cluster:   8 Fr_nu: 1106924 TotEn:   -13.59
@<TRIPOS>ATOM
      1 C1        -59.1246    2.6002  -39.6983 C.ar   1 LIG      -0.13100
      2 C2        -58.0767    3.3527  -39.2084 C.ar   1 LIG       0.28900
      3 C3        -58.7754    1.4017  -40.2863 C.ar   1 LIG       0.28900
      4 C4        -56.5725    1.7852  -39.8773 C.ar   1 LIG       0.50700
      5 N1        -56.7837    2.9741  -39.2813 N.ar   1 LIG      -0.71900
      6 N2        -57.5045    0.9615  -40.3935 N.ar   1 LIG      -0.71900
      7 H1        -60.1528    2.9286  -39.6264 H      1 LIG       0.11500
      8 H2        -58.2533    4.3097  -38.7295 H      1 LIG       0.11400
      9 H3        -59.5306    0.7427  -40.7007 H      1 LIG       0.11400
     10 H4        -55.5430    1.4568  -39.9505 H      1 LIG       0.14100
@<TRIPOS>BOND
      1       1       2 ar
      2       1       3 ar
      3       2       5 ar
      4       3       6 ar
      5       4       5 ar
      6       4       6 ar
      7       1       7 1
      8       2       8 1
      9       3       9 1
     10       4      10 1
@<TRIPOS>ALT_TYPE
CGenFF_4.0_ALT_TYPE_SET
CGenFF_4.0 1 CG2R61 2 CG2R61 3 CG2R61 4 CG2R64 5 NG2R62 6 NG2R62 7 HGR61 8 HGR62 9 HGR62 10 HGR62
@<TRIPOS>MOLECULE
pyrimidine
 10 10 0 0 0
****
USER_CHARGES
INVALID_CHARGES
Pose:   9 Cluster:   9 Fr_nu: 4189762 TotEn:   -13.59
@<TRIPOS>ATOM
      1 C1        -76.5373   -8.9567  -58.0017 C.ar   1 LIG      -0.13100
      2 C2        -77.1145   -8.6740  -56.7805 C.ar   1 LIG       0.28900
      3 C3        -76.4015   -7.8851  -58.8603 C.ar   1 LIG       0.28900
      4 C4        -77.3433   -6.4826  -57.3394 C.ar   1 LIG       0.50700
      5 N1        -77.5306   -7.4437  -56.4150 N.ar   1 LIG      -0.71900
      6 N2        -76.7951   -6.6299  -58.5607 N.ar   1 LIG      -0.71900
      7 H1        -76.2126   -9.9535  -58.2686 H      1 LIG       0.11500
      8 H2        -77.2628   -9.4526  -56.0401 H      1 LIG       0.11400
      9 H3        -75.9596   -8.0101  -59.8429 H      1 LIG       0.11400
     10 H4        -77.6692   -5.4847  -57.0728 H      1 LIG       0.14100
@<TRIPOS>BOND
      1       1       2 ar
      2       1       3 ar
      3       2       5 ar
      4       3       6 ar
      5       4       5 ar
      6       4       6 ar
      7       1       7 1
      8       2       8 1
      9       3       9 1
     10       4      10 1
@<TRIPOS>ALT_TYPE
CGenFF_4.0_ALT_TYPE_SET
CGenFF_4.0 1 CG2R61 2 CG2R61 3 CG2R61 4 CG2R64 5 NG2R62 6 NG2R62 7 HGR61 8 HGR62 9 HGR62 10 HGR62
@<TRIPOS>MOLECULE
pyrimidine
 10 10 0 0 0
****
USER_CHARGES
INVALID_CHARGES
Pose:  10 Cluster:  10 Fr_nu:   5785 TotEn:   -13.31
@<TRIPOS>ATOM
      1 C1        -80.9610   -8.4628  -33.1806 C.ar   1 LIG      -0.13100
      2 C2        -80.4870   -8.5300  -31.8863 C.ar   1 LIG       0.28900
      3 C3        -82.3091   -8.1986  -33.3098 C.ar   1 LIG       0.28900
      4 C4        -82.5580   -8.1026  -31.0524 C.ar   1 LIG       0.50700
      5 N1        -81.2605   -8.3543  -30.7949 N.ar   1 LIG      -0.71900
      6 N2        -83.1402   -8.0125  -32.2635 N.ar   1 LIG      -0.71900
      7 H1        -80.3176   -8.6081  -34.0381 H      1 LIG       0.11500
      8 H2        -79.4408   -8.7333  -31.6853 H      1 LIG       0.11400
      9 H3        -82.7724   -8.1277  -34.2879 H      1 LIG       0.11400
     10 H4        -83.2026   -7.9582  -30.1941 H      1 LIG       0.14100
@<TRIPOS>BOND
      1       1       2 ar
      2       1       3 ar
      3       2       5 ar
      4       3       6 ar
      5       4       5 ar
      6       4       6 ar
      7       1       7 1
      8       2       8 1
      9       3       9 1
     10       4      10 1
@<TRIPOS>ALT_TYPE
CGenFF_4.0_ALT_TYPE_SET
CGenFF_4.0 1 CG2R61 2 CG2R61 3 CG2R61 4 CG2R64 5 NG2R62 6 NG2R62 7 HGR61 8 HGR62 9 HGR62 10 HGR62
@<TRIPOS>MOLECULE
pyrimidine
 10 10 0 0 0
****
USER_CHARGES
INVALID_CHARGES
Pose:  11 Cluster:  11 Fr_nu:   1357 TotEn:   -13.14
@<TRIPOS>ATOM
      1 C1        -62.0301    0.7630  -24.5771 C.ar   1 LIG      -0.13100
      2 C2        -62.0829    0.3894  -23.2497 C.ar   1 LIG       0.28900
      3 C3        -61.2806   -0.0545  -25.3981 C.ar   1 LIG       0.28900
      4 C4        -60.7577   -1.4131  -23.6523 C.ar   1 LIG       0.50700
      5 N1        -61.4565   -0.6967  -22.7513 N.ar   1 LIG      -0.71900
      6 N2        -60.6287   -1.1545  -24.9677 N.ar   1 LIG      -0.71900
      7 H1        -62.5425    1.6398  -24.9497 H      1 LIG       0.11500
      8 H2        -62.6473    0.9707  -22.5287 H      1 LIG       0.11400
      9 H3        -61.1801    0.1593  -26.4567 H      1 LIG       0.11400
     10 H4        -60.2436   -2.2904  -23.2793 H      1 LIG       0.14100
@<TRIPOS>BOND
      1       1       2 ar
      2       1       3 ar
      3       2       5 ar
      4       3       6 ar
      5       4       5 ar
      6       4       6 ar
      7       1       7 1
      8       2       8 1
      9       3       9 1
     10       4      10 1
@<TRIPOS>ALT_TYPE
CGenFF_4.0_ALT_TYPE_SET
CGenFF_4.0 1 CG2R61 2 CG2R61 3 CG2R61 4 CG2R64 5 NG2R62 6 NG2R62 7 HGR61 8 HGR62 9 HGR62 10 HGR62
@<TRIPOS>MOLECULE
pyrimidine
 10 10 0 0 0
****
USER_CHARGES
INVALID_CHARGES
Pose:  12 Cluster:  12 Fr_nu: 481046 TotEn:   -12.92
@<TRIPOS>ATOM
      1 C1        -45.6246   -9.8097  -35.5258 C.ar   1 LIG      -0.13100
      2 C2        -45.6557  -10.5694  -34.3741 C.ar   1 LIG       0.28900
      3 C3        -45.0136  -10.3991  -36.6136 C.ar   1 LIG       0.28900
      4 C4        -44.5653  -12.2742  -35.4094 C.ar   1 LIG       0.50700
      5 N1        -45.1338  -11.8100  -34.2804 N.ar   1 LIG      -0.71900
      6 N2        -44.4711  -11.6342  -36.5906 N.ar   1 LIG      -0.71900
      7 H1        -46.0513   -8.8167  -35.5727 H      1 LIG       0.11500
      8 H2        -46.1149  -10.1898  -33.4678 H      1 LIG       0.11400
      9 H3        -44.9404   -9.8784  -37.5622 H      1 LIG       0.11400
     10 H4        -44.1371  -13.2680  -35.3624 H      1 LIG       0.14100
@<TRIPOS>BOND
      1       1       2 ar
      2       1       3 ar
      3       2       5 ar
      4       3       6 ar
      5       4       5 ar
      6       4       6 ar
      7       1       7 1
      8       2       8 1
      9       3       9 1
     10       4      10 1
@<TRIPOS>ALT_TYPE
CGenFF_4.0_ALT_TYPE_SET
CGenFF_4.0 1 CG2R61 2 CG2R61 3 CG2R61 4 CG2R64 5 NG2R62 6 NG2R62 7 HGR61 8 HGR62 9 HGR62 10 HGR62
@<TRIPOS>MOLECULE
pyrimidine
 10 10 0 0 0
****
USER_CHARGES
INVALID_CHARGES
Pose:  13 Cluster:  13 Fr_nu:  35662 TotEn:   -12.90
@<TRIPOS>ATOM
      1 C1        -78.7384  -22.0517  -33.3893 C.ar   1 LIG      -0.13100
      2 C2        -79.1564  -23.2823  -33.8533 C.ar   1 LIG       0.28900
      3 C3        -79.6262  -21.3915  -32.5646 C.ar   1 LIG       0.28900
      4 C4        -81.1236  -23.0937  -32.7300 C.ar   1 LIG       0.50700
      5 N1        -80.3471  -23.8356  -33.5424 N.ar   1 LIG      -0.71900
      6 N2        -80.8318  -21.8848  -32.2131 N.ar   1 LIG      -0.71900
      7 H1        -77.7775  -21.6318  -33.6550 H      1 LIG       0.11500
      8 H2        -78.5264  -23.8750  -34.5075 H      1 LIG       0.11400
      9 H3        -79.3857  -20.4179  -32.1517 H      1 LIG       0.11400
     10 H4        -82.0862  -23.5134  -32.4648 H      1 LIG       0.14100
@<TRIPOS>BOND
      1       1       2 ar
      2       1       3 ar
      3       2       5 ar
      4       3       6 ar
      5       4       5 ar
      6       4       6 ar
      7       1       7 1
      8       2       8 1
      9       3       9 1
     10       4      10 1
@<TRIPOS>ALT_TYPE
CGenFF_4.0_ALT_TYPE_SET
CGenFF_4.0 1 CG2R61 2 CG2R61 3 CG2R61 4 CG2R64 5 NG2R62 6 NG2R62 7 HGR61 8 HGR62 9 HGR62 10 HGR62
@<TRIPOS>MOLECULE
pyrimidine
 10 10 0 0 0
****
USER_CHARGES
INVALID_CHARGES
Pose:  14 Cluster:  14 Fr_nu: 3044487 TotEn:   -12.87
@<TRIPOS>ATOM
      1 C1        -51.9699    2.7849  -34.9351 C.ar   1 LIG      -0.13100
      2 C2        -51.2156    2.4846  -33.8192 C.ar   1 LIG       0.28900
      3 C3        -51.8817    4.0871  -35.3827 C.ar   1 LIG       0.28900
      4 C4        -50.4307    4.6153  -33.7147 C.ar   1 LIG       0.50700
      5 N1        -50.4319    3.3787  -33.1815 N.ar   1 LIG      -0.71900
      6 N2        -51.1193    5.0320  -34.7944 N.ar   1 LIG      -0.71900
      7 H1        -52.5902    2.0474  -35.4268 H      1 LIG       0.11500
      8 H2        -51.2209    1.4867  -33.3944 H      1 LIG       0.11400
      9 H3        -52.4391    4.4169  -36.2527 H      1 LIG       0.11400
     10 H4        -49.8106    5.3541  -33.2219 H      1 LIG       0.14100
@<TRIPOS>BOND
      1       1       2 ar
      2       1       3 ar
      3       2       5 ar
      4       3       6 ar
      5       4       5 ar
      6       4       6 ar
      7       1       7 1
      8       2       8 1
      9       3       9 1
     10       4      10 1
@<TRIPOS>ALT_TYPE
CGenFF_4.0_ALT_TYPE_SET
CGenFF_4.0 1 CG2R61 2 CG2R61 3 CG2R61 4 CG2R64 5 NG2R62 6 NG2R62 7 HGR61 8 HGR62 9 HGR62 10 HGR62
@<TRIPOS>MOLECULE
pyrimidine
 10 10 0 0 0
****
USER_CHARGES
INVALID_CHARGES
Pose:  15 Cluster:  15 Fr_nu: 684638 TotEn:   -12.78
@<TRIPOS>ATOM
      1 C1        -76.6084  -12.7392  -53.1831 C.ar   1 LIG      -0.13100
      2 C2        -76.2902  -12.1919  -51.9569 C.ar   1 LIG       0.28900
      3 C3        -77.9549  -12.9167  -53.4264 C.ar   1 LIG       0.28900
      4 C4        -78.4872  -12.0634  -51.3879 C.ar   1 LIG       0.50700
      5 N1        -77.2076  -11.8410  -51.0320 N.ar   1 LIG      -0.71900
      6 N2        -78.9251  -12.5889  -52.5480 N.ar   1 LIG      -0.71900
      7 H1        -75.8514  -13.0116  -53.9064 H      1 LIG       0.11500
      8 H2        -75.2576  -12.0153  -51.6760 H      1 LIG       0.11400
      9 H3        -78.3015  -13.3409  -54.3626 H      1 LIG       0.11400
     10 H4        -79.2452  -11.7918  -50.6634 H      1 LIG       0.14100
@<TRIPOS>BOND
      1       1       2 ar
      2       1       3 ar
      3       2       5 ar
      4       3       6 ar
      5       4       5 ar
      6       4       6 ar
      7       1       7 1
      8       2       8 1
      9       3       9 1
     10       4      10 1
@<TRIPOS>ALT_TYPE
CGenFF_4.0_ALT_TYPE_SET
CGenFF_4.0 1 CG2R61 2 CG2R61 3 CG2R61 4 CG2R64 5 NG2R62 6 NG2R62 7 HGR61 8 HGR62 9 HGR62 10 HGR62
@<TRIPOS>MOLECULE
pyrimidine
 10 10 0 0 0
****
USER_CHARGES
INVALID_CHARGES
Pose:  16 Cluster:  16 Fr_nu: 2480680 TotEn:   -12.66
@<TRIPOS>ATOM
      1 C1        -52.0382    2.9623  -33.5465 C.ar   1 LIG      -0.13100
      2 C2        -51.9582    4.0138  -32.6564 C.ar   1 LIG       0.28900
      3 C3        -51.7821    3.2758  -34.8656 C.ar   1 LIG       0.28900
      4 C4        -51.4239    5.4558  -34.3304 C.ar   1 LIG       0.50700
      5 N1        -51.6524    5.2779  -33.0153 N.ar   1 LIG      -0.71900
      6 N2        -51.4709    4.5166  -35.2945 N.ar   1 LIG      -0.71900
      7 H1        -52.2859    1.9577  -33.2307 H      1 LIG       0.11500
      8 H2        -52.1435    3.8642  -31.5983 H      1 LIG       0.11400
      9 H3        -51.8219    2.5151  -35.6377 H      1 LIG       0.11400
     10 H4        -51.1770    6.4618  -34.6470 H      1 LIG       0.14100
@<TRIPOS>BOND
      1       1       2 ar
      2       1       3 ar
      3       2       5 ar
      4       3       6 ar
      5       4       5 ar
      6       4       6 ar
      7       1       7 1
      8       2       8 1
      9       3       9 1
     10       4      10 1
@<TRIPOS>ALT_TYPE
CGenFF_4.0_ALT_TYPE_SET
CGenFF_4.0 1 CG2R61 2 CG2R61 3 CG2R61 4 CG2R64 5 NG2R62 6 NG2R62 7 HGR61 8 HGR62 9 HGR62 10 HGR62
@<TRIPOS>MOLECULE
pyrimidine
 10 10 0 0 0
****
USER_CHARGES
INVALID_CHARGES
Pose:  17 Cluster:  17 Fr_nu: 835967 TotEn:   -12.56
@<TRIPOS>ATOM
      1 C1        -45.5439  -10.0900  -35.7444 C.ar   1 LIG      -0.13100
      2 C2        -46.5200   -9.8692  -34.7942 C.ar   1 LIG       0.28900
      3 C3        -44.9571  -11.3386  -35.7186 C.ar   1 LIG       0.28900
      4 C4        -46.2551  -11.9677  -33.9618 C.ar   1 LIG       0.50700
      5 N1        -46.9019  -10.7892  -33.8842 N.ar   1 LIG      -0.71900
      6 N2        -45.2894  -12.3050  -34.8378 N.ar   1 LIG      -0.71900
      7 H1        -45.2573   -9.3334  -36.4625 H      1 LIG       0.11500
      8 H2        -47.0373   -8.9176  -34.7367 H      1 LIG       0.11400
      9 H3        -44.1795  -11.6042  -36.4265 H      1 LIG       0.11400
     10 H4        -46.5411  -12.7250  -33.2422 H      1 LIG       0.14100
@<TRIPOS>BOND
      1       1       2 ar
      2       1       3 ar
      3       2       5 ar
      4       3       6 ar
      5       4       5 ar
      6       4       6 ar
      7       1       7 1
      8       2       8 1
      9       3       9 1
     10       4      10 1
@<TRIPOS>ALT_TYPE
CGenFF_4.0_ALT_TYPE_SET
CGenFF_4.0 1 CG2R61 2 CG2R61 3 CG2R61 4 CG2R64 5 NG2R62 6 NG2R62 7 HGR61 8 HGR62 9 HGR62 10 HGR62
@<TRIPOS>MOLECULE
pyrimidine
 10 10 0 0 0
****
USER_CHARGES
INVALID_CHARGES
Pose:  18 Cluster:  18 Fr_nu: 1293238 TotEn:   -12.47
@<TRIPOS>ATOM
      1 C1        -78.0011  -21.7143  -32.9526 C.ar   1 LIG      -0.13100
      2 C2        -78.4503  -21.7920  -31.6501 C.ar   1 LIG       0.28900
      3 C3        -78.7985  -22.3281  -33.8968 C.ar   1 LIG       0.28900
      4 C4        -80.2785  -22.9771  -32.2983 C.ar   1 LIG       0.50700
      5 N1        -79.5888  -22.4178  -31.2860 N.ar   1 LIG      -0.71900
      6 N2        -79.9479  -22.9710  -33.6038 N.ar   1 LIG      -0.71900
      7 H1        -77.0835  -21.2057  -33.2163 H      1 LIG       0.11500
      8 H2        -77.8901  -21.3395  -30.8391 H      1 LIG       0.11400
      9 H3        -78.5267  -22.3202  -34.9468 H      1 LIG       0.11400
     10 H4        -81.1967  -23.4874  -32.0344 H      1 LIG       0.14100
@<TRIPOS>BOND
      1       1       2 ar
      2       1       3 ar
      3       2       5 ar
      4       3       6 ar
      5       4       5 ar
      6       4       6 ar
      7       1       7 1
      8       2       8 1
      9       3       9 1
     10       4      10 1
@<TRIPOS>ALT_TYPE
CGenFF_4.0_ALT_TYPE_SET
CGenFF_4.0 1 CG2R61 2 CG2R61 3 CG2R61 4 CG2R64 5 NG2R62 6 NG2R62 7 HGR61 8 HGR62 9 HGR62 10 HGR62
@<TRIPOS>MOLECULE
pyrimidine
 10 10 0 0 0
****
USER_CHARGES
INVALID_CHARGES
Pose:  19 Cluster:  19 Fr_nu: 119498 TotEn:   -12.38
@<TRIPOS>ATOM
      1 C1        -50.0691  -12.6846  -27.3894 C.ar   1 LIG      -0.13100
      2 C2        -51.1261  -11.8189  -27.1943 C.ar   1 LIG       0.28900
      3 C3        -48.8409  -12.2361  -26.9485 C.ar   1 LIG       0.28900
      4 C4        -49.7560  -10.2843  -26.2275 C.ar   1 LIG       0.50700
      5 N1        -51.0048  -10.6067  -26.6145 N.ar   1 LIG      -0.71900
      6 N2        -48.6473  -11.0370  -26.3612 N.ar   1 LIG      -0.71900
      7 H1        -50.1952  -13.6516  -27.8576 H      1 LIG       0.11500
      8 H2        -52.1296  -12.0844  -27.5084 H      1 LIG       0.11400
      9 H3        -47.9514  -12.8468  -27.0594 H      1 LIG       0.11400
     10 H4        -49.6293   -9.3156  -25.7596 H      1 LIG       0.14100
@<TRIPOS>BOND
      1       1       2 ar
      2       1       3 ar
      3       2       5 ar
      4       3       6 ar
      5       4       5 ar
      6       4       6 ar
      7       1       7 1
      8       2       8 1
      9       3       9 1
     10       4      10 1
@<TRIPOS>ALT_TYPE
CGenFF_4.0_ALT_TYPE_SET
CGenFF_4.0 1 CG2R61 2 CG2R61 3 CG2R61 4 CG2R64 5 NG2R62 6 NG2R62 7 HGR61 8 HGR62 9 HGR62 10 HGR62
@<TRIPOS>MOLECULE
pyrimidine
 10 10 0 0 0
****
USER_CHARGES
INVALID_CHARGES
Pose:  20 Cluster:  20 Fr_nu:  34744 TotEn:   -12.10
@<TRIPOS>ATOM
      1 C1        -74.8255  -23.2365  -47.4459 C.ar   1 LIG      -0.13100
      2 C2        -75.8659  -24.1109  -47.6859 C.ar   1 LIG       0.28900
      3 C3        -75.0643  -22.2730  -46.4875 C.ar   1 LIG       0.28900
      4 C4        -77.1620  -23.0736  -46.1331 C.ar   1 LIG       0.50700
      5 N1        -77.0522  -24.0580  -47.0454 N.ar   1 LIG      -0.71900
      6 N2        -76.2253  -22.1619  -45.8092 N.ar   1 LIG      -0.71900
      7 H1        -73.8842  -23.3020  -47.9749 H      1 LIG       0.11500
      8 H2        -75.7712  -24.9017  -48.4221 H      1 LIG       0.11400
      9 H3        -74.3060  -21.5411  -46.2312 H      1 LIG       0.11400
     10 H4        -78.1049  -23.0071  -45.6042 H      1 LIG       0.14100
@<TRIPOS>BOND
      1       1       2 ar
      2       1       3 ar
      3       2       5 ar
      4       3       6 ar
      5       4       5 ar
      6       4       6 ar
      7       1       7 1
      8       2       8 1
      9       3       9 1
     10       4      10 1
@<TRIPOS>ALT_TYPE
CGenFF_4.0_ALT_TYPE_SET
CGenFF_4.0 1 CG2R61 2 CG2R61 3 CG2R61 4 CG2R64 5 NG2R62 6 NG2R62 7 HGR61 8 HGR62 9 HGR62 10 HGR62
@<TRIPOS>MOLECULE
pyrimidine
 10 10 0 0 0
****
USER_CHARGES
INVALID_CHARGES
Pose:  21 Cluster:  21 Fr_nu:  49982 TotEn:   -12.03
@<TRIPOS>ATOM
      1 C1        -78.9189  -13.5863  -47.4706 C.ar   1 LIG      -0.13100
      2 C2        -77.6648  -13.0129  -47.4164 C.ar   1 LIG       0.28900
      3 C3        -79.3006  -14.2942  -46.3493 C.ar   1 LIG       0.28900
      4 C4        -77.3257  -13.8319  -45.3232 C.ar   1 LIG       0.50700
      5 N1        -76.8387  -13.1160  -46.3546 N.ar   1 LIG      -0.71900
      6 N2        -78.5263  -14.4380  -45.2539 N.ar   1 LIG      -0.71900
      7 H1        -79.5607  -13.4874  -48.3357 H      1 LIG       0.11500
      8 H2        -77.2781  -12.4375  -48.2505 H      1 LIG       0.11400
      9 H3        -80.2688  -14.7806  -46.2996 H      1 LIG       0.11400
     10 H4        -76.6828  -13.9319  -44.4573 H      1 LIG       0.14100
@<TRIPOS>BOND
      1       1       2 ar
      2       1       3 ar
      3       2       5 ar
      4       3       6 ar
      5       4       5 ar
      6       4       6 ar
      7       1       7 1
      8       2       8 1
      9       3       9 1
     10       4      10 1
@<TRIPOS>ALT_TYPE
CGenFF_4.0_ALT_TYPE_SET
CGenFF_4.0 1 CG2R61 2 CG2R61 3 CG2R61 4 CG2R64 5 NG2R62 6 NG2R62 7 HGR61 8 HGR62 9 HGR62 10 HGR62
@<TRIPOS>MOLECULE
pyrimidine
 10 10 0 0 0
****
USER_CHARGES
INVALID_CHARGES
Pose:  22 Cluster:  22 Fr_nu: 1306319 TotEn:   -11.92
@<TRIPOS>ATOM
      1 C1        -81.7780   -8.5548  -33.4415 C.ar   1 LIG      -0.13100
      2 C2        -82.7311   -7.9734  -32.6304 C.ar   1 LIG       0.28900
      3 C3        -80.4770   -8.4699  -32.9895 C.ar   1 LIG       0.28900
      4 C4        -81.1423   -7.3379  -31.1340 C.ar   1 LIG       0.50700
      5 N1        -82.4474   -7.3543  -31.4656 N.ar   1 LIG      -0.71900
      6 N2        -80.1219   -7.8664  -31.8363 N.ar   1 LIG      -0.71900
      7 H1        -82.0340   -9.0450  -34.3713 H      1 LIG       0.11500
      8 H2        -83.7807   -7.9898  -32.9031 H      1 LIG       0.11400
      9 H3        -79.6593   -8.8971  -33.5598 H      1 LIG       0.11400
     10 H4        -80.8856   -6.8462  -30.2037 H      1 LIG       0.14100
@<TRIPOS>BOND
      1       1       2 ar
      2       1       3 ar
      3       2       5 ar
      4       3       6 ar
      5       4       5 ar
      6       4       6 ar
      7       1       7 1
      8       2       8 1
      9       3       9 1
     10       4      10 1
@<TRIPOS>ALT_TYPE
CGenFF_4.0_ALT_TYPE_SET
CGenFF_4.0 1 CG2R61 2 CG2R61 3 CG2R61 4 CG2R64 5 NG2R62 6 NG2R62 7 HGR61 8 HGR62 9 HGR62 10 HGR62
@<TRIPOS>MOLECULE
pyrimidine
 10 10 0 0 0
****
USER_CHARGES
INVALID_CHARGES
Pose:  23 Cluster:  23 Fr_nu:   2186 TotEn:   -11.91
@<TRIPOS>ATOM
      1 C1        -50.3367  -12.1982  -28.5664 C.ar   1 LIG      -0.13100
      2 C2        -49.5982  -11.0871  -28.9193 C.ar   1 LIG       0.28900
      3 C3        -50.2967  -12.5421  -27.2307 C.ar   1 LIG       0.28900
      4 C4        -48.9150  -10.7968  -26.7708 C.ar   1 LIG       0.50700
      5 N1        -48.8731  -10.3602  -28.0440 N.ar   1 LIG      -0.71900
      6 N2        -49.5936  -11.8614  -26.3020 N.ar   1 LIG      -0.71900
      7 H1        -50.9094  -12.7629  -29.2899 H      1 LIG       0.11500
      8 H2        -49.5683  -10.7406  -29.9466 H      1 LIG       0.11400
      9 H3        -50.8451  -13.4010  -26.8592 H      1 LIG       0.11400
     10 H4        -48.3408  -10.2321  -26.0465 H      1 LIG       0.14100
@<TRIPOS>BOND
      1       1       2 ar
      2       1       3 ar
      3       2       5 ar
      4       3       6 ar
      5       4       5 ar
      6       4       6 ar
      7       1       7 1
      8       2       8 1
      9       3       9 1
     10       4      10 1
@<TRIPOS>ALT_TYPE
CGenFF_4.0_ALT_TYPE_SET
CGenFF_4.0 1 CG2R61 2 CG2R61 3 CG2R61 4 CG2R64 5 NG2R62 6 NG2R62 7 HGR61 8 HGR62 9 HGR62 10 HGR62
@<TRIPOS>MOLECULE
pyrimidine
 10 10 0 0 0
****
USER_CHARGES
INVALID_CHARGES
Pose:  24 Cluster:  24 Fr_nu: 469013 TotEn:   -11.77
@<TRIPOS>ATOM
      1 C1        -46.1453  -11.1365  -33.7714 C.ar   1 LIG      -0.13100
      2 C2        -45.3591  -10.4822  -34.6978 C.ar   1 LIG       0.28900
      3 C3        -45.9331  -12.4955  -33.6617 C.ar   1 LIG       0.28900
      4 C4        -44.3212  -12.4239  -35.2629 C.ar   1 LIG       0.50700
      5 N1        -44.4338  -11.0971  -35.4632 N.ar   1 LIG      -0.71900
      6 N2        -45.0261  -13.1742  -34.3945 N.ar   1 LIG      -0.71900
      7 H1        -46.8803  -10.6178  -33.1705 H      1 LIG       0.11500
      8 H2        -45.4546   -9.4132  -34.8546 H      1 LIG       0.11400
      9 H3        -46.5042  -13.0945  -32.9607 H      1 LIG       0.11400
     10 H4        -43.5861  -12.9436  -35.8651 H      1 LIG       0.14100
@<TRIPOS>BOND
      1       1       2 ar
      2       1       3 ar
      3       2       5 ar
      4       3       6 ar
      5       4       5 ar
      6       4       6 ar
      7       1       7 1
      8       2       8 1
      9       3       9 1
     10       4      10 1
@<TRIPOS>ALT_TYPE
CGenFF_4.0_ALT_TYPE_SET
CGenFF_4.0 1 CG2R61 2 CG2R61 3 CG2R61 4 CG2R64 5 NG2R62 6 NG2R62 7 HGR61 8 HGR62 9 HGR62 10 HGR62
@<TRIPOS>MOLECULE
pyrimidine
 10 10 0 0 0
****
USER_CHARGES
INVALID_CHARGES
Pose:  25 Cluster:  25 Fr_nu: 1000161 TotEn:   -11.60
@<TRIPOS>ATOM
      1 C1        -50.3213  -12.8748  -28.8098 C.ar   1 LIG      -0.13100
      2 C2        -50.1485  -11.7515  -29.5925 C.ar   1 LIG       0.28900
      3 C3        -50.5792  -12.6386  -27.4750 C.ar   1 LIG       0.28900
      4 C4        -50.4771  -10.3913  -27.8011 C.ar   1 LIG       0.50700
      5 N1        -50.2200  -10.4900  -29.1193 N.ar   1 LIG      -0.71900
      6 N2        -50.6641  -11.4052  -26.9347 N.ar   1 LIG      -0.71900
      7 H1        -50.2584  -13.8754  -29.2161 H      1 LIG       0.11500
      8 H2        -49.9414  -11.8376  -30.6537 H      1 LIG       0.11400
      9 H3        -50.7285  -13.4594  -26.7819 H      1 LIG       0.11400
     10 H4        -50.5390   -9.3896  -27.3939 H      1 LIG       0.14100
@<TRIPOS>BOND
      1       1       2 ar
      2       1       3 ar
      3       2       5 ar
      4       3       6 ar
      5       4       5 ar
      6       4       6 ar
      7       1       7 1
      8       2       8 1
      9       3       9 1
     10       4      10 1
@<TRIPOS>ALT_TYPE
CGenFF_4.0_ALT_TYPE_SET
CGenFF_4.0 1 CG2R61 2 CG2R61 3 CG2R61 4 CG2R64 5 NG2R62 6 NG2R62 7 HGR61 8 HGR62 9 HGR62 10 HGR62
@<TRIPOS>MOLECULE
pyrimidine
 10 10 0 0 0
****
USER_CHARGES
INVALID_CHARGES
Pose:  26 Cluster:  26 Fr_nu:  28319 TotEn:   -11.55
@<TRIPOS>ATOM
      1 C1        -50.4640  -12.1244  -28.6165 C.ar   1 LIG      -0.13100
      2 C2        -49.9761  -12.7226  -27.4726 C.ar   1 LIG       0.28900
      3 C3        -51.1469  -10.9405  -28.4264 C.ar   1 LIG       0.28900
      4 C4        -50.8203  -11.0544  -26.1798 C.ar   1 LIG       0.50700
      5 N1        -50.1366  -12.2133  -26.2336 N.ar   1 LIG      -0.71900
      6 N2        -51.3446  -10.3749  -27.2176 N.ar   1 LIG      -0.71900
      7 H1        -50.3205  -12.5555  -29.5982 H      1 LIG       0.11500
      8 H2        -49.4264  -13.6562  -27.5225 H      1 LIG       0.11400
      9 H3        -51.5673  -10.3980  -29.2662 H      1 LIG       0.11400
     10 H4        -50.9650  -10.6231  -25.1968 H      1 LIG       0.14100
@<TRIPOS>BOND
      1       1       2 ar
      2       1       3 ar
      3       2       5 ar
      4       3       6 ar
      5       4       5 ar
      6       4       6 ar
      7       1       7 1
      8       2       8 1
      9       3       9 1
     10       4      10 1
@<TRIPOS>ALT_TYPE
CGenFF_4.0_ALT_TYPE_SET
CGenFF_4.0 1 CG2R61 2 CG2R61 3 CG2R61 4 CG2R64 5 NG2R62 6 NG2R62 7 HGR61 8 HGR62 9 HGR62 10 HGR62
@<TRIPOS>MOLECULE
pyrimidine
 10 10 0 0 0
****
USER_CHARGES
INVALID_CHARGES
Pose:  27 Cluster:  27 Fr_nu: 609380 TotEn:   -11.36
@<TRIPOS>ATOM
      1 C1        -77.1828   -7.4997  -59.3006 C.ar   1 LIG      -0.13100
      2 C2        -76.2605   -8.2812  -58.6350 C.ar   1 LIG       0.28900
      3 C3        -77.8125   -6.5382  -58.5370 C.ar   1 LIG       0.28900
      4 C4        -76.6483   -7.1707  -56.6900 C.ar   1 LIG       0.50700
      5 N1        -75.9675   -8.1434  -57.3253 N.ar   1 LIG      -0.71900
      6 N2        -77.5688   -6.3454  -57.2241 N.ar   1 LIG      -0.71900
      7 H1        -77.3982   -7.6323  -60.3524 H      1 LIG       0.11500
      8 H2        -75.7155   -9.0633  -59.1523 H      1 LIG       0.11400
      9 H3        -78.5534   -5.8767  -58.9728 H      1 LIG       0.11400
     10 H4        -76.4336   -7.0384  -55.6366 H      1 LIG       0.14100
@<TRIPOS>BOND
      1       1       2 ar
      2       1       3 ar
      3       2       5 ar
      4       3       6 ar
      5       4       5 ar
      6       4       6 ar
      7       1       7 1
      8       2       8 1
      9       3       9 1
     10       4      10 1
@<TRIPOS>ALT_TYPE
CGenFF_4.0_ALT_TYPE_SET
CGenFF_4.0 1 CG2R61 2 CG2R61 3 CG2R61 4 CG2R64 5 NG2R62 6 NG2R62 7 HGR61 8 HGR62 9 HGR62 10 HGR62
@<TRIPOS>MOLECULE
pyrimidine
 10 10 0 0 0
****
USER_CHARGES
INVALID_CHARGES
Pose:  28 Cluster:  28 Fr_nu: 3973547 TotEn:   -11.21
@<TRIPOS>ATOM
      1 C1        -75.3439   -6.9473  -60.5559 C.ar   1 LIG      -0.13100
      2 C2        -75.5111   -7.7190  -59.4241 C.ar   1 LIG       0.28900
      3 C3        -75.9206   -5.6944  -60.5148 C.ar   1 LIG       0.28900
      4 C4        -76.7025   -6.0679  -58.4134 C.ar   1 LIG       0.50700
      5 N1        -76.1870   -7.3092  -58.3307 N.ar   1 LIG      -0.71900
      6 N2        -76.6096   -5.2206  -59.4560 N.ar   1 LIG      -0.71900
      7 H1        -74.7967   -7.3016  -61.4191 H      1 LIG       0.11500
      8 H2        -75.0936   -8.7181  -59.3637 H      1 LIG       0.11400
      9 H3        -75.8427   -5.0165  -61.3580 H      1 LIG       0.11400
     10 H4        -77.2515   -5.7133  -57.5496 H      1 LIG       0.14100
@<TRIPOS>BOND
      1       1       2 ar
      2       1       3 ar
      3       2       5 ar
      4       3       6 ar
      5       4       5 ar
      6       4       6 ar
      7       1       7 1
      8       2       8 1
      9       3       9 1
     10       4      10 1
@<TRIPOS>ALT_TYPE
CGenFF_4.0_ALT_TYPE_SET
CGenFF_4.0 1 CG2R61 2 CG2R61 3 CG2R61 4 CG2R64 5 NG2R62 6 NG2R62 7 HGR61 8 HGR62 9 HGR62 10 HGR62
@<TRIPOS>MOLECULE
pyrimidine
 10 10 0 0 0
****
USER_CHARGES
INVALID_CHARGES
Pose:  29 Cluster:  29 Fr_nu: 3581202 TotEn:   -11.18
@<TRIPOS>ATOM
      1 C1        -76.0785   -7.0044  -59.4276 C.ar   1 LIG      -0.13100
      2 C2        -76.7509   -7.0469  -58.2232 C.ar   1 LIG       0.28900
      3 C3        -75.7985   -5.7426  -59.9108 C.ar   1 LIG       0.28900
      4 C4        -76.7950   -4.7771  -58.1103 C.ar   1 LIG       0.50700
      5 N1        -77.1258   -5.9487  -57.5349 N.ar   1 LIG      -0.71900
      6 N2        -76.1434   -4.6031  -59.2760 N.ar   1 LIG      -0.71900
      7 H1        -75.7899   -7.9017  -59.9584 H      1 LIG       0.11500
      8 H2        -77.0147   -7.9939  -57.7649 H      1 LIG       0.11400
      9 H3        -75.2738   -5.6089  -60.8506 H      1 LIG       0.11400
     10 H4        -77.0848   -3.8784  -57.5795 H      1 LIG       0.14100
@<TRIPOS>BOND
      1       1       2 ar
      2       1       3 ar
      3       2       5 ar
      4       3       6 ar
      5       4       5 ar
      6       4       6 ar
      7       1       7 1
      8       2       8 1
      9       3       9 1
     10       4      10 1
@<TRIPOS>ALT_TYPE
CGenFF_4.0_ALT_TYPE_SET
CGenFF_4.0 1 CG2R61 2 CG2R61 3 CG2R61 4 CG2R64 5 NG2R62 6 NG2R62 7 HGR61 8 HGR62 9 HGR62 10 HGR62
@<TRIPOS>MOLECULE
pyrimidine
 10 10 0 0 0
****
USER_CHARGES
INVALID_CHARGES
Pose:  30 Cluster:  30 Fr_nu: 506728 TotEn:   -11.06
@<TRIPOS>ATOM
      1 C1        -78.6612  -13.7367  -46.3844 C.ar   1 LIG      -0.13100
      2 C2        -79.1105  -14.6910  -45.4945 C.ar   1 LIG       0.28900
      3 C3        -77.4711  -13.1230  -46.0513 C.ar   1 LIG       0.28900
      4 C4        -77.3074  -14.3591  -44.1507 C.ar   1 LIG       0.50700
      5 N1        -78.4563  -15.0284  -44.3638 N.ar   1 LIG      -0.71900
      6 N2        -76.7651  -13.4107  -44.9382 N.ar   1 LIG      -0.71900
      7 H1        -79.2067  -13.4858  -47.2842 H      1 LIG       0.11500
      8 H2        -80.0368  -15.2266  -45.6717 H      1 LIG       0.11400
      9 H3        -77.0394  -12.3595  -46.6894 H      1 LIG       0.11400
     10 H4        -76.7617  -14.6093  -43.2492 H      1 LIG       0.14100
@<TRIPOS>BOND
      1       1       2 ar
      2       1       3 ar
      3       2       5 ar
      4       3       6 ar
      5       4       5 ar
      6       4       6 ar
      7       1       7 1
      8       2       8 1
      9       3       9 1
     10       4      10 1
@<TRIPOS>ALT_TYPE
CGenFF_4.0_ALT_TYPE_SET
CGenFF_4.0 1 CG2R61 2 CG2R61 3 CG2R61 4 CG2R64 5 NG2R62 6 NG2R62 7 HGR61 8 HGR62 9 HGR62 10 HGR62
@<TRIPOS>MOLECULE
pyrimidine
 10 10 0 0 0
****
USER_CHARGES
INVALID_CHARGES
Pose:  31 Cluster:  31 Fr_nu: 888520 TotEn:   -10.90
@<TRIPOS>ATOM
      1 C1        -50.2451  -11.4676  -27.9076 C.ar   1 LIG      -0.13100
      2 C2        -50.7521  -11.3788  -26.6272 C.ar   1 LIG       0.28900
      3 C3        -49.1053  -10.7290  -28.1511 C.ar   1 LIG       0.28900
      4 C4        -49.0886   -9.9564  -26.0133 C.ar   1 LIG       0.50700
      5 N1        -50.1971  -10.6300  -25.6516 N.ar   1 LIG      -0.71900
      6 N2        -48.4983   -9.9595  -27.2238 N.ar   1 LIG      -0.71900
      7 H1        -50.7111  -12.0763  -28.6709 H      1 LIG       0.11500
      8 H2        -51.6454  -11.9238  -26.3420 H      1 LIG       0.11400
      9 H3        -48.6346  -10.7352  -29.1282 H      1 LIG       0.11400
     10 H4        -48.6225   -9.3460  -25.2496 H      1 LIG       0.14100
@<TRIPOS>BOND
      1       1       2 ar
      2       1       3 ar
      3       2       5 ar
      4       3       6 ar
      5       4       5 ar
      6       4       6 ar
      7       1       7 1
      8       2       8 1
      9       3       9 1
     10       4      10 1
@<TRIPOS>ALT_TYPE
CGenFF_4.0_ALT_TYPE_SET
CGenFF_4.0 1 CG2R61 2 CG2R61 3 CG2R61 4 CG2R64 5 NG2R62 6 NG2R62 7 HGR61 8 HGR62 9 HGR62 10 HGR62
@<TRIPOS>MOLECULE
pyrimidine
 10 10 0 0 0
****
USER_CHARGES
INVALID_CHARGES
Pose:  32 Cluster:  32 Fr_nu:  36137 TotEn:   -10.82
@<TRIPOS>ATOM
      1 C1        -79.1474  -23.2203  -33.9984 C.ar   1 LIG      -0.13100
      2 C2        -80.4648  -23.5737  -33.7885 C.ar   1 LIG       0.28900
      3 C3        -78.7384  -22.0517  -33.3893 C.ar   1 LIG       0.28900
      4 C4        -80.8065  -21.7311  -32.5020 C.ar   1 LIG       0.50700
      5 N1        -81.3254  -22.8497  -33.0431 N.ar   1 LIG      -0.71900
      6 N2        -79.5444  -21.2794  -32.6314 N.ar   1 LIG      -0.71900
      7 H1        -78.4790  -23.8202  -34.6014 H      1 LIG       0.11500
      8 H2        -80.8769  -24.4759  -34.2273 H      1 LIG       0.11400
      9 H3        -77.7207  -21.6927  -33.4976 H      1 LIG       0.11400
     10 H4        -81.4759  -21.1298  -31.8991 H      1 LIG       0.14100
@<TRIPOS>BOND
      1       1       2 ar
      2       1       3 ar
      3       2       5 ar
      4       3       6 ar
      5       4       5 ar
      6       4       6 ar
      7       1       7 1
      8       2       8 1
      9       3       9 1
     10       4      10 1
@<TRIPOS>ALT_TYPE
CGenFF_4.0_ALT_TYPE_SET
CGenFF_4.0 1 CG2R61 2 CG2R61 3 CG2R61 4 CG2R64 5 NG2R62 6 NG2R62 7 HGR61 8 HGR62 9 HGR62 10 HGR62
@<TRIPOS>MOLECULE
pyrimidine
 10 10 0 0 0
****
USER_CHARGES
INVALID_CHARGES
Pose:  33 Cluster:  33 Fr_nu:  35462 TotEn:   -10.49
@<TRIPOS>ATOM
      1 C1        -78.7384  -22.0517  -33.3893 C.ar   1 LIG      -0.13100
      2 C2        -80.0900  -22.2983  -33.2592 C.ar   1 LIG       0.28900
      3 C3        -78.3368  -20.7623  -33.1061 C.ar   1 LIG       0.28900
      4 C4        -80.4735  -20.1467  -32.6340 C.ar   1 LIG       0.50700
      5 N1        -80.9891  -21.3657  -32.8822 N.ar   1 LIG      -0.71900
      6 N2        -79.1805  -19.7810  -32.7244 N.ar   1 LIG      -0.71900
      7 H1        -78.0394  -22.8191  -33.6937 H      1 LIG       0.11500
      8 H2        -80.4993  -23.2823  -33.4607 H      1 LIG       0.11400
      9 H3        -77.2940  -20.4736  -33.1812 H      1 LIG       0.11400
     10 H4        -81.1733  -19.3779  -32.3303 H      1 LIG       0.14100
@<TRIPOS>BOND
      1       1       2 ar
      2       1       3 ar
      3       2       5 ar
      4       3       6 ar
      5       4       5 ar
      6       4       6 ar
      7       1       7 1
      8       2       8 1
      9       3       9 1
     10       4      10 1
@<TRIPOS>ALT_TYPE
CGenFF_4.0_ALT_TYPE_SET
CGenFF_4.0 1 CG2R61 2 CG2R61 3 CG2R61 4 CG2R64 5 NG2R62 6 NG2R62 7 HGR61 8 HGR62 9 HGR62 10 HGR62
@<TRIPOS>MOLECULE
pyrimidine
 10 10 0 0 0
****
USER_CHARGES
INVALID_CHARGES
Pose:  34 Cluster:  34 Fr_nu: 200404 TotEn:   -10.48
@<TRIPOS>ATOM
      1 C1        -65.0306  -22.2726  -34.9857 C.ar   1 LIG      -0.13100
      2 C2        -65.3040  -23.1627  -36.0043 C.ar   1 LIG       0.28900
      3 C3        -65.6966  -22.5005  -33.7989 C.ar   1 LIG       0.28900
      4 C4        -66.7464  -24.3149  -34.6781 C.ar   1 LIG       0.50700
      5 N1        -66.1596  -24.1990  -35.8846 N.ar   1 LIG      -0.71900
      6 N2        -66.5648  -23.5157  -33.6094 N.ar   1 LIG      -0.71900
      7 H1        -64.3394  -21.4498  -35.1097 H      1 LIG       0.11500
      8 H2        -64.8282  -23.0639  -36.9739 H      1 LIG       0.11400
      9 H3        -65.5465  -21.8531  -32.9418 H      1 LIG       0.11400
     10 H4        -67.4393  -25.1381  -34.5541 H      1 LIG       0.14100
@<TRIPOS>BOND
      1       1       2 ar
      2       1       3 ar
      3       2       5 ar
      4       3       6 ar
      5       4       5 ar
      6       4       6 ar
      7       1       7 1
      8       2       8 1
      9       3       9 1
     10       4      10 1
@<TRIPOS>ALT_TYPE
CGenFF_4.0_ALT_TYPE_SET
CGenFF_4.0 1 CG2R61 2 CG2R61 3 CG2R61 4 CG2R64 5 NG2R62 6 NG2R62 7 HGR61 8 HGR62 9 HGR62 10 HGR62
@<TRIPOS>MOLECULE
pyrimidine
 10 10 0 0 0
****
USER_CHARGES
INVALID_CHARGES
Pose:  35 Cluster:  35 Fr_nu: 152874 TotEn:   -10.44
@<TRIPOS>ATOM
      1 C1        -78.3805  -21.9420  -33.2977 C.ar   1 LIG      -0.13100
      2 C2        -79.0791  -22.9705  -32.6988 C.ar   1 LIG       0.28900
      3 C3        -78.8820  -20.6747  -33.0822 C.ar   1 LIG       0.28900
      4 C4        -80.5726  -21.5055  -31.8098 C.ar   1 LIG       0.50700
      5 N1        -80.1832  -22.7874  -31.9454 N.ar   1 LIG      -0.71900
      6 N2        -79.9800  -20.4190  -32.3410 N.ar   1 LIG      -0.71900
      7 H1        -77.4974  -22.1178  -33.8973 H      1 LIG       0.11500
      8 H2        -78.7605  -24.0010  -32.8120 H      1 LIG       0.11400
      9 H3        -78.4006  -19.8035  -33.5131 H      1 LIG       0.11400
     10 H4        -81.4574  -21.3292  -31.2105 H      1 LIG       0.14100
@<TRIPOS>BOND
      1       1       2 ar
      2       1       3 ar
      3       2       5 ar
      4       3       6 ar
      5       4       5 ar
      6       4       6 ar
      7       1       7 1
      8       2       8 1
      9       3       9 1
     10       4      10 1
@<TRIPOS>ALT_TYPE
CGenFF_4.0_ALT_TYPE_SET
CGenFF_4.0 1 CG2R61 2 CG2R61 3 CG2R61 4 CG2R64 5 NG2R62 6 NG2R62 7 HGR61 8 HGR62 9 HGR62 10 HGR62
@<TRIPOS>MOLECULE
pyrimidine
 10 10 0 0 0
****
USER_CHARGES
INVALID_CHARGES
Pose:  36 Cluster:  36 Fr_nu: 4116242 TotEn:   -10.43
@<TRIPOS>ATOM
      1 C1        -75.8375  -24.4209  -45.9927 C.ar   1 LIG      -0.13100
      2 C2        -75.6687  -23.9422  -44.7094 C.ar   1 LIG       0.28900
      3 C3        -75.8213  -23.4694  -46.9918 C.ar   1 LIG       0.28900
      4 C4        -75.4994  -21.8082  -45.4739 C.ar   1 LIG       0.50700
      5 N1        -75.4964  -22.6373  -44.4128 N.ar   1 LIG      -0.71900
      6 N2        -75.6540  -22.1495  -46.7675 N.ar   1 LIG      -0.71900
      7 H1        -75.9738  -25.4735  -46.2017 H      1 LIG       0.11500
      8 H2        -75.6675  -24.6152  -43.8588 H      1 LIG       0.11400
      9 H3        -75.9468  -23.7504  -48.0319 H      1 LIG       0.11400
     10 H4        -75.3640  -20.7541  -45.2648 H      1 LIG       0.14100
@<TRIPOS>BOND
      1       1       2 ar
      2       1       3 ar
      3       2       5 ar
      4       3       6 ar
      5       4       5 ar
      6       4       6 ar
      7       1       7 1
      8       2       8 1
      9       3       9 1
     10       4      10 1
@<TRIPOS>ALT_TYPE
CGenFF_4.0_ALT_TYPE_SET
CGenFF_4.0 1 CG2R61 2 CG2R61 3 CG2R61 4 CG2R64 5 NG2R62 6 NG2R62 7 HGR61 8 HGR62 9 HGR62 10 HGR62
@<TRIPOS>MOLECULE
pyrimidine
 10 10 0 0 0
****
USER_CHARGES
INVALID_CHARGES
Pose:  37 Cluster:  37 Fr_nu: 2317029 TotEn:    -9.97
@<TRIPOS>ATOM
      1 C1        -77.6559  -11.6515  -53.4934 C.ar   1 LIG      -0.13100
      2 C2        -78.8224  -11.4118  -52.7961 C.ar   1 LIG       0.28900
      3 C3        -76.6196  -12.1880  -52.7569 C.ar   1 LIG       0.28900
      4 C4        -77.8937  -12.1939  -50.8744 C.ar   1 LIG       0.50700
      5 N1        -78.9766  -11.6720  -51.4812 N.ar   1 LIG      -0.71900
      6 N2        -76.7040  -12.4726  -51.4408 N.ar   1 LIG      -0.71900
      7 H1        -77.5600  -11.4329  -54.5485 H      1 LIG       0.11500
      8 H2        -79.6913  -10.9911  -53.2905 H      1 LIG       0.11400
      9 H3        -75.6636  -12.4099  -53.2186 H      1 LIG       0.11400
     10 H4        -77.9891  -12.4119  -49.8178 H      1 LIG       0.14100
@<TRIPOS>BOND
      1       1       2 ar
      2       1       3 ar
      3       2       5 ar
      4       3       6 ar
      5       4       5 ar
      6       4       6 ar
      7       1       7 1
      8       2       8 1
      9       3       9 1
     10       4      10 1
@<TRIPOS>ALT_TYPE
CGenFF_4.0_ALT_TYPE_SET
CGenFF_4.0 1 CG2R61 2 CG2R61 3 CG2R61 4 CG2R64 5 NG2R62 6 NG2R62 7 HGR61 8 HGR62 9 HGR62 10 HGR62
@<TRIPOS>MOLECULE
pyrimidine
 10 10 0 0 0
****
USER_CHARGES
INVALID_CHARGES
Pose:  38 Cluster:  38 Fr_nu: 177436 TotEn:    -9.92
@<TRIPOS>ATOM
      1 C1        -49.8869  -13.0471  -28.4923 C.ar   1 LIG      -0.13100
      2 C2        -49.0055  -13.0915  -27.4313 C.ar   1 LIG       0.28900
      3 C3        -50.6601  -11.9075  -28.5788 C.ar   1 LIG       0.28900
      4 C4        -49.6892  -11.0463  -26.7126 C.ar   1 LIG       0.50700
      5 N1        -48.8801  -12.1052  -26.5193 N.ar   1 LIG      -0.71900
      6 N2        -50.5872  -10.8837  -27.7030 N.ar   1 LIG      -0.71900
      7 H1        -49.9667  -13.8532  -29.2092 H      1 LIG       0.11500
      8 H2        -48.3565  -13.9474  -27.2810 H      1 LIG       0.11400
      9 H3        -51.3820  -11.7825  -29.3785 H      1 LIG       0.11400
     10 H4        -49.6103  -10.2395  -25.9942 H      1 LIG       0.14100
@<TRIPOS>BOND
      1       1       2 ar
      2       1       3 ar
      3       2       5 ar
      4       3       6 ar
      5       4       5 ar
      6       4       6 ar
      7       1       7 1
      8       2       8 1
      9       3       9 1
     10       4      10 1
@<TRIPOS>ALT_TYPE
CGenFF_4.0_ALT_TYPE_SET
CGenFF_4.0 1 CG2R61 2 CG2R61 3 CG2R61 4 CG2R64 5 NG2R62 6 NG2R62 7 HGR61 8 HGR62 9 HGR62 10 HGR62
@<TRIPOS>MOLECULE
pyrimidine
 10 10 0 0 0
****
USER_CHARGES
INVALID_CHARGES
Pose:  39 Cluster:  39 Fr_nu:  52497 TotEn:    -9.82
@<TRIPOS>ATOM
      1 C1        -79.3244  -23.0676  -34.1173 C.ar   1 LIG      -0.13100
      2 C2        -80.6420  -22.6796  -33.9836 C.ar   1 LIG       0.28900
      3 C3        -78.3853  -22.0867  -33.8722 C.ar   1 LIG       0.28900
      4 C4        -80.0156  -20.5671  -33.4250 C.ar   1 LIG       0.50700
      5 N1        -81.0248  -21.4330  -33.6376 N.ar   1 LIG      -0.71900
      6 N2        -78.6967  -20.8213  -33.5228 N.ar   1 LIG      -0.71900
      7 H1        -79.0459  -24.0750  -34.3963 H      1 LIG       0.11500
      8 H2        -81.4504  -23.3818  -34.1563 H      1 LIG       0.11400
      9 H3        -77.3244  -22.2974  -33.9530 H      1 LIG       0.11400
     10 H4        -80.2943  -19.5581  -33.1467 H      1 LIG       0.14100
@<TRIPOS>BOND
      1       1       2 ar
      2       1       3 ar
      3       2       5 ar
      4       3       6 ar
      5       4       5 ar
      6       4       6 ar
      7       1       7 1
      8       2       8 1
      9       3       9 1
     10       4      10 1
@<TRIPOS>ALT_TYPE
CGenFF_4.0_ALT_TYPE_SET
CGenFF_4.0 1 CG2R61 2 CG2R61 3 CG2R61 4 CG2R64 5 NG2R62 6 NG2R62 7 HGR61 8 HGR62 9 HGR62 10 HGR62
@<TRIPOS>MOLECULE
pyrimidine
 10 10 0 0 0
****
USER_CHARGES
INVALID_CHARGES
Pose:  40 Cluster:  40 Fr_nu: 2604579 TotEn:    -9.56
@<TRIPOS>ATOM
      1 C1        -59.9078    1.9442  -41.5494 C.ar   1 LIG      -0.13100
      2 C2        -59.0369    0.9896  -42.0339 C.ar   1 LIG       0.28900
      3 C3        -59.5066    2.5883  -40.3969 C.ar   1 LIG       0.28900
      4 C4        -57.5840    1.3775  -40.3292 C.ar   1 LIG       0.50700
      5 N1        -57.8623    0.6798  -41.4469 N.ar   1 LIG      -0.71900
      6 N2        -58.3470    2.3290  -39.7580 N.ar   1 LIG      -0.71900
      7 H1        -60.8440    2.1724  -42.0408 H      1 LIG       0.11500
      8 H2        -59.2668    0.4308  -42.9346 H      1 LIG       0.11400
      9 H3        -60.1257    3.3535  -39.9412 H      1 LIG       0.11400
     10 H4        -56.6472    1.1484  -39.8363 H      1 LIG       0.14100
@<TRIPOS>BOND
      1       1       2 ar
      2       1       3 ar
      3       2       5 ar
      4       3       6 ar
      5       4       5 ar
      6       4       6 ar
      7       1       7 1
      8       2       8 1
      9       3       9 1
     10       4      10 1
@<TRIPOS>ALT_TYPE
CGenFF_4.0_ALT_TYPE_SET
CGenFF_4.0 1 CG2R61 2 CG2R61 3 CG2R61 4 CG2R64 5 NG2R62 6 NG2R62 7 HGR61 8 HGR62 9 HGR62 10 HGR62
@<TRIPOS>MOLECULE
pyrimidine
 10 10 0 0 0
****
USER_CHARGES
INVALID_CHARGES
Pose:  41 Cluster:  41 Fr_nu:  52367 TotEn:    -9.36
@<TRIPOS>ATOM
      1 C1        -79.3244  -23.0676  -34.1173 C.ar   1 LIG      -0.13100
      2 C2        -79.9556  -24.1754  -33.5892 C.ar   1 LIG       0.28900
      3 C3        -80.1316  -21.9716  -34.3432 C.ar   1 LIG       0.28900
      4 C4        -81.9520  -23.0887  -33.5652 C.ar   1 LIG       0.50700
      5 N1        -81.2726  -24.2207  -33.2999 N.ar   1 LIG      -0.71900
      6 N2        -81.4543  -21.9472  -34.0780 N.ar   1 LIG      -0.71900
      7 H1        -78.2658  -23.0591  -34.3398 H      1 LIG       0.11500
      8 H2        -79.4028  -25.0843  -33.3779 H      1 LIG       0.11400
      9 H3        -79.7251  -21.0551  -34.7570 H      1 LIG       0.11400
     10 H4        -83.0121  -23.0974  -33.3435 H      1 LIG       0.14100
@<TRIPOS>BOND
      1       1       2 ar
      2       1       3 ar
      3       2       5 ar
      4       3       6 ar
      5       4       5 ar
      6       4       6 ar
      7       1       7 1
      8       2       8 1
      9       3       9 1
     10       4      10 1
@<TRIPOS>ALT_TYPE
CGenFF_4.0_ALT_TYPE_SET
CGenFF_4.0 1 CG2R61 2 CG2R61 3 CG2R61 4 CG2R64 5 NG2R62 6 NG2R62 7 HGR61 8 HGR62 9 HGR62 10 HGR62
@<TRIPOS>MOLECULE
pyrimidine
 10 10 0 0 0
****
USER_CHARGES
INVALID_CHARGES
Pose:  42 Cluster:  42 Fr_nu:  26978 TotEn:    -8.88
@<TRIPOS>ATOM
      1 C1        -51.7288  -10.8812  -27.4488 C.ar   1 LIG      -0.13100
      2 C2        -51.0016  -11.6876  -26.5970 C.ar   1 LIG       0.28900
      3 C3        -51.0428  -10.3980  -28.5442 C.ar   1 LIG       0.28900
      4 C4        -49.1476  -11.4717  -27.8943 C.ar   1 LIG       0.50700
      5 N1        -49.7045  -12.0046  -26.7901 N.ar   1 LIG      -0.71900
      6 N2        -49.7469  -10.6740  -28.7988 N.ar   1 LIG      -0.71900
      7 H1        -52.7686  -10.6432  -27.2693 H      1 LIG       0.11500
      8 H2        -51.4559  -12.1137  -25.7091 H      1 LIG       0.11400
      9 H3        -51.5308   -9.7555  -29.2691 H      1 LIG       0.11400
     10 H4        -48.1061  -11.7090  -28.0737 H      1 LIG       0.14100
@<TRIPOS>BOND
      1       1       2 ar
      2       1       3 ar
      3       2       5 ar
      4       3       6 ar
      5       4       5 ar
      6       4       6 ar
      7       1       7 1
      8       2       8 1
      9       3       9 1
     10       4      10 1
@<TRIPOS>ALT_TYPE
CGenFF_4.0_ALT_TYPE_SET
CGenFF_4.0 1 CG2R61 2 CG2R61 3 CG2R61 4 CG2R64 5 NG2R62 6 NG2R62 7 HGR61 8 HGR62 9 HGR62 10 HGR62
@<TRIPOS>MOLECULE
pyrimidine
 10 10 0 0 0
****
USER_CHARGES
INVALID_CHARGES
Pose:  43 Cluster:  43 Fr_nu: 531952 TotEn:    -8.46
@<TRIPOS>ATOM
      1 C1        -62.7504    1.3777  -25.3760 C.ar   1 LIG      -0.13100
      2 C2        -64.0266    1.0371  -25.7756 C.ar   1 LIG       0.28900
      3 C3        -61.8258    0.3536  -25.3943 C.ar   1 LIG       0.28900
      4 C4        -63.3924   -1.1151  -26.1396 C.ar   1 LIG       0.50700
      5 N1        -64.3838   -0.2042  -26.1652 N.ar   1 LIG      -0.71900
      6 N2        -62.1133   -0.9094  -25.7717 N.ar   1 LIG      -0.71900
      7 H1        -62.4917    2.3820  -25.0682 H      1 LIG       0.11500
      8 H2        -64.8209    1.7754  -25.7939 H      1 LIG       0.11400
      9 H3        -60.7971    0.5254  -25.0964 H      1 LIG       0.11400
     10 H4        -63.6514   -2.1210  -26.4467 H      1 LIG       0.14100
@<TRIPOS>BOND
      1       1       2 ar
      2       1       3 ar
      3       2       5 ar
      4       3       6 ar
      5       4       5 ar
      6       4       6 ar
      7       1       7 1
      8       2       8 1
      9       3       9 1
     10       4      10 1
@<TRIPOS>ALT_TYPE
CGenFF_4.0_ALT_TYPE_SET
CGenFF_4.0 1 CG2R61 2 CG2R61 3 CG2R61 4 CG2R64 5 NG2R62 6 NG2R62 7 HGR61 8 HGR62 9 HGR62 10 HGR62
@<TRIPOS>MOLECULE
pyrimidine
 10 10 0 0 0
****
USER_CHARGES
INVALID_CHARGES
Pose:  44 Cluster:  44 Fr_nu: 392630 TotEn:    -8.05
@<TRIPOS>ATOM
      1 C1        -45.2266  -12.0831  -44.7144 C.ar   1 LIG      -0.13100
      2 C2        -45.4821  -13.4067  -45.0096 C.ar   1 LIG       0.28900
      3 C3        -46.3221  -11.2443  -44.7361 C.ar   1 LIG       0.28900
      4 C4        -47.6945  -12.9687  -45.2929 C.ar   1 LIG       0.50700
      5 N1        -46.7085  -13.8857  -45.3045 N.ar   1 LIG      -0.71900
      6 N2        -47.5750  -11.6548  -45.0225 N.ar   1 LIG      -0.71900
      7 H1        -44.2323  -11.7262  -44.4815 H      1 LIG       0.11500
      8 H2        -44.6835  -14.1405  -45.0174 H      1 LIG       0.11400
      9 H3        -46.2194  -10.1869  -44.5178 H      1 LIG       0.11400
     10 H4        -48.6900  -13.3255  -45.5272 H      1 LIG       0.14100
@<TRIPOS>BOND
      1       1       2 ar
      2       1       3 ar
      3       2       5 ar
      4       3       6 ar
      5       4       5 ar
      6       4       6 ar
      7       1       7 1
      8       2       8 1
      9       3       9 1
     10       4      10 1
@<TRIPOS>ALT_TYPE
CGenFF_4.0_ALT_TYPE_SET
CGenFF_4.0 1 CG2R61 2 CG2R61 3 CG2R61 4 CG2R64 5 NG2R62 6 NG2R62 7 HGR61 8 HGR62 9 HGR62 10 HGR62
@<TRIPOS>MOLECULE
pyrimidine
 10 10 0 0 0
****
USER_CHARGES
INVALID_CHARGES
Pose:  45 Cluster:  45 Fr_nu:  15773 TotEn:    -7.34
@<TRIPOS>ATOM
      1 C1        -70.0807   -7.6206  -44.2022 C.ar   1 LIG      -0.13100
      2 C2        -70.0660   -6.8503  -45.3472 C.ar   1 LIG       0.28900
      3 C3        -71.2834   -8.2293  -43.9075 C.ar   1 LIG       0.28900
      4 C4        -72.2510   -7.3259  -45.7554 C.ar   1 LIG       0.50700
      5 N1        -71.1369   -6.6806  -46.1501 N.ar   1 LIG      -0.71900
      6 N2        -72.3929   -8.1030  -44.6648 N.ar   1 LIG      -0.71900
      7 H1        -69.2064   -7.7392  -43.5763 H      1 LIG       0.11500
      8 H2        -69.1654   -6.3328  -45.6596 H      1 LIG       0.11400
      9 H3        -71.3918   -8.8538  -43.0274 H      1 LIG       0.11400
     10 H4        -73.1268   -7.2063  -46.3813 H      1 LIG       0.14100
@<TRIPOS>BOND
      1       1       2 ar
      2       1       3 ar
      3       2       5 ar
      4       3       6 ar
      5       4       5 ar
      6       4       6 ar
      7       1       7 1
      8       2       8 1
      9       3       9 1
     10       4      10 1
@<TRIPOS>ALT_TYPE
CGenFF_4.0_ALT_TYPE_SET
CGenFF_4.0 1 CG2R61 2 CG2R61 3 CG2R61 4 CG2R64 5 NG2R62 6 NG2R62 7 HGR61 8 HGR62 9 HGR62 10 HGR62
@<TRIPOS>MOLECULE
pyrimidine
 10 10 0 0 0
****
USER_CHARGES
INVALID_CHARGES
Pose:  46 Cluster:  46 Fr_nu: 4160095 TotEn:    -7.22
@<TRIPOS>ATOM
      1 C1        -54.7776  -20.5510  -25.3545 C.ar   1 LIG      -0.13100
      2 C2        -55.7412  -21.5212  -25.1684 C.ar   1 LIG       0.28900
      3 C3        -53.9819  -20.2820  -24.2597 C.ar   1 LIG       0.28900
      4 C4        -55.0840  -21.8320  -23.0147 C.ar   1 LIG       0.50700
      5 N1        -55.9228  -22.1842  -24.0075 N.ar   1 LIG      -0.71900
      6 N2        -54.1080  -20.9056  -23.0699 N.ar   1 LIG      -0.71900
      7 H1        -54.6542  -20.0348  -26.2971 H      1 LIG       0.11500
      8 H2        -56.4139  -21.8004  -25.9720 H      1 LIG       0.11400
      9 H3        -53.1977  -19.5344  -24.3102 H      1 LIG       0.11400
     10 H4        -55.2081  -22.3479  -22.0705 H      1 LIG       0.14100
@<TRIPOS>BOND
      1       1       2 ar
      2       1       3 ar
      3       2       5 ar
      4       3       6 ar
      5       4       5 ar
      6       4       6 ar
      7       1       7 1
      8       2       8 1
      9       3       9 1
     10       4      10 1
@<TRIPOS>ALT_TYPE
CGenFF_4.0_ALT_TYPE_SET
CGenFF_4.0 1 CG2R61 2 CG2R61 3 CG2R61 4 CG2R64 5 NG2R62 6 NG2R62 7 HGR61 8 HGR62 9 HGR62 10 HGR62
@<TRIPOS>MOLECULE
pyrimidine
 10 10 0 0 0
****
USER_CHARGES
INVALID_CHARGES
Pose:  47 Cluster:  47 Fr_nu: 4189314 TotEn:    -6.99
@<TRIPOS>ATOM
      1 C1        -40.0608   -2.1013  -48.9980 C.ar   1 LIG      -0.13100
      2 C2        -38.7124   -2.0136  -48.7175 C.ar   1 LIG       0.28900
      3 C3        -40.9029   -2.0404  -47.9065 C.ar   1 LIG       0.28900
      4 C4        -39.1362   -1.8296  -46.4919 C.ar   1 LIG       0.50700
      5 N1        -38.2134   -1.8767  -47.4715 N.ar   1 LIG      -0.71900
      6 N2        -40.4732   -1.9045  -46.6348 N.ar   1 LIG      -0.71900
      7 H1        -40.4334   -2.2109  -50.0076 H      1 LIG       0.11500
      8 H2        -37.9741   -2.0524  -49.5111 H      1 LIG       0.11400
      9 H3        -41.9789   -2.1017  -48.0280 H      1 LIG       0.11400
     10 H4        -38.7633   -1.7210  -45.4807 H      1 LIG       0.14100
@<TRIPOS>BOND
      1       1       2 ar
      2       1       3 ar
      3       2       5 ar
      4       3       6 ar
      5       4       5 ar
      6       4       6 ar
      7       1       7 1
      8       2       8 1
      9       3       9 1
     10       4      10 1
@<TRIPOS>ALT_TYPE
CGenFF_4.0_ALT_TYPE_SET
CGenFF_4.0 1 CG2R61 2 CG2R61 3 CG2R61 4 CG2R64 5 NG2R62 6 NG2R62 7 HGR61 8 HGR62 9 HGR62 10 HGR62
@<TRIPOS>MOLECULE
pyrimidine
 10 10 0 0 0
****
USER_CHARGES
INVALID_CHARGES
Pose:  48 Cluster:  48 Fr_nu: 4226584 TotEn:    -6.16
@<TRIPOS>ATOM
      1 C1        -86.0343    4.0659  -50.6506 C.ar   1 LIG      -0.13100
      2 C2        -85.8803    3.7106  -51.9752 C.ar   1 LIG       0.28900
      3 C3        -86.1717    3.0180  -49.7635 C.ar   1 LIG       0.28900
      4 C4        -86.0039    1.5026  -51.4494 C.ar   1 LIG       0.50700
      5 N1        -85.8604    2.4340  -52.4113 N.ar   1 LIG      -0.71900
      6 N2        -86.1612    1.7195  -50.1296 N.ar   1 LIG      -0.71900
      7 H1        -86.0467    5.0986  -50.3288 H      1 LIG       0.11500
      8 H2        -85.7654    4.4656  -52.7454 H      1 LIG       0.11400
      9 H3        -86.2986    3.1990  -48.7016 H      1 LIG       0.11400
     10 H4        -85.9926    0.4685  -51.7715 H      1 LIG       0.14100
@<TRIPOS>BOND
      1       1       2 ar
      2       1       3 ar
      3       2       5 ar
      4       3       6 ar
      5       4       5 ar
      6       4       6 ar
      7       1       7 1
      8       2       8 1
      9       3       9 1
     10       4      10 1
@<TRIPOS>ALT_TYPE
CGenFF_4.0_ALT_TYPE_SET
CGenFF_4.0 1 CG2R61 2 CG2R61 3 CG2R61 4 CG2R64 5 NG2R62 6 NG2R62 7 HGR61 8 HGR62 9 HGR62 10 HGR62
@<TRIPOS>MOLECULE
pyrimidine
 10 10 0 0 0
****
USER_CHARGES
INVALID_CHARGES
Pose:  49 Cluster:  49 Fr_nu: 4188452 TotEn:    -6.13
@<TRIPOS>ATOM
      1 C1        -40.4373   -3.0213  -49.0554 C.ar   1 LIG      -0.13100
      2 C2        -39.6256   -4.0780  -48.6962 C.ar   1 LIG       0.28900
      3 C3        -41.1544   -2.4432  -48.0280 C.ar   1 LIG       0.28900
      4 C4        -40.2646   -3.8952  -46.5224 C.ar   1 LIG       0.50700
      5 N1        -39.5147   -4.5427  -47.4344 N.ar   1 LIG      -0.71900
      6 N2        -41.0921   -2.8563  -46.7451 N.ar   1 LIG      -0.71900
      7 H1        -40.5070   -2.6692  -50.0759 H      1 LIG       0.11500
      8 H2        -39.0240   -4.5955  -49.4355 H      1 LIG       0.11400
      9 H3        -41.8197   -1.6070  -48.2137 H      1 LIG       0.11400
     10 H4        -40.1958   -4.2483  -45.5007 H      1 LIG       0.14100
@<TRIPOS>BOND
      1       1       2 ar
      2       1       3 ar
      3       2       5 ar
      4       3       6 ar
      5       4       5 ar
      6       4       6 ar
      7       1       7 1
      8       2       8 1
      9       3       9 1
     10       4      10 1
@<TRIPOS>ALT_TYPE
CGenFF_4.0_ALT_TYPE_SET
CGenFF_4.0 1 CG2R61 2 CG2R61 3 CG2R61 4 CG2R64 5 NG2R62 6 NG2R62 7 HGR61 8 HGR62 9 HGR62 10 HGR62
@<TRIPOS>MOLECULE
pyrimidine
 10 10 0 0 0
****
USER_CHARGES
INVALID_CHARGES
Pose:  50 Cluster:  50 Fr_nu: 1859708 TotEn:    -5.11
@<TRIPOS>ATOM
      1 C1        -50.3607  -11.0954  -29.5261 C.ar   1 LIG      -0.13100
      2 C2        -51.4944  -10.5457  -28.9630 C.ar   1 LIG       0.28900
      3 C3        -49.6956  -12.0202  -28.7474 C.ar   1 LIG       0.28900
      4 C4        -51.2166  -11.7809  -27.0751 C.ar   1 LIG       0.50700
      5 N1        -51.9527  -10.8667  -27.7353 N.ar   1 LIG      -0.71900
      6 N2        -50.0968  -12.3878  -27.5128 N.ar   1 LIG      -0.71900
      7 H1        -50.0158  -10.8192  -30.5135 H      1 LIG       0.11500
      8 H2        -52.0830   -9.8096  -29.4999 H      1 LIG       0.11400
      9 H3        -48.7940  -12.5054  -29.1052 H      1 LIG       0.11400
     10 H4        -51.5611  -12.0568  -26.0860 H      1 LIG       0.14100
@<TRIPOS>BOND
      1       1       2 ar
      2       1       3 ar
      3       2       5 ar
      4       3       6 ar
      5       4       5 ar
      6       4       6 ar
      7       1       7 1
      8       2       8 1
      9       3       9 1
     10       4      10 1
@<TRIPOS>ALT_TYPE
CGenFF_4.0_ALT_TYPE_SET
CGenFF_4.0 1 CG2R61 2 CG2R61 3 CG2R61 4 CG2R64 5 NG2R62 6 NG2R62 7 HGR61 8 HGR62 9 HGR62 10 HGR62
@<TRIPOS>MOLECULE
pyrimidine
 10 10 0 0 0
****
USER_CHARGES
INVALID_CHARGES
Pose:  51 Cluster:  51 Fr_nu: 4120100 TotEn:    -1.56
@<TRIPOS>ATOM
      1 C1        -41.2949   -5.8054  -47.6058 C.ar   1 LIG      -0.13100
      2 C2        -40.2634   -5.3781  -48.4169 C.ar   1 LIG       0.28900
      3 C3        -41.4965   -5.0672  -46.4575 C.ar   1 LIG       0.28900
      4 C4        -39.7792   -3.6763  -46.9899 C.ar   1 LIG       0.50700
      5 N1        -39.4827   -4.3136  -48.1385 N.ar   1 LIG      -0.71900
      6 N2        -40.7546   -3.9930  -46.1170 N.ar   1 LIG      -0.71900
      7 H1        -41.9055   -6.6632  -47.8538 H      1 LIG       0.11500
      8 H2        -40.0294   -5.8958  -49.3408 H      1 LIG       0.11400
      9 H3        -42.2835   -5.3275  -45.7580 H      1 LIG       0.11400
     10 H4        -39.1673   -2.8180  -46.7408 H      1 LIG       0.14100
@<TRIPOS>BOND
      1       1       2 ar
      2       1       3 ar
      3       2       5 ar
      4       3       6 ar
      5       4       5 ar
      6       4       6 ar
      7       1       7 1
      8       2       8 1
      9       3       9 1
     10       4      10 1
@<TRIPOS>ALT_TYPE
CGenFF_4.0_ALT_TYPE_SET
CGenFF_4.0 1 CG2R61 2 CG2R61 3 CG2R61 4 CG2R64 5 NG2R62 6 NG2R62 7 HGR61 8 HGR62 9 HGR62 10 HGR62
@<TRIPOS>MOLECULE
naphtalene
 18 19 0 0 0
****
USER_CHARGES
INVALID_CHARGES
Pose:   1 Cluster:   1 Fr_nu:  83873 TotEn:   -13.25
@<TRIPOS>ATOM
      1 C1        -85.6414   -6.5623  -29.6533 C.ar   1 LIG      -0.11500
      2 C2        -85.8369   -7.3803  -30.7621 C.ar   1 LIG      -0.11500
      3 C3        -80.8499   -6.5625  -30.4984 C.ar   1 LIG      -0.11500
      4 C4        -81.0455   -7.3805  -31.6072 C.ar   1 LIG      -0.11500
      5 C5        -84.3538   -6.1518  -29.3065 C.ar   1 LIG      -0.11700
      6 C6        -84.7459   -7.7910  -31.5284 C.ar   1 LIG      -0.11700
      7 C7        -81.9410   -6.1518  -29.7321 C.ar   1 LIG      -0.11700
      8 C8        -82.3330   -7.7912  -31.9540 C.ar   1 LIG      -0.11700
      9 C9        -83.2439   -6.5555  -30.0665 C.ar   1 LIG       0.00400
     10 C10       -83.4429   -7.3874  -31.1940 C.ar   1 LIG       0.00400
     11 H1        -86.4911   -6.2434  -29.0568 H      1 LIG       0.11500
     12 H2        -86.8397   -7.6992  -31.0313 H      1 LIG       0.11500
     13 H3        -79.8472   -6.2431  -30.2287 H      1 LIG       0.11500
     14 H4        -80.1953   -7.7003  -32.2025 H      1 LIG       0.11500
     15 H5        -84.2246   -5.5127  -28.4354 H      1 LIG       0.11500
     16 H6        -84.9222   -8.4299  -32.3913 H      1 LIG       0.11500
     17 H7        -81.7646   -5.5122  -28.8698 H      1 LIG       0.11500
     18 H8        -82.4625   -8.4309  -32.8246 H      1 LIG       0.11500
@<TRIPOS>BOND
      1       1       2 ar
      2       1       5 ar
      3       2       6 ar
      4       3       4 ar
      5       3       7 ar
      6       4       8 ar
      7       5       9 ar
      8       6      10 ar
      9       7       9 ar
     10       8      10 ar
     11       9      10 ar
     12       1      11 1
     13       2      12 1
     14       3      13 1
     15       4      14 1
     16       5      15 1
     17       6      16 1
     18       7      17 1
     19       8      18 1
@<TRIPOS>ALT_TYPE
CGenFF_4.0_ALT_TYPE_SET
CGenFF_4.0 1 CG2R61 2 CG2R61 3 CG2R61 4 CG2R61 5 CG2R61 6 CG2R61 7 CG2R61 8 CG2R61 9 CG2R61 10 CG2R61 11 HGR61 12 HGR61 13 HGR61 14 HGR61 15 HGR61 16 HGR61 17 HGR61 18 HGR61
@<TRIPOS>MOLECULE
naphtalene
 18 19 0 0 0
****
USER_CHARGES
INVALID_CHARGES
Pose:   2 Cluster:   2 Fr_nu:    526 TotEn:   -13.05
@<TRIPOS>ATOM
      1 C1        -83.3891   -6.9060  -29.0225 C.ar   1 LIG      -0.11500
      2 C2        -82.0362   -6.9117  -28.6963 C.ar   1 LIG      -0.11500
      3 C3        -82.3138   -8.4572  -33.5070 C.ar   1 LIG      -0.11500
      4 C4        -80.9610   -8.4628  -33.1806 C.ar   1 LIG      -0.11500
      5 C5        -83.8012   -7.2882  -30.2995 C.ar   1 LIG      -0.11700
      6 C6        -81.0902   -7.2996  -29.6454 C.ar   1 LIG      -0.11700
      7 C7        -83.2598   -8.0693  -32.5577 C.ar   1 LIG      -0.11700
      8 C8        -80.5487   -8.0806  -31.9037 C.ar   1 LIG      -0.11700
      9 C9        -82.8628   -7.6815  -31.2676 C.ar   1 LIG       0.00400
     10 C10       -81.4871   -7.6873  -30.9357 C.ar   1 LIG       0.00400
     11 H1        -84.1250   -6.6034  -28.2833 H      1 LIG       0.11500
     12 H2        -81.7164   -6.6143  -27.7018 H      1 LIG       0.11500
     13 H3        -82.6344   -8.7547  -34.5015 H      1 LIG       0.11500
     14 H4        -80.2254   -8.7641  -33.9207 H      1 LIG       0.11500
     15 H5        -84.8640   -7.2756  -30.5326 H      1 LIG       0.11500
     16 H6        -80.0381   -7.2970  -29.3684 H      1 LIG       0.11500
     17 H7        -84.3119   -8.0728  -32.8348 H      1 LIG       0.11500
     18 H8        -79.4859   -8.0923  -31.6707 H      1 LIG       0.11500
@<TRIPOS>BOND
      1       1       2 ar
      2       1       5 ar
      3       2       6 ar
      4       3       4 ar
      5       3       7 ar
      6       4       8 ar
      7       5       9 ar
      8       6      10 ar
      9       7       9 ar
     10       8      10 ar
     11       9      10 ar
     12       1      11 1
     13       2      12 1
     14       3      13 1
     15       4      14 1
     16       5      15 1
     17       6      16 1
     18       7      17 1
     19       8      18 1
@<TRIPOS>ALT_TYPE
CGenFF_4.0_ALT_TYPE_SET
CGenFF_4.0 1 CG2R61 2 CG2R61 3 CG2R61 4 CG2R61 5 CG2R61 6 CG2R61 7 CG2R61 8 CG2R61 9 CG2R61 10 CG2R61 11 HGR61 12 HGR61 13 HGR61 14 HGR61 15 HGR61 16 HGR61 17 HGR61 18 HGR61
@<TRIPOS>MOLECULE
naphtalene
 18 19 0 0 0
****
USER_CHARGES
INVALID_CHARGES
Pose:   3 Cluster:   3 Fr_nu:   2688 TotEn:   -12.69
@<TRIPOS>ATOM
      1 C1        -77.5236  -13.5903  -56.7057 C.ar   1 LIG      -0.11500
      2 C2        -76.2447  -14.0392  -56.3899 C.ar   1 LIG      -0.11500
      3 C3        -77.9999  -11.7870  -52.2119 C.ar   1 LIG      -0.11500
      4 C4        -76.7210  -12.2360  -51.8962 C.ar   1 LIG      -0.11500
      5 C5        -78.2838  -12.9173  -55.7487 C.ar   1 LIG      -0.11700
      6 C6        -75.7210  -13.8170  -55.1161 C.ar   1 LIG      -0.11700
      7 C7        -78.5237  -12.0092  -53.4858 C.ar   1 LIG      -0.11700
      8 C8        -75.9608  -12.9090  -52.8531 C.ar   1 LIG      -0.11700
      9 C9        -77.7725  -12.6849  -54.4614 C.ar   1 LIG       0.00400
     10 C10       -76.4720  -13.1415  -54.1404 C.ar   1 LIG       0.00400
     11 H1        -77.9310  -13.7641  -57.6973 H      1 LIG       0.11500
     12 H2        -75.6537  -14.5628  -57.1357 H      1 LIG       0.11500
     13 H3        -78.5916  -11.2631  -51.4664 H      1 LIG       0.11500
     14 H4        -76.3147  -12.0631  -50.9040 H      1 LIG       0.11500
     15 H5        -79.2812  -12.5757  -56.0175 H      1 LIG       0.11500
     16 H6        -74.7188  -14.1762  -54.8914 H      1 LIG       0.11500
     17 H7        -79.5254  -11.6492  -53.7106 H      1 LIG       0.11500
     18 H8        -74.9636  -13.2514  -52.5842 H      1 LIG       0.11500
@<TRIPOS>BOND
      1       1       2 ar
      2       1       5 ar
      3       2       6 ar
      4       3       4 ar
      5       3       7 ar
      6       4       8 ar
      7       5       9 ar
      8       6      10 ar
      9       7       9 ar
     10       8      10 ar
     11       9      10 ar
     12       1      11 1
     13       2      12 1
     14       3      13 1
     15       4      14 1
     16       5      15 1
     17       6      16 1
     18       7      17 1
     19       8      18 1
@<TRIPOS>ALT_TYPE
CGenFF_4.0_ALT_TYPE_SET
CGenFF_4.0 1 CG2R61 2 CG2R61 3 CG2R61 4 CG2R61 5 CG2R61 6 CG2R61 7 CG2R61 8 CG2R61 9 CG2R61 10 CG2R61 11 HGR61 12 HGR61 13 HGR61 14 HGR61 15 HGR61 16 HGR61 17 HGR61 18 HGR61
@<TRIPOS>MOLECULE
naphtalene
 18 19 0 0 0
****
USER_CHARGES
INVALID_CHARGES
Pose:   4 Cluster:   4 Fr_nu: 555729 TotEn:   -12.66
@<TRIPOS>ATOM
      1 C1        -77.3209   -7.2199  -56.0807 C.ar   1 LIG      -0.11500
      2 C2        -76.8549   -8.4363  -56.5706 C.ar   1 LIG      -0.11500
      3 C3        -76.0224   -5.0488  -60.2368 C.ar   1 LIG      -0.11500
      4 C4        -75.5564   -6.2653  -60.7266 C.ar   1 LIG      -0.11500
      5 C5        -77.2325   -6.0704  -56.8665 C.ar   1 LIG      -0.11700
      6 C6        -76.2987   -8.5081  -57.8480 C.ar   1 LIG      -0.11700
      7 C7        -76.5787   -4.9771  -58.9593 C.ar   1 LIG      -0.11700
      8 C8        -75.6447   -7.4148  -59.9409 C.ar   1 LIG      -0.11700
      9 C9        -76.6755   -6.1241  -58.1546 C.ar   1 LIG       0.00400
     10 C10       -76.2016   -7.3611  -58.6527 C.ar   1 LIG       0.00400
     11 H1        -77.7533   -7.1646  -55.0859 H      1 LIG       0.11500
     12 H2        -76.9244   -9.3306  -55.9582 H      1 LIG       0.11500
     13 H3        -75.9533   -4.1539  -60.8489 H      1 LIG       0.11500
     14 H4        -75.1228   -6.3197  -61.7209 H      1 LIG       0.11500
     15 H5        -77.6027   -5.1302  -56.4629 H      1 LIG       0.11500
     16 H6        -75.9413   -9.4695  -58.2109 H      1 LIG       0.11500
     17 H7        -76.9367   -4.0158  -58.5970 H      1 LIG       0.11500
     18 H8        -75.2738   -8.3550  -60.3440 H      1 LIG       0.11500
@<TRIPOS>BOND
      1       1       2 ar
      2       1       5 ar
      3       2       6 ar
      4       3       4 ar
      5       3       7 ar
      6       4       8 ar
      7       5       9 ar
      8       6      10 ar
      9       7       9 ar
     10       8      10 ar
     11       9      10 ar
     12       1      11 1
     13       2      12 1
     14       3      13 1
     15       4      14 1
     16       5      15 1
     17       6      16 1
     18       7      17 1
     19       8      18 1
@<TRIPOS>ALT_TYPE
CGenFF_4.0_ALT_TYPE_SET
CGenFF_4.0 1 CG2R61 2 CG2R61 3 CG2R61 4 CG2R61 5 CG2R61 6 CG2R61 7 CG2R61 8 CG2R61 9 CG2R61 10 CG2R61 11 HGR61 12 HGR61 13 HGR61 14 HGR61 15 HGR61 16 HGR61 17 HGR61 18 HGR61
@<TRIPOS>MOLECULE
naphtalene
 18 19 0 0 0
****
USER_CHARGES
INVALID_CHARGES
Pose:   5 Cluster:   5 Fr_nu: 145154 TotEn:   -12.58
@<TRIPOS>ATOM
      1 C1        -44.5325  -11.0054  -36.1749 C.ar   1 LIG      -0.11500
      2 C2        -45.6072  -10.1721  -35.8791 C.ar   1 LIG      -0.11500
      3 C3        -45.3562  -13.5170  -32.0900 C.ar   1 LIG      -0.11500
      4 C4        -46.4309  -12.6836  -31.7944 C.ar   1 LIG      -0.11500
      5 C5        -44.1975  -12.0471  -35.3093 C.ar   1 LIG      -0.11700
      6 C6        -46.3511  -10.3772  -34.7169 C.ar   1 LIG      -0.11700
      7 C7        -44.6123  -13.3119  -33.2523 C.ar   1 LIG      -0.11700
      8 C8        -46.7659  -11.6419  -32.6598 C.ar   1 LIG      -0.11700
      9 C9        -44.9353  -12.2682  -34.1349 C.ar   1 LIG       0.00400
     10 C10       -46.0281  -11.4208  -33.8342 C.ar   1 LIG       0.00400
     11 H1        -43.9533  -10.8449  -37.0795 H      1 LIG       0.11500
     12 H2        -45.8673   -9.3616  -36.5538 H      1 LIG       0.11500
     13 H3        -45.0956  -14.3279  -31.4157 H      1 LIG       0.11500
     14 H4        -47.0087  -12.8437  -30.8889 H      1 LIG       0.11500
     15 H5        -43.3531  -12.6858  -35.5603 H      1 LIG       0.11500
     16 H6        -47.1874   -9.7140  -34.5060 H      1 LIG       0.11500
     17 H7        -43.7765  -13.9757  -33.4634 H      1 LIG       0.11500
     18 H8        -47.6098  -11.0026  -32.4086 H      1 LIG       0.11500
@<TRIPOS>BOND
      1       1       2 ar
      2       1       5 ar
      3       2       6 ar
      4       3       4 ar
      5       3       7 ar
      6       4       8 ar
      7       5       9 ar
      8       6      10 ar
      9       7       9 ar
     10       8      10 ar
     11       9      10 ar
     12       1      11 1
     13       2      12 1
     14       3      13 1
     15       4      14 1
     16       5      15 1
     17       6      16 1
     18       7      17 1
     19       8      18 1
@<TRIPOS>ALT_TYPE
CGenFF_4.0_ALT_TYPE_SET
CGenFF_4.0 1 CG2R61 2 CG2R61 3 CG2R61 4 CG2R61 5 CG2R61 6 CG2R61 7 CG2R61 8 CG2R61 9 CG2R61 10 CG2R61 11 HGR61 12 HGR61 13 HGR61 14 HGR61 15 HGR61 16 HGR61 17 HGR61 18 HGR61
@<TRIPOS>MOLECULE
naphtalene
 18 19 0 0 0
****
USER_CHARGES
INVALID_CHARGES
Pose:   6 Cluster:   6 Fr_nu: 195228 TotEn:   -12.03
@<TRIPOS>ATOM
      1 C1        -56.9011   -4.4783  -52.6667 C.ar   1 LIG      -0.11500
      2 C2        -57.5864   -3.2914  -52.4250 C.ar   1 LIG      -0.11500
      3 C3        -60.5117   -5.9722  -55.5658 C.ar   1 LIG      -0.11500
      4 C4        -61.1969   -4.7852  -55.3241 C.ar   1 LIG      -0.11500
      5 C5        -57.4534   -5.4449  -53.5077 C.ar   1 LIG      -0.11700
      6 C6        -58.8264   -3.0664  -53.0233 C.ar   1 LIG      -0.11700
      7 C7        -59.2715   -6.1972  -54.9676 C.ar   1 LIG      -0.11700
      8 C8        -60.6447   -3.8186  -54.4831 C.ar   1 LIG      -0.11700
      9 C9        -58.7007   -5.2353  -54.1183 C.ar   1 LIG       0.00400
     10 C10       -59.3975   -4.0283  -53.8725 C.ar   1 LIG       0.00400
     11 H1        -55.9361   -4.6532  -52.2003 H      1 LIG       0.11500
     12 H2        -57.1555   -2.5394  -51.7704 H      1 LIG       0.11500
     13 H3        -60.9421   -6.7247  -56.2206 H      1 LIG       0.11500
     14 H4        -62.1626   -4.6115  -55.7897 H      1 LIG       0.11500
     15 H5        -56.9002   -6.3655  -53.6820 H      1 LIG       0.11500
     16 H6        -59.3442   -2.1311  -52.8206 H      1 LIG       0.11500
     17 H7        -58.7536   -7.1321  -55.1710 H      1 LIG       0.11500
     18 H8        -61.1981   -2.8982  -54.3081 H      1 LIG       0.11500
@<TRIPOS>BOND
      1       1       2 ar
      2       1       5 ar
      3       2       6 ar
      4       3       4 ar
      5       3       7 ar
      6       4       8 ar
      7       5       9 ar
      8       6      10 ar
      9       7       9 ar
     10       8      10 ar
     11       9      10 ar
     12       1      11 1
     13       2      12 1
     14       3      13 1
     15       4      14 1
     16       5      15 1
     17       6      16 1
     18       7      17 1
     19       8      18 1
@<TRIPOS>ALT_TYPE
CGenFF_4.0_ALT_TYPE_SET
CGenFF_4.0 1 CG2R61 2 CG2R61 3 CG2R61 4 CG2R61 5 CG2R61 6 CG2R61 7 CG2R61 8 CG2R61 9 CG2R61 10 CG2R61 11 HGR61 12 HGR61 13 HGR61 14 HGR61 15 HGR61 16 HGR61 17 HGR61 18 HGR61
@<TRIPOS>MOLECULE
naphtalene
 18 19 0 0 0
****
USER_CHARGES
INVALID_CHARGES
Pose:   7 Cluster:   7 Fr_nu: 363383 TotEn:   -12.01
@<TRIPOS>ATOM
      1 C1        -48.6148    6.5093  -32.3422 C.ar   1 LIG      -0.11500
      2 C2        -49.2394    7.4771  -33.1232 C.ar   1 LIG      -0.11500
      3 C3        -51.3452    3.0644  -34.4280 C.ar   1 LIG      -0.11500
      4 C4        -51.9698    4.0324  -35.2089 C.ar   1 LIG      -0.11500
      5 C5        -48.9790    5.1683  -32.4680 C.ar   1 LIG      -0.11700
      6 C6        -50.2306    7.1080  -34.0329 C.ar   1 LIG      -0.11700
      7 C7        -50.3539    3.4336  -33.5183 C.ar   1 LIG      -0.11700
      8 C8        -51.6057    5.3733  -35.0832 C.ar   1 LIG      -0.11700
      9 C9        -49.9748    4.7787  -33.3786 C.ar   1 LIG       0.00400
     10 C10       -50.6099    5.7630  -34.1727 C.ar   1 LIG       0.00400
     11 H1        -47.8436    6.7973  -31.6338 H      1 LIG       0.11500
     12 H2        -48.9549    8.5207  -33.0247 H      1 LIG       0.11500
     13 H3        -51.6292    2.0204  -34.5262 H      1 LIG       0.11500
     14 H4        -52.7419    3.7439  -35.9161 H      1 LIG       0.11500
     15 H5        -48.4776    4.4288  -31.8470 H      1 LIG       0.11500
     16 H6        -50.7051    7.8812  -34.6335 H      1 LIG       0.11500
     17 H7        -49.8790    2.6601  -32.9184 H      1 LIG       0.11500
     18 H8        -52.1075    6.1131  -35.7036 H      1 LIG       0.11500
@<TRIPOS>BOND
      1       1       2 ar
      2       1       5 ar
      3       2       6 ar
      4       3       4 ar
      5       3       7 ar
      6       4       8 ar
      7       5       9 ar
      8       6      10 ar
      9       7       9 ar
     10       8      10 ar
     11       9      10 ar
     12       1      11 1
     13       2      12 1
     14       3      13 1
     15       4      14 1
     16       5      15 1
     17       6      16 1
     18       7      17 1
     19       8      18 1
@<TRIPOS>ALT_TYPE
CGenFF_4.0_ALT_TYPE_SET
CGenFF_4.0 1 CG2R61 2 CG2R61 3 CG2R61 4 CG2R61 5 CG2R61 6 CG2R61 7 CG2R61 8 CG2R61 9 CG2R61 10 CG2R61 11 HGR61 12 HGR61 13 HGR61 14 HGR61 15 HGR61 16 HGR61 17 HGR61 18 HGR61
@<TRIPOS>MOLECULE
naphtalene
 18 19 0 0 0
****
USER_CHARGES
INVALID_CHARGES
Pose:   8 Cluster:   8 Fr_nu:     11 TotEn:   -11.73
@<TRIPOS>ATOM
      1 C1        -83.0187  -20.6251  -32.2640 C.ar   1 LIG      -0.11500
      2 C2        -82.2331  -19.5258  -31.9308 C.ar   1 LIG      -0.11500
      3 C3        -79.1328  -22.8115  -34.2114 C.ar   1 LIG      -0.11500
      4 C4        -78.3473  -21.7121  -33.8782 C.ar   1 LIG      -0.11500
      5 C5        -82.4485  -21.7197  -32.9146 C.ar   1 LIG      -0.11700
      6 C6        -80.8743  -19.5166  -32.2468 C.ar   1 LIG      -0.11700
      7 C7        -80.4917  -22.8207  -33.8953 C.ar   1 LIG      -0.11700
      8 C8        -78.9175  -20.6175  -33.2276 C.ar   1 LIG      -0.11700
      9 C9        -81.0824  -21.7276  -33.2405 C.ar   1 LIG       0.00400
     10 C10       -80.2835  -20.6096  -32.9017 C.ar   1 LIG       0.00400
     11 H1        -84.0766  -20.6315  -32.0182 H      1 LIG       0.11500
     12 H2        -82.6779  -18.6743  -31.4240 H      1 LIG       0.11500
     13 H3        -78.6885  -23.6635  -34.7182 H      1 LIG       0.11500
     14 H4        -77.2898  -21.7057  -34.1255 H      1 LIG       0.11500
     15 H5        -83.0818  -22.5680  -33.1659 H      1 LIG       0.11500
     16 H6        -80.2791  -18.6469  -31.9764 H      1 LIG       0.11500
     17 H7        -81.0865  -23.6908  -34.1651 H      1 LIG       0.11500
     18 H8        -78.2845  -19.7687  -32.9769 H      1 LIG       0.11500
@<TRIPOS>BOND
      1       1       2 ar
      2       1       5 ar
      3       2       6 ar
      4       3       4 ar
      5       3       7 ar
      6       4       8 ar
      7       5       9 ar
      8       6      10 ar
      9       7       9 ar
     10       8      10 ar
     11       9      10 ar
     12       1      11 1
     13       2      12 1
     14       3      13 1
     15       4      14 1
     16       5      15 1
     17       6      16 1
     18       7      17 1
     19       8      18 1
@<TRIPOS>ALT_TYPE
CGenFF_4.0_ALT_TYPE_SET
CGenFF_4.0 1 CG2R61 2 CG2R61 3 CG2R61 4 CG2R61 5 CG2R61 6 CG2R61 7 CG2R61 8 CG2R61 9 CG2R61 10 CG2R61 11 HGR61 12 HGR61 13 HGR61 14 HGR61 15 HGR61 16 HGR61 17 HGR61 18 HGR61
@<TRIPOS>MOLECULE
naphtalene
 18 19 0 0 0
****
USER_CHARGES
INVALID_CHARGES
Pose:   9 Cluster:   9 Fr_nu:  43773 TotEn:   -11.59
@<TRIPOS>ATOM
      1 C1        -66.4113  -25.9140  -32.7442 C.ar   1 LIG      -0.11500
      2 C2        -67.1880  -25.5913  -33.8530 C.ar   1 LIG      -0.11500
      3 C3        -63.5950  -22.0374  -33.5893 C.ar   1 LIG      -0.11500
      4 C4        -64.3718  -21.7149  -34.6981 C.ar   1 LIG      -0.11500
      5 C5        -65.3223  -25.1136  -32.3974 C.ar   1 LIG      -0.11700
      6 C6        -66.8789  -24.4673  -34.6193 C.ar   1 LIG      -0.11700
      7 C7        -63.9042  -23.1616  -32.8229 C.ar   1 LIG      -0.11700
      8 C8        -65.4607  -22.5152  -35.0450 C.ar   1 LIG      -0.11700
      9 C9        -64.9966  -23.9784  -33.1574 C.ar   1 LIG       0.00400
     10 C10       -65.7865  -23.6504  -34.2850 C.ar   1 LIG       0.00400
     11 H1        -66.6520  -26.7895  -32.1483 H      1 LIG       0.11500
     12 H2        -68.0356  -26.2149  -34.1219 H      1 LIG       0.11500
     13 H3        -62.7471  -21.4141  -33.3197 H      1 LIG       0.11500
     14 H4        -64.1297  -20.8401  -35.2944 H      1 LIG       0.11500
     15 H5        -64.7288  -25.3851  -31.5268 H      1 LIG       0.11500
     16 H6        -67.5001  -24.2337  -35.4815 H      1 LIG       0.11500
     17 H7        -63.2834  -23.3944  -31.9603 H      1 LIG       0.11500
     18 H8        -66.0539  -22.2443  -35.9160 H      1 LIG       0.11500
@<TRIPOS>BOND
      1       1       2 ar
      2       1       5 ar
      3       2       6 ar
      4       3       4 ar
      5       3       7 ar
      6       4       8 ar
      7       5       9 ar
      8       6      10 ar
      9       7       9 ar
     10       8      10 ar
     11       9      10 ar
     12       1      11 1
     13       2      12 1
     14       3      13 1
     15       4      14 1
     16       5      15 1
     17       6      16 1
     18       7      17 1
     19       8      18 1
@<TRIPOS>ALT_TYPE
CGenFF_4.0_ALT_TYPE_SET
CGenFF_4.0 1 CG2R61 2 CG2R61 3 CG2R61 4 CG2R61 5 CG2R61 6 CG2R61 7 CG2R61 8 CG2R61 9 CG2R61 10 CG2R61 11 HGR61 12 HGR61 13 HGR61 14 HGR61 15 HGR61 16 HGR61 17 HGR61 18 HGR61
@<TRIPOS>MOLECULE
naphtalene
 18 19 0 0 0
****
USER_CHARGES
INVALID_CHARGES
Pose:  10 Cluster:  10 Fr_nu:  95782 TotEn:   -11.59
@<TRIPOS>ATOM
      1 C1        -69.3981   -2.9205  -28.3383 C.ar   1 LIG      -0.11500
      2 C2        -69.2586   -3.8198  -27.2854 C.ar   1 LIG      -0.11500
      3 C3        -65.2940   -0.6901  -26.9766 C.ar   1 LIG      -0.11500
      4 C4        -65.1546   -1.5895  -25.9237 C.ar   1 LIG      -0.11500
      5 C5        -68.4494   -1.9154  -28.5288 C.ar   1 LIG      -0.11700
      6 C6        -68.1700   -3.7177  -26.4190 C.ar   1 LIG      -0.11700
      7 C7        -66.3827   -0.7923  -27.8431 C.ar   1 LIG      -0.11700
      8 C8        -66.1034   -2.5945  -25.7331 C.ar   1 LIG      -0.11700
      9 C9        -67.3472   -1.7977  -27.6663 C.ar   1 LIG       0.00400
     10 C10       -67.2055   -2.7122  -26.5956 C.ar   1 LIG       0.00400
     11 H1        -70.2461   -3.0001  -29.0122 H      1 LIG       0.11500
     12 H2        -69.9977   -4.6020  -27.1382 H      1 LIG       0.11500
     13 H3        -64.5551    0.0925  -27.1245 H      1 LIG       0.11500
     14 H4        -64.3072   -1.5084  -25.2493 H      1 LIG       0.11500
     15 H5        -68.5789   -1.2232  -29.3582 H      1 LIG       0.11500
     16 H6        -68.0808   -4.4319  -25.6030 H      1 LIG       0.11500
     17 H7        -66.4713   -0.0786  -28.6595 H      1 LIG       0.11500
     18 H8        -65.9745   -3.2864  -24.9033 H      1 LIG       0.11500
@<TRIPOS>BOND
      1       1       2 ar
      2       1       5 ar
      3       2       6 ar
      4       3       4 ar
      5       3       7 ar
      6       4       8 ar
      7       5       9 ar
      8       6      10 ar
      9       7       9 ar
     10       8      10 ar
     11       9      10 ar
     12       1      11 1
     13       2      12 1
     14       3      13 1
     15       4      14 1
     16       5      15 1
     17       6      16 1
     18       7      17 1
     19       8      18 1
@<TRIPOS>ALT_TYPE
CGenFF_4.0_ALT_TYPE_SET
CGenFF_4.0 1 CG2R61 2 CG2R61 3 CG2R61 4 CG2R61 5 CG2R61 6 CG2R61 7 CG2R61 8 CG2R61 9 CG2R61 10 CG2R61 11 HGR61 12 HGR61 13 HGR61 14 HGR61 15 HGR61 16 HGR61 17 HGR61 18 HGR61
@<TRIPOS>MOLECULE
naphtalene
 18 19 0 0 0
****
USER_CHARGES
INVALID_CHARGES
Pose:  11 Cluster:  11 Fr_nu: 333622 TotEn:   -11.44
@<TRIPOS>ATOM
      1 C1        -58.7228    3.5925  -43.6900 C.ar   1 LIG      -0.11500
      2 C2        -59.5463    2.5010  -43.4307 C.ar   1 LIG      -0.11500
      3 C3        -56.0694    2.5256  -39.7538 C.ar   1 LIG      -0.11500
      4 C4        -56.8930    1.4341  -39.4945 C.ar   1 LIG      -0.11500
      5 C5        -57.6508    3.8755  -42.8431 C.ar   1 LIG      -0.11700
      6 C6        -59.3011    1.6883  -42.3236 C.ar   1 LIG      -0.11700
      7 C7        -56.3146    3.3383  -40.8610 C.ar   1 LIG      -0.11700
      8 C8        -57.9651    1.1510  -40.3413 C.ar   1 LIG      -0.11700
      9 C9        -57.3891    3.0682  -41.7241 C.ar   1 LIG       0.00400
     10 C10       -58.2267    1.9583  -41.4604 C.ar   1 LIG       0.00400
     11 H1        -58.9145    4.2252  -44.5518 H      1 LIG       0.11500
     12 H2        -60.3804    2.2814  -44.0908 H      1 LIG       0.11500
     13 H3        -55.2348    2.7457  -39.0941 H      1 LIG       0.11500
     14 H4        -56.7017    0.8026  -38.6319 H      1 LIG       0.11500
     15 H5        -57.0204    4.7342  -43.0650 H      1 LIG       0.11500
     16 H6        -59.9575    0.8401  -42.1404 H      1 LIG       0.11500
     17 H7        -55.6577    4.1859  -41.0445 H      1 LIG       0.11500
     18 H8        -58.5961    0.2928  -40.1192 H      1 LIG       0.11500
@<TRIPOS>BOND
      1       1       2 ar
      2       1       5 ar
      3       2       6 ar
      4       3       4 ar
      5       3       7 ar
      6       4       8 ar
      7       5       9 ar
      8       6      10 ar
      9       7       9 ar
     10       8      10 ar
     11       9      10 ar
     12       1      11 1
     13       2      12 1
     14       3      13 1
     15       4      14 1
     16       5      15 1
     17       6      16 1
     18       7      17 1
     19       8      18 1
@<TRIPOS>ALT_TYPE
CGenFF_4.0_ALT_TYPE_SET
CGenFF_4.0 1 CG2R61 2 CG2R61 3 CG2R61 4 CG2R61 5 CG2R61 6 CG2R61 7 CG2R61 8 CG2R61 9 CG2R61 10 CG2R61 11 HGR61 12 HGR61 13 HGR61 14 HGR61 15 HGR61 16 HGR61 17 HGR61 18 HGR61
@<TRIPOS>MOLECULE
naphtalene
 18 19 0 0 0
****
USER_CHARGES
INVALID_CHARGES
Pose:  12 Cluster:  12 Fr_nu: 106104 TotEn:   -11.39
@<TRIPOS>ATOM
      1 C1        -49.7426   -9.1742  -25.3548 C.ar   1 LIG      -0.11500
      2 C2        -48.4308   -9.5846  -25.1365 C.ar   1 LIG      -0.11500
      3 C3        -50.5146  -13.1088  -28.1109 C.ar   1 LIG      -0.11500
      4 C4        -49.2027  -13.5191  -27.8926 C.ar   1 LIG      -0.11500
      5 C5        -50.5926   -9.9449  -26.1486 C.ar   1 LIG      -0.11700
      6 C6        -47.9640  -10.7671  -25.7109 C.ar   1 LIG      -0.11700
      7 C7        -50.9814  -11.9262  -27.5364 C.ar   1 LIG      -0.11700
      8 C8        -48.3526  -12.7484  -27.0989 C.ar   1 LIG      -0.11700
      9 C9        -50.1396  -11.1381  -26.7348 C.ar   1 LIG       0.00400
     10 C10       -48.8056  -11.5553  -26.5127 C.ar   1 LIG       0.00400
     11 H1        -50.1053   -8.2533  -24.9079 H      1 LIG       0.11500
     12 H2        -47.7700   -8.9840  -24.5183 H      1 LIG       0.11500
     13 H3        -51.1761  -13.7091  -28.7291 H      1 LIG       0.11500
     14 H4        -48.8402  -14.4394  -28.3410 H      1 LIG       0.11500
     15 H5        -51.6140   -9.6046  -26.3060 H      1 LIG       0.11500
     16 H6        -46.9350  -11.0689  -25.5264 H      1 LIG       0.11500
     17 H7        -52.0106  -11.6250  -27.7204 H      1 LIG       0.11500
     18 H8        -47.3309  -13.0882  -26.9420 H      1 LIG       0.11500
@<TRIPOS>BOND
      1       1       2 ar
      2       1       5 ar
      3       2       6 ar
      4       3       4 ar
      5       3       7 ar
      6       4       8 ar
      7       5       9 ar
      8       6      10 ar
      9       7       9 ar
     10       8      10 ar
     11       9      10 ar
     12       1      11 1
     13       2      12 1
     14       3      13 1
     15       4      14 1
     16       5      15 1
     17       6      16 1
     18       7      17 1
     19       8      18 1
@<TRIPOS>ALT_TYPE
CGenFF_4.0_ALT_TYPE_SET
CGenFF_4.0 1 CG2R61 2 CG2R61 3 CG2R61 4 CG2R61 5 CG2R61 6 CG2R61 7 CG2R61 8 CG2R61 9 CG2R61 10 CG2R61 11 HGR61 12 HGR61 13 HGR61 14 HGR61 15 HGR61 16 HGR61 17 HGR61 18 HGR61
@<TRIPOS>MOLECULE
naphtalene
 18 19 0 0 0
****
USER_CHARGES
INVALID_CHARGES
Pose:  13 Cluster:  13 Fr_nu: 116004 TotEn:   -11.37
@<TRIPOS>ATOM
      1 C1        -49.4922  -10.4840  -29.2796 C.ar   1 LIG      -0.11500
      2 C2        -50.6811  -10.8290  -28.6439 C.ar   1 LIG      -0.11500
      3 C3        -47.6695   -8.9499  -25.0373 C.ar   1 LIG      -0.11500
      4 C4        -48.8586   -9.2950  -24.4017 C.ar   1 LIG      -0.11500
      5 C5        -48.4429   -9.9300  -28.5456 C.ar   1 LIG      -0.11700
      6 C6        -50.8256  -10.6215  -27.2720 C.ar   1 LIG      -0.11700
      7 C7        -47.5251   -9.1576  -26.4094 C.ar   1 LIG      -0.11700
      8 C8        -49.9079   -9.8489  -25.1356 C.ar   1 LIG      -0.11700
      9 C9        -48.5708   -9.7140  -27.1638 C.ar   1 LIG       0.00400
     10 C10       -49.7800  -10.0649  -26.5175 C.ar   1 LIG       0.00400
     11 H1        -49.3805  -10.6453  -30.3478 H      1 LIG       0.11500
     12 H2        -51.4973  -11.2605  -29.2162 H      1 LIG       0.11500
     13 H3        -46.8528   -8.5185  -24.4654 H      1 LIG       0.11500
     14 H4        -48.9702   -9.1321  -23.3338 H      1 LIG       0.11500
     15 H5        -47.5227   -9.6675  -29.0634 H      1 LIG       0.11500
     16 H6        -51.7637  -10.8991  -26.7958 H      1 LIG       0.11500
     17 H7        -46.5867   -8.8806  -26.8852 H      1 LIG       0.11500
     18 H8        -50.8285  -10.1108  -24.6181 H      1 LIG       0.11500
@<TRIPOS>BOND
      1       1       2 ar
      2       1       5 ar
      3       2       6 ar
      4       3       4 ar
      5       3       7 ar
      6       4       8 ar
      7       5       9 ar
      8       6      10 ar
      9       7       9 ar
     10       8      10 ar
     11       9      10 ar
     12       1      11 1
     13       2      12 1
     14       3      13 1
     15       4      14 1
     16       5      15 1
     17       6      16 1
     18       7      17 1
     19       8      18 1
@<TRIPOS>ALT_TYPE
CGenFF_4.0_ALT_TYPE_SET
CGenFF_4.0 1 CG2R61 2 CG2R61 3 CG2R61 4 CG2R61 5 CG2R61 6 CG2R61 7 CG2R61 8 CG2R61 9 CG2R61 10 CG2R61 11 HGR61 12 HGR61 13 HGR61 14 HGR61 15 HGR61 16 HGR61 17 HGR61 18 HGR61
@<TRIPOS>MOLECULE
naphtalene
 18 19 0 0 0
****
USER_CHARGES
INVALID_CHARGES
Pose:  14 Cluster:  14 Fr_nu:   1309 TotEn:   -11.27
@<TRIPOS>ATOM
      1 C1        -46.7863  -11.1328  -29.5528 C.ar   1 LIG      -0.11500
      2 C2        -47.7448  -11.1558  -30.5616 C.ar   1 LIG      -0.11500
      3 C3        -50.3133  -10.9459  -26.2064 C.ar   1 LIG      -0.11500
      4 C4        -51.2716  -10.9688  -27.2153 C.ar   1 LIG      -0.11500
      5 C5        -47.1807  -11.0749  -28.2158 C.ar   1 LIG      -0.11700
      6 C6        -49.1012  -11.1209  -30.2374 C.ar   1 LIG      -0.11700
      7 C7        -48.9567  -10.9808  -26.5307 C.ar   1 LIG      -0.11700
      8 C8        -50.8773  -11.0267  -28.5523 C.ar   1 LIG      -0.11700
      9 C9        -48.5417  -11.0391  -27.8711 C.ar   1 LIG       0.00400
     10 C10       -49.5163  -11.0624  -28.8970 C.ar   1 LIG       0.00400
     11 H1        -45.7304  -11.1594  -29.8058 H      1 LIG       0.11500
     12 H2        -47.4367  -11.2011  -31.6021 H      1 LIG       0.11500
     13 H3        -50.6208  -10.9007  -25.1654 H      1 LIG       0.11500
     14 H4        -52.3273  -10.9408  -26.9617 H      1 LIG       0.11500
     15 H5        -46.4142  -11.0574  -27.4438 H      1 LIG       0.11500
     16 H6        -49.8331  -11.1403  -31.0422 H      1 LIG       0.11500
     17 H7        -48.2250  -10.9622  -25.7257 H      1 LIG       0.11500
     18 H8        -51.6437  -11.0434  -29.3246 H      1 LIG       0.11500
@<TRIPOS>BOND
      1       1       2 ar
      2       1       5 ar
      3       2       6 ar
      4       3       4 ar
      5       3       7 ar
      6       4       8 ar
      7       5       9 ar
      8       6      10 ar
      9       7       9 ar
     10       8      10 ar
     11       9      10 ar
     12       1      11 1
     13       2      12 1
     14       3      13 1
     15       4      14 1
     16       5      15 1
     17       6      16 1
     18       7      17 1
     19       8      18 1
@<TRIPOS>ALT_TYPE
CGenFF_4.0_ALT_TYPE_SET
CGenFF_4.0 1 CG2R61 2 CG2R61 3 CG2R61 4 CG2R61 5 CG2R61 6 CG2R61 7 CG2R61 8 CG2R61 9 CG2R61 10 CG2R61 11 HGR61 12 HGR61 13 HGR61 14 HGR61 15 HGR61 16 HGR61 17 HGR61 18 HGR61
@<TRIPOS>MOLECULE
naphtalene
 18 19 0 0 0
****
USER_CHARGES
INVALID_CHARGES
Pose:  15 Cluster:  15 Fr_nu: 416652 TotEn:   -10.97
@<TRIPOS>ATOM
      1 C1        -79.3042  -18.9079  -29.8206 C.ar   1 LIG      -0.11500
      2 C2        -80.6959  -18.9088  -29.8203 C.ar   1 LIG      -0.11500
      3 C3        -79.3034  -21.9153  -33.6453 C.ar   1 LIG      -0.11500
      4 C4        -80.6952  -21.9161  -33.6449 C.ar   1 LIG      -0.11500
      5 C5        -78.6054  -19.6540  -30.7701 C.ar   1 LIG      -0.11700
      6 C6        -81.3942  -19.6555  -30.7694 C.ar   1 LIG      -0.11700
      7 C7        -78.6050  -21.1684  -32.6961 C.ar   1 LIG      -0.11700
      8 C8        -81.3940  -21.1701  -32.6953 C.ar   1 LIG      -0.11700
      9 C9        -79.2921  -20.4116  -31.7329 C.ar   1 LIG       0.00400
     10 C10       -80.7073  -20.4124  -31.7325 C.ar   1 LIG       0.00400
     11 H1        -78.7610  -18.3268  -29.0811 H      1 LIG       0.11500
     12 H2        -81.2388  -18.3274  -29.0808 H      1 LIG       0.11500
     13 H3        -78.7597  -22.4964  -34.3848 H      1 LIG       0.11500
     14 H4        -81.2378  -22.4985  -34.3837 H      1 LIG       0.11500
     15 H5        -77.5176  -19.6389  -30.7513 H      1 LIG       0.11500
     16 H6        -82.4820  -19.6411  -30.7508 H      1 LIG       0.11500
     17 H7        -77.5173  -21.1823  -32.7154 H      1 LIG       0.11500
     18 H8        -82.4818  -21.1856  -32.7135 H      1 LIG       0.11500
@<TRIPOS>BOND
      1       1       2 ar
      2       1       5 ar
      3       2       6 ar
      4       3       4 ar
      5       3       7 ar
      6       4       8 ar
      7       5       9 ar
      8       6      10 ar
      9       7       9 ar
     10       8      10 ar
     11       9      10 ar
     12       1      11 1
     13       2      12 1
     14       3      13 1
     15       4      14 1
     16       5      15 1
     17       6      16 1
     18       7      17 1
     19       8      18 1
@<TRIPOS>ALT_TYPE
CGenFF_4.0_ALT_TYPE_SET
CGenFF_4.0 1 CG2R61 2 CG2R61 3 CG2R61 4 CG2R61 5 CG2R61 6 CG2R61 7 CG2R61 8 CG2R61 9 CG2R61 10 CG2R61 11 HGR61 12 HGR61 13 HGR61 14 HGR61 15 HGR61 16 HGR61 17 HGR61 18 HGR61
@<TRIPOS>MOLECULE
naphtalene
 18 19 0 0 0
****
USER_CHARGES
INVALID_CHARGES
Pose:  16 Cluster:  16 Fr_nu: 363345 TotEn:   -10.95
@<TRIPOS>ATOM
      1 C1        -53.5398    2.6871  -37.6895 C.ar   1 LIG      -0.11500
      2 C2        -53.6456    4.0576  -37.9071 C.ar   1 LIG      -0.11500
      3 C3        -50.7557    3.5221  -33.7876 C.ar   1 LIG      -0.11500
      4 C4        -50.8616    4.8926  -34.0054 C.ar   1 LIG      -0.11500
      5 C5        -52.7955    2.2065  -36.6117 C.ar   1 LIG      -0.11700
      6 C6        -53.0078    4.9527  -37.0480 C.ar   1 LIG      -0.11700
      7 C7        -51.3936    2.6269  -34.6468 C.ar   1 LIG      -0.11700
      8 C8        -51.6057    5.3733  -35.0832 C.ar   1 LIG      -0.11700
      9 C9        -52.1468    3.0931  -35.7367 C.ar   1 LIG       0.00400
     10 C10       -52.2545    4.4867  -35.9582 C.ar   1 LIG       0.00400
     11 H1        -54.0361    1.9907  -38.3590 H      1 LIG       0.11500
     12 H2        -54.2254    4.4307  -38.7463 H      1 LIG       0.11500
     13 H3        -50.1760    3.1482  -32.9483 H      1 LIG       0.11500
     14 H4        -50.3639    5.5884  -33.3364 H      1 LIG       0.11500
     15 H5        -52.7262    1.1311  -36.4610 H      1 LIG       0.11500
     16 H6        -53.1046    6.0199  -37.2369 H      1 LIG       0.11500
     17 H7        -51.2974    1.5599  -34.4573 H      1 LIG       0.11500
     18 H8        -51.6746    6.4486  -35.2345 H      1 LIG       0.11500
@<TRIPOS>BOND
      1       1       2 ar
      2       1       5 ar
      3       2       6 ar
      4       3       4 ar
      5       3       7 ar
      6       4       8 ar
      7       5       9 ar
      8       6      10 ar
      9       7       9 ar
     10       8      10 ar
     11       9      10 ar
     12       1      11 1
     13       2      12 1
     14       3      13 1
     15       4      14 1
     16       5      15 1
     17       6      16 1
     18       7      17 1
     19       8      18 1
@<TRIPOS>ALT_TYPE
CGenFF_4.0_ALT_TYPE_SET
CGenFF_4.0 1 CG2R61 2 CG2R61 3 CG2R61 4 CG2R61 5 CG2R61 6 CG2R61 7 CG2R61 8 CG2R61 9 CG2R61 10 CG2R61 11 HGR61 12 HGR61 13 HGR61 14 HGR61 15 HGR61 16 HGR61 17 HGR61 18 HGR61
@<TRIPOS>MOLECULE
naphtalene
 18 19 0 0 0
****
USER_CHARGES
INVALID_CHARGES
Pose:  17 Cluster:  17 Fr_nu:   3557 TotEn:   -10.90
@<TRIPOS>ATOM
      1 C1        -82.1634  -24.2756  -32.3536 C.ar   1 LIG      -0.11500
      2 C2        -81.1669  -24.8625  -33.1276 C.ar   1 LIG      -0.11500
      3 C3        -79.5986  -20.1445  -32.1848 C.ar   1 LIG      -0.11500
      4 C4        -78.6021  -20.7316  -32.9589 C.ar   1 LIG      -0.11500
      5 C5        -82.0269  -22.9554  -31.9231 C.ar   1 LIG      -0.11700
      6 C6        -80.0302  -24.1319  -33.4743 C.ar   1 LIG      -0.11700
      7 C7        -80.7354  -20.8752  -31.8382 C.ar   1 LIG      -0.11700
      8 C8        -78.7384  -22.0517  -33.3893 C.ar   1 LIG      -0.11700
      9 C9        -80.8894  -22.2050  -32.2627 C.ar   1 LIG       0.00400
     10 C10       -79.8760  -22.8021  -33.0498 C.ar   1 LIG       0.00400
     11 H1        -83.0479  -24.8450  -32.0835 H      1 LIG       0.11500
     12 H2        -81.2742  -25.8902  -33.4624 H      1 LIG       0.11500
     13 H3        -79.4919  -19.1166  -31.8498 H      1 LIG       0.11500
     14 H4        -77.7172  -20.1621  -33.2274 H      1 LIG       0.11500
     15 H5        -82.8183  -22.5171  -31.3186 H      1 LIG       0.11500
     16 H6        -79.2640  -24.6108  -34.0806 H      1 LIG       0.11500
     17 H7        -81.5018  -20.3959  -31.2326 H      1 LIG       0.11500
     18 H8        -77.9468  -22.4905  -33.9932 H      1 LIG       0.11500
@<TRIPOS>BOND
      1       1       2 ar
      2       1       5 ar
      3       2       6 ar
      4       3       4 ar
      5       3       7 ar
      6       4       8 ar
      7       5       9 ar
      8       6      10 ar
      9       7       9 ar
     10       8      10 ar
     11       9      10 ar
     12       1      11 1
     13       2      12 1
     14       3      13 1
     15       4      14 1
     16       5      15 1
     17       6      16 1
     18       7      17 1
     19       8      18 1
@<TRIPOS>ALT_TYPE
CGenFF_4.0_ALT_TYPE_SET
CGenFF_4.0 1 CG2R61 2 CG2R61 3 CG2R61 4 CG2R61 5 CG2R61 6 CG2R61 7 CG2R61 8 CG2R61 9 CG2R61 10 CG2R61 11 HGR61 12 HGR61 13 HGR61 14 HGR61 15 HGR61 16 HGR61 17 HGR61 18 HGR61
@<TRIPOS>MOLECULE
naphtalene
 18 19 0 0 0
****
USER_CHARGES
INVALID_CHARGES
Pose:  18 Cluster:  18 Fr_nu:  98160 TotEn:   -10.87
@<TRIPOS>ATOM
      1 C1        -71.0236    7.5938  -45.9497 C.ar   1 LIG      -0.11500
      2 C2        -70.6815    6.3211  -45.5024 C.ar   1 LIG      -0.11500
      3 C3        -71.8364    5.8098  -50.4027 C.ar   1 LIG      -0.11500
      4 C4        -71.4944    4.5372  -49.9553 C.ar   1 LIG      -0.11500
      5 C5        -71.3970    7.7897  -47.2796 C.ar   1 LIG      -0.11700
      6 C6        -70.7116    5.2395  -46.3830 C.ar   1 LIG      -0.11700
      7 C7        -71.8064    6.8915  -49.5220 C.ar   1 LIG      -0.11700
      8 C8        -71.1208    4.3411  -48.6254 C.ar   1 LIG      -0.11700
      9 C9        -71.4329    6.7125  -48.1800 C.ar   1 LIG       0.00400
     10 C10       -71.0850    5.4183  -47.7250 C.ar   1 LIG       0.00400
     11 H1        -70.9994    8.4355  -45.2638 H      1 LIG       0.11500
     12 H2        -70.3912    6.1696  -44.4668 H      1 LIG       0.11500
     13 H3        -72.1271    5.9620  -51.4384 H      1 LIG       0.11500
     14 H4        -71.5173    3.6961  -50.6420 H      1 LIG       0.11500
     15 H5        -71.6599    8.7934  -47.6074 H      1 LIG       0.11500
     16 H6        -70.4408    4.2534  -46.0114 H      1 LIG       0.11500
     17 H7        -72.0780    7.8773  -49.8935 H      1 LIG       0.11500
     18 H8        -70.8571    3.3376  -48.2975 H      1 LIG       0.11500
@<TRIPOS>BOND
      1       1       2 ar
      2       1       5 ar
      3       2       6 ar
      4       3       4 ar
      5       3       7 ar
      6       4       8 ar
      7       5       9 ar
      8       6      10 ar
      9       7       9 ar
     10       8      10 ar
     11       9      10 ar
     12       1      11 1
     13       2      12 1
     14       3      13 1
     15       4      14 1
     16       5      15 1
     17       6      16 1
     18       7      17 1
     19       8      18 1
@<TRIPOS>ALT_TYPE
CGenFF_4.0_ALT_TYPE_SET
CGenFF_4.0 1 CG2R61 2 CG2R61 3 CG2R61 4 CG2R61 5 CG2R61 6 CG2R61 7 CG2R61 8 CG2R61 9 CG2R61 10 CG2R61 11 HGR61 12 HGR61 13 HGR61 14 HGR61 15 HGR61 16 HGR61 17 HGR61 18 HGR61
@<TRIPOS>MOLECULE
naphtalene
 18 19 0 0 0
****
USER_CHARGES
INVALID_CHARGES
Pose:  19 Cluster:  19 Fr_nu:  26146 TotEn:   -10.62
@<TRIPOS>ATOM
      1 C1        -44.8645  -16.3187  -45.1579 C.ar   1 LIG      -0.11500
      2 C2        -46.1454  -16.7239  -45.5210 C.ar   1 LIG      -0.11500
      3 C3        -46.3924  -11.7056  -44.9172 C.ar   1 LIG      -0.11500
      4 C4        -47.6733  -12.1110  -45.2803 C.ar   1 LIG      -0.11500
      5 C5        -44.6008  -14.9702  -44.9159 C.ar   1 LIG      -0.11700
      6 C6        -47.1676  -15.7825  -45.6435 C.ar   1 LIG      -0.11700
      7 C7        -45.3701  -12.6473  -44.7946 C.ar   1 LIG      -0.11700
      8 C8        -47.9370  -13.4594  -45.5223 C.ar   1 LIG      -0.11700
      9 C9        -45.6176  -14.0087  -45.0345 C.ar   1 LIG       0.00400
     10 C10       -46.9202  -14.4209  -45.4038 C.ar   1 LIG       0.00400
     11 H1        -44.0690  -17.0520  -45.0633 H      1 LIG       0.11500
     12 H2        -46.3497  -17.7740  -45.7089 H      1 LIG       0.11500
     13 H3        -46.1874  -10.6555  -44.7289 H      1 LIG       0.11500
     14 H4        -48.4680  -11.3771  -45.3761 H      1 LIG       0.11500
     15 H5        -43.5919  -14.6761  -44.6338 H      1 LIG       0.11500
     16 H6        -48.1614  -16.1218  -45.9279 H      1 LIG       0.11500
     17 H7        -44.3766  -12.3078  -44.5094 H      1 LIG       0.11500
     18 H8        -48.9457  -13.7537  -45.8053 H      1 LIG       0.11500
@<TRIPOS>BOND
      1       1       2 ar
      2       1       5 ar
      3       2       6 ar
      4       3       4 ar
      5       3       7 ar
      6       4       8 ar
      7       5       9 ar
      8       6      10 ar
      9       7       9 ar
     10       8      10 ar
     11       9      10 ar
     12       1      11 1
     13       2      12 1
     14       3      13 1
     15       4      14 1
     16       5      15 1
     17       6      16 1
     18       7      17 1
     19       8      18 1
@<TRIPOS>ALT_TYPE
CGenFF_4.0_ALT_TYPE_SET
CGenFF_4.0 1 CG2R61 2 CG2R61 3 CG2R61 4 CG2R61 5 CG2R61 6 CG2R61 7 CG2R61 8 CG2R61 9 CG2R61 10 CG2R61 11 HGR61 12 HGR61 13 HGR61 14 HGR61 15 HGR61 16 HGR61 17 HGR61 18 HGR61
@<TRIPOS>MOLECULE
naphtalene
 18 19 0 0 0
****
USER_CHARGES
INVALID_CHARGES
Pose:  20 Cluster:  20 Fr_nu: 109867 TotEn:   -10.53
@<TRIPOS>ATOM
      1 C1        -70.8105   -0.9981  -29.9661 C.ar   1 LIG      -0.11500
      2 C2        -69.7742   -1.8031  -29.5027 C.ar   1 LIG      -0.11500
      3 C3        -68.0473    2.9489  -29.2886 C.ar   1 LIG      -0.11500
      4 C4        -67.0111    2.1438  -28.8251 C.ar   1 LIG      -0.11500
      5 C5        -70.6448    0.3857  -30.0306 C.ar   1 LIG      -0.11700
      6 C6        -68.5682   -1.2276  -29.1019 C.ar   1 LIG      -0.11700
      7 C7        -69.2534    2.3733  -29.6894 C.ar   1 LIG      -0.11700
      8 C8        -67.1767    0.7600  -28.7606 C.ar   1 LIG      -0.11700
      9 C9        -69.4376    0.9822  -29.6312 C.ar   1 LIG       0.00400
     10 C10       -68.3839    0.1635  -29.1599 C.ar   1 LIG       0.00400
     11 H1        -71.7494   -1.4466  -30.2775 H      1 LIG       0.11500
     12 H2        -69.9041   -2.8803  -29.4531 H      1 LIG       0.11500
     13 H3        -67.9180    4.0264  -29.3385 H      1 LIG       0.11500
     14 H4        -66.0730    2.5930  -28.5126 H      1 LIG       0.11500
     15 H5        -71.4686    0.9955  -30.3957 H      1 LIG       0.11500
     16 H6        -67.7715   -1.8761  -28.7435 H      1 LIG       0.11500
     17 H7        -70.0496    3.0219  -30.0486 H      1 LIG       0.11500
     18 H8        -66.3533    0.1500  -28.3947 H      1 LIG       0.11500
@<TRIPOS>BOND
      1       1       2 ar
      2       1       5 ar
      3       2       6 ar
      4       3       4 ar
      5       3       7 ar
      6       4       8 ar
      7       5       9 ar
      8       6      10 ar
      9       7       9 ar
     10       8      10 ar
     11       9      10 ar
     12       1      11 1
     13       2      12 1
     14       3      13 1
     15       4      14 1
     16       5      15 1
     17       6      16 1
     18       7      17 1
     19       8      18 1
@<TRIPOS>ALT_TYPE
CGenFF_4.0_ALT_TYPE_SET
CGenFF_4.0 1 CG2R61 2 CG2R61 3 CG2R61 4 CG2R61 5 CG2R61 6 CG2R61 7 CG2R61 8 CG2R61 9 CG2R61 10 CG2R61 11 HGR61 12 HGR61 13 HGR61 14 HGR61 15 HGR61 16 HGR61 17 HGR61 18 HGR61
@<TRIPOS>MOLECULE
naphtalene
 18 19 0 0 0
****
USER_CHARGES
INVALID_CHARGES
Pose:  21 Cluster:  21 Fr_nu: 100763 TotEn:   -10.36
@<TRIPOS>ATOM
      1 C1        -47.7251  -12.5086  -30.8731 C.ar   1 LIG      -0.11500
      2 C2        -48.6504  -13.5445  -30.7872 C.ar   1 LIG      -0.11500
      3 C3        -49.7190  -10.4036  -26.9659 C.ar   1 LIG      -0.11500
      4 C4        -50.6443  -11.4396  -26.8800 C.ar   1 LIG      -0.11500
      5 C5        -47.7556  -11.4661  -29.9464 C.ar   1 LIG      -0.11700
      6 C6        -49.6097  -13.5421  -29.7743 C.ar   1 LIG      -0.11700
      7 C7        -48.7595  -10.4061  -27.9788 C.ar   1 LIG      -0.11700
      8 C8        -50.6139  -12.4821  -27.8067 C.ar   1 LIG      -0.11700
      9 C9        -48.7143  -11.4474  -28.9202 C.ar   1 LIG       0.00400
     10 C10       -49.6552  -12.5008  -28.8329 C.ar   1 LIG       0.00400
     11 H1        -46.9788  -12.5107  -31.6622 H      1 LIG       0.11500
     12 H2        -48.6257  -14.3557  -31.5090 H      1 LIG       0.11500
     13 H3        -49.7431   -9.5920  -26.2441 H      1 LIG       0.11500
     14 H4        -51.3912  -11.4362  -26.0916 H      1 LIG       0.11500
     15 H5        -47.0227  -10.6665  -30.0331 H      1 LIG       0.11500
     16 H6        -50.3230  -14.3623  -29.7259 H      1 LIG       0.11500
     17 H7        -48.0460   -9.5862  -28.0265 H      1 LIG       0.11500
     18 H8        -51.3472  -13.2814  -27.7207 H      1 LIG       0.11500
@<TRIPOS>BOND
      1       1       2 ar
      2       1       5 ar
      3       2       6 ar
      4       3       4 ar
      5       3       7 ar
      6       4       8 ar
      7       5       9 ar
      8       6      10 ar
      9       7       9 ar
     10       8      10 ar
     11       9      10 ar
     12       1      11 1
     13       2      12 1
     14       3      13 1
     15       4      14 1
     16       5      15 1
     17       6      16 1
     18       7      17 1
     19       8      18 1
@<TRIPOS>ALT_TYPE
CGenFF_4.0_ALT_TYPE_SET
CGenFF_4.0 1 CG2R61 2 CG2R61 3 CG2R61 4 CG2R61 5 CG2R61 6 CG2R61 7 CG2R61 8 CG2R61 9 CG2R61 10 CG2R61 11 HGR61 12 HGR61 13 HGR61 14 HGR61 15 HGR61 16 HGR61 17 HGR61 18 HGR61
@<TRIPOS>MOLECULE
naphtalene
 18 19 0 0 0
****
USER_CHARGES
INVALID_CHARGES
Pose:  22 Cluster:  22 Fr_nu: 167287 TotEn:   -10.31
@<TRIPOS>ATOM
      1 C1        -65.9068    1.4149  -28.4199 C.ar   1 LIG      -0.11500
      2 C2        -65.2365    0.5109  -27.6011 C.ar   1 LIG      -0.11500
      3 C3        -69.4806   -1.8226  -29.0680 C.ar   1 LIG      -0.11500
      4 C4        -68.8101   -2.7265  -28.2492 C.ar   1 LIG      -0.11500
      5 C5        -67.1304    1.0650  -28.9917 C.ar   1 LIG      -0.11700
      6 C6        -65.7870   -0.7463  -27.3510 C.ar   1 LIG      -0.11700
      7 C7        -68.9300   -0.5653  -29.3181 C.ar   1 LIG      -0.11700
      8 C8        -67.5866   -2.3767  -27.6774 C.ar   1 LIG      -0.11700
      9 C9        -67.6993   -0.1963  -28.7508 C.ar   1 LIG       0.00400
     10 C10       -67.0176   -1.1155  -27.9183 C.ar   1 LIG       0.00400
     11 H1        -65.4775    2.3933  -28.6147 H      1 LIG       0.11500
     12 H2        -64.2842    0.7844  -27.1562 H      1 LIG       0.11500
     13 H3        -70.4332   -2.0955  -29.5132 H      1 LIG       0.11500
     14 H4        -69.2392   -3.7052  -28.0559 H      1 LIG       0.11500
     15 H5        -67.6365    1.7873  -29.6288 H      1 LIG       0.11500
     16 H6        -65.2459   -1.4368  -26.7074 H      1 LIG       0.11500
     17 H7        -69.4717    0.1254  -29.9610 H      1 LIG       0.11500
     18 H8        -67.0798   -3.0992  -27.0408 H      1 LIG       0.11500
@<TRIPOS>BOND
      1       1       2 ar
      2       1       5 ar
      3       2       6 ar
      4       3       4 ar
      5       3       7 ar
      6       4       8 ar
      7       5       9 ar
      8       6      10 ar
      9       7       9 ar
     10       8      10 ar
     11       9      10 ar
     12       1      11 1
     13       2      12 1
     14       3      13 1
     15       4      14 1
     16       5      15 1
     17       6      16 1
     18       7      17 1
     19       8      18 1
@<TRIPOS>ALT_TYPE
CGenFF_4.0_ALT_TYPE_SET
CGenFF_4.0 1 CG2R61 2 CG2R61 3 CG2R61 4 CG2R61 5 CG2R61 6 CG2R61 7 CG2R61 8 CG2R61 9 CG2R61 10 CG2R61 11 HGR61 12 HGR61 13 HGR61 14 HGR61 15 HGR61 16 HGR61 17 HGR61 18 HGR61
@<TRIPOS>MOLECULE
naphtalene
 18 19 0 0 0
****
USER_CHARGES
INVALID_CHARGES
Pose:  23 Cluster:  23 Fr_nu: 252597 TotEn:   -10.22
@<TRIPOS>ATOM
      1 C1        -68.9035   -3.4309  -27.4216 C.ar   1 LIG      -0.11500
      2 C2        -67.8267   -2.6247  -27.0648 C.ar   1 LIG      -0.11500
      3 C3        -68.4125   -5.9229  -23.2717 C.ar   1 LIG      -0.11500
      4 C4        -67.3356   -5.1167  -22.9151 C.ar   1 LIG      -0.11500
      5 C5        -69.3221   -4.4541  -26.5706 C.ar   1 LIG      -0.11700
      6 C6        -67.1643   -2.8385  -25.8558 C.ar   1 LIG      -0.11700
      7 C7        -69.0749   -5.7090  -24.4809 C.ar   1 LIG      -0.11700
      8 C8        -66.9169   -4.0934  -23.7661 C.ar   1 LIG      -0.11700
      9 C9        -68.6670   -4.6837  -25.3497 C.ar   1 LIG       0.00400
     10 C10       -67.5720   -3.8639  -24.9870 C.ar   1 LIG       0.00400
     11 H1        -69.4184   -3.2643  -28.3633 H      1 LIG       0.11500
     12 H2        -67.5017   -1.8282  -27.7280 H      1 LIG       0.11500
     13 H3        -68.7381   -6.7196  -22.6089 H      1 LIG       0.11500
     14 H4        -66.8202   -5.2846  -21.9740 H      1 LIG       0.11500
     15 H5        -70.1660   -5.0723  -26.8701 H      1 LIG       0.11500
     16 H6        -66.3253   -2.1958  -25.5970 H      1 LIG       0.11500
     17 H7        -69.9143   -6.3512  -24.7391 H      1 LIG       0.11500
     18 H8        -66.0725   -3.4756  -23.4671 H      1 LIG       0.11500
@<TRIPOS>BOND
      1       1       2 ar
      2       1       5 ar
      3       2       6 ar
      4       3       4 ar
      5       3       7 ar
      6       4       8 ar
      7       5       9 ar
      8       6      10 ar
      9       7       9 ar
     10       8      10 ar
     11       9      10 ar
     12       1      11 1
     13       2      12 1
     14       3      13 1
     15       4      14 1
     16       5      15 1
     17       6      16 1
     18       7      17 1
     19       8      18 1
@<TRIPOS>ALT_TYPE
CGenFF_4.0_ALT_TYPE_SET
CGenFF_4.0 1 CG2R61 2 CG2R61 3 CG2R61 4 CG2R61 5 CG2R61 6 CG2R61 7 CG2R61 8 CG2R61 9 CG2R61 10 CG2R61 11 HGR61 12 HGR61 13 HGR61 14 HGR61 15 HGR61 16 HGR61 17 HGR61 18 HGR61
@<TRIPOS>MOLECULE
naphtalene
 18 19 0 0 0
****
USER_CHARGES
INVALID_CHARGES
Pose:  24 Cluster:  24 Fr_nu:   4636 TotEn:   -10.16
@<TRIPOS>ATOM
      1 C1        -79.9485  -20.5902  -29.6363 C.ar   1 LIG      -0.11500
      2 C2        -78.5934  -20.4826  -29.9346 C.ar   1 LIG      -0.11500
      3 C3        -80.6488  -23.1211  -33.7323 C.ar   1 LIG      -0.11500
      4 C4        -79.2937  -23.0134  -34.0305 C.ar   1 LIG      -0.11500
      5 C5        -80.8025  -21.2725  -30.5033 C.ar   1 LIG      -0.11700
      6 C6        -78.0870  -21.0567  -31.1009 C.ar   1 LIG      -0.11700
      7 C7        -81.1552  -22.5470  -32.5659 C.ar   1 LIG      -0.11700
      8 C8        -78.4396  -22.3312  -33.1636 C.ar   1 LIG      -0.11700
      9 C9        -80.3101  -21.8566  -31.6818 C.ar   1 LIG       0.00400
     10 C10       -78.9321  -21.7471  -31.9851 C.ar   1 LIG       0.00400
     11 H1        -80.3422  -20.1426  -28.7285 H      1 LIG       0.11500
     12 H2        -77.9294  -19.9515  -29.2589 H      1 LIG       0.11500
     13 H3        -81.3135  -23.6524  -34.4077 H      1 LIG       0.11500
     14 H4        -78.9008  -23.4601  -34.9391 H      1 LIG       0.11500
     15 H5        -81.8583  -21.3438  -30.2502 H      1 LIG       0.11500
     16 H6        -77.0243  -20.9607  -31.3138 H      1 LIG       0.11500
     17 H7        -82.2177  -22.6438  -32.3528 H      1 LIG       0.11500
     18 H8        -77.3839  -22.2591  -33.4169 H      1 LIG       0.11500
@<TRIPOS>BOND
      1       1       2 ar
      2       1       5 ar
      3       2       6 ar
      4       3       4 ar
      5       3       7 ar
      6       4       8 ar
      7       5       9 ar
      8       6      10 ar
      9       7       9 ar
     10       8      10 ar
     11       9      10 ar
     12       1      11 1
     13       2      12 1
     14       3      13 1
     15       4      14 1
     16       5      15 1
     17       6      16 1
     18       7      17 1
     19       8      18 1
@<TRIPOS>ALT_TYPE
CGenFF_4.0_ALT_TYPE_SET
CGenFF_4.0 1 CG2R61 2 CG2R61 3 CG2R61 4 CG2R61 5 CG2R61 6 CG2R61 7 CG2R61 8 CG2R61 9 CG2R61 10 CG2R61 11 HGR61 12 HGR61 13 HGR61 14 HGR61 15 HGR61 16 HGR61 17 HGR61 18 HGR61
@<TRIPOS>MOLECULE
naphtalene
 18 19 0 0 0
****
USER_CHARGES
INVALID_CHARGES
Pose:  25 Cluster:  25 Fr_nu:  77622 TotEn:   -10.11
@<TRIPOS>ATOM
      1 C1        -78.9884  -11.9858  -52.3494 C.ar   1 LIG      -0.11500
      2 C2        -77.6231  -11.7345  -52.4464 C.ar   1 LIG      -0.11500
      3 C3        -78.6794  -15.0997  -56.0752 C.ar   1 LIG      -0.11500
      4 C4        -77.3140  -14.8482  -56.1720 C.ar   1 LIG      -0.11500
      5 C5        -79.5971  -12.8849  -53.2256 C.ar   1 LIG      -0.11700
      6 C6        -76.8610  -12.3811  -53.4197 C.ar   1 LIG      -0.11700
      7 C7        -79.4415  -14.4530  -55.1018 C.ar   1 LIG      -0.11700
      8 C8        -76.7053  -13.9491  -55.2959 C.ar   1 LIG      -0.11700
      9 C9        -78.8454  -13.5449  -54.2116 C.ar   1 LIG       0.00400
     10 C10       -77.4570  -13.2892  -54.3100 C.ar   1 LIG       0.00400
     11 H1        -79.5813  -11.4817  -51.5919 H      1 LIG       0.11500
     12 H2        -77.1502  -11.0345  -51.7636 H      1 LIG       0.11500
     13 H3        -79.1530  -15.7998  -56.7577 H      1 LIG       0.11500
     14 H4        -76.7220  -15.3516  -56.9307 H      1 LIG       0.11500
     15 H5        -80.6659  -13.0657  -53.1318 H      1 LIG       0.11500
     16 H6        -75.7952  -12.1699  -53.4769 H      1 LIG       0.11500
     17 H7        -80.5070  -14.6650  -55.0442 H      1 LIG       0.11500
     18 H8        -75.6366  -13.7676  -55.3901 H      1 LIG       0.11500
@<TRIPOS>BOND
      1       1       2 ar
      2       1       5 ar
      3       2       6 ar
      4       3       4 ar
      5       3       7 ar
      6       4       8 ar
      7       5       9 ar
      8       6      10 ar
      9       7       9 ar
     10       8      10 ar
     11       9      10 ar
     12       1      11 1
     13       2      12 1
     14       3      13 1
     15       4      14 1
     16       5      15 1
     17       6      16 1
     18       7      17 1
     19       8      18 1
@<TRIPOS>ALT_TYPE
CGenFF_4.0_ALT_TYPE_SET
CGenFF_4.0 1 CG2R61 2 CG2R61 3 CG2R61 4 CG2R61 5 CG2R61 6 CG2R61 7 CG2R61 8 CG2R61 9 CG2R61 10 CG2R61 11 HGR61 12 HGR61 13 HGR61 14 HGR61 15 HGR61 16 HGR61 17 HGR61 18 HGR61
@<TRIPOS>MOLECULE
naphtalene
 18 19 0 0 0
****
USER_CHARGES
INVALID_CHARGES
Pose:  26 Cluster:  26 Fr_nu:  15677 TotEn:    -9.78
@<TRIPOS>ATOM
      1 C1        -72.0874  -25.0967  -42.5995 C.ar   1 LIG      -0.11500
      2 C2        -72.2512  -24.1412  -41.6010 C.ar   1 LIG      -0.11500
      3 C3        -67.3012  -24.2233  -42.6497 C.ar   1 LIG      -0.11500
      4 C4        -67.4651  -23.2678  -41.6512 C.ar   1 LIG      -0.11500
      5 C5        -70.8171  -25.3595  -43.1131 C.ar   1 LIG      -0.11700
      6 C6        -71.1455  -23.4448  -41.1122 C.ar   1 LIG      -0.11700
      7 C7        -68.4069  -24.9198  -43.1384 C.ar   1 LIG      -0.11700
      8 C8        -68.7353  -23.0049  -41.1375 C.ar   1 LIG      -0.11700
      9 C9        -69.6929  -24.6680  -42.6330 C.ar   1 LIG       0.00400
     10 C10       -69.8595  -23.6964  -41.6177 C.ar   1 LIG       0.00400
     11 H1        -72.9486  -25.6381  -42.9800 H      1 LIG       0.11500
     12 H2        -73.2405  -23.9375  -41.2016 H      1 LIG       0.11500
     13 H3        -66.3119  -24.4276  -43.0495 H      1 LIG       0.11500
     14 H4        -66.6038  -22.7258  -41.2721 H      1 LIG       0.11500
     15 H5        -70.7127  -26.1103  -43.8937 H      1 LIG       0.11500
     16 H6        -71.2969  -22.7026  -40.3312 H      1 LIG       0.11500
     17 H7        -68.2552  -25.6625  -43.9189 H      1 LIG       0.11500
     18 H8        -68.8401  -22.2535  -40.3575 H      1 LIG       0.11500
@<TRIPOS>BOND
      1       1       2 ar
      2       1       5 ar
      3       2       6 ar
      4       3       4 ar
      5       3       7 ar
      6       4       8 ar
      7       5       9 ar
      8       6      10 ar
      9       7       9 ar
     10       8      10 ar
     11       9      10 ar
     12       1      11 1
     13       2      12 1
     14       3      13 1
     15       4      14 1
     16       5      15 1
     17       6      16 1
     18       7      17 1
     19       8      18 1
@<TRIPOS>ALT_TYPE
CGenFF_4.0_ALT_TYPE_SET
CGenFF_4.0 1 CG2R61 2 CG2R61 3 CG2R61 4 CG2R61 5 CG2R61 6 CG2R61 7 CG2R61 8 CG2R61 9 CG2R61 10 CG2R61 11 HGR61 12 HGR61 13 HGR61 14 HGR61 15 HGR61 16 HGR61 17 HGR61 18 HGR61
@<TRIPOS>MOLECULE
naphtalene
 18 19 0 0 0
****
USER_CHARGES
INVALID_CHARGES
Pose:  27 Cluster:  27 Fr_nu: 397548 TotEn:    -9.68
@<TRIPOS>ATOM
      1 C1        -73.7650  -23.9151  -43.4500 C.ar   1 LIG      -0.11500
      2 C2        -73.7951  -22.5240  -43.4805 C.ar   1 LIG      -0.11500
      3 C3        -77.3713  -24.0643  -46.7127 C.ar   1 LIG      -0.11500
      4 C4        -77.4013  -22.6733  -46.7431 C.ar   1 LIG      -0.11500
      5 C5        -74.6451  -24.6503  -44.2446 C.ar   1 LIG      -0.11700
      6 C6        -74.7052  -21.8628  -44.3056 C.ar   1 LIG      -0.11700
      7 C7        -76.4611  -24.7255  -45.8876 C.ar   1 LIG      -0.11700
      8 C8        -76.5213  -21.9379  -45.9485 C.ar   1 LIG      -0.11700
      9 C9        -75.5680  -24.0014  -45.0811 C.ar   1 LIG       0.00400
     10 C10       -75.5985  -22.5868  -45.1120 C.ar   1 LIG       0.00400
     11 H1        -73.0566  -24.4292  -42.8071 H      1 LIG       0.11500
     12 H2        -73.1093  -21.9526  -42.8618 H      1 LIG       0.11500
     13 H3        -78.0569  -24.6365  -47.3314 H      1 LIG       0.11500
     14 H4        -78.1109  -22.1597  -47.3851 H      1 LIG       0.11500
     15 H5        -74.6041  -25.7369  -44.2044 H      1 LIG       0.11500
     16 H6        -74.7107  -20.7748  -44.3139 H      1 LIG       0.11500
     17 H7        -76.4552  -25.8135  -45.8800 H      1 LIG       0.11500
     18 H8        -76.5627  -20.8513  -45.9880 H      1 LIG       0.11500
@<TRIPOS>BOND
      1       1       2 ar
      2       1       5 ar
      3       2       6 ar
      4       3       4 ar
      5       3       7 ar
      6       4       8 ar
      7       5       9 ar
      8       6      10 ar
      9       7       9 ar
     10       8      10 ar
     11       9      10 ar
     12       1      11 1
     13       2      12 1
     14       3      13 1
     15       4      14 1
     16       5      15 1
     17       6      16 1
     18       7      17 1
     19       8      18 1
@<TRIPOS>ALT_TYPE
CGenFF_4.0_ALT_TYPE_SET
CGenFF_4.0 1 CG2R61 2 CG2R61 3 CG2R61 4 CG2R61 5 CG2R61 6 CG2R61 7 CG2R61 8 CG2R61 9 CG2R61 10 CG2R61 11 HGR61 12 HGR61 13 HGR61 14 HGR61 15 HGR61 16 HGR61 17 HGR61 18 HGR61
@<TRIPOS>MOLECULE
naphtalene
 18 19 0 0 0
****
USER_CHARGES
INVALID_CHARGES
Pose:  28 Cluster:  28 Fr_nu: 206618 TotEn:    -9.58
@<TRIPOS>ATOM
      1 C1        -66.5188  -24.4632  -41.2708 C.ar   1 LIG      -0.11500
      2 C2        -67.0684  -23.1854  -41.3159 C.ar   1 LIG      -0.11500
      3 C3        -70.9820  -26.3896  -41.4757 C.ar   1 LIG      -0.11500
      4 C4        -71.5314  -25.1117  -41.5208 C.ar   1 LIG      -0.11500
      5 C5        -67.3509  -25.5828  -41.2990 C.ar   1 LIG      -0.11700
      6 C6        -68.4519  -23.0221  -41.3895 C.ar   1 LIG      -0.11700
      7 C7        -69.5984  -26.5528  -41.4023 C.ar   1 LIG      -0.11700
      8 C8        -70.6995  -23.9921  -41.4926 C.ar   1 LIG      -0.11700
      9 C9        -68.7459  -25.4371  -41.3729 C.ar   1 LIG       0.00400
     10 C10       -69.3046  -24.1377  -41.4187 C.ar   1 LIG       0.00400
     11 H1        -65.4417  -24.5897  -41.2130 H      1 LIG       0.11500
     12 H2        -66.4197  -22.3145  -41.2942 H      1 LIG       0.11500
     13 H3        -71.6303  -27.2611  -41.4976 H      1 LIG       0.11500
     14 H4        -72.6087  -24.9858  -41.5772 H      1 LIG       0.11500
     15 H5        -66.8994  -26.5720  -41.2623 H      1 LIG       0.11500
     16 H6        -68.8596  -22.0139  -41.4243 H      1 LIG       0.11500
     17 H7        -69.1909  -27.5610  -41.3683 H      1 LIG       0.11500
     18 H8        -71.1508  -23.0026  -41.5285 H      1 LIG       0.11500
@<TRIPOS>BOND
      1       1       2 ar
      2       1       5 ar
      3       2       6 ar
      4       3       4 ar
      5       3       7 ar
      6       4       8 ar
      7       5       9 ar
      8       6      10 ar
      9       7       9 ar
     10       8      10 ar
     11       9      10 ar
     12       1      11 1
     13       2      12 1
     14       3      13 1
     15       4      14 1
     16       5      15 1
     17       6      16 1
     18       7      17 1
     19       8      18 1
@<TRIPOS>ALT_TYPE
CGenFF_4.0_ALT_TYPE_SET
CGenFF_4.0 1 CG2R61 2 CG2R61 3 CG2R61 4 CG2R61 5 CG2R61 6 CG2R61 7 CG2R61 8 CG2R61 9 CG2R61 10 CG2R61 11 HGR61 12 HGR61 13 HGR61 14 HGR61 15 HGR61 16 HGR61 17 HGR61 18 HGR61
@<TRIPOS>MOLECULE
naphtalene
 18 19 0 0 0
****
USER_CHARGES
INVALID_CHARGES
Pose:  29 Cluster:  29 Fr_nu: 293930 TotEn:    -9.26
@<TRIPOS>ATOM
      1 C1        -58.9652    1.7174  -40.2610 C.ar   1 LIG      -0.11500
      2 C2        -57.6467    1.2754  -40.3166 C.ar   1 LIG      -0.11500
      3 C3        -57.5740    5.5278  -37.5742 C.ar   1 LIG      -0.11500
      4 C4        -56.2555    5.0857  -37.6299 C.ar   1 LIG      -0.11500
      5 C5        -59.2816    2.8852  -39.5661 C.ar   1 LIG      -0.11700
      6 C6        -56.6396    1.9992  -39.6777 C.ar   1 LIG      -0.11700
      7 C7        -58.5811    4.8040  -38.2132 C.ar   1 LIG      -0.11700
      8 C8        -55.9390    3.9179  -38.3247 C.ar   1 LIG      -0.11700
      9 C9        -58.2806    3.6264  -38.9171 C.ar   1 LIG       0.00400
     10 C10       -56.9399    3.1767  -38.9737 C.ar   1 LIG       0.00400
     11 H1        -59.7488    1.1533  -40.7580 H      1 LIG       0.11500
     12 H2        -57.4014    0.3663  -40.8580 H      1 LIG       0.11500
     13 H3        -57.8200    6.4371  -37.0330 H      1 LIG       0.11500
     14 H4        -55.4725    5.6495  -37.1315 H      1 LIG       0.11500
     15 H5        -60.3191    3.2117  -39.5355 H      1 LIG       0.11500
     16 H6        -55.6158    1.6353  -39.7348 H      1 LIG       0.11500
     17 H7        -59.6046    5.1684  -38.1567 H      1 LIG       0.11500
     18 H8        -54.9017    3.5908  -38.3548 H      1 LIG       0.11500
@<TRIPOS>BOND
      1       1       2 ar
      2       1       5 ar
      3       2       6 ar
      4       3       4 ar
      5       3       7 ar
      6       4       8 ar
      7       5       9 ar
      8       6      10 ar
      9       7       9 ar
     10       8      10 ar
     11       9      10 ar
     12       1      11 1
     13       2      12 1
     14       3      13 1
     15       4      14 1
     16       5      15 1
     17       6      16 1
     18       7      17 1
     19       8      18 1
@<TRIPOS>ALT_TYPE
CGenFF_4.0_ALT_TYPE_SET
CGenFF_4.0 1 CG2R61 2 CG2R61 3 CG2R61 4 CG2R61 5 CG2R61 6 CG2R61 7 CG2R61 8 CG2R61 9 CG2R61 10 CG2R61 11 HGR61 12 HGR61 13 HGR61 14 HGR61 15 HGR61 16 HGR61 17 HGR61 18 HGR61
@<TRIPOS>MOLECULE
naphtalene
 18 19 0 0 0
****
USER_CHARGES
INVALID_CHARGES
Pose:  30 Cluster:  30 Fr_nu:  39883 TotEn:    -9.17
@<TRIPOS>ATOM
      1 C1        -43.6951  -12.1599  -31.9864 C.ar   1 LIG      -0.11500
      2 C2        -42.5624  -12.2165  -32.7930 C.ar   1 LIG      -0.11500
      3 C3        -46.3617  -10.8121  -35.8265 C.ar   1 LIG      -0.11500
      4 C4        -45.2289  -10.8687  -36.6329 C.ar   1 LIG      -0.11500
      5 C5        -44.9256  -11.7969  -32.5348 C.ar   1 LIG      -0.11700
      6 C6        -42.6556  -11.9104  -34.1509 C.ar   1 LIG      -0.11700
      7 C7        -46.2684  -11.1183  -34.4685 C.ar   1 LIG      -0.11700
      8 C8        -43.9983  -11.2316  -36.0846 C.ar   1 LIG      -0.11700
      9 C9        -45.0379  -11.4855  -33.8997 C.ar   1 LIG       0.00400
     10 C10       -43.8860  -11.5430  -34.7198 C.ar   1 LIG       0.00400
     11 H1        -43.6218  -12.3977  -30.9293 H      1 LIG       0.11500
     12 H2        -41.6050  -12.4994  -32.3651 H      1 LIG       0.11500
     13 H3        -47.3196  -10.5294  -36.2538 H      1 LIG       0.11500
     14 H4        -45.3025  -10.6294  -37.6897 H      1 LIG       0.11500
     15 H5        -45.7978  -11.7589  -31.8854 H      1 LIG       0.11500
     16 H6        -41.7573  -11.9617  -34.7626 H      1 LIG       0.11500
     17 H7        -47.1670  -11.0677  -33.8571 H      1 LIG       0.11500
     18 H8        -43.1258  -11.2690  -36.7337 H      1 LIG       0.11500
@<TRIPOS>BOND
      1       1       2 ar
      2       1       5 ar
      3       2       6 ar
      4       3       4 ar
      5       3       7 ar
      6       4       8 ar
      7       5       9 ar
      8       6      10 ar
      9       7       9 ar
     10       8      10 ar
     11       9      10 ar
     12       1      11 1
     13       2      12 1
     14       3      13 1
     15       4      14 1
     16       5      15 1
     17       6      16 1
     18       7      17 1
     19       8      18 1
@<TRIPOS>ALT_TYPE
CGenFF_4.0_ALT_TYPE_SET
CGenFF_4.0 1 CG2R61 2 CG2R61 3 CG2R61 4 CG2R61 5 CG2R61 6 CG2R61 7 CG2R61 8 CG2R61 9 CG2R61 10 CG2R61 11 HGR61 12 HGR61 13 HGR61 14 HGR61 15 HGR61 16 HGR61 17 HGR61 18 HGR61
@<TRIPOS>MOLECULE
naphtalene
 18 19 0 0 0
****
USER_CHARGES
INVALID_CHARGES
Pose:  31 Cluster:  31 Fr_nu: 469191 TotEn:    -8.73
@<TRIPOS>ATOM
      1 C1        -60.0909    2.4566  -43.8516 C.ar   1 LIG      -0.11500
      2 C2        -60.3247    3.7830  -43.5014 C.ar   1 LIG      -0.11500
      3 C3        -57.9347    1.7028  -39.5557 C.ar   1 LIG      -0.11500
      4 C4        -58.1685    3.0293  -39.2056 C.ar   1 LIG      -0.11500
      5 C5        -59.4383    1.6036  -42.9610 C.ar   1 LIG      -0.11700
      6 C6        -59.9069    4.2618  -42.2595 C.ar   1 LIG      -0.11700
      7 C7        -58.3526    1.2240  -40.7977 C.ar   1 LIG      -0.11700
      8 C8        -58.8210    3.8823  -40.0962 C.ar   1 LIG      -0.11700
      9 C9        -59.0108    2.0685  -41.7066 C.ar   1 LIG       0.00400
     10 C10       -59.2485    3.4174  -41.3506 C.ar   1 LIG       0.00400
     11 H1        -60.4159    2.0846  -44.8189 H      1 LIG       0.11500
     12 H2        -60.8331    4.4461  -44.1954 H      1 LIG       0.11500
     13 H3        -57.4264    1.0390  -38.8620 H      1 LIG       0.11500
     14 H4        -57.8420    3.4011  -38.2388 H      1 LIG       0.11500
     15 H5        -59.2659    0.5706  -43.2560 H      1 LIG       0.11500
     16 H6        -60.1006    5.3021  -42.0066 H      1 LIG       0.11500
     17 H7        -58.1595    0.1835  -41.0501 H      1 LIG       0.11500
     18 H8        -58.9929    4.9156  -39.8017 H      1 LIG       0.11500
@<TRIPOS>BOND
      1       1       2 ar
      2       1       5 ar
      3       2       6 ar
      4       3       4 ar
      5       3       7 ar
      6       4       8 ar
      7       5       9 ar
      8       6      10 ar
      9       7       9 ar
     10       8      10 ar
     11       9      10 ar
     12       1      11 1
     13       2      12 1
     14       3      13 1
     15       4      14 1
     16       5      15 1
     17       6      16 1
     18       7      17 1
     19       8      18 1
@<TRIPOS>ALT_TYPE
CGenFF_4.0_ALT_TYPE_SET
CGenFF_4.0 1 CG2R61 2 CG2R61 3 CG2R61 4 CG2R61 5 CG2R61 6 CG2R61 7 CG2R61 8 CG2R61 9 CG2R61 10 CG2R61 11 HGR61 12 HGR61 13 HGR61 14 HGR61 15 HGR61 16 HGR61 17 HGR61 18 HGR61
@<TRIPOS>MOLECULE
naphtalene
 18 19 0 0 0
****
USER_CHARGES
INVALID_CHARGES
Pose:  32 Cluster:  32 Fr_nu:  31928 TotEn:    -8.73
@<TRIPOS>ATOM
      1 C1        -63.7853    3.2026  -26.7829 C.ar   1 LIG      -0.11500
      2 C2        -63.0126    2.6255  -25.7796 C.ar   1 LIG      -0.11500
      3 C3        -66.0958   -1.0290  -27.4372 C.ar   1 LIG      -0.11500
      4 C4        -65.3230   -1.6060  -26.4338 C.ar   1 LIG      -0.11500
      5 C5        -64.7467    2.4419  -27.4489 C.ar   1 LIG      -0.11700
      6 C6        -63.1982    1.2856  -25.4383 C.ar   1 LIG      -0.11700
      7 C7        -65.9102    0.3110  -27.7784 C.ar   1 LIG      -0.11700
      8 C8        -64.3616   -0.8454  -25.7678 C.ar   1 LIG      -0.11700
      9 C9        -64.9470    1.0916  -27.1185 C.ar   1 LIG       0.00400
     10 C10       -64.1612    0.5049  -26.0982 C.ar   1 LIG       0.00400
     11 H1        -63.6400    4.2456  -27.0485 H      1 LIG       0.11500
     12 H2        -62.2646    3.2187  -25.2615 H      1 LIG       0.11500
     13 H3        -66.8442   -1.6217  -27.9556 H      1 LIG       0.11500
     14 H4        -65.4678   -2.6494  -26.1696 H      1 LIG       0.11500
     15 H5        -65.3390    2.9137  -28.2302 H      1 LIG       0.11500
     16 H6        -62.5833    0.8553  -24.6505 H      1 LIG       0.11500
     17 H7        -66.5257    0.7413  -28.5656 H      1 LIG       0.11500
     18 H8        -63.7686   -1.3172  -24.9869 H      1 LIG       0.11500
@<TRIPOS>BOND
      1       1       2 ar
      2       1       5 ar
      3       2       6 ar
      4       3       4 ar
      5       3       7 ar
      6       4       8 ar
      7       5       9 ar
      8       6      10 ar
      9       7       9 ar
     10       8      10 ar
     11       9      10 ar
     12       1      11 1
     13       2      12 1
     14       3      13 1
     15       4      14 1
     16       5      15 1
     17       6      16 1
     18       7      17 1
     19       8      18 1
@<TRIPOS>ALT_TYPE
CGenFF_4.0_ALT_TYPE_SET
CGenFF_4.0 1 CG2R61 2 CG2R61 3 CG2R61 4 CG2R61 5 CG2R61 6 CG2R61 7 CG2R61 8 CG2R61 9 CG2R61 10 CG2R61 11 HGR61 12 HGR61 13 HGR61 14 HGR61 15 HGR61 16 HGR61 17 HGR61 18 HGR61
@<TRIPOS>MOLECULE
naphtalene
 18 19 0 0 0
****
USER_CHARGES
INVALID_CHARGES
Pose:  33 Cluster:  33 Fr_nu:   1348 TotEn:    -8.30
@<TRIPOS>ATOM
      1 C1        -48.4195  -12.5965  -31.0656 C.ar   1 LIG      -0.11500
      2 C2        -49.0969  -11.4763  -31.5379 C.ar   1 LIG      -0.11500
      3 C3        -50.5942  -12.0890  -26.7429 C.ar   1 LIG      -0.11500
      4 C4        -51.2716  -10.9688  -27.2153 C.ar   1 LIG      -0.11500
      5 C5        -48.6193  -13.0328  -29.7556 C.ar   1 LIG      -0.11700
      6 C6        -49.9767  -10.7881  -30.7021 C.ar   1 LIG      -0.11700
      7 C7        -49.7144  -12.7773  -27.5788 C.ar   1 LIG      -0.11700
      8 C8        -51.0719  -10.5324  -28.5253 C.ar   1 LIG      -0.11700
      9 C9        -49.5012  -12.3522  -28.9003 C.ar   1 LIG       0.00400
     10 C10       -50.1900  -11.2130  -29.3806 C.ar   1 LIG       0.00400
     11 H1        -47.7342  -13.1315  -31.7166 H      1 LIG       0.11500
     12 H2        -48.9409  -11.1376  -32.5580 H      1 LIG       0.11500
     13 H3        -50.7500  -12.4284  -25.7227 H      1 LIG       0.11500
     14 H4        -51.9556  -10.4334  -26.5635 H      1 LIG       0.11500
     15 H5        -48.0787  -13.9106  -29.4076 H      1 LIG       0.11500
     16 H6        -50.4960   -9.9153  -31.0925 H      1 LIG       0.11500
     17 H7        -49.1959  -13.6505  -27.1885 H      1 LIG       0.11500
     18 H8        -51.6118   -9.6541  -28.8733 H      1 LIG       0.11500
@<TRIPOS>BOND
      1       1       2 ar
      2       1       5 ar
      3       2       6 ar
      4       3       4 ar
      5       3       7 ar
      6       4       8 ar
      7       5       9 ar
      8       6      10 ar
      9       7       9 ar
     10       8      10 ar
     11       9      10 ar
     12       1      11 1
     13       2      12 1
     14       3      13 1
     15       4      14 1
     16       5      15 1
     17       6      16 1
     18       7      17 1
     19       8      18 1
@<TRIPOS>ALT_TYPE
CGenFF_4.0_ALT_TYPE_SET
CGenFF_4.0 1 CG2R61 2 CG2R61 3 CG2R61 4 CG2R61 5 CG2R61 6 CG2R61 7 CG2R61 8 CG2R61 9 CG2R61 10 CG2R61 11 HGR61 12 HGR61 13 HGR61 14 HGR61 15 HGR61 16 HGR61 17 HGR61 18 HGR61
@<TRIPOS>MOLECULE
naphtalene
 18 19 0 0 0
****
USER_CHARGES
INVALID_CHARGES
Pose:  34 Cluster:  34 Fr_nu:  23357 TotEn:    -7.80
@<TRIPOS>ATOM
      1 C1        -74.9161  -26.4358  -47.4142 C.ar   1 LIG      -0.11500
      2 C2        -74.3393  -26.7436  -46.1856 C.ar   1 LIG      -0.11500
      3 C3        -76.2531  -22.0845  -45.6961 C.ar   1 LIG      -0.11500
      4 C4        -75.6763  -22.3925  -44.4676 C.ar   1 LIG      -0.11500
      5 C5        -75.5375  -25.2012  -47.6044 C.ar   1 LIG      -0.11700
      6 C6        -74.3816  -25.8182  -45.1426 C.ar   1 LIG      -0.11700
      7 C7        -76.2107  -23.0101  -46.7393 C.ar   1 LIG      -0.11700
      8 C8        -75.0549  -23.6271  -44.2773 C.ar   1 LIG      -0.11700
      9 C9        -75.5895  -24.2576  -46.5655 C.ar   1 LIG       0.00400
     10 C10       -75.0029  -24.5707  -45.3162 C.ar   1 LIG       0.00400
     11 H1        -74.8833  -27.1569  -48.2257 H      1 LIG       0.11500
     12 H2        -73.8556  -27.7049  -46.0387 H      1 LIG       0.11500
     13 H3        -76.7369  -21.1231  -45.8438 H      1 LIG       0.11500
     14 H4        -75.7106  -21.6716  -43.6560 H      1 LIG       0.11500
     15 H5        -75.9821  -24.9822  -48.5730 H      1 LIG       0.11500
     16 H6        -73.9238  -26.0798  -44.1908 H      1 LIG       0.11500
     17 H7        -76.6678  -22.7479  -47.6911 H      1 LIG       0.11500
     18 H8        -74.6109  -23.8466  -43.3084 H      1 LIG       0.11500
@<TRIPOS>BOND
      1       1       2 ar
      2       1       5 ar
      3       2       6 ar
      4       3       4 ar
      5       3       7 ar
      6       4       8 ar
      7       5       9 ar
      8       6      10 ar
      9       7       9 ar
     10       8      10 ar
     11       9      10 ar
     12       1      11 1
     13       2      12 1
     14       3      13 1
     15       4      14 1
     16       5      15 1
     17       6      16 1
     18       7      17 1
     19       8      18 1
@<TRIPOS>ALT_TYPE
CGenFF_4.0_ALT_TYPE_SET
CGenFF_4.0 1 CG2R61 2 CG2R61 3 CG2R61 4 CG2R61 5 CG2R61 6 CG2R61 7 CG2R61 8 CG2R61 9 CG2R61 10 CG2R61 11 HGR61 12 HGR61 13 HGR61 14 HGR61 15 HGR61 16 HGR61 17 HGR61 18 HGR61
# TRIPOS MOL2 file generated by SEED

@<TRIPOS>MOLECULE
pyrazole
 9 9 0 0 0
****
USER_CHARGES
INVALID_CHARGES
Pose:   1 Cluster:   1 Fr_nu: 1399857 TotEn:   -21.09
@<TRIPOS>ATOM
      1 C1        -55.7989  -20.2470  -25.1710 C.2    1 LIG      -0.25100
      2 C2        -55.3584  -21.3318  -24.3894 C.2    1 LIG       0.13200
      3 C3        -54.6522  -19.7393  -25.7311 C.2    1 LIG      -0.03800
      4 N1        -54.0351  -21.5040  -24.4455 N.2    1 LIG      -0.57800
      5 N2        -53.6342  -20.5208  -25.2692 N.pl3  1 LIG      -0.05900
      6 H1        -56.8065  -19.8838  -25.3101 H      1 LIG       0.15700
      7 H2        -55.9464  -22.0038  -23.7807 H      1 LIG       0.15600
      8 H3        -54.4727  -18.9098  -26.3998 H      1 LIG       0.15900
      9 H4        -52.6459  -20.4390  -25.4728 H      1 LIG       0.32200
@<TRIPOS>BOND
      1       1       2 1
      2       1       3 2
      3       2       4 2
      4       3       5 1
      5       4       5 1
      6       1       6 1
      7       2       7 1
      8       3       8 1
      9       5       9 1
@<TRIPOS>ALT_TYPE
CGenFF_4.0_ALT_TYPE_SET
CGenFF_4.0 1 CG2R51 2 CG2R52 3 CG2R51 4 NG2R50 5 NG2R51 6 HGR51 7 HGR52 8 HGR52 9 HGP1
@<TRIPOS>MOLECULE
pyrazole
 9 9 0 0 0
****
USER_CHARGES
INVALID_CHARGES
Pose:   2 Cluster:   2 Fr_nu: 4231718 TotEn:   -18.71
@<TRIPOS>ATOM
      1 C1        -52.1246    2.9763  -34.6080 C.2    1 LIG      -0.25100
      2 C2        -51.1066    3.6957  -33.9539 C.2    1 LIG       0.13200
      3 C3        -51.8358    1.6590  -34.3476 C.2    1 LIG      -0.03800
      4 N1        -50.2362    2.9014  -33.3252 N.2    1 LIG      -0.57800
      5 N2        -50.7065    1.6692  -33.5828 N.pl3  1 LIG      -0.05900
      6 H1        -52.9526    3.3583  -35.1867 H      1 LIG       0.15700
      7 H2        -50.9624    4.7658  -33.9096 H      1 LIG       0.15600
      8 H3        -52.3198    0.7362  -34.6331 H      1 LIG       0.15900
      9 H4        -50.2039    0.8756  -33.2054 H      1 LIG       0.32200
@<TRIPOS>BOND
      1       1       2 1
      2       1       3 2
      3       2       4 2
      4       3       5 1
      5       4       5 1
      6       1       6 1
      7       2       7 1
      8       3       8 1
      9       5       9 1
@<TRIPOS>ALT_TYPE
CGenFF_4.0_ALT_TYPE_SET
CGenFF_4.0 1 CG2R51 2 CG2R52 3 CG2R51 4 NG2R50 5 NG2R51 6 HGR51 7 HGR52 8 HGR52 9 HGP1
@<TRIPOS>MOLECULE
pyrazole
 9 9 0 0 0
****
USER_CHARGES
INVALID_CHARGES
Pose:   3 Cluster:   3 Fr_nu: 10032614 TotEn:   -17.75
@<TRIPOS>ATOM
      1 C1        -55.6621  -21.5902  -24.8782 C.2    1 LIG      -0.25100
      2 C2        -55.2432  -21.8528  -23.5601 C.2    1 LIG       0.13200
      3 C3        -54.8646  -20.5510  -25.2912 C.2    1 LIG      -0.03800
      4 N1        -54.2561  -21.0458  -23.1623 N.2    1 LIG      -0.57800
      5 N2        -54.0480  -20.2658  -24.2366 N.pl3  1 LIG      -0.05900
      6 H1        -56.4335  -22.0848  -25.4498 H      1 LIG       0.15700
      7 H2        -55.6164  -22.5984  -22.8727 H      1 LIG       0.15600
      8 H3        -54.8075  -19.9997  -26.2187 H      1 LIG       0.15900
      9 H4        -53.3306  -19.5538  -24.1805 H      1 LIG       0.32200
@<TRIPOS>BOND
      1       1       2 1
      2       1       3 2
      3       2       4 2
      4       3       5 1
      5       4       5 1
      6       1       6 1
      7       2       7 1
      8       3       8 1
      9       5       9 1
@<TRIPOS>ALT_TYPE
CGenFF_4.0_ALT_TYPE_SET
CGenFF_4.0 1 CG2R51 2 CG2R52 3 CG2R51 4 NG2R50 5 NG2R51 6 HGR51 7 HGR52 8 HGR52 9 HGP1
@<TRIPOS>MOLECULE
pyrazole
 9 9 0 0 0
****
USER_CHARGES
INVALID_CHARGES
Pose:   4 Cluster:   4 Fr_nu: 9842021 TotEn:   -17.22
@<TRIPOS>ATOM
      1 C1        -62.0906    9.9768  -24.5222 C.2    1 LIG      -0.25100
      2 C2        -60.7529    9.9200  -24.0876 C.2    1 LIG       0.13200
      3 C3        -62.2926    8.7819  -25.1687 C.2    1 LIG      -0.03800
      4 N1        -60.1477    8.7793  -24.4289 N.2    1 LIG      -0.57800
      5 N2        -61.1096    8.1081  -25.0849 N.pl3  1 LIG      -0.05900
      6 H1        -62.8089   10.7717  -24.3858 H      1 LIG       0.15700
      7 H2        -60.1935   10.6626  -23.5367 H      1 LIG       0.15600
      8 H3        -63.1512    8.3609  -25.6715 H      1 LIG       0.15900
      9 H4        -60.8887    7.1913  -25.4530 H      1 LIG       0.32200
@<TRIPOS>BOND
      1       1       2 1
      2       1       3 2
      3       2       4 2
      4       3       5 1
      5       4       5 1
      6       1       6 1
      7       2       7 1
      8       3       8 1
      9       5       9 1
@<TRIPOS>ALT_TYPE
CGenFF_4.0_ALT_TYPE_SET
CGenFF_4.0 1 CG2R51 2 CG2R52 3 CG2R51 4 NG2R50 5 NG2R51 6 HGR51 7 HGR52 8 HGR52 9 HGP1
@<TRIPOS>MOLECULE
pyrazole
 9 9 0 0 0
****
USER_CHARGES
INVALID_CHARGES
Pose:   5 Cluster:   5 Fr_nu: 9999291 TotEn:   -17.08
@<TRIPOS>ATOM
      1 C1        -53.4902  -21.3041  -33.1399 C.2    1 LIG      -0.25100
      2 C2        -52.6944  -20.2117  -32.7462 C.2    1 LIG       0.13200
      3 C3        -53.7716  -21.9637  -31.9684 C.2    1 LIG      -0.03800
      4 N1        -52.4839  -20.1757  -31.4277 N.2    1 LIG      -0.57800
      5 N2        -53.1516  -21.2536  -30.9826 N.pl3  1 LIG      -0.05900
      6 H1        -53.8155  -21.5757  -34.1333 H      1 LIG       0.15700
      7 H2        -52.2585  -19.4405  -33.3652 H      1 LIG       0.15600
      8 H3        -54.3423  -22.8554  -31.7527 H      1 LIG       0.15900
      9 H4        -53.1409  -21.4478  -29.9892 H      1 LIG       0.32200
@<TRIPOS>BOND
      1       1       2 1
      2       1       3 2
      3       2       4 2
      4       3       5 1
      5       4       5 1
      6       1       6 1
      7       2       7 1
      8       3       8 1
      9       5       9 1
@<TRIPOS>ALT_TYPE
CGenFF_4.0_ALT_TYPE_SET
CGenFF_4.0 1 CG2R51 2 CG2R52 3 CG2R51 4 NG2R50 5 NG2R51 6 HGR51 7 HGR52 8 HGR52 9 HGP1
@<TRIPOS>MOLECULE
pyrazole
 9 9 0 0 0
****
USER_CHARGES
INVALID_CHARGES
Pose:   6 Cluster:   6 Fr_nu: 3387981 TotEn:   -16.81
@<TRIPOS>ATOM
      1 C1        -58.2229    3.0967  -40.6604 C.2    1 LIG      -0.25100
      2 C2        -57.1609    2.2056  -40.4159 C.2    1 LIG       0.13200
      3 C3        -59.3425    2.4193  -40.2432 C.2    1 LIG      -0.03800
      4 N1        -57.5691    1.0502  -39.8845 N.2    1 LIG      -0.57800
      5 N2        -58.9002    1.2107  -39.7913 N.pl3  1 LIG      -0.05900
      6 H1        -58.1833    4.0912  -41.0796 H      1 LIG       0.15700
      7 H2        -56.1064    2.3496  -40.6034 H      1 LIG       0.15600
      8 H3        -60.3906    2.6814  -40.2295 H      1 LIG       0.15900
      9 H4        -59.4492    0.4506  -39.4099 H      1 LIG       0.32200
@<TRIPOS>BOND
      1       1       2 1
      2       1       3 2
      3       2       4 2
      4       3       5 1
      5       4       5 1
      6       1       6 1
      7       2       7 1
      8       3       8 1
      9       5       9 1
@<TRIPOS>ALT_TYPE
CGenFF_4.0_ALT_TYPE_SET
CGenFF_4.0 1 CG2R51 2 CG2R52 3 CG2R51 4 NG2R50 5 NG2R51 6 HGR51 7 HGR52 8 HGR52 9 HGP1
@<TRIPOS>MOLECULE
pyrazole
 9 9 0 0 0
****
USER_CHARGES
INVALID_CHARGES
Pose:   7 Cluster:   7 Fr_nu: 10172062 TotEn:   -16.57
@<TRIPOS>ATOM
      1 C1        -86.4709    3.1588  -51.5980 C.2    1 LIG      -0.25100
      2 C2        -85.9190    1.9979  -51.0238 C.2    1 LIG       0.13200
      3 C3        -86.8603    3.9212  -50.5240 C.2    1 LIG      -0.03800
      4 N1        -85.9527    2.0169  -49.6887 N.2    1 LIG      -0.57800
      5 N2        -86.5304    3.1990  -49.4149 N.pl3  1 LIG      -0.05900
      6 H1        -86.5720    3.4089  -52.6437 H      1 LIG       0.15700
      7 H2        -85.4940    1.1386  -51.5227 H      1 LIG       0.15600
      8 H3        -87.3338    4.8896  -50.4506 H      1 LIG       0.15900
      9 H4        -86.6718    3.4501  -48.4445 H      1 LIG       0.32200
@<TRIPOS>BOND
      1       1       2 1
      2       1       3 2
      3       2       4 2
      4       3       5 1
      5       4       5 1
      6       1       6 1
      7       2       7 1
      8       3       8 1
      9       5       9 1
@<TRIPOS>ALT_TYPE
CGenFF_4.0_ALT_TYPE_SET
CGenFF_4.0 1 CG2R51 2 CG2R52 3 CG2R51 4 NG2R50 5 NG2R51 6 HGR51 7 HGR52 8 HGR52 9 HGP1
@<TRIPOS>MOLECULE
pyrazole
 9 9 0 0 0
****
USER_CHARGES
INVALID_CHARGES
Pose:   8 Cluster:   8 Fr_nu:  83818 TotEn:   -16.49
@<TRIPOS>ATOM
      1 C1        -70.0347   -6.7580  -45.2872 C.2    1 LIG      -0.25100
      2 C2        -71.1029   -7.6743  -45.2546 C.2    1 LIG       0.13200
      3 C3        -69.3037   -7.0425  -44.1597 C.2    1 LIG      -0.03800
      4 N1        -71.0581   -8.4808  -44.1909 N.2    1 LIG      -0.57800
      5 N2        -69.9530   -8.0723  -43.5445 N.pl3  1 LIG      -0.05900
      6 H1        -69.8231   -5.9978  -46.0246 H      1 LIG       0.15700
      7 H2        -71.9124   -7.7878  -45.9614 H      1 LIG       0.15600
      8 H3        -68.4018   -6.6133  -43.7479 H      1 LIG       0.15900
      9 H4        -69.6999   -8.5413  -42.6839 H      1 LIG       0.32200
@<TRIPOS>BOND
      1       1       2 1
      2       1       3 2
      3       2       4 2
      4       3       5 1
      5       4       5 1
      6       1       6 1
      7       2       7 1
      8       3       8 1
      9       5       9 1
@<TRIPOS>ALT_TYPE
CGenFF_4.0_ALT_TYPE_SET
CGenFF_4.0 1 CG2R51 2 CG2R52 3 CG2R51 4 NG2R50 5 NG2R51 6 HGR51 7 HGR52 8 HGR52 9 HGP1
@<TRIPOS>MOLECULE
pyrazole
 9 9 0 0 0
****
USER_CHARGES
INVALID_CHARGES
Pose:   9 Cluster:   9 Fr_nu: 397397 TotEn:   -15.42
@<TRIPOS>ATOM
      1 C1        -78.5302  -14.4013  -45.2386 C.2    1 LIG      -0.25100
      2 C2        -77.3588  -13.9063  -45.8423 C.2    1 LIG       0.13200
      3 C3        -79.5533  -13.8021  -45.9319 C.2    1 LIG      -0.03800
      4 N1        -77.6128  -13.0583  -46.8424 N.2    1 LIG      -0.57800
      5 N2        -78.9557  -13.0156  -46.8725 N.pl3  1 LIG      -0.05900
      6 H1        -78.6212  -15.0956  -44.4164 H      1 LIG       0.15700
      7 H2        -76.3304  -14.1279  -45.5949 H      1 LIG       0.15600
      8 H3        -80.6283  -13.8613  -45.8413 H      1 LIG       0.15900
      9 H4        -79.4013  -12.4244  -47.5629 H      1 LIG       0.32200
@<TRIPOS>BOND
      1       1       2 1
      2       1       3 2
      3       2       4 2
      4       3       5 1
      5       4       5 1
      6       1       6 1
      7       2       7 1
      8       3       8 1
      9       5       9 1
@<TRIPOS>ALT_TYPE
CGenFF_4.0_ALT_TYPE_SET
CGenFF_4.0 1 CG2R51 2 CG2R52 3 CG2R51 4 NG2R50 5 NG2R51 6 HGR51 7 HGR52 8 HGR52 9 HGP1
@<TRIPOS>MOLECULE
pyrazole
 9 9 0 0 0
****
USER_CHARGES
INVALID_CHARGES
Pose:  10 Cluster:  10 Fr_nu: 10170906 TotEn:   -15.12
@<TRIPOS>ATOM
      1 C1        -85.4287    2.6088  -52.3756 C.2    1 LIG      -0.25100
      2 C2        -85.3725    1.5756  -51.4210 C.2    1 LIG       0.13200
      3 C3        -85.4575    3.7627  -51.6312 C.2    1 LIG      -0.03800
      4 N1        -85.3656    2.0328  -50.1661 N.2    1 LIG      -0.57800
      5 N2        -85.4179    3.3660  -50.3268 N.pl3  1 LIG      -0.05900
      6 H1        -85.4454    2.5291  -53.4525 H      1 LIG       0.15700
      7 H2        -85.3367    0.5084  -51.5875 H      1 LIG       0.15600
      8 H3        -85.5039    4.8066  -51.9059 H      1 LIG       0.15900
      9 H4        -85.4255    3.9488  -49.4991 H      1 LIG       0.32200
@<TRIPOS>BOND
      1       1       2 1
      2       1       3 2
      3       2       4 2
      4       3       5 1
      5       4       5 1
      6       1       6 1
      7       2       7 1
      8       3       8 1
      9       5       9 1
@<TRIPOS>ALT_TYPE
CGenFF_4.0_ALT_TYPE_SET
CGenFF_4.0 1 CG2R51 2 CG2R52 3 CG2R51 4 NG2R50 5 NG2R51 6 HGR51 7 HGR52 8 HGR52 9 HGP1
@<TRIPOS>MOLECULE
pyrazole
 9 9 0 0 0
****
USER_CHARGES
INVALID_CHARGES
Pose:  11 Cluster:  11 Fr_nu: 386041 TotEn:   -14.90
@<TRIPOS>ATOM
      1 C1        -76.1630  -23.4041  -45.7117 C.2    1 LIG      -0.25100
      2 C2        -76.1918  -22.8474  -44.4191 C.2    1 LIG       0.13200
      3 C3        -75.3417  -22.5678  -46.4276 C.2    1 LIG      -0.03800
      4 N1        -75.4477  -21.7429  -44.3166 N.2    1 LIG      -0.57800
      5 N2        -74.9436  -21.5988  -45.5540 N.pl3  1 LIG      -0.05900
      6 H1        -76.6662  -24.2882  -46.0745 H      1 LIG       0.15700
      7 H2        -76.7243  -23.2002  -43.5474 H      1 LIG       0.15600
      8 H3        -75.0139  -22.5733  -47.4571 H      1 LIG       0.15900
      9 H4        -74.3331  -20.8117  -45.7344 H      1 LIG       0.32200
@<TRIPOS>BOND
      1       1       2 1
      2       1       3 2
      3       2       4 2
      4       3       5 1
      5       4       5 1
      6       1       6 1
      7       2       7 1
      8       3       8 1
      9       5       9 1
@<TRIPOS>ALT_TYPE
CGenFF_4.0_ALT_TYPE_SET
CGenFF_4.0 1 CG2R51 2 CG2R52 3 CG2R51 4 NG2R50 5 NG2R51 6 HGR51 7 HGR52 8 HGR52 9 HGP1
@<TRIPOS>MOLECULE
pyrazole
 9 9 0 0 0
****
USER_CHARGES
INVALID_CHARGES
Pose:  12 Cluster:  12 Fr_nu:   1791 TotEn:   -14.78
@<TRIPOS>ATOM
      1 C1        -75.2676  -22.4457  -46.5390 C.2    1 LIG      -0.25100
      2 C2        -75.1757  -21.8379  -45.2725 C.2    1 LIG       0.13200
      3 C3        -76.3144  -23.3271  -46.4217 C.2    1 LIG      -0.03800
      4 N1        -76.0912  -22.2945  -44.4138 N.2    1 LIG      -0.57800
      5 N2        -76.7685  -23.1985  -45.1420 N.pl3  1 LIG      -0.05900
      6 H1        -74.6610  -22.2696  -47.4150 H      1 LIG       0.15700
      7 H2        -74.4794  -21.0817  -44.9393 H      1 LIG       0.15600
      8 H3        -76.7654  -24.0203  -47.1170 H      1 LIG       0.15900
      9 H4        -77.5317  -23.6954  -44.7001 H      1 LIG       0.32200
@<TRIPOS>BOND
      1       1       2 1
      2       1       3 2
      3       2       4 2
      4       3       5 1
      5       4       5 1
      6       1       6 1
      7       2       7 1
      8       3       8 1
      9       5       9 1
@<TRIPOS>ALT_TYPE
CGenFF_4.0_ALT_TYPE_SET
CGenFF_4.0 1 CG2R51 2 CG2R52 3 CG2R51 4 NG2R50 5 NG2R51 6 HGR51 7 HGR52 8 HGR52 9 HGP1
@<TRIPOS>MOLECULE
pyrazole
 9 9 0 0 0
****
USER_CHARGES
INVALID_CHARGES
Pose:  13 Cluster:  13 Fr_nu: 4006534 TotEn:   -14.41
@<TRIPOS>ATOM
      1 C1        -71.4142  -25.1110  -40.9594 C.2    1 LIG      -0.25100
      2 C2        -72.5347  -24.3788  -40.5234 C.2    1 LIG       0.13200
      3 C3        -70.5858  -24.1696  -41.5198 C.2    1 LIG      -0.03800
      4 N1        -72.4308  -23.0730  -40.7841 N.2    1 LIG      -0.57800
      5 N2        -71.2351  -22.9771  -41.3900 N.pl3  1 LIG      -0.05900
      6 H1        -71.2314  -26.1723  -40.8786 H      1 LIG       0.15700
      7 H2        -73.4230  -24.7425  -40.0268 H      1 LIG       0.15600
      8 H3        -69.6159  -24.2395  -41.9907 H      1 LIG       0.15900
      9 H4        -70.9230  -22.0629  -41.6928 H      1 LIG       0.32200
@<TRIPOS>BOND
      1       1       2 1
      2       1       3 2
      3       2       4 2
      4       3       5 1
      5       4       5 1
      6       1       6 1
      7       2       7 1
      8       3       8 1
      9       5       9 1
@<TRIPOS>ALT_TYPE
CGenFF_4.0_ALT_TYPE_SET
CGenFF_4.0 1 CG2R51 2 CG2R52 3 CG2R51 4 NG2R50 5 NG2R51 6 HGR51 7 HGR52 8 HGR52 9 HGP1
@<TRIPOS>MOLECULE
pyrazole
 9 9 0 0 0
****
USER_CHARGES
INVALID_CHARGES
Pose:  14 Cluster:  14 Fr_nu: 8362369 TotEn:   -14.28
@<TRIPOS>ATOM
      1 C1        -76.4264   -6.3309  -58.5580 C.2    1 LIG      -0.25100
      2 C2        -76.4011   -7.3113  -57.5481 C.2    1 LIG       0.13200
      3 C3        -76.0942   -7.0103  -59.7045 C.2    1 LIG      -0.03800
      4 N1        -76.0785   -8.5214  -58.0121 N.2    1 LIG      -0.57800
      5 N2        -75.8981   -8.3061  -59.3264 N.pl3  1 LIG      -0.05900
      6 H1        -76.6541   -5.2790  -58.4684 H      1 LIG       0.15700
      7 H2        -76.6038   -7.1943  -56.4931 H      1 LIG       0.15600
      8 H3        -75.9799   -6.6952  -60.7316 H      1 LIG       0.15900
      9 H4        -75.6389   -9.0917  -59.9098 H      1 LIG       0.32200
@<TRIPOS>BOND
      1       1       2 1
      2       1       3 2
      3       2       4 2
      4       3       5 1
      5       4       5 1
      6       1       6 1
      7       2       7 1
      8       3       8 1
      9       5       9 1
@<TRIPOS>ALT_TYPE
CGenFF_4.0_ALT_TYPE_SET
CGenFF_4.0 1 CG2R51 2 CG2R52 3 CG2R51 4 NG2R50 5 NG2R51 6 HGR51 7 HGR52 8 HGR52 9 HGP1
@<TRIPOS>MOLECULE
pyrazole
 9 9 0 0 0
****
USER_CHARGES
INVALID_CHARGES
Pose:  15 Cluster:  15 Fr_nu: 552906 TotEn:   -14.07
@<TRIPOS>ATOM
      1 C1        -49.0571  -11.6675  -27.3015 C.2    1 LIG      -0.25100
      2 C2        -49.6937  -10.6185  -26.6116 C.2    1 LIG       0.13200
      3 C3        -50.0375  -12.6154  -27.4654 C.2    1 LIG      -0.03800
      4 N1        -50.9791  -10.8752  -26.3552 N.2    1 LIG      -0.57800
      5 N2        -51.1583  -12.0964  -26.8867 N.pl3  1 LIG      -0.05900
      6 H1        -48.0315  -11.7287  -27.6343 H      1 LIG       0.15700
      7 H2        -49.2744   -9.6777  -26.2846 H      1 LIG       0.15600
      8 H3        -50.0381  -13.5912  -27.9292 H      1 LIG       0.15900
      9 H4        -52.0751  -12.5199  -26.8168 H      1 LIG       0.32200
@<TRIPOS>BOND
      1       1       2 1
      2       1       3 2
      3       2       4 2
      4       3       5 1
      5       4       5 1
      6       1       6 1
      7       2       7 1
      8       3       8 1
      9       5       9 1
@<TRIPOS>ALT_TYPE
CGenFF_4.0_ALT_TYPE_SET
CGenFF_4.0 1 CG2R51 2 CG2R52 3 CG2R51 4 NG2R50 5 NG2R51 6 HGR51 7 HGR52 8 HGR52 9 HGP1
@<TRIPOS>MOLECULE
pyrazole
 9 9 0 0 0
****
USER_CHARGES
INVALID_CHARGES
Pose:  16 Cluster:  16 Fr_nu: 10072283 TotEn:   -14.05
@<TRIPOS>ATOM
      1 C1        -75.8796   -5.2664  -60.7616 C.2    1 LIG      -0.25100
      2 C2        -75.8301   -5.5212  -59.3780 C.2    1 LIG       0.13200
      3 C3        -75.3846   -6.4101  -61.3392 C.2    1 LIG      -0.03800
      4 N1        -75.3424   -6.7317  -59.0937 N.2    1 LIG      -0.57800
      5 N2        -75.0810   -7.2479  -60.3066 N.pl3  1 LIG      -0.05900
      6 H1        -76.2260   -4.3788  -61.2699 H      1 LIG       0.15700
      7 H2        -76.1286   -4.8751  -58.5649 H      1 LIG       0.15600
      8 H3        -75.2226   -6.6958  -62.3685 H      1 LIG       0.15900
      9 H4        -74.6922   -8.1813  -60.3569 H      1 LIG       0.32200
@<TRIPOS>BOND
      1       1       2 1
      2       1       3 2
      3       2       4 2
      4       3       5 1
      5       4       5 1
      6       1       6 1
      7       2       7 1
      8       3       8 1
      9       5       9 1
@<TRIPOS>ALT_TYPE
CGenFF_4.0_ALT_TYPE_SET
CGenFF_4.0 1 CG2R51 2 CG2R52 3 CG2R51 4 NG2R50 5 NG2R51 6 HGR51 7 HGR52 8 HGR52 9 HGP1
@<TRIPOS>MOLECULE
pyrazole
 9 9 0 0 0
****
USER_CHARGES
INVALID_CHARGES
Pose:  17 Cluster:  17 Fr_nu: 8363287 TotEn:   -13.87
@<TRIPOS>ATOM
      1 C1        -76.7545   -7.6205  -57.9776 C.2    1 LIG      -0.25100
      2 C2        -76.5100   -6.3761  -58.5889 C.2    1 LIG       0.13200
      3 C3        -76.3115   -8.5450  -58.8917 C.2    1 LIG      -0.03800
      4 N1        -75.9547   -6.4957  -59.7977 N.2    1 LIG      -0.57800
      5 N2        -75.8464   -7.8261  -59.9534 N.pl3  1 LIG      -0.05900
      6 H1        -77.1901   -7.8202  -57.0097 H      1 LIG       0.15700
      7 H2        -76.7139   -5.3871  -58.2041 H      1 LIG       0.15600
      8 H3        -76.2881   -9.6251  -58.8835 H      1 LIG       0.15900
      9 H4        -75.4454   -8.1770  -60.8142 H      1 LIG       0.32200
@<TRIPOS>BOND
      1       1       2 1
      2       1       3 2
      3       2       4 2
      4       3       5 1
      5       4       5 1
      6       1       6 1
      7       2       7 1
      8       3       8 1
      9       5       9 1
@<TRIPOS>ALT_TYPE
CGenFF_4.0_ALT_TYPE_SET
CGenFF_4.0 1 CG2R51 2 CG2R52 3 CG2R51 4 NG2R50 5 NG2R51 6 HGR51 7 HGR52 8 HGR52 9 HGP1
@<TRIPOS>MOLECULE
pyrazole
 9 9 0 0 0
****
USER_CHARGES
INVALID_CHARGES
Pose:  18 Cluster:  18 Fr_nu: 3209144 TotEn:   -13.70
@<TRIPOS>ATOM
      1 C1        -79.6180  -22.2056  -33.7805 C.2    1 LIG      -0.25100
      2 C2        -79.9724  -20.8767  -33.4804 C.2    1 LIG       0.13200
      3 C3        -78.3239  -22.3246  -33.3361 C.2    1 LIG      -0.03800
      4 N1        -78.9833  -20.1999  -32.8908 N.2    1 LIG      -0.57800
      5 N2        -77.9947  -21.1071  -32.8166 N.pl3  1 LIG      -0.05900
      6 H1        -80.2164  -22.9710  -34.2522 H      1 LIG       0.15700
      7 H2        -80.9100  -20.3729  -33.6672 H      1 LIG       0.15600
      8 H3        -77.6226  -23.1465  -33.3446 H      1 LIG       0.15900
      9 H4        -77.1164  -20.8261  -32.3991 H      1 LIG       0.32200
@<TRIPOS>BOND
      1       1       2 1
      2       1       3 2
      3       2       4 2
      4       3       5 1
      5       4       5 1
      6       1       6 1
      7       2       7 1
      8       3       8 1
      9       5       9 1
@<TRIPOS>ALT_TYPE
CGenFF_4.0_ALT_TYPE_SET
CGenFF_4.0 1 CG2R51 2 CG2R52 3 CG2R51 4 NG2R50 5 NG2R51 6 HGR51 7 HGR52 8 HGR52 9 HGP1
@<TRIPOS>MOLECULE
pyrazole
 9 9 0 0 0
****
USER_CHARGES
INVALID_CHARGES
Pose:  19 Cluster:  19 Fr_nu: 1082606 TotEn:   -13.58
@<TRIPOS>ATOM
      1 C1        -77.4899  -13.4460  -46.3041 C.2    1 LIG      -0.25100
      2 C2        -78.1322  -13.5528  -45.0560 C.2    1 LIG       0.13200
      3 C3        -78.5066  -13.1959  -47.1931 C.2    1 LIG      -0.03800
      4 N1        -79.4545  -13.3841  -45.1404 N.2    1 LIG      -0.57800
      5 N2        -79.6514  -13.1688  -46.4522 N.pl3  1 LIG      -0.05900
      6 H1        -76.4374  -13.5367  -46.5287 H      1 LIG       0.15700
      7 H2        -77.6919  -13.7469  -44.0884 H      1 LIG       0.15600
      8 H3        -78.5186  -13.0407  -48.2623 H      1 LIG       0.15900
      9 H4        -80.5978  -13.0114  -46.7755 H      1 LIG       0.32200
@<TRIPOS>BOND
      1       1       2 1
      2       1       3 2
      3       2       4 2
      4       3       5 1
      5       4       5 1
      6       1       6 1
      7       2       7 1
      8       3       8 1
      9       5       9 1
@<TRIPOS>ALT_TYPE
CGenFF_4.0_ALT_TYPE_SET
CGenFF_4.0 1 CG2R51 2 CG2R52 3 CG2R51 4 NG2R50 5 NG2R51 6 HGR51 7 HGR52 8 HGR52 9 HGP1
@<TRIPOS>MOLECULE
pyrazole
 9 9 0 0 0
****
USER_CHARGES
INVALID_CHARGES
Pose:  20 Cluster:  20 Fr_nu: 857695 TotEn:   -13.47
@<TRIPOS>ATOM
      1 C1        -75.2564  -22.6340  -45.5028 C.2    1 LIG      -0.25100
      2 C2        -76.5667  -22.2337  -45.8260 C.2    1 LIG       0.13200
      3 C3        -74.7284  -23.0734  -46.6922 C.2    1 LIG      -0.03800
      4 N1        -76.8536  -22.4036  -47.1194 N.2    1 LIG      -0.57800
      5 N2        -75.7161  -22.9153  -47.6195 N.pl3  1 LIG      -0.05900
      6 H1        -74.7627  -22.6075  -44.5426 H      1 LIG       0.15700
      7 H2        -77.3249  -21.8258  -45.1728 H      1 LIG       0.15600
      8 H3        -73.7616  -23.4773  -46.9559 H      1 LIG       0.15900
      9 H4        -75.6834  -23.1368  -48.6068 H      1 LIG       0.32200
@<TRIPOS>BOND
      1       1       2 1
      2       1       3 2
      3       2       4 2
      4       3       5 1
      5       4       5 1
      6       1       6 1
      7       2       7 1
      8       3       8 1
      9       5       9 1
@<TRIPOS>ALT_TYPE
CGenFF_4.0_ALT_TYPE_SET
CGenFF_4.0 1 CG2R51 2 CG2R52 3 CG2R51 4 NG2R50 5 NG2R51 6 HGR51 7 HGR52 8 HGR52 9 HGP1
@<TRIPOS>MOLECULE
pyrazole
 9 9 0 0 0
****
USER_CHARGES
INVALID_CHARGES
Pose:  21 Cluster:  21 Fr_nu: 293547 TotEn:   -13.45
@<TRIPOS>ATOM
      1 C1        -50.7768  -10.6073  -28.0419 C.2    1 LIG      -0.25100
      2 C2        -50.2306  -10.5433  -26.7460 C.2    1 LIG       0.13200
      3 C3        -50.8910  -11.9514  -28.3004 C.2    1 LIG      -0.03800
      4 N1        -50.0132  -11.7507  -26.2179 N.2    1 LIG      -0.57800
      5 N2        -50.4248  -12.5861  -27.1867 N.pl3  1 LIG      -0.05900
      6 H1        -51.0503   -9.7936  -28.6972 H      1 LIG       0.15700
      7 H2        -49.9815   -9.6672  -26.1645 H      1 LIG       0.15600
      8 H3        -51.2516  -12.5009  -29.1579 H      1 LIG       0.15900
      9 H4        -50.3573  -13.5825  -27.0213 H      1 LIG       0.32200
@<TRIPOS>BOND
      1       1       2 1
      2       1       3 2
      3       2       4 2
      4       3       5 1
      5       4       5 1
      6       1       6 1
      7       2       7 1
      8       3       8 1
      9       5       9 1
@<TRIPOS>ALT_TYPE
CGenFF_4.0_ALT_TYPE_SET
CGenFF_4.0 1 CG2R51 2 CG2R52 3 CG2R51 4 NG2R50 5 NG2R51 6 HGR51 7 HGR52 8 HGR52 9 HGP1
@<TRIPOS>MOLECULE
pyrazole
 9 9 0 0 0
****
USER_CHARGES
INVALID_CHARGES
Pose:  22 Cluster:  22 Fr_nu: 2933851 TotEn:   -13.14
@<TRIPOS>ATOM
      1 C1        -56.6816  -22.7187  -35.7440 C.2    1 LIG      -0.25100
      2 C2        -57.2688  -22.1910  -34.5785 C.2    1 LIG       0.13200
      3 C3        -56.5567  -21.6395  -36.5844 C.2    1 LIG      -0.03800
      4 N1        -57.5007  -20.8786  -34.6667 N.2    1 LIG      -0.57800
      5 N2        -57.0568  -20.5724  -35.8976 N.pl3  1 LIG      -0.05900
      6 H1        -56.3888  -23.7382  -35.9471 H      1 LIG       0.15700
      7 H2        -57.5379  -22.7082  -33.6686 H      1 LIG       0.15600
      8 H3        -56.1679  -21.5374  -37.5873 H      1 LIG       0.15900
      9 H4        -57.1277  -19.6113  -36.2076 H      1 LIG       0.32200
@<TRIPOS>BOND
      1       1       2 1
      2       1       3 2
      3       2       4 2
      4       3       5 1
      5       4       5 1
      6       1       6 1
      7       2       7 1
      8       3       8 1
      9       5       9 1
@<TRIPOS>ALT_TYPE
CGenFF_4.0_ALT_TYPE_SET
CGenFF_4.0 1 CG2R51 2 CG2R52 3 CG2R51 4 NG2R50 5 NG2R51 6 HGR51 7 HGR52 8 HGR52 9 HGP1
@<TRIPOS>MOLECULE
pyrazole
 9 9 0 0 0
****
USER_CHARGES
INVALID_CHARGES
Pose:  23 Cluster:  23 Fr_nu: 243979 TotEn:   -13.14
@<TRIPOS>ATOM
      1 C1        -76.3293  -24.8729  -46.2594 C.2    1 LIG      -0.25100
      2 C2        -77.0902  -23.6885  -46.2655 C.2    1 LIG       0.13200
      3 C3        -75.7204  -24.8961  -47.4902 C.2    1 LIG      -0.03800
      4 N1        -76.9764  -23.0084  -47.4094 N.2    1 LIG      -0.57800
      5 N2        -76.1369  -23.7678  -48.1336 N.pl3  1 LIG      -0.05900
      6 H1        -76.2345  -25.6071  -45.4731 H      1 LIG       0.15700
      7 H2        -77.7232  -23.2927  -45.4842 H      1 LIG       0.15600
      8 H3        -75.0453  -25.5991  -47.9566 H      1 LIG       0.15900
      9 H4        -75.8907  -23.4561  -49.0647 H      1 LIG       0.32200
@<TRIPOS>BOND
      1       1       2 1
      2       1       3 2
      3       2       4 2
      4       3       5 1
      5       4       5 1
      6       1       6 1
      7       2       7 1
      8       3       8 1
      9       5       9 1
@<TRIPOS>ALT_TYPE
CGenFF_4.0_ALT_TYPE_SET
CGenFF_4.0 1 CG2R51 2 CG2R52 3 CG2R51 4 NG2R50 5 NG2R51 6 HGR51 7 HGR52 8 HGR52 9 HGP1
@<TRIPOS>MOLECULE
pyrazole
 9 9 0 0 0
****
USER_CHARGES
INVALID_CHARGES
Pose:  24 Cluster:  24 Fr_nu: 2974972 TotEn:   -13.05
@<TRIPOS>ATOM
      1 C1        -77.8080  -13.2388  -45.2534 C.2    1 LIG      -0.25100
      2 C2        -77.8160  -14.6093  -44.9317 C.2    1 LIG       0.13200
      3 C3        -79.0700  -12.9921  -45.7360 C.2    1 LIG      -0.03800
      4 N1        -78.9900  -15.1923  -45.1881 N.2    1 LIG      -0.57800
      5 N2        -79.7316  -14.1833  -45.6759 N.pl3  1 LIG      -0.05900
      6 H1        -77.0012  -12.5284  -45.1496 H      1 LIG       0.15700
      7 H2        -77.0151  -15.2077  -44.5216 H      1 LIG       0.15600
      8 H3        -79.5454  -12.0969  -46.1104 H      1 LIG       0.15900
      9 H4        -80.6857  -14.3794  -45.9519 H      1 LIG       0.32200
@<TRIPOS>BOND
      1       1       2 1
      2       1       3 2
      3       2       4 2
      4       3       5 1
      5       4       5 1
      6       1       6 1
      7       2       7 1
      8       3       8 1
      9       5       9 1
@<TRIPOS>ALT_TYPE
CGenFF_4.0_ALT_TYPE_SET
CGenFF_4.0 1 CG2R51 2 CG2R52 3 CG2R51 4 NG2R50 5 NG2R51 6 HGR51 7 HGR52 8 HGR52 9 HGP1
@<TRIPOS>MOLECULE
pyrazole
 9 9 0 0 0
****
USER_CHARGES
INVALID_CHARGES
Pose:  25 Cluster:  25 Fr_nu: 202954 TotEn:   -13.04
@<TRIPOS>ATOM
      1 C1        -58.9898   -2.2869  -52.9222 C.2    1 LIG      -0.25100
      2 C2        -58.8165   -3.6787  -52.8017 C.2    1 LIG       0.13200
      3 C3        -57.9142   -1.7483  -52.2593 C.2    1 LIG      -0.03800
      4 N1        -57.7173   -4.0041  -52.1163 N.2    1 LIG      -0.57800
      5 N2        -57.1900   -2.8091  -51.8002 N.pl3  1 LIG      -0.05900
      6 H1        -59.7826   -1.7486  -53.4203 H      1 LIG       0.15700
      7 H2        -59.4458   -4.4696  -53.1843 H      1 LIG       0.15600
      8 H3        -57.6070   -0.7290  -52.0751 H      1 LIG       0.15900
      9 H4        -56.3309   -2.7906  -51.2650 H      1 LIG       0.32200
@<TRIPOS>BOND
      1       1       2 1
      2       1       3 2
      3       2       4 2
      4       3       5 1
      5       4       5 1
      6       1       6 1
      7       2       7 1
      8       3       8 1
      9       5       9 1
@<TRIPOS>ALT_TYPE
CGenFF_4.0_ALT_TYPE_SET
CGenFF_4.0 1 CG2R51 2 CG2R52 3 CG2R51 4 NG2R50 5 NG2R51 6 HGR51 7 HGR52 8 HGR52 9 HGP1
@<TRIPOS>MOLECULE
pyrazole
 9 9 0 0 0
****
USER_CHARGES
INVALID_CHARGES
Pose:  26 Cluster:  26 Fr_nu: 10131112 TotEn:   -13.02
@<TRIPOS>ATOM
      1 C1        -60.0506   11.7398  -23.4734 C.2    1 LIG      -0.25100
      2 C2        -60.4019   10.6196  -22.6965 C.2    1 LIG       0.13200
      3 C3        -59.1458   11.2548  -24.3858 C.2    1 LIG      -0.03800
      4 N1        -59.7717    9.5068  -23.0817 N.2    1 LIG      -0.57800
      5 N2        -59.0154    9.9252  -24.1108 N.pl3  1 LIG      -0.05900
      6 H1        -60.4039   12.7566  -23.3855 H      1 LIG       0.15700
      7 H2        -61.0904   10.5679  -21.8652 H      1 LIG       0.15600
      8 H3        -58.5936   11.7258  -25.1862 H      1 LIG       0.15900
      9 H4        -58.4293    9.2474  -24.5818 H      1 LIG       0.32200
@<TRIPOS>BOND
      1       1       2 1
      2       1       3 2
      3       2       4 2
      4       3       5 1
      5       4       5 1
      6       1       6 1
      7       2       7 1
      8       3       8 1
      9       5       9 1
@<TRIPOS>ALT_TYPE
CGenFF_4.0_ALT_TYPE_SET
CGenFF_4.0 1 CG2R51 2 CG2R52 3 CG2R51 4 NG2R50 5 NG2R51 6 HGR51 7 HGR52 8 HGR52 9 HGP1
@<TRIPOS>MOLECULE
pyrazole
 9 9 0 0 0
****
USER_CHARGES
INVALID_CHARGES
Pose:  27 Cluster:  27 Fr_nu: 4807593 TotEn:   -12.86
@<TRIPOS>ATOM
      1 C1        -78.9276  -20.3740  -32.0769 C.2    1 LIG      -0.25100
      2 C2        -80.2273  -20.5887  -32.5733 C.2    1 LIG       0.13200
      3 C3        -78.1194  -21.1256  -32.8944 C.2    1 LIG      -0.03800
      4 N1        -80.2483  -21.4120  -33.6248 N.2    1 LIG      -0.57800
      5 N2        -78.9517  -21.7213  -33.7960 N.pl3  1 LIG      -0.05900
      6 H1        -78.6189  -19.7600  -31.2437 H      1 LIG       0.15700
      7 H2        -81.1603  -20.1798  -32.2123 H      1 LIG       0.15600
      8 H3        -77.0515  -21.2884  -32.9140 H      1 LIG       0.15900
      9 H4        -78.7042  -22.3495  -34.5502 H      1 LIG       0.32200
@<TRIPOS>BOND
      1       1       2 1
      2       1       3 2
      3       2       4 2
      4       3       5 1
      5       4       5 1
      6       1       6 1
      7       2       7 1
      8       3       8 1
      9       5       9 1
@<TRIPOS>ALT_TYPE
CGenFF_4.0_ALT_TYPE_SET
CGenFF_4.0 1 CG2R51 2 CG2R52 3 CG2R51 4 NG2R50 5 NG2R51 6 HGR51 7 HGR52 8 HGR52 9 HGP1
@<TRIPOS>MOLECULE
pyrazole
 9 9 0 0 0
****
USER_CHARGES
INVALID_CHARGES
Pose:  28 Cluster:  28 Fr_nu: 7954659 TotEn:   -12.83
@<TRIPOS>ATOM
      1 C1        -58.3833    3.1370  -41.3067 C.2    1 LIG      -0.25100
      2 C2        -57.9433    1.9894  -41.9931 C.2    1 LIG       0.13200
      3 C3        -59.2355    2.6552  -40.3433 C.2    1 LIG      -0.03800
      4 N1        -58.4722    0.8634  -41.5071 N.2    1 LIG      -0.57800
      5 N2        -59.2532    1.3010  -40.5048 N.pl3  1 LIG      -0.05900
      6 H1        -58.1195    4.1692  -41.4841 H      1 LIG       0.15700
      7 H2        -57.2597    1.9268  -42.8277 H      1 LIG       0.15600
      8 H3        -59.8196    3.1431  -39.5764 H      1 LIG       0.15900
      9 H4        -59.7749    0.6177  -39.9702 H      1 LIG       0.32200
@<TRIPOS>BOND
      1       1       2 1
      2       1       3 2
      3       2       4 2
      4       3       5 1
      5       4       5 1
      6       1       6 1
      7       2       7 1
      8       3       8 1
      9       5       9 1
@<TRIPOS>ALT_TYPE
CGenFF_4.0_ALT_TYPE_SET
CGenFF_4.0 1 CG2R51 2 CG2R52 3 CG2R51 4 NG2R50 5 NG2R51 6 HGR51 7 HGR52 8 HGR52 9 HGP1
@<TRIPOS>MOLECULE
pyrazole
 9 9 0 0 0
****
USER_CHARGES
INVALID_CHARGES
Pose:  29 Cluster:  29 Fr_nu: 4952895 TotEn:   -12.48
@<TRIPOS>ATOM
      1 C1        -64.4013    3.2176  -26.2626 C.2    1 LIG      -0.25100
      2 C2        -65.1936    3.7163  -25.2112 C.2    1 LIG       0.13200
      3 C3        -63.1414    3.1164  -25.7249 C.2    1 LIG      -0.03800
      4 N1        -64.4956    3.9177  -24.0903 N.2    1 LIG      -0.57800
      5 N2        -63.2515    3.5436  -24.4343 N.pl3  1 LIG      -0.05900
      6 H1        -64.7007    2.9658  -27.2692 H      1 LIG       0.15700
      7 H2        -66.2504    3.9418  -25.2151 H      1 LIG       0.15600
      8 H3        -62.1975    2.7886  -26.1358 H      1 LIG       0.15900
      9 H4        -62.5214    3.6077  -23.7360 H      1 LIG       0.32200
@<TRIPOS>BOND
      1       1       2 1
      2       1       3 2
      3       2       4 2
      4       3       5 1
      5       4       5 1
      6       1       6 1
      7       2       7 1
      8       3       8 1
      9       5       9 1
@<TRIPOS>ALT_TYPE
CGenFF_4.0_ALT_TYPE_SET
CGenFF_4.0 1 CG2R51 2 CG2R52 3 CG2R51 4 NG2R50 5 NG2R51 6 HGR51 7 HGR52 8 HGR52 9 HGP1
@<TRIPOS>MOLECULE
pyrazole
 9 9 0 0 0
****
USER_CHARGES
INVALID_CHARGES
Pose:  30 Cluster:  30 Fr_nu: 1847386 TotEn:   -12.40
@<TRIPOS>ATOM
      1 C1        -79.5184  -20.6793  -33.1125 C.2    1 LIG      -0.25100
      2 C2        -80.4452  -21.5300  -33.7441 C.2    1 LIG       0.13200
      3 C3        -78.3193  -21.3411  -33.2156 C.2    1 LIG      -0.03800
      4 N1        -79.8832  -22.6468  -34.2139 N.2    1 LIG      -0.57800
      5 N2        -78.5902  -22.5025  -33.8774 N.pl3  1 LIG      -0.05900
      6 H1        -79.6939  -19.7203  -32.6479 H      1 LIG       0.15700
      7 H2        -81.5070  -21.3829  -33.8812 H      1 LIG       0.15600
      8 H3        -77.3206  -21.0968  -32.8832 H      1 LIG       0.15900
      9 H4        -77.9439  -23.2397  -34.1299 H      1 LIG       0.32200
@<TRIPOS>BOND
      1       1       2 1
      2       1       3 2
      3       2       4 2
      4       3       5 1
      5       4       5 1
      6       1       6 1
      7       2       7 1
      8       3       8 1
      9       5       9 1
@<TRIPOS>ALT_TYPE
CGenFF_4.0_ALT_TYPE_SET
CGenFF_4.0 1 CG2R51 2 CG2R52 3 CG2R51 4 NG2R50 5 NG2R51 6 HGR51 7 HGR52 8 HGR52 9 HGP1
@<TRIPOS>MOLECULE
pyrazole
 9 9 0 0 0
****
USER_CHARGES
INVALID_CHARGES
Pose:  31 Cluster:  31 Fr_nu: 1509678 TotEn:   -12.40
@<TRIPOS>ATOM
      1 C1        -45.7523  -11.3709  -34.6361 C.2    1 LIG      -0.25100
      2 C2        -45.3538  -11.6834  -35.9496 C.2    1 LIG       0.13200
      3 C3        -45.9557  -10.0127  -34.6531 C.2    1 LIG      -0.03800
      4 N1        -45.3065  -10.6102  -36.7433 N.2    1 LIG      -0.57800
      5 N2        -45.6780   -9.6099  -35.9263 N.pl3  1 LIG      -0.05900
      6 H1        -45.8758  -12.0364  -33.7945 H      1 LIG       0.15700
      7 H2        -45.0954  -12.6485  -36.3615 H      1 LIG       0.15600
      8 H3        -46.2639   -9.3119  -33.8905 H      1 LIG       0.15900
      9 H4        -45.7189   -8.6719  -36.3047 H      1 LIG       0.32200
@<TRIPOS>BOND
      1       1       2 1
      2       1       3 2
      3       2       4 2
      4       3       5 1
      5       4       5 1
      6       1       6 1
      7       2       7 1
      8       3       8 1
      9       5       9 1
@<TRIPOS>ALT_TYPE
CGenFF_4.0_ALT_TYPE_SET
CGenFF_4.0 1 CG2R51 2 CG2R52 3 CG2R51 4 NG2R50 5 NG2R51 6 HGR51 7 HGR52 8 HGR52 9 HGP1
@<TRIPOS>MOLECULE
pyrazole
 9 9 0 0 0
****
USER_CHARGES
INVALID_CHARGES
Pose:  32 Cluster:  32 Fr_nu: 1243633 TotEn:   -12.36
@<TRIPOS>ATOM
      1 C1        -50.0896  -14.9535  -46.9899 C.2    1 LIG      -0.25100
      2 C2        -50.1199  -13.5476  -46.9231 C.2    1 LIG       0.13200
      3 C3        -51.3925  -15.3352  -46.7823 C.2    1 LIG      -0.03800
      4 N1        -51.3450  -13.0687  -46.6915 N.2    1 LIG      -0.57800
      5 N2        -52.0967  -14.1798  -46.6110 N.pl3  1 LIG      -0.05900
      6 H1        -49.2425  -15.6002  -47.1646 H      1 LIG       0.15700
      7 H2        -49.3002  -12.8521  -47.0331 H      1 LIG       0.15600
      8 H3        -51.8708  -16.3031  -46.7398 H      1 LIG       0.15900
      9 H4        -53.0881  -14.0761  -46.4342 H      1 LIG       0.32200
@<TRIPOS>BOND
      1       1       2 1
      2       1       3 2
      3       2       4 2
      4       3       5 1
      5       4       5 1
      6       1       6 1
      7       2       7 1
      8       3       8 1
      9       5       9 1
@<TRIPOS>ALT_TYPE
CGenFF_4.0_ALT_TYPE_SET
CGenFF_4.0 1 CG2R51 2 CG2R52 3 CG2R51 4 NG2R50 5 NG2R51 6 HGR51 7 HGR52 8 HGR52 9 HGP1
@<TRIPOS>MOLECULE
pyrazole
 9 9 0 0 0
****
USER_CHARGES
INVALID_CHARGES
Pose:  33 Cluster:  33 Fr_nu: 4508300 TotEn:   -12.10
@<TRIPOS>ATOM
      1 C1        -79.6662  -20.6475  -33.1252 C.2    1 LIG      -0.25100
      2 C2        -79.6937  -20.4215  -31.7360 C.2    1 LIG       0.13200
      3 C3        -78.5220  -21.3787  -33.3316 C.2    1 LIG      -0.03800
      4 N1        -78.6500  -20.9652  -31.1044 N.2    1 LIG      -0.57800
      5 N2        -77.9559  -21.5403  -32.1012 N.pl3  1 LIG      -0.05900
      6 H1        -80.3763  -20.3265  -33.8729 H      1 LIG       0.15700
      7 H2        -80.4305  -19.8828  -31.1575 H      1 LIG       0.15600
      8 H3        -78.0686  -21.7874  -34.2231 H      1 LIG       0.15900
      9 H4        -77.0993  -22.0276  -31.8700 H      1 LIG       0.32200
@<TRIPOS>BOND
      1       1       2 1
      2       1       3 2
      3       2       4 2
      4       3       5 1
      5       4       5 1
      6       1       6 1
      7       2       7 1
      8       3       8 1
      9       5       9 1
@<TRIPOS>ALT_TYPE
CGenFF_4.0_ALT_TYPE_SET
CGenFF_4.0 1 CG2R51 2 CG2R52 3 CG2R51 4 NG2R50 5 NG2R51 6 HGR51 7 HGR52 8 HGR52 9 HGP1
@<TRIPOS>MOLECULE
pyrazole
 9 9 0 0 0
****
USER_CHARGES
INVALID_CHARGES
Pose:  34 Cluster:  34 Fr_nu:  51501 TotEn:   -12.03
@<TRIPOS>ATOM
      1 C1        -68.8760   -1.1015  -28.9636 C.2    1 LIG      -0.25100
      2 C2        -67.9085   -2.0273  -28.5292 C.2    1 LIG       0.13200
      3 C3        -69.9470   -1.8750  -29.3393 C.2    1 LIG      -0.03800
      4 N1        -68.3279   -3.2922  -28.6198 N.2    1 LIG      -0.57800
      5 N2        -69.5708   -3.1668  -29.1154 N.pl3  1 LIG      -0.05900
      6 H1        -68.8077   -0.0243  -28.9991 H      1 LIG       0.15700
      7 H2        -66.9151   -1.8331  -28.1509 H      1 LIG       0.15600
      8 H3        -70.9201   -1.6283  -29.7389 H      1 LIG       0.15900
      9 H4        -70.1088   -4.0084  -29.2793 H      1 LIG       0.32200
@<TRIPOS>BOND
      1       1       2 1
      2       1       3 2
      3       2       4 2
      4       3       5 1
      5       4       5 1
      6       1       6 1
      7       2       7 1
      8       3       8 1
      9       5       9 1
@<TRIPOS>ALT_TYPE
CGenFF_4.0_ALT_TYPE_SET
CGenFF_4.0 1 CG2R51 2 CG2R52 3 CG2R51 4 NG2R50 5 NG2R51 6 HGR51 7 HGR52 8 HGR52 9 HGP1
@<TRIPOS>MOLECULE
pyrazole
 9 9 0 0 0
****
USER_CHARGES
INVALID_CHARGES
Pose:  35 Cluster:  35 Fr_nu: 5748452 TotEn:   -11.97
@<TRIPOS>ATOM
      1 C1        -47.0891   -8.2334  -21.1922 C.2    1 LIG      -0.25100
      2 C2        -47.8723   -8.1910  -20.0232 C.2    1 LIG       0.13200
      3 C3        -47.5878   -9.2990  -21.9010 C.2    1 LIG      -0.03800
      4 N1        -48.7982   -9.1530  -19.9876 N.2    1 LIG      -0.57800
      5 N2        -48.6002   -9.8099  -21.1431 N.pl3  1 LIG      -0.05900
      6 H1        -46.2772   -7.5827  -21.4817 H      1 LIG       0.15700
      7 H2        -47.8066   -7.4995  -19.1953 H      1 LIG       0.15600
      8 H3        -47.3180   -9.7314  -22.8538 H      1 LIG       0.15900
      9 H4        -49.1936  -10.6031  -21.3515 H      1 LIG       0.32200
@<TRIPOS>BOND
      1       1       2 1
      2       1       3 2
      3       2       4 2
      4       3       5 1
      5       4       5 1
      6       1       6 1
      7       2       7 1
      8       3       8 1
      9       5       9 1
@<TRIPOS>ALT_TYPE
CGenFF_4.0_ALT_TYPE_SET
CGenFF_4.0 1 CG2R51 2 CG2R52 3 CG2R51 4 NG2R50 5 NG2R51 6 HGR51 7 HGR52 8 HGR52 9 HGP1
@<TRIPOS>MOLECULE
pyrazole
 9 9 0 0 0
****
USER_CHARGES
INVALID_CHARGES
Pose:  36 Cluster:  36 Fr_nu: 213718 TotEn:   -11.81
@<TRIPOS>ATOM
      1 C1        -38.7596  -13.3933  -37.4841 C.2    1 LIG      -0.25100
      2 C2        -38.4176  -14.3029  -38.5027 C.2    1 LIG       0.13200
      3 C3        -40.0868  -13.1157  -37.7030 C.2    1 LIG      -0.03800
      4 N1        -39.4447  -14.5845  -39.3087 N.2    1 LIG      -0.57800
      5 N2        -40.4452  -13.8476  -38.7967 N.pl3  1 LIG      -0.05900
      6 H1        -38.1327  -12.9949  -36.7001 H      1 LIG       0.15700
      7 H2        -37.4626  -14.7720  -38.6916 H      1 LIG       0.15600
      8 H3        -40.7918  -12.4759  -37.1922 H      1 LIG       0.15900
      9 H4        -41.3510  -13.8903  -39.2468 H      1 LIG       0.32200
@<TRIPOS>BOND
      1       1       2 1
      2       1       3 2
      3       2       4 2
      4       3       5 1
      5       4       5 1
      6       1       6 1
      7       2       7 1
      8       3       8 1
      9       5       9 1
@<TRIPOS>ALT_TYPE
CGenFF_4.0_ALT_TYPE_SET
CGenFF_4.0 1 CG2R51 2 CG2R52 3 CG2R51 4 NG2R50 5 NG2R51 6 HGR51 7 HGR52 8 HGR52 9 HGP1
@<TRIPOS>MOLECULE
pyrazole
 9 9 0 0 0
****
USER_CHARGES
INVALID_CHARGES
Pose:  37 Cluster:  37 Fr_nu: 242216 TotEn:   -11.79
@<TRIPOS>ATOM
      1 C1        -72.9112  -27.0738  -50.2618 C.2    1 LIG      -0.25100
      2 C2        -72.0948  -26.2420  -51.0514 C.2    1 LIG       0.13200
      3 C3        -74.0218  -26.3111  -49.9947 C.2    1 LIG      -0.03800
      4 N1        -72.6402  -25.0429  -51.2716 N.2    1 LIG      -0.57800
      5 N2        -73.8114  -25.1156  -50.6166 N.pl3  1 LIG      -0.05900
      6 H1        -72.7223  -28.0849  -49.9327 H      1 LIG       0.15700
      7 H2        -71.1247  -26.4595  -51.4751 H      1 LIG       0.15600
      8 H3        -74.9214  -26.5062  -49.4289 H      1 LIG       0.15900
      9 H4        -74.4212  -24.3077  -50.6337 H      1 LIG       0.32200
@<TRIPOS>BOND
      1       1       2 1
      2       1       3 2
      3       2       4 2
      4       3       5 1
      5       4       5 1
      6       1       6 1
      7       2       7 1
      8       3       8 1
      9       5       9 1
@<TRIPOS>ALT_TYPE
CGenFF_4.0_ALT_TYPE_SET
CGenFF_4.0 1 CG2R51 2 CG2R52 3 CG2R51 4 NG2R50 5 NG2R51 6 HGR51 7 HGR52 8 HGR52 9 HGP1
@<TRIPOS>MOLECULE
pyrazole
 9 9 0 0 0
****
USER_CHARGES
INVALID_CHARGES
Pose:  38 Cluster:  38 Fr_nu: 1152343 TotEn:   -11.62
@<TRIPOS>ATOM
      1 C1        -46.2272  -12.8967  -45.5536 C.2    1 LIG      -0.25100
      2 C2        -47.6198  -12.9377  -45.3517 C.2    1 LIG       0.13200
      3 C3        -45.8713  -11.6098  -45.2316 C.2    1 LIG      -0.03800
      4 N1        -48.1149  -11.7697  -44.9337 N.2    1 LIG      -0.57800
      5 N2        -47.0274  -10.9827  -44.8701 N.pl3  1 LIG      -0.05900
      6 H1        -45.5722  -13.6887  -45.8852 H      1 LIG       0.15700
      7 H2        -48.2947  -13.7699  -45.4923 H      1 LIG       0.15600
      8 H3        -44.9216  -11.0947  -45.2294 H      1 LIG       0.15900
      9 H4        -47.1472  -10.0226  -44.5725 H      1 LIG       0.32200
@<TRIPOS>BOND
      1       1       2 1
      2       1       3 2
      3       2       4 2
      4       3       5 1
      5       4       5 1
      6       1       6 1
      7       2       7 1
      8       3       8 1
      9       5       9 1
@<TRIPOS>ALT_TYPE
CGenFF_4.0_ALT_TYPE_SET
CGenFF_4.0 1 CG2R51 2 CG2R52 3 CG2R51 4 NG2R50 5 NG2R51 6 HGR51 7 HGR52 8 HGR52 9 HGP1
@<TRIPOS>MOLECULE
pyrazole
 9 9 0 0 0
****
USER_CHARGES
INVALID_CHARGES
Pose:  39 Cluster:  39 Fr_nu: 1715282 TotEn:   -11.47
@<TRIPOS>ATOM
      1 C1        -80.7854  -23.5342  -33.0529 C.2    1 LIG      -0.25100
      2 C2        -81.5003  -22.4253  -33.5436 C.2    1 LIG       0.13200
      3 C3        -79.5766  -23.4783  -33.7027 C.2    1 LIG      -0.03800
      4 N1        -80.8038  -21.7165  -34.4361 N.2    1 LIG      -0.57800
      5 N2        -79.6384  -22.3816  -34.5113 N.pl3  1 LIG      -0.05900
      6 H1        -81.1010  -24.2710  -32.3291 H      1 LIG       0.15700
      7 H2        -82.5001  -22.1043  -33.2885 H      1 LIG       0.15600
      8 H3        -78.6988  -24.1071  -33.6651 H      1 LIG       0.15900
      9 H4        -78.9261  -22.0313  -35.1395 H      1 LIG       0.32200
@<TRIPOS>BOND
      1       1       2 1
      2       1       3 2
      3       2       4 2
      4       3       5 1
      5       4       5 1
      6       1       6 1
      7       2       7 1
      8       3       8 1
      9       5       9 1
@<TRIPOS>ALT_TYPE
CGenFF_4.0_ALT_TYPE_SET
CGenFF_4.0 1 CG2R51 2 CG2R52 3 CG2R51 4 NG2R50 5 NG2R51 6 HGR51 7 HGR52 8 HGR52 9 HGP1
@<TRIPOS>MOLECULE
pyrazole
 9 9 0 0 0
****
USER_CHARGES
INVALID_CHARGES
Pose:  40 Cluster:  40 Fr_nu:   3696 TotEn:   -11.30
@<TRIPOS>ATOM
      1 C1        -74.8692  -21.7954  -44.7371 C.2    1 LIG      -0.25100
      2 C2        -74.3636  -22.9296  -44.0739 C.2    1 LIG       0.13200
      3 C3        -76.2217  -22.0203  -44.8194 C.2    1 LIG      -0.03800
      4 N1        -75.3172  -23.8096  -43.7573 N.2    1 LIG      -0.57800
      5 N2        -76.4357  -23.2283  -44.2234 N.pl3  1 LIG      -0.05900
      6 H1        -74.3297  -20.9346  -45.1037 H      1 LIG       0.15700
      7 H2        -73.3399  -23.1518  -43.8086 H      1 LIG       0.15600
      8 H3        -77.0324  -21.4437  -45.2409 H      1 LIG       0.15900
      9 H4        -77.3151  -23.7148  -44.1021 H      1 LIG       0.32200
@<TRIPOS>BOND
      1       1       2 1
      2       1       3 2
      3       2       4 2
      4       3       5 1
      5       4       5 1
      6       1       6 1
      7       2       7 1
      8       3       8 1
      9       5       9 1
@<TRIPOS>ALT_TYPE
CGenFF_4.0_ALT_TYPE_SET
CGenFF_4.0 1 CG2R51 2 CG2R52 3 CG2R51 4 NG2R50 5 NG2R51 6 HGR51 7 HGR52 8 HGR52 9 HGP1
@<TRIPOS>MOLECULE
pyrazole
 9 9 0 0 0
****
USER_CHARGES
INVALID_CHARGES
Pose:  41 Cluster:  41 Fr_nu: 210961 TotEn:   -11.01
@<TRIPOS>ATOM
      1 C1        -41.5701    4.7679  -45.2496 C.2    1 LIG      -0.25100
      2 C2        -41.3075    3.9858  -44.1089 C.2    1 LIG       0.13200
      3 C3        -42.3494    3.9639  -46.0451 C.2    1 LIG      -0.03800
      4 N1        -41.8741    2.7778  -44.1703 N.2    1 LIG      -0.57800
      5 N2        -42.5007    2.7948  -45.3590 N.pl3  1 LIG      -0.05900
      6 H1        -41.2415    5.7738  -45.4654 H      1 LIG       0.15700
      7 H2        -40.7263    4.2455  -43.2356 H      1 LIG       0.15600
      8 H3        -42.7979    4.1142  -47.0165 H      1 LIG       0.15900
      9 H4        -43.0143    1.9697  -45.6421 H      1 LIG       0.32200
@<TRIPOS>BOND
      1       1       2 1
      2       1       3 2
      3       2       4 2
      4       3       5 1
      5       4       5 1
      6       1       6 1
      7       2       7 1
      8       3       8 1
      9       5       9 1
@<TRIPOS>ALT_TYPE
CGenFF_4.0_ALT_TYPE_SET
CGenFF_4.0 1 CG2R51 2 CG2R52 3 CG2R51 4 NG2R50 5 NG2R51 6 HGR51 7 HGR52 8 HGR52 9 HGP1
@<TRIPOS>MOLECULE
pyrazole
 9 9 0 0 0
****
USER_CHARGES
INVALID_CHARGES
Pose:  42 Cluster:  42 Fr_nu: 243190 TotEn:   -10.97
@<TRIPOS>ATOM
      1 C1        -75.0015  -24.2219  -45.9690 C.2    1 LIG      -0.25100
      2 C2        -74.7711  -22.8331  -45.9656 C.2    1 LIG       0.13200
      3 C3        -75.2423  -24.5268  -47.2864 C.2    1 LIG      -0.03800
      4 N1        -74.8575  -22.2931  -47.1842 N.2    1 LIG      -0.57800
      5 N2        -75.1448  -23.3480  -47.9657 N.pl3  1 LIG      -0.05900
      6 H1        -74.9937  -24.9068  -45.1340 H      1 LIG       0.15700
      7 H2        -74.5443  -22.1918  -45.1259 H      1 LIG       0.15600
      8 H3        -75.4713  -25.4549  -47.7899 H      1 LIG       0.15900
      9 H4        -75.2637  -23.1908  -48.9586 H      1 LIG       0.32200
@<TRIPOS>BOND
      1       1       2 1
      2       1       3 2
      3       2       4 2
      4       3       5 1
      5       4       5 1
      6       1       6 1
      7       2       7 1
      8       3       8 1
      9       5       9 1
@<TRIPOS>ALT_TYPE
CGenFF_4.0_ALT_TYPE_SET
CGenFF_4.0 1 CG2R51 2 CG2R52 3 CG2R51 4 NG2R50 5 NG2R51 6 HGR51 7 HGR52 8 HGR52 9 HGP1
@<TRIPOS>MOLECULE
pyrazole
 9 9 0 0 0
****
USER_CHARGES
INVALID_CHARGES
Pose:  43 Cluster:  43 Fr_nu: 10169252 TotEn:   -10.26
@<TRIPOS>ATOM
      1 C1        -49.2420  -17.5363  -31.2690 C.2    1 LIG      -0.25100
      2 C2        -49.2948  -18.8790  -30.8495 C.2    1 LIG       0.13200
      3 C3        -50.2950  -17.4075  -32.1414 C.2    1 LIG      -0.03800
      4 N1        -50.3016  -19.5549  -31.4092 N.2    1 LIG      -0.57800
      5 N2        -50.8915  -18.6332  -32.1893 N.pl3  1 LIG      -0.05900
      6 H1        -48.5399  -16.7684  -30.9795 H      1 LIG       0.15700
      7 H2        -48.6411  -19.3934  -30.1597 H      1 LIG       0.15600
      8 H3        -50.6639  -16.5737  -32.7211 H      1 LIG       0.15900
      9 H4        -51.6998  -18.9107  -32.7319 H      1 LIG       0.32200
@<TRIPOS>BOND
      1       1       2 1
      2       1       3 2
      3       2       4 2
      4       3       5 1
      5       4       5 1
      6       1       6 1
      7       2       7 1
      8       3       8 1
      9       5       9 1
@<TRIPOS>ALT_TYPE
CGenFF_4.0_ALT_TYPE_SET
CGenFF_4.0 1 CG2R51 2 CG2R52 3 CG2R51 4 NG2R50 5 NG2R51 6 HGR51 7 HGR52 8 HGR52 9 HGP1
@<TRIPOS>MOLECULE
pyrazole
 9 9 0 0 0
****
USER_CHARGES
INVALID_CHARGES
Pose:  44 Cluster:  44 Fr_nu: 471310 TotEn:   -10.24
@<TRIPOS>ATOM
      1 C1        -64.3094    1.7728  -26.1970 C.2    1 LIG      -0.25100
      2 C2        -64.4339    2.9759  -26.9173 C.2    1 LIG       0.13200
      3 C3        -63.2195    1.9701  -25.3849 C.2    1 LIG      -0.03800
      4 N1        -63.4980    3.8713  -26.5913 N.2    1 LIG      -0.57800
      5 N2        -62.7750    3.2305  -25.6571 N.pl3  1 LIG      -0.05900
      6 H1        -64.9236    0.8865  -26.2570 H      1 LIG       0.15700
      7 H2        -65.1674    3.2374  -27.6667 H      1 LIG       0.15600
      8 H3        -62.7299    1.3406  -24.6559 H      1 LIG       0.15900
      9 H4        -61.9863    3.7141  -25.2462 H      1 LIG       0.32200
@<TRIPOS>BOND
      1       1       2 1
      2       1       3 2
      3       2       4 2
      4       3       5 1
      5       4       5 1
      6       1       6 1
      7       2       7 1
      8       3       8 1
      9       5       9 1
@<TRIPOS>ALT_TYPE
CGenFF_4.0_ALT_TYPE_SET
CGenFF_4.0 1 CG2R51 2 CG2R52 3 CG2R51 4 NG2R50 5 NG2R51 6 HGR51 7 HGR52 8 HGR52 9 HGP1
@<TRIPOS>MOLECULE
pyrazole
 9 9 0 0 0
****
USER_CHARGES
INVALID_CHARGES
Pose:  45 Cluster:  45 Fr_nu: 10165165 TotEn:    -9.29
@<TRIPOS>ATOM
      1 C1        -38.9866   -0.3617  -48.0946 C.2    1 LIG      -0.25100
      2 C2        -39.3674   -0.7907  -46.8091 C.2    1 LIG       0.13200
      3 C3        -40.1581   -0.3428  -48.8113 C.2    1 LIG      -0.03800
      4 N1        -40.6783   -1.0270  -46.7116 N.2    1 LIG      -0.57800
      5 N2        -41.1316   -0.7455  -47.9450 N.pl3  1 LIG      -0.05900
      6 H1        -38.0013   -0.1017  -48.4524 H      1 LIG       0.15700
      7 H2        -38.7442   -0.9414  -45.9392 H      1 LIG       0.15600
      8 H3        -40.3814   -0.0871  -49.8371 H      1 LIG       0.15900
      9 H4        -42.1215   -0.8523  -48.1280 H      1 LIG       0.32200
@<TRIPOS>BOND
      1       1       2 1
      2       1       3 2
      3       2       4 2
      4       3       5 1
      5       4       5 1
      6       1       6 1
      7       2       7 1
      8       3       8 1
      9       5       9 1
@<TRIPOS>ALT_TYPE
CGenFF_4.0_ALT_TYPE_SET
CGenFF_4.0 1 CG2R51 2 CG2R52 3 CG2R51 4 NG2R50 5 NG2R51 6 HGR51 7 HGR52 8 HGR52 9 HGP1
@<TRIPOS>MOLECULE
pyrazole
 9 9 0 0 0
****
USER_CHARGES
INVALID_CHARGES
Pose:  46 Cluster:  46 Fr_nu: 10173783 TotEn:    -7.83
@<TRIPOS>ATOM
      1 C1        -39.3118   -1.7046  -47.8725 C.2    1 LIG      -0.25100
      2 C2        -39.8752   -0.8325  -46.9219 C.2    1 LIG       0.13200
      3 C3        -40.2495   -2.6963  -48.0268 C.2    1 LIG      -0.03800
      4 N1        -41.0776   -1.2347  -46.5019 N.2    1 LIG      -0.57800
      5 N2        -41.2777   -2.3704  -47.1920 N.pl3  1 LIG      -0.05900
      6 H1        -38.3598   -1.6258  -48.3764 H      1 LIG       0.15700
      7 H2        -39.4595    0.0792  -46.5171 H      1 LIG       0.15600
      8 H3        -40.2761   -3.5856  -48.6398 H      1 LIG       0.15900
      9 H4        -42.1415   -2.8765  -47.0423 H      1 LIG       0.32200
@<TRIPOS>BOND
      1       1       2 1
      2       1       3 2
      3       2       4 2
      4       3       5 1
      5       4       5 1
      6       1       6 1
      7       2       7 1
      8       3       8 1
      9       5       9 1
@<TRIPOS>ALT_TYPE
CGenFF_4.0_ALT_TYPE_SET
CGenFF_4.0 1 CG2R51 2 CG2R52 3 CG2R51 4 NG2R50 5 NG2R51 6 HGR51 7 HGR52 8 HGR52 9 HGP1
@<TRIPOS>MOLECULE
pyrazole
 9 9 0 0 0
****
USER_CHARGES
INVALID_CHARGES
Pose:  47 Cluster:  47 Fr_nu: 10174107 TotEn:    -6.69
@<TRIPOS>ATOM
      1 C1        -69.8731  -24.3816  -57.2952 C.2    1 LIG      -0.25100
      2 C2        -71.1490  -23.9259  -57.6776 C.2    1 LIG       0.13200
      3 C3        -70.0732  -24.9775  -56.0740 C.2    1 LIG      -0.03800
      4 N1        -72.0900  -24.2082  -56.7728 N.2    1 LIG      -0.57800
      5 N2        -71.4050  -24.8479  -55.8096 N.pl3  1 LIG      -0.05900
      6 H1        -68.9389  -24.2918  -57.8296 H      1 LIG       0.15700
      7 H2        -71.4323  -23.3993  -58.5777 H      1 LIG       0.15600
      8 H3        -69.4027  -25.4689  -55.3838 H      1 LIG       0.15900
      9 H4        -71.9113  -25.1691  -54.9940 H      1 LIG       0.32200
@<TRIPOS>BOND
      1       1       2 1
      2       1       3 2
      3       2       4 2
      4       3       5 1
      5       4       5 1
      6       1       6 1
      7       2       7 1
      8       3       8 1
      9       5       9 1
@<TRIPOS>ALT_TYPE
CGenFF_4.0_ALT_TYPE_SET
CGenFF_4.0 1 CG2R51 2 CG2R52 3 CG2R51 4 NG2R50 5 NG2R51 6 HGR51 7 HGR52 8 HGR52 9 HGP1
@<TRIPOS>MOLECULE
pyrazole
 9 9 0 0 0
****
USER_CHARGES
INVALID_CHARGES
Pose:  48 Cluster:  48 Fr_nu: 10090600 TotEn:    -4.42
@<TRIPOS>ATOM
      1 C1        -41.0550   -2.4844  -48.0280 C.2    1 LIG      -0.25100
      2 C2        -40.1415   -2.4412  -46.9578 C.2    1 LIG       0.13200
      3 C3        -41.7561   -3.6495  -47.8342 C.2    1 LIG      -0.03800
      4 N1        -40.2501   -3.4949  -46.1443 N.2    1 LIG      -0.57800
      5 N2        -41.2402   -4.2112  -46.7034 N.pl3  1 LIG      -0.05900
      6 H1        -41.1879   -1.7710  -48.8279 H      1 LIG       0.15700
      7 H2        -39.4008   -1.6860  -46.7370 H      1 LIG       0.15600
      8 H3        -42.5558   -4.1200  -48.3877 H      1 LIG       0.15900
      9 H4        -41.5135   -5.0791  -46.2598 H      1 LIG       0.32200
@<TRIPOS>BOND
      1       1       2 1
      2       1       3 2
      3       2       4 2
      4       3       5 1
      5       4       5 1
      6       1       6 1
      7       2       7 1
      8       3       8 1
      9       5       9 1
@<TRIPOS>ALT_TYPE
CGenFF_4.0_ALT_TYPE_SET
CGenFF_4.0 1 CG2R51 2 CG2R52 3 CG2R51 4 NG2R50 5 NG2R51 6 HGR51 7 HGR52 8 HGR52 9 HGP1
@<TRIPOS>MOLECULE
4_lactone
 9 9 0 0 0
****
USER_CHARGES
INVALID_CHARGES
Pose:   1 Cluster:   1 Fr_nu: 1349310 TotEn:   -20.82
@<TRIPOS>ATOM
      1 C1        -50.3002    3.6109  -32.8503 C.2    1 LIG       0.04000
      2 C2        -50.8001    2.4217  -33.6900 C.3    1 LIG       0.11000
      3 C3        -52.1745    2.9701  -33.3181 C.3    1 LIG       0.08100
      4 O1        -49.2379    4.0800  -32.5100 O.2    1 LIG      -0.32000
      5 O2        -51.5556    4.0439  -32.5568 O.3    1 LIG      -0.27100
      6 H1        -50.5368    2.4809  -34.7472 H      1 LIG       0.09000
      7 H2        -50.5500    1.4452  -33.2722 H      1 LIG       0.09000
      8 H3        -52.7709    3.3568  -34.1490 H      1 LIG       0.09000
      9 H4        -52.7831    2.3240  -32.6796 H      1 LIG       0.09000
@<TRIPOS>BOND
      1       1       2 1
      2       1       4 2
      3       1       5 1
      4       2       3 1
      5       3       5 1
      6       2       6 1
      7       2       7 1
      8       3       8 1
      9       3       9 1
@<TRIPOS>ALT_TYPE
CGenFF_4.0_ALT_TYPE_SET
CGenFF_4.0 1 CG2O4 2 CG3C41 3 CG3C41 4 OG2D1 5 OG3C51 6 HGA2 7 HGA2 8 HGA2 9 HGA2
@<TRIPOS>MOLECULE
4_lactone
 9 9 0 0 0
****
USER_CHARGES
INVALID_CHARGES
Pose:   2 Cluster:   2 Fr_nu: 4112525 TotEn:   -20.52
@<TRIPOS>ATOM
      1 C1        -51.3889    4.3089  -33.0435 C.2    1 LIG       0.04000
      2 C2        -52.3489    3.1074  -33.1069 C.3    1 LIG       0.11000
      3 C3        -51.1577    2.4214  -33.7689 C.3    1 LIG       0.08100
      4 O1        -51.4136    5.4518  -32.6466 O.2    1 LIG      -0.32000
      5 O2        -50.3686    3.6365  -33.6407 O.3    1 LIG      -0.27100
      6 H1        -52.6381    2.7163  -32.1302 H      1 LIG       0.09000
      7 H2        -53.2197    3.2664  -33.7450 H      1 LIG       0.09000
      8 H3        -50.7164    1.5930  -33.2079 H      1 LIG       0.09000
      9 H4        -51.2971    2.1415  -34.8167 H      1 LIG       0.09000
@<TRIPOS>BOND
      1       1       2 1
      2       1       4 2
      3       1       5 1
      4       2       3 1
      5       3       5 1
      6       2       6 1
      7       2       7 1
      8       3       8 1
      9       3       9 1
@<TRIPOS>ALT_TYPE
CGenFF_4.0_ALT_TYPE_SET
CGenFF_4.0 1 CG2O4 2 CG3C41 3 CG3C41 4 OG2D1 5 OG3C51 6 HGA2 7 HGA2 8 HGA2 9 HGA2
@<TRIPOS>MOLECULE
4_lactone
 9 9 0 0 0
****
USER_CHARGES
INVALID_CHARGES
Pose:   3 Cluster:   3 Fr_nu: 6989475 TotEn:   -20.46
@<TRIPOS>ATOM
      1 C1        -58.1527    3.4432  -20.0621 C.2    1 LIG       0.04000
      2 C2        -59.2117    2.6005  -19.3288 C.3    1 LIG       0.11000
      3 C3        -58.9457    3.5838  -18.1929 C.3    1 LIG       0.08100
      4 O1        -57.6144    3.4550  -21.1458 O.2    1 LIG      -0.32000
      5 O2        -57.9649    4.2826  -19.0086 O.3    1 LIG      -0.27100
      6 H1        -60.2065    2.6492  -19.7742 H      1 LIG       0.09000
      7 H2        -58.9093    1.5685  -19.1435 H      1 LIG       0.09000
      8 H3        -59.7826    4.2338  -17.9234 H      1 LIG       0.09000
      9 H4        -58.4904    3.1559  -17.2956 H      1 LIG       0.09000
@<TRIPOS>BOND
      1       1       2 1
      2       1       4 2
      3       1       5 1
      4       2       3 1
      5       3       5 1
      6       2       6 1
      7       2       7 1
      8       3       8 1
      9       3       9 1
@<TRIPOS>ALT_TYPE
CGenFF_4.0_ALT_TYPE_SET
CGenFF_4.0 1 CG2O4 2 CG3C41 3 CG3C41 4 OG2D1 5 OG3C51 6 HGA2 7 HGA2 8 HGA2 9 HGA2
@<TRIPOS>MOLECULE
4_lactone
 9 9 0 0 0
****
USER_CHARGES
INVALID_CHARGES
Pose:   4 Cluster:   4 Fr_nu: 7023195 TotEn:   -20.32
@<TRIPOS>ATOM
      1 C1        -58.1841    5.8450  -20.2456 C.2    1 LIG       0.04000
      2 C2        -58.9723    5.2119  -19.0850 C.3    1 LIG       0.11000
      3 C3        -59.4102    6.6520  -18.8357 C.3    1 LIG       0.08100
      4 O1        -57.4406    5.4763  -21.1262 O.2    1 LIG      -0.32000
      5 O2        -58.6136    7.1047  -19.9653 O.3    1 LIG      -0.27100
      6 H1        -59.7591    4.5259  -19.4027 H      1 LIG       0.09000
      7 H2        -58.3449    4.7660  -18.3115 H      1 LIG       0.09000
      8 H3        -60.4740    6.8562  -18.9849 H      1 LIG       0.09000
      9 H4        -59.0645    7.0943  -17.8973 H      1 LIG       0.09000
@<TRIPOS>BOND
      1       1       2 1
      2       1       4 2
      3       1       5 1
      4       2       3 1
      5       3       5 1
      6       2       6 1
      7       2       7 1
      8       3       8 1
      9       3       9 1
@<TRIPOS>ALT_TYPE
CGenFF_4.0_ALT_TYPE_SET
CGenFF_4.0 1 CG2O4 2 CG3C41 3 CG3C41 4 OG2D1 5 OG3C51 6 HGA2 7 HGA2 8 HGA2 9 HGA2
@<TRIPOS>MOLECULE
4_lactone
 9 9 0 0 0
****
USER_CHARGES
INVALID_CHARGES
Pose:   5 Cluster:   5 Fr_nu: 1349183 TotEn:   -19.92
@<TRIPOS>ATOM
      1 C1        -50.6080    3.8456  -34.0291 C.2    1 LIG       0.04000
      2 C2        -51.7995    2.9749  -34.4668 C.3    1 LIG       0.11000
      3 C3        -51.1563    1.9475  -33.5402 C.3    1 LIG       0.08100
      4 O1        -50.1879    4.9592  -34.2475 O.2    1 LIG      -0.32000
      5 O2        -50.0889    2.8826  -33.2211 O.3    1 LIG      -0.27100
      6 H1        -52.7709    3.3568  -34.1490 H      1 LIG       0.09000
      7 H2        -51.7999    2.7219  -35.5283 H      1 LIG       0.09000
      8 H3        -51.7371    1.6806  -32.6531 H      1 LIG       0.09000
      9 H4        -50.7702    1.0484  -34.0284 H      1 LIG       0.09000
@<TRIPOS>BOND
      1       1       2 1
      2       1       4 2
      3       1       5 1
      4       2       3 1
      5       3       5 1
      6       2       6 1
      7       2       7 1
      8       3       8 1
      9       3       9 1
@<TRIPOS>ALT_TYPE
CGenFF_4.0_ALT_TYPE_SET
CGenFF_4.0 1 CG2O4 2 CG3C41 3 CG3C41 4 OG2D1 5 OG3C51 6 HGA2 7 HGA2 8 HGA2 9 HGA2
@<TRIPOS>MOLECULE
4_lactone
 9 9 0 0 0
****
USER_CHARGES
INVALID_CHARGES
Pose:   6 Cluster:   6 Fr_nu: 2779569 TotEn:   -19.55
@<TRIPOS>ATOM
      1 C1        -50.7313    3.8442  -33.5596 C.2    1 LIG       0.04000
      2 C2        -51.6691    2.6240  -33.5304 C.3    1 LIG       0.11000
      3 C3        -51.9473    3.0304  -34.9744 C.3    1 LIG       0.08100
      4 O1        -49.9786    4.4105  -32.8000 O.2    1 LIG      -0.32000
      5 O2        -51.0269    4.1500  -34.8515 O.3    1 LIG      -0.27100
      6 H1        -51.1555    1.6706  -33.3972 H      1 LIG       0.09000
      7 H2        -52.5078    2.7234  -32.8394 H      1 LIG       0.09000
      8 H3        -51.6186    2.3203  -35.7381 H      1 LIG       0.09000
      9 H4        -52.9663    3.3689  -35.1811 H      1 LIG       0.09000
@<TRIPOS>BOND
      1       1       2 1
      2       1       4 2
      3       1       5 1
      4       2       3 1
      5       3       5 1
      6       2       6 1
      7       2       7 1
      8       3       8 1
      9       3       9 1
@<TRIPOS>ALT_TYPE
CGenFF_4.0_ALT_TYPE_SET
CGenFF_4.0 1 CG2O4 2 CG3C41 3 CG3C41 4 OG2D1 5 OG3C51 6 HGA2 7 HGA2 8 HGA2 9 HGA2
@<TRIPOS>MOLECULE
4_lactone
 9 9 0 0 0
****
USER_CHARGES
INVALID_CHARGES
Pose:   7 Cluster:   7 Fr_nu: 7023747 TotEn:   -19.49
@<TRIPOS>ATOM
      1 C1        -58.3773    4.3881  -20.2093 C.2    1 LIG       0.04000
      2 C2        -59.1720    4.5712  -18.9038 C.3    1 LIG       0.11000
      3 C3        -58.9212    6.0523  -19.1713 C.3    1 LIG       0.08100
      4 O1        -58.0008    3.4721  -20.9046 O.2    1 LIG      -0.32000
      5 O2        -58.1901    5.7237  -20.3850 O.3    1 LIG      -0.27100
      6 H1        -60.2123    4.2482  -18.9665 H      1 LIG       0.09000
      7 H2        -58.6802    4.1585  -18.0215 H      1 LIG       0.09000
      8 H3        -59.8099    6.6520  -19.3858 H      1 LIG       0.09000
      9 H4        -58.2834    6.5615  -18.4436 H      1 LIG       0.09000
@<TRIPOS>BOND
      1       1       2 1
      2       1       4 2
      3       1       5 1
      4       2       3 1
      5       3       5 1
      6       2       6 1
      7       2       7 1
      8       3       8 1
      9       3       9 1
@<TRIPOS>ALT_TYPE
CGenFF_4.0_ALT_TYPE_SET
CGenFF_4.0 1 CG2O4 2 CG3C41 3 CG3C41 4 OG2D1 5 OG3C51 6 HGA2 7 HGA2 8 HGA2 9 HGA2
@<TRIPOS>MOLECULE
4_lactone
 9 9 0 0 0
****
USER_CHARGES
INVALID_CHARGES
Pose:   8 Cluster:   8 Fr_nu: 6953382 TotEn:   -18.05
@<TRIPOS>ATOM
      1 C1        -75.4737   -5.6516  -59.7564 C.2    1 LIG       0.04000
      2 C2        -75.5303   -6.6456  -60.9302 C.3    1 LIG       0.11000
      3 C3        -75.3586   -7.6825  -59.8242 C.3    1 LIG       0.08100
      4 O1        -75.5292   -4.4533  -59.5974 O.2    1 LIG      -0.32000
      5 O2        -75.3215   -6.6286  -58.8225 O.3    1 LIG      -0.27100
      6 H1        -76.4881   -6.6642  -61.4525 H      1 LIG       0.09000
      7 H2        -74.6978   -6.5561  -61.6301 H      1 LIG       0.09000
      8 H3        -76.2065   -8.3555  -59.6702 H      1 LIG       0.09000
      9 H4        -74.4225   -8.2471  -59.8482 H      1 LIG       0.09000
@<TRIPOS>BOND
      1       1       2 1
      2       1       4 2
      3       1       5 1
      4       2       3 1
      5       3       5 1
      6       2       6 1
      7       2       7 1
      8       3       8 1
      9       3       9 1
@<TRIPOS>ALT_TYPE
CGenFF_4.0_ALT_TYPE_SET
CGenFF_4.0 1 CG2O4 2 CG3C41 3 CG3C41 4 OG2D1 5 OG3C51 6 HGA2 7 HGA2 8 HGA2 9 HGA2
@<TRIPOS>MOLECULE
4_lactone
 9 9 0 0 0
****
USER_CHARGES
INVALID_CHARGES
Pose:   9 Cluster:   9 Fr_nu: 1032062 TotEn:   -17.94
@<TRIPOS>ATOM
      1 C1        -76.2401   -7.6802  -57.5254 C.2    1 LIG       0.04000
      2 C2        -76.2691   -8.9310  -58.4221 C.3    1 LIG       0.11000
      3 C3        -75.7167   -7.9702  -59.4708 C.3    1 LIG       0.08100
      4 O1        -76.5197   -7.3933  -56.3836 O.2    1 LIG      -0.32000
      5 O2        -75.7478   -6.8799  -58.5086 O.3    1 LIG      -0.27100
      6 H1        -75.5914   -9.7241  -58.1025 H      1 LIG       0.09000
      7 H2        -77.2712   -9.3180  -58.6142 H      1 LIG       0.09000
      8 H3        -74.6991   -8.1769  -59.8132 H      1 LIG       0.09000
      9 H4        -76.3736   -7.7732  -60.3225 H      1 LIG       0.09000
@<TRIPOS>BOND
      1       1       2 1
      2       1       4 2
      3       1       5 1
      4       2       3 1
      5       3       5 1
      6       2       6 1
      7       2       7 1
      8       3       8 1
      9       3       9 1
@<TRIPOS>ALT_TYPE
CGenFF_4.0_ALT_TYPE_SET
CGenFF_4.0 1 CG2O4 2 CG3C41 3 CG3C41 4 OG2D1 5 OG3C51 6 HGA2 7 HGA2 8 HGA2 9 HGA2
@<TRIPOS>MOLECULE
4_lactone
 9 9 0 0 0
****
USER_CHARGES
INVALID_CHARGES
Pose:  10 Cluster:  10 Fr_nu: 6964127 TotEn:   -17.85
@<TRIPOS>ATOM
      1 C1        -85.1412    2.0767  -50.6122 C.2    1 LIG       0.04000
      2 C2        -84.6224    2.5465  -51.9831 C.3    1 LIG       0.11000
      3 C3        -84.1275    3.7471  -51.1821 C.3    1 LIG       0.08100
      4 O1        -85.7422    1.1278  -50.1621 O.2    1 LIG      -0.32000
      5 O2        -84.6737    3.1755  -49.9612 O.3    1 LIG      -0.27100
      6 H1        -83.8463    1.9083  -52.4083 H      1 LIG       0.09000
      7 H2        -85.4095    2.7531  -52.7101 H      1 LIG       0.09000
      8 H3        -83.0417    3.8619  -51.1229 H      1 LIG       0.09000
      9 H4        -84.5998    4.7030  -51.4246 H      1 LIG       0.09000
@<TRIPOS>BOND
      1       1       2 1
      2       1       4 2
      3       1       5 1
      4       2       3 1
      5       3       5 1
      6       2       6 1
      7       2       7 1
      8       3       8 1
      9       3       9 1
@<TRIPOS>ALT_TYPE
CGenFF_4.0_ALT_TYPE_SET
CGenFF_4.0 1 CG2O4 2 CG3C41 3 CG3C41 4 OG2D1 5 OG3C51 6 HGA2 7 HGA2 8 HGA2 9 HGA2
@<TRIPOS>MOLECULE
4_lactone
 9 9 0 0 0
****
USER_CHARGES
INVALID_CHARGES
Pose:  11 Cluster:  11 Fr_nu: 500569 TotEn:   -17.50
@<TRIPOS>ATOM
      1 C1        -72.7664  -23.9236  -40.7405 C.2    1 LIG       0.04000
      2 C2        -72.4105  -24.2961  -42.1910 C.3    1 LIG       0.11000
      3 C3        -72.1727  -22.7952  -42.3269 C.3    1 LIG       0.08100
      4 O1        -73.1240  -24.4928  -39.7344 O.2    1 LIG      -0.32000
      5 O2        -72.5373  -22.5969  -40.9329 O.3    1 LIG      -0.27100
      6 H1        -71.5247  -24.9264  -42.2846 H      1 LIG       0.09000
      7 H2        -73.2467  -24.6980  -42.7655 H      1 LIG       0.09000
      8 H3        -71.1393  -22.4949  -42.5201 H      1 LIG       0.09000
      9 H4        -72.8554  -22.2685  -42.9995 H      1 LIG       0.09000
@<TRIPOS>BOND
      1       1       2 1
      2       1       4 2
      3       1       5 1
      4       2       3 1
      5       3       5 1
      6       2       6 1
      7       2       7 1
      8       3       8 1
      9       3       9 1
@<TRIPOS>ALT_TYPE
CGenFF_4.0_ALT_TYPE_SET
CGenFF_4.0 1 CG2O4 2 CG3C41 3 CG3C41 4 OG2D1 5 OG3C51 6 HGA2 7 HGA2 8 HGA2 9 HGA2
@<TRIPOS>MOLECULE
4_lactone
 9 9 0 0 0
****
USER_CHARGES
INVALID_CHARGES
Pose:  12 Cluster:  12 Fr_nu: 6791098 TotEn:   -17.43
@<TRIPOS>ATOM
      1 C1        -76.2276   -6.6419  -58.7866 C.2    1 LIG       0.04000
      2 C2        -76.2398   -7.8832  -59.6967 C.3    1 LIG       0.11000
      3 C3        -75.2030   -7.0906  -60.4870 C.3    1 LIG       0.08100
      4 O1        -76.7790   -6.2702  -57.7756 O.2    1 LIG      -0.32000
      5 O2        -75.3002   -5.9914  -59.5394 O.3    1 LIG      -0.27100
      6 H1        -75.8753   -8.7920  -59.2154 H      1 LIG       0.09000
      7 H2        -77.1915   -8.0555  -60.2020 H      1 LIG       0.09000
      8 H3        -74.1963   -7.5168  -60.5081 H      1 LIG       0.09000
      9 H4        -75.5088   -6.7837  -61.4909 H      1 LIG       0.09000
@<TRIPOS>BOND
      1       1       2 1
      2       1       4 2
      3       1       5 1
      4       2       3 1
      5       3       5 1
      6       2       6 1
      7       2       7 1
      8       3       8 1
      9       3       9 1
@<TRIPOS>ALT_TYPE
CGenFF_4.0_ALT_TYPE_SET
CGenFF_4.0 1 CG2O4 2 CG3C41 3 CG3C41 4 OG2D1 5 OG3C51 6 HGA2 7 HGA2 8 HGA2 9 HGA2
@<TRIPOS>MOLECULE
4_lactone
 9 9 0 0 0
****
USER_CHARGES
INVALID_CHARGES
Pose:  13 Cluster:  13 Fr_nu: 4313297 TotEn:   -17.40
@<TRIPOS>ATOM
      1 C1        -60.3260    9.3754  -23.9659 C.2    1 LIG       0.04000
      2 C2        -61.3888   10.4884  -23.9956 C.3    1 LIG       0.11000
      3 C3        -62.1037    9.5314  -24.9448 C.3    1 LIG       0.08100
      4 O1        -59.2568    9.1754  -23.4358 O.2    1 LIG      -0.32000
      5 O2        -61.0174    8.5725  -24.8186 O.3    1 LIG      -0.27100
      6 H1        -61.8807   10.6603  -23.0370 H      1 LIG       0.09000
      7 H2        -61.0416   11.4239  -24.4374 H      1 LIG       0.09000
      8 H3        -63.0488    9.1204  -24.5798 H      1 LIG       0.09000
      9 H4        -62.2123    9.8822  -25.9747 H      1 LIG       0.09000
@<TRIPOS>BOND
      1       1       2 1
      2       1       4 2
      3       1       5 1
      4       2       3 1
      5       3       5 1
      6       2       6 1
      7       2       7 1
      8       3       8 1
      9       3       9 1
@<TRIPOS>ALT_TYPE
CGenFF_4.0_ALT_TYPE_SET
CGenFF_4.0 1 CG2O4 2 CG3C41 3 CG3C41 4 OG2D1 5 OG3C51 6 HGA2 7 HGA2 8 HGA2 9 HGA2
@<TRIPOS>MOLECULE
4_lactone
 9 9 0 0 0
****
USER_CHARGES
INVALID_CHARGES
Pose:  14 Cluster:  14 Fr_nu: 6989200 TotEn:   -17.18
@<TRIPOS>ATOM
      1 C1        -58.6392    2.8512  -19.6699 C.2    1 LIG       0.04000
      2 C2        -60.0066    2.3030  -19.2241 C.3    1 LIG       0.11000
      3 C3        -59.2686    2.0309  -17.9168 C.3    1 LIG       0.08100
      4 O1        -58.1571    3.3500  -20.6615 O.2    1 LIG      -0.32000
      5 O2        -58.0439    2.5798  -18.4775 O.3    1 LIG      -0.27100
      6 H1        -60.7943    3.0565  -19.1754 H      1 LIG       0.09000
      7 H2        -60.3343    1.4208  -19.7765 H      1 LIG       0.09000
      8 H3        -59.6093    2.6065  -17.0518 H      1 LIG       0.09000
      9 H4        -59.1517    0.9765  -17.6518 H      1 LIG       0.09000
@<TRIPOS>BOND
      1       1       2 1
      2       1       4 2
      3       1       5 1
      4       2       3 1
      5       3       5 1
      6       2       6 1
      7       2       7 1
      8       3       8 1
      9       3       9 1
@<TRIPOS>ALT_TYPE
CGenFF_4.0_ALT_TYPE_SET
CGenFF_4.0 1 CG2O4 2 CG3C41 3 CG3C41 4 OG2D1 5 OG3C51 6 HGA2 7 HGA2 8 HGA2 9 HGA2
@<TRIPOS>MOLECULE
4_lactone
 9 9 0 0 0
****
USER_CHARGES
INVALID_CHARGES
Pose:  15 Cluster:  15 Fr_nu: 613366 TotEn:   -17.14
@<TRIPOS>ATOM
      1 C1        -77.7452  -13.1720  -46.4381 C.2    1 LIG       0.04000
      2 C2        -79.1699  -13.2006  -45.8563 C.3    1 LIG       0.11000
      3 C3        -79.4415  -14.1199  -47.0434 C.3    1 LIG       0.08100
      4 O1        -76.6824  -12.6577  -46.1728 O.2    1 LIG      -0.32000
      5 O2        -78.0578  -13.9959  -47.4740 O.3    1 LIG      -0.27100
      6 H1        -79.2399  -13.6654  -44.8717 H      1 LIG       0.09000
      7 H2        -79.6790  -12.2356  -45.8773 H      1 LIG       0.09000
      8 H3        -79.6950  -15.1537  -46.7937 H      1 LIG       0.09000
      9 H4        -80.1327  -13.7282  -47.7948 H      1 LIG       0.09000
@<TRIPOS>BOND
      1       1       2 1
      2       1       4 2
      3       1       5 1
      4       2       3 1
      5       3       5 1
      6       2       6 1
      7       2       7 1
      8       3       8 1
      9       3       9 1
@<TRIPOS>ALT_TYPE
CGenFF_4.0_ALT_TYPE_SET
CGenFF_4.0 1 CG2O4 2 CG3C41 3 CG3C41 4 OG2D1 5 OG3C51 6 HGA2 7 HGA2 8 HGA2 9 HGA2
@<TRIPOS>MOLECULE
4_lactone
 9 9 0 0 0
****
USER_CHARGES
INVALID_CHARGES
Pose:  16 Cluster:  16 Fr_nu: 6802231 TotEn:   -16.94
@<TRIPOS>ATOM
      1 C1        -58.9550   10.4198  -23.8868 C.2    1 LIG       0.04000
      2 C2        -59.4273   11.8259  -24.2977 C.3    1 LIG       0.11000
      3 C3        -57.9430   12.0468  -24.5731 C.3    1 LIG       0.08100
      4 O1        -59.4510    9.3964  -23.4734 O.2    1 LIG      -0.32000
      5 O2        -57.6479   10.6862  -24.1523 O.3    1 LIG      -0.27100
      6 H1        -60.0786   11.8390  -25.1731 H      1 LIG       0.09000
      7 H2        -59.8502   12.4105  -23.4791 H      1 LIG       0.09000
      8 H3        -57.6750   12.2121  -25.6202 H      1 LIG       0.09000
      9 H4        -57.4487   12.7818  -23.9319 H      1 LIG       0.09000
@<TRIPOS>BOND
      1       1       2 1
      2       1       4 2
      3       1       5 1
      4       2       3 1
      5       3       5 1
      6       2       6 1
      7       2       7 1
      8       3       8 1
      9       3       9 1
@<TRIPOS>ALT_TYPE
CGenFF_4.0_ALT_TYPE_SET
CGenFF_4.0 1 CG2O4 2 CG3C41 3 CG3C41 4 OG2D1 5 OG3C51 6 HGA2 7 HGA2 8 HGA2 9 HGA2
@<TRIPOS>MOLECULE
4_lactone
 9 9 0 0 0
****
USER_CHARGES
INVALID_CHARGES
Pose:  17 Cluster:  17 Fr_nu: 7037746 TotEn:   -16.89
@<TRIPOS>ATOM
      1 C1        -57.9781    4.0754  -19.6449 C.2    1 LIG       0.04000
      2 C2        -58.4128    3.9003  -18.1787 C.3    1 LIG       0.11000
      3 C3        -59.0390    2.6132  -18.7073 C.3    1 LIG       0.08100
      4 O1        -57.3615    4.8820  -20.3033 O.2    1 LIG      -0.32000
      5 O2        -58.5612    2.9145  -20.0476 O.3    1 LIG      -0.27100
      6 H1        -57.5841    3.7719  -17.4807 H      1 LIG       0.09000
      7 H2        -59.1136    4.6598  -17.8283 H      1 LIG       0.09000
      8 H3        -58.6072    1.6845  -18.3245 H      1 LIG       0.09000
      9 H4        -60.1310    2.5702  -18.6703 H      1 LIG       0.09000
@<TRIPOS>BOND
      1       1       2 1
      2       1       4 2
      3       1       5 1
      4       2       3 1
      5       3       5 1
      6       2       6 1
      7       2       7 1
      8       3       8 1
      9       3       9 1
@<TRIPOS>ALT_TYPE
CGenFF_4.0_ALT_TYPE_SET
CGenFF_4.0 1 CG2O4 2 CG3C41 3 CG3C41 4 OG2D1 5 OG3C51 6 HGA2 7 HGA2 8 HGA2 9 HGA2
@<TRIPOS>MOLECULE
4_lactone
 9 9 0 0 0
****
USER_CHARGES
INVALID_CHARGES
Pose:  18 Cluster:  18 Fr_nu: 1559694 TotEn:   -16.65
@<TRIPOS>ATOM
      1 C1        -44.2663    1.8486  -41.6675 C.2    1 LIG       0.04000
      2 C2        -45.2167    2.9812  -41.2396 C.3    1 LIG       0.11000
      3 C3        -45.9778    1.8432  -40.5660 C.3    1 LIG       0.08100
      4 O1        -43.2451    1.7332  -42.3064 O.2    1 LIG      -0.32000
      5 O2        -44.9948    0.8838  -41.0444 O.3    1 LIG      -0.27100
      6 H1        -44.7646    3.7119  -40.5672 H      1 LIG       0.09000
      7 H2        -45.7300    3.4693  -42.0697 H      1 LIG       0.09000
      8 H3        -46.0102    1.8765  -39.4736 H      1 LIG       0.09000
      9 H4        -46.9719    1.6358  -40.9714 H      1 LIG       0.09000
@<TRIPOS>BOND
      1       1       2 1
      2       1       4 2
      3       1       5 1
      4       2       3 1
      5       3       5 1
      6       2       6 1
      7       2       7 1
      8       3       8 1
      9       3       9 1
@<TRIPOS>ALT_TYPE
CGenFF_4.0_ALT_TYPE_SET
CGenFF_4.0 1 CG2O4 2 CG3C41 3 CG3C41 4 OG2D1 5 OG3C51 6 HGA2 7 HGA2 8 HGA2 9 HGA2
@<TRIPOS>MOLECULE
4_lactone
 9 9 0 0 0
****
USER_CHARGES
INVALID_CHARGES
Pose:  19 Cluster:  19 Fr_nu:  94744 TotEn:   -16.55
@<TRIPOS>ATOM
      1 C1        -75.2501   -9.6471  -44.2812 C.2    1 LIG       0.04000
      2 C2        -76.6589   -9.6636  -43.6612 C.3    1 LIG       0.11000
      3 C3        -76.6365  -11.1257  -44.0967 C.3    1 LIG       0.08100
      4 O1        -74.3562   -8.8483  -44.4458 O.2    1 LIG      -0.32000
      5 O2        -75.2988  -10.9574  -44.6423 O.3    1 LIG      -0.27100
      6 H1        -76.6737   -9.4904  -42.5841 H      1 LIG       0.09000
      7 H2        -77.3795   -9.0261  -44.1762 H      1 LIG       0.09000
      8 H3        -76.6524  -11.8612  -43.2877 H      1 LIG       0.09000
      9 H4        -77.3561  -11.3974  -44.8739 H      1 LIG       0.09000
@<TRIPOS>BOND
      1       1       2 1
      2       1       4 2
      3       1       5 1
      4       2       3 1
      5       3       5 1
      6       2       6 1
      7       2       7 1
      8       3       8 1
      9       3       9 1
@<TRIPOS>ALT_TYPE
CGenFF_4.0_ALT_TYPE_SET
CGenFF_4.0 1 CG2O4 2 CG3C41 3 CG3C41 4 OG2D1 5 OG3C51 6 HGA2 7 HGA2 8 HGA2 9 HGA2
@<TRIPOS>MOLECULE
4_lactone
 9 9 0 0 0
****
USER_CHARGES
INVALID_CHARGES
Pose:  20 Cluster:  20 Fr_nu: 7037623 TotEn:   -16.39
@<TRIPOS>ATOM
      1 C1        -57.2806    4.8820  -20.2445 C.2    1 LIG       0.04000
      2 C2        -58.0758    4.6657  -18.9445 C.3    1 LIG       0.11000
      3 C3        -58.2636    3.2597  -19.5066 C.3    1 LIG       0.08100
      4 O1        -56.6685    5.7791  -20.7782 O.2    1 LIG      -0.32000
      5 O2        -57.4884    3.6124  -20.6857 O.3    1 LIG      -0.27100
      6 H1        -57.4739    4.7365  -18.0371 H      1 LIG       0.09000
      7 H2        -58.9803    5.2715  -18.8697 H      1 LIG       0.09000
      8 H3        -57.7893    2.4551  -18.9381 H      1 LIG       0.09000
      9 H4        -59.2905    2.9892  -19.7671 H      1 LIG       0.09000
@<TRIPOS>BOND
      1       1       2 1
      2       1       4 2
      3       1       5 1
      4       2       3 1
      5       3       5 1
      6       2       6 1
      7       2       7 1
      8       3       8 1
      9       3       9 1
@<TRIPOS>ALT_TYPE
CGenFF_4.0_ALT_TYPE_SET
CGenFF_4.0 1 CG2O4 2 CG3C41 3 CG3C41 4 OG2D1 5 OG3C51 6 HGA2 7 HGA2 8 HGA2 9 HGA2
@<TRIPOS>MOLECULE
4_lactone
 9 9 0 0 0
****
USER_CHARGES
INVALID_CHARGES
Pose:  21 Cluster:  21 Fr_nu: 6830185 TotEn:   -16.27
@<TRIPOS>ATOM
      1 C1        -52.8594  -20.4847  -31.7768 C.2    1 LIG       0.04000
      2 C2        -53.8017  -21.0003  -32.8792 C.3    1 LIG       0.11000
      3 C3        -53.7243  -22.3010  -32.0854 C.3    1 LIG       0.08100
      4 O1        -52.2944  -19.4521  -31.4958 O.2    1 LIG      -0.32000
      5 O2        -52.8346  -21.6752  -31.1198 O.3    1 LIG      -0.27100
      6 H1        -54.7776  -20.5126  -32.8951 H      1 LIG       0.09000
      7 H2        -53.3530  -21.0238  -33.8736 H      1 LIG       0.09000
      8 H3        -54.6581  -22.6284  -31.6202 H      1 LIG       0.09000
      9 H4        -53.2386  -23.1370  -32.5962 H      1 LIG       0.09000
@<TRIPOS>BOND
      1       1       2 1
      2       1       4 2
      3       1       5 1
      4       2       3 1
      5       3       5 1
      6       2       6 1
      7       2       7 1
      8       3       8 1
      9       3       9 1
@<TRIPOS>ALT_TYPE
CGenFF_4.0_ALT_TYPE_SET
CGenFF_4.0 1 CG2O4 2 CG3C41 3 CG3C41 4 OG2D1 5 OG3C51 6 HGA2 7 HGA2 8 HGA2 9 HGA2
@<TRIPOS>MOLECULE
4_lactone
 9 9 0 0 0
****
USER_CHARGES
INVALID_CHARGES
Pose:  22 Cluster:  22 Fr_nu: 6966621 TotEn:   -16.20
@<TRIPOS>ATOM
      1 C1        -85.5076    3.2001  -49.7536 C.2    1 LIG       0.04000
      2 C2        -86.2159    4.5478  -49.5272 C.3    1 LIG       0.11000
      3 C3        -84.9859    5.1074  -50.2357 C.3    1 LIG       0.08100
      4 O1        -85.7146    2.0316  -49.5168 O.2    1 LIG      -0.32000
      5 O2        -84.4395    3.7667  -50.3762 O.3    1 LIG      -0.27100
      6 H1        -87.1598    4.6508  -50.0645 H      1 LIG       0.09000
      7 H2        -86.3245    4.8228  -48.4768 H      1 LIG       0.09000
      8 H3        -85.1699    5.5718  -51.2083 H      1 LIG       0.09000
      9 H4        -84.3385    5.7431  -49.6254 H      1 LIG       0.09000
@<TRIPOS>BOND
      1       1       2 1
      2       1       4 2
      3       1       5 1
      4       2       3 1
      5       3       5 1
      6       2       6 1
      7       2       7 1
      8       3       8 1
      9       3       9 1
@<TRIPOS>ALT_TYPE
CGenFF_4.0_ALT_TYPE_SET
CGenFF_4.0 1 CG2O4 2 CG3C41 3 CG3C41 4 OG2D1 5 OG3C51 6 HGA2 7 HGA2 8 HGA2 9 HGA2
@<TRIPOS>MOLECULE
4_lactone
 9 9 0 0 0
****
USER_CHARGES
INVALID_CHARGES
Pose:  23 Cluster:  23 Fr_nu: 930710 TotEn:   -15.96
@<TRIPOS>ATOM
      1 C1        -72.2676  -23.7559  -40.8007 C.2    1 LIG       0.04000
      2 C2        -71.9363  -23.6065  -42.2964 C.3    1 LIG       0.11000
      3 C3        -71.6534  -25.1025  -42.1978 C.3    1 LIG       0.08100
      4 O1        -72.6327  -23.0457  -39.8915 O.2    1 LIG      -0.32000
      5 O2        -71.9970  -25.0887  -40.7845 O.3    1 LIG      -0.27100
      6 H1        -72.7895  -23.3256  -42.9158 H      1 LIG       0.09000
      7 H2        -71.0717  -22.9725  -42.4998 H      1 LIG       0.09000
      8 H3        -72.3238  -25.7501  -42.7694 H      1 LIG       0.09000
      9 H4        -70.6121  -25.3970  -42.3552 H      1 LIG       0.09000
@<TRIPOS>BOND
      1       1       2 1
      2       1       4 2
      3       1       5 1
      4       2       3 1
      5       3       5 1
      6       2       6 1
      7       2       7 1
      8       3       8 1
      9       3       9 1
@<TRIPOS>ALT_TYPE
CGenFF_4.0_ALT_TYPE_SET
CGenFF_4.0 1 CG2O4 2 CG3C41 3 CG3C41 4 OG2D1 5 OG3C51 6 HGA2 7 HGA2 8 HGA2 9 HGA2
@<TRIPOS>MOLECULE
4_lactone
 9 9 0 0 0
****
USER_CHARGES
INVALID_CHARGES
Pose:  24 Cluster:  24 Fr_nu: 914825 TotEn:   -15.84
@<TRIPOS>ATOM
      1 C1        -60.9657   -0.0881  -25.6329 C.2    1 LIG       0.04000
      2 C2        -62.2084    0.7301  -25.2388 C.3    1 LIG       0.11000
      3 C3        -62.9419   -0.5690  -25.5585 C.3    1 LIG       0.08100
      4 O1        -59.7710    0.0859  -25.7148 O.2    1 LIG      -0.32000
      5 O2        -61.6831   -1.2119  -25.9014 O.3    1 LIG      -0.27100
      6 H1        -62.2253    1.0384  -24.1923 H      1 LIG       0.09000
      7 H2        -62.4183    1.5695  -25.9038 H      1 LIG       0.09000
      8 H3        -63.4275   -1.0598  -24.7106 H      1 LIG       0.09000
      9 H4        -63.6194   -0.5294  -26.4158 H      1 LIG       0.09000
@<TRIPOS>BOND
      1       1       2 1
      2       1       4 2
      3       1       5 1
      4       2       3 1
      5       3       5 1
      6       2       6 1
      7       2       7 1
      8       3       8 1
      9       3       9 1
@<TRIPOS>ALT_TYPE
CGenFF_4.0_ALT_TYPE_SET
CGenFF_4.0 1 CG2O4 2 CG3C41 3 CG3C41 4 OG2D1 5 OG3C51 6 HGA2 7 HGA2 8 HGA2 9 HGA2
@<TRIPOS>MOLECULE
4_lactone
 9 9 0 0 0
****
USER_CHARGES
INVALID_CHARGES
Pose:  25 Cluster:  25 Fr_nu: 4942403 TotEn:   -15.70
@<TRIPOS>ATOM
      1 C1        -51.9508    4.3839  -34.4155 C.2    1 LIG       0.04000
      2 C2        -52.4481    2.9810  -34.8078 C.3    1 LIG       0.11000
      3 C3        -52.0597    2.6397  -33.3723 C.3    1 LIG       0.08100
      4 O1        -51.8396    5.4702  -34.9370 O.2    1 LIG      -0.32000
      5 O2        -51.6259    4.0099  -33.1489 O.3    1 LIG      -0.27100
      6 H1        -53.5144    2.9335  -35.0341 H      1 LIG       0.09000
      7 H2        -51.8546    2.5000  -35.5870 H      1 LIG       0.09000
      8 H3        -52.8858    2.3654  -32.7106 H      1 LIG       0.09000
      9 H4        -51.2322    1.9334  -33.2629 H      1 LIG       0.09000
@<TRIPOS>BOND
      1       1       2 1
      2       1       4 2
      3       1       5 1
      4       2       3 1
      5       3       5 1
      6       2       6 1
      7       2       7 1
      8       3       8 1
      9       3       9 1
@<TRIPOS>ALT_TYPE
CGenFF_4.0_ALT_TYPE_SET
CGenFF_4.0 1 CG2O4 2 CG3C41 3 CG3C41 4 OG2D1 5 OG3C51 6 HGA2 7 HGA2 8 HGA2 9 HGA2
@<TRIPOS>MOLECULE
4_lactone
 9 9 0 0 0
****
USER_CHARGES
INVALID_CHARGES
Pose:  26 Cluster:  26 Fr_nu: 6519821 TotEn:   -15.44
@<TRIPOS>ATOM
      1 C1        -83.3645    3.2002  -50.9029 C.2    1 LIG       0.04000
      2 C2        -83.2194    4.7022  -51.2061 C.3    1 LIG       0.11000
      3 C3        -82.1830    4.2141  -52.2137 C.3    1 LIG       0.08100
      4 O1        -84.0160    2.4970  -50.1643 O.2    1 LIG      -0.32000
      5 O2        -82.4281    2.8357  -51.8194 O.3    1 LIG      -0.27100
      6 H1        -84.1144    5.1594  -51.6309 H      1 LIG       0.09000
      7 H2        -82.8308    5.2893  -50.3723 H      1 LIG       0.09000
      8 H3        -82.4293    4.3824  -53.2657 H      1 LIG       0.09000
      9 H4        -81.1508    4.5125  -52.0108 H      1 LIG       0.09000
@<TRIPOS>BOND
      1       1       2 1
      2       1       4 2
      3       1       5 1
      4       2       3 1
      5       3       5 1
      6       2       6 1
      7       2       7 1
      8       3       8 1
      9       3       9 1
@<TRIPOS>ALT_TYPE
CGenFF_4.0_ALT_TYPE_SET
CGenFF_4.0 1 CG2O4 2 CG3C41 3 CG3C41 4 OG2D1 5 OG3C51 6 HGA2 7 HGA2 8 HGA2 9 HGA2
@<TRIPOS>MOLECULE
4_lactone
 9 9 0 0 0
****
USER_CHARGES
INVALID_CHARGES
Pose:  27 Cluster:  27 Fr_nu:   9836 TotEn:   -15.35
@<TRIPOS>ATOM
      1 C1        -75.5202  -12.6097  -44.1020 C.2    1 LIG       0.04000
      2 C2        -76.6889  -12.2820  -45.0486 C.3    1 LIG       0.11000
      3 C3        -76.6926  -10.9569  -44.2922 C.3    1 LIG       0.08100
      4 O1        -74.7668  -13.5349  -43.9003 O.2    1 LIG      -0.32000
      5 O2        -75.5809  -11.4072  -43.4695 O.3    1 LIG      -0.27100
      6 H1        -76.4073  -12.2257  -46.1012 H      1 LIG       0.09000
      7 H2        -77.5680  -12.9124  -44.9055 H      1 LIG       0.09000
      8 H3        -76.4270  -10.0747  -44.8810 H      1 LIG       0.09000
      9 H4        -77.5840  -10.7600  -43.6902 H      1 LIG       0.09000
@<TRIPOS>BOND
      1       1       2 1
      2       1       4 2
      3       1       5 1
      4       2       3 1
      5       3       5 1
      6       2       6 1
      7       2       7 1
      8       3       8 1
      9       3       9 1
@<TRIPOS>ALT_TYPE
CGenFF_4.0_ALT_TYPE_SET
CGenFF_4.0 1 CG2O4 2 CG3C41 3 CG3C41 4 OG2D1 5 OG3C51 6 HGA2 7 HGA2 8 HGA2 9 HGA2
@<TRIPOS>MOLECULE
4_lactone
 9 9 0 0 0
****
USER_CHARGES
INVALID_CHARGES
Pose:  28 Cluster:  28 Fr_nu:  34168 TotEn:   -14.93
@<TRIPOS>ATOM
      1 C1        -78.9622  -14.6521  -44.9101 C.2    1 LIG       0.04000
      2 C2        -79.4688  -13.2484  -45.2872 C.3    1 LIG       0.11000
      3 C3        -79.2229  -13.7396  -46.7106 C.3    1 LIG       0.08100
      4 O1        -78.7682  -15.2901  -43.9003 O.2    1 LIG      -0.32000
      5 O2        -78.7654  -15.0238  -46.2034 O.3    1 LIG      -0.27100
      6 H1        -80.5114  -13.0651  -45.0228 H      1 LIG       0.09000
      7 H2        -78.8241  -12.4361  -44.9475 H      1 LIG       0.09000
      8 H3        -80.1140  -13.8471  -47.3351 H      1 LIG       0.09000
      9 H4        -78.4327  -13.2197  -47.2591 H      1 LIG       0.09000
@<TRIPOS>BOND
      1       1       2 1
      2       1       4 2
      3       1       5 1
      4       2       3 1
      5       3       5 1
      6       2       6 1
      7       2       7 1
      8       3       8 1
      9       3       9 1
@<TRIPOS>ALT_TYPE
CGenFF_4.0_ALT_TYPE_SET
CGenFF_4.0 1 CG2O4 2 CG3C41 3 CG3C41 4 OG2D1 5 OG3C51 6 HGA2 7 HGA2 8 HGA2 9 HGA2
@<TRIPOS>MOLECULE
4_lactone
 9 9 0 0 0
****
USER_CHARGES
INVALID_CHARGES
Pose:  29 Cluster:  29 Fr_nu: 7018987 TotEn:   -14.89
@<TRIPOS>ATOM
      1 C1        -85.9263    2.9943  -49.4815 C.2    1 LIG       0.04000
      2 C2        -86.4064    4.4490  -49.6313 C.3    1 LIG       0.11000
      3 C3        -87.7477    3.8595  -49.2054 C.3    1 LIG       0.08100
      4 O1        -84.8946    2.3761  -49.6153 O.2    1 LIG      -0.32000
      5 O2        -87.1514    2.5364  -49.1084 O.3    1 LIG      -0.27100
      6 H1        -85.9490    5.1441  -48.9256 H      1 LIG       0.09000
      7 H2        -86.3587    4.8307  -50.6525 H      1 LIG       0.09000
      8 H3        -88.1301    4.2012  -48.2397 H      1 LIG       0.09000
      9 H4        -88.5375    3.8897  -49.9611 H      1 LIG       0.09000
@<TRIPOS>BOND
      1       1       2 1
      2       1       4 2
      3       1       5 1
      4       2       3 1
      5       3       5 1
      6       2       6 1
      7       2       7 1
      8       3       8 1
      9       3       9 1
@<TRIPOS>ALT_TYPE
CGenFF_4.0_ALT_TYPE_SET
CGenFF_4.0 1 CG2O4 2 CG3C41 3 CG3C41 4 OG2D1 5 OG3C51 6 HGA2 7 HGA2 8 HGA2 9 HGA2
@<TRIPOS>MOLECULE
4_lactone
 9 9 0 0 0
****
USER_CHARGES
INVALID_CHARGES
Pose:  30 Cluster:  30 Fr_nu: 1949197 TotEn:   -14.54
@<TRIPOS>ATOM
      1 C1        -79.7150  -20.6352  -33.5628 C.2    1 LIG       0.04000
      2 C2        -78.5477  -21.6383  -33.5398 C.3    1 LIG       0.11000
      3 C3        -79.5743  -22.5710  -34.1753 C.3    1 LIG       0.08100
      4 O1        -79.9127  -19.4874  -33.2345 O.2    1 LIG      -0.32000
      5 O2        -80.5785  -21.5197  -34.1299 O.3    1 LIG      -0.27100
      6 H1        -77.7061  -21.3571  -34.1748 H      1 LIG       0.09000
      7 H2        -78.2150  -21.9115  -32.5370 H      1 LIG       0.09000
      8 H3        -79.3612  -22.8809  -35.2020 H      1 LIG       0.09000
      9 H4        -79.8673  -23.4328  -33.5694 H      1 LIG       0.09000
@<TRIPOS>BOND
      1       1       2 1
      2       1       4 2
      3       1       5 1
      4       2       3 1
      5       3       5 1
      6       2       6 1
      7       2       7 1
      8       3       8 1
      9       3       9 1
@<TRIPOS>ALT_TYPE
CGenFF_4.0_ALT_TYPE_SET
CGenFF_4.0 1 CG2O4 2 CG3C41 3 CG3C41 4 OG2D1 5 OG3C51 6 HGA2 7 HGA2 8 HGA2 9 HGA2
@<TRIPOS>MOLECULE
4_lactone
 9 9 0 0 0
****
USER_CHARGES
INVALID_CHARGES
Pose:  31 Cluster:  31 Fr_nu: 6713317 TotEn:   -14.35
@<TRIPOS>ATOM
      1 C1        -59.7785    9.5016  -24.0400 C.2    1 LIG       0.04000
      2 C2        -60.0761   10.9958  -24.2588 C.3    1 LIG       0.11000
      3 C3        -59.8260   11.0801  -22.7560 C.3    1 LIG       0.08100
      4 O1        -59.7224    8.4948  -24.7091 O.2    1 LIG      -0.32000
      5 O2        -59.5700    9.6492  -22.7042 O.3    1 LIG      -0.27100
      6 H1        -59.3476   11.5075  -24.8896 H      1 LIG       0.09000
      7 H2        -61.0974   11.2038  -24.5822 H      1 LIG       0.09000
      8 H3        -58.9483   11.6579  -22.4536 H      1 LIG       0.09000
      9 H4        -60.6923   11.3554  -22.1484 H      1 LIG       0.09000
@<TRIPOS>BOND
      1       1       2 1
      2       1       4 2
      3       1       5 1
      4       2       3 1
      5       3       5 1
      6       2       6 1
      7       2       7 1
      8       3       8 1
      9       3       9 1
@<TRIPOS>ALT_TYPE
CGenFF_4.0_ALT_TYPE_SET
CGenFF_4.0 1 CG2O4 2 CG3C41 3 CG3C41 4 OG2D1 5 OG3C51 6 HGA2 7 HGA2 8 HGA2 9 HGA2
@<TRIPOS>MOLECULE
4_lactone
 9 9 0 0 0
****
USER_CHARGES
INVALID_CHARGES
Pose:  32 Cluster:  32 Fr_nu: 6199041 TotEn:   -14.11
@<TRIPOS>ATOM
      1 C1        -71.2889    5.3223  -47.4426 C.2    1 LIG       0.04000
      2 C2        -69.9063    4.7321  -47.7731 C.3    1 LIG       0.11000
      3 C3        -70.6525    3.4042  -47.6844 C.3    1 LIG       0.08100
      4 O1        -71.7760    6.4176  -47.2772 O.2    1 LIG      -0.32000
      5 O2        -71.8902    4.1041  -47.3780 O.3    1 LIG      -0.27100
      6 H1        -69.5323    5.0001  -48.7624 H      1 LIG       0.09000
      7 H2        -69.1526    4.9052  -47.0031 H      1 LIG       0.09000
      8 H3        -70.7286    2.8404  -48.6181 H      1 LIG       0.09000
      9 H4        -70.3493    2.7467  -46.8650 H      1 LIG       0.09000
@<TRIPOS>BOND
      1       1       2 1
      2       1       4 2
      3       1       5 1
      4       2       3 1
      5       3       5 1
      6       2       6 1
      7       2       7 1
      8       3       8 1
      9       3       9 1
@<TRIPOS>ALT_TYPE
CGenFF_4.0_ALT_TYPE_SET
CGenFF_4.0 1 CG2O4 2 CG3C41 3 CG3C41 4 OG2D1 5 OG3C51 6 HGA2 7 HGA2 8 HGA2 9 HGA2
@<TRIPOS>MOLECULE
4_lactone
 9 9 0 0 0
****
USER_CHARGES
INVALID_CHARGES
Pose:  33 Cluster:  33 Fr_nu: 3318269 TotEn:   -14.09
@<TRIPOS>ATOM
      1 C1        -79.2063  -22.9107  -32.3760 C.2    1 LIG       0.04000
      2 C2        -78.4367  -22.1411  -33.4644 C.3    1 LIG       0.11000
      3 C3        -79.2843  -22.9887  -34.4083 C.3    1 LIG       0.08100
      4 O1        -79.2441  -22.9494  -31.1671 O.2    1 LIG      -0.32000
      5 O2        -79.9275  -23.6336  -33.2743 O.3    1 LIG      -0.27100
      6 H1        -78.6392  -21.0690  -33.4796 H      1 LIG       0.09000
      7 H2        -77.3644  -22.3432  -33.4788 H      1 LIG       0.09000
      8 H3        -80.0040  -22.4391  -35.0211 H      1 LIG       0.09000
      9 H4        -78.7328  -23.7081  -35.0199 H      1 LIG       0.09000
@<TRIPOS>BOND
      1       1       2 1
      2       1       4 2
      3       1       5 1
      4       2       3 1
      5       3       5 1
      6       2       6 1
      7       2       7 1
      8       3       8 1
      9       3       9 1
@<TRIPOS>ALT_TYPE
CGenFF_4.0_ALT_TYPE_SET
CGenFF_4.0 1 CG2O4 2 CG3C41 3 CG3C41 4 OG2D1 5 OG3C51 6 HGA2 7 HGA2 8 HGA2 9 HGA2
@<TRIPOS>MOLECULE
4_lactone
 9 9 0 0 0
****
USER_CHARGES
INVALID_CHARGES
Pose:  34 Cluster:  34 Fr_nu: 3739151 TotEn:   -14.03
@<TRIPOS>ATOM
      1 C1        -46.8899    1.6019  -41.0038 C.2    1 LIG       0.04000
      2 C2        -47.5954    2.8909  -40.5455 C.3    1 LIG       0.11000
      3 C3        -48.6514    2.4577  -41.5579 C.3    1 LIG       0.08100
      4 O1        -45.8666    1.0065  -40.7534 O.2    1 LIG      -0.32000
      5 O2        -47.8695    1.2769  -41.8894 O.3    1 LIG      -0.27100
      6 H1        -47.9085    2.8799  -39.5004 H      1 LIG       0.09000
      7 H2        -47.0526    3.8060  -40.7881 H      1 LIG       0.09000
      8 H3        -49.6265    2.1916  -41.1408 H      1 LIG       0.09000
      9 H4        -48.7729    3.1150  -42.4232 H      1 LIG       0.09000
@<TRIPOS>BOND
      1       1       2 1
      2       1       4 2
      3       1       5 1
      4       2       3 1
      5       3       5 1
      6       2       6 1
      7       2       7 1
      8       3       8 1
      9       3       9 1
@<TRIPOS>ALT_TYPE
CGenFF_4.0_ALT_TYPE_SET
CGenFF_4.0 1 CG2O4 2 CG3C41 3 CG3C41 4 OG2D1 5 OG3C51 6 HGA2 7 HGA2 8 HGA2 9 HGA2
@<TRIPOS>MOLECULE
4_lactone
 9 9 0 0 0
****
USER_CHARGES
INVALID_CHARGES
Pose:  35 Cluster:  35 Fr_nu: 723939 TotEn:   -14.00
@<TRIPOS>ATOM
      1 C1        -45.0016  -12.3423  -35.7629 C.2    1 LIG       0.04000
      2 C2        -44.0011  -11.2123  -36.0651 C.3    1 LIG       0.11000
      3 C3        -45.2379  -10.3282  -35.9357 C.3    1 LIG       0.08100
      4 O1        -44.9787  -13.5458  -35.6388 O.2    1 LIG      -0.32000
      5 O2        -46.0613  -11.4957  -35.6628 O.3    1 LIG      -0.27100
      6 H1        -43.2384  -11.0753  -35.2970 H      1 LIG       0.09000
      7 H2        -43.5575  -11.2648  -37.0607 H      1 LIG       0.09000
      8 H3        -45.2355   -9.6307  -35.0936 H      1 LIG       0.09000
      9 H4        -45.5523   -9.8201  -36.8515 H      1 LIG       0.09000
@<TRIPOS>BOND
      1       1       2 1
      2       1       4 2
      3       1       5 1
      4       2       3 1
      5       3       5 1
      6       2       6 1
      7       2       7 1
      8       3       8 1
      9       3       9 1
@<TRIPOS>ALT_TYPE
CGenFF_4.0_ALT_TYPE_SET
CGenFF_4.0 1 CG2O4 2 CG3C41 3 CG3C41 4 OG2D1 5 OG3C51 6 HGA2 7 HGA2 8 HGA2 9 HGA2
@<TRIPOS>MOLECULE
4_lactone
 9 9 0 0 0
****
USER_CHARGES
INVALID_CHARGES
Pose:  36 Cluster:  36 Fr_nu: 480828 TotEn:   -13.98
@<TRIPOS>ATOM
      1 C1        -77.5545  -13.4253  -45.2040 C.2    1 LIG       0.04000
      2 C2        -79.0759  -13.1976  -45.1512 C.3    1 LIG       0.11000
      3 C3        -79.0221  -13.7243  -46.5821 C.3    1 LIG       0.08100
      4 O1        -76.6048  -13.2872  -44.4669 O.2    1 LIG      -0.32000
      5 O2        -77.5798  -13.8850  -46.4837 O.3    1 LIG      -0.27100
      6 H1        -79.5966  -13.8320  -44.4322 H      1 LIG       0.09000
      7 H2        -79.3661  -12.1514  -45.0413 H      1 LIG       0.09000
      8 H3        -79.5235  -14.6807  -46.7540 H      1 LIG       0.09000
      9 H4        -79.2941  -13.0054  -47.3599 H      1 LIG       0.09000
@<TRIPOS>BOND
      1       1       2 1
      2       1       4 2
      3       1       5 1
      4       2       3 1
      5       3       5 1
      6       2       6 1
      7       2       7 1
      8       3       8 1
      9       3       9 1
@<TRIPOS>ALT_TYPE
CGenFF_4.0_ALT_TYPE_SET
CGenFF_4.0 1 CG2O4 2 CG3C41 3 CG3C41 4 OG2D1 5 OG3C51 6 HGA2 7 HGA2 8 HGA2 9 HGA2
@<TRIPOS>MOLECULE
4_lactone
 9 9 0 0 0
****
USER_CHARGES
INVALID_CHARGES
Pose:  37 Cluster:  37 Fr_nu: 1954496 TotEn:   -13.72
@<TRIPOS>ATOM
      1 C1        -77.1358  -13.4568  -45.9040 C.2    1 LIG       0.04000
      2 C2        -78.3743  -13.7108  -46.7820 C.3    1 LIG       0.11000
      3 C3        -79.0936  -12.9513  -45.6712 C.3    1 LIG       0.08100
      4 O1        -75.9516  -13.7033  -45.9375 O.2    1 LIG      -0.32000
      5 O2        -77.8404  -12.7898  -44.9508 O.3    1 LIG      -0.27100
      6 H1        -78.3422  -13.2128  -47.7523 H      1 LIG       0.09000
      7 H2        -78.6388  -14.7644  -46.8847 H      1 LIG       0.09000
      8 H3        -79.5214  -11.9866  -45.9573 H      1 LIG       0.09000
      9 H4        -79.8168  -13.5336  -45.0937 H      1 LIG       0.09000
@<TRIPOS>BOND
      1       1       2 1
      2       1       4 2
      3       1       5 1
      4       2       3 1
      5       3       5 1
      6       2       6 1
      7       2       7 1
      8       3       8 1
      9       3       9 1
@<TRIPOS>ALT_TYPE
CGenFF_4.0_ALT_TYPE_SET
CGenFF_4.0 1 CG2O4 2 CG3C41 3 CG3C41 4 OG2D1 5 OG3C51 6 HGA2 7 HGA2 8 HGA2 9 HGA2
@<TRIPOS>MOLECULE
4_lactone
 9 9 0 0 0
****
USER_CHARGES
INVALID_CHARGES
Pose:  38 Cluster:  38 Fr_nu:  27048 TotEn:   -13.63
@<TRIPOS>ATOM
      1 C1        -80.8470   -7.1054  -31.2205 C.2    1 LIG       0.04000
      2 C2        -80.6123   -8.6258  -31.2728 C.3    1 LIG       0.11000
      3 C3        -81.1504   -8.4777  -32.6928 C.3    1 LIG       0.08100
      4 O1        -80.7086   -6.2074  -30.4214 O.2    1 LIG      -0.32000
      5 O2        -81.3189   -7.0466  -32.4947 O.3    1 LIG      -0.27100
      6 H1        -79.5641   -8.9177  -31.1916 H      1 LIG       0.09000
      7 H2        -81.2383   -9.1969  -30.5852 H      1 LIG       0.09000
      8 H3        -80.4383   -8.6927  -33.4941 H      1 LIG       0.09000
      9 H4        -82.1062   -8.9714  -32.8888 H      1 LIG       0.09000
@<TRIPOS>BOND
      1       1       2 1
      2       1       4 2
      3       1       5 1
      4       2       3 1
      5       3       5 1
      6       2       6 1
      7       2       7 1
      8       3       8 1
      9       3       9 1
@<TRIPOS>ALT_TYPE
CGenFF_4.0_ALT_TYPE_SET
CGenFF_4.0 1 CG2O4 2 CG3C41 3 CG3C41 4 OG2D1 5 OG3C51 6 HGA2 7 HGA2 8 HGA2 9 HGA2
@<TRIPOS>MOLECULE
4_lactone
 9 9 0 0 0
****
USER_CHARGES
INVALID_CHARGES
Pose:  39 Cluster:  39 Fr_nu: 2460150 TotEn:   -13.48
@<TRIPOS>ATOM
      1 C1        -71.9461  -23.9224  -40.3887 C.2    1 LIG       0.04000
      2 C2        -71.6039  -24.8556  -41.5639 C.3    1 LIG       0.11000
      3 C3        -70.6075  -23.7539  -41.9126 C.3    1 LIG       0.08100
      4 O1        -72.7037  -23.9155  -39.4451 O.2    1 LIG      -0.32000
      5 O2        -71.0378  -22.9801  -40.7586 O.3    1 LIG      -0.27100
      6 H1        -71.1688  -25.8098  -41.2630 H      1 LIG       0.09000
      7 H2        -72.4215  -24.9975  -42.2726 H      1 LIG       0.09000
      8 H3        -69.5520  -24.0302  -41.8419 H      1 LIG       0.09000
      9 H4        -70.8011  -23.2217  -42.8480 H      1 LIG       0.09000
@<TRIPOS>BOND
      1       1       2 1
      2       1       4 2
      3       1       5 1
      4       2       3 1
      5       3       5 1
      6       2       6 1
      7       2       7 1
      8       3       8 1
      9       3       9 1
@<TRIPOS>ALT_TYPE
CGenFF_4.0_ALT_TYPE_SET
CGenFF_4.0 1 CG2O4 2 CG3C41 3 CG3C41 4 OG2D1 5 OG3C51 6 HGA2 7 HGA2 8 HGA2 9 HGA2
@<TRIPOS>MOLECULE
4_lactone
 9 9 0 0 0
****
USER_CHARGES
INVALID_CHARGES
Pose:  40 Cluster:  40 Fr_nu: 7019543 TotEn:   -13.47
@<TRIPOS>ATOM
      1 C1        -86.3514    1.9678  -50.4537 C.2    1 LIG       0.04000
      2 C2        -86.7065    3.3298  -51.0767 C.3    1 LIG       0.11000
      3 C3        -85.2712    3.6762  -50.6921 C.3    1 LIG       0.08100
      4 O1        -86.8967    0.9051  -50.2596 O.2    1 LIG      -0.32000
      5 O2        -85.0832    2.3445  -50.1383 O.3    1 LIG      -0.27100
      6 H1        -86.9135    3.2896  -52.1472 H      1 LIG       0.09000
      7 H2        -87.4859    3.8746  -50.5415 H      1 LIG       0.09000
      8 H3        -84.5900    3.8659  -51.5261 H      1 LIG       0.09000
      9 H4        -85.1616    4.4490  -49.9263 H      1 LIG       0.09000
@<TRIPOS>BOND
      1       1       2 1
      2       1       4 2
      3       1       5 1
      4       2       3 1
      5       3       5 1
      6       2       6 1
      7       2       7 1
      8       3       8 1
      9       3       9 1
@<TRIPOS>ALT_TYPE
CGenFF_4.0_ALT_TYPE_SET
CGenFF_4.0 1 CG2O4 2 CG3C41 3 CG3C41 4 OG2D1 5 OG3C51 6 HGA2 7 HGA2 8 HGA2 9 HGA2
@<TRIPOS>MOLECULE
4_lactone
 9 9 0 0 0
****
USER_CHARGES
INVALID_CHARGES
Pose:  41 Cluster:  41 Fr_nu: 994536 TotEn:   -13.28
@<TRIPOS>ATOM
      1 C1        -77.5229  -12.7650  -45.3039 C.2    1 LIG       0.04000
      2 C2        -78.9223  -12.8274  -45.9419 C.3    1 LIG       0.11000
      3 C3        -78.8983  -14.2608  -45.4199 C.3    1 LIG       0.08100
      4 O1        -76.6354  -11.9525  -45.1754 O.2    1 LIG      -0.32000
      5 O2        -77.5687  -14.0525  -44.8682 O.3    1 LIG      -0.27100
      6 H1        -79.6543  -12.1658  -45.4760 H      1 LIG       0.09000
      7 H2        -78.9220  -12.7177  -47.0276 H      1 LIG       0.09000
      8 H3        -79.6272  -14.4927  -44.6385 H      1 LIG       0.09000
      9 H4        -78.8978  -15.0416  -46.1854 H      1 LIG       0.09000
@<TRIPOS>BOND
      1       1       2 1
      2       1       4 2
      3       1       5 1
      4       2       3 1
      5       3       5 1
      6       2       6 1
      7       2       7 1
      8       3       8 1
      9       3       9 1
@<TRIPOS>ALT_TYPE
CGenFF_4.0_ALT_TYPE_SET
CGenFF_4.0 1 CG2O4 2 CG3C41 3 CG3C41 4 OG2D1 5 OG3C51 6 HGA2 7 HGA2 8 HGA2 9 HGA2
@<TRIPOS>MOLECULE
4_lactone
 9 9 0 0 0
****
USER_CHARGES
INVALID_CHARGES
Pose:  42 Cluster:  42 Fr_nu: 273659 TotEn:   -13.21
@<TRIPOS>ATOM
      1 C1        -76.6371  -13.1115  -45.3677 C.2    1 LIG       0.04000
      2 C2        -78.0835  -13.6363  -45.4098 C.3    1 LIG       0.11000
      3 C3        -77.9117  -13.4605  -46.9156 C.3    1 LIG       0.08100
      4 O1        -75.7995  -12.8680  -44.5290 O.2    1 LIG      -0.32000
      5 O2        -76.5537  -12.9783  -46.7186 O.3    1 LIG      -0.27100
      6 H1        -78.1945  -14.6647  -45.0626 H      1 LIG       0.09000
      7 H2        -78.8109  -12.9758  -44.9349 H      1 LIG       0.09000
      8 H3        -77.9311  -14.3811  -47.5053 H      1 LIG       0.09000
      9 H4        -78.5457  -12.6983  -47.3769 H      1 LIG       0.09000
@<TRIPOS>BOND
      1       1       2 1
      2       1       4 2
      3       1       5 1
      4       2       3 1
      5       3       5 1
      6       2       6 1
      7       2       7 1
      8       3       8 1
      9       3       9 1
@<TRIPOS>ALT_TYPE
CGenFF_4.0_ALT_TYPE_SET
CGenFF_4.0 1 CG2O4 2 CG3C41 3 CG3C41 4 OG2D1 5 OG3C51 6 HGA2 7 HGA2 8 HGA2 9 HGA2
@<TRIPOS>MOLECULE
4_lactone
 9 9 0 0 0
****
USER_CHARGES
INVALID_CHARGES
Pose:  43 Cluster:  43 Fr_nu: 146689 TotEn:   -13.18
@<TRIPOS>ATOM
      1 C1        -81.4715  -19.1659  -48.4616 C.2    1 LIG       0.04000
      2 C2        -81.6318  -18.2612  -47.2267 C.3    1 LIG       0.11000
      3 C3        -83.0450  -18.8362  -47.2135 C.3    1 LIG       0.08100
      4 O1        -80.6069  -19.4376  -49.2635 O.2    1 LIG      -0.32000
      5 O2        -82.7457  -19.6363  -48.3907 O.3    1 LIG      -0.27100
      6 H1        -80.9984  -18.5417  -46.3837 H      1 LIG       0.09000
      7 H2        -81.5556  -17.1944  -47.4434 H      1 LIG       0.09000
      8 H3        -83.2934  -19.4628  -46.3526 H      1 LIG       0.09000
      9 H4        -83.8476  -18.1195  -47.4083 H      1 LIG       0.09000
@<TRIPOS>BOND
      1       1       2 1
      2       1       4 2
      3       1       5 1
      4       2       3 1
      5       3       5 1
      6       2       6 1
      7       2       7 1
      8       3       8 1
      9       3       9 1
@<TRIPOS>ALT_TYPE
CGenFF_4.0_ALT_TYPE_SET
CGenFF_4.0 1 CG2O4 2 CG3C41 3 CG3C41 4 OG2D1 5 OG3C51 6 HGA2 7 HGA2 8 HGA2 9 HGA2
@<TRIPOS>MOLECULE
4_lactone
 9 9 0 0 0
****
USER_CHARGES
INVALID_CHARGES
Pose:  44 Cluster:  44 Fr_nu:  73301 TotEn:   -12.87
@<TRIPOS>ATOM
      1 C1        -79.7278  -20.7368  -32.9108 C.2    1 LIG       0.04000
      2 C2        -78.2001  -20.7825  -32.7288 C.3    1 LIG       0.11000
      3 C3        -78.3602  -22.2019  -33.2650 C.3    1 LIG       0.08100
      4 O1        -80.6244  -19.9427  -32.7383 O.2    1 LIG      -0.32000
      5 O2        -79.7974  -22.0110  -33.3813 O.3    1 LIG      -0.27100
      6 H1        -77.6538  -20.0917  -33.3728 H      1 LIG       0.09000
      7 H2        -77.8727  -20.7015  -31.6910 H      1 LIG       0.09000
      8 H3        -77.8992  -22.3957  -34.2374 H      1 LIG       0.09000
      9 H4        -78.1169  -23.0024  -32.5609 H      1 LIG       0.09000
@<TRIPOS>BOND
      1       1       2 1
      2       1       4 2
      3       1       5 1
      4       2       3 1
      5       3       5 1
      6       2       6 1
      7       2       7 1
      8       3       8 1
      9       3       9 1
@<TRIPOS>ALT_TYPE
CGenFF_4.0_ALT_TYPE_SET
CGenFF_4.0 1 CG2O4 2 CG3C41 3 CG3C41 4 OG2D1 5 OG3C51 6 HGA2 7 HGA2 8 HGA2 9 HGA2
@<TRIPOS>MOLECULE
4_lactone
 9 9 0 0 0
****
USER_CHARGES
INVALID_CHARGES
Pose:  45 Cluster:  45 Fr_nu: 480789 TotEn:   -12.79
@<TRIPOS>ATOM
      1 C1        -77.8465  -13.4297  -47.4981 C.2    1 LIG       0.04000
      2 C2        -78.9619  -13.7810  -46.4972 C.3    1 LIG       0.11000
      3 C3        -77.7910  -13.9807  -45.5396 C.3    1 LIG       0.08100
      4 O1        -77.7600  -13.0968  -48.6583 O.2    1 LIG      -0.32000
      5 O2        -76.8515  -13.6268  -46.5920 O.3    1 LIG      -0.27100
      6 H1        -79.6286  -12.9496  -46.2633 H      1 LIG       0.09000
      7 H2        -79.5235  -14.6807  -46.7540 H      1 LIG       0.09000
      8 H3        -77.7399  -13.2804  -44.7013 H      1 LIG       0.09000
      9 H4        -77.6363  -15.0054  -45.1909 H      1 LIG       0.09000
@<TRIPOS>BOND
      1       1       2 1
      2       1       4 2
      3       1       5 1
      4       2       3 1
      5       3       5 1
      6       2       6 1
      7       2       7 1
      8       3       8 1
      9       3       9 1
@<TRIPOS>ALT_TYPE
CGenFF_4.0_ALT_TYPE_SET
CGenFF_4.0 1 CG2O4 2 CG3C41 3 CG3C41 4 OG2D1 5 OG3C51 6 HGA2 7 HGA2 8 HGA2 9 HGA2
@<TRIPOS>MOLECULE
4_lactone
 9 9 0 0 0
****
USER_CHARGES
INVALID_CHARGES
Pose:  46 Cluster:  46 Fr_nu: 480534 TotEn:   -12.74
@<TRIPOS>ATOM
      1 C1        -78.2572  -13.9188  -46.7252 C.2    1 LIG       0.04000
      2 C2        -79.7489  -14.1366  -46.4140 C.3    1 LIG       0.11000
      3 C3        -79.2039  -14.7763  -45.1405 C.3    1 LIG       0.08100
      4 O1        -77.5914  -13.4345  -47.6119 O.2    1 LIG      -0.32000
      5 O2        -77.8412  -14.5035  -45.5698 O.3    1 LIG      -0.27100
      6 H1        -80.3145  -13.2139  -46.2759 H      1 LIG       0.09000
      7 H2        -80.2540  -14.8126  -47.1059 H      1 LIG       0.09000
      8 H3        -79.4448  -14.2568  -44.2090 H      1 LIG       0.09000
      9 H4        -79.3852  -15.8496  -45.0370 H      1 LIG       0.09000
@<TRIPOS>BOND
      1       1       2 1
      2       1       4 2
      3       1       5 1
      4       2       3 1
      5       3       5 1
      6       2       6 1
      7       2       7 1
      8       3       8 1
      9       3       9 1
@<TRIPOS>ALT_TYPE
CGenFF_4.0_ALT_TYPE_SET
CGenFF_4.0 1 CG2O4 2 CG3C41 3 CG3C41 4 OG2D1 5 OG3C51 6 HGA2 7 HGA2 8 HGA2 9 HGA2
@<TRIPOS>MOLECULE
4_lactone
 9 9 0 0 0
****
USER_CHARGES
INVALID_CHARGES
Pose:  47 Cluster:  47 Fr_nu:   9945 TotEn:   -12.68
@<TRIPOS>ATOM
      1 C1        -81.9657   -7.4867  -31.7117 C.2    1 LIG       0.04000
      2 C2        -80.5618   -8.1167  -31.7479 C.3    1 LIG       0.11000
      3 C3        -80.9631   -8.4890  -33.1721 C.3    1 LIG       0.08100
      4 O1        -82.6528   -6.8813  -30.9207 O.2    1 LIG      -0.32000
      5 O2        -82.2577   -7.8518  -32.9889 O.3    1 LIG      -0.27100
      6 H1        -79.7476   -7.3959  -31.6584 H      1 LIG       0.09000
      7 H2        -80.4306   -8.9520  -31.0582 H      1 LIG       0.09000
      8 H3        -80.3865   -8.0091  -33.9675 H      1 LIG       0.09000
      9 H4        -81.0666   -9.5597  -33.3683 H      1 LIG       0.09000
@<TRIPOS>BOND
      1       1       2 1
      2       1       4 2
      3       1       5 1
      4       2       3 1
      5       3       5 1
      6       2       6 1
      7       2       7 1
      8       3       8 1
      9       3       9 1
@<TRIPOS>ALT_TYPE
CGenFF_4.0_ALT_TYPE_SET
CGenFF_4.0 1 CG2O4 2 CG3C41 3 CG3C41 4 OG2D1 5 OG3C51 6 HGA2 7 HGA2 8 HGA2 9 HGA2
@<TRIPOS>MOLECULE
4_lactone
 9 9 0 0 0
****
USER_CHARGES
INVALID_CHARGES
Pose:  48 Cluster:  48 Fr_nu: 991511 TotEn:   -12.58
@<TRIPOS>ATOM
      1 C1        -80.1015  -21.8005  -33.3494 C.2    1 LIG       0.04000
      2 C2        -78.8762  -22.7073  -33.1360 C.3    1 LIG       0.11000
      3 C3        -78.1766  -21.3852  -32.8350 C.3    1 LIG       0.08100
      4 O1        -81.2667  -21.9296  -33.6496 O.2    1 LIG      -0.32000
      5 O2        -79.4151  -20.6599  -33.0706 O.3    1 LIG      -0.27100
      6 H1        -78.9720  -23.3949  -32.2943 H      1 LIG       0.09000
      7 H2        -78.5436  -23.2258  -34.0368 H      1 LIG       0.09000
      8 H3        -77.8245  -21.2588  -31.8076 H      1 LIG       0.09000
      9 H4        -77.3979  -21.0915  -33.5443 H      1 LIG       0.09000
@<TRIPOS>BOND
      1       1       2 1
      2       1       4 2
      3       1       5 1
      4       2       3 1
      5       3       5 1
      6       2       6 1
      7       2       7 1
      8       3       8 1
      9       3       9 1
@<TRIPOS>ALT_TYPE
CGenFF_4.0_ALT_TYPE_SET
CGenFF_4.0 1 CG2O4 2 CG3C41 3 CG3C41 4 OG2D1 5 OG3C51 6 HGA2 7 HGA2 8 HGA2 9 HGA2
@<TRIPOS>MOLECULE
4_lactone
 9 9 0 0 0
****
USER_CHARGES
INVALID_CHARGES
Pose:  49 Cluster:  49 Fr_nu: 3099929 TotEn:   -12.29
@<TRIPOS>ATOM
      1 C1        -51.1232    3.4429  -34.8678 C.2    1 LIG       0.04000
      2 C2        -50.9408    2.4033  -33.7475 C.3    1 LIG       0.11000
      3 C3        -51.9323    3.2951  -33.0061 C.3    1 LIG       0.08100
      4 O1        -50.7057    3.6314  -35.9879 O.2    1 LIG      -0.32000
      5 O2        -52.0016    4.1921  -34.1490 O.3    1 LIG      -0.27100
      6 H1        -51.3005    1.4054  -34.0029 H      1 LIG       0.09000
      7 H2        -49.9321    2.3680  -33.3326 H      1 LIG       0.09000
      8 H3        -52.9041    2.8438  -32.7882 H      1 LIG       0.09000
      9 H4        -51.5397    3.8023  -32.1206 H      1 LIG       0.09000
@<TRIPOS>BOND
      1       1       2 1
      2       1       4 2
      3       1       5 1
      4       2       3 1
      5       3       5 1
      6       2       6 1
      7       2       7 1
      8       3       8 1
      9       3       9 1
@<TRIPOS>ALT_TYPE
CGenFF_4.0_ALT_TYPE_SET
CGenFF_4.0 1 CG2O4 2 CG3C41 3 CG3C41 4 OG2D1 5 OG3C51 6 HGA2 7 HGA2 8 HGA2 9 HGA2
@<TRIPOS>MOLECULE
4_lactone
 9 9 0 0 0
****
USER_CHARGES
INVALID_CHARGES
Pose:  50 Cluster:  50 Fr_nu: 364163 TotEn:   -12.10
@<TRIPOS>ATOM
      1 C1        -75.6814  -11.8474  -44.7552 C.2    1 LIG       0.04000
      2 C2        -76.5333  -13.0684  -45.1458 C.3    1 LIG       0.11000
      3 C3        -75.8690  -13.6957  -43.9238 C.3    1 LIG       0.08100
      4 O1        -75.4910  -10.7241  -45.1629 O.2    1 LIG      -0.32000
      5 O2        -75.1267  -12.4688  -43.6801 O.3    1 LIG      -0.27100
      6 H1        -77.6092  -12.9043  -45.0680 H      1 LIG       0.09000
      7 H2        -76.2669  -13.5077  -46.1085 H      1 LIG       0.09000
      8 H3        -76.5371  -13.9346  -43.0918 H      1 LIG       0.09000
      9 H4        -75.2001  -14.5358  -44.1298 H      1 LIG       0.09000
@<TRIPOS>BOND
      1       1       2 1
      2       1       4 2
      3       1       5 1
      4       2       3 1
      5       3       5 1
      6       2       6 1
      7       2       7 1
      8       3       8 1
      9       3       9 1
@<TRIPOS>ALT_TYPE
CGenFF_4.0_ALT_TYPE_SET
CGenFF_4.0 1 CG2O4 2 CG3C41 3 CG3C41 4 OG2D1 5 OG3C51 6 HGA2 7 HGA2 8 HGA2 9 HGA2
@<TRIPOS>MOLECULE
4_lactone
 9 9 0 0 0
****
USER_CHARGES
INVALID_CHARGES
Pose:  51 Cluster:  51 Fr_nu: 6439080 TotEn:   -12.08
@<TRIPOS>ATOM
      1 C1        -54.3200  -21.8164  -24.4605 C.2    1 LIG       0.04000
      2 C2        -55.0988  -21.2338  -25.6535 C.3    1 LIG       0.11000
      3 C3        -54.6453  -22.5168  -26.3436 C.3    1 LIG       0.08100
      4 O1        -54.0629  -21.4994  -23.3213 O.2    1 LIG      -0.32000
      5 O2        -53.9505  -22.9370  -25.1368 O.3    1 LIG      -0.27100
      6 H1        -56.1725  -21.1419  -25.4826 H      1 LIG       0.09000
      7 H2        -54.6789  -20.3079  -26.0500 H      1 LIG       0.09000
      8 H3        -55.4414  -23.2157  -26.6146 H      1 LIG       0.09000
      9 H4        -53.9534  -22.3834  -27.1797 H      1 LIG       0.09000
@<TRIPOS>BOND
      1       1       2 1
      2       1       4 2
      3       1       5 1
      4       2       3 1
      5       3       5 1
      6       2       6 1
      7       2       7 1
      8       3       8 1
      9       3       9 1
@<TRIPOS>ALT_TYPE
CGenFF_4.0_ALT_TYPE_SET
CGenFF_4.0 1 CG2O4 2 CG3C41 3 CG3C41 4 OG2D1 5 OG3C51 6 HGA2 7 HGA2 8 HGA2 9 HGA2
@<TRIPOS>MOLECULE
4_lactone
 9 9 0 0 0
****
USER_CHARGES
INVALID_CHARGES
Pose:  52 Cluster:  52 Fr_nu: 217528 TotEn:   -11.96
@<TRIPOS>ATOM
      1 C1        -50.8274  -10.8674  -26.8455 C.2    1 LIG       0.04000
      2 C2        -50.2869  -11.3778  -28.1933 C.3    1 LIG       0.11000
      3 C3        -50.0610  -12.6668  -27.4089 C.3    1 LIG       0.08100
      4 O1        -51.2962   -9.8442  -26.4011 O.2    1 LIG      -0.32000
      5 O2        -50.5978  -12.0465  -26.2078 O.3    1 LIG      -0.27100
      6 H1        -51.0375  -11.4296  -28.9835 H      1 LIG       0.09000
      7 H2        -49.3856  -10.8658  -28.5344 H      1 LIG       0.09000
      8 H3        -50.6625  -13.5241  -27.7231 H      1 LIG       0.09000
      9 H4        -49.0163  -12.9614  -27.2764 H      1 LIG       0.09000
@<TRIPOS>BOND
      1       1       2 1
      2       1       4 2
      3       1       5 1
      4       2       3 1
      5       3       5 1
      6       2       6 1
      7       2       7 1
      8       3       8 1
      9       3       9 1
@<TRIPOS>ALT_TYPE
CGenFF_4.0_ALT_TYPE_SET
CGenFF_4.0 1 CG2O4 2 CG3C41 3 CG3C41 4 OG2D1 5 OG3C51 6 HGA2 7 HGA2 8 HGA2 9 HGA2
@<TRIPOS>MOLECULE
4_lactone
 9 9 0 0 0
****
USER_CHARGES
INVALID_CHARGES
Pose:  53 Cluster:  53 Fr_nu:  22894 TotEn:   -11.81
@<TRIPOS>ATOM
      1 C1        -50.3253  -10.8105  -25.9852 C.2    1 LIG       0.04000
      2 C2        -51.2509  -10.9527  -27.2068 C.3    1 LIG       0.11000
      3 C3        -50.5817  -12.3185  -27.3279 C.3    1 LIG       0.08100
      4 O1        -50.0902   -9.9828  -25.1344 O.2    1 LIG      -0.32000
      5 O2        -49.7698  -12.0405  -26.1535 O.3    1 LIG      -0.27100
      6 H1        -52.3139  -10.9663  -26.9611 H      1 LIG       0.09000
      7 H2        -51.0380  -10.2469  -28.0113 H      1 LIG       0.09000
      8 H3        -51.2346  -13.1815  -27.1715 H      1 LIG       0.09000
      9 H4        -49.9638  -12.4636  -28.2183 H      1 LIG       0.09000
@<TRIPOS>BOND
      1       1       2 1
      2       1       4 2
      3       1       5 1
      4       2       3 1
      5       3       5 1
      6       2       6 1
      7       2       7 1
      8       3       8 1
      9       3       9 1
@<TRIPOS>ALT_TYPE
CGenFF_4.0_ALT_TYPE_SET
CGenFF_4.0 1 CG2O4 2 CG3C41 3 CG3C41 4 OG2D1 5 OG3C51 6 HGA2 7 HGA2 8 HGA2 9 HGA2
@<TRIPOS>MOLECULE
4_lactone
 9 9 0 0 0
****
USER_CHARGES
INVALID_CHARGES
Pose:  54 Cluster:  54 Fr_nu: 1158856 TotEn:   -11.79
@<TRIPOS>ATOM
      1 C1        -80.2970  -21.3470  -33.6127 C.2    1 LIG       0.04000
      2 C2        -78.9651  -21.5006  -32.8566 C.3    1 LIG       0.11000
      3 C3        -78.8302  -22.7543  -33.7157 C.3    1 LIG       0.08100
      4 O1        -81.2268  -20.5729  -33.6356 O.2    1 LIG      -0.32000
      5 O2        -80.1122  -22.4782  -34.3448 O.3    1 LIG      -0.27100
      6 H1        -78.2437  -20.7076  -33.0594 H      1 LIG       0.09000
      7 H2        -79.0786  -21.6700  -31.7846 H      1 LIG       0.09000
      8 H3        -78.0138  -22.7445  -34.4429 H      1 LIG       0.09000
      9 H4        -78.8457  -23.7027  -33.1717 H      1 LIG       0.09000
@<TRIPOS>BOND
      1       1       2 1
      2       1       4 2
      3       1       5 1
      4       2       3 1
      5       3       5 1
      6       2       6 1
      7       2       7 1
      8       3       8 1
      9       3       9 1
@<TRIPOS>ALT_TYPE
CGenFF_4.0_ALT_TYPE_SET
CGenFF_4.0 1 CG2O4 2 CG3C41 3 CG3C41 4 OG2D1 5 OG3C51 6 HGA2 7 HGA2 8 HGA2 9 HGA2
@<TRIPOS>MOLECULE
4_lactone
 9 9 0 0 0
****
USER_CHARGES
INVALID_CHARGES
Pose:  55 Cluster:  55 Fr_nu: 3320727 TotEn:   -11.66
@<TRIPOS>ATOM
      1 C1        -80.1885  -21.7538  -33.9433 C.2    1 LIG       0.04000
      2 C2        -78.8373  -22.4729  -33.7807 C.3    1 LIG       0.11000
      3 C3        -79.3619  -22.7551  -32.3760 C.3    1 LIG       0.08100
      4 O1        -80.7747  -21.1386  -34.8048 O.2    1 LIG      -0.32000
      5 O2        -80.5925  -22.0404  -32.6767 O.3    1 LIG      -0.27100
      6 H1        -78.7163  -23.3449  -34.4252 H      1 LIG       0.09000
      7 H2        -77.9711  -21.8118  -33.8397 H      1 LIG       0.09000
      8 H3        -79.5526  -23.8065  -32.1440 H      1 LIG       0.09000
      9 H4        -78.8093  -22.2786  -31.5616 H      1 LIG       0.09000
@<TRIPOS>BOND
      1       1       2 1
      2       1       4 2
      3       1       5 1
      4       2       3 1
      5       3       5 1
      6       2       6 1
      7       2       7 1
      8       3       8 1
      9       3       9 1
@<TRIPOS>ALT_TYPE
CGenFF_4.0_ALT_TYPE_SET
CGenFF_4.0 1 CG2O4 2 CG3C41 3 CG3C41 4 OG2D1 5 OG3C51 6 HGA2 7 HGA2 8 HGA2 9 HGA2
@<TRIPOS>MOLECULE
4_lactone
 9 9 0 0 0
****
USER_CHARGES
INVALID_CHARGES
Pose:  56 Cluster:  56 Fr_nu: 6627406 TotEn:   -11.44
@<TRIPOS>ATOM
      1 C1        -58.4636    0.5614  -41.4289 C.2    1 LIG       0.04000
      2 C2        -58.6268    1.5580  -40.2672 C.3    1 LIG       0.11000
      3 C3        -57.6058    0.6520  -39.5854 C.3    1 LIG       0.08100
      4 O1        -58.9094    0.4083  -42.5434 O.2    1 LIG      -0.32000
      5 O2        -57.5579   -0.2026  -40.7614 O.3    1 LIG      -0.27100
      6 H1        -58.2850    2.5686  -40.4960 H      1 LIG       0.09000
      7 H2        -59.6241    1.5664  -39.8245 H      1 LIG       0.09000
      8 H3        -56.6334    1.1067  -39.3775 H      1 LIG       0.09000
      9 H4        -57.9687    0.1088  -38.7086 H      1 LIG       0.09000
@<TRIPOS>BOND
      1       1       2 1
      2       1       4 2
      3       1       5 1
      4       2       3 1
      5       3       5 1
      6       2       6 1
      7       2       7 1
      8       3       8 1
      9       3       9 1
@<TRIPOS>ALT_TYPE
CGenFF_4.0_ALT_TYPE_SET
CGenFF_4.0 1 CG2O4 2 CG3C41 3 CG3C41 4 OG2D1 5 OG3C51 6 HGA2 7 HGA2 8 HGA2 9 HGA2
@<TRIPOS>MOLECULE
4_lactone
 9 9 0 0 0
****
USER_CHARGES
INVALID_CHARGES
Pose:  57 Cluster:  57 Fr_nu: 6790920 TotEn:   -11.26
@<TRIPOS>ATOM
      1 C1        -40.9868   -0.4464  -47.0935 C.2    1 LIG       0.04000
      2 C2        -41.0091   -0.0060  -48.5682 C.3    1 LIG       0.11000
      3 C3        -40.7656    1.3767  -47.9708 C.3    1 LIG       0.08100
      4 O1        -41.1044   -1.4748  -46.4667 O.2    1 LIG      -0.32000
      5 O2        -40.7709    0.8138  -46.6297 O.3    1 LIG      -0.27100
      6 H1        -40.1934   -0.4135  -49.1673 H      1 LIG       0.09000
      7 H2        -41.9727   -0.1471  -49.0606 H      1 LIG       0.09000
      8 H3        -39.8022    1.8340  -48.2123 H      1 LIG       0.09000
      9 H4        -41.5756    2.0986  -48.1068 H      1 LIG       0.09000
@<TRIPOS>BOND
      1       1       2 1
      2       1       4 2
      3       1       5 1
      4       2       3 1
      5       3       5 1
      6       2       6 1
      7       2       7 1
      8       3       8 1
      9       3       9 1
@<TRIPOS>ALT_TYPE
CGenFF_4.0_ALT_TYPE_SET
CGenFF_4.0 1 CG2O4 2 CG3C41 3 CG3C41 4 OG2D1 5 OG3C51 6 HGA2 7 HGA2 8 HGA2 9 HGA2
@<TRIPOS>MOLECULE
4_lactone
 9 9 0 0 0
****
USER_CHARGES
INVALID_CHARGES
Pose:  58 Cluster:  58 Fr_nu: 1085498 TotEn:   -11.11
@<TRIPOS>ATOM
      1 C1        -80.6420  -22.4055  -34.1099 C.2    1 LIG       0.04000
      2 C2        -79.6173  -23.5018  -33.7674 C.3    1 LIG       0.11000
      3 C3        -78.6353  -22.3341  -33.7777 C.3    1 LIG       0.08100
      4 O1        -81.8303  -22.3297  -34.3254 O.2    1 LIG      -0.32000
      5 O2        -79.7124  -21.4127  -34.1037 O.3    1 LIG      -0.27100
      6 H1        -79.7794  -23.9759  -32.7981 H      1 LIG       0.09000
      7 H2        -79.4797  -24.2445  -34.5550 H      1 LIG       0.09000
      8 H3        -78.1760  -22.0930  -32.8151 H      1 LIG       0.09000
      9 H4        -77.8779  -22.3618  -34.5658 H      1 LIG       0.09000
@<TRIPOS>BOND
      1       1       2 1
      2       1       4 2
      3       1       5 1
      4       2       3 1
      5       3       5 1
      6       2       6 1
      7       2       7 1
      8       3       8 1
      9       3       9 1
@<TRIPOS>ALT_TYPE
CGenFF_4.0_ALT_TYPE_SET
CGenFF_4.0 1 CG2O4 2 CG3C41 3 CG3C41 4 OG2D1 5 OG3C51 6 HGA2 7 HGA2 8 HGA2 9 HGA2
@<TRIPOS>MOLECULE
4_lactone
 9 9 0 0 0
****
USER_CHARGES
INVALID_CHARGES
Pose:  59 Cluster:  59 Fr_nu: 1724665 TotEn:   -10.99
@<TRIPOS>ATOM
      1 C1        -49.9886  -12.0315  -26.7570 C.2    1 LIG       0.04000
      2 C2        -50.5252  -12.7632  -28.0003 C.3    1 LIG       0.11000
      3 C3        -49.1946  -13.5050  -27.9149 C.3    1 LIG       0.08100
      4 O1        -50.3603  -11.1605  -26.0037 O.2    1 LIG      -0.32000
      5 O2        -48.8221  -12.7306  -26.7414 O.3    1 LIG      -0.27100
      6 H1        -51.4159  -13.3651  -27.8133 H      1 LIG       0.09000
      7 H2        -50.6554  -12.1214  -28.8732 H      1 LIG       0.09000
      8 H3        -49.2612  -14.5727  -27.6888 H      1 LIG       0.09000
      9 H4        -48.5046  -13.3329  -28.7455 H      1 LIG       0.09000
@<TRIPOS>BOND
      1       1       2 1
      2       1       4 2
      3       1       5 1
      4       2       3 1
      5       3       5 1
      6       2       6 1
      7       2       7 1
      8       3       8 1
      9       3       9 1
@<TRIPOS>ALT_TYPE
CGenFF_4.0_ALT_TYPE_SET
CGenFF_4.0 1 CG2O4 2 CG3C41 3 CG3C41 4 OG2D1 5 OG3C51 6 HGA2 7 HGA2 8 HGA2 9 HGA2
@<TRIPOS>MOLECULE
4_lactone
 9 9 0 0 0
****
USER_CHARGES
INVALID_CHARGES
Pose:  60 Cluster:  60 Fr_nu: 3121558 TotEn:   -10.75
@<TRIPOS>ATOM
      1 C1        -79.7213  -20.0516  -32.2941 C.2    1 LIG       0.04000
      2 C2        -78.4954  -20.9053  -31.9230 C.3    1 LIG       0.11000
      3 C3        -78.5355  -21.2807  -33.4012 C.3    1 LIG       0.08100
      4 O1        -80.4886  -19.3006  -31.7360 O.2    1 LIG      -0.32000
      5 O2        -79.6986  -20.4303  -33.6002 O.3    1 LIG      -0.27100
      6 H1        -77.6280  -20.3247  -31.6051 H      1 LIG       0.09000
      7 H2        -78.7112  -21.7134  -31.2221 H      1 LIG       0.09000
      8 H3        -77.6835  -20.9449  -33.9986 H      1 LIG       0.09000
      9 H4        -78.7627  -22.3286  -33.6157 H      1 LIG       0.09000
@<TRIPOS>BOND
      1       1       2 1
      2       1       4 2
      3       1       5 1
      4       2       3 1
      5       3       5 1
      6       2       6 1
      7       2       7 1
      8       3       8 1
      9       3       9 1
@<TRIPOS>ALT_TYPE
CGenFF_4.0_ALT_TYPE_SET
CGenFF_4.0 1 CG2O4 2 CG3C41 3 CG3C41 4 OG2D1 5 OG3C51 6 HGA2 7 HGA2 8 HGA2 9 HGA2
@<TRIPOS>MOLECULE
4_lactone
 9 9 0 0 0
****
USER_CHARGES
INVALID_CHARGES
Pose:  61 Cluster:  61 Fr_nu: 548573 TotEn:   -10.72
@<TRIPOS>ATOM
      1 C1        -50.0764  -11.0099  -26.4885 C.2    1 LIG       0.04000
      2 C2        -51.3371  -11.6133  -27.1332 C.3    1 LIG       0.11000
      3 C3        -50.8931  -10.7921  -28.3400 C.3    1 LIG       0.08100
      4 O1        -49.5050  -11.0638  -25.4232 O.2    1 LIG      -0.32000
      5 O2        -49.7403  -10.3025  -27.6005 O.3    1 LIG      -0.27100
      6 H1        -51.2990  -12.6966  -27.2575 H      1 LIG       0.09000
      7 H2        -52.2709  -11.2998  -26.6636 H      1 LIG       0.09000
      8 H3        -50.5929  -11.3676  -29.2199 H      1 LIG       0.09000
      9 H4        -51.5621   -9.9763  -28.6273 H      1 LIG       0.09000
@<TRIPOS>BOND
      1       1       2 1
      2       1       4 2
      3       1       5 1
      4       2       3 1
      5       3       5 1
      6       2       6 1
      7       2       7 1
      8       3       8 1
      9       3       9 1
@<TRIPOS>ALT_TYPE
CGenFF_4.0_ALT_TYPE_SET
CGenFF_4.0 1 CG2O4 2 CG3C41 3 CG3C41 4 OG2D1 5 OG3C51 6 HGA2 7 HGA2 8 HGA2 9 HGA2
@<TRIPOS>MOLECULE
4_lactone
 9 9 0 0 0
****
USER_CHARGES
INVALID_CHARGES
Pose:  62 Cluster:  62 Fr_nu: 683094 TotEn:   -10.54
@<TRIPOS>ATOM
      1 C1        -76.5974  -22.1007  -46.5703 C.2    1 LIG       0.04000
      2 C2        -75.4565  -23.1079  -46.3398 C.3    1 LIG       0.11000
      3 C3        -75.3140  -22.3675  -45.0133 C.3    1 LIG       0.08100
      4 O1        -77.4077  -21.8514  -47.4338 O.2    1 LIG      -0.32000
      5 O2        -76.4136  -21.4854  -45.3714 O.3    1 LIG      -0.27100
      6 H1        -75.7859  -24.1458  -46.2699 H      1 LIG       0.09000
      7 H2        -74.6217  -23.0019  -47.0345 H      1 LIG       0.09000
      8 H3        -75.5413  -22.9522  -44.1177 H      1 LIG       0.09000
      9 H4        -74.3810  -21.8130  -44.8807 H      1 LIG       0.09000
@<TRIPOS>BOND
      1       1       2 1
      2       1       4 2
      3       1       5 1
      4       2       3 1
      5       3       5 1
      6       2       6 1
      7       2       7 1
      8       3       8 1
      9       3       9 1
@<TRIPOS>ALT_TYPE
CGenFF_4.0_ALT_TYPE_SET
CGenFF_4.0 1 CG2O4 2 CG3C41 3 CG3C41 4 OG2D1 5 OG3C51 6 HGA2 7 HGA2 8 HGA2 9 HGA2
@<TRIPOS>MOLECULE
4_lactone
 9 9 0 0 0
****
USER_CHARGES
INVALID_CHARGES
Pose:  63 Cluster:  63 Fr_nu: 1457936 TotEn:   -10.01
@<TRIPOS>ATOM
      1 C1        -49.7986  -11.4665  -26.9012 C.2    1 LIG       0.04000
      2 C2        -50.1816  -11.8569  -28.3400 C.3    1 LIG       0.11000
      3 C3        -51.1651  -10.6989  -28.1997 C.3    1 LIG       0.08100
      4 O1        -49.0226  -11.8398  -26.0510 O.2    1 LIG      -0.32000
      5 O2        -50.6991  -10.4488  -26.8448 O.3    1 LIG      -0.27100
      6 H1        -49.3820  -11.7136  -29.0684 H      1 LIG       0.09000
      7 H2        -50.6267  -12.8493  -28.4286 H      1 LIG       0.09000
      8 H3        -50.9834   -9.8414  -28.8533 H      1 LIG       0.09000
      9 H4        -52.2232  -10.9742  -28.2162 H      1 LIG       0.09000
@<TRIPOS>BOND
      1       1       2 1
      2       1       4 2
      3       1       5 1
      4       2       3 1
      5       3       5 1
      6       2       6 1
      7       2       7 1
      8       3       8 1
      9       3       9 1
@<TRIPOS>ALT_TYPE
CGenFF_4.0_ALT_TYPE_SET
CGenFF_4.0 1 CG2O4 2 CG3C41 3 CG3C41 4 OG2D1 5 OG3C51 6 HGA2 7 HGA2 8 HGA2 9 HGA2
@<TRIPOS>MOLECULE
4_lactone
 9 9 0 0 0
****
USER_CHARGES
INVALID_CHARGES
Pose:  64 Cluster:  64 Fr_nu: 6746766 TotEn:    -9.21
@<TRIPOS>ATOM
      1 C1        -41.0451   -2.0534  -47.0466 C.2    1 LIG       0.04000
      2 C2        -41.0314   -2.3839  -48.5499 C.3    1 LIG       0.11000
      3 C3        -40.8529   -3.8141  -48.0492 C.3    1 LIG       0.08100
      4 O1        -41.1495   -1.0698  -46.3494 O.2    1 LIG      -0.32000
      5 O2        -40.8833   -3.3504  -46.6710 O.3    1 LIG      -0.27100
      6 H1        -41.9727   -2.1749  -49.0606 H      1 LIG       0.09000
      7 H2        -40.1833   -1.9613  -49.0911 H      1 LIG       0.09000
      8 H3        -41.6792   -4.4974  -48.2631 H      1 LIG       0.09000
      9 H4        -39.8961   -4.2835  -48.2942 H      1 LIG       0.09000
@<TRIPOS>BOND
      1       1       2 1
      2       1       4 2
      3       1       5 1
      4       2       3 1
      5       3       5 1
      6       2       6 1
      7       2       7 1
      8       3       8 1
      9       3       9 1
@<TRIPOS>ALT_TYPE
CGenFF_4.0_ALT_TYPE_SET
CGenFF_4.0 1 CG2O4 2 CG3C41 3 CG3C41 4 OG2D1 5 OG3C51 6 HGA2 7 HGA2 8 HGA2 9 HGA2
@<TRIPOS>MOLECULE
4_lactone
 9 9 0 0 0
****
USER_CHARGES
INVALID_CHARGES
Pose:  65 Cluster:  65 Fr_nu: 7005744 TotEn:    -8.62
@<TRIPOS>ATOM
      1 C1        -84.3473    2.9854  -50.5664 C.2    1 LIG       0.04000
      2 C2        -84.4964    4.4490  -51.0190 C.3    1 LIG       0.11000
      3 C3        -83.6212    3.9893  -52.1811 C.3    1 LIG       0.08100
      4 O1        -84.7226    2.2918  -49.6486 O.2    1 LIG      -0.32000
      5 O2        -83.5695    2.6448  -51.6288 O.3    1 LIG      -0.27100
      6 H1        -85.5174    4.7333  -51.2786 H      1 LIG       0.09000
      7 H2        -84.0425    5.1733  -50.3407 H      1 LIG       0.09000
      8 H3        -84.0961    4.0026  -53.1660 H      1 LIG       0.09000
      9 H4        -82.6270    4.4418  -52.2305 H      1 LIG       0.09000
@<TRIPOS>BOND
      1       1       2 1
      2       1       4 2
      3       1       5 1
      4       2       3 1
      5       3       5 1
      6       2       6 1
      7       2       7 1
      8       3       8 1
      9       3       9 1
@<TRIPOS>ALT_TYPE
CGenFF_4.0_ALT_TYPE_SET
CGenFF_4.0 1 CG2O4 2 CG3C41 3 CG3C41 4 OG2D1 5 OG3C51 6 HGA2 7 HGA2 8 HGA2 9 HGA2
@<TRIPOS>MOLECULE
4_lactone
 9 9 0 0 0
****
USER_CHARGES
INVALID_CHARGES
Pose:  66 Cluster:  66 Fr_nu:  53510 TotEn:    -8.14
@<TRIPOS>ATOM
      1 C1        -50.5895  -10.2549  -26.5392 C.2    1 LIG       0.04000
      2 C2        -49.7028  -10.5091  -27.7714 C.3    1 LIG       0.11000
      3 C3        -51.0266  -10.3980  -28.5219 C.3    1 LIG       0.08100
      4 O1        -50.4466  -10.1518  -25.3420 O.2    1 LIG      -0.32000
      5 O2        -51.7327  -10.1689  -27.2711 O.3    1 LIG      -0.27100
      6 H1        -48.9781   -9.7178  -27.9697 H      1 LIG       0.09000
      7 H2        -49.2307  -11.4928  -27.7850 H      1 LIG       0.09000
      8 H3        -51.1173   -9.5438  -29.1984 H      1 LIG       0.09000
      9 H4        -51.3678  -11.3128  -29.0141 H      1 LIG       0.09000
@<TRIPOS>BOND
      1       1       2 1
      2       1       4 2
      3       1       5 1
      4       2       3 1
      5       3       5 1
      6       2       6 1
      7       2       7 1
      8       3       8 1
      9       3       9 1
@<TRIPOS>ALT_TYPE
CGenFF_4.0_ALT_TYPE_SET
CGenFF_4.0 1 CG2O4 2 CG3C41 3 CG3C41 4 OG2D1 5 OG3C51 6 HGA2 7 HGA2 8 HGA2 9 HGA2
@<TRIPOS>MOLECULE
4_lactone
 9 9 0 0 0
****
USER_CHARGES
INVALID_CHARGES
Pose:  67 Cluster:  67 Fr_nu: 7045047 TotEn:    -6.52
@<TRIPOS>ATOM
      1 C1        -71.1490  -23.6688  -57.3712 C.2    1 LIG       0.04000
      2 C2        -70.6226  -22.5608  -58.3009 C.3    1 LIG       0.11000
      3 C3        -69.2605  -23.0874  -57.8590 C.3    1 LIG       0.08100
      4 O1        -72.2218  -24.0973  -57.0108 O.2    1 LIG      -0.32000
      5 O2        -69.9033  -24.0861  -57.0194 O.3    1 LIG      -0.27100
      6 H1        -70.8686  -22.7083  -59.3536 H      1 LIG       0.09000
      7 H2        -70.8695  -21.5497  -57.9730 H      1 LIG       0.09000
      8 H3        -68.6542  -23.5495  -58.6429 H      1 LIG       0.09000
      9 H4        -68.6560  -22.3942  -57.2676 H      1 LIG       0.09000
@<TRIPOS>BOND
      1       1       2 1
      2       1       4 2
      3       1       5 1
      4       2       3 1
      5       3       5 1
      6       2       6 1
      7       2       7 1
      8       3       8 1
      9       3       9 1
@<TRIPOS>ALT_TYPE
CGenFF_4.0_ALT_TYPE_SET
CGenFF_4.0 1 CG2O4 2 CG3C41 3 CG3C41 4 OG2D1 5 OG3C51 6 HGA2 7 HGA2 8 HGA2 9 HGA2
@<TRIPOS>MOLECULE
4_lactone
 9 9 0 0 0
****
USER_CHARGES
INVALID_CHARGES
Pose:  68 Cluster:  68 Fr_nu: 6830432 TotEn:    -6.04
@<TRIPOS>ATOM
      1 C1        -53.4720  -20.8093  -31.7393 C.2    1 LIG       0.04000
      2 C2        -54.3451  -22.0476  -31.4680 C.3    1 LIG       0.11000
      3 C3        -54.7829  -21.8317  -32.9135 C.3    1 LIG       0.08100
      4 O1        -52.6748  -20.1288  -31.1346 O.2    1 LIG      -0.32000
      5 O2        -53.9074  -20.6752  -33.0208 O.3    1 LIG      -0.27100
      6 H1        -53.7776  -22.9595  -31.2761 H      1 LIG       0.09000
      7 H2        -55.1153  -21.8921  -30.7107 H      1 LIG       0.09000
      8 H3        -54.4989  -22.6191  -33.6171 H      1 LIG       0.09000
      9 H4        -55.8318  -21.5558  -33.0524 H      1 LIG       0.09000
@<TRIPOS>BOND
      1       1       2 1
      2       1       4 2
      3       1       5 1
      4       2       3 1
      5       3       5 1
      6       2       6 1
      7       2       7 1
      8       3       8 1
      9       3       9 1
@<TRIPOS>ALT_TYPE
CGenFF_4.0_ALT_TYPE_SET
CGenFF_4.0 1 CG2O4 2 CG3C41 3 CG3C41 4 OG2D1 5 OG3C51 6 HGA2 7 HGA2 8 HGA2 9 HGA2
@<TRIPOS>MOLECULE
4_lactone
 9 9 0 0 0
****
USER_CHARGES
INVALID_CHARGES
Pose:  69 Cluster:  69 Fr_nu: 6964250 TotEn:    -5.23
@<TRIPOS>ATOM
      1 C1        -71.4549  -24.4329  -56.5586 C.2    1 LIG       0.04000
      2 C2        -69.9161  -24.3954  -56.5500 C.3    1 LIG       0.11000
      3 C3        -70.0839  -25.1990  -55.2639 C.3    1 LIG       0.08100
      4 O1        -72.3543  -24.0234  -57.2569 O.2    1 LIG      -0.32000
      5 O2        -71.5307  -25.1500  -55.4054 O.3    1 LIG      -0.27100
      6 H1        -69.4529  -24.9262  -57.3832 H      1 LIG       0.09000
      7 H2        -69.4957  -23.3952  -56.4331 H      1 LIG       0.09000
      8 H3        -69.7103  -26.2261  -55.2951 H      1 LIG       0.09000
      9 H4        -69.7526  -24.6998  -54.3492 H      1 LIG       0.09000
@<TRIPOS>BOND
      1       1       2 1
      2       1       4 2
      3       1       5 1
      4       2       3 1
      5       3       5 1
      6       2       6 1
      7       2       7 1
      8       3       8 1
      9       3       9 1
@<TRIPOS>ALT_TYPE
CGenFF_4.0_ALT_TYPE_SET
CGenFF_4.0 1 CG2O4 2 CG3C41 3 CG3C41 4 OG2D1 5 OG3C51 6 HGA2 7 HGA2 8 HGA2 9 HGA2
@<TRIPOS>MOLECULE
4_lactone
 9 9 0 0 0
****
USER_CHARGES
INVALID_CHARGES
Pose:  70 Cluster:  70 Fr_nu: 3697204 TotEn:    -2.57
@<TRIPOS>ATOM
      1 C1        -54.3668  -20.7297  -24.1833 C.2    1 LIG       0.04000
      2 C2        -55.7256  -20.9063  -24.8845 C.3    1 LIG       0.11000
      3 C3        -54.8636  -21.4391  -26.0251 C.3    1 LIG       0.08100
      4 O1        -53.9572  -20.3283  -23.1177 O.2    1 LIG      -0.32000
      5 O2        -53.6603  -21.2144  -25.2396 O.3    1 LIG      -0.27100
      6 H1        -56.3821  -21.6351  -24.4066 H      1 LIG       0.09000
      7 H2        -56.2494  -19.9698  -25.0830 H      1 LIG       0.09000
      8 H3        -54.9968  -22.4975  -26.2650 H      1 LIG       0.09000
      9 H4        -54.8654  -20.8376  -26.9383 H      1 LIG       0.09000
@<TRIPOS>BOND
      1       1       2 1
      2       1       4 2
      3       1       5 1
      4       2       3 1
      5       3       5 1
      6       2       6 1
      7       2       7 1
      8       3       8 1
      9       3       9 1
@<TRIPOS>ALT_TYPE
CGenFF_4.0_ALT_TYPE_SET
CGenFF_4.0 1 CG2O4 2 CG3C41 3 CG3C41 4 OG2D1 5 OG3C51 6 HGA2 7 HGA2 8 HGA2 9 HGA2
@<TRIPOS>MOLECULE
pyridine
 11 11 0 0 0
****
USER_CHARGES
INVALID_CHARGES
Pose:   1 Cluster:   1 Fr_nu: 708884 TotEn:   -13.75
@<TRIPOS>ATOM
      1 C1        -52.4557    2.9109  -35.2502 C.ar   1 LIG      -0.11300
      2 C2        -52.1374    4.2409  -34.9991 C.ar   1 LIG      -0.11700
      3 C3        -51.7880    1.9010  -34.5664 C.ar   1 LIG      -0.11700
[truncated: 4,384,806 more chars]
