# Supplementary material for: The pocketome of G-protein-coupled receptors reveals previously untargeted allosteric sites
Source: Nat Commun. 2022 May 10;13:2567. doi: 10.1038/s41467-022-29609-6 (PMC9091257; doi:10.1038/s41467-022-29609-6)
Supplement: Supplementary file 4 — Supplementary Data 1 [file 41467_2022_29609_MOESM4_ESM.zip › docking_files/4ldl/rec.mol2]

@<TRIPOS>MOLECULE
4ldl_align.pdb
4625 4685 283 0 0
PROTEIN
NO_CHARGES


@<TRIPOS>ATOM
      1 N         -81.6720  -35.7110  -47.1850 N.4       1 ASP   -0.2700
      2 CA        -81.4980  -34.2710  -47.2970 C.3       1 ASP    0.0900
      3 CAY       -81.3050  -37.9600  -46.4380 C.3       1 ASP    0.0900
      4 C         -81.8840  -33.5050  -46.0240 C.2       1 ASP    0.0900
      5 O         -81.1980  -32.5880  -45.5720 O.2       1 ASP    0.5100
      6 CB        -82.3170  -33.8000  -48.5290 C.3       1 ASP   -0.5100
      7 CG        -81.7790  -32.5050  -49.1270 C.2       1 ASP   -0.4700
      8 OD1       -80.6050  -32.1630  -48.8490 O.co2     1 ASP    0.3100
      9 OD2       -82.5160  -31.9240  -49.9620 O.co2     1 ASP    0.0700
     10 CY        -81.0760  -36.5050  -46.2850 C.2       1 ASP    0.0900
     11 OY        -80.3950  -36.0680  -45.3690 O.2       1 ASP   -0.2800
     12 HN        -82.2970  -36.0980  -47.8560 H         1 ASP    0.0900
     13 HA        -80.4470  -34.0550  -47.4220 H         1 ASP    0.0900
     14 HB1       -83.3720  -33.6360  -48.2210 H         1 ASP    0.6200
     15 HB2       -82.2840  -34.5910  -49.3090 H         1 ASP   -0.7600
     16 HY1       -80.7800  -38.5040  -45.6250 H         1 ASP   -0.7600
     17 HY2       -80.9070  -38.3010  -47.4180 H         1 ASP    0.5100
     18 HY3       -82.3920  -38.1770  -46.3740 H         1 ASP   -0.5100
     19 N         -82.9600  -33.9590  -45.3400 N.am      2 GLU   -0.4700
     20 CA        -83.4940  -33.3150  -44.1430 C.3       2 GLU    0.3100
     21 C         -82.5370  -33.4310  -42.9580 C.2       2 GLU    0.0700
     22 O         -82.5680  -32.6170  -42.0340 O.2       2 GLU    0.0900
     23 CB        -84.8630  -33.9030  -43.7870 C.3       2 GLU   -0.1800
     24 CG        -85.5810  -33.1790  -42.6580 C.3       2 GLU    0.0900
     25 CD        -85.7110  -31.6890  -42.9170 C.2       2 GLU    0.0900
     26 OE1       -86.0900  -31.3060  -44.0440 O.co2     2 GLU   -0.2800
     27 OE2       -85.4300  -30.9000  -41.9900 O.co2     2 GLU    0.0900
     28 HN        -83.4510  -34.7750  -45.6350 H         2 GLU    0.0900
     29 HA        -83.5780  -32.2570  -44.3400 H         2 GLU    0.6200
     30 HB1       -84.7210  -34.9640  -43.4890 H         2 GLU   -0.7600
     31 HB2       -85.5060  -33.8670  -44.6920 H         2 GLU   -0.7600
     32 HG1       -85.0140  -33.3270  -41.7150 H         2 GLU    0.5100
     33 HG2       -86.5990  -33.6090  -42.5430 H         2 GLU   -0.5100
     34 N         -81.6750  -34.4450  -42.9950 N.am      3 VAL   -0.4700
     35 CA        -80.7220  -34.6850  -41.9180 C.3       3 VAL    0.3100
     36 C         -79.6760  -33.5760  -41.8380 C.2       3 VAL    0.0700
     37 O         -79.2820  -33.1600  -40.7480 O.2       3 VAL    0.0900
     38 CB        -80.0170  -36.0460  -42.0900 C.3       3 VAL   -0.0900
     39 CG1       -79.0820  -36.3210  -40.9180 C.3       3 VAL    0.0900
     40 CG2       -81.0420  -37.1600  -42.2260 C.3       3 VAL   -0.2700
     41 HN        -81.6430  -35.0850  -43.7590 H         3 VAL    0.0900
     42 HA        -81.2640  -34.6620  -40.9840 H         3 VAL    0.0900
     43 HB        -79.4290  -36.0390  -43.0330 H         3 VAL    0.0900
     44 HG11      -79.6170  -36.1620  -39.9570 H         3 VAL   -0.2700
     45 HG12      -78.2130  -35.6300  -40.9570 H         3 VAL    0.0900
     46 HG13      -78.7260  -37.3720  -40.9560 H         3 VAL    0.0900
     47 HG21      -81.6880  -36.9780  -43.1110 H         3 VAL    0.0900
     48 HG22      -81.6860  -37.1950  -41.3200 H         3 VAL    0.5100
     49 HG23      -80.5270  -38.1360  -42.3560 H         3 VAL   -0.5100
     50 N         -79.2420  -33.0880  -42.9970 N.am      4 TRP   -0.4700
     51 CA        -78.2090  -32.0590  -43.0610 C.3       4 TRP    0.3100
     52 C         -78.6510  -30.7260  -42.4650 C.2       4 TRP    0.0700
     53 O         -77.8170  -29.9000  -42.0890 O.2       4 TRP    0.0900
     54 CB        -77.7310  -31.8630  -44.5030 C.3       4 TRP   -0.1800
     55 CG        -77.0030  -33.0520  -45.0550 C.ar      4 TRP    0.0900
     56 CD1       -77.5530  -34.1280  -45.6850 C.ar      4 TRP    0.0900
     57 CD2       -75.5890  -33.2850  -45.0220 C.ar      4 TRP   -0.0300
     58 CE2       -75.3580  -34.5240  -45.6530 C.ar      4 TRP   -0.1500
     59 CE3       -74.4980  -32.5670  -44.5230 C.ar      4 TRP    0.2200
     60 NE1       -76.5720  -35.0190  -46.0480 N.ar      4 TRP   -0.5100
     61 CZ2       -74.0800  -35.0610  -45.7960 C.ar      4 TRP    0.3700
     62 CZ3       -73.2300  -33.1010  -44.6670 C.ar      4 TRP    0.2400
     63 CH2       -73.0310  -34.3350  -45.2990 C.ar      4 TRP    0.1100
     64 HN        -79.6010  -33.4020  -43.8710 H         4 TRP   -0.2500
     65 HA        -77.3870  -32.3720  -42.4330 H         4 TRP    0.1700
     66 HB1       -77.0470  -30.9880  -44.5380 H         4 TRP   -0.2000
     67 HB2       -78.6120  -31.6630  -45.1490 H         4 TRP    0.1400
     68 HD1       -78.6090  -34.2620  -45.8730 H         4 TRP   -0.2700
     69 HE1       -76.7160  -35.8660  -46.5100 H         4 TRP    0.1600
     70 HE3       -74.6250  -31.6130  -44.0320 H         4 TRP   -0.1400
     71 HZ2       -73.9050  -36.0110  -46.2780 H         4 TRP    0.1400
     72 HZ3       -72.3780  -32.5580  -44.2850 H         4 TRP    0.5100
     73 HH2       -72.0270  -34.7220  -45.3950 H         4 TRP   -0.5100
     74 N         -79.9620  -30.5160  -42.3750 N.am      5 VAL   -0.4700
     75 CA        -80.5050  -29.2960  -41.7870 C.3       5 VAL    0.3100
     76 C         -80.1410  -29.1820  -40.3100 C.2       5 VAL    0.0700
     77 O         -79.4620  -28.2410  -39.8920 O.2       5 VAL    0.0900
     78 CB        -82.0330  -29.2340  -41.9360 C.3       5 VAL   -0.0900
     79 CG1       -82.5830  -27.9950  -41.2480 C.3       5 VAL    0.0900
     80 CG2       -82.4210  -29.2520  -43.4060 C.3       5 VAL   -0.2700
     81 HN        -80.6290  -31.1790  -42.7050 H         5 VAL    0.0900
     82 HA        -80.0480  -28.4550  -42.2870 H         5 VAL    0.0900
     83 HB        -82.4860  -30.1400  -41.4810 H         5 VAL    0.0900
     84 HG11      -82.0170  -27.0950  -41.5720 H         5 VAL   -0.2700
     85 HG12      -82.4850  -28.0980  -40.1460 H         5 VAL    0.0900
     86 HG13      -83.6520  -27.8550  -41.5160 H         5 VAL    0.0900
     87 HG21      -82.0540  -30.1840  -43.8870 H         5 VAL    0.0900
     88 HG22      -81.9680  -28.3810  -43.9280 H         5 VAL    0.5100
     89 HG23      -83.5270  -29.2140  -43.5070 H         5 VAL   -0.5100
     90 N         -80.5950  -30.1500  -39.5150 N.am      6 VAL   -0.4700
     91 CA        -80.2530  -30.2060  -38.1020 C.3       6 VAL    0.3100
     92 C         -78.7550  -30.4540  -37.9530 C.2       6 VAL    0.0700
     93 O         -78.1120  -29.9530  -37.0230 O.2       6 VAL    0.0900
     94 CB        -81.0390  -31.3180  -37.3820 C.3       6 VAL   -0.0900
     95 CG1       -80.7540  -31.2950  -35.8880 C.3       6 VAL    0.0900
     96 CG2       -82.5310  -31.1640  -37.6410 C.3       6 VAL   -0.2700
     97 HN        -81.1880  -30.8770  -39.8530 H         6 VAL    0.0900
     98 HA        -80.4830  -29.2450  -37.6670 H         6 VAL    0.0900
     99 HB        -80.7440  -32.3040  -37.7970 H         6 VAL    0.0900
    100 HG11      -80.8800  -30.2650  -35.4900 H         6 VAL   -0.2700
    101 HG12      -79.7100  -31.6230  -35.6960 H         6 VAL    0.0900
    102 HG13      -81.4610  -31.9690  -35.3570 H         6 VAL    0.0900
    103 HG21      -82.7380  -31.2300  -38.7300 H         6 VAL    0.0900
    104 HG22      -82.8790  -30.1750  -37.2730 H         6 VAL    0.5100
    105 HG23      -83.0900  -31.9730  -37.1240 H         6 VAL   -0.5100
    106 N         -78.2030  -31.2170  -38.8950 N.am      7 GLY   -0.4700
    107 CA        -76.7900  -31.5440  -38.9110 C.3       7 GLY    0.3100
    108 C         -75.8950  -30.3220  -38.9570 C.2       7 GLY   -0.0200
    109 O         -74.8210  -30.3090  -38.3530 O.2       7 GLY    0.0900
    110 HN        -78.7440  -31.6040  -39.6390 H         7 GLY    0.0900
    111 HA1       -76.6020  -32.1490  -39.7860 H         7 GLY    0.5100
    112 HA2       -76.5720  -32.1050  -38.0150 H         7 GLY   -0.5100
    113 N         -76.3340  -29.2880  -39.6730 N.am      8 MET   -0.4700
    114 CA        -75.5870  -28.0410  -39.7450 C.3       8 MET    0.3100
    115 C         -76.0650  -27.0750  -38.6650 C.2       8 MET    0.0700
    116 O         -75.3420  -26.1600  -38.2690 O.2       8 MET    0.0900
    117 CB        -75.7200  -27.4020  -41.1330 C.3       8 MET   -0.1800
    118 CG        -77.0670  -26.7560  -41.4080 C.3       8 MET    0.0900
    119 SD        -77.1150  -25.9150  -43.0020 S.3       8 MET    0.0900
    120 CE        -78.7550  -25.1960  -42.9460 C.3       8 MET   -0.1400
    121 HN        -77.1870  -29.3220  -40.1870 H         8 MET    0.0900
    122 HA        -74.5520  -28.2610  -39.5310 H         8 MET    0.0900
    123 HB1       -75.5480  -28.1900  -41.8960 H         8 MET   -0.0900
    124 HB2       -74.9330  -26.6250  -41.2340 H         8 MET   -0.2200
    125 HG1       -77.2820  -26.0270  -40.5980 H         8 MET    0.0900
    126 HG2       -77.8490  -27.5440  -41.3820 H         8 MET    0.0900
    127 HE1       -78.8630  -24.5020  -42.0850 H         8 MET    0.0900
    128 HE2       -79.5200  -25.9940  -42.8410 H         8 MET    0.5100
    129 HE3       -78.9550  -24.6220  -43.8760 H         8 MET   -0.5100
    130 N         -77.2900  -27.2890  -38.1890 N.am      9 GLY   -0.4700
    131 CA        -77.8500  -26.4830  -37.1210 C.3       9 GLY    0.3100
    132 C         -77.0530  -26.6310  -35.8410 C.2       9 GLY   -0.0200
    133 O         -76.7190  -25.6430  -35.1780 O.2       9 GLY    0.0900
    134 HN        -77.8770  -28.0120  -38.5450 H         9 GLY    0.0900
    135 HA1       -78.8660  -26.8060  -36.9500 H         9 GLY    0.5100
    136 HA2       -77.8360  -25.4490  -37.4350 H         9 GLY   -0.5100
    137 N         -76.7330  -27.8740  -35.4890 N.am     10 ILE   -0.4700
    138 CA        -75.9220  -28.1330  -34.3060 C.3      10 ILE    0.3100
    139 C         -74.5210  -27.5510  -34.4720 C.2      10 ILE    0.0700
    140 O         -73.8960  -27.1340  -33.4970 O.2      10 ILE    0.0900
    141 CB        -75.8450  -29.6380  -33.9670 C.3      10 ILE   -0.0900
    142 CG1       -75.2820  -30.4340  -35.1450 C.3      10 ILE    0.0900
    143 CG2       -77.2190  -30.1670  -33.5750 C.3      10 ILE   -0.2700
    144 CD        -75.1770  -31.9190  -34.8810 C.3      10 ILE    0.0900
    145 HN        -77.0270  -28.6710  -36.0100 H        10 ILE    0.0900
    146 HA        -76.3640  -27.5930  -33.4830 H        10 ILE    0.0900
    147 HB        -75.1370  -29.7900  -33.1260 H        10 ILE   -0.1800
    148 HG11      -74.2690  -30.0450  -35.3820 H        10 ILE    0.0900
    149 HG12      -75.9420  -30.2780  -36.0240 H        10 ILE    0.0900
    150 HG21      -77.8850  -30.1950  -34.4640 H        10 ILE   -0.2700
    151 HG22      -77.6760  -29.5030  -32.8100 H        10 ILE    0.0900
    152 HG23      -77.1260  -31.1970  -33.1690 H        10 ILE    0.0900
    153 HD1       -76.1900  -32.3720  -34.8350 H        10 ILE    0.0900
    154 HD2       -74.6660  -32.0960  -33.9100 H        10 ILE    0.5100
    155 HD3       -74.6060  -32.4090  -35.6990 H        10 ILE   -0.5100
    156 N         -74.0360  -27.5120  -35.7120 N.am     11 VAL   -0.4700
    157 CA        -72.7420  -26.9120  -36.0080 C.3      11 VAL    0.3100
    158 C         -72.7810  -25.4140  -35.7360 C.2      11 VAL    0.0700
    159 O         -71.8710  -24.8640  -35.1160 O.2      11 VAL    0.0900
    160 CB        -72.3170  -27.1600  -37.4700 C.3      11 VAL   -0.0900
    161 CG1       -71.0580  -26.3720  -37.8030 C.3      11 VAL    0.0900
    162 CG2       -72.0970  -28.6450  -37.7150 C.3      11 VAL   -0.2700
    163 HN        -74.5350  -27.8900  -36.4880 H        11 VAL    0.0900
    164 HA        -72.0170  -27.3430  -35.3340 H        11 VAL    0.0900
    165 HB        -73.1380  -26.8470  -38.1500 H        11 VAL    0.0900
    166 HG11      -70.2810  -26.5450  -37.0270 H        11 VAL   -0.2700
    167 HG12      -71.2890  -25.2860  -37.8360 H        11 VAL    0.0900
    168 HG13      -70.6560  -26.6980  -38.7870 H        11 VAL    0.0900
    169 HG21      -72.9700  -29.2260  -37.3470 H        11 VAL    0.0900
    170 HG22      -71.1900  -28.9870  -37.1720 H        11 VAL    0.5100
    171 HG23      -71.9770  -28.8350  -38.8020 H        11 VAL   -0.5100
    172 N         -73.8470  -24.7570  -36.1930 N.am     12 MET   -0.4700
    173 CA        -74.0480  -23.3390  -35.9200 C.3      12 MET    0.3100
    174 C         -74.1200  -23.0870  -34.4190 C.2      12 MET    0.0700
    175 O         -73.5680  -22.1070  -33.9140 O.2      12 MET    0.0900
    176 CB        -75.3270  -22.8360  -36.5920 C.3      12 MET   -0.1800
    177 CG        -75.3040  -22.9090  -38.1070 C.3      12 MET    0.0900
    178 SD        -76.8810  -22.4190  -38.8280 S.3      12 MET    0.0900
    179 CE        -76.5510  -22.6850  -40.5680 C.3      12 MET   -0.1400
    180 HN        -74.5510  -25.2030  -36.7400 H        12 MET    0.0900
    181 HA        -73.1910  -22.8020  -36.2960 H        12 MET    0.0900
    182 HB1       -75.4870  -21.7790  -36.2930 H        12 MET   -0.0900
    183 HB2       -76.1790  -23.4460  -36.2240 H        12 MET   -0.2200
    184 HG1       -75.0630  -23.9500  -38.4110 H        12 MET    0.0900
    185 HG2       -74.4990  -22.2420  -38.4840 H        12 MET    0.0900
    186 HE1       -76.2920  -23.7460  -40.7730 H        12 MET    0.0900
    187 HE2       -75.6980  -22.0550  -40.8980 H        12 MET    0.5100
    188 HE3       -77.4470  -22.4280  -41.1730 H        12 MET   -0.5100
    189 N         -74.8050  -23.9830  -33.7100 N.am     13 SER   -0.4700
    190 CA        -74.8910  -23.9070  -32.2570 C.3      13 SER    0.3100
    191 C         -73.5020  -23.9460  -31.6320 C.2      13 SER    0.0700
    192 O         -73.1730  -23.1310  -30.7650 O.2      13 SER    0.0900
    193 CB        -75.7370  -25.0590  -31.7130 C.3      13 SER    0.0500
    194 OG        -76.9860  -25.1310  -32.3760 O.3      13 SER    0.0900
    195 HN        -75.2850  -24.7430  -34.1390 H        13 SER    0.0900
    196 HA        -75.3370  -22.9590  -31.9970 H        13 SER   -0.6600
    197 HB1       -75.9190  -24.9060  -30.6280 H        13 SER    0.4300
    198 HB2       -75.1980  -26.0190  -31.8650 H        13 SER    0.5100
    199 HG1       -76.7850  -25.2720  -33.3050 H        13 SER   -0.5100
    200 N         -72.6840  -24.8920  -32.0860 N.am     14 LEU   -0.4700
    201 CA        -71.3160  -25.0180  -31.6050 C.3      14 LEU    0.3100
    202 C         -70.5110  -23.7590  -31.8950 C.2      14 LEU    0.0700
    203 O         -69.6790  -23.3470  -31.0880 O.2      14 LEU    0.0900
    204 CB        -70.6300  -26.2330  -32.2340 C.3      14 LEU   -0.1800
    205 CG        -71.2010  -27.6040  -31.8740 C.3      14 LEU    0.0900
    206 CD1       -70.3430  -28.7110  -32.4670 C.3      14 LEU    0.0900
    207 CD2       -71.3250  -27.7580  -30.3660 C.3      14 LEU   -0.0900
    208 HN        -72.9710  -25.5540  -32.7740 H        14 LEU    0.0900
    209 HA        -71.3480  -25.1220  -30.5310 H        14 LEU   -0.2700
    210 HB1       -69.5640  -26.2170  -31.9260 H        14 LEU    0.0900
    211 HB2       -70.6880  -26.1210  -33.3370 H        14 LEU    0.0900
    212 HG        -72.2350  -27.6870  -32.2690 H        14 LEU    0.0900
    213 HD11      -69.3070  -28.6430  -32.0740 H        14 LEU   -0.2700
    214 HD12      -70.3100  -28.6120  -33.5720 H        14 LEU    0.0900
    215 HD13      -70.7630  -29.7030  -32.1920 H        14 LEU    0.0900
    216 HD21      -72.1320  -27.1000  -29.9790 H        14 LEU    0.0900
    217 HD22      -70.3700  -27.4730  -29.8760 H        14 LEU    0.5100
    218 HD23      -71.5750  -28.8110  -30.1120 H        14 LEU   -0.5100
    219 N         -70.7640  -23.1490  -33.0510 N.am     15 ILE   -0.4700
    220 CA        -70.0870  -21.9140  -33.4190 C.3      15 ILE    0.3100
    221 C         -70.4410  -20.7900  -32.4500 C.2      15 ILE    0.0700
    222 O         -69.5530  -20.1160  -31.9220 O.2      15 ILE    0.0900
    223 CB        -70.4190  -21.4840  -34.8610 C.3      15 ILE   -0.0900
    224 CG1       -69.8840  -22.5100  -35.8580 C.3      15 ILE    0.0900
    225 CG2       -69.8270  -20.1160  -35.1610 C.3      15 ILE   -0.2700
    226 CD        -70.1980  -22.1820  -37.2990 C.3      15 ILE    0.0900
    227 HN        -71.4210  -23.5060  -33.7090 H        15 ILE    0.0900
    228 HA        -69.0250  -22.0780  -33.3170 H        15 ILE    0.0900
    229 HB        -71.5220  -21.4440  -34.9870 H        15 ILE   -0.1800
    230 HG11      -70.3270  -23.5000  -35.6170 H        15 ILE    0.0900
    231 HG12      -68.7820  -22.5720  -35.7420 H        15 ILE    0.0900
    232 HG21      -68.7230  -20.1450  -35.0450 H        15 ILE   -0.2700
    233 HG22      -70.2380  -19.3640  -34.4550 H        15 ILE    0.0900
    234 HG23      -70.0680  -19.8220  -36.2040 H        15 ILE    0.0900
    235 HD1       -69.6080  -21.2990  -37.6270 H        15 ILE    0.0900
    236 HD2       -71.2780  -21.9460  -37.4070 H        15 ILE    0.5100
    237 HD3       -69.9360  -23.0440  -37.9490 H        15 ILE   -0.5100
    238 N         -71.7380  -20.5990  -32.2080 N.am     16 VAL   -0.4700
    239 CA        -72.1980  -19.5790  -31.2690 C.3      16 VAL    0.3100
    240 C         -71.5990  -19.7940  -29.8850 C.2      16 VAL    0.0700
    241 O         -71.0630  -18.8620  -29.2750 O.2      16 VAL    0.0900
    242 CB        -73.7330  -19.5670  -31.1480 C.3      16 VAL   -0.0900
    243 CG1       -74.1750  -18.5570  -30.0960 C.3      16 VAL    0.0900
    244 CG2       -74.3690  -19.2550  -32.4910 C.3      16 VAL   -0.2700
    245 HN        -72.4470  -21.1390  -32.6540 H        16 VAL    0.0900
    246 HA        -71.8460  -18.6230  -31.6240 H        16 VAL    0.0900
    247 HB        -74.0890  -20.5790  -30.8600 H        16 VAL    0.0900
    248 HG11      -73.6840  -17.5770  -30.2770 H        16 VAL   -0.2700
    249 HG12      -73.8890  -18.9140  -29.0840 H        16 VAL    0.0900
    250 HG13      -75.2760  -18.4170  -30.1450 H        16 VAL    0.0900
    251 HG21      -73.9400  -19.9110  -33.2780 H        16 VAL    0.0900
    252 HG22      -74.1720  -18.1960  -32.7660 H        16 VAL    0.5100
    253 HG23      -75.4650  -19.4310  -32.4410 H        16 VAL   -0.5100
    254 N         -71.6830  -21.0310  -29.3970 N.am     17 LEU   -0.4700
    255 CA        -71.1360  -21.3870  -28.0930 C.3      17 LEU    0.3100
    256 C         -69.6460  -21.0710  -27.9970 C.2      17 LEU    0.0700
    257 O         -69.1950  -20.4570  -27.0300 O.2      17 LEU    0.0900
    258 CB        -71.3760  -22.8700  -27.7980 C.3      17 LEU   -0.1800
    259 CG        -72.6290  -23.2550  -27.0060 C.3      17 LEU    0.0900
    260 CD1       -73.8930  -22.6880  -27.6350 C.3      17 LEU    0.0900
    261 CD2       -72.7280  -24.7690  -26.8850 C.3      17 LEU   -0.0900
    262 HN        -72.1230  -21.7690  -29.9020 H        17 LEU    0.0900
    263 HA        -71.6190  -20.7730  -27.3470 H        17 LEU   -0.2700
    264 HB1       -70.4990  -23.2410  -27.2290 H        17 LEU    0.0900
    265 HB2       -71.4250  -23.3980  -28.7730 H        17 LEU    0.0900
    266 HG        -72.5360  -22.8680  -25.9700 H        17 LEU    0.0900
    267 HD11      -74.1100  -23.2060  -28.5930 H        17 LEU   -0.2700
    268 HD12      -73.7600  -21.6040  -27.8390 H        17 LEU    0.0900
    269 HD13      -74.7550  -22.8360  -26.9500 H        17 LEU    0.0900
    270 HD21      -71.8350  -25.1690  -26.3590 H        17 LEU    0.0900
    271 HD22      -72.7790  -25.2260  -27.8960 H        17 LEU    0.5100
    272 HD23      -73.6350  -25.0440  -26.3050 H        17 LEU   -0.5100
    273 N         -68.8900  -21.4840  -29.0130 N.am     18 ALA   -0.4700
    274 CA        -67.4500  -21.2580  -29.0470 C.3      18 ALA    0.3100
    275 C         -67.1000  -19.7720  -29.0440 C.2      18 ALA    0.0700
    276 O         -66.2730  -19.3260  -28.2470 O.2      18 ALA    0.0900
    277 CB        -66.8330  -21.9450  -30.2580 C.3      18 ALA   -0.2700
    278 HN        -69.2750  -21.9650  -29.7970 H        18 ALA    0.0900
    279 HA        -67.0270  -21.6510  -28.1350 H        18 ALA    0.0900
    280 HB1       -67.2780  -21.5430  -31.1930 H        18 ALA    0.0900
    281 HB2       -67.0280  -23.0370  -30.2130 H        18 ALA    0.5100
    282 HB3       -65.7370  -21.7620  -30.2800 H        18 ALA   -0.5100
    283 N         -67.7350  -19.0130  -29.9350 N.am     19 ILE   -0.4700
    284 CA        -67.4920  -17.5780  -30.0400 C.3      19 ILE    0.3100
    285 C         -67.8080  -16.8440  -28.7400 C.2      19 ILE    0.0700
    286 O         -66.9580  -16.1300  -28.1910 O.2      19 ILE    0.0900
    287 CB        -68.3110  -16.9520  -31.1840 C.3      19 ILE   -0.0900
    288 CG1       -67.8250  -17.4710  -32.5370 C.3      19 ILE    0.0900
    289 CG2       -68.2080  -15.4400  -31.1440 C.3      19 ILE   -0.2700
    290 CD        -68.5760  -16.8910  -33.7190 C.3      19 ILE    0.0900
    291 HN        -68.4050  -19.3910  -30.5700 H        19 ILE    0.0900
    292 HA        -66.4360  -17.4330  -30.2160 H        19 ILE    0.0900
    293 HB        -69.3760  -17.2520  -31.0830 H        19 ILE   -0.1800
    294 HG11      -67.9410  -18.5760  -32.5530 H        19 ILE    0.0900
    295 HG12      -66.7480  -17.2210  -32.6460 H        19 ILE    0.0900
    296 HG21      -67.1480  -15.1260  -31.2530 H        19 ILE   -0.2700
    297 HG22      -68.5920  -15.0610  -30.1730 H        19 ILE    0.0900
    298 HG23      -68.7970  -14.9980  -31.9770 H        19 ILE    0.0900
    299 HD1       -68.3190  -15.8170  -33.8430 H        19 ILE    0.0900
    300 HD2       -69.6700  -16.9770  -33.5500 H        19 ILE    0.5100
    301 HD3       -68.2970  -17.4320  -34.6470 H        19 ILE   -0.5100
    302 N         -69.0320  -17.0280  -28.2470 N.am     20 VAL   -0.4700
    303 CA        -69.4660  -16.3970  -27.0040 C.3      20 VAL    0.3100
    304 C         -68.5510  -16.7520  -25.8380 C.2      20 VAL    0.0700
    305 O         -68.0230  -15.8650  -25.1680 O.2      20 VAL    0.0900
    306 CB        -70.9140  -16.7750  -26.6460 C.3      20 VAL   -0.0900
    307 CG1       -71.2670  -16.2630  -25.2570 C.3      20 VAL    0.0900
    308 CG2       -71.8790  -16.2200  -27.6800 C.3      20 VAL   -0.2700
    309 HN        -69.7050  -17.6050  -28.7030 H        20 VAL    0.0900
    310 HA        -69.3830  -15.3280  -27.1330 H        20 VAL    0.0900
    311 HB        -71.0240  -17.8810  -26.6700 H        20 VAL    0.0900
    312 HG11      -70.9990  -15.1890  -25.1670 H        20 VAL   -0.2700
    313 HG12      -70.7050  -16.8350  -24.4890 H        20 VAL    0.0900
    314 HG13      -72.3580  -16.3730  -25.0800 H        20 VAL    0.0900
    315 HG21      -71.6410  -16.6330  -28.6840 H        20 VAL    0.0900
    316 HG22      -71.7920  -15.1130  -27.7230 H        20 VAL    0.5100
    317 HG23      -72.9210  -16.5030  -27.4170 H        20 VAL   -0.5100
    318 N         -68.3580  -18.0490  -25.6070 N.am     21 PHE   -0.4700
    319 CA        -67.5180  -18.5130  -24.5070 C.3      21 PHE    0.3100
    320 C         -66.1110  -17.9320  -24.5820 C.2      21 PHE    0.0700
    321 O         -65.6090  -17.3670  -23.6070 O.2      21 PHE    0.0900
    322 CB        -67.4520  -20.0430  -24.4860 C.3      21 PHE   -0.1800
    323 CG        -66.5230  -20.5980  -23.4460 C.ar     21 PHE    0.0900
    324 CD1       -66.9250  -20.7010  -22.1230 C.ar     21 PHE    0.0900
    325 CD2       -65.2500  -21.0290  -23.7930 C.ar     21 PHE    0.0000
    326 CE1       -66.0710  -21.2150  -21.1640 C.ar     21 PHE   -0.1150
    327 CE2       -64.3920  -21.5440  -22.8380 C.ar     21 PHE    0.1150
    328 CZ        -64.8030  -21.6370  -21.5220 C.ar     21 PHE   -0.1150
    329 HN        -68.7740  -18.7570  -26.1710 H        21 PHE    0.1150
    330 HA        -67.9410  -18.1440  -23.5840 H        21 PHE   -0.1150
    331 HB1       -67.0960  -20.4080  -25.4730 H        21 PHE    0.1150
    332 HB2       -68.4640  -20.4500  -24.2720 H        21 PHE   -0.1150
    333 HD1       -67.9150  -20.3770  -21.8390 H        21 PHE    0.1150
    334 HD2       -64.9260  -20.9630  -24.8220 H        21 PHE   -0.1150
    335 HE1       -66.3950  -21.2880  -20.1360 H        21 PHE    0.1150
    336 HE2       -63.4030  -21.8710  -23.1210 H        21 PHE    0.5100
    337 HZ        -64.1350  -22.0380  -20.7750 H        21 PHE   -0.5100
    338 N         -65.4880  -18.0620  -25.7500 N.am     22 GLY   -0.4700
    339 CA        -64.1330  -17.5830  -25.9580 C.3      22 GLY    0.3100
    340 C         -63.9650  -16.0950  -25.7160 C.2      22 GLY   -0.0200
    341 O         -63.0990  -15.6710  -24.9450 O.2      22 GLY    0.0900
    342 HN        -65.9230  -18.4950  -26.5360 H        22 GLY    0.0900
    343 HA1       -63.8620  -17.8020  -26.9790 H        22 GLY    0.5100
    344 HA2       -63.4880  -18.1200  -25.2770 H        22 GLY   -0.5100
    345 N         -64.8000  -15.2910  -26.3690 N.am     23 ASN   -0.4700
    346 CA        -64.6810  -13.8430  -26.2430 C.3      23 ASN    0.3100
    347 C         -65.0620  -13.3100  -24.8630 C.2      23 ASN    0.0700
    348 O         -64.4390  -12.3680  -24.3650 O.2      23 ASN    0.0900
    349 CB        -65.4600  -13.1340  -27.3520 C.3      23 ASN   -0.1800
    350 CG        -64.8680  -13.3940  -28.7240 C.2      23 ASN    0.0900
    351 ND2       -65.4710  -14.3230  -29.4620 N.am     23 ASN    0.0900
    352 OD1       -63.8790  -12.7750  -29.1160 O.2      23 ASN    0.5500
    353 HN        -65.5270  -15.6330  -26.9600 H        23 ASN   -0.5500
    354 HA        -63.6340  -13.5880  -26.3000 H        23 ASN   -0.6200
    355 HB1       -65.4480  -12.0410  -27.1620 H        23 ASN    0.3200
    356 HB2       -66.5100  -13.4940  -27.3450 H        23 ASN    0.3000
    357 HD21      -65.1250  -14.5370  -30.3760 H        23 ASN    0.5100
    358 HD22      -66.2690  -14.8070  -29.1030 H        23 ASN   -0.5100
    359 N         -66.0740  -13.9130  -24.2420 N.am     24 VAL   -0.4700
    360 CA        -66.4320  -13.5680  -22.8690 C.3      24 VAL    0.3100
    361 C         -65.2610  -13.8790  -21.9460 C.2      24 VAL    0.0700
    362 O         -64.9410  -13.1010  -21.0420 O.2      24 VAL    0.0900
    363 CB        -67.6940  -14.3200  -22.3930 C.3      24 VAL   -0.0900
    364 CG1       -67.8030  -14.2880  -20.8760 C.3      24 VAL    0.0900
    365 CG2       -68.9380  -13.7210  -23.0250 C.3      24 VAL   -0.2700
    366 HN        -66.6270  -14.6170  -24.6810 H        24 VAL    0.0900
    367 HA        -66.6020  -12.5030  -22.8320 H        24 VAL    0.0900
    368 HB        -67.6430  -15.3750  -22.7350 H        24 VAL    0.0900
    369 HG11      -67.6820  -13.2470  -20.5050 H        24 VAL   -0.2700
    370 HG12      -67.0070  -14.9180  -20.4260 H        24 VAL    0.0900
    371 HG13      -68.8000  -14.6630  -20.5600 H        24 VAL    0.0900
    372 HG21      -68.8780  -13.7950  -24.1330 H        24 VAL    0.0900
    373 HG22      -69.0260  -12.6500  -22.7460 H        24 VAL    0.5100
    374 HG23      -69.8400  -14.2720  -22.6820 H        24 VAL   -0.5100
    375 N         -64.6100  -15.0140  -22.1930 N.am     25 LEU   -0.4700
    376 CA        -63.4340  -15.4040  -21.4270 C.3      25 LEU    0.3100
    377 C         -62.3120  -14.3800  -21.5780 C.2      25 LEU    0.0700
    378 O         -61.6780  -13.9920  -20.5940 O.2      25 LEU    0.0900
    379 CB        -62.9470  -16.7900  -21.8590 C.3      25 LEU   -0.1800
    380 CG        -61.8790  -17.4420  -20.9800 C.3      25 LEU    0.0900
    381 CD1       -62.4210  -17.7030  -19.5840 C.3      25 LEU    0.0900
    382 CD2       -61.3770  -18.7300  -21.6110 C.3      25 LEU   -0.0900
    383 HN        -64.8960  -15.6440  -22.9100 H        25 LEU    0.0900
    384 HA        -63.7020  -15.4100  -20.3800 H        25 LEU   -0.2700
    385 HB1       -62.5340  -16.7000  -22.8850 H        25 LEU    0.0900
    386 HB2       -63.8270  -17.4670  -21.8830 H        25 LEU    0.0900
    387 HG        -60.9980  -16.7700  -20.9130 H        25 LEU    0.0900
    388 HD11      -63.2990  -18.3820  -19.6350 H        25 LEU   -0.2700
    389 HD12      -62.7390  -16.7460  -19.1160 H        25 LEU    0.0900
    390 HD13      -61.6390  -18.1820  -18.9570 H        25 LEU    0.0900
    391 HD21      -60.9340  -18.5190  -22.6080 H        25 LEU    0.0900
    392 HD22      -62.2210  -19.4410  -21.7420 H        25 LEU    0.5100
    393 HD23      -60.5980  -19.1890  -20.9660 H        25 LEU   -0.5100
    394 N         -62.0750  -13.9350  -22.8100 N.am     26 VAL   -0.4700
    395 CA        -61.0420  -12.9350  -23.0780 C.3      26 VAL    0.3100
    396 C         -61.3200  -11.6090  -22.3730 C.2      26 VAL    0.0700
    397 O         -60.4680  -11.0930  -21.6440 O.2      26 VAL    0.0900
    398 CB        -60.8820  -12.6690  -24.5880 C.3      26 VAL   -0.0900
    399 CG1       -59.9660  -11.4760  -24.8240 C.3      26 VAL    0.0900
    400 CG2       -60.3500  -13.9070  -25.2920 C.3      26 VAL   -0.2700
    401 HN        -62.5860  -14.2620  -23.6020 H        26 VAL    0.0900
    402 HA        -60.1130  -13.3010  -22.6660 H        26 VAL    0.0900
    403 HB        -61.8780  -12.4630  -25.0340 H        26 VAL    0.0900
    404 HG11      -59.0280  -11.5930  -24.2400 H        26 VAL   -0.2700
    405 HG12      -60.4710  -10.5410  -24.5010 H        26 VAL    0.0900
    406 HG13      -59.7060  -11.4060  -25.9020 H        26 VAL    0.0900
    407 HG21      -61.0520  -14.7570  -25.1530 H        26 VAL    0.0900
    408 HG22      -59.3620  -14.1890  -24.8660 H        26 VAL    0.5100
    409 HG23      -60.2440  -13.7080  -26.3790 H        26 VAL   -0.5100
    410 N         -62.5170  -11.0660  -22.5930 N.am     27 ILE   -0.4700
    411 CA        -62.9200   -9.8010  -21.9800 C.3      27 ILE    0.3100
    412 C         -62.8530   -9.8680  -20.4550 C.2      27 ILE    0.0700
    413 O         -62.3920   -8.9290  -19.8020 O.2      27 ILE    0.0900
    414 CB        -64.3400   -9.3890  -22.4160 C.3      27 ILE   -0.0900
    415 CG1       -64.3960   -9.2080  -23.9330 C.3      27 ILE    0.0900
    416 CG2       -64.7700   -8.1080  -21.7210 C.3      27 ILE   -0.2700
    417 CD        -65.7670   -8.8370  -24.4520 C.3      27 ILE    0.0900
    418 HN        -63.1920  -11.4980  -23.1850 H        27 ILE    0.0900
    419 HA        -62.2060   -9.0480  -22.2780 H        27 ILE    0.0900
    420 HB        -65.0530  -10.2010  -22.1610 H        27 ILE   -0.1800
    421 HG11      -64.0820  -10.1590  -24.4130 H        27 ILE    0.0900
    422 HG12      -63.6810   -8.4070  -24.2200 H        27 ILE    0.0900
    423 HG21      -64.0710   -7.2820  -21.9740 H        27 ILE   -0.2700
    424 HG22      -64.7620   -8.2540  -20.6190 H        27 ILE    0.0900
    425 HG23      -65.7920   -7.8210  -22.0530 H        27 ILE    0.0900
    426 HD1       -66.0240   -7.8010  -24.1460 H        27 ILE    0.0900
    427 HD2       -66.5290   -9.5300  -24.0360 H        27 ILE    0.5100
    428 HD3       -65.7790   -8.8920  -25.5620 H        27 ILE   -0.5100
    429 N         -63.3040  -10.9850  -19.8920 N.am     28 THR   -0.4700
    430 CA        -63.2480  -11.1800  -18.4510 C.3      28 THR    0.3100
    431 C         -61.8000  -11.1990  -17.9750 C.2      28 THR    0.0700
    432 O         -61.4610  -10.5950  -16.9550 O.2      28 THR    0.0900
    433 CB        -63.9390  -12.4900  -18.0280 C.3      28 THR    0.1400
    434 CG2       -63.9630  -12.6160  -16.5120 C.3      28 THR    0.0900
    435 OG1       -65.2800  -12.5080  -18.5250 O.3      28 THR   -0.6600
    436 HN        -63.6960  -11.7300  -20.4250 H        28 THR    0.4300
    437 HA        -63.7350  -10.3380  -17.9850 H        28 THR   -0.2700
    438 HB        -63.3870  -13.3600  -18.4460 H        28 THR    0.0900
    439 HG1       -65.2170  -12.7650  -19.4480 H        28 THR    0.0900
    440 HG21      -64.5190  -11.7630  -16.0670 H        28 THR    0.0900
    441 HG22      -62.9260  -12.6100  -16.1140 H        28 THR    0.5100
    442 HG23      -64.4700  -13.5610  -16.2180 H        28 THR   -0.5100
    443 N         -60.9430  -11.8890  -18.7260 N.am     29 ALA   -0.4700
    444 CA        -59.5320  -11.9980  -18.3830 C.3      29 ALA    0.3100
    445 C         -58.8400  -10.6410  -18.3600 C.2      29 ALA    0.0700
    446 O         -58.1240  -10.3160  -17.4150 O.2      29 ALA    0.0900
    447 CB        -58.8220  -12.9380  -19.3480 C.3      29 ALA   -0.2700
    448 HN        -61.2290  -12.3620  -19.5560 H        29 ALA    0.0900
    449 HA        -59.4600  -12.3730  -17.3720 H        29 ALA    0.0900
    450 HB1       -58.9070  -12.5540  -20.3870 H        29 ALA    0.0900
    451 HB2       -59.2860  -13.9470  -19.3030 H        29 ALA    0.5100
    452 HB3       -57.7450  -13.0100  -19.0830 H        29 ALA   -0.5100
    453 N         -59.0620   -9.8440  -19.4020 N.am     30 ILE   -0.4700
    454 CA        -58.4560   -8.5190  -19.4920 C.3      30 ILE    0.3100
    455 C         -59.0170   -7.5560  -18.4470 C.2      30 ILE    0.0700
    456 O         -58.2790   -6.7740  -17.8520 O.2      30 ILE    0.0900
    457 CB        -58.6350   -7.9100  -20.8980 C.3      30 ILE   -0.0900
    458 CG1       -58.0370   -8.8350  -21.9590 C.3      30 ILE    0.0900
    459 CG2       -57.9930   -6.5320  -20.9750 C.3      30 ILE   -0.2700
    460 CD        -58.2180   -8.3330  -23.3770 C.3      30 ILE    0.0900
    461 HN        -59.6480  -10.1120  -20.1620 H        30 ILE    0.0900
    462 HA        -57.4060   -8.6200  -19.2620 H        30 ILE    0.0900
    463 HB        -59.7180   -7.8240  -21.1240 H        30 ILE   -0.1800
    464 HG11      -58.5220   -9.8310  -21.8720 H        30 ILE    0.0900
    465 HG12      -56.9500   -8.9460  -21.7590 H        30 ILE    0.0900
    466 HG21      -56.9540   -6.5720  -20.5850 H        30 ILE   -0.2700
    467 HG22      -58.5730   -5.8100  -20.3620 H        30 ILE    0.0900
    468 HG23      -57.9630   -6.1880  -22.0310 H        30 ILE    0.0900
    469 HD1       -57.5810   -7.4390  -23.5500 H        30 ILE    0.0900
    470 HD2       -59.2790   -8.0520  -23.5460 H        30 ILE    0.5100
    471 HD3       -57.9210   -9.1240  -24.0990 H        30 ILE   -0.5100
    472 N         -60.3270   -7.6200  -18.2150 N.am     31 ALA   -0.4700
    473 CA        -60.9800   -6.6960  -17.2930 C.3      31 ALA    0.3100
    474 C         -60.6610   -6.9810  -15.8270 C.2      31 ALA    0.0700
    475 O         -60.4960   -6.0540  -15.0340 O.2      31 ALA    0.0900
    476 CB        -62.4900   -6.7000  -17.5160 C.3      31 ALA   -0.2700
    477 HN        -60.9140   -8.2950  -18.6550 H        31 ALA    0.0900
    478 HA        -60.5770   -5.7100  -17.4670 H        31 ALA    0.0900
    479 HB1       -62.8980   -7.7200  -17.3470 H        31 ALA    0.0900
    480 HB2       -62.7190   -6.3960  -18.5600 H        31 ALA    0.5100
    481 HB3       -62.9780   -6.0000  -16.8060 H        31 ALA   -0.5100
    482 N         -60.6510   -8.2950  -15.3980 N.am     32 LYS   -0.4700
    483 CA        -60.3430   -8.7440  -14.0240 C.3      32 LYS    0.3100
    484 C         -58.9170   -8.5440  -13.5990 C.2      32 LYS    0.0700
    485 O         -58.6160   -8.0620  -12.5070 O.2      32 LYS    0.0900
    486 CB        -60.6430  -10.2760  -13.7310 C.3      32 LYS   -0.1800
    487 CG        -60.0170  -10.8950  -12.4260 C.3      32 LYS    0.0900
    488 CD        -60.3260  -12.3950  -12.1770 C.3      32 LYS    0.0900
    489 CE        -59.8010  -13.0550  -10.8610 C.3      32 LYS   -0.1800
    490 NZ        -58.3180  -13.2080  -10.7730 N.4      32 LYS    0.0900
    491 HN        -60.8630   -9.0330  -16.0330 H        32 LYS    0.0900
    492 HA        -60.9300   -8.1340  -13.3560 H        32 LYS   -0.1800
    493 HB1       -60.2690  -10.8640  -14.5940 H        32 LYS    0.0900
    494 HB2       -61.7450  -10.3950  -13.6630 H        32 LYS    0.0900
    495 HG1       -60.3950  -10.3180  -11.5560 H        32 LYS    0.2100
    496 HG2       -58.9140  -10.7770  -12.4840 H        32 LYS    0.0500
    497 HD1       -59.8960  -12.9650  -13.0260 H        32 LYS    0.0500
    498 HD2       -61.4290  -12.5090  -12.1850 H        32 LYS   -0.3000
    499 HE1       -60.2340  -14.0750  -10.7740 H        32 LYS    0.3300
    500 HE2       -60.1120  -12.4320   -9.9970 H        32 LYS    0.3300
    501 HZ1       -57.8920  -12.3020  -10.4940 H        32 LYS    0.3300
    502 HZ2       -57.9440  -13.4970  -11.6980 H        32 LYS    0.5100
    503 HZ3       -58.0860  -13.9330  -10.0640 H        32 LYS   -0.5100
    504 N         -57.9820   -9.0110  -14.4360 N.am     33 PHE   -0.4700
    505 CA        -56.5670   -8.9920  -14.0840 C.3      33 PHE    0.3100
    506 C         -55.9070   -7.6520  -14.4080 C.2      33 PHE    0.0700
    507 O         -56.2220   -7.0180  -15.4140 O.2      33 PHE    0.0900
    508 CB        -55.8260  -10.1380  -14.7790 C.3      33 PHE   -0.1800
    509 CG        -56.2800  -11.5010  -14.3420 C.ar     33 PHE    0.0900
    510 CD1       -57.3570  -12.1200  -14.9590 C.ar     33 PHE    0.0900
    511 CD2       -55.6350  -12.1610  -13.3110 C.ar     33 PHE    0.0000
    512 CE1       -57.7780  -13.3750  -14.5540 C.ar     33 PHE   -0.1150
    513 CE2       -56.0510  -13.4150  -12.9020 C.ar     33 PHE    0.1150
    514 CZ        -57.1230  -14.0220  -13.5240 C.ar     33 PHE   -0.1150
    515 HN        -58.2090   -9.3910  -15.3300 H        33 PHE    0.1150
    516 HA        -56.4870   -9.0880  -13.0120 H        33 PHE   -0.1150
    517 HB1       -54.7410  -10.0640  -14.5530 H        33 PHE    0.1150
    518 HB2       -55.9920  -10.0710  -15.8760 H        33 PHE   -0.1150
    519 HD1       -57.8710  -11.6190  -15.7650 H        33 PHE    0.1150
    520 HD2       -54.7960  -11.6910  -12.8180 H        33 PHE   -0.1150
    521 HE1       -58.6170  -13.8460  -15.0430 H        33 PHE    0.1150
    522 HE2       -55.5390  -13.9180  -12.0960 H        33 PHE    0.5100
    523 HZ        -57.4490  -15.0010  -13.2070 H        33 PHE   -0.5100
    524 N         -55.0260   -7.1660  -13.4960 N.am     34 GLU   -0.4700
    525 CA        -54.2530   -5.9330  -13.6350 C.3      34 GLU    0.3100
    526 C         -53.0140   -6.0790  -14.5020 C.2      34 GLU    0.0700
    527 O         -52.5510   -5.1620  -15.1710 O.2      34 GLU    0.0900
    528 CB        -53.8290   -5.4140  -12.2340 C.3      34 GLU   -0.1800
    529 CG        -54.8450   -4.4050  -11.6550 C.3      34 GLU    0.0900
    530 CD        -54.5910   -3.0160  -12.2400 C.2      34 GLU    0.0900
    531 OE1       -53.5540   -2.4120  -11.8610 O.co2    34 GLU   -0.2800
    532 OE2       -55.4090   -2.5640  -13.0780 O.co2    34 GLU    0.0900
    533 HN        -54.8610   -7.6580  -12.6460 H        34 GLU    0.0900
    534 HA        -54.8690   -5.2030  -14.1380 H        34 GLU    0.6200
    535 HB1       -52.8380   -4.9200  -12.3180 H        34 GLU   -0.7600
    536 HB2       -53.7430   -6.2780  -11.5420 H        34 GLU   -0.7600
    537 HG1       -54.7410   -4.3620  -10.5500 H        34 GLU    0.5100
    538 HG2       -55.8790   -4.7260  -11.9100 H        34 GLU   -0.5100
    539 N         -52.4540   -7.2980  -14.5790 N.am     35 ARG   -0.4700
    540 CA        -51.2700   -7.5550  -15.3780 C.3      35 ARG    0.3100
    541 C         -51.5610   -7.6000  -16.8700 C.2      35 ARG    0.0700
    542 O         -50.6600   -7.5620  -17.7030 O.2      35 ARG    0.0900
    543 CB        -50.4800   -8.8030  -14.8940 C.3      35 ARG   -0.1800
    544 CG        -51.3370  -10.0420  -14.5680 C.3      35 ARG    0.0900
    545 CD        -50.4920  -11.2470  -14.1170 C.3      35 ARG    0.0900
    546 NE        -51.4310  -12.3660  -13.7590 N.pl3    35 ARG   -0.1800
    547 CZ        -52.0730  -13.0990  -14.6640 C.cat    35 ARG    0.0900
    548 NH1       -52.9750  -13.9850  -14.2890 N.pl3    35 ARG    0.0900
    549 NH2       -51.8200  -12.9560  -15.9460 N.pl3    35 ARG    0.2000
    550 HN        -52.8260   -8.0820  -14.0880 H        35 ARG    0.0900
    551 HA        -50.6410   -6.6790  -15.3210 H        35 ARG    0.0900
    552 HB1       -49.9190   -8.5210  -13.9780 H        35 ARG   -0.7000
    553 HB2       -49.7570   -9.0830  -15.6880 H        35 ARG    0.4400
    554 HG1       -51.9130  -10.3270  -15.4740 H        35 ARG    0.6400
    555 HG2       -52.0490   -9.7810  -13.7570 H        35 ARG   -0.8000
    556 HD1       -49.8870  -10.9880  -13.2210 H        35 ARG    0.4600
    557 HD2       -49.8270  -11.5890  -14.9400 H        35 ARG    0.4600
    558 HE        -51.5820  -12.5690  -12.7920 H        35 ARG   -0.8000
    559 HH11      -53.1810  -14.1090  -13.3170 H        35 ARG    0.4600
    560 HH12      -53.4530  -14.5340  -14.9750 H        35 ARG    0.4600
    561 HH21      -51.1400  -12.2890  -16.2500 H        35 ARG    0.5100
    562 HH22      -52.3090  -13.5140  -16.6170 H        35 ARG   -0.5100
    563 N         -52.8540   -7.6280  -17.2580 N.am     36 LEU   -0.4700
    564 CA        -53.2480   -7.6870  -18.6600 C.3      36 LEU    0.3100
    565 C         -53.7330   -6.3290  -19.1520 C.2      36 LEU    0.0700
    566 O         -54.4820   -6.2400  -20.1250 O.2      36 LEU    0.0900
    567 CB        -54.3390   -8.7420  -18.8660 C.3      36 LEU   -0.1800
    568 CG        -53.8890  -10.2040  -18.8650 C.3      36 LEU    0.0900
    569 CD1       -55.0880  -11.1360  -18.8740 C.3      36 LEU    0.0900
    570 CD2       -52.9970  -10.4750  -20.0630 C.3      36 LEU   -0.0900
    571 HN        -53.6010   -7.6100  -16.5990 H        36 LEU    0.0900
    572 HA        -52.3730   -7.9330  -19.2440 H        36 LEU   -0.2700
    573 HB1       -54.8270   -8.5390  -19.8420 H        36 LEU    0.0900
    574 HB2       -55.0880   -8.6180  -18.0560 H        36 LEU    0.0900
    575 HG        -53.2780  -10.3990  -17.9570 H        36 LEU    0.0900
    576 HD11      -55.7040  -10.9570  -19.7820 H        36 LEU   -0.2700
    577 HD12      -55.7170  -10.9520  -17.9770 H        36 LEU    0.0900
    578 HD13      -54.7460  -12.1930  -18.8800 H        36 LEU    0.0900
    579 HD21      -52.0210   -9.9610  -19.9370 H        36 LEU    0.0900
    580 HD22      -53.4800  -10.0960  -20.9890 H        36 LEU    0.5100
    581 HD23      -52.8130  -11.5670  -20.1580 H        36 LEU   -0.5100
    582 N         -53.2990   -5.2680  -18.4790 N.am     37 GLN   -0.4700
    583 CA        -53.7180   -3.9170  -18.8250 C.3      37 GLN    0.3100
    584 C         -52.7100   -3.2290  -19.7360 C.2      37 GLN    0.0700
    585 O         -52.1250   -2.2080  -19.3720 O.2      37 GLN    0.0900
    586 CB        -53.9350   -3.0870  -17.5560 C.3      37 GLN   -0.1800
    587 CG        -54.9840   -3.6570  -16.6190 C.3      37 GLN    0.0900
    588 CD        -56.3650   -3.6850  -17.2390 C.2      37 GLN    0.0900
    589 NE2       -56.8560   -4.8830  -17.5340 N.am     37 GLN   -0.1800
    590 OE1       -56.9820   -2.6420  -17.4610 O.2      37 GLN    0.0900
    591 HN        -52.6680   -5.3500  -17.7100 H        37 GLN    0.0900
    592 HA        -54.6340   -3.9850  -19.3910 H        37 GLN    0.5500
    593 HB1       -54.2480   -2.0650  -17.8560 H        37 GLN   -0.5500
    594 HB2       -52.9710   -3.0230  -17.0090 H        37 GLN   -0.6200
    595 HG1       -55.0230   -3.0360  -15.6990 H        37 GLN    0.3200
    596 HG2       -54.6990   -4.6960  -16.3450 H        37 GLN    0.3000
    597 HE21      -57.6920   -4.9610  -18.0790 H        37 GLN    0.5100
    598 HE22      -56.3920   -5.7070  -17.2110 H        37 GLN   -0.5100
    599 N         -52.5070   -3.7890  -20.9260 N.am     38 THR   -0.4700
    600 CA        -51.5900   -3.2060  -21.8950 C.3      38 THR    0.3100
    601 C         -52.3330   -2.7390  -23.1430 C.2      38 THR    0.0700
    602 O         -53.4550   -3.1710  -23.4040 O.2      38 THR    0.0900
    603 CB        -50.4770   -4.1940  -22.2940 C.3      38 THR    0.1400
    604 CG2       -49.7570   -4.7090  -21.0560 C.3      38 THR    0.0900
    605 OG1       -51.0410   -5.3000  -23.0070 O.3      38 THR   -0.6600
    606 HN        -52.9710   -4.6250  -21.2050 H        38 THR    0.4300
    607 HA        -51.1580   -2.3230  -21.4490 H        38 THR   -0.2700
    608 HB        -49.7370   -3.6850  -22.9470 H        38 THR    0.0900
    609 HG1       -50.3390   -5.9490  -23.0870 H        38 THR    0.0900
    610 HG21      -50.4260   -5.3810  -20.4770 H        38 THR    0.0900
    611 HG22      -49.4640   -3.8570  -20.4070 H        38 THR    0.5100
    612 HG23      -48.8530   -5.2810  -21.3540 H        38 THR   -0.5100
    613 N         -51.6960   -1.8550  -23.9090 N.am     39 VAL   -0.4700
    614 CA        -52.3020   -1.2740  -25.1050 C.3      39 VAL    0.3100
    615 C         -52.7330   -2.3430  -26.1040 C.2      39 VAL    0.0700
    616 O         -53.8500   -2.3030  -26.6370 O.2      39 VAL    0.0900
    617 CB        -51.3370   -0.2870  -25.7920 C.3      39 VAL   -0.0900
    618 CG1       -51.9530    0.2610  -27.0720 C.3      39 VAL    0.0900
    619 CG2       -50.9720    0.8470  -24.8430 C.3      39 VAL   -0.2700
    620 HN        -50.7720   -1.5470  -23.7000 H        39 VAL    0.0900
    621 HA        -53.2060   -0.7650  -24.8050 H        39 VAL    0.0900
    622 HB        -50.3880   -0.8090  -26.0350 H        39 VAL    0.0900
    623 HG11      -52.9810    0.6340  -26.8720 H        39 VAL   -0.2700
    624 HG12      -52.0100   -0.5420  -27.8390 H        39 VAL    0.0900
    625 HG13      -51.3400    1.1030  -27.4580 H        39 VAL    0.0900
    626 HG21      -50.4770    0.4390  -23.9350 H        39 VAL    0.0900
    627 HG22      -51.8890    1.3910  -24.5330 H        39 VAL    0.5100
    628 HG23      -50.2710    1.5490  -25.3440 H        39 VAL   -0.5100
    629 N         -51.8450   -3.3060  -26.3470 N.am     40 THR   -0.4700
    630 CA        -52.1580   -4.4270  -27.2220 C.3      40 THR    0.3100
    631 C         -53.4180   -5.1230  -26.7290 C.2      40 THR    0.0700
    632 O         -54.3190   -5.4170  -27.5080 O.2      40 THR    0.0900
    633 CB        -51.0020   -5.4440  -27.2810 C.3      40 THR    0.1400
    634 CG2       -51.2960   -6.5220  -28.3120 C.3      40 THR    0.0900
    635 OG1       -49.7840   -4.7760  -27.6280 O.3      40 THR   -0.6600
    636 HN        -50.9330   -3.3020  -25.9450 H        40 THR    0.4300
    637 HA        -52.3530   -4.0310  -28.2080 H        40 THR   -0.2700
    638 HB        -50.8760   -5.9290  -26.2890 H        40 THR    0.0900
    639 HG1       -49.9840   -4.2490  -28.4050 H        40 THR    0.0900
    640 HG21      -51.4190   -6.0660  -29.3170 H        40 THR    0.0900
    641 HG22      -52.2350   -7.0540  -28.0470 H        40 THR    0.5100
    642 HG23      -50.4550   -7.2460  -28.3520 H        40 THR   -0.5100
    643 N         -53.4870   -5.3530  -25.4180 N.am     41 ASN   -0.4700
    644 CA        -54.6620   -5.9580  -24.8090 C.3      41 ASN    0.3100
    645 C         -55.8730   -5.0290  -24.8240 C.2      41 ASN    0.0700
    646 O         -57.0150   -5.4870  -24.7860 O.2      41 ASN    0.0900
    647 CB        -54.3590   -6.4080  -23.3780 C.3      41 ASN   -0.1800
    648 CG        -53.2890   -7.4800  -23.3240 C.2      41 ASN    0.0900
    649 ND2       -52.6410   -7.6130  -22.1680 N.am     41 ASN    0.0900
    650 OD1       -53.0430   -8.1800  -24.3050 O.2      41 ASN    0.5500
    651 HN        -52.7390   -5.1240  -24.7990 H        41 ASN   -0.5500
    652 HA        -54.9560   -6.8030  -25.4130 H        41 ASN   -0.6200
    653 HB1       -55.2870   -6.8120  -22.9210 H        41 ASN    0.3200
    654 HB2       -54.0130   -5.5330  -22.7880 H        41 ASN    0.3000
    655 HD21      -51.9240   -8.3040  -22.0740 H        41 ASN    0.5100
    656 HD22      -52.8700   -7.0230  -21.3950 H        41 ASN   -0.5100
    657 N         -55.6250   -3.7220  -24.8760 N.am     42 TYR   -0.4700
    658 CA        -56.7040   -2.7550  -25.0190 C.3      42 TYR    0.3100
    659 C         -57.3410   -2.8900  -26.3970 C.2      42 TYR    0.0700
    660 O         -58.5400   -2.6670  -26.5610 O.2      42 TYR    0.0900
    661 CB        -56.2040   -1.3220  -24.8000 C.3      42 TYR   -0.1800
    662 CG        -56.3740   -0.8130  -23.3860 C.ar     42 TYR    0.0900
    663 CD1       -57.5460   -0.1760  -22.9910 C.ar     42 TYR    0.0900
    664 CD2       -55.3580   -0.9560  -22.4460 C.ar     42 TYR    0.0000
    665 CE1       -57.7040    0.2960  -21.6990 C.ar     42 TYR   -0.1150
    666 CE2       -55.5070   -0.4860  -21.1530 C.ar     42 TYR    0.1150
    667 CZ        -56.6810    0.1380  -20.7850 C.ar     42 TYR   -0.1150
    668 OH        -56.8330    0.6070  -19.4990 O.3      42 TYR    0.1150
    669 HN        -54.7010   -3.3500  -24.8220 H        42 TYR    0.1100
    670 HA        -57.4650   -2.9990  -24.2930 H        42 TYR   -0.5400
    671 HB1       -56.7700   -0.6340  -25.4630 H        42 TYR    0.4300
    672 HB2       -55.1200   -1.2760  -25.0350 H        42 TYR   -0.1150
    673 HD1       -58.3480   -0.0490  -23.7040 H        42 TYR    0.1150
    674 HD2       -54.4370   -1.4410  -22.7310 H        42 TYR   -0.1150
    675 HE1       -58.6200    0.7850  -21.4090 H        42 TYR    0.1150
    676 HE2       -54.7090   -0.6060  -20.4360 H        42 TYR    0.5100
    677 HH        -56.9090   -0.1500  -18.9140 H        42 TYR   -0.5100
    678 N         -56.5350   -3.2600  -27.3910 N.am     43 PHE   -0.4700
    679 CA        -57.0640   -3.5280  -28.7220 C.3      43 PHE    0.3100
    680 C         -57.7460   -4.8950  -28.7650 C.2      43 PHE    0.0700
    681 O         -58.8110   -5.0590  -29.3720 O.2      43 PHE    0.0900
    682 CB        -55.9540   -3.4560  -29.7730 C.3      43 PHE   -0.1800
    683 CG        -55.3120   -2.1040  -29.8840 C.ar     43 PHE    0.0900
    684 CD1       -56.0100   -0.9590  -29.5340 C.ar     43 PHE    0.0900
    685 CD2       -54.0060   -1.9750  -30.3310 C.ar     43 PHE    0.0000
    686 CE1       -55.4220    0.2870  -29.6320 C.ar     43 PHE   -0.1150
    687 CE2       -53.4130   -0.7300  -30.4300 C.ar     43 PHE    0.1150
    688 CZ        -54.1220    0.4020  -30.0800 C.ar     43 PHE   -0.1150
    689 HN        -55.5520   -3.3680  -27.2710 H        43 PHE    0.1150
    690 HA        -57.8270   -2.7950  -28.9320 H        43 PHE   -0.1150
    691 HB1       -56.3770   -3.7010  -30.7700 H        43 PHE    0.1150
    692 HB2       -55.1530   -4.1800  -29.5100 H        43 PHE   -0.1150
    693 HD1       -57.0260   -1.0430  -29.1810 H        43 PHE    0.1150
    694 HD2       -53.4470   -2.8560  -30.6060 H        43 PHE   -0.1150
    695 HE1       -55.9790    1.1700  -29.3590 H        43 PHE    0.1150
    696 HE2       -52.3950   -0.6440  -30.7810 H        43 PHE    0.5100
    697 HZ        -53.6590    1.3750  -30.1560 H        43 PHE   -0.5100
    698 N         -57.1240   -5.8720  -28.1060 N.am     44 ILE   -0.4700
    699 CA        -57.6840   -7.2140  -27.9910 C.3      44 ILE    0.3100
    700 C         -59.0790   -7.1580  -27.3840 C.2      44 ILE    0.0700
    701 O         -59.9670   -7.9070  -27.7790 O.2      44 ILE    0.0900
    702 CB        -56.7910   -8.1360  -27.1340 C.3      44 ILE   -0.0900
    703 CG1       -55.4080   -8.2830  -27.7670 C.3      44 ILE    0.0900
    704 CG2       -57.4240   -9.5090  -26.9670 C.3      44 ILE   -0.2700
    705 CD        -55.4480   -8.7350  -29.2040 C.3      44 ILE    0.0900
    706 HN        -56.2440   -5.7290  -27.6590 H        44 ILE    0.0900
    707 HA        -57.7820   -7.6160  -28.9870 H        44 ILE    0.0900
    708 HB        -56.6430   -7.6770  -26.1330 H        44 ILE   -0.1800
    709 HG11      -54.8270   -9.0250  -27.1790 H        44 ILE    0.0900
    710 HG12      -54.8900   -7.3020  -27.7190 H        44 ILE    0.0900
    711 HG21      -57.7340   -9.9090  -27.9550 H        44 ILE   -0.2700
    712 HG22      -58.3230   -9.4350  -26.3180 H        44 ILE    0.0900
    713 HG23      -56.6920  -10.2110  -26.5130 H        44 ILE    0.0900
    714 HD1       -55.8490   -7.9240  -29.8490 H        44 ILE    0.0900
    715 HD2       -56.1060   -9.6250  -29.3040 H        44 ILE    0.5100
    716 HD3       -54.4220   -8.9890  -29.5500 H        44 ILE   -0.5100
    717 N         -59.2670   -6.2540  -26.4240 N.am     45 THR   -0.4700
    718 CA        -60.5640   -6.0530  -25.7950 C.3      45 THR    0.3100
    719 C         -61.6030   -5.6430  -26.8300 C.2      45 THR    0.0700
    720 O         -62.7240   -6.1520  -26.8350 O.2      45 THR    0.0900
    721 CB        -60.4950   -4.9750  -24.6990 C.3      45 THR    0.1400
    722 CG2       -61.8410   -4.8380  -23.9990 C.3      45 THR    0.0900
    723 OG1       -59.4940   -5.3280  -23.7380 O.3      45 THR   -0.6600
    724 HN        -58.5270   -5.6720  -26.0950 H        45 THR    0.4300
    725 HA        -60.8760   -6.9950  -25.3710 H        45 THR   -0.2700
    726 HB        -60.2340   -3.9940  -25.1500 H        45 THR    0.0900
    727 HG1       -58.6670   -5.3790  -24.2230 H        45 THR    0.0900
    728 HG21      -62.2130   -5.8370  -23.6870 H        45 THR    0.0900
    729 HG22      -62.5830   -4.3830  -24.6900 H        45 THR    0.5100
    730 HG23      -61.7330   -4.2010  -23.0950 H        45 THR   -0.5100
    731 N         -61.2180   -4.7250  -27.7130 N.am     46 SER   -0.4700
    732 CA        -62.0970   -4.2410  -28.7690 C.3      46 SER    0.3100
    733 C         -62.4620   -5.3590  -29.7390 C.2      46 SER    0.0700
    734 O         -63.6350   -5.5400  -30.0860 O.2      46 SER    0.0900
    735 CB        -61.4280   -3.0900  -29.5250 C.3      46 SER    0.0500
    736 OG        -62.2360   -2.6370  -30.5960 O.3      46 SER    0.0900
    737 HN        -60.3060   -4.3230  -27.6900 H        46 SER    0.0900
    738 HA        -63.0190   -3.9100  -28.3150 H        46 SER   -0.6600
    739 HB1       -60.4550   -3.4330  -29.9370 H        46 SER    0.4300
    740 HB2       -61.2560   -2.2410  -28.8290 H        46 SER    0.5100
    741 HG1       -61.8760   -3.0400  -31.3880 H        46 SER   -0.5100
    742 N         -61.4510   -6.1110  -30.1720 N.am     47 LEU   -0.4700
    743 CA        -61.6660   -7.2450  -31.0600 C.3      47 LEU    0.3100
    744 C         -62.6170   -8.2710  -30.4450 C.2      47 LEU    0.0700
    745 O         -63.5450   -8.7570  -31.0980 O.2      47 LEU    0.0900
    746 CB        -60.3290   -7.9130  -31.3910 C.3      47 LEU   -0.1800
    747 CG        -60.4020   -9.2140  -32.1890 C.3      47 LEU    0.0900
    748 CD1       -61.0030   -8.9690  -33.5640 C.3      47 LEU    0.0900
    749 CD2       -59.0250   -9.8500  -32.3010 C.3      47 LEU   -0.0900
    750 HN        -60.5070   -5.9320  -29.9080 H        47 LEU    0.0900
    751 HA        -62.1410   -6.8840  -31.9610 H        47 LEU   -0.2700
    752 HB1       -59.8100   -8.1290  -30.4340 H        47 LEU    0.0900
    753 HB2       -59.7220   -7.1900  -31.9750 H        47 LEU    0.0900
    754 HG        -61.0310   -9.9470  -31.6390 H        47 LEU    0.0900
    755 HD11      -60.4900   -8.1170  -34.0590 H        47 LEU   -0.2700
    756 HD12      -62.0830   -8.7250  -33.4670 H        47 LEU    0.0900
    757 HD13      -60.8800   -9.8730  -34.1980 H        47 LEU    0.0900
    758 HD21      -58.6250  -10.0760  -31.2890 H        47 LEU    0.0900
    759 HD22      -58.3270   -9.1510  -32.8100 H        47 LEU    0.5100
    760 HD23      -59.0910  -10.7980  -32.8770 H        47 LEU   -0.5100
    761 N         -62.3850   -8.5820  -29.1710 N.am     48 ALA   -0.4700
    762 CA        -63.1980   -9.5430  -28.4440 C.3      48 ALA    0.3100
    763 C         -64.6160   -9.0290  -28.2410 C.2      48 ALA    0.0700
    764 O         -65.5570   -9.8120  -28.1400 O.2      48 ALA    0.0900
    765 CB        -62.5540   -9.8760  -27.1050 C.3      48 ALA   -0.2700
    766 HN        -61.6390   -8.1680  -28.6570 H        48 ALA    0.0900
    767 HA        -63.2880  -10.4330  -29.0490 H        48 ALA    0.0900
    768 HB1       -62.4540   -8.9550  -26.4900 H        48 ALA    0.0900
    769 HB2       -61.5420  -10.3040  -27.2670 H        48 ALA    0.5100
    770 HB3       -63.1850  -10.6040  -26.5530 H        48 ALA   -0.5100
    771 N         -64.7680   -7.7070  -28.1750 N.am     49 CYS   -0.4700
    772 CA        -66.0870   -7.1030  -28.0590 C.3      49 CYS    0.3100
    773 C         -66.8580   -7.2480  -29.3630 C.2      49 CYS    0.0700
    774 O         -68.0220   -7.6580  -29.3700 O.2      49 CYS    0.0900
    775 CB        -65.9810   -5.6250  -27.6750 C.3      49 CYS   -0.1100
    776 SG        -65.5760   -5.3360  -25.9390 S.3      49 CYS    0.0900
    777 HN        -63.9940   -7.0790  -28.1990 H        49 CYS    0.0900
    778 HA        -66.6380   -7.6460  -27.3060 H        49 CYS   -0.2300
    779 HB1       -66.9520   -5.1390  -27.9050 H        49 CYS    0.1600
    780 HB2       -65.1980   -5.1600  -28.3100 H        49 CYS    0.5100
    781 HG1       -64.3310   -5.7780  -26.0350 H        49 CYS   -0.5100
    782 N         -66.1970   -6.9160  -30.4710 N.am     50 ALA   -0.4700
    783 CA        -66.7990   -7.0610  -31.7890 C.3      50 ALA    0.3100
    784 C         -67.2160   -8.5050  -32.0380 C.2      50 ALA    0.0700
    785 O         -68.3240   -8.7710  -32.5070 O.2      50 ALA    0.0900
    786 CB        -65.8340   -6.5940  -32.8690 C.3      50 ALA   -0.2700
    787 HN        -65.2670   -6.5550  -30.4480 H        50 ALA    0.0900
    788 HA        -67.7020   -6.4710  -31.8130 H        50 ALA    0.0900
    789 HB1       -64.9010   -7.1980  -32.8360 H        50 ALA    0.0900
    790 HB2       -65.5710   -5.5270  -32.7060 H        50 ALA    0.5100
    791 HB3       -66.2990   -6.7160  -33.8700 H        50 ALA   -0.5100
    792 N         -66.3320   -9.4410  -31.7010 N.am     51 ASP   -0.4700
    793 CA        -66.6320  -10.8580  -31.8670 C.3      51 ASP    0.3100
    794 C         -67.7150  -11.3310  -30.8980 C.2      51 ASP    0.0700
    795 O         -68.4600  -12.2650  -31.1920 O.2      51 ASP    0.0900
    796 CB        -65.3680  -11.7010  -31.6980 C.3      51 ASP   -0.2800
    797 CG        -64.3060  -11.3670  -32.7250 C.2      51 ASP    0.0900
    798 OD1       -64.6720  -10.9420  -33.8440 O.co2    51 ASP    0.0900
    799 OD2       -63.1070  -11.5340  -32.4190 O.co2    51 ASP    0.6200
    800 HN        -65.4360   -9.2200  -31.3250 H        51 ASP   -0.7600
    801 HA        -67.0470  -10.9990  -32.8530 H        51 ASP   -0.7600
    802 HB1       -65.6340  -12.7750  -31.7990 H        51 ASP    0.5100
    803 HB2       -64.9480  -11.5240  -30.6850 H        51 ASP   -0.5100
    804 N         -67.8060  -10.6840  -29.7380 N.am     52 LEU   -0.4700
    805 CA        -68.8350  -11.0220  -28.7650 C.3      52 LEU    0.3100
    806 C         -70.2130  -10.6420  -29.2880 C.2      52 LEU    0.0700
    807 O         -71.1360  -11.4540  -29.2780 O.2      52 LEU    0.0900
    808 CB        -68.5720  -10.3330  -27.4240 C.3      52 LEU   -0.1800
    809 CG        -69.6340  -10.5730  -26.3480 C.3      52 LEU    0.0900
    810 CD1       -69.8300  -12.0620  -26.1150 C.3      52 LEU    0.0900
    811 CD2       -69.2580   -9.8670  -25.0550 C.3      52 LEU   -0.0900
    812 HN        -67.1810   -9.9500  -29.4860 H        52 LEU    0.0900
    813 HA        -68.8330  -12.0950  -28.6400 H        52 LEU   -0.2700
    814 HB1       -68.5040   -9.2400  -27.6040 H        52 LEU    0.0900
    815 HB2       -67.5980  -10.6950  -27.0330 H        52 LEU    0.0900
    816 HG        -70.5960  -10.1210  -26.6730 H        52 LEU    0.0900
    817 HD11      -68.8470  -12.5570  -25.9580 H        52 LEU   -0.2700
    818 HD12      -70.3210  -12.5220  -26.9990 H        52 LEU    0.0900
    819 HD13      -70.4560  -12.2250  -25.2120 H        52 LEU    0.0900
    820 HD21      -68.9960   -8.8070  -25.2600 H        52 LEU    0.0900
    821 HD22      -68.3800  -10.3670  -24.5930 H        52 LEU    0.5100
    822 HD23      -70.1150   -9.8910  -24.3490 H        52 LEU   -0.5100
    823 N         -70.3480   -9.4010  -29.7550 N.am     53 VAL   -0.4700
    824 CA        -71.6040   -8.9440  -30.3360 C.3      53 VAL    0.3100
    825 C         -71.8950   -9.7220  -31.6200 C.2      53 VAL    0.0700
    826 O         -73.0510   -9.8760  -32.0210 O.2      53 VAL    0.0900
    827 CB        -71.5870   -7.4250  -30.6130 C.3      53 VAL   -0.0900
    828 CG1       -72.9670   -6.9410  -31.0360 C.3      53 VAL    0.0900
    829 CG2       -71.1280   -6.6690  -29.3770 C.3      53 VAL   -0.2700
    830 HN        -69.6040   -8.7370  -29.7290 H        53 VAL    0.0900
    831 HA        -72.3950   -9.1850  -29.6430 H        53 VAL    0.0900
    832 HB        -70.8570   -7.2060  -31.4200 H        53 VAL    0.0900
    833 HG11      -73.7350   -7.3040  -30.3210 H        53 VAL   -0.2700
    834 HG12      -73.2110   -7.3330  -32.0460 H        53 VAL    0.0900
    835 HG13      -72.9910   -5.8310  -31.0500 H        53 VAL    0.0900
    836 HG21      -70.1030   -6.9910  -29.0910 H        53 VAL    0.0900
    837 HG22      -71.8140   -6.8780  -28.5280 H        53 VAL    0.5100
    838 HG23      -71.1120   -5.5780  -29.5850 H        53 VAL   -0.5100
    839 N         -70.8400  -10.2260  -32.2570 N.am     54 MET   -0.4700
    840 CA        -70.9870  -11.1240  -33.3940 C.3      54 MET    0.3100
    841 C         -71.6810  -12.4180  -32.9880 C.2      54 MET    0.0700
    842 O         -72.6680  -12.8280  -33.5980 O.2      54 MET    0.0900
    843 CB        -69.6220  -11.4460  -34.0010 C.3      54 MET   -0.1800
    844 CG        -69.1770  -10.4920  -35.0890 C.3      54 MET    0.0900
    845 SD        -69.9200  -10.9130  -36.6710 S.3      54 MET    0.0900
    846 CE        -69.3420  -12.5990  -36.8380 C.3      54 MET   -0.1400
    847 HN        -69.9050  -10.0120  -31.9850 H        54 MET    0.0900
    848 HA        -71.6180  -10.6400  -34.1250 H        54 MET    0.0900
    849 HB1       -69.6630  -12.4700  -34.4290 H        54 MET   -0.0900
    850 HB2       -68.8650  -11.4260  -33.1880 H        54 MET   -0.2200
    851 HG1       -68.0710  -10.5320  -35.1720 H        54 MET    0.0900
    852 HG2       -69.4680   -9.4590  -34.8020 H        54 MET    0.0900
    853 HE1       -70.1760  -13.3250  -36.7290 H        54 MET    0.0900
    854 HE2       -68.5850  -12.8250  -36.0570 H        54 MET    0.5100
    855 HE3       -68.8860  -12.7510  -37.8400 H        54 MET   -0.5100
    856 N         -71.1610  -13.0560  -31.9410 N.am     55 GLY   -0.4700
    857 CA        -71.6830  -14.3310  -31.4840 C.3      55 GLY    0.3100
    858 C         -73.0050  -14.2470  -30.7460 C.2      55 GLY   -0.0200
    859 O         -73.7090  -15.2480  -30.6140 O.2      55 GLY    0.0900
    860 HN        -70.3900  -12.6880  -31.4260 H        55 GLY    0.0900
    861 HA1       -70.9470  -14.7630  -30.8230 H        55 GLY    0.5100
    862 HA2       -71.8140  -14.9570  -32.3550 H        55 GLY   -0.5100
    863 N         -73.3530  -13.0580  -30.2610 N.am     56 LEU   -0.4700
    864 CA        -74.5880  -12.8810  -29.5060 C.3      56 LEU    0.3100
    865 C         -75.7610  -12.4430  -30.3730 C.2      56 LEU    0.0700
    866 O         -76.8880  -12.8990  -30.1810 O.2      56 LEU    0.0900
    867 CB        -74.3880  -11.8740  -28.3690 C.3      56 LEU   -0.1800
    868 CG        -73.5520  -12.3370  -27.1770 C.3      56 LEU    0.0900
    869 CD1       -73.4290  -11.2210  -26.1550 C.3      56 LEU    0.0900
    870 CD2       -74.1630  -13.5770  -26.5490 C.3      56 LEU   -0.0900
    871 HN        -72.7920  -12.2440  -30.3900 H        56 LEU    0.0900
    872 HA        -74.8770  -13.8430  -29.1080 H        56 LEU   -0.2700
    873 HB1       -75.3910  -11.5920  -27.9870 H        56 LEU    0.0900
    874 HB2       -73.8970  -10.9750  -28.7960 H        56 LEU    0.0900
    875 HG        -72.5380  -12.6300  -27.5280 H        56 LEU    0.0900
    876 HD11      -74.4360  -10.9240  -25.7900 H        56 LEU   -0.2700
    877 HD12      -72.9450  -10.3360  -26.6180 H        56 LEU    0.0900
    878 HD13      -72.8270  -11.5670  -25.2880 H        56 LEU    0.0900
    879 HD21      -74.2070  -14.4010  -27.2940 H        56 LEU    0.0900
    880 HD22      -75.1960  -13.3570  -26.2030 H        56 LEU    0.5100
    881 HD23      -73.5440  -13.9110  -25.6890 H        56 LEU   -0.5100
    882 N         -75.5000  -11.5560  -31.3290 N.am     57 ALA   -0.4700
    883 CA        -76.5690  -10.9850  -32.1360 C.3      57 ALA    0.3100
    884 C         -76.5840  -11.5050  -33.5700 C.2      57 ALA    0.0700
    885 O         -77.5860  -12.0530  -34.0310 O.2      57 ALA    0.0900
    886 CB        -76.4850   -9.4610  -32.1260 C.3      57 ALA   -0.2700
    887 HN        -74.5740  -11.2480  -31.5350 H        57 ALA    0.0900
    888 HA        -77.5120  -11.3120  -31.7240 H        57 ALA    0.0900
    889 HB1       -75.5090   -9.1300  -32.5410 H        57 ALA    0.0900
    890 HB2       -76.5730   -9.0840  -31.0840 H        57 ALA    0.5100
    891 HB3       -77.2990   -9.0330  -32.7490 H        57 ALA   -0.5100
    892 N         -75.4670  -11.3360  -34.2730 N.am     58 VAL   -0.4700
    893 CA        -75.3930  -11.6630  -35.6940 C.3      58 VAL    0.3100
    894 C         -75.5940  -13.1490  -35.9880 C.2      58 VAL    0.0700
    895 O         -76.5500  -13.5380  -36.6650 O.2      58 VAL    0.0900
    896 CB        -74.0450  -11.2230  -36.2890 C.3      58 VAL   -0.0900
    897 CG1       -73.9970  -11.5220  -37.7810 C.3      58 VAL    0.0900
    898 CG2       -73.8120   -9.7450  -36.0260 C.3      58 VAL   -0.2700
    899 HN        -74.6340  -10.9770  -33.8620 H        58 VAL    0.0900
    900 HA        -76.2050  -11.1600  -36.1960 H        58 VAL    0.0900
    901 HB        -73.2210  -11.7660  -35.7780 H        58 VAL    0.0900
    902 HG11      -74.9100  -11.1280  -38.2780 H        58 VAL   -0.2700
    903 HG12      -73.9490  -12.6190  -37.9450 H        58 VAL    0.0900
    904 HG13      -73.1080  -11.0360  -38.2360 H        58 VAL    0.0900
    905 HG21      -73.8020   -9.5490  -34.9320 H        58 VAL    0.0900
    906 HG22      -74.6280   -9.1470  -36.4850 H        58 VAL    0.5100
    907 HG23      -72.8340   -9.4340  -36.4510 H        58 VAL   -0.5100
    908 N         -74.6840  -13.9740  -35.4730 N.am     59 VAL   -0.4700
    909 CA        -74.6770  -15.4080  -35.7580 C.3      59 VAL    0.3100
    910 C         -75.9500  -16.1770  -35.3570 C.2      59 VAL    0.0700
    911 O         -76.4640  -16.9610  -36.1610 O.2      59 VAL    0.0900
    912 CB        -73.4220  -16.0950  -35.1710 C.3      59 VAL   -0.0900
    913 CG1       -73.3840  -17.5590  -35.5660 C.3      59 VAL    0.0900
    914 CG2       -72.1650  -15.3850  -35.6430 C.3      59 VAL   -0.2700
    915 HN        -73.9640  -13.6480  -34.8660 H        59 VAL    0.0900
    916 HA        -74.7020  -15.5330  -36.8310 H        59 VAL    0.0900
    917 HB        -73.4410  -16.0130  -34.0630 H        59 VAL    0.0900
    918 HG11      -73.3570  -17.6550  -36.6720 H        59 VAL   -0.2700
    919 HG12      -74.2910  -18.0770  -35.1870 H        59 VAL    0.0900
    920 HG13      -72.4750  -18.0400  -35.1450 H        59 VAL    0.0900
    921 HG21      -72.1780  -14.3240  -35.3140 H        59 VAL    0.0900
    922 HG22      -72.1090  -15.4110  -36.7520 H        59 VAL    0.5100
    923 HG23      -71.2670  -15.8780  -35.2120 H        59 VAL   -0.5100
    924 N         -76.4690  -15.9680  -34.1290 N.am     60 PRO   -0.2900
    925 CA        -77.6840  -16.7130  -33.7800 C.3      60 PRO    0.0000
    926 C         -78.8820  -16.3450  -34.6520 C.2      60 PRO    0.0900
    927 O         -79.5740  -17.2370  -35.1470 O.2      60 PRO    0.0900
    928 CB        -77.9470  -16.2950  -32.3270 C.3      60 PRO    0.0200
    929 CG        -76.6270  -15.8590  -31.8120 C.3      60 PRO    0.0900
    930 CD        -75.9590  -15.1990  -32.9780 C.3      60 PRO   -0.1800
    931 HA        -77.5320  -17.7710  -33.9250 H        60 PRO    0.0900
    932 HB1       -78.3390  -17.1510  -31.7360 H        60 PRO    0.0900
    933 HB2       -78.6820  -15.4640  -32.2830 H        60 PRO   -0.1800
    934 HG1       -76.7500  -15.1430  -30.9710 H        60 PRO    0.0900
    935 HG2       -76.0350  -16.7300  -31.4580 H        60 PRO    0.0900
    936 HD1       -76.2520  -14.1320  -33.0700 H        60 PRO    0.5100
    937 HD2       -74.8540  -15.2850  -32.9190 H        60 PRO   -0.5100
    938 N         -79.1180  -15.0490  -34.8430 N.am     61 PHE   -0.4700
    939 CA        -80.2390  -14.5860  -35.6550 C.3      61 PHE    0.3100
    940 C         -80.0910  -15.0080  -37.1110 C.2      61 PHE    0.0700
    941 O         -81.0820  -15.2600  -37.7990 O.2      61 PHE    0.0900
    942 CB        -80.3930  -13.0670  -35.5470 C.3      61 PHE   -0.1800
    943 CG        -81.0720  -12.6150  -34.2880 C.ar     61 PHE    0.0900
    944 CD1       -80.4550  -12.7690  -33.0540 C.ar     61 PHE    0.0900
    945 CD2       -82.3290  -12.0330  -34.3330 C.ar     61 PHE    0.0000
    946 CE1       -81.0790  -12.3550  -31.8930 C.ar     61 PHE   -0.1150
    947 CE2       -82.9590  -11.6150  -33.1760 C.ar     61 PHE    0.1150
    948 CZ        -82.3330  -11.7760  -31.9540 C.ar     61 PHE   -0.1150
    949 HN        -78.5430  -14.3400  -34.4430 H        61 PHE    0.1150
    950 HA        -81.1320  -15.0800  -35.3040 H        61 PHE   -0.1150
    951 HB1       -81.0040  -12.7000  -36.4000 H        61 PHE    0.1150
    952 HB2       -79.3870  -12.5940  -35.5660 H        61 PHE   -0.1150
    953 HD1       -79.4730  -13.2170  -33.0020 H        61 PHE    0.1150
    954 HD2       -82.8220  -11.9050  -35.2860 H        61 PHE   -0.1150
    955 HE1       -80.5880  -12.4830  -30.9400 H        61 PHE    0.1150
    956 HE2       -83.9400  -11.1640  -33.2260 H        61 PHE    0.5100
    957 HZ        -82.8220  -11.4500  -31.0480 H        61 PHE   -0.5100
    958 N         -78.8480  -15.0890  -37.5780 N.am     62 GLY   -0.4700
    959 CA        -78.5750  -15.5740  -38.9170 C.3      62 GLY    0.3100
    960 C         -78.9000  -17.0480  -39.0340 C.2      62 GLY   -0.0200
    961 O         -79.4680  -17.4990  -40.0310 O.2      62 GLY    0.0900
    962 HN        -78.0570  -14.8220  -37.0350 H        62 GLY    0.0900
    963 HA1       -77.5280  -15.4170  -39.1290 H        62 GLY    0.5100
    964 HA2       -79.1830  -15.0150  -39.6130 H        62 GLY   -0.5100
    965 N         -78.5420  -17.8060  -37.9990 N.am     63 ALA   -0.4700
    966 CA        -78.8240  -19.2330  -37.9570 C.3      63 ALA    0.3100
    967 C         -80.3250  -19.4740  -37.9760 C.2      63 ALA    0.0700
    968 O         -80.8200  -20.3340  -38.7030 O.2      63 ALA    0.0900
    969 CB        -78.2020  -19.8600  -36.7200 C.3      63 ALA   -0.2700
    970 HN        -78.0650  -17.4300  -37.2090 H        63 ALA    0.0900
    971 HA        -78.4180  -19.6820  -38.8510 H        63 ALA    0.0900
    972 HB1       -78.8430  -19.6690  -35.8330 H        63 ALA    0.0900
    973 HB2       -77.1990  -19.4170  -36.5350 H        63 ALA    0.5100
    974 HB3       -78.1070  -20.9580  -36.8590 H        63 ALA   -0.5100
    975 N         -81.0500  -18.6960  -37.1730 N.am     64 ALA   -0.4700
    976 CA        -82.5010  -18.7830  -37.1230 C.3      64 ALA    0.3100
    977 C         -83.1110  -18.4140  -38.4680 C.2      64 ALA    0.0700
    978 O         -84.0890  -19.0230  -38.9040 O.2      64 ALA    0.0900
    979 CB        -83.0470  -17.8810  -36.0260 C.3      64 ALA   -0.2700
    980 HN        -80.6300  -18.0210  -36.5710 H        64 ALA    0.0900
    981 HA        -82.7690  -19.8110  -36.9330 H        64 ALA    0.0900
    982 HB1       -82.7600  -16.8250  -36.2210 H        64 ALA    0.0900
    983 HB2       -82.6300  -18.1860  -35.0420 H        64 ALA    0.5100
    984 HB3       -84.1560  -17.9470  -35.9980 H        64 ALA   -0.5100
    985 N         -82.5270  -17.4160  -39.1260 N.am     65 HSE   -0.4700
    986 CA        -82.9990  -16.9760  -40.4330 C.3      65 HSE    0.3100
    987 C         -82.8280  -18.0600  -41.4900 C.2      65 HSE    0.0700
    988 O         -83.7060  -18.2680  -42.3270 O.2      65 HSE    0.0900
    989 CB        -82.2680  -15.7030  -40.8670 C.3      65 HSE   -0.0800
    990 CG        -82.6680  -15.2070  -42.2250 C.ar     65 HSE    0.0900
    991 CD2       -82.0590  -15.6350  -43.3820 C.ar     65 HSE    0.0900
    992 ND1       -83.6200  -14.3170  -42.6010 N.ar     65 HSE   -0.7000
    993 CE1       -83.5670  -14.2250  -43.9660 C.ar     65 HSE    0.2200
    994 NE2       -82.6200  -15.0290  -44.4200 N.ar     65 HSE    0.2500
    995 HN        -81.7420  -16.9250  -38.7560 H        65 HSE    0.1300
    996 HA        -84.0600  -16.7930  -40.3620 H        65 HSE   -0.3600
    997 HB1       -81.1760  -15.9080  -40.8810 H        65 HSE    0.3200
    998 HB2       -82.4800  -14.9020  -40.1290 H        65 HSE   -0.0500
    999 HD2       -81.2520  -16.3470  -43.4930 H        65 HSE    0.0900
   1000 HE1       -84.1930  -13.6000  -44.6000 H        65 HSE    0.5100
   1001 HE2       -82.3590  -15.1650  -45.3750 H        65 HSE   -0.5100
   1002 N         -81.6930  -18.7520  -41.4500 N.am     66 ILE   -0.4700
   1003 CA        -81.4100  -19.8060  -42.4210 C.3      66 ILE    0.3100
   1004 C         -82.2540  -21.0530  -42.1710 C.2      66 ILE    0.0700
   1005 O         -82.8660  -21.5960  -43.0910 O.2      66 ILE    0.0900
   1006 CB        -79.9210  -20.1950  -42.4120 C.3      66 ILE   -0.0900
   1007 CG1       -79.0550  -18.9980  -42.8000 C.3      66 ILE    0.0900
   1008 CG2       -79.6670  -21.3530  -43.3630 C.3      66 ILE   -0.2700
   1009 CD        -77.5740  -19.2500  -42.6390 C.3      66 ILE    0.0900
   1010 HN        -80.9900  -18.5860  -40.7630 H        66 ILE    0.0900
   1011 HA        -81.6930  -19.4410  -43.3970 H        66 ILE    0.0900
   1012 HB        -79.6250  -20.4910  -41.3830 H        66 ILE   -0.1800
   1013 HG11      -79.3380  -18.1340  -42.1630 H        66 ILE    0.0900
   1014 HG12      -79.2570  -18.7440  -43.8620 H        66 ILE    0.0900
   1015 HG21      -79.9520  -21.0680  -44.3970 H        66 ILE   -0.2700
   1016 HG22      -80.2730  -22.2330  -43.0580 H        66 ILE    0.0900
   1017 HG23      -78.5880  -21.6200  -43.3540 H        66 ILE    0.0900
   1018 HD1       -77.2240  -19.9750  -43.4050 H        66 ILE    0.0900
   1019 HD2       -77.3690  -19.6720  -41.6320 H        66 ILE    0.5100
   1020 HD3       -77.0130  -18.3000  -42.7690 H        66 ILE   -0.5100
   1021 N         -82.2820  -21.5040  -40.9190 N.am     67 LEU   -0.4700
   1022 CA        -82.9930  -22.7240  -40.5570 C.3      67 LEU    0.3100
   1023 C         -84.5010  -22.6130  -40.7680 C.2      67 LEU    0.0700
   1024 O         -85.1260  -23.5150  -41.3250 O.2      67 LEU    0.0900
   1025 CB        -82.6810  -23.1230  -39.1100 C.3      67 LEU   -0.1800
   1026 CG        -81.2340  -23.5440  -38.8370 C.3      67 LEU    0.0900
   1027 CD1       -81.0170  -23.8640  -37.3640 C.3      67 LEU    0.0900
   1028 CD2       -80.8470  -24.7290  -39.7100 C.3      67 LEU   -0.0900
   1029 HN        -81.8190  -21.0300  -40.1730 H        67 LEU    0.0900
   1030 HA        -82.6840  -23.5050  -41.2360 H        67 LEU   -0.2700
   1031 HB1       -83.3430  -23.9720  -38.8370 H        67 LEU    0.0900
   1032 HB2       -82.9170  -22.2570  -38.4570 H        67 LEU    0.0900
   1033 HG        -80.5530  -22.7180  -39.1350 H        67 LEU    0.0900
   1034 HD11      -81.6840  -24.6950  -37.0520 H        67 LEU   -0.2700
   1035 HD12      -81.2490  -22.9710  -36.7450 H        67 LEU    0.0900
   1036 HD13      -79.9620  -24.1720  -37.1960 H        67 LEU    0.0900
   1037 HD21      -80.9410  -24.4600  -40.7840 H        67 LEU    0.0900
   1038 HD22      -81.5180  -25.5890  -39.5000 H        67 LEU    0.5100
   1039 HD23      -79.7940  -25.0190  -39.5080 H        67 LEU   -0.5100
   1040 N         -85.0850  -21.4980  -40.3310 N.am     68 THR   -0.4700
   1041 CA        -86.5300  -21.3110  -40.4210 C.3      68 THR    0.3100
   1042 C         -86.9750  -20.7890  -41.7850 C.2      68 THR    0.0700
   1043 O         -88.1440  -20.4430  -41.9730 O.2      68 THR    0.0900
   1044 CB        -87.0510  -20.3650  -39.3200 C.3      68 THR    0.1400
   1045 CG2       -86.7070  -20.9110  -37.9420 C.3      68 THR    0.0900
   1046 OG1       -86.4630  -19.0700  -39.4750 O.3      68 THR   -0.6600
   1047 HN        -84.5660  -20.7480  -39.9290 H        68 THR    0.4300
   1048 HA        -86.9940  -22.2810  -40.3250 H        68 THR   -0.2700
   1049 HB        -88.1550  -20.2700  -39.3960 H        68 THR    0.0900
   1050 HG1       -85.5370  -19.1700  -39.2420 H        68 THR    0.0900
   1051 HG21      -85.6060  -21.0100  -37.8340 H        68 THR    0.0900
   1052 HG22      -87.1680  -21.9140  -37.8070 H        68 THR    0.5100
   1053 HG23      -87.0800  -20.2190  -37.1570 H        68 THR   -0.5100
   1054 N         -86.0350  -20.7190  -42.7270 N.am     69 LYS   -0.4700
   1055 CA        -86.3070  -20.3280  -44.1130 C.3      69 LYS    0.3100
   1056 C         -86.7780  -18.8810  -44.3120 C.2      69 LYS    0.0700
   1057 O         -86.6630  -18.3360  -45.4090 O.2      69 LYS    0.0900
   1058 CB        -87.2950  -21.2970  -44.7750 C.3      69 LYS   -0.1800
   1059 CG        -86.8480  -22.7510  -44.7820 C.3      69 LYS    0.0900
   1060 CD        -85.5690  -22.9420  -45.5810 C.3      69 LYS    0.0900
   1061 CE        -85.2100  -24.4160  -45.6960 C.3      69 LYS   -0.1800
   1062 NZ        -85.0730  -25.0670  -44.3620 N.4      69 LYS    0.0900
   1063 HN        -85.0830  -20.9320  -42.5250 H        69 LYS    0.0900
   1064 HA        -85.3700  -20.3280  -44.6490 H        69 LYS   -0.1800
   1065 HB1       -87.4480  -20.9740  -45.8270 H        69 LYS    0.0900
   1066 HB2       -88.2630  -21.2320  -44.2340 H        69 LYS    0.0900
   1067 HG1       -87.6500  -23.3760  -45.2270 H        69 LYS    0.2100
   1068 HG2       -86.6740  -23.0810  -43.7350 H        69 LYS    0.0500
   1069 HD1       -84.7390  -22.4020  -45.0760 H        69 LYS    0.0500
   1070 HD2       -85.7070  -22.5190  -46.5980 H        69 LYS   -0.3000
   1071 HE1       -84.2380  -24.5230  -46.2240 H        69 LYS    0.3300
   1072 HE2       -86.0080  -24.9530  -46.2530 H        69 LYS    0.3300
   1073 HZ1       -85.9720  -24.9930  -43.8460 H        69 LYS    0.3300
   1074 HZ2       -84.3220  -24.5920  -43.8210 H        69 LYS    0.5100
   1075 HZ3       -84.8270  -26.0690  -44.4890 H        69 LYS   -0.5100
   1076 N         -87.3100  -18.2610  -43.2620 N.am     70 THR   -0.4700
   1077 CA        -87.8240  -16.8990  -43.3580 C.3      70 THR    0.3100
   1078 C         -87.2630  -15.9900  -42.2680 C.2      70 THR    0.0700
   1079 O         -86.2670  -16.3150  -41.6220 O.2      70 THR    0.0900
   1080 CB        -89.3630  -16.8650  -43.2780 C.3      70 THR    0.1400
   1081 CG2       -89.9810  -17.6360  -44.4390 C.3      70 THR    0.0900
   1082 OG1       -89.7970  -17.4420  -42.0420 O.3      70 THR   -0.6600
   1083 HN        -87.3810  -18.6960  -42.3670 H        70 THR    0.4300
   1084 HA        -87.4920  -16.4880  -44.2990 H        70 THR   -0.2700
   1085 HB        -89.7210  -15.8140  -43.3310 H        70 THR    0.0900
   1086 HG1       -89.3420  -18.2840  -41.9700 H        70 THR    0.0900
   1087 HG21      -89.6490  -18.6970  -44.4120 H        70 THR    0.0900
   1088 HG22      -89.6590  -17.1880  -45.4040 H        70 THR    0.5100
   1089 HG23      -91.0890  -17.6080  -44.3650 H        70 THR   -0.5100
   1090 N         -87.9130  -14.8430  -42.0750 N.am     71 TRP   -0.4700
   1091 CA        -87.5140  -13.8840  -41.0510 C.3      71 TRP    0.3100
   1092 C         -88.7300  -13.4190  -40.2560 C.2      71 TRP    0.0700
   1093 O         -89.6840  -12.8820  -40.8200 O.2      71 TRP    0.0900
   1094 CB        -86.8060  -12.6830  -41.6850 C.3      71 TRP   -0.1800
   1095 CG        -86.4770  -11.5950  -40.7100 C.ar     71 TRP    0.0900
   1096 CD1       -87.2300  -10.4910  -40.4270 C.ar     71 TRP    0.0900
   1097 CD2       -85.3090  -11.5040  -39.8860 C.ar     71 TRP   -0.0300
   1098 CE2       -85.4210  -10.3200  -39.1310 C.ar     71 TRP   -0.1500
   1099 CE3       -84.1790  -12.3110  -39.7140 C.ar     71 TRP    0.2200
   1100 NE1       -86.6010   -9.7210  -39.4790 N.ar     71 TRP   -0.5100
   1101 CZ2       -84.4470   -9.9220  -38.2180 C.ar     71 TRP    0.3700
   1102 CZ3       -83.2130  -11.9120  -38.8070 C.ar     71 TRP    0.2400
   1103 CH2       -83.3520  -10.7300  -38.0710 C.ar     71 TRP    0.1100
   1104 HN        -88.7050  -14.5880  -42.6240 H        71 TRP   -0.2500
   1105 HA        -86.8540  -14.3870  -40.3610 H        71 TRP    0.1700
   1106 HB1       -87.4630  -12.2580  -42.4730 H        71 TRP   -0.2000
   1107 HB2       -85.8590  -13.0320  -42.1490 H        71 TRP    0.1400
   1108 HD1       -88.1820  -10.2580  -40.8820 H        71 TRP   -0.2700
   1109 HE1       -86.9410   -8.8820  -39.1130 H        71 TRP    0.1600
   1110 HE3       -84.0480  -13.2280  -40.2680 H        71 TRP   -0.1400
   1111 HZ2       -84.5350   -9.0140  -37.6400 H        71 TRP    0.1400
   1112 HZ3       -82.3350  -12.5240  -38.6640 H        71 TRP    0.5100
   1113 HH2       -82.5790  -10.4490  -37.3710 H        71 TRP   -0.5100
   1114 N         -88.6890  -13.6200  -38.9410 N.am     72 THR   -0.4700
   1115 CA        -89.8340  -13.3250  -38.0870 C.3      72 THR    0.3100
   1116 C         -89.5340  -12.2520  -37.0460 C.2      72 THR    0.0700
   1117 O         -89.7120  -12.4760  -35.8470 O.2      72 THR    0.0900
   1118 CB        -90.3220  -14.5900  -37.3560 C.3      72 THR    0.1400
   1119 CG2       -90.7620  -15.6500  -38.3570 C.3      72 THR    0.0900
   1120 OG1       -89.2640  -15.1180  -36.5470 O.3      72 THR   -0.6600
   1121 HN        -87.8810  -13.9800  -38.4840 H        72 THR    0.4300
   1122 HA        -90.6210  -12.9280  -38.7100 H        72 THR   -0.2700
   1123 HB        -91.1860  -14.3410  -36.7040 H        72 THR    0.0900
   1124 HG1       -89.1460  -14.4940  -35.8270 H        72 THR    0.0900
   1125 HG21      -89.9120  -15.9280  -39.0180 H        72 THR    0.0900
   1126 HG22      -91.5870  -15.2550  -38.9870 H        72 THR    0.5100
   1127 HG23      -91.1040  -16.5590  -37.8190 H        72 THR   -0.5100
   1128 N         -89.0800  -11.0860  -37.4990 N.am     73 PHE   -0.4700
   1129 CA        -88.7770   -9.9850  -36.5900 C.3      73 PHE    0.3100
   1130 C         -89.0870   -8.6220  -37.2080 C.2      73 PHE    0.0700
   1131 O         -89.0280   -7.5960  -36.5320 O.2      73 PHE    0.0900
   1132 CB        -87.3100  -10.0350  -36.1430 C.3      73 PHE   -0.1800
   1133 CG        -86.9540  -11.2650  -35.3560 C.ar     73 PHE    0.0900
   1134 CD1       -87.2690  -11.3570  -34.0080 C.ar     73 PHE    0.0900
   1135 CD2       -86.3010  -12.3270  -35.9610 C.ar     73 PHE    0.0000
   1136 CE1       -86.9410  -12.4870  -33.2810 C.ar     73 PHE   -0.1150
   1137 CE2       -85.9700  -13.4590  -35.2390 C.ar     73 PHE    0.1150
   1138 CZ        -86.2900  -13.5390  -33.8980 C.ar     73 PHE   -0.1150
   1139 HN        -88.9290  -10.9150  -38.4690 H        73 PHE    0.1150
   1140 HA        -89.4330  -10.0660  -35.7360 H        73 PHE   -0.1150
   1141 HB1       -87.0960   -9.1580  -35.4950 H        73 PHE    0.1150
   1142 HB2       -86.6540  -10.0180  -37.0390 H        73 PHE   -0.1150
   1143 HD1       -87.7750  -10.5370  -33.5210 H        73 PHE    0.1150
   1144 HD2       -86.0470  -12.2700  -37.0090 H        73 PHE   -0.1150
   1145 HE1       -87.1930  -12.5480  -32.2330 H        73 PHE    0.1150
   1146 HE2       -85.4620  -14.2810  -35.7230 H        73 PHE    0.5100
   1147 HZ        -86.0330  -14.4230  -33.3320 H        73 PHE   -0.5100
   1148 N         -89.4150   -8.6140  -38.4970 N.am     74 GLY   -0.4700
   1149 CA        -89.7840   -7.3850  -39.1760 C.3      74 GLY    0.3100
   1150 C         -88.6360   -6.7210  -39.9090 C.2      74 GLY   -0.0200
   1151 O         -87.4690   -7.0430  -39.6780 O.2      74 GLY    0.0900
   1152 HN        -89.4220   -9.4430  -39.0510 H        74 GLY    0.0900
   1153 HA1       -90.1630   -6.7010  -38.4320 H        74 GLY    0.5100
   1154 HA2       -90.5590   -7.6260  -39.8890 H        74 GLY   -0.5100
   1155 N         -88.9700   -5.7830  -40.7930 N.am     75 ASN   -0.4700
   1156 CA        -87.9770   -5.0780  -41.5960 C.3      75 ASN    0.3100
   1157 C         -87.0220   -4.2420  -40.7580 C.2      75 ASN    0.0700
   1158 O         -85.8250   -4.1720  -41.0460 O.2      75 ASN    0.0900
   1159 CB        -88.6600   -4.1850  -42.6350 C.3      75 ASN   -0.1800
   1160 CG        -89.4890   -4.9760  -43.6240 C.2      75 ASN    0.0900
   1161 ND2       -90.4970   -4.3270  -44.1990 N.am     75 ASN    0.0900
   1162 OD1       -89.2320   -6.1520  -43.8710 O.2      75 ASN    0.5500
   1163 HN        -89.9190   -5.5190  -40.9460 H        75 ASN   -0.5500
   1164 HA        -87.3570   -5.8160  -42.0840 H        75 ASN   -0.6200
   1165 HB1       -87.8820   -3.6240  -43.1970 H        75 ASN    0.3200
   1166 HB2       -89.3240   -3.4650  -42.1140 H        75 ASN    0.3000
   1167 HD21      -90.9870   -4.7420  -44.9650 H        75 ASN    0.5100
   1168 HD22      -90.7640   -3.4230  -43.8660 H        75 ASN   -0.5100
   1169 N         -87.5590   -3.6020  -39.7200 N.am     76 PHE   -0.4700
   1170 CA        -86.7540   -2.7610  -38.8460 C.3      76 PHE    0.3100
   1171 C         -85.6410   -3.5590  -38.1830 C.2      76 PHE    0.0700
   1172 O         -84.4690   -3.1900  -38.2640 O.2      76 PHE    0.0900
   1173 CB        -87.6300   -2.0940  -37.7800 C.3      76 PHE   -0.1800
   1174 CG        -86.8500   -1.3180  -36.7600 C.ar     76 PHE    0.0900
   1175 CD1       -86.3330   -0.0710  -37.0690 C.ar     76 PHE    0.0900
   1176 CD2       -86.6320   -1.8360  -35.4940 C.ar     76 PHE    0.0000
   1177 CE1       -85.6110    0.6460  -36.1320 C.ar     76 PHE   -0.1150
   1178 CE2       -85.9110   -1.1230  -34.5530 C.ar     76 PHE    0.1150
   1179 CZ        -85.4010    0.1210  -34.8720 C.ar     76 PHE   -0.1150
   1180 HN        -88.5280   -3.6700  -39.4970 H        76 PHE    0.1150
   1181 HA        -86.2710   -2.0120  -39.4550 H        76 PHE   -0.1150
   1182 HB1       -88.2020   -2.8750  -37.2340 H        76 PHE    0.1150
   1183 HB2       -88.3290   -1.3840  -38.2710 H        76 PHE   -0.1150
   1184 HD1       -86.4950    0.3460  -38.0510 H        76 PHE    0.1150
   1185 HD2       -87.0280   -2.8070  -35.2380 H        76 PHE   -0.1150
   1186 HE1       -85.2120    1.6180  -36.3850 H        76 PHE    0.1150
   1187 HE2       -85.7480   -1.5380  -33.5710 H        76 PHE    0.5100
   1188 HZ        -84.8390    0.6800  -34.1390 H        76 PHE   -0.5100
   1189 N         -86.0090   -4.6630  -37.5390 N.am     77 TRP   -0.4700
   1190 CA        -85.0300   -5.5150  -36.8790 C.3      77 TRP    0.3100
   1191 C         -84.1770   -6.2760  -37.8830 C.2      77 TRP    0.0700
   1192 O         -83.0780   -6.7220  -37.5620 O.2      77 TRP    0.0900
   1193 CB        -85.7140   -6.4780  -35.9030 C.3      77 TRP   -0.1800
   1194 CG        -86.3620   -5.7800  -34.7480 C.ar     77 TRP    0.0900
   1195 CD1       -87.6980   -5.6840  -34.4900 C.ar     77 TRP    0.0900
   1196 CD2       -85.6990   -5.0610  -33.7010 C.ar     77 TRP   -0.0300
   1197 CE2       -86.6970   -4.5630  -32.8380 C.ar     77 TRP   -0.1500
   1198 CE3       -84.3580   -4.7930  -33.4050 C.ar     77 TRP    0.2200
   1199 NE1       -87.9090   -4.9580  -33.3420 N.ar     77 TRP   -0.5100
   1200 CZ2       -86.3990   -3.8130  -31.7050 C.ar     77 TRP    0.3700
   1201 CZ3       -84.0630   -4.0490  -32.2770 C.ar     77 TRP    0.2400
   1202 CH2       -85.0770   -3.5670  -31.4400 C.ar     77 TRP    0.1100
   1203 HN        -86.9620   -4.9550  -37.4800 H        77 TRP   -0.2500
   1204 HA        -84.3370   -4.8780  -36.3510 H        77 TRP    0.1700
   1205 HB1       -84.9540   -7.1850  -35.5050 H        77 TRP   -0.2000
   1206 HB2       -86.4940   -7.0500  -36.4500 H        77 TRP    0.1400
   1207 HD1       -88.4780   -6.1170  -35.0990 H        77 TRP   -0.2700
   1208 HE1       -88.7780   -4.7570  -32.9490 H        77 TRP    0.1600
   1209 HE3       -83.5570   -5.1530  -34.0330 H        77 TRP   -0.1400
   1210 HZ2       -87.1650   -3.4320  -31.0470 H        77 TRP    0.1400
   1211 HZ3       -83.0310   -3.8340  -32.0380 H        77 TRP    0.5100
   1212 HH2       -84.8110   -2.9900  -30.5670 H        77 TRP   -0.5100
   1213 N         -84.6850   -6.4230  -39.1050 N.am     78 CYS   -0.4700
   1214 CA        -83.9080   -7.0190  -40.1820 C.3      78 CYS    0.3100
   1215 C         -82.7190   -6.1310  -40.5320 C.2      78 CYS    0.0700
   1216 O         -81.5620   -6.5580  -40.4550 O.2      78 CYS    0.0900
   1217 CB        -84.7850   -7.2500  -41.4180 C.3      78 CYS   -0.1000
   1218 SG        -83.8580   -7.5370  -42.9390 S.3      78 CYS    0.0900
   1219 HN        -85.6110   -6.1360  -39.3360 H        78 CYS    0.0900
   1220 HA        -83.5080   -7.9580  -39.8270 H        78 CYS   -0.0800
   1221 HB1       -85.4310   -6.3580  -41.5540 H        78 CYS    0.5100
   1222 HB2       -85.4360   -8.1280  -41.2220 H        78 CYS   -0.5100
   1223 N         -83.0060   -4.8850  -40.8990 N.am     79 GLU   -0.4700
   1224 CA        -81.9640   -3.9310  -41.2590 C.3      79 GLU    0.3100
   1225 C         -81.0910   -3.5670  -40.0630 C.2      79 GLU    0.0700
   1226 O         -79.9200   -3.2140  -40.2210 O.2      79 GLU    0.0900
   1227 CB        -82.5720   -2.6720  -41.8790 C.3      79 GLU   -0.1800
   1228 CG        -83.1720   -2.9000  -43.2580 C.3      79 GLU    0.0900
   1229 CD        -83.7450   -1.6340  -43.8570 C.2      79 GLU    0.0900
   1230 OE1       -83.9340   -1.5960  -45.0930 O.co2    79 GLU   -0.2800
   1231 OE2       -84.0090   -0.6790  -43.0970 O.co2    79 GLU    0.0900
   1232 HN        -83.9430   -4.5480  -40.9460 H        79 GLU    0.0900
   1233 HA        -81.3000   -4.4110  -41.9620 H        79 GLU    0.6200
   1234 HB1       -81.7790   -1.9000  -41.9620 H        79 GLU   -0.7600
   1235 HB2       -83.3700   -2.2960  -41.2030 H        79 GLU   -0.7600
   1236 HG1       -83.9860   -3.6520  -43.1780 H        79 GLU    0.5100
   1237 HG2       -82.3830   -3.2870  -43.9360 H        79 GLU   -0.5100
   1238 N         -81.6610   -3.6550  -38.8640 N.am     80 PHE   -0.4700
   1239 CA        -80.9010   -3.4180  -37.6440 C.3      80 PHE    0.3100
   1240 C         -79.8880   -4.5350  -37.4410 C.2      80 PHE    0.0700
   1241 O         -78.7310   -4.2920  -37.1010 O.2      80 PHE    0.0900
   1242 CB        -81.8340   -3.3330  -36.4360 C.3      80 PHE   -0.1800
   1243 CG        -81.1790   -2.7760  -35.2090 C.ar     80 PHE    0.0900
   1244 CD1       -81.1260   -1.4070  -34.9990 C.ar     80 PHE    0.0900
   1245 CD2       -80.6160   -3.6170  -34.2640 C.ar     80 PHE    0.0000
   1246 CE1       -80.5240   -0.8870  -33.8710 C.ar     80 PHE   -0.1150
   1247 CE2       -80.0110   -3.1010  -33.1320 C.ar     80 PHE    0.1150
   1248 CZ        -79.9650   -1.7350  -32.9350 C.ar     80 PHE   -0.1150
   1249 HN        -82.6250   -3.8850  -38.7470 H        80 PHE    0.1150
   1250 HA        -80.3570   -2.4920  -37.7640 H        80 PHE   -0.1150
   1251 HB1       -82.1980   -4.3500  -36.1820 H        80 PHE    0.1150
   1252 HB2       -82.6920   -2.6710  -36.6810 H        80 PHE   -0.1150
   1253 HD1       -81.5620   -0.7390  -35.7280 H        80 PHE    0.1150
   1254 HD2       -80.6480   -4.6860  -34.4120 H        80 PHE   -0.1150
   1255 HE1       -80.4880    0.1820  -33.7200 H        80 PHE    0.1150
   1256 HE2       -79.5760   -3.7670  -32.4010 H        80 PHE    0.5100
   1257 HZ        -79.4910   -1.3310  -32.0520 H        80 PHE   -0.5100
   1258 N         -80.3380   -5.7690  -37.6570 N.am     81 TRP   -0.4700
   1259 CA        -79.4710   -6.9350  -37.5760 C.3      81 TRP    0.3100
   1260 C         -78.3590   -6.8610  -38.6160 C.2      81 TRP    0.0700
   1261 O         -77.2060   -7.1890  -38.3330 O.2      81 TRP    0.0900
   1262 CB        -80.2910   -8.2170  -37.7460 C.3      81 TRP   -0.1800
   1263 CG        -79.4800   -9.4450  -38.0110 C.ar     81 TRP    0.0900
   1264 CD1       -78.6440  -10.0810  -37.1400 C.ar     81 TRP    0.0900
   1265 CD2       -79.4430  -10.1980  -39.2270 C.ar     81 TRP   -0.0300
   1266 CE2       -78.5560  -11.2750  -39.0260 C.ar     81 TRP   -0.1500
   1267 CE3       -80.0710  -10.0650  -40.4690 C.ar     81 TRP    0.2200
   1268 NE1       -78.0820  -11.1790  -37.7440 N.ar     81 TRP   -0.5100
   1269 CZ2       -78.2810  -12.2110  -40.0180 C.ar     81 TRP    0.3700
   1270 CZ3       -79.7970  -10.9960  -41.4550 C.ar     81 TRP    0.2400
   1271 CH2       -78.9110  -12.0550  -41.2240 C.ar     81 TRP    0.1100
   1272 HN        -81.2910   -5.9500  -37.8850 H        81 TRP   -0.2500
   1273 HA        -78.9820   -6.9270  -36.6140 H        81 TRP    0.1700
   1274 HB1       -80.9890   -8.0760  -38.5980 H        81 TRP   -0.2000
   1275 HB2       -80.8760   -8.3850  -36.8180 H        81 TRP    0.1400
   1276 HD1       -78.4520   -9.7670  -36.1250 H        81 TRP   -0.2700
   1277 HE1       -77.4460  -11.7920  -37.3280 H        81 TRP    0.1600
   1278 HE3       -80.7590   -9.2580  -40.6730 H        81 TRP   -0.1400
   1279 HZ2       -77.6010  -13.0360  -39.8620 H        81 TRP    0.1400
   1280 HZ3       -80.2750  -10.9050  -42.4190 H        81 TRP    0.5100
   1281 HH2       -78.7200  -12.7650  -42.0150 H        81 TRP   -0.5100
   1282 N         -78.7100   -6.4190  -39.8230 N.am     82 THR   -0.4700
   1283 CA        -77.7260   -6.2390  -40.8850 C.3      82 THR    0.3100
   1284 C         -76.6970   -5.1840  -40.4910 C.2      82 THR    0.0700
   1285 O         -75.4960   -5.3330  -40.7410 O.2      82 THR    0.0900
   1286 CB        -78.3960   -5.8280  -42.2090 C.3      82 THR    0.1400
   1287 CG2       -77.3630   -5.7290  -43.3210 C.3      82 THR    0.0900
   1288 OG1       -79.3870   -6.7980  -42.5720 O.3      82 THR   -0.6600
   1289 HN        -79.6530   -6.1910  -40.0530 H        82 THR    0.4300
   1290 HA        -77.2000   -7.1730  -41.0090 H        82 THR   -0.2700
   1291 HB        -78.8850   -4.8380  -42.0940 H        82 THR    0.0900
   1292 HG1       -80.0230   -6.8080  -41.8520 H        82 THR    0.0900
   1293 HG21      -76.8630   -6.7100  -43.4660 H        82 THR    0.0900
   1294 HG22      -76.5940   -4.9730  -43.0550 H        82 THR    0.5100
   1295 HG23      -77.8590   -5.4400  -44.2720 H        82 THR   -0.5100
   1296 N         -77.1820   -4.1150  -39.8610 N.am     83 SER   -0.4700
   1297 CA        -76.3210   -3.0430  -39.3800 C.3      83 SER    0.3100
   1298 C         -75.3350   -3.5560  -38.3380 C.2      83 SER    0.0700
   1299 O         -74.1490   -3.2290  -38.3790 O.2      83 SER    0.0900
   1300 CB        -77.1580   -1.9010  -38.7960 C.3      83 SER    0.0500
   1301 OG        -78.0320   -1.3590  -39.7700 O.3      83 SER    0.0900
   1302 HN        -78.1570   -4.0010  -39.6900 H        83 SER    0.0900
   1303 HA        -75.7330   -2.6870  -40.2130 H        83 SER   -0.6600
   1304 HB1       -76.4860   -1.0940  -38.4350 H        83 SER    0.4300
   1305 HB2       -77.7660   -2.2830  -37.9480 H        83 SER    0.5100
   1306 HG1       -78.5990   -2.0820  -40.0490 H        83 SER   -0.5100
   1307 N         -75.8310   -4.3680  -37.4050 N.am     84 ILE   -0.4700
   1308 CA        -74.9780   -4.9840  -36.3960 C.3      84 ILE    0.3100
   1309 C         -73.9380   -5.8840  -37.0550 C.2      84 ILE    0.0700
   1310 O         -72.7730   -5.9000  -36.6540 O.2      84 ILE    0.0900
   1311 CB        -75.7990   -5.7990  -35.3780 C.3      84 ILE   -0.0900
   1312 CG1       -76.7510   -4.8870  -34.6060 C.3      84 ILE    0.0900
   1313 CG2       -74.8840   -6.5320  -34.4090 C.3      84 ILE   -0.2700
   1314 CD        -77.6040   -5.6170  -33.5940 C.3      84 ILE    0.0900
   1315 HN        -76.8010   -4.5900  -37.3570 H        84 ILE    0.0900
   1316 HA        -74.4410   -4.1950  -35.8920 H        84 ILE    0.0900
   1317 HB        -76.4260   -6.5370  -35.9220 H        84 ILE   -0.1800
   1318 HG11      -77.4200   -4.3790  -35.3320 H        84 ILE    0.0900
   1319 HG12      -76.1500   -4.1190  -34.0740 H        84 ILE    0.0900
   1320 HG21      -74.2550   -5.8050  -33.8520 H        84 ILE   -0.2700
   1321 HG22      -74.2160   -7.2230  -34.9680 H        84 ILE    0.0900
   1322 HG23      -75.4910   -7.1080  -33.6790 H        84 ILE    0.0900
   1323 HD1       -77.0860   -5.6520  -32.6120 H        84 ILE    0.0900
   1324 HD2       -77.7880   -6.6580  -33.9350 H        84 ILE    0.5100
   1325 HD3       -78.5740   -5.0900  -33.4650 H        84 ILE   -0.5100
   1326 N         -74.3640   -6.6230  -38.0780 N.am     85 ASP   -0.4700
   1327 CA        -73.4710   -7.4880  -38.8430 C.3      85 ASP    0.3100
   1328 C         -72.2980   -6.6960  -39.4140 C.2      85 ASP    0.0700
   1329 O         -71.1350   -6.9500  -39.0730 O.2      85 ASP    0.0900
   1330 CB        -74.2460   -8.1710  -39.9760 C.3      85 ASP   -0.2800
   1331 CG        -73.4800   -9.3240  -40.6050 C.2      85 ASP    0.0900
   1332 OD1       -72.2420   -9.3880  -40.4570 O.co2    85 ASP    0.0900
   1333 OD2       -74.1250  -10.1700  -41.2580 O.co2    85 ASP    0.6200
   1334 HN        -75.3180   -6.6190  -38.3680 H        85 ASP   -0.7600
   1335 HA        -73.0580   -8.2250  -38.1710 H        85 ASP   -0.7600
   1336 HB1       -74.4640   -7.4210  -40.7660 H        85 ASP    0.5100
   1337 HB2       -75.2030   -8.5630  -39.5720 H        85 ASP   -0.5100
   1338 N         -72.6110   -5.7300  -40.2760 N.am     86 VAL   -0.4700
   1339 CA        -71.5860   -4.9170  -40.9250 C.3      86 VAL    0.3100
   1340 C         -70.6880   -4.2090  -39.9120 C.2      86 VAL    0.0700
   1341 O         -69.4600   -4.2340  -40.0320 O.2      86 VAL    0.0900
   1342 CB        -72.2060   -3.8760  -41.8750 C.3      86 VAL   -0.0900
   1343 CG1       -71.1150   -3.0560  -42.5460 C.3      86 VAL    0.0900
   1344 CG2       -73.0740   -4.5630  -42.9170 C.3      86 VAL   -0.2700
   1345 HN        -73.5560   -5.5190  -40.5170 H        86 VAL    0.0900
   1346 HA        -70.9370   -5.5830  -41.4750 H        86 VAL    0.0900
   1347 HB        -72.8730   -3.2010  -41.2980 H        86 VAL    0.0900
   1348 HG11      -70.3450   -3.7280  -42.9820 H        86 VAL   -0.2700
   1349 HG12      -70.6270   -2.3930  -41.7990 H        86 VAL    0.0900
   1350 HG13      -71.5530   -2.4420  -43.3630 H        86 VAL    0.0900
   1351 HG21      -73.8930   -5.1250  -42.4210 H        86 VAL    0.0900
   1352 HG22      -72.4620   -5.2770  -43.5080 H        86 VAL    0.5100
   1353 HG23      -73.5220   -3.8050  -43.5940 H        86 VAL   -0.5100
   1354 N         -71.3070   -3.5880  -38.9070 N.am     87 LEU   -0.4700
   1355 CA        -70.5750   -2.8940  -37.8510 C.3      87 LEU    0.3100
   1356 C         -69.5630   -3.8000  -37.1600 C.2      87 LEU    0.0700
   1357 O         -68.3940   -3.4430  -37.0150 O.2      87 LEU    0.0900
   1358 CB        -71.5430   -2.3280  -36.8080 C.3      87 LEU   -0.1800
   1359 CG        -70.8890   -1.7220  -35.5630 C.3      87 LEU    0.0900
   1360 CD1       -70.1980   -0.4120  -35.9040 C.3      87 LEU    0.0900
   1361 CD2       -71.9030   -1.5250  -34.4430 C.3      87 LEU   -0.0900
   1362 HN        -72.3020   -3.5700  -38.8310 H        87 LEU    0.0900
   1363 HA        -70.0050   -2.0980  -38.3060 H        87 LEU   -0.2700
   1364 HB1       -72.2140   -3.1490  -36.4790 H        87 LEU    0.0900
   1365 HB2       -72.1510   -1.5380  -37.2960 H        87 LEU    0.0900
   1366 HG        -70.1430   -2.4360  -35.1550 H        87 LEU    0.0900
   1367 HD11      -70.9350    0.3160  -36.3050 H        87 LEU   -0.2700
   1368 HD12      -69.4150   -0.5860  -36.6740 H        87 LEU    0.0900
   1369 HD13      -69.7340    0.0200  -34.9910 H        87 LEU    0.0900
   1370 HD21      -72.4800   -2.4600  -34.2820 H        87 LEU    0.0900
   1371 HD22      -72.6120   -0.7130  -34.7130 H        87 LEU    0.5100
   1372 HD23      -71.3780   -1.2640  -33.4990 H        87 LEU   -0.5100
   1373 N         -70.0180   -4.9780  -36.7400 N.am     88 CYS   -0.4700
   1374 CA        -69.1620   -5.9200  -36.0310 C.3      88 CYS    0.3100
   1375 C         -68.0350   -6.4730  -36.8930 C.2      88 CYS    0.0700
   1376 O         -66.9000   -6.5840  -36.4330 O.2      88 CYS    0.0900
   1377 CB        -69.9870   -7.0680  -35.4410 C.3      88 CYS   -0.1100
   1378 SG        -70.9840   -6.6080  -34.0130 S.3      88 CYS    0.0900
   1379 HN        -70.9600   -5.2670  -36.8900 H        88 CYS    0.0900
   1380 HA        -68.6550   -5.3830  -35.2430 H        88 CYS   -0.2300
   1381 HB1       -69.2870   -7.8780  -35.1480 H        88 CYS    0.1600
   1382 HB2       -70.6550   -7.4550  -36.2390 H        88 CYS    0.5100
   1383 HG1       -71.9580   -6.0570  -34.7240 H        88 CYS   -0.5100
   1384 N         -68.3420   -6.8290  -38.1390 N.am     89 VAL   -0.4700
   1385 CA        -67.3090   -7.3490  -39.0310 C.3      89 VAL    0.3100
   1386 C         -66.2400   -6.2890  -39.3050 C.2      89 VAL    0.0700
   1387 O         -65.0370   -6.5520  -39.1900 O.2      89 VAL    0.0900
   1388 CB        -67.8970   -7.8640  -40.3610 C.3      89 VAL   -0.0900
   1389 CG1       -66.7820   -8.2350  -41.3300 C.3      89 VAL    0.0900
   1390 CG2       -68.8050   -9.0580  -40.1160 C.3      89 VAL   -0.2700
   1391 HN        -69.2640   -6.7590  -38.5110 H        89 VAL    0.0900
   1392 HA        -66.8040   -8.1520  -38.5160 H        89 VAL    0.0900
   1393 HB        -68.5300   -7.0720  -40.8160 H        89 VAL    0.0900
   1394 HG11      -66.0440   -8.8960  -40.8280 H        89 VAL   -0.2700
   1395 HG12      -66.2590   -7.3170  -41.6740 H        89 VAL    0.0900
   1396 HG13      -67.2050   -8.7750  -42.2040 H        89 VAL    0.0900
   1397 HG21      -69.6430   -8.7700  -39.4460 H        89 VAL    0.0900
   1398 HG22      -68.2300   -9.8770  -39.6330 H        89 VAL    0.5100
   1399 HG23      -69.2280   -9.4160  -41.0790 H        89 VAL   -0.5100
   1400 N         -66.6940   -5.0840  -39.6480 N.am     90 THR   -0.4700
   1401 CA        -65.7950   -3.9680  -39.9210 C.3      90 THR    0.3100
   1402 C         -64.9130   -3.6470  -38.7170 C.2      90 THR    0.0700
   1403 O         -63.6890   -3.5530  -38.8400 O.2      90 THR    0.0900
   1404 CB        -66.5750   -2.7020  -40.3300 C.3      90 THR    0.1400
   1405 CG2       -65.6180   -1.5700  -40.6760 C.3      90 THR    0.0900
   1406 OG1       -67.3990   -2.9890  -41.4640 O.3      90 THR   -0.6600
   1407 HN        -67.6670   -4.8910  -39.7330 H        90 THR    0.4300
   1408 HA        -65.1280   -4.2670  -40.7160 H        90 THR   -0.2700
   1409 HB        -67.2220   -2.3670  -39.4900 H        90 THR    0.0900
   1410 HG1       -66.7970   -3.1120  -42.2030 H        90 THR    0.0900
   1411 HG21      -64.9630   -1.8700  -41.5220 H        90 THR    0.0900
   1412 HG22      -64.9800   -1.3320  -39.7990 H        90 THR    0.5100
   1413 HG23      -66.1930   -0.6670  -40.9760 H        90 THR   -0.5100
   1414 N         -65.5380   -3.4940  -37.5500 N.am     91 ALA   -0.4700
   1415 CA        -64.8090   -3.2080  -36.3190 C.3      91 ALA    0.3100
   1416 C         -63.7940   -4.2980  -36.0000 C.2      91 ALA    0.0700
   1417 O         -62.6650   -4.0090  -35.6080 O.2      91 ALA    0.0900
   1418 CB        -65.7780   -3.0250  -35.1550 C.3      91 ALA   -0.2700
   1419 HN        -66.5280   -3.5690  -37.4660 H        91 ALA    0.0900
   1420 HA        -64.2320   -2.3080  -36.4720 H        91 ALA    0.0900
   1421 HB1       -66.3750   -3.9500  -35.0070 H        91 ALA    0.0900
   1422 HB2       -66.4720   -2.1850  -35.3690 H        91 ALA    0.5100
   1423 HB3       -65.2130   -2.8150  -34.2220 H        91 ALA   -0.5100
   1424 N         -64.1960   -5.5530  -36.1830 N.am     92 SER   -0.4700
   1425 CA        -63.3110   -6.6870  -35.9510 C.3      92 SER    0.3100
   1426 C         -62.0690   -6.6380  -36.8370 C.2      92 SER    0.0700
   1427 O         -60.9410   -6.6570  -36.3400 O.2      92 SER    0.0900
   1428 CB        -64.0610   -8.0050  -36.1720 C.3      92 SER    0.0500
   1429 OG        -63.1900   -9.1170  -36.0650 O.3      92 SER    0.0900
   1430 HN        -65.1200   -5.7740  -36.4860 H        92 SER    0.0900
   1431 HA        -62.9480   -6.6260  -34.9370 H        92 SER   -0.6600
   1432 HB1       -64.5150   -8.0080  -37.1860 H        92 SER    0.4300
   1433 HB2       -64.8610   -8.1090  -35.4080 H        92 SER    0.5100
   1434 HG1       -63.5320   -9.6550  -35.3470 H        92 SER   -0.5100
   1435 N         -62.2750   -6.5620  -38.1510 N.am     93 ILE   -0.4700
   1436 CA        -61.1540   -6.5810  -39.0890 C.3      93 ILE    0.3100
   1437 C         -60.2420   -5.3570  -38.9500 C.2      93 ILE    0.0700
   1438 O         -59.0100   -5.4780  -38.9560 O.2      93 ILE    0.0900
   1439 CB        -61.6370   -6.7240  -40.5440 C.3      93 ILE   -0.0900
   1440 CG1       -62.4990   -7.9800  -40.6900 C.3      93 ILE    0.0900
   1441 CG2       -60.4510   -6.7800  -41.4960 C.3      93 ILE   -0.2700
   1442 CD        -62.9730   -8.2420  -42.1010 C.3      93 ILE    0.0900
   1443 HN        -63.1870   -6.4910  -38.5480 H        93 ILE    0.0900
   1444 HA        -60.5170   -7.4120  -38.8250 H        93 ILE    0.0900
   1445 HB        -62.2800   -5.8570  -40.8060 H        93 ILE   -0.1800
   1446 HG11      -63.3890   -7.8730  -40.0330 H        93 ILE    0.0900
   1447 HG12      -61.9050   -8.8550  -40.3500 H        93 ILE    0.0900
   1448 HG21      -59.7130   -7.5320  -41.1430 H        93 ILE   -0.2700
   1449 HG22      -59.9530   -5.7880  -41.5390 H        93 ILE    0.0900
   1450 HG23      -60.7940   -7.0700  -42.5120 H        93 ILE    0.0900
   1451 HD1       -62.1640   -8.7190  -42.6950 H        93 ILE    0.0900
   1452 HD2       -63.2550   -7.2850  -42.5890 H        93 ILE    0.5100
   1453 HD3       -63.8500   -8.9260  -42.0840 H        93 ILE   -0.5100
   1454 N         -60.8430   -4.1790  -38.8110 N.am     94 GLU   -0.4700
   1455 CA        -60.0610   -2.9660  -38.6190 C.3      94 GLU    0.3100
   1456 C         -59.2760   -3.0100  -37.3120 C.2      94 GLU    0.0700
   1457 O         -58.1550   -2.5040  -37.2380 O.2      94 GLU    0.0900
   1458 CB        -60.9460   -1.7220  -38.6760 C.3      94 GLU   -0.1800
   1459 CG        -61.4550   -1.3970  -40.0690 C.3      94 GLU    0.0900
   1460 CD        -62.1940   -0.0790  -40.1180 C.2      94 GLU    0.0900
   1461 OE1       -62.1870    0.6430  -39.0980 O.co2    94 GLU   -0.2800
   1462 OE2       -62.7850    0.2350  -41.1740 O.co2    94 GLU    0.0900
   1463 HN        -61.8340   -4.0740  -38.8320 H        94 GLU    0.0900
   1464 HA        -59.3140   -2.9260  -39.3970 H        94 GLU    0.6200
   1465 HB1       -60.3620   -0.8550  -38.3030 H        94 GLU   -0.7600
   1466 HB2       -61.8200   -1.8810  -38.0100 H        94 GLU   -0.7600
   1467 HG1       -62.1450   -2.2030  -40.4000 H        94 GLU    0.5100
   1468 HG2       -60.5930   -1.3460  -40.7670 H        94 GLU   -0.5100
   1469 N         -59.8580   -3.6190  -36.2810 N.am     95 THR   -0.4700
   1470 CA        -59.1450   -3.8110  -35.0250 C.3      95 THR    0.3100
   1471 C         -57.9730   -4.7680  -35.2220 C.2      95 THR    0.0700
   1472 O         -56.9160   -4.5840  -34.6300 O.2      95 THR    0.0900
   1473 CB        -60.0630   -4.3210  -33.8990 C.3      95 THR    0.1400
   1474 CG2       -59.2970   -4.4380  -32.5900 C.3      95 THR    0.0900
   1475 OG1       -61.1490   -3.4060  -33.7170 O.3      95 THR   -0.6600
   1476 HN        -60.7920   -3.9670  -36.3220 H        95 THR    0.4300
   1477 HA        -58.7140   -2.8600  -34.7470 H        95 THR   -0.2700
   1478 HB        -60.4700   -5.3190  -34.1650 H        95 THR    0.0900
   1479 HG1       -61.7030   -3.4950  -34.4950 H        95 THR    0.0900
   1480 HG21      -58.7450   -3.4960  -32.3840 H        95 THR    0.0900
   1481 HG22      -58.5660   -5.2720  -32.6530 H        95 THR    0.5100
   1482 HG23      -60.0050   -4.6240  -31.7530 H        95 THR   -0.5100
   1483 N         -58.1580   -5.7840  -36.0660 N.am     96 LEU   -0.4700
   1484 CA        -57.0580   -6.6780  -36.4230 C.3      96 LEU    0.3100
   1485 C         -55.9160   -5.8900  -37.0630 C.2      96 LEU    0.0700
   1486 O         -54.7390   -6.1000  -36.7470 O.2      96 LEU    0.0900
   1487 CB        -57.5310   -7.7800  -37.3750 C.3      96 LEU   -0.1800
   1488 CG        -58.5020   -8.8240  -36.8220 C.3      96 LEU    0.0900
   1489 CD1       -59.0560   -9.6810  -37.9490 C.3      96 LEU    0.0900
   1490 CD2       -57.8180   -9.6910  -35.7770 C.3      96 LEU   -0.0900
   1491 HN        -59.0410   -5.9770  -36.4850 H        96 LEU    0.0900
   1492 HA        -56.6720   -7.1110  -35.5130 H        96 LEU   -0.2700
   1493 HB1       -56.6320   -8.3190  -37.7360 H        96 LEU    0.0900
   1494 HB2       -58.0270   -7.2860  -38.2360 H        96 LEU    0.0900
   1495 HG        -59.3390   -8.3100  -36.3020 H        96 LEU    0.0900
   1496 HD11      -58.2600  -10.3410  -38.3540 H        96 LEU   -0.2700
   1497 HD12      -59.4300   -9.0310  -38.7690 H        96 LEU    0.0900
   1498 HD13      -59.8840  -10.3170  -37.5690 H        96 LEU    0.0900
   1499 HD21      -57.4580   -9.0620  -34.9350 H        96 LEU    0.0900
   1500 HD22      -56.9460  -10.2120  -36.2290 H        96 LEU    0.5100
   1501 HD23      -58.5360  -10.4400  -35.3780 H        96 LEU   -0.5100
   1502 N         -56.2770   -4.9770  -37.9650 N.am     97 CYS   -0.4700
   1503 CA        -55.3060   -4.0950  -38.6050 C.3      97 CYS    0.3100
   1504 C         -54.5490   -3.2320  -37.5900 C.2      97 CYS    0.0700
   1505 O         -53.3130   -3.1500  -37.6140 O.2      97 CYS    0.0900
   1506 CB        -56.0090   -3.2080  -39.6360 C.3      97 CYS   -0.1100
   1507 SG        -54.9760   -1.9250  -40.3720 S.3      97 CYS    0.0900
   1508 HN        -57.2260   -4.8540  -38.2410 H        97 CYS    0.0900
   1509 HA        -54.5560   -4.7080  -39.0830 H        97 CYS   -0.2300
   1510 HB1       -56.8740   -2.7250  -39.1350 H        97 CYS    0.1600
   1511 HB2       -56.3940   -3.8640  -40.4440 H        97 CYS    0.5100
   1512 HG1       -54.8910   -1.1970  -39.2680 H        97 CYS   -0.5100
   1513 N         -55.3040   -2.5950  -36.6950 N.am     98 VAL   -0.4700
   1514 CA        -54.7350   -1.7680  -35.6360 C.3      98 VAL    0.3100
   1515 C         -53.7870   -2.5720  -34.7480 C.2      98 VAL    0.0700
   1516 O         -52.7430   -2.0730  -34.3330 O.2      98 VAL    0.0900
   1517 CB        -55.8400   -1.1120  -34.7780 C.3      98 VAL   -0.0900
   1518 CG1       -55.2520   -0.4490  -33.5370 C.3      98 VAL    0.0900
   1519 CG2       -56.6220   -0.1030  -35.5990 C.3      98 VAL   -0.2700
   1520 HN        -56.2990   -2.6560  -36.7090 H        98 VAL    0.0900
   1521 HA        -54.1260   -1.0080  -36.1020 H        98 VAL    0.0900
   1522 HB        -56.5690   -1.8900  -34.4640 H        98 VAL    0.0900
   1523 HG11      -54.4020    0.2080  -33.8220 H        98 VAL   -0.2700
   1524 HG12      -54.8800   -1.2230  -32.8330 H        98 VAL    0.0900
   1525 HG13      -56.0250    0.1720  -33.0360 H        98 VAL    0.0900
   1526 HG21      -57.0990   -0.6060  -36.4690 H        98 VAL    0.0900
   1527 HG22      -55.9390    0.6880  -35.9780 H        98 VAL    0.5100
   1528 HG23      -57.4190    0.3580  -34.9770 H        98 VAL   -0.5100
   1529 N         -54.1470   -3.8230  -34.4650 N.am     99 ILE   -0.4700
   1530 CA        -53.2900   -4.7130  -33.6930 C.3      99 ILE    0.3100
   1531 C         -51.9980   -4.9990  -34.4440 C.2      99 ILE    0.0700
   1532 O         -50.9160   -4.9920  -33.8560 O.2      99 ILE    0.0900
   1533 CB        -53.9970   -6.0430  -33.3600 C.3      99 ILE   -0.0900
   1534 CG1       -55.1530   -5.8060  -32.3880 C.3      99 ILE    0.0900
   1535 CG2       -53.0210   -7.0350  -32.7470 C.3      99 ILE   -0.2700
   1536 CD        -56.1260   -6.9600  -32.3080 C.3      99 ILE    0.0900
   1537 HN        -55.0160   -4.2060  -34.7690 H        99 ILE    0.0900
   1538 HA        -53.0200   -4.2000  -32.7810 H        99 ILE    0.0900
   1539 HB        -54.4240   -6.4760  -34.2900 H        99 ILE   -0.1800
   1540 HG11      -55.7060   -4.8990  -32.7120 H        99 ILE    0.0900
   1541 HG12      -54.7330   -5.6270  -31.3750 H        99 ILE    0.0900
   1542 HG21      -52.4600   -6.5550  -31.9170 H        99 ILE   -0.2700
   1543 HG22      -52.2950   -7.3740  -33.5160 H        99 ILE    0.0900
   1544 HG23      -53.5740   -7.9100  -32.3430 H        99 ILE    0.0900
   1545 HD1       -55.6010   -7.8790  -31.9700 H        99 ILE    0.0900
   1546 HD2       -56.5670   -7.1520  -33.3100 H        99 ILE    0.5100
   1547 HD3       -56.9330   -6.7250  -31.5820 H        99 ILE   -0.5100
   1548 N         -52.1100   -5.2430  -35.7490 N.am    100 ALA   -0.4700
   1549 CA        -50.9330   -5.4910  -36.5760 C.3     100 ALA    0.3100
   1550 C         -49.9610   -4.3160  -36.5250 C.2     100 ALA    0.0700
   1551 O         -48.7680   -4.4940  -36.2530 O.2     100 ALA    0.0900
   1552 CB        -51.3410   -5.7810  -38.0140 C.3     100 ALA   -0.2700
   1553 HN        -52.9920   -5.2700  -36.2140 H       100 ALA    0.0900
   1554 HA        -50.4010   -6.3330  -36.1590 H       100 ALA    0.0900
   1555 HB1       -51.8950   -4.9150  -38.4350 H       100 ALA    0.0900
   1556 HB2       -52.0000   -6.6740  -38.0470 H       100 ALA    0.5100
   1557 HB3       -50.4360   -5.9600  -38.6350 H       100 ALA   -0.5100
   1558 N         -50.4770   -3.1130  -36.7720 N.am    101 VAL   -0.4700
   1559 CA        -49.6580   -1.9040  -36.7160 C.3     101 VAL    0.3100
   1560 C         -49.0440   -1.7060  -35.3260 C.2     101 VAL    0.0700
   1561 O         -47.8510   -1.4110  -35.1880 O.2     101 VAL    0.0900
   1562 CB        -50.4780   -0.6580  -37.1110 C.3     101 VAL   -0.0900
   1563 CG1       -49.7270    0.6190  -36.7670 C.3     101 VAL    0.0900
   1564 CG2       -50.8170   -0.6990  -38.5910 C.3     101 VAL   -0.2700
   1565 HN        -51.4380   -2.9840  -37.0050 H       101 VAL    0.0900
   1566 HA        -48.8270   -2.0340  -37.3920 H       101 VAL    0.0900
   1567 HB        -51.4480   -0.6690  -36.5690 H       101 VAL    0.0900
   1568 HG11      -48.6900    0.5700  -37.1620 H       101 VAL   -0.2700
   1569 HG12      -49.6820    0.7460  -35.6640 H       101 VAL    0.0900
   1570 HG13      -50.2390    1.4950  -37.2220 H       101 VAL    0.0900
   1571 HG21      -51.2540   -1.6860  -38.8550 H       101 VAL    0.0900
   1572 HG22      -49.8960   -0.5470  -39.1950 H       101 VAL    0.5100
   1573 HG23      -51.5580    0.0930  -38.8330 H       101 VAL   -0.5100
   1574 N         -49.8760   -1.8920  -34.3020 N.am    102 ASP   -0.4700
   1575 CA        -49.4630   -1.7790  -32.9100 C.3     102 ASP    0.3100
   1576 C         -48.2680   -2.6700  -32.6090 C.2     102 ASP    0.0700
   1577 O         -47.2800   -2.2210  -32.0320 O.2     102 ASP    0.0900
   1578 CB        -50.6280   -2.1490  -31.9880 C.3     102 ASP   -0.2800
   1579 CG        -50.2140   -2.2560  -30.5340 C.2     102 ASP    0.0900
   1580 OD1       -49.7990   -3.3590  -30.1150 O.co2   102 ASP    0.0900
   1581 OD2       -50.3090   -1.2420  -29.8110 O.co2   102 ASP    0.6200
   1582 HN        -50.8360   -2.1200  -34.4460 H       102 ASP   -0.7600
   1583 HA        -49.1480   -0.7620  -32.7320 H       102 ASP   -0.7600
   1584 HB1       -51.0450   -3.1270  -32.3080 H       102 ASP    0.5100
   1585 HB2       -51.4170   -1.3710  -32.0730 H       102 ASP   -0.5100
   1586 N         -48.3630   -3.9340  -33.0120 N.am    103 ARG   -0.4700
   1587 CA        -47.2840   -4.8810  -32.7890 C.3     103 ARG    0.3100
   1588 C         -46.0570   -4.5290  -33.6140 C.2     103 ARG    0.0700
   1589 O         -44.9260   -4.7600  -33.1860 O.2     103 ARG    0.0900
   1590 CB        -47.7390   -6.3120  -33.0900 C.3     103 ARG   -0.1800
   1591 CG        -48.7960   -6.8290  -32.1300 C.3     103 ARG    0.0900
   1592 CD        -48.4000   -6.5590  -30.6870 C.3     103 ARG    0.0900
   1593 NE        -47.0950   -7.1330  -30.3610 N.pl3   103 ARG   -0.1800
   1594 CZ        -46.4420   -6.8960  -29.2290 C.cat   103 ARG    0.0900
   1595 NH1       -46.9680   -6.0940  -28.3140 N.pl3   103 ARG    0.0900
   1596 NH2       -45.2610   -7.4590  -29.0110 N.pl3   103 ARG    0.2000
   1597 HN        -49.1690   -4.2850  -33.4800 H       103 ARG    0.0900
   1598 HA        -46.9750   -4.7980  -31.7570 H       103 ARG    0.0900
   1599 HB1       -46.8560   -6.9820  -33.0370 H       103 ARG   -0.7000
   1600 HB2       -48.1530   -6.3410  -34.1200 H       103 ARG    0.4400
   1601 HG1       -48.9200   -7.9230  -32.2770 H       103 ARG    0.6400
   1602 HG2       -49.7630   -6.3270  -32.3450 H       103 ARG   -0.8000
   1603 HD1       -49.1490   -7.0120  -30.0030 H       103 ARG    0.4600
   1604 HD2       -48.3400   -5.4630  -30.5150 H       103 ARG    0.4600
   1605 HE        -46.6690   -7.7400  -31.0310 H       103 ARG   -0.8000
   1606 HH11      -47.8580   -5.6670  -28.4750 H       103 ARG    0.4600
   1607 HH12      -46.4760   -5.9160  -27.4610 H       103 ARG    0.4600
   1608 HH21      -44.8610   -8.0640  -29.7000 H       103 ARG    0.5100
   1609 HH22      -44.7710   -7.2790  -28.1580 H       103 ARG   -0.5100
   1610 N         -46.2770   -3.9620  -34.8000 N.am    104 TYR   -0.4700
   1611 CA        -45.1610   -3.5140  -35.6200 C.3     104 TYR    0.3100
   1612 C         -44.3470   -2.4520  -34.8980 C.2     104 TYR    0.0700
   1613 O         -43.1250   -2.5510  -34.8090 O.2     104 TYR    0.0900
   1614 CB        -45.6330   -2.9670  -36.9670 C.3     104 TYR   -0.1800
   1615 CG        -44.5140   -2.3540  -37.7750 C.ar    104 TYR    0.0900
   1616 CD1       -43.5810   -3.1550  -38.4190 C.ar    104 TYR    0.0900
   1617 CD2       -44.3840   -0.9750  -37.8870 C.ar    104 TYR    0.0000
   1618 CE1       -42.5500   -2.6030  -39.1570 C.ar    104 TYR   -0.1150
   1619 CE2       -43.3550   -0.4120  -38.6230 C.ar    104 TYR    0.1150
   1620 CZ        -42.4430   -1.2320  -39.2540 C.ar    104 TYR   -0.1150
   1621 OH        -41.4160   -0.6810  -39.9890 O.3     104 TYR    0.1150
   1622 HN        -47.1920   -3.8230  -35.1710 H       104 TYR    0.1100
   1623 HA        -44.5050   -4.3580  -35.7730 H       104 TYR   -0.5400
   1624 HB1       -46.3940   -2.1750  -36.7970 H       104 TYR    0.4300
   1625 HB2       -46.0680   -3.7910  -37.5700 H       104 TYR   -0.1150
   1626 HD1       -43.6620   -4.2300  -38.3430 H       104 TYR    0.1150
   1627 HD2       -45.0970   -0.3320  -37.3920 H       104 TYR   -0.1150
   1628 HE1       -41.8330   -3.2410  -39.6520 H       104 TYR    0.1150
   1629 HE2       -43.2660    0.6610  -38.7010 H       104 TYR    0.5100
   1630 HH        -40.6230   -1.1940  -39.8220 H       104 TYR   -0.5100
   1631 N         -45.0260   -1.4320  -34.3780 N.am    105 PHE   -0.4700
   1632 CA        -44.3370   -0.3710  -33.6530 C.3     105 PHE    0.3100
   1633 C         -43.7780   -0.8520  -32.3190 C.2     105 PHE    0.0700
   1634 O         -42.7680   -0.3380  -31.8400 O.2     105 PHE    0.0900
   1635 CB        -45.2560    0.8350  -33.4460 C.3     105 PHE   -0.1800
   1636 CG        -45.4010    1.6980  -34.6660 C.ar    105 PHE    0.0900
   1637 CD1       -44.3970    1.7450  -35.6190 C.ar    105 PHE    0.0900
   1638 CD2       -46.5420    2.4600  -34.8590 C.ar    105 PHE    0.0000
   1639 CE1       -44.5260    2.5380  -36.7450 C.ar    105 PHE   -0.1150
   1640 CE2       -46.6780    3.2540  -35.9850 C.ar    105 PHE    0.1150
   1641 CZ        -45.6690    3.2930  -36.9270 C.ar    105 PHE   -0.1150
   1642 HN        -46.0160   -1.3490  -34.4570 H       105 PHE    0.1150
   1643 HA        -43.4690   -0.0850  -34.2290 H       105 PHE   -0.1150
   1644 HB1       -44.8440    1.4760  -32.6360 H       105 PHE    0.1150
   1645 HB2       -46.2720    0.4790  -33.1710 H       105 PHE   -0.1150
   1646 HD1       -43.5030    1.1560  -35.4810 H       105 PHE    0.1150
   1647 HD2       -47.3340    2.4330  -34.1250 H       105 PHE   -0.1150
   1648 HE1       -43.7350    2.5660  -37.4800 H       105 PHE    0.1150
   1649 HE2       -47.5720    3.8420  -36.1250 H       105 PHE    0.5100
   1650 HZ        -45.7720    3.9130  -37.8050 H       105 PHE   -0.5100
   1651 N         -44.4270   -1.8470  -31.7250 N.am    106 ALA   -0.4700
   1652 CA        -43.9860   -2.3870  -30.4460 C.3     106 ALA    0.3100
   1653 C         -42.7210   -3.2220  -30.5970 C.2     106 ALA    0.0700
   1654 O         -41.9110   -3.3060  -29.6760 O.2     106 ALA    0.0900
   1655 CB        -45.0940   -3.2140  -29.8090 C.3     106 ALA   -0.2700
   1656 HN        -45.2390   -2.2660  -32.1250 H       106 ALA    0.0900
   1657 HA        -43.7210   -1.5590  -29.8060 H       106 ALA    0.0900
   1658 HB1       -45.2450   -4.1550  -30.3830 H       106 ALA    0.0900
   1659 HB2       -46.0440   -2.6410  -29.8110 H       106 ALA    0.5100
   1660 HB3       -44.8170   -3.4760  -28.7650 H       106 ALA   -0.5100
   1661 N         -42.5530   -3.8360  -31.7660 N.am    107 ILE   -0.4700
   1662 CA        -41.4080   -4.7050  -32.0090 C.3     107 ILE    0.3100
   1663 C         -40.2380   -3.9690  -32.6650 C.2     107 ILE    0.0700
   1664 O         -39.0890   -4.1110  -32.2450 O.2     107 ILE    0.0900
   1665 CB        -41.8000   -5.9210  -32.8730 C.3     107 ILE   -0.0900
   1666 CG1       -42.8000   -6.8060  -32.1280 C.3     107 ILE    0.0900
   1667 CG2       -40.5750   -6.7360  -33.2310 C.3     107 ILE   -0.2700
   1668 CD        -43.2870   -7.9840  -32.9420 C.3     107 ILE    0.0900
   1669 HN        -43.1950   -3.7300  -32.5220 H       107 ILE    0.0900
   1670 HA        -41.0320   -5.0340  -31.0510 H       107 ILE    0.0900
   1671 HB        -42.2930   -5.5670  -33.8040 H       107 ILE   -0.1800
   1672 HG11      -43.6760   -6.1860  -31.8420 H       107 ILE    0.0900
   1673 HG12      -42.3140   -7.1900  -31.2070 H       107 ILE    0.0900
   1674 HG21      -40.0770   -7.1030  -32.3080 H       107 ILE   -0.2700
   1675 HG22      -39.8540   -6.1070  -33.7960 H       107 ILE    0.0900
   1676 HG23      -40.8700   -7.6120  -33.8470 H       107 ILE    0.0900
   1677 HD1       -42.4670   -8.7210  -33.0760 H       107 ILE    0.0900
   1678 HD2       -43.6210   -7.6390  -33.9440 H       107 ILE    0.5100
   1679 HD3       -44.1300   -8.4840  -32.4180 H       107 ILE   -0.5100
   1680 N         -40.5370   -3.1810  -33.6950 N.am    108 THR   -0.4700
   1681 CA        -39.5120   -2.4610  -34.4440 C.3     108 THR    0.3100
   1682 C         -38.8860   -1.3300  -33.6330 C.2     108 THR    0.0700
   1683 O         -37.6640   -1.2530  -33.4990 O.2     108 THR    0.0900
   1684 CB        -40.0800   -1.8790  -35.7510 C.3     108 THR    0.1400
   1685 CG2       -39.0440   -1.0070  -36.4430 C.3     108 THR    0.0900
   1686 OG1       -40.4570   -2.9490  -36.6270 O.3     108 THR   -0.6600
   1687 HN        -41.4760   -3.0480  -34.0020 H       108 THR    0.4300
   1688 HA        -38.7120   -3.1520  -34.6610 H       108 THR   -0.2700
   1689 HB        -40.9740   -1.2580  -35.5320 H       108 THR    0.0900
   1690 HG1       -39.7400   -3.0380  -37.2600 H       108 THR    0.0900
   1691 HG21      -38.0780   -1.5510  -36.5230 H       108 THR    0.0900
   1692 HG22      -38.8790   -0.0770  -35.8570 H       108 THR    0.5100
   1693 HG23      -39.3900   -0.7470  -37.4660 H       108 THR   -0.5100
   1694 N         -39.7280   -0.4480  -33.0990 N.am    109 SER   -0.4700
   1695 CA        -39.2590    0.6710  -32.2950 C.3     109 SER    0.3100
   1696 C         -40.0270    0.7470  -30.9780 C.2     109 SER    0.0700
   1697 O         -40.9440    1.5570  -30.8350 O.2     109 SER    0.0900
   1698 CB        -39.4090    1.9810  -33.0670 C.3     109 SER    0.0500
   1699 OG        -38.9820    3.0800  -32.2840 O.3     109 SER    0.0900
   1700 HN        -40.7150   -0.5150  -33.2250 H       109 SER    0.0900
   1701 HA        -38.2220    0.4970  -32.0480 H       109 SER   -0.6600
   1702 HB1       -40.4750    2.1320  -33.3400 H       109 SER    0.4300
   1703 HB2       -38.7930    1.9410  -33.9900 H       109 SER    0.5100
   1704 HG1       -38.0580    2.9150  -32.0770 H       109 SER   -0.5100
   1705 N         -39.6420   -0.0940  -30.0060 N.am    110 PRO   -0.2900
   1706 CA        -40.3730   -0.2620  -28.7440 C.3     110 PRO    0.0000
   1707 C         -40.2880    0.9480  -27.8190 C.2     110 PRO    0.0900
   1708 O         -41.2630    1.2670  -27.1370 O.2     110 PRO    0.0900
   1709 CB        -39.6760   -1.4600  -28.0990 C.3     110 PRO    0.0200
   1710 CG        -38.2920   -1.4300  -28.6510 C.3     110 PRO    0.0900
   1711 CD        -38.4320   -0.9330  -30.0610 C.3     110 PRO   -0.1800
   1712 HA        -41.4260   -0.3990  -28.9330 H       110 PRO    0.0900
   1713 HB1       -40.1880   -2.4090  -28.3690 H       110 PRO    0.0900
   1714 HB2       -39.6630   -1.3620  -26.9920 H       110 PRO   -0.1800
   1715 HG1       -37.6480   -0.7450  -28.0570 H       110 PRO    0.0900
   1716 HG2       -37.8410   -2.4460  -28.6360 H       110 PRO    0.0900
   1717 HD1       -37.5570   -0.3220  -30.3670 H       110 PRO    0.5100
   1718 HD2       -38.5790   -1.7700  -30.7750 H       110 PRO   -0.5100
   1719 N         -39.1340    1.6090  -27.7930 N.am    111 PHE   -0.4700
   1720 CA        -38.9180    2.7390  -26.9000 C.3     111 PHE    0.3100
   1721 C         -39.7790    3.9350  -27.2910 C.2     111 PHE    0.0700
   1722 O         -40.2330    4.6910  -26.4340 O.2     111 PHE    0.0900
   1723 CB        -37.4370    3.1220  -26.8830 C.3     111 PHE   -0.1800
   1724 CG        -36.5280    1.9870  -26.5100 C.ar    111 PHE    0.0900
   1725 CD1       -36.9180    1.0530  -25.5650 C.ar    111 PHE    0.0900
   1726 CD2       -35.2870    1.8470  -27.1110 C.ar    111 PHE    0.0000
   1727 CE1       -36.0880    0.0030  -25.2210 C.ar    111 PHE   -0.1150
   1728 CE2       -34.4530    0.7990  -26.7720 C.ar    111 PHE    0.1150
   1729 CZ        -34.8530   -0.1230  -25.8250 C.ar    111 PHE   -0.1150
   1730 HN        -38.3690    1.3620  -28.3810 H       111 PHE    0.1150
   1731 HA        -39.2460    2.4540  -25.9120 H       111 PHE   -0.1150
   1732 HB1       -37.2760    3.9320  -26.1400 H       111 PHE    0.1150
   1733 HB2       -37.1350    3.4670  -27.8950 H       111 PHE   -0.1150
   1734 HD1       -37.8850    1.1440  -25.0920 H       111 PHE    0.1150
   1735 HD2       -34.9700    2.5640  -27.8540 H       111 PHE   -0.1150
   1736 HE1       -36.4030   -0.7170  -24.4800 H       111 PHE    0.1150
   1737 HE2       -33.4880    0.7010  -27.2470 H       111 PHE    0.5100
   1738 HZ        -34.2010   -0.9420  -25.5580 H       111 PHE   -0.5100
   1739 N         -40.0000    4.1000  -28.5930 N.am    112 LYS   -0.4700
   1740 CA        -40.8850    5.1430  -29.0930 C.3     112 LYS    0.3100
   1741 C         -42.3420    4.7250  -28.9270 C.2     112 LYS    0.0700
   1742 O         -43.2060    5.5500  -28.6340 O.2     112 LYS    0.0900
   1743 CB        -40.5910    5.4410  -30.5670 C.3     112 LYS   -0.1800
   1744 CG        -39.3050    6.2220  -30.8100 C.3     112 LYS    0.0900
   1745 CD        -38.9850    6.3000  -32.2990 C.3     112 LYS    0.0900
   1746 CE        -40.1800    6.7980  -33.1020 C.3     112 LYS   -0.1800
   1747 NZ        -39.9290    6.7610  -34.5700 N.4     112 LYS    0.0900
   1748 HN        -39.5720    3.5200  -29.2830 H       112 LYS    0.0900
   1749 HA        -40.7320    6.0280  -28.4930 H       112 LYS   -0.1800
   1750 HB1       -41.4380    6.0270  -30.9810 H       112 LYS    0.0900
   1751 HB2       -40.5210    4.4750  -31.1100 H       112 LYS    0.0900
   1752 HG1       -38.4670    5.7200  -30.2820 H       112 LYS    0.2100
   1753 HG2       -39.4200    7.2500  -30.4060 H       112 LYS    0.0500
   1754 HD1       -38.6970    5.2910  -32.6640 H       112 LYS    0.0500
   1755 HD2       -38.1300    6.9940  -32.4510 H       112 LYS   -0.3000
   1756 HE1       -40.4020    7.8510  -32.8270 H       112 LYS    0.3300
   1757 HE2       -41.0620    6.1550  -32.8970 H       112 LYS    0.3300
   1758 HZ1       -39.7280    5.7840  -34.8630 H       112 LYS    0.3300
   1759 HZ2       -39.1140    7.3650  -34.7970 H       112 LYS    0.5100
   1760 HZ3       -40.7690    7.1090  -35.0750 H       112 LYS   -0.5100
   1761 N         -42.6000    3.4330  -29.1130 N.am    113 TYR   -0.4700
   1762 CA        -43.9420    2.8770  -28.9840 C.3     113 TYR    0.3100
   1763 C         -44.4990    3.0390  -27.5750 C.2     113 TYR    0.0700
   1764 O         -45.6810    3.3250  -27.3930 O.2     113 TYR    0.0900
   1765 CB        -43.9410    1.3950  -29.3790 C.3     113 TYR   -0.1800
   1766 CG        -45.1860    0.6370  -28.9720 C.ar    113 TYR    0.0900
   1767 CD1       -46.3460    0.7090  -29.7330 C.ar    113 TYR    0.0900
   1768 CD2       -45.1950   -0.1600  -27.8340 C.ar    113 TYR    0.0000
   1769 CE1       -47.4850    0.0140  -29.3640 C.ar    113 TYR   -0.1150
   1770 CE2       -46.3290   -0.8580  -27.4570 C.ar    113 TYR    0.1150
   1771 CZ        -47.4690   -0.7690  -28.2270 C.ar    113 TYR   -0.1150
   1772 OH        -48.5980   -1.4630  -27.8550 O.3     113 TYR    0.1150
   1773 HN        -41.8820    2.7830  -29.3490 H       113 TYR    0.1100
   1774 HA        -44.6010    3.4390  -29.6280 H       113 TYR   -0.5400
   1775 HB1       -43.0790    0.8900  -28.8920 H       113 TYR    0.4300
   1776 HB2       -43.8570    1.3150  -30.4830 H       113 TYR   -0.1150
   1777 HD1       -46.3600    1.3160  -30.6260 H       113 TYR    0.1150
   1778 HD2       -44.3020   -0.2360  -27.2330 H       113 TYR   -0.1150
   1779 HE1       -48.3800    0.0830  -29.9630 H       113 TYR    0.1150
   1780 HE2       -46.3220   -1.4680  -26.5660 H       113 TYR    0.5100
   1781 HH        -49.2310   -1.4100  -28.5760 H       113 TYR   -0.5100
   1782 N         -43.6400    2.8480  -26.5790 N.am    114 GLN   -0.4700
   1783 CA        -44.0600    2.9230  -25.1860 C.3     114 GLN    0.3100
   1784 C         -44.3650    4.3570  -24.7650 C.2     114 GLN    0.0700
   1785 O         -45.2760    4.6050  -23.9770 O.2     114 GLN    0.0900
   1786 CB        -42.9860    2.3230  -24.2750 C.3     114 GLN   -0.1800
   1787 CG        -43.3820    2.2400  -22.8120 C.3     114 GLN    0.0900
   1788 CD        -42.2700    1.6760  -21.9510 C.2     114 GLN    0.0900
   1789 NE2       -42.4880    1.3700  -20.7660 N.am    114 GLN   -0.1800
   1790 OE1       -41.0930    1.5340  -22.5180 O.2     114 GLN    0.0900
   1791 HN        -42.6760    2.6470  -26.7380 H       114 GLN    0.0900
   1792 HA        -44.9870    2.3790  -25.0850 H       114 GLN    0.5500
   1793 HB1       -42.0710    2.9480  -24.3560 H       114 GLN   -0.5500
   1794 HB2       -42.7560    1.2980  -24.6340 H       114 GLN   -0.6200
   1795 HG1       -44.2750    1.5860  -22.7140 H       114 GLN    0.3200
   1796 HG2       -43.6350    3.2580  -22.4440 H       114 GLN    0.3000
   1797 HE21      -41.7510    0.9980  -20.2020 H       114 GLN    0.5100
   1798 HE22      -43.4000    1.4970  -20.3760 H       114 GLN   -0.5100
   1799 N         -43.6000    5.3050  -25.3030 N.am    115 SER   -0.4700
   1800 CA        -43.7370    6.7020  -24.9190 C.3     115 SER    0.3100
   1801 C         -44.8710    7.4000  -25.6650 C.2     115 SER    0.0700
   1802 O         -45.6560    8.1360  -25.0670 O.2     115 SER    0.0900
   1803 CB        -42.4190    7.4490  -25.1480 C.3     115 SER    0.0500
   1804 OG        -42.5130    8.7960  -24.7180 O.3     115 SER    0.0900
   1805 HN        -42.9040    5.1010  -25.9870 H       115 SER    0.0900
   1806 HA        -44.0140    6.7390  -23.8770 H       115 SER   -0.6600
   1807 HB1       -42.1720    7.4400  -26.2310 H       115 SER    0.4300
   1808 HB2       -41.6060    6.9500  -24.5790 H       115 SER    0.5100
   1809 HG1       -42.7180    8.7610  -23.7810 H       115 SER   -0.5100
   1810 N         -44.9530    7.1650  -26.9730 N.am    116 LEU   -0.4700
   1811 CA        -45.9490    7.8230  -27.8130 C.3     116 LEU    0.3100
   1812 C         -47.3580    7.2770  -27.5990 C.2     116 LEU    0.0700
   1813 O         -48.2590    8.0040  -27.1770 O.2     116 LEU    0.0900
   1814 CB        -45.5680    7.7140  -29.2950 C.3     116 LEU   -0.1800
   1815 CG        -44.6580    8.7970  -29.8840 C.3     116 LEU    0.0900
   1816 CD1       -43.2850    8.8030  -29.2270 C.3     116 LEU    0.0900
   1817 CD2       -44.5320    8.6210  -31.3920 C.3     116 LEU   -0.0900
   1818 HN        -44.3410    6.5290  -27.4370 H       116 LEU    0.0900
   1819 HA        -46.0040    8.8590  -27.5160 H       116 LEU   -0.2700
   1820 HB1       -46.5100    7.7180  -29.8800 H       116 LEU    0.0900
   1821 HB2       -45.0580    6.7400  -29.4360 H       116 LEU    0.0900
   1822 HG        -45.1340    9.7900  -29.7360 H       116 LEU    0.0900
   1823 HD11      -42.7860    7.8200  -29.3750 H       116 LEU   -0.2700
   1824 HD12      -43.3870    8.9880  -28.1370 H       116 LEU    0.0900
   1825 HD13      -42.6510    9.5940  -29.6820 H       116 LEU    0.0900
   1826 HD21      -45.5310    8.6970  -31.8710 H       116 LEU    0.0900
   1827 HD22      -44.1040    7.6210  -31.6220 H       116 LEU    0.5100
   1828 HD23      -43.8770    9.4140  -31.8110 H       116 LEU   -0.5100
   1829 N         -47.5460    5.9950  -27.8970 N.am    117 LEU   -0.4700
   1830 CA        -48.8560    5.3680  -27.7840 C.3     117 LEU    0.3100
   1831 C         -49.2350    5.1090  -26.3300 C.2     117 LEU    0.0700
   1832 O         -48.8030    4.1280  -25.7270 O.2     117 LEU    0.0900
   1833 CB        -48.8850    4.0550  -28.5730 C.3     117 LEU   -0.1800
   1834 CG        -50.0960    3.8160  -29.4780 C.3     117 LEU    0.0900
   1835 CD1       -50.0060    2.4480  -30.1380 C.3     117 LEU    0.0900
   1836 CD2       -51.4000    3.9560  -28.7070 C.3     117 LEU   -0.0900
   1837 HN        -46.8040    5.4090  -28.2110 H       117 LEU    0.0900
   1838 HA        -49.5940    6.0550  -28.1710 H       117 LEU   -0.2700
   1839 HB1       -48.8400    3.2210  -27.8420 H       117 LEU    0.0900
   1840 HB2       -47.9770    4.0240  -29.2110 H       117 LEU    0.0900
   1841 HG        -50.1310    4.6030  -30.2610 H       117 LEU    0.0900
   1842 HD11      -49.9780    1.6510  -29.3640 H       117 LEU   -0.2700
   1843 HD12      -49.0790    2.3830  -30.7480 H       117 LEU    0.0900
   1844 HD13      -50.8930    2.2830  -30.7870 H       117 LEU    0.0900
   1845 HD21      -51.5700    5.0190  -28.4330 H       117 LEU    0.0900
   1846 HD22      -51.3550    3.3530  -27.7750 H       117 LEU    0.5100
   1847 HD23      -52.2490    3.6120  -29.3350 H       117 LEU   -0.5100
   1848 N         -50.0520    6.0000  -25.7710 N.am    118 THR   -0.4700
   1849 CA        -50.5480    5.8370  -24.4100 C.3     118 THR    0.3100
   1850 C         -51.8540    5.0510  -24.4260 C.2     118 THR    0.0700
   1851 O         -52.2700    4.5490  -25.4660 O.2     118 THR    0.0900
   1852 CB        -50.7870    7.1970  -23.7300 C.3     118 THR    0.1400
   1853 CG2       -49.5010    8.0110  -23.6990 C.3     118 THR    0.0900
   1854 OG1       -51.7900    7.9260  -24.4480 O.3     118 THR   -0.6600
   1855 HN        -50.3610    6.8140  -26.2570 H       118 THR    0.4300
   1856 HA        -49.8140    5.2700  -23.8580 H       118 THR   -0.2700
   1857 HB        -51.1320    7.0410  -22.6860 H       118 THR    0.0900
   1858 HG1       -51.5800    8.8550  -24.3260 H       118 THR    0.0900
   1859 HG21      -49.1380    8.1910  -24.7340 H       118 THR    0.0900
   1860 HG22      -48.7170    7.4590  -23.1390 H       118 THR    0.5100
   1861 HG23      -49.6870    8.9930  -23.2140 H       118 THR   -0.5100
   1862 N         -52.4980    4.9400  -23.2660 N.am    119 LYS   -0.4700
   1863 CA        -53.7760    4.2480  -23.1790 C.3     119 LYS    0.3100
   1864 C         -54.9130    5.1290  -23.6820 C.2     119 LYS    0.0700
   1865 O         -55.8430    4.6500  -24.3300 O.2     119 LYS    0.0900
   1866 CB        -54.0510    3.7840  -21.7450 C.3     119 LYS   -0.1800
   1867 CG        -53.1140    2.6860  -21.2630 C.3     119 LYS    0.0900
   1868 CD        -53.4780    2.2180  -19.8630 C.3     119 LYS    0.0900
   1869 CE        -52.5430    1.1140  -19.3860 C.3     119 LYS   -0.1800
   1870 NZ        -51.1300    1.5730  -19.2920 N.4     119 LYS    0.0900
   1871 HN        -52.1400    5.3200  -22.4170 H       119 LYS    0.0900
   1872 HA        -53.7430    3.3990  -23.8460 H       119 LYS   -0.1800
   1873 HB1       -55.0940    3.4070  -21.6910 H       119 LYS    0.0900
   1874 HB2       -53.9490    4.6570  -21.0670 H       119 LYS    0.0900
   1875 HG1       -52.0720    3.0730  -21.2580 H       119 LYS    0.2100
   1876 HG2       -53.1750    1.8240  -21.9610 H       119 LYS    0.0500
   1877 HD1       -54.5210    1.8370  -19.8650 H       119 LYS    0.0500
   1878 HD2       -53.4110    3.0780  -19.1630 H       119 LYS   -0.3000
   1879 HE1       -52.5750    0.2640  -20.1010 H       119 LYS    0.3300
   1880 HE2       -52.8550    0.7730  -18.3750 H       119 LYS    0.3300
   1881 HZ1       -51.0650    2.3630  -18.6200 H       119 LYS    0.3300
   1882 HZ2       -50.8050    1.8880  -20.2290 H       119 LYS    0.5100
   1883 HZ3       -50.5320    0.7880  -18.9640 H       119 LYS   -0.5100
   1884 N         -54.8300    6.4260  -23.3840 N.am    120 ASN   -0.4700
   1885 CA        -55.8210    7.3830  -23.8590 C.3     120 ASN    0.3100
   1886 C         -55.8390    7.4700  -25.3790 C.2     120 ASN    0.0700
   1887 O         -56.9000    7.4200  -25.9990 O.2     120 ASN    0.0900
   1888 CB        -55.5670    8.7680  -23.2590 C.3     120 ASN   -0.1800
   1889 CG        -55.8680    8.8220  -21.7760 C.2     120 ASN    0.0900
   1890 ND2       -54.8420    8.6080  -20.9560 N.am    120 ASN    0.0900
   1891 OD1       -57.0040    9.0580  -21.3710 O.2     120 ASN    0.5500
   1892 HN        -54.0910    6.7970  -22.8270 H       120 ASN   -0.5500
   1893 HA        -56.7960    7.0230  -23.5710 H       120 ASN   -0.6200
   1894 HB1       -56.2110    9.5100  -23.7780 H       120 ASN    0.3200
   1895 HB2       -54.5010    9.0400  -23.4140 H       120 ASN    0.3000
   1896 HD21      -54.9800    8.6300  -19.9660 H       120 ASN    0.5100
   1897 HD22      -53.9330    8.4230  -21.3300 H       120 ASN   -0.5100
   1898 N         -54.6420    7.5660  -25.9660 N.am    121 LYS   -0.4700
   1899 CA        -54.4320    7.6400  -27.3850 C.3     121 LYS    0.3100
   1900 C         -54.9860    6.4010  -28.0430 C.2     121 LYS    0.0700
   1901 O         -55.6570    6.4630  -29.0570 O.2     121 LYS    0.0900
   1902 CB        -52.9120    7.7780  -27.5610 C.3     121 LYS   -0.1800
   1903 CG        -52.3850    8.1530  -28.9500 C.3     121 LYS    0.0900
   1904 CD        -51.0280    8.8440  -28.7410 C.3     121 LYS    0.0900
   1905 CE        -50.1280    8.9890  -29.9650 C.3     121 LYS   -0.1800
   1906 NZ        -48.8630    9.6190  -29.5220 N.4     121 LYS    0.0900
   1907 HN        -53.8090    7.5890  -25.4200 H       121 LYS    0.0900
   1908 HA        -54.9580    8.4960  -27.7810 H       121 LYS   -0.1800
   1909 HB1       -52.4550    6.8060  -27.2840 H       121 LYS    0.0900
   1910 HB2       -52.5640    8.5570  -26.8520 H       121 LYS    0.0900
   1911 HG1       -53.0930    8.8410  -29.4580 H       121 LYS    0.2100
   1912 HG2       -52.2600    7.2420  -29.5740 H       121 LYS    0.0500
   1913 HD1       -50.4680    8.2640  -27.9790 H       121 LYS    0.0500
   1914 HD2       -51.2260    9.8630  -28.3470 H       121 LYS   -0.3000
   1915 HE1       -50.6040    9.6400  -30.7280 H       121 LYS    0.3300
   1916 HE2       -49.8980    7.9940  -30.4020 H       121 LYS    0.3300
   1917 HZ1       -48.4930    9.1110  -28.6940 H       121 LYS    0.3300
   1918 HZ2       -49.0400   10.6120  -29.2700 H       121 LYS    0.5100
   1919 HZ3       -48.1660    9.5770  -30.2940 H       121 LYS   -0.5100
   1920 N         -54.7810    5.2350  -27.4200 N.am    122 ALA   -0.4700
   1921 CA        -55.2460    3.9460  -27.9130 C.3     122 ALA    0.3100
   1922 C         -56.7660    3.8650  -27.8720 C.2     122 ALA    0.0700
   1923 O         -57.3960    3.3420  -28.7920 O.2     122 ALA    0.0900
   1924 CB        -54.6310    2.8150  -27.1010 C.3     122 ALA   -0.2700
   1925 HN        -54.2820    5.1990  -26.5580 H       122 ALA    0.0900
   1926 HA        -54.9610    3.8610  -28.9510 H       122 ALA    0.0900
   1927 HB1       -54.9190    2.9120  -26.0320 H       122 ALA    0.0900
   1928 HB2       -53.5230    2.8550  -27.1750 H       122 ALA    0.5100
   1929 HB3       -54.9960    1.8370  -27.4790 H       122 ALA   -0.5100
   1930 N         -57.3550    4.3890  -26.7990 N.am    123 ARG   -0.4700
   1931 CA        -58.8030    4.4260  -26.6660 C.3     123 ARG    0.3100
   1932 C         -59.4160    5.3590  -27.7030 C.2     123 ARG    0.0700
   1933 O         -60.5290    5.1320  -28.1840 O.2     123 ARG    0.0900
   1934 CB        -59.2040    4.8450  -25.2470 C.3     123 ARG   -0.1800
   1935 CG        -58.9820    3.7510  -24.2090 C.3     123 ARG    0.0900
   1936 CD        -59.0660    4.2790  -22.7840 C.3     123 ARG    0.0900
   1937 NE        -60.3630    4.8820  -22.4840 N.pl3   123 ARG   -0.1800
   1938 CZ        -60.5670    6.1910  -22.3720 C.cat   123 ARG    0.0900
   1939 NH1       -59.5610    7.0400  -22.5340 N.pl3   123 ARG    0.0900
   1940 NH2       -61.7790    6.6520  -22.0960 N.pl3   123 ARG    0.2000
   1941 HN        -56.8330    4.7760  -26.0430 H       123 ARG    0.0900
   1942 HA        -59.1850    3.4410  -26.8880 H       123 ARG    0.0900
   1943 HB1       -60.2800    5.1200  -25.2490 H       123 ARG   -0.7000
   1944 HB2       -58.6060    5.7340  -24.9580 H       123 ARG    0.4400
   1945 HG1       -57.9790    3.3020  -24.3690 H       123 ARG    0.6400
   1946 HG2       -59.7540    2.9640  -24.3470 H       123 ARG   -0.8000
   1947 HD1       -58.2900    5.0600  -22.6320 H       123 ARG    0.4600
   1948 HD2       -58.9130    3.4430  -22.0690 H       123 ARG    0.4600
   1949 HE        -61.1440    4.2730  -22.3550 H       123 ARG   -0.8000
   1950 HH11      -58.6450    6.6960  -22.7400 H       123 ARG    0.4600
   1951 HH12      -59.7180    8.0240  -22.4490 H       123 ARG    0.4600
   1952 HH21      -62.5400    6.0150  -21.9720 H       123 ARG    0.5100
   1953 HH22      -61.9320    7.6360  -22.0120 H       123 ARG   -0.5100
   1954 N         -58.6770    6.4090  -28.0560 N.am    124 VAL   -0.4700
   1955 CA        -59.0860    7.3070  -29.1280 C.3     124 VAL    0.3100
   1956 C         -59.0690    6.5680  -30.4620 C.2     124 VAL    0.0700
   1957 O         -59.9770    6.7190  -31.2770 O.2     124 VAL    0.0900
   1958 CB        -58.1860    8.5590  -29.1960 C.3     124 VAL   -0.0900
   1959 CG1       -58.4110    9.3190  -30.4930 C.3     124 VAL    0.0900
   1960 CG2       -58.4470    9.4600  -27.9980 C.3     124 VAL   -0.2700
   1961 HN        -57.8160    6.6280  -27.6040 H       124 VAL    0.0900
   1962 HA        -60.1100    7.5950  -28.9450 H       124 VAL    0.0900
   1963 HB        -57.1210    8.2510  -29.1330 H       124 VAL    0.0900
   1964 HG11      -59.4980    9.4860  -30.6550 H       124 VAL   -0.2700
   1965 HG12      -58.0110    8.7340  -31.3490 H       124 VAL    0.0900
   1966 HG13      -57.9030   10.3070  -30.4470 H       124 VAL    0.0900
   1967 HG21      -58.4050    8.8680  -27.0580 H       124 VAL    0.0900
   1968 HG22      -59.4550    9.9200  -28.0820 H       124 VAL    0.5100
   1969 HG23      -57.6750   10.2580  -27.9490 H       124 VAL   -0.5100
   1970 N         -58.0330    5.7550  -30.6730 N.am    125 ILE   -0.4700
   1971 CA        -57.9410    4.9210  -31.8690 C.3     125 ILE    0.3100
   1972 C         -59.1310    3.9680  -31.9640 C.2     125 ILE    0.0700
   1973 O         -59.7530    3.8410  -33.0190 O.2     125 ILE    0.0900
   1974 CB        -56.6300    4.1100  -31.9020 C.3     125 ILE   -0.0900
   1975 CG1       -55.4260    5.0490  -32.0070 C.3     125 ILE    0.0900
   1976 CG2       -56.6280    3.1310  -33.0680 C.3     125 ILE   -0.2700
   1977 CD        -55.4550    5.9400  -33.2270 C.3     125 ILE    0.0900
   1978 HN        -57.2780    5.6790  -30.0280 H       125 ILE    0.0900
   1979 HA        -57.9960    5.5720  -32.7290 H       125 ILE    0.0900
   1980 HB        -56.5210    3.5480  -30.9500 H       125 ILE   -0.1800
   1981 HG11      -54.5010    4.4350  -32.0390 H       125 ILE    0.0900
   1982 HG12      -55.3990    5.6900  -31.1010 H       125 ILE    0.0900
   1983 HG21      -56.9050    3.6560  -34.0070 H       125 ILE   -0.2700
   1984 HG22      -57.3660    2.3210  -32.8830 H       125 ILE    0.0900
   1985 HG23      -55.6140    2.6920  -33.1930 H       125 ILE    0.0900
   1986 HD1       -56.3640    6.5790  -33.2120 H       125 ILE    0.0900
   1987 HD2       -55.4730    5.3200  -34.1490 H       125 ILE    0.5100
   1988 HD3       -54.5600    6.5970  -33.2370 H       125 ILE   -0.5100
   1989 N         -59.4480    3.3080  -30.8520 N.am    126 ILE   -0.4700
   1990 CA        -60.5910    2.4050  -30.7830 C.3     126 ILE    0.3100
   1991 C         -61.8910    3.1300  -31.1150 C.2     126 ILE    0.0700
   1992 O         -62.7010    2.6490  -31.9120 O.2     126 ILE    0.0900
   1993 CB        -60.7120    1.7590  -29.3910 C.3     126 ILE   -0.0900
   1994 CG1       -59.5070    0.8620  -29.1180 C.3     126 ILE    0.0900
   1995 CG2       -61.9950    0.9510  -29.2830 C.3     126 ILE   -0.2700
   1996 CD        -59.3290   -0.2270  -30.1450 C.3     126 ILE    0.0900
   1997 HN        -58.9170    3.4020  -30.0130 H       126 ILE    0.0900
   1998 HA        -60.4570    1.6430  -31.5370 H       126 ILE    0.0900
   1999 HB        -60.7130    2.5540  -28.6140 H       126 ILE   -0.1800
   2000 HG11      -59.6330    0.3920  -28.1200 H       126 ILE    0.0900
   2001 HG12      -58.5920    1.4920  -29.1050 H       126 ILE    0.0900
   2002 HG21      -62.0900    0.2660  -30.1530 H       126 ILE   -0.2700
   2003 HG22      -62.8720    1.6330  -29.2710 H       126 ILE    0.0900
   2004 HG23      -61.9820    0.3420  -28.3530 H       126 ILE    0.0900
   2005 HD1       -58.5460    0.0630  -30.8770 H       126 ILE    0.0900
   2006 HD2       -60.2820   -0.3910  -30.6920 H       126 ILE    0.5100
   2007 HD3       -59.0170   -1.1700  -29.6480 H       126 ILE   -0.5100
   2008 N         -62.0800    4.2990  -30.5040 N.am    127 LEU   -0.4700
   2009 CA        -63.2560    5.1210  -30.7570 C.3     127 LEU    0.3100
   2010 C         -63.3740    5.4730  -32.2360 C.2     127 LEU    0.0700
   2011 O         -64.4590    5.4060  -32.8120 O.2     127 LEU    0.0900
   2012 CB        -63.2160    6.3980  -29.9160 C.3     127 LEU   -0.1800
   2013 CG        -64.3990    7.3500  -30.1040 C.3     127 LEU    0.0900
   2014 CD1       -65.7040    6.6510  -29.7550 C.3     127 LEU    0.0900
   2015 CD2       -64.2280    8.6130  -29.2740 C.3     127 LEU   -0.0900
   2016 HN        -61.4250    4.6640  -29.8480 H       127 LEU    0.0900
   2017 HA        -64.1290    4.5370  -30.5100 H       127 LEU   -0.2700
   2018 HB1       -62.2870    6.9500  -30.1730 H       127 LEU    0.0900
   2019 HB2       -63.1770    6.1040  -28.8470 H       127 LEU    0.0900
   2020 HG        -64.4350    7.6900  -31.1610 H       127 LEU    0.0900
   2021 HD11      -65.6830    6.3120  -28.6960 H       127 LEU   -0.2700
   2022 HD12      -65.8440    5.7630  -30.4080 H       127 LEU    0.0900
   2023 HD13      -66.5550    7.3520  -29.8870 H       127 LEU    0.0900
   2024 HD21      -63.3010    9.1470  -29.5760 H       127 LEU    0.0900
   2025 HD22      -64.1500    8.3500  -28.1970 H       127 LEU    0.5100
   2026 HD23      -65.0940    9.2910  -29.4320 H       127 LEU   -0.5100
   2027 N         -62.2490    5.8390  -32.8480 N.am    128 MET   -0.4700
   2028 CA        -62.2220    6.1830  -34.2630 C.3     128 MET    0.3100
   2029 C         -62.5720    4.9900  -35.1480 C.2     128 MET    0.0700
   2030 O         -63.3030    5.1290  -36.1280 O.2     128 MET    0.0900
   2031 CB        -60.8610    6.7590  -34.6600 C.3     128 MET   -0.1800
   2032 CG        -60.6220    8.1820  -34.1780 C.3     128 MET    0.0900
   2033 SD        -59.0270    8.8370  -34.7130 S.3     128 MET    0.0900
   2034 CE        -59.1120   10.5080  -34.0680 C.3     128 MET   -0.1400
   2035 HN        -61.3790    5.8920  -32.3670 H       128 MET    0.0900
   2036 HA        -63.0010    6.9090  -34.4440 H       128 MET    0.0900
   2037 HB1       -60.7840    6.7450  -35.7670 H       128 MET   -0.0900
   2038 HB2       -60.0680    6.1070  -34.2360 H       128 MET   -0.2200
   2039 HG1       -60.6720    8.1920  -33.0690 H       128 MET    0.0900
   2040 HG2       -61.4360    8.8280  -34.5690 H       128 MET    0.0900
   2041 HE1       -59.2310   10.5090  -32.9630 H       128 MET    0.0900
   2042 HE2       -59.9810   11.0450  -34.5060 H       128 MET    0.5100
   2043 HE3       -58.1820   11.0620  -34.3140 H       128 MET   -0.5100
   2044 N         -62.0490    3.8170  -34.7970 N.am    129 VAL   -0.4700
   2045 CA        -62.3470    2.5980  -35.5410 C.3     129 VAL    0.3100
   2046 C         -63.8340    2.2580  -35.4670 C.2     129 VAL    0.0700
   2047 O         -64.4560    1.9400  -36.4800 O.2     129 VAL    0.0900
   2048 CB        -61.5140    1.4030  -35.0410 C.3     129 VAL   -0.0900
   2049 CG1       -62.0020    0.1080  -35.6740 C.3     129 VAL    0.0900
   2050 CG2       -60.0410    1.6230  -35.3470 C.3     129 VAL   -0.2700
   2051 HN        -61.4350    3.7190  -34.0170 H       129 VAL    0.0900
   2052 HA        -62.1350    2.7890  -36.5820 H       129 VAL    0.0900
   2053 HB        -61.6010    1.3280  -33.9370 H       129 VAL    0.0900
   2054 HG11      -62.0830    0.2270  -36.7760 H       129 VAL   -0.2700
   2055 HG12      -63.0040   -0.1560  -35.2720 H       129 VAL    0.0900
   2056 HG13      -61.2860   -0.7130  -35.4580 H       129 VAL    0.0900
   2057 HG21      -59.7250    2.6290  -34.9980 H       129 VAL    0.0900
   2058 HG22      -59.8690    1.5580  -36.4440 H       129 VAL    0.5100
   2059 HG23      -59.4280    0.8580  -34.8250 H       129 VAL   -0.5100
   2060 N         -64.4090    2.3390  -34.2690 N.am    130 TRP   -0.4700
   2061 CA        -65.8340    2.0790  -34.1100 C.3     130 TRP    0.3100
   2062 C         -66.6960    3.1310  -34.8020 C.2     130 TRP    0.0700
   2063 O         -67.8100    2.8420  -35.2380 O.2     130 TRP    0.0900
   2064 CB        -66.2140    1.9570  -32.6300 C.3     130 TRP   -0.1800
   2065 CG        -65.8520    0.6300  -32.0380 C.ar    130 TRP    0.0900
   2066 CD1       -64.7170    0.3240  -31.3460 C.ar    130 TRP    0.0900
   2067 CD2       -66.6230   -0.5760  -32.0980 C.ar    130 TRP   -0.0300
   2068 CE2       -65.8930   -1.5720  -31.4150 C.ar    130 TRP   -0.1500
   2069 CE3       -67.8580   -0.9100  -32.6580 C.ar    130 TRP    0.2200
   2070 NE1       -64.7350   -0.9960  -30.9660 N.ar    130 TRP   -0.5100
   2071 CZ2       -66.3590   -2.8750  -31.2780 C.ar    130 TRP    0.3700
   2072 CZ3       -68.3200   -2.2070  -32.5210 C.ar    130 TRP    0.2400
   2073 CH2       -67.5730   -3.1740  -31.8390 C.ar    130 TRP    0.1100
   2074 HN        -63.9010    2.5750  -33.4440 H       130 TRP   -0.2500
   2075 HA        -66.0660    1.1610  -34.6300 H       130 TRP    0.1700
   2076 HB1       -67.3110    2.0990  -32.5270 H       130 TRP   -0.2000
   2077 HB2       -65.6880    2.7510  -32.0580 H       130 TRP    0.1400
   2078 HD1       -63.9190    1.0190  -31.1280 H       130 TRP   -0.2700
   2079 HE1       -64.0360   -1.4500  -30.4580 H       130 TRP    0.1600
   2080 HE3       -68.4540   -0.1840  -33.1910 H       130 TRP   -0.1400
   2081 HZ2       -65.8000   -3.6360  -30.7540 H       130 TRP    0.1400
   2082 HZ3       -69.2750   -2.4790  -32.9470 H       130 TRP    0.5100
   2083 HH2       -67.9620   -4.1770  -31.7520 H       130 TRP   -0.5100
   2084 N         -66.1780    4.3550  -34.9070 N.am    131 ILE   -0.4700
   2085 CA        -66.8810    5.4170  -35.6220 C.3     131 ILE    0.3100
   2086 C         -66.8930    5.1520  -37.1240 C.2     131 ILE    0.0700
   2087 O         -67.9340    5.2600  -37.7740 O.2     131 ILE    0.0900
   2088 CB        -66.2720    6.8030  -35.3350 C.3     131 ILE   -0.0900
   2089 CG1       -66.7160    7.3020  -33.9590 C.3     131 ILE    0.0900
   2090 CG2       -66.6890    7.8070  -36.3980 C.3     131 ILE   -0.2700
   2091 CD        -66.1720    8.6640  -33.5980 C.3     131 ILE    0.0900
   2092 HN        -65.2960    4.5970  -34.5090 H       131 ILE    0.0900
   2093 HA        -67.9140    5.3950  -35.3090 H       131 ILE    0.0900
   2094 HB        -65.1640    6.7210  -35.3230 H       131 ILE   -0.1800
   2095 HG11      -66.3770    6.5720  -33.1940 H       131 ILE    0.0900
   2096 HG12      -67.8260    7.3500  -33.9440 H       131 ILE    0.0900
   2097 HG21      -67.7960    7.9060  -36.4170 H       131 ILE   -0.2700
   2098 HG22      -66.3470    7.4650  -37.3980 H       131 ILE    0.0900
   2099 HG23      -66.2480    8.8010  -36.1730 H       131 ILE    0.0900
   2100 HD1       -66.6490    9.4450  -34.2270 H       131 ILE    0.0900
   2101 HD2       -65.0740    8.6910  -33.7710 H       131 ILE    0.5100
   2102 HD3       -66.3870    8.8870  -32.5310 H       131 ILE   -0.5100
   2103 N         -65.7320    4.7980  -37.6700 N.am    132 VAL   -0.4700
   2104 CA        -65.6240    4.4420  -39.0800 C.3     132 VAL    0.3100
   2105 C         -66.5060    3.2370  -39.3990 C.2     132 VAL    0.0700
   2106 O         -67.1880    3.2060  -40.4260 O.2     132 VAL    0.0900
   2107 CB        -64.1660    4.1360  -39.4740 C.3     132 VAL   -0.0900
   2108 CG1       -64.0950    3.5780  -40.8860 C.3     132 VAL    0.0900
   2109 CG2       -63.3130    5.3880  -39.3540 C.3     132 VAL   -0.2700
   2110 HN        -64.8880    4.7610  -37.1420 H       132 VAL    0.0900
   2111 HA        -65.9990    5.2710  -39.6610 H       132 VAL    0.0900
   2112 HB        -63.7420    3.3930  -38.7650 H       132 VAL    0.0900
   2113 HG11      -64.6670    4.2280  -41.5820 H       132 VAL   -0.2700
   2114 HG12      -64.5340    2.5580  -40.9120 H       132 VAL    0.0900
   2115 HG13      -63.0380    3.5390  -41.2250 H       132 VAL    0.0900
   2116 HG21      -63.4700    5.8630  -38.3620 H       132 VAL    0.0900
   2117 HG22      -63.5970    6.1170  -40.1440 H       132 VAL    0.5100
   2118 HG23      -62.2380    5.1260  -39.4550 H       132 VAL   -0.5100
   2119 N         -66.5040    2.2530  -38.5050 N.am    133 SER   -0.4700
   2120 CA        -67.3280    1.0650  -38.6740 C.3     133 SER    0.3100
   2121 C         -68.8100    1.4130  -38.6110 C.2     133 SER    0.0700
   2122 O         -69.6280    0.8180  -39.3090 O.2     133 SER    0.0900
   2123 CB        -66.9860    0.0170  -37.6130 C.3     133 SER    0.0500
   2124 OG        -65.6290   -0.3750  -37.7010 O.3     133 SER    0.0900
   2125 HN        -65.9400    2.2840  -37.6830 H       133 SER    0.0900
   2126 HA        -67.1480    0.6700  -39.6640 H       133 SER   -0.6600
   2127 HB1       -67.6250   -0.8800  -37.7580 H       133 SER    0.4300
   2128 HB2       -67.1680    0.4390  -36.6010 H       133 SER    0.5100
   2129 HG1       -65.1140    0.4220  -37.5620 H       133 SER   -0.5100
   2130 N         -69.1530    2.3830  -37.7660 N.am    134 GLY   -0.4700
   2131 CA        -70.5250    2.8320  -37.6360 C.3     134 GLY    0.3100
   2132 C         -70.9930    3.5940  -38.8600 C.2     134 GLY   -0.0200
   2133 O         -72.1650    3.5330  -39.2320 O.2     134 GLY    0.0900
   2134 HN        -68.4840    2.8430  -37.1880 H       134 GLY    0.0900
   2135 HA1       -70.5870    3.4750  -36.7720 H       134 GLY    0.5100
   2136 HA2       -71.1500    1.9620  -37.4990 H       134 GLY   -0.5100
   2137 N         -70.0660    4.3070  -39.4930 N.am    135 LEU   -0.4700
   2138 CA        -70.3700    5.0970  -40.6810 C.3     135 LEU    0.3100
   2139 C         -70.5780    4.2280  -41.9140 C.2     135 LEU    0.0700
   2140 O         -71.1740    4.6650  -42.8970 O.2     135 LEU    0.0900
   2141 CB        -69.2550    6.1140  -40.9470 C.3     135 LEU   -0.1800
   2142 CG        -69.4700    7.5510  -40.4630 C.3     135 LEU    0.0900
   2143 CD1       -69.8260    7.5970  -38.9860 C.3     135 LEU    0.0900
   2144 CD2       -68.2300    8.3850  -40.7420 C.3     135 LEU   -0.0900
   2145 HN        -69.1190    4.3340  -39.1830 H       135 LEU    0.0900
   2146 HA        -71.3100    5.6050  -40.5140 H       135 LEU   -0.2700
   2147 HB1       -69.0960    6.1520  -42.0440 H       135 LEU    0.0900
   2148 HB2       -68.3340    5.7330  -40.4590 H       135 LEU    0.0900
   2149 HG        -70.2930    8.0120  -41.0500 H       135 LEU    0.0900
   2150 HD11      -68.9430    7.3180  -38.3710 H       135 LEU   -0.2700
   2151 HD12      -70.6470    6.8800  -38.7710 H       135 LEU    0.0900
   2152 HD13      -70.1430    8.6240  -38.7050 H       135 LEU    0.0900
   2153 HD21      -68.0170    8.4010  -41.8330 H       135 LEU    0.0900
   2154 HD22      -67.3540    7.9490  -40.2170 H       135 LEU    0.5100
   2155 HD23      -68.3910    9.4290  -40.3970 H       135 LEU   -0.5100
   2156 N         -70.0820    2.9920  -41.8640 N.am    136 THR   -0.4700
   2157 CA        -70.2140    2.0790  -42.9910 C.3     136 THR    0.3100
   2158 C         -71.2670    1.0090  -42.7210 C.2     136 THR    0.0700
   2159 O         -71.4760    0.1100  -43.5370 O.2     136 THR    0.0900
   2160 CB        -68.8730    1.4000  -43.3310 C.3     136 THR    0.1400
   2161 CG2       -67.7980    2.4430  -43.5840 C.3     136 THR    0.0900
   2162 OG1       -68.4680    0.5580  -42.2470 O.3     136 THR   -0.6600
   2163 HN        -69.6050    2.6410  -41.0610 H       136 THR    0.4300
   2164 HA        -70.5670    2.6480  -43.8380 H       136 THR   -0.2700
   2165 HB        -68.9860    0.7810  -44.2460 H       136 THR    0.0900
   2166 HG1       -67.6340    0.1660  -42.5140 H       136 THR    0.0900
   2167 HG21      -67.5290    2.9530  -42.6340 H       136 THR    0.0900
   2168 HG22      -68.1710    3.2050  -44.3010 H       136 THR    0.5100
   2169 HG23      -66.8870    1.9560  -43.9940 H       136 THR   -0.5100
   2170 N         -71.9350    1.1140  -41.5750 N.am    137 SER   -0.4700
   2171 CA        -72.9350    0.1290  -41.1840 C.3     137 SER    0.3100
   2172 C         -74.3030    0.7590  -40.9520 C.2     137 SER    0.0700
   2173 O         -75.1750    0.6960  -41.8150 O.2     137 SER    0.0900
   2174 CB        -72.4910   -0.6220  -39.9280 C.3     137 SER    0.0500
   2175 OG        -72.3380    0.2600  -38.8310 O.3     137 SER    0.0900
   2176 HN        -71.7830    1.8630  -40.9370 H       137 SER    0.0900
   2177 HA        -73.0670   -0.5590  -42.0060 H       137 SER   -0.6600
   2178 HB1       -71.5180   -1.1220  -40.1190 H       137 SER    0.4300
   2179 HB2       -73.2540   -1.3860  -39.6650 H       137 SER    0.5100
   2180 HG1       -71.4260    0.5600  -38.8570 H       137 SER   -0.5100
   2181 N         -74.4900    1.3680  -39.7840 N.am    138 PHE   -0.4700
   2182 CA        -75.7770    1.9450  -39.4220 C.3     138 PHE    0.3100
   2183 C         -76.1560    3.1490  -40.2780 C.2     138 PHE    0.0700
   2184 O         -77.3200    3.3160  -40.6470 O.2     138 PHE    0.0900
   2185 CB        -75.8080    2.3200  -37.9360 C.3     138 PHE   -0.1800
   2186 CG        -76.0990    1.1590  -37.0310 C.ar    138 PHE    0.0900
   2187 CD1       -75.0940    0.2750  -36.6710 C.ar    138 PHE    0.0900
   2188 CD2       -77.3760    0.9510  -36.5400 C.ar    138 PHE    0.0000
   2189 CE1       -75.3620   -0.7960  -35.8390 C.ar    138 PHE   -0.1150
   2190 CE2       -77.6480   -0.1180  -35.7060 C.ar    138 PHE    0.1150
   2191 CZ        -76.6390   -0.9940  -35.3560 C.ar    138 PHE   -0.1150
   2192 HN        -73.7620    1.4550  -39.1080 H       138 PHE    0.1150
   2193 HA        -76.5430    1.2170  -39.6400 H       138 PHE   -0.1150
   2194 HB1       -76.6020    3.0780  -37.7650 H       138 PHE    0.1150
   2195 HB2       -74.8190    2.7290  -37.6400 H       138 PHE   -0.1150
   2196 HD1       -74.0920    0.4230  -37.0460 H       138 PHE    0.1150
   2197 HD2       -78.1700    1.6320  -36.8110 H       138 PHE   -0.1150
   2198 HE1       -74.5710   -1.4790  -35.5670 H       138 PHE    0.1150
   2199 HE2       -78.6490   -0.2680  -35.3300 H       138 PHE    0.5100
   2200 HZ        -76.8500   -1.8290  -34.7060 H       138 PHE   -0.5100
   2201 N         -75.1720    3.9830  -40.6020 N.am    139 LEU   -0.4700
   2202 CA        -75.4280    5.1840  -41.3910 C.3     139 LEU    0.3100
   2203 C         -76.0160    4.9150  -42.7850 C.2     139 LEU    0.0700
   2204 O         -77.0500    5.4850  -43.1290 O.2     139 LEU    0.0900
   2205 CB        -74.1760    6.0680  -41.4760 C.3     139 LEU   -0.1800
   2206 CG        -74.3290    7.3570  -42.2850 C.3     139 LEU    0.0900
   2207 CD1       -75.3990    8.2470  -41.6740 C.3     139 LEU    0.0900
   2208 CD2       -73.0000    8.0870  -42.3710 C.3     139 LEU   -0.0900
   2209 HN        -74.2280    3.8270  -40.3250 H       139 LEU    0.0900
   2210 HA        -76.2350    5.7250  -40.9200 H       139 LEU   -0.2700
   2211 HB1       -73.3620    5.4690  -41.9360 H       139 LEU    0.0900
   2212 HB2       -73.8790    6.3450  -40.4420 H       139 LEU    0.0900
   2213 HG        -74.6120    7.1050  -43.3290 H       139 LEU    0.0900
   2214 HD11      -75.1250    8.5140  -40.6310 H       139 LEU   -0.2700
   2215 HD12      -76.3730    7.7110  -41.6580 H       139 LEU    0.0900
   2216 HD13      -75.4970    9.1820  -42.2650 H       139 LEU    0.0900
   2217 HD21      -72.2420    7.4440  -42.8670 H       139 LEU    0.0900
   2218 HD22      -72.6390    8.3390  -41.3510 H       139 LEU    0.5100
   2219 HD23      -73.1170    9.0180  -42.9660 H       139 LEU   -0.5100
   2220 N         -75.3800    4.0480  -43.5940 N.am    140 PRO   -0.2900
   2221 CA        -75.9730    3.8460  -44.9190 C.3     140 PRO    0.0000
   2222 C         -77.2330    2.9910  -44.8730 C.2     140 PRO    0.0900
   2223 O         -78.1390    3.1920  -45.6810 O.2     140 PRO    0.0900
   2224 CB        -74.8740    3.1080  -45.6940 C.3     140 PRO    0.0200
   2225 CG        -73.6280    3.2520  -44.8710 C.3     140 PRO    0.0900
   2226 CD        -74.1070    3.3190  -43.4610 C.3     140 PRO   -0.1800
   2227 HA        -76.2670    4.7920  -45.3460 H       140 PRO    0.0900
   2228 HB1       -74.7330    3.5610  -46.6990 H       140 PRO    0.0900
   2229 HB2       -75.1380    2.0350  -45.8180 H       140 PRO   -0.1800
   2230 HG1       -72.9560    2.3800  -45.0180 H       140 PRO    0.0900
   2231 HG2       -73.0800    4.1780  -45.1460 H       140 PRO    0.0900
   2232 HD1       -74.2840    2.3090  -43.0360 H       140 PRO    0.5100
   2233 HD2       -73.4050    3.8850  -42.8140 H       140 PRO   -0.5100
   2234 N         -77.2870    2.0430  -43.9400 N.am    141 ILE   -0.4700
   2235 CA        -78.3950    1.0980  -43.8830 C.3     141 ILE    0.3100
   2236 C         -79.6850    1.7050  -43.3380 C.2     141 ILE    0.0700
   2237 O         -80.7440    1.5710  -43.9520 O.2     141 ILE    0.0900
   2238 CB        -78.0240   -0.1640  -43.0820 C.3     141 ILE   -0.0900
   2239 CG1       -76.9600   -0.9660  -43.8330 C.3     141 ILE    0.0900
   2240 CG2       -79.2540   -1.0270  -42.8450 C.3     141 ILE   -0.2700
   2241 CD        -76.4420   -2.1610  -43.0680 C.3     141 ILE    0.0900
   2242 HN        -76.5790    1.9380  -43.2460 H       141 ILE    0.0900
   2243 HA        -78.6560    0.8310  -44.8960 H       141 ILE    0.0900
   2244 HB        -77.5900    0.1340  -42.1050 H       141 ILE   -0.1800
   2245 HG11      -76.1050   -0.2930  -44.0570 H       141 ILE    0.0900
   2246 HG12      -77.3970   -1.3220  -44.7900 H       141 ILE    0.0900
   2247 HG21      -79.7970   -1.1900  -43.8010 H       141 ILE   -0.2700
   2248 HG22      -79.9380   -0.5220  -42.1310 H       141 ILE    0.0900
   2249 HG23      -78.9510   -2.0150  -42.4370 H       141 ILE    0.0900
   2250 HD1       -77.2290   -2.9420  -43.0000 H       141 ILE    0.0900
   2251 HD2       -76.1560   -1.8560  -42.0390 H       141 ILE    0.5100
   2252 HD3       -75.5600   -2.5910  -43.5890 H       141 ILE   -0.5100
   2253 N         -79.5990    2.3770  -42.1920 N.am    142 GLN   -0.4700
   2254 CA        -80.7760    2.9960  -41.5910 C.3     142 GLN    0.3100
   2255 C         -81.3390    4.1070  -42.4730 C.2     142 GLN    0.0700
   2256 O         -82.5320    4.4090  -42.4230 O.2     142 GLN    0.0900
   2257 CB        -80.4530    3.5350  -40.1950 C.3     142 GLN   -0.1800
   2258 CG        -80.0640    2.4590  -39.1930 C.3     142 GLN    0.0900
   2259 CD        -81.1950    1.4900  -38.9160 C.2     142 GLN    0.0900
   2260 NE2       -80.8490    0.2220  -38.7070 N.am    142 GLN   -0.1800
   2261 OE1       -82.3630    1.8710  -38.8880 O.2     142 GLN    0.0900
   2262 HN        -78.7390    2.4870  -41.7010 H       142 GLN    0.0900
   2263 HA        -81.5540    2.2490  -41.5340 H       142 GLN    0.5500
   2264 HB1       -81.3470    4.0690  -39.8090 H       142 GLN   -0.5500
   2265 HB2       -79.6140    4.2560  -40.2820 H       142 GLN   -0.6200
   2266 HG1       -79.7710    2.9440  -38.2370 H       142 GLN    0.3200
   2267 HG2       -79.1990    1.8890  -39.5930 H       142 GLN    0.3000
   2268 HE21      -81.5520   -0.4630  -38.5190 H       142 GLN    0.5100
   2269 HE22      -79.8860   -0.0450  -38.7390 H       142 GLN   -0.5100
   2270 N         -80.4750    4.7060  -43.2890 N.am    143 MET   -0.4700
   2271 CA        -80.8880    5.7570  -44.2090 C.3     143 MET    0.3100
   2272 C         -81.2680    5.1870  -45.5710 C.2     143 MET    0.0700
   2273 O         -81.5410    5.9320  -46.5120 O.2     143 MET    0.0900
   2274 CB        -79.7750    6.7940  -44.3650 C.3     143 MET   -0.1800
   2275 CG        -79.4650    7.5620  -43.0930 C.3     143 MET    0.0900
   2276 SD        -80.8230    8.6330  -42.5920 S.3     143 MET    0.0900
   2277 CE        -80.8520    9.7900  -43.9600 C.3     143 MET   -0.1400
   2278 HN        -79.5090    4.4620  -43.3060 H       143 MET    0.0900
   2279 HA        -81.7800    6.2180  -43.8120 H       143 MET    0.0900
   2280 HB1       -80.0790    7.5190  -45.1490 H       143 MET   -0.0900
   2281 HB2       -78.8520    6.2730  -44.6950 H       143 MET   -0.2200
   2282 HG1       -78.5540    8.1750  -43.2630 H       143 MET    0.0900
   2283 HG2       -79.2490    6.8350  -42.2840 H       143 MET    0.0900
   2284 HE1       -81.2140    9.3050  -44.8920 H       143 MET    0.0900
   2285 HE2       -79.8310   10.1830  -44.1530 H       143 MET    0.5100
   2286 HE3       -81.5290   10.6390  -43.7300 H       143 MET   -0.5100
   2287 N         -81.2750    3.8570  -45.6690 N.am    144 HSE   -0.4700
   2288 CA        -81.6630    3.1430  -46.8840 C.3     144 HSE    0.3100
   2289 C         -80.8010    3.4870  -48.1010 C.2     144 HSE    0.0700
   2290 O         -81.2370    3.3320  -49.2420 O.2     144 HSE    0.0900
   2291 CB        -83.1490    3.3660  -47.2040 C.3     144 HSE   -0.0800
   2292 CG        -84.0740    2.9260  -46.1080 C.ar    144 HSE    0.0900
   2293 CD2       -83.6720    2.1160  -45.0770 C.ar    144 HSE    0.0900
   2294 ND1       -85.3870    3.1990  -45.8960 N.ar    144 HSE   -0.7000
   2295 CE1       -85.7460    2.5460  -44.7440 C.ar    144 HSE    0.2200
   2296 NE2       -84.7010    1.8990  -44.2640 N.ar    144 HSE    0.2500
   2297 HN        -81.0100    3.2790  -44.9010 H       144 HSE    0.1300
   2298 HA        -81.4680    2.0920  -46.7290 H       144 HSE   -0.3600
   2299 HB1       -83.4050    2.7980  -48.1230 H       144 HSE    0.3200
   2300 HB2       -83.3160    4.4490  -47.3860 H       144 HSE   -0.0500
   2301 HD2       -82.6930    1.6910  -44.8990 H       144 HSE    0.0900
   2302 HE1       -86.7300    2.5450  -44.2780 H       144 HSE    0.5100
   2303 HE2       -84.6730    1.3390  -43.4360 H       144 HSE   -0.5100
   2304 N         -79.5750    3.9450  -47.8530 N.am    145 TRP   -0.4700
   2305 CA        -78.6420    4.2660  -48.9270 C.3     145 TRP    0.3100
   2306 C         -78.0630    2.9970  -49.5430 C.2     145 TRP    0.0700
   2307 O         -77.6980    2.9690  -50.7170 O.2     145 TRP    0.0900
   2308 CB        -77.5050    5.1500  -48.4070 C.3     145 TRP   -0.1800
   2309 CG        -77.9560    6.4700  -47.8550 C.ar    145 TRP    0.0900
   2310 CD1       -79.1790    7.0510  -48.0130 C.ar    145 TRP    0.0900
   2311 CD2       -77.1850    7.3710  -47.0520 C.ar    145 TRP   -0.0300
   2312 CE2       -78.0060    8.4790  -46.7620 C.ar    145 TRP   -0.1500
   2313 CE3       -75.8780    7.3490  -46.5500 C.ar    145 TRP    0.2200
   2314 NE1       -79.2190    8.2590  -47.3590 N.ar    145 TRP   -0.5100
   2315 CZ2       -77.5660    9.5520  -45.9920 C.ar    145 TRP    0.3700
   2316 CZ3       -75.4420    8.4190  -45.7870 C.ar    145 TRP    0.2400
   2317 CH2       -76.2820    9.5040  -45.5140 C.ar    145 TRP    0.1100
   2318 HN        -79.2410    4.0890  -46.9260 H       145 TRP   -0.2500
   2319 HA        -79.1900    4.7790  -49.7040 H       145 TRP    0.1700
   2320 HB1       -76.8010    5.3480  -49.2420 H       145 TRP   -0.2000
   2321 HB2       -76.9710    4.6030  -47.6020 H       145 TRP    0.1400
   2322 HD1       -79.9980    6.6240  -48.5720 H       145 TRP   -0.2700
   2323 HE1       -79.9860    8.8620  -47.3270 H       145 TRP    0.1600
   2324 HE3       -75.2090    6.5230  -46.7450 H       145 TRP   -0.1400
   2325 HZ2       -78.1980   10.4000  -45.7700 H       145 TRP    0.1400
   2326 HZ3       -74.4360    8.4150  -45.3940 H       145 TRP    0.5100
   2327 HH2       -75.9100   10.3230  -44.9160 H       145 TRP   -0.5100
   2328 N         -77.9840    1.9420  -48.7350 N.am    146 TYR   -0.4700
   2329 CA        -77.4230    0.6700  -49.1700 C.3     146 TYR    0.3100
   2330 C         -78.3730   -0.0670  -50.1050 C.2     146 TYR    0.0700
   2331 O         -77.9680   -0.9820  -50.8200 O.2     146 TYR    0.0900
   2332 CB        -77.1290   -0.2190  -47.9560 C.3     146 TYR   -0.1800
   2333 CG        -78.3310   -1.0050  -47.4760 C.ar    146 TYR    0.0900
   2334 CD1       -79.3920   -0.3700  -46.8420 C.ar    146 TYR    0.0900
   2335 CD2       -78.4050   -2.3820  -47.6580 C.ar    146 TYR    0.0000
   2336 CE1       -80.4940   -1.0850  -46.4020 C.ar    146 TYR   -0.1150
   2337 CE2       -79.5040   -3.1030  -47.2220 C.ar    146 TYR    0.1150
   2338 CZ        -80.5440   -2.4510  -46.5960 C.ar    146 TYR   -0.1150
   2339 OH        -81.6390   -3.1640  -46.1600 O.3     146 TYR    0.1150
   2340 HN        -78.3070    1.9750  -47.7930 H       146 TYR    0.1100
   2341 HA        -76.5140    0.8730  -49.7170 H       146 TYR   -0.5400
   2342 HB1       -76.7890    0.4150  -47.1100 H       146 TYR    0.4300
   2343 HB2       -76.3400   -0.9550  -48.2240 H       146 TYR   -0.1150
   2344 HD1       -79.3580    0.6980  -46.6910 H       146 TYR    0.1150
   2345 HD2       -77.5920   -2.8970  -48.1480 H       146 TYR   -0.1150
   2346 HE1       -81.3100   -0.5770  -45.9100 H       146 TYR    0.1150
   2347 HE2       -79.5460   -4.1720  -47.3730 H       146 TYR    0.5100
   2348 HH        -82.2520   -2.5470  -45.7540 H       146 TYR   -0.5100
   2349 N         -79.6420    0.3340  -50.0870 N.am    147 ARG   -0.4700
   2350 CA        -80.6870   -0.3830  -50.8060 C.3     147 ARG    0.3100
   2351 C         -80.4640   -0.4310  -52.3150 C.2     147 ARG    0.0700
   2352 O         -79.8660    0.4740  -52.8970 O.2     147 ARG    0.0900
   2353 CB        -82.0640    0.2080  -50.4900 C.3     147 ARG   -0.1800
   2354 CG        -82.5350   -0.0580  -49.0670 C.3     147 ARG    0.0900
   2355 CD        -84.0190    0.2260  -48.9110 C.3     147 ARG    0.0900
   2356 NE        -84.5100   -0.1610  -47.5910 N.pl3   147 ARG   -0.1800
   2357 CZ        -85.7820   -0.0820  -47.2140 C.cat   147 ARG    0.0900
   2358 NH1       -86.7010    0.3690  -48.0590 N.pl3   147 ARG    0.0900
   2359 NH2       -86.1390   -0.4550  -45.9930 N.pl3   147 ARG    0.2000
   2360 HN        -79.9350    1.1420  -49.5830 H       147 ARG    0.0900
   2361 HA        -80.6460   -1.4210  -50.5070 H       147 ARG    0.0900
   2362 HB1       -82.8040   -0.2280  -51.1940 H       147 ARG   -0.7000
   2363 HB2       -82.0200    1.3070  -50.6470 H       147 ARG    0.4400
   2364 HG1       -81.9630    0.5890  -48.3680 H       147 ARG    0.6400
   2365 HG2       -82.3390   -1.1210  -48.8130 H       147 ARG   -0.8000
   2366 HD1       -84.5930   -0.3500  -49.6670 H       147 ARG    0.4600
   2367 HD2       -84.2070    1.3140  -49.0360 H       147 ARG    0.4600
   2368 HE        -83.8470   -0.5070  -46.9280 H       147 ARG   -0.8000
   2369 HH11      -86.4370    0.6510  -48.9820 H       147 ARG    0.4600
   2370 HH12      -87.6570    0.4270  -47.7730 H       147 ARG    0.4600
   2371 HH21      -85.4500   -0.7960  -45.3530 H       147 ARG    0.5100
   2372 HH22      -87.0970   -0.3950  -45.7120 H       147 ARG   -0.5100
   2373 N         -80.9470   -1.5030  -52.9390 N.am    148 ALA   -0.4700
   2374 CA        -80.8370   -1.6660  -54.3790 C.3     148 ALA    0.3100
   2375 C         -82.0350   -1.0310  -55.0750 C.2     148 ALA    0.0700
   2376 O         -82.8440   -0.3520  -54.4430 O.2     148 ALA    0.0900
   2377 CB        -80.7240   -3.1380  -54.7390 C.3     148 ALA   -0.2700
   2378 HN        -81.4060   -2.2400  -52.4490 H       148 ALA    0.0900
   2379 HA        -79.9590   -1.1290  -54.7110 H       148 ALA    0.0900
   2380 HB1       -81.6920   -3.6520  -54.5510 H       148 ALA    0.0900
   2381 HB2       -79.9400   -3.6210  -54.1170 H       148 ALA    0.5100
   2382 HB3       -80.4680   -3.2460  -55.8140 H       148 ALA   -0.5100
   2383 N         -82.1460   -1.2560  -56.3820 N.am    149 THR   -0.4700
   2384 CA        -83.2040   -0.6320  -57.1650 C.3     149 THR    0.3100
   2385 C         -84.0340   -1.6390  -57.9520 C.2     149 THR    0.0700
   2386 O         -85.1270   -1.3150  -58.4220 O.2     149 THR    0.0900
   2387 CB        -82.6340    0.4090  -58.1470 C.3     149 THR    0.1400
   2388 CG2       -81.9710    1.5500  -57.3900 C.3     149 THR    0.0900
   2389 OG1       -81.6660   -0.2150  -59.0000 O.3     149 THR   -0.6600
   2390 HN        -81.5220   -1.8540  -56.8770 H       149 THR    0.4300
   2391 HA        -83.8900   -0.1590  -56.4780 H       149 THR   -0.2700
   2392 HB        -83.4510    0.8270  -58.7720 H       149 THR    0.0900
   2393 HG1       -81.4640    0.4270  -59.6840 H       149 THR    0.0900
   2394 HG21      -81.1400    1.1600  -56.7630 H       149 THR    0.0900
   2395 HG22      -82.7130    2.0450  -56.7270 H       149 THR    0.5100
   2396 HG23      -81.5570    2.2900  -58.1070 H       149 THR   -0.5100
   2397 N         -83.5240   -2.8590  -58.1050 N.am    150 HSE   -0.4700
   2398 CA        -84.2210   -3.8660  -58.8950 C.3     150 HSE    0.3100
   2399 C         -85.4830   -4.3670  -58.2000 C.2     150 HSE    0.0700
   2400 O         -85.6620   -4.1700  -56.9980 O.2     150 HSE    0.0900
   2401 CB        -83.2930   -5.0290  -59.2660 C.3     150 HSE   -0.0800
   2402 CG        -82.7320   -5.7580  -58.0850 C.ar    150 HSE    0.0900
   2403 CD2       -83.1590   -6.8720  -57.4450 C.ar    150 HSE    0.0900
   2404 ND1       -81.5820   -5.3550  -57.4430 N.ar    150 HSE   -0.7000
   2405 CE1       -81.3260   -6.1870  -56.4500 C.ar    150 HSE    0.2200
   2406 NE2       -82.2650   -7.1170  -56.4270 N.ar    150 HSE    0.2500
   2407 HN        -82.6590   -3.1340  -57.6920 H       150 HSE    0.1300
   2408 HA        -84.5910   -3.3860  -59.7890 H       150 HSE   -0.3600
   2409 HB1       -82.4450   -4.6300  -59.8620 H       150 HSE    0.3200
   2410 HB2       -83.8640   -5.7550  -59.8830 H       150 HSE   -0.0500
   2411 HD2       -84.0230   -7.4930  -57.6450 H       150 HSE    0.0900
   2412 HE1       -80.4900   -6.1380  -55.7540 H       150 HSE    0.5100
   2413 HE2       -82.3300   -7.8780  -55.7820 H       150 HSE   -0.5100
   2414 N         -86.3550   -5.0150  -58.9700 N.am    151 GLN   -0.4700
   2415 CA        -87.6830   -5.3910  -58.4970 C.3     151 GLN    0.3100
   2416 C         -87.6740   -6.3520  -57.3100 C.2     151 GLN    0.0700
   2417 O         -88.4440   -6.1810  -56.3630 O.2     151 GLN    0.0900
   2418 CB        -88.5090   -5.9830  -59.6420 C.3     151 GLN   -0.1800
   2419 CG        -89.9530   -6.2650  -59.2730 C.3     151 GLN    0.0900
   2420 CD        -90.6950   -5.0140  -58.8530 C.2     151 GLN    0.0900
   2421 NE2       -91.4950   -5.1280  -57.7980 N.am    151 GLN   -0.1800
   2422 OE1       -90.5530   -3.9560  -59.4640 O.2     151 GLN    0.0900
   2423 HN        -86.1380   -5.2740  -59.9080 H       151 GLN    0.0900
   2424 HA        -88.1640   -4.5050  -58.1060 H       151 GLN    0.5500
   2425 HB1       -88.0350   -6.9350  -59.9630 H       151 GLN   -0.5500
   2426 HB2       -88.4950   -5.2700  -60.4930 H       151 GLN   -0.6200
   2427 HG1       -89.9770   -6.9900  -58.4320 H       151 GLN    0.3200
   2428 HG2       -90.4720   -6.7070  -60.1500 H       151 GLN    0.3000
   2429 HE21      -91.3680   -5.8830  -57.1540 H       151 GLN    0.5100
   2430 HE22      -92.2230   -4.4600  -57.6470 H       151 GLN   -0.5100
   2431 N         -86.8060   -7.3580  -57.3620 N.am    152 GLU   -0.4700
   2432 CA        -86.7200   -8.3460  -56.2900 C.3     152 GLU    0.3100
   2433 C         -86.3300   -7.6960  -54.9650 C.2     152 GLU    0.0700
   2434 O         -86.8520   -8.0510  -53.9060 O.2     152 GLU    0.0900
   2435 CB        -85.7270   -9.4530  -56.6530 C.3     152 GLU   -0.1800
   2436 CG        -85.7010  -10.6040  -55.6590 C.3     152 GLU    0.0900
   2437 CD        -84.7790  -11.7280  -56.0890 C.2     152 GLU    0.0900
   2438 OE1       -84.0620  -11.5560  -57.0980 O.co2   152 GLU   -0.2800
   2439 OE2       -84.7730  -12.7840  -55.4200 O.co2   152 GLU    0.0900
   2440 HN        -86.1810   -7.4830  -58.1280 H       152 GLU    0.0900
   2441 HA        -87.7060   -8.7610  -56.1380 H       152 GLU    0.6200
   2442 HB1       -84.7100   -9.0100  -56.7070 H       152 GLU   -0.7600
   2443 HB2       -85.9980   -9.8550  -57.6520 H       152 GLU   -0.7600
   2444 HG1       -86.7280  -11.0130  -55.5530 H       152 GLU    0.5100
   2445 HG2       -85.3570  -10.2240  -54.6740 H       152 GLU   -0.5100
   2446 N         -85.4160   -6.7290  -55.0360 N.am    153 ALA   -0.4700
   2447 CA        -84.9850   -5.9880  -53.8580 C.3     153 ALA    0.3100
   2448 C         -86.1360   -5.1910  -53.2640 C.2     153 ALA    0.0700
   2449 O         -86.3370   -5.1910  -52.0510 O.2     153 ALA    0.0900
   2450 CB        -83.8270   -5.0660  -54.2050 C.3     153 ALA   -0.2700
   2451 HN        -84.9860   -6.4700  -55.8970 H       153 ALA    0.0900
   2452 HA        -84.6840   -6.7010  -53.1050 H       153 ALA    0.0900
   2453 HB1       -84.0750   -4.4650  -55.1060 H       153 ALA    0.0900
   2454 HB2       -82.9170   -5.6670  -54.4190 H       153 ALA    0.5100
   2455 HB3       -83.6290   -4.3730  -53.3600 H       153 ALA   -0.5100
   2456 N         -86.8930   -4.5130  -54.1270 N.am    154 ILE   -0.4700
   2457 CA        -88.0620   -3.7510  -53.7020 C.3     154 ILE    0.3100
   2458 C         -89.0860   -4.6530  -53.0180 C.2     154 ILE    0.0700
   2459 O         -89.6320   -4.3100  -51.9640 O.2     154 ILE    0.0900
   2460 CB        -88.7350   -3.0460  -54.8950 C.3     154 ILE   -0.0900
   2461 CG1       -87.7550   -2.0890  -55.5730 C.3     154 ILE    0.0900
   2462 CG2       -89.9820   -2.3010  -54.4440 C.3     154 ILE   -0.2700
   2463 CD        -87.2620   -0.9830  -54.6710 C.3     154 ILE    0.0900
   2464 HN        -86.6940   -4.4980  -55.1050 H       154 ILE    0.0900
   2465 HA        -87.7360   -3.0220  -52.9760 H       154 ILE    0.0900
   2466 HB        -89.0150   -3.8020  -55.6590 H       154 ILE   -0.1800
   2467 HG11      -88.2590   -1.6310  -56.4510 H       154 ILE    0.0900
   2468 HG12      -86.8790   -2.6740  -55.9260 H       154 ILE    0.0900
   2469 HG21      -89.7490   -1.6650  -53.5630 H       154 ILE   -0.2700
   2470 HG22      -90.7740   -3.0260  -54.1580 H       154 ILE    0.0900
   2471 HG23      -90.3500   -1.6490  -55.2650 H       154 ILE    0.0900
   2472 HD1       -86.7380   -1.4120  -53.7910 H       154 ILE    0.0900
   2473 HD2       -88.1210   -0.3770  -54.3100 H       154 ILE    0.5100
   2474 HD3       -86.5520   -0.3310  -55.2240 H       154 ILE   -0.5100
   2475 N         -89.3350   -5.8140  -53.6200 N.am    155 ASN   -0.4700
   2476 CA        -90.2680   -6.7830  -53.0670 C.3     155 ASN    0.3100
   2477 C         -89.8270   -7.2960  -51.7010 C.2     155 ASN    0.0700
   2478 O         -90.6360   -7.4140  -50.7800 O.2     155 ASN    0.0900
   2479 CB        -90.4670   -7.9570  -54.0310 C.3     155 ASN   -0.1800
   2480 CG        -91.1900   -7.5510  -55.3020 C.2     155 ASN    0.0900
   2481 ND2       -91.6700   -8.5390  -56.0510 N.am    155 ASN    0.0900
   2482 OD1       -91.3160   -6.3670  -55.6100 O.2     155 ASN    0.5500
   2483 HN        -88.8940   -6.0710  -54.4760 H       155 ASN   -0.5500
   2484 HA        -91.2070   -6.2800  -52.8900 H       155 ASN   -0.6200
   2485 HB1       -91.0610   -8.7450  -53.5230 H       155 ASN    0.3200
   2486 HB2       -89.4720   -8.3690  -54.3070 H       155 ASN    0.3000
   2487 HD21      -92.1560   -8.3330  -56.9000 H       155 ASN    0.5100
   2488 HD22      -91.5460   -9.4900  -55.7650 H       155 ASN   -0.5100
   2489 N         -88.5360   -7.5950  -51.5670 N.am    156 CYS   -0.4700
   2490 CA        -87.9960   -8.0910  -50.3080 C.3     156 CYS    0.3100
   2491 C         -88.0130   -7.0220  -49.2190 C.2     156 CYS    0.0700
   2492 O         -88.2220   -7.3260  -48.0460 O.2     156 CYS    0.0900
   2493 CB        -86.5760   -8.6280  -50.4990 C.3     156 CYS   -0.1000
   2494 SG        -85.8230   -9.3230  -49.0080 S.3     156 CYS    0.0900
   2495 HN        -87.8860   -7.4940  -52.3160 H       156 CYS    0.0900
   2496 HA        -88.6470   -8.8750  -49.9500 H       156 CYS   -0.0800
   2497 HB1       -85.9400   -7.7950  -50.8650 H       156 CYS    0.5100
   2498 HB2       -86.6090   -9.4140  -51.2820 H       156 CYS   -0.5100
   2499 N         -87.7880   -5.7680  -49.6080 N.am    157 TYR   -0.4700
   2500 CA        -87.8500   -4.6640  -48.6610 C.3     157 TYR    0.3100
   2501 C         -89.2840   -4.4470  -48.2040 C.2     157 TYR    0.0700
   2502 O         -89.5370   -4.1210  -47.0450 O.2     157 TYR    0.0900
   2503 CB        -87.2960   -3.3740  -49.2760 C.3     157 TYR   -0.1800
   2504 CG        -85.8300   -3.4400  -49.6260 C.ar    157 TYR    0.0900
   2505 CD1       -84.9720   -4.3080  -48.9610 C.ar    157 TYR    0.0900
   2506 CD2       -85.3010   -2.6340  -50.6270 C.ar    157 TYR    0.0000
   2507 CE1       -83.6270   -4.3700  -49.2830 C.ar    157 TYR   -0.1150
   2508 CE2       -83.9590   -2.6930  -50.9580 C.ar    157 TYR    0.1150
   2509 CZ        -83.1290   -3.5580  -50.2830 C.ar    157 TYR   -0.1150
   2510 OH        -81.7930   -3.6170  -50.6060 O.3     157 TYR    0.1150
   2511 HN        -87.5700   -5.5330  -50.5520 H       157 TYR    0.1100
   2512 HA        -87.2710   -4.9400  -47.7920 H       157 TYR   -0.5400
   2513 HB1       -87.4230   -2.5410  -48.5520 H       157 TYR    0.4300
   2514 HB2       -87.8470   -3.1530  -50.2150 H       157 TYR   -0.1150
   2515 HD1       -85.3600   -4.9440  -48.1800 H       157 TYR    0.1150
   2516 HD2       -85.9490   -1.9490  -51.1550 H       157 TYR   -0.1150
   2517 HE1       -82.9730   -5.0490  -48.7570 H       157 TYR    0.1150
   2518 HE2       -83.5650   -2.0620  -51.7420 H       157 TYR    0.5100
   2519 HH        -81.3480   -4.1460  -49.9410 H       157 TYR   -0.5100
   2520 N         -90.2270   -4.6370  -49.1240 N.am    158 ALA   -0.4700
   2521 CA        -91.6420   -4.4990  -48.8060 C.3     158 ALA    0.3100
   2522 C         -92.1310   -5.6560  -47.9430 C.2     158 ALA    0.0700
   2523 O         -92.9480   -5.4700  -47.0400 O.2     158 ALA    0.0900
   2524 CB        -92.4660   -4.3990  -50.0820 C.3     158 ALA   -0.2700
   2525 HN        -90.0090   -4.8810  -50.0660 H       158 ALA    0.0900
   2526 HA        -91.7660   -3.6070  -48.2070 H       158 ALA    0.0900
   2527 HB1       -92.3290   -5.3130  -50.6980 H       158 ALA    0.0900
   2528 HB2       -92.1400   -3.5190  -50.6760 H       158 ALA    0.5100
   2529 HB3       -93.5440   -4.3000  -49.8300 H       158 ALA   -0.5100
   2530 N         -91.6230   -6.8530  -48.2240 N.am    159 GLU   -0.4700
   2531 CA        -92.0050   -8.0480  -47.4840 C.3     159 GLU    0.3100
   2532 C         -91.4630   -8.0210  -46.0600 C.2     159 GLU    0.0700
   2533 O         -90.2650   -7.8360  -45.8440 O.2     159 GLU    0.0900
   2534 CB        -91.5060   -9.3020  -48.2080 C.3     159 GLU   -0.1800
   2535 CG        -91.8500  -10.6070  -47.5100 C.3     159 GLU    0.0900
   2536 CD        -93.3310  -10.9170  -47.5500 C.2     159 GLU    0.0900
   2537 OE1       -93.7900  -11.7330  -46.7230 O.co2   159 GLU   -0.2800
   2538 OE2       -94.0360  -10.3470  -48.4110 O.co2   159 GLU    0.0900
   2539 HN        -90.9580   -6.9860  -48.9540 H       159 GLU    0.0900
   2540 HA        -93.0820   -8.0640  -47.4020 H       159 GLU    0.6200
   2541 HB1       -90.4020   -9.2360  -48.3030 H       159 GLU   -0.7600
   2542 HB2       -91.9540   -9.3200  -49.2250 H       159 GLU   -0.7600
   2543 HG1       -91.5320  -10.5430  -46.4480 H       159 GLU    0.5100
   2544 HG2       -91.3030  -11.4370  -48.0050 H       159 GLU   -0.5100
   2545 N         -92.3510   -8.2140  -45.0860 N.am    160 GLU   -0.4700
   2546 CA        -91.9700   -8.2080  -43.6800 C.3     160 GLU    0.3100
   2547 C         -91.2450   -9.4840  -43.2710 C.2     160 GLU    0.0700
   2548 O         -90.5490   -9.5140  -42.2570 O.2     160 GLU    0.0900
   2549 CB        -93.2000   -8.0050  -42.7890 C.3     160 GLU   -0.1800
   2550 CG        -93.7440   -6.5830  -42.7850 C.3     160 GLU    0.0900
   2551 CD        -92.8940   -5.6370  -41.9580 C.2     160 GLU    0.0900
   2552 OE1       -92.0850   -6.1200  -41.1360 O.co2   160 GLU   -0.2800
   2553 OE2       -93.0360   -4.4060  -42.1270 O.co2   160 GLU    0.0900
   2554 HN        -93.3180   -8.3710  -45.2760 H       160 GLU    0.0900
   2555 HA        -91.2610   -7.4070  -43.5280 H       160 GLU    0.6200
   2556 HB1       -92.9280   -8.2790  -41.7480 H       160 GLU   -0.7600
   2557 HB2       -94.0030   -8.6860  -43.1420 H       160 GLU   -0.7600
   2558 HG1       -94.7720   -6.5920  -42.3670 H       160 GLU    0.5100
   2559 HG2       -93.7780   -6.2070  -43.8300 H       160 GLU   -0.5100
   2560 N         -91.4110  -10.5410  -44.0600 N.am    161 THR   -0.4700
   2561 CA        -90.7900  -11.8230  -43.7510 C.3     161 THR    0.3100
   2562 C         -89.4970  -12.0410  -44.5310 C.2     161 THR    0.0700
   2563 O         -88.7920  -13.0250  -44.3120 O.2     161 THR    0.0900
   2564 CB        -91.7450  -13.0020  -44.0170 C.3     161 THR    0.1400
   2565 CG2       -93.0290  -12.8370  -43.2190 C.3     161 THR    0.0900
   2566 OG1       -92.0550  -13.0680  -45.4120 O.3     161 THR   -0.6600
   2567 HN        -91.9620  -10.5050  -44.8910 H       161 THR    0.4300
   2568 HA        -90.5030  -11.8060  -42.7100 H       161 THR   -0.2700
   2569 HB        -91.2630  -13.9550  -43.7080 H       161 THR    0.0900
   2570 HG1       -92.8360  -12.5250  -45.5360 H       161 THR    0.0900
   2571 HG21      -93.5400  -11.8940  -43.5070 H       161 THR    0.0900
   2572 HG22      -92.7960  -12.7960  -42.1330 H       161 THR    0.5100
   2573 HG23      -93.7130  -13.6880  -43.4230 H       161 THR   -0.5100
   2574 N         -89.1860  -11.1220  -45.4450 N.am    162 CYS   -0.4700
   2575 CA        -87.9490  -11.2090  -46.2090 C.3     162 CYS    0.3100
   2576 C         -86.8540  -10.3670  -45.5720 C.2     162 CYS    0.0700
   2577 O         -87.0860   -9.2240  -45.1770 O.2     162 CYS    0.0900
   2578 CB        -88.1600  -10.7720  -47.6650 C.3     162 CYS   -0.1000
   2579 SG        -86.7380  -11.1140  -48.7390 S.3     162 CYS    0.0900
   2580 HN        -89.7770  -10.3450  -45.6440 H       162 CYS    0.0900
   2581 HA        -87.6100  -12.2340  -46.1750 H       162 CYS   -0.0800
   2582 HB1       -88.3660   -9.6820  -47.6750 H       162 CYS    0.5100
   2583 HB2       -89.0500  -11.3030  -48.0640 H       162 CYS   -0.5100
   2584 N         -85.6590  -10.9400  -45.4650 N.am    163 CYS   -0.4700
   2585 CA        -84.5040  -10.2080  -44.9680 C.3     163 CYS    0.3100
   2586 C         -83.2680  -10.5690  -45.7870 C.2     163 CYS    0.0700
   2587 O         -82.1500  -10.6060  -45.2770 O.2     163 CYS    0.0900
   2588 CB        -84.2800  -10.4840  -43.4780 C.3     163 CYS   -0.1000
   2589 SG        -83.0730   -9.3920  -42.6900 S.3     163 CYS    0.0900
   2590 HN        -85.5020  -11.8920  -45.7180 H       163 CYS    0.0900
   2591 HA        -84.6820   -9.1550  -45.1300 H       163 CYS   -0.0800
   2592 HB1       -83.9370  -11.5340  -43.3690 H       163 CYS    0.5100
   2593 HB2       -85.2540  -10.3760  -42.9560 H       163 CYS   -0.5100
   2594 N         -83.4790  -10.8440  -47.0700 N.am    164 ASP   -0.4700
   2595 CA        -82.3770  -11.1170  -47.9770 C.3     164 ASP    0.3100
   2596 C         -81.5480   -9.8560  -48.1730 C.2     164 ASP    0.0700
   2597 O         -82.0520   -8.7410  -48.0270 O.2     164 ASP    0.0900
   2598 CB        -82.8960  -11.6330  -49.3220 C.3     164 ASP   -0.2800
   2599 CG        -83.5990  -12.9730  -49.1990 C.2     164 ASP    0.0900
   2600 OD1       -83.2710  -13.7370  -48.2660 O.co2   164 ASP    0.0900
   2601 OD2       -84.4750  -13.2660  -50.0420 O.co2   164 ASP    0.6200
   2602 HN        -84.3950  -10.8740  -47.4650 H       164 ASP   -0.7600
   2603 HA        -81.7390  -11.8550  -47.5150 H       164 ASP   -0.7600
   2604 HB1       -82.0400  -11.7460  -50.0210 H       164 ASP    0.5100
   2605 HB2       -83.6130  -10.8940  -49.7400 H       164 ASP   -0.5100
   2606 N         -80.2730  -10.0320  -48.5020 N.am    165 PHE   -0.4700
   2607 CA        -79.3470   -8.9100  -48.5840 C.3     165 PHE    0.3100
   2608 C         -79.1420   -8.4330  -50.0180 C.2     165 PHE    0.0700
   2609 O         -78.5450   -9.1310  -50.8370 O.2     165 PHE    0.0900
   2610 CB        -78.0050   -9.3000  -47.9610 C.3     165 PHE   -0.1800
   2611 CG        -77.0520   -8.1540  -47.8110 C.ar    165 PHE    0.0900
   2612 CD1       -77.2170   -7.2270  -46.7930 C.ar    165 PHE    0.0900
   2613 CD2       -75.9780   -8.0090  -48.6760 C.ar    165 PHE    0.0000
   2614 CE1       -76.3360   -6.1730  -46.6470 C.ar    165 PHE   -0.1150
   2615 CE2       -75.0930   -6.9570  -48.5350 C.ar    165 PHE    0.1150
   2616 CZ        -75.2720   -6.0390  -47.5180 C.ar    165 PHE   -0.1150
   2617 HN        -79.8950  -10.9310  -48.7040 H       165 PHE    0.1150
   2618 HA        -79.7810   -8.0740  -48.0570 H       165 PHE   -0.1150
   2619 HB1       -77.5090  -10.0570  -48.6040 H       165 PHE    0.1150
   2620 HB2       -78.1800   -9.7150  -46.9450 H       165 PHE   -0.1150
   2621 HD1       -78.0430   -7.3310  -46.1060 H       165 PHE    0.1150
   2622 HD2       -75.8320   -8.7270  -49.4690 H       165 PHE   -0.1150
   2623 HE1       -76.4800   -5.4540  -45.8550 H       165 PHE    0.1150
   2624 HE2       -74.2630   -6.8530  -49.2170 H       165 PHE    0.5100
   2625 HZ        -74.5810   -5.2180  -47.4040 H       165 PHE   -0.5100
   2626 N         -79.6390   -7.2320  -50.3140 N.am    166 PHE   -0.4700
   2627 CA        -79.4760   -6.6340  -51.6330 C.3     166 PHE    0.3100
   2628 C         -78.8250   -5.2590  -51.5310 C.2     166 PHE    0.0700
   2629 O         -79.2850   -4.4020  -50.7760 O.2     166 PHE    0.0900
   2630 CB        -80.8300   -6.4990  -52.3400 C.3     166 PHE   -0.1800
   2631 CG        -81.5030   -7.8110  -52.6260 C.ar    166 PHE    0.0900
   2632 CD1       -81.0870   -8.6010  -53.6860 C.ar    166 PHE    0.0900
   2633 CD2       -82.5660   -8.2440  -51.8500 C.ar    166 PHE    0.0000
   2634 CE1       -81.7110   -9.8070  -53.9570 C.ar    166 PHE   -0.1150
   2635 CE2       -83.1950   -9.4470  -52.1180 C.ar    166 PHE    0.1150
   2636 CZ        -82.7660  -10.2280  -53.1700 C.ar    166 PHE   -0.1150
   2637 HN        -80.1450   -6.6910  -49.6470 H       166 PHE    0.1150
   2638 HA        -78.8150   -7.2650  -52.2070 H       166 PHE   -0.1150
   2639 HB1       -80.6830   -5.9860  -53.3150 H       166 PHE    0.1150
   2640 HB2       -81.5190   -5.9090  -51.6990 H       166 PHE   -0.1150
   2641 HD1       -80.2670   -8.2730  -54.3060 H       166 PHE    0.1150
   2642 HD2       -82.9080   -7.6350  -51.0260 H       166 PHE   -0.1150
   2643 HE1       -81.3730  -10.4180  -54.7810 H       166 PHE    0.1150
   2644 HE2       -84.0210   -9.7730  -51.5040 H       166 PHE    0.5100
   2645 HZ        -83.2550  -11.1690  -53.3800 H       166 PHE   -0.5100
   2646 N         -77.7540   -5.0470  -52.2930 N.am    167 THR   -0.4700
   2647 CA        -77.0720   -3.7560  -52.3100 C.3     167 THR    0.3100
   2648 C         -76.6750   -3.3310  -53.7180 C.2     167 THR    0.0700
   2649 O         -76.6850   -4.1340  -54.6500 O.2     167 THR    0.0900
   2650 CB        -75.8040   -3.7520  -51.4300 C.3     167 THR    0.1400
   2651 CG2       -76.1720   -3.7260  -49.9590 C.3     167 THR    0.0900
   2652 OG1       -75.0260   -4.9240  -51.6990 O.3     167 THR   -0.6600
   2653 HN        -77.3720   -5.7560  -52.8820 H       167 THR    0.4300
   2654 HA        -77.7700   -3.0130  -51.9520 H       167 THR   -0.2700
   2655 HB        -75.1920   -2.8520  -51.6540 H       167 THR    0.0900
   2656 HG1       -74.7990   -4.8830  -52.6310 H       167 THR    0.0900
   2657 HG21      -76.9210   -4.5160  -49.7380 H       167 THR    0.0900
   2658 HG22      -76.6090   -2.7400  -49.6960 H       167 THR    0.5100
   2659 HG23      -75.2670   -3.9130  -49.3400 H       167 THR   -0.5100
   2660 N         -76.3240   -2.0550  -53.8650 N.am    168 ASN   -0.4700
   2661 CA        -75.8170   -1.5300  -55.1240 C.3     168 ASN    0.3100
   2662 C         -74.3050   -1.6920  -55.2080 C.2     168 ASN    0.0700
   2663 O         -73.6700   -2.1370  -54.2550 O.2     168 ASN    0.0900
   2664 CB        -76.2030   -0.0590  -55.2860 C.3     168 ASN   -0.1800
   2665 CG        -75.9350    0.7510  -54.0320 C.2     168 ASN    0.0900
   2666 ND2       -76.9820    0.9980  -53.2530 N.am    168 ASN    0.0900
   2667 OD1       -74.8000    1.1490  -53.7670 O.2     168 ASN    0.5500
   2668 HN        -76.3930   -1.4000  -53.1160 H       168 ASN   -0.5500
   2669 HA        -76.2380   -2.1190  -55.9260 H       168 ASN   -0.6200
   2670 HB1       -77.2860    0.0080  -55.5250 H       168 ASN    0.3200
   2671 HB2       -75.6180    0.3790  -56.1230 H       168 ASN    0.3000
   2672 HD21      -76.8660    1.5280  -52.4130 H       168 ASN    0.5100
   2673 HD22      -77.8860    0.6550  -53.5070 H       168 ASN   -0.5100
   2674 N         -73.7280   -1.3280  -56.3530 N.am    169 GLN   -0.4700
   2675 CA        -72.2870   -1.4470  -56.5420 C.3     169 GLN    0.3100
   2676 C         -71.5200   -0.5110  -55.6200 C.2     169 GLN    0.0700
   2677 O         -70.4730   -0.8760  -55.0860 O.2     169 GLN    0.0900
   2678 CB        -71.9020   -1.1780  -58.0000 C.3     169 GLN   -0.1800
   2679 CG        -72.4090   -2.2250  -58.9790 C.3     169 GLN    0.0900
   2680 CD        -71.7860   -2.0780  -60.3540 C.2     169 GLN    0.0900
   2681 NE2       -72.4010   -2.7070  -61.3520 N.am    169 GLN   -0.1800
   2682 OE1       -70.7660   -1.4100  -60.5180 O.2     169 GLN    0.0900
   2683 HN        -74.2480   -0.9620  -57.1210 H       169 GLN    0.0900
   2684 HA        -71.9950   -2.4470  -56.2570 H       169 GLN    0.5500
   2685 HB1       -70.7960   -1.1400  -58.0690 H       169 GLN   -0.5500
   2686 HB2       -72.3170   -0.1910  -58.2960 H       169 GLN   -0.6200
   2687 HG1       -73.5110   -2.1250  -59.0780 H       169 GLN    0.3200
   2688 HG2       -72.1680   -3.2360  -58.5870 H       169 GLN    0.3000
   2689 HE21      -72.1290   -2.5290  -62.2970 H       169 GLN    0.5100
   2690 HE22      -73.1350   -3.3570  -61.1560 H       169 GLN   -0.5100
   2691 N         -72.0480    0.6960  -55.4330 N.am    170 ALA   -0.4700
   2692 CA        -71.4000    1.7060  -54.6100 C.3     170 ALA    0.3100
   2693 C         -71.1800    1.2290  -53.1790 C.2     170 ALA    0.0700
   2694 O         -70.0490    1.2200  -52.6860 O.2     170 ALA    0.0900
   2695 CB        -72.2030    3.0020  -54.6220 C.3     170 ALA   -0.2700
   2696 HN        -72.9140    0.9630  -55.8500 H       170 ALA    0.0900
   2697 HA        -70.4080    1.8750  -55.0040 H       170 ALA    0.0900
   2698 HB1       -73.2250    2.8220  -54.2240 H       170 ALA    0.0900
   2699 HB2       -72.2900    3.3830  -55.6620 H       170 ALA    0.5100
   2700 HB3       -71.7040    3.7630  -53.9850 H       170 ALA   -0.5100
   2701 N         -72.2580    0.8200  -52.5120 N.am    171 TYR   -0.4700
   2702 CA        -72.1600    0.3840  -51.1260 C.3     171 TYR    0.3100
   2703 C         -71.3550   -0.8990  -50.9770 C.2     171 TYR    0.0700
   2704 O         -70.6130   -1.0630  -50.0110 O.2     171 TYR    0.0900
   2705 CB        -73.5410    0.2090  -50.4870 C.3     171 TYR   -0.1800
   2706 CG        -73.4600   -0.2550  -49.0500 C.ar    171 TYR    0.0900
   2707 CD1       -73.2220    0.6500  -48.0250 C.ar    171 TYR    0.0900
   2708 CD2       -73.6030   -1.5980  -48.7220 C.ar    171 TYR    0.0000
   2709 CE1       -73.1360    0.2290  -46.7100 C.ar    171 TYR   -0.1150
   2710 CE2       -73.5180   -2.0260  -47.4090 C.ar    171 TYR    0.1150
   2711 CZ        -73.2850   -1.1070  -46.4080 C.ar    171 TYR   -0.1150
   2712 OH        -73.2010   -1.5240  -45.0980 O.3     171 TYR    0.1150
   2713 HN        -73.1650    0.7930  -52.9240 H       171 TYR    0.1100
   2714 HA        -71.5940    1.1280  -50.5860 H       171 TYR   -0.5400
   2715 HB1       -74.1170   -0.5550  -51.0530 H       171 TYR    0.4300
   2716 HB2       -74.0810    1.1790  -50.4980 H       171 TYR   -0.1150
   2717 HD1       -73.1020    1.6970  -48.2570 H       171 TYR    0.1150
   2718 HD2       -73.7830   -2.3190  -49.5060 H       171 TYR   -0.1150
   2719 HE1       -72.9530    0.9460  -45.9220 H       171 TYR    0.1150
   2720 HE2       -73.6340   -3.0720  -47.1690 H       171 TYR    0.5100
   2721 HH        -72.6080   -0.9290  -44.6360 H       171 TYR   -0.5100
   2722 N         -71.5090   -1.8160  -51.9310 N.am    172 ALA   -0.4700
   2723 CA        -70.7770   -3.0730  -51.8970 C.3     172 ALA    0.3100
   2724 C         -69.2760   -2.8260  -51.9750 C.2     172 ALA    0.0700
   2725 O         -68.5130   -3.3120  -51.1390 O.2     172 ALA    0.0900
   2726 CB        -71.2270   -3.9820  -53.0300 C.3     172 ALA   -0.2700
   2727 HN        -72.1260   -1.6830  -52.7030 H       172 ALA    0.0900
   2728 HA        -70.9630   -3.5430  -50.9430 H       172 ALA    0.0900
   2729 HB1       -71.0420   -3.4900  -54.0100 H       172 ALA    0.0900
   2730 HB2       -72.3130   -4.1920  -52.9380 H       172 ALA    0.5100
   2731 HB3       -70.6570   -4.9350  -53.0000 H       172 ALA   -0.5100
   2732 N         -68.8620   -2.0530  -52.9750 N.am    173 ILE   -0.4700
   2733 CA        -67.4530   -1.7290  -53.1710 C.3     173 ILE    0.3100
   2734 C         -66.8770   -0.9360  -52.0020 C.2     173 ILE    0.0700
   2735 O         -65.8160   -1.2750  -51.4780 O.2     173 ILE    0.0900
   2736 CB        -67.2290   -0.9610  -54.4900 C.3     173 ILE   -0.0900
   2737 CG1       -67.5140   -1.8700  -55.6870 C.3     173 ILE    0.0900
   2738 CG2       -65.8070   -0.4230  -54.5650 C.3     173 ILE   -0.2700
   2739 CD        -67.4030   -1.1730  -57.0230 C.3     173 ILE    0.0900
   2740 HN        -69.4950   -1.6610  -53.6370 H       173 ILE    0.0900
   2741 HA        -66.8990   -2.6550  -53.1810 H       173 ILE    0.0900
   2742 HB        -67.9450   -0.1140  -54.5490 H       173 ILE   -0.1800
   2743 HG11      -68.5440   -2.2740  -55.5840 H       173 ILE    0.0900
   2744 HG12      -66.7930   -2.7140  -55.6680 H       173 ILE    0.0900
   2745 HG21      -65.0800   -1.2310  -54.3360 H       173 ILE   -0.2700
   2746 HG22      -65.6720    0.3950  -53.8240 H       173 ILE    0.0900
   2747 HG23      -65.6000   -0.0390  -55.5870 H       173 ILE    0.0900
   2748 HD1       -66.3400   -0.9310  -57.2400 H       173 ILE    0.0900
   2749 HD2       -67.9860   -0.2270  -57.0060 H       173 ILE    0.5100
   2750 HD3       -67.7870   -1.8350  -57.8280 H       173 ILE   -0.5100
   2751 N         -67.5850    0.1130  -51.5860 N.am    174 ALA   -0.4700
   2752 CA        -67.1330    0.9520  -50.4820 C.3     174 ALA    0.3100
   2753 C         -66.9670    0.1530  -49.1940 C.2     174 ALA    0.0700
   2754 O         -65.9210    0.2140  -48.5450 O.2     174 ALA    0.0900
   2755 CB        -68.0930    2.1130  -50.2660 C.3     174 ALA   -0.2700
   2756 HN        -68.4520    0.3700  -52.0070 H       174 ALA    0.0900
   2757 HA        -66.1460    1.3200  -50.7240 H       174 ALA    0.0900
   2758 HB1       -69.1090    1.7300  -50.0270 H       174 ALA    0.0900
   2759 HB2       -68.1550    2.7300  -51.1890 H       174 ALA    0.5100
   2760 HB3       -67.7430    2.7410  -49.4200 H       174 ALA   -0.5100
   2761 N         -67.9980   -0.6050  -48.8310 N.am    175 SER   -0.4700
   2762 CA        -67.9670   -1.3940  -47.6090 C.3     175 SER    0.3100
   2763 C         -66.9180   -2.4970  -47.6680 C.2     175 SER    0.0700
   2764 O         -66.2820   -2.8030  -46.6620 O.2     175 SER    0.0900
   2765 CB        -69.3450   -1.9880  -47.3040 C.3     175 SER    0.0500
   2766 OG        -69.8010   -2.7920  -48.3760 O.3     175 SER    0.0900
   2767 HN        -68.8310   -0.6670  -49.3760 H       175 SER    0.0900
   2768 HA        -67.6520   -0.7480  -46.8030 H       175 SER   -0.6600
   2769 HB1       -70.0750   -1.1670  -47.1400 H       175 SER    0.4300
   2770 HB2       -69.2840   -2.6160  -46.3890 H       175 SER    0.5100
   2771 HG1       -70.1470   -2.1840  -49.0340 H       175 SER   -0.5100
   2772 N         -66.7290   -3.0950  -48.8400 N.am    176 SER   -0.4700
   2773 CA        -65.7100   -4.1300  -48.9900 C.3     176 SER    0.3100
   2774 C         -64.3120   -3.5450  -48.8320 C.2     176 SER    0.0700
   2775 O         -63.4430   -4.1510  -48.2060 O.2     176 SER    0.0900
   2776 CB        -65.8370   -4.8420  -50.3380 C.3     176 SER    0.0500
   2777 OG        -67.0370   -5.5920  -50.4110 O.3     176 SER    0.0900
   2778 HN        -67.2620   -2.8710  -49.6520 H       176 SER    0.0900
   2779 HA        -65.8340   -4.8370  -48.1840 H       176 SER   -0.6600
   2780 HB1       -64.9790   -5.5340  -50.4740 H       176 SER    0.4300
   2781 HB2       -65.8390   -4.0910  -51.1560 H       176 SER    0.5100
   2782 HG1       -67.7310   -4.9610  -50.6180 H       176 SER   -0.5100
   2783 N         -64.1020   -2.3590  -49.3950 N.am    177 ILE   -0.4700
   2784 CA        -62.8040   -1.6960  -49.3190 C.3     177 ILE    0.3100
   2785 C         -62.4830   -1.2450  -47.8980 C.2     177 ILE    0.0700
   2786 O         -61.3740   -1.4600  -47.4020 O.2     177 ILE    0.0900
   2787 CB        -62.7240   -0.4980  -50.2890 C.3     177 ILE   -0.0900
   2788 CG1       -62.6660   -0.9890  -51.7380 C.3     177 ILE    0.0900
   2789 CG2       -61.5030    0.3600  -49.9870 C.3     177 ILE   -0.2700
   2790 CD        -62.5670    0.1200  -52.7540 C.3     177 ILE    0.0900
   2791 HN        -64.8170   -1.8720  -49.8920 H       177 ILE    0.0900
   2792 HA        -62.0460   -2.4240  -49.5660 H       177 ILE    0.0900
   2793 HB        -63.6400    0.1200  -50.1870 H       177 ILE   -0.1800
   2794 HG11      -63.5850   -1.5780  -51.9470 H       177 ILE    0.0900
   2795 HG12      -61.7810   -1.6510  -51.8500 H       177 ILE    0.0900
   2796 HG21      -60.5770   -0.2430  -50.0940 H       177 ILE   -0.2700
   2797 HG22      -61.5590    0.7430  -48.9450 H       177 ILE    0.0900
   2798 HG23      -61.4550    1.2130  -50.6970 H       177 ILE    0.0900
   2799 HD1       -61.5680    0.6030  -52.6970 H       177 ILE    0.0900
   2800 HD2       -63.3440    0.8890  -52.5530 H       177 ILE    0.5100
   2801 HD3       -62.7040   -0.2900  -53.7770 H       177 ILE   -0.5100
   2802 N         -63.4600   -0.6300  -47.2370 N.am    178 VAL   -0.4700
   2803 CA        -63.2660   -0.1400  -45.8750 C.3     178 VAL    0.3100
   2804 C         -63.1320   -1.2750  -44.8570 C.2     178 VAL    0.0700
   2805 O         -62.2170   -1.2750  -44.0340 O.2     178 VAL    0.0900
   2806 CB        -64.4040    0.8120  -45.4490 C.3     178 VAL   -0.0900
   2807 CG1       -64.2890    1.1620  -43.9720 C.3     178 VAL    0.0900
   2808 CG2       -64.3850    2.0720  -46.2980 C.3     178 VAL   -0.2700
   2809 HN        -64.3590   -0.4770  -47.6370 H       178 VAL    0.0900
   2810 HA        -62.3190    0.3760  -45.8400 H       178 VAL    0.0900
   2811 HB        -65.3830    0.3200  -45.6330 H       178 VAL    0.0900
   2812 HG11      -63.2250    1.3210  -43.6980 H       178 VAL   -0.2700
   2813 HG12      -64.6950    0.3330  -43.3530 H       178 VAL    0.0900
   2814 HG13      -64.8530    2.0960  -43.7600 H       178 VAL    0.0900
   2815 HG21      -64.5190    1.8120  -47.3700 H       178 VAL    0.0900
   2816 HG22      -63.4100    2.5930  -46.1810 H       178 VAL    0.5100
   2817 HG23      -65.2110    2.7490  -45.9910 H       178 VAL   -0.5100
   2818 N         -64.0360   -2.2480  -44.9230 N.am    179 SER   -0.4700
   2819 CA        -64.0690   -3.3150  -43.9280 C.3     179 SER    0.3100
   2820 C         -62.9370   -4.3290  -44.0680 C.2     179 SER    0.0700
   2821 O         -62.4060   -4.8080  -43.0680 O.2     179 SER    0.0900
   2822 CB        -65.4190   -4.0430  -43.9500 C.3     179 SER    0.0500
   2823 OG        -66.4870   -3.1490  -43.7010 O.3     179 SER    0.0900
   2824 HN        -64.7240   -2.2920  -45.6440 H       179 SER    0.0900
   2825 HA        -63.8990   -2.8720  -42.9580 H       179 SER   -0.6600
   2826 HB1       -65.4270   -4.8320  -43.1680 H       179 SER    0.4300
   2827 HB2       -65.5730   -4.5090  -44.9470 H       179 SER    0.5100
   2828 HG1       -66.6560   -2.6990  -44.5330 H       179 SER   -0.5100
   2829 N         -62.5600   -4.6610  -45.3010 N.am    180 PHE   -0.4700
   2830 CA        -61.6150   -5.7520  -45.5200 C.3     180 PHE    0.3100
   2831 C         -60.3510   -5.3830  -46.2950 C.2     180 PHE    0.0700
   2832 O         -59.2400   -5.5910  -45.8070 O.2     180 PHE    0.0900
   2833 CB        -62.3170   -6.9300  -46.2050 C.3     180 PHE   -0.1800
   2834 CG        -61.3910   -8.0530  -46.5780 C.ar    180 PHE    0.0900
   2835 CD1       -60.9940   -8.9840  -45.6330 C.ar    180 PHE    0.0900
   2836 CD2       -60.9240   -8.1820  -47.8780 C.ar    180 PHE    0.0000
   2837 CE1       -60.1430  -10.0200  -45.9740 C.ar    180 PHE   -0.1150
   2838 CE2       -60.0730   -9.2160  -48.2250 C.ar    180 PHE    0.1150
   2839 CZ        -59.6820  -10.1350  -47.2720 C.ar    180 PHE   -0.1150
   2840 HN        -62.8970   -4.1910  -46.1130 H       180 PHE    0.1150
   2841 HA        -61.2220   -6.0550  -44.5610 H       180 PHE   -0.1150
   2842 HB1       -62.7980   -6.5750  -47.1410 H       180 PHE    0.1150
   2843 HB2       -63.0830   -7.3490  -45.5180 H       180 PHE   -0.1150
   2844 HD1       -61.3510   -8.9010  -44.6170 H       180 PHE    0.1150
   2845 HD2       -61.2290   -7.4670  -48.6280 H       180 PHE   -0.1150
   2846 HE1       -59.8390  -10.7380  -45.2270 H       180 PHE    0.1150
   2847 HE2       -59.7150   -9.3030  -49.2400 H       180 PHE    0.5100
   2848 HZ        -59.0180  -10.9430  -47.5400 H       180 PHE   -0.5100
   2849 N         -60.5220   -4.8490  -47.5030 N.am    181 TYR   -0.4700
   2850 CA        -59.4040   -4.6660  -48.4290 C.3     181 TYR    0.3100
   2851 C         -58.2850   -3.7450  -47.9350 C.2     181 TYR    0.0700
   2852 O         -57.1050   -4.0900  -48.0310 O.2     181 TYR    0.0900
   2853 CB        -59.9090   -4.2290  -49.8080 C.3     181 TYR   -0.1800
   2854 CG        -60.5960   -5.3440  -50.5630 C.ar    181 TYR    0.0900
   2855 CD1       -59.8620   -6.3880  -51.1180 C.ar    181 TYR    0.0900
   2856 CD2       -61.9770   -5.3610  -50.7180 C.ar    181 TYR    0.0000
   2857 CE1       -60.4810   -7.4140  -51.8060 C.ar    181 TYR   -0.1150
   2858 CE2       -62.6070   -6.3850  -51.4050 C.ar    181 TYR    0.1150
   2859 CZ        -61.8530   -7.4070  -51.9460 C.ar    181 TYR   -0.1150
   2860 OH        -62.4730   -8.4290  -52.6310 O.3     181 TYR    0.1150
   2861 HN        -61.4160   -4.5520  -47.8300 H       181 TYR    0.1100
   2862 HA        -58.8740   -5.6040  -48.5030 H       181 TYR   -0.5400
   2863 HB1       -59.0500   -3.8890  -50.4260 H       181 TYR    0.4300
   2864 HB2       -60.6440   -3.4050  -49.6900 H       181 TYR   -0.1150
   2865 HD1       -58.7880   -6.3960  -51.0090 H       181 TYR    0.1150
   2866 HD2       -62.5670   -4.5630  -50.2950 H       181 TYR   -0.1150
   2867 HE1       -59.8950   -8.2150  -52.2300 H       181 TYR    0.1150
   2868 HE2       -63.6800   -6.3820  -51.5180 H       181 TYR    0.5100
   2869 HH        -63.4190   -8.3460  -52.4940 H       181 TYR   -0.5100
   2870 N         -58.6490   -2.5790  -47.4050 N.am    182 VAL   -0.4700
   2871 CA        -57.6550   -1.6810  -46.8180 C.3     182 VAL    0.3100
   2872 C         -56.9420   -2.2900  -45.5970 C.2     182 VAL    0.0700
   2873 O         -55.7040   -2.2850  -45.5460 O.2     182 VAL    0.0900
   2874 CB        -58.2400   -0.2740  -46.5040 C.3     182 VAL   -0.0900
   2875 CG1       -57.3220    0.4910  -45.5600 C.3     182 VAL    0.0900
   2876 CG2       -58.4690    0.5050  -47.7910 C.3     182 VAL   -0.2700
   2877 HN        -59.5960   -2.2700  -47.3850 H       182 VAL    0.0900
   2878 HA        -56.8400   -1.5920  -47.5200 H       182 VAL    0.0900
   2879 HB        -59.2390   -0.3880  -46.0320 H       182 VAL    0.0900
   2880 HG11      -56.2770    0.4640  -45.9380 H       182 VAL   -0.2700
   2881 HG12      -57.3450    0.0270  -44.5510 H       182 VAL    0.0900
   2882 HG13      -57.6470    1.5510  -45.4930 H       182 VAL    0.0900
   2883 HG21      -59.1840   -0.0390  -48.4440 H       182 VAL    0.0900
   2884 HG22      -57.5090    0.6240  -48.3380 H       182 VAL    0.5100
   2885 HG23      -58.8920    1.5050  -47.5570 H       182 VAL   -0.5100
   2886 N         -57.6990   -2.8350  -44.6190 N.am    183 PRO   -0.2900
   2887 CA        -57.0180   -3.5230  -43.5170 C.3     183 PRO    0.0000
   2888 C         -56.1670   -4.6930  -44.0000 C.2     183 PRO    0.0900
   2889 O         -55.1140   -4.9520  -43.4210 O.2     183 PRO    0.0900
   2890 CB        -58.1760   -4.0390  -42.6600 C.3     183 PRO    0.0200
   2891 CG        -59.2800   -3.0900  -42.9220 C.3     183 PRO    0.0900
   2892 CD        -59.1520   -2.7370  -44.3740 C.3     183 PRO   -0.1800
   2893 HA        -56.3450   -2.8500  -43.0110 H       183 PRO    0.0900
   2894 HB1       -57.9010   -4.0400  -41.5840 H       183 PRO    0.0900
   2895 HB2       -58.4600   -5.0700  -42.9580 H       183 PRO   -0.1800
   2896 HG1       -60.2640   -3.5640  -42.7170 H       183 PRO    0.0900
   2897 HG2       -59.1790   -2.1830  -42.2870 H       183 PRO    0.0900
   2898 HD1       -59.6980   -3.4570  -45.0190 H       183 PRO    0.5100
   2899 HD2       -59.5050   -1.7040  -44.5770 H       183 PRO   -0.5100
   2900 N         -56.6170   -5.3860  -45.0430 N.am    184 LEU   -0.4700
   2901 CA        -55.8310   -6.4610  -45.6370 C.3     184 LEU    0.3100
   2902 C         -54.4820   -5.9460  -46.1350 C.2     184 LEU    0.0700
   2903 O         -53.4300   -6.4880  -45.7810 O.2     184 LEU    0.0900
   2904 CB        -56.5930   -7.1230  -46.7870 C.3     184 LEU   -0.1800
   2905 CG        -55.7900   -8.1250  -47.6230 C.3     184 LEU    0.0900
   2906 CD1       -55.4080   -9.3480  -46.7970 C.3     184 LEU    0.0900
   2907 CD2       -56.5510   -8.5290  -48.8770 C.3     184 LEU   -0.0900
   2908 HN        -57.5030   -5.2040  -45.4620 H       184 LEU    0.0900
   2909 HA        -55.6180   -7.1840  -44.8640 H       184 LEU   -0.2700
   2910 HB1       -56.9560   -6.3230  -47.4660 H       184 LEU    0.0900
   2911 HB2       -57.4670   -7.6570  -46.3590 H       184 LEU    0.0900
   2912 HG        -54.8660   -7.6320  -47.9950 H       184 LEU    0.0900
   2913 HD11      -56.3230   -9.8580  -46.4250 H       184 LEU   -0.2700
   2914 HD12      -54.7940   -9.0390  -45.9240 H       184 LEU    0.0900
   2915 HD13      -54.8340  -10.0630  -47.4230 H       184 LEU    0.0900
   2916 HD21      -56.9120   -7.6250  -49.4120 H       184 LEU    0.0900
   2917 HD22      -57.4290   -9.1520  -48.6020 H       184 LEU    0.5100
   2918 HD23      -55.8850   -9.1020  -49.5560 H       184 LEU   -0.5100
   2919 N         -54.5180   -4.8940  -46.9500 N.am    185 VAL   -0.4700
   2920 CA        -53.2990   -4.3090  -47.5010 C.3     185 VAL    0.3100
   2921 C         -52.3530   -3.8430  -46.3980 C.2     185 VAL    0.0700
   2922 O         -51.1570   -4.1510  -46.4200 O.2     185 VAL    0.0900
   2923 CB        -53.6040   -3.1290  -48.4530 C.3     185 VAL   -0.0900
   2924 CG1       -52.3180   -2.4200  -48.8610 C.3     185 VAL    0.0900
   2925 CG2       -54.3500   -3.6220  -49.6820 C.3     185 VAL   -0.2700
   2926 HN        -55.3730   -4.4600  -47.2190 H       185 VAL    0.0900
   2927 HA        -52.7720   -5.0880  -48.0330 H       185 VAL    0.0900
   2928 HB        -54.2750   -2.4080  -47.9410 H       185 VAL    0.0900
   2929 HG11      -51.5700   -3.1600  -49.2170 H       185 VAL   -0.2700
   2930 HG12      -51.8930   -1.8780  -47.9900 H       185 VAL    0.0900
   2931 HG13      -52.5260   -1.7030  -49.6820 H       185 VAL    0.0900
   2932 HG21      -55.2140   -4.2500  -49.3780 H       185 VAL    0.0900
   2933 HG22      -53.6730   -4.2340  -50.3160 H       185 VAL    0.5100
   2934 HG23      -54.7290   -2.7560  -50.2670 H       185 VAL   -0.5100
   2935 N         -52.8930   -3.1140  -45.4240 N.am    186 ILE   -0.4700
   2936 CA        -52.0830   -2.6140  -44.3180 C.3     186 ILE    0.3100
   2937 C         -51.4450   -3.7490  -43.5160 C.2     186 ILE    0.0700
   2938 O         -50.2620   -3.6920  -43.1910 O.2     186 ILE    0.0900
   2939 CB        -52.8910   -1.7000  -43.3800 C.3     186 ILE   -0.0900
   2940 CG1       -53.4490   -0.5040  -44.1530 C.3     186 ILE    0.0900
   2941 CG2       -52.0250   -1.2160  -42.2300 C.3     186 ILE   -0.2700
   2942 CD        -54.2330    0.4670  -43.2970 C.3     186 ILE    0.0900
   2943 HN        -53.8620   -2.8790  -45.4070 H       186 ILE    0.0900
   2944 HA        -51.2520   -2.0690  -44.7400 H       186 ILE    0.0900
   2945 HB        -53.7590   -2.2620  -42.9740 H       186 ILE   -0.1800
   2946 HG11      -54.1160   -0.8830  -44.9560 H       186 ILE    0.0900
   2947 HG12      -52.6010    0.0420  -44.6180 H       186 ILE    0.0900
   2948 HG21      -51.1560   -0.6440  -42.6210 H       186 ILE   -0.2700
   2949 HG22      -51.6450   -2.0850  -41.6510 H       186 ILE    0.0900
   2950 HG23      -52.6150   -0.5520  -41.5640 H       186 ILE    0.0900
   2951 HD1       -53.5480    1.0100  -42.6110 H       186 ILE    0.0900
   2952 HD2       -54.9810   -0.0850  -42.6880 H       186 ILE    0.5100
   2953 HD3       -54.7490    1.2080  -43.9420 H       186 ILE   -0.5100
   2954 N         -52.2250   -4.7850  -43.2110 N.am    187 MET   -0.4700
   2955 CA        -51.7210   -5.9330  -42.4630 C.3     187 MET    0.3100
   2956 C         -50.6170   -6.6730  -43.2120 C.2     187 MET    0.0700
   2957 O         -49.5800   -7.0120  -42.6300 O.2     187 MET    0.0900
   2958 CB        -52.8570   -6.8970  -42.1070 C.3     187 MET   -0.1800
   2959 CG        -53.7520   -6.4130  -40.9740 C.3     187 MET    0.0900
   2960 SD        -55.1740   -7.4830  -40.6750 S.3     187 MET    0.0900
   2961 CE        -54.3620   -9.0160  -40.2320 C.3     187 MET   -0.1400
   2962 HN        -53.1840   -4.8240  -43.4800 H       187 MET    0.0900
   2963 HA        -51.2510   -5.5630  -41.5640 H       187 MET    0.0900
   2964 HB1       -52.4130   -7.8710  -41.8120 H       187 MET   -0.0900
   2965 HB2       -53.4860   -7.0480  -43.0110 H       187 MET   -0.2200
   2966 HG1       -54.1090   -5.3920  -41.2230 H       187 MET    0.0900
   2967 HG2       -53.1400   -6.3530  -40.0500 H       187 MET    0.0900
   2968 HE1       -53.4750   -8.8320  -39.5880 H       187 MET    0.0900
   2969 HE2       -54.0180   -9.5460  -41.1460 H       187 MET    0.5100
   2970 HE3       -55.0610   -9.6730  -39.6730 H       187 MET   -0.5100
   2971 N         -50.8380   -6.9180  -44.5020 N.am    188 VAL   -0.4700
   2972 CA        -49.8340   -7.5650  -45.3430 C.3     188 VAL    0.3100
   2973 C         -48.5400   -6.7570  -45.3690 C.2     188 VAL    0.0700
   2974 O         -47.4550   -7.2970  -45.1460 O.2     188 VAL    0.0900
   2975 CB        -50.3350   -7.7560  -46.7890 C.3     188 VAL   -0.0900
   2976 CG1       -49.1870   -8.1630  -47.7020 C.3     188 VAL    0.0900
   2977 CG2       -51.4440   -8.7890  -46.8340 C.3     188 VAL   -0.2700
   2978 HN        -51.6940   -6.6730  -44.9490 H       188 VAL    0.0900
   2979 HA        -49.6030   -8.5230  -44.9010 H       188 VAL    0.0900
   2980 HB        -50.7770   -6.8050  -47.1550 H       188 VAL    0.0900
   2981 HG11      -48.6270   -9.0130  -47.2570 H       188 VAL   -0.2700
   2982 HG12      -48.4890   -7.3100  -47.8350 H       188 VAL    0.0900
   2983 HG13      -49.5840   -8.4790  -48.6910 H       188 VAL    0.0900
   2984 HG21      -52.2970   -8.4610  -46.2040 H       188 VAL    0.0900
   2985 HG22      -51.0710   -9.7610  -46.4470 H       188 VAL    0.5100
   2986 HG23      -51.8020   -8.9150  -47.8790 H       188 VAL   -0.5100
   2987 N         -48.6680   -5.4580  -45.6280 N.am    189 PHE   -0.4700
   2988 CA        -47.5150   -4.5660  -45.6860 C.3     189 PHE    0.3100
   2989 C         -46.7440   -4.5400  -44.3700 C.2     189 PHE    0.0700
   2990 O         -45.5170   -4.6350  -44.3600 O.2     189 PHE    0.0900
   2991 CB        -47.9620   -3.1500  -46.0640 C.3     189 PHE   -0.1800
   2992 CG        -46.8420   -2.1510  -46.0930 C.ar    189 PHE    0.0900
   2993 CD1       -45.9620   -2.1050  -47.1630 C.ar    189 PHE    0.0900
   2994 CD2       -46.6740   -1.2470  -45.0550 C.ar    189 PHE    0.0000
   2995 CE1       -44.9320   -1.1830  -47.1920 C.ar    189 PHE   -0.1150
   2996 CE2       -45.6470   -0.3240  -45.0780 C.ar    189 PHE    0.1150
   2997 CZ        -44.7750   -0.2910  -46.1490 C.ar    189 PHE   -0.1150
   2998 HN        -49.5560   -5.0360  -45.7940 H       189 PHE    0.1150
   2999 HA        -46.8270   -4.9540  -46.4220 H       189 PHE   -0.1150
   3000 HB1       -48.7040   -2.7890  -45.3220 H       189 PHE    0.1150
   3001 HB2       -48.4120   -3.1670  -47.0790 H       189 PHE   -0.1150
   3002 HD1       -46.0830   -2.7960  -47.9840 H       189 PHE    0.1150
   3003 HD2       -47.3550   -1.2650  -44.2170 H       189 PHE   -0.1150
   3004 HE1       -44.2500   -1.1610  -48.0280 H       189 PHE    0.1150
   3005 HE2       -45.5260    0.3710  -44.2610 H       189 PHE    0.5100
   3006 HZ        -43.9720    0.4310  -46.1700 H       189 PHE   -0.5100
   3007 N         -47.4700   -4.4220  -43.2620 N.am    190 VAL   -0.4700
   3008 CA        -46.8730   -4.3570  -41.9320 C.3     190 VAL    0.3100
   3009 C         -46.1410   -5.6440  -41.5520 C.2     190 VAL    0.0700
   3010 O         -44.9780   -5.6100  -41.1390 O.2     190 VAL    0.0900
   3011 CB        -47.9320   -4.0080  -40.8590 C.3     190 VAL   -0.0900
   3012 CG1       -47.5250   -4.5370  -39.4930 C.3     190 VAL    0.0900
   3013 CG2       -48.1690   -2.5040  -40.8100 C.3     190 VAL   -0.2700
   3014 HN        -48.4650   -4.3700  -43.2910 H       190 VAL    0.0900
   3015 HA        -46.1000   -3.6040  -41.9520 H       190 VAL    0.0900
   3016 HB        -48.9060   -4.4560  -41.1480 H       190 VAL    0.0900
   3017 HG11      -46.4340   -4.3950  -39.3380 H       190 VAL   -0.2700
   3018 HG12      -47.7560   -5.6210  -39.4230 H       190 VAL    0.0900
   3019 HG13      -48.0710   -3.9870  -38.6960 H       190 VAL    0.0900
   3020 HG21      -48.5300   -2.1410  -41.7950 H       190 VAL    0.0900
   3021 HG22      -47.2200   -1.9800  -40.5660 H       190 VAL    0.5100
   3022 HG23      -48.9350   -2.2660  -40.0420 H       190 VAL   -0.5100
   3023 N         -46.8140   -6.7850  -41.7000 N.am    191 TYR   -0.4700
   3024 CA        -46.2020   -8.0630  -41.3560 C.3     191 TYR    0.3100
   3025 C         -45.0260   -8.3890  -42.2710 C.2     191 TYR    0.0700
   3026 O         -44.0440   -9.0030  -41.8450 O.2     191 TYR    0.0900
   3027 CB        -47.2410   -9.1870  -41.3650 C.3     191 TYR   -0.1800
   3028 CG        -48.1720   -9.1450  -40.1780 C.ar    191 TYR    0.0900
   3029 CD1       -47.7540   -8.6190  -38.9600 C.ar    191 TYR    0.0900
   3030 CD2       -49.4730   -9.6260  -40.2700 C.ar    191 TYR    0.0000
   3031 CE1       -48.6030   -8.5760  -37.8680 C.ar    191 TYR   -0.1150
   3032 CE2       -50.3300   -9.5850  -39.1820 C.ar    191 TYR    0.1150
   3033 CZ        -49.8870   -9.0590  -37.9860 C.ar    191 TYR   -0.1150
   3034 OH        -50.7360   -9.0170  -36.9030 O.3     191 TYR    0.1150
   3035 HN        -47.7490   -6.8160  -42.0460 H       191 TYR    0.1100
   3036 HA        -45.7620   -7.9690  -40.3750 H       191 TYR   -0.5400
   3037 HB1       -46.7220  -10.1690  -41.3450 H       191 TYR    0.4300
   3038 HB2       -47.8660   -9.1040  -42.2800 H       191 TYR   -0.1150
   3039 HD1       -46.7480   -8.2370  -38.8660 H       191 TYR    0.1150
   3040 HD2       -49.8220  -10.0370  -41.2050 H       191 TYR   -0.1150
   3041 HE1       -48.2590   -8.1670  -36.9290 H       191 TYR    0.1150
   3042 HE2       -51.3370   -9.9630  -39.2690 H       191 TYR    0.5100
   3043 HH        -51.5780   -9.3930  -37.1710 H       191 TYR   -0.5100
   3044 N         -45.1200   -7.9610  -43.5280 N.am    192 SER   -0.4700
   3045 CA        -44.0060   -8.0980  -44.4550 C.3     192 SER    0.3100
   3046 C         -42.8350   -7.2390  -43.9940 C.2     192 SER    0.0700
   3047 O         -41.6780   -7.6450  -44.0960 O.2     192 SER    0.0900
   3048 CB        -44.4230   -7.7060  -45.8740 C.3     192 SER    0.0500
   3049 OG        -45.4910   -8.5180  -46.3290 O.3     192 SER    0.0900
   3050 HN        -45.9470   -7.5330  -43.8870 H       192 SER    0.0900
   3051 HA        -43.6790   -9.1260  -44.4320 H       192 SER   -0.6600
   3052 HB1       -43.5610   -7.8340  -46.5630 H       192 SER    0.4300
   3053 HB2       -44.7520   -6.6450  -45.8850 H       192 SER    0.5100
   3054 HG1       -46.2870   -8.1530  -45.9350 H       192 SER   -0.5100
   3055 N         -43.1430   -6.0480  -43.4800 N.am    193 ARG   -0.4700
   3056 CA        -42.1210   -5.1560  -42.9460 C.3     193 ARG    0.3100
   3057 C         -41.4220   -5.7750  -41.7450 C.2     193 ARG    0.0700
   3058 O         -40.2120   -5.6340  -41.5860 O.2     193 ARG    0.0900
   3059 CB        -42.7180   -3.7970  -42.5680 C.3     193 ARG   -0.1800
   3060 CG        -42.9040   -2.8470  -43.7400 C.3     193 ARG    0.0900
   3061 CD        -41.5660   -2.4430  -44.3450 C.3     193 ARG    0.0900
   3062 NE        -40.7350   -1.6980  -43.3970 N.pl3   193 ARG   -0.1800
   3063 CZ        -40.7150   -0.3740  -43.3030 C.cat   193 ARG    0.0900
   3064 NH1       -41.4790    0.3650  -44.0980 N.pl3   193 ARG    0.0900
   3065 NH2       -39.9290    0.2160  -42.4140 N.pl3   193 ARG    0.2000
   3066 HN        -44.0820   -5.7150  -43.4390 H       193 ARG    0.0900
   3067 HA        -41.3600   -5.0330  -43.7020 H       193 ARG    0.0900
   3068 HB1       -42.0450   -3.3140  -41.8280 H       193 ARG   -0.7000
   3069 HB2       -43.7080   -3.9690  -42.0960 H       193 ARG    0.4400
   3070 HG1       -43.4340   -1.9360  -43.3890 H       193 ARG    0.6400
   3071 HG2       -43.5210   -3.3450  -44.5170 H       193 ARG   -0.8000
   3072 HD1       -41.7380   -1.7910  -45.2270 H       193 ARG    0.4600
   3073 HD2       -41.0030   -3.3520  -44.6450 H       193 ARG    0.4600
   3074 HE        -40.1450   -2.2200  -42.7830 H       193 ARG   -0.8000
   3075 HH11      -42.0730   -0.0750  -44.7720 H       193 ARG    0.4600
   3076 HH12      -41.4610    1.3630  -44.0230 H       193 ARG    0.4600
   3077 HH21      -39.7990    1.2080  -42.4410 H       193 ARG    0.5100
   3078 HH22      -39.4640   -0.3290  -41.7170 H       193 ARG   -0.5100
   3079 N         -42.1840   -6.4620  -40.8960 N.am    194 VAL   -0.4700
   3080 CA        -41.6020   -7.1640  -39.7570 C.3     194 VAL    0.3100
   3081 C         -40.6940   -8.2990  -40.2200 C.2     194 VAL    0.0700
   3082 O         -39.5340   -8.3910  -39.8050 O.2     194 VAL    0.0900
   3083 CB        -42.6840   -7.7350  -38.8210 C.3     194 VAL   -0.0900
   3084 CG1       -42.0500   -8.6100  -37.7520 C.3     194 VAL    0.0900
   3085 CG2       -43.4840   -6.6120  -38.1870 C.3     194 VAL   -0.2700
   3086 HN        -43.1730   -6.5260  -40.9990 H       194 VAL    0.0900
   3087 HA        -40.9820   -6.4620  -39.2200 H       194 VAL    0.0900
   3088 HB        -43.4030   -8.3390  -39.4130 H       194 VAL    0.0900
   3089 HG11      -41.2090   -8.0700  -37.2660 H       194 VAL   -0.2700
   3090 HG12      -41.6560   -9.5420  -38.2090 H       194 VAL    0.0900
   3091 HG13      -42.8030   -8.8640  -36.9750 H       194 VAL    0.0900
   3092 HG21      -43.9810   -6.0050  -38.9730 H       194 VAL    0.0900
   3093 HG22      -42.8100   -5.9510  -37.6010 H       194 VAL    0.5100
   3094 HG23      -44.2660   -7.0360  -37.5200 H       194 VAL   -0.5100
   3095 N         -41.1540   -9.1680  -41.1450 N.am    195 PHE   -0.4700
   3096 CA        -40.3470  -10.2620  -41.6630 C.3     195 PHE    0.3100
   3097 C         -39.0960   -9.7870  -42.4070 C.2     195 PHE    0.0700
   3098 O         -38.0060  -10.3540  -42.3020 O.2     195 PHE    0.0900
   3099 CB        -41.2240  -11.2220  -42.5240 C.3     195 PHE   -0.1800
   3100 CG        -40.4650  -12.3940  -43.1140 C.ar    195 PHE    0.0900
   3101 CD1       -39.6330  -13.1920  -42.3070 C.ar    195 PHE    0.0900
   3102 CD2       -40.6180  -12.7390  -44.4690 C.ar    195 PHE    0.0000
   3103 CE1       -38.9540  -14.2950  -42.8430 C.ar    195 PHE   -0.1150
   3104 CE2       -39.9500  -13.8470  -45.0070 C.ar    195 PHE    0.1150
   3105 CZ        -39.1170  -14.6250  -44.1940 C.ar    195 PHE   -0.1150
   3106 HN        -42.0760   -9.0970  -41.5170 H       195 PHE    0.1150
   3107 HA        -39.9200  -10.7920  -40.8240 H       195 PHE   -0.1150
   3108 HB1       -41.6600  -10.6540  -43.3730 H       195 PHE    0.1150
   3109 HB2       -42.0330  -11.6440  -41.8900 H       195 PHE   -0.1150
   3110 HD1       -39.5160  -12.9510  -41.2610 H       195 PHE    0.1150
   3111 HD2       -41.2580  -12.1420  -45.1020 H       195 PHE   -0.1150
   3112 HE1       -38.3060  -14.8880  -42.2150 H       195 PHE    0.1150
   3113 HE2       -40.0780  -14.1020  -46.0490 H       195 PHE    0.5100
   3114 HZ        -38.6000  -15.4780  -44.6070 H       195 PHE   -0.5100
   3115 N         -39.2330   -8.7180  -43.2040 N.am    196 GLN   -0.4700
   3116 CA        -38.1650   -8.0320  -43.8990 C.3     196 GLN    0.3100
   3117 C         -37.1310   -7.4260  -42.9480 C.2     196 GLN    0.0700
   3118 O         -35.9270   -7.5550  -43.1700 O.2     196 GLN    0.0900
   3119 CB        -38.8350   -6.9940  -44.8400 C.3     196 GLN   -0.1800
   3120 CG        -37.9580   -6.3120  -45.9140 C.3     196 GLN    0.0900
   3121 CD        -37.1900   -5.1170  -45.3670 C.2     196 GLN    0.0900
   3122 NE2       -35.8490   -5.2510  -45.2870 N.am    196 GLN   -0.1800
   3123 OE1       -37.7520   -4.0760  -45.0160 O.2     196 GLN    0.0900
   3124 HN        -40.1360   -8.3260  -43.3610 H       196 GLN    0.0900
   3125 HA        -37.5900   -8.7540  -44.4590 H       196 GLN    0.5500
   3126 HB1       -39.2570   -6.1920  -44.2010 H       196 GLN   -0.5500
   3127 HB2       -39.6620   -7.5100  -45.3680 H       196 GLN   -0.6200
   3128 HG1       -38.6090   -5.9630  -46.7450 H       196 GLN    0.3200
   3129 HG2       -37.2290   -7.0510  -46.3080 H       196 GLN    0.3000
   3130 HE21      -35.4140   -6.1030  -45.5810 H       196 GLN    0.5100
   3131 HE22      -35.2900   -4.5010  -44.9360 H       196 GLN   -0.5100
   3132 N         -37.5650   -6.7900  -41.8380 N.am    197 GLU   -0.4700
   3133 CA        -36.6860   -6.0360  -40.9500 C.3     197 GLU    0.3100
   3134 C         -36.0370   -6.9400  -39.9070 C.2     197 GLU    0.0700
   3135 O         -35.0100   -6.5960  -39.3220 O.2     197 GLU    0.0900
   3136 CB        -37.4490   -4.8910  -40.2750 C.3     197 GLU   -0.1800
   3137 CG        -36.5610   -3.8800  -39.5690 C.3     197 GLU    0.0900
   3138 CD        -37.3030   -2.6140  -39.1910 C.2     197 GLU    0.0900
   3139 OE1       -36.6790   -1.7200  -38.5810 O.co2   197 GLU   -0.2800
   3140 OE2       -38.5070   -2.5100  -39.5100 O.co2   197 GLU    0.0900
   3141 HN        -38.5260   -6.8070  -41.5730 H       197 GLU    0.0900
   3142 HA        -35.8700   -5.6460  -41.5400 H       197 GLU    0.6200
   3143 HB1       -38.1460   -5.3270  -39.5290 H       197 GLU   -0.7600
   3144 HB2       -38.0390   -4.3590  -41.0510 H       197 GLU   -0.7600
   3145 HG1       -35.7190   -3.6090  -40.2410 H       197 GLU    0.5100
   3146 HG2       -36.1540   -4.3400  -38.6430 H       197 GLU   -0.5100
   3147 N         -36.6310   -8.1100  -39.6840 N.am    198 ALA   -0.4700
   3148 CA        -36.0520   -9.0940  -38.7780 C.3     198 ALA    0.3100
   3149 C         -34.7840   -9.7030  -39.3700 C.2     198 ALA    0.0700
   3150 O         -33.9710  -10.2850  -38.6540 O.2     198 ALA    0.0900
   3151 CB        -37.0640  -10.1840  -38.4600 C.3     198 ALA   -0.2700
   3152 HN        -37.4900   -8.3640  -40.1210 H       198 ALA    0.0900
   3153 HA        -35.7540   -8.5830  -37.8750 H       198 ALA    0.0900
   3154 HB1       -37.3750  -10.7010  -39.3930 H       198 ALA    0.0900
   3155 HB2       -37.9630   -9.7390  -37.9850 H       198 ALA    0.5100
   3156 HB3       -36.6110  -10.9320  -37.7750 H       198 ALA   -0.5100
   3157 N         -34.6070   -9.6050  -40.6980 N.am    199 LYS   -0.4700
   3158 CA        -33.4830  -10.1820  -41.3950 C.3     199 LYS    0.3100
   3159 C         -32.3890   -9.1580  -41.6380 C.2     199 LYS    0.0700
   3160 O         -31.4520   -9.4070  -42.3900 O.2     199 LYS    0.0900
   3161 CB        -33.9530  -10.8500  -42.7150 C.3     199 LYS   -0.1800
   3162 CG        -34.8600  -12.0680  -42.4520 C.3     199 LYS    0.0900
   3163 CD        -35.1350  -12.9260  -43.7020 C.3     199 LYS    0.0900
   3164 CE        -35.9000  -12.2240  -44.8310 C.3     199 LYS   -0.1800
   3165 NZ        -37.2810  -11.9190  -44.4070 N.4     199 LYS    0.0900
   3166 HN        -35.2610   -9.1190  -41.2720 H       199 LYS    0.0900
   3167 HA        -33.0240  -10.9130  -40.7460 H       199 LYS   -0.1800
   3168 HB1       -33.0620  -11.1790  -43.2900 H       199 LYS    0.0900
   3169 HB2       -34.5150  -10.1050  -43.3170 H       199 LYS    0.0900
   3170 HG1       -35.8300  -11.7050  -42.0540 H       199 LYS    0.2100
   3171 HG2       -34.3730  -12.7090  -41.6860 H       199 LYS    0.0500
   3172 HD1       -35.7220  -13.8130  -43.3870 H       199 LYS    0.0500
   3173 HD2       -34.1590  -13.2640  -44.1080 H       199 LYS   -0.3000
   3174 HE1       -35.9520  -12.8840  -45.7220 H       199 LYS    0.3300
   3175 HE2       -35.4000  -11.2670  -45.0920 H       199 LYS    0.3300
   3176 HZ1       -37.2580  -11.2930  -43.5750 H       199 LYS    0.3300
   3177 HZ2       -37.7720  -12.8020  -44.1640 H       199 LYS    0.5100
   3178 HZ3       -37.7840  -11.4440  -45.1840 H       199 LYS   -0.5100
   3179 N         -32.4730   -7.9760  -40.9910 N.am    200 ARG   -0.4700
   3180 CA        -31.4470   -6.9470  -41.1240 C.3     200 ARG    0.3100
   3181 C         -31.0680   -6.3190  -39.7850 C.2     200 ARG    0.0700
   3182 O         -30.7110   -5.1420  -39.7160 O.2     200 ARG    0.0900
   3183 CB        -31.8950   -5.8650  -42.1110 C.3     200 ARG   -0.1800
   3184 CG        -33.2090   -5.1900  -41.7470 C.3     200 ARG    0.0900
   3185 CD        -33.6180   -4.1660  -42.7960 C.3     200 ARG    0.0900
   3186 NE        -34.8860   -3.5200  -42.4580 N.pl3   200 ARG   -0.1800
   3187 CZ        -35.4900   -2.6140  -43.2200 C.cat   200 ARG    0.0900
   3188 NH1       -34.9480   -2.2430  -44.3710 N.pl3   200 ARG    0.0900
   3189 NH2       -36.6390   -2.0800  -42.8290 N.pl3   200 ARG    0.2000
   3190 HN        -33.2380   -7.7550  -40.3920 H       200 ARG    0.0900
   3191 HA        -30.5410   -7.4190  -41.4720 H       200 ARG    0.0900
   3192 HB1       -32.0060   -6.3290  -43.1130 H       200 ARG   -0.7000
   3193 HB2       -31.1040   -5.0860  -42.1610 H       200 ARG    0.4400
   3194 HG1       -33.0980   -4.6810  -40.7660 H       200 ARG    0.6400
   3195 HG2       -34.0040   -5.9610  -41.6630 H       200 ARG   -0.8000
   3196 HD1       -33.7450   -4.6670  -43.7790 H       200 ARG    0.4600
   3197 HD2       -32.8430   -3.3750  -42.8680 H       200 ARG    0.4600
   3198 HE        -35.3260   -3.7760  -41.5980 H       200 ARG   -0.8000
   3199 HH11      -35.4700   -1.6780  -45.0100 H       200 ARG    0.4600
   3200 HH12      -34.0170   -2.5270  -44.6000 H       200 ARG    0.4600
   3201 HH21      -36.9760   -2.2420  -41.9020 H       200 ARG    0.5100
   3202 HH22      -37.1680   -1.5140  -43.4630 H       200 ARG   -0.5100
   3203 N         -31.1400   -7.1100  -38.7170 N.am    201 GLN   -0.4700
   3204 CA        -30.7640   -6.6380  -37.3900 C.3     201 GLN    0.3100
   3205 C         -29.2650   -6.7930  -37.1610 C.2     201 GLN    0.0700
   3206 O         -28.5110   -7.0630  -38.0970 O.2     201 GLN    0.0900
   3207 CB        -31.5480   -7.3870  -36.3120 C.3     201 GLN   -0.1800
   3208 CG        -33.0500   -7.1590  -36.3700 C.3     201 GLN    0.0900
   3209 CD        -33.4290   -5.7190  -36.0890 C.2     201 GLN    0.0900
   3210 NE2       -34.2490   -5.1410  -36.9620 N.am    201 GLN   -0.1800
   3211 OE1       -32.9900   -5.1290  -35.1020 O.2     201 GLN    0.0900
   3212 HN        -31.4510   -8.0550  -38.7760 H       201 GLN    0.0900
   3213 HA        -30.9740   -5.5800  -37.3390 H       201 GLN    0.5500
   3214 HB1       -31.1800   -7.0570  -35.3160 H       201 GLN   -0.5500
   3215 HB2       -31.3510   -8.4740  -36.4250 H       201 GLN   -0.6200
   3216 HG1       -33.5430   -7.8080  -35.6170 H       201 GLN    0.3200
   3217 HG2       -33.4170   -7.4300  -37.3830 H       201 GLN    0.3000
   3218 HE21      -34.5350   -4.1920  -36.8290 H       201 GLN    0.5100
   3219 HE22      -34.5810   -5.6570  -37.7530 H       201 GLN   -0.5100
   3220 N         -28.8320   -6.6210  -35.9140 N.am    202 LEU   -0.4700
   3221 CA        -27.4210   -6.7310  -35.5710 C.3     202 LEU    0.3100
   3222 C         -27.0040   -8.1830  -35.3500 C.2     202 LEU    0.0700
   3223 O         -26.4360   -8.5260  -34.3130 O.2     202 LEU    0.0900
   3224 CB        -27.1060   -5.9020  -34.3220 C.3     202 LEU   -0.1800
   3225 CG        -27.3460   -4.3930  -34.4210 C.3     202 LEU    0.0900
   3226 CD1       -27.0630   -3.7120  -33.0910 C.3     202 LEU    0.0900
   3227 CD2       -26.4950   -3.7870  -35.5250 C.3     202 LEU   -0.0900
   3228 HN        -29.4520   -6.4120  -35.1630 H       202 LEU    0.0900
   3229 HA        -26.8420   -6.3770  -36.4110 H       202 LEU   -0.2700
   3230 HB1       -26.0360   -6.0590  -34.0710 H       202 LEU    0.0900
   3231 HB2       -27.7320   -6.2900  -33.4910 H       202 LEU    0.0900
   3232 HG        -28.4030   -4.2080  -34.7120 H       202 LEU    0.0900
   3233 HD11      -26.0070   -3.8810  -32.7920 H       202 LEU   -0.2700
   3234 HD12      -27.7250   -4.1290  -32.3030 H       202 LEU    0.0900
   3235 HD13      -27.2350   -2.6180  -33.1820 H       202 LEU    0.0900
   3236 HD21      -26.7490   -4.2510  -36.5020 H       202 LEU    0.0900
   3237 HD22      -25.4190   -3.9680  -35.3160 H       202 LEU    0.5100
   3238 HD23      -26.6840   -2.6940  -35.5920 H       202 LEU   -0.5100
   3239 N         -27.2870   -9.0770  -36.3160 N.am    203 GLN   -0.4700
   3240 CA        -27.0130  -10.4960  -36.2060 C.3     203 GLN    0.3100
   3241 CAT       -23.8840  -11.8030  -37.9350 C.3     203 GLN    0.0700
   3242 C         -26.0740  -10.9330  -37.3150 C.2     203 GLN    0.0900
   3243 O         -26.4250  -10.9060  -38.4910 O.2     203 GLN   -0.1800
   3244 CB        -28.3130  -11.3490  -36.2630 C.3     203 GLN    0.0900
   3245 CG        -29.2650  -11.0970  -35.0690 C.3     203 GLN    0.0900
   3246 CD        -30.4200  -12.1010  -35.0350 C.2     203 GLN   -0.1800
   3247 NE2       -31.4320  -11.9080  -35.9140 N.am    203 GLN    0.0900
   3248 OE1       -30.4250  -13.0510  -34.2490 O.2     203 GLN    0.0900
   3249 NT        -24.8470  -11.3580  -36.9550 N.pl3   203 GLN    0.5500
   3250 HN        -27.7080   -8.7940  -37.1740 H       203 GLN   -0.5500
   3251 HNT       -24.5520  -11.3860  -36.0030 H       203 GLN   -0.6200
   3252 HA        -26.5050  -10.6600  -35.2680 H       203 GLN    0.3200
   3253 HB1       -28.0310  -12.4230  -36.2720 H       203 GLN    0.3000
   3254 HB2       -28.8520  -11.1110  -37.2040 H       203 GLN    0.5100
   3255 HG1       -29.6860  -10.0730  -35.1490 H       203 GLN   -0.5100
   3256 HG2       -28.6910  -11.1830  -34.1220 H       203 GLN   -0.4700
   3257 HE21      -32.2080  -12.5390  -35.9280 H       203 GLN    0.3100
   3258 HE22      -31.4030  -11.1360  -36.5480 H       203 GLN   -0.1100
   3259 HT1       -23.6660  -10.9750  -38.6430 H       203 GLN    0.0900
   3260 HT2       -24.2960  -12.6640  -38.5030 H       203 GLN    0.0900
   3261 HT3       -22.9420  -12.1000  -37.4270 H       203 GLN    0.0900
   3262 N         -32.0560  -16.3090  -39.8020 N.am    204 LYS   -0.2700
   3263 CA        -30.6630  -16.7340  -39.7470 C.3     204 LYS    0.0900
   3264 CAY       -34.0780  -15.5370  -40.8520 C.3     204 LYS    0.0900
   3265 C         -30.5520  -18.2510  -39.6630 C.2     204 LYS    0.0900
   3266 O         -29.4680  -18.8110  -39.5370 O.2     204 LYS    0.5100
   3267 CB        -29.9930  -16.1100  -38.4970 C.3     204 LYS   -0.5100
   3268 CG        -30.4470  -16.6980  -37.1460 C.3     204 LYS   -0.4700
   3269 CD        -30.0800  -15.7680  -35.9800 C.3     204 LYS    0.3100
   3270 CE        -30.2770  -16.3600  -34.5800 C.3     204 LYS    0.0700
   3271 NZ        -31.6620  -16.8210  -34.3970 N.4     204 LYS    0.0900
   3272 CY        -32.6950  -16.0540  -40.9540 C.2     204 LYS   -0.1800
   3273 OY        -32.1860  -16.2540  -42.0460 O.2     204 LYS    0.0900
   3274 HN        -32.5130  -16.2170  -38.9210 H       204 LYS    0.0900
   3275 HA        -30.1690  -16.4050  -40.6490 H       204 LYS   -0.1800
   3276 HB1       -30.2160  -15.0220  -38.4930 H       204 LYS    0.0900
   3277 HB2       -28.8960  -16.2530  -38.5860 H       204 LYS    0.0900
   3278 HG1       -29.9560  -17.6820  -36.9950 H       204 LYS   -0.1800
   3279 HG2       -31.5480  -16.8440  -37.1640 H       204 LYS    0.0900
   3280 HD1       -30.7060  -14.8540  -36.0590 H       204 LYS    0.0900
   3281 HD2       -29.0130  -15.4840  -36.0870 H       204 LYS    0.2100
   3282 HE1       -30.0690  -15.5870  -33.8090 H       204 LYS    0.0500
   3283 HE2       -29.6040  -17.2320  -34.4390 H       204 LYS    0.0500
   3284 HZ1       -31.7800  -17.7520  -34.8450 H       204 LYS   -0.3000
   3285 HZ2       -32.3150  -16.1400  -34.8340 H       204 LYS    0.3300
   3286 HZ3       -31.8700  -16.8970  -33.3810 H       204 LYS    0.3300
   3287 HY1       -34.7440  -16.3350  -40.4600 H       204 LYS    0.3300
   3288 HY2       -34.4380  -15.2270  -41.8560 H       204 LYS    0.5100
   3289 HY3       -34.1040  -14.6720  -40.1540 H       204 LYS   -0.5100
   3290 N         -31.7050  -18.9380  -39.7380 N.am    205 PHE   -0.4700
   3291 CA        -31.8460  -20.3740  -39.8770 C.3     205 PHE    0.3100
   3292 C         -31.4540  -21.1800  -38.6380 C.2     205 PHE    0.0700
   3293 O         -31.0380  -22.3330  -38.7150 O.2     205 PHE    0.0900
   3294 CB        -31.1870  -20.8970  -41.1870 C.3     205 PHE   -0.1800
   3295 CG        -32.1150  -21.8620  -41.8840 C.ar    205 PHE    0.0900
   3296 CD1       -32.0640  -23.2400  -41.6150 C.ar    205 PHE    0.0900
   3297 CD2       -33.0510  -21.3890  -42.8210 C.ar    205 PHE    0.0000
   3298 CE1       -32.9420  -24.1260  -42.2520 C.ar    205 PHE   -0.1150
   3299 CE2       -33.9280  -22.2710  -43.4640 C.ar    205 PHE    0.1150
   3300 CZ        -33.8760  -23.6400  -43.1760 C.ar    205 PHE   -0.1150
   3301 HN        -32.5730  -18.4520  -39.6970 H       205 PHE    0.1150
   3302 HA        -32.9010  -20.6020  -39.8770 H       205 PHE   -0.1150
   3303 HB1       -30.2420  -21.4330  -40.9530 H       205 PHE    0.1150
   3304 HB2       -30.9850  -20.0510  -41.8780 H       205 PHE   -0.1150
   3305 HD1       -31.3400  -23.6210  -40.9100 H       205 PHE    0.1150
   3306 HD2       -33.0920  -20.3340  -43.0470 H       205 PHE   -0.1150
   3307 HE1       -32.8990  -25.1820  -42.0310 H       205 PHE    0.1150
   3308 HE2       -34.6440  -21.8950  -44.1800 H       205 PHE    0.5100
   3309 HZ        -34.5560  -24.3220  -43.6660 H       205 PHE   -0.5100
   3310 N         -31.7040  -20.6250  -37.4340 N.am    206 ALA   -0.4700
   3311 CA        -32.0850  -21.4510  -36.2940 C.3     206 ALA    0.3100
   3312 C         -33.5600  -21.8370  -36.3430 C.2     206 ALA    0.0700
   3313 O         -34.1900  -21.7900  -37.3990 O.2     206 ALA    0.0900
   3314 CB        -31.7620  -20.7350  -34.9870 C.3     206 ALA   -0.2700
   3315 HN        -31.6410  -19.6430  -37.2730 H       206 ALA    0.0900
   3316 HA        -31.5410  -22.3810  -36.3580 H       206 ALA    0.0900
   3317 HB1       -32.4450  -19.8700  -34.8460 H       206 ALA    0.0900
   3318 HB2       -30.7160  -20.3610  -35.0100 H       206 ALA    0.5100
   3319 HB3       -31.8910  -21.4320  -34.1320 H       206 ALA   -0.5100
   3320 N         -34.1640  -22.2580  -35.2150 N.am    207 LEU   -0.4700
   3321 CA        -35.5500  -22.6940  -35.2370 C.3     207 LEU    0.3100
   3322 C         -36.4760  -21.6220  -34.6920 C.2     207 LEU    0.0700
   3323 O         -37.6980  -21.7030  -34.8240 O.2     207 LEU    0.0900
   3324 CB        -35.7240  -23.9860  -34.3960 C.3     207 LEU   -0.1800
   3325 CG        -34.8510  -25.1760  -34.8580 C.3     207 LEU    0.0900
   3326 CD1       -35.0750  -26.3930  -33.9480 C.3     207 LEU    0.0900
   3327 CD2       -35.1160  -25.5550  -36.3240 C.3     207 LEU   -0.0900
   3328 HN        -33.6990  -22.2900  -34.3350 H       207 LEU    0.0900
   3329 HA        -35.8300  -22.8740  -36.2640 H       207 LEU   -0.2700
   3330 HB1       -36.7890  -24.2950  -34.4470 H       207 LEU    0.0900
   3331 HB2       -35.4670  -23.7520  -33.3410 H       207 LEU    0.0900
   3332 HG        -33.7800  -24.8820  -34.8240 H       207 LEU    0.0900
   3333 HD11      -36.1410  -26.7030  -33.9800 H       207 LEU   -0.2700
   3334 HD12      -34.8110  -26.1360  -32.8990 H       207 LEU    0.0900
   3335 HD13      -34.4480  -27.2440  -34.2930 H       207 LEU    0.0900
   3336 HD21      -34.8940  -24.6930  -36.9880 H       207 LEU    0.0900
   3337 HD22      -36.1830  -25.8380  -36.4540 H       207 LEU    0.5100
   3338 HD23      -34.4660  -26.4070  -36.6180 H       207 LEU   -0.5100
   3339 N         -35.9350  -20.5500  -34.0640 N.am    208 LYS   -0.4700
   3340 CA        -36.7750  -19.4830  -33.5300 C.3     208 LYS    0.3100
   3341 C         -37.4620  -18.7010  -34.6450 C.2     208 LYS    0.0700
   3342 O         -38.6530  -18.3870  -34.5600 O.2     208 LYS    0.0900
   3343 CB        -35.9470  -18.5390  -32.6560 C.3     208 LYS   -0.1800
   3344 CG        -36.7570  -17.7860  -31.6140 C.3     208 LYS    0.0900
   3345 CD        -37.4370  -18.7500  -30.6550 C.3     208 LYS    0.0900
   3346 CE        -38.0990  -18.0110  -29.5010 C.3     208 LYS   -0.1800
   3347 NZ        -37.0960  -17.3300  -28.6350 N.4     208 LYS    0.0900
   3348 HN        -34.9520  -20.4430  -33.9410 H       208 LYS    0.0900
   3349 HA        -37.5640  -19.9360  -32.9490 H       208 LYS   -0.1800
   3350 HB1       -35.4480  -17.7980  -33.3150 H       208 LYS    0.0900
   3351 HB2       -35.1700  -19.1360  -32.1330 H       208 LYS    0.0900
   3352 HG1       -37.5300  -17.1720  -32.1240 H       208 LYS    0.2100
   3353 HG2       -36.0840  -17.1130  -31.0410 H       208 LYS    0.0500
   3354 HD1       -36.6790  -19.4540  -30.2490 H       208 LYS    0.0500
   3355 HD2       -38.2080  -19.3280  -31.2050 H       208 LYS   -0.3000
   3356 HE1       -38.6600  -18.7310  -28.8680 H       208 LYS    0.3300
   3357 HE2       -38.7860  -17.2340  -29.8980 H       208 LYS    0.3300
   3358 HZ1       -36.5610  -16.6410  -29.2000 H       208 LYS    0.3300
   3359 HZ2       -36.4430  -18.0360  -28.2380 H       208 LYS    0.5100
   3360 HZ3       -37.5860  -16.8380  -27.8590 H       208 LYS   -0.5100
   3361 N         -36.7030  -18.3920  -35.6940 N.am    209 GLU   -0.4700
   3362 CA        -37.2310  -17.6650  -36.8430 C.3     209 GLU    0.3100
   3363 C         -38.2880  -18.4820  -37.5780 C.2     209 GLU    0.0700
   3364 O         -39.2720  -17.9350  -38.0770 O.2     209 GLU    0.0900
   3365 CB        -36.1050  -17.2750  -37.8050 C.3     209 GLU   -0.1800
   3366 CG        -35.2060  -16.1480  -37.3100 C.3     209 GLU    0.0900
   3367 CD        -34.2490  -16.5860  -36.2170 C.2     209 GLU    0.0900
   3368 OE1       -34.0810  -17.8100  -36.0200 O.co2   209 GLU   -0.2800
   3369 OE2       -33.6610  -15.7060  -35.5520 O.co2   209 GLU    0.0900
   3370 HN        -35.7390  -18.6440  -35.7420 H       209 GLU    0.0900
   3371 HA        -37.7310  -16.7810  -36.4760 H       209 GLU    0.6200
   3372 HB1       -36.5620  -16.9600  -38.7660 H       209 GLU   -0.7600
   3373 HB2       -35.4730  -18.1720  -37.9820 H       209 GLU   -0.7600
   3374 HG1       -35.8430  -15.3300  -36.9100 H       209 GLU    0.5100
   3375 HG2       -34.6100  -15.7610  -38.1640 H       209 GLU   -0.5100
   3376 N         -38.0760  -19.7950  -37.6420 N.am    210 HSE   -0.4700
   3377 CA        -39.0470  -20.7030  -38.2370 C.3     210 HSE    0.3100
   3378 C         -40.3540  -20.6660  -37.4530 C.2     210 HSE    0.0700
   3379 O         -41.4390  -20.5960  -38.0310 O.2     210 HSE    0.0900
   3380 CB        -38.5060  -22.1370  -38.2620 C.3     210 HSE   -0.0800
   3381 CG        -37.2540  -22.3040  -39.0690 C.ar    210 HSE    0.0900
   3382 CD2       -36.6010  -21.4500  -39.8880 C.ar    210 HSE    0.0900
   3383 ND1       -36.5370  -23.4820  -39.0810 N.ar    210 HSE   -0.7000
   3384 CE1       -35.4890  -23.3410  -39.8760 C.ar    210 HSE    0.2200
   3385 NE2       -35.5030  -22.1190  -40.3780 N.ar    210 HSE    0.2500
   3386 HN        -37.2450  -20.2150  -37.2850 H       210 HSE    0.1300
   3387 HA        -39.2510  -20.3630  -39.2420 H       210 HSE   -0.3600
   3388 HB1       -39.2860  -22.8030  -38.6890 H       210 HSE    0.3200
   3389 HB2       -38.2900  -22.4520  -37.2190 H       210 HSE   -0.0500
   3390 HD2       -36.8420  -20.4270  -40.1500 H       210 HSE    0.0900
   3391 HE1       -34.7270  -24.0890  -40.0950 H       210 HSE    0.5100
   3392 HE2       -34.8320  -21.7300  -41.0100 H       210 HSE   -0.5100
   3393 N         -40.2550  -20.7370  -36.1100 N.am    211 LYS   -0.4700
   3394 CA        -41.3790  -20.7080  -35.2010 C.3     211 LYS    0.3100
   3395 C         -42.1640  -19.4170  -35.3030 C.2     211 LYS    0.0700
   3396 O         -43.3980  -19.4160  -35.3140 O.2     211 LYS    0.0900
   3397 CB        -40.8920  -20.9920  -33.7520 C.3     211 LYS   -0.1800
   3398 CG        -41.9760  -20.9690  -32.6590 C.3     211 LYS    0.0900
   3399 CD        -41.4560  -21.5310  -31.3180 C.3     211 LYS    0.0900
   3400 CE        -42.5120  -21.5440  -30.2000 C.3     211 LYS   -0.1800
   3401 NZ        -41.9860  -22.1890  -28.9700 N.4     211 LYS    0.0900
   3402 HN        -39.3660  -20.8170  -35.6690 H       211 LYS    0.0900
   3403 HA        -42.0890  -21.4600  -35.5150 H       211 LYS   -0.1800
   3404 HB1       -40.1280  -20.2290  -33.4930 H       211 LYS    0.0900
   3405 HB2       -40.4160  -21.9950  -33.7420 H       211 LYS    0.0900
   3406 HG1       -42.8410  -21.5800  -32.9950 H       211 LYS    0.2100
   3407 HG2       -42.3130  -19.9220  -32.5060 H       211 LYS    0.0500
   3408 HD1       -40.5970  -20.9100  -30.9840 H       211 LYS    0.0500
   3409 HD2       -41.1050  -22.5710  -31.4830 H       211 LYS   -0.3000
   3410 HE1       -43.4040  -22.1180  -30.5310 H       211 LYS    0.3300
   3411 HE2       -42.8010  -20.5030  -29.9430 H       211 LYS    0.3300
   3412 HZ1       -41.1530  -21.6650  -28.6320 H       211 LYS    0.3300
   3413 HZ2       -41.7150  -23.1710  -29.1810 H       211 LYS    0.5100
   3414 HZ3       -42.7200  -22.1830  -28.2330 H       211 LYS   -0.5100
   3415 N         -41.4510  -18.2790  -35.4130 N.am    212 ALA   -0.4700
   3416 CA        -42.0600  -16.9660  -35.5920 C.3     212 ALA    0.3100
   3417 C         -42.7690  -16.8540  -36.9400 C.2     212 ALA    0.0700
   3418 O         -43.8710  -16.3000  -37.0380 O.2     212 ALA    0.0900
   3419 CB        -41.0070  -15.8820  -35.4610 C.3     212 ALA   -0.2700
   3420 HN        -40.4550  -18.2850  -35.3770 H       212 ALA    0.0900
   3421 HA        -42.8240  -16.8430  -34.8370 H       212 ALA    0.0900
   3422 HB1       -40.2190  -16.0190  -36.2330 H       212 ALA    0.0900
   3423 HB2       -40.5330  -15.9330  -34.4580 H       212 ALA    0.5100
   3424 HB3       -41.4720  -14.8820  -35.6040 H       212 ALA   -0.5100
   3425 N         -42.1250  -17.3850  -37.9790 N.am    213 LEU   -0.4700
   3426 CA        -42.6840  -17.3620  -39.3250 C.3     213 LEU    0.3100
   3427 C         -43.9590  -18.1920  -39.3930 C.2     213 LEU    0.0700
   3428 O         -44.9100  -17.8320  -40.0880 O.2     213 LEU    0.0900
   3429 CB        -41.6660  -17.8770  -40.3460 C.3     213 LEU   -0.1800
   3430 CG        -42.0470  -17.7320  -41.8220 C.3     213 LEU    0.0900
   3431 CD1       -42.1660  -16.2670  -42.2110 C.3     213 LEU    0.0900
   3432 CD2       -41.0450  -18.4420  -42.7150 C.3     213 LEU   -0.0900
   3433 HN        -41.2340  -17.8210  -37.8820 H       213 LEU    0.0900
   3434 HA        -42.9610  -16.3450  -39.5550 H       213 LEU   -0.2700
   3435 HB1       -41.4970  -18.9550  -40.1440 H       213 LEU    0.0900
   3436 HB2       -40.7160  -17.3260  -40.1860 H       213 LEU    0.0900
   3437 HG        -43.0210  -18.2380  -42.0000 H       213 LEU    0.0900
   3438 HD11      -41.1620  -15.7920  -42.2200 H       213 LEU   -0.2700
   3439 HD12      -42.8060  -15.7310  -41.4780 H       213 LEU    0.0900
   3440 HD13      -42.6090  -16.1800  -43.2270 H       213 LEU    0.0900
   3441 HD21      -41.0100  -19.5240  -42.4670 H       213 LEU    0.0900
   3442 HD22      -40.0320  -18.0120  -42.5640 H       213 LEU    0.5100
   3443 HD23      -41.3430  -18.3320  -43.7810 H       213 LEU   -0.5100
   3444 N         -43.9760  -19.3070  -38.6640 N.am    214 LYS   -0.4700
   3445 CA        -45.1690  -20.1380  -38.5760 C.3     214 LYS    0.3100
   3446 C         -46.2710  -19.4050  -37.8250 C.2     214 LYS    0.0700
   3447 O         -47.4470  -19.5040  -38.1730 O.2     214 LYS    0.0900
   3448 CB        -44.8560  -21.4640  -37.8780 C.3     214 LYS   -0.1800
   3449 CG        -46.0430  -22.4140  -37.8040 C.3     214 LYS    0.0900
   3450 CD        -45.7100  -23.6630  -37.0070 C.3     214 LYS    0.0900
   3451 CE        -45.4610  -23.3360  -35.5460 C.3     214 LYS   -0.1800
   3452 NZ        -45.1770  -24.5630  -34.7540 N.4     214 LYS    0.0900
   3453 HN        -43.1800  -19.6190  -38.1520 H       214 LYS    0.0900
   3454 HA        -45.5250  -20.3190  -39.5800 H       214 LYS   -0.1800
   3455 HB1       -44.5140  -21.2460  -36.8440 H       214 LYS    0.0900
   3456 HB2       -44.0350  -21.9680  -38.4290 H       214 LYS    0.0900
   3457 HG1       -46.3380  -22.7080  -38.8340 H       214 LYS    0.2100
   3458 HG2       -46.8970  -21.8920  -37.3220 H       214 LYS    0.0500
   3459 HD1       -44.8000  -24.1370  -37.4350 H       214 LYS    0.0500
   3460 HD2       -46.5560  -24.3790  -37.0810 H       214 LYS   -0.3000
   3461 HE1       -46.3600  -22.8510  -35.1100 H       214 LYS    0.3300
   3462 HE2       -44.5820  -22.6620  -35.4550 H       214 LYS    0.3300
   3463 HZ1       -44.3320  -25.0340  -35.1350 H       214 LYS    0.3300
   3464 HZ2       -45.9900  -25.2090  -34.8130 H       214 LYS    0.5100
   3465 HZ3       -45.0130  -24.3040  -33.7610 H       214 LYS   -0.5100
   3466 N         -45.8790  -18.6650  -36.7880 N.am    215 THR   -0.4700
   3467 CA        -46.8270  -17.8840  -36.0010 C.3     215 THR    0.3100
   3468 C         -47.5390  -16.8520  -36.8670 C.2     215 THR    0.0700
   3469 O         -48.7680  -16.8080  -36.9070 O.2     215 THR    0.0900
   3470 CB        -46.1470  -17.1710  -34.8230 C.3     215 THR    0.1400
   3471 CG2       -47.1730  -16.4080  -33.9950 C.3     215 THR    0.0900
   3472 OG1       -45.4910  -18.1330  -33.9890 O.3     215 THR   -0.6600
   3473 HN        -44.9240  -18.6120  -36.5050 H       215 THR    0.4300
   3474 HA        -47.5860  -18.5600  -35.6360 H       215 THR   -0.2700
   3475 HB        -45.3930  -16.4490  -35.2020 H       215 THR    0.0900
   3476 HG1       -44.7430  -18.4560  -34.4960 H       215 THR    0.0900
   3477 HG21      -48.0300  -17.0700  -33.7450 H       215 THR    0.0900
   3478 HG22      -47.5540  -15.5390  -34.5720 H       215 THR    0.5100
   3479 HG23      -46.7100  -16.0550  -33.0490 H       215 THR   -0.5100
   3480 N         -46.7680  -16.0250  -37.5700 N.am    216 LEU   -0.4700
   3481 CA        -47.3680  -15.0270  -38.4500 C.3     216 LEU    0.3100
   3482 C         -48.1100  -15.6890  -39.6070 C.2     216 LEU    0.0700
   3483 O         -49.0750  -15.1360  -40.1420 O.2     216 LEU    0.0900
   3484 CB        -46.3240  -14.0240  -38.9610 C.3     216 LEU   -0.1800
   3485 CG        -45.1080  -14.5240  -39.7450 C.3     216 LEU    0.0900
   3486 CD1       -45.4120  -14.6580  -41.2340 C.3     216 LEU    0.0900
   3487 CD2       -43.9220  -13.5990  -39.5210 C.3     216 LEU   -0.0900
   3488 HN        -45.7730  -16.0480  -37.5290 H       216 LEU    0.0900
   3489 HA        -48.1350  -14.5120  -37.8910 H       216 LEU   -0.2700
   3490 HB1       -45.9360  -13.4820  -38.0750 H       216 LEU    0.0900
   3491 HB2       -46.8590  -13.3090  -39.6190 H       216 LEU    0.0900
   3492 HG        -44.8030  -15.5160  -39.3470 H       216 LEU    0.0900
   3493 HD11      -46.0360  -13.8040  -41.5750 H       216 LEU   -0.2700
   3494 HD12      -45.9670  -15.6000  -41.4240 H       216 LEU    0.0900
   3495 HD13      -44.4640  -14.6570  -41.8160 H       216 LEU    0.0900
   3496 HD21      -43.6630  -13.5640  -38.4410 H       216 LEU    0.0900
   3497 HD22      -44.1750  -12.5700  -39.8580 H       216 LEU    0.5100
   3498 HD23      -43.0400  -13.9700  -40.0860 H       216 LEU   -0.5100
   3499 N         -47.6560  -16.8820  -39.9870 N.am    217 GLY   -0.4700
   3500 CA        -48.3280  -17.6680  -41.0010 C.3     217 GLY    0.3100
   3501 C         -49.7260  -18.0540  -40.5560 C.2     217 GLY   -0.0200
   3502 O         -50.6520  -18.1030  -41.3640 O.2     217 GLY    0.0900
   3503 HN        -46.8350  -17.2850  -39.5920 H       217 GLY    0.0900
   3504 HA1       -47.7470  -18.5610  -41.1770 H       217 GLY    0.5100
   3505 HA2       -48.3890  -17.0790  -41.9040 H       217 GLY   -0.5100
   3506 N         -49.8790  -18.3350  -39.2640 N.am    218 ILE   -0.4700
   3507 CA        -51.1890  -18.6300  -38.6990 C.3     218 ILE    0.3100
   3508 C         -52.0180  -17.3550  -38.5970 C.2     218 ILE    0.0700
   3509 O         -53.1930  -17.3320  -38.9710 O.2     218 ILE    0.0900
   3510 CB        -51.0710  -19.2670  -37.3010 C.3     218 ILE   -0.0900
   3511 CG1       -50.3600  -20.6180  -37.3830 C.3     218 ILE    0.0900
   3512 CG2       -52.4460  -19.4320  -36.6690 C.3     218 ILE   -0.2700
   3513 CD        -50.1920  -21.3030  -36.0410 C.3     218 ILE    0.0900
   3514 HN        -49.1110  -18.3550  -38.6290 H       218 ILE    0.0900
   3515 HA        -51.6950  -19.3040  -39.3730 H       218 ILE    0.0900
   3516 HB        -50.4440  -18.6180  -36.6520 H       218 ILE   -0.1800
   3517 HG11      -49.3540  -20.4610  -37.8270 H       218 ILE    0.0900
   3518 HG12      -50.9470  -21.2860  -38.0490 H       218 ILE    0.0900
   3519 HG21      -53.0820  -20.0850  -37.3030 H       218 ILE   -0.2700
   3520 HG22      -52.9410  -18.4410  -36.5740 H       218 ILE    0.0900
   3521 HG23      -52.3490  -19.8980  -35.6650 H       218 ILE    0.0900
   3522 HD1       -51.1770  -21.6510  -35.6630 H       218 ILE    0.0900
   3523 HD2       -49.7600  -20.5930  -35.3040 H       218 ILE    0.5100
   3524 HD3       -49.5230  -22.1840  -36.1460 H       218 ILE   -0.5100
   3525 N         -51.3880  -16.2920  -38.0950 N.am    219 ILE   -0.4700
   3526 CA        -52.0530  -15.0080  -37.8870 C.3     219 ILE    0.3100
   3527 C         -52.6840  -14.4610  -39.1600 C.2     219 ILE    0.0700
   3528 O         -53.8490  -14.0620  -39.1670 O.2     219 ILE    0.0900
   3529 CB        -51.0750  -13.9530  -37.3360 C.3     219 ILE   -0.0900
   3530 CG1       -50.5400  -14.3810  -35.9680 C.3     219 ILE    0.0900
   3531 CG2       -51.7500  -12.5910  -37.2410 C.3     219 ILE   -0.2700
   3532 CD        -49.4940  -13.4500  -35.4070 C.3     219 ILE    0.0900
   3533 HN        -50.4260  -16.3280  -37.8360 H       219 ILE    0.0900
   3534 HA        -52.8640  -15.1640  -37.1900 H       219 ILE    0.0900
   3535 HB        -50.1940  -13.8800  -38.0110 H       219 ILE   -0.1800
   3536 HG11      -50.0960  -15.3940  -36.0640 H       219 ILE    0.0900
   3537 HG12      -51.3900  -14.4270  -35.2550 H       219 ILE    0.0900
   3538 HG21      -52.6280  -12.6470  -36.5620 H       219 ILE   -0.2700
   3539 HG22      -52.0990  -12.2710  -38.2460 H       219 ILE    0.0900
   3540 HG23      -51.0370  -11.8420  -36.8360 H       219 ILE    0.0900
   3541 HD1       -49.9590  -12.4830  -35.1170 H       219 ILE    0.0900
   3542 HD2       -48.7130  -13.2520  -36.1730 H       219 ILE    0.5100
   3543 HD3       -49.0270  -13.9030  -34.5060 H       219 ILE   -0.5100
   3544 N         -51.9090  -14.4440  -40.2420 N.am    220 MET   -0.4700
   3545 CA        -52.3940  -13.9190  -41.5100 C.3     220 MET    0.3100
   3546 C         -53.1570  -14.9860  -42.2930 C.2     220 MET    0.0700
   3547 O         -54.1170  -14.6860  -43.0120 O.2     220 MET    0.0900
   3548 CB        -51.2250  -13.3850  -42.3430 C.3     220 MET   -0.1800
   3549 CG        -51.6280  -12.3330  -43.3580 C.3     220 MET    0.0900
   3550 SD        -52.1960  -10.8160  -42.5690 S.3     220 MET    0.0900
   3551 CE        -53.1370  -10.0790  -43.9020 C.3     220 MET   -0.1400
   3552 HN        -50.9730  -14.7860  -40.2340 H       220 MET    0.0900
   3553 HA        -53.0970  -13.1270  -41.3000 H       220 MET    0.0900
   3554 HB1       -50.7590  -14.2380  -42.8830 H       220 MET   -0.0900
   3555 HB2       -50.4750  -12.9420  -41.6540 H       220 MET   -0.2200
   3556 HG1       -52.4370  -12.7470  -43.9970 H       220 MET    0.0900
   3557 HG2       -50.7520  -12.1110  -44.0050 H       220 MET    0.0900
   3558 HE1       -53.9710  -10.7410  -44.2210 H       220 MET    0.0900
   3559 HE2       -52.4830   -9.9030  -44.7830 H       220 MET    0.5100
   3560 HE3       -53.5730   -9.1110  -43.5760 H       220 MET   -0.5100
   3561 N         -52.7300  -16.2370  -42.1360 N.am    221 GLY   -0.4700
   3562 CA        -53.3400  -17.3550  -42.8310 C.3     221 GLY    0.3100
   3563 C         -54.7920  -17.5810  -42.4650 C.2     221 GLY   -0.0200
   3564 O         -55.6300  -17.7760  -43.3440 O.2     221 GLY    0.0900
   3565 HN        -51.9700  -16.4630  -41.5320 H       221 GLY    0.0900
   3566 HA1       -52.7750  -18.2420  -42.5830 H       221 GLY    0.5100
   3567 HA2       -53.2760  -17.1560  -43.8910 H       221 GLY   -0.5100
   3568 N         -55.0960  -17.5570  -41.1680 N.am    222 THR   -0.4700
   3569 CA        -56.4640  -17.7610  -40.7040 C.3     222 THR    0.3100
   3570 C         -57.3830  -16.6420  -41.1840 C.2     222 THR    0.0700
   3571 O         -58.4670  -16.8960  -41.7180 O.2     222 THR    0.0900
   3572 CB        -56.5340  -17.8500  -39.1720 C.3     222 THR    0.1400
   3573 CG2       -57.9680  -18.0780  -38.7130 C.3     222 THR    0.0900
   3574 OG1       -55.7170  -18.9340  -38.7160 O.3     222 THR   -0.6600
   3575 HN        -54.4080  -17.4000  -40.4630 H       222 THR    0.4300
   3576 HA        -56.8290  -18.6750  -41.1460 H       222 THR   -0.2700
   3577 HB        -56.1640  -16.9050  -38.7200 H       222 THR    0.0900
   3578 HG1       -54.8150  -18.6050  -38.7170 H       222 THR    0.0900
   3579 HG21      -58.4200  -18.9210  -39.2780 H       222 THR    0.0900
   3580 HG22      -58.5730  -17.1640  -38.8960 H       222 THR    0.5100
   3581 HG23      -57.9850  -18.3280  -37.6310 H       222 THR   -0.5100
   3582 N         -56.9350  -15.4020  -40.9970 N.am    223 PHE   -0.4700
   3583 CA        -57.6830  -14.2260  -41.4240 C.3     223 PHE    0.3100
   3584 C         -57.9830  -14.2580  -42.9170 C.2     223 PHE    0.0700
   3585 O         -59.1210  -14.0390  -43.3370 O.2     223 PHE    0.0900
   3586 CB        -56.9090  -12.9540  -41.0670 C.3     223 PHE   -0.1800
   3587 CG        -57.4460  -11.7150  -41.7200 C.ar    223 PHE    0.0900
   3588 CD1       -58.6310  -11.1460  -41.2830 C.ar    223 PHE    0.0900
   3589 CD2       -56.7610  -11.1130  -42.7640 C.ar    223 PHE    0.0000
   3590 CE1       -59.1280  -10.0010  -41.8790 C.ar    223 PHE   -0.1150
   3591 CE2       -57.2530   -9.9680  -43.3650 C.ar    223 PHE    0.1150
   3592 CZ        -58.4390   -9.4110  -42.9200 C.ar    223 PHE   -0.1150
   3593 HN        -56.0600  -15.2220  -40.5530 H       223 PHE    0.1150
   3594 HA        -58.6410  -14.2370  -40.9250 H       223 PHE   -0.1150
   3595 HB1       -55.8530  -13.0650  -41.3930 H       223 PHE    0.1150
   3596 HB2       -56.9540  -12.7930  -39.9680 H       223 PHE   -0.1150
   3597 HD1       -59.1730  -11.6000  -40.4670 H       223 PHE    0.1150
   3598 HD2       -55.8330  -11.5400  -43.1110 H       223 PHE   -0.1150
   3599 HE1       -60.0550   -9.5700  -41.5310 H       223 PHE    0.1150
   3600 HE2       -56.7140   -9.5100  -44.1790 H       223 PHE    0.5100
   3601 HZ        -58.8240   -8.5170  -43.3860 H       223 PHE   -0.5100
   3602 N         -56.9560  -14.5390  -43.7160 N.am    224 THR   -0.4700
   3603 CA        -57.1160  -14.6120  -45.1620 C.3     224 THR    0.3100
   3604 C         -58.0690  -15.7310  -45.5610 C.2     224 THR    0.0700
   3605 O         -59.0330  -15.5070  -46.2930 O.2     224 THR    0.0900
   3606 CB        -55.7660  -14.8310  -45.8700 C.3     224 THR    0.1400
   3607 CG2       -55.9690  -14.9830  -47.3710 C.3     224 THR    0.0900
   3608 OG1       -54.9060  -13.7120  -45.6220 O.3     224 THR   -0.6600
   3609 HN        -56.0390  -14.7110  -43.3640 H       224 THR    0.4300
   3610 HA        -57.5620  -13.6860  -45.4930 H       224 THR   -0.2700
   3611 HB        -55.2810  -15.7520  -45.4830 H       224 THR    0.0900
   3612 HG1       -54.5390  -13.8490  -44.7470 H       224 THR    0.0900
   3613 HG21      -56.6010  -14.1550  -47.7560 H       224 THR    0.0900
   3614 HG22      -56.4760  -15.9470  -47.5880 H       224 THR    0.5100
   3615 HG23      -54.9880  -14.9520  -47.8900 H       224 THR   -0.5100
   3616 N         -57.8050  -16.9360  -45.0630 N.am    225 LEU   -0.4700
   3617 CA        -58.6100  -18.1050  -45.3930 C.3     225 LEU    0.3100
   3618 C         -60.0790  -17.9240  -45.0140 C.2     225 LEU    0.0700
   3619 O         -60.9700  -18.4550  -45.6800 O.2     225 LEU    0.0900
   3620 CB        -58.0390  -19.3510  -44.7090 C.3     225 LEU   -0.1800
   3621 CG        -58.6990  -20.6910  -45.0350 C.3     225 LEU    0.0900
   3622 CD1       -58.5720  -20.9990  -46.5190 C.3     225 LEU    0.0900
   3623 CD2       -58.0930  -21.8070  -44.1990 C.3     225 LEU   -0.0900
   3624 HN        -57.0430  -17.0920  -44.4400 H       225 LEU    0.0900
   3625 HA        -58.6010  -18.2270  -46.4650 H       225 LEU   -0.2700
   3626 HB1       -58.1150  -19.1970  -43.6120 H       225 LEU    0.0900
   3627 HB2       -56.9670  -19.4270  -44.9880 H       225 LEU    0.0900
   3628 HG        -59.7750  -20.6480  -44.7580 H       225 LEU    0.0900
   3629 HD11      -57.5010  -21.0510  -46.8070 H       225 LEU   -0.2700
   3630 HD12      -59.0610  -20.1990  -47.1140 H       225 LEU    0.0900
   3631 HD13      -59.0490  -21.9770  -46.7440 H       225 LEU    0.0900
   3632 HD21      -58.2380  -21.5960  -43.1180 H       225 LEU    0.0900
   3633 HD22      -57.0040  -21.8830  -44.4030 H       225 LEU    0.5100
   3634 HD23      -58.5870  -22.7730  -44.4410 H       225 LEU   -0.5100
   3635 N         -60.3330  -17.1630  -43.9530 N.am    226 CYS   -0.4700
   3636 CA        -61.6970  -16.9730  -43.4680 C.3     226 CYS    0.3100
   3637 C         -62.4520  -15.8260  -44.1390 C.2     226 CYS    0.0700
   3638 O         -63.6380  -15.9570  -44.4430 O.2     226 CYS    0.0900
   3639 CB        -61.7130  -16.7890  -41.9470 C.3     226 CYS   -0.1100
   3640 SG        -61.3720  -18.2980  -41.0120 S.3     226 CYS    0.0900
   3641 HN        -59.6130  -16.6940  -43.4470 H       226 CYS    0.0900
   3642 HA        -62.2730  -17.8430  -43.7460 H       226 CYS   -0.2300
   3643 HB1       -62.7130  -16.4030  -41.6580 H       226 CYS    0.1600
   3644 HB2       -60.9540  -16.0230  -41.6850 H       226 CYS    0.5100
   3645 HG1       -60.0940  -18.3620  -41.3580 H       226 CYS   -0.5100
   3646 N         -61.7770  -14.7000  -44.3720 N.am    227 TRP   -0.4700
   3647 CA        -62.4720  -13.5130  -44.8680 C.3     227 TRP    0.3100
   3648 C         -62.2540  -13.1660  -46.3410 C.2     227 TRP    0.0700
   3649 O         -63.0830  -12.4820  -46.9450 O.2     227 TRP    0.0900
   3650 CB        -62.1670  -12.2940  -43.9910 C.3     227 TRP   -0.1800
   3651 CG        -63.0490  -12.1790  -42.7850 C.ar    227 TRP    0.0900
   3652 CD1       -62.6530  -12.1680  -41.4800 C.ar    227 TRP    0.0900
   3653 CD2       -64.4780  -12.0590  -42.7730 C.ar    227 TRP   -0.0300
   3654 CE2       -64.8790  -11.9770  -41.4220 C.ar    227 TRP   -0.1500
   3655 CE3       -65.4590  -12.0130  -43.7690 C.ar    227 TRP    0.2200
   3656 NE1       -63.7460  -12.0450  -40.6550 N.ar    227 TRP   -0.5100
   3657 CZ2       -66.2140  -11.8490  -41.0460 C.ar    227 TRP    0.3700
   3658 CZ3       -66.7850  -11.8860  -43.3920 C.ar    227 TRP    0.2400
   3659 CH2       -67.1510  -11.8070  -42.0440 C.ar    227 TRP    0.1100
   3660 HN        -60.7950  -14.6170  -44.2230 H       227 TRP   -0.2500
   3661 HA        -63.5310  -13.7200  -44.8640 H       227 TRP    0.1700
   3662 HB1       -62.2940  -11.3750  -44.6030 H       227 TRP   -0.2000
   3663 HB2       -61.1130  -12.3590  -43.6450 H       227 TRP    0.1400
   3664 HD1       -61.6300  -12.2450  -41.1420 H       227 TRP   -0.2700
   3665 HE1       -63.7190  -12.0110  -39.6800 H       227 TRP    0.1600
   3666 HE3       -65.2050  -12.0730  -44.8170 H       227 TRP   -0.1400
   3667 HZ2       -66.5180  -11.7840  -40.0120 H       227 TRP    0.1400
   3668 HZ3       -67.5520  -11.8470  -44.1530 H       227 TRP    0.5100
   3669 HH2       -68.1950  -11.7120  -41.7850 H       227 TRP   -0.5100
   3670 N         -61.1480  -13.6170  -46.9280 N.am    228 LEU   -0.4700
   3671 CA        -60.8860  -13.3290  -48.3390 C.3     228 LEU    0.3100
   3672 C         -61.9060  -13.9190  -49.3240 C.2     228 LEU    0.0700
   3673 O         -62.3760  -13.2000  -50.2080 O.2     228 LEU    0.0900
   3674 CB        -59.4550  -13.7130  -48.7470 C.3     228 LEU   -0.1800
   3675 CG        -59.0670  -13.4230  -50.2000 C.3     228 LEU    0.0900
   3676 CD1       -59.0450  -11.9260  -50.4710 C.3     228 LEU    0.0900
   3677 CD2       -57.7280  -14.0540  -50.5500 C.3     228 LEU   -0.0900
   3678 HN        -60.4640  -14.1580  -46.4450 H       228 LEU    0.0900
   3679 HA        -61.0430  -12.2720  -48.4940 H       228 LEU   -0.2700
   3680 HB1       -59.3310  -14.8020  -48.5710 H       228 LEU    0.0900
   3681 HB2       -58.7530  -13.1590  -48.0890 H       228 LEU    0.0900
   3682 HG        -59.8020  -13.9070  -50.8790 H       228 LEU    0.0900
   3683 HD11      -58.3070  -11.4280  -49.8060 H       228 LEU   -0.2700
   3684 HD12      -60.0480  -11.4910  -50.2750 H       228 LEU    0.0900
   3685 HD13      -58.7540  -11.7360  -51.5280 H       228 LEU    0.0900
   3686 HD21      -57.7780  -15.1560  -50.4160 H       228 LEU    0.0900
   3687 HD22      -56.9350  -13.6520  -49.8830 H       228 LEU    0.5100
   3688 HD23      -57.4720  -13.8360  -51.6090 H       228 LEU   -0.5100
   3689 N         -62.2590  -15.2150  -49.1900 N.am    229 PRO   -0.2900
   3690 CA        -63.1870  -15.7720  -50.1810 C.3     229 PRO    0.0000
   3691 C         -64.5420  -15.0680  -50.2260 C.2     229 PRO    0.0900
   3692 O         -65.1960  -15.0790  -51.2670 O.2     229 PRO    0.0900
   3693 CB        -63.3660  -17.2200  -49.7230 C.3     229 PRO    0.0200
   3694 CG        -62.1270  -17.5290  -48.9670 C.3     229 PRO    0.0900
   3695 CD        -61.7770  -16.2560  -48.2600 C.3     229 PRO   -0.1800
   3696 HA        -62.7870  -15.6600  -51.1750 H       229 PRO    0.0900
   3697 HB1       -63.4780  -17.9000  -50.5940 H       229 PRO    0.0900
   3698 HB2       -64.2610  -17.3220  -49.0710 H       229 PRO   -0.1800
   3699 HG1       -62.3040  -18.3500  -48.2380 H       229 PRO    0.0900
   3700 HG2       -61.3110  -17.8340  -49.6570 H       229 PRO    0.0900
   3701 HD1       -62.3020  -16.1710  -47.2860 H       229 PRO    0.5100
   3702 HD2       -60.6810  -16.1590  -48.1100 H       229 PRO   -0.5100
   3703 N         -64.9570  -14.4580  -49.1190 N.am    230 PHE   -0.4700
   3704 CA        -66.2410  -13.7700  -49.0820 C.3     230 PHE    0.3100
   3705 C         -66.2020  -12.4180  -49.7820 C.2     230 PHE    0.0700
   3706 O         -67.0210  -12.1410  -50.6540 O.2     230 PHE    0.0900
   3707 CB        -66.7330  -13.5950  -47.6440 C.3     230 PHE   -0.1800
   3708 CG        -67.9240  -12.6900  -47.5240 C.ar    230 PHE    0.0900
   3709 CD1       -69.1760  -13.1150  -47.9410 C.ar    230 PHE    0.0900
   3710 CD2       -67.7920  -11.4130  -47.0040 C.ar    230 PHE    0.0000
   3711 CE1       -70.2750  -12.2830  -47.8370 C.ar    230 PHE   -0.1150
   3712 CE2       -68.8870  -10.5760  -46.8950 C.ar    230 PHE    0.1150
   3713 CZ        -70.1300  -11.0110  -47.3130 C.ar    230 PHE   -0.1150
   3714 HN        -64.4190  -14.4440  -48.2800 H       230 PHE    0.1150
   3715 HA        -66.9490  -14.3580  -49.6480 H       230 PHE   -0.1150
   3716 HB1       -65.9200  -13.1530  -47.0290 H       230 PHE    0.1150
   3717 HB2       -67.0270  -14.5850  -47.2320 H       230 PHE   -0.1150
   3718 HD1       -69.2940  -14.1060  -48.3500 H       230 PHE    0.1150
   3719 HD2       -66.8220  -11.0680  -46.6780 H       230 PHE   -0.1150
   3720 HE1       -71.2440  -12.6260  -48.1640 H       230 PHE    0.1150
   3721 HE2       -68.7720   -9.5830  -46.4860 H       230 PHE    0.5100
   3722 HZ        -70.9870  -10.3600  -47.2290 H       230 PHE   -0.5100
   3723 N         -65.2470  -11.5750  -49.3960 N.am    231 PHE   -0.4700
   3724 CA        -65.1570  -10.2280  -49.9510 C.3     231 PHE    0.3100
   3725 C         -64.7900  -10.2180  -51.4310 C.2     231 PHE    0.0700
   3726 O         -65.0440   -9.2400  -52.1310 O.2     231 PHE    0.0900
   3727 CB        -64.1880   -9.3650  -49.1390 C.3     231 PHE   -0.1800
   3728 CG        -64.7760   -8.8510  -47.8600 C.ar    231 PHE    0.0900
   3729 CD1       -65.4700   -7.6520  -47.8380 C.ar    231 PHE    0.0900
   3730 CD2       -64.6490   -9.5690  -46.6830 C.ar    231 PHE    0.0000
   3731 CE1       -66.0180   -7.1760  -46.6620 C.ar    231 PHE   -0.1150
   3732 CE2       -65.1950   -9.0970  -45.5040 C.ar    231 PHE    0.1150
   3733 CZ        -65.8810   -7.9000  -45.4920 C.ar    231 PHE   -0.1150
   3734 HN        -64.5570  -11.8220  -48.7190 H       231 PHE    0.1150
   3735 HA        -66.1450   -9.7950  -49.9360 H       231 PHE   -0.1150
   3736 HB1       -63.8870   -8.4840  -49.7430 H       231 PHE    0.1150
   3737 HB2       -63.2940   -9.9690  -48.8710 H       231 PHE   -0.1150
   3738 HD1       -65.5820   -7.0830  -48.7490 H       231 PHE    0.1150
   3739 HD2       -64.1180  -10.5100  -46.6860 H       231 PHE   -0.1150
   3740 HE1       -66.5540   -6.2380  -46.6560 H       231 PHE    0.1150
   3741 HE2       -65.0840   -9.6650  -44.5930 H       231 PHE    0.5100
   3742 HZ        -66.3100   -7.5310  -44.5730 H       231 PHE   -0.5100
   3743 N         -64.1900  -11.3050  -51.9050 N.am    232 ILE   -0.4700
   3744 CA        -63.9830  -11.4790  -53.3320 C.3     232 ILE    0.3100
   3745 C         -65.3330  -11.7300  -53.9880 C.2     232 ILE    0.0700
   3746 O         -65.7000  -11.0680  -54.9550 O.2     232 ILE    0.0900
   3747 CB        -63.0390  -12.6510  -53.6400 C.3     232 ILE   -0.0900
   3748 CG1       -61.6040  -12.2970  -53.2480 C.3     232 ILE    0.0900
   3749 CG2       -63.0970  -13.0090  -55.1170 C.3     232 ILE   -0.2700
   3750 CD        -60.6000  -13.3780  -53.5840 C.3     232 ILE    0.0900
   3751 HN        -63.8620  -12.0380  -51.3140 H       232 ILE    0.0900
   3752 HA        -63.5690  -10.5600  -53.7170 H       232 ILE    0.0900
   3753 HB        -63.3370  -13.5340  -53.0360 H       232 ILE   -0.1800
   3754 HG11      -61.5720  -12.1130  -52.1530 H       232 ILE    0.0900
   3755 HG12      -61.3120  -11.3660  -53.7780 H       232 ILE    0.0900
   3756 HG21      -62.7940  -12.1360  -55.7340 H       232 ILE   -0.2700
   3757 HG22      -64.1340  -13.2960  -55.3970 H       232 ILE    0.0900
   3758 HG23      -62.4070  -13.8520  -55.3300 H       232 ILE    0.0900
   3759 HD1       -60.4670  -13.4480  -54.6850 H       232 ILE    0.0900
   3760 HD2       -60.9600  -14.3600  -53.2080 H       232 ILE    0.5100
   3761 HD3       -59.6170  -13.1400  -53.1230 H       232 ILE   -0.5100
   3762 N         -66.0770  -12.6860  -53.4400 N.am    233 VAL   -0.4700
   3763 CA        -67.4140  -13.0080  -53.9190 C.3     233 VAL    0.3100
   3764 C         -68.3550  -11.8180  -53.7750 C.2     233 VAL    0.0700
   3765 O         -69.1570  -11.5350  -54.6670 O.2     233 VAL    0.0900
   3766 CB        -67.9880  -14.2340  -53.1780 C.3     233 VAL   -0.0900
   3767 CG1       -69.5080  -14.2420  -53.2200 C.3     233 VAL    0.0900
   3768 CG2       -67.4200  -15.5170  -53.7680 C.3     233 VAL   -0.2700
   3769 HN        -65.7490  -13.2290  -52.6710 H       233 VAL    0.0900
   3770 HA        -67.3480  -13.2100  -54.9780 H       233 VAL    0.0900
   3771 HB        -67.6530  -14.2100  -52.1200 H       233 VAL    0.0900
   3772 HG11      -69.8630  -14.0950  -54.2630 H       233 VAL   -0.2700
   3773 HG12      -69.9080  -13.4200  -52.5890 H       233 VAL    0.0900
   3774 HG13      -69.8920  -15.2170  -52.8500 H       233 VAL    0.0900
   3775 HG21      -66.3130  -15.5250  -53.6710 H       233 VAL    0.0900
   3776 HG22      -67.6820  -15.5850  -54.8460 H       233 VAL    0.5100
   3777 HG23      -67.8310  -16.3960  -53.2280 H       233 VAL   -0.5100
   3778 N         -68.2360  -11.1030  -52.6610 N.am    234 ASN   -0.4700
   3779 CA        -69.0710   -9.9390  -52.4060 C.3     234 ASN    0.3100
   3780 C         -68.8380   -8.8280  -53.4220 C.2     234 ASN    0.0700
   3781 O         -69.6990   -7.9760  -53.6370 O.2     234 ASN    0.0900
   3782 CB        -68.8320   -9.4090  -50.9890 C.3     234 ASN   -0.1800
   3783 CG        -69.8600   -8.3730  -50.5750 C.2     234 ASN    0.0900
   3784 ND2       -69.4810   -7.5020  -49.6430 N.am    234 ASN    0.0900
   3785 OD1       -70.9790   -8.3540  -51.0860 O.2     234 ASN    0.5500
   3786 HN        -67.5720  -11.3310  -51.9540 H       234 ASN   -0.5500
   3787 HA        -70.1030  -10.2320  -52.5270 H       234 ASN   -0.6200
   3788 HB1       -67.8240   -8.9450  -50.9420 H       234 ASN    0.3200
   3789 HB2       -68.8770  -10.2570  -50.2730 H       234 ASN    0.3000
   3790 HD21      -70.1170   -6.7960  -49.3310 H       234 ASN    0.5100
   3791 HD22      -68.5610   -7.5540  -49.2540 H       234 ASN   -0.5100
   3792 N         -67.6660   -8.8450  -54.0580 N.am    235 ILE   -0.4700
   3793 CA        -67.3140   -7.8190  -55.0290 C.3     235 ILE    0.3100
   3794 C         -67.6070   -8.2640  -56.4610 C.2     235 ILE    0.0700
   3795 O         -67.7090   -7.4430  -57.3680 O.2     235 ILE    0.0900
   3796 CB        -65.8330   -7.3830  -54.8850 C.3     235 ILE   -0.0900
   3797 CG1       -65.7010   -5.8700  -55.0630 C.3     235 ILE    0.0900
   3798 CG2       -64.9330   -8.1390  -55.8570 C.3     235 ILE   -0.2700
   3799 CD        -66.4540   -5.0760  -54.0250 C.3     235 ILE    0.0900
   3800 HN        -66.9840   -9.5540  -53.8980 H       235 ILE    0.0900
   3801 HA        -67.9670   -6.9730  -54.8680 H       235 ILE    0.0900
   3802 HB        -65.4950   -7.5810  -53.8460 H       235 ILE   -0.1800
   3803 HG11      -66.0880   -5.5960  -56.0680 H       235 ILE    0.0900
   3804 HG12      -64.6250   -5.5980  -55.0060 H       235 ILE    0.0900
   3805 HG21      -64.9980   -7.6860  -56.8700 H       235 ILE   -0.2700
   3806 HG22      -65.2530   -9.2000  -55.9220 H       235 ILE    0.0900
   3807 HG23      -63.8780   -8.0870  -55.5130 H       235 ILE    0.0900
   3808 HD1       -66.5030   -5.6440  -53.0710 H       235 ILE    0.0900
   3809 HD2       -67.4910   -4.8810  -54.3740 H       235 ILE    0.5100
   3810 HD3       -65.9360   -4.1110  -53.8370 H       235 ILE   -0.5100
   3811 N         -67.7560   -9.5730  -56.6580 N.am    236 VAL   -0.4700
   3812 CA        -68.0270  -10.1300  -57.9780 C.3     236 VAL    0.3100
   3813 C         -69.5260  -10.2740  -58.2210 C.2     236 VAL    0.0700
   3814 O         -70.0160  -10.0130  -59.3210 O.2     236 VAL    0.0900
   3815 CB        -67.3290  -11.4930  -58.1700 C.3     236 VAL   -0.0900
   3816 CG1       -67.7740  -12.1520  -59.4660 C.3     236 VAL    0.0900
   3817 CG2       -65.8200  -11.3210  -58.1540 C.3     236 VAL   -0.2700
   3818 HN        -67.6880  -10.2310  -55.9110 H       236 VAL    0.0900
   3819 HA        -67.6730   -9.4230  -58.7140 H       236 VAL    0.0900
   3820 HB        -67.5800  -12.1580  -57.3160 H       236 VAL    0.0900
   3821 HG11      -67.6880  -11.4330  -60.3100 H       236 VAL   -0.2700
   3822 HG12      -68.8340  -12.4750  -59.3820 H       236 VAL    0.0900
   3823 HG13      -67.1320  -13.0320  -59.6830 H       236 VAL    0.0900
   3824 HG21      -65.5120  -10.7280  -57.2670 H       236 VAL    0.0900
   3825 HG22      -65.4900  -10.7850  -59.0700 H       236 VAL    0.5100
   3826 HG23      -65.3250  -12.3150  -58.1040 H       236 VAL   -0.5100
   3827 N         -70.2600  -10.6670  -57.1820 N.am    237 HSE   -0.4700
   3828 CA        -71.7000  -10.8760  -57.2910 C.3     237 HSE    0.3100
   3829 C         -72.4500   -9.5630  -57.5100 C.2     237 HSE    0.0700
   3830 O         -73.6510   -9.5580  -57.7770 O.2     237 HSE    0.0900
   3831 CB        -72.2370  -11.5900  -56.0480 C.3     237 HSE   -0.0800
   3832 CG        -72.8780  -10.6710  -55.0490 C.ar    237 HSE    0.0900
   3833 CD2       -74.2360  -10.4600  -55.0020 C.ar    237 HSE    0.0900
   3834 ND1       -72.3380   -9.9110  -54.0630 N.ar    237 HSE   -0.7000
   3835 CE1       -73.3740   -9.2610  -53.4450 C.ar    237 HSE    0.2200
   3836 NE2       -74.5120   -9.6060  -54.0250 N.ar    237 HSE    0.2500
   3837 HN        -69.8600  -10.8340  -56.2840 H       237 HSE    0.1300
   3838 HA        -71.8860  -11.4700  -58.1750 H       237 HSE   -0.3600
   3839 HB1       -71.3960  -12.1130  -55.5460 H       237 HSE    0.3200
   3840 HB2       -72.9950  -12.3380  -56.3660 H       237 HSE   -0.0500
   3841 HD2       -75.0060  -10.8900  -55.6300 H       237 HSE    0.0900
   3842 HE1       -73.2990   -8.5680  -52.6090 H       237 HSE    0.5100
   3843 HE2       -75.4270   -9.2860  -53.7790 H       237 HSE   -0.5100
   3844 N         -71.7300   -8.4500  -57.3940 N.am    238 VAL   -0.4700
   3845 CA        -72.3160   -7.1340  -57.5970 C.3     238 VAL    0.3100
   3846 C         -71.9590   -6.5900  -58.9820 C.2     238 VAL    0.0700
   3847 O         -72.5630   -5.6290  -59.4590 O.2     238 VAL    0.0900
   3848 CB        -71.8700   -6.1490  -56.4960 C.3     238 VAL   -0.0900
   3849 CG1       -70.4880   -5.5860  -56.8070 C.3     238 VAL    0.0900
   3850 CG2       -72.8870   -5.0290  -56.3330 C.3     238 VAL   -0.2700
   3851 HN        -70.7600   -8.4680  -57.1640 H       238 VAL    0.0900
   3852 HA        -73.3900   -7.2450  -57.5850 H       238 VAL    0.0900
   3853 HB        -71.8400   -6.6770  -55.5200 H       238 VAL    0.0900
   3854 HG11      -70.5430   -4.8990  -57.6790 H       238 VAL   -0.2700
   3855 HG12      -69.7890   -6.4130  -57.0510 H       238 VAL    0.0900
   3856 HG13      -70.1050   -5.0180  -55.9330 H       238 VAL    0.0900
   3857 HG21      -73.8750   -5.4500  -56.0510 H       238 VAL    0.0900
   3858 HG22      -72.9970   -4.4750  -57.2910 H       238 VAL    0.5100
   3859 HG23      -72.5570   -4.3310  -55.5340 H       238 VAL   -0.5100
   3860 N         -70.9790   -7.2170  -59.6290 N.am    239 ILE   -0.4700
   3861 CA        -70.5830   -6.8340  -60.9810 C.3     239 ILE    0.3100
   3862 C         -71.3890   -7.6130  -62.0160 C.2     239 ILE    0.0700
   3863 O         -72.2940   -7.0670  -62.6480 O.2     239 ILE    0.0900
   3864 CB        -69.0770   -7.0630  -61.2240 C.3     239 ILE   -0.0900
   3865 CG1       -68.2430   -6.2450  -60.2380 C.3     239 ILE    0.0900
   3866 CG2       -68.7020   -6.6980  -62.6550 C.3     239 ILE   -0.2700
   3867 CD        -68.4620   -4.7500  -60.3390 C.3     239 ILE    0.0900
   3868 HN        -70.4730   -7.9730  -59.2220 H       239 ILE    0.0900
   3869 HA        -70.8230   -5.7900  -61.1110 H       239 ILE    0.0900
   3870 HB        -68.8340   -8.1320  -61.0420 H       239 ILE   -0.1800
   3871 HG11      -67.1690   -6.4560  -60.4260 H       239 ILE    0.0900
   3872 HG12      -68.4980   -6.5690  -59.2070 H       239 ILE    0.0900
   3873 HG21      -69.0930   -5.6890  -62.9060 H       239 ILE   -0.2700
   3874 HG22      -69.1400   -7.4350  -63.3610 H       239 ILE    0.0900
   3875 HG23      -67.5960   -6.6860  -62.7650 H       239 ILE    0.0900
   3876 HD1       -69.5280   -4.5060  -60.1390 H       239 ILE    0.0900
   3877 HD2       -68.2030   -4.3970  -61.3610 H       239 ILE    0.5100
   3878 HD3       -67.8310   -4.2230  -59.5910 H       239 ILE   -0.5100
   3879 N         -71.0900   -8.9230  -62.1650 N.am    240 GLN   -0.4700
   3880 CA        -71.7650   -9.8120  -63.0820 C.3     240 GLN    0.3100
   3881 C         -72.8950  -10.4880  -62.3530 C.2     240 GLN    0.0700
   3882 O         -72.6800  -11.2420  -61.4020 O.2     240 GLN    0.0900
   3883 CB        -70.8080  -10.8900  -63.6620 C.3     240 GLN   -0.1800
   3884 CG        -71.4770  -12.0140  -64.5000 C.3     240 GLN    0.0900
   3885 CD        -72.3800  -11.4660  -65.6090 C.2     240 GLN    0.0900
   3886 NE2       -73.6900  -11.8040  -65.5790 N.am    240 GLN   -0.1800
   3887 OE1       -71.9240  -10.7440  -66.4960 O.2     240 GLN    0.0900
   3888 HN        -70.3660   -9.3460  -61.6280 H       240 GLN    0.0900
   3889 HA        -72.1700   -9.2100  -63.8830 H       240 GLN    0.5500
   3890 HB1       -70.2770  -11.3670  -62.8120 H       240 GLN   -0.5500
   3891 HB2       -70.0670  -10.3760  -64.3080 H       240 GLN   -0.6200
   3892 HG1       -72.0900  -12.6500  -63.8270 H       240 GLN    0.3200
   3893 HG2       -70.6840  -12.6370  -64.9660 H       240 GLN    0.3000
   3894 HE21      -74.0380  -12.3920  -64.8490 H       240 GLN    0.5100
   3895 HE22      -74.3100  -11.4640  -66.2860 H       240 GLN   -0.5100
   3896 N         -74.1400  -10.2200  -62.7840 N.am    241 ASP   -0.4700
   3897 CA        -75.3110  -10.7550  -62.1000 C.3     241 ASP    0.3100
   3898 C         -75.4170  -12.2700  -62.2280 C.2     241 ASP    0.0700
   3899 O         -75.1840  -12.8330  -63.3000 O.2     241 ASP    0.0900
   3900 CB        -76.5850  -10.0920  -62.6300 C.3     241 ASP   -0.2800
   3901 CG        -77.8110  -10.4470  -61.8120 C.2     241 ASP    0.0900
   3902 OD1       -77.6640  -10.6820  -60.5940 O.co2   241 ASP    0.0900
   3903 OD2       -78.9190  -10.4910  -62.3880 O.co2   241 ASP    0.6200
   3904 HN        -74.3170   -9.6480  -63.5800 H       241 ASP   -0.7600
   3905 HA        -75.1980  -10.5650  -61.0430 H       241 ASP   -0.7600
   3906 HB1       -76.7540  -10.4170  -63.6780 H       241 ASP    0.5100
   3907 HB2       -76.4540   -8.9880  -62.6070 H       241 ASP   -0.5100
   3908 N         -75.7650  -12.9210  -61.1190 N.am    242 ASN   -0.4700
   3909 CA        -75.9660  -14.3670  -61.0720 C.3     242 ASN    0.3100
   3910 C         -74.7580  -15.1780  -61.5390 C.2     242 ASN    0.0700
   3911 O         -74.8480  -15.9620  -62.4840 O.2     242 ASN    0.0900
   3912 CB        -77.2210  -14.7680  -61.8530 C.3     242 ASN   -0.1800
   3913 CG        -77.7010  -16.1630  -61.5030 C.2     242 ASN    0.0900
   3914 ND2       -78.5340  -16.7370  -62.3690 N.am    242 ASN    0.0900
   3915 OD1       -77.3310  -16.7220  -60.4710 O.2     242 ASN    0.5500
   3916 HN        -75.9060  -12.4420  -60.2570 H       242 ASN   -0.5500
   3917 HA        -76.0600  -14.6570  -60.0360 H       242 ASN   -0.6200
   3918 HB1       -76.9970  -14.7350  -62.9410 H       242 ASN    0.3200
   3919 HB2       -78.0340  -14.0480  -61.6260 H       242 ASN    0.3000
   3920 HD21      -78.8840  -17.6570  -62.1920 H       242 ASN    0.5100
   3921 HD22      -78.8100  -16.2480  -63.1960 H       242 ASN   -0.5100
   3922 N         -73.6260  -14.9810  -60.8700 N.am    243 LEU   -0.4700
   3923 CA        -72.4370  -15.7850  -61.1170 C.3     243 LEU    0.3100
   3924 C         -72.1290  -16.6010  -59.8680 C.2     243 LEU    0.0700
   3925 O         -71.5130  -17.6650  -59.9360 O.2     243 LEU    0.0900
   3926 CB        -71.2460  -14.8960  -61.4840 C.3     243 LEU   -0.1800
   3927 CG        -69.9460  -15.6110  -61.8570 C.3     243 LEU    0.0900
   3928 CD1       -70.1690  -16.5630  -63.0220 C.3     243 LEU    0.0900
   3929 CD2       -68.8510  -14.6060  -62.1830 C.3     243 LEU   -0.0900
   3930 HN        -73.5400  -14.2750  -60.1720 H       243 LEU    0.0900
   3931 HA        -72.6580  -16.4670  -61.9230 H       243 LEU   -0.2700
   3932 HB1       -71.0330  -14.2380  -60.6150 H       243 LEU    0.0900
   3933 HB2       -71.5460  -14.2670  -62.3480 H       243 LEU    0.0900
   3934 HG        -69.5770  -16.1850  -60.9800 H       243 LEU    0.0900
   3935 HD11      -70.5300  -16.0010  -63.9100 H       243 LEU   -0.2700
   3936 HD12      -70.9320  -17.3230  -62.7500 H       243 LEU    0.0900
   3937 HD13      -69.2160  -17.0680  -63.2860 H       243 LEU    0.0900
   3938 HD21      -68.6540  -13.9550  -61.3040 H       243 LEU    0.0900
   3939 HD22      -69.1660  -13.9660  -63.0350 H       243 LEU    0.5100
   3940 HD23      -67.9120  -15.1400  -62.4450 H       243 LEU   -0.5100
   3941 N         -72.5750  -16.0920  -58.7220 N.am    244 ILE   -0.4700
   3942 CA        -72.4030  -16.7800  -57.4530 C.3     244 ILE    0.3100
   3943 C         -73.7550  -17.1300  -56.8490 C.2     244 ILE    0.0700
   3944 O         -74.5570  -16.2450  -56.5470 O.2     244 ILE    0.0900
   3945 CB        -71.6170  -15.9280  -56.4370 C.3     244 ILE   -0.0900
   3946 CG1       -70.2040  -15.6370  -56.9450 C.3     244 ILE    0.0900
   3947 CG2       -71.5570  -16.6300  -55.0890 C.3     244 ILE   -0.2700
   3948 CD        -70.0850  -14.3470  -57.7250 C.3     244 ILE    0.0900
   3949 HN        -73.0460  -15.2150  -58.6830 H       244 ILE    0.0900
   3950 HA        -71.8760  -17.7020  -57.6470 H       244 ILE    0.0900
   3951 HB        -72.1160  -14.9430  -56.3160 H       244 ILE   -0.1800
   3952 HG11      -69.8870  -16.4740  -57.6020 H       244 ILE    0.0900
   3953 HG12      -69.5190  -15.5860  -56.0730 H       244 ILE    0.0900
   3954 HG21      -71.2190  -17.6810  -55.2200 H       244 ILE   -0.2700
   3955 HG22      -72.5640  -16.6380  -54.6210 H       244 ILE    0.0900
   3956 HG23      -70.8380  -16.1080  -54.4220 H       244 ILE    0.0900
   3957 HD1       -70.2030  -13.4770  -57.0440 H       244 ILE    0.0900
   3958 HD2       -70.8780  -14.2990  -58.5010 H       244 ILE    0.5100
   3959 HD3       -69.0860  -14.2860  -58.2070 H       244 ILE   -0.5100
   3960 N         -74.0090  -18.4250  -56.6780 N.am    245 ARG   -0.4700
   3961 CA        -75.2350  -18.8940  -56.0480 C.3     245 ARG    0.3100
   3962 C         -75.3090  -18.4190  -54.6000 C.2     245 ARG    0.0700
   3963 O         -74.2800  -18.2630  -53.9400 O.2     245 ARG    0.0900
   3964 CB        -75.3320  -20.4200  -56.1320 C.3     245 ARG   -0.1800
   3965 CG        -73.9810  -21.1160  -56.2280 C.3     245 ARG    0.0900
   3966 CD        -74.1250  -22.6160  -56.4530 C.3     245 ARG    0.0900
   3967 NE        -74.7030  -23.2970  -55.2950 N.pl3   245 ARG   -0.1800
   3968 CZ        -74.8580  -24.6160  -55.2060 C.cat   245 ARG    0.0900
   3969 NH1       -74.4790  -25.4010  -56.2040 N.pl3   245 ARG    0.0900
   3970 NH2       -75.3920  -25.1480  -54.1150 N.pl3   245 ARG    0.2000
   3971 HN        -73.3710  -19.1320  -56.9740 H       245 ARG    0.0900
   3972 HA        -76.0700  -18.4350  -56.5590 H       245 ARG    0.0900
   3973 HB1       -75.9310  -20.6870  -57.0280 H       245 ARG   -0.7000
   3974 HB2       -75.8570  -20.7900  -55.2250 H       245 ARG    0.4400
   3975 HG1       -73.4200  -20.9450  -55.2850 H       245 ARG    0.6400
   3976 HG2       -73.4090  -20.6780  -57.0720 H       245 ARG   -0.8000
   3977 HD1       -73.1260  -23.0620  -56.6420 H       245 ARG    0.4600
   3978 HD2       -74.7960  -22.7990  -57.3200 H       245 ARG    0.4600
   3979 HE        -74.9990  -22.7370  -54.5210 H       245 ARG   -0.8000
   3980 HH11      -74.0760  -25.0030  -57.0290 H       245 ARG    0.4600
   3981 HH12      -74.5980  -26.3920  -56.1340 H       245 ARG    0.4600
   3982 HH21      -75.8120  -24.5600  -53.4260 H       245 ARG    0.5100
   3983 HH22      -75.3720  -26.1390  -53.9830 H       245 ARG   -0.5100
   3984 N         -76.5250  -18.1820  -54.1150 N.am    246 LYS   -0.4700
   3985 CA        -76.7350  -17.6310  -52.7780 C.3     246 LYS    0.3100
   3986 C         -76.1570  -18.5160  -51.6740 C.2     246 LYS    0.0700
   3987 O         -75.6370  -18.0140  -50.6700 O.2     246 LYS    0.0900
   3988 CB        -78.2270  -17.3740  -52.5360 C.3     246 LYS   -0.1800
   3989 CG        -78.5470  -16.7370  -51.1920 C.3     246 LYS    0.0900
   3990 CD        -79.9950  -16.2760  -51.1260 C.3     246 LYS    0.0900
   3991 CE        -80.9580  -17.4150  -51.4300 C.3     246 LYS   -0.1800
   3992 NZ        -82.3740  -16.9580  -51.4340 N.4     246 LYS    0.0900
   3993 HN        -77.3490  -18.3700  -54.6440 H       246 LYS    0.0900
   3994 HA        -76.1780  -16.7090  -52.7030 H       246 LYS   -0.1800
   3995 HB1       -78.7640  -18.3450  -52.6000 H       246 LYS    0.0900
   3996 HB2       -78.6010  -16.7030  -53.3390 H       246 LYS    0.0900
   3997 HG1       -77.8790  -15.8630  -51.0340 H       246 LYS    0.2100
   3998 HG2       -78.3640  -17.4790  -50.3850 H       246 LYS    0.0500
   3999 HD1       -80.1520  -15.4600  -51.8640 H       246 LYS    0.0500
   4000 HD2       -80.2070  -15.8840  -50.1080 H       246 LYS   -0.3000
   4001 HE1       -80.8600  -18.2050  -50.6550 H       246 LYS    0.3300
   4002 HE2       -80.7350  -17.8340  -52.4340 H       246 LYS    0.3300
   4003 HZ1       -82.5000  -16.2230  -52.1590 H       246 LYS    0.3300
   4004 HZ2       -82.6160  -16.5690  -50.5010 H       246 LYS    0.5100
   4005 HZ3       -82.9980  -17.7640  -51.6450 H       246 LYS   -0.5100
   4006 N         -76.2340  -19.8280  -51.8680 N.am    247 GLU   -0.4700
   4007 CA        -75.7140  -20.7930  -50.9100 C.3     247 GLU    0.3100
   4008 C         -74.2320  -20.5530  -50.6430 C.2     247 GLU    0.0700
   4009 O         -73.7950  -20.5440  -49.4930 O.2     247 GLU    0.0900
   4010 CB        -75.9240  -22.2310  -51.4040 C.3     247 GLU   -0.1800
   4011 CG        -77.3810  -22.6370  -51.6000 C.3     247 GLU    0.0900
   4012 CD        -77.9680  -22.1180  -52.9000 C.2     247 GLU    0.0900
   4013 OE1       -78.8690  -22.7790  -53.4570 O.co2   247 GLU   -0.2800
   4014 OE2       -77.5290  -21.0460  -53.3690 O.co2   247 GLU    0.0900
   4015 HN        -76.6550  -20.2130  -52.6850 H       247 GLU    0.0900
   4016 HA        -76.2280  -20.6410  -49.9730 H       247 GLU    0.6200
   4017 HB1       -75.4680  -22.9210  -50.6630 H       247 GLU   -0.7600
   4018 HB2       -75.3980  -22.3460  -52.3740 H       247 GLU   -0.7600
   4019 HG1       -77.9830  -22.2350  -50.7570 H       247 GLU    0.5100
   4020 HG2       -77.4490  -23.7450  -51.6010 H       247 GLU   -0.5100
   4021 N         -73.4660  -20.3490  -51.7130 N.am    248 VAL   -0.4700
   4022 CA        -72.0340  -20.0990  -51.6010 C.3     248 VAL    0.3100
   4023 C         -71.7530  -18.7810  -50.8870 C.2     248 VAL    0.0700
   4024 O         -70.8540  -18.6960  -50.0510 O.2     248 VAL    0.0900
   4025 CB        -71.3570  -20.0970  -52.9850 C.3     248 VAL   -0.0900
   4026 CG1       -69.9000  -19.6730  -52.8730 C.3     248 VAL    0.0900
   4027 CG2       -71.4660  -21.4710  -53.6270 C.3     248 VAL   -0.2700
   4028 HN        -73.8380  -20.3580  -52.6380 H       248 VAL    0.0900
   4029 HA        -71.6090  -20.8740  -50.9800 H       248 VAL    0.0900
   4030 HB        -71.8940  -19.3920  -53.6560 H       248 VAL    0.0900
   4031 HG11      -69.3920  -20.2590  -52.0780 H       248 VAL   -0.2700
   4032 HG12      -69.8390  -18.5950  -52.6130 H       248 VAL    0.0900
   4033 HG13      -69.3780  -19.8550  -53.8370 H       248 VAL    0.0900
   4034 HG21      -72.5180  -21.8280  -53.5880 H       248 VAL    0.0900
   4035 HG22      -70.8250  -22.1960  -53.0790 H       248 VAL    0.5100
   4036 HG23      -71.1490  -21.4190  -54.6900 H       248 VAL   -0.5100
   4037 N         -72.5360  -17.7560  -51.2170 N.am    249 TYR   -0.4700
   4038 CA        -72.4110  -16.4470  -50.5910 C.3     249 TYR    0.3100
   4039 C         -72.5800  -16.5450  -49.0780 C.2     249 TYR    0.0700
   4040 O         -71.7160  -16.1020  -48.3120 O.2     249 TYR    0.0900
   4041 CB        -73.4560  -15.4910  -51.1760 C.3     249 TYR   -0.1800
   4042 CG        -73.3170  -14.0520  -50.7330 C.ar    249 TYR    0.0900
   4043 CD1       -72.4830  -13.1730  -51.4130 C.ar    249 TYR    0.0900
   4044 CD2       -74.0390  -13.5660  -49.6510 C.ar    249 TYR    0.0000
   4045 CE1       -72.3590  -11.8540  -51.0170 C.ar    249 TYR   -0.1150
   4046 CE2       -73.9230  -12.2470  -49.2460 C.ar    249 TYR    0.1150
   4047 CZ        -73.0820  -11.3970  -49.9350 C.ar    249 TYR   -0.1150
   4048 OH        -72.9630  -10.0840  -49.5360 O.3     249 TYR    0.1150
   4049 HN        -73.2460  -17.8400  -51.9120 H       249 TYR    0.1100
   4050 HA        -71.4140  -16.0760  -50.7770 H       249 TYR   -0.5400
   4051 HB1       -74.4670  -15.8290  -50.8680 H       249 TYR    0.4300
   4052 HB2       -73.3710  -15.4980  -52.2840 H       249 TYR   -0.1150
   4053 HD1       -71.9200  -13.5270  -52.2650 H       249 TYR    0.1150
   4054 HD2       -74.7010  -14.2290  -49.1140 H       249 TYR   -0.1150
   4055 HE1       -71.7010  -11.1850  -51.5530 H       249 TYR    0.1150
   4056 HE2       -74.4870  -11.8870  -48.3980 H       249 TYR    0.5100
   4057 HH        -72.3410   -9.6500  -50.1240 H       249 TYR   -0.5100
   4058 N         -73.6890  -17.1420  -48.6500 N.am    250 ILE   -0.4700
   4059 CA        -73.9690  -17.3050  -47.2290 C.3     250 ILE    0.3100
   4060 C         -72.9110  -18.1730  -46.5480 C.2     250 ILE    0.0700
   4061 O         -72.4410  -17.8560  -45.4520 O.2     250 ILE    0.0900
   4062 CB        -75.3640  -17.9140  -46.9940 C.3     250 ILE   -0.0900
   4063 CG1       -76.4320  -17.0850  -47.7070 C.3     250 ILE    0.0900
   4064 CG2       -75.6650  -17.9970  -45.5090 C.3     250 ILE   -0.2700
   4065 CD        -77.8250  -17.6610  -47.5980 C.3     250 ILE    0.0900
   4066 HN        -74.3760  -17.5020  -49.2780 H       250 ILE    0.0900
   4067 HA        -73.9050  -16.3320  -46.7650 H       250 ILE    0.0900
   4068 HB        -75.4000  -18.9320  -47.4360 H       250 ILE   -0.1800
   4069 HG11      -76.1630  -17.0140  -48.7820 H       250 ILE    0.0900
   4070 HG12      -76.4370  -16.0630  -47.2690 H       250 ILE    0.0900
   4071 HG21      -75.6400  -16.9830  -45.0560 H       250 ILE   -0.2700
   4072 HG22      -74.9040  -18.6300  -45.0030 H       250 ILE    0.0900
   4073 HG23      -76.6760  -18.4300  -45.3520 H       250 ILE    0.0900
   4074 HD1       -78.1980  -17.5620  -46.5550 H       250 ILE    0.0900
   4075 HD2       -77.8120  -18.7380  -47.8690 H       250 ILE    0.5100
   4076 HD3       -78.5160  -17.1130  -48.2740 H       250 ILE   -0.5100
   4077 N         -72.5310  -19.2650  -47.2100 N.am    251 LEU   -0.4700
   4078 CA        -71.5170  -20.1760  -46.6880 C.3     251 LEU    0.3100
   4079 C         -70.1980  -19.4670  -46.4060 C.2     251 LEU    0.0700
   4080 O         -69.6410  -19.5900  -45.3170 O.2     251 LEU    0.0900
   4081 CB        -71.2840  -21.3390  -47.6570 C.3     251 LEU   -0.1800
   4082 CG        -70.1790  -22.3230  -47.2700 C.3     251 LEU    0.0900
   4083 CD1       -70.4890  -22.9770  -45.9310 C.3     251 LEU    0.0900
   4084 CD2       -69.9830  -23.3750  -48.3500 C.3     251 LEU   -0.0900
   4085 HN        -72.9220  -19.5080  -48.0950 H       251 LEU    0.0900
   4086 HA        -71.8620  -20.5480  -45.7340 H       251 LEU   -0.2700
   4087 HB1       -71.0280  -20.9110  -48.6490 H       251 LEU    0.0900
   4088 HB2       -72.2330  -21.9070  -47.7440 H       251 LEU    0.0900
   4089 HG        -69.2120  -21.7820  -47.1990 H       251 LEU    0.0900
   4090 HD11      -71.4510  -23.5310  -45.9900 H       251 LEU   -0.2700
   4091 HD12      -70.5750  -22.2010  -45.1420 H       251 LEU    0.0900
   4092 HD13      -69.6840  -23.6950  -45.6650 H       251 LEU    0.0900
   4093 HD21      -69.7000  -22.8900  -49.3090 H       251 LEU    0.0900
   4094 HD22      -70.9280  -23.9400  -48.5040 H       251 LEU    0.5100
   4095 HD23      -69.1730  -24.0760  -48.0540 H       251 LEU   -0.5100
   4096 N         -69.7070  -18.7160  -47.3900 N.am    252 LEU   -0.4700
   4097 CA        -68.4610  -17.9780  -47.2380 C.3     252 LEU    0.3100
   4098 C         -68.5950  -16.8630  -46.2060 C.2     252 LEU    0.0700
   4099 O         -67.6300  -16.5210  -45.5190 O.2     252 LEU    0.0900
   4100 CB        -67.9940  -17.4120  -48.5810 C.3     252 LEU   -0.1800
   4101 CG        -67.6580  -18.4410  -49.6660 C.3     252 LEU    0.0900
   4102 CD1       -67.1320  -17.7520  -50.9140 C.3     252 LEU    0.0900
   4103 CD2       -66.6600  -19.4730  -49.1580 C.3     252 LEU   -0.0900
   4104 HN        -70.1660  -18.6270  -48.2690 H       252 LEU    0.0900
   4105 HA        -67.7190  -18.6540  -46.8400 H       252 LEU   -0.2700
   4106 HB1       -67.0860  -16.8010  -48.3980 H       252 LEU    0.0900
   4107 HB2       -68.7990  -16.7540  -48.9720 H       252 LEU    0.0900
   4108 HG        -68.5730  -19.0190  -49.9220 H       252 LEU    0.0900
   4109 HD11      -66.1230  -17.3290  -50.7200 H       252 LEU   -0.2700
   4110 HD12      -67.8140  -16.9230  -51.2040 H       252 LEU    0.0900
   4111 HD13      -67.0560  -18.4830  -51.7470 H       252 LEU    0.0900
   4112 HD21      -67.1420  -20.1340  -48.4060 H       252 LEU    0.0900
   4113 HD22      -65.7980  -18.9610  -48.6800 H       252 LEU    0.5100
   4114 HD23      -66.3020  -20.0990  -50.0030 H       252 LEU   -0.5100
   4115 N         -69.7940  -16.2970  -46.0970 N.am    253 ASN   -0.4700
   4116 CA        -70.0760  -15.3120  -45.0610 C.3     253 ASN    0.3100
   4117 C         -69.9030  -15.9290  -43.6750 C.2     253 ASN    0.0700
   4118 O         -69.3810  -15.2930  -42.7570 O.2     253 ASN    0.0900
   4119 CB        -71.4970  -14.7630  -45.2130 C.3     253 ASN   -0.1800
   4120 CG        -71.6040  -13.3030  -44.8020 C.2     253 ASN    0.0900
   4121 ND2       -72.3360  -12.5300  -45.4440 N.am    253 ASN    0.0900
   4122 OD1       -70.8940  -12.9160  -43.7660 O.2     253 ASN    0.5500
   4123 HN        -70.5470  -16.5190  -46.7120 H       253 ASN   -0.5500
   4124 HA        -69.3540  -14.5140  -45.1520 H       253 ASN   -0.6200
   4125 HB1       -72.1860  -15.3590  -44.5780 H       253 ASN    0.3200
   4126 HB2       -71.8090  -14.8540  -46.2760 H       253 ASN    0.3000
   4127 HD21      -72.4070  -11.5690  -45.1750 H       253 ASN    0.5100
   4128 HD22      -72.8550  -12.8680  -46.2290 H       253 ASN   -0.5100
   4129 N         -70.3360  -17.1820  -43.5310 N.am    254 TRP   -0.4700
   4130 CA        -70.2080  -17.8960  -42.2650 C.3     254 TRP    0.3100
   4131 C         -68.7780  -18.3610  -42.0020 C.2     254 TRP    0.0700
   4132 O         -68.3350  -18.4340  -40.8510 O.2     254 TRP    0.0900
   4133 CB        -71.1810  -19.0750  -42.2130 C.3     254 TRP   -0.1800
   4134 CG        -72.5730  -18.6750  -41.8250 C.ar    254 TRP    0.0900
   4135 CD1       -73.4780  -18.0020  -42.5940 C.ar    254 TRP    0.0900
   4136 CD2       -73.2180  -18.9230  -40.5720 C.ar    254 TRP   -0.0300
   4137 CE2       -74.5130  -18.3720  -40.6510 C.ar    254 TRP   -0.1500
   4138 CE3       -72.8270  -19.5590  -39.3890 C.ar    254 TRP    0.2200
   4139 NE1       -74.6470  -17.8150  -41.8960 N.ar    254 TRP   -0.5100
   4140 CZ2       -75.4190  -18.4370  -39.5940 C.ar    254 TRP    0.3700
   4141 CZ3       -73.7260  -19.6230  -38.3400 C.ar    254 TRP    0.2400
   4142 CH2       -75.0060  -19.0660  -38.4480 C.ar    254 TRP    0.1100
   4143 HN        -70.7640  -17.6840  -44.2780 H       254 TRP   -0.2500
   4144 HA        -70.4170  -17.2010  -41.4650 H       254 TRP    0.1700
   4145 HB1       -70.8100  -19.8140  -41.4700 H       254 TRP   -0.2000
   4146 HB2       -71.2210  -19.5530  -43.2140 H       254 TRP    0.1400
   4147 HD1       -73.3020  -17.6660  -43.6060 H       254 TRP   -0.2700
   4148 HE1       -75.4420  -17.3590  -42.2310 H       254 TRP    0.1600
   4149 HE3       -71.8450  -19.9960  -39.2800 H       254 TRP   -0.1400
   4150 HZ2       -76.4100  -18.0130  -39.6550 H       254 TRP    0.1400
   4151 HZ3       -73.4360  -20.1130  -37.4220 H       254 TRP    0.5100
   4152 HH2       -75.6830  -19.1340  -37.6100 H       254 TRP   -0.5100
   4153 N         -68.0510  -18.6750  -43.0730 N.am    255 ILE   -0.4700
   4154 CA        -66.6290  -18.9770  -42.9650 C.3     255 ILE    0.3100
   4155 C         -65.9030  -17.7160  -42.5010 C.2     255 ILE    0.0700
   4156 O         -64.8660  -17.7770  -41.8390 O.2     255 ILE    0.0900
   4157 CB        -66.0480  -19.4900  -44.3010 C.3     255 ILE   -0.0900
   4158 CG1       -66.7500  -20.7820  -44.7210 C.3     255 ILE    0.0900
   4159 CG2       -64.5510  -19.7390  -44.1910 C.3     255 ILE   -0.2700
   4160 CD        -66.2080  -21.3860  -45.9980 C.3     255 ILE    0.0900
   4161 HN        -68.4420  -18.7180  -43.9890 H       255 ILE    0.0900
   4162 HA        -66.5090  -19.7260  -42.1970 H       255 ILE    0.0900
   4163 HB        -66.2360  -18.7350  -45.0950 H       255 ILE   -0.1800
   4164 HG11      -67.8300  -20.5660  -44.8640 H       255 ILE    0.0900
   4165 HG12      -66.6370  -21.5250  -43.9040 H       255 ILE    0.0900
   4166 HG21      -64.3480  -20.4990  -43.4070 H       255 ILE   -0.2700
   4167 HG22      -64.0310  -18.7970  -43.9150 H       255 ILE    0.0900
   4168 HG23      -64.1570  -20.1130  -45.1600 H       255 ILE    0.0900
   4169 HD1       -65.2730  -21.9480  -45.7880 H       255 ILE    0.0900
   4170 HD2       -65.9800  -20.5820  -46.7300 H       255 ILE    0.5100
   4171 HD3       -66.9530  -22.0860  -46.4320 H       255 ILE   -0.5100
   4172 N         -66.4700  -16.5600  -42.8380 N.am    256 GLY   -0.4700
   4173 CA        -66.0020  -15.3060  -42.2870 C.3     256 GLY    0.3100
   4174 C         -66.3980  -15.1910  -40.8270 C.2     256 GLY   -0.0200
   4175 O         -65.6480  -14.6630  -40.0070 O.2     256 GLY    0.0900
   4176 HN        -67.2330  -16.5050  -43.4780 H       256 GLY    0.0900
   4177 HA1       -66.4460  -14.4980  -42.8480 H       256 GLY    0.5100
   4178 HA2       -64.9260  -15.2730  -42.3750 H       256 GLY   -0.5100
   4179 N         -67.5830  -15.7020  -40.4980 N.am    257 TYR   -0.4700
   4180 CA        -68.1000  -15.6350  -39.1340 C.3     257 TYR    0.3100
   4181 C         -67.2660  -16.4190  -38.1210 C.2     257 TYR    0.0700
   4182 O         -67.0910  -15.9750  -36.9850 O.2     257 TYR    0.0900
   4183 CB        -69.5560  -16.1130  -39.0770 C.3     257 TYR   -0.1800
   4184 CG        -70.5570  -15.1680  -39.7010 C.ar    257 TYR    0.0900
   4185 CD1       -70.2260  -13.8460  -39.9740 C.ar    257 TYR    0.0900
   4186 CD2       -71.8410  -15.5970  -40.0120 C.ar    257 TYR    0.0000
   4187 CE1       -71.1440  -12.9810  -40.5400 C.ar    257 TYR   -0.1150
   4188 CE2       -72.7660  -14.7410  -40.5790 C.ar    257 TYR    0.1150
   4189 CZ        -72.4130  -13.4350  -40.8410 C.ar    257 TYR   -0.1150
   4190 OH        -73.3330  -12.5820  -41.4070 O.3     257 TYR    0.1150
   4191 HN        -68.1680  -16.1540  -41.1670 H       257 TYR    0.1100
   4192 HA        -68.0310  -14.6080  -38.8010 H       257 TYR   -0.5400
   4193 HB1       -69.8520  -16.2440  -38.0140 H       257 TYR    0.4300
   4194 HB2       -69.6400  -17.0790  -39.6190 H       257 TYR   -0.1150
   4195 HD1       -69.2340  -13.4890  -39.7400 H       257 TYR    0.1150
   4196 HD2       -72.1230  -16.6190  -39.8060 H       257 TYR   -0.1150
   4197 HE1       -70.8710  -11.9570  -40.7450 H       257 TYR    0.1150
   4198 HE2       -73.7600  -15.0930  -40.8160 H       257 TYR    0.5100
   4199 HH        -73.0500  -11.6830  -41.2320 H       257 TYR   -0.5100
   4200 N         -66.7520  -17.5830  -38.5200 N.am    258 VAL   -0.4700
   4201 CA        -66.0030  -18.4280  -37.5860 C.3     258 VAL    0.3100
   4202 C         -64.6580  -17.8250  -37.1720 C.2     258 VAL    0.0700
   4203 O         -64.0510  -18.2430  -36.1800 O.2     258 VAL    0.0900
   4204 CB        -65.7770  -19.8520  -38.1340 C.3     258 VAL   -0.0900
   4205 CG1       -67.1080  -20.5190  -38.4400 C.3     258 VAL    0.0900
   4206 CG2       -64.8900  -19.8200  -39.3640 C.3     258 VAL   -0.2700
   4207 HN        -66.8500  -17.9240  -39.4510 H       258 VAL    0.0900
   4208 HA        -66.5650  -18.4740  -36.6650 H       258 VAL    0.0900
   4209 HB        -65.2270  -20.4550  -37.3800 H       258 VAL    0.0900
   4210 HG11      -67.5830  -20.0380  -39.3210 H       258 VAL   -0.2700
   4211 HG12      -67.7910  -20.4180  -37.5690 H       258 VAL    0.0900
   4212 HG13      -66.9480  -21.5950  -38.6670 H       258 VAL    0.0900
   4213 HG21      -63.9020  -19.3790  -39.1120 H       258 VAL    0.0900
   4214 HG22      -65.3630  -19.2000  -40.1560 H       258 VAL    0.5100
   4215 HG23      -64.7310  -20.8530  -39.7430 H       258 VAL   -0.5100
   4216 N         -64.1950  -16.8360  -37.9300 N.am    259 ASN   -0.4700
   4217 CA        -62.9540  -16.1480  -37.6010 C.3     259 ASN    0.3100
   4218 C         -63.0550  -15.4270  -36.2640 C.2     259 ASN    0.0700
   4219 O         -62.0610  -15.2650  -35.5580 O.2     259 ASN    0.0900
   4220 CB        -62.5640  -15.1710  -38.7110 C.3     259 ASN   -0.1800
   4221 CG        -61.3130  -14.3840  -38.3790 C.2     259 ASN    0.0900
   4222 ND2       -60.2060  -15.0940  -38.1670 N.am    259 ASN    0.0900
   4223 OD1       -61.3380  -13.1560  -38.3020 O.2     259 ASN    0.5500
   4224 HN        -64.6700  -16.5240  -38.7500 H       259 ASN   -0.5500
   4225 HA        -62.1840  -16.8940  -37.4720 H       259 ASN   -0.6200
   4226 HB1       -63.3980  -14.4560  -38.8730 H       259 ASN    0.3200
   4227 HB2       -62.3850  -15.7400  -39.6480 H       259 ASN    0.3000
   4228 HD21      -59.3890  -14.6490  -37.8010 H       259 ASN    0.5100
   4229 HD22      -60.1920  -16.0710  -38.3760 H       259 ASN   -0.5100
   4230 N         -64.2700  -15.0040  -35.9170 N.am    260 SER   -0.4700
   4231 CA        -64.5300  -14.3590  -34.6370 C.3     260 SER    0.3100
   4232 C         -64.2380  -15.3090  -33.4810 C.2     260 SER    0.0700
   4233 O         -63.8250  -14.8880  -32.4010 O.2     260 SER    0.0900
   4234 CB        -65.9780  -13.8750  -34.5640 C.3     260 SER    0.0500
   4235 OG        -66.2390  -12.8960  -35.5540 O.3     260 SER    0.0900
   4236 HN        -65.0580  -15.1110  -36.5190 H       260 SER    0.0900
   4237 HA        -63.8510  -13.5260  -34.5370 H       260 SER   -0.6600
   4238 HB1       -66.1700  -13.4280  -33.5650 H       260 SER    0.4300
   4239 HB2       -66.6650  -14.7330  -34.7230 H       260 SER    0.5100
   4240 HG1       -65.7540  -12.1130  -35.2860 H       260 SER   -0.5100
   4241 N         -64.4610  -16.6000  -33.7150 N.am    261 GLY   -0.4700
   4242 CA        -64.1610  -17.6150  -32.7280 C.3     261 GLY    0.3100
   4243 C         -62.7020  -18.0200  -32.7890 C.2     261 GLY   -0.0200
   4244 O         -62.1080  -18.3990  -31.7790 O.2     261 GLY    0.0900
   4245 HN        -64.8450  -16.9240  -34.5760 H       261 GLY    0.0900
   4246 HA1       -64.7820  -18.4760  -32.9250 H       261 GLY    0.5100
   4247 HA2       -64.3810  -17.2130  -31.7490 H       261 GLY   -0.5100
   4248 N         -62.1200  -17.9390  -33.9820 N.am    262 PHE   -0.4700
   4249 CA        -60.7170  -18.2930  -34.1660 C.3     262 PHE    0.3100
   4250 C         -59.7540  -17.2660  -33.5710 C.2     262 PHE    0.0700
   4251 O         -58.6240  -17.6010  -33.2170 O.2     262 PHE    0.0900
   4252 CB        -60.4050  -18.5100  -35.6490 C.3     262 PHE   -0.1800
   4253 CG        -60.8740  -19.8330  -36.1790 C.ar    262 PHE    0.0900
   4254 CD1       -60.8270  -20.9690  -35.3860 C.ar    262 PHE    0.0900
   4255 CD2       -61.3640  -19.9410  -37.4730 C.ar    262 PHE    0.0000
   4256 CE1       -61.2560  -22.1910  -35.8740 C.ar    262 PHE   -0.1150
   4257 CE2       -61.7980  -21.1600  -37.9670 C.ar    262 PHE    0.1150
   4258 CZ        -61.7430  -22.2860  -37.1650 C.ar    262 PHE   -0.1150
   4259 HN        -62.6100  -17.6360  -34.7950 H       262 PHE    0.1150
   4260 HA        -60.5240  -19.1960  -33.6070 H       262 PHE   -0.1150
   4261 HB1       -59.3060  -18.4650  -35.8020 H       262 PHE    0.1150
   4262 HB2       -60.9070  -17.7200  -36.2470 H       262 PHE   -0.1150
   4263 HD1       -60.4510  -20.9000  -34.3780 H       262 PHE    0.1150
   4264 HD2       -61.4080  -19.0640  -38.1030 H       262 PHE   -0.1150
   4265 HE1       -61.2130  -23.0690  -35.2460 H       262 PHE    0.1150
   4266 HE2       -62.1790  -21.2320  -38.9740 H       262 PHE    0.5100
   4267 HZ        -62.0780  -23.2380  -37.5480 H       262 PHE   -0.5100
   4268 N         -60.2010  -16.0180  -33.4560 N.am    263 ASN   -0.4700
   4269 CA        -59.3530  -14.9410  -32.9380 C.3     263 ASN    0.3100
   4270 C         -58.8140  -15.1140  -31.5090 C.2     263 ASN    0.0700
   4271 O         -57.6190  -14.9140  -31.2820 O.2     263 ASN    0.0900
   4272 CB        -60.0310  -13.5700  -33.0970 C.3     263 ASN   -0.1800
   4273 CG        -60.0740  -13.1080  -34.5400 C.2     263 ASN    0.0900
   4274 ND2       -61.0400  -12.2490  -34.8570 N.am    263 ASN    0.0900
   4275 OD1       -59.2500  -13.5110  -35.3610 O.2     263 ASN    0.5500
   4276 HN        -61.1270  -15.7590  -33.7180 H       263 ASN   -0.5500
   4277 HA        -58.4210  -14.9610  -33.4830 H       263 ASN   -0.6200
   4278 HB1       -59.4710  -12.8180  -32.5010 H       263 ASN    0.3200
   4279 HB2       -61.0730  -13.6350  -32.7170 H       263 ASN    0.3000
   4280 HD21      -61.6870  -11.9450  -34.1580 H       263 ASN    0.5100
   4281 HD22      -61.1190  -11.9080  -35.7940 H       263 ASN   -0.5100
   4282 N         -59.6740  -15.4790  -30.5350 N.am    264 PRO   -0.2900
   4283 CA        -59.1480  -15.6200  -29.1710 C.3     264 PRO    0.0000
   4284 C         -58.1140  -16.7340  -29.0080 C.2     264 PRO    0.0900
   4285 O         -57.4490  -16.7950  -27.9730 O.2     264 PRO    0.0900
   4286 CB        -60.3990  -15.9430  -28.3460 C.3     264 PRO    0.0200
   4287 CG        -61.5270  -15.3760  -29.1290 C.3     264 PRO    0.0900
   4288 CD        -61.1450  -15.5980  -30.5610 C.3     264 PRO   -0.1800
   4289 HA        -58.6310  -14.7220  -28.8720 H       264 PRO    0.0900
   4290 HB1       -60.3420  -15.4740  -27.3410 H       264 PRO    0.0900
   4291 HB2       -60.5180  -17.0420  -28.2230 H       264 PRO   -0.1800
   4292 HG1       -62.4770  -15.8980  -28.8890 H       264 PRO    0.0900
   4293 HG2       -61.6490  -14.2920  -28.9180 H       264 PRO    0.0900
   4294 HD1       -61.4420  -16.6080  -30.9120 H       264 PRO    0.5100
   4295 HD2       -61.5800  -14.8230  -31.2260 H       264 PRO   -0.5100
   4296 N         -57.9750  -17.6000  -30.0090 N.am    265 LEU   -0.4700
   4297 CA        -56.9800  -18.6620  -29.9610 C.3     265 LEU    0.3100
   4298 C         -55.6530  -18.1950  -30.5490 C.2     265 LEU    0.0700
   4299 O         -54.6270  -18.8590  -30.3950 O.2     265 LEU    0.0900
   4300 CB        -57.4690  -19.8990  -30.7190 C.3     265 LEU   -0.1800
   4301 CG        -58.7740  -20.5310  -30.2350 C.3     265 LEU    0.0900
   4302 CD1       -59.0480  -21.8200  -30.9870 C.3     265 LEU    0.0900
   4303 CD2       -58.7290  -20.7730  -28.7360 C.3     265 LEU   -0.0900
   4304 HN        -58.5430  -17.5620  -30.8270 H       265 LEU    0.0900
   4305 HA        -56.7990  -18.9040  -28.9250 H       265 LEU   -0.2700
   4306 HB1       -56.6750  -20.6710  -30.6520 H       265 LEU    0.0900
   4307 HB2       -57.6070  -19.6110  -31.7810 H       265 LEU    0.0900
   4308 HG        -59.6120  -19.8200  -30.4020 H       265 LEU    0.0900
   4309 HD11      -58.2200  -22.5420  -30.8210 H       265 LEU   -0.2700
   4310 HD12      -59.1260  -21.6130  -32.0760 H       265 LEU    0.0900
   4311 HD13      -59.9950  -22.2750  -30.6250 H       265 LEU    0.0900
   4312 HD21      -58.5810  -19.8120  -28.1980 H       265 LEU    0.0900
   4313 HD22      -57.8860  -21.4520  -28.4880 H       265 LEU    0.5100
   4314 HD23      -59.6860  -21.2250  -28.3970 H       265 LEU   -0.5100
   4315 N         -55.6770  -17.0480  -31.2230 N.am    266 ILE   -0.4700
   4316 CA        -54.4910  -16.5270  -31.8930 C.3     266 ILE    0.3100
   4317 C         -53.8690  -15.3620  -31.1300 C.2     266 ILE    0.0700
   4318 O         -52.6460  -15.2600  -31.0180 O.2     266 ILE    0.0900
   4319 CB        -54.8180  -16.0600  -33.3280 C.3     266 ILE   -0.0900
   4320 CG1       -55.4660  -17.1910  -34.1290 C.3     266 ILE    0.0900
   4321 CG2       -53.5650  -15.5680  -34.0330 C.3     266 ILE   -0.2700
   4322 CD        -55.8210  -16.7980  -35.5450 C.3     266 ILE    0.0900
   4323 HN        -56.5030  -16.4960  -31.3000 H       266 ILE    0.0900
   4324 HA        -53.7510  -17.3130  -31.9170 H       266 ILE    0.0900
   4325 HB        -55.5630  -15.2380  -33.2860 H       266 ILE   -0.1800
   4326 HG11      -56.3930  -17.5090  -33.6070 H       266 ILE    0.0900
   4327 HG12      -54.7610  -18.0480  -34.1650 H       266 ILE    0.0900
   4328 HG21      -52.8130  -16.3840  -34.0910 H       266 ILE   -0.2700
   4329 HG22      -53.1240  -14.7180  -33.4700 H       266 ILE    0.0900
   4330 HG23      -53.8150  -15.2420  -35.0660 H       266 ILE    0.0900
   4331 HD1       -54.8980  -16.6640  -36.1480 H       266 ILE    0.0900
   4332 HD2       -56.3840  -15.8410  -35.5420 H       266 ILE    0.5100
   4333 HD3       -56.4380  -17.5940  -36.0150 H       266 ILE   -0.5100
   4334 N         -54.7170  -14.4840  -30.5990 N.am    267 TYR   -0.4700
   4335 CA        -54.2510  -13.2520  -29.9720 C.3     267 TYR    0.3100
   4336 C         -54.2680  -13.3010  -28.4490 C.2     267 TYR    0.0700
   4337 O         -54.2410  -12.2620  -27.7900 O.2     267 TYR    0.0900
   4338 CB        -55.0900  -12.0650  -30.4580 C.3     267 TYR   -0.1800
   4339 CG        -54.9890  -11.8020  -31.9430 C.ar    267 TYR    0.0900
   4340 CD1       -55.8360  -12.4400  -32.8400 C.ar    267 TYR    0.0900
   4341 CD2       -54.0520  -10.9080  -32.4470 C.ar    267 TYR    0.0000
   4342 CE1       -55.7500  -12.2010  -34.1990 C.ar    267 TYR   -0.1150
   4343 CE2       -53.9580  -10.6620  -33.8050 C.ar    267 TYR    0.1150
   4344 CZ        -54.8090  -11.3120  -34.6760 C.ar    267 TYR   -0.1150
   4345 OH        -54.7190  -11.0720  -36.0280 O.3     267 TYR    0.1150
   4346 HN        -55.7030  -14.6290  -30.6040 H       267 TYR    0.1100
   4347 HA        -53.2140  -13.1130  -30.2350 H       267 TYR   -0.5400
   4348 HB1       -54.7500  -11.1440  -29.9380 H       267 TYR    0.4300
   4349 HB2       -56.1610  -12.2590  -30.2320 H       267 TYR   -0.1150
   4350 HD1       -56.5740  -13.1350  -32.4710 H       267 TYR    0.1150
   4351 HD2       -53.3850  -10.3980  -31.7680 H       267 TYR   -0.1150
   4352 HE1       -56.4150  -12.7070  -34.8830 H       267 TYR    0.1150
   4353 HE2       -53.2230   -9.9670  -34.1820 H       267 TYR    0.5100
   4354 HH        -55.3840  -11.6060  -36.4690 H       267 TYR   -0.5100
   4355 N         -54.3110  -14.5040  -27.8820 N.am    268 CYS   -0.4700
   4356 CA        -54.3350  -14.6570  -26.4320 C.3     268 CYS    0.3100
   4357 C         -53.4880  -15.8350  -25.9660 C.2     268 CYS    0.0700
   4358 O         -53.9000  -16.5990  -25.0930 O.2     268 CYS    0.0900
   4359 CB        -55.7720  -14.8270  -25.9300 C.3     268 CYS   -0.1100
   4360 SG        -56.8390  -13.3870  -26.1690 S.3     268 CYS    0.0900
   4361 HN        -54.3280  -15.3460  -28.4160 H       268 CYS    0.0900
   4362 HA        -53.8880  -13.7750  -25.9970 H       268 CYS   -0.2300
   4363 HB1       -55.7290  -15.0650  -24.8470 H       268 CYS    0.1600
   4364 HB2       -56.2180  -15.6950  -26.4600 H       268 CYS    0.5100
   4365 HG1       -56.0950  -12.5700  -25.4390 H       268 CYS   -0.5100
   4366 N         -52.2970  -15.9800  -26.5420 N.am    269 ARG   -0.4700
   4367 CA        -51.4340  -17.1040  -26.2120 C.3     269 ARG    0.3100
   4368 C         -50.2960  -16.7150  -25.2720 C.2     269 ARG    0.0700
   4369 O         -49.4050  -17.5190  -24.9930 O.2     269 ARG    0.0900
   4370 CB        -50.8760  -17.7480  -27.4840 C.3     269 ARG   -0.1800
   4371 CG        -51.9420  -18.1720  -28.4780 C.3     269 ARG    0.0900
   4372 CD        -51.4610  -19.3280  -29.3360 C.3     269 ARG    0.0900
   4373 NE        -51.3350  -20.5580  -28.5550 N.pl3   269 ARG   -0.1800
   4374 CZ        -50.8030  -21.6830  -29.0190 C.cat   269 ARG    0.0900
   4375 NH1       -50.3380  -21.7390  -30.2590 N.pl3   269 ARG    0.0900
   4376 NH2       -50.7310  -22.7540  -28.2390 N.pl3   269 ARG    0.2000
   4377 HN        -51.9470  -15.3350  -27.2170 H       269 ARG    0.0900
   4378 HA        -52.0170  -17.8210  -25.6530 H       269 ARG    0.0900
   4379 HB1       -50.2870  -18.6440  -27.1950 H       269 ARG   -0.7000
   4380 HB2       -50.2020  -17.0180  -27.9810 H       269 ARG    0.4400
   4381 HG1       -52.1950  -17.3110  -29.1320 H       269 ARG    0.6400
   4382 HG2       -52.8540  -18.4830  -27.9250 H       269 ARG   -0.8000
   4383 HD1       -50.4630  -19.0900  -29.7620 H       269 ARG    0.4600
   4384 HD2       -52.1900  -19.5180  -30.1540 H       269 ARG    0.4600
   4385 HE        -51.6690  -20.5510  -27.6130 H       269 ARG   -0.8000
   4386 HH11      -50.3870  -20.9320  -30.8490 H       269 ARG    0.4600
   4387 HH12      -49.9390  -22.5870  -30.6060 H       269 ARG    0.4600
   4388 HH21      -51.2050  -22.7650  -27.3590 H       269 ARG    0.5100
   4389 HH22      -50.2010  -23.5510  -28.5310 H       269 ARG   -0.5100
   4390 N         -50.3320  -15.4750  -24.7840 N.am    270 SER   -0.4700
   4391 CA        -49.3220  -14.9870  -23.8530 C.3     270 SER    0.3100
   4392 C         -49.4340  -15.7170  -22.5210 C.2     270 SER    0.0700
   4393 O         -50.5190  -16.1710  -22.1540 O.2     270 SER    0.0900
   4394 CB        -49.4680  -13.4770  -23.6420 C.3     270 SER    0.0500
   4395 OG        -50.5690  -13.1750  -22.8060 O.3     270 SER    0.0900
   4396 HN        -51.0480  -14.8280  -25.0330 H       270 SER    0.0900
   4397 HA        -48.3500  -15.2160  -24.2640 H       270 SER   -0.6600
   4398 HB1       -49.6230  -12.9790  -24.6230 H       270 SER    0.4300
   4399 HB2       -48.5450  -13.0790  -23.1680 H       270 SER    0.5100
   4400 HG1       -50.4950  -12.2410  -22.5970 H       270 SER   -0.5100
   4401 N         -48.3110  -15.8450  -21.7960 N.am    271 PRO   -0.2900
   4402 CA        -48.2950  -16.4900  -20.4790 C.3     271 PRO    0.0000
   4403 C         -49.2950  -15.8690  -19.5130 C.2     271 PRO    0.0900
   4404 O         -49.9530  -16.5900  -18.7600 O.2     271 PRO    0.0900
   4405 CB        -46.8660  -16.2450  -19.9950 C.3     271 PRO    0.0200
   4406 CG        -46.0640  -16.1650  -21.2490 C.3     271 PRO    0.0900
   4407 CD        -46.9550  -15.4750  -22.2430 C.3     271 PRO   -0.1800
   4408 HA        -48.5700  -17.5290  -20.5650 H       271 PRO    0.0900
   4409 HB1       -46.5160  -17.0810  -19.3530 H       271 PRO    0.0900
   4410 HB2       -46.7980  -15.2980  -19.4190 H       271 PRO   -0.1800
   4411 HG1       -45.1340  -15.5800  -21.0820 H       271 PRO    0.0900
   4412 HG2       -45.7910  -17.1800  -21.6060 H       271 PRO    0.0900
   4413 HD1       -46.8290  -14.3720  -22.2070 H       271 PRO    0.5100
   4414 HD2       -46.7780  -15.8440  -23.2750 H       271 PRO   -0.5100
   4415 N         -49.4170  -14.5440  -19.5400 N.am    272 ASP   -0.4700
   4416 CA        -50.3710  -13.8460  -18.6900 C.3     272 ASP    0.3100
   4417 C         -51.8040  -14.2510  -19.0230 C.2     272 ASP    0.0700
   4418 O         -52.6170  -14.4870  -18.1270 O.2     272 ASP    0.0900
   4419 CB        -50.2070  -12.3320  -18.8260 C.3     272 ASP   -0.2800
   4420 CG        -48.8410  -11.8540  -18.3840 C.2     272 ASP    0.0900
   4421 OD1       -47.9050  -11.8900  -19.2110 O.co2   272 ASP    0.0900
   4422 OD2       -48.7050  -11.4440  -17.2120 O.co2   272 ASP    0.6200
   4423 HN        -48.8630  -13.9730  -20.1400 H       272 ASP   -0.7600
   4424 HA        -50.1970  -14.1530  -17.6690 H       272 ASP   -0.7600
   4425 HB1       -50.9760  -11.8280  -18.2020 H       272 ASP    0.5100
   4426 HB2       -50.3540  -12.0470  -19.8890 H       272 ASP   -0.5100
   4427 N         -52.1070  -14.3330  -20.3160 N.am    273 PHE   -0.4700
   4428 CA        -53.4190  -14.7790  -20.7640 C.3     273 PHE    0.3100
   4429 C         -53.6810  -16.2260  -20.3610 C.2     273 PHE    0.0700
   4430 O         -54.8000  -16.5790  -20.0010 O.2     273 PHE    0.0900
   4431 CB        -53.5720  -14.6130  -22.2810 C.3     273 PHE   -0.1800
   4432 CG        -54.2280  -13.3220  -22.6880 C.ar    273 PHE    0.0900
   4433 CD1       -55.5770  -13.1130  -22.4540 C.ar    273 PHE    0.0900
   4434 CD2       -53.5000  -12.3250  -23.3150 C.ar    273 PHE    0.0000
   4435 CE1       -56.1860  -11.9300  -22.8270 C.ar    273 PHE   -0.1150
   4436 CE2       -54.1050  -11.1390  -23.6920 C.ar    273 PHE    0.1150
   4437 CZ        -55.4490  -10.9420  -23.4470 C.ar    273 PHE   -0.1150
   4438 HN        -51.4560  -14.0940  -21.0310 H       273 PHE    0.1150
   4439 HA        -54.1630  -14.1910  -20.2470 H       273 PHE   -0.1150
   4440 HB1       -54.1990  -15.4400  -22.6780 H       273 PHE    0.1150
   4441 HB2       -52.5670  -14.6350  -22.7550 H       273 PHE   -0.1150
   4442 HD1       -56.1600  -13.8840  -21.9710 H       273 PHE    0.1150
   4443 HD2       -52.4490  -12.4740  -23.5090 H       273 PHE   -0.1150
   4444 HE1       -57.2380  -11.7790  -22.6340 H       273 PHE    0.1150
   4445 HE2       -53.5250  -10.3680  -24.1780 H       273 PHE    0.5100
   4446 HZ        -55.9220  -10.0170  -23.7410 H       273 PHE   -0.5100
   4447 N         -52.6450  -17.0610  -20.4190 N.am    274 ARG   -0.4700
   4448 CA        -52.7510  -18.4570  -20.0080 C.3     274 ARG    0.3100
   4449 C         -53.1130  -18.5810  -18.5300 C.2     274 ARG    0.0700
   4450 O         -54.0760  -19.2660  -18.1600 O.2     274 ARG    0.0900
   4451 CB        -51.4290  -19.1810  -20.2760 C.3     274 ARG   -0.1800
   4452 CG        -51.1130  -19.4080  -21.7460 C.3     274 ARG    0.0900
   4453 CD        -51.7420  -20.6970  -22.2420 C.3     274 ARG    0.0900
   4454 NE        -51.1100  -21.1740  -23.4720 N.pl3   274 ARG   -0.1800
   4455 CZ        -51.3430  -22.3660  -24.0110 C.cat   274 ARG    0.0900
   4456 NH1       -52.1910  -23.2050  -23.4330 N.pl3   274 ARG    0.0900
   4457 NH2       -50.7260  -22.7210  -25.1310 N.pl3   274 ARG    0.2000
   4458 HN        -51.7500  -16.7690  -20.7470 H       274 ARG    0.0900
   4459 HA        -53.5530  -18.9140  -20.5680 H       274 ARG    0.0900
   4460 HB1       -51.4670  -20.1700  -19.7710 H       274 ARG   -0.7000
   4461 HB2       -50.6070  -18.5820  -19.8310 H       274 ARG    0.4400
   4462 HG1       -50.0110  -19.4620  -21.8800 H       274 ARG    0.6400
   4463 HG2       -51.5060  -18.5550  -22.3410 H       274 ARG   -0.8000
   4464 HD1       -52.8180  -20.5280  -22.4580 H       274 ARG    0.4600
   4465 HD2       -51.6260  -21.4900  -21.4730 H       274 ARG    0.4600
   4466 HE        -50.4650  -20.5670  -23.9350 H       274 ARG   -0.8000
   4467 HH11      -52.6570  -22.9420  -22.5880 H       274 ARG    0.4600
   4468 HH12      -52.3640  -24.1020  -23.8410 H       274 ARG    0.4600
   4469 HH21      -50.0860  -22.0900  -25.5700 H       274 ARG    0.5100
   4470 HH22      -50.9030  -23.6180  -25.5360 H       274 ARG   -0.5100
   4471 N         -52.3310  -17.9100  -17.6860 N.am    275 ILE   -0.4700
   4472 CA        -52.5620  -17.9110  -16.2460 C.3     275 ILE    0.3100
   4473 C         -53.9440  -17.3600  -15.9110 C.2     275 ILE    0.0700
   4474 O         -54.6540  -17.9020  -15.0590 O.2     275 ILE    0.0900
   4475 CB        -51.4860  -17.0940  -15.5110 C.3     275 ILE   -0.0900
   4476 CG1       -50.0980  -17.6710  -15.7970 C.3     275 ILE    0.0900
   4477 CG2       -51.7540  -17.0760  -14.0140 C.3     275 ILE   -0.2700
   4478 CD        -48.9650  -16.8410  -15.2400 C.3     275 ILE    0.0900
   4479 HN        -51.5500  -17.3760  -18.0020 H       275 ILE    0.0900
   4480 HA        -52.5470  -18.9370  -15.9070 H       275 ILE    0.0900
   4481 HB        -51.4880  -16.0520  -15.8970 H       275 ILE   -0.1800
   4482 HG11      -49.9690  -17.7500  -16.8970 H       275 ILE    0.0900
   4483 HG12      -50.0410  -18.6880  -15.3530 H       275 ILE    0.0900
   4484 HG21      -51.7460  -18.1120  -13.6120 H       275 ILE   -0.2700
   4485 HG22      -52.7500  -16.6260  -13.8130 H       275 ILE    0.0900
   4486 HG23      -50.9670  -16.4890  -13.4950 H       275 ILE    0.0900
   4487 HD1       -48.9530  -16.9070  -14.1300 H       275 ILE    0.0900
   4488 HD2       -49.0960  -15.7770  -15.5310 H       275 ILE    0.5100
   4489 HD3       -47.9940  -17.2180  -15.6270 H       275 ILE   -0.5100
   4490 N         -54.3270  -16.2830  -16.5950 N.am    276 ALA   -0.4700
   4491 CA        -55.6420  -15.6850  -16.4140 C.3     276 ALA    0.3100
   4492 C         -56.7510  -16.6740  -16.7550 C.2     276 ALA    0.0700
   4493 O         -57.7060  -16.8380  -15.9970 O.2     276 ALA    0.0900
   4494 CB        -55.7740  -14.4290  -17.2610 C.3     276 ALA   -0.2700
   4495 HN        -53.7320  -15.8390  -17.2610 H       276 ALA    0.0900
   4496 HA        -55.7600  -15.4470  -15.3670 H       276 ALA    0.0900
   4497 HB1       -55.6410  -14.6770  -18.3370 H       276 ALA    0.0900
   4498 HB2       -54.9960  -13.6920  -16.9690 H       276 ALA    0.5100
   4499 HB3       -56.7820  -13.9830  -17.1220 H       276 ALA   -0.5100
   4500 N         -56.6060  -17.3410  -17.8980 N.am    277 PHE   -0.4700
   4501 CA        -57.5950  -18.3050  -18.3660 C.3     277 PHE    0.3100
   4502 C         -57.7340  -19.4820  -17.4110 C.2     277 PHE    0.0700
   4503 O         -58.8340  -19.9940  -17.2040 O.2     277 PHE    0.0900
   4504 CB        -57.2490  -18.8030  -19.7740 C.3     277 PHE   -0.1800
   4505 CG        -57.4150  -17.7620  -20.8440 C.ar    277 PHE    0.0900
   4506 CD1       -58.2050  -16.6430  -20.6290 C.ar    277 PHE    0.0900
   4507 CD2       -56.7800  -17.9030  -22.0700 C.ar    277 PHE    0.0000
   4508 CE1       -58.3580  -15.6830  -21.6140 C.ar    277 PHE   -0.1150
   4509 CE2       -56.9290  -16.9460  -23.0580 C.ar    277 PHE    0.1150
   4510 CZ        -57.7180  -15.8350  -22.8290 C.ar    277 PHE   -0.1150
   4511 HN        -55.8130  -17.2110  -18.4870 H       277 PHE    0.1150
   4512 HA        -58.5580  -17.8180  -18.3690 H       277 PHE   -0.1150
   4513 HB1       -57.9150  -19.6530  -20.0350 H       277 PHE    0.1150
   4514 HB2       -56.1870  -19.1290  -19.7950 H       277 PHE   -0.1150
   4515 HD1       -58.7070  -16.5190  -19.6820 H       277 PHE    0.1150
   4516 HD2       -56.1620  -18.7690  -22.2540 H       277 PHE   -0.1150
   4517 HE1       -58.9750  -14.8160  -21.4330 H       277 PHE    0.1150
   4518 HE2       -56.4290  -17.0670  -24.0080 H       277 PHE    0.5100
   4519 HZ        -57.8340  -15.0870  -23.5990 H       277 PHE   -0.5100
   4520 N         -56.6200  -19.9180  -16.8250 N.am    278 GLN   -0.4700
   4521 CA        -56.6760  -21.0110  -15.8620 C.3     278 GLN    0.3100
   4522 C         -57.3170  -20.5840  -14.5450 C.2     278 GLN    0.0700
   4523 O         -58.1200  -21.3170  -13.9660 O.2     278 GLN    0.0900
   4524 CB        -55.2870  -21.5950  -15.6030 C.3     278 GLN   -0.1800
   4525 CG        -55.2850  -22.6860  -14.5430 C.3     278 GLN    0.0900
   4526 CD        -53.9190  -23.2970  -14.3350 C.2     278 GLN    0.0900
   4527 NE2       -53.0390  -23.1320  -15.3180 N.am    278 GLN   -0.1800
   4528 OE1       -53.6540  -23.9150  -13.3060 O.2     278 GLN    0.0900
   4529 HN        -55.7210  -19.5280  -17.0120 H       278 GLN    0.0900
   4530 HA        -57.3300  -21.7700  -16.2600 H       278 GLN    0.5500
   4531 HB1       -54.6130  -20.7770  -15.2720 H       278 GLN   -0.5500
   4532 HB2       -54.8970  -22.0190  -16.5520 H       278 GLN   -0.6200
   4533 HG1       -55.9870  -23.4910  -14.8520 H       278 GLN    0.3200
   4534 HG2       -55.6280  -22.2540  -13.5790 H       278 GLN    0.3000
   4535 HE21      -52.1180  -23.5150  -15.2350 H       278 GLN    0.5100
   4536 HE22      -53.2980  -22.6250  -16.1400 H       278 GLN   -0.5100
   4537 N         -56.9610  -19.3920  -14.0710 N.am    279 GLU   -0.4700
   4538 CA        -57.4710  -18.8950  -12.7980 C.3     279 GLU    0.3100
   4539 C         -58.9600  -18.5550  -12.8590 C.2     279 GLU    0.0700
   4540 O         -59.6780  -18.7020  -11.8690 O.2     279 GLU    0.0900
   4541 CB        -56.6610  -17.6760  -12.3400 C.3     279 GLU   -0.1800
   4542 CG        -57.0880  -17.1030  -10.9980 C.3     279 GLU    0.0900
   4543 CD        -56.1850  -15.9760  -10.5370 C.2     279 GLU    0.0900
   4544 OE1       -55.0700  -15.8470  -11.0840 O.co2   279 GLU   -0.2800
   4545 OE2       -56.5930  -15.2170   -9.6310 O.co2   279 GLU    0.0900
   4546 HN        -56.3370  -18.7900  -14.5610 H       279 GLU    0.0900
   4547 HA        -57.3970  -19.6910  -12.0730 H       279 GLU    0.6200
   4548 HB1       -56.7630  -16.8810  -13.1090 H       279 GLU   -0.7600
   4549 HB2       -55.5930  -17.9740  -12.2700 H       279 GLU   -0.7600
   4550 HG1       -57.0650  -17.9100  -10.2350 H       279 GLU    0.5100
   4551 HG2       -58.1250  -16.7130  -11.0840 H       279 GLU   -0.5100
   4552 N         -59.4230  -18.1090  -14.0260 N.am    280 LEU   -0.4700
   4553 CA        -60.8170  -17.7060  -14.1950 C.3     280 LEU    0.3100
   4554 C         -61.8100  -18.8410  -13.9560 C.2     280 LEU    0.0700
   4555 O         -62.8070  -18.6660  -13.2570 O.2     280 LEU    0.0900
   4556 CB        -61.0440  -17.1040  -15.5850 C.3     280 LEU   -0.1800
   4557 CG        -60.6690  -15.6320  -15.7590 C.3     280 LEU    0.0900
   4558 CD1       -60.9850  -15.1650  -17.1700 C.3     280 LEU    0.0900
   4559 CD2       -61.3890  -14.7710  -14.7340 C.3     280 LEU   -0.0900
   4560 HN        -58.8430  -18.0310  -14.8320 H       280 LEU    0.0900
   4561 HA        -61.0500  -16.9810  -13.4300 H       280 LEU   -0.2700
   4562 HB1       -62.1210  -17.2110  -15.8310 H       280 LEU    0.0900
   4563 HB2       -60.4480  -17.6930  -16.3120 H       280 LEU    0.0900
   4564 HG        -59.5840  -15.5030  -15.5620 H       280 LEU    0.0900
   4565 HD11      -62.0710  -15.2820  -17.3770 H       280 LEU   -0.2700
   4566 HD12      -60.4160  -15.7740  -17.9060 H       280 LEU    0.0900
   4567 HD13      -60.7160  -14.0940  -17.2830 H       280 LEU    0.0900
   4568 HD21      -60.9800  -14.9630  -13.7180 H       280 LEU    0.0900
   4569 HD22      -62.4740  -15.0140  -14.7300 H       280 LEU    0.5100
   4570 HD23      -61.2480  -13.6960  -14.9760 H       280 LEU   -0.5100
   4571 N         -61.5340  -20.0060  -14.5350 N.am    281 LEU   -0.4700
   4572 CA        -62.4420  -21.1400  -14.4220 C.3     281 LEU    0.3100
   4573 C         -61.9700  -22.1860  -13.4110 C.2     281 LEU    0.0700
   4574 O         -62.5450  -23.2720  -13.3200 O.2     281 LEU    0.0900
   4575 CB        -62.6900  -21.7710  -15.7980 C.3     281 LEU   -0.1800
   4576 CG        -61.5030  -21.8520  -16.7640 C.3     281 LEU    0.0900
   4577 CD1       -60.5810  -23.0050  -16.4040 C.3     281 LEU    0.0900
   4578 CD2       -61.9770  -21.9660  -18.2100 C.3     281 LEU   -0.0900
   4579 HN        -60.7030  -20.1540  -15.0670 H       281 LEU    0.0900
   4580 HA        -63.3710  -20.7870  -13.9990 H       281 LEU   -0.2700
   4581 HB1       -63.4860  -21.1810  -16.2970 H       281 LEU    0.0900
   4582 HB2       -63.0550  -22.8040  -15.6310 H       281 LEU    0.0900
   4583 HG        -60.9300  -20.9000  -16.7220 H       281 LEU    0.0900
   4584 HD11      -61.1370  -23.9660  -16.4510 H       281 LEU   -0.2700
   4585 HD12      -60.1920  -22.8710  -15.3720 H       281 LEU    0.0900
   4586 HD13      -59.7330  -23.0490  -17.1200 H       281 LEU    0.0900
   4587 HD21      -62.5890  -21.0800  -18.4820 H       281 LEU    0.0900
   4588 HD22      -62.5990  -22.8780  -18.3320 H       281 LEU    0.5100
   4589 HD23      -61.1020  -22.0160  -18.8920 H       281 LEU   -0.5100
   4590 N         -60.9270  -21.8430  -12.6550 N.am    282 CYS   -0.4700
   4591 CA        -60.3850  -22.7060  -11.6020 C.3     282 CYS    0.3100
   4592 C         -60.0670  -24.1210  -12.0840 C.2     282 CYS    0.0700
   4593 O         -60.6130  -25.0970  -11.5720 O.2     282 CYS    0.0900
   4594 CB        -61.3350  -22.7640  -10.4020 C.3     282 CYS   -0.1100
   4595 SG        -61.5320  -21.1950   -9.5250 S.3     282 CYS    0.0900
   4596 HN        -60.4610  -20.9700  -12.7730 H       282 CYS    0.0900
   4597 HA        -59.4280  -22.3070  -11.3030 H       282 CYS   -0.2300
   4598 HB1       -60.9470  -23.5250   -9.6930 H       282 CYS    0.1600
   4599 HB2       -62.3290  -23.1000  -10.7660 H       282 CYS    0.5100
   4600 HG1       -62.0050  -20.5360  -10.5730 H       282 CYS   -0.5100
   4601 N         -59.2000  -24.2810  -13.1060 N.am    283 LEU   -0.4700
   4602 CA        -58.9640  -25.5880  -13.7060 C.3     283 LEU    0.3100
   4603 CAT       -58.5780  -28.6810  -11.4960 C.3     283 LEU    0.0700
   4604 C         -58.3200  -26.6180  -12.7740 C.2     283 LEU    0.0900
   4605 O         -57.1370  -26.5410  -12.4480 O.2     283 LEU   -0.1800
   4606 CB        -58.1160  -25.4770  -14.9980 C.3     283 LEU    0.0900
   4607 CG        -58.0480  -26.7460  -15.8770 C.3     283 LEU    0.0900
   4608 CD1       -59.4290  -27.1560  -16.4150 C.3     283 LEU   -0.0900
   4609 CD2       -57.0710  -26.5280  -17.0440 C.3     283 LEU    0.0900
   4610 NT        -59.0940  -27.6340  -12.3440 N.am    283 LEU   -0.2700
   4611 HN        -58.6850  -23.5190  -13.4920 H       283 LEU    0.0900
   4612 HNT       -60.0570  -27.7060  -12.5920 H       283 LEU    0.0900
   4613 HA        -59.9240  -26.0270  -13.9300 H       283 LEU    0.0900
   4614 HB1       -57.0790  -25.2090  -14.7050 H       283 LEU   -0.2700
   4615 HB2       -58.5390  -24.6560  -15.6150 H       283 LEU    0.0900
   4616 HG        -57.6350  -27.5810  -15.2720 H       283 LEU    0.0900
   4617 HD11      -59.8560  -26.3390  -17.0340 H       283 LEU    0.0900
   4618 HD12      -60.1190  -27.3580  -15.5690 H       283 LEU    0.5100
   4619 HD13      -59.3330  -28.0660  -17.0460 H       283 LEU   -0.5100
   4620 HD21      -56.0550  -26.3070  -16.6540 H       283 LEU   -0.4700
   4621 HD22      -57.4080  -25.6710  -17.6640 H       283 LEU    0.3100
   4622 HD23      -57.0200  -27.4450  -17.6700 H       283 LEU   -0.1100
   4623 HT1       -58.1990  -28.2390  -10.5500 H       283 LEU    0.0900
   4624 HT2       -57.7430  -29.2020  -12.0100 H       283 LEU    0.0900
   4625 HT3       -59.3870  -29.4040  -11.2570 H       283 LEU    0.0900
@<TRIPOS>BOND
     1    1    2 1
     2    2   13 1
     3    2    6 1
     4    2    4 1
     5    4    5 2
     6    6   15 1
     7    6    7 1
     8    7    8 2
     9    7    9 2
    10    3   10 1
    11    3   16 1
    12    3   17 1
    13    3   18 1
    14   10    1 1
    15   10   11 2
    16   12    1 1
    17   14    6 1
    18   19   20 1
    19   20   21 1
    20   20   29 1
    21   20   23 1
    22   21   22 2
    23   23   31 1
    24   23   24 1
    25   24   33 1
    26   24   25 1
    27   25   26 2
    28   25   27 2
    29   28   19 1
    30   30   23 1
    31   32   24 1
    32    4   19 am
    33   34   35 1
    34   35   42 1
    35   35   36 1
    36   35   38 1
    37   36   37 2
    38   38   39 1
    39   38   40 1
    40   38   43 1
    41   39   44 1
    42   39   45 1
    43   39   46 1
    44   40   49 1
    45   40   48 1
    46   40   47 1
    47   41   34 1
    48   21   34 am
    49   50   51 1
    50   51   52 1
    51   51   54 1
    52   51   65 1
    53   52   53 2
    54   54   55 1
    55   54   67 1
    56   55   57 ar
    57   55   56 ar
    58   56   60 ar
    59   56   68 1
    60   57   58 ar
    61   57   59 ar
    62   58   61 ar
    63   58   60 ar
    64   59   62 ar
    65   59   70 1
    66   60   69 1
    67   61   71 1
    68   61   63 ar
    69   62   72 1
    70   62   63 ar
    71   63   73 1
    72   64   50 1
    73   66   54 1
    74   36   50 am
    75   74   75 1
    76   75   82 1
    77   75   76 1
    78   75   78 1
    79   76   77 2
    80   78   79 1
    81   78   80 1
    82   78   83 1
    83   79   84 1
    84   79   85 1
    85   79   86 1
    86   80   89 1
    87   80   88 1
    88   80   87 1
    89   81   74 1
    90   52   74 am
    91   90   91 1
    92   91   98 1
    93   91   92 1
    94   91   94 1
    95   92   93 2
    96   94   95 1
    97   94   96 1
    98   94   99 1
    99   95  100 1
   100   95  101 1
   101   95  102 1
   102   96  105 1
   103   96  104 1
   104   96  103 1
   105   97   90 1
   106   76   90 am
   107  106  107 1
   108  107  112 1
   109  107  108 1
   110  108  109 2
   111  110  106 1
   112  111  107 1
   113   92  106 am
   114  113  114 1
   115  114  117 1
   116  114  122 1
   117  114  115 1
   118  115  116 2
   119  117  124 1
   120  117  118 1
   121  118  126 1
   122  118  119 1
   123  119  120 1
   124  120  127 1
   125  120  128 1
   126  120  129 1
   127  121  113 1
   128  123  117 1
   129  125  118 1
   130  108  113 am
   131  130  131 1
   132  131  136 1
   133  131  132 1
   134  132  133 2
   135  134  130 1
   136  135  131 1
   137  115  130 am
   138  137  138 1
   139  138  146 1
   140  138  141 1
   141  138  139 1
   142  139  140 2
   143  141  147 1
   144  141  143 1
   145  141  142 1
   146  142  149 1
   147  143  150 1
   148  143  151 1
   149  143  152 1
   150  144  142 1
   151  144  153 1
   152  144  154 1
   153  144  155 1
   154  145  137 1
   155  148  142 1
   156  132  137 am
   157  156  157 1
   158  157  164 1
   159  157  158 1
   160  157  160 1
   161  158  159 2
   162  160  161 1
   163  160  162 1
   164  160  165 1
   165  161  166 1
   166  161  167 1
   167  161  168 1
   168  162  171 1
   169  162  170 1
   170  162  169 1
   171  163  156 1
   172  139  156 am
   173  172  173 1
   174  173  176 1
   175  173  181 1
   176  173  174 1
   177  174  175 2
   178  176  183 1
   179  176  177 1
   180  177  185 1
   181  177  178 1
   182  178  179 1
   183  179  186 1
   184  179  187 1
   185  179  188 1
   186  180  172 1
   187  182  176 1
   188  184  177 1
   189  158  172 am
   190  189  190 1
   191  190  193 1
   192  190  196 1
   193  190  191 1
   194  191  192 2
   195  193  198 1
   196  193  194 1
   197  195  189 1
   198  197  193 1
   199  199  194 1
   200  174  189 am
   201  200  201 1
   202  201  209 1
   203  201  204 1
   204  201  202 1
   205  202  203 2
   206  204  211 1
   207  204  205 1
   208  205  212 1
   209  205  206 1
   210  205  207 1
   211  206  213 1
   212  206  214 1
   213  206  215 1
   214  207  216 1
   215  207  217 1
   216  207  218 1
   217  208  200 1
   218  210  204 1
   219  191  200 am
   220  219  220 1
   221  220  228 1
   222  220  223 1
   223  220  221 1
   224  221  222 2
   225  223  229 1
   226  223  225 1
   227  223  224 1
   228  224  231 1
   229  225  232 1
   230  225  233 1
   231  225  234 1
   232  226  224 1
   233  226  235 1
   234  226  236 1
   235  226  237 1
   236  227  219 1
   237  230  224 1
   238  202  219 am
   239  238  239 1
   240  239  246 1
   241  239  240 1
   242  239  242 1
   243  240  241 2
   244  242  243 1
   245  242  244 1
   246  242  247 1
   247  243  248 1
   248  243  249 1
   249  243  250 1
   250  244  253 1
   251  244  252 1
   252  244  251 1
   253  245  238 1
   254  221  238 am
   255  254  255 1
   256  255  263 1
   257  255  258 1
   258  255  256 1
   259  256  257 2
   260  258  265 1
   261  258  259 1
   262  259  266 1
   263  259  260 1
   264  259  261 1
   265  260  267 1
   266  260  268 1
   267  260  269 1
   268  261  270 1
   269  261  271 1
   270  261  272 1
   271  262  254 1
   272  264  258 1
   273  240  254 am
   274  273  274 1
   275  274  275 1
   276  274  279 1
   277  274  277 1
   278  275  276 2
   279  277  280 1
   280  277  281 1
   281  277  282 1
   282  278  273 1
   283  256  273 am
   284  283  284 1
   285  284  292 1
   286  284  287 1
   287  284  285 1
   288  285  286 2
   289  287  293 1
   290  287  289 1
   291  287  288 1
   292  288  295 1
   293  289  296 1
   294  289  297 1
   295  289  298 1
   296  290  288 1
   297  290  299 1
   298  290  300 1
   299  290  301 1
   300  291  283 1
   301  294  288 1
   302  275  283 am
   303  302  303 1
   304  303  310 1
   305  303  304 1
   306  303  306 1
   307  304  305 2
   308  306  307 1
   309  306  308 1
   310  306  311 1
   311  307  312 1
   312  307  313 1
   313  307  314 1
   314  308  317 1
   315  308  316 1
   316  308  315 1
   317  309  302 1
   318  285  302 am
   319  318  319 1
   320  319  330 1
   321  319  322 1
   322  319  320 1
   323  320  321 2
   324  322  332 1
   325  322  323 1
   326  323  324 ar
   327  323  325 ar
   328  324  333 1
   329  324  326 ar
   330  325  327 ar
   331  325  334 1
   332  326  335 1
   333  326  328 ar
   334  327  328 ar
   335  327  336 1
   336  328  337 1
   337  329  318 1
   338  331  322 1
   339  304  318 am
   340  338  339 1
   341  339  344 1
   342  339  340 1
   343  340  341 2
   344  342  338 1
   345  343  339 1
   346  320  338 am
   347  345  346 1
   348  346  354 1
   349  346  349 1
   350  346  347 1
   351  347  348 2
   352  349  356 1
   353  349  350 1
   354  350  352 2
   355  350  351 am
   356  351  357 1
   357  351  358 1
   358  353  345 1
   359  355  349 1
   360  340  345 am
   361  359  360 1
   362  360  367 1
   363  360  361 1
   364  360  363 1
   365  361  362 2
   366  363  364 1
   367  363  365 1
   368  363  368 1
   369  364  369 1
   370  364  370 1
   371  364  371 1
   372  365  374 1
   373  365  373 1
   374  365  372 1
   375  366  359 1
   376  347  359 am
   377  375  376 1
   378  376  384 1
   379  376  379 1
   380  376  377 1
   381  377  378 2
   382  379  386 1
   383  379  380 1
   384  380  387 1
   385  380  381 1
   386  380  382 1
   387  381  388 1
   388  381  389 1
   389  381  390 1
   390  382  391 1
   391  382  392 1
   392  382  393 1
   393  383  375 1
   394  385  379 1
   395  361  375 am
   396  394  395 1
   397  395  402 1
   398  395  396 1
   399  395  398 1
   400  396  397 2
   401  398  399 1
   402  398  400 1
   403  398  403 1
   404  399  404 1
   405  399  405 1
   406  399  406 1
   407  400  409 1
   408  400  408 1
   409  400  407 1
   410  401  394 1
   411  377  394 am
   412  410  411 1
   413  411  419 1
   414  411  414 1
   415  411  412 1
   416  412  413 2
   417  414  420 1
   418  414  416 1
   419  414  415 1
   420  415  422 1
   421  416  423 1
   422  416  424 1
   423  416  425 1
   424  417  415 1
   425  417  426 1
   426  417  427 1
   427  417  428 1
   428  418  410 1
   429  421  415 1
   430  396  410 am
   431  429  430 1
   432  430  437 1
   433  430  433 1
   434  430  431 1
   435  431  432 2
   436  433  438 1
   437  433  434 1
   438  433  435 1
   439  434  440 1
   440  434  441 1
   441  434  442 1
   442  435  439 1
   443  436  429 1
   444  412  429 am
   445  443  444 1
   446  444  445 1
   447  444  449 1
   448  444  447 1
   449  445  446 2
   450  447  450 1
   451  447  451 1
   452  447  452 1
   453  448  443 1
   454  431  443 am
   455  453  454 1
   456  454  462 1
   457  454  457 1
   458  454  455 1
   459  455  456 2
   460  457  463 1
   461  457  459 1
   462  457  458 1
   463  458  465 1
   464  459  466 1
   465  459  467 1
   466  459  468 1
   467  460  458 1
   468  460  469 1
   469  460  470 1
   470  460  471 1
   471  461  453 1
   472  464  458 1
   473  445  453 am
   474  472  473 1
   475  473  474 1
   476  473  478 1
   477  473  476 1
   478  474  475 2
   479  476  479 1
   480  476  480 1
   481  476  481 1
   482  477  472 1
   483  455  472 am
   484  482  483 1
   485  483  492 1
   486  483  486 1
   487  483  484 1
   488  484  485 2
   489  486  494 1
   490  486  487 1
   491  487  496 1
   492  487  488 1
   493  488  498 1
   494  488  489 1
   495  489  500 1
   496  489  490 1
   497  490  501 1
   498  490  502 1
   499  490  503 1
   500  491  482 1
   501  493  486 1
   502  495  487 1
   503  497  488 1
   504  499  489 1
   505  474  482 am
   506  504  505 1
   507  505  516 1
   508  505  508 1
   509  505  506 1
   510  506  507 2
   511  508  518 1
   512  508  509 1
   513  509  510 ar
   514  509  511 ar
   515  510  519 1
   516  510  512 ar
   517  511  513 ar
   518  511  520 1
   519  512  521 1
   520  512  514 ar
   521  513  514 ar
   522  513  522 1
   523  514  523 1
   524  515  504 1
   525  517  508 1
   526  484  504 am
   527  524  525 1
   528  525  526 1
   529  525  534 1
   530  525  528 1
   531  526  527 2
   532  528  536 1
   533  528  529 1
   534  529  538 1
   535  529  530 1
   536  530  531 2
   537  530  532 2
   538  533  524 1
   539  535  528 1
   540  537  529 1
   541  506  524 am
   542  539  540 1
   543  540  541 1
   544  540  551 1
   545  540  543 1
   546  541  542 2
   547  543  553 1
   548  543  544 1
   549  544  555 1
   550  544  545 1
   551  545  557 1
   552  545  546 1
   553  546  558 1
   554  546  547 2
   555  547  548 2
   556  547  549 2
   557  548  559 1
   558  548  560 1
   559  549  562 1
   560  549  561 1
   561  550  539 1
   562  552  543 1
   563  554  544 1
   564  556  545 1
   565  526  539 am
   566  563  564 1
   567  564  572 1
   568  564  567 1
   569  564  565 1
   570  565  566 2
   571  567  574 1
   572  567  568 1
   573  568  575 1
   574  568  569 1
   575  568  570 1
   576  569  576 1
   577  569  577 1
   578  569  578 1
   579  570  579 1
   580  570  580 1
   581  570  581 1
   582  571  563 1
   583  573  567 1
   584  541  563 am
   585  582  583 1
   586  583  592 1
   587  583  586 1
   588  583  584 1
   589  584  585 2
   590  586  594 1
   591  586  587 1
   592  587  596 1
   593  587  588 1
   594  588  590 2
   595  588  589 am
   596  589  597 1
   597  589  598 1
   598  591  582 1
   599  593  586 1
   600  595  587 1
   601  565  582 am
   602  599  600 1
   603  600  607 1
   604  600  603 1
   605  600  601 1
   606  601  602 2
   607  603  608 1
   608  603  604 1
   609  603  605 1
   610  604  610 1
   611  604  611 1
   612  604  612 1
   613  605  609 1
   614  606  599 1
   615  584  599 am
   616  613  614 1
   617  614  621 1
   618  614  615 1
   619  614  617 1
   620  615  616 2
   621  617  618 1
   622  617  619 1
   623  617  622 1
   624  618  623 1
   625  618  624 1
   626  618  625 1
   627  619  628 1
   628  619  627 1
   629  619  626 1
   630  620  613 1
   631  601  613 am
   632  629  630 1
   633  630  637 1
   634  630  633 1
   635  630  631 1
   636  631  632 2
   637  633  638 1
   638  633  634 1
   639  633  635 1
   640  634  640 1
   641  634  641 1
   642  634  642 1
   643  635  639 1
   644  636  629 1
   645  615  629 am
   646  643  644 1
   647  644  652 1
   648  644  647 1
   649  644  645 1
   650  645  646 2
   651  647  654 1
   652  647  648 1
   653  648  650 2
   654  648  649 am
   655  649  655 1
   656  649  656 1
   657  651  643 1
   658  653  647 1
   659  631  643 am
   660  657  658 1
   661  658  659 1
   662  658  670 1
   663  658  661 1
   664  659  660 2
   665  661  672 1
   666  661  662 1
   667  662  664 ar
   668  662  663 ar
   669  663  665 ar
   670  663  673 1
   671  664  666 ar
   672  664  674 1
   673  665  667 ar
   674  665  675 1
   675  666  667 ar
   676  666  676 1
   677  667  668 1
   678  668  677 1
   679  669  657 1
   680  671  661 1
   681  645  657 am
   682  678  679 1
   683  679  690 1
   684  679  682 1
   685  679  680 1
   686  680  681 2
   687  682  692 1
   688  682  683 1
   689  683  684 ar
   690  683  685 ar
   691  684  693 1
   692  684  686 ar
   693  685  687 ar
   694  685  694 1
   695  686  695 1
   696  686  688 ar
   697  687  688 ar
   698  687  696 1
   699  688  697 1
   700  689  678 1
   701  691  682 1
   702  659  678 am
   703  698  699 1
   704  699  707 1
   705  699  702 1
   706  699  700 1
   707  700  701 2
   708  702  708 1
   709  702  704 1
   710  702  703 1
   711  703  710 1
   712  704  711 1
   713  704  712 1
   714  704  713 1
   715  705  703 1
   716  705  714 1
   717  705  715 1
   718  705  716 1
   719  706  698 1
   720  709  703 1
   721  680  698 am
   722  717  718 1
   723  718  725 1
   724  718  721 1
   725  718  719 1
   726  719  720 2
   727  721  726 1
   728  721  722 1
   729  721  723 1
   730  722  728 1
   731  722  729 1
   732  722  730 1
   733  723  727 1
   734  724  717 1
   735  700  717 am
   736  731  732 1
   737  732  735 1
   738  732  738 1
   739  732  733 1
   740  733  734 2
   741  735  740 1
   742  735  736 1
   743  737  731 1
   744  739  735 1
   745  741  736 1
   746  719  731 am
   747  742  743 1
   748  743  751 1
   749  743  746 1
   750  743  744 1
   751  744  745 2
   752  746  753 1
   753  746  747 1
   754  747  754 1
   755  747  748 1
   756  747  749 1
   757  748  755 1
   758  748  756 1
   759  748  757 1
   760  749  758 1
   761  749  759 1
   762  749  760 1
   763  750  742 1
   764  752  746 1
   765  733  742 am
   766  761  762 1
   767  762  763 1
   768  762  767 1
   769  762  765 1
   770  763  764 2
   771  765  768 1
   772  765  769 1
   773  765  770 1
   774  766  761 1
   775  744  761 am
   776  771  772 1
   777  772  778 1
   778  772  775 1
   779  772  773 1
   780  773  774 2
   781  775  780 1
   782  775  776 1
   783  777  771 1
   784  779  775 1
   785  781  776 1
   786  763  771 am
   787  782  783 1
   788  783  784 1
   789  783  788 1
   790  783  786 1
   791  784  785 2
   792  786  789 1
   793  786  790 1
   794  786  791 1
   795  787  782 1
   796  773  782 am
   797  792  793 1
   798  793  801 1
   799  793  796 1
   800  793  794 1
   801  794  795 2
   802  796  803 1
   803  796  797 1
   804  797  798 2
   805  797  799 2
   806  800  792 1
   807  802  796 1
   808  784  792 am
   809  804  805 1
   810  805  813 1
   811  805  808 1
   812  805  806 1
   813  806  807 2
   814  808  815 1
   815  808  809 1
   816  809  816 1
   817  809  810 1
   818  809  811 1
   819  810  817 1
   820  810  818 1
   821  810  819 1
   822  811  820 1
   823  811  821 1
   824  811  822 1
   825  812  804 1
   826  814  808 1
   827  794  804 am
   828  823  824 1
   829  824  831 1
   830  824  825 1
   831  824  827 1
   832  825  826 2
   833  827  828 1
   834  827  829 1
   835  827  832 1
   836  828  833 1
   837  828  834 1
   838  828  835 1
   839  829  838 1
   840  829  837 1
   841  829  836 1
   842  830  823 1
   843  806  823 am
   844  839  840 1
   845  840  843 1
   846  840  848 1
   847  840  841 1
   848  841  842 2
   849  843  850 1
   850  843  844 1
   851  844  852 1
   852  844  845 1
   853  845  846 1
   854  846  853 1
   855  846  854 1
   856  846  855 1
   857  847  839 1
   858  849  843 1
   859  851  844 1
   860  825  839 am
   861  856  857 1
   862  857  862 1
   863  857  858 1
   864  858  859 2
   865  860  856 1
   866  861  857 1
   867  841  856 am
   868  863  864 1
   869  864  872 1
   870  864  867 1
   871  864  865 1
   872  865  866 2
   873  867  874 1
   874  867  868 1
   875  868  875 1
   876  868  869 1
   877  868  870 1
   878  869  876 1
   879  869  877 1
   880  869  878 1
   881  870  879 1
   882  870  880 1
   883  870  881 1
   884  871  863 1
   885  873  867 1
   886  858  863 am
   887  882  883 1
   888  883  884 1
   889  883  888 1
   890  883  886 1
   891  884  885 2
   892  886  889 1
   893  886  890 1
   894  886  891 1
   895  887  882 1
   896  865  882 am
   897  892  893 1
   898  893  900 1
   899  893  894 1
   900  893  896 1
   901  894  895 2
   902  896  897 1
   903  896  898 1
   904  896  901 1
   905  897  902 1
   906  897  903 1
   907  897  904 1
   908  898  907 1
   909  898  906 1
   910  898  905 1
   911  899  892 1
   912  884  892 am
   913  908  909 1
   914  909  916 1
   915  909  910 1
   916  909  912 1
   917  910  911 2
   918  912  913 1
   919  912  914 1
   920  912  917 1
   921  913  918 1
   922  913  919 1
   923  913  920 1
   924  914  923 1
   925  914  922 1
   926  914  921 1
   927  915  908 1
   928  894  908 am
   929  924  930 1
   930  924  925 1
   931  925  928 1
   932  925  931 1
   933  925  926 1
   934  926  927 2
   935  928  929 1
   936  928  933 1
   937  929  930 1
   938  929  935 1
   939  930  937 1
   940  932  928 1
   941  934  929 1
   942  936  930 1
   943  910  924 am
   944  938  939 1
   945  939  950 1
   946  939  942 1
   947  939  940 1
   948  940  941 2
   949  942  952 1
   950  942  943 1
   951  943  944 ar
   952  943  945 ar
   953  944  953 1
   954  944  946 ar
   955  945  947 ar
   956  945  954 1
   957  946  955 1
   958  946  948 ar
   959  947  948 ar
   960  947  956 1
   961  948  957 1
   962  949  938 1
   963  951  942 1
   964  926  938 am
   965  958  959 1
   966  959  964 1
   967  959  960 1
   968  960  961 2
   969  962  958 1
   970  963  959 1
   971  940  958 am
   972  965  966 1
   973  966  967 1
   974  966  971 1
   975  966  969 1
   976  967  968 2
   977  969  972 1
   978  969  973 1
   979  969  974 1
   980  970  965 1
   981  960  965 am
   982  975  976 1
   983  976  977 1
   984  976  981 1
   985  976  979 1
   986  977  978 2
   987  979  982 1
   988  979  983 1
   989  979  984 1
   990  980  975 1
   991  967  975 am
   992  985  986 1
   993  985  995 1
   994  986  987 1
   995  986  989 1
   996  986  996 1
   997  987  988 2
   998  989  990 1
   999  989  997 1
  1000  989  998 1
  1001  990  991 ar
  1002  990  992 ar
  1003  991  994 ar
  1004  991  999 1
  1005  992  993 ar
  1006  993  994 ar
  1007  993 1000 1
  1008  994 1001 1
  1009  977  985 am
  1010 1002 1003 1
  1011 1003 1011 1
  1012 1003 1006 1
  1013 1003 1004 1
  1014 1004 1005 2
  1015 1006 1012 1
  1016 1006 1008 1
  1017 1006 1007 1
  1018 1007 1014 1
  1019 1008 1015 1
  1020 1008 1016 1
  1021 1008 1017 1
  1022 1009 1007 1
  1023 1009 1018 1
  1024 1009 1019 1
  1025 1009 1020 1
  1026 1010 1002 1
  1027 1013 1007 1
  1028 1002  987 am
  1029 1021 1022 1
  1030 1022 1030 1
  1031 1022 1025 1
  1032 1022 1023 1
  1033 1023 1024 2
  1034 1025 1032 1
  1035 1025 1026 1
  1036 1026 1033 1
  1037 1026 1027 1
  1038 1026 1028 1
  1039 1027 1034 1
  1040 1027 1035 1
  1041 1027 1036 1
  1042 1028 1037 1
  1043 1028 1038 1
  1044 1028 1039 1
  1045 1029 1021 1
  1046 1031 1025 1
  1047 1004 1021 am
  1048 1040 1041 1
  1049 1041 1048 1
  1050 1041 1044 1
  1051 1041 1042 1
  1052 1042 1043 2
  1053 1044 1049 1
  1054 1044 1045 1
  1055 1044 1046 1
  1056 1045 1051 1
  1057 1045 1052 1
  1058 1045 1053 1
  1059 1046 1050 1
  1060 1047 1040 1
  1061 1023 1040 am
  1062 1054 1055 1
  1063 1055 1064 1
  1064 1055 1058 1
  1065 1055 1056 1
  1066 1056 1057 2
  1067 1058 1066 1
  1068 1058 1059 1
  1069 1059 1068 1
  1070 1059 1060 1
  1071 1060 1070 1
  1072 1060 1061 1
  1073 1061 1072 1
  1074 1061 1062 1
  1075 1062 1073 1
  1076 1062 1074 1
  1077 1062 1075 1
  1078 1063 1054 1
  1079 1065 1058 1
  1080 1067 1059 1
  1081 1069 1060 1
  1082 1071 1061 1
  1083 1042 1054 am
  1084 1076 1077 1
  1085 1077 1084 1
  1086 1077 1080 1
  1087 1077 1078 1
  1088 1078 1079 2
  1089 1080 1085 1
  1090 1080 1081 1
  1091 1080 1082 1
  1092 1081 1087 1
  1093 1081 1088 1
  1094 1081 1089 1
  1095 1082 1086 1
  1096 1083 1076 1
  1097 1056 1076 am
  1098 1090 1091 1
  1099 1091 1092 1
  1100 1091 1094 1
  1101 1091 1105 1
  1102 1092 1093 2
  1103 1094 1095 1
  1104 1094 1107 1
  1105 1095 1097 ar
  1106 1095 1096 ar
  1107 1096 1100 ar
  1108 1096 1108 1
  1109 1097 1098 ar
  1110 1097 1099 ar
  1111 1098 1101 ar
  1112 1098 1100 ar
  1113 1099 1102 ar
  1114 1099 1110 1
  1115 1100 1109 1
  1116 1101 1111 1
  1117 1101 1103 ar
  1118 1102 1112 1
  1119 1102 1103 ar
  1120 1103 1113 1
  1121 1104 1090 1
  1122 1106 1094 1
  1123 1078 1090 am
  1124 1114 1115 1
  1125 1115 1122 1
  1126 1115 1118 1
  1127 1115 1116 1
  1128 1116 1117 2
  1129 1118 1123 1
  1130 1118 1119 1
  1131 1118 1120 1
  1132 1119 1125 1
  1133 1119 1126 1
  1134 1119 1127 1
  1135 1120 1124 1
  1136 1121 1114 1
  1137 1092 1114 am
  1138 1128 1129 1
  1139 1129 1140 1
  1140 1129 1132 1
  1141 1129 1130 1
  1142 1130 1131 2
  1143 1132 1142 1
  1144 1132 1133 1
  1145 1133 1134 ar
  1146 1133 1135 ar
  1147 1134 1143 1
  1148 1134 1136 ar
  1149 1135 1137 ar
  1150 1135 1144 1
  1151 1136 1145 1
  1152 1136 1138 ar
  1153 1137 1138 ar
  1154 1137 1146 1
  1155 1138 1147 1
  1156 1139 1128 1
  1157 1141 1132 1
  1158 1116 1128 am
  1159 1148 1149 1
  1160 1149 1154 1
  1161 1149 1150 1
  1162 1150 1151 2
  1163 1152 1148 1
  1164 1153 1149 1
  1165 1130 1148 am
  1166 1155 1156 1
  1167 1156 1164 1
  1168 1156 1159 1
  1169 1156 1157 1
  1170 1157 1158 2
  1171 1159 1166 1
  1172 1159 1160 1
  1173 1160 1162 2
  1174 1160 1161 am
  1175 1161 1167 1
  1176 1161 1168 1
  1177 1163 1155 1
  1178 1165 1159 1
  1179 1150 1155 am
  1180 1169 1170 1
  1181 1170 1181 1
  1182 1170 1173 1
  1183 1170 1171 1
  1184 1171 1172 2
  1185 1173 1183 1
  1186 1173 1174 1
  1187 1174 1175 ar
  1188 1174 1176 ar
  1189 1175 1184 1
  1190 1175 1177 ar
  1191 1176 1178 ar
  1192 1176 1185 1
  1193 1177 1186 1
  1194 1177 1179 ar
  1195 1178 1179 ar
  1196 1178 1187 1
  1197 1179 1188 1
  1198 1180 1169 1
  1199 1182 1173 1
  1200 1157 1169 am
  1201 1189 1190 1
  1202 1190 1191 1
  1203 1190 1193 1
  1204 1190 1204 1
  1205 1191 1192 2
  1206 1193 1194 1
  1207 1193 1206 1
  1208 1194 1196 ar
  1209 1194 1195 ar
  1210 1195 1199 ar
  1211 1195 1207 1
  1212 1196 1197 ar
  1213 1196 1198 ar
  1214 1197 1200 ar
  1215 1197 1199 ar
  1216 1198 1201 ar
  1217 1198 1209 1
  1218 1199 1208 1
  1219 1200 1210 1
  1220 1200 1202 ar
  1221 1201 1211 1
  1222 1201 1202 ar
  1223 1202 1212 1
  1224 1203 1189 1
  1225 1205 1193 1
  1226 1171 1189 am
  1227 1213 1214 1
  1228 1214 1220 1
  1229 1214 1217 1
  1230 1214 1215 1
  1231 1215 1216 2
  1232 1217 1222 1
  1233 1217 1218 1
  1234 1219 1213 1
  1235 1221 1217 1
  1236 1191 1213 am
  1237 1223 1224 1
  1238 1224 1225 1
  1239 1224 1233 1
  1240 1224 1227 1
  1241 1225 1226 2
  1242 1227 1235 1
  1243 1227 1228 1
  1244 1228 1237 1
  1245 1228 1229 1
  1246 1229 1230 2
  1247 1229 1231 2
  1248 1232 1223 1
  1249 1234 1227 1
  1250 1236 1228 1
  1251 1215 1223 am
  1252 1238 1239 1
  1253 1239 1250 1
  1254 1239 1242 1
  1255 1239 1240 1
  1256 1240 1241 2
  1257 1242 1252 1
  1258 1242 1243 1
  1259 1243 1244 ar
  1260 1243 1245 ar
  1261 1244 1253 1
  1262 1244 1246 ar
  1263 1245 1247 ar
  1264 1245 1254 1
  1265 1246 1255 1
  1266 1246 1248 ar
  1267 1247 1248 ar
  1268 1247 1256 1
  1269 1248 1257 1
  1270 1249 1238 1
  1271 1251 1242 1
  1272 1225 1238 am
  1273 1258 1259 1
  1274 1259 1260 1
  1275 1259 1262 1
  1276 1259 1273 1
  1277 1260 1261 2
  1278 1262 1263 1
  1279 1262 1275 1
  1280 1263 1265 ar
  1281 1263 1264 ar
  1282 1264 1268 ar
  1283 1264 1276 1
  1284 1265 1266 ar
  1285 1265 1267 ar
  1286 1266 1269 ar
  1287 1266 1268 ar
  1288 1267 1270 ar
  1289 1267 1278 1
  1290 1268 1277 1
  1291 1269 1279 1
  1292 1269 1271 ar
  1293 1270 1280 1
  1294 1270 1271 ar
  1295 1271 1281 1
  1296 1272 1258 1
  1297 1274 1262 1
  1298 1240 1258 am
  1299 1282 1283 1
  1300 1283 1290 1
  1301 1283 1286 1
  1302 1283 1284 1
  1303 1284 1285 2
  1304 1286 1291 1
  1305 1286 1287 1
  1306 1286 1288 1
  1307 1287 1293 1
  1308 1287 1294 1
  1309 1287 1295 1
  1310 1288 1292 1
  1311 1289 1282 1
  1312 1260 1282 am
  1313 1296 1297 1
  1314 1297 1300 1
  1315 1297 1303 1
  1316 1297 1298 1
  1317 1298 1299 2
  1318 1300 1305 1
  1319 1300 1301 1
  1320 1302 1296 1
  1321 1304 1300 1
  1322 1306 1301 1
  1323 1284 1296 am
  1324 1307 1308 1
  1325 1308 1316 1
  1326 1308 1311 1
  1327 1308 1309 1
  1328 1309 1310 2
  1329 1311 1317 1
  1330 1311 1313 1
  1331 1311 1312 1
  1332 1312 1319 1
  1333 1313 1320 1
  1334 1313 1321 1
  1335 1313 1322 1
  1336 1314 1312 1
  1337 1314 1323 1
  1338 1314 1324 1
  1339 1314 1325 1
  1340 1315 1307 1
  1341 1318 1312 1
  1342 1298 1307 am
  1343 1326 1327 1
  1344 1327 1335 1
  1345 1327 1330 1
  1346 1327 1328 1
  1347 1328 1329 2
  1348 1330 1337 1
  1349 1330 1331 1
  1350 1331 1332 2
  1351 1331 1333 2
  1352 1334 1326 1
  1353 1336 1330 1
  1354 1309 1326 am
  1355 1338 1339 1
  1356 1339 1346 1
  1357 1339 1340 1
  1358 1339 1342 1
  1359 1340 1341 2
  1360 1342 1343 1
  1361 1342 1344 1
  1362 1342 1347 1
  1363 1343 1348 1
  1364 1343 1349 1
  1365 1343 1350 1
  1366 1344 1353 1
  1367 1344 1352 1
  1368 1344 1351 1
  1369 1345 1338 1
  1370 1328 1338 am
  1371 1354 1355 1
  1372 1355 1363 1
  1373 1355 1358 1
  1374 1355 1356 1
  1375 1356 1357 2
  1376 1358 1365 1
  1377 1358 1359 1
  1378 1359 1366 1
  1379 1359 1360 1
  1380 1359 1361 1
  1381 1360 1367 1
  1382 1360 1368 1
  1383 1360 1369 1
  1384 1361 1370 1
  1385 1361 1371 1
  1386 1361 1372 1
  1387 1362 1354 1
  1388 1364 1358 1
  1389 1340 1354 am
  1390 1373 1374 1
  1391 1374 1380 1
  1392 1374 1377 1
  1393 1374 1375 1
  1394 1375 1376 2
  1395 1377 1382 1
  1396 1377 1378 1
  1397 1379 1373 1
  1398 1381 1377 1
  1399 1383 1378 1
  1400 1356 1373 am
  1401 1384 1385 1
  1402 1385 1392 1
  1403 1385 1386 1
  1404 1385 1388 1
  1405 1386 1387 2
  1406 1388 1389 1
  1407 1388 1390 1
  1408 1388 1393 1
  1409 1389 1394 1
  1410 1389 1395 1
  1411 1389 1396 1
  1412 1390 1399 1
  1413 1390 1398 1
  1414 1390 1397 1
  1415 1391 1384 1
  1416 1375 1384 am
  1417 1400 1401 1
  1418 1401 1408 1
  1419 1401 1404 1
  1420 1401 1402 1
  1421 1402 1403 2
  1422 1404 1409 1
  1423 1404 1405 1
  1424 1404 1406 1
  1425 1405 1411 1
  1426 1405 1412 1
  1427 1405 1413 1
  1428 1406 1410 1
  1429 1407 1400 1
  1430 1386 1400 am
  1431 1414 1415 1
  1432 1415 1416 1
  1433 1415 1420 1
  1434 1415 1418 1
  1435 1416 1417 2
  1436 1418 1421 1
  1437 1418 1422 1
  1438 1418 1423 1
  1439 1419 1414 1
  1440 1402 1414 am
  1441 1424 1425 1
  1442 1425 1428 1
  1443 1425 1431 1
  1444 1425 1426 1
  1445 1426 1427 2
  1446 1428 1433 1
  1447 1428 1429 1
  1448 1430 1424 1
  1449 1432 1428 1
  1450 1434 1429 1
  1451 1416 1424 am
  1452 1435 1436 1
  1453 1436 1444 1
  1454 1436 1439 1
  1455 1436 1437 1
  1456 1437 1438 2
  1457 1439 1445 1
  1458 1439 1441 1
  1459 1439 1440 1
  1460 1440 1447 1
  1461 1441 1448 1
  1462 1441 1449 1
  1463 1441 1450 1
  1464 1442 1440 1
  1465 1442 1451 1
  1466 1442 1452 1
  1467 1442 1453 1
  1468 1443 1435 1
  1469 1446 1440 1
  1470 1426 1435 am
  1471 1454 1455 1
  1472 1455 1456 1
  1473 1455 1464 1
  1474 1455 1458 1
  1475 1456 1457 2
  1476 1458 1466 1
  1477 1458 1459 1
  1478 1459 1468 1
  1479 1459 1460 1
  1480 1460 1461 2
  1481 1460 1462 2
  1482 1463 1454 1
  1483 1465 1458 1
  1484 1467 1459 1
  1485 1437 1454 am
  1486 1469 1470 1
  1487 1470 1477 1
  1488 1470 1473 1
  1489 1470 1471 1
  1490 1471 1472 2
  1491 1473 1478 1
  1492 1473 1474 1
  1493 1473 1475 1
  1494 1474 1480 1
  1495 1474 1481 1
  1496 1474 1482 1
  1497 1475 1479 1
  1498 1476 1469 1
  1499 1456 1469 am
  1500 1483 1484 1
  1501 1484 1492 1
  1502 1484 1487 1
  1503 1484 1485 1
  1504 1485 1486 2
  1505 1487 1494 1
  1506 1487 1488 1
  1507 1488 1495 1
  1508 1488 1489 1
  1509 1488 1490 1
  1510 1489 1496 1
  1511 1489 1497 1
  1512 1489 1498 1
  1513 1490 1499 1
  1514 1490 1500 1
  1515 1490 1501 1
  1516 1491 1483 1
  1517 1493 1487 1
  1518 1471 1483 am
  1519 1502 1503 1
  1520 1503 1509 1
  1521 1503 1506 1
  1522 1503 1504 1
  1523 1504 1505 2
  1524 1506 1511 1
  1525 1506 1507 1
  1526 1508 1502 1
  1527 1510 1506 1
  1528 1512 1507 1
  1529 1485 1502 am
  1530 1513 1514 1
  1531 1514 1521 1
  1532 1514 1515 1
  1533 1514 1517 1
  1534 1515 1516 2
  1535 1517 1518 1
  1536 1517 1519 1
  1537 1517 1522 1
  1538 1518 1523 1
  1539 1518 1524 1
  1540 1518 1525 1
  1541 1519 1528 1
  1542 1519 1527 1
  1543 1519 1526 1
  1544 1520 1513 1
  1545 1504 1513 am
  1546 1529 1530 1
  1547 1530 1538 1
  1548 1530 1533 1
  1549 1530 1531 1
  1550 1531 1532 2
  1551 1533 1539 1
  1552 1533 1535 1
  1553 1533 1534 1
  1554 1534 1541 1
  1555 1535 1542 1
  1556 1535 1543 1
  1557 1535 1544 1
  1558 1536 1534 1
  1559 1536 1545 1
  1560 1536 1546 1
  1561 1536 1547 1
  1562 1537 1529 1
  1563 1540 1534 1
  1564 1515 1529 am
  1565 1548 1549 1
  1566 1549 1550 1
  1567 1549 1554 1
  1568 1549 1552 1
  1569 1550 1551 2
  1570 1552 1555 1
  1571 1552 1556 1
  1572 1552 1557 1
  1573 1553 1548 1
  1574 1531 1548 am
  1575 1558 1559 1
  1576 1559 1566 1
  1577 1559 1560 1
  1578 1559 1562 1
  1579 1560 1561 2
  1580 1562 1563 1
  1581 1562 1564 1
  1582 1562 1567 1
  1583 1563 1568 1
  1584 1563 1569 1
  1585 1563 1570 1
  1586 1564 1573 1
  1587 1564 1572 1
  1588 1564 1571 1
  1589 1565 1558 1
  1590 1550 1558 am
  1591 1574 1575 1
  1592 1575 1583 1
  1593 1575 1578 1
  1594 1575 1576 1
  1595 1576 1577 2
  1596 1578 1585 1
  1597 1578 1579 1
  1598 1579 1580 2
  1599 1579 1581 2
  1600 1582 1574 1
  1601 1584 1578 1
  1602 1560 1574 am
  1603 1586 1587 1
  1604 1587 1588 1
  1605 1587 1598 1
  1606 1587 1590 1
  1607 1588 1589 2
  1608 1590 1600 1
  1609 1590 1591 1
  1610 1591 1602 1
  1611 1591 1592 1
  1612 1592 1604 1
  1613 1592 1593 1
  1614 1593 1605 1
  1615 1593 1594 2
  1616 1594 1595 2
  1617 1594 1596 2
  1618 1595 1606 1
  1619 1595 1607 1
  1620 1596 1609 1
  1621 1596 1608 1
  1622 1597 1586 1
  1623 1599 1590 1
  1624 1601 1591 1
  1625 1603 1592 1
  1626 1576 1586 am
  1627 1610 1611 1
  1628 1611 1612 1
  1629 1611 1623 1
  1630 1611 1614 1
  1631 1612 1613 2
  1632 1614 1625 1
  1633 1614 1615 1
  1634 1615 1617 ar
  1635 1615 1616 ar
  1636 1616 1618 ar
  1637 1616 1626 1
  1638 1617 1619 ar
  1639 1617 1627 1
  1640 1618 1620 ar
  1641 1618 1628 1
  1642 1619 1620 ar
  1643 1619 1629 1
  1644 1620 1621 1
  1645 1621 1630 1
  1646 1622 1610 1
  1647 1624 1614 1
  1648 1588 1610 am
  1649 1631 1632 1
  1650 1632 1643 1
  1651 1632 1635 1
  1652 1632 1633 1
  1653 1633 1634 2
  1654 1635 1645 1
  1655 1635 1636 1
  1656 1636 1637 ar
  1657 1636 1638 ar
  1658 1637 1646 1
  1659 1637 1639 ar
  1660 1638 1640 ar
  1661 1638 1647 1
  1662 1639 1648 1
  1663 1639 1641 ar
  1664 1640 1641 ar
  1665 1640 1649 1
  1666 1641 1650 1
  1667 1642 1631 1
  1668 1644 1635 1
  1669 1612 1631 am
  1670 1651 1652 1
  1671 1652 1653 1
  1672 1652 1657 1
  1673 1652 1655 1
  1674 1653 1654 2
  1675 1655 1658 1
  1676 1655 1659 1
  1677 1655 1660 1
  1678 1656 1651 1
  1679 1633 1651 am
  1680 1661 1662 1
  1681 1662 1670 1
  1682 1662 1665 1
  1683 1662 1663 1
  1684 1663 1664 2
  1685 1665 1671 1
  1686 1665 1667 1
  1687 1665 1666 1
  1688 1666 1673 1
  1689 1667 1674 1
  1690 1667 1675 1
  1691 1667 1676 1
  1692 1668 1666 1
  1693 1668 1677 1
  1694 1668 1678 1
  1695 1668 1679 1
  1696 1669 1661 1
  1697 1672 1666 1
  1698 1653 1661 am
  1699 1680 1681 1
  1700 1681 1688 1
  1701 1681 1684 1
  1702 1681 1682 1
  1703 1682 1683 2
  1704 1684 1689 1
  1705 1684 1685 1
  1706 1684 1686 1
  1707 1685 1691 1
  1708 1685 1692 1
  1709 1685 1693 1
  1710 1686 1690 1
  1711 1687 1680 1
  1712 1663 1680 am
  1713 1694 1695 1
  1714 1695 1698 1
  1715 1695 1701 1
  1716 1695 1696 1
  1717 1696 1697 2
  1718 1698 1703 1
  1719 1698 1699 1
  1720 1700 1694 1
  1721 1702 1698 1
  1722 1704 1699 1
  1723 1682 1694 am
  1724 1705 1711 1
  1725 1705 1706 1
  1726 1706 1709 1
  1727 1706 1712 1
  1728 1706 1707 1
  1729 1707 1708 2
  1730 1709 1710 1
  1731 1709 1714 1
  1732 1710 1711 1
  1733 1710 1716 1
  1734 1711 1718 1
  1735 1713 1709 1
  1736 1715 1710 1
  1737 1717 1711 1
  1738 1696 1705 am
  1739 1719 1720 1
  1740 1720 1731 1
  1741 1720 1723 1
  1742 1720 1721 1
  1743 1721 1722 2
  1744 1723 1733 1
  1745 1723 1724 1
  1746 1724 1725 ar
  1747 1724 1726 ar
  1748 1725 1734 1
  1749 1725 1727 ar
  1750 1726 1728 ar
  1751 1726 1735 1
  1752 1727 1736 1
  1753 1727 1729 ar
  1754 1728 1729 ar
  1755 1728 1737 1
  1756 1729 1738 1
  1757 1730 1719 1
  1758 1732 1723 1
  1759 1707 1719 am
  1760 1739 1740 1
  1761 1740 1749 1
  1762 1740 1743 1
  1763 1740 1741 1
  1764 1741 1742 2
  1765 1743 1751 1
  1766 1743 1744 1
  1767 1744 1753 1
  1768 1744 1745 1
  1769 1745 1755 1
  1770 1745 1746 1
  1771 1746 1757 1
  1772 1746 1747 1
  1773 1747 1758 1
  1774 1747 1759 1
  1775 1747 1760 1
  1776 1748 1739 1
  1777 1750 1743 1
  1778 1752 1744 1
  1779 1754 1745 1
  1780 1756 1746 1
  1781 1721 1739 am
  1782 1761 1762 1
  1783 1762 1763 1
  1784 1762 1774 1
  1785 1762 1765 1
  1786 1763 1764 2
  1787 1765 1776 1
  1788 1765 1766 1
  1789 1766 1768 ar
  1790 1766 1767 ar
  1791 1767 1769 ar
  1792 1767 1777 1
  1793 1768 1770 ar
  1794 1768 1778 1
  1795 1769 1771 ar
  1796 1769 1779 1
  1797 1770 1771 ar
  1798 1770 1780 1
  1799 1771 1772 1
  1800 1772 1781 1
  1801 1773 1761 1
  1802 1775 1765 1
  1803 1741 1761 am
  1804 1782 1783 1
  1805 1783 1792 1
  1806 1783 1786 1
  1807 1783 1784 1
  1808 1784 1785 2
  1809 1786 1794 1
  1810 1786 1787 1
  1811 1787 1796 1
  1812 1787 1788 1
  1813 1788 1790 2
  1814 1788 1789 am
  1815 1789 1797 1
  1816 1789 1798 1
  1817 1791 1782 1
  1818 1793 1786 1
  1819 1795 1787 1
  1820 1763 1782 am
  1821 1799 1800 1
  1822 1800 1803 1
  1823 1800 1806 1
  1824 1800 1801 1
  1825 1801 1802 2
  1826 1803 1808 1
  1827 1803 1804 1
  1828 1805 1799 1
  1829 1807 1803 1
  1830 1809 1804 1
  1831 1784 1799 am
  1832 1810 1811 1
  1833 1811 1819 1
  1834 1811 1814 1
  1835 1811 1812 1
  1836 1812 1813 2
  1837 1814 1821 1
  1838 1814 1815 1
  1839 1815 1822 1
  1840 1815 1816 1
  1841 1815 1817 1
  1842 1816 1823 1
  1843 1816 1824 1
  1844 1816 1825 1
  1845 1817 1826 1
  1846 1817 1827 1
  1847 1817 1828 1
  1848 1818 1810 1
  1849 1820 1814 1
  1850 1801 1810 am
  1851 1829 1830 1
  1852 1830 1838 1
  1853 1830 1833 1
  1854 1830 1831 1
  1855 1831 1832 2
  1856 1833 1840 1
  1857 1833 1834 1
  1858 1834 1841 1
  1859 1834 1835 1
  1860 1834 1836 1
  1861 1835 1842 1
  1862 1835 1843 1
  1863 1835 1844 1
  1864 1836 1845 1
  1865 1836 1846 1
  1866 1836 1847 1
  1867 1837 1829 1
  1868 1839 1833 1
  1869 1812 1829 am
  1870 1848 1849 1
  1871 1849 1856 1
  1872 1849 1852 1
  1873 1849 1850 1
  1874 1850 1851 2
  1875 1852 1857 1
  1876 1852 1853 1
  1877 1852 1854 1
  1878 1853 1859 1
  1879 1853 1860 1
  1880 1853 1861 1
  1881 1854 1858 1
  1882 1855 1848 1
  1883 1831 1848 am
  1884 1862 1863 1
  1885 1863 1872 1
  1886 1863 1866 1
  1887 1863 1864 1
  1888 1864 1865 2
  1889 1866 1874 1
  1890 1866 1867 1
  1891 1867 1876 1
  1892 1867 1868 1
  1893 1868 1878 1
  1894 1868 1869 1
  1895 1869 1880 1
  1896 1869 1870 1
  1897 1870 1881 1
  1898 1870 1882 1
  1899 1870 1883 1
  1900 1871 1862 1
  1901 1873 1866 1
  1902 1875 1867 1
  1903 1877 1868 1
  1904 1879 1869 1
  1905 1850 1862 am
  1906 1884 1885 1
  1907 1885 1893 1
  1908 1885 1888 1
  1909 1885 1886 1
  1910 1886 1887 2
  1911 1888 1895 1
  1912 1888 1889 1
  1913 1889 1891 2
  1914 1889 1890 am
  1915 1890 1896 1
  1916 1890 1897 1
  1917 1892 1884 1
  1918 1894 1888 1
  1919 1864 1884 am
  1920 1898 1899 1
  1921 1899 1908 1
  1922 1899 1902 1
  1923 1899 1900 1
  1924 1900 1901 2
  1925 1902 1910 1
  1926 1902 1903 1
  1927 1903 1912 1
  1928 1903 1904 1
  1929 1904 1914 1
  1930 1904 1905 1
  1931 1905 1916 1
  1932 1905 1906 1
  1933 1906 1917 1
  1934 1906 1918 1
  1935 1906 1919 1
  1936 1907 1898 1
  1937 1909 1902 1
  1938 1911 1903 1
  1939 1913 1904 1
  1940 1915 1905 1
  1941 1886 1898 am
  1942 1920 1921 1
  1943 1921 1922 1
  1944 1921 1926 1
  1945 1921 1924 1
  1946 1922 1923 2
  1947 1924 1927 1
  1948 1924 1928 1
  1949 1924 1929 1
  1950 1925 1920 1
  1951 1900 1920 am
  1952 1930 1931 1
  1953 1931 1932 1
  1954 1931 1942 1
  1955 1931 1934 1
  1956 1932 1933 2
  1957 1934 1944 1
  1958 1934 1935 1
  1959 1935 1946 1
  1960 1935 1936 1
  1961 1936 1948 1
  1962 1936 1937 1
  1963 1937 1949 1
  1964 1937 1938 2
  1965 1938 1939 2
  1966 1938 1940 2
  1967 1939 1950 1
  1968 1939 1951 1
  1969 1940 1953 1
  1970 1940 1952 1
  1971 1941 1930 1
  1972 1943 1934 1
  1973 1945 1935 1
  1974 1947 1936 1
  1975 1922 1930 am
  1976 1954 1955 1
  1977 1955 1962 1
  1978 1955 1956 1
  1979 1955 1958 1
  1980 1956 1957 2
  1981 1958 1959 1
  1982 1958 1960 1
  1983 1958 1963 1
  1984 1959 1964 1
  1985 1959 1965 1
  1986 1959 1966 1
  1987 1960 1969 1
  1988 1960 1968 1
  1989 1960 1967 1
  1990 1961 1954 1
  1991 1932 1954 am
  1992 1970 1971 1
  1993 1971 1979 1
  1994 1971 1974 1
  1995 1971 1972 1
  1996 1972 1973 2
  1997 1974 1980 1
  1998 1974 1976 1
  1999 1974 1975 1
  2000 1975 1982 1
  2001 1976 1983 1
  2002 1976 1984 1
  2003 1976 1985 1
  2004 1977 1975 1
  2005 1977 1986 1
  2006 1977 1987 1
  2007 1977 1988 1
  2008 1978 1970 1
  2009 1981 1975 1
  2010 1956 1970 am
  2011 1989 1990 1
  2012 1990 1998 1
  2013 1990 1993 1
  2014 1990 1991 1
  2015 1991 1992 2
  2016 1993 1999 1
  2017 1993 1995 1
  2018 1993 1994 1
  2019 1994 2001 1
  2020 1995 2002 1
  2021 1995 2003 1
  2022 1995 2004 1
  2023 1996 1994 1
  2024 1996 2005 1
  2025 1996 2006 1
  2026 1996 2007 1
  2027 1997 1989 1
  2028 2000 1994 1
  2029 1972 1989 am
  2030 2008 2009 1
  2031 2009 2017 1
  2032 2009 2012 1
  2033 2009 2010 1
  2034 2010 2011 2
  2035 2012 2019 1
  2036 2012 2013 1
  2037 2013 2020 1
  2038 2013 2014 1
  2039 2013 2015 1
  2040 2014 2021 1
  2041 2014 2022 1
  2042 2014 2023 1
  2043 2015 2024 1
  2044 2015 2025 1
  2045 2015 2026 1
  2046 2016 2008 1
  2047 2018 2012 1
  2048 1991 2008 am
  2049 2027 2028 1
  2050 2028 2031 1
  2051 2028 2036 1
  2052 2028 2029 1
  2053 2029 2030 2
  2054 2031 2038 1
  2055 2031 2032 1
  2056 2032 2040 1
  2057 2032 2033 1
  2058 2033 2034 1
  2059 2034 2041 1
  2060 2034 2042 1
  2061 2034 2043 1
  2062 2035 2027 1
  2063 2037 2031 1
  2064 2039 2032 1
  2065 2010 2027 am
  2066 2044 2045 1
  2067 2045 2052 1
  2068 2045 2046 1
  2069 2045 2048 1
  2070 2046 2047 2
  2071 2048 2049 1
  2072 2048 2050 1
  2073 2048 2053 1
  2074 2049 2054 1
  2075 2049 2055 1
  2076 2049 2056 1
  2077 2050 2059 1
  2078 2050 2058 1
  2079 2050 2057 1
  2080 2051 2044 1
  2081 2029 2044 am
  2082 2060 2061 1
  2083 2061 2062 1
  2084 2061 2064 1
  2085 2061 2075 1
  2086 2062 2063 2
  2087 2064 2065 1
  2088 2064 2077 1
  2089 2065 2067 ar
  2090 2065 2066 ar
  2091 2066 2070 ar
  2092 2066 2078 1
  2093 2067 2068 ar
  2094 2067 2069 ar
  2095 2068 2071 ar
  2096 2068 2070 ar
  2097 2069 2072 ar
  2098 2069 2080 1
  2099 2070 2079 1
  2100 2071 2081 1
  2101 2071 2073 ar
  2102 2072 2082 1
  2103 2072 2073 ar
  2104 2073 2083 1
  2105 2074 2060 1
  2106 2076 2064 1
  2107 2046 2060 am
  2108 2084 2085 1
  2109 2085 2093 1
  2110 2085 2088 1
  2111 2085 2086 1
  2112 2086 2087 2
  2113 2088 2094 1
  2114 2088 2090 1
  2115 2088 2089 1
  2116 2089 2096 1
  2117 2090 2097 1
  2118 2090 2098 1
  2119 2090 2099 1
  2120 2091 2089 1
  2121 2091 2100 1
  2122 2091 2101 1
  2123 2091 2102 1
  2124 2092 2084 1
  2125 2095 2089 1
  2126 2062 2084 am
  2127 2103 2104 1
  2128 2104 2111 1
  2129 2104 2105 1
  2130 2104 2107 1
  2131 2105 2106 2
  2132 2107 2108 1
  2133 2107 2109 1
  2134 2107 2112 1
  2135 2108 2113 1
  2136 2108 2114 1
  2137 2108 2115 1
  2138 2109 2118 1
  2139 2109 2117 1
  2140 2109 2116 1
  2141 2110 2103 1
  2142 2086 2103 am
  2143 2119 2120 1
  2144 2120 2123 1
  2145 2120 2126 1
  2146 2120 2121 1
  2147 2121 2122 2
  2148 2123 2128 1
  2149 2123 2124 1
  2150 2125 2119 1
  2151 2127 2123 1
  2152 2129 2124 1
  2153 2105 2119 am
  2154 2130 2131 1
  2155 2131 2136 1
  2156 2131 2132 1
  2157 2132 2133 2
  2158 2134 2130 1
  2159 2135 2131 1
  2160 2121 2130 am
  2161 2137 2138 1
  2162 2138 2146 1
  2163 2138 2141 1
  2164 2138 2139 1
  2165 2139 2140 2
  2166 2141 2148 1
  2167 2141 2142 1
  2168 2142 2149 1
  2169 2142 2143 1
  2170 2142 2144 1
  2171 2143 2150 1
  2172 2143 2151 1
  2173 2143 2152 1
  2174 2144 2153 1
  2175 2144 2154 1
  2176 2144 2155 1
  2177 2145 2137 1
  2178 2147 2141 1
  2179 2132 2137 am
  2180 2156 2157 1
  2181 2157 2164 1
  2182 2157 2160 1
  2183 2157 2158 1
  2184 2158 2159 2
  2185 2160 2165 1
  2186 2160 2161 1
  2187 2160 2162 1
  2188 2161 2167 1
  2189 2161 2168 1
  2190 2161 2169 1
  2191 2162 2166 1
  2192 2163 2156 1
  2193 2139 2156 am
  2194 2170 2171 1
  2195 2171 2174 1
  2196 2171 2177 1
  2197 2171 2172 1
  2198 2172 2173 2
  2199 2174 2179 1
  2200 2174 2175 1
  2201 2176 2170 1
  2202 2178 2174 1
  2203 2180 2175 1
  2204 2158 2170 am
  2205 2181 2182 1
  2206 2182 2193 1
  2207 2182 2185 1
  2208 2182 2183 1
  2209 2183 2184 2
  2210 2185 2195 1
  2211 2185 2186 1
  2212 2186 2187 ar
  2213 2186 2188 ar
  2214 2187 2196 1
  2215 2187 2189 ar
  2216 2188 2190 ar
  2217 2188 2197 1
  2218 2189 2198 1
  2219 2189 2191 ar
  2220 2190 2191 ar
  2221 2190 2199 1
  2222 2191 2200 1
  2223 2192 2181 1
  2224 2194 2185 1
  2225 2172 2181 am
  2226 2201 2202 1
  2227 2202 2210 1
  2228 2202 2205 1
  2229 2202 2203 1
  2230 2203 2204 2
  2231 2205 2212 1
  2232 2205 2206 1
  2233 2206 2213 1
  2234 2206 2207 1
  2235 2206 2208 1
  2236 2207 2214 1
  2237 2207 2215 1
  2238 2207 2216 1
  2239 2208 2217 1
  2240 2208 2218 1
  2241 2208 2219 1
  2242 2209 2201 1
  2243 2211 2205 1
  2244 2183 2201 am
  2245 2220 2226 1
  2246 2220 2221 1
  2247 2221 2224 1
  2248 2221 2227 1
  2249 2221 2222 1
  2250 2222 2223 2
  2251 2224 2225 1
  2252 2224 2229 1
  2253 2225 2226 1
  2254 2225 2231 1
  2255 2226 2233 1
  2256 2228 2224 1
  2257 2230 2225 1
  2258 2232 2226 1
  2259 2203 2220 am
  2260 2234 2235 1
  2261 2235 2243 1
  2262 2235 2238 1
  2263 2235 2236 1
  2264 2236 2237 2
  2265 2238 2244 1
  2266 2238 2240 1
  2267 2238 2239 1
  2268 2239 2246 1
  2269 2240 2247 1
  2270 2240 2248 1
  2271 2240 2249 1
  2272 2241 2239 1
  2273 2241 2250 1
  2274 2241 2251 1
  2275 2241 2252 1
  2276 2242 2234 1
  2277 2245 2239 1
  2278 2222 2234 am
  2279 2253 2254 1
  2280 2254 2263 1
  2281 2254 2257 1
  2282 2254 2255 1
  2283 2255 2256 2
  2284 2257 2265 1
  2285 2257 2258 1
  2286 2258 2267 1
  2287 2258 2259 1
  2288 2259 2261 2
  2289 2259 2260 am
  2290 2260 2268 1
  2291 2260 2269 1
  2292 2262 2253 1
  2293 2264 2257 1
  2294 2266 2258 1
  2295 2236 2253 am
  2296 2270 2271 1
  2297 2271 2274 1
  2298 2271 2279 1
  2299 2271 2272 1
  2300 2272 2273 2
  2301 2274 2281 1
  2302 2274 2275 1
  2303 2275 2283 1
  2304 2275 2276 1
  2305 2276 2277 1
  2306 2277 2284 1
  2307 2277 2285 1
  2308 2277 2286 1
  2309 2278 2270 1
  2310 2280 2274 1
  2311 2282 2275 1
  2312 2255 2270 am
  2313 2287 2288 1
  2314 2287 2297 1
  2315 2288 2289 1
  2316 2288 2291 1
  2317 2288 2298 1
  2318 2289 2290 2
  2319 2291 2292 1
  2320 2291 2299 1
  2321 2291 2300 1
  2322 2292 2293 ar
  2323 2292 2294 ar
  2324 2293 2296 ar
  2325 2293 2301 1
  2326 2294 2295 ar
  2327 2295 2296 ar
  2328 2295 2302 1
  2329 2296 2303 1
  2330 2272 2287 am
  2331 2304 2305 1
  2332 2305 2306 1
  2333 2305 2308 1
  2334 2305 2319 1
  2335 2306 2307 2
  2336 2308 2309 1
  2337 2308 2321 1
  2338 2309 2311 ar
  2339 2309 2310 ar
  2340 2310 2314 ar
  2341 2310 2322 1
  2342 2311 2312 ar
  2343 2311 2313 ar
  2344 2312 2315 ar
  2345 2312 2314 ar
  2346 2313 2316 ar
  2347 2313 2324 1
  2348 2314 2323 1
  2349 2315 2325 1
  2350 2315 2317 ar
  2351 2316 2326 1
  2352 2316 2317 ar
  2353 2317 2327 1
  2354 2318 2304 1
  2355 2320 2308 1
  2356 2304 2289 am
  2357 2328 2329 1
  2358 2329 2330 1
  2359 2329 2341 1
  2360 2329 2332 1
  2361 2330 2331 2
  2362 2332 2343 1
  2363 2332 2333 1
  2364 2333 2335 ar
  2365 2333 2334 ar
  2366 2334 2336 ar
  2367 2334 2344 1
  2368 2335 2337 ar
  2369 2335 2345 1
  2370 2336 2338 ar
  2371 2336 2346 1
  2372 2337 2338 ar
  2373 2337 2347 1
  2374 2338 2339 1
  2375 2339 2348 1
  2376 2340 2328 1
  2377 2342 2332 1
  2378 2306 2328 am
  2379 2349 2350 1
  2380 2350 2351 1
  2381 2350 2361 1
  2382 2350 2353 1
  2383 2351 2352 2
  2384 2353 2363 1
  2385 2353 2354 1
  2386 2354 2365 1
  2387 2354 2355 1
  2388 2355 2367 1
  2389 2355 2356 1
  2390 2356 2368 1
  2391 2356 2357 2
  2392 2357 2358 2
  2393 2357 2359 2
  2394 2358 2369 1
  2395 2358 2370 1
  2396 2359 2372 1
  2397 2359 2371 1
  2398 2360 2349 1
  2399 2362 2353 1
  2400 2364 2354 1
  2401 2366 2355 1
  2402 2330 2349 am
  2403 2373 2374 1
  2404 2374 2375 1
  2405 2374 2379 1
  2406 2374 2377 1
  2407 2375 2376 2
  2408 2377 2380 1
  2409 2377 2381 1
  2410 2377 2382 1
  2411 2378 2373 1
  2412 2351 2373 am
  2413 2383 2384 1
  2414 2384 2391 1
  2415 2384 2387 1
  2416 2384 2385 1
  2417 2385 2386 2
  2418 2387 2392 1
  2419 2387 2388 1
  2420 2387 2389 1
  2421 2388 2394 1
  2422 2388 2395 1
  2423 2388 2396 1
  2424 2389 2393 1
  2425 2390 2383 1
  2426 2375 2383 am
  2427 2397 2398 1
  2428 2397 2407 1
  2429 2398 2399 1
  2430 2398 2401 1
  2431 2398 2408 1
  2432 2399 2400 2
  2433 2401 2402 1
  2434 2401 2409 1
  2435 2401 2410 1
  2436 2402 2403 ar
  2437 2402 2404 ar
  2438 2403 2406 ar
  2439 2403 2411 1
  2440 2404 2405 ar
  2441 2405 2406 ar
  2442 2405 2412 1
  2443 2406 2413 1
  2444 2385 2397 am
  2445 2414 2415 1
  2446 2415 2424 1
  2447 2415 2418 1
  2448 2415 2416 1
  2449 2416 2417 2
  2450 2418 2426 1
  2451 2418 2419 1
  2452 2419 2428 1
  2453 2419 2420 1
  2454 2420 2422 2
  2455 2420 2421 am
  2456 2421 2429 1
  2457 2421 2430 1
  2458 2423 2414 1
  2459 2425 2418 1
  2460 2427 2419 1
  2461 2414 2399 am
  2462 2431 2432 1
  2463 2432 2433 1
  2464 2432 2441 1
  2465 2432 2435 1
  2466 2433 2434 2
  2467 2435 2443 1
  2468 2435 2436 1
  2469 2436 2445 1
  2470 2436 2437 1
  2471 2437 2438 2
  2472 2437 2439 2
  2473 2440 2431 1
  2474 2442 2435 1
  2475 2444 2436 1
  2476 2416 2431 am
  2477 2446 2447 1
  2478 2447 2448 1
  2479 2447 2452 1
  2480 2447 2450 1
  2481 2448 2449 2
  2482 2450 2453 1
  2483 2450 2454 1
  2484 2450 2455 1
  2485 2451 2446 1
  2486 2433 2446 am
  2487 2456 2457 1
  2488 2457 2465 1
  2489 2457 2460 1
  2490 2457 2458 1
  2491 2458 2459 2
  2492 2460 2466 1
  2493 2460 2462 1
  2494 2460 2461 1
  2495 2461 2468 1
  2496 2462 2469 1
  2497 2462 2470 1
  2498 2462 2471 1
  2499 2463 2461 1
  2500 2463 2472 1
  2501 2463 2473 1
  2502 2463 2474 1
  2503 2464 2456 1
  2504 2467 2461 1
  2505 2448 2456 am
  2506 2475 2476 1
  2507 2476 2484 1
  2508 2476 2479 1
  2509 2476 2477 1
  2510 2477 2478 2
  2511 2479 2486 1
  2512 2479 2480 1
  2513 2480 2482 2
  2514 2480 2481 am
  2515 2481 2487 1
  2516 2481 2488 1
  2517 2483 2475 1
  2518 2485 2479 1
  2519 2458 2475 am
  2520 2489 2490 1
  2521 2490 2496 1
  2522 2490 2493 1
  2523 2490 2491 1
  2524 2491 2492 2
  2525 2493 2498 1
  2526 2493 2494 1
  2527 2495 2489 1
  2528 2497 2493 1
  2529 2477 2489 am
  2530 2499 2500 1
  2531 2500 2501 1
  2532 2500 2512 1
  2533 2500 2503 1
  2534 2501 2502 2
  2535 2503 2514 1
  2536 2503 2504 1
  2537 2504 2506 ar
  2538 2504 2505 ar
  2539 2505 2507 ar
  2540 2505 2515 1
  2541 2506 2508 ar
  2542 2506 2516 1
  2543 2507 2509 ar
  2544 2507 2517 1
  2545 2508 2509 ar
  2546 2508 2518 1
  2547 2509 2510 1
  2548 2510 2519 1
  2549 2511 2499 1
  2550 2513 2503 1
  2551 2491 2499 am
  2552 2520 2521 1
  2553 2521 2522 1
  2554 2521 2526 1
  2555 2521 2524 1
  2556 2522 2523 2
  2557 2524 2527 1
  2558 2524 2528 1
  2559 2524 2529 1
  2560 2525 2520 1
  2561 2501 2520 am
  2562 2530 2531 1
  2563 2531 2532 1
  2564 2531 2540 1
  2565 2531 2534 1
  2566 2532 2533 2
  2567 2534 2542 1
  2568 2534 2535 1
  2569 2535 2544 1
  2570 2535 2536 1
  2571 2536 2537 2
  2572 2536 2538 2
  2573 2539 2530 1
  2574 2541 2534 1
  2575 2543 2535 1
  2576 2522 2530 am
  2577 2545 2546 1
  2578 2546 2547 1
  2579 2546 2555 1
  2580 2546 2549 1
  2581 2547 2548 2
  2582 2549 2557 1
  2583 2549 2550 1
  2584 2550 2559 1
  2585 2550 2551 1
  2586 2551 2552 2
  2587 2551 2553 2
  2588 2554 2545 1
  2589 2556 2549 1
  2590 2558 2550 1
  2591 2532 2545 am
  2592 2560 2561 1
  2593 2561 2568 1
  2594 2561 2564 1
  2595 2561 2562 1
  2596 2562 2563 2
  2597 2564 2569 1
  2598 2564 2565 1
  2599 2564 2566 1
  2600 2565 2571 1
  2601 2565 2572 1
  2602 2565 2573 1
  2603 2566 2570 1
  2604 2567 2560 1
  2605 2547 2560 am
  2606 2574 2575 1
  2607 2575 2581 1
  2608 2575 2578 1
  2609 2575 2576 1
  2610 2576 2577 2
  2611 2578 2583 1
  2612 2578 2579 1
  2613 2580 2574 1
  2614 2582 2578 1
  2615 2562 2574 am
  2616 2584 2585 1
  2617 2585 2591 1
  2618 2585 2588 1
  2619 2585 2586 1
  2620 2586 2587 2
  2621 2588 2593 1
  2622 2588 2589 1
  2623 2590 2584 1
  2624 2592 2588 1
  2625 2576 2584 am
  2626 2594 2595 1
  2627 2595 2603 1
  2628 2595 2598 1
  2629 2595 2596 1
  2630 2596 2597 2
  2631 2598 2605 1
  2632 2598 2599 1
  2633 2599 2600 2
  2634 2599 2601 2
  2635 2602 2594 1
  2636 2604 2598 1
  2637 2586 2594 am
  2638 2606 2607 1
  2639 2607 2618 1
  2640 2607 2610 1
  2641 2607 2608 1
  2642 2608 2609 2
  2643 2610 2620 1
  2644 2610 2611 1
  2645 2611 2612 ar
  2646 2611 2613 ar
  2647 2612 2621 1
  2648 2612 2614 ar
  2649 2613 2615 ar
  2650 2613 2622 1
  2651 2614 2623 1
  2652 2614 2616 ar
  2653 2615 2616 ar
  2654 2615 2624 1
  2655 2616 2625 1
  2656 2617 2606 1
  2657 2619 2610 1
  2658 2596 2606 am
  2659 2626 2627 1
  2660 2627 2638 1
  2661 2627 2630 1
  2662 2627 2628 1
  2663 2628 2629 2
  2664 2630 2640 1
  2665 2630 2631 1
  2666 2631 2632 ar
  2667 2631 2633 ar
  2668 2632 2641 1
  2669 2632 2634 ar
  2670 2633 2635 ar
  2671 2633 2642 1
  2672 2634 2643 1
  2673 2634 2636 ar
  2674 2635 2636 ar
  2675 2635 2644 1
  2676 2636 2645 1
  2677 2637 2626 1
  2678 2639 2630 1
  2679 2608 2626 am
  2680 2646 2647 1
  2681 2647 2654 1
  2682 2647 2650 1
  2683 2647 2648 1
  2684 2648 2649 2
  2685 2650 2655 1
  2686 2650 2651 1
  2687 2650 2652 1
  2688 2651 2657 1
  2689 2651 2658 1
  2690 2651 2659 1
  2691 2652 2656 1
  2692 2653 2646 1
  2693 2628 2646 am
  2694 2660 2661 1
  2695 2661 2669 1
  2696 2661 2664 1
  2697 2661 2662 1
  2698 2662 2663 2
  2699 2664 2671 1
  2700 2664 2665 1
  2701 2665 2667 2
  2702 2665 2666 am
  2703 2666 2672 1
  2704 2666 2673 1
  2705 2668 2660 1
  2706 2670 2664 1
  2707 2648 2660 am
  2708 2674 2675 1
  2709 2675 2684 1
  2710 2675 2678 1
  2711 2675 2676 1
  2712 2676 2677 2
  2713 2678 2686 1
  2714 2678 2679 1
  2715 2679 2688 1
  2716 2679 2680 1
  2717 2680 2682 2
  2718 2680 2681 am
  2719 2681 2689 1
  2720 2681 2690 1
  2721 2683 2674 1
  2722 2685 2678 1
  2723 2687 2679 1
  2724 2662 2674 am
  2725 2691 2692 1
  2726 2692 2693 1
  2727 2692 2697 1
  2728 2692 2695 1
  2729 2693 2694 2
  2730 2695 2698 1
  2731 2695 2699 1
  2732 2695 2700 1
  2733 2696 2691 1
  2734 2676 2691 am
  2735 2701 2702 1
  2736 2702 2703 1
  2737 2702 2714 1
  2738 2702 2705 1
  2739 2703 2704 2
  2740 2705 2716 1
  2741 2705 2706 1
  2742 2706 2708 ar
  2743 2706 2707 ar
  2744 2707 2709 ar
  2745 2707 2717 1
  2746 2708 2710 ar
  2747 2708 2718 1
  2748 2709 2711 ar
  2749 2709 2719 1
  2750 2710 2711 ar
  2751 2710 2720 1
  2752 2711 2712 1
  2753 2712 2721 1
  2754 2713 2701 1
  2755 2715 2705 1
  2756 2693 2701 am
  2757 2722 2723 1
  2758 2723 2724 1
  2759 2723 2728 1
  2760 2723 2726 1
  2761 2724 2725 2
  2762 2726 2729 1
  2763 2726 2730 1
  2764 2726 2731 1
  2765 2727 2722 1
  2766 2703 2722 am
  2767 2732 2733 1
  2768 2733 2741 1
  2769 2733 2736 1
  2770 2733 2734 1
  2771 2734 2735 2
  2772 2736 2742 1
  2773 2736 2738 1
  2774 2736 2737 1
  2775 2737 2744 1
  2776 2738 2745 1
  2777 2738 2746 1
  2778 2738 2747 1
  2779 2739 2737 1
  2780 2739 2748 1
  2781 2739 2749 1
  2782 2739 2750 1
  2783 2740 2732 1
  2784 2743 2737 1
  2785 2724 2732 am
  2786 2751 2752 1
  2787 2752 2753 1
  2788 2752 2757 1
  2789 2752 2755 1
  2790 2753 2754 2
  2791 2755 2758 1
  2792 2755 2759 1
  2793 2755 2760 1
  2794 2756 2751 1
  2795 2734 2751 am
  2796 2761 2762 1
  2797 2762 2765 1
  2798 2762 2768 1
  2799 2762 2763 1
  2800 2763 2764 2
  2801 2765 2770 1
  2802 2765 2766 1
  2803 2767 2761 1
  2804 2769 2765 1
  2805 2771 2766 1
  2806 2753 2761 am
  2807 2772 2773 1
  2808 2773 2776 1
  2809 2773 2779 1
  2810 2773 2774 1
  2811 2774 2775 2
  2812 2776 2781 1
  2813 2776 2777 1
  2814 2778 2772 1
  2815 2780 2776 1
  2816 2782 2777 1
  2817 2763 2772 am
  2818 2783 2784 1
  2819 2784 2792 1
  2820 2784 2787 1
  2821 2784 2785 1
  2822 2785 2786 2
  2823 2787 2793 1
  2824 2787 2789 1
  2825 2787 2788 1
  2826 2788 2795 1
  2827 2789 2796 1
  2828 2789 2797 1
  2829 2789 2798 1
  2830 2790 2788 1
  2831 2790 2799 1
  2832 2790 2800 1
  2833 2790 2801 1
  2834 2791 2783 1
  2835 2794 2788 1
  2836 2774 2783 am
  2837 2802 2803 1
  2838 2803 2810 1
  2839 2803 2804 1
  2840 2803 2806 1
  2841 2804 2805 2
  2842 2806 2807 1
  2843 2806 2808 1
  2844 2806 2811 1
  2845 2807 2812 1
  2846 2807 2813 1
  2847 2807 2814 1
  2848 2808 2817 1
  2849 2808 2816 1
  2850 2808 2815 1
  2851 2809 2802 1
  2852 2785 2802 am
  2853 2818 2819 1
  2854 2819 2822 1
  2855 2819 2825 1
  2856 2819 2820 1
  2857 2820 2821 2
  2858 2822 2827 1
  2859 2822 2823 1
  2860 2824 2818 1
  2861 2826 2822 1
  2862 2828 2823 1
  2863 2804 2818 am
  2864 2829 2830 1
  2865 2830 2841 1
  2866 2830 2833 1
  2867 2830 2831 1
  2868 2831 2832 2
  2869 2833 2843 1
  2870 2833 2834 1
  2871 2834 2835 ar
  2872 2834 2836 ar
  2873 2835 2844 1
  2874 2835 2837 ar
  2875 2836 2838 ar
  2876 2836 2845 1
  2877 2837 2846 1
  2878 2837 2839 ar
  2879 2838 2839 ar
  2880 2838 2847 1
  2881 2839 2848 1
  2882 2840 2829 1
  2883 2842 2833 1
  2884 2820 2829 am
  2885 2849 2850 1
  2886 2850 2851 1
  2887 2850 2862 1
  2888 2850 2853 1
  2889 2851 2852 2
  2890 2853 2864 1
  2891 2853 2854 1
  2892 2854 2856 ar
  2893 2854 2855 ar
  2894 2855 2857 ar
  2895 2855 2865 1
  2896 2856 2858 ar
  2897 2856 2866 1
  2898 2857 2859 ar
  2899 2857 2867 1
  2900 2858 2859 ar
  2901 2858 2868 1
  2902 2859 2860 1
  2903 2860 2869 1
  2904 2861 2849 1
  2905 2863 2853 1
  2906 2831 2849 am
  2907 2870 2871 1
  2908 2871 2878 1
  2909 2871 2872 1
  2910 2871 2874 1
  2911 2872 2873 2
  2912 2874 2875 1
  2913 2874 2876 1
  2914 2874 2879 1
  2915 2875 2880 1
  2916 2875 2881 1
  2917 2875 2882 1
  2918 2876 2885 1
  2919 2876 2884 1
  2920 2876 2883 1
  2921 2877 2870 1
  2922 2851 2870 am
  2923 2886 2892 1
  2924 2886 2887 1
  2925 2887 2890 1
  2926 2887 2893 1
  2927 2887 2888 1
  2928 2888 2889 2
  2929 2890 2891 1
  2930 2890 2895 1
  2931 2891 2892 1
  2932 2891 2897 1
  2933 2892 2899 1
  2934 2894 2890 1
  2935 2896 2891 1
  2936 2898 2892 1
  2937 2872 2886 am
  2938 2900 2901 1
  2939 2901 2909 1
  2940 2901 2904 1
  2941 2901 2902 1
  2942 2902 2903 2
  2943 2904 2911 1
  2944 2904 2905 1
  2945 2905 2912 1
  2946 2905 2906 1
  2947 2905 2907 1
  2948 2906 2913 1
  2949 2906 2914 1
  2950 2906 2915 1
  2951 2907 2916 1
  2952 2907 2917 1
  2953 2907 2918 1
  2954 2908 2900 1
  2955 2910 2904 1
  2956 2888 2900 am
  2957 2919 2920 1
  2958 2920 2927 1
  2959 2920 2921 1
  2960 2920 2923 1
  2961 2921 2922 2
  2962 2923 2924 1
  2963 2923 2925 1
  2964 2923 2928 1
  2965 2924 2929 1
  2966 2924 2930 1
  2967 2924 2931 1
  2968 2925 2934 1
  2969 2925 2933 1
  2970 2925 2932 1
  2971 2926 2919 1
  2972 2902 2919 am
  2973 2935 2936 1
  2974 2936 2944 1
  2975 2936 2939 1
  2976 2936 2937 1
  2977 2937 2938 2
  2978 2939 2945 1
  2979 2939 2941 1
  2980 2939 2940 1
  2981 2940 2947 1
  2982 2941 2948 1
  2983 2941 2949 1
  2984 2941 2950 1
  2985 2942 2940 1
  2986 2942 2951 1
  2987 2942 2952 1
  2988 2942 2953 1
  2989 2943 2935 1
  2990 2946 2940 1
  2991 2921 2935 am
  2992 2954 2955 1
  2993 2955 2958 1
  2994 2955 2963 1
  2995 2955 2956 1
  2996 2956 2957 2
  2997 2958 2965 1
  2998 2958 2959 1
  2999 2959 2967 1
  3000 2959 2960 1
  3001 2960 2961 1
  3002 2961 2968 1
  3003 2961 2969 1
  3004 2961 2970 1
  3005 2962 2954 1
  3006 2964 2958 1
  3007 2966 2959 1
  3008 2937 2954 am
  3009 2971 2972 1
  3010 2972 2979 1
  3011 2972 2973 1
  3012 2972 2975 1
  3013 2973 2974 2
  3014 2975 2976 1
  3015 2975 2977 1
  3016 2975 2980 1
  3017 2976 2981 1
  3018 2976 2982 1
  3019 2976 2983 1
  3020 2977 2986 1
  3021 2977 2985 1
  3022 2977 2984 1
  3023 2978 2971 1
  3024 2956 2971 am
  3025 2987 2988 1
  3026 2988 2999 1
  3027 2988 2991 1
  3028 2988 2989 1
  3029 2989 2990 2
  3030 2991 3001 1
  3031 2991 2992 1
  3032 2992 2993 ar
  3033 2992 2994 ar
  3034 2993 3002 1
  3035 2993 2995 ar
  3036 2994 2996 ar
  3037 2994 3003 1
  3038 2995 3004 1
  3039 2995 2997 ar
  3040 2996 2997 ar
  3041 2996 3005 1
  3042 2997 3006 1
  3043 2998 2987 1
  3044 3000 2991 1
  3045 2973 2987 am
  3046 3007 3008 1
  3047 3008 3015 1
  3048 3008 3009 1
  3049 3008 3011 1
  3050 3009 3010 2
  3051 3011 3012 1
  3052 3011 3013 1
  3053 3011 3016 1
  3054 3012 3017 1
  3055 3012 3018 1
  3056 3012 3019 1
  3057 3013 3022 1
  3058 3013 3021 1
  3059 3013 3020 1
  3060 3014 3007 1
  3061 2989 3007 am
  3062 3023 3024 1
  3063 3024 3025 1
  3064 3024 3036 1
  3065 3024 3027 1
  3066 3025 3026 2
  3067 3027 3038 1
  3068 3027 3028 1
  3069 3028 3030 ar
  3070 3028 3029 ar
  3071 3029 3031 ar
  3072 3029 3039 1
  3073 3030 3032 ar
  3074 3030 3040 1
  3075 3031 3033 ar
  3076 3031 3041 1
  3077 3032 3033 ar
  3078 3032 3042 1
  3079 3033 3034 1
  3080 3034 3043 1
  3081 3035 3023 1
  3082 3037 3027 1
  3083 3009 3023 am
  3084 3044 3045 1
  3085 3045 3048 1
  3086 3045 3051 1
  3087 3045 3046 1
  3088 3046 3047 2
  3089 3048 3053 1
  3090 3048 3049 1
  3091 3050 3044 1
  3092 3052 3048 1
  3093 3054 3049 1
  3094 3025 3044 am
  3095 3055 3056 1
  3096 3056 3057 1
  3097 3056 3067 1
  3098 3056 3059 1
  3099 3057 3058 2
  3100 3059 3069 1
  3101 3059 3060 1
  3102 3060 3071 1
  3103 3060 3061 1
  3104 3061 3073 1
  3105 3061 3062 1
  3106 3062 3074 1
  3107 3062 3063 2
  3108 3063 3064 2
  3109 3063 3065 2
  3110 3064 3075 1
  3111 3064 3076 1
  3112 3065 3078 1
  3113 3065 3077 1
  3114 3066 3055 1
  3115 3068 3059 1
  3116 3070 3060 1
  3117 3072 3061 1
  3118 3046 3055 am
  3119 3079 3080 1
  3120 3080 3087 1
  3121 3080 3081 1
  3122 3080 3083 1
  3123 3081 3082 2
  3124 3083 3084 1
  3125 3083 3085 1
  3126 3083 3088 1
  3127 3084 3089 1
  3128 3084 3090 1
  3129 3084 3091 1
  3130 3085 3094 1
  3131 3085 3093 1
  3132 3085 3092 1
  3133 3086 3079 1
  3134 3057 3079 am
  3135 3095 3096 1
  3136 3096 3107 1
  3137 3096 3099 1
  3138 3096 3097 1
  3139 3097 3098 2
  3140 3099 3109 1
  3141 3099 3100 1
  3142 3100 3101 ar
  3143 3100 3102 ar
  3144 3101 3110 1
  3145 3101 3103 ar
  3146 3102 3104 ar
  3147 3102 3111 1
  3148 3103 3112 1
  3149 3103 3105 ar
  3150 3104 3105 ar
  3151 3104 3113 1
  3152 3105 3114 1
  3153 3106 3095 1
  3154 3108 3099 1
  3155 3081 3095 am
  3156 3115 3116 1
  3157 3116 3125 1
  3158 3116 3119 1
  3159 3116 3117 1
  3160 3117 3118 2
  3161 3119 3127 1
  3162 3119 3120 1
  3163 3120 3129 1
  3164 3120 3121 1
  3165 3121 3123 2
  3166 3121 3122 am
  3167 3122 3130 1
  3168 3122 3131 1
  3169 3124 3115 1
  3170 3126 3119 1
  3171 3128 3120 1
  3172 3097 3115 am
  3173 3132 3133 1
  3174 3133 3134 1
  3175 3133 3142 1
  3176 3133 3136 1
  3177 3134 3135 2
  3178 3136 3144 1
  3179 3136 3137 1
  3180 3137 3146 1
  3181 3137 3138 1
  3182 3138 3139 2
  3183 3138 3140 2
  3184 3141 3132 1
  3185 3143 3136 1
  3186 3145 3137 1
  3187 3117 3132 am
  3188 3147 3148 1
  3189 3148 3149 1
  3190 3148 3153 1
  3191 3148 3151 1
  3192 3149 3150 2
  3193 3151 3154 1
  3194 3151 3155 1
  3195 3151 3156 1
  3196 3152 3147 1
  3197 3134 3147 am
  3198 3157 3158 1
  3199 3158 3167 1
  3200 3158 3161 1
  3201 3158 3159 1
  3202 3159 3160 2
  3203 3161 3169 1
  3204 3161 3162 1
  3205 3162 3171 1
  3206 3162 3163 1
  3207 3163 3173 1
  3208 3163 3164 1
  3209 3164 3175 1
  3210 3164 3165 1
  3211 3165 3176 1
  3212 3165 3177 1
  3213 3165 3178 1
  3214 3166 3157 1
  3215 3168 3161 1
  3216 3170 3162 1
  3217 3172 3163 1
  3218 3174 3164 1
  3219 3149 3157 am
  3220 3179 3180 1
  3221 3180 3181 1
  3222 3180 3191 1
  3223 3180 3183 1
  3224 3181 3182 2
  3225 3183 3193 1
  3226 3183 3184 1
  3227 3184 3195 1
  3228 3184 3185 1
  3229 3185 3197 1
  3230 3185 3186 1
  3231 3186 3198 1
  3232 3186 3187 2
  3233 3187 3188 2
  3234 3187 3189 2
  3235 3188 3199 1
  3236 3188 3200 1
  3237 3189 3202 1
  3238 3189 3201 1
  3239 3190 3179 1
  3240 3192 3183 1
  3241 3194 3184 1
  3242 3196 3185 1
  3243 3159 3179 am
  3244 3203 3204 1
  3245 3204 3213 1
  3246 3204 3207 1
  3247 3204 3205 1
  3248 3205 3206 2
  3249 3207 3215 1
  3250 3207 3208 1
  3251 3208 3217 1
  3252 3208 3209 1
  3253 3209 3211 2
  3254 3209 3210 am
  3255 3210 3218 1
[truncated: 80,393 more chars]
