# Supplementary material for: The pocketome of G-protein-coupled receptors reveals previously untargeted allosteric sites
Source: Nat Commun. 2022 May 10;13:2567. doi: 10.1038/s41467-022-29609-6 (PMC9091257; doi:10.1038/s41467-022-29609-6)
Supplement: Supplementary file 4 — Supplementary Data 1 [file 41467_2022_29609_MOESM4_ESM.zip › docking_files/4ldo/mols.mol2]

# TRIPOS MOL2 file generated by SEED

@<TRIPOS>MOLECULE
methanamine
 8 7 0 0 0
****
USER_CHARGES
INVALID_CHARGES
Pose:   1 Cluster:   1 Fr_nu: 254352 TotEn:   -62.71
@<TRIPOS>ATOM
      1 C1        -82.1476   -6.4796  -45.6587 C.3    1 LIG       0.04000
      2 N1        -80.9355   -5.7716  -45.2040 N.4    1 LIG      -0.30000
      3 H1        -82.2377   -6.3293  -46.7361 H      1 LIG       0.09000
      4 H2        -82.0264   -7.5376  -45.4186 H      1 LIG       0.09000
      5 H3        -83.0019   -6.0524  -45.1302 H      1 LIG       0.09000
      6 H4        -80.7972   -5.8778  -44.1904 H      1 LIG       0.33000
      7 H5        -80.9928   -4.7643  -45.4046 H      1 LIG       0.33000
      8 H6        -80.0931   -6.1327  -45.6708 H      1 LIG       0.33000
@<TRIPOS>BOND
      1       1       2 1
      2       1       3 1
      3       1       4 1
      4       1       5 1
      5       2       6 1
      6       2       7 1
      7       2       8 1
@<TRIPOS>ALT_TYPE
CGenFF_4.0_ALT_TYPE_SET
CGenFF_4.0 1 CG334 2 NG3P3 3 HGA3 4 HGA3 5 HGA3 6 HGP2 7 HGP2 8 HGP2
@<TRIPOS>MOLECULE
methanamine
 8 7 0 0 0
****
USER_CHARGES
INVALID_CHARGES
Pose:   2 Cluster:   2 Fr_nu: 1426528 TotEn:   -60.00
@<TRIPOS>ATOM
      1 C1        -75.4788   -6.2340  -61.9818 C.3    1 LIG       0.04000
      2 N1        -76.5670   -7.2213  -62.1171 N.4    1 LIG      -0.30000
      3 H1        -74.8063   -6.5836  -61.1963 H      1 LIG       0.09000
      4 H2        -74.9626   -6.1719  -62.9417 H      1 LIG       0.09000
      5 H3        -75.9286   -5.2756  -61.7153 H      1 LIG       0.09000
      6 H4        -77.2362   -6.9440  -62.8471 H      1 LIG       0.33000
      7 H5        -77.0920   -7.3226  -61.2384 H      1 LIG       0.33000
      8 H6        -76.2018   -8.1495  -62.3684 H      1 LIG       0.33000
@<TRIPOS>BOND
      1       1       2 1
      2       1       3 1
      3       1       4 1
      4       1       5 1
      5       2       6 1
      6       2       7 1
      7       2       8 1
@<TRIPOS>ALT_TYPE
CGenFF_4.0_ALT_TYPE_SET
CGenFF_4.0 1 CG334 2 NG3P3 3 HGA3 4 HGA3 5 HGA3 6 HGP2 7 HGP2 8 HGP2
@<TRIPOS>MOLECULE
methanamine
 8 7 0 0 0
****
USER_CHARGES
INVALID_CHARGES
Pose:   3 Cluster:   3 Fr_nu: 1498811 TotEn:   -54.42
@<TRIPOS>ATOM
      1 C1        -76.2360   -6.6175  -60.0804 C.3    1 LIG       0.04000
      2 N1        -75.9490   -7.2138  -61.3992 N.4    1 LIG      -0.30000
      3 H1        -77.3140   -6.6701  -59.9175 H      1 LIG       0.09000
      4 H2        -75.6964   -7.1956  -59.3277 H      1 LIG       0.09000
      5 H3        -75.8923   -5.5815  -60.1004 H      1 LIG       0.09000
      6 H4        -74.9425   -7.1925  -61.6094 H      1 LIG       0.33000
      7 H5        -76.4332   -6.7075  -62.1524 H      1 LIG       0.33000
      8 H6        -76.2532   -8.1956  -61.4409 H      1 LIG       0.33000
@<TRIPOS>BOND
      1       1       2 1
      2       1       3 1
      3       1       4 1
      4       1       5 1
      5       2       6 1
      6       2       7 1
      7       2       8 1
@<TRIPOS>ALT_TYPE
CGenFF_4.0_ALT_TYPE_SET
CGenFF_4.0 1 CG334 2 NG3P3 3 HGA3 4 HGA3 5 HGA3 6 HGP2 7 HGP2 8 HGP2
@<TRIPOS>MOLECULE
methanamine
 8 7 0 0 0
****
USER_CHARGES
INVALID_CHARGES
Pose:   4 Cluster:   4 Fr_nu: 1553452 TotEn:   -53.00
@<TRIPOS>ATOM
      1 C1        -75.8505   -6.6980  -61.2968 C.3    1 LIG       0.04000
      2 N1        -77.0809   -7.4088  -60.8990 N.4    1 LIG      -0.30000
      3 H1        -75.0644   -6.9701  -60.5902 H      1 LIG       0.09000
      4 H2        -75.5946   -7.0142  -62.3098 H      1 LIG       0.09000
      5 H3        -76.0572   -5.6267  -61.2603 H      1 LIG       0.09000
      6 H4        -77.8614   -7.1904  -61.5320 H      1 LIG       0.33000
      7 H5        -77.3723   -7.1490  -59.9473 H      1 LIG       0.33000
      8 H6        -76.9462   -8.4285  -60.9140 H      1 LIG       0.33000
@<TRIPOS>BOND
      1       1       2 1
      2       1       3 1
      3       1       4 1
      4       1       5 1
      5       2       6 1
      6       2       7 1
      7       2       8 1
@<TRIPOS>ALT_TYPE
CGenFF_4.0_ALT_TYPE_SET
CGenFF_4.0 1 CG334 2 NG3P3 3 HGA3 4 HGA3 5 HGA3 6 HGP2 7 HGP2 8 HGP2
@<TRIPOS>MOLECULE
methanamine
 8 7 0 0 0
****
USER_CHARGES
INVALID_CHARGES
Pose:   5 Cluster:   5 Fr_nu: 1425568 TotEn:   -51.65
@<TRIPOS>ATOM
      1 C1        -75.4788   -6.2340  -61.9818 C.3    1 LIG       0.04000
      2 N1        -75.7629   -6.7171  -63.3468 N.4    1 LIG      -0.30000
      3 H1        -74.3950   -6.1669  -61.8701 H      1 LIG       0.09000
      4 H2        -75.9465   -5.2540  -61.8701 H      1 LIG       0.09000
      5 H3        -75.9019   -6.9534  -61.2781 H      1 LIG       0.09000
      6 H4        -76.7745   -6.8010  -63.5119 H      1 LIG       0.33000
      7 H5        -75.3448   -7.6424  -63.5110 H      1 LIG       0.33000
      8 H6        -75.3853   -6.0763  -64.0574 H      1 LIG       0.33000
@<TRIPOS>BOND
      1       1       2 1
      2       1       3 1
      3       1       4 1
      4       1       5 1
      5       2       6 1
      6       2       7 1
      7       2       8 1
@<TRIPOS>ALT_TYPE
CGenFF_4.0_ALT_TYPE_SET
CGenFF_4.0 1 CG334 2 NG3P3 3 HGA3 4 HGA3 5 HGA3 6 HGP2 7 HGP2 8 HGP2
@<TRIPOS>MOLECULE
methanamine
 8 7 0 0 0
****
USER_CHARGES
INVALID_CHARGES
Pose:   6 Cluster:   6 Fr_nu:  50732 TotEn:   -46.80
@<TRIPOS>ATOM
      1 C1        -87.6879  -17.8241  -34.5560 C.3    1 LIG       0.04000
      2 N1        -87.0005  -16.9436  -35.5201 N.4    1 LIG      -0.30000
      3 H1        -87.6810  -18.8364  -34.9644 H      1 LIG       0.09000
      4 H2        -87.1413  -17.7777  -33.6123 H      1 LIG       0.09000
      5 H3        -88.7088  -17.4562  -34.4369 H      1 LIG       0.09000
      6 H4        -86.9756  -15.9707  -35.1877 H      1 LIG       0.33000
      7 H5        -87.4738  -16.9465  -36.4333 H      1 LIG       0.33000
      8 H6        -86.0286  -17.2430  -35.6742 H      1 LIG       0.33000
@<TRIPOS>BOND
      1       1       2 1
      2       1       3 1
      3       1       4 1
      4       1       5 1
      5       2       6 1
      6       2       7 1
      7       2       8 1
@<TRIPOS>ALT_TYPE
CGenFF_4.0_ALT_TYPE_SET
CGenFF_4.0 1 CG334 2 NG3P3 3 HGA3 4 HGA3 5 HGA3 6 HGP2 7 HGP2 8 HGP2
@<TRIPOS>MOLECULE
methanamine
 8 7 0 0 0
****
USER_CHARGES
INVALID_CHARGES
Pose:   7 Cluster:   7 Fr_nu: 649503 TotEn:   -45.29
@<TRIPOS>ATOM
      1 C1        -88.1103  -17.4339  -33.8886 C.3    1 LIG       0.04000
      2 N1        -87.8981  -17.7440  -35.3155 N.4    1 LIG      -0.30000
      3 H1        -87.4918  -18.1164  -33.3029 H      1 LIG       0.09000
      4 H2        -87.8138  -16.3962  -33.7245 H      1 LIG       0.09000
      5 H3        -89.1700  -17.5787  -33.6695 H      1 LIG       0.09000
      6 H4        -88.4584  -17.1292  -35.9203 H      1 LIG       0.33000
      7 H5        -88.1623  -18.7144  -35.5311 H      1 LIG       0.33000
      8 H6        -86.9118  -17.6252  -35.5822 H      1 LIG       0.33000
@<TRIPOS>BOND
      1       1       2 1
      2       1       3 1
      3       1       4 1
      4       1       5 1
      5       2       6 1
      6       2       7 1
      7       2       8 1
@<TRIPOS>ALT_TYPE
CGenFF_4.0_ALT_TYPE_SET
CGenFF_4.0 1 CG334 2 NG3P3 3 HGA3 4 HGA3 5 HGA3 6 HGP2 7 HGP2 8 HGP2
@<TRIPOS>MOLECULE
methanamine
 8 7 0 0 0
****
USER_CHARGES
INVALID_CHARGES
Pose:   8 Cluster:   8 Fr_nu: 955452 TotEn:   -39.94
@<TRIPOS>ATOM
      1 C1        -59.6606    2.2686  -41.2440 C.3    1 LIG       0.04000
      2 N1        -59.8529    1.8043  -39.8566 N.4    1 LIG      -0.30000
      3 H1        -59.0116    1.5511  -41.7493 H      1 LIG       0.09000
      4 H2        -60.6418    2.3138  -41.7203 H      1 LIG       0.09000
      5 H3        -59.1975    3.2564  -41.2044 H      1 LIG       0.09000
      6 H4        -60.4597    2.4444  -39.3278 H      1 LIG       0.33000
      7 H5        -58.9570    1.7421  -39.3551 H      1 LIG       0.33000
      8 H6        -60.2879    0.8726  -39.8301 H      1 LIG       0.33000
@<TRIPOS>BOND
      1       1       2 1
      2       1       3 1
      3       1       4 1
      4       1       5 1
      5       2       6 1
      6       2       7 1
      7       2       8 1
@<TRIPOS>ALT_TYPE
CGenFF_4.0_ALT_TYPE_SET
CGenFF_4.0 1 CG334 2 NG3P3 3 HGA3 4 HGA3 5 HGA3 6 HGP2 7 HGP2 8 HGP2
@<TRIPOS>MOLECULE
methanamine
 8 7 0 0 0
****
USER_CHARGES
INVALID_CHARGES
Pose:   9 Cluster:   9 Fr_nu: 472974 TotEn:   -38.19
@<TRIPOS>ATOM
      1 C1        -57.6382    0.9266  -39.9180 C.3    1 LIG       0.04000
      2 N1        -59.0576    1.1906  -39.6129 N.4    1 LIG      -0.30000
      3 H1        -57.5995    0.1344  -40.6678 H      1 LIG       0.09000
      4 H2        -57.2011    1.8509  -40.3004 H      1 LIG       0.09000
      5 H3        -57.1501    0.6150  -38.9925 H      1 LIG       0.09000
      6 H4        -59.1579    1.9326  -38.9080 H      1 LIG       0.33000
      7 H5        -59.5243    0.3504  -39.2463 H      1 LIG       0.33000
      8 H6        -59.5721    1.4892  -40.4521 H      1 LIG       0.33000
@<TRIPOS>BOND
      1       1       2 1
      2       1       3 1
      3       1       4 1
      4       1       5 1
      5       2       6 1
      6       2       7 1
      7       2       8 1
@<TRIPOS>ALT_TYPE
CGenFF_4.0_ALT_TYPE_SET
CGenFF_4.0 1 CG334 2 NG3P3 3 HGA3 4 HGA3 5 HGA3 6 HGP2 7 HGP2 8 HGP2
@<TRIPOS>MOLECULE
methanol
 6 5 0 0 0
****
USER_CHARGES
INVALID_CHARGES
Pose:   1 Cluster:   1 Fr_nu:  62198 TotEn:   -16.46
@<TRIPOS>ATOM
      1 C1        -71.0151   -8.5623  -44.0371 C.3    1 LIG      -0.04000
      2 O1        -70.4805   -9.8026  -43.6125 O.3    1 LIG      -0.65000
      3 H1        -71.5065   -8.6886  -45.0049 H      1 LIG       0.09000
      4 H2        -70.2110   -7.8265  -44.1181 H      1 LIG       0.09000
      5 H3        -71.7468   -8.2201  -43.3015 H      1 LIG       0.09000
      6 H4        -70.0535   -9.6500  -42.7522 H      1 LIG       0.42000
@<TRIPOS>BOND
      1       1       2 1
      2       1       3 1
      3       1       4 1
      4       1       5 1
      5       2       6 1
@<TRIPOS>ALT_TYPE
CGenFF_4.0_ALT_TYPE_SET
CGenFF_4.0 1 CG331 2 OG311 3 HGA3 4 HGA3 5 HGA3 6 HGP1
@<TRIPOS>MOLECULE
methanol
 6 5 0 0 0
****
USER_CHARGES
INVALID_CHARGES
Pose:   2 Cluster:   2 Fr_nu:  62369 TotEn:   -13.90
@<TRIPOS>ATOM
      1 C1        -70.0442   -7.4633  -43.9274 C.3    1 LIG      -0.04000
      2 O1        -70.0923   -8.8674  -43.7524 O.3    1 LIG      -0.65000
      3 H1        -70.3605   -7.2108  -44.9424 H      1 LIG       0.09000
      4 H2        -69.0253   -7.1082  -43.7530 H      1 LIG       0.09000
      5 H3        -70.7200   -6.9923  -43.2098 H      1 LIG       0.09000
      6 H4        -69.8051   -9.0517  -42.8417 H      1 LIG       0.42000
@<TRIPOS>BOND
      1       1       2 1
      2       1       3 1
      3       1       4 1
      4       1       5 1
      5       2       6 1
@<TRIPOS>ALT_TYPE
CGenFF_4.0_ALT_TYPE_SET
CGenFF_4.0 1 CG331 2 OG311 3 HGA3 4 HGA3 5 HGA3 6 HGP1
@<TRIPOS>MOLECULE
methanol
 6 5 0 0 0
****
USER_CHARGES
INVALID_CHARGES
Pose:   3 Cluster:   3 Fr_nu: 670082 TotEn:   -13.69
@<TRIPOS>ATOM
      1 C1        -52.4942  -12.8169  -47.9882 C.3    1 LIG      -0.04000
      2 O1        -52.4483  -12.9709  -46.5815 O.3    1 LIG      -0.65000
      3 H1        -51.5236  -12.4678  -48.3491 H      1 LIG       0.09000
      4 H2        -53.2732  -12.0970  -48.2516 H      1 LIG       0.09000
      5 H3        -52.7240  -13.7828  -48.4442 H      1 LIG       0.09000
      6 H4        -53.3257  -13.2812  -46.2995 H      1 LIG       0.42000
@<TRIPOS>BOND
      1       1       2 1
      2       1       3 1
      3       1       4 1
      4       1       5 1
      5       2       6 1
@<TRIPOS>ALT_TYPE
CGenFF_4.0_ALT_TYPE_SET
CGenFF_4.0 1 CG331 2 OG311 3 HGA3 4 HGA3 5 HGA3 6 HGP1
@<TRIPOS>MOLECULE
methanol
 6 5 0 0 0
****
USER_CHARGES
INVALID_CHARGES
Pose:   4 Cluster:   4 Fr_nu: 9723044 TotEn:   -13.59
@<TRIPOS>ATOM
      1 C1        -86.1364    2.2758  -50.9285 C.3    1 LIG      -0.04000
      2 O1        -85.9608    0.9505  -50.4626 O.3    1 LIG      -0.65000
      3 H1        -85.9648    2.9770  -50.1080 H      1 LIG       0.09000
      4 H2        -87.1508    2.3949  -51.3174 H      1 LIG       0.09000
      5 H3        -85.4168    2.4701  -51.7273 H      1 LIG       0.09000
      6 H4        -86.1212    0.3588  -51.2175 H      1 LIG       0.42000
@<TRIPOS>BOND
      1       1       2 1
      2       1       3 1
      3       1       4 1
      4       1       5 1
      5       2       6 1
@<TRIPOS>ALT_TYPE
CGenFF_4.0_ALT_TYPE_SET
CGenFF_4.0 1 CG331 2 OG311 3 HGA3 4 HGA3 5 HGA3 6 HGP1
@<TRIPOS>MOLECULE
methanol
 6 5 0 0 0
****
USER_CHARGES
INVALID_CHARGES
Pose:   5 Cluster:   5 Fr_nu: 5621093 TotEn:   -13.27
@<TRIPOS>ATOM
      1 C1        -57.6390    0.5192  -39.3349 C.3    1 LIG      -0.04000
      2 O1        -57.9559   -0.0430  -40.5950 O.3    1 LIG      -0.65000
      3 H1        -56.5865    0.8131  -39.3205 H      1 LIG       0.09000
      4 H2        -57.8343   -0.2140  -38.5482 H      1 LIG       0.09000
      5 H3        -58.2633    1.4008  -39.1718 H      1 LIG       0.09000
      6 H4        -58.8960   -0.2909  -40.5688 H      1 LIG       0.42000
@<TRIPOS>BOND
      1       1       2 1
      2       1       3 1
      3       1       4 1
      4       1       5 1
      5       2       6 1
@<TRIPOS>ALT_TYPE
CGenFF_4.0_ALT_TYPE_SET
CGenFF_4.0 1 CG331 2 OG311 3 HGA3 4 HGA3 5 HGA3 6 HGP1
@<TRIPOS>MOLECULE
methanol
 6 5 0 0 0
****
USER_CHARGES
INVALID_CHARGES
Pose:   6 Cluster:   6 Fr_nu:  63300 TotEn:   -13.15
@<TRIPOS>ATOM
      1 C1        -58.7677    1.4982  -40.3270 C.3    1 LIG      -0.04000
      2 O1        -58.2669    0.6197  -39.3360 O.3    1 LIG      -0.65000
      3 H1        -57.9531    2.1165  -40.7121 H      1 LIG       0.09000
      4 H2        -59.5465    2.1312  -39.8942 H      1 LIG       0.09000
      5 H3        -59.1917    0.9087  -41.1432 H      1 LIG       0.09000
      6 H4        -59.0177    0.0890  -39.0192 H      1 LIG       0.42000
@<TRIPOS>BOND
      1       1       2 1
      2       1       3 1
      3       1       4 1
      4       1       5 1
      5       2       6 1
@<TRIPOS>ALT_TYPE
CGenFF_4.0_ALT_TYPE_SET
CGenFF_4.0 1 CG331 2 OG311 3 HGA3 4 HGA3 5 HGA3 6 HGP1
@<TRIPOS>MOLECULE
methanol
 6 5 0 0 0
****
USER_CHARGES
INVALID_CHARGES
Pose:   7 Cluster:   7 Fr_nu: 9712777 TotEn:   -13.13
@<TRIPOS>ATOM
      1 C1        -53.1967  -20.9943  -32.2471 C.3    1 LIG      -0.04000
      2 O1        -52.3986  -20.0322  -31.5824 O.3    1 LIG      -0.65000
      3 H1        -53.0145  -21.9813  -31.8148 H      1 LIG       0.09000
      4 H2        -52.9508  -21.0002  -33.3120 H      1 LIG       0.09000
      5 H3        -54.2496  -20.7320  -32.1197 H      1 LIG       0.09000
      6 H4        -52.5878  -19.1713  -31.9933 H      1 LIG       0.42000
@<TRIPOS>BOND
      1       1       2 1
      2       1       3 1
      3       1       4 1
      4       1       5 1
      5       2       6 1
@<TRIPOS>ALT_TYPE
CGenFF_4.0_ALT_TYPE_SET
CGenFF_4.0 1 CG331 2 OG311 3 HGA3 4 HGA3 5 HGA3 6 HGP1
@<TRIPOS>MOLECULE
methanol
 6 5 0 0 0
****
USER_CHARGES
INVALID_CHARGES
Pose:   8 Cluster:   8 Fr_nu: 9682069 TotEn:   -12.94
@<TRIPOS>ATOM
      1 C1        -75.9433   -7.3033  -59.6899 C.3    1 LIG      -0.04000
      2 O1        -76.0530   -8.6036  -59.1407 O.3    1 LIG      -0.65000
      3 H1        -75.8738   -6.5705  -58.8823 H      1 LIG       0.09000
      4 H2        -76.8176   -7.0944  -60.3116 H      1 LIG       0.09000
      5 H3        -75.0412   -7.2518  -60.3041 H      1 LIG       0.09000
      6 H4        -76.1124   -9.2247  -59.8866 H      1 LIG       0.42000
@<TRIPOS>BOND
      1       1       2 1
      2       1       3 1
      3       1       4 1
      4       1       5 1
      5       2       6 1
@<TRIPOS>ALT_TYPE
CGenFF_4.0_ALT_TYPE_SET
CGenFF_4.0 1 CG331 2 OG311 3 HGA3 4 HGA3 5 HGA3 6 HGP1
@<TRIPOS>MOLECULE
methanol
 6 5 0 0 0
****
USER_CHARGES
INVALID_CHARGES
Pose:   9 Cluster:   9 Fr_nu: 4855033 TotEn:   -12.82
@<TRIPOS>ATOM
      1 C1        -51.5873    2.4741  -33.6405 C.3    1 LIG      -0.04000
      2 O1        -50.3684    2.1046  -33.0224 O.3    1 LIG      -0.65000
      3 H1        -51.6533    3.5635  -33.6954 H      1 LIG       0.09000
      4 H2        -52.4253    2.0765  -33.0623 H      1 LIG       0.09000
      5 H3        -51.6141    2.0584  -34.6504 H      1 LIG       0.09000
      6 H4        -50.3467    1.1328  -32.9919 H      1 LIG       0.42000
@<TRIPOS>BOND
      1       1       2 1
      2       1       3 1
      3       1       4 1
      4       1       5 1
      5       2       6 1
@<TRIPOS>ALT_TYPE
CGenFF_4.0_ALT_TYPE_SET
CGenFF_4.0 1 CG331 2 OG311 3 HGA3 4 HGA3 5 HGA3 6 HGP1
@<TRIPOS>MOLECULE
methanol
 6 5 0 0 0
****
USER_CHARGES
INVALID_CHARGES
Pose:  10 Cluster:  10 Fr_nu: 1039831 TotEn:   -12.57
@<TRIPOS>ATOM
      1 C1        -78.6440  -13.8314  -46.2600 C.3    1 LIG      -0.04000
      2 O1        -79.1540  -13.5881  -47.5581 O.3    1 LIG      -0.65000
      3 H1        -77.6885  -14.3563  -46.3356 H      1 LIG       0.09000
      4 H2        -79.3589  -14.4337  -45.6937 H      1 LIG       0.09000
      5 H3        -78.4930  -12.8758  -45.7525 H      1 LIG       0.09000
      6 H4        -80.0006  -13.1220  -47.4496 H      1 LIG       0.42000
@<TRIPOS>BOND
      1       1       2 1
      2       1       3 1
      3       1       4 1
      4       1       5 1
      5       2       6 1
@<TRIPOS>ALT_TYPE
CGenFF_4.0_ALT_TYPE_SET
CGenFF_4.0 1 CG331 2 OG311 3 HGA3 4 HGA3 5 HGA3 6 HGP1
@<TRIPOS>MOLECULE
methanol
 6 5 0 0 0
****
USER_CHARGES
INVALID_CHARGES
Pose:  11 Cluster:  11 Fr_nu: 9730898 TotEn:   -12.45
@<TRIPOS>ATOM
      1 C1        -61.2192    7.6492  -22.1728 C.3    1 LIG      -0.04000
      2 O1        -59.9450    7.1529  -21.8062 O.3    1 LIG      -0.65000
      3 H1        -61.9369    6.8257  -22.2034 H      1 LIG       0.09000
      4 H2        -61.1563    8.1284  -23.1532 H      1 LIG       0.09000
      5 H3        -61.5418    8.3832  -21.4307 H      1 LIG       0.09000
      6 H4        -59.3368    7.9115  -21.7901 H      1 LIG       0.42000
@<TRIPOS>BOND
      1       1       2 1
      2       1       3 1
      3       1       4 1
      4       1       5 1
      5       2       6 1
@<TRIPOS>ALT_TYPE
CGenFF_4.0_ALT_TYPE_SET
CGenFF_4.0 1 CG331 2 OG311 3 HGA3 4 HGA3 5 HGA3 6 HGP1
@<TRIPOS>MOLECULE
methanol
 6 5 0 0 0
****
USER_CHARGES
INVALID_CHARGES
Pose:  12 Cluster:  12 Fr_nu: 9582587 TotEn:   -12.20
@<TRIPOS>ATOM
      1 C1        -53.4321  -22.1293  -30.9325 C.3    1 LIG      -0.04000
      2 O1        -52.7859  -20.9417  -31.3525 O.3    1 LIG      -0.65000
      3 H1        -52.8701  -22.5797  -30.1106 H      1 LIG       0.09000
      4 H2        -53.4942  -22.8275  -31.7710 H      1 LIG       0.09000
      5 H3        -54.4400  -21.8836  -30.5900 H      1 LIG       0.09000
      6 H4        -53.3132  -20.5722  -32.0813 H      1 LIG       0.42000
@<TRIPOS>BOND
      1       1       2 1
      2       1       3 1
      3       1       4 1
      4       1       5 1
      5       2       6 1
@<TRIPOS>ALT_TYPE
CGenFF_4.0_ALT_TYPE_SET
CGenFF_4.0 1 CG331 2 OG311 3 HGA3 4 HGA3 5 HGA3 6 HGP1
@<TRIPOS>MOLECULE
methanol
 6 5 0 0 0
****
USER_CHARGES
INVALID_CHARGES
Pose:  13 Cluster:  13 Fr_nu:  63058 TotEn:   -12.13
@<TRIPOS>ATOM
      1 C1        -57.6366    0.3240  -40.1193 C.3    1 LIG      -0.04000
      2 O1        -57.8375    0.0986  -38.7361 O.3    1 LIG      -0.65000
      3 H1        -56.6296    0.7157  -40.2829 H      1 LIG       0.09000
      4 H2        -58.3801    1.0368  -40.4850 H      1 LIG       0.09000
      5 H3        -57.7482   -0.6224  -40.6536 H      1 LIG       0.09000
      6 H4        -58.7401   -0.2478  -38.6314 H      1 LIG       0.42000
@<TRIPOS>BOND
      1       1       2 1
      2       1       3 1
      3       1       4 1
      4       1       5 1
      5       2       6 1
@<TRIPOS>ALT_TYPE
CGenFF_4.0_ALT_TYPE_SET
CGenFF_4.0 1 CG331 2 OG311 3 HGA3 4 HGA3 5 HGA3 6 HGP1
@<TRIPOS>MOLECULE
methanol
 6 5 0 0 0
****
USER_CHARGES
INVALID_CHARGES
Pose:  14 Cluster:  14 Fr_nu: 603106 TotEn:   -12.11
@<TRIPOS>ATOM
      1 C1        -71.7563  -23.4881  -40.9462 C.3    1 LIG      -0.04000
      2 O1        -72.9547  -23.6025  -40.2012 O.3    1 LIG      -0.65000
      3 H1        -71.1944  -22.6162  -40.6024 H      1 LIG       0.09000
      4 H2        -71.9946  -23.3857  -42.0080 H      1 LIG       0.09000
      5 H3        -71.1562  -24.3884  -40.7947 H      1 LIG       0.09000
      6 H4        -73.4247  -24.3858  -40.5348 H      1 LIG       0.42000
@<TRIPOS>BOND
      1       1       2 1
      2       1       3 1
      3       1       4 1
      4       1       5 1
      5       2       6 1
@<TRIPOS>ALT_TYPE
CGenFF_4.0_ALT_TYPE_SET
CGenFF_4.0 1 CG331 2 OG311 3 HGA3 4 HGA3 5 HGA3 6 HGP1
@<TRIPOS>MOLECULE
methanol
 6 5 0 0 0
****
USER_CHARGES
INVALID_CHARGES
Pose:  15 Cluster:  15 Fr_nu: 296973 TotEn:   -11.62
@<TRIPOS>ATOM
      1 C1        -75.3205  -13.4971  -43.4148 C.3    1 LIG      -0.04000
      2 O1        -74.3103  -14.4870  -43.4792 O.3    1 LIG      -0.65000
      3 H1        -74.8632  -12.5193  -43.2443 H      1 LIG       0.09000
      4 H2        -76.0127  -13.7339  -42.6029 H      1 LIG       0.09000
      5 H3        -75.8644  -13.4822  -44.3622 H      1 LIG       0.09000
      6 H4        -74.7544  -15.3387  -43.6310 H      1 LIG       0.42000
@<TRIPOS>BOND
      1       1       2 1
      2       1       3 1
      3       1       4 1
      4       1       5 1
      5       2       6 1
@<TRIPOS>ALT_TYPE
CGenFF_4.0_ALT_TYPE_SET
CGenFF_4.0 1 CG331 2 OG311 3 HGA3 4 HGA3 5 HGA3 6 HGP1
@<TRIPOS>MOLECULE
methanol
 6 5 0 0 0
****
USER_CHARGES
INVALID_CHARGES
Pose:  16 Cluster:  16 Fr_nu: 158206 TotEn:   -11.57
@<TRIPOS>ATOM
      1 C1        -73.8688  -25.8076  -50.3193 C.3    1 LIG      -0.04000
      2 O1        -73.4326  -24.5183  -50.7091 O.3    1 LIG      -0.65000
      3 H1        -73.0182  -26.4935  -50.3100 H      1 LIG       0.09000
      4 H2        -74.6293  -26.1630  -51.0192 H      1 LIG       0.09000
      5 H3        -74.2981  -25.7495  -49.3163 H      1 LIG       0.09000
      6 H4        -74.2139  -23.9393  -50.7055 H      1 LIG       0.42000
@<TRIPOS>BOND
      1       1       2 1
      2       1       3 1
      3       1       4 1
      4       1       5 1
      5       2       6 1
@<TRIPOS>ALT_TYPE
CGenFF_4.0_ALT_TYPE_SET
CGenFF_4.0 1 CG331 2 OG311 3 HGA3 4 HGA3 5 HGA3 6 HGP1
@<TRIPOS>MOLECULE
methanol
 6 5 0 0 0
****
USER_CHARGES
INVALID_CHARGES
Pose:  17 Cluster:  17 Fr_nu: 795489 TotEn:   -11.43
@<TRIPOS>ATOM
      1 C1        -79.0658  -14.1921  -45.8977 C.3    1 LIG      -0.04000
      2 O1        -79.8091  -13.1119  -45.3637 O.3    1 LIG      -0.65000
      3 H1        -78.5836  -14.7406  -45.0848 H      1 LIG       0.09000
      4 H2        -78.3121  -13.8097  -46.5908 H      1 LIG       0.09000
      5 H3        -79.7444  -14.8604  -46.4329 H      1 LIG       0.09000
      6 H4        -80.2211  -12.6503  -46.1140 H      1 LIG       0.42000
@<TRIPOS>BOND
      1       1       2 1
      2       1       3 1
      3       1       4 1
      4       1       5 1
      5       2       6 1
@<TRIPOS>ALT_TYPE
CGenFF_4.0_ALT_TYPE_SET
CGenFF_4.0 1 CG331 2 OG311 3 HGA3 4 HGA3 5 HGA3 6 HGP1
@<TRIPOS>MOLECULE
methanol
 6 5 0 0 0
****
USER_CHARGES
INVALID_CHARGES
Pose:  18 Cluster:  18 Fr_nu: 195091 TotEn:   -11.39
@<TRIPOS>ATOM
      1 C1        -39.5729  -14.8833  -38.8705 C.3    1 LIG      -0.04000
      2 O1        -38.4218  -14.0682  -38.7479 O.3    1 LIG      -0.65000
      3 H1        -40.4653  -14.2890  -38.6590 H      1 LIG       0.09000
      4 H2        -39.5047  -15.7195  -38.1700 H      1 LIG       0.09000
      5 H3        -39.6283  -15.2690  -39.8911 H      1 LIG       0.09000
      6 H4        -37.6522  -14.6299  -38.9425 H      1 LIG       0.42000
@<TRIPOS>BOND
      1       1       2 1
      2       1       3 1
      3       1       4 1
      4       1       5 1
      5       2       6 1
@<TRIPOS>ALT_TYPE
CGenFF_4.0_ALT_TYPE_SET
CGenFF_4.0 1 CG331 2 OG311 3 HGA3 4 HGA3 5 HGA3 6 HGP1
@<TRIPOS>MOLECULE
methanol
 6 5 0 0 0
****
USER_CHARGES
INVALID_CHARGES
Pose:  19 Cluster:  19 Fr_nu: 188095 TotEn:   -11.31
@<TRIPOS>ATOM
      1 C1        -81.8714   -6.8030  -45.5353 C.3    1 LIG      -0.04000
      2 O1        -82.4608   -6.0809  -44.4696 O.3    1 LIG      -0.65000
      3 H1        -82.1426   -7.8586  -45.4551 H      1 LIG       0.09000
      4 H2        -80.7850   -6.6910  -45.4956 H      1 LIG       0.09000
      5 H3        -82.2425   -6.4049  -46.4826 H      1 LIG       0.09000
      6 H4        -82.1977   -5.1506  -44.5751 H      1 LIG       0.42000
@<TRIPOS>BOND
      1       1       2 1
      2       1       3 1
      3       1       4 1
      4       1       5 1
      5       2       6 1
@<TRIPOS>ALT_TYPE
CGenFF_4.0_ALT_TYPE_SET
CGenFF_4.0 1 CG331 2 OG311 3 HGA3 4 HGA3 5 HGA3 6 HGP1
@<TRIPOS>MOLECULE
methanol
 6 5 0 0 0
****
USER_CHARGES
INVALID_CHARGES
Pose:  20 Cluster:  20 Fr_nu:  62917 TotEn:   -11.29
@<TRIPOS>ATOM
      1 C1        -59.2933    1.4202  -40.7541 C.3    1 LIG      -0.04000
      2 O1        -59.1775    1.4161  -39.3431 O.3    1 LIG      -0.65000
      3 H1        -58.8223    2.3205  -41.1565 H      1 LIG       0.09000
      4 H2        -60.3494    1.3925  -41.0340 H      1 LIG       0.09000
      5 H3        -58.7889    0.5378  -41.1547 H      1 LIG       0.09000
      6 H4        -59.6063    0.6038  -39.0237 H      1 LIG       0.42000
@<TRIPOS>BOND
      1       1       2 1
      2       1       3 1
      3       1       4 1
      4       1       5 1
      5       2       6 1
@<TRIPOS>ALT_TYPE
CGenFF_4.0_ALT_TYPE_SET
CGenFF_4.0 1 CG331 2 OG311 3 HGA3 4 HGA3 5 HGA3 6 HGP1
@<TRIPOS>MOLECULE
methanol
 6 5 0 0 0
****
USER_CHARGES
INVALID_CHARGES
Pose:  21 Cluster:  21 Fr_nu: 9610213 TotEn:   -11.19
@<TRIPOS>ATOM
      1 C1        -75.7014   -6.6663  -61.2336 C.3    1 LIG      -0.04000
      2 O1        -75.4858   -7.5540  -60.1520 O.3    1 LIG      -0.65000
      3 H1        -75.5128   -5.6406  -60.9074 H      1 LIG       0.09000
      4 H2        -76.7312   -6.7641  -61.5866 H      1 LIG       0.09000
      5 H3        -75.0147   -6.9204  -62.0444 H      1 LIG       0.09000
      6 H4        -75.6628   -8.4522  -60.4801 H      1 LIG       0.42000
@<TRIPOS>BOND
      1       1       2 1
      2       1       3 1
      3       1       4 1
      4       1       5 1
      5       2       6 1
@<TRIPOS>ALT_TYPE
CGenFF_4.0_ALT_TYPE_SET
CGenFF_4.0 1 CG331 2 OG311 3 HGA3 4 HGA3 5 HGA3 6 HGP1
@<TRIPOS>MOLECULE
methanol
 6 5 0 0 0
****
USER_CHARGES
INVALID_CHARGES
Pose:  22 Cluster:  22 Fr_nu: 4128085 TotEn:   -10.89
@<TRIPOS>ATOM
      1 C1        -76.3944   -8.3706  -58.5570 C.3    1 LIG      -0.04000
      2 O1        -75.3735   -8.1175  -59.5047 O.3    1 LIG      -0.65000
      3 H1        -76.2472   -7.7320  -57.6825 H      1 LIG       0.09000
      4 H2        -76.3663   -9.4226  -58.2620 H      1 LIG       0.09000
      5 H3        -77.3632   -8.1468  -59.0097 H      1 LIG       0.09000
      6 H4        -75.5380   -8.7017  -60.2646 H      1 LIG       0.42000
@<TRIPOS>BOND
      1       1       2 1
      2       1       3 1
      3       1       4 1
      4       1       5 1
      5       2       6 1
@<TRIPOS>ALT_TYPE
CGenFF_4.0_ALT_TYPE_SET
CGenFF_4.0 1 CG331 2 OG311 3 HGA3 4 HGA3 5 HGA3 6 HGP1
@<TRIPOS>MOLECULE
methanol
 6 5 0 0 0
****
USER_CHARGES
INVALID_CHARGES
Pose:  23 Cluster:  23 Fr_nu:  62162 TotEn:   -10.64
@<TRIPOS>ATOM
      1 C1        -71.7176   -8.1998  -43.2927 C.3    1 LIG      -0.04000
      2 O1        -71.3477   -9.5281  -42.9716 O.3    1 LIG      -0.65000
      3 H1        -72.5494   -8.2136  -44.0013 H      1 LIG       0.09000
      4 H2        -70.8622   -7.6777  -43.7289 H      1 LIG       0.09000
      5 H3        -72.0283   -7.6867  -42.3796 H      1 LIG       0.09000
      6 H4        -70.6084   -9.4744  -42.3421 H      1 LIG       0.42000
@<TRIPOS>BOND
      1       1       2 1
      2       1       3 1
      3       1       4 1
      4       1       5 1
      5       2       6 1
@<TRIPOS>ALT_TYPE
CGenFF_4.0_ALT_TYPE_SET
CGenFF_4.0 1 CG331 2 OG311 3 HGA3 4 HGA3 5 HGA3 6 HGP1
@<TRIPOS>MOLECULE
methanol
 6 5 0 0 0
****
USER_CHARGES
INVALID_CHARGES
Pose:  24 Cluster:  24 Fr_nu: 160125 TotEn:   -10.58
@<TRIPOS>ATOM
      1 C1        -71.2342  -22.8677  -57.7389 C.3    1 LIG      -0.04000
      2 O1        -72.3689  -22.6368  -56.9242 O.3    1 LIG      -0.65000
      3 H1        -71.5132  -23.5058  -58.5810 H      1 LIG       0.09000
      4 H2        -70.4515  -23.3489  -57.1470 H      1 LIG       0.09000
      5 H3        -70.8667  -21.9105  -58.1160 H      1 LIG       0.09000
      6 H4        -72.0819  -22.0681  -56.1894 H      1 LIG       0.42000
@<TRIPOS>BOND
      1       1       2 1
      2       1       3 1
      3       1       4 1
      4       1       5 1
      5       2       6 1
@<TRIPOS>ALT_TYPE
CGenFF_4.0_ALT_TYPE_SET
CGenFF_4.0 1 CG331 2 OG311 3 HGA3 4 HGA3 5 HGA3 6 HGP1
@<TRIPOS>MOLECULE
methanol
 6 5 0 0 0
****
USER_CHARGES
INVALID_CHARGES
Pose:  25 Cluster:  25 Fr_nu: 9411533 TotEn:   -10.26
@<TRIPOS>ATOM
      1 C1        -75.9166   -7.3131  -59.8927 C.3    1 LIG      -0.04000
      2 O1        -74.7770   -7.5696  -60.6927 O.3    1 LIG      -0.65000
      3 H1        -75.7905   -6.3604  -59.3725 H      1 LIG       0.09000
      4 H2        -76.0441   -8.1217  -59.1685 H      1 LIG       0.09000
      5 H3        -76.7980   -7.2604  -60.5361 H      1 LIG       0.09000
      6 H4        -74.9261   -8.4216  -61.1373 H      1 LIG       0.42000
@<TRIPOS>BOND
      1       1       2 1
      2       1       3 1
      3       1       4 1
      4       1       5 1
      5       2       6 1
@<TRIPOS>ALT_TYPE
CGenFF_4.0_ALT_TYPE_SET
CGenFF_4.0 1 CG331 2 OG311 3 HGA3 4 HGA3 5 HGA3 6 HGP1
@<TRIPOS>MOLECULE
methanol
 6 5 0 0 0
****
USER_CHARGES
INVALID_CHARGES
Pose:  26 Cluster:  26 Fr_nu: 8877238 TotEn:   -10.25
@<TRIPOS>ATOM
      1 C1        -41.3619   -3.1026  -47.7431 C.3    1 LIG      -0.04000
      2 O1        -41.3379   -2.1046  -46.7392 O.3    1 LIG      -0.65000
      3 H1        -41.1073   -4.0698  -47.3026 H      1 LIG       0.09000
      4 H2        -40.6455   -2.8482  -48.5284 H      1 LIG       0.09000
      5 H3        -42.3660   -3.1526  -48.1708 H      1 LIG       0.09000
      6 H4        -41.5683   -1.2627  -47.1680 H      1 LIG       0.42000
@<TRIPOS>BOND
      1       1       2 1
      2       1       3 1
      3       1       4 1
      4       1       5 1
      5       2       6 1
@<TRIPOS>ALT_TYPE
CGenFF_4.0_ALT_TYPE_SET
CGenFF_4.0 1 CG331 2 OG311 3 HGA3 4 HGA3 5 HGA3 6 HGP1
@<TRIPOS>MOLECULE
methanol
 6 5 0 0 0
****
USER_CHARGES
INVALID_CHARGES
Pose:  27 Cluster:  27 Fr_nu: 4725245 TotEn:   -10.11
@<TRIPOS>ATOM
      1 C1        -78.7124  -13.1922  -45.7388 C.3    1 LIG      -0.04000
      2 O1        -79.4720  -12.0801  -45.3023 O.3    1 LIG      -0.65000
      3 H1        -77.9484  -13.4276  -44.9938 H      1 LIG       0.09000
      4 H2        -78.2420  -12.9597  -46.6976 H      1 LIG       0.09000
      5 H3        -79.3767  -14.0511  -45.8599 H      1 LIG       0.09000
      6 H4        -80.1379  -11.9022  -45.9884 H      1 LIG       0.42000
@<TRIPOS>BOND
      1       1       2 1
      2       1       3 1
      3       1       4 1
      4       1       5 1
      5       2       6 1
@<TRIPOS>ALT_TYPE
CGenFF_4.0_ALT_TYPE_SET
CGenFF_4.0 1 CG331 2 OG311 3 HGA3 4 HGA3 5 HGA3 6 HGP1
@<TRIPOS>MOLECULE
methanol
 6 5 0 0 0
****
USER_CHARGES
INVALID_CHARGES
Pose:  28 Cluster:  28 Fr_nu: 3913881 TotEn:    -9.93
@<TRIPOS>ATOM
      1 C1        -59.6265   -3.0278  -20.2263 C.3    1 LIG      -0.04000
      2 O1        -58.7701   -3.1294  -21.3491 O.3    1 LIG      -0.65000
      3 H1        -59.2922   -2.2084  -19.5852 H      1 LIG       0.09000
      4 H2        -59.6128   -3.9686  -19.6702 H      1 LIG       0.09000
      5 H3        -60.6431   -2.8256  -20.5717 H      1 LIG       0.09000
      6 H4        -59.0984   -3.8659  -21.8929 H      1 LIG       0.42000
@<TRIPOS>BOND
      1       1       2 1
      2       1       3 1
      3       1       4 1
      4       1       5 1
      5       2       6 1
@<TRIPOS>ALT_TYPE
CGenFF_4.0_ALT_TYPE_SET
CGenFF_4.0 1 CG331 2 OG311 3 HGA3 4 HGA3 5 HGA3 6 HGP1
@<TRIPOS>MOLECULE
methanol
 6 5 0 0 0
****
USER_CHARGES
INVALID_CHARGES
Pose:  29 Cluster:  29 Fr_nu: 157222 TotEn:    -9.92
@<TRIPOS>ATOM
      1 C1        -74.8286  -26.1079  -49.8164 C.3    1 LIG      -0.04000
      2 O1        -74.0210  -24.9469  -49.8825 O.3    1 LIG      -0.65000
      3 H1        -74.2213  -26.9573  -49.4943 H      1 LIG       0.09000
      4 H2        -75.2617  -26.3081  -50.7997 H      1 LIG       0.09000
      5 H3        -75.6311  -25.9420  -49.0939 H      1 LIG       0.09000
      6 H4        -74.5942  -24.2164  -50.1712 H      1 LIG       0.42000
@<TRIPOS>BOND
      1       1       2 1
      2       1       3 1
      3       1       4 1
      4       1       5 1
      5       2       6 1
@<TRIPOS>ALT_TYPE
CGenFF_4.0_ALT_TYPE_SET
CGenFF_4.0 1 CG331 2 OG311 3 HGA3 4 HGA3 5 HGA3 6 HGP1
@<TRIPOS>MOLECULE
methanol
 6 5 0 0 0
****
USER_CHARGES
INVALID_CHARGES
Pose:  30 Cluster:  30 Fr_nu: 124490 TotEn:    -9.81
@<TRIPOS>ATOM
      1 C1        -70.2963    2.3545  -47.4307 C.3    1 LIG      -0.04000
      2 O1        -69.2530    3.3116  -47.4323 O.3    1 LIG      -0.65000
      3 H1        -70.9691    2.5492  -46.5918 H      1 LIG       0.09000
      4 H2        -69.8714    1.3511  -47.3455 H      1 LIG       0.09000
      5 H3        -70.8531    2.4340  -48.3673 H      1 LIG       0.09000
      6 H4        -68.6782    3.1061  -48.1893 H      1 LIG       0.42000
@<TRIPOS>BOND
      1       1       2 1
      2       1       3 1
      3       1       4 1
      4       1       5 1
      5       2       6 1
@<TRIPOS>ALT_TYPE
CGenFF_4.0_ALT_TYPE_SET
CGenFF_4.0 1 CG331 2 OG311 3 HGA3 4 HGA3 5 HGA3 6 HGP1
@<TRIPOS>MOLECULE
methanol
 6 5 0 0 0
****
USER_CHARGES
INVALID_CHARGES
Pose:  31 Cluster:  31 Fr_nu: 4911333 TotEn:    -9.78
@<TRIPOS>ATOM
      1 C1        -48.4202   -9.3591  -21.0893 C.3    1 LIG      -0.04000
      2 O1        -49.2299   -9.4450  -19.9311 O.3    1 LIG      -0.65000
      3 H1        -48.0840   -8.3280  -21.2241 H      1 LIG       0.09000
      4 H2        -48.9941   -9.6833  -21.9611 H      1 LIG       0.09000
      5 H3        -47.5514  -10.0098  -20.9648 H      1 LIG       0.09000
      6 H4        -49.5082  -10.3729  -19.8455 H      1 LIG       0.42000
@<TRIPOS>BOND
      1       1       2 1
      2       1       3 1
      3       1       4 1
      4       1       5 1
      5       2       6 1
@<TRIPOS>ALT_TYPE
CGenFF_4.0_ALT_TYPE_SET
CGenFF_4.0 1 CG331 2 OG311 3 HGA3 4 HGA3 5 HGA3 6 HGP1
@<TRIPOS>MOLECULE
methanol
 6 5 0 0 0
****
USER_CHARGES
INVALID_CHARGES
Pose:  32 Cluster:  32 Fr_nu: 9684947 TotEn:    -9.64
@<TRIPOS>ATOM
      1 C1        -40.7708   -1.1470  -47.9710 C.3    1 LIG      -0.04000
      2 O1        -41.1869   -0.9628  -46.6303 O.3    1 LIG      -0.65000
      3 H1        -39.8302   -1.7030  -47.9883 H      1 LIG       0.09000
      4 H2        -40.6395   -0.1733  -48.4498 H      1 LIG       0.09000
      5 H3        -41.5363   -1.7137  -48.5061 H      1 LIG       0.09000
      6 H4        -42.0228   -0.4666  -46.6564 H      1 LIG       0.42000
@<TRIPOS>BOND
      1       1       2 1
      2       1       3 1
      3       1       4 1
      4       1       5 1
      5       2       6 1
@<TRIPOS>ALT_TYPE
CGenFF_4.0_ALT_TYPE_SET
CGenFF_4.0 1 CG331 2 OG311 3 HGA3 4 HGA3 5 HGA3 6 HGP1
@<TRIPOS>MOLECULE
methanol
 6 5 0 0 0
****
USER_CHARGES
INVALID_CHARGES
Pose:  33 Cluster:  33 Fr_nu: 192817 TotEn:    -9.50
@<TRIPOS>ATOM
      1 C1        -81.5594   -6.2305  -45.9893 C.3    1 LIG      -0.04000
      2 O1        -80.9449   -7.2770  -45.2602 O.3    1 LIG      -0.65000
      3 H1        -81.9031   -6.6107  -46.9545 H      1 LIG       0.09000
      4 H2        -80.8419   -5.4198  -46.1397 H      1 LIG       0.09000
      5 H3        -82.4150   -5.8567  -45.4220 H      1 LIG       0.09000
      6 H4        -80.6538   -6.9013  -44.4118 H      1 LIG       0.42000
@<TRIPOS>BOND
      1       1       2 1
      2       1       3 1
      3       1       4 1
      4       1       5 1
      5       2       6 1
@<TRIPOS>ALT_TYPE
CGenFF_4.0_ALT_TYPE_SET
CGenFF_4.0 1 CG331 2 OG311 3 HGA3 4 HGA3 5 HGA3 6 HGP1
@<TRIPOS>MOLECULE
methanol
 6 5 0 0 0
****
USER_CHARGES
INVALID_CHARGES
Pose:  34 Cluster:  34 Fr_nu:  62354 TotEn:    -9.44
@<TRIPOS>ATOM
      1 C1        -70.8505   -8.2309  -44.0171 C.3    1 LIG      -0.04000
      2 O1        -69.5746   -7.9278  -43.4836 O.3    1 LIG      -0.65000
      3 H1        -71.0061   -7.6621  -44.9372 H      1 LIG       0.09000
      4 H2        -71.6219   -7.9782  -43.2852 H      1 LIG       0.09000
      5 H3        -70.8981   -9.2994  -44.2396 H      1 LIG       0.09000
      6 H4        -69.4739   -8.4505  -42.6698 H      1 LIG       0.42000
@<TRIPOS>BOND
      1       1       2 1
      2       1       3 1
      3       1       4 1
      4       1       5 1
      5       2       6 1
@<TRIPOS>ALT_TYPE
CGenFF_4.0_ALT_TYPE_SET
CGenFF_4.0 1 CG331 2 OG311 3 HGA3 4 HGA3 5 HGA3 6 HGP1
@<TRIPOS>MOLECULE
methanol
 6 5 0 0 0
****
USER_CHARGES
INVALID_CHARGES
Pose:  35 Cluster:  35 Fr_nu: 7266692 TotEn:    -9.32
@<TRIPOS>ATOM
      1 C1        -54.7985  -21.5280  -26.0235 C.3    1 LIG      -0.04000
      2 O1        -53.5756  -21.1076  -25.4471 O.3    1 LIG      -0.65000
      3 H1        -55.3518  -22.1356  -25.3032 H      1 LIG       0.09000
      4 H2        -54.5959  -22.1090  -26.9268 H      1 LIG       0.09000
      5 H3        -55.3900  -20.6472  -26.2841 H      1 LIG       0.09000
      6 H4        -53.1141  -20.5723  -26.1152 H      1 LIG       0.42000
@<TRIPOS>BOND
      1       1       2 1
      2       1       3 1
      3       1       4 1
      4       1       5 1
      5       2       6 1
@<TRIPOS>ALT_TYPE
CGenFF_4.0_ALT_TYPE_SET
CGenFF_4.0 1 CG331 2 OG311 3 HGA3 4 HGA3 5 HGA3 6 HGP1
@<TRIPOS>MOLECULE
methanol
 6 5 0 0 0
****
USER_CHARGES
INVALID_CHARGES
Pose:  36 Cluster:  36 Fr_nu: 4037098 TotEn:    -9.27
@<TRIPOS>ATOM
      1 C1        -75.4931  -22.1699  -44.5132 C.3    1 LIG      -0.04000
      2 O1        -74.6679  -21.2531  -43.8182 O.3    1 LIG      -0.65000
      3 H1        -76.2278  -22.5944  -43.8245 H      1 LIG       0.09000
      4 H2        -74.8767  -22.9649  -44.9405 H      1 LIG       0.09000
      5 H3        -76.0125  -21.6424  -45.3166 H      1 LIG       0.09000
      6 H4        -74.0303  -20.8986  -44.4613 H      1 LIG       0.42000
@<TRIPOS>BOND
      1       1       2 1
      2       1       3 1
      3       1       4 1
      4       1       5 1
      5       2       6 1
@<TRIPOS>ALT_TYPE
CGenFF_4.0_ALT_TYPE_SET
CGenFF_4.0 1 CG331 2 OG311 3 HGA3 4 HGA3 5 HGA3 6 HGP1
@<TRIPOS>MOLECULE
methanol
 6 5 0 0 0
****
USER_CHARGES
INVALID_CHARGES
Pose:  37 Cluster:  37 Fr_nu:  58450 TotEn:    -9.23
@<TRIPOS>ATOM
      1 C1        -81.6305   -6.6868  -45.1823 C.3    1 LIG      -0.04000
      2 O1        -81.2956   -7.7448  -44.3032 O.3    1 LIG      -0.65000
      3 H1        -82.3920   -7.0263  -45.8887 H      1 LIG       0.09000
      4 H2        -80.7366   -6.3631  -45.7215 H      1 LIG       0.09000
      5 H3        -82.0244   -5.8512  -44.5991 H      1 LIG       0.09000
      6 H4        -80.6186   -7.4056  -43.6930 H      1 LIG       0.42000
@<TRIPOS>BOND
      1       1       2 1
      2       1       3 1
      3       1       4 1
      4       1       5 1
      5       2       6 1
@<TRIPOS>ALT_TYPE
CGenFF_4.0_ALT_TYPE_SET
CGenFF_4.0 1 CG331 2 OG311 3 HGA3 4 HGA3 5 HGA3 6 HGP1
@<TRIPOS>MOLECULE
methanol
 6 5 0 0 0
****
USER_CHARGES
INVALID_CHARGES
Pose:  38 Cluster:  38 Fr_nu: 137366 TotEn:    -9.23
@<TRIPOS>ATOM
      1 C1        -57.6006   -1.6027  -51.6489 C.3    1 LIG      -0.04000
      2 O1        -57.2840   -2.9335  -51.2837 O.3    1 LIG      -0.65000
      3 H1        -58.6087   -1.5695  -52.0694 H      1 LIG       0.09000
      4 H2        -56.8759   -1.2434  -52.3839 H      1 LIG       0.09000
      5 H3        -57.5584   -0.9703  -50.7591 H      1 LIG       0.09000
      6 H4        -56.3839   -2.9221  -50.9157 H      1 LIG       0.42000
@<TRIPOS>BOND
      1       1       2 1
      2       1       3 1
      3       1       4 1
      4       1       5 1
      5       2       6 1
@<TRIPOS>ALT_TYPE
CGenFF_4.0_ALT_TYPE_SET
CGenFF_4.0 1 CG331 2 OG311 3 HGA3 4 HGA3 5 HGA3 6 HGP1
@<TRIPOS>MOLECULE
methanol
 6 5 0 0 0
****
USER_CHARGES
INVALID_CHARGES
Pose:  39 Cluster:  39 Fr_nu: 245388 TotEn:    -8.91
@<TRIPOS>ATOM
      1 C1        -69.9174    1.7973  -47.1414 C.3    1 LIG      -0.04000
      2 O1        -70.6820    2.9836  -47.2528 O.3    1 LIG      -0.65000
      3 H1        -70.2191    1.2513  -46.2442 H      1 LIG       0.09000
      4 H2        -68.8557    2.0507  -47.0868 H      1 LIG       0.09000
      5 H3        -70.0967    1.1749  -48.0213 H      1 LIG       0.09000
      6 H4        -70.3859    3.4396  -48.0591 H      1 LIG       0.42000
@<TRIPOS>BOND
      1       1       2 1
      2       1       3 1
      3       1       4 1
      4       1       5 1
      5       2       6 1
@<TRIPOS>ALT_TYPE
CGenFF_4.0_ALT_TYPE_SET
CGenFF_4.0 1 CG331 2 OG311 3 HGA3 4 HGA3 5 HGA3 6 HGP1
@<TRIPOS>MOLECULE
methanol
 6 5 0 0 0
****
USER_CHARGES
INVALID_CHARGES
Pose:  40 Cluster:  40 Fr_nu: 9714346 TotEn:    -8.72
@<TRIPOS>ATOM
      1 C1        -49.8998  -18.4478  -31.9934 C.3    1 LIG      -0.04000
      2 O1        -50.8888  -19.4201  -31.7088 O.3    1 LIG      -0.65000
      3 H1        -49.1595  -18.4339  -31.1897 H      1 LIG       0.09000
      4 H2        -50.3697  -17.4654  -32.0873 H      1 LIG       0.09000
      5 H3        -49.4080  -18.7058  -32.9343 H      1 LIG       0.09000
      6 H4        -51.5263  -19.4023  -32.4430 H      1 LIG       0.42000
@<TRIPOS>BOND
      1       1       2 1
      2       1       3 1
      3       1       4 1
      4       1       5 1
      5       2       6 1
@<TRIPOS>ALT_TYPE
CGenFF_4.0_ALT_TYPE_SET
CGenFF_4.0 1 CG331 2 OG311 3 HGA3 4 HGA3 5 HGA3 6 HGP1
@<TRIPOS>MOLECULE
methanol
 6 5 0 0 0
****
USER_CHARGES
INVALID_CHARGES
Pose:  41 Cluster:  41 Fr_nu: 609994 TotEn:    -8.69
@<TRIPOS>ATOM
      1 C1        -50.2135  -12.3030  -27.1153 C.3    1 LIG      -0.04000
      2 O1        -50.8909  -12.0088  -25.9074 O.3    1 LIG      -0.65000
      3 H1        -49.2170  -11.8550  -27.0936 H      1 LIG       0.09000
      4 H2        -50.7840  -11.9078  -27.9597 H      1 LIG       0.09000
      5 H3        -50.1210  -13.3870  -27.2160 H      1 LIG       0.09000
      6 H4        -51.7692  -12.4222  -25.9646 H      1 LIG       0.42000
@<TRIPOS>BOND
      1       1       2 1
      2       1       3 1
      3       1       4 1
      4       1       5 1
      5       2       6 1
@<TRIPOS>ALT_TYPE
CGenFF_4.0_ALT_TYPE_SET
CGenFF_4.0 1 CG331 2 OG311 3 HGA3 4 HGA3 5 HGA3 6 HGP1
@<TRIPOS>MOLECULE
methanol
 6 5 0 0 0
****
USER_CHARGES
INVALID_CHARGES
Pose:  42 Cluster:  42 Fr_nu: 158515 TotEn:    -8.64
@<TRIPOS>ATOM
      1 C1        -75.1365  -22.8766  -47.2934 C.3    1 LIG      -0.04000
      2 O1        -74.5943  -23.7151  -48.2971 O.3    1 LIG      -0.65000
      3 H1        -74.7448  -23.1747  -46.3178 H      1 LIG       0.09000
      4 H2        -76.2265  -22.9567  -47.3002 H      1 LIG       0.09000
      5 H3        -74.8477  -21.8433  -47.4993 H      1 LIG       0.09000
      6 H4        -74.9648  -23.4202  -49.1465 H      1 LIG       0.42000
@<TRIPOS>BOND
      1       1       2 1
      2       1       3 1
      3       1       4 1
      4       1       5 1
      5       2       6 1
@<TRIPOS>ALT_TYPE
CGenFF_4.0_ALT_TYPE_SET
CGenFF_4.0 1 CG331 2 OG311 3 HGA3 4 HGA3 5 HGA3 6 HGP1
@<TRIPOS>MOLECULE
methanol
 6 5 0 0 0
****
USER_CHARGES
INVALID_CHARGES
Pose:  43 Cluster:  43 Fr_nu:  14732 TotEn:    -8.50
@<TRIPOS>ATOM
      1 C1        -78.2192  -21.7015  -33.0791 C.3    1 LIG      -0.04000
      2 O1        -78.0328  -20.3256  -33.3561 O.3    1 LIG      -0.65000
      3 H1        -79.1913  -22.0224  -33.4614 H      1 LIG       0.09000
      4 H2        -78.1674  -21.8672  -32.0000 H      1 LIG       0.09000
      5 H3        -77.4296  -22.2735  -33.5720 H      1 LIG       0.09000
      6 H4        -77.1612  -20.0787  -33.0023 H      1 LIG       0.42000
@<TRIPOS>BOND
      1       1       2 1
      2       1       3 1
      3       1       4 1
      4       1       5 1
      5       2       6 1
@<TRIPOS>ALT_TYPE
CGenFF_4.0_ALT_TYPE_SET
CGenFF_4.0 1 CG331 2 OG311 3 HGA3 4 HGA3 5 HGA3 6 HGP1
@<TRIPOS>MOLECULE
methanol
 6 5 0 0 0
****
USER_CHARGES
INVALID_CHARGES
Pose:  44 Cluster:  44 Fr_nu: 210241 TotEn:    -8.38
@<TRIPOS>ATOM
      1 C1        -70.7552    3.0565  -47.4665 C.3    1 LIG      -0.04000
      2 O1        -70.2382    1.7560  -47.2524 O.3    1 LIG      -0.65000
      3 H1        -71.7524    3.1302  -47.0255 H      1 LIG       0.09000
      4 H2        -70.8041    3.2580  -48.5396 H      1 LIG       0.09000
      5 H3        -70.0942    3.7846  -46.9907 H      1 LIG       0.09000
      6 H4        -69.3544    1.7298  -47.6571 H      1 LIG       0.42000
@<TRIPOS>BOND
      1       1       2 1
      2       1       3 1
      3       1       4 1
      4       1       5 1
      5       2       6 1
@<TRIPOS>ALT_TYPE
CGenFF_4.0_ALT_TYPE_SET
CGenFF_4.0 1 CG331 2 OG311 3 HGA3 4 HGA3 5 HGA3 6 HGP1
@<TRIPOS>MOLECULE
methanol
 6 5 0 0 0
****
USER_CHARGES
INVALID_CHARGES
Pose:  45 Cluster:  45 Fr_nu: 1499130 TotEn:    -8.36
@<TRIPOS>ATOM
      1 C1        -68.9127   -3.0130  -28.1434 C.3    1 LIG      -0.04000
      2 O1        -68.6513   -4.3529  -28.5185 O.3    1 LIG      -0.65000
      3 H1        -68.0053   -2.5659  -27.7300 H      1 LIG       0.09000
      4 H2        -69.7136   -2.9914  -27.4000 H      1 LIG       0.09000
      5 H3        -69.2232   -2.4506  -29.0271 H      1 LIG       0.09000
      6 H4        -69.4784   -4.7148  -28.8799 H      1 LIG       0.42000
@<TRIPOS>BOND
      1       1       2 1
      2       1       3 1
      3       1       4 1
      4       1       5 1
      5       2       6 1
@<TRIPOS>ALT_TYPE
CGenFF_4.0_ALT_TYPE_SET
CGenFF_4.0 1 CG331 2 OG311 3 HGA3 4 HGA3 5 HGA3 6 HGP1
@<TRIPOS>MOLECULE
methanol
 6 5 0 0 0
****
USER_CHARGES
INVALID_CHARGES
Pose:  46 Cluster:  46 Fr_nu:  46741 TotEn:    -8.22
@<TRIPOS>ATOM
      1 C1        -78.7484  -22.3831  -33.5081 C.3    1 LIG      -0.04000
      2 O1        -79.6964  -22.3748  -34.5596 O.3    1 LIG      -0.65000
      3 H1        -79.1226  -22.9954  -32.6839 H      1 LIG       0.09000
      4 H2        -78.5737  -21.3600  -33.1657 H      1 LIG       0.09000
      5 H3        -77.8115  -22.8067  -33.8774 H      1 LIG       0.09000
      6 H4        -79.3292  -21.8224  -35.2707 H      1 LIG       0.42000
@<TRIPOS>BOND
      1       1       2 1
      2       1       3 1
      3       1       4 1
      4       1       5 1
      5       2       6 1
@<TRIPOS>ALT_TYPE
CGenFF_4.0_ALT_TYPE_SET
CGenFF_4.0 1 CG331 2 OG311 3 HGA3 4 HGA3 5 HGA3 6 HGP1
@<TRIPOS>MOLECULE
methanol
 6 5 0 0 0
****
USER_CHARGES
INVALID_CHARGES
Pose:  47 Cluster:  47 Fr_nu: 185829 TotEn:    -7.82
@<TRIPOS>ATOM
      1 C1        -82.2912   -6.4734  -45.9601 C.3    1 LIG      -0.04000
      2 O1        -83.3881   -5.5982  -45.7723 O.3    1 LIG      -0.65000
      3 H1        -82.4658   -7.0933  -46.8430 H      1 LIG       0.09000
      4 H2        -82.1723   -7.1051  -45.0761 H      1 LIG       0.09000
      5 H3        -81.3850   -5.8812  -46.1070 H      1 LIG       0.09000
      6 H4        -83.1965   -5.0660  -44.9812 H      1 LIG       0.42000
@<TRIPOS>BOND
      1       1       2 1
      2       1       3 1
      3       1       4 1
      4       1       5 1
      5       2       6 1
@<TRIPOS>ALT_TYPE
CGenFF_4.0_ALT_TYPE_SET
CGenFF_4.0 1 CG331 2 OG311 3 HGA3 4 HGA3 5 HGA3 6 HGP1
@<TRIPOS>MOLECULE
methanol
 6 5 0 0 0
****
USER_CHARGES
INVALID_CHARGES
Pose:  48 Cluster:  48 Fr_nu: 324258 TotEn:    -7.69
@<TRIPOS>ATOM
      1 C1        -50.6456  -11.2501  -26.4947 C.3    1 LIG      -0.04000
      2 O1        -49.6198  -12.1838  -26.2110 O.3    1 LIG      -0.65000
      3 H1        -51.0980  -10.9095  -25.5601 H      1 LIG       0.09000
      4 H2        -51.4023  -11.7199  -27.1281 H      1 LIG       0.09000
      5 H3        -50.2129  -10.3954  -27.0200 H      1 LIG       0.09000
      6 H4        -49.2435  -12.4623  -27.0634 H      1 LIG       0.42000
@<TRIPOS>BOND
      1       1       2 1
      2       1       3 1
      3       1       4 1
      4       1       5 1
      5       2       6 1
@<TRIPOS>ALT_TYPE
CGenFF_4.0_ALT_TYPE_SET
CGenFF_4.0 1 CG331 2 OG311 3 HGA3 4 HGA3 5 HGA3 6 HGP1
@<TRIPOS>MOLECULE
methanol
 6 5 0 0 0
****
USER_CHARGES
INVALID_CHARGES
Pose:  49 Cluster:  49 Fr_nu: 1550167 TotEn:    -7.59
@<TRIPOS>ATOM
      1 C1        -81.3060    2.5812  -35.6770 C.3    1 LIG      -0.04000
      2 O1        -80.7098    3.0195  -36.8840 O.3    1 LIG      -0.65000
      3 H1        -80.6466    1.8627  -35.1839 H      1 LIG       0.09000
      4 H2        -82.2712    2.1166  -35.8940 H      1 LIG       0.09000
      5 H3        -81.4574    3.4424  -35.0221 H      1 LIG       0.09000
      6 H4        -81.3235    3.6543  -37.2916 H      1 LIG       0.42000
@<TRIPOS>BOND
      1       1       2 1
      2       1       3 1
      3       1       4 1
      4       1       5 1
      5       2       6 1
@<TRIPOS>ALT_TYPE
CGenFF_4.0_ALT_TYPE_SET
CGenFF_4.0 1 CG331 2 OG311 3 HGA3 4 HGA3 5 HGA3 6 HGP1
@<TRIPOS>MOLECULE
methanol
 6 5 0 0 0
****
USER_CHARGES
INVALID_CHARGES
Pose:  50 Cluster:  50 Fr_nu: 192367 TotEn:    -7.43
@<TRIPOS>ATOM
      1 C1        -81.0046   -6.2865  -45.5276 C.3    1 LIG      -0.04000
      2 O1        -82.4150   -6.2248  -45.6345 O.3    1 LIG      -0.65000
      3 H1        -80.6986   -7.3155  -45.3234 H      1 LIG       0.09000
      4 H2        -80.6703   -5.6288  -44.7212 H      1 LIG       0.09000
      5 H3        -80.5619   -5.9575  -46.4707 H      1 LIG       0.09000
      6 H4        -82.6474   -5.2980  -45.8154 H      1 LIG       0.42000
@<TRIPOS>BOND
      1       1       2 1
      2       1       3 1
      3       1       4 1
      4       1       5 1
      5       2       6 1
@<TRIPOS>ALT_TYPE
CGenFF_4.0_ALT_TYPE_SET
CGenFF_4.0 1 CG331 2 OG311 3 HGA3 4 HGA3 5 HGA3 6 HGP1
@<TRIPOS>MOLECULE
methanol
 6 5 0 0 0
****
USER_CHARGES
INVALID_CHARGES
Pose:  51 Cluster:  51 Fr_nu:  62790 TotEn:    -7.14
@<TRIPOS>ATOM
      1 C1        -70.5882   -8.2039  -44.1371 C.3    1 LIG      -0.04000
      2 O1        -71.1125   -8.1821  -42.8221 O.3    1 LIG      -0.65000
      3 H1        -71.2955   -7.7271  -44.8201 H      1 LIG       0.09000
      4 H2        -70.4111   -9.2382  -44.4426 H      1 LIG       0.09000
      5 H3        -69.6439   -7.6547  -44.1524 H      1 LIG       0.09000
      6 H4        -70.4579   -8.6132  -42.2465 H      1 LIG       0.42000
@<TRIPOS>BOND
      1       1       2 1
      2       1       3 1
      3       1       4 1
      4       1       5 1
      5       2       6 1
@<TRIPOS>ALT_TYPE
CGenFF_4.0_ALT_TYPE_SET
CGenFF_4.0 1 CG331 2 OG311 3 HGA3 4 HGA3 5 HGA3 6 HGP1
@<TRIPOS>MOLECULE
methanol
 6 5 0 0 0
****
USER_CHARGES
INVALID_CHARGES
Pose:  52 Cluster:  52 Fr_nu: 187481 TotEn:    -6.95
@<TRIPOS>ATOM
      1 C1        -81.8714   -6.8030  -45.5353 C.3    1 LIG      -0.04000
      2 O1        -80.9560   -5.7768  -45.8720 O.3    1 LIG      -0.65000
      3 H1        -81.3843   -7.7756  -45.6398 H      1 LIG       0.09000
      4 H2        -82.7417   -6.7468  -46.1942 H      1 LIG       0.09000
      5 H3        -82.1917   -6.6679  -44.4995 H      1 LIG       0.09000
      6 H4        -81.4241   -4.9309  -45.7673 H      1 LIG       0.42000
@<TRIPOS>BOND
      1       1       2 1
      2       1       3 1
      3       1       4 1
      4       1       5 1
      5       2       6 1
@<TRIPOS>ALT_TYPE
CGenFF_4.0_ALT_TYPE_SET
CGenFF_4.0 1 CG331 2 OG311 3 HGA3 4 HGA3 5 HGA3 6 HGP1
@<TRIPOS>MOLECULE
methanol
 6 5 0 0 0
****
USER_CHARGES
INVALID_CHARGES
Pose:  53 Cluster:  53 Fr_nu: 4779761 TotEn:    -6.87
@<TRIPOS>ATOM
      1 C1        -54.6142  -20.6670  -24.6553 C.3    1 LIG      -0.04000
      2 O1        -53.9568  -20.5862  -23.4040 O.3    1 LIG      -0.65000
      3 H1        -54.1007  -21.3922  -25.2914 H      1 LIG       0.09000
      4 H2        -54.6138  -19.6835  -25.1322 H      1 LIG       0.09000
      5 H3        -55.6449  -20.9917  -24.4951 H      1 LIG       0.09000
      6 H4        -54.4406  -19.9341  -22.8688 H      1 LIG       0.42000
@<TRIPOS>BOND
      1       1       2 1
      2       1       3 1
      3       1       4 1
      4       1       5 1
      5       2       6 1
@<TRIPOS>ALT_TYPE
CGenFF_4.0_ALT_TYPE_SET
CGenFF_4.0 1 CG331 2 OG311 3 HGA3 4 HGA3 5 HGA3 6 HGP1
@<TRIPOS>MOLECULE
methanol
 6 5 0 0 0
****
USER_CHARGES
INVALID_CHARGES
Pose:  54 Cluster:  54 Fr_nu: 9725861 TotEn:    -6.57
@<TRIPOS>ATOM
      1 C1        -71.5720  -24.3056  -56.7590 C.3    1 LIG      -0.04000
      2 O1        -72.5356  -23.5278  -57.4452 O.3    1 LIG      -0.65000
      3 H1        -71.9674  -24.5996  -55.7836 H      1 LIG       0.09000
      4 H2        -70.6558  -23.7234  -56.6321 H      1 LIG       0.09000
      5 H3        -71.3542  -25.2008  -57.3462 H      1 LIG       0.09000
      6 H4        -72.1488  -23.2864  -58.3041 H      1 LIG       0.42000
@<TRIPOS>BOND
      1       1       2 1
      2       1       3 1
      3       1       4 1
      4       1       5 1
      5       2       6 1
@<TRIPOS>ALT_TYPE
CGenFF_4.0_ALT_TYPE_SET
CGenFF_4.0 1 CG331 2 OG311 3 HGA3 4 HGA3 5 HGA3 6 HGP1
@<TRIPOS>MOLECULE
methanol
 6 5 0 0 0
****
USER_CHARGES
INVALID_CHARGES
Pose:  55 Cluster:  55 Fr_nu: 194990 TotEn:    -6.53
@<TRIPOS>ATOM
      1 C1        -39.4084  -14.5586  -38.7261 C.3    1 LIG      -0.04000
      2 O1        -39.2674  -15.7277  -39.5121 O.3    1 LIG      -0.65000
      3 H1        -40.4653  -14.2890  -38.6590 H      1 LIG       0.09000
      4 H2        -38.8414  -13.7422  -39.1808 H      1 LIG       0.09000
      5 H3        -39.0205  -14.7551  -37.7239 H      1 LIG       0.09000
      6 H4        -38.3179  -15.9346  -39.5484 H      1 LIG       0.42000
@<TRIPOS>BOND
      1       1       2 1
      2       1       3 1
      3       1       4 1
      4       1       5 1
      5       2       6 1
@<TRIPOS>ALT_TYPE
CGenFF_4.0_ALT_TYPE_SET
CGenFF_4.0 1 CG331 2 OG311 3 HGA3 4 HGA3 5 HGA3 6 HGP1
@<TRIPOS>MOLECULE
methanol
 6 5 0 0 0
****
USER_CHARGES
INVALID_CHARGES
Pose:  56 Cluster:  56 Fr_nu: 9700478 TotEn:    -5.66
@<TRIPOS>ATOM
      1 C1        -49.6865  -17.2595  -31.0097 C.3    1 LIG      -0.04000
      2 O1        -50.5719  -18.3409  -31.2358 O.3    1 LIG      -0.65000
      3 H1        -49.1985  -17.3838  -30.0399 H      1 LIG       0.09000
      4 H2        -50.2445  -16.3199  -31.0310 H      1 LIG       0.09000
      5 H3        -48.9294  -17.2493  -31.7973 H      1 LIG       0.09000
      6 H4        -50.9849  -18.1951  -32.1040 H      1 LIG       0.42000
@<TRIPOS>BOND
      1       1       2 1
      2       1       3 1
      3       1       4 1
      4       1       5 1
      5       2       6 1
@<TRIPOS>ALT_TYPE
CGenFF_4.0_ALT_TYPE_SET
CGenFF_4.0 1 CG331 2 OG311 3 HGA3 4 HGA3 5 HGA3 6 HGP1
@<TRIPOS>MOLECULE
methanol
 6 5 0 0 0
****
USER_CHARGES
INVALID_CHARGES
Pose:  57 Cluster:  57 Fr_nu: 2098508 TotEn:    -3.90
@<TRIPOS>ATOM
      1 C1        -80.7689    3.0974  -36.1877 C.3    1 LIG      -0.04000
      2 O1        -79.7461    3.5699  -37.0451 O.3    1 LIG      -0.65000
      3 H1        -80.7480    2.0051  -36.1618 H      1 LIG       0.09000
      4 H2        -81.7394    3.4452  -36.5506 H      1 LIG       0.09000
      5 H3        -80.5974    3.4868  -35.1815 H      1 LIG       0.09000
      6 H4        -79.7969    4.5410  -37.0419 H      1 LIG       0.42000
@<TRIPOS>BOND
      1       1       2 1
      2       1       3 1
      3       1       4 1
      4       1       5 1
      5       2       6 1
@<TRIPOS>ALT_TYPE
CGenFF_4.0_ALT_TYPE_SET
CGenFF_4.0 1 CG331 2 OG311 3 HGA3 4 HGA3 5 HGA3 6 HGP1
@<TRIPOS>MOLECULE
furan
 9 9 0 0 0
****
USER_CHARGES
INVALID_CHARGES
Pose:   1 Cluster:   1 Fr_nu: 1043150 TotEn:   -10.63
@<TRIPOS>ATOM
      1 C1        -45.4946  -10.8399  -34.9177 C.2    1 LIG      -0.26000
      2 C2        -45.0729  -12.1859  -34.8000 C.2    1 LIG      -0.26000
      3 C3        -45.1861  -10.4539  -36.2014 C.2    1 LIG       0.09300
      4 C4        -44.5370  -12.5264  -36.0202 C.2    1 LIG       0.09300
      5 O1        -44.6023  -11.4761  -36.8800 O.3    1 LIG      -0.29200
      6 H1        -45.9640  -10.2277  -34.1614 H      1 LIG       0.17500
      7 H2        -45.1502  -12.8276  -33.9342 H      1 LIG       0.17500
      8 H3        -45.3118   -9.5357  -36.7566 H      1 LIG       0.13800
      9 H4        -44.0920  -13.4277  -36.4159 H      1 LIG       0.13800
@<TRIPOS>BOND
      1       1       2 1
      2       1       3 2
      3       2       4 2
      4       3       5 1
      5       4       5 1
      6       1       6 1
      7       2       7 1
      8       3       8 1
      9       4       9 1
@<TRIPOS>ALT_TYPE
CGenFF_4.0_ALT_TYPE_SET
CGenFF_4.0 1 CG2R51 2 CG2R51 3 CG2R51 4 CG2R51 5 OG2R50 6 HGR51 7 HGR51 8 HGR52 9 HGR52
@<TRIPOS>MOLECULE
furan
 9 9 0 0 0
****
USER_CHARGES
INVALID_CHARGES
Pose:   2 Cluster:   2 Fr_nu: 1322985 TotEn:   -10.23
@<TRIPOS>ATOM
      1 C1        -75.5180  -21.9902  -45.1331 C.2    1 LIG      -0.26000
      2 C2        -75.7591  -23.3226  -44.7209 C.2    1 LIG      -0.26000
      3 C3        -74.6841  -21.4424  -44.1862 C.2    1 LIG       0.09300
      4 C4        -75.0553  -23.4940  -43.5516 C.2    1 LIG       0.09300
      5 O1        -74.3973  -22.3526  -43.2188 O.3    1 LIG      -0.29200
      6 H1        -75.9041  -21.4914  -46.0102 H      1 LIG       0.17500
      7 H2        -76.3694  -24.0651  -45.2145 H      1 LIG       0.17500
      8 H3        -74.2284  -20.4706  -44.0637 H      1 LIG       0.13800
      9 H4        -74.9263  -24.3234  -42.8715 H      1 LIG       0.13800
@<TRIPOS>BOND
      1       1       2 1
      2       1       3 2
      3       2       4 2
      4       3       5 1
      5       4       5 1
      6       1       6 1
      7       2       7 1
      8       3       8 1
      9       4       9 1
@<TRIPOS>ALT_TYPE
CGenFF_4.0_ALT_TYPE_SET
CGenFF_4.0 1 CG2R51 2 CG2R51 3 CG2R51 4 CG2R51 5 OG2R50 6 HGR51 7 HGR51 8 HGR52 9 HGR52
@<TRIPOS>MOLECULE
furan
 9 9 0 0 0
****
USER_CHARGES
INVALID_CHARGES
Pose:   3 Cluster:   3 Fr_nu:   1756 TotEn:    -9.85
@<TRIPOS>ATOM
      1 C1        -78.3385  -11.4645  -51.8468 C.2    1 LIG      -0.26000
      2 C2        -77.7731  -11.8918  -53.0719 C.2    1 LIG      -0.26000
      3 C3        -77.4456  -11.8296  -50.8661 C.2    1 LIG       0.09300
      4 C4        -76.5750  -12.4874  -52.7526 C.2    1 LIG       0.09300
      5 O1        -76.3680  -12.4535  -51.4100 O.3    1 LIG      -0.29200
      6 H1        -79.2792  -10.9547  -51.6971 H      1 LIG       0.17500
      7 H2        -78.1870  -11.7795  -54.0636 H      1 LIG       0.17500
      8 H3        -77.4304  -11.7221  -49.7913 H      1 LIG       0.13800
      9 H4        -75.7959  -12.9583  -53.3342 H      1 LIG       0.13800
@<TRIPOS>BOND
      1       1       2 1
      2       1       3 2
      3       2       4 2
      4       3       5 1
      5       4       5 1
      6       1       6 1
      7       2       7 1
      8       3       8 1
      9       4       9 1
@<TRIPOS>ALT_TYPE
CGenFF_4.0_ALT_TYPE_SET
CGenFF_4.0 1 CG2R51 2 CG2R51 3 CG2R51 4 CG2R51 5 OG2R50 6 HGR51 7 HGR51 8 HGR52 9 HGR52
@<TRIPOS>MOLECULE
furan
 9 9 0 0 0
****
USER_CHARGES
INVALID_CHARGES
Pose:   4 Cluster:   4 Fr_nu: 109636 TotEn:    -9.46
@<TRIPOS>ATOM
      1 C1        -75.6035  -22.5705  -46.6207 C.2    1 LIG      -0.26000
      2 C2        -76.2850  -23.5833  -45.9045 C.2    1 LIG      -0.26000
      3 C3        -75.1171  -21.6964  -45.6766 C.2    1 LIG       0.09300
      4 C4        -76.1663  -23.2560  -44.5738 C.2    1 LIG       0.09300
      5 O1        -75.4557  -22.1072  -44.4264 O.3    1 LIG      -0.29200
      6 H1        -75.4825  -22.4877  -47.6911 H      1 LIG       0.17500
      7 H2        -76.7983  -24.4443  -46.3078 H      1 LIG       0.17500
      8 H3        -74.5407  -20.7843  -45.7289 H      1 LIG       0.13800
      9 H4        -76.5120  -23.7129  -43.6579 H      1 LIG       0.13800
@<TRIPOS>BOND
      1       1       2 1
      2       1       3 2
      3       2       4 2
      4       3       5 1
      5       4       5 1
      6       1       6 1
      7       2       7 1
      8       3       8 1
      9       4       9 1
@<TRIPOS>ALT_TYPE
CGenFF_4.0_ALT_TYPE_SET
CGenFF_4.0 1 CG2R51 2 CG2R51 3 CG2R51 4 CG2R51 5 OG2R50 6 HGR51 7 HGR51 8 HGR52 9 HGR52
@<TRIPOS>MOLECULE
furan
 9 9 0 0 0
****
USER_CHARGES
INVALID_CHARGES
Pose:   5 Cluster:   5 Fr_nu: 149186 TotEn:    -9.43
@<TRIPOS>ATOM
      1 C1        -78.4926  -11.7183  -52.0468 C.2    1 LIG      -0.26000
      2 C2        -77.2374  -12.1384  -52.5480 C.2    1 LIG      -0.26000
      3 C3        -79.4413  -12.4005  -52.7724 C.2    1 LIG       0.09300
      4 C4        -77.5086  -13.0475  -53.5440 C.2    1 LIG       0.09300
      5 O1        -78.8497  -13.2130  -53.6870 O.3    1 LIG      -0.29200
      6 H1        -78.6821  -11.0068  -51.2561 H      1 LIG       0.17500
      7 H2        -76.2576  -11.8187  -52.2236 H      1 LIG       0.17500
      8 H3        -80.5214  -12.4194  -52.7597 H      1 LIG       0.13800
      9 H4        -76.8915  -13.6337  -54.2093 H      1 LIG       0.13800
@<TRIPOS>BOND
      1       1       2 1
      2       1       3 2
      3       2       4 2
      4       3       5 1
      5       4       5 1
      6       1       6 1
      7       2       7 1
      8       3       8 1
      9       4       9 1
@<TRIPOS>ALT_TYPE
CGenFF_4.0_ALT_TYPE_SET
CGenFF_4.0 1 CG2R51 2 CG2R51 3 CG2R51 4 CG2R51 5 OG2R50 6 HGR51 7 HGR51 8 HGR52 9 HGR52
@<TRIPOS>MOLECULE
furan
 9 9 0 0 0
****
USER_CHARGES
INVALID_CHARGES
Pose:   6 Cluster:   6 Fr_nu: 1291814 TotEn:    -9.35
@<TRIPOS>ATOM
      1 C1        -80.6035   -8.6618  -32.8810 C.2    1 LIG      -0.26000
      2 C2        -80.2890   -8.3250  -31.5428 C.2    1 LIG      -0.26000
      3 C3        -81.8738   -8.1847  -33.1065 C.2    1 LIG       0.09300
      4 C4        -81.3893   -7.6659  -31.0460 C.2    1 LIG       0.09300
      5 O1        -82.3598   -7.5761  -31.9930 O.3    1 LIG      -0.29200
      6 H1        -79.9824   -9.1871  -33.5920 H      1 LIG       0.17500
      7 H2        -79.3745   -8.5360  -31.0075 H      1 LIG       0.17500
      8 H3        -82.5360   -8.1957  -33.9600 H      1 LIG       0.13800
      9 H4        -81.6265   -7.2224  -30.0900 H      1 LIG       0.13800
@<TRIPOS>BOND
      1       1       2 1
      2       1       3 2
      3       2       4 2
      4       3       5 1
      5       4       5 1
      6       1       6 1
      7       2       7 1
      8       3       8 1
      9       4       9 1
@<TRIPOS>ALT_TYPE
CGenFF_4.0_ALT_TYPE_SET
CGenFF_4.0 1 CG2R51 2 CG2R51 3 CG2R51 4 CG2R51 5 OG2R50 6 HGR51 7 HGR51 8 HGR52 9 HGR52
@<TRIPOS>MOLECULE
furan
 9 9 0 0 0
****
USER_CHARGES
INVALID_CHARGES
Pose:   7 Cluster:   7 Fr_nu:   2019 TotEn:    -9.29
@<TRIPOS>ATOM
      1 C1        -78.4409  -11.3420  -52.3246 C.2    1 LIG      -0.26000
      2 C2        -77.1132  -11.5636  -51.8872 C.2    1 LIG      -0.26000
      3 C3        -78.6194  -12.1462  -53.4262 C.2    1 LIG       0.09300
      4 C4        -76.5750  -12.4874  -52.7526 C.2    1 LIG       0.09300
      5 O1        -77.4868  -12.8477  -53.6936 O.3    1 LIG      -0.29200
      6 H1        -79.1756  -10.6788  -51.8914 H      1 LIG       0.17500
      7 H2        -76.6114  -11.1072  -51.0462 H      1 LIG       0.17500
      8 H3        -79.4489  -12.3252  -54.0946 H      1 LIG       0.13800
      9 H4        -75.6093  -12.9653  -52.8301 H      1 LIG       0.13800
@<TRIPOS>BOND
      1       1       2 1
      2       1       3 2
      3       2       4 2
      4       3       5 1
      5       4       5 1
      6       1       6 1
      7       2       7 1
      8       3       8 1
      9       4       9 1
@<TRIPOS>ALT_TYPE
CGenFF_4.0_ALT_TYPE_SET
CGenFF_4.0 1 CG2R51 2 CG2R51 3 CG2R51 4 CG2R51 5 OG2R50 6 HGR51 7 HGR51 8 HGR52 9 HGR52
@<TRIPOS>MOLECULE
furan
 9 9 0 0 0
****
USER_CHARGES
INVALID_CHARGES
Pose:   8 Cluster:   8 Fr_nu:    990 TotEn:    -9.24
@<TRIPOS>ATOM
      1 C1        -78.0327  -11.9705  -53.0665 C.2    1 LIG      -0.26000
      2 C2        -78.1785  -13.1162  -53.8846 C.2    1 LIG      -0.26000
      3 C3        -76.6918  -11.8782  -52.7740 C.2    1 LIG       0.09300
      4 C4        -76.9164  -13.6422  -54.0339 C.2    1 LIG       0.09300
      5 O1        -76.0044  -12.8934  -53.3600 O.3    1 LIG      -0.29200
      6 H1        -78.8079  -11.2967  -52.7314 H      1 LIG       0.17500
      7 H2        -79.0896  -13.5092  -54.3121 H      1 LIG       0.17500
      8 H3        -76.0989  -11.1855  -52.1946 H      1 LIG       0.13800
      9 H4        -76.5210  -14.4989  -54.5600 H      1 LIG       0.13800
@<TRIPOS>BOND
      1       1       2 1
      2       1       3 2
      3       2       4 2
      4       3       5 1
      5       4       5 1
      6       1       6 1
      7       2       7 1
      8       3       8 1
      9       4       9 1
@<TRIPOS>ALT_TYPE
CGenFF_4.0_ALT_TYPE_SET
CGenFF_4.0 1 CG2R51 2 CG2R51 3 CG2R51 4 CG2R51 5 OG2R50 6 HGR51 7 HGR51 8 HGR52 9 HGR52
@<TRIPOS>MOLECULE
furan
 9 9 0 0 0
****
USER_CHARGES
INVALID_CHARGES
Pose:   9 Cluster:   9 Fr_nu:    759 TotEn:    -9.08
@<TRIPOS>ATOM
      1 C1        -77.8733  -11.6569  -52.2730 C.2    1 LIG      -0.26000
      2 C2        -77.6293  -12.5364  -53.3548 C.2    1 LIG      -0.26000
      3 C3        -76.6376  -11.2594  -51.8178 C.2    1 LIG       0.09300
      4 C4        -76.2621  -12.6135  -53.4836 C.2    1 LIG       0.09300
      5 O1        -75.6502  -11.8379  -52.5505 O.3    1 LIG      -0.29200
      6 H1        -78.8299  -11.3515  -51.8746 H      1 LIG       0.17500
      7 H2        -78.3589  -13.0496  -53.9645 H      1 LIG       0.17500
      8 H3        -76.3084  -10.6033  -51.0252 H      1 LIG       0.13800
      9 H4        -75.6032  -13.1470  -54.1532 H      1 LIG       0.13800
@<TRIPOS>BOND
      1       1       2 1
      2       1       3 2
      3       2       4 2
      4       3       5 1
      5       4       5 1
      6       1       6 1
      7       2       7 1
      8       3       8 1
      9       4       9 1
@<TRIPOS>ALT_TYPE
CGenFF_4.0_ALT_TYPE_SET
CGenFF_4.0 1 CG2R51 2 CG2R51 3 CG2R51 4 CG2R51 5 OG2R50 6 HGR51 7 HGR51 8 HGR52 9 HGR52
@<TRIPOS>MOLECULE
furan
 9 9 0 0 0
****
USER_CHARGES
INVALID_CHARGES
Pose:  10 Cluster:  10 Fr_nu: 400878 TotEn:    -9.03
@<TRIPOS>ATOM
      1 C1        -44.2037  -11.5444  -36.2653 C.2    1 LIG      -0.26000
      2 C2        -45.1609  -10.6620  -35.7100 C.2    1 LIG      -0.26000
      3 C3        -44.4638  -12.7811  -35.7222 C.2    1 LIG       0.09300
      4 C4        -45.9378  -11.4224  -34.8673 C.2    1 LIG       0.09300
      5 O1        -45.5194  -12.7153  -34.8691 O.3    1 LIG      -0.29200
      6 H1        -43.4217  -11.3084  -36.9725 H      1 LIG       0.17500
      7 H2        -45.2709   -9.6042  -35.9005 H      1 LIG       0.17500
      8 H3        -44.0142  -13.7569  -35.8353 H      1 LIG       0.13800
      9 H4        -46.7818  -11.2049  -34.2291 H      1 LIG       0.13800
@<TRIPOS>BOND
      1       1       2 1
      2       1       3 2
      3       2       4 2
      4       3       5 1
      5       4       5 1
      6       1       6 1
      7       2       7 1
      8       3       8 1
      9       4       9 1
@<TRIPOS>ALT_TYPE
CGenFF_4.0_ALT_TYPE_SET
CGenFF_4.0 1 CG2R51 2 CG2R51 3 CG2R51 4 CG2R51 5 OG2R50 6 HGR51 7 HGR51 8 HGR52 9 HGR52
@<TRIPOS>MOLECULE
furan
 9 9 0 0 0
****
USER_CHARGES
INVALID_CHARGES
Pose:  11 Cluster:  11 Fr_nu: 343567 TotEn:    -8.93
@<TRIPOS>ATOM
      1 C1        -76.0928   -2.8180  -30.3269 C.2    1 LIG      -0.26000
      2 C2        -74.7256   -3.1172  -30.1159 C.2    1 LIG      -0.26000
      3 C3        -76.1692   -2.2383  -31.5719 C.2    1 LIG       0.09300
      4 C4        -74.0641   -2.6990  -31.2470 C.2    1 LIG       0.09300
      5 O1        -74.9370   -2.1621  -32.1395 O.3    1 LIG      -0.29200
      6 H1        -76.9190   -3.0016  -29.6553 H      1 LIG       0.17500
      7 H2        -74.2783   -3.5799  -29.2480 H      1 LIG       0.17500
      8 H3        -76.9825   -1.8476  -32.1660 H      1 LIG       0.13800
      9 H4        -73.0288   -2.7120  -31.5554 H      1 LIG       0.13800
@<TRIPOS>BOND
      1       1       2 1
      2       1       3 2
      3       2       4 2
      4       3       5 1
      5       4       5 1
      6       1       6 1
      7       2       7 1
      8       3       8 1
      9       4       9 1
@<TRIPOS>ALT_TYPE
CGenFF_4.0_ALT_TYPE_SET
CGenFF_4.0 1 CG2R51 2 CG2R51 3 CG2R51 4 CG2R51 5 OG2R50 6 HGR51 7 HGR51 8 HGR52 9 HGR52
@<TRIPOS>MOLECULE
furan
 9 9 0 0 0
****
USER_CHARGES
INVALID_CHARGES
Pose:  12 Cluster:  12 Fr_nu: 537202 TotEn:    -8.90
@<TRIPOS>ATOM
      1 C1        -50.5410  -11.2311  -28.0899 C.2    1 LIG      -0.26000
      2 C2        -49.8634  -10.9786  -26.8732 C.2    1 LIG      -0.26000
      3 C3        -51.8358  -10.8069  -27.9012 C.2    1 LIG       0.09300
      4 C4        -50.7924  -10.4180  -26.0278 C.2    1 LIG       0.09300
      5 O1        -51.9973  -10.3099  -26.6469 O.3    1 LIG      -0.29200
      6 H1        -50.1364  -11.6681  -28.9914 H      1 LIG       0.17500
      7 H2        -48.8275  -11.1799  -26.6415 H      1 LIG       0.17500
      8 H3        -52.7156  -10.7897  -28.5278 H      1 LIG       0.13800
      9 H4        -50.7564  -10.0603  -25.0091 H      1 LIG       0.13800
@<TRIPOS>BOND
      1       1       2 1
      2       1       3 2
      3       2       4 2
      4       3       5 1
      5       4       5 1
      6       1       6 1
      7       2       7 1
      8       3       8 1
      9       4       9 1
@<TRIPOS>ALT_TYPE
CGenFF_4.0_ALT_TYPE_SET
CGenFF_4.0 1 CG2R51 2 CG2R51 3 CG2R51 4 CG2R51 5 OG2R50 6 HGR51 7 HGR51 8 HGR52 9 HGR52
@<TRIPOS>MOLECULE
furan
 9 9 0 0 0
****
USER_CHARGES
INVALID_CHARGES
Pose:  13 Cluster:  13 Fr_nu: 2005257 TotEn:    -8.81
@<TRIPOS>ATOM
      1 C1        -51.2264    1.8463  -33.7546 C.2    1 LIG      -0.26000
      2 C2        -50.8019    2.9217  -34.5711 C.2    1 LIG      -0.26000
      3 C3        -52.1918    2.3588  -32.9195 C.2    1 LIG       0.09300
      4 C4        -51.5383    4.0145  -34.1769 C.2    1 LIG       0.09300
      5 O1        -52.3879    3.6798  -33.1706 O.3    1 LIG      -0.29200
      6 H1        -50.8726    0.8256  -33.7722 H      1 LIG       0.17500
      7 H2        -50.0531    2.9024  -35.3498 H      1 LIG       0.17500
      8 H3        -52.8025    1.9364  -32.1349 H      1 LIG       0.13800
      9 H4        -51.5744    5.0460  -34.4957 H      1 LIG       0.13800
@<TRIPOS>BOND
      1       1       2 1
      2       1       3 2
      3       2       4 2
      4       3       5 1
      5       4       5 1
      6       1       6 1
      7       2       7 1
      8       3       8 1
      9       4       9 1
@<TRIPOS>ALT_TYPE
CGenFF_4.0_ALT_TYPE_SET
CGenFF_4.0 1 CG2R51 2 CG2R51 3 CG2R51 4 CG2R51 5 OG2R50 6 HGR51 7 HGR51 8 HGR52 9 HGR52
@<TRIPOS>MOLECULE
furan
 9 9 0 0 0
****
USER_CHARGES
INVALID_CHARGES
Pose:  14 Cluster:  14 Fr_nu: 1623026 TotEn:    -8.63
@<TRIPOS>ATOM
      1 C1        -51.0218    2.4185  -33.9195 C.2    1 LIG      -0.26000
      2 C2        -51.4726    3.7558  -33.8116 C.2    1 LIG      -0.26000
      3 C3        -49.8173    2.3668  -33.2574 C.2    1 LIG       0.09300
      4 C4        -50.5114    4.4259  -33.0912 C.2    1 LIG       0.09300
      5 O1        -49.4990    3.5863  -32.7495 O.3    1 LIG      -0.29200
      6 H1        -51.5132    1.5954  -34.4179 H      1 LIG       0.17500
      7 H2        -52.3842    4.1783  -34.2090 H      1 LIG       0.17500
      8 H3        -49.1019    1.5800  -33.0670 H      1 LIG       0.13800
      9 H4        -50.4052    5.4473  -32.7556 H      1 LIG       0.13800
@<TRIPOS>BOND
      1       1       2 1
      2       1       3 2
      3       2       4 2
      4       3       5 1
      5       4       5 1
      6       1       6 1
      7       2       7 1
      8       3       8 1
      9       4       9 1
@<TRIPOS>ALT_TYPE
CGenFF_4.0_ALT_TYPE_SET
CGenFF_4.0 1 CG2R51 2 CG2R51 3 CG2R51 4 CG2R51 5 OG2R50 6 HGR51 7 HGR51 8 HGR52 9 HGR52
@<TRIPOS>MOLECULE
furan
 9 9 0 0 0
****
USER_CHARGES
INVALID_CHARGES
Pose:  15 Cluster:  15 Fr_nu: 1997854 TotEn:    -8.43
@<TRIPOS>ATOM
      1 C1        -51.9079    2.6482  -33.4892 C.2    1 LIG      -0.26000
      2 C2        -51.8160    3.7334  -34.3931 C.2    1 LIG      -0.26000
      3 C3        -50.6427    2.1156  -33.4019 C.2    1 LIG       0.09300
      4 C4        -50.5012    3.7867  -34.7936 C.2    1 LIG       0.09300
      5 O1        -49.7793    2.8039  -34.1938 O.3    1 LIG      -0.29200
      6 H1        -52.7865    2.2977  -32.9671 H      1 LIG       0.17500
      7 H2        -52.6089    4.3942  -34.7125 H      1 LIG       0.17500
      8 H3        -50.2149    1.2916  -32.8495 H      1 LIG       0.13800
      9 H4        -49.9494    4.4295  -35.4638 H      1 LIG       0.13800
@<TRIPOS>BOND
      1       1       2 1
      2       1       3 2
      3       2       4 2
      4       3       5 1
      5       4       5 1
      6       1       6 1
      7       2       7 1
      8       3       8 1
      9       4       9 1
@<TRIPOS>ALT_TYPE
CGenFF_4.0_ALT_TYPE_SET
CGenFF_4.0 1 CG2R51 2 CG2R51 3 CG2R51 4 CG2R51 5 OG2R50 6 HGR51 7 HGR51 8 HGR52 9 HGR52
@<TRIPOS>MOLECULE
furan
 9 9 0 0 0
****
USER_CHARGES
INVALID_CHARGES
Pose:  16 Cluster:  16 Fr_nu: 149543 TotEn:    -8.40
@<TRIPOS>ATOM
      1 C1        -78.2690  -13.3746  -53.8770 C.2    1 LIG      -0.26000
      2 C2        -79.1848  -12.5559  -53.1740 C.2    1 LIG      -0.26000
      3 C3        -77.0171  -12.8850  -53.5853 C.2    1 LIG       0.09300
      4 C4        -78.4272  -11.6245  -52.5026 C.2    1 LIG       0.09300
      5 O1        -77.1048  -11.8184  -52.7480 O.3    1 LIG      -0.29200
      6 H1        -78.4933  -14.2158  -54.5168 H      1 LIG       0.17500
      7 H2        -80.2622  -12.6349  -53.1583 H      1 LIG       0.17500
      8 H3        -76.0165  -13.1693  -53.8769 H      1 LIG       0.13800
      9 H4        -78.6650  -10.8016  -51.8444 H      1 LIG       0.13800
@<TRIPOS>BOND
      1       1       2 1
      2       1       3 2
      3       2       4 2
      4       3       5 1
      5       4       5 1
      6       1       6 1
      7       2       7 1
      8       3       8 1
      9       4       9 1
@<TRIPOS>ALT_TYPE
CGenFF_4.0_ALT_TYPE_SET
CGenFF_4.0 1 CG2R51 2 CG2R51 3 CG2R51 4 CG2R51 5 OG2R50 6 HGR51 7 HGR51 8 HGR52 9 HGR52
@<TRIPOS>MOLECULE
furan
 9 9 0 0 0
****
USER_CHARGES
INVALID_CHARGES
Pose:  17 Cluster:  17 Fr_nu:  53001 TotEn:    -8.38
@<TRIPOS>ATOM
      1 C1        -76.9724  -23.0654  -47.3053 C.2    1 LIG      -0.26000
      2 C2        -75.5852  -22.7853  -47.3261 C.2    1 LIG      -0.26000
      3 C3        -77.4478  -22.5527  -46.1207 C.2    1 LIG       0.09300
      4 C4        -75.3119  -22.1213  -46.1529 C.2    1 LIG       0.09300
      5 O1        -76.4420  -21.9753  -45.4126 O.3    1 LIG      -0.29200
      6 H1        -77.5529  -23.5775  -48.0590 H      1 LIG       0.17500
      7 H2        -74.8736  -23.0359  -48.0996 H      1 LIG       0.17500
      8 H3        -78.4241  -22.5177  -45.6596 H      1 LIG       0.13800
      9 H4        -74.4125  -21.7083  -45.7197 H      1 LIG       0.13800
@<TRIPOS>BOND
      1       1       2 1
      2       1       3 2
      3       2       4 2
      4       3       5 1
      5       4       5 1
      6       1       6 1
      7       2       7 1
      8       3       8 1
      9       4       9 1
@<TRIPOS>ALT_TYPE
CGenFF_4.0_ALT_TYPE_SET
CGenFF_4.0 1 CG2R51 2 CG2R51 3 CG2R51 4 CG2R51 5 OG2R50 6 HGR51 7 HGR51 8 HGR52 9 HGR52
@<TRIPOS>MOLECULE
furan
 9 9 0 0 0
****
USER_CHARGES
INVALID_CHARGES
Pose:  18 Cluster:  18 Fr_nu:  15022 TotEn:    -8.27
@<TRIPOS>ATOM
      1 C1        -73.9512  -22.1726  -43.1494 C.2    1 LIG      -0.26000
      2 C2        -74.6634  -23.3073  -43.6061 C.2    1 LIG      -0.26000
      3 C3        -74.6129  -21.0776  -43.6544 C.2    1 LIG       0.09300
      4 C4        -75.7096  -22.8247  -44.3574 C.2    1 LIG       0.09300
      5 O1        -75.6860  -21.4664  -44.3918 O.3    1 LIG      -0.29200
      6 H1        -73.0660  -22.1552  -42.5302 H      1 LIG       0.17500
      7 H2        -74.4420  -24.3468  -43.4116 H      1 LIG       0.17500
      8 H3        -74.4562  -20.0110  -43.5834 H      1 LIG       0.13800
      9 H4        -76.5153  -23.2923  -44.9043 H      1 LIG       0.13800
@<TRIPOS>BOND
      1       1       2 1
      2       1       3 2
      3       2       4 2
      4       3       5 1
      5       4       5 1
      6       1       6 1
      7       2       7 1
      8       3       8 1
      9       4       9 1
@<TRIPOS>ALT_TYPE
CGenFF_4.0_ALT_TYPE_SET
CGenFF_4.0 1 CG2R51 2 CG2R51 3 CG2R51 4 CG2R51 5 OG2R50 6 HGR51 7 HGR51 8 HGR52 9 HGR52
@<TRIPOS>MOLECULE
furan
 9 9 0 0 0
****
USER_CHARGES
INVALID_CHARGES
Pose:  19 Cluster:  19 Fr_nu:  20556 TotEn:    -8.24
@<TRIPOS>ATOM
      1 C1        -51.4078  -10.2863  -26.5310 C.2    1 LIG      -0.26000
      2 C2        -50.8319  -11.2760  -27.3630 C.2    1 LIG      -0.26000
      3 C3        -50.5629  -10.1541  -25.4536 C.2    1 LIG       0.09300
      4 C4        -49.6761  -11.6779  -26.7347 C.2    1 LIG       0.09300
      5 O1        -49.5049  -10.9988  -25.5702 O.3    1 LIG      -0.29200
      6 H1        -52.3242   -9.7383  -26.6958 H      1 LIG       0.17500
      7 H2        -51.2116  -11.6494  -28.3030 H      1 LIG       0.17500
      8 H3        -50.5719   -9.5356  -24.5680 H      1 LIG       0.13800
      9 H4        -48.9071  -12.3980  -26.9736 H      1 LIG       0.13800
@<TRIPOS>BOND
      1       1       2 1
      2       1       3 2
      3       2       4 2
      4       3       5 1
      5       4       5 1
      6       1       6 1
      7       2       7 1
      8       3       8 1
      9       4       9 1
@<TRIPOS>ALT_TYPE
CGenFF_4.0_ALT_TYPE_SET
CGenFF_4.0 1 CG2R51 2 CG2R51 3 CG2R51 4 CG2R51 5 OG2R50 6 HGR51 7 HGR51 8 HGR52 9 HGR52
@<TRIPOS>MOLECULE
furan
 9 9 0 0 0
****
USER_CHARGES
INVALID_CHARGES
Pose:  20 Cluster:  20 Fr_nu: 227732 TotEn:    -8.19
@<TRIPOS>ATOM
      1 C1        -77.6150  -13.8432  -45.2648 C.2    1 LIG      -0.26000
      2 C2        -78.6440  -13.7881  -46.2350 C.2    1 LIG      -0.26000
      3 C3        -76.4854  -13.3530  -45.8779 C.2    1 LIG       0.09300
      4 C4        -78.0700  -13.2680  -47.3717 C.2    1 LIG       0.09300
      5 O1        -76.7543  -13.0000  -47.1622 O.3    1 LIG      -0.29200
      6 H1        -77.6874  -14.1965  -44.2464 H      1 LIG       0.17500
      7 H2        -79.6752  -14.0895  -46.1200 H      1 LIG       0.17500
      8 H3        -75.4666  -13.1975  -45.5538 H      1 LIG       0.13800
      9 H4        -78.4424  -13.0388  -48.3595 H      1 LIG       0.13800
@<TRIPOS>BOND
      1       1       2 1
      2       1       3 2
      3       2       4 2
      4       3       5 1
      5       4       5 1
      6       1       6 1
      7       2       7 1
      8       3       8 1
      9       4       9 1
@<TRIPOS>ALT_TYPE
CGenFF_4.0_ALT_TYPE_SET
CGenFF_4.0 1 CG2R51 2 CG2R51 3 CG2R51 4 CG2R51 5 OG2R50 6 HGR51 7 HGR51 8 HGR52 9 HGR52
@<TRIPOS>MOLECULE
furan
 9 9 0 0 0
****
USER_CHARGES
INVALID_CHARGES
Pose:  21 Cluster:  21 Fr_nu: 3213819 TotEn:    -8.12
@<TRIPOS>ATOM
      1 C1        -50.2464    3.4008  -33.6509 C.2    1 LIG      -0.26000
      2 C2        -51.2039    2.4413  -33.2436 C.2    1 LIG      -0.26000
      3 C3        -50.6790    4.6076  -33.1524 C.2    1 LIG       0.09300
      4 C4        -52.1532    3.1302  -32.5251 C.2    1 LIG       0.09300
      5 O1        -51.8406    4.4513  -32.4648 O.3    1 LIG      -0.29200
      6 H1        -49.3532    3.2337  -34.2352 H      1 LIG       0.17500
      7 H2        -51.2021    1.3804  -33.4479 H      1 LIG       0.17500
      8 H3        -50.2936    5.6158  -33.1959 H      1 LIG       0.13800
      9 H4        -53.0626    2.8413  -32.0185 H      1 LIG       0.13800
@<TRIPOS>BOND
      1       1       2 1
      2       1       3 2
      3       2       4 2
      4       3       5 1
      5       4       5 1
      6       1       6 1
      7       2       7 1
      8       3       8 1
      9       4       9 1
@<TRIPOS>ALT_TYPE
CGenFF_4.0_ALT_TYPE_SET
CGenFF_4.0 1 CG2R51 2 CG2R51 3 CG2R51 4 CG2R51 5 OG2R50 6 HGR51 7 HGR51 8 HGR52 9 HGR52
@<TRIPOS>MOLECULE
furan
 9 9 0 0 0
****
USER_CHARGES
INVALID_CHARGES
Pose:  22 Cluster:  22 Fr_nu: 790280 TotEn:    -8.08
@<TRIPOS>ATOM
      1 C1        -71.2432    3.6737  -48.4781 C.2    1 LIG      -0.26000
      2 C2        -71.9794    4.2076  -49.5626 C.2    1 LIG      -0.26000
      3 C3        -71.4529    4.5250  -47.4181 C.2    1 LIG       0.09300
      4 C4        -72.5866    5.3470  -49.0880 C.2    1 LIG       0.09300
      5 O1        -72.2707    5.5474  -47.7816 O.3    1 LIG      -0.29200
      6 H1        -70.6354    2.7806  -48.4701 H      1 LIG       0.17500
      7 H2        -72.0579    3.8114  -50.5647 H      1 LIG       0.17500
      8 H3        -71.1111    4.5414  -46.3935 H      1 LIG       0.13800
      9 H4        -73.2395    6.0855  -49.5299 H      1 LIG       0.13800
@<TRIPOS>BOND
      1       1       2 1
      2       1       3 2
      3       2       4 2
      4       3       5 1
      5       4       5 1
      6       1       6 1
      7       2       7 1
      8       3       8 1
      9       4       9 1
@<TRIPOS>ALT_TYPE
CGenFF_4.0_ALT_TYPE_SET
CGenFF_4.0 1 CG2R51 2 CG2R51 3 CG2R51 4 CG2R51 5 OG2R50 6 HGR51 7 HGR51 8 HGR52 9 HGR52
@<TRIPOS>MOLECULE
furan
 9 9 0 0 0
****
USER_CHARGES
INVALID_CHARGES
Pose:  23 Cluster:  23 Fr_nu: 536763 TotEn:    -8.04
@<TRIPOS>ATOM
      1 C1        -51.9128  -10.5670  -26.8797 C.2    1 LIG      -0.26000
      2 C2        -50.7924  -10.4180  -26.0278 C.2    1 LIG      -0.26000
      3 C3        -51.4198  -10.5605  -28.1638 C.2    1 LIG       0.09300
      4 C4        -49.6947  -10.3312  -26.8520 C.2    1 LIG       0.09300
      5 O1        -50.0686  -10.4173  -28.1556 O.3    1 LIG      -0.29200
      6 H1        -52.9499  -10.6662  -26.5936 H      1 LIG       0.17500
      7 H2        -50.7859  -10.3791  -24.9481 H      1 LIG       0.17500
      8 H3        -51.8751  -10.6446  -29.1399 H      1 LIG       0.13800
      9 H4        -48.6354  -10.2131  -26.6762 H      1 LIG       0.13800
@<TRIPOS>BOND
      1       1       2 1
      2       1       3 2
      3       2       4 2
      4       3       5 1
      5       4       5 1
      6       1       6 1
      7       2       7 1
      8       3       8 1
      9       4       9 1
@<TRIPOS>ALT_TYPE
CGenFF_4.0_ALT_TYPE_SET
CGenFF_4.0 1 CG2R51 2 CG2R51 3 CG2R51 4 CG2R51 5 OG2R50 6 HGR51 7 HGR51 8 HGR52 9 HGR52
@<TRIPOS>MOLECULE
furan
 9 9 0 0 0
****
USER_CHARGES
INVALID_CHARGES
Pose:  24 Cluster:  24 Fr_nu: 374515 TotEn:    -7.95
@<TRIPOS>ATOM
      1 C1        -78.4126  -21.4287  -32.7329 C.2    1 LIG      -0.26000
      2 C2        -79.4596  -20.5017  -32.5143 C.2    1 LIG      -0.26000
      3 C3        -78.9294  -22.4011  -33.5572 C.2    1 LIG       0.09300
      4 C4        -80.5414  -20.9737  -33.2207 C.2    1 LIG       0.09300
      5 O1        -80.2264  -22.1311  -33.8592 O.3    1 LIG      -0.29200
      6 H1        -77.4074  -21.3928  -32.3386 H      1 LIG       0.17500
      7 H2        -79.4294  -19.6020  -31.9168 H      1 LIG       0.17500
      8 H3        -78.5247  -23.3014  -33.9963 H      1 LIG       0.13800
      9 H4        -81.5524  -20.6210  -33.3636 H      1 LIG       0.13800
@<TRIPOS>BOND
      1       1       2 1
      2       1       3 2
      3       2       4 2
      4       3       5 1
      5       4       5 1
      6       1       6 1
      7       2       7 1
      8       3       8 1
      9       4       9 1
@<TRIPOS>ALT_TYPE
CGenFF_4.0_ALT_TYPE_SET
CGenFF_4.0 1 CG2R51 2 CG2R51 3 CG2R51 4 CG2R51 5 OG2R50 6 HGR51 7 HGR51 8 HGR52 9 HGR52
@<TRIPOS>MOLECULE
furan
 9 9 0 0 0
****
USER_CHARGES
INVALID_CHARGES
Pose:  25 Cluster:  25 Fr_nu:   1039 TotEn:    -7.88
@<TRIPOS>ATOM
      1 C1        -78.0036  -12.8217  -53.1344 C.2    1 LIG      -0.26000
      2 C2        -76.6399  -12.6645  -52.7895 C.2    1 LIG      -0.26000
      3 C3        -78.7121  -12.0285  -52.2621 C.2    1 LIG       0.09300
      4 C4        -76.6123  -11.7864  -51.7311 C.2    1 LIG       0.09300
      5 O1        -77.8714  -11.3939  -51.4036 O.3    1 LIG      -0.29200
      6 H1        -78.4182  -13.4366  -53.9201 H      1 LIG       0.17500
      7 H2        -75.7842  -13.1325  -53.2544 H      1 LIG       0.17500
      8 H3        -79.7631  -11.8167  -52.1294 H      1 LIG       0.13800
      9 H4        -75.8197  -11.3628  -51.1318 H      1 LIG       0.13800
@<TRIPOS>BOND
      1       1       2 1
      2       1       3 2
      3       2       4 2
      4       3       5 1
      5       4       5 1
      6       1       6 1
      7       2       7 1
      8       3       8 1
      9       4       9 1
@<TRIPOS>ALT_TYPE
CGenFF_4.0_ALT_TYPE_SET
CGenFF_4.0 1 CG2R51 2 CG2R51 3 CG2R51 4 CG2R51 5 OG2R50 6 HGR51 7 HGR51 8 HGR52 9 HGR52
@<TRIPOS>MOLECULE
furan
 9 9 0 0 0
****
USER_CHARGES
INVALID_CHARGES
Pose:  26 Cluster:  26 Fr_nu: 1608021 TotEn:    -7.84
@<TRIPOS>ATOM
      1 C1        -76.3504  -22.4519  -45.5570 C.2    1 LIG      -0.26000
      2 C2        -76.9567  -23.1977  -46.5960 C.2    1 LIG      -0.26000
      3 C3        -75.1531  -21.9989  -46.0605 C.2    1 LIG       0.09300
      4 C4        -76.0868  -23.1472  -47.6603 C.2    1 LIG       0.09300
      5 O1        -74.9850  -22.4183  -47.3420 O.3    1 LIG      -0.29200
      6 H1        -76.7373  -22.2680  -44.5652 H      1 LIG       0.17500
      7 H2        -77.9087  -23.7080  -46.5721 H      1 LIG       0.17500
      8 H3        -74.3514  -21.3983  -45.6561 H      1 LIG       0.13800
      9 H4        -76.1045  -23.5556  -48.6602 H      1 LIG       0.13800
@<TRIPOS>BOND
      1       1       2 1
      2       1       3 2
      3       2       4 2
      4       3       5 1
      5       4       5 1
      6       1       6 1
      7       2       7 1
      8       3       8 1
      9       4       9 1
@<TRIPOS>ALT_TYPE
CGenFF_4.0_ALT_TYPE_SET
CGenFF_4.0 1 CG2R51 2 CG2R51 3 CG2R51 4 CG2R51 5 OG2R50 6 HGR51 7 HGR51 8 HGR52 9 HGR52
@<TRIPOS>MOLECULE
furan
 9 9 0 0 0
****
USER_CHARGES
INVALID_CHARGES
Pose:  27 Cluster:  27 Fr_nu: 212283 TotEn:    -7.78
@<TRIPOS>ATOM
      1 C1        -71.4105  -23.3544  -42.3314 C.2    1 LIG      -0.26000
      2 C2        -71.4811  -24.2247  -41.2175 C.2    1 LIG      -0.26000
      3 C3        -72.6393  -22.7420  -42.4162 C.2    1 LIG       0.09300
      4 C4        -72.7480  -24.0821  -40.7010 C.2    1 LIG       0.09300
      5 O1        -73.4602  -23.1800  -41.4259 O.3    1 LIG      -0.29200
      6 H1        -70.5694  -23.1939  -42.9903 H      1 LIG       0.17500
      7 H2        -70.7056  -24.8745  -40.8384 H      1 LIG       0.17500
      8 H3        -73.0649  -22.0096  -43.0866 H      1 LIG       0.13800
      9 H4        -73.2692  -24.5269  -39.8659 H      1 LIG       0.13800
@<TRIPOS>BOND
      1       1       2 1
      2       1       3 2
      3       2       4 2
      4       3       5 1
      5       4       5 1
      6       1       6 1
      7       2       7 1
      8       3       8 1
      9       4       9 1
@<TRIPOS>ALT_TYPE
CGenFF_4.0_ALT_TYPE_SET
CGenFF_4.0 1 CG2R51 2 CG2R51 3 CG2R51 4 CG2R51 5 OG2R50 6 HGR51 7 HGR51 8 HGR52 9 HGR52
@<TRIPOS>MOLECULE
furan
 9 9 0 0 0
****
USER_CHARGES
INVALID_CHARGES
Pose:  28 Cluster:  28 Fr_nu: 141321 TotEn:    -7.68
@<TRIPOS>ATOM
      1 C1        -49.6037  -10.5815  -27.5700 C.2    1 LIG      -0.26000
      2 C2        -50.9340  -10.9850  -27.8357 C.2    1 LIG      -0.26000
      3 C3        -49.5152  -10.4319  -26.2055 C.2    1 LIG       0.09300
      4 C4        -51.5636  -11.0533  -26.6146 C.2    1 LIG       0.09300
      5 O1        -50.7055  -10.7178  -25.6157 O.3    1 LIG      -0.29200
      6 H1        -48.8090  -10.4195  -28.2838 H      1 LIG       0.17500
      7 H2        -51.3784  -11.1994  -28.7969 H      1 LIG       0.17500
      8 H3        -48.7182  -10.1448  -25.5350 H      1 LIG       0.13800
      9 H4        -52.5655  -11.3109  -26.3035 H      1 LIG       0.13800
@<TRIPOS>BOND
      1       1       2 1
      2       1       3 2
      3       2       4 2
      4       3       5 1
      5       4       5 1
      6       1       6 1
      7       2       7 1
      8       3       8 1
      9       4       9 1
@<TRIPOS>ALT_TYPE
CGenFF_4.0_ALT_TYPE_SET
CGenFF_4.0 1 CG2R51 2 CG2R51 3 CG2R51 4 CG2R51 5 OG2R50 6 HGR51 7 HGR51 8 HGR52 9 HGR52
@<TRIPOS>MOLECULE
furan
 9 9 0 0 0
****
USER_CHARGES
INVALID_CHARGES
Pose:  29 Cluster:  29 Fr_nu: 348291 TotEn:    -7.59
@<TRIPOS>ATOM
      1 C1        -75.8929  -22.2249  -46.0292 C.2    1 LIG      -0.26000
      2 C2        -75.5897  -22.8459  -47.2643 C.2    1 LIG      -0.26000
      3 C3        -76.9944  -22.8817  -45.5317 C.2    1 LIG       0.09300
      4 C4        -76.5273  -23.8380  -47.4335 C.2    1 LIG       0.09300
      5 O1        -77.3872  -23.8665  -46.3817 O.3    1 LIG      -0.29200
      6 H1        -75.3740  -21.4013  -45.5604 H      1 LIG       0.17500
      7 H2        -74.7878  -22.6012  -47.9459 H      1 LIG       0.17500
      8 H3        -77.5858  -22.7756  -44.6339 H      1 LIG       0.13800
      9 H4        -76.7091  -24.5709  -48.2061 H      1 LIG       0.13800
@<TRIPOS>BOND
      1       1       2 1
      2       1       3 2
      3       2       4 2
      4       3       5 1
      5       4       5 1
      6       1       6 1
      7       2       7 1
      8       3       8 1
      9       4       9 1
@<TRIPOS>ALT_TYPE
CGenFF_4.0_ALT_TYPE_SET
CGenFF_4.0 1 CG2R51 2 CG2R51 3 CG2R51 4 CG2R51 5 OG2R50 6 HGR51 7 HGR51 8 HGR52 9 HGR52
@<TRIPOS>MOLECULE
furan
 9 9 0 0 0
****
USER_CHARGES
INVALID_CHARGES
Pose:  30 Cluster:  30 Fr_nu:  64445 TotEn:    -7.50
@<TRIPOS>ATOM
      1 C1        -65.1619  -22.9726  -35.8091 C.2    1 LIG      -0.26000
      2 C2        -64.8866  -22.1992  -34.6562 C.2    1 LIG      -0.26000
      3 C3        -66.3508  -23.6184  -35.5609 C.2    1 LIG       0.09300
      4 C4        -65.9269  -22.4274  -33.7857 C.2    1 LIG       0.09300
      5 O1        -66.8237  -23.2913  -34.3297 O.3    1 LIG      -0.29200
      6 H1        -64.5680  -23.0501  -36.7082 H      1 LIG       0.17500
      7 H2        -64.0363  -21.5558  -34.4816 H      1 LIG       0.17500
      8 H3        -66.9606  -24.3063  -36.1283 H      1 LIG       0.13800
      9 H4        -66.1638  -22.0702  -32.7941 H      1 LIG       0.13800
@<TRIPOS>BOND
      1       1       2 1
      2       1       3 2
      3       2       4 2
      4       3       5 1
      5       4       5 1
      6       1       6 1
      7       2       7 1
      8       3       8 1
      9       4       9 1
@<TRIPOS>ALT_TYPE
CGenFF_4.0_ALT_TYPE_SET
CGenFF_4.0 1 CG2R51 2 CG2R51 3 CG2R51 4 CG2R51 5 OG2R50 6 HGR51 7 HGR51 8 HGR52 9 HGR52
@<TRIPOS>MOLECULE
furan
 9 9 0 0 0
****
USER_CHARGES
INVALID_CHARGES
Pose:  31 Cluster:  31 Fr_nu: 1732347 TotEn:    -7.40
@<TRIPOS>ATOM
      1 C1        -76.5822  -22.7368  -45.0428 C.2    1 LIG      -0.26000
      2 C2        -75.8460  -23.4940  -45.9850 C.2    1 LIG      -0.26000
      3 C3        -77.1893  -21.7280  -45.7541 C.2    1 LIG       0.09300
      4 C4        -76.0557  -22.8941  -47.2049 C.2    1 LIG       0.09300
      5 O1        -76.8735  -21.8169  -47.0727 O.3    1 LIG      -0.29200
      6 H1        -76.6602  -22.9049  -43.9784 H      1 LIG       0.17500
      7 H2        -75.2387  -24.3679  -45.7983 H      1 LIG       0.17500
      8 H3        -77.8428  -20.9113  -45.4839 H      1 LIG       0.13800
      9 H4        -75.7132  -23.1009  -48.2083 H      1 LIG       0.13800
@<TRIPOS>BOND
      1       1       2 1
      2       1       3 2
      3       2       4 2
      4       3       5 1
      5       4       5 1
      6       1       6 1
      7       2       7 1
      8       3       8 1
      9       4       9 1
@<TRIPOS>ALT_TYPE
CGenFF_4.0_ALT_TYPE_SET
CGenFF_4.0 1 CG2R51 2 CG2R51 3 CG2R51 4 CG2R51 5 OG2R50 6 HGR51 7 HGR51 8 HGR52 9 HGR52
@<TRIPOS>MOLECULE
furan
 9 9 0 0 0
****
USER_CHARGES
INVALID_CHARGES
Pose:  32 Cluster:  32 Fr_nu: 110259 TotEn:    -7.40
@<TRIPOS>ATOM
      1 C1        -73.7827  -22.1658  -43.4032 C.2    1 LIG      -0.26000
      2 C2        -74.8991  -21.9346  -44.2418 C.2    1 LIG      -0.26000
      3 C3        -73.8364  -23.4951  -43.0534 C.2    1 LIG       0.09300
      4 C4        -75.5554  -23.1391  -44.3449 C.2    1 LIG       0.09300
      5 O1        -74.9140  -24.0954  -43.6234 O.3    1 LIG      -0.29200
      6 H1        -73.0329  -21.4528  -43.0921 H      1 LIG       0.17500
      7 H2        -75.1890  -21.0063  -44.7125 H      1 LIG       0.17500
      8 H3        -73.2159  -24.1325  -42.4405 H      1 LIG       0.13800
      9 H4        -76.4447  -23.4636  -44.8652 H      1 LIG       0.13800
@<TRIPOS>BOND
      1       1       2 1
      2       1       3 2
      3       2       4 2
      4       3       5 1
      5       4       5 1
      6       1       6 1
      7       2       7 1
      8       3       8 1
      9       4       9 1
@<TRIPOS>ALT_TYPE
CGenFF_4.0_ALT_TYPE_SET
CGenFF_4.0 1 CG2R51 2 CG2R51 3 CG2R51 4 CG2R51 5 OG2R50 6 HGR51 7 HGR51 8 HGR52 9 HGR52
@<TRIPOS>MOLECULE
furan
 9 9 0 0 0
****
USER_CHARGES
INVALID_CHARGES
Pose:  33 Cluster:  33 Fr_nu: 771451 TotEn:    -7.36
@<TRIPOS>ATOM
      1 C1        -60.8764  -20.1351  -24.9399 C.2    1 LIG      -0.26000
      2 C2        -59.9177  -21.0863  -24.5165 C.2    1 LIG      -0.26000
      3 C3        -60.1847  -18.9660  -25.1565 C.2    1 LIG       0.09300
      4 C4        -58.7085  -20.4308  -24.5047 C.2    1 LIG       0.09300
      5 O1        -58.8626  -19.1379  -24.8936 O.3    1 LIG      -0.29200
      6 H1        -61.9386  -20.2829  -25.0703 H      1 LIG       0.17500
      7 H2        -60.0869  -22.1204  -24.2531 H      1 LIG       0.17500
      8 H3        -60.4718  -17.9770  -25.4826 H      1 LIG       0.13800
      9 H4        -57.6996  -20.7276  -24.2575 H      1 LIG       0.13800
@<TRIPOS>BOND
      1       1       2 1
      2       1       3 2
      3       2       4 2
      4       3       5 1
      5       4       5 1
      6       1       6 1
      7       2       7 1
      8       3       8 1
      9       4       9 1
@<TRIPOS>ALT_TYPE
CGenFF_4.0_ALT_TYPE_SET
CGenFF_4.0 1 CG2R51 2 CG2R51 3 CG2R51 4 CG2R51 5 OG2R50 6 HGR51 7 HGR51 8 HGR52 9 HGR52
@<TRIPOS>MOLECULE
furan
 9 9 0 0 0
****
USER_CHARGES
INVALID_CHARGES
Pose:  34 Cluster:  34 Fr_nu: 296527 TotEn:    -7.36
@<TRIPOS>ATOM
      1 C1        -45.7019  -12.1756  -45.2268 C.2    1 LIG      -0.26000
      2 C2        -46.4673  -13.3470  -45.4396 C.2    1 LIG      -0.26000
      3 C3        -46.6001  -11.1869  -44.8985 C.2    1 LIG       0.09300
      4 C4        -47.7785  -12.9907  -45.2259 C.2    1 LIG       0.09300
      5 O1        -47.8680  -11.6756  -44.8956 O.3    1 LIG      -0.29200
      6 H1        -44.6299  -12.0656  -45.3037 H      1 LIG       0.17500
      7 H2        -46.1080  -14.3283  -45.7140 H      1 LIG       0.17500
      8 H3        -46.5020  -10.1400  -44.6507 H      1 LIG       0.13800
      9 H4        -48.7152  -13.5274  -45.2666 H      1 LIG       0.13800
@<TRIPOS>BOND
      1       1       2 1
      2       1       3 2
      3       2       4 2
      4       3       5 1
      5       4       5 1
      6       1       6 1
      7       2       7 1
      8       3       8 1
      9       4       9 1
@<TRIPOS>ALT_TYPE
CGenFF_4.0_ALT_TYPE_SET
CGenFF_4.0 1 CG2R51 2 CG2R51 3 CG2R51 4 CG2R51 5 OG2R50 6 HGR51 7 HGR51 8 HGR52 9 HGR52
@<TRIPOS>MOLECULE
furan
 9 9 0 0 0
****
USER_CHARGES
INVALID_CHARGES
Pose:  35 Cluster:  35 Fr_nu: 371446 TotEn:    -7.29
@<TRIPOS>ATOM
      1 C1        -45.9534  -11.2861  -33.9089 C.2    1 LIG      -0.26000
      2 C2        -46.0534  -10.4044  -35.0115 C.2    1 LIG      -0.26000
      3 C3        -45.2902  -12.3998  -34.3692 C.2    1 LIG       0.09300
      4 C4        -45.4440  -11.0421  -36.0670 C.2    1 LIG       0.09300
      5 O1        -44.9761  -12.2589  -35.6837 O.3    1 LIG      -0.29200
      6 H1        -46.3194  -11.1298  -32.9044 H      1 LIG       0.17500
      7 H2        -46.5120   -9.4264  -35.0340 H      1 LIG       0.17500
      8 H3        -44.9801  -13.3278  -33.9113 H      1 LIG       0.13800
      9 H4        -45.2699  -10.7783  -37.1000 H      1 LIG       0.13800
@<TRIPOS>BOND
      1       1       2 1
      2       1       3 2
      3       2       4 2
      4       3       5 1
      5       4       5 1
      6       1       6 1
      7       2       7 1
      8       3       8 1
      9       4       9 1
@<TRIPOS>ALT_TYPE
CGenFF_4.0_ALT_TYPE_SET
CGenFF_4.0 1 CG2R51 2 CG2R51 3 CG2R51 4 CG2R51 5 OG2R50 6 HGR51 7 HGR51 8 HGR52 9 HGR52
@<TRIPOS>MOLECULE
furan
 9 9 0 0 0
****
USER_CHARGES
INVALID_CHARGES
Pose:  36 Cluster:  36 Fr_nu: 121485 TotEn:    -7.28
@<TRIPOS>ATOM
      1 C1        -45.3892  -12.1869  -34.3815 C.2    1 LIG      -0.26000
      2 C2        -44.9821  -12.4748  -35.7061 C.2    1 LIG      -0.26000
      3 C3        -46.0527  -10.9834  -34.4389 C.2    1 LIG       0.09300
      4 C4        -45.4260  -11.4268  -36.4785 C.2    1 LIG       0.09300
      5 O1        -46.0796  -10.5134  -35.7136 O.3    1 LIG      -0.29200
      6 H1        -45.2197  -12.7818  -33.4958 H      1 LIG       0.17500
      7 H2        -44.4340  -13.3384  -36.0543 H      1 LIG       0.17500
      8 H3        -46.5389  -10.3618  -33.7012 H      1 LIG       0.13800
      9 H4        -45.3612  -11.1943  -37.5315 H      1 LIG       0.13800
@<TRIPOS>BOND
      1       1       2 1
      2       1       3 2
      3       2       4 2
      4       3       5 1
      5       4       5 1
      6       1       6 1
      7       2       7 1
      8       3       8 1
      9       4       9 1
@<TRIPOS>ALT_TYPE
CGenFF_4.0_ALT_TYPE_SET
CGenFF_4.0 1 CG2R51 2 CG2R51 3 CG2R51 4 CG2R51 5 OG2R50 6 HGR51 7 HGR51 8 HGR52 9 HGR52
@<TRIPOS>MOLECULE
furan
 9 9 0 0 0
****
USER_CHARGES
INVALID_CHARGES
Pose:  37 Cluster:  37 Fr_nu:   5126 TotEn:    -7.22
@<TRIPOS>ATOM
      1 C1        -51.4915  -10.5726  -27.4327 C.2    1 LIG      -0.26000
      2 C2        -50.9257  -11.5988  -28.2264 C.2    1 LIG      -0.26000
      3 C3        -51.0923  -10.8249  -26.1408 C.2    1 LIG       0.09300
      4 C4        -50.2209  -12.4049  -27.3630 C.2    1 LIG       0.09300
      5 O1        -50.3174  -11.9400  -26.0897 O.3    1 LIG      -0.29200
      6 H1        -52.1130   -9.7521  -27.7610 H      1 LIG       0.17500
      7 H2        -51.0196  -11.7337  -29.2943 H      1 LIG       0.17500
      8 H3        -51.2644  -10.3315  -25.1952 H      1 LIG       0.13800
      9 H4        -49.6287  -13.2993  -27.4906 H      1 LIG       0.13800
@<TRIPOS>BOND
      1       1       2 1
      2       1       3 2
      3       2       4 2
      4       3       5 1
      5       4       5 1
      6       1       6 1
      7       2       7 1
      8       3       8 1
      9       4       9 1
@<TRIPOS>ALT_TYPE
CGenFF_4.0_ALT_TYPE_SET
CGenFF_4.0 1 CG2R51 2 CG2R51 3 CG2R51 4 CG2R51 5 OG2R50 6 HGR51 7 HGR51 8 HGR52 9 HGR52
@<TRIPOS>MOLECULE
furan
 9 9 0 0 0
****
USER_CHARGES
INVALID_CHARGES
Pose:  38 Cluster:  38 Fr_nu: 405038 TotEn:    -7.13
@<TRIPOS>ATOM
      1 C1        -45.5849  -10.1889  -35.5389 C.2    1 LIG      -0.26000
      2 C2        -44.9335  -11.4324  -35.7196 C.2    1 LIG      -0.26000
      3 C3        -46.2399  -10.2726  -34.3322 C.2    1 LIG       0.09300
      4 C4        -45.2367  -12.1872  -34.6104 C.2    1 LIG       0.09300
      5 O1        -46.0326  -11.4874  -33.7598 O.3    1 LIG      -0.29200
      6 H1        -45.5784   -9.3383  -36.2050 H      1 LIG       0.17500
      7 H2        -44.3196  -11.7398  -36.5538 H      1 LIG       0.17500
      8 H3        -46.8613   -9.5908  -33.7699 H      1 LIG       0.13800
      9 H4        -44.9780  -13.1869  -34.2929 H      1 LIG       0.13800
@<TRIPOS>BOND
      1       1       2 1
      2       1       3 2
      3       2       4 2
      4       3       5 1
      5       4       5 1
      6       1       6 1
      7       2       7 1
      8       3       8 1
      9       4       9 1
@<TRIPOS>ALT_TYPE
CGenFF_4.0_ALT_TYPE_SET
CGenFF_4.0 1 CG2R51 2 CG2R51 3 CG2R51 4 CG2R51 5 OG2R50 6 HGR51 7 HGR51 8 HGR52 9 HGR52
@<TRIPOS>MOLECULE
furan
 9 9 0 0 0
****
USER_CHARGES
INVALID_CHARGES
Pose:  39 Cluster:  39 Fr_nu: 1587921 TotEn:    -6.99
@<TRIPOS>ATOM
      1 C1        -78.7041  -21.5053  -33.0110 C.2    1 LIG      -0.26000
      2 C2        -80.0354  -21.2589  -33.4235 C.2    1 LIG      -0.26000
      3 C3        -78.4896  -20.7038  -31.9139 C.2    1 LIG       0.09300
      4 C4        -80.5395  -20.3245  -32.5491 C.2    1 LIG       0.09300
      5 O1        -79.6036  -19.9809  -31.6257 O.3    1 LIG      -0.29200
      6 H1        -77.9901  -22.1820  -33.4576 H      1 LIG       0.17500
      7 H2        -80.5616  -21.7065  -34.2542 H      1 LIG       0.17500
      8 H3        -77.6450  -20.5416  -31.2601 H      1 LIG       0.13800
      9 H4        -81.4946  -19.8286  -32.4537 H      1 LIG       0.13800
@<TRIPOS>BOND
      1       1       2 1
      2       1       3 2
      3       2       4 2
      4       3       5 1
      5       4       5 1
      6       1       6 1
      7       2       7 1
      8       3       8 1
      9       4       9 1
@<TRIPOS>ALT_TYPE
CGenFF_4.0_ALT_TYPE_SET
CGenFF_4.0 1 CG2R51 2 CG2R51 3 CG2R51 4 CG2R51 5 OG2R50 6 HGR51 7 HGR51 8 HGR52 9 HGR52
@<TRIPOS>MOLECULE
furan
 9 9 0 0 0
****
USER_CHARGES
INVALID_CHARGES
Pose:  40 Cluster:  40 Fr_nu: 2219245 TotEn:    -6.97
@<TRIPOS>ATOM
      1 C1        -55.0515  -20.5083  -25.4411 C.2    1 LIG      -0.26000
      2 C2        -56.0500  -21.3051  -24.8319 C.2    1 LIG      -0.26000
      3 C3        -53.9759  -20.5222  -24.5837 C.2    1 LIG       0.09300
      4 C4        -55.5135  -21.7493  -23.6458 C.2    1 LIG       0.09300
      5 O1        -54.2494  -21.2765  -23.4871 O.3    1 LIG      -0.29200
      6 H1        -55.1087  -19.9884  -26.3865 H      1 LIG       0.17500
      7 H2        -57.0373  -21.5280  -25.2102 H      1 LIG       0.17500
      8 H3        -52.9945  -20.0713  -24.6081 H      1 LIG       0.13800
      9 H4        -55.8825  -22.3751  -22.8463 H      1 LIG       0.13800
@<TRIPOS>BOND
      1       1       2 1
      2       1       3 2
      3       2       4 2
      4       3       5 1
      5       4       5 1
      6       1       6 1
      7       2       7 1
      8       3       8 1
      9       4       9 1
@<TRIPOS>ALT_TYPE
CGenFF_4.0_ALT_TYPE_SET
CGenFF_4.0 1 CG2R51 2 CG2R51 3 CG2R51 4 CG2R51 5 OG2R50 6 HGR51 7 HGR51 8 HGR52 9 HGR52
@<TRIPOS>MOLECULE
furan
 9 9 0 0 0
****
USER_CHARGES
INVALID_CHARGES
Pose:  41 Cluster:  41 Fr_nu: 1611665 TotEn:    -6.96
@<TRIPOS>ATOM
      1 C1        -79.4187  -22.4084  -33.5528 C.2    1 LIG      -0.26000
      2 C2        -80.7368  -21.9009  -33.4619 C.2    1 LIG      -0.26000
      3 C3        -78.5830  -21.3550  -33.2630 C.2    1 LIG       0.09300
      4 C4        -80.6126  -20.5737  -33.1229 C.2    1 LIG       0.09300
      5 O1        -79.3028  -20.2330  -32.9997 O.3    1 LIG      -0.29200
      6 H1        -79.1157  -23.4158  -33.7992 H      1 LIG       0.17500
      7 H2        -81.6616  -22.4358  -33.6230 H      1 LIG       0.17500
      8 H3        -77.5097  -21.2464  -33.2042 H      1 LIG       0.13800
      9 H4        -81.3215  -19.7789  -32.9419 H      1 LIG       0.13800
@<TRIPOS>BOND
      1       1       2 1
      2       1       3 2
      3       2       4 2
      4       3       5 1
      5       4       5 1
      6       1       6 1
      7       2       7 1
      8       3       8 1
      9       4       9 1
@<TRIPOS>ALT_TYPE
CGenFF_4.0_ALT_TYPE_SET
CGenFF_4.0 1 CG2R51 2 CG2R51 3 CG2R51 4 CG2R51 5 OG2R50 6 HGR51 7 HGR51 8 HGR52 9 HGR52
@<TRIPOS>MOLECULE
furan
 9 9 0 0 0
****
USER_CHARGES
INVALID_CHARGES
Pose:  42 Cluster:  42 Fr_nu: 154213 TotEn:    -6.94
@<TRIPOS>ATOM
      1 C1        -77.2553  -13.0743  -45.2681 C.2    1 LIG      -0.26000
      2 C2        -78.3212  -13.0797  -46.1993 C.2    1 LIG      -0.26000
      3 C3        -77.4621  -14.1565  -44.4446 C.2    1 LIG       0.09300
      4 C4        -79.1032  -14.1649  -45.8786 C.2    1 LIG       0.09300
      5 O1        -78.5863  -14.8266  -44.8101 O.3    1 LIG      -0.29200
      6 H1        -76.4389  -12.3695  -45.2047 H      1 LIG       0.17500
      7 H2        -78.4973  -12.3803  -47.0038 H      1 LIG       0.17500
      8 H3        -76.9287  -14.5649  -43.5986 H      1 LIG       0.13800
      9 H4        -80.0112  -14.5800  -46.2911 H      1 LIG       0.13800
@<TRIPOS>BOND
      1       1       2 1
      2       1       3 2
      3       2       4 2
      4       3       5 1
      5       4       5 1
      6       1       6 1
      7       2       7 1
      8       3       8 1
      9       4       9 1
@<TRIPOS>ALT_TYPE
CGenFF_4.0_ALT_TYPE_SET
CGenFF_4.0 1 CG2R51 2 CG2R51 3 CG2R51 4 CG2R51 5 OG2R50 6 HGR51 7 HGR51 8 HGR52 9 HGR52
@<TRIPOS>MOLECULE
furan
 9 9 0 0 0
****
USER_CHARGES
INVALID_CHARGES
Pose:  43 Cluster:  43 Fr_nu: 1621127 TotEn:    -6.72
@<TRIPOS>ATOM
      1 C1        -52.0913    2.6792  -34.6785 C.2    1 LIG      -0.26000
      2 C2        -51.6787    3.9490  -34.2090 C.2    1 LIG      -0.26000
      3 C3        -51.2655    1.7611  -34.0724 C.2    1 LIG       0.09300
      4 C4        -50.6303    3.7164  -33.3495 C.2    1 LIG       0.09300
      5 O1        -50.3722    2.3852  -33.2606 O.3    1 LIG      -0.29200
      6 H1        -52.8902    2.4604  -35.3722 H      1 LIG       0.17500
      7 H2        -52.0937    4.9132  -34.4650 H      1 LIG       0.17500
      8 H3        -51.1893    0.6842  -34.1108 H      1 LIG       0.13800
      9 H4        -49.9959    4.3565  -32.7538 H      1 LIG       0.13800
@<TRIPOS>BOND
      1       1       2 1
      2       1       3 2
      3       2       4 2
      4       3       5 1
      5       4       5 1
      6       1       6 1
      7       2       7 1
      8       3       8 1
      9       4       9 1
@<TRIPOS>ALT_TYPE
CGenFF_4.0_ALT_TYPE_SET
CGenFF_4.0 1 CG2R51 2 CG2R51 3 CG2R51 4 CG2R51 5 OG2R50 6 HGR51 7 HGR51 8 HGR52 9 HGR52
@<TRIPOS>MOLECULE
furan
 9 9 0 0 0
****
USER_CHARGES
INVALID_CHARGES
Pose:  44 Cluster:  44 Fr_nu:   2266 TotEn:    -6.50
@<TRIPOS>ATOM
      1 C1        -77.8022  -13.0202  -53.6027 C.2    1 LIG      -0.26000
      2 C2        -76.8877  -12.3161  -52.7834 C.2    1 LIG      -0.26000
      3 C3        -78.9482  -12.2603  -53.6364 C.2    1 LIG       0.09300
      4 C4        -77.5401  -11.1761  -52.3750 C.2    1 LIG       0.09300
      5 O1        -78.7966  -11.1345  -52.8907 O.3    1 LIG      -0.29200
      6 H1        -77.6457  -13.9637  -54.1053 H      1 LIG       0.17500
      7 H2        -75.8791  -12.6035  -52.5234 H      1 LIG       0.17500
      8 H3        -79.9074  -12.3751  -54.1199 H      1 LIG       0.13800
      9 H4        -77.2631  -10.3395  -51.7502 H      1 LIG       0.13800
@<TRIPOS>BOND
      1       1       2 1
      2       1       3 2
      3       2       4 2
      4       3       5 1
      5       4       5 1
      6       1       6 1
      7       2       7 1
      8       3       8 1
      9       4       9 1
@<TRIPOS>ALT_TYPE
CGenFF_4.0_ALT_TYPE_SET
CGenFF_4.0 1 CG2R51 2 CG2R51 3 CG2R51 4 CG2R51 5 OG2R50 6 HGR51 7 HGR51 8 HGR52 9 HGR52
@<TRIPOS>MOLECULE
furan
 9 9 0 0 0
****
USER_CHARGES
INVALID_CHARGES
Pose:  45 Cluster:  45 Fr_nu: 1451599 TotEn:    -6.48
@<TRIPOS>ATOM
      1 C1        -77.2431  -13.2198  -47.6043 C.2    1 LIG      -0.26000
      2 C2        -78.5529  -13.6965  -47.3585 C.2    1 LIG      -0.26000
      3 C3        -76.6567  -13.0609  -46.3703 C.2    1 LIG       0.09300
      4 C4        -78.6734  -13.7951  -45.9919 C.2    1 LIG       0.09300
      5 O1        -77.5218  -13.4095  -45.3821 O.3    1 LIG      -0.29200
      6 H1        -76.7842  -13.0169  -48.5611 H      1 LIG       0.17500
      7 H2        -79.3138  -13.9383  -48.0865 H      1 LIG       0.17500
      8 H3        -75.6825  -12.7281  -46.0428 H      1 LIG       0.13800
      9 H4        -79.4704  -14.1061  -45.3322 H      1 LIG       0.13800
@<TRIPOS>BOND
      1       1       2 1
      2       1       3 2
      3       2       4 2
      4       3       5 1
      5       4       5 1
      6       1       6 1
      7       2       7 1
      8       3       8 1
      9       4       9 1
@<TRIPOS>ALT_TYPE
CGenFF_4.0_ALT_TYPE_SET
CGenFF_4.0 1 CG2R51 2 CG2R51 3 CG2R51 4 CG2R51 5 OG2R50 6 HGR51 7 HGR51 8 HGR52 9 HGR52
@<TRIPOS>MOLECULE
furan
 9 9 0 0 0
****
USER_CHARGES
INVALID_CHARGES
Pose:  46 Cluster:  46 Fr_nu: 139591 TotEn:    -6.41
@<TRIPOS>ATOM
      1 C1        -49.5147  -10.6978  -28.5463 C.2    1 LIG      -0.26000
      2 C2        -50.9241  -10.7451  -28.4260 C.2    1 LIG      -0.26000
      3 C3        -49.0220  -11.5833  -27.6161 C.2    1 LIG       0.09300
      4 C4        -51.1922  -11.6563  -27.4310 C.2    1 LIG       0.09300
      5 O1        -50.0381  -12.1718  -26.9323 O.3    1 LIG      -0.29200
      6 H1        -48.9310  -10.0935  -29.2255 H      1 LIG       0.17500
      7 H2        -51.6533  -10.1853  -28.9937 H      1 LIG       0.17500
      8 H3        -48.0266  -11.8932  -27.3327 H      1 LIG       0.13800
      9 H4        -52.1024  -12.0294  -26.9846 H      1 LIG       0.13800
@<TRIPOS>BOND
      1       1       2 1
      2       1       3 2
      3       2       4 2
      4       3       5 1
      5       4       5 1
      6       1       6 1
      7       2       7 1
      8       3       8 1
      9       4       9 1
@<TRIPOS>ALT_TYPE
CGenFF_4.0_ALT_TYPE_SET
CGenFF_4.0 1 CG2R51 2 CG2R51 3 CG2R51 4 CG2R51 5 OG2R50 6 HGR51 7 HGR51 8 HGR52 9 HGR52
@<TRIPOS>MOLECULE
furan
 9 9 0 0 0
****
USER_CHARGES
INVALID_CHARGES
Pose:  47 Cluster:  47 Fr_nu: 550281 TotEn:    -6.38
@<TRIPOS>ATOM
      1 C1        -79.6119    4.2872  -34.9839 C.2    1 LIG      -0.26000
      2 C2        -80.3483    3.1970  -34.4621 C.2    1 LIG      -0.26000
      3 C3        -79.6139    4.1304  -36.3504 C.2    1 LIG       0.09300
      4 C4        -80.7480    2.4518  -35.5469 C.2    1 LIG       0.09300
      5 O1        -80.3044    3.0141  -36.7018 O.3    1 LIG      -0.29200
      6 H1        -79.1384    5.0869  -34.4329 H      1 LIG       0.17500
      7 H2        -80.5614    2.9815  -33.4250 H      1 LIG       0.17500
      8 H3        -79.1932    4.6967  -37.1685 H      1 LIG       0.13800
      9 H4        -81.3223    1.5438  -35.6594 H      1 LIG       0.13800
@<TRIPOS>BOND
      1       1       2 1
      2       1       3 2
      3       2       4 2
      4       3       5 1
      5       4       5 1
      6       1       6 1
      7       2       7 1
      8       3       8 1
      9       4       9 1
@<TRIPOS>ALT_TYPE
CGenFF_4.0_ALT_TYPE_SET
CGenFF_4.0 1 CG2R51 2 CG2R51 3 CG2R51 4 CG2R51 5 OG2R50 6 HGR51 7 HGR51 8 HGR52 9 HGR52
@<TRIPOS>MOLECULE
furan
 9 9 0 0 0
****
USER_CHARGES
INVALID_CHARGES
Pose:  48 Cluster:  48 Fr_nu:  38012 TotEn:    -6.05
@<TRIPOS>ATOM
      1 C1        -77.3408  -13.7409  -45.0953 C.2    1 LIG      -0.26000
      2 C2        -78.6192  -14.3483  -45.1026 C.2    1 LIG      -0.26000
      3 C3        -77.2174  -13.0961  -46.3040 C.2    1 LIG       0.09300
      4 C4        -79.1859  -14.0311  -46.3151 C.2    1 LIG       0.09300
      5 O1        -78.3378  -13.2680  -47.0533 O.3    1 LIG      -0.29200
      6 H1        -76.6016  -13.7700  -44.3078 H      1 LIG       0.17500
      7 H2        -79.0711  -14.9426  -44.3216 H      1 LIG       0.17500
      8 H3        -76.4377  -12.5020  -46.7582 H      1 LIG       0.13800
      9 H4        -80.1343  -14.2589  -46.7794 H      1 LIG       0.13800
@<TRIPOS>BOND
      1       1       2 1
      2       1       3 2
      3       2       4 2
      4       3       5 1
      5       4       5 1
      6       1       6 1
      7       2       7 1
      8       3       8 1
      9       4       9 1
@<TRIPOS>ALT_TYPE
CGenFF_4.0_ALT_TYPE_SET
CGenFF_4.0 1 CG2R51 2 CG2R51 3 CG2R51 4 CG2R51 5 OG2R50 6 HGR51 7 HGR51 8 HGR52 9 HGR52
@<TRIPOS>MOLECULE
furan
 9 9 0 0 0
****
USER_CHARGES
INVALID_CHARGES
Pose:  49 Cluster:  49 Fr_nu: 3381820 TotEn:    -5.60
@<TRIPOS>ATOM
      1 C1        -59.3278    1.6338  -41.7641 C.2    1 LIG      -0.26000
      2 C2        -58.7879    1.7272  -40.4591 C.2    1 LIG      -0.26000
      3 C3        -58.7316    0.5396  -42.3466 C.2    1 LIG       0.09300
      4 C4        -57.9006    0.6833  -40.3371 C.2    1 LIG       0.09300
      5 O1        -57.8605   -0.0454  -41.4834 O.3    1 LIG      -0.29200
      6 H1        -60.0594    2.2831  -42.2229 H      1 LIG       0.17500
      7 H2        -59.0172    2.4632  -39.7020 H      1 LIG       0.17500
      8 H3        -58.8157    0.0700  -43.3159 H      1 LIG       0.13800
      9 H4        -57.2543    0.3406  -39.5422 H      1 LIG       0.13800
@<TRIPOS>BOND
      1       1       2 1
      2       1       3 2
      3       2       4 2
      4       3       5 1
      5       4       5 1
      6       1       6 1
      7       2       7 1
      8       3       8 1
      9       4       9 1
@<TRIPOS>ALT_TYPE
CGenFF_4.0_ALT_TYPE_SET
CGenFF_4.0 1 CG2R51 2 CG2R51 3 CG2R51 4 CG2R51 5 OG2R50 6 HGR51 7 HGR51 8 HGR52 9 HGR52
@<TRIPOS>MOLECULE
pyrimidine
 10 10 0 0 0
****
USER_CHARGES
INVALID_CHARGES
Pose:   1 Cluster:   1 Fr_nu: 1783881 TotEn:   -18.20
@<TRIPOS>ATOM
      1 C1        -51.0234    1.7376  -33.6030 C.ar   1 LIG      -0.13100
      2 C2        -49.7707    2.2549  -33.3426 C.ar   1 LIG       0.28900
      3 C3        -51.9661    2.6465  -34.0379 C.ar   1 LIG       0.28900
      4 C4        -50.4574    4.3429  -33.9220 C.ar   1 LIG       0.50700
      5 N1        -49.4518    3.5573  -33.4919 N.ar   1 LIG      -0.71900
      6 N2        -51.7167    3.9614  -34.2090 N.ar   1 LIG      -0.71900
      7 H1        -51.2514    0.6880  -33.4744 H      1 LIG       0.11500
      8 H2        -48.9649    1.6169  -32.9962 H      1 LIG       0.11400
      9 H3        -52.9789    2.3333  -34.2670 H      1 LIG       0.11400
     10 H4        -50.2296    5.3940  -34.0498 H      1 LIG       0.14100
@<TRIPOS>BOND
      1       1       2 ar
      2       1       3 ar
      3       2       5 ar
      4       3       6 ar
      5       4       5 ar
      6       4       6 ar
      7       1       7 1
      8       2       8 1
      9       3       9 1
     10       4      10 1
@<TRIPOS>ALT_TYPE
CGenFF_4.0_ALT_TYPE_SET
CGenFF_4.0 1 CG2R61 2 CG2R61 3 CG2R61 4 CG2R64 5 NG2R62 6 NG2R62 7 HGR61 8 HGR62 9 HGR62 10 HGR62
@<TRIPOS>MOLECULE
pyrimidine
 10 10 0 0 0
****
USER_CHARGES
INVALID_CHARGES
Pose:   2 Cluster:   2 Fr_nu: 3507445 TotEn:   -16.08
@<TRIPOS>ATOM
      1 C1        -51.0396    2.7611  -33.1014 C.ar   1 LIG      -0.13100
      2 C2        -49.6615    2.7401  -33.0308 C.ar   1 LIG       0.28900
      3 C3        -51.6232    4.0082  -33.0115 C.ar   1 LIG       0.28900
      4 C4        -49.5885    5.0012  -32.8087 C.ar   1 LIG       0.50700
      5 N1        -48.9017    3.8453  -32.8842 N.ar   1 LIG      -0.71900
      6 N2        -50.9254    5.1535  -32.8641 N.ar   1 LIG      -0.71900
      7 H1        -51.6243    1.8586  -33.2191 H      1 LIG       0.11500
      8 H2        -49.1141    1.8058  -33.0921 H      1 LIG       0.11400
      9 H3        -52.7006    4.1245  -33.0563 H      1 LIG       0.11400
     10 H4        -49.0033    5.9049  -32.6897 H      1 LIG       0.14100
@<TRIPOS>BOND
      1       1       2 ar
      2       1       3 ar
      3       2       5 ar
      4       3       6 ar
      5       4       5 ar
      6       4       6 ar
      7       1       7 1
      8       2       8 1
      9       3       9 1
     10       4      10 1
@<TRIPOS>ALT_TYPE
CGenFF_4.0_ALT_TYPE_SET
CGenFF_4.0 1 CG2R61 2 CG2R61 3 CG2R61 4 CG2R64 5 NG2R62 6 NG2R62 7 HGR61 8 HGR62 9 HGR62 10 HGR62
@<TRIPOS>MOLECULE
pyrimidine
 10 10 0 0 0
****
USER_CHARGES
INVALID_CHARGES
Pose:   3 Cluster:   3 Fr_nu:   1462 TotEn:   -15.56
@<TRIPOS>ATOM
      1 C1        -78.7413  -11.1335  -51.9257 C.ar   1 LIG      -0.13100
      2 C2        -77.7855  -11.5993  -51.0459 C.ar   1 LIG       0.28900
      3 C3        -78.5110  -11.4087  -53.2580 C.ar   1 LIG       0.28900
      4 C4        -76.5750  -12.4874  -52.7526 C.ar   1 LIG       0.50700
      5 N1        -76.6860  -12.2824  -51.4263 N.ar   1 LIG      -0.71900
      6 N2        -77.4344  -12.0856  -53.7086 N.ar   1 LIG      -0.71900
      7 H1        -79.6140  -10.5879  -51.5925 H      1 LIG       0.11500
      8 H2        -77.8805  -11.4308  -49.9787 H      1 LIG       0.11400
      9 H3        -79.2066  -11.0821  -54.0234 H      1 LIG       0.11400
     10 H4        -75.7007  -13.0326  -53.0865 H      1 LIG       0.14100
@<TRIPOS>BOND
      1       1       2 ar
      2       1       3 ar
      3       2       5 ar
      4       3       6 ar
      5       4       5 ar
      6       4       6 ar
      7       1       7 1
      8       2       8 1
      9       3       9 1
     10       4      10 1
@<TRIPOS>ALT_TYPE
CGenFF_4.0_ALT_TYPE_SET
CGenFF_4.0 1 CG2R61 2 CG2R61 3 CG2R61 4 CG2R64 5 NG2R62 6 NG2R62 7 HGR61 8 HGR62 9 HGR62 10 HGR62
@<TRIPOS>MOLECULE
pyrimidine
 10 10 0 0 0
****
USER_CHARGES
INVALID_CHARGES
Pose:   4 Cluster:   4 Fr_nu: 2298451 TotEn:   -15.41
@<TRIPOS>ATOM
      1 C1        -51.1623    3.5088  -33.1775 C.ar   1 LIG      -0.13100
      2 C2        -51.5087    4.6422  -32.4706 C.ar   1 LIG       0.28900
      3 C3        -50.1841    3.6785  -34.1359 C.ar   1 LIG       0.28900
      4 C4        -50.0079    5.8891  -33.6368 C.ar   1 LIG       0.50700
      5 N1        -50.9497    5.8530  -32.6750 N.ar   1 LIG      -0.71900
      6 N2        -49.5834    4.8588  -34.3931 N.ar   1 LIG      -0.71900
      7 H1        -51.6274    2.5498  -32.9926 H      1 LIG       0.11500
      8 H2        -52.2682    4.6067  -31.6972 H      1 LIG       0.11400
      9 H3        -49.8466    2.8449  -34.7423 H      1 LIG       0.11400
     10 H4        -49.5429    6.8494  -33.8229 H      1 LIG       0.14100
@<TRIPOS>BOND
      1       1       2 ar
      2       1       3 ar
      3       2       5 ar
      4       3       6 ar
      5       4       5 ar
      6       4       6 ar
      7       1       7 1
      8       2       8 1
      9       3       9 1
     10       4      10 1
@<TRIPOS>ALT_TYPE
CGenFF_4.0_ALT_TYPE_SET
CGenFF_4.0 1 CG2R61 2 CG2R61 3 CG2R61 4 CG2R64 5 NG2R62 6 NG2R62 7 HGR61 8 HGR62 9 HGR62 10 HGR62
@<TRIPOS>MOLECULE
pyrimidine
 10 10 0 0 0
****
USER_CHARGES
INVALID_CHARGES
Pose:   5 Cluster:   5 Fr_nu: 2436253 TotEn:   -15.10
@<TRIPOS>ATOM
      1 C1        -51.9542    2.8463  -33.5505 C.ar   1 LIG      -0.13100
      2 C2        -51.8742    3.8978  -32.6604 C.ar   1 LIG       0.28900
      3 C3        -51.6981    3.1598  -34.8696 C.ar   1 LIG       0.28900
      4 C4        -51.3399    5.3398  -34.3344 C.ar   1 LIG       0.50700
      5 N1        -51.5684    5.1619  -33.0193 N.ar   1 LIG      -0.71900
      6 N2        -51.3869    4.4006  -35.2985 N.ar   1 LIG      -0.71900
      7 H1        -52.2019    1.8417  -33.2347 H      1 LIG       0.11500
      8 H2        -52.0595    3.7482  -31.6023 H      1 LIG       0.11400
      9 H3        -51.7379    2.3991  -35.6417 H      1 LIG       0.11400
     10 H4        -51.0930    6.3458  -34.6510 H      1 LIG       0.14100
@<TRIPOS>BOND
      1       1       2 ar
      2       1       3 ar
      3       2       5 ar
      4       3       6 ar
      5       4       5 ar
      6       4       6 ar
      7       1       7 1
      8       2       8 1
      9       3       9 1
     10       4      10 1
@<TRIPOS>ALT_TYPE
CGenFF_4.0_ALT_TYPE_SET
CGenFF_4.0 1 CG2R61 2 CG2R61 3 CG2R61 4 CG2R64 5 NG2R62 6 NG2R62 7 HGR61 8 HGR62 9 HGR62 10 HGR62
@<TRIPOS>MOLECULE
pyrimidine
 10 10 0 0 0
****
USER_CHARGES
INVALID_CHARGES
Pose:   6 Cluster:   6 Fr_nu: 1408323 TotEn:   -14.60
@<TRIPOS>ATOM
      1 C1        -81.4369   -8.5453  -33.5825 C.ar   1 LIG      -0.13100
      2 C2        -80.3447   -8.7326  -32.7600 C.ar   1 LIG       0.28900
      3 C3        -82.5030   -7.8768  -33.0164 C.ar   1 LIG       0.28900
      4 C4        -81.3893   -7.6659  -31.0460 C.ar   1 LIG       0.50700
      5 N1        -80.2867   -8.3044  -31.4819 N.ar   1 LIG      -0.71900
      6 N2        -82.5135   -7.4216  -31.7463 N.ar   1 LIG      -0.71900
      7 H1        -81.4562   -8.8998  -34.6044 H      1 LIG       0.11500
      8 H2        -79.4596   -9.2478  -33.1170 H      1 LIG       0.11400
      9 H3        -83.4059   -7.6834  -33.5854 H      1 LIG       0.11400
     10 H4        -81.3707   -7.3119  -30.0225 H      1 LIG       0.14100
@<TRIPOS>BOND
      1       1       2 ar
      2       1       3 ar
      3       2       5 ar
      4       3       6 ar
      5       4       5 ar
      6       4       6 ar
      7       1       7 1
      8       2       8 1
      9       3       9 1
     10       4      10 1
@<TRIPOS>ALT_TYPE
CGenFF_4.0_ALT_TYPE_SET
CGenFF_4.0 1 CG2R61 2 CG2R61 3 CG2R61 4 CG2R64 5 NG2R62 6 NG2R62 7 HGR61 8 HGR62 9 HGR62 10 HGR62
@<TRIPOS>MOLECULE
pyrimidine
 10 10 0 0 0
****
USER_CHARGES
INVALID_CHARGES
Pose:   7 Cluster:   7 Fr_nu: 1624193 TotEn:   -14.51
@<TRIPOS>ATOM
      1 C1        -59.4060    2.5975  -39.7075 C.ar   1 LIG      -0.13100
      2 C2        -58.5138    3.4810  -39.1349 C.ar   1 LIG       0.28900
      3 C3        -58.8712    1.3966  -40.1268 C.ar   1 LIG       0.28900
      4 C4        -56.7994    2.0174  -39.4272 C.ar   1 LIG       0.50700
      5 N1        -57.1989    3.2225  -38.9784 N.ar   1 LIG      -0.71900
      6 N2        -57.5676    1.0722  -40.0019 N.ar   1 LIG      -0.71900
      7 H1        -60.4562    2.8313  -39.8206 H      1 LIG       0.11500
      8 H2        -58.8418    4.4503  -38.7755 H      1 LIG       0.11400
      9 H3        -59.4949    0.6394  -40.5894 H      1 LIG       0.11400
     10 H4        -55.7478    1.7835  -39.3152 H      1 LIG       0.14100
@<TRIPOS>BOND
      1       1       2 ar
      2       1       3 ar
      3       2       5 ar
      4       3       6 ar
      5       4       5 ar
      6       4       6 ar
      7       1       7 1
      8       2       8 1
      9       3       9 1
     10       4      10 1
@<TRIPOS>ALT_TYPE
CGenFF_4.0_ALT_TYPE_SET
CGenFF_4.0 1 CG2R61 2 CG2R61 3 CG2R61 4 CG2R64 5 NG2R62 6 NG2R62 7 HGR61 8 HGR62 9 HGR62 10 HGR62
@<TRIPOS>MOLECULE
pyrimidine
 10 10 0 0 0
****
USER_CHARGES
INVALID_CHARGES
Pose:   8 Cluster:   8 Fr_nu:  39816 TotEn:   -14.44
@<TRIPOS>ATOM
      1 C1        -78.4605  -22.3040  -33.3560 C.ar   1 LIG      -0.13100
      2 C2        -78.4539  -22.0018  -32.0095 C.ar   1 LIG       0.28900
      3 C3        -79.5071  -23.0941  -33.7855 C.ar   1 LIG       0.28900
      4 C4        -80.3605  -23.1952  -31.6811 C.ar   1 LIG       0.50700
      5 N1        -79.3917  -22.4322  -31.1402 N.ar   1 LIG      -0.71900
      6 N2        -80.4781  -23.5592  -32.9724 N.ar   1 LIG      -0.71900
      7 H1        -77.6950  -21.9450  -34.0308 H      1 LIG       0.11500
      8 H2        -77.6707  -21.3868  -31.5798 H      1 LIG       0.11400
      9 H3        -79.5961  -23.3844  -34.8267 H      1 LIG       0.11400
     10 H4        -81.1265  -23.5556  -31.0054 H      1 LIG       0.14100
@<TRIPOS>BOND
      1       1       2 ar
      2       1       3 ar
      3       2       5 ar
      4       3       6 ar
      5       4       5 ar
      6       4       6 ar
      7       1       7 1
      8       2       8 1
      9       3       9 1
     10       4      10 1
@<TRIPOS>ALT_TYPE
CGenFF_4.0_ALT_TYPE_SET
CGenFF_4.0 1 CG2R61 2 CG2R61 3 CG2R61 4 CG2R64 5 NG2R62 6 NG2R62 7 HGR61 8 HGR62 9 HGR62 10 HGR62
@<TRIPOS>MOLECULE
pyrimidine
 10 10 0 0 0
****
USER_CHARGES
INVALID_CHARGES
Pose:   9 Cluster:   9 Fr_nu: 2735353 TotEn:   -14.21
@<TRIPOS>ATOM
      1 C1        -51.5554    1.7598  -34.5664 C.ar   1 LIG      -0.13100
      2 C2        -50.8728    2.3551  -33.5251 C.ar   1 LIG       0.28900
      3 C3        -52.0653    2.6213  -35.5160 C.ar   1 LIG       0.28900
      4 C4        -51.2399    4.4210  -34.3993 C.ar   1 LIG       0.50700
      5 N1        -50.6955    3.6876  -33.4098 N.ar   1 LIG      -0.71900
      6 N2        -51.9259    3.9622  -35.4636 N.ar   1 LIG      -0.71900
      7 H1        -51.6826    0.6876  -34.6336 H      1 LIG       0.11500
      8 H2        -50.4367    1.7588  -32.7310 H      1 LIG       0.11400
      9 H3        -52.6174    2.2458  -36.3707 H      1 LIG       0.11400
     10 H4        -51.1136    5.4946  -34.3316 H      1 LIG       0.14100
@<TRIPOS>BOND
      1       1       2 ar
      2       1       3 ar
      3       2       5 ar
      4       3       6 ar
      5       4       5 ar
      6       4       6 ar
      7       1       7 1
      8       2       8 1
      9       3       9 1
     10       4      10 1
@<TRIPOS>ALT_TYPE
CGenFF_4.0_ALT_TYPE_SET
CGenFF_4.0 1 CG2R61 2 CG2R61 3 CG2R61 4 CG2R64 5 NG2R62 6 NG2R62 7 HGR61 8 HGR62 9 HGR62 10 HGR62
@<TRIPOS>MOLECULE
pyrimidine
 10 10 0 0 0
****
USER_CHARGES
INVALID_CHARGES
Pose:  10 Cluster:  10 Fr_nu: 1744792 TotEn:   -13.98
@<TRIPOS>ATOM
      1 C1        -78.4563  -21.9224  -33.1114 C.ar   1 LIG      -0.13100
      2 C2        -79.6536  -22.0087  -33.7922 C.ar   1 LIG       0.28900
      3 C3        -78.3995  -20.9613  -32.1229 C.ar   1 LIG       0.28900
      4 C4        -80.5395  -20.3245  -32.5491 C.ar   1 LIG       0.50700
      5 N1        -80.7198  -21.2226  -33.5361 N.ar   1 LIG      -0.71900
      6 N2        -79.4259  -20.1419  -31.8141 N.ar   1 LIG      -0.71900
      7 H1        -77.6169  -22.5661  -33.3380 H      1 LIG       0.11500
      8 H2        -79.7925  -22.7342  -34.5864 H      1 LIG       0.11400
      9 H3        -77.4995  -20.8187  -31.5346 H      1 LIG       0.11400
     10 H4        -81.3795  -19.6791  -32.3228 H      1 LIG       0.14100
@<TRIPOS>BOND
      1       1       2 ar
      2       1       3 ar
      3       2       5 ar
      4       3       6 ar
      5       4       5 ar
      6       4       6 ar
      7       1       7 1
      8       2       8 1
      9       3       9 1
     10       4      10 1
@<TRIPOS>ALT_TYPE
CGenFF_4.0_ALT_TYPE_SET
CGenFF_4.0 1 CG2R61 2 CG2R61 3 CG2R61 4 CG2R64 5 NG2R62 6 NG2R62 7 HGR61 8 HGR62 9 HGR62 10 HGR62
@<TRIPOS>MOLECULE
pyrimidine
 10 10 0 0 0
****
USER_CHARGES
INVALID_CHARGES
Pose:  11 Cluster:  11 Fr_nu: 546556 TotEn:   -13.55
@<TRIPOS>ATOM
      1 C1        -57.5281  -21.5747  -36.6828 C.ar   1 LIG      -0.13100
      2 C2        -57.5083  -22.9545  -36.6630 C.ar   1 LIG       0.28900
      3 C3        -57.3422  -20.9574  -35.4628 C.ar   1 LIG       0.28900
      4 C4        -57.1520  -22.9671  -34.4180 C.ar   1 LIG       0.50700
      5 N1        -57.3220  -23.6854  -35.5443 N.ar   1 LIG      -0.71900
      6 N2        -57.1508  -21.6250  -34.3062 N.ar   1 LIG      -0.71900
      7 H1        -57.6798  -21.0137  -37.5952 H      1 LIG       0.11500
      8 H2        -57.6459  -23.5273  -37.5736 H      1 LIG       0.11400
      9 H3        -57.3427  -19.8760  -35.3791 H      1 LIG       0.11400
     10 H4        -57.0013  -23.5286  -33.5041 H      1 LIG       0.14100
@<TRIPOS>BOND
      1       1       2 ar
      2       1       3 ar
      3       2       5 ar
      4       3       6 ar
      5       4       5 ar
      6       4       6 ar
      7       1       7 1
      8       2       8 1
      9       3       9 1
     10       4      10 1
@<TRIPOS>ALT_TYPE
CGenFF_4.0_ALT_TYPE_SET
CGenFF_4.0 1 CG2R61 2 CG2R61 3 CG2R61 4 CG2R64 5 NG2R62 6 NG2R62 7 HGR61 8 HGR62 9 HGR62 10 HGR62
@<TRIPOS>MOLECULE
pyrimidine
 10 10 0 0 0
****
USER_CHARGES
INVALID_CHARGES
Pose:  12 Cluster:  12 Fr_nu: 1289629 TotEn:   -13.52
@<TRIPOS>ATOM
      1 C1        -51.1950    2.8678  -34.4734 C.ar   1 LIG      -0.13100
      2 C2        -51.0170    4.1452  -34.9642 C.ar   1 LIG       0.28900
      3 C3        -50.4466    2.5465  -33.3595 C.ar   1 LIG       0.28900
      4 C4        -49.5029    4.6143  -33.3349 C.ar   1 LIG       0.50700
      5 N1        -50.1761    5.0477  -34.4177 N.ar   1 LIG      -0.71900
      6 N2        -49.5875    3.3983  -32.7623 N.ar   1 LIG      -0.71900
      7 H1        -51.8766    2.1641  -34.9321 H      1 LIG       0.11500
      8 H2        -51.5621    4.4884  -35.8368 H      1 LIG       0.11400
      9 H3        -50.5187    1.5652  -32.9030 H      1 LIG       0.11400
     10 H4        -48.8195    5.3183  -32.8761 H      1 LIG       0.14100
@<TRIPOS>BOND
      1       1       2 ar
      2       1       3 ar
      3       2       5 ar
      4       3       6 ar
      5       4       5 ar
      6       4       6 ar
      7       1       7 1
      8       2       8 1
      9       3       9 1
     10       4      10 1
@<TRIPOS>ALT_TYPE
CGenFF_4.0_ALT_TYPE_SET
CGenFF_4.0 1 CG2R61 2 CG2R61 3 CG2R61 4 CG2R64 5 NG2R62 6 NG2R62 7 HGR61 8 HGR62 9 HGR62 10 HGR62
@<TRIPOS>MOLECULE
pyrimidine
 10 10 0 0 0
****
USER_CHARGES
INVALID_CHARGES
Pose:  13 Cluster:  13 Fr_nu: 4181768 TotEn:   -13.50
@<TRIPOS>ATOM
      1 C1        -54.4229  -22.1830  -31.5982 C.ar   1 LIG      -0.13100
      2 C2        -54.2357  -22.1553  -32.9652 C.ar   1 LIG       0.28900
      3 C3        -53.6243  -21.3261  -30.8687 C.ar   1 LIG       0.28900
      4 C4        -52.6224  -20.5668  -32.7626 C.ar   1 LIG       0.50700
      5 N1        -53.3410  -21.3566  -33.5831 N.ar   1 LIG      -0.71900
      6 N2        -52.7101  -20.5013  -31.4203 N.ar   1 LIG      -0.71900
      7 H1        -55.1481  -22.8342  -31.1290 H      1 LIG       0.11500
      8 H2        -54.8176  -22.7940  -33.6207 H      1 LIG       0.11400
      9 H3        -53.6993  -21.2781  -29.7878 H      1 LIG       0.11400
     10 H4        -51.8954  -19.9155  -33.2320 H      1 LIG       0.14100
@<TRIPOS>BOND
      1       1       2 ar
      2       1       3 ar
      3       2       5 ar
      4       3       6 ar
      5       4       5 ar
      6       4       6 ar
      7       1       7 1
      8       2       8 1
      9       3       9 1
     10       4      10 1
@<TRIPOS>ALT_TYPE
CGenFF_4.0_ALT_TYPE_SET
CGenFF_4.0 1 CG2R61 2 CG2R61 3 CG2R61 4 CG2R64 5 NG2R62 6 NG2R62 7 HGR61 8 HGR62 9 HGR62 10 HGR62
@<TRIPOS>MOLECULE
pyrimidine
 10 10 0 0 0
****
USER_CHARGES
INVALID_CHARGES
Pose:  14 Cluster:  14 Fr_nu: 1960624 TotEn:   -13.07
@<TRIPOS>ATOM
      1 C1        -59.8928    2.6001  -40.2137 C.ar   1 LIG      -0.13100
      2 C2        -59.7726    3.7095  -41.0258 C.ar   1 LIG       0.28900
      3 C3        -59.1124    1.5171  -40.5630 C.ar   1 LIG       0.28900
      4 C4        -58.2472    2.6481  -42.3349 C.ar   1 LIG       0.50700
      5 N1        -58.9564    3.7681  -42.0985 N.ar   1 LIG      -0.71900
      6 N2        -58.2754    1.5063  -41.6212 N.ar   1 LIG      -0.71900
      7 H1        -60.5559    2.5807  -39.3592 H      1 LIG       0.11500
      8 H2        -60.3467    4.6086  -40.8302 H      1 LIG       0.11400
      9 H3        -59.1398    0.6001  -39.9845 H      1 LIG       0.11400
     10 H4        -57.5841    2.6668  -43.1910 H      1 LIG       0.14100
@<TRIPOS>BOND
      1       1       2 ar
      2       1       3 ar
      3       2       5 ar
      4       3       6 ar
      5       4       5 ar
      6       4       6 ar
      7       1       7 1
      8       2       8 1
      9       3       9 1
     10       4      10 1
@<TRIPOS>ALT_TYPE
CGenFF_4.0_ALT_TYPE_SET
CGenFF_4.0 1 CG2R61 2 CG2R61 3 CG2R61 4 CG2R64 5 NG2R62 6 NG2R62 7 HGR61 8 HGR62 9 HGR62 10 HGR62
@<TRIPOS>MOLECULE
pyrimidine
 10 10 0 0 0
****
USER_CHARGES
INVALID_CHARGES
Pose:  15 Cluster:  15 Fr_nu: 421685 TotEn:   -13.02
@<TRIPOS>ATOM
      1 C1        -45.7939  -10.6404  -34.4794 C.ar   1 LIG      -0.13100
      2 C2        -45.8235  -11.8836  -33.8810 C.ar   1 LIG       0.28900
      3 C3        -45.2416  -10.5992  -35.7433 C.ar   1 LIG       0.28900
      4 C4        -44.8393  -12.8359  -35.6953 C.ar   1 LIG       0.50700
      5 N1        -45.3532  -13.0066  -34.4623 N.ar   1 LIG      -0.71900
      6 N2        -44.7528  -11.6815  -36.3835 N.ar   1 LIG      -0.71900
      7 H1        -46.1783   -9.7558  -33.9896 H      1 LIG       0.11500
      8 H2        -46.2386  -12.0145  -32.8876 H      1 LIG       0.11400
      9 H3        -45.1743   -9.6663  -36.2925 H      1 LIG       0.11400
     10 H4        -44.4533  -13.7212  -36.1855 H      1 LIG       0.14100
@<TRIPOS>BOND
      1       1       2 ar
      2       1       3 ar
      3       2       5 ar
      4       3       6 ar
      5       4       5 ar
      6       4       6 ar
      7       1       7 1
      8       2       8 1
      9       3       9 1
     10       4      10 1
@<TRIPOS>ALT_TYPE
CGenFF_4.0_ALT_TYPE_SET
CGenFF_4.0 1 CG2R61 2 CG2R61 3 CG2R61 4 CG2R64 5 NG2R62 6 NG2R62 7 HGR61 8 HGR62 9 HGR62 10 HGR62
@<TRIPOS>MOLECULE
pyrimidine
 10 10 0 0 0
****
USER_CHARGES
INVALID_CHARGES
Pose:  16 Cluster:  16 Fr_nu:  51637 TotEn:   -12.64
@<TRIPOS>ATOM
      1 C1        -75.3654  -23.0715  -47.6928 C.ar   1 LIG      -0.13100
      2 C2        -76.5832  -23.6618  -47.9633 C.ar   1 LIG       0.28900
      3 C3        -75.2997  -22.3491  -46.5190 C.ar   1 LIG       0.28900
      4 C4        -77.4696  -22.8302  -46.0424 C.ar   1 LIG       0.50700
      5 N1        -77.6603  -23.5613  -47.1571 N.ar   1 LIG      -0.71900
      6 N2        -76.3363  -22.2069  -45.6672 N.ar   1 LIG      -0.71900
      7 H1        -74.5177  -23.1686  -48.3577 H      1 LIG       0.11500
      8 H2        -76.7305  -24.2493  -48.8630 H      1 LIG       0.11400
      9 H3        -74.3842  -21.8489  -46.2223 H      1 LIG       0.11400
     10 H4        -78.3186  -22.7319  -45.3770 H      1 LIG       0.14100
@<TRIPOS>BOND
      1       1       2 ar
      2       1       3 ar
      3       2       5 ar
      4       3       6 ar
      5       4       5 ar
      6       4       6 ar
      7       1       7 1
      8       2       8 1
      9       3       9 1
     10       4      10 1
@<TRIPOS>ALT_TYPE
CGenFF_4.0_ALT_TYPE_SET
CGenFF_4.0 1 CG2R61 2 CG2R61 3 CG2R61 4 CG2R64 5 NG2R62 6 NG2R62 7 HGR61 8 HGR62 9 HGR62 10 HGR62
@<TRIPOS>MOLECULE
pyrimidine
 10 10 0 0 0
****
USER_CHARGES
INVALID_CHARGES
Pose:  17 Cluster:  17 Fr_nu: 185590 TotEn:   -12.30
@<TRIPOS>ATOM
      1 C1        -78.2871  -21.9561  -33.4647 C.ar   1 LIG      -0.13100
      2 C2        -79.0137  -23.0230  -33.9529 C.ar   1 LIG       0.28900
      3 C3        -79.0300  -20.8837  -33.0152 C.ar   1 LIG       0.28900
      4 C4        -80.9713  -21.9459  -33.5351 C.ar   1 LIG       0.50700
      5 N1        -80.3616  -23.0516  -34.0031 N.ar   1 LIG      -0.71900
      6 N2        -80.3785  -20.8445  -33.0358 N.ar   1 LIG      -0.71900
      7 H1        -77.2058  -21.9602  -33.4364 H      1 LIG       0.11500
      8 H2        -78.5167  -23.9108  -34.3286 H      1 LIG       0.11400
      9 H3        -78.5468  -19.9992  -32.6145 H      1 LIG       0.11400
     10 H4        -82.0540  -21.9412  -33.5643 H      1 LIG       0.14100
@<TRIPOS>BOND
      1       1       2 ar
      2       1       3 ar
      3       2       5 ar
      4       3       6 ar
      5       4       5 ar
      6       4       6 ar
      7       1       7 1
      8       2       8 1
      9       3       9 1
     10       4      10 1
@<TRIPOS>ALT_TYPE
CGenFF_4.0_ALT_TYPE_SET
CGenFF_4.0 1 CG2R61 2 CG2R61 3 CG2R61 4 CG2R64 5 NG2R62 6 NG2R62 7 HGR61 8 HGR62 9 HGR62 10 HGR62
@<TRIPOS>MOLECULE
pyrimidine
 10 10 0 0 0
****
USER_CHARGES
INVALID_CHARGES
Pose:  18 Cluster:  18 Fr_nu: 350616 TotEn:   -12.22
@<TRIPOS>ATOM
      1 C1        -50.3801  -12.4135  -27.9993 C.ar   1 LIG      -0.13100
      2 C2        -49.1849  -12.4135  -27.3093 C.ar   1 LIG       0.28900
      3 C3        -51.2969  -11.4605  -27.6053 C.ar   1 LIG       0.28900
      4 C4        -49.8719  -10.6724  -26.0194 C.ar   1 LIG       0.50700
      5 N1        -48.8964  -11.5540  -26.3102 N.ar   1 LIG      -0.71900
      6 N2        -51.0753  -10.5710  -26.6155 N.ar   1 LIG      -0.71900
      7 H1        -50.5849  -13.1150  -28.7969 H      1 LIG       0.11500
      8 H2        -48.4031  -13.1263  -27.5481 H      1 LIG       0.11400
      9 H3        -52.2648  -11.3840  -28.0889 H      1 LIG       0.11400
     10 H4        -49.6675   -9.9706  -25.2201 H      1 LIG       0.14100
@<TRIPOS>BOND
      1       1       2 ar
      2       1       3 ar
      3       2       5 ar
      4       3       6 ar
      5       4       5 ar
      6       4       6 ar
      7       1       7 1
      8       2       8 1
      9       3       9 1
     10       4      10 1
@<TRIPOS>ALT_TYPE
CGenFF_4.0_ALT_TYPE_SET
CGenFF_4.0 1 CG2R61 2 CG2R61 3 CG2R61 4 CG2R64 5 NG2R62 6 NG2R62 7 HGR61 8 HGR62 9 HGR62 10 HGR62
@<TRIPOS>MOLECULE
pyrimidine
 10 10 0 0 0
****
USER_CHARGES
INVALID_CHARGES
Pose:  19 Cluster:  19 Fr_nu: 994436 TotEn:   -12.22
@<TRIPOS>ATOM
      1 C1        -57.9635    1.1352  -39.3067 C.ar   1 LIG      -0.13100
      2 C2        -58.8932    1.1460  -40.3266 C.ar   1 LIG       0.28900
      3 C3        -56.7349    1.6834  -39.6130 C.ar   1 LIG       0.28900
      4 C4        -57.4172    2.1568  -41.7290 C.ar   1 LIG       0.50700
      5 N1        -58.6528    1.6507  -41.5545 N.ar   1 LIG      -0.71900
      6 N2        -56.4261    2.2050  -40.8184 N.ar   1 LIG      -0.71900
      7 H1        -58.1835    0.7235  -38.3308 H      1 LIG       0.11500
      8 H2        -59.8868    0.7366  -40.1798 H      1 LIG       0.11400
      9 H3        -55.9404    1.7190  -38.8755 H      1 LIG       0.11400
     10 H4        -57.1963    2.5681  -42.7063 H      1 LIG       0.14100
@<TRIPOS>BOND
      1       1       2 ar
      2       1       3 ar
      3       2       5 ar
      4       3       6 ar
      5       4       5 ar
      6       4       6 ar
      7       1       7 1
      8       2       8 1
      9       3       9 1
     10       4      10 1
@<TRIPOS>ALT_TYPE
CGenFF_4.0_ALT_TYPE_SET
CGenFF_4.0 1 CG2R61 2 CG2R61 3 CG2R61 4 CG2R64 5 NG2R62 6 NG2R62 7 HGR61 8 HGR62 9 HGR62 10 HGR62
@<TRIPOS>MOLECULE
pyrimidine
 10 10 0 0 0
****
USER_CHARGES
INVALID_CHARGES
Pose:  20 Cluster:  20 Fr_nu:    797 TotEn:   -12.18
@<TRIPOS>ATOM
      1 C1        -78.1880  -11.3803  -52.8441 C.ar   1 LIG      -0.13100
      2 C2        -78.9504  -12.3532  -53.4579 C.ar   1 LIG       0.28900
      3 C3        -76.8231  -11.5789  -52.8823 C.ar   1 LIG       0.28900
      4 C4        -77.0870  -13.5200  -54.0352 C.ar   1 LIG       0.50700
      5 N1        -78.4309  -13.4402  -54.0653 N.ar   1 LIG      -0.71900
      6 N2        -76.2363  -12.6415  -53.4713 N.ar   1 LIG      -0.71900
      7 H1        -78.6316  -10.5182  -52.3641 H      1 LIG       0.11500
      8 H2        -80.0325  -12.2832  -53.4787 H      1 LIG       0.11400
      9 H3        -76.1429  -10.8679  -52.4258 H      1 LIG       0.11400
     10 H4        -76.6428  -14.3837  -54.5148 H      1 LIG       0.14100
@<TRIPOS>BOND
      1       1       2 ar
      2       1       3 ar
      3       2       5 ar
      4       3       6 ar
      5       4       5 ar
      6       4       6 ar
      7       1       7 1
      8       2       8 1
      9       3       9 1
     10       4      10 1
@<TRIPOS>ALT_TYPE
CGenFF_4.0_ALT_TYPE_SET
CGenFF_4.0 1 CG2R61 2 CG2R61 3 CG2R61 4 CG2R64 5 NG2R62 6 NG2R62 7 HGR61 8 HGR62 9 HGR62 10 HGR62
@<TRIPOS>MOLECULE
pyrimidine
 10 10 0 0 0
****
USER_CHARGES
INVALID_CHARGES
Pose:  21 Cluster:  21 Fr_nu: 1425404 TotEn:   -12.12
@<TRIPOS>ATOM
      1 C1        -59.2758    1.4961  -40.9211 C.ar   1 LIG      -0.13100
      2 C2        -58.8973    2.2170  -39.8068 C.ar   1 LIG       0.28900
      3 C3        -58.3875    0.5241  -41.3334 C.ar   1 LIG       0.28900
      4 C4        -56.9619    1.0368  -39.6388 C.ar   1 LIG       0.50700
      5 N1        -57.7431    2.0130  -39.1386 N.ar   1 LIG      -0.71900
      6 N2        -57.2171    0.2665  -40.7136 N.ar   1 LIG      -0.71900
      7 H1        -60.2079    1.6813  -41.4379 H      1 LIG       0.11500
      8 H2        -59.5310    3.0022  -39.4089 H      1 LIG       0.11400
      9 H3        -58.5984   -0.0929  -42.2002 H      1 LIG       0.11400
     10 H4        -56.0280    0.8520  -39.1222 H      1 LIG       0.14100
@<TRIPOS>BOND
      1       1       2 ar
      2       1       3 ar
      3       2       5 ar
      4       3       6 ar
      5       4       5 ar
      6       4       6 ar
      7       1       7 1
      8       2       8 1
      9       3       9 1
     10       4      10 1
@<TRIPOS>ALT_TYPE
CGenFF_4.0_ALT_TYPE_SET
CGenFF_4.0 1 CG2R61 2 CG2R61 3 CG2R61 4 CG2R64 5 NG2R62 6 NG2R62 7 HGR61 8 HGR62 9 HGR62 10 HGR62
@<TRIPOS>MOLECULE
pyrimidine
 10 10 0 0 0
****
USER_CHARGES
INVALID_CHARGES
Pose:  22 Cluster:  22 Fr_nu: 112328 TotEn:   -12.12
@<TRIPOS>ATOM
      1 C1        -74.7184  -24.0582  -43.8289 C.ar   1 LIG      -0.13100
      2 C2        -73.6103  -23.4842  -43.2398 C.ar   1 LIG       0.28900
      3 C3        -75.6550  -23.1753  -44.3262 C.ar   1 LIG       0.28900
      4 C4        -74.4053  -21.3968  -43.6614 C.ar   1 LIG       0.50700
      5 N1        -73.4208  -22.1522  -43.1385 N.ar   1 LIG      -0.71900
      6 N2        -75.5303  -21.8336  -44.2591 N.ar   1 LIG      -0.71900
      7 H1        -74.8446  -25.1305  -43.8963 H      1 LIG       0.11500
      8 H2        -72.8208  -24.0981  -42.8202 H      1 LIG       0.11400
      9 H3        -76.5594  -23.5332  -44.8062 H      1 LIG       0.11400
     10 H4        -74.2796  -20.3231  -43.5930 H      1 LIG       0.14100
@<TRIPOS>BOND
      1       1       2 ar
      2       1       3 ar
      3       2       5 ar
      4       3       6 ar
      5       4       5 ar
      6       4       6 ar
      7       1       7 1
      8       2       8 1
      9       3       9 1
     10       4      10 1
@<TRIPOS>ALT_TYPE
CGenFF_4.0_ALT_TYPE_SET
CGenFF_4.0 1 CG2R61 2 CG2R61 3 CG2R61 4 CG2R64 5 NG2R62 6 NG2R62 7 HGR61 8 HGR62 9 HGR62 10 HGR62
@<TRIPOS>MOLECULE
pyrimidine
 10 10 0 0 0
****
USER_CHARGES
INVALID_CHARGES
Pose:  23 Cluster:  23 Fr_nu: 717943 TotEn:   -12.07
@<TRIPOS>ATOM
      1 C1        -70.9488    4.1792  -48.4480 C.ar   1 LIG      -0.13100
      2 C2        -71.9225    5.1529  -48.3571 C.ar   1 LIG       0.28900
      3 C3        -69.9636    4.2281  -47.4831 C.ar   1 LIG       0.28900
      4 C4        -70.9278    6.0469  -46.5191 C.ar   1 LIG       0.50700
      5 N1        -71.9428    6.1056  -47.4020 N.ar   1 LIG      -0.71900
      6 N2        -69.9218    5.1517  -46.5004 N.ar   1 LIG      -0.71900
      7 H1        -70.9571    3.4268  -49.2252 H      1 LIG       0.11500
      8 H2        -72.7375    5.1950  -49.0715 H      1 LIG       0.11400
      9 H3        -69.1557    3.5045  -47.4736 H      1 LIG       0.11400
     10 H4        -70.9185    6.8009  -45.7415 H      1 LIG       0.14100
@<TRIPOS>BOND
      1       1       2 ar
      2       1       3 ar
      3       2       5 ar
      4       3       6 ar
      5       4       5 ar
      6       4       6 ar
      7       1       7 1
      8       2       8 1
      9       3       9 1
     10       4      10 1
@<TRIPOS>ALT_TYPE
CGenFF_4.0_ALT_TYPE_SET
CGenFF_4.0 1 CG2R61 2 CG2R61 3 CG2R61 4 CG2R64 5 NG2R62 6 NG2R62 7 HGR61 8 HGR62 9 HGR62 10 HGR62
@<TRIPOS>MOLECULE
pyrimidine
 10 10 0 0 0
****
USER_CHARGES
INVALID_CHARGES
Pose:  24 Cluster:  24 Fr_nu: 1665918 TotEn:   -11.74
@<TRIPOS>ATOM
      1 C1        -48.4394   -9.2355  -21.1300 C.ar   1 LIG      -0.13100
      2 C2        -47.1615   -8.7347  -21.2733 C.ar   1 LIG       0.28900
      3 C3        -48.9757   -9.1492  -19.8615 C.ar   1 LIG       0.28900
      4 C4        -47.0849   -8.1629  -19.0747 C.ar   1 LIG       0.50700
      5 N1        -46.4525   -8.1893  -20.2633 N.ar   1 LIG      -0.71900
      6 N2        -48.3240   -8.6172  -18.8067 N.ar   1 LIG      -0.71900
      7 H1        -48.9851   -9.6678  -21.9579 H      1 LIG       0.11500
      8 H2        -46.6574   -8.7591  -22.2334 H      1 LIG       0.11400
      9 H3        -49.9741   -9.5173  -19.6517 H      1 LIG       0.11400
     10 H4        -46.5383   -7.7311  -18.2452 H      1 LIG       0.14100
@<TRIPOS>BOND
      1       1       2 ar
      2       1       3 ar
      3       2       5 ar
      4       3       6 ar
      5       4       5 ar
      6       4       6 ar
      7       1       7 1
      8       2       8 1
      9       3       9 1
     10       4      10 1
@<TRIPOS>ALT_TYPE
CGenFF_4.0_ALT_TYPE_SET
CGenFF_4.0 1 CG2R61 2 CG2R61 3 CG2R61 4 CG2R64 5 NG2R62 6 NG2R62 7 HGR61 8 HGR62 9 HGR62 10 HGR62
@<TRIPOS>MOLECULE
pyrimidine
 10 10 0 0 0
****
USER_CHARGES
INVALID_CHARGES
Pose:  25 Cluster:  25 Fr_nu: 1745392 TotEn:   -11.66
@<TRIPOS>ATOM
      1 C1        -78.5422  -21.6099  -32.5794 C.ar   1 LIG      -0.13100
      2 C2        -78.4186  -21.3314  -31.2335 C.ar   1 LIG       0.28900
      3 C3        -79.6447  -21.0631  -33.2035 C.ar   1 LIG       0.28900
      4 C4        -80.3304  -20.1020  -31.2611 C.ar   1 LIG       0.50700
      5 N1        -79.2974  -20.5782  -30.5402 N.ar   1 LIG      -0.71900
      6 N2        -80.5624  -20.3016  -32.5726 N.ar   1 LIG      -0.71900
      7 H1        -77.8218  -22.2176  -33.1106 H      1 LIG       0.11500
      8 H2        -77.5844  -21.7180  -30.6583 H      1 LIG       0.11400
      9 H3        -79.8265  -21.2278  -34.2600 H      1 LIG       0.11400
     10 H4        -81.0524  -19.4945  -30.7292 H      1 LIG       0.14100
@<TRIPOS>BOND
      1       1       2 ar
      2       1       3 ar
      3       2       5 ar
      4       3       6 ar
      5       4       5 ar
      6       4       6 ar
      7       1       7 1
      8       2       8 1
      9       3       9 1
     10       4      10 1
@<TRIPOS>ALT_TYPE
CGenFF_4.0_ALT_TYPE_SET
CGenFF_4.0 1 CG2R61 2 CG2R61 3 CG2R61 4 CG2R64 5 NG2R62 6 NG2R62 7 HGR61 8 HGR62 9 HGR62 10 HGR62
@<TRIPOS>MOLECULE
pyrimidine
 10 10 0 0 0
****
USER_CHARGES
INVALID_CHARGES
Pose:  26 Cluster:  26 Fr_nu:   2682 TotEn:   -11.32
@<TRIPOS>ATOM
      1 C1        -49.8924  -12.0784  -28.5921 C.ar   1 LIG      -0.13100
      2 C2        -48.9823  -11.0422  -28.6429 C.ar   1 LIG       0.28900
      3 C3        -50.3177  -12.4381  -27.3297 C.ar   1 LIG       0.28900
      4 C4        -49.0074  -10.8426  -26.3788 C.ar   1 LIG       0.50700
      5 N1        -48.5168  -10.3995  -27.5519 N.ar   1 LIG      -0.71900
      6 N2        -49.8943  -11.8396  -26.1971 N.ar   1 LIG      -0.71900
      7 H1        -50.2488  -12.5765  -29.4838 H      1 LIG       0.11500
      8 H2        -48.5907  -10.6899  -29.5910 H      1 LIG       0.11400
      9 H3        -51.0319  -13.2423  -27.1897 H      1 LIG       0.11400
     10 H4        -48.6498  -10.3449  -25.4857 H      1 LIG       0.14100
@<TRIPOS>BOND
      1       1       2 ar
      2       1       3 ar
      3       2       5 ar
      4       3       6 ar
      5       4       5 ar
      6       4       6 ar
      7       1       7 1
      8       2       8 1
      9       3       9 1
     10       4      10 1
@<TRIPOS>ALT_TYPE
CGenFF_4.0_ALT_TYPE_SET
CGenFF_4.0 1 CG2R61 2 CG2R61 3 CG2R61 4 CG2R64 5 NG2R62 6 NG2R62 7 HGR61 8 HGR62 9 HGR62 10 HGR62
@<TRIPOS>MOLECULE
pyrimidine
 10 10 0 0 0
****
USER_CHARGES
INVALID_CHARGES
Pose:  27 Cluster:  27 Fr_nu:  38334 TotEn:   -11.19
@<TRIPOS>ATOM
      1 C1        -79.4254  -23.0886  -34.0023 C.ar   1 LIG      -0.13100
      2 C2        -78.6622  -22.0183  -33.5821 C.ar   1 LIG       0.28900
      3 C3        -80.7797  -22.9887  -33.7578 C.ar   1 LIG       0.28900
      4 C4        -80.5056  -20.9510  -32.7884 C.ar   1 LIG       0.50700
      5 N1        -79.1714  -20.9293  -32.9696 N.ar   1 LIG      -0.71900
      6 N2        -81.3559  -21.9305  -33.1507 N.ar   1 LIG      -0.71900
      7 H1        -78.9902  -23.9499  -34.4912 H      1 LIG       0.11500
      8 H2        -77.5879  -22.0069  -33.7308 H      1 LIG       0.11400
      9 H3        -81.4596  -23.7811  -34.0516 H      1 LIG       0.11400
     10 H4        -80.9414  -20.0893  -32.2979 H      1 LIG       0.14100
@<TRIPOS>BOND
      1       1       2 ar
      2       1       3 ar
      3       2       5 ar
      4       3       6 ar
      5       4       5 ar
      6       4       6 ar
      7       1       7 1
      8       2       8 1
      9       3       9 1
     10       4      10 1
@<TRIPOS>ALT_TYPE
CGenFF_4.0_ALT_TYPE_SET
CGenFF_4.0 1 CG2R61 2 CG2R61 3 CG2R61 4 CG2R64 5 NG2R62 6 NG2R62 7 HGR61 8 HGR62 9 HGR62 10 HGR62
@<TRIPOS>MOLECULE
pyrimidine
 10 10 0 0 0
****
USER_CHARGES
INVALID_CHARGES
Pose:  28 Cluster:  28 Fr_nu: 1549133 TotEn:   -11.09
@<TRIPOS>ATOM
      1 C1        -59.1305    1.8205  -40.2056 C.ar   1 LIG      -0.13100
      2 C2        -58.3250    0.7489  -40.5332 C.ar   1 LIG       0.28900
      3 C3        -59.8663    2.3537  -41.2440 C.ar   1 LIG       0.28900
      4 C4        -59.0034    0.8372  -42.7009 C.ar   1 LIG       0.50700
      5 N1        -58.2368    0.2297  -41.7753 N.ar   1 LIG      -0.71900
      6 N2        -59.8268    1.8854  -42.5087 N.ar   1 LIG      -0.71900
      7 H1        -59.1817    2.2167  -39.2003 H      1 LIG       0.11500
      8 H2        -57.7097    0.2639  -39.7831 H      1 LIG       0.11400
      9 H3        -60.5274    3.1984  -41.0831 H      1 LIG       0.11400
     10 H4        -58.9515    0.4413  -43.7077 H      1 LIG       0.14100
@<TRIPOS>BOND
      1       1       2 ar
      2       1       3 ar
      3       2       5 ar
      4       3       6 ar
      5       4       5 ar
      6       4       6 ar
      7       1       7 1
      8       2       8 1
      9       3       9 1
     10       4      10 1
@<TRIPOS>ALT_TYPE
CGenFF_4.0_ALT_TYPE_SET
CGenFF_4.0 1 CG2R61 2 CG2R61 3 CG2R61 4 CG2R64 5 NG2R62 6 NG2R62 7 HGR61 8 HGR62 9 HGR62 10 HGR62
@<TRIPOS>MOLECULE
pyrimidine
 10 10 0 0 0
****
USER_CHARGES
INVALID_CHARGES
Pose:  29 Cluster:  29 Fr_nu: 234728 TotEn:   -11.00
@<TRIPOS>ATOM
      1 C1        -77.6058  -13.2765  -46.9673 C.ar   1 LIG      -0.13100
      2 C2        -76.4149  -13.1831  -46.2762 C.ar   1 LIG       0.28900
      3 C3        -78.6440  -13.8813  -46.2888 C.ar   1 LIG       0.28900
      4 C4        -77.3273  -14.2104  -44.4654 C.ar   1 LIG       0.50700
      5 N1        -76.2399  -13.6411  -45.0193 N.ar   1 LIG      -0.71900
      6 N2        -78.5395  -14.3616  -45.0324 N.ar   1 LIG      -0.71900
      7 H1        -77.7180  -12.9004  -47.9754 H      1 LIG       0.11500
      8 H2        -75.5426  -12.7235  -46.7280 H      1 LIG       0.11400
      9 H3        -79.6180  -14.0006  -46.7509 H      1 LIG       0.11400
     10 H4        -77.2148  -14.5881  -43.4565 H      1 LIG       0.14100
@<TRIPOS>BOND
      1       1       2 ar
      2       1       3 ar
      3       2       5 ar
      4       3       6 ar
      5       4       5 ar
      6       4       6 ar
      7       1       7 1
      8       2       8 1
      9       3       9 1
     10       4      10 1
@<TRIPOS>ALT_TYPE
CGenFF_4.0_ALT_TYPE_SET
CGenFF_4.0 1 CG2R61 2 CG2R61 3 CG2R61 4 CG2R64 5 NG2R62 6 NG2R62 7 HGR61 8 HGR62 9 HGR62 10 HGR62
@<TRIPOS>MOLECULE
pyrimidine
 10 10 0 0 0
****
USER_CHARGES
INVALID_CHARGES
Pose:  30 Cluster:  30 Fr_nu: 145280 TotEn:   -10.95
@<TRIPOS>ATOM
      1 C1        -75.2384  -23.9152  -46.8561 C.ar   1 LIG      -0.13100
      2 C2        -75.0955  -23.6542  -45.5085 C.ar   1 LIG       0.28900
      3 C3        -76.2061  -23.1783  -47.5076 C.ar   1 LIG       0.28900
      4 C4        -76.7450  -22.0920  -45.5850 C.ar   1 LIG       0.50700
      5 N1        -75.8347  -22.7459  -44.8385 N.ar   1 LIG      -0.71900
      6 N2        -76.9806  -22.2550  -46.9009 N.ar   1 LIG      -0.71900
      7 H1        -74.6316  -24.6499  -47.3682 H      1 LIG       0.11500
      8 H2        -74.3606  -24.1844  -44.9126 H      1 LIG       0.11400
      9 H3        -76.3915  -23.3144  -48.5676 H      1 LIG       0.11400
     10 H4        -77.3535  -21.3572  -45.0722 H      1 LIG       0.14100
@<TRIPOS>BOND
      1       1       2 ar
      2       1       3 ar
      3       2       5 ar
      4       3       6 ar
      5       4       5 ar
      6       4       6 ar
      7       1       7 1
      8       2       8 1
      9       3       9 1
     10       4      10 1
@<TRIPOS>ALT_TYPE
CGenFF_4.0_ALT_TYPE_SET
CGenFF_4.0 1 CG2R61 2 CG2R61 3 CG2R61 4 CG2R64 5 NG2R62 6 NG2R62 7 HGR61 8 HGR62 9 HGR62 10 HGR62
@<TRIPOS>MOLECULE
pyrimidine
 10 10 0 0 0
****
USER_CHARGES
INVALID_CHARGES
Pose:  31 Cluster:  31 Fr_nu: 463281 TotEn:   -10.88
@<TRIPOS>ATOM
      1 C1        -79.0396  -13.8149  -46.6355 C.ar   1 LIG      -0.13100
      2 C2        -78.4518  -13.5220  -47.8492 C.ar   1 LIG       0.28900
      3 C3        -78.1946  -13.8037  -45.5447 C.ar   1 LIG       0.28900
      4 C4        -76.4223  -13.2590  -46.8598 C.ar   1 LIG       0.50700
      5 N1        -77.1413  -13.2383  -47.9983 N.ar   1 LIG      -0.71900
      6 N2        -76.8758  -13.5291  -45.6208 N.ar   1 LIG      -0.71900
      7 H1        -80.0940  -14.0390  -46.5451 H      1 LIG       0.11500
      8 H2        -79.0363  -13.5070  -48.7627 H      1 LIG       0.11400
      9 H3        -78.5656  -14.0225  -44.5493 H      1 LIG       0.11400
     10 H4        -75.3663  -13.0357  -46.9503 H      1 LIG       0.14100
@<TRIPOS>BOND
      1       1       2 ar
      2       1       3 ar
      3       2       5 ar
      4       3       6 ar
      5       4       5 ar
      6       4       6 ar
      7       1       7 1
      8       2       8 1
      9       3       9 1
     10       4      10 1
@<TRIPOS>ALT_TYPE
CGenFF_4.0_ALT_TYPE_SET
CGenFF_4.0 1 CG2R61 2 CG2R61 3 CG2R61 4 CG2R64 5 NG2R62 6 NG2R62 7 HGR61 8 HGR62 9 HGR62 10 HGR62
@<TRIPOS>MOLECULE
pyrimidine
 10 10 0 0 0
****
USER_CHARGES
INVALID_CHARGES
Pose:  32 Cluster:  32 Fr_nu: 143440 TotEn:   -10.68
@<TRIPOS>ATOM
      1 C1        -51.5854  -10.6504  -27.2454 C.ar   1 LIG      -0.13100
      2 C2        -50.8072  -10.9918  -26.1581 C.ar   1 LIG       0.28900
      3 C3        -50.9900  -10.8110  -28.4798 C.ar   1 LIG       0.28900
      4 C4        -49.0763  -11.5677  -27.5143 C.ar   1 LIG       0.50700
      5 N1        -49.5440  -11.4554  -26.2566 N.ar   1 LIG      -0.71900
      6 N2        -49.7326  -11.2688  -28.6517 N.ar   1 LIG      -0.71900
      7 H1        -52.5963  -10.2807  -27.1371 H      1 LIG       0.11500
      8 H2        -51.1896  -10.8989  -25.1474 H      1 LIG       0.11400
      9 H3        -51.5235  -10.5681  -29.3924 H      1 LIG       0.11400
     10 H4        -48.0638  -11.9368  -27.6230 H      1 LIG       0.14100
@<TRIPOS>BOND
      1       1       2 ar
      2       1       3 ar
      3       2       5 ar
      4       3       6 ar
      5       4       5 ar
      6       4       6 ar
      7       1       7 1
      8       2       8 1
      9       3       9 1
     10       4      10 1
@<TRIPOS>ALT_TYPE
CGenFF_4.0_ALT_TYPE_SET
CGenFF_4.0 1 CG2R61 2 CG2R61 3 CG2R61 4 CG2R64 5 NG2R62 6 NG2R62 7 HGR61 8 HGR62 9 HGR62 10 HGR62
@<TRIPOS>MOLECULE
pyrimidine
 10 10 0 0 0
****
USER_CHARGES
INVALID_CHARGES
Pose:  33 Cluster:  33 Fr_nu:  62909 TotEn:   -10.61
@<TRIPOS>ATOM
      1 C1        -66.0622  -23.8155  -36.0801 C.ar   1 LIG      -0.13100
      2 C2        -65.2555  -22.7047  -35.9396 C.ar   1 LIG       0.28900
      3 C3        -66.7946  -24.1664  -34.9645 C.ar   1 LIG       0.28900
      4 C4        -65.9269  -22.4274  -33.7857 C.ar   1 LIG       0.50700
      5 N1        -65.1632  -21.9844  -34.8025 N.ar   1 LIG      -0.71900
      6 N2        -66.7510  -23.4925  -33.7966 N.ar   1 LIG      -0.71900
      7 H1        -66.1166  -24.3749  -37.0044 H      1 LIG       0.11500
      8 H2        -64.6425  -22.3529  -36.7624 H      1 LIG       0.11400
      9 H3        -67.4564  -25.0256  -34.9793 H      1 LIG       0.11400
     10 H4        -65.8717  -21.8681  -32.8597 H      1 LIG       0.14100
@<TRIPOS>BOND
      1       1       2 ar
      2       1       3 ar
      3       2       5 ar
      4       3       6 ar
      5       4       5 ar
      6       4       6 ar
      7       1       7 1
      8       2       8 1
      9       3       9 1
     10       4      10 1
@<TRIPOS>ALT_TYPE
CGenFF_4.0_ALT_TYPE_SET
CGenFF_4.0 1 CG2R61 2 CG2R61 3 CG2R61 4 CG2R64 5 NG2R62 6 NG2R62 7 HGR61 8 HGR62 9 HGR62 10 HGR62
@<TRIPOS>MOLECULE
pyrimidine
 10 10 0 0 0
****
USER_CHARGES
INVALID_CHARGES
Pose:  34 Cluster:  34 Fr_nu:  46588 TotEn:   -10.34
@<TRIPOS>ATOM
      1 C1        -75.4245  -22.4971  -46.5057 C.ar   1 LIG      -0.13100
      2 C2        -75.6495  -23.8482  -46.3376 C.ar   1 LIG       0.28900
      3 C3        -75.2602  -21.7701  -45.3445 C.ar   1 LIG       0.28900
      4 C4        -75.5351  -23.6371  -44.0772 C.ar   1 LIG       0.50700
      5 N1        -75.7112  -24.4536  -45.1334 N.ar   1 LIG      -0.71900
      6 N2        -75.3098  -22.3097  -44.1089 N.ar   1 LIG      -0.71900
      7 H1        -75.3800  -22.0378  -47.4841 H      1 LIG       0.11500
      8 H2        -75.7907  -24.5007  -47.1924 H      1 LIG       0.11400
      9 H3        -75.0794  -20.7012  -45.3764 H      1 LIG       0.11400
     10 H4        -75.5807  -24.0966  -43.0974 H      1 LIG       0.14100
@<TRIPOS>BOND
      1       1       2 ar
      2       1       3 ar
      3       2       5 ar
      4       3       6 ar
      5       4       5 ar
      6       4       6 ar
      7       1       7 1
      8       2       8 1
      9       3       9 1
     10       4      10 1
@<TRIPOS>ALT_TYPE
CGenFF_4.0_ALT_TYPE_SET
CGenFF_4.0 1 CG2R61 2 CG2R61 3 CG2R61 4 CG2R64 5 NG2R62 6 NG2R62 7 HGR61 8 HGR62 9 HGR62 10 HGR62
@<TRIPOS>MOLECULE
pyrimidine
 10 10 0 0 0
****
USER_CHARGES
INVALID_CHARGES
Pose:  35 Cluster:  35 Fr_nu: 3006562 TotEn:   -10.25
@<TRIPOS>ATOM
      1 C1        -79.3066  -22.2702  -33.8020 C.ar   1 LIG      -0.13100
      2 C2        -80.2140  -21.2402  -33.9444 C.ar   1 LIG       0.28900
      3 C3        -79.8315  -23.4739  -33.3780 C.ar   1 LIG       0.28900
      4 C4        -81.9228  -22.5877  -33.2879 C.ar   1 LIG       0.50700
      5 N1        -81.5341  -21.3644  -33.6952 N.ar   1 LIG      -0.71900
      6 N2        -81.1395  -23.6688  -33.1107 N.ar   1 LIG      -0.71900
      7 H1        -78.2526  -22.1423  -34.0089 H      1 LIG       0.11500
      8 H2        -79.8945  -20.2571  -34.2727 H      1 LIG       0.11400
      9 H3        -79.1955  -24.3410  -33.2366 H      1 LIG       0.11400
     10 H4        -82.9780  -22.7157  -33.0796 H      1 LIG       0.14100
@<TRIPOS>BOND
      1       1       2 ar
      2       1       3 ar
      3       2       5 ar
      4       3       6 ar
      5       4       5 ar
      6       4       6 ar
      7       1       7 1
      8       2       8 1
      9       3       9 1
     10       4      10 1
@<TRIPOS>ALT_TYPE
CGenFF_4.0_ALT_TYPE_SET
CGenFF_4.0 1 CG2R61 2 CG2R61 3 CG2R61 4 CG2R64 5 NG2R62 6 NG2R62 7 HGR61 8 HGR62 9 HGR62 10 HGR62
@<TRIPOS>MOLECULE
pyrimidine
 10 10 0 0 0
****
USER_CHARGES
INVALID_CHARGES
Pose:  36 Cluster:  36 Fr_nu: 108595 TotEn:   -10.09
@<TRIPOS>ATOM
      1 C1        -51.4351  -10.9985  -27.8118 C.ar   1 LIG      -0.13100
      2 C2        -50.7450  -11.6885  -28.7876 C.ar   1 LIG       0.28900
      3 C3        -51.1116  -11.3219  -26.5099 C.ar   1 LIG       0.28900
      4 C4        -49.5836  -12.8496  -27.2160 C.ar   1 LIG       0.50700
      5 N1        -49.8093  -12.6240  -28.5243 N.ar   1 LIG      -0.71900
      6 N2        -50.1875  -12.2460  -26.1745 N.ar   1 LIG      -0.71900
      7 H1        -52.1811  -10.2528  -28.0517 H      1 LIG       0.11500
      8 H2        -50.9315  -11.5024  -29.8397 H      1 LIG       0.11400
      9 H3        -51.6018  -10.8327  -25.6753 H      1 LIG       0.11400
     10 H4        -48.8374  -13.5969  -26.9755 H      1 LIG       0.14100
@<TRIPOS>BOND
      1       1       2 ar
      2       1       3 ar
      3       2       5 ar
      4       3       6 ar
      5       4       5 ar
      6       4       6 ar
      7       1       7 1
      8       2       8 1
      9       3       9 1
     10       4      10 1
@<TRIPOS>ALT_TYPE
CGenFF_4.0_ALT_TYPE_SET
CGenFF_4.0 1 CG2R61 2 CG2R61 3 CG2R61 4 CG2R64 5 NG2R62 6 NG2R62 7 HGR61 8 HGR62 9 HGR62 10 HGR62
@<TRIPOS>MOLECULE
pyrimidine
 10 10 0 0 0
****
USER_CHARGES
INVALID_CHARGES
Pose:  37 Cluster:  37 Fr_nu: 128661 TotEn:   -10.07
@<TRIPOS>ATOM
      1 C1        -78.7819  -22.1018  -33.2108 C.ar   1 LIG      -0.13100
      2 C2        -79.8012  -23.0231  -33.0813 C.ar   1 LIG       0.28900
      3 C3        -79.0570  -20.8361  -32.7350 C.ar   1 LIG       0.28900
      4 C4        -81.1462  -21.4725  -32.1047 C.ar   1 LIG       0.50700
      5 N1        -81.0005  -22.7415  -32.5311 N.ar   1 LIG      -0.71900
      6 N2        -80.2329  -20.4853  -32.1740 N.ar   1 LIG      -0.71900
      7 H1        -77.8294  -22.3552  -33.6565 H      1 LIG       0.11500
      8 H2        -79.6777  -24.0437  -33.4269 H      1 LIG       0.11400
      9 H3        -78.3175  -20.0450  -32.7940 H      1 LIG       0.11400
     10 H4        -82.1003  -21.2182  -31.6594 H      1 LIG       0.14100
@<TRIPOS>BOND
      1       1       2 ar
      2       1       3 ar
      3       2       5 ar
      4       3       6 ar
      5       4       5 ar
      6       4       6 ar
      7       1       7 1
      8       2       8 1
      9       3       9 1
     10       4      10 1
@<TRIPOS>ALT_TYPE
CGenFF_4.0_ALT_TYPE_SET
CGenFF_4.0 1 CG2R61 2 CG2R61 3 CG2R61 4 CG2R64 5 NG2R62 6 NG2R62 7 HGR61 8 HGR62 9 HGR62 10 HGR62
@<TRIPOS>MOLECULE
pyrimidine
 10 10 0 0 0
****
USER_CHARGES
INVALID_CHARGES
Pose:  38 Cluster:  38 Fr_nu: 143370 TotEn:   -10.03
@<TRIPOS>ATOM
      1 C1        -49.7315  -11.3007  -28.1964 C.ar   1 LIG      -0.13100
      2 C2        -49.5283  -11.7069  -26.8933 C.ar   1 LIG       0.28900
      3 C3        -50.9900  -10.8110  -28.4798 C.ar   1 LIG       0.28900
      4 C4        -51.6594  -11.1479  -26.3338 C.ar   1 LIG       0.50700
      5 N1        -50.4736  -11.6443  -25.9326 N.ar   1 LIG      -0.71900
      6 N2        -51.9816  -10.7201  -27.5695 N.ar   1 LIG      -0.71900
      7 H1        -48.9548  -11.3624  -28.9469 H      1 LIG       0.11500
      8 H2        -48.5709  -12.1061  -26.5764 H      1 LIG       0.11400
      9 H3        -51.2437  -10.4684  -29.4771 H      1 LIG       0.11400
     10 H4        -52.4375  -11.0871  -25.5828 H      1 LIG       0.14100
@<TRIPOS>BOND
      1       1       2 ar
      2       1       3 ar
      3       2       5 ar
      4       3       6 ar
      5       4       5 ar
      6       4       6 ar
      7       1       7 1
      8       2       8 1
      9       3       9 1
     10       4      10 1
@<TRIPOS>ALT_TYPE
CGenFF_4.0_ALT_TYPE_SET
CGenFF_4.0 1 CG2R61 2 CG2R61 3 CG2R61 4 CG2R64 5 NG2R62 6 NG2R62 7 HGR61 8 HGR62 9 HGR62 10 HGR62
@<TRIPOS>MOLECULE
pyrimidine
 10 10 0 0 0
****
USER_CHARGES
INVALID_CHARGES
Pose:  39 Cluster:  39 Fr_nu: 2689114 TotEn:    -9.74
@<TRIPOS>ATOM
      1 C1        -51.9947    3.2693  -33.0473 C.ar   1 LIG      -0.13100
      2 C2        -51.4674    4.4430  -32.5485 C.ar   1 LIG       0.28900
      3 C3        -51.1647    2.5492  -33.8820 C.ar   1 LIG       0.28900
      4 C4        -49.5153    4.0976  -33.6608 C.ar   1 LIG       0.50700
      5 N1        -50.2268    4.8889  -32.8356 N.ar   1 LIG      -0.71900
      6 N2        -49.9146    2.9352  -34.2114 N.ar   1 LIG      -0.71900
      7 H1        -52.9936    2.9356  -32.8003 H      1 LIG       0.11500
      8 H2        -52.0456    5.0762  -31.8844 H      1 LIG       0.11400
      9 H3        -51.4921    1.6139  -34.3229 H      1 LIG       0.11400
     10 H4        -48.5155    4.4321  -33.9092 H      1 LIG       0.14100
@<TRIPOS>BOND
      1       1       2 ar
      2       1       3 ar
      3       2       5 ar
      4       3       6 ar
      5       4       5 ar
      6       4       6 ar
      7       1       7 1
      8       2       8 1
      9       3       9 1
     10       4      10 1
@<TRIPOS>ALT_TYPE
CGenFF_4.0_ALT_TYPE_SET
CGenFF_4.0 1 CG2R61 2 CG2R61 3 CG2R61 4 CG2R64 5 NG2R62 6 NG2R62 7 HGR61 8 HGR62 9 HGR62 10 HGR62
@<TRIPOS>MOLECULE
pyrimidine
 10 10 0 0 0
****
USER_CHARGES
INVALID_CHARGES
Pose:  40 Cluster:  40 Fr_nu:    726 TotEn:    -9.47
@<TRIPOS>ATOM
      1 C1        -78.0884  -11.5084  -51.8549 C.ar   1 LIG      -0.13100
      2 C2        -76.7399  -11.2405  -51.7362 C.ar   1 LIG       0.28900
      3 C3        -78.4371  -12.3811  -52.8653 C.ar   1 LIG       0.28900
      4 C4        -76.2621  -12.6135  -53.4836 C.ar   1 LIG       0.50700
      5 N1        -75.7957  -11.7776  -52.5364 N.ar   1 LIG      -0.71900
      6 N2        -77.5467  -12.9542  -53.7014 N.ar   1 LIG      -0.71900
      7 H1        -78.8243  -11.0631  -51.1988 H      1 LIG       0.11500
      8 H2        -76.3705  -10.5661  -50.9712 H      1 LIG       0.11400
      9 H3        -79.4735  -12.6513  -53.0361 H      1 LIG       0.11400
     10 H4        -75.5256  -13.0586  -54.1414 H      1 LIG       0.14100
@<TRIPOS>BOND
      1       1       2 ar
      2       1       3 ar
      3       2       5 ar
      4       3       6 ar
      5       4       5 ar
      6       4       6 ar
      7       1       7 1
      8       2       8 1
      9       3       9 1
     10       4      10 1
@<TRIPOS>ALT_TYPE
CGenFF_4.0_ALT_TYPE_SET
CGenFF_4.0 1 CG2R61 2 CG2R61 3 CG2R61 4 CG2R64 5 NG2R62 6 NG2R62 7 HGR61 8 HGR62 9 HGR62 10 HGR62
@<TRIPOS>MOLECULE
pyrimidine
 10 10 0 0 0
****
USER_CHARGES
INVALID_CHARGES
Pose:  41 Cluster:  41 Fr_nu: 421885 TotEn:    -9.35
@<TRIPOS>ATOM
      1 C1        -44.8530  -13.1093  -34.6492 C.ar   1 LIG      -0.13100
      2 C2        -46.0054  -12.3711  -34.4719 C.ar   1 LIG       0.28900
      3 C3        -43.8693  -12.5079  -35.4073 C.ar   1 LIG       0.28900
      4 C4        -45.1609  -10.6620  -35.7100 C.ar   1 LIG       0.50700
      5 N1        -46.1937  -11.1397  -34.9900 N.ar   1 LIG      -0.71900
      6 N2        -43.9901  -11.2808  -35.9551 N.ar   1 LIG      -0.71900
      7 H1        -44.7289  -14.0954  -34.2219 H      1 LIG       0.11500
      8 H2        -46.8339  -12.7615  -33.8910 H      1 LIG       0.11400
      9 H3        -42.9286  -13.0115  -35.6016 H      1 LIG       0.11400
     10 H4        -45.2853   -9.6752  -36.1389 H      1 LIG       0.14100
@<TRIPOS>BOND
      1       1       2 ar
      2       1       3 ar
      3       2       5 ar
      4       3       6 ar
      5       4       5 ar
      6       4       6 ar
      7       1       7 1
      8       2       8 1
      9       3       9 1
     10       4      10 1
@<TRIPOS>ALT_TYPE
CGenFF_4.0_ALT_TYPE_SET
CGenFF_4.0 1 CG2R61 2 CG2R61 3 CG2R61 4 CG2R64 5 NG2R62 6 NG2R62 7 HGR61 8 HGR62 9 HGR62 10 HGR62
@<TRIPOS>MOLECULE
pyrimidine
 10 10 0 0 0
****
USER_CHARGES
INVALID_CHARGES
Pose:  42 Cluster:  42 Fr_nu: 3000438 TotEn:    -9.27
@<TRIPOS>ATOM
      1 C1        -73.4927   -2.7092  -30.5567 C.ar   1 LIG      -0.13100
      2 C2        -74.5390   -3.6045  -30.4660 C.ar   1 LIG       0.28900
      3 C3        -73.7763   -1.5227  -31.2015 C.ar   1 LIG       0.28900
      4 C4        -75.9220   -2.1768  -31.5688 C.ar   1 LIG       0.50700
      5 N1        -75.7713   -3.3699  -30.9628 N.ar   1 LIG      -0.71900
      6 N2        -74.9843   -1.2223  -31.7217 N.ar   1 LIG      -0.71900
      7 H1        -72.5139   -2.9238  -30.1491 H      1 LIG       0.11500
      8 H2        -74.4112   -4.5640  -29.9768 H      1 LIG       0.11400
      9 H3        -73.0167   -0.7579  -31.3219 H      1 LIG       0.11400
     10 H4        -76.9016   -1.9623  -31.9780 H      1 LIG       0.14100
@<TRIPOS>BOND
      1       1       2 ar
      2       1       3 ar
      3       2       5 ar
      4       3       6 ar
      5       4       5 ar
      6       4       6 ar
      7       1       7 1
      8       2       8 1
      9       3       9 1
     10       4      10 1
@<TRIPOS>ALT_TYPE
CGenFF_4.0_ALT_TYPE_SET
CGenFF_4.0 1 CG2R61 2 CG2R61 3 CG2R61 4 CG2R64 5 NG2R62 6 NG2R62 7 HGR61 8 HGR62 9 HGR62 10 HGR62
@<TRIPOS>MOLECULE
pyrimidine
 10 10 0 0 0
****
USER_CHARGES
INVALID_CHARGES
Pose:  43 Cluster:  43 Fr_nu:   1657 TotEn:    -9.20
@<TRIPOS>ATOM
      1 C1        -79.1280  -12.4061  -53.8418 C.ar   1 LIG      -0.13100
      2 C2        -78.6294  -11.4798  -52.9486 C.ar   1 LIG       0.28900
      3 C3        -78.2650  -13.4251  -54.1892 C.ar   1 LIG       0.28900
      4 C4        -76.6407  -12.5758  -52.8449 C.ar   1 LIG       0.50700
      5 N1        -77.3858  -11.5343  -52.4283 N.ar   1 LIG      -0.71900
      6 N2        -77.0098  -13.5412  -53.7083 N.ar   1 LIG      -0.71900
      7 H1        -80.1301  -12.3377  -54.2435 H      1 LIG       0.11500
      8 H2        -79.2345  -10.6430  -52.6170 H      1 LIG       0.11400
      9 H3        -78.5679  -14.1996  -54.8856 H      1 LIG       0.11400
     10 H4        -75.6369  -12.6439  -52.4436 H      1 LIG       0.14100
@<TRIPOS>BOND
      1       1       2 ar
      2       1       3 ar
      3       2       5 ar
      4       3       6 ar
      5       4       5 ar
      6       4       6 ar
      7       1       7 1
      8       2       8 1
      9       3       9 1
     10       4      10 1
@<TRIPOS>ALT_TYPE
CGenFF_4.0_ALT_TYPE_SET
CGenFF_4.0 1 CG2R61 2 CG2R61 3 CG2R61 4 CG2R64 5 NG2R62 6 NG2R62 7 HGR61 8 HGR62 9 HGR62 10 HGR62
@<TRIPOS>MOLECULE
pyrimidine
 10 10 0 0 0
****
USER_CHARGES
INVALID_CHARGES
Pose:  44 Cluster:  44 Fr_nu:    508 TotEn:    -9.10
@<TRIPOS>ATOM
      1 C1        -76.1927  -12.6888  -53.4504 C.ar   1 LIG      -0.13100
      2 C2        -75.8096  -11.8741  -52.4044 C.ar   1 LIG       0.28900
      3 C3        -77.5468  -12.9346  -53.5507 C.ar   1 LIG       0.28900
      4 C4        -77.9666  -11.6496  -51.7232 C.ar   1 LIG       0.50700
      5 N1        -76.6732  -11.3354  -51.5188 N.ar   1 LIG      -0.71900
      6 N2        -78.4654  -12.4296  -52.7012 N.ar   1 LIG      -0.71900
      7 H1        -75.4781  -13.1076  -54.1462 H      1 LIG       0.11500
      8 H2        -74.7661  -11.6249  -52.2450 H      1 LIG       0.11400
      9 H3        -77.9425  -13.5640  -54.3403 H      1 LIG       0.11400
     10 H4        -78.6822  -11.2313  -51.0260 H      1 LIG       0.14100
@<TRIPOS>BOND
      1       1       2 ar
      2       1       3 ar
      3       2       5 ar
      4       3       6 ar
      5       4       5 ar
      6       4       6 ar
      7       1       7 1
      8       2       8 1
      9       3       9 1
     10       4      10 1
@<TRIPOS>ALT_TYPE
CGenFF_4.0_ALT_TYPE_SET
CGenFF_4.0 1 CG2R61 2 CG2R61 3 CG2R61 4 CG2R64 5 NG2R62 6 NG2R62 7 HGR61 8 HGR62 9 HGR62 10 HGR62
@<TRIPOS>MOLECULE
pyrimidine
 10 10 0 0 0
****
USER_CHARGES
INVALID_CHARGES
Pose:  45 Cluster:  45 Fr_nu: 1295902 TotEn:    -8.74
@<TRIPOS>ATOM
      1 C1        -67.4837   -0.1667  -28.2764 C.ar   1 LIG      -0.13100
      2 C2        -68.6626   -0.0442  -28.9833 C.ar   1 LIG       0.28900
      3 C3        -67.1418   -1.4504  -27.9035 C.ar   1 LIG       0.28900
      4 C4        -69.0123   -2.2882  -28.8866 C.ar   1 LIG       0.50700
      5 N1        -69.4544   -1.0876  -29.3069 N.ar   1 LIG      -0.71900
      6 N2        -67.8855   -2.5384  -28.1927 N.ar   1 LIG      -0.71900
      7 H1        -66.8679    0.6880  -28.0305 H      1 LIG       0.11500
      8 H2        -69.0134    0.9257  -29.3189 H      1 LIG       0.11400
      9 H3        -66.2332   -1.6456  -27.3443 H      1 LIG       0.11400
     10 H4        -69.6293   -3.1440  -29.1318 H      1 LIG       0.14100
@<TRIPOS>BOND
      1       1       2 ar
      2       1       3 ar
      3       2       5 ar
      4       3       6 ar
      5       4       5 ar
      6       4       6 ar
      7       1       7 1
      8       2       8 1
      9       3       9 1
     10       4      10 1
@<TRIPOS>ALT_TYPE
CGenFF_4.0_ALT_TYPE_SET
CGenFF_4.0 1 CG2R61 2 CG2R61 3 CG2R61 4 CG2R64 5 NG2R62 6 NG2R62 7 HGR61 8 HGR62 9 HGR62 10 HGR62
@<TRIPOS>MOLECULE
pyrimidine
 10 10 0 0 0
****
USER_CHARGES
INVALID_CHARGES
Pose:  46 Cluster:  46 Fr_nu:   1484 TotEn:    -8.72
@<TRIPOS>ATOM
      1 C1        -78.7825  -12.9176  -53.4976 C.ar   1 LIG      -0.13100
      2 C2        -79.2285  -12.1469  -52.4433 C.ar   1 LIG       0.28900
      3 C3        -77.4134  -13.0577  -53.5975 C.ar   1 LIG       0.28900
      4 C4        -77.0961  -11.7660  -51.7542 C.ar   1 LIG       0.50700
      5 N1        -78.4100  -11.5541  -51.5494 N.ar   1 LIG      -0.71900
      6 N2        -76.5375  -12.4936  -52.7403 N.ar   1 LIG      -0.71900
      7 H1        -79.4619  -13.3815  -54.2001 H      1 LIG       0.11500
      8 H2        -80.2882  -11.9798  -52.2837 H      1 LIG       0.11400
      9 H3        -76.9694  -13.6447  -54.3942 H      1 LIG       0.11400
     10 H4        -76.4156  -11.3008  -51.0516 H      1 LIG       0.14100
@<TRIPOS>BOND
      1       1       2 ar
      2       1       3 ar
      3       2       5 ar
      4       3       6 ar
      5       4       5 ar
      6       4       6 ar
      7       1       7 1
      8       2       8 1
      9       3       9 1
     10       4      10 1
@<TRIPOS>ALT_TYPE
CGenFF_4.0_ALT_TYPE_SET
CGenFF_4.0 1 CG2R61 2 CG2R61 3 CG2R61 4 CG2R64 5 NG2R62 6 NG2R62 7 HGR61 8 HGR62 9 HGR62 10 HGR62
@<TRIPOS>MOLECULE
pyrimidine
 10 10 0 0 0
****
USER_CHARGES
INVALID_CHARGES
Pose:  47 Cluster:  47 Fr_nu: 2506079 TotEn:    -8.68
@<TRIPOS>ATOM
      1 C1        -56.2370  -21.9361  -23.5377 C.ar   1 LIG      -0.13100
      2 C2        -55.0666  -21.7545  -22.8294 C.ar   1 LIG       0.28900
      3 C3        -56.2414  -21.4334  -24.8227 C.ar   1 LIG       0.28900
      4 C4        -54.1070  -20.6865  -24.5917 C.ar   1 LIG       0.50700
      5 N1        -53.9782  -21.1319  -23.3274 N.ar   1 LIG      -0.71900
      6 N2        -55.1902  -20.8006  -25.3837 N.ar   1 LIG      -0.71900
      7 H1        -57.0953  -22.4394  -23.1130 H      1 LIG       0.11500
      8 H2        -54.9691  -22.1155  -21.8113 H      1 LIG       0.11400
      9 H3        -57.1170  -21.5280  -25.4557 H      1 LIG       0.11400
     10 H4        -53.2482  -20.1815  -25.0167 H      1 LIG       0.14100
@<TRIPOS>BOND
      1       1       2 ar
      2       1       3 ar
      3       2       5 ar
      4       3       6 ar
      5       4       5 ar
      6       4       6 ar
      7       1       7 1
      8       2       8 1
      9       3       9 1
     10       4      10 1
@<TRIPOS>ALT_TYPE
CGenFF_4.0_ALT_TYPE_SET
CGenFF_4.0 1 CG2R61 2 CG2R61 3 CG2R61 4 CG2R64 5 NG2R62 6 NG2R62 7 HGR61 8 HGR62 9 HGR62 10 HGR62
@<TRIPOS>MOLECULE
pyrimidine
 10 10 0 0 0
****
USER_CHARGES
INVALID_CHARGES
Pose:  48 Cluster:  48 Fr_nu: 124292 TotEn:    -8.65
@<TRIPOS>ATOM
      1 C1        -44.8886  -11.8192  -33.8773 C.ar   1 LIG      -0.13100
      2 C2        -45.7947  -10.8706  -34.3056 C.ar   1 LIG       0.28900
      3 C3        -44.2769  -12.5531  -34.8729 C.ar   1 LIG       0.28900
      4 C4        -45.4260  -11.4268  -36.4785 C.ar   1 LIG       0.50700
      5 N1        -46.0885  -10.6469  -35.6033 N.ar   1 LIG      -0.71900
      6 N2        -44.5229  -12.3828  -36.1885 N.ar   1 LIG      -0.71900
      7 H1        -44.6721  -11.9775  -32.8292 H      1 LIG       0.11500
      8 H2        -46.3253  -10.2455  -33.5956 H      1 LIG       0.11400
      9 H3        -43.5506  -13.3221  -34.6330 H      1 LIG       0.11400
     10 H4        -45.6434  -11.2693  -37.5279 H      1 LIG       0.14100
@<TRIPOS>BOND
      1       1       2 ar
      2       1       3 ar
      3       2       5 ar
      4       3       6 ar
      5       4       5 ar
      6       4       6 ar
      7       1       7 1
      8       2       8 1
      9       3       9 1
     10       4      10 1
@<TRIPOS>ALT_TYPE
CGenFF_4.0_ALT_TYPE_SET
CGenFF_4.0 1 CG2R61 2 CG2R61 3 CG2R61 4 CG2R64 5 NG2R62 6 NG2R62 7 HGR61 8 HGR62 9 HGR62 10 HGR62
@<TRIPOS>MOLECULE
pyrimidine
 10 10 0 0 0
****
USER_CHARGES
INVALID_CHARGES
Pose:  49 Cluster:  49 Fr_nu: 307561 TotEn:    -8.52
@<TRIPOS>ATOM
      1 C1        -45.2348  -12.1314  -45.2027 C.ar   1 LIG      -0.13100
      2 C2        -46.2816  -11.3407  -44.7743 C.ar   1 LIG       0.28900
      3 C3        -45.5805  -13.3923  -45.6436 C.ar   1 LIG       0.28900
      4 C4        -47.7785  -12.9907  -45.2259 C.ar   1 LIG       0.50700
      5 N1        -47.5704  -11.7400  -44.7723 N.ar   1 LIG      -0.71900
      6 N2        -46.8471  -13.8566  -45.6690 N.ar   1 LIG      -0.71900
      7 H1        -44.2099  -11.7853  -45.1933 H      1 LIG       0.11500
      8 H2        -46.1074  -10.3342  -44.4098 H      1 LIG       0.11400
      9 H3        -44.8258  -14.0855  -45.9989 H      1 LIG       0.11400
     10 H4        -48.8045  -13.3378  -45.2344 H      1 LIG       0.14100
@<TRIPOS>BOND
      1       1       2 ar
      2       1       3 ar
      3       2       5 ar
      4       3       6 ar
      5       4       5 ar
      6       4       6 ar
      7       1       7 1
      8       2       8 1
      9       3       9 1
     10       4      10 1
@<TRIPOS>ALT_TYPE
CGenFF_4.0_ALT_TYPE_SET
CGenFF_4.0 1 CG2R61 2 CG2R61 3 CG2R61 4 CG2R64 5 NG2R62 6 NG2R62 7 HGR61 8 HGR62 9 HGR62 10 HGR62
@<TRIPOS>MOLECULE
pyrimidine
 10 10 0 0 0
****
USER_CHARGES
INVALID_CHARGES
Pose:  50 Cluster:  50 Fr_nu: 566202 TotEn:    -7.59
@<TRIPOS>ATOM
      1 C1        -51.6123  -10.6687  -28.2519 C.ar   1 LIG      -0.13100
      2 C2        -50.3186  -10.4807  -28.6942 C.ar   1 LIG       0.28900
      3 C3        -51.7851  -10.6422  -26.8832 C.ar   1 LIG       0.28900
      4 C4        -49.5651  -10.2765  -26.5594 C.ar   1 LIG       0.50700
      5 N1        -49.2672  -10.2811  -27.8726 N.ar   1 LIG      -0.71900
      6 N2        -50.7801  -10.4479  -26.0043 N.ar   1 LIG      -0.71900
      7 H1        -52.4370  -10.8269  -28.9338 H      1 LIG       0.11500
      8 H2        -50.0851  -10.4856  -29.7534 H      1 LIG       0.11400
      9 H3        -52.7661  -10.7813  -26.4420 H      1 LIG       0.11400
     10 H4        -48.7392  -10.1193  -25.8764 H      1 LIG       0.14100
@<TRIPOS>BOND
      1       1       2 ar
      2       1       3 ar
      3       2       5 ar
      4       3       6 ar
      5       4       5 ar
      6       4       6 ar
      7       1       7 1
      8       2       8 1
      9       3       9 1
     10       4      10 1
@<TRIPOS>ALT_TYPE
CGenFF_4.0_ALT_TYPE_SET
CGenFF_4.0 1 CG2R61 2 CG2R61 3 CG2R61 4 CG2R64 5 NG2R62 6 NG2R62 7 HGR61 8 HGR62 9 HGR62 10 HGR62
@<TRIPOS>MOLECULE
pyrimidine
 10 10 0 0 0
****
USER_CHARGES
INVALID_CHARGES
Pose:  51 Cluster:  51 Fr_nu: 1783372 TotEn:    -5.32
@<TRIPOS>ATOM
      1 C1        -49.8039    2.4098  -33.0577 C.ar   1 LIG      -0.13100
      2 C2        -49.7830    3.7865  -32.9652 C.ar   1 LIG       0.28900
      3 C3        -50.8511    1.8758  -33.7803 C.ar   1 LIG       0.28900
      4 C4        -51.6787    3.9490  -34.2090 C.ar   1 LIG       0.50700
      5 N1        -50.7078    4.5898  -33.5306 N.ar   1 LIG      -0.71900
      6 N2        -51.8098    2.6186  -34.3714 N.ar   1 LIG      -0.71900
      7 H1        -49.0487    1.7896  -32.5938 H      1 LIG       0.11500
      8 H2        -48.9984    4.2968  -32.4171 H      1 LIG       0.11400
      9 H3        -50.9517    0.8033  -33.9073 H      1 LIG       0.11400
     10 H4        -52.4356    4.5697  -34.6727 H      1 LIG       0.14100
@<TRIPOS>BOND
      1       1       2 ar
      2       1       3 ar
      3       2       5 ar
      4       3       6 ar
      5       4       5 ar
      6       4       6 ar
      7       1       7 1
      8       2       8 1
      9       3       9 1
     10       4      10 1
@<TRIPOS>ALT_TYPE
CGenFF_4.0_ALT_TYPE_SET
CGenFF_4.0 1 CG2R61 2 CG2R61 3 CG2R61 4 CG2R64 5 NG2R62 6 NG2R62 7 HGR61 8 HGR62 9 HGR62 10 HGR62
@<TRIPOS>MOLECULE
pyrimidine
 10 10 0 0 0
****
USER_CHARGES
INVALID_CHARGES
Pose:  52 Cluster:  52 Fr_nu: 2507543 TotEn:    -4.76
@<TRIPOS>ATOM
      1 C1        -79.1525    3.0188  -34.5361 C.ar   1 LIG      -0.13100
      2 C2        -78.2224    4.0136  -34.7593 C.ar   1 LIG       0.28900
      3 C3        -80.0406    2.7897  -35.5670 C.ar   1 LIG       0.28900
      4 C4        -79.0758    4.4170  -36.8271 C.ar   1 LIG       0.50700
      5 N1        -78.1551    4.7352  -35.8973 N.ar   1 LIG      -0.71900
      6 N2        -80.0310    3.4726  -36.7305 N.ar   1 LIG      -0.71900
      7 H1        -79.1835    2.4556  -33.6130 H      1 LIG       0.11500
      8 H2        -77.4834    4.2653  -34.0063 H      1 LIG       0.11400
      9 H3        -80.8081    2.0279  -35.4831 H      1 LIG       0.11400
     10 H4        -79.0456    4.9816  -37.7510 H      1 LIG       0.14100
@<TRIPOS>BOND
      1       1       2 ar
      2       1       3 ar
      3       2       5 ar
      4       3       6 ar
      5       4       5 ar
      6       4       6 ar
      7       1       7 1
      8       2       8 1
      9       3       9 1
     10       4      10 1
@<TRIPOS>ALT_TYPE
CGenFF_4.0_ALT_TYPE_SET
CGenFF_4.0 1 CG2R61 2 CG2R61 3 CG2R61 4 CG2R64 5 NG2R62 6 NG2R62 7 HGR61 8 HGR62 9 HGR62 10 HGR62
@<TRIPOS>MOLECULE
pyrimidine
 10 10 0 0 0
****
USER_CHARGES
INVALID_CHARGES
Pose:  53 Cluster:  53 Fr_nu: 3762433 TotEn:    -2.44
@<TRIPOS>ATOM
      1 C1        -54.8595  -21.0885  -24.8724 C.ar   1 LIG      -0.13100
      2 C2        -55.7548  -22.1060  -24.6123 C.ar   1 LIG       0.28900
      3 C3        -54.0111  -20.7599  -23.8349 C.ar   1 LIG       0.28900
      4 C4        -54.9447  -22.3471  -22.5021 C.ar   1 LIG       0.50700
      5 N1        -55.8250  -22.7595  -23.4340 N.ar   1 LIG      -0.71900
      6 N2        -54.0263  -21.3706  -22.6320 N.ar   1 LIG      -0.71900
      7 H1        -54.8253  -20.5813  -25.8273 H      1 LIG       0.11500
      8 H2        -56.4615  -22.4335  -25.3670 H      1 LIG       0.11400
      9 H3        -53.2738  -19.9722  -23.9454 H      1 LIG       0.11400
     10 H4        -54.9795  -22.8540  -21.5456 H      1 LIG       0.14100
@<TRIPOS>BOND
      1       1       2 ar
      2       1       3 ar
      3       2       5 ar
      4       3       6 ar
      5       4       5 ar
      6       4       6 ar
      7       1       7 1
      8       2       8 1
      9       3       9 1
     10       4      10 1
@<TRIPOS>ALT_TYPE
CGenFF_4.0_ALT_TYPE_SET
CGenFF_4.0 1 CG2R61 2 CG2R61 3 CG2R61 4 CG2R64 5 NG2R62 6 NG2R62 7 HGR61 8 HGR62 9 HGR62 10 HGR62
@<TRIPOS>MOLECULE
naphtalene
 18 19 0 0 0
****
USER_CHARGES
INVALID_CHARGES
Pose:   1 Cluster:   1 Fr_nu:  13794 TotEn:   -14.09
@<TRIPOS>ATOM
      1 C1        -47.2441   -9.3194  -24.6949 C.ar   1 LIG      -0.11500
      2 C2        -46.6453   -9.3273  -25.9512 C.ar   1 LIG      -0.11500
      3 C3        -51.4059  -10.8864  -26.6689 C.ar   1 LIG      -0.11500
      4 C4        -50.8070  -10.8942  -27.9252 C.ar   1 LIG      -0.11500
      5 C5        -48.5777   -9.7045  -24.5543 C.ar   1 LIG      -0.11700
      6 C6        -47.3777   -9.7201  -27.0717 C.ar   1 LIG      -0.11700
      7 C7        -50.6734  -10.4936  -25.5483 C.ar   1 LIG      -0.11700
      8 C8        -49.4734  -10.5091  -28.0659 C.ar   1 LIG      -0.11700
      9 C9        -49.3301  -10.1029  -25.6714 C.ar   1 LIG       0.00400
     10 C10       -48.7211  -10.1107  -26.9488 C.ar   1 LIG       0.00400
     11 H1        -46.6736   -9.0130  -23.8230 H      1 LIG       0.11500
     12 H2        -45.6070   -9.0276  -26.0595 H      1 LIG       0.11500
     13 H3        -52.4444  -11.1862  -26.5599 H      1 LIG       0.11500
     14 H4        -51.3784  -11.1994  -28.7969 H      1 LIG       0.11500
     15 H5        -49.0253   -9.6902  -23.5627 H      1 LIG       0.11500
     16 H6        -46.8892   -9.7191  -28.0439 H      1 LIG       0.11500
     17 H7        -51.1618  -10.4955  -24.5762 H      1 LIG       0.11500
     18 H8        -49.0258  -10.5225  -29.0575 H      1 LIG       0.11500
@<TRIPOS>BOND
      1       1       2 ar
      2       1       5 ar
      3       2       6 ar
      4       3       4 ar
      5       3       7 ar
      6       4       8 ar
      7       5       9 ar
      8       6      10 ar
      9       7       9 ar
     10       8      10 ar
     11       9      10 ar
     12       1      11 1
     13       2      12 1
     14       3      13 1
     15       4      14 1
     16       5      15 1
     17       6      16 1
     18       7      17 1
     19       8      18 1
@<TRIPOS>ALT_TYPE
CGenFF_4.0_ALT_TYPE_SET
CGenFF_4.0 1 CG2R61 2 CG2R61 3 CG2R61 4 CG2R61 5 CG2R61 6 CG2R61 7 CG2R61 8 CG2R61 9 CG2R61 10 CG2R61 11 HGR61 12 HGR61 13 HGR61 14 HGR61 15 HGR61 16 HGR61 17 HGR61 18 HGR61
@<TRIPOS>MOLECULE
naphtalene
 18 19 0 0 0
****
USER_CHARGES
INVALID_CHARGES
Pose:   2 Cluster:   2 Fr_nu:  23403 TotEn:   -13.75
@<TRIPOS>ATOM
      1 C1        -85.1517   -7.3332  -30.6796 C.ar   1 LIG      -0.11500
      2 C2        -84.6276   -6.9730  -29.4417 C.ar   1 LIG      -0.11500
      3 C3        -80.6606   -8.2392  -32.3172 C.ar   1 LIG      -0.11500
      4 C4        -80.1366   -7.8790  -31.0793 C.ar   1 LIG      -0.11500
      5 C5        -84.2999   -7.7389  -31.7075 C.ar   1 LIG      -0.11700
      6 C6        -83.2499   -7.0171  -29.2268 C.ar   1 LIG      -0.11700
      7 C7        -82.0384   -8.1952  -32.5321 C.ar   1 LIG      -0.11700
      8 C8        -80.9882   -7.4733  -30.0514 C.ar   1 LIG      -0.11700
      9 C9        -82.9105   -7.7892  -31.5089 C.ar   1 LIG       0.00400
     10 C10       -82.3776   -7.4229  -30.2500 C.ar   1 LIG       0.00400
     11 H1        -86.2243   -7.2981  -30.8466 H      1 LIG       0.11500
     12 H2        -85.2915   -6.6576  -28.6422 H      1 LIG       0.11500
     13 H3        -79.9970   -8.5550  -33.1174 H      1 LIG       0.11500
     14 H4        -79.0638   -7.9129  -30.9134 H      1 LIG       0.11500
     15 H5        -84.7317   -8.0155  -32.6671 H      1 LIG       0.11500
     16 H6        -82.8622   -6.7317  -28.2510 H      1 LIG       0.11500
     17 H7        -82.4259   -8.4814  -33.5076 H      1 LIG       0.11500
     18 H8        -80.5566   -7.1958  -29.0918 H      1 LIG       0.11500
@<TRIPOS>BOND
      1       1       2 ar
      2       1       5 ar
      3       2       6 ar
      4       3       4 ar
      5       3       7 ar
      6       4       8 ar
      7       5       9 ar
      8       6      10 ar
      9       7       9 ar
     10       8      10 ar
     11       9      10 ar
     12       1      11 1
     13       2      12 1
     14       3      13 1
     15       4      14 1
     16       5      15 1
     17       6      16 1
     18       7      17 1
     19       8      18 1
@<TRIPOS>ALT_TYPE
CGenFF_4.0_ALT_TYPE_SET
CGenFF_4.0 1 CG2R61 2 CG2R61 3 CG2R61 4 CG2R61 5 CG2R61 6 CG2R61 7 CG2R61 8 CG2R61 9 CG2R61 10 CG2R61 11 HGR61 12 HGR61 13 HGR61 14 HGR61 15 HGR61 16 HGR61 17 HGR61 18 HGR61
@<TRIPOS>MOLECULE
naphtalene
 18 19 0 0 0
****
USER_CHARGES
INVALID_CHARGES
Pose:   3 Cluster:   3 Fr_nu:  14268 TotEn:   -13.70
@<TRIPOS>ATOM
      1 C1        -79.5019  -15.3231  -55.7035 C.ar   1 LIG      -0.11500
      2 C2        -78.1378  -15.5647  -55.8357 C.ar   1 LIG      -0.11500
      3 C3        -78.5659  -11.8106  -52.4694 C.ar   1 LIG      -0.11500
      4 C4        -77.2017  -12.0523  -52.6018 C.ar   1 LIG      -0.11500
      5 C5        -79.9543  -14.3299  -54.8343 C.ar   1 LIG      -0.11700
      6 C6        -77.2207  -14.8142  -55.0996 C.ar   1 LIG      -0.11700
      7 C7        -79.4830  -12.5611  -53.2058 C.ar   1 LIG      -0.11700
      8 C8        -76.7492  -13.0455  -53.4709 C.ar   1 LIG      -0.11700
      9 C9        -79.0454  -13.5648  -54.0853 C.ar   1 LIG       0.00400
     10 C10       -77.6582  -13.8106  -54.2199 C.ar   1 LIG       0.00400
     11 H1        -80.2154  -15.9080  -56.2764 H      1 LIG       0.11500
     12 H2        -77.7866  -16.3380  -56.5129 H      1 LIG       0.11500
     13 H3        -78.9177  -11.0372  -51.7925 H      1 LIG       0.11500
     14 H4        -76.4888  -11.4680  -52.0275 H      1 LIG       0.11500
     15 H5        -81.0252  -14.1586  -54.7465 H      1 LIG       0.11500
     16 H6        -76.1590  -15.0199  -55.2191 H      1 LIG       0.11500
     17 H7        -80.5445  -12.3547  -53.0866 H      1 LIG       0.11500
     18 H8        -75.6784  -13.2175  -53.5583 H      1 LIG       0.11500
@<TRIPOS>BOND
      1       1       2 ar
      2       1       5 ar
      3       2       6 ar
      4       3       4 ar
      5       3       7 ar
      6       4       8 ar
      7       5       9 ar
      8       6      10 ar
      9       7       9 ar
     10       8      10 ar
     11       9      10 ar
     12       1      11 1
     13       2      12 1
     14       3      13 1
     15       4      14 1
     16       5      15 1
     17       6      16 1
     18       7      17 1
     19       8      18 1
@<TRIPOS>ALT_TYPE
CGenFF_4.0_ALT_TYPE_SET
CGenFF_4.0 1 CG2R61 2 CG2R61 3 CG2R61 4 CG2R61 5 CG2R61 6 CG2R61 7 CG2R61 8 CG2R61 9 CG2R61 10 CG2R61 11 HGR61 12 HGR61 13 HGR61 14 HGR61 15 HGR61 16 HGR61 17 HGR61 18 HGR61
@<TRIPOS>MOLECULE
naphtalene
 18 19 0 0 0
****
USER_CHARGES
INVALID_CHARGES
Pose:   4 Cluster:   4 Fr_nu:  58578 TotEn:   -13.56
@<TRIPOS>ATOM
      1 C1        -50.3396  -10.3884  -26.2313 C.ar   1 LIG      -0.11500
      2 C2        -51.4249  -10.5934  -27.0779 C.ar   1 LIG      -0.11500
      3 C3        -47.2944  -11.2457  -29.9279 C.ar   1 LIG      -0.11500
      4 C4        -48.3798  -11.4507  -30.7744 C.ar   1 LIG      -0.11500
      5 C5        -49.0389  -10.4983  -26.7239 C.ar   1 LIG      -0.11700
      6 C6        -51.2139  -10.9091  -28.4203 C.ar   1 LIG      -0.11700
      7 C7        -47.5054  -10.9299  -28.5854 C.ar   1 LIG      -0.11700
      8 C8        -49.6805  -11.3409  -30.2819 C.ar   1 LIG      -0.11700
      9 C9        -48.8078  -10.8153  -28.0725 C.ar   1 LIG       0.00400
     10 C10       -49.9116  -11.0238  -28.9333 C.ar   1 LIG       0.00400
     11 H1        -50.5044  -10.1432  -25.1862 H      1 LIG       0.11500
     12 H2        -52.4371  -10.5074  -26.6935 H      1 LIG       0.11500
     13 H3        -46.2817  -11.3314  -30.3118 H      1 LIG       0.11500
     14 H4        -48.2143  -11.6973  -31.8191 H      1 LIG       0.11500
     15 H5        -48.2055  -10.3342  -26.0439 H      1 LIG       0.11500
     16 H6        -52.0771  -11.0646  -29.0642 H      1 LIG       0.11500
     17 H7        -46.6421  -10.7736  -27.9420 H      1 LIG       0.11500
     18 H8        -50.5140  -11.5057  -30.9616 H      1 LIG       0.11500
@<TRIPOS>BOND
      1       1       2 ar
      2       1       5 ar
      3       2       6 ar
      4       3       4 ar
      5       3       7 ar
      6       4       8 ar
      7       5       9 ar
      8       6      10 ar
      9       7       9 ar
     10       8      10 ar
     11       9      10 ar
     12       1      11 1
     13       2      12 1
     14       3      13 1
     15       4      14 1
     16       5      15 1
     17       6      16 1
     18       7      17 1
     19       8      18 1
@<TRIPOS>ALT_TYPE
CGenFF_4.0_ALT_TYPE_SET
CGenFF_4.0 1 CG2R61 2 CG2R61 3 CG2R61 4 CG2R61 5 CG2R61 6 CG2R61 7 CG2R61 8 CG2R61 9 CG2R61 10 CG2R61 11 HGR61 12 HGR61 13 HGR61 14 HGR61 15 HGR61 16 HGR61 17 HGR61 18 HGR61
@<TRIPOS>MOLECULE
naphtalene
 18 19 0 0 0
****
USER_CHARGES
INVALID_CHARGES
Pose:   5 Cluster:   5 Fr_nu: 324556 TotEn:   -12.92
@<TRIPOS>ATOM
      1 C1        -47.7030    6.4608  -32.0659 C.ar   1 LIG      -0.11500
      2 C2        -47.1241    5.2109  -31.8671 C.ar   1 LIG      -0.11500
      3 C3        -51.7085    4.3263  -33.8187 C.ar   1 LIG      -0.11500
      4 C4        -51.1295    3.0765  -33.6199 C.ar   1 LIG      -0.11500
      5 C5        -48.9879    6.5583  -32.6008 C.ar   1 LIG      -0.11700
      6 C6        -47.8276    4.0538  -32.2022 C.ar   1 LIG      -0.11700
      7 C7        -51.0049    5.4835  -33.4834 C.ar   1 LIG      -0.11700
      8 C8        -49.8446    2.9789  -33.0850 C.ar   1 LIG      -0.11700
      9 C9        -49.7107    5.4040  -32.9440 C.ar   1 LIG       0.00400
     10 C10       -49.1218    4.1331  -32.7418 C.ar   1 LIG       0.00400
     11 H1        -47.1546    7.3613  -31.8052 H      1 LIG       0.11500
     12 H2        -46.1239    5.1361  -31.4503 H      1 LIG       0.11500
     13 H3        -52.7090    4.4018  -34.2353 H      1 LIG       0.11500
     14 H4        -51.6778    2.1764  -33.8820 H      1 LIG       0.11500
     15 H5        -49.4205    7.5457  -32.7479 H      1 LIG       0.11500
     16 H6        -47.3557    3.0873  -32.0378 H      1 LIG       0.11500
     17 H7        -51.4773    6.4498  -33.6472 H      1 LIG       0.11500
     18 H8        -49.4115    1.9915  -32.9385 H      1 LIG       0.11500
@<TRIPOS>BOND
      1       1       2 ar
      2       1       5 ar
      3       2       6 ar
      4       3       4 ar
      5       3       7 ar
      6       4       8 ar
      7       5       9 ar
      8       6      10 ar
      9       7       9 ar
     10       8      10 ar
     11       9      10 ar
     12       1      11 1
     13       2      12 1
     14       3      13 1
     15       4      14 1
     16       5      15 1
     17       6      16 1
     18       7      17 1
     19       8      18 1
@<TRIPOS>ALT_TYPE
CGenFF_4.0_ALT_TYPE_SET
CGenFF_4.0 1 CG2R61 2 CG2R61 3 CG2R61 4 CG2R61 5 CG2R61 6 CG2R61 7 CG2R61 8 CG2R61 9 CG2R61 10 CG2R61 11 HGR61 12 HGR61 13 HGR61 14 HGR61 15 HGR61 16 HGR61 17 HGR61 18 HGR61
@<TRIPOS>MOLECULE
naphtalene
 18 19 0 0 0
****
USER_CHARGES
INVALID_CHARGES
Pose:   6 Cluster:   6 Fr_nu: 118228 TotEn:   -12.52
@<TRIPOS>ATOM
      1 C1        -44.4146  -11.4808  -35.9753 C.ar   1 LIG      -0.11500
      2 C2        -45.4647  -10.5880  -35.7825 C.ar   1 LIG      -0.11500
      3 C3        -45.5627  -13.7289  -31.8158 C.ar   1 LIG      -0.11500
      4 C4        -46.6127  -12.8361  -31.6232 C.ar   1 LIG      -0.11500
      5 C5        -44.1725  -12.4869  -35.0395 C.ar   1 LIG      -0.11700
      6 C6        -46.2768  -10.6979  -34.6535 C.ar   1 LIG      -0.11700
      7 C7        -44.7506  -13.6190  -32.9450 C.ar   1 LIG      -0.11700
      8 C8        -46.8549  -11.8299  -32.5588 C.ar   1 LIG      -0.11700
      9 C9        -44.9798  -12.6123  -33.8971 C.ar   1 LIG       0.00400
     10 C10       -46.0476  -11.7044  -33.7012 C.ar   1 LIG       0.00400
     11 H1        -43.7824  -11.3944  -36.8541 H      1 LIG       0.11500
     12 H2        -45.6525   -9.8053  -36.5117 H      1 LIG       0.11500
     13 H3        -45.3744  -14.5121  -31.0869 H      1 LIG       0.11500
     14 H4        -47.2437  -12.9220  -30.7434 H      1 LIG       0.11500
     15 H5        -43.3458  -13.1733  -35.2104 H      1 LIG       0.11500
     16 H6        -47.0923   -9.9895  -34.5234 H      1 LIG       0.11500
     17 H7        -43.9357  -14.3280  -33.0753 H      1 LIG       0.11500
     18 H8        -47.6811  -11.1428  -32.3877 H      1 LIG       0.11500
@<TRIPOS>BOND
      1       1       2 ar
      2       1       5 ar
      3       2       6 ar
      4       3       4 ar
      5       3       7 ar
      6       4       8 ar
      7       5       9 ar
      8       6      10 ar
      9       7       9 ar
     10       8      10 ar
     11       9      10 ar
     12       1      11 1
     13       2      12 1
     14       3      13 1
     15       4      14 1
     16       5      15 1
     17       6      16 1
     18       7      17 1
     19       8      18 1
@<TRIPOS>ALT_TYPE
CGenFF_4.0_ALT_TYPE_SET
CGenFF_4.0 1 CG2R61 2 CG2R61 3 CG2R61 4 CG2R61 5 CG2R61 6 CG2R61 7 CG2R61 8 CG2R61 9 CG2R61 10 CG2R61 11 HGR61 12 HGR61 13 HGR61 14 HGR61 15 HGR61 16 HGR61 17 HGR61 18 HGR61
@<TRIPOS>MOLECULE
naphtalene
 18 19 0 0 0
****
USER_CHARGES
INVALID_CHARGES
Pose:   7 Cluster:   7 Fr_nu:   4329 TotEn:   -12.20
@<TRIPOS>ATOM
      1 C1        -48.7217  -12.4983  -30.2081 C.ar   1 LIG      -0.11500
      2 C2        -49.9043  -13.0581  -29.7338 C.ar   1 LIG      -0.11500
      3 C3        -48.4172   -9.7502  -26.2047 C.ar   1 LIG      -0.11500
      4 C4        -49.5998  -10.3100  -25.7305 C.ar   1 LIG      -0.11500
      5 C5        -48.0525  -11.5352  -29.4524 C.ar   1 LIG      -0.11700
      6 C6        -50.4223  -12.6571  -28.5021 C.ar   1 LIG      -0.11700
      7 C7        -47.8992  -10.1513  -27.4364 C.ar   1 LIG      -0.11700
      8 C8        -50.2691  -11.2731  -26.4861 C.ar   1 LIG      -0.11700
      9 C9        -48.5595  -11.1195  -28.2104 C.ar   1 LIG       0.00400
     10 C10       -49.7621  -11.6888  -27.7282 C.ar   1 LIG       0.00400
     11 H1        -48.3192  -12.8105  -31.1673 H      1 LIG       0.11500
     12 H2        -50.4243  -13.8081  -30.3228 H      1 LIG       0.11500
     13 H3        -47.8965   -9.0001  -25.6160 H      1 LIG       0.11500
     14 H4        -50.0026   -9.9964  -24.7719 H      1 LIG       0.11500
     15 H5        -47.1299  -11.1108  -29.8430 H      1 LIG       0.11500
     16 H6        -51.3478  -13.1085  -28.1507 H      1 LIG       0.11500
     17 H7        -46.9733   -9.7004  -27.7872 H      1 LIG       0.11500
     18 H8        -51.1922  -11.6971  -26.0960 H      1 LIG       0.11500
@<TRIPOS>BOND
      1       1       2 ar
      2       1       5 ar
      3       2       6 ar
      4       3       4 ar
      5       3       7 ar
      6       4       8 ar
      7       5       9 ar
      8       6      10 ar
      9       7       9 ar
     10       8      10 ar
     11       9      10 ar
     12       1      11 1
     13       2      12 1
     14       3      13 1
     15       4      14 1
     16       5      15 1
     17       6      16 1
     18       7      17 1
     19       8      18 1
@<TRIPOS>ALT_TYPE
CGenFF_4.0_ALT_TYPE_SET
CGenFF_4.0 1 CG2R61 2 CG2R61 3 CG2R61 4 CG2R61 5 CG2R61 6 CG2R61 7 CG2R61 8 CG2R61 9 CG2R61 10 CG2R61 11 HGR61 12 HGR61 13 HGR61 14 HGR61 15 HGR61 16 HGR61 17 HGR61 18 HGR61
@<TRIPOS>MOLECULE
naphtalene
 18 19 0 0 0
****
USER_CHARGES
INVALID_CHARGES
Pose:   8 Cluster:   8 Fr_nu:  61374 TotEn:   -11.98
@<TRIPOS>ATOM
      1 C1        -68.3911   -3.3535  -27.1459 C.ar   1 LIG      -0.11500
      2 C2        -67.3655   -2.4354  -27.3510 C.ar   1 LIG      -0.11500
      3 C3        -71.3527   -0.6633  -29.9144 C.ar   1 LIG      -0.11500
      4 C4        -70.3270    0.2547  -30.1194 C.ar   1 LIG      -0.11500
      5 C5        -69.6410   -3.1465  -27.7301 C.ar   1 LIG      -0.11700
      6 C6        -67.5857   -1.3069  -28.1411 C.ar   1 LIG      -0.11700
      7 C7        -71.1324   -1.7919  -29.1243 C.ar   1 LIG      -0.11700
      8 C8        -69.0771    0.0479  -29.5351 C.ar   1 LIG      -0.11700
      9 C9        -69.8805   -2.0161  -28.5284 C.ar   1 LIG       0.00400
     10 C10       -68.8376   -1.0825  -28.7369 C.ar   1 LIG       0.00400
     11 H1        -68.2192   -4.2316  -26.5302 H      1 LIG       0.11500
     12 H2        -66.3927   -2.5976  -26.8959 H      1 LIG       0.11500
     13 H3        -72.3258   -0.5018  -30.3694 H      1 LIG       0.11500
     14 H4        -70.4999    1.1333  -30.7340 H      1 LIG       0.11500
     15 H5        -70.4282   -3.8772  -27.5558 H      1 LIG       0.11500
     16 H6        -66.7695   -0.6027  -28.2883 H      1 LIG       0.11500
     17 H7        -71.9485   -2.4964  -28.9779 H      1 LIG       0.11500
     18 H8        -68.2899    0.7789  -29.7087 H      1 LIG       0.11500
@<TRIPOS>BOND
      1       1       2 ar
      2       1       5 ar
      3       2       6 ar
      4       3       4 ar
      5       3       7 ar
      6       4       8 ar
      7       5       9 ar
      8       6      10 ar
      9       7       9 ar
     10       8      10 ar
     11       9      10 ar
     12       1      11 1
     13       2      12 1
     14       3      13 1
     15       4      14 1
     16       5      15 1
     17       6      16 1
     18       7      17 1
     19       8      18 1
@<TRIPOS>ALT_TYPE
CGenFF_4.0_ALT_TYPE_SET
CGenFF_4.0 1 CG2R61 2 CG2R61 3 CG2R61 4 CG2R61 5 CG2R61 6 CG2R61 7 CG2R61 8 CG2R61 9 CG2R61 10 CG2R61 11 HGR61 12 HGR61 13 HGR61 14 HGR61 15 HGR61 16 HGR61 17 HGR61 18 HGR61
@<TRIPOS>MOLECULE
naphtalene
 18 19 0 0 0
****
USER_CHARGES
INVALID_CHARGES
Pose:   9 Cluster:   9 Fr_nu: 222685 TotEn:   -11.95
@<TRIPOS>ATOM
      1 C1        -75.7914    1.6210  -32.5929 C.ar   1 LIG      -0.11500
      2 C2        -74.4268    1.8716  -32.4844 C.ar   1 LIG      -0.11500
      3 C3        -75.1219   -2.8263  -30.7364 C.ar   1 LIG      -0.11500
      4 C4        -73.7573   -2.5755  -30.6279 C.ar   1 LIG      -0.11500
      5 C5        -76.3102    0.3912  -32.1865 C.ar   1 LIG      -0.11700
      6 C6        -73.5757    0.8937  -31.9691 C.ar   1 LIG      -0.11700
      7 C7        -75.9731   -1.8482  -31.2516 C.ar   1 LIG      -0.11700
      8 C8        -73.2384   -1.3458  -31.0343 C.ar   1 LIG      -0.11700
      9 C9        -75.4682   -0.6048  -31.6656 C.ar   1 LIG       0.00400
     10 C10       -74.0805   -0.3498  -31.5553 C.ar   1 LIG       0.00400
     11 H1        -76.4535    2.3825  -32.9947 H      1 LIG       0.11500
     12 H2        -74.0240    2.8294  -32.8008 H      1 LIG       0.11500
     13 H3        -75.5255   -3.7840  -30.4199 H      1 LIG       0.11500
     14 H4        -73.0956   -3.3378  -30.2274 H      1 LIG       0.11500
     15 H5        -77.3801    0.2170  -32.2809 H      1 LIG       0.11500
     16 H6        -72.5124    1.1116  -31.8929 H      1 LIG       0.11500
     17 H7        -77.0364   -2.0660  -31.3270 H      1 LIG       0.11500
     18 H8        -72.1684   -1.1717  -30.9407 H      1 LIG       0.11500
@<TRIPOS>BOND
      1       1       2 ar
      2       1       5 ar
      3       2       6 ar
      4       3       4 ar
      5       3       7 ar
      6       4       8 ar
      7       5       9 ar
      8       6      10 ar
      9       7       9 ar
     10       8      10 ar
     11       9      10 ar
     12       1      11 1
     13       2      12 1
     14       3      13 1
     15       4      14 1
     16       5      15 1
     17       6      16 1
     18       7      17 1
     19       8      18 1
@<TRIPOS>ALT_TYPE
CGenFF_4.0_ALT_TYPE_SET
CGenFF_4.0 1 CG2R61 2 CG2R61 3 CG2R61 4 CG2R61 5 CG2R61 6 CG2R61 7 CG2R61 8 CG2R61 9 CG2R61 10 CG2R61 11 HGR61 12 HGR61 13 HGR61 14 HGR61 15 HGR61 16 HGR61 17 HGR61 18 HGR61
@<TRIPOS>MOLECULE
naphtalene
 18 19 0 0 0
****
USER_CHARGES
INVALID_CHARGES
Pose:  10 Cluster:  10 Fr_nu:  19691 TotEn:   -11.69
@<TRIPOS>ATOM
      1 C1        -66.7223  -25.7780  -32.7642 C.ar   1 LIG      -0.11500
      2 C2        -67.4990  -25.4553  -33.8730 C.ar   1 LIG      -0.11500
      3 C3        -63.9060  -21.9014  -33.6093 C.ar   1 LIG      -0.11500
      4 C4        -64.6828  -21.5789  -34.7181 C.ar   1 LIG      -0.11500
      5 C5        -65.6333  -24.9776  -32.4174 C.ar   1 LIG      -0.11700
      6 C6        -67.1899  -24.3313  -34.6393 C.ar   1 LIG      -0.11700
      7 C7        -64.2152  -23.0256  -32.8429 C.ar   1 LIG      -0.11700
      8 C8        -65.7717  -22.3792  -35.0650 C.ar   1 LIG      -0.11700
      9 C9        -65.3076  -23.8424  -33.1774 C.ar   1 LIG       0.00400
     10 C10       -66.0975  -23.5144  -34.3050 C.ar   1 LIG       0.00400
     11 H1        -66.9630  -26.6535  -32.1683 H      1 LIG       0.11500
     12 H2        -68.3466  -26.0789  -34.1419 H      1 LIG       0.11500
     13 H3        -63.0581  -21.2781  -33.3397 H      1 LIG       0.11500
     14 H4        -64.4407  -20.7041  -35.3144 H      1 LIG       0.11500
     15 H5        -65.0398  -25.2491  -31.5468 H      1 LIG       0.11500
     16 H6        -67.8111  -24.0977  -35.5015 H      1 LIG       0.11500
     17 H7        -63.5944  -23.2584  -31.9803 H      1 LIG       0.11500
     18 H8        -66.3649  -22.1083  -35.9360 H      1 LIG       0.11500
@<TRIPOS>BOND
      1       1       2 ar
      2       1       5 ar
      3       2       6 ar
      4       3       4 ar
      5       3       7 ar
      6       4       8 ar
      7       5       9 ar
      8       6      10 ar
      9       7       9 ar
     10       8      10 ar
     11       9      10 ar
     12       1      11 1
     13       2      12 1
     14       3      13 1
     15       4      14 1
     16       5      15 1
     17       6      16 1
     18       7      17 1
     19       8      18 1
@<TRIPOS>ALT_TYPE
CGenFF_4.0_ALT_TYPE_SET
CGenFF_4.0 1 CG2R61 2 CG2R61 3 CG2R61 4 CG2R61 5 CG2R61 6 CG2R61 7 CG2R61 8 CG2R61 9 CG2R61 10 CG2R61 11 HGR61 12 HGR61 13 HGR61 14 HGR61 15 HGR61 16 HGR61 17 HGR61 18 HGR61
@<TRIPOS>MOLECULE
naphtalene
 18 19 0 0 0
****
USER_CHARGES
INVALID_CHARGES
Pose:  11 Cluster:  11 Fr_nu: 197931 TotEn:   -11.32
@<TRIPOS>ATOM
      1 C1        -59.2916    2.2113  -43.1668 C.ar   1 LIG      -0.11500
      2 C2        -59.6029    1.4048  -42.0761 C.ar   1 LIG      -0.11500
      3 C3        -55.0216    3.3301  -41.1204 C.ar   1 LIG      -0.11500
      4 C4        -55.3330    2.5236  -40.0298 C.ar   1 LIG      -0.11500
      5 C5        -58.0754    2.8938  -43.2062 C.ar   1 LIG      -0.11700
      6 C6        -58.6994    1.2776  -41.0208 C.ar   1 LIG      -0.11700
      7 C7        -55.9252    3.4572  -42.1758 C.ar   1 LIG      -0.11700
      8 C8        -56.5492    1.8411  -39.9902 C.ar   1 LIG      -0.11700
      9 C9        -57.1540    2.7775  -42.1527 C.ar   1 LIG       0.00400
     10 C10       -57.4706    1.9574  -41.0437 C.ar   1 LIG       0.00400
     11 H1        -59.9957    2.3103  -43.9878 H      1 LIG       0.11500
     12 H2        -60.5499    0.8737  -42.0465 H      1 LIG       0.11500
     13 H3        -54.0745    3.8615  -41.1507 H      1 LIG       0.11500
     14 H4        -54.6292    2.4261  -39.2084 H      1 LIG       0.11500
     15 H5        -57.8533    3.5190  -44.0686 H      1 LIG       0.11500
     16 H6        -58.9633    0.6414  -40.1785 H      1 LIG       0.11500
     17 H7        -55.6607    4.0928  -43.0183 H      1 LIG       0.11500
     18 H8        -56.7718    1.2164  -39.1275 H      1 LIG       0.11500
@<TRIPOS>BOND
      1       1       2 ar
      2       1       5 ar
      3       2       6 ar
      4       3       4 ar
      5       3       7 ar
      6       4       8 ar
      7       5       9 ar
      8       6      10 ar
      9       7       9 ar
     10       8      10 ar
     11       9      10 ar
     12       1      11 1
     13       2      12 1
     14       3      13 1
     15       4      14 1
     16       5      15 1
     17       6      16 1
     18       7      17 1
     19       8      18 1
@<TRIPOS>ALT_TYPE
CGenFF_4.0_ALT_TYPE_SET
CGenFF_4.0 1 CG2R61 2 CG2R61 3 CG2R61 4 CG2R61 5 CG2R61 6 CG2R61 7 CG2R61 8 CG2R61 9 CG2R61 10 CG2R61 11 HGR61 12 HGR61 13 HGR61 14 HGR61 15 HGR61 16 HGR61 17 HGR61 18 HGR61
@<TRIPOS>MOLECULE
naphtalene
 18 19 0 0 0
****
USER_CHARGES
INVALID_CHARGES
Pose:  12 Cluster:  12 Fr_nu: 430628 TotEn:   -11.07
@<TRIPOS>ATOM
      1 C1        -73.1170    5.5208  -51.4466 C.ar   1 LIG      -0.11500
      2 C2        -73.4588    6.7269  -50.8423 C.ar   1 LIG      -0.11500
      3 C3        -70.5369    4.2809  -47.5123 C.ar   1 LIG      -0.11500
      4 C4        -70.8787    5.4871  -46.9081 C.ar   1 LIG      -0.11500
      5 C5        -72.3050    4.6076  -50.7734 C.ar   1 LIG      -0.11700
      6 C6        -72.9900    7.0246  -49.5625 C.ar   1 LIG      -0.11700
      7 C7        -71.0058    3.9832  -48.7922 C.ar   1 LIG      -0.11700
      8 C8        -71.6907    6.4004  -47.5813 C.ar   1 LIG      -0.11700
      9 C9        -71.8241    4.8907  -49.4846 C.ar   1 LIG       0.00400
     10 C10       -72.1716    6.1173  -48.8701 C.ar   1 LIG       0.00400
     11 H1        -73.4818    5.2898  -52.4432 H      1 LIG       0.11500
     12 H2        -74.0912    7.4370  -51.3672 H      1 LIG       0.11500
     13 H3        -69.9046    3.5701  -46.9878 H      1 LIG       0.11500
     14 H4        -70.5125    5.7182  -45.9121 H      1 LIG       0.11500
     15 H5        -72.0502    3.6711  -51.2653 H      1 LIG       0.11500
     16 H6        -73.2702    7.9732  -49.1092 H      1 LIG       0.11500
     17 H7        -70.7262    3.0342  -49.2450 H      1 LIG       0.11500
     18 H8        -71.9450    7.3373  -47.0899 H      1 LIG       0.11500
@<TRIPOS>BOND
      1       1       2 ar
      2       1       5 ar
      3       2       6 ar
      4       3       4 ar
      5       3       7 ar
      6       4       8 ar
      7       5       9 ar
      8       6      10 ar
      9       7       9 ar
     10       8      10 ar
     11       9      10 ar
     12       1      11 1
     13       2      12 1
     14       3      13 1
     15       4      14 1
     16       5      15 1
     17       6      16 1
     18       7      17 1
     19       8      18 1
@<TRIPOS>ALT_TYPE
CGenFF_4.0_ALT_TYPE_SET
CGenFF_4.0 1 CG2R61 2 CG2R61 3 CG2R61 4 CG2R61 5 CG2R61 6 CG2R61 7 CG2R61 8 CG2R61 9 CG2R61 10 CG2R61 11 HGR61 12 HGR61 13 HGR61 14 HGR61 15 HGR61 16 HGR61 17 HGR61 18 HGR61
@<TRIPOS>MOLECULE
naphtalene
 18 19 0 0 0
****
USER_CHARGES
INVALID_CHARGES
Pose:  13 Cluster:  13 Fr_nu: 136110 TotEn:   -11.06
@<TRIPOS>ATOM
      1 C1        -58.4437   -1.6656  -52.5660 C.ar   1 LIG      -0.11500
      2 C2        -57.6259   -2.7847  -52.4415 C.ar   1 LIG      -0.11500
      3 C3        -61.5388   -4.2325  -55.3053 C.ar   1 LIG      -0.11500
      4 C4        -60.7209   -5.3516  -55.1808 C.ar   1 LIG      -0.11500
      5 C5        -59.6225   -1.7411  -53.3085 C.ar   1 LIG      -0.11700
      6 C6        -57.9835   -3.9836  -53.0588 C.ar   1 LIG      -0.11700
      7 C7        -61.1811   -3.0336  -54.6879 C.ar   1 LIG      -0.11700
      8 C8        -59.5421   -5.2762  -54.4384 C.ar   1 LIG      -0.11700
      9 C9        -59.9982   -2.9397  -53.9367 C.ar   1 LIG       0.00400
     10 C10       -59.1664   -4.0776  -53.8101 C.ar   1 LIG       0.00400
     11 H1        -58.1645   -0.7324  -52.0856 H      1 LIG       0.11500
     12 H2        -56.7086   -2.7250  -51.8630 H      1 LIG       0.11500
     13 H3        -62.4566   -4.2916  -55.8837 H      1 LIG       0.11500
     14 H4        -60.9999   -6.2841  -55.6625 H      1 LIG       0.11500
     15 H5        -60.2463   -0.8535  -53.3927 H      1 LIG       0.11500
     16 H6        -57.3295   -4.8459  -52.9477 H      1 LIG       0.11500
     17 H7        -61.8358   -2.1717  -54.7985 H      1 LIG       0.11500
     18 H8        -58.9177   -6.1634  -54.3547 H      1 LIG       0.11500
@<TRIPOS>BOND
      1       1       2 ar
      2       1       5 ar
      3       2       6 ar
      4       3       4 ar
      5       3       7 ar
      6       4       8 ar
      7       5       9 ar
      8       6      10 ar
      9       7       9 ar
     10       8      10 ar
     11       9      10 ar
     12       1      11 1
     13       2      12 1
     14       3      13 1
     15       4      14 1
     16       5      15 1
     17       6      16 1
     18       7      17 1
     19       8      18 1
@<TRIPOS>ALT_TYPE
CGenFF_4.0_ALT_TYPE_SET
CGenFF_4.0 1 CG2R61 2 CG2R61 3 CG2R61 4 CG2R61 5 CG2R61 6 CG2R61 7 CG2R61 8 CG2R61 9 CG2R61 10 CG2R61 11 HGR61 12 HGR61 13 HGR61 14 HGR61 15 HGR61 16 HGR61 17 HGR61 18 HGR61
@<TRIPOS>MOLECULE
naphtalene
 18 19 0 0 0
****
USER_CHARGES
INVALID_CHARGES
Pose:  14 Cluster:  14 Fr_nu: 287320 TotEn:   -11.01
@<TRIPOS>ATOM
      1 C1        -49.5162    3.5938  -33.1553 C.ar   1 LIG      -0.11500
      2 C2        -50.1186    2.3405  -33.2108 C.ar   1 LIG      -0.11500
      3 C3        -52.6651    5.2538  -36.4721 C.ar   1 LIG      -0.11500
      4 C4        -53.2675    4.0005  -36.5275 C.ar   1 LIG      -0.11500
      5 C5        -49.9955    4.6350  -33.9508 C.ar   1 LIG      -0.11700
      6 C6        -51.2025    2.1234  -34.0618 C.ar   1 LIG      -0.11700
      7 C7        -51.5812    5.4710  -35.6210 C.ar   1 LIG      -0.11700
      8 C8        -52.7882    2.9592  -35.7321 C.ar   1 LIG      -0.11700
      9 C9        -51.0856    4.4344  -34.8133 C.ar   1 LIG       0.00400
     10 C10       -51.6981    3.1598  -34.8696 C.ar   1 LIG       0.00400
     11 H1        -48.6720    3.7621  -32.4930 H      1 LIG       0.11500
     12 H2        -49.7449    1.5307  -32.5909 H      1 LIG       0.11500
     13 H3        -53.0386    6.0643  -37.0918 H      1 LIG       0.11500
     14 H4        -54.1106    3.8324  -37.1910 H      1 LIG       0.11500
     15 H5        -49.5089    5.6064  -33.8914 H      1 LIG       0.11500
     16 H6        -51.6583    1.1358  -34.0885 H      1 LIG       0.11500
     17 H7        -51.1261    6.4588  -35.5938 H      1 LIG       0.11500
     18 H8        -53.2742    1.9875  -35.7919 H      1 LIG       0.11500
@<TRIPOS>BOND
      1       1       2 ar
      2       1       5 ar
      3       2       6 ar
      4       3       4 ar
      5       3       7 ar
      6       4       8 ar
      7       5       9 ar
      8       6      10 ar
      9       7       9 ar
     10       8      10 ar
     11       9      10 ar
     12       1      11 1
     13       2      12 1
     14       3      13 1
     15       4      14 1
     16       5      15 1
     17       6      16 1
     18       7      17 1
     19       8      18 1
@<TRIPOS>ALT_TYPE
CGenFF_4.0_ALT_TYPE_SET
CGenFF_4.0 1 CG2R61 2 CG2R61 3 CG2R61 4 CG2R61 5 CG2R61 6 CG2R61 7 CG2R61 8 CG2R61 9 CG2R61 10 CG2R61 11 HGR61 12 HGR61 13 HGR61 14 HGR61 15 HGR61 16 HGR61 17 HGR61 18 HGR61
@<TRIPOS>MOLECULE
naphtalene
 18 19 0 0 0
****
USER_CHARGES
INVALID_CHARGES
Pose:  15 Cluster:  15 Fr_nu: 525705 TotEn:   -10.98
@<TRIPOS>ATOM
      1 C1        -48.2538   -8.1923  -25.2679 C.ar   1 LIG      -0.11500
      2 C2        -47.0097   -8.6810  -25.6555 C.ar   1 LIG      -0.11500
      3 C3        -50.3435  -12.3216  -26.7695 C.ar   1 LIG      -0.11500
      4 C4        -49.0993  -12.8102  -27.1571 C.ar   1 LIG      -0.11500
      5 C5        -49.3970   -8.9720  -25.4461 C.ar   1 LIG      -0.11700
      6 C6        -46.9039   -9.9511  -26.2227 C.ar   1 LIG      -0.11700
      7 C7        -50.4493  -11.0514  -26.2022 C.ar   1 LIG      -0.11700
      8 C8        -47.9561  -12.0306  -26.9790 C.ar   1 LIG      -0.11700
      9 C9        -49.3091  -10.2529  -26.0155 C.ar   1 LIG       0.00400
     10 C10       -48.0440  -10.7497  -26.4096 C.ar   1 LIG       0.00400
     11 H1        -48.3357   -7.2031  -24.8269 H      1 LIG       0.11500
     12 H2        -46.1204   -8.0733  -25.5162 H      1 LIG       0.11500
     13 H3        -51.2334  -12.9290  -26.9085 H      1 LIG       0.11500
     14 H4        -49.0183  -13.7988  -27.5993 H      1 LIG       0.11500
     15 H5        -50.3592   -8.5695  -25.1362 H      1 LIG       0.11500
     16 H6        -45.9212  -10.3132  -26.5179 H      1 LIG       0.11500
     17 H7        -51.4319  -10.6899  -25.9064 H      1 LIG       0.11500
     18 H8        -46.9939  -12.4326  -27.2896 H      1 LIG       0.11500
@<TRIPOS>BOND
      1       1       2 ar
      2       1       5 ar
      3       2       6 ar
      4       3       4 ar
      5       3       7 ar
      6       4       8 ar
      7       5       9 ar
      8       6      10 ar
      9       7       9 ar
     10       8      10 ar
     11       9      10 ar
     12       1      11 1
     13       2      12 1
     14       3      13 1
     15       4      14 1
     16       5      15 1
     17       6      16 1
     18       7      17 1
     19       8      18 1
@<TRIPOS>ALT_TYPE
CGenFF_4.0_ALT_TYPE_SET
CGenFF_4.0 1 CG2R61 2 CG2R61 3 CG2R61 4 CG2R61 5 CG2R61 6 CG2R61 7 CG2R61 8 CG2R61 9 CG2R61 10 CG2R61 11 HGR61 12 HGR61 13 HGR61 14 HGR61 15 HGR61 16 HGR61 17 HGR61 18 HGR61
@<TRIPOS>MOLECULE
naphtalene
 18 19 0 0 0
****
USER_CHARGES
INVALID_CHARGES
Pose:  16 Cluster:  16 Fr_nu: 131972 TotEn:   -10.87
@<TRIPOS>ATOM
      1 C1        -62.7042   -0.2675  -23.4482 C.ar   1 LIG      -0.11500
      2 C2        -62.3540    0.6517  -24.4327 C.ar   1 LIG      -0.11500
      3 C3        -66.3786   -1.8393  -26.2233 C.ar   1 LIG      -0.11500
      4 C4        -66.0284   -0.9200  -27.2077 C.ar   1 LIG      -0.11500
      5 C5        -63.7921   -1.1191  -23.6430 C.ar   1 LIG      -0.11700
      6 C6        -63.0902    0.7230  -25.6156 C.ar   1 LIG      -0.11700
      7 C7        -65.6423   -1.9106  -25.0403 C.ar   1 LIG      -0.11700
      8 C8        -64.9406   -0.0683  -27.0130 C.ar   1 LIG      -0.11700
      9 C9        -64.5444   -1.0612  -24.8275 C.ar   1 LIG       0.00400
     10 C10       -64.1882   -0.1263  -25.8285 C.ar   1 LIG       0.00400
     11 H1        -62.1310   -0.3222  -22.5273 H      1 LIG       0.11500
     12 H2        -61.5068    1.3140  -24.2802 H      1 LIG       0.11500
     13 H3        -67.2258   -2.5022  -26.3752 H      1 LIG       0.11500
     14 H4        -66.6027   -0.8648  -28.1277 H      1 LIG       0.11500
     15 H5        -64.0479   -1.8296  -22.8596 H      1 LIG       0.11500
     16 H6        -62.7982    1.4489  -26.3717 H      1 LIG       0.11500
     17 H7        -65.9340   -2.6371  -24.2847 H      1 LIG       0.11500
     18 H8        -64.6850    0.6428  -27.7959 H      1 LIG       0.11500
@<TRIPOS>BOND
      1       1       2 ar
      2       1       5 ar
      3       2       6 ar
      4       3       4 ar
      5       3       7 ar
      6       4       8 ar
      7       5       9 ar
      8       6      10 ar
      9       7       9 ar
     10       8      10 ar
     11       9      10 ar
     12       1      11 1
     13       2      12 1
     14       3      13 1
     15       4      14 1
     16       5      15 1
     17       6      16 1
     18       7      17 1
     19       8      18 1
@<TRIPOS>ALT_TYPE
CGenFF_4.0_ALT_TYPE_SET
CGenFF_4.0 1 CG2R61 2 CG2R61 3 CG2R61 4 CG2R61 5 CG2R61 6 CG2R61 7 CG2R61 8 CG2R61 9 CG2R61 10 CG2R61 11 HGR61 12 HGR61 13 HGR61 14 HGR61 15 HGR61 16 HGR61 17 HGR61 18 HGR61
@<TRIPOS>MOLECULE
naphtalene
 18 19 0 0 0
****
USER_CHARGES
INVALID_CHARGES
Pose:  17 Cluster:  17 Fr_nu:  89775 TotEn:   -10.84
@<TRIPOS>ATOM
      1 C1        -69.4133   -2.8069  -28.0786 C.ar   1 LIG      -0.11500
      2 C2        -69.2318   -3.6502  -26.9865 C.ar   1 LIG      -0.11500
      3 C3        -65.1780   -0.6231  -27.0958 C.ar   1 LIG      -0.11500
      4 C4        -64.9966   -1.4665  -26.0037 C.ar   1 LIG      -0.11500
      5 C5        -68.4531   -1.8415  -28.3828 C.ar   1 LIG      -0.11700
      6 C6        -68.0896   -3.5316  -26.1945 C.ar   1 LIG      -0.11700
      7 C7        -66.3204   -0.7418  -27.8880 C.ar   1 LIG      -0.11700
      8 C8        -65.9568   -2.4318  -25.6994 C.ar   1 LIG      -0.11700
      9 C9        -67.2972   -1.7079  -27.5964 C.ar   1 LIG       0.00400
     10 C10       -67.1127   -2.5655  -26.4858 C.ar   1 LIG       0.00400
     11 H1        -70.3031   -2.8994  -28.6946 H      1 LIG       0.11500
     12 H2        -69.9798   -4.4016  -26.7507 H      1 LIG       0.11500
     13 H3        -64.4302    0.1286  -27.3323 H      1 LIG       0.11500
     14 H4        -64.1074   -1.3726  -25.3873 H      1 LIG       0.11500
     15 H5        -68.6160   -1.1928  -29.2410 H      1 LIG       0.11500
     16 H6        -67.9681   -4.2018  -25.3460 H      1 LIG       0.11500
     17 H7        -66.4412   -0.0721  -28.7368 H      1 LIG       0.11500
     18 H8        -65.7945   -3.0802  -24.8408 H      1 LIG       0.11500
@<TRIPOS>BOND
      1       1       2 ar
      2       1       5 ar
      3       2       6 ar
      4       3       4 ar
      5       3       7 ar
      6       4       8 ar
      7       5       9 ar
      8       6      10 ar
      9       7       9 ar
     10       8      10 ar
     11       9      10 ar
     12       1      11 1
     13       2      12 1
     14       3      13 1
     15       4      14 1
     16       5      15 1
     17       6      16 1
     18       7      17 1
     19       8      18 1
@<TRIPOS>ALT_TYPE
CGenFF_4.0_ALT_TYPE_SET
CGenFF_4.0 1 CG2R61 2 CG2R61 3 CG2R61 4 CG2R61 5 CG2R61 6 CG2R61 7 CG2R61 8 CG2R61 9 CG2R61 10 CG2R61 11 HGR61 12 HGR61 13 HGR61 14 HGR61 15 HGR61 16 HGR61 17 HGR61 18 HGR61
@<TRIPOS>MOLECULE
naphtalene
 18 19 0 0 0
****
USER_CHARGES
INVALID_CHARGES
Pose:  18 Cluster:  18 Fr_nu:   3298 TotEn:   -10.74
@<TRIPOS>ATOM
      1 C1        -82.3571  -19.5322  -31.9127 C.ar   1 LIG      -0.11500
      2 C2        -83.2230  -20.4187  -32.5459 C.ar   1 LIG      -0.11500
      3 C3        -78.5593  -22.2021  -33.3691 C.ar   1 LIG      -0.11500
      4 C4        -79.4254  -23.0886  -34.0023 C.ar   1 LIG      -0.11500
      5 C5        -80.9797  -19.7499  -31.9564 C.ar   1 LIG      -0.11700
      6 C6        -82.7152  -21.5263  -33.2252 C.ar   1 LIG      -0.11700
      7 C7        -79.0672  -21.0943  -32.6898 C.ar   1 LIG      -0.11700
      8 C8        -80.8028  -22.8710  -33.9585 C.ar   1 LIG      -0.11700
      9 C9        -80.4509  -20.8597  -32.6356 C.ar   1 LIG       0.00400
     10 C10       -81.3316  -21.7612  -33.2794 C.ar   1 LIG       0.00400
     11 H1        -82.7530  -18.6704  -31.3835 H      1 LIG       0.11500
     12 H2        -84.2951  -20.2481  -32.5115 H      1 LIG       0.11500
     13 H3        -77.4868  -22.3721  -33.4033 H      1 LIG       0.11500
     14 H4        -79.0289  -23.9510  -34.5301 H      1 LIG       0.11500
     15 H5        -80.3215  -19.0441  -31.4540 H      1 LIG       0.11500
     16 H6        -83.4106  -22.2060  -33.7134 H      1 LIG       0.11500
     17 H7        -78.3716  -20.4145  -32.2024 H      1 LIG       0.11500
     18 H8        -81.4612  -23.5772  -34.4603 H      1 LIG       0.11500
@<TRIPOS>BOND
      1       1       2 ar
      2       1       5 ar
      3       2       6 ar
      4       3       4 ar
      5       3       7 ar
      6       4       8 ar
      7       5       9 ar
      8       6      10 ar
      9       7       9 ar
     10       8      10 ar
     11       9      10 ar
     12       1      11 1
     13       2      12 1
     14       3      13 1
     15       4      14 1
     16       5      15 1
     17       6      16 1
     18       7      17 1
     19       8      18 1
@<TRIPOS>ALT_TYPE
CGenFF_4.0_ALT_TYPE_SET
CGenFF_4.0 1 CG2R61 2 CG2R61 3 CG2R61 4 CG2R61 5 CG2R61 6 CG2R61 7 CG2R61 8 CG2R61 9 CG2R61 10 CG2R61 11 HGR61 12 HGR61 13 HGR61 14 HGR61 15 HGR61 16 HGR61 17 HGR61 18 HGR61
@<TRIPOS>MOLECULE
naphtalene
 18 19 0 0 0
****
USER_CHARGES
INVALID_CHARGES
Pose:  19 Cluster:  19 Fr_nu: 378265 TotEn:   -10.66
@<TRIPOS>ATOM
      1 C1        -71.2264    4.4172  -50.5972 C.ar   1 LIG      -0.11500
      2 C2        -71.2661    5.7506  -50.9938 C.ar   1 LIG      -0.11500
      3 C3        -70.8240    5.8107  -45.9530 C.ar   1 LIG      -0.11500
      4 C4        -70.8637    7.1441  -46.3497 C.ar   1 LIG      -0.11500
      5 C5        -71.1066    4.0938  -49.2453 C.ar   1 LIG      -0.11700
      6 C6        -71.1862    6.7657  -50.0403 C.ar   1 LIG      -0.11700
      7 C7        -70.9040    4.7955  -46.9067 C.ar   1 LIG      -0.11700
      8 C8        -70.9835    7.4676  -47.7016 C.ar   1 LIG      -0.11700
      9 C9        -71.0249    5.1027  -48.2717 C.ar   1 LIG       0.00400
     10 C10       -71.0652    6.4586  -48.6752 C.ar   1 LIG       0.00400
     11 H1        -71.2881    3.6273  -51.3401 H      1 LIG       0.11500
     12 H2        -71.3596    6.0012  -52.0465 H      1 LIG       0.11500
     13 H3        -70.7306    5.5594  -44.9002 H      1 LIG       0.11500
     14 H4        -70.8006    7.9336  -45.6066 H      1 LIG       0.11500
     15 H5        -71.0771    3.0447  -48.9582 H      1 LIG       0.11500
     16 H6        -71.2197    7.8011  -50.3729 H      1 LIG       0.11500
     17 H7        -70.8713    3.7602  -46.5738 H      1 LIG       0.11500
     18 H8        -71.0122    8.5167  -47.9890 H      1 LIG       0.11500
@<TRIPOS>BOND
      1       1       2 ar
      2       1       5 ar
      3       2       6 ar
      4       3       4 ar
      5       3       7 ar
      6       4       8 ar
      7       5       9 ar
      8       6      10 ar
      9       7       9 ar
     10       8      10 ar
     11       9      10 ar
     12       1      11 1
     13       2      12 1
     14       3      13 1
     15       4      14 1
     16       5      15 1
     17       6      16 1
     18       7      17 1
     19       8      18 1
@<TRIPOS>ALT_TYPE
CGenFF_4.0_ALT_TYPE_SET
CGenFF_4.0 1 CG2R61 2 CG2R61 3 CG2R61 4 CG2R61 5 CG2R61 6 CG2R61 7 CG2R61 8 CG2R61 9 CG2R61 10 CG2R61 11 HGR61 12 HGR61 13 HGR61 14 HGR61 15 HGR61 16 HGR61 17 HGR61 18 HGR61
@<TRIPOS>MOLECULE
naphtalene
 18 19 0 0 0
****
USER_CHARGES
INVALID_CHARGES
Pose:  20 Cluster:  20 Fr_nu: 137925 TotEn:   -10.54
@<TRIPOS>ATOM
      1 C1        -72.5438    2.3800  -32.9502 C.ar   1 LIG      -0.11500
      2 C2        -71.3248    2.7765  -32.4082 C.ar   1 LIG      -0.11500
      3 C3        -72.7494    6.5123  -35.5104 C.ar   1 LIG      -0.11500
      4 C4        -71.5304    6.9087  -34.9683 C.ar   1 LIG      -0.11500
      5 C5        -73.2066    3.2068  -33.8577 C.ar   1 LIG      -0.11700
      6 C6        -70.7639    4.0011  -32.7716 C.ar   1 LIG      -0.11700
      7 C7        -73.3102    5.2876  -35.1470 C.ar   1 LIG      -0.11700
      8 C8        -70.8675    6.0821  -34.0607 C.ar   1 LIG      -0.11700
      9 C9        -72.6568    4.4429  -34.2348 C.ar   1 LIG       0.00400
     10 C10       -71.4173    4.8460  -33.6836 C.ar   1 LIG       0.00400
     11 H1        -72.9802    1.4268  -32.6665 H      1 LIG       0.11500
     12 H2        -70.8094    2.1321  -31.7020 H      1 LIG       0.11500
     13 H3        -73.2653    7.1564  -36.2169 H      1 LIG       0.11500
     14 H4        -71.0952    7.8627  -35.2513 H      1 LIG       0.11500
     15 H5        -74.1586    2.8767  -34.2684 H      1 LIG       0.11500
     16 H6        -69.8099    4.2906  -32.3359 H      1 LIG       0.11500
     17 H7        -74.2638    4.9980  -35.5834 H      1 LIG       0.11500
     18 H8        -69.9158    6.4123  -33.6493 H      1 LIG       0.11500
@<TRIPOS>BOND
      1       1       2 ar
      2       1       5 ar
      3       2       6 ar
      4       3       4 ar
      5       3       7 ar
      6       4       8 ar
      7       5       9 ar
      8       6      10 ar
      9       7       9 ar
     10       8      10 ar
     11       9      10 ar
     12       1      11 1
     13       2      12 1
     14       3      13 1
     15       4      14 1
     16       5      15 1
     17       6      16 1
     18       7      17 1
     19       8      18 1
@<TRIPOS>ALT_TYPE
CGenFF_4.0_ALT_TYPE_SET
CGenFF_4.0 1 CG2R61 2 CG2R61 3 CG2R61 4 CG2R61 5 CG2R61 6 CG2R61 7 CG2R61 8 CG2R61 9 CG2R61 10 CG2R61 11 HGR61 12 HGR61 13 HGR61 14 HGR61 15 HGR61 16 HGR61 17 HGR61 18 HGR61
@<TRIPOS>MOLECULE
naphtalene
 18 19 0 0 0
****
USER_CHARGES
INVALID_CHARGES
Pose:  21 Cluster:  21 Fr_nu: 272560 TotEn:   -10.52
@<TRIPOS>ATOM
      1 C1        -75.3917    1.1217  -32.8533 C.ar   1 LIG      -0.11500
      2 C2        -75.3133    2.2326  -33.6880 C.ar   1 LIG      -0.11500
      3 C3        -70.8261    1.9142  -31.3701 C.ar   1 LIG      -0.11500
      4 C4        -70.7479    3.0251  -32.2048 C.ar   1 LIG      -0.11500
      5 C5        -74.2978    0.7609  -32.0662 C.ar   1 LIG      -0.11700
      6 C6        -74.1409    2.9869  -33.7388 C.ar   1 LIG      -0.11700
      7 C7        -71.9987    1.1599  -31.3193 C.ar   1 LIG      -0.11700
      8 C8        -71.8417    3.3860  -32.9920 C.ar   1 LIG      -0.11700
      9 C9        -73.1096    1.5086  -32.1047 C.ar   1 LIG       0.00400
     10 C10       -73.0299    2.6382  -32.9535 C.ar   1 LIG       0.00400
     11 H1        -76.3046    0.5345  -32.8146 H      1 LIG       0.11500
     12 H2        -76.1656    2.5128  -34.3002 H      1 LIG       0.11500
     13 H3        -69.9741    1.6335  -30.7574 H      1 LIG       0.11500
     14 H4        -69.8343    3.6111  -32.2442 H      1 LIG       0.11500
     15 H5        -74.3814   -0.1116  -31.4215 H      1 LIG       0.11500
     16 H6        -74.1021    3.8516  -34.3980 H      1 LIG       0.11500
     17 H7        -72.0376    0.2958  -30.6594 H      1 LIG       0.11500
     18 H8        -71.7581    4.2580  -33.6374 H      1 LIG       0.11500
@<TRIPOS>BOND
      1       1       2 ar
      2       1       5 ar
      3       2       6 ar
      4       3       4 ar
      5       3       7 ar
      6       4       8 ar
      7       5       9 ar
      8       6      10 ar
      9       7       9 ar
     10       8      10 ar
     11       9      10 ar
     12       1      11 1
     13       2      12 1
     14       3      13 1
     15       4      14 1
     16       5      15 1
     17       6      16 1
     18       7      17 1
     19       8      18 1
@<TRIPOS>ALT_TYPE
CGenFF_4.0_ALT_TYPE_SET
CGenFF_4.0 1 CG2R61 2 CG2R61 3 CG2R61 4 CG2R61 5 CG2R61 6 CG2R61 7 CG2R61 8 CG2R61 9 CG2R61 10 CG2R61 11 HGR61 12 HGR61 13 HGR61 14 HGR61 15 HGR61 16 HGR61 17 HGR61 18 HGR61
@<TRIPOS>MOLECULE
naphtalene
 18 19 0 0 0
****
USER_CHARGES
INVALID_CHARGES
Pose:  22 Cluster:  22 Fr_nu: 273406 TotEn:   -10.47
@<TRIPOS>ATOM
      1 C1        -59.8087    1.9574  -41.2800 C.ar   1 LIG      -0.11500
      2 C2        -59.6317    1.2114  -42.4414 C.ar   1 LIG      -0.11500
      3 C3        -60.2796    5.9987  -43.9482 C.ar   1 LIG      -0.11500
      4 C4        -60.1025    5.2525  -45.1095 C.ar   1 LIG      -0.11500
      5 C5        -60.0145    3.3351  -41.3594 C.ar   1 LIG      -0.11700
      6 C6        -59.6598    1.8398  -43.6866 C.ar   1 LIG      -0.11700
      7 C7        -60.2516    5.3701  -42.7030 C.ar   1 LIG      -0.11700
      8 C8        -59.8967    3.8749  -45.0303 C.ar   1 LIG      -0.11700
      9 C9        -60.0456    3.9844  -42.6044 C.ar   1 LIG       0.00400
     10 C10       -59.8656    3.2256  -43.7853 C.ar   1 LIG       0.00400
     11 H1        -59.7863    1.4677  -40.3109 H      1 LIG       0.11500
     12 H2        -59.4719    0.1389  -42.3785 H      1 LIG       0.11500
     13 H3        -60.4396    7.0714  -44.0104 H      1 LIG       0.11500
     14 H4        -60.1237    5.7430  -46.0783 H      1 LIG       0.11500
     15 H5        -60.1501    3.8984  -40.4384 H      1 LIG       0.11500
     16 H6        -59.5196    1.2368  -44.5813 H      1 LIG       0.11500
     17 H7        -60.3926    5.9731  -41.8084 H      1 LIG       0.11500
     18 H8        -59.7603    3.3114  -45.9511 H      1 LIG       0.11500
@<TRIPOS>BOND
      1       1       2 ar
      2       1       5 ar
      3       2       6 ar
      4       3       4 ar
      5       3       7 ar
      6       4       8 ar
      7       5       9 ar
      8       6      10 ar
      9       7       9 ar
     10       8      10 ar
     11       9      10 ar
     12       1      11 1
     13       2      12 1
     14       3      13 1
     15       4      14 1
     16       5      15 1
     17       6      16 1
     18       7      17 1
     19       8      18 1
@<TRIPOS>ALT_TYPE
CGenFF_4.0_ALT_TYPE_SET
CGenFF_4.0 1 CG2R61 2 CG2R61 3 CG2R61 4 CG2R61 5 CG2R61 6 CG2R61 7 CG2R61 8 CG2R61 9 CG2R61 10 CG2R61 11 HGR61 12 HGR61 13 HGR61 14 HGR61 15 HGR61 16 HGR61 17 HGR61 18 HGR61
@<TRIPOS>MOLECULE
naphtalene
 18 19 0 0 0
****
USER_CHARGES
INVALID_CHARGES
Pose:  23 Cluster:  23 Fr_nu:  19230 TotEn:   -10.42
@<TRIPOS>ATOM
      1 C1        -44.9495  -16.2887  -45.0369 C.ar   1 LIG      -0.11500
      2 C2        -46.2304  -16.6939  -45.4000 C.ar   1 LIG      -0.11500
      3 C3        -46.4774  -11.6756  -44.7962 C.ar   1 LIG      -0.11500
      4 C4        -47.7583  -12.0810  -45.1593 C.ar   1 LIG      -0.11500
      5 C5        -44.6858  -14.9402  -44.7949 C.ar   1 LIG      -0.11700
      6 C6        -47.2526  -15.7525  -45.5225 C.ar   1 LIG      -0.11700
      7 C7        -45.4551  -12.6173  -44.6736 C.ar   1 LIG      -0.11700
      8 C8        -48.0220  -13.4294  -45.4013 C.ar   1 LIG      -0.11700
      9 C9        -45.7026  -13.9787  -44.9135 C.ar   1 LIG       0.00400
     10 C10       -47.0052  -14.3909  -45.2828 C.ar   1 LIG       0.00400
     11 H1        -44.1540  -17.0220  -44.9423 H      1 LIG       0.11500
     12 H2        -46.4347  -17.7440  -45.5879 H      1 LIG       0.11500
     13 H3        -46.2724  -10.6255  -44.6079 H      1 LIG       0.11500
     14 H4        -48.5530  -11.3471  -45.2551 H      1 LIG       0.11500
     15 H5        -43.6769  -14.6461  -44.5128 H      1 LIG       0.11500
     16 H6        -48.2464  -16.0918  -45.8069 H      1 LIG       0.11500
     17 H7        -44.4616  -12.2778  -44.3884 H      1 LIG       0.11500
     18 H8        -49.0307  -13.7237  -45.6843 H      1 LIG       0.11500
@<TRIPOS>BOND
      1       1       2 ar
      2       1       5 ar
      3       2       6 ar
      4       3       4 ar
      5       3       7 ar
      6       4       8 ar
      7       5       9 ar
      8       6      10 ar
      9       7       9 ar
     10       8      10 ar
     11       9      10 ar
     12       1      11 1
     13       2      12 1
     14       3      13 1
     15       4      14 1
     16       5      15 1
     17       6      16 1
     18       7      17 1
     19       8      18 1
@<TRIPOS>ALT_TYPE
CGenFF_4.0_ALT_TYPE_SET
CGenFF_4.0 1 CG2R61 2 CG2R61 3 CG2R61 4 CG2R61 5 CG2R61 6 CG2R61 7 CG2R61 8 CG2R61 9 CG2R61 10 CG2R61 11 HGR61 12 HGR61 13 HGR61 14 HGR61 15 HGR61 16 HGR61 17 HGR61 18 HGR61
@<TRIPOS>MOLECULE
naphtalene
 18 19 0 0 0
****
USER_CHARGES
INVALID_CHARGES
Pose:  24 Cluster:  24 Fr_nu: 252963 TotEn:   -10.27
@<TRIPOS>ATOM
      1 C1        -68.8805   -3.4659  -27.4216 C.ar   1 LIG      -0.11500
      2 C2        -67.8037   -2.6597  -27.0648 C.ar   1 LIG      -0.11500
      3 C3        -68.3895   -5.9579  -23.2717 C.ar   1 LIG      -0.11500
      4 C4        -67.3126   -5.1517  -22.9151 C.ar   1 LIG      -0.11500
      5 C5        -69.2991   -4.4891  -26.5706 C.ar   1 LIG      -0.11700
      6 C6        -67.1413   -2.8735  -25.8558 C.ar   1 LIG      -0.11700
      7 C7        -69.0519   -5.7440  -24.4809 C.ar   1 LIG      -0.11700
      8 C8        -66.8939   -4.1284  -23.7661 C.ar   1 LIG      -0.11700
      9 C9        -68.6440   -4.7187  -25.3497 C.ar   1 LIG       0.00400
     10 C10       -67.5490   -3.8989  -24.9870 C.ar   1 LIG       0.00400
     11 H1        -69.3954   -3.2993  -28.3633 H      1 LIG       0.11500
     12 H2        -67.4787   -1.8632  -27.7280 H      1 LIG       0.11500
     13 H3        -68.7151   -6.7546  -22.6089 H      1 LIG       0.11500
     14 H4        -66.7972   -5.3196  -21.9740 H      1 LIG       0.11500
     15 H5        -70.1430   -5.1073  -26.8701 H      1 LIG       0.11500
     16 H6        -66.3023   -2.2308  -25.5970 H      1 LIG       0.11500
     17 H7        -69.8913   -6.3862  -24.7391 H      1 LIG       0.11500
     18 H8        -66.0495   -3.5106  -23.4671 H      1 LIG       0.11500
@<TRIPOS>BOND
      1       1       2 ar
      2       1       5 ar
      3       2       6 ar
      4       3       4 ar
      5       3       7 ar
      6       4       8 ar
      7       5       9 ar
      8       6      10 ar
      9       7       9 ar
     10       8      10 ar
     11       9      10 ar
     12       1      11 1
     13       2      12 1
     14       3      13 1
     15       4      14 1
     16       5      15 1
     17       6      16 1
     18       7      17 1
     19       8      18 1
@<TRIPOS>ALT_TYPE
CGenFF_4.0_ALT_TYPE_SET
CGenFF_4.0 1 CG2R61 2 CG2R61 3 CG2R61 4 CG2R61 5 CG2R61 6 CG2R61 7 CG2R61 8 CG2R61 9 CG2R61 10 CG2R61 11 HGR61 12 HGR61 13 HGR61 14 HGR61 15 HGR61 16 HGR61 17 HGR61 18 HGR61
@<TRIPOS>MOLECULE
naphtalene
 18 19 0 0 0
****
USER_CHARGES
INVALID_CHARGES
Pose:  25 Cluster:  25 Fr_nu: 255733 TotEn:   -10.11
@<TRIPOS>ATOM
      1 C1        -70.5243   -0.8424  -29.9000 C.ar   1 LIG      -0.11500
      2 C2        -70.9834   -2.1541  -29.8258 C.ar   1 LIG      -0.11500
      3 C3        -74.8759    0.5877  -31.5404 C.ar   1 LIG      -0.11500
      4 C4        -75.3349   -0.7240  -31.4662 C.ar   1 LIG      -0.11500
      5 C5        -71.3740    0.1709  -30.3445 C.ar   1 LIG      -0.11700
      6 C6        -72.2939   -2.4576  -30.1957 C.ar   1 LIG      -0.11700
      7 C7        -73.5653    0.8912  -31.1705 C.ar   1 LIG      -0.11700
      8 C8        -74.4852   -1.7375  -31.0219 C.ar   1 LIG      -0.11700
      9 C9        -72.6962   -0.1163  -30.7209 C.ar   1 LIG       0.00400
     10 C10       -73.1630   -1.4502  -30.6454 C.ar   1 LIG       0.00400
     11 H1        -69.5038   -0.6069  -29.6125 H      1 LIG       0.11500
     12 H2        -70.3212   -2.9423  -29.4795 H      1 LIG       0.11500
     13 H3        -75.5378    1.3765  -31.8867 H      1 LIG       0.11500
     14 H4        -76.3550   -0.9592  -31.7552 H      1 LIG       0.11500
     15 H5        -70.9936    1.1891  -30.3948 H      1 LIG       0.11500
     16 H6        -72.6317   -3.4897  -30.1292 H      1 LIG       0.11500
     17 H7        -73.2280    1.9234  -31.2363 H      1 LIG       0.11500
     18 H8        -74.8652   -2.7559  -30.9722 H      1 LIG       0.11500
@<TRIPOS>BOND
      1       1       2 ar
      2       1       5 ar
      3       2       6 ar
      4       3       4 ar
      5       3       7 ar
      6       4       8 ar
      7       5       9 ar
      8       6      10 ar
      9       7       9 ar
     10       8      10 ar
     11       9      10 ar
     12       1      11 1
     13       2      12 1
     14       3      13 1
     15       4      14 1
     16       5      15 1
     17       6      16 1
     18       7      17 1
     19       8      18 1
@<TRIPOS>ALT_TYPE
CGenFF_4.0_ALT_TYPE_SET
CGenFF_4.0 1 CG2R61 2 CG2R61 3 CG2R61 4 CG2R61 5 CG2R61 6 CG2R61 7 CG2R61 8 CG2R61 9 CG2R61 10 CG2R61 11 HGR61 12 HGR61 13 HGR61 14 HGR61 15 HGR61 16 HGR61 17 HGR61 18 HGR61
@<TRIPOS>MOLECULE
naphtalene
 18 19 0 0 0
****
USER_CHARGES
INVALID_CHARGES
Pose:  26 Cluster:  26 Fr_nu:  43079 TotEn:   -10.06
@<TRIPOS>ATOM
      1 C1        -75.4864  -24.5768  -45.3673 C.ar   1 LIG      -0.11500
      2 C2        -75.7715  -23.2544  -45.0404 C.ar   1 LIG      -0.11500
      3 C3        -71.8156  -24.5743  -42.1738 C.ar   1 LIG      -0.11500
      4 C4        -72.1008  -23.2519  -41.8471 C.ar   1 LIG      -0.11500
      5 C5        -74.4321  -25.2399  -44.7386 C.ar   1 LIG      -0.11700
      6 C6        -75.0037  -22.5900  -44.0838 C.ar   1 LIG      -0.11700
      7 C7        -72.5836  -25.2387  -43.1305 C.ar   1 LIG      -0.11700
      8 C8        -73.1551  -22.5886  -42.4757 C.ar   1 LIG      -0.11700
      9 C9        -73.6486  -24.5867  -43.7733 C.ar   1 LIG       0.00400
     10 C10       -73.9386  -23.2419  -43.4410 C.ar   1 LIG       0.00400
     11 H1        -76.0842  -25.0934  -46.1125 H      1 LIG       0.11500
     12 H2        -76.5927  -22.7392  -45.5302 H      1 LIG       0.11500
     13 H3        -70.9945  -25.0902  -41.6842 H      1 LIG       0.11500
     14 H4        -71.5018  -22.7354  -41.1028 H      1 LIG       0.11500
     15 H5        -74.2270  -26.2734  -45.0101 H      1 LIG       0.11500
     16 H6        -75.2448  -21.5566  -43.8436 H      1 LIG       0.11500
     17 H7        -72.3428  -26.2723  -43.3700 H      1 LIG       0.11500
     18 H8        -73.3599  -21.5549  -42.2049 H      1 LIG       0.11500
@<TRIPOS>BOND
      1       1       2 ar
      2       1       5 ar
      3       2       6 ar
      4       3       4 ar
      5       3       7 ar
      6       4       8 ar
      7       5       9 ar
      8       6      10 ar
      9       7       9 ar
     10       8      10 ar
     11       9      10 ar
     12       1      11 1
     13       2      12 1
     14       3      13 1
     15       4      14 1
     16       5      15 1
     17       6      16 1
     18       7      17 1
     19       8      18 1
@<TRIPOS>ALT_TYPE
CGenFF_4.0_ALT_TYPE_SET
CGenFF_4.0 1 CG2R61 2 CG2R61 3 CG2R61 4 CG2R61 5 CG2R61 6 CG2R61 7 CG2R61 8 CG2R61 9 CG2R61 10 CG2R61 11 HGR61 12 HGR61 13 HGR61 14 HGR61 15 HGR61 16 HGR61 17 HGR61 18 HGR61
@<TRIPOS>MOLECULE
naphtalene
 18 19 0 0 0
****
USER_CHARGES
INVALID_CHARGES
Pose:  27 Cluster:  27 Fr_nu:  87501 TotEn:    -9.85
@<TRIPOS>ATOM
      1 C1        -49.6358  -12.1979  -31.9238 C.ar   1 LIG      -0.11500
      2 C2        -49.0109  -13.3142  -31.3759 C.ar   1 LIG      -0.11500
      3 C3        -51.3316  -10.9892  -27.5265 C.ar   1 LIG      -0.11500
      4 C4        -50.7066  -12.1056  -26.9787 C.ar   1 LIG      -0.11500
      5 C5        -50.3704  -11.3376  -31.1073 C.ar   1 LIG      -0.11700
      6 C6        -49.1181  -13.5746  -30.0095 C.ar   1 LIG      -0.11700
      7 C7        -51.2243  -10.7289  -28.8930 C.ar   1 LIG      -0.11700
      8 C8        -49.9721  -12.9660  -27.7951 C.ar   1 LIG      -0.11700
      9 C9        -50.4890  -11.5842  -29.7297 C.ar   1 LIG       0.00400
     10 C10       -49.8535  -12.7194  -29.1727 C.ar   1 LIG       0.00400
     11 H1        -49.5525  -11.9961  -32.9877 H      1 LIG       0.11500
     12 H2        -48.4390  -13.9832  -32.0124 H      1 LIG       0.11500
     13 H3        -51.9036  -10.3196  -26.8904 H      1 LIG       0.11500
     14 H4        -50.7915  -12.3077  -25.9150 H      1 LIG       0.11500
     15 H5        -50.8508  -10.4712  -31.5573 H      1 LIG       0.11500
     16 H6        -48.6209  -14.4527  -29.6027 H      1 LIG       0.11500
     17 H7        -51.7208   -9.8503  -29.2995 H      1 LIG       0.11500
     18 H8        -49.4921  -13.8329  -27.3455 H      1 LIG       0.11500
@<TRIPOS>BOND
      1       1       2 ar
      2       1       5 ar
      3       2       6 ar
      4       3       4 ar
      5       3       7 ar
      6       4       8 ar
      7       5       9 ar
      8       6      10 ar
      9       7       9 ar
     10       8      10 ar
     11       9      10 ar
     12       1      11 1
     13       2      12 1
     14       3      13 1
     15       4      14 1
     16       5      15 1
     17       6      16 1
     18       7      17 1
     19       8      18 1
@<TRIPOS>ALT_TYPE
CGenFF_4.0_ALT_TYPE_SET
CGenFF_4.0 1 CG2R61 2 CG2R61 3 CG2R61 4 CG2R61 5 CG2R61 6 CG2R61 7 CG2R61 8 CG2R61 9 CG2R61 10 CG2R61 11 HGR61 12 HGR61 13 HGR61 14 HGR61 15 HGR61 16 HGR61 17 HGR61 18 HGR61
@<TRIPOS>MOLECULE
naphtalene
 18 19 0 0 0
****
USER_CHARGES
INVALID_CHARGES
Pose:  28 Cluster:  28 Fr_nu:  18181 TotEn:    -9.79
@<TRIPOS>ATOM
      1 C1        -50.4344   -9.9948  -25.5716 C.ar   1 LIG      -0.11500
      2 C2        -51.4475  -10.2251  -26.4976 C.ar   1 LIG      -0.11500
      3 C3        -47.7737  -13.5243  -27.6054 C.ar   1 LIG      -0.11500
      4 C4        -48.7869  -13.7545  -28.5313 C.ar   1 LIG      -0.11500
      5 C5        -49.2654  -10.7553  -25.6117 C.ar   1 LIG      -0.11700
      6 C6        -51.2957  -11.2166  -27.4671 C.ar   1 LIG      -0.11700
      7 C7        -47.9256  -12.5326  -26.6358 C.ar   1 LIG      -0.11700
      8 C8        -49.9559  -12.9941  -28.4913 C.ar   1 LIG      -0.11700
      9 C9        -49.0955  -11.7576  -26.5807 C.ar   1 LIG       0.00400
     10 C10       -50.1258  -11.9917  -27.5222 C.ar   1 LIG       0.00400
     11 H1        -50.5534   -9.2231  -24.8167 H      1 LIG       0.11500
     12 H2        -52.3571   -9.6323  -26.4657 H      1 LIG       0.11500
     13 H3        -46.8636  -14.1167  -27.6368 H      1 LIG       0.11500
     14 H4        -48.6679  -14.5272  -29.2851 H      1 LIG       0.11500
     15 H5        -48.4868  -10.5582  -24.8776 H      1 LIG       0.11500
     16 H6        -52.1003  -11.3790  -28.1813 H      1 LIG       0.11500
     17 H7        -47.1205  -12.3698  -25.9223 H      1 LIG       0.11500
     18 H8        -50.7350  -13.1915  -29.2248 H      1 LIG       0.11500
@<TRIPOS>BOND
      1       1       2 ar
      2       1       5 ar
      3       2       6 ar
      4       3       4 ar
      5       3       7 ar
      6       4       8 ar
      7       5       9 ar
      8       6      10 ar
      9       7       9 ar
     10       8      10 ar
     11       9      10 ar
     12       1      11 1
     13       2      12 1
     14       3      13 1
     15       4      14 1
     16       5      15 1
     17       6      16 1
     18       7      17 1
     19       8      18 1
@<TRIPOS>ALT_TYPE
CGenFF_4.0_ALT_TYPE_SET
CGenFF_4.0 1 CG2R61 2 CG2R61 3 CG2R61 4 CG2R61 5 CG2R61 6 CG2R61 7 CG2R61 8 CG2R61 9 CG2R61 10 CG2R61 11 HGR61 12 HGR61 13 HGR61 14 HGR61 15 HGR61 16 HGR61 17 HGR61 18 HGR61
@<TRIPOS>MOLECULE
naphtalene
 18 19 0 0 0
****
USER_CHARGES
INVALID_CHARGES
Pose:  29 Cluster:  29 Fr_nu: 248922 TotEn:    -9.74
@<TRIPOS>ATOM
      1 C1        -80.1486  -20.3476  -33.4224 C.ar   1 LIG      -0.11500
      2 C2        -79.3191  -21.4645  -33.3870 C.ar   1 LIG      -0.11500
      3 C3        -78.7213  -19.1457  -28.9290 C.ar   1 LIG      -0.11500
      4 C4        -77.8917  -20.2626  -28.8937 C.ar   1 LIG      -0.11500
      5 C5        -80.2107  -19.4886  -32.3247 C.ar   1 LIG      -0.11700
      6 C6        -78.5484  -21.7268  -32.2542 C.ar   1 LIG      -0.11700
      7 C7        -79.4919  -18.8834  -30.0620 C.ar   1 LIG      -0.11700
      8 C8        -77.8297  -21.1217  -29.9913 C.ar   1 LIG      -0.11700
      9 C9        -79.4419  -19.7373  -31.1759 C.ar   1 LIG       0.00400
     10 C10       -78.5984  -20.8731  -31.1401 C.ar   1 LIG       0.00400
     11 H1        -80.7488  -20.1442  -34.3044 H      1 LIG       0.11500
     12 H2        -79.2713  -22.1324  -34.2422 H      1 LIG       0.11500
     13 H3        -78.7694  -18.4772  -28.0740 H      1 LIG       0.11500
     14 H4        -77.2929  -20.4663  -28.0109 H      1 LIG       0.11500
     15 H5        -80.8664  -18.6218  -32.3743 H      1 LIG       0.11500
     16 H6        -77.9066  -22.6054  -32.2487 H      1 LIG       0.11500
     17 H7        -80.1330  -18.0044  -30.0675 H      1 LIG       0.11500
     18 H8        -77.1745  -21.9890  -29.9417 H      1 LIG       0.11500
@<TRIPOS>BOND
      1       1       2 ar
      2       1       5 ar
      3       2       6 ar
      4       3       4 ar
      5       3       7 ar
      6       4       8 ar
      7       5       9 ar
      8       6      10 ar
      9       7       9 ar
     10       8      10 ar
     11       9      10 ar
     12       1      11 1
     13       2      12 1
     14       3      13 1
     15       4      14 1
     16       5      15 1
     17       6      16 1
     18       7      17 1
     19       8      18 1
@<TRIPOS>ALT_TYPE
CGenFF_4.0_ALT_TYPE_SET
CGenFF_4.0 1 CG2R61 2 CG2R61 3 CG2R61 4 CG2R61 5 CG2R61 6 CG2R61 7 CG2R61 8 CG2R61 9 CG2R61 10 CG2R61 11 HGR61 12 HGR61 13 HGR61 14 HGR61 15 HGR61 16 HGR61 17 HGR61 18 HGR61
@<TRIPOS>MOLECULE
naphtalene
 18 19 0 0 0
****
USER_CHARGES
INVALID_CHARGES
Pose:  30 Cluster:  30 Fr_nu: 247095 TotEn:    -9.69
@<TRIPOS>ATOM
      1 C1        -51.5872  -14.0925  -47.2086 C.ar   1 LIG      -0.11500
      2 C2        -51.5371  -15.3099  -46.5360 C.ar   1 LIG      -0.11500
      3 C3        -46.9166  -13.2914  -46.1058 C.ar   1 LIG      -0.11500
      4 C4        -46.8666  -14.5087  -45.4332 C.ar   1 LIG      -0.11500
      5 C5        -50.4529  -13.2827  -47.2725 C.ar   1 LIG      -0.11700
      6 C6        -50.3528  -15.7221  -45.9247 C.ar   1 LIG      -0.11700
      7 C7        -48.1010  -12.8792  -46.7172 C.ar   1 LIG      -0.11700
      8 C8        -48.0008  -15.3187  -45.3692 C.ar   1 LIG      -0.11700
      9 C9        -49.2523  -13.6817  -46.6628 C.ar   1 LIG       0.00400
     10 C10       -49.2015  -14.9196  -45.9788 C.ar   1 LIG       0.00400
     11 H1        -52.5096  -13.7719  -47.6838 H      1 LIG       0.11500
     12 H2        -52.4206  -15.9397  -46.4870 H      1 LIG       0.11500
     13 H3        -46.0332  -12.6610  -46.1553 H      1 LIG       0.11500
     14 H4        -45.9443  -14.8282  -44.9570 H      1 LIG       0.11500
     15 H5        -50.5152  -12.3349  -47.8033 H      1 LIG       0.11500
     16 H6        -50.3364  -16.6777  -45.4048 H      1 LIG       0.11500
     17 H7        -48.1170  -11.9240  -47.2377 H      1 LIG       0.11500
     18 H8        -47.9390  -16.2662  -44.8378 H      1 LIG       0.11500
@<TRIPOS>BOND
      1       1       2 ar
      2       1       5 ar
      3       2       6 ar
      4       3       4 ar
      5       3       7 ar
      6       4       8 ar
      7       5       9 ar
      8       6      10 ar
      9       7       9 ar
     10       8      10 ar
     11       9      10 ar
     12       1      11 1
     13       2      12 1
     14       3      13 1
     15       4      14 1
     16       5      15 1
     17       6      16 1
     18       7      17 1
     19       8      18 1
@<TRIPOS>ALT_TYPE
CGenFF_4.0_ALT_TYPE_SET
CGenFF_4.0 1 CG2R61 2 CG2R61 3 CG2R61 4 CG2R61 5 CG2R61 6 CG2R61 7 CG2R61 8 CG2R61 9 CG2R61 10 CG2R61 11 HGR61 12 HGR61 13 HGR61 14 HGR61 15 HGR61 16 HGR61 17 HGR61 18 HGR61
@<TRIPOS>MOLECULE
naphtalene
 18 19 0 0 0
****
USER_CHARGES
INVALID_CHARGES
Pose:  31 Cluster:  31 Fr_nu: 121222 TotEn:    -9.53
@<TRIPOS>ATOM
      1 C1        -66.0464    1.6177  -28.3466 C.ar   1 LIG      -0.11500
      2 C2        -65.2950    0.7033  -27.6144 C.ar   1 LIG      -0.11500
      3 C3        -69.5105   -1.7391  -28.9828 C.ar   1 LIG      -0.11500
      4 C4        -68.7590   -2.6534  -28.2507 C.ar   1 LIG      -0.11500
      5 C5        -67.2835    1.2434  -28.8720 C.ar   1 LIG      -0.11700
      6 C6        -65.7775   -0.5888  -27.4048 C.ar   1 LIG      -0.11700
      7 C7        -69.0279   -0.4469  -29.1924 C.ar   1 LIG      -0.11700
      8 C8        -67.5218   -2.2792  -27.7253 C.ar   1 LIG      -0.11700
      9 C9        -67.7848   -0.0531  -28.6709 C.ar   1 LIG       0.00400
     10 C10       -67.0205   -0.9828  -27.9264 C.ar   1 LIG       0.00400
     11 H1        -65.6700    2.6232  -28.5099 H      1 LIG       0.11500
     12 H2        -64.3321    0.9958  -27.2056 H      1 LIG       0.11500
     13 H3        -70.4737   -2.0309  -29.3919 H      1 LIG       0.11500
     14 H4        -69.1352   -3.6592  -28.0889 H      1 LIG       0.11500
     15 H5        -67.8536    1.9745  -29.4415 H      1 LIG       0.11500
     16 H6        -65.1734   -1.2869  -26.8290 H      1 LIG       0.11500
     17 H7        -69.6325    0.2513  -29.7675 H      1 LIG       0.11500
     18 H8        -66.9512   -3.0105  -27.1564 H      1 LIG       0.11500
@<TRIPOS>BOND
      1       1       2 ar
      2       1       5 ar
      3       2       6 ar
      4       3       4 ar
      5       3       7 ar
      6       4       8 ar
      7       5       9 ar
      8       6      10 ar
      9       7       9 ar
     10       8      10 ar
     11       9      10 ar
     12       1      11 1
     13       2      12 1
     14       3      13 1
     15       4      14 1
     16       5      15 1
     17       6      16 1
     18       7      17 1
     19       8      18 1
@<TRIPOS>ALT_TYPE
CGenFF_4.0_ALT_TYPE_SET
CGenFF_4.0 1 CG2R61 2 CG2R61 3 CG2R61 4 CG2R61 5 CG2R61 6 CG2R61 7 CG2R61 8 CG2R61 9 CG2R61 10 CG2R61 11 HGR61 12 HGR61 13 HGR61 14 HGR61 15 HGR61 16 HGR61 17 HGR61 18 HGR61
@<TRIPOS>MOLECULE
naphtalene
 18 19 0 0 0
****
USER_CHARGES
INVALID_CHARGES
Pose:  32 Cluster:  32 Fr_nu: 225073 TotEn:    -9.45
@<TRIPOS>ATOM
      1 C1        -66.6237  -24.3650  -40.3784 C.ar   1 LIG      -0.11500
      2 C2        -67.0999  -25.6569  -40.1761 C.ar   1 LIG      -0.11500
      3 C3        -70.8961  -23.0962  -42.3302 C.ar   1 LIG      -0.11500
      4 C4        -71.3722  -24.3882  -42.1279 C.ar   1 LIG      -0.11500
      5 C5        -67.4452  -23.4016  -40.9645 C.ar   1 LIG      -0.11700
      6 C6        -68.3992  -25.9905  -40.5590 C.ar   1 LIG      -0.11700
      7 C7        -69.5966  -22.7626  -41.9473 C.ar   1 LIG      -0.11700
      8 C8        -70.5507  -25.3517  -41.5419 C.ar   1 LIG      -0.11700
      9 C9        -68.7559  -23.7197  -41.3561 C.ar   1 LIG       0.00400
     10 C10       -69.2400  -25.0335  -41.1503 C.ar   1 LIG       0.00400
     11 H1        -65.6118  -24.1060  -40.0807 H      1 LIG       0.11500
     12 H2        -66.4596  -26.4062  -39.7196 H      1 LIG       0.11500
     13 H3        -71.5360  -22.3463  -42.7867 H      1 LIG       0.11500
     14 H4        -72.3836  -24.6469  -42.4271 H      1 LIG       0.11500
     15 H5        -67.0518  -22.3981  -41.1134 H      1 LIG       0.11500
     16 H6        -68.7507  -27.0064  -40.3908 H      1 LIG       0.11500
     17 H7        -69.2456  -21.7465  -42.1147 H      1 LIG       0.11500
     18 H8        -70.9436  -26.3555  -41.3936 H      1 LIG       0.11500
@<TRIPOS>BOND
      1       1       2 ar
      2       1       5 ar
      3       2       6 ar
      4       3       4 ar
      5       3       7 ar
      6       4       8 ar
      7       5       9 ar
      8       6      10 ar
      9       7       9 ar
     10       8      10 ar
     11       9      10 ar
     12       1      11 1
     13       2      12 1
     14       3      13 1
     15       4      14 1
     16       5      15 1
     17       6      16 1
     18       7      17 1
     19       8      18 1
@<TRIPOS>ALT_TYPE
CGenFF_4.0_ALT_TYPE_SET
CGenFF_4.0 1 CG2R61 2 CG2R61 3 CG2R61 4 CG2R61 5 CG2R61 6 CG2R61 7 CG2R61 8 CG2R61 9 CG2R61 10 CG2R61 11 HGR61 12 HGR61 13 HGR61 14 HGR61 15 HGR61 16 HGR61 17 HGR61 18 HGR61
@<TRIPOS>MOLECULE
naphtalene
 18 19 0 0 0
****
USER_CHARGES
INVALID_CHARGES
Pose:  33 Cluster:  33 Fr_nu: 124447 TotEn:    -9.39
@<TRIPOS>ATOM
      1 C1        -61.8418    0.7039  -25.0898 C.ar   1 LIG      -0.11500
      2 C2        -62.3971   -0.5700  -25.1632 C.ar   1 LIG      -0.11500
      3 C3        -65.5117    2.4571  -27.7603 C.ar   1 LIG      -0.11500
      4 C4        -66.0669    1.1830  -27.8336 C.ar   1 LIG      -0.11500
      5 C5        -62.4740    1.7786  -25.7159 C.ar   1 LIG      -0.11700
      6 C6        -63.5866   -0.7744  -25.8628 C.ar   1 LIG      -0.11700
      7 C7        -64.3220    2.6614  -27.0606 C.ar   1 LIG      -0.11700
      8 C8        -65.4347    0.1083  -27.2077 C.ar   1 LIG      -0.11700
      9 C9        -63.6721    1.5912  -26.4245 C.ar   1 LIG       0.00400
     10 C10       -64.2367    0.2957  -26.4991 C.ar   1 LIG       0.00400
     11 H1        -60.9154    0.8624  -24.5455 H      1 LIG       0.11500
     12 H2        -61.9042   -1.4059  -24.6752 H      1 LIG       0.11500
     13 H3        -66.0042    3.2936  -28.2480 H      1 LIG       0.11500
     14 H4        -66.9925    1.0249  -28.3792 H      1 LIG       0.11500
     15 H5        -62.0217    2.7657  -25.6458 H      1 LIG       0.11500
     16 H6        -64.0030   -1.7787  -25.9066 H      1 LIG       0.11500
     17 H7        -63.9063    3.6659  -27.0162 H      1 LIG       0.11500
     18 H8        -65.8865   -0.8791  -27.2783 H      1 LIG       0.11500
@<TRIPOS>BOND
      1       1       2 ar
      2       1       5 ar
      3       2       6 ar
      4       3       4 ar
      5       3       7 ar
      6       4       8 ar
      7       5       9 ar
      8       6      10 ar
      9       7       9 ar
     10       8      10 ar
     11       9      10 ar
     12       1      11 1
     13       2      12 1
     14       3      13 1
     15       4      14 1
     16       5      15 1
     17       6      16 1
     18       7      17 1
     19       8      18 1
@<TRIPOS>ALT_TYPE
CGenFF_4.0_ALT_TYPE_SET
CGenFF_4.0 1 CG2R61 2 CG2R61 3 CG2R61 4 CG2R61 5 CG2R61 6 CG2R61 7 CG2R61 8 CG2R61 9 CG2R61 10 CG2R61 11 HGR61 12 HGR61 13 HGR61 14 HGR61 15 HGR61 16 HGR61 17 HGR61 18 HGR61
@<TRIPOS>MOLECULE
naphtalene
 18 19 0 0 0
****
USER_CHARGES
INVALID_CHARGES
Pose:  34 Cluster:  34 Fr_nu: 353797 TotEn:    -9.23
@<TRIPOS>ATOM
      1 C1        -71.9178  -24.7770  -41.5621 C.ar   1 LIG      -0.11500
      2 C2        -71.5570  -25.7764  -42.4608 C.ar   1 LIG      -0.11500
      3 C3        -67.4285  -22.9198  -41.8258 C.ar   1 LIG      -0.11500
      4 C4        -67.0678  -23.9193  -42.7245 C.ar   1 LIG      -0.11500
      5 C5        -70.9845  -23.8143  -41.1765 C.ar   1 LIG      -0.11700
      6 C6        -70.2618  -25.8172  -42.9774 C.ar   1 LIG      -0.11700
      7 C7        -68.7239  -22.8790  -41.3092 C.ar   1 LIG      -0.11700
      8 C8        -68.0010  -24.8821  -43.1102 C.ar   1 LIG      -0.11700
      9 C9        -69.6761  -23.8400  -41.6864 C.ar   1 LIG       0.00400
     10 C10       -69.3094  -24.8564  -42.6003 C.ar   1 LIG       0.00400
     11 H1        -72.9262  -24.7461  -41.1599 H      1 LIG       0.11500
     12 H2        -72.2844  -26.5252  -42.7606 H      1 LIG       0.11500
     13 H3        -66.7014  -22.1704  -41.5256 H      1 LIG       0.11500
     14 H4        -66.0589  -23.9505  -43.1253 H      1 LIG       0.11500
     15 H5        -71.2885  -23.0425  -40.4723 H      1 LIG       0.11500
     16 H6        -70.0019  -26.6072  -43.6790 H      1 LIG       0.11500
     17 H7        -68.9838  -22.0886  -40.6083 H      1 LIG       0.11500
     18 H8        -67.6970  -25.6545  -43.8137 H      1 LIG       0.11500
@<TRIPOS>BOND
      1       1       2 ar
      2       1       5 ar
      3       2       6 ar
      4       3       4 ar
      5       3       7 ar
      6       4       8 ar
      7       5       9 ar
      8       6      10 ar
      9       7       9 ar
     10       8      10 ar
     11       9      10 ar
     12       1      11 1
     13       2      12 1
     14       3      13 1
     15       4      14 1
     16       5      15 1
     17       6      16 1
     18       7      17 1
     19       8      18 1
@<TRIPOS>ALT_TYPE
CGenFF_4.0_ALT_TYPE_SET
CGenFF_4.0 1 CG2R61 2 CG2R61 3 CG2R61 4 CG2R61 5 CG2R61 6 CG2R61 7 CG2R61 8 CG2R61 9 CG2R61 10 CG2R61 11 HGR61 12 HGR61 13 HGR61 14 HGR61 15 HGR61 16 HGR61 17 HGR61 18 HGR61
@<TRIPOS>MOLECULE
naphtalene
 18 19 0 0 0
****
USER_CHARGES
INVALID_CHARGES
Pose:  35 Cluster:  35 Fr_nu:  69631 TotEn:    -9.18
@<TRIPOS>ATOM
      1 C1        -70.3534   -1.1479  -29.5410 C.ar   1 LIG      -0.11500
      2 C2        -69.1829   -1.7315  -29.0654 C.ar   1 LIG      -0.11500
      3 C3        -68.2833    3.2452  -29.2442 C.ar   1 LIG      -0.11500
      4 C4        -67.1128    2.6615  -28.7686 C.ar   1 LIG      -0.11500
      5 C5        -70.4270    0.2356  -29.7060 C.ar   1 LIG      -0.11700
      6 C6        -68.0816   -0.9342  -28.7531 C.ar   1 LIG      -0.11700
      7 C7        -69.3846    2.4477  -29.5566 C.ar   1 LIG      -0.11700
      8 C8        -67.0391    1.2781  -28.6035 C.ar   1 LIG      -0.11700
      9 C9        -69.3282    1.0536  -29.3966 C.ar   1 LIG       0.00400
     10 C10       -68.1380    0.4600  -28.9129 C.ar   1 LIG       0.00400
     11 H1        -71.2106   -1.7691  -29.7835 H      1 LIG       0.11500
     12 H2        -69.1265   -2.8086  -28.9376 H      1 LIG       0.11500
     13 H3        -68.3403    4.3225  -29.3724 H      1 LIG       0.11500
     14 H4        -66.2564    3.2833  -28.5250 H      1 LIG       0.11500
     15 H5        -71.3523    0.6701  -30.0788 H      1 LIG       0.11500
     16 H6        -67.1766   -1.4118  -28.3833 H      1 LIG       0.11500
     17 H7        -70.2891    2.9255  -29.9271 H      1 LIG       0.11500
     18 H8        -66.1142    0.8433  -28.2300 H      1 LIG       0.11500
@<TRIPOS>BOND
      1       1       2 ar
      2       1       5 ar
      3       2       6 ar
      4       3       4 ar
      5       3       7 ar
      6       4       8 ar
      7       5       9 ar
      8       6      10 ar
      9       7       9 ar
     10       8      10 ar
     11       9      10 ar
     12       1      11 1
     13       2      12 1
     14       3      13 1
     15       4      14 1
     16       5      15 1
     17       6      16 1
     18       7      17 1
     19       8      18 1
@<TRIPOS>ALT_TYPE
CGenFF_4.0_ALT_TYPE_SET
CGenFF_4.0 1 CG2R61 2 CG2R61 3 CG2R61 4 CG2R61 5 CG2R61 6 CG2R61 7 CG2R61 8 CG2R61 9 CG2R61 10 CG2R61 11 HGR61 12 HGR61 13 HGR61 14 HGR61 15 HGR61 16 HGR61 17 HGR61 18 HGR61
@<TRIPOS>MOLECULE
naphtalene
 18 19 0 0 0
****
USER_CHARGES
INVALID_CHARGES
Pose:  36 Cluster:  36 Fr_nu: 313172 TotEn:    -9.18
@<TRIPOS>ATOM
      1 C1        -63.4845   -0.8658  -25.7077 C.ar   1 LIG      -0.11500
      2 C2        -63.7377   -1.1178  -24.3626 C.ar   1 LIG      -0.11500
      3 C3        -67.7952   -2.7937  -26.8801 C.ar   1 LIG      -0.11500
      4 C4        -68.0483   -3.0457  -25.5350 C.ar   1 LIG      -0.11500
      5 C5        -64.4275   -1.2179  -26.6739 C.ar   1 LIG      -0.11700
      6 C6        -64.9347   -1.7228  -23.9784 C.ar   1 LIG      -0.11700
      7 C7        -66.5982   -2.1887  -27.2642 C.ar   1 LIG      -0.11700
      8 C8        -67.1054   -2.6937  -24.5687 C.ar   1 LIG      -0.11700
      9 C9        -65.6378   -1.8277  -26.3052 C.ar   1 LIG       0.00400
     10 C10       -65.8951   -2.0839  -24.9374 C.ar   1 LIG       0.00400
     11 H1        -62.5523   -0.3953  -26.0063 H      1 LIG       0.11500
     12 H2        -63.0031   -0.8431  -23.6113 H      1 LIG       0.11500
     13 H3        -68.5296   -3.0681  -27.6321 H      1 LIG       0.11500
     14 H4        -68.9800   -3.5175  -25.2371 H      1 LIG       0.11500
     15 H5        -64.2082   -1.0118  -27.7195 H      1 LIG       0.11500
     16 H6        -65.1117   -1.9099  -22.9213 H      1 LIG       0.11500
     17 H7        -66.4217   -2.0009  -28.3213 H      1 LIG       0.11500
     18 H8        -67.3241   -2.9004  -23.5231 H      1 LIG       0.11500
@<TRIPOS>BOND
      1       1       2 ar
      2       1       5 ar
      3       2       6 ar
      4       3       4 ar
      5       3       7 ar
      6       4       8 ar
      7       5       9 ar
      8       6      10 ar
      9       7       9 ar
     10       8      10 ar
     11       9      10 ar
     12       1      11 1
     13       2      12 1
     14       3      13 1
     15       4      14 1
     16       5      15 1
     17       6      16 1
     18       7      17 1
     19       8      18 1
@<TRIPOS>ALT_TYPE
CGenFF_4.0_ALT_TYPE_SET
CGenFF_4.0 1 CG2R61 2 CG2R61 3 CG2R61 4 CG2R61 5 CG2R61 6 CG2R61 7 CG2R61 8 CG2R61 9 CG2R61 10 CG2R61 11 HGR61 12 HGR61 13 HGR61 14 HGR61 15 HGR61 16 HGR61 17 HGR61 18 HGR61
@<TRIPOS>MOLECULE
naphtalene
 18 19 0 0 0
****
USER_CHARGES
INVALID_CHARGES
Pose:  37 Cluster:  37 Fr_nu: 101174 TotEn:    -9.17
@<TRIPOS>ATOM
      1 C1        -57.5793    5.3727  -37.7624 C.ar   1 LIG      -0.11500
      2 C2        -56.2754    4.8861  -37.7695 C.ar   1 LIG      -0.11500
      3 C3        -59.0611    1.4374  -40.2098 C.ar   1 LIG      -0.11500
      4 C4        -57.7572    0.9509  -40.2169 C.ar   1 LIG      -0.11500
      5 C5        -58.6015    4.6401  -38.3663 C.ar   1 LIG      -0.11700
      6 C6        -55.9887    3.6652  -38.3804 C.ar   1 LIG      -0.11700
      7 C7        -59.3478    2.6584  -39.5987 C.ar   1 LIG      -0.11700
      8 C8        -56.7349    1.6834  -39.6130 C.ar   1 LIG      -0.11700
      9 C9        -58.3311    3.4091  -38.9861 C.ar   1 LIG       0.00400
     10 C10       -57.0052    2.9144  -38.9933 C.ar   1 LIG       0.00400
     11 H1        -57.8017    6.3236  -37.2871 H      1 LIG       0.11500
     12 H2        -55.4804    5.4571  -37.2988 H      1 LIG       0.11500
     13 H3        -59.8568    0.8667  -40.6803 H      1 LIG       0.11500
     14 H4        -57.5351    0.0007  -40.6935 H      1 LIG       0.11500
     15 H5        -59.6133    5.0401  -38.3491 H      1 LIG       0.11500
     16 H6        -54.9625    3.3038  -38.3736 H      1 LIG       0.11500
     17 H7        -60.3742    3.0192  -39.6050 H      1 LIG       0.11500
     18 H8        -55.7229    1.2840  -39.6308 H      1 LIG       0.11500
@<TRIPOS>BOND
      1       1       2 ar
      2       1       5 ar
      3       2       6 ar
      4       3       4 ar
      5       3       7 ar
      6       4       8 ar
      7       5       9 ar
      8       6      10 ar
      9       7       9 ar
     10       8      10 ar
     11       9      10 ar
     12       1      11 1
     13       2      12 1
     14       3      13 1
     15       4      14 1
     16       5      15 1
     17       6      16 1
     18       7      17 1
     19       8      18 1
@<TRIPOS>ALT_TYPE
CGenFF_4.0_ALT_TYPE_SET
CGenFF_4.0 1 CG2R61 2 CG2R61 3 CG2R61 4 CG2R61 5 CG2R61 6 CG2R61 7 CG2R61 8 CG2R61 9 CG2R61 10 CG2R61 11 HGR61 12 HGR61 13 HGR61 14 HGR61 15 HGR61 16 HGR61 17 HGR61 18 HGR61
@<TRIPOS>MOLECULE
naphtalene
 18 19 0 0 0
****
USER_CHARGES
INVALID_CHARGES
Pose:  38 Cluster:  38 Fr_nu:  15488 TotEn:    -8.64
@<TRIPOS>ATOM
      1 C1        -47.7544  -14.6267  -28.2990 C.ar   1 LIG      -0.11500
      2 C2        -47.0130  -14.0385  -29.3194 C.ar   1 LIG      -0.11500
      3 C3        -51.0457  -11.0591  -28.6344 C.ar   1 LIG      -0.11500
      4 C4        -50.3042  -10.4710  -29.6548 C.ar   1 LIG      -0.11500
      5 C5        -48.9436  -14.0363  -27.8701 C.ar   1 LIG      -0.11700
      6 C6        -47.4577  -12.8579  -29.9149 C.ar   1 LIG      -0.11700
      7 C7        -50.6009  -12.2398  -28.0390 C.ar   1 LIG      -0.11700
      8 C8        -49.1151  -11.0612  -30.0837 C.ar   1 LIG      -0.11700
      9 C9        -49.4063  -12.8478  -28.4581 C.ar   1 LIG       0.00400
     10 C10       -48.6523  -12.2498  -29.4957 C.ar   1 LIG       0.00400
     11 H1        -47.4074  -15.5455  -27.8354 H      1 LIG       0.11500
     12 H2        -46.0876  -14.4991  -29.6528 H      1 LIG       0.11500
     13 H3        -51.9715  -10.5990  -28.3006 H      1 LIG       0.11500
     14 H4        -50.6510   -9.5514  -30.1170 H      1 LIG       0.11500
     15 H5        -49.5066  -14.5133  -27.0705 H      1 LIG       0.11500
     16 H6        -46.8625  -12.4159  -30.7112 H      1 LIG       0.11500
     17 H7        -51.1968  -12.6821  -27.2433 H      1 LIG       0.11500
     18 H8        -48.5514  -10.5839  -30.8828 H      1 LIG       0.11500
@<TRIPOS>BOND
      1       1       2 ar
      2       1       5 ar
      3       2       6 ar
      4       3       4 ar
      5       3       7 ar
      6       4       8 ar
      7       5       9 ar
      8       6      10 ar
      9       7       9 ar
     10       8      10 ar
     11       9      10 ar
     12       1      11 1
     13       2      12 1
     14       3      13 1
     15       4      14 1
     16       5      15 1
     17       6      16 1
     18       7      17 1
     19       8      18 1
@<TRIPOS>ALT_TYPE
CGenFF_4.0_ALT_TYPE_SET
CGenFF_4.0 1 CG2R61 2 CG2R61 3 CG2R61 4 CG2R61 5 CG2R61 6 CG2R61 7 CG2R61 8 CG2R61 9 CG2R61 10 CG2R61 11 HGR61 12 HGR61 13 HGR61 14 HGR61 15 HGR61 16 HGR61 17 HGR61 18 HGR61
@<TRIPOS>MOLECULE
naphtalene
 18 19 0 0 0
****
USER_CHARGES
INVALID_CHARGES
Pose:  39 Cluster:  39 Fr_nu: 194361 TotEn:    -8.37
@<TRIPOS>ATOM
      1 C1        -74.2111  -22.7129  -43.4138 C.ar   1 LIG      -0.11500
      2 C2        -74.8417  -21.6028  -43.9676 C.ar   1 LIG      -0.11500
      3 C3        -76.6829  -25.6218  -46.4305 C.ar   1 LIG      -0.11500
      4 C4        -77.3135  -24.5116  -46.9843 C.ar   1 LIG      -0.11500
      5 C5        -74.5082  -23.9922  -43.8846 C.ar   1 LIG      -0.11700
      6 C6        -75.7717  -21.7675  -44.9944 C.ar   1 LIG      -0.11700
      7 C7        -75.7528  -25.4570  -45.4037 C.ar   1 LIG      -0.11700
      8 C8        -77.0166  -23.2323  -46.5135 C.ar   1 LIG      -0.11700
      9 C9        -75.4418  -24.1767  -44.9175 C.ar   1 LIG       0.00400
     10 C10       -76.0830  -23.0478  -45.4807 C.ar   1 LIG       0.00400
     11 H1        -73.4876  -22.5841  -42.6141 H      1 LIG       0.11500
     12 H2        -74.6096  -20.6072  -43.6006 H      1 LIG       0.11500
     13 H3        -76.9146  -26.6178  -46.7974 H      1 LIG       0.11500
     14 H4        -78.0379  -24.6411  -47.7830 H      1 LIG       0.11500
     15 H5        -74.0034  -24.8456  -43.4365 H      1 LIG       0.11500
     16 H6        -76.2521  -20.8855  -45.4130 H      1 LIG       0.11500
     17 H7        -75.2720  -26.3390  -44.9859 H      1 LIG       0.11500
     18 H8        -77.5218  -22.3787  -46.9610 H      1 LIG       0.11500
@<TRIPOS>BOND
      1       1       2 ar
      2       1       5 ar
      3       2       6 ar
      4       3       4 ar
      5       3       7 ar
      6       4       8 ar
      7       5       9 ar
      8       6      10 ar
      9       7       9 ar
     10       8      10 ar
     11       9      10 ar
     12       1      11 1
     13       2      12 1
     14       3      13 1
     15       4      14 1
     16       5      15 1
     17       6      16 1
     18       7      17 1
     19       8      18 1
@<TRIPOS>ALT_TYPE
CGenFF_4.0_ALT_TYPE_SET
CGenFF_4.0 1 CG2R61 2 CG2R61 3 CG2R61 4 CG2R61 5 CG2R61 6 CG2R61 7 CG2R61 8 CG2R61 9 CG2R61 10 CG2R61 11 HGR61 12 HGR61 13 HGR61 14 HGR61 15 HGR61 16 HGR61 17 HGR61 18 HGR61
@<TRIPOS>MOLECULE
naphtalene
 18 19 0 0 0
****
USER_CHARGES
INVALID_CHARGES
Pose:  40 Cluster:  40 Fr_nu: 158594 TotEn:    -8.29
@<TRIPOS>ATOM
      1 C1        -43.3846  -12.1392  -31.5098 C.ar   1 LIG      -0.11500
      2 C2        -44.7134  -11.7712  -31.3208 C.ar   1 LIG      -0.11500
      3 C3        -43.8956  -11.5183  -36.3084 C.ar   1 LIG      -0.11500
      4 C4        -45.2244  -11.1504  -36.1192 C.ar   1 LIG      -0.11500
      5 C5        -42.8445  -12.1697  -32.7959 C.ar   1 LIG      -0.11700
      6 C6        -45.5072  -11.4324  -32.4168 C.ar   1 LIG      -0.11700
      7 C7        -43.1017  -11.8571  -35.2122 C.ar   1 LIG      -0.11700
      8 C8        -45.7646  -11.1198  -34.8333 C.ar   1 LIG      -0.11700
      9 C9        -43.6289  -11.8318  -33.9107 C.ar   1 LIG       0.00400
     10 C10       -44.9802  -11.4577  -33.7184 C.ar   1 LIG       0.00400
     11 H1        -42.7673  -12.4033  -30.6562 H      1 LIG       0.11500
     12 H2        -45.1328  -11.7475  -30.3192 H      1 LIG       0.11500
     13 H3        -43.4754  -11.5421  -37.3099 H      1 LIG       0.11500
     14 H4        -45.8416  -10.8877  -36.9733 H      1 LIG       0.11500
     15 H5        -41.8035  -12.4608  -32.9200 H      1 LIG       0.11500
     16 H6        -46.5432  -11.1473  -32.2456 H      1 LIG       0.11500
     17 H7        -42.0656  -12.1413  -35.3836 H      1 LIG       0.11500
     18 H8        -46.8059  -10.8295  -34.7089 H      1 LIG       0.11500
@<TRIPOS>BOND
      1       1       2 ar
      2       1       5 ar
      3       2       6 ar
      4       3       4 ar
      5       3       7 ar
      6       4       8 ar
      7       5       9 ar
      8       6      10 ar
      9       7       9 ar
     10       8      10 ar
     11       9      10 ar
     12       1      11 1
     13       2      12 1
     14       3      13 1
     15       4      14 1
     16       5      15 1
     17       6      16 1
     18       7      17 1
     19       8      18 1
@<TRIPOS>ALT_TYPE
CGenFF_4.0_ALT_TYPE_SET
CGenFF_4.0 1 CG2R61 2 CG2R61 3 CG2R61 4 CG2R61 5 CG2R61 6 CG2R61 7 CG2R61 8 CG2R61 9 CG2R61 10 CG2R61 11 HGR61 12 HGR61 13 HGR61 14 HGR61 15 HGR61 16 HGR61 17 HGR61 18 HGR61
@<TRIPOS>MOLECULE
naphtalene
 18 19 0 0 0
****
USER_CHARGES
INVALID_CHARGES
Pose:  41 Cluster:  41 Fr_nu: 488525 TotEn:    -8.08
@<TRIPOS>ATOM
      1 C1        -57.5429    0.1681  -40.5543 C.ar   1 LIG      -0.11500
      2 C2        -57.4328    1.1691  -39.5937 C.ar   1 LIG      -0.11500
      3 C3        -59.9720    3.2232  -43.4591 C.ar   1 LIG      -0.11500
      4 C4        -59.8619    4.2242  -42.4985 C.ar   1 LIG      -0.11500
      5 C5        -58.2011    0.4240  -41.7575 C.ar   1 LIG      -0.11700
      6 C6        -57.9803    2.4297  -39.8325 C.ar   1 LIG      -0.11700
      7 C7        -59.4243    1.9625  -43.2203 C.ar   1 LIG      -0.11700
      8 C8        -59.2037    3.9683  -41.2952 C.ar   1 LIG      -0.11700
      9 C9        -58.7584    1.6873  -42.0148 C.ar   1 LIG       0.00400
     10 C10       -58.6464    2.7051  -41.0379 C.ar   1 LIG       0.00400
     11 H1        -57.1169   -0.8134  -40.3676 H      1 LIG       0.11500
     12 H2        -56.9199    0.9688  -38.6575 H      1 LIG       0.11500
     13 H3        -60.4848    3.4229  -44.3959 H      1 LIG       0.11500
     14 H4        -60.2893    5.2049  -42.6851 H      1 LIG       0.11500
     15 H5        -58.2756   -0.3736  -42.4939 H      1 LIG       0.11500
     16 H6        -57.8820    3.1974  -39.0677 H      1 LIG       0.11500
     17 H7        -59.5221    1.1953  -43.9855 H      1 LIG       0.11500
     18 H8        -59.1297    4.7655  -40.5584 H      1 LIG       0.11500
@<TRIPOS>BOND
      1       1       2 ar
      2       1       5 ar
      3       2       6 ar
      4       3       4 ar
      5       3       7 ar
      6       4       8 ar
      7       5       9 ar
      8       6      10 ar
      9       7       9 ar
     10       8      10 ar
     11       9      10 ar
     12       1      11 1
     13       2      12 1
     14       3      13 1
     15       4      14 1
     16       5      15 1
     17       6      16 1
     18       7      17 1
     19       8      18 1
@<TRIPOS>ALT_TYPE
CGenFF_4.0_ALT_TYPE_SET
CGenFF_4.0 1 CG2R61 2 CG2R61 3 CG2R61 4 CG2R61 5 CG2R61 6 CG2R61 7 CG2R61 8 CG2R61 9 CG2R61 10 CG2R61 11 HGR61 12 HGR61 13 HGR61 14 HGR61 15 HGR61 16 HGR61 17 HGR61 18 HGR61
@<TRIPOS>MOLECULE
naphtalene
 18 19 0 0 0
****
USER_CHARGES
INVALID_CHARGES
Pose:  42 Cluster:  42 Fr_nu:  29707 TotEn:    -7.75
@<TRIPOS>ATOM
      1 C1        -74.9891  -26.2768  -47.4092 C.ar   1 LIG      -0.11500
      2 C2        -74.4123  -26.5846  -46.1806 C.ar   1 LIG      -0.11500
      3 C3        -76.3261  -21.9255  -45.6911 C.ar   1 LIG      -0.11500
      4 C4        -75.7493  -22.2335  -44.4626 C.ar   1 LIG      -0.11500
      5 C5        -75.6105  -25.0422  -47.5994 C.ar   1 LIG      -0.11700
      6 C6        -74.4546  -25.6592  -45.1376 C.ar   1 LIG      -0.11700
      7 C7        -76.2837  -22.8511  -46.7343 C.ar   1 LIG      -0.11700
      8 C8        -75.1279  -23.4681  -44.2723 C.ar   1 LIG      -0.11700
      9 C9        -75.6625  -24.0986  -46.5605 C.ar   1 LIG       0.00400
     10 C10       -75.0759  -24.4117  -45.3112 C.ar   1 LIG       0.00400
     11 H1        -74.9563  -26.9979  -48.2207 H      1 LIG       0.11500
     12 H2        -73.9286  -27.5459  -46.0337 H      1 LIG       0.11500
     13 H3        -76.8099  -20.9641  -45.8388 H      1 LIG       0.11500
     14 H4        -75.7836  -21.5126  -43.6510 H      1 LIG       0.11500
     15 H5        -76.0551  -24.8232  -48.5680 H      1 LIG       0.11500
     16 H6        -73.9968  -25.9208  -44.1858 H      1 LIG       0.11500
     17 H7        -76.7408  -22.5889  -47.6861 H      1 LIG       0.11500
     18 H8        -74.6839  -23.6876  -43.3034 H      1 LIG       0.11500
@<TRIPOS>BOND
      1       1       2 ar
      2       1       5 ar
      3       2       6 ar
      4       3       4 ar
      5       3       7 ar
      6       4       8 ar
      7       5       9 ar
      8       6      10 ar
      9       7       9 ar
     10       8      10 ar
     11       9      10 ar
     12       1      11 1
     13       2      12 1
     14       3      13 1
     15       4      14 1
     16       5      15 1
     17       6      16 1
     18       7      17 1
     19       8      18 1
@<TRIPOS>ALT_TYPE
CGenFF_4.0_ALT_TYPE_SET
CGenFF_4.0 1 CG2R61 2 CG2R61 3 CG2R61 4 CG2R61 5 CG2R61 6 CG2R61 7 CG2R61 8 CG2R61 9 CG2R61 10 CG2R61 11 HGR61 12 HGR61 13 HGR61 14 HGR61 15 HGR61 16 HGR61 17 HGR61 18 HGR61
@<TRIPOS>MOLECULE
naphtalene
 18 19 0 0 0
****
USER_CHARGES
INVALID_CHARGES
Pose:  43 Cluster:  43 Fr_nu:  43589 TotEn:    -7.04
@<TRIPOS>ATOM
      1 C1        -66.9464    2.5943  -28.6585 C.ar   1 LIG      -0.11500
      2 C2        -68.0644    1.7664  -28.6995 C.ar   1 LIG      -0.11500
      3 C3        -64.4872   -0.8463  -26.2528 C.ar   1 LIG      -0.11500
      4 C4        -65.6052   -1.6741  -26.2939 C.ar   1 LIG      -0.11500
      5 C5        -65.7748    2.1557  -28.0407 C.ar   1 LIG      -0.11700
      6 C6        -68.0152    0.4970  -28.1230 C.ar   1 LIG      -0.11700
      7 C7        -64.5364    0.4232  -26.8294 C.ar   1 LIG      -0.11700
      8 C8        -66.7769   -1.2356  -26.9115 C.ar   1 LIG      -0.11700
      9 C9        -65.7074    0.8809  -27.4553 C.ar   1 LIG       0.00400
     10 C10       -66.8443    0.0392  -27.4970 C.ar   1 LIG       0.00400
     11 H1        -66.9855    3.5827  -29.1069 H      1 LIG       0.11500
     12 H2        -68.9759    2.1087  -29.1808 H      1 LIG       0.11500
     13 H3        -63.5751   -1.1881  -25.7716 H      1 LIG       0.11500
     14 H4        -65.5660   -2.6618  -25.8440 H      1 LIG       0.11500
     15 H5        -64.9132    2.8199  -28.0202 H      1 LIG       0.11500
     16 H6        -68.9008   -0.1335  -28.1673 H      1 LIG       0.11500
     17 H7        -63.6504    1.0531  -26.7857 H      1 LIG       0.11500
     18 H8        -67.6389   -1.8994  -26.9315 H      1 LIG       0.11500
@<TRIPOS>BOND
      1       1       2 ar
      2       1       5 ar
      3       2       6 ar
      4       3       4 ar
      5       3       7 ar
      6       4       8 ar
      7       5       9 ar
      8       6      10 ar
      9       7       9 ar
     10       8      10 ar
     11       9      10 ar
     12       1      11 1
     13       2      12 1
     14       3      13 1
     15       4      14 1
     16       5      15 1
     17       6      16 1
     18       7      17 1
     19       8      18 1
@<TRIPOS>ALT_TYPE
CGenFF_4.0_ALT_TYPE_SET
CGenFF_4.0 1 CG2R61 2 CG2R61 3 CG2R61 4 CG2R61 5 CG2R61 6 CG2R61 7 CG2R61 8 CG2R61 9 CG2R61 10 CG2R61 11 HGR61 12 HGR61 13 HGR61 14 HGR61 15 HGR61 16 HGR61 17 HGR61 18 HGR61
# TRIPOS MOL2 file generated by SEED

@<TRIPOS>MOLECULE
pyrazole
 9 9 0 0 0
****
USER_CHARGES
INVALID_CHARGES
Pose:   1 Cluster:   1 Fr_nu: 9919867 TotEn:   -21.66
@<TRIPOS>ATOM
      1 C1        -53.7312  -21.4911  -33.0779 C.2    1 LIG      -0.25100
      2 C2        -52.9354  -20.3987  -32.6842 C.2    1 LIG       0.13200
      3 C3        -54.0126  -22.1507  -31.9064 C.2    1 LIG      -0.03800
      4 N1        -52.7249  -20.3627  -31.3657 N.2    1 LIG      -0.57800
      5 N2        -53.3926  -21.4406  -30.9206 N.pl3  1 LIG      -0.05900
      6 H1        -54.0565  -21.7627  -34.0713 H      1 LIG       0.15700
      7 H2        -52.4995  -19.6275  -33.3032 H      1 LIG       0.15600
      8 H3        -54.5833  -23.0424  -31.6907 H      1 LIG       0.15900
      9 H4        -53.3819  -21.6348  -29.9272 H      1 LIG       0.32200
@<TRIPOS>BOND
      1       1       2 1
      2       1       3 2
      3       2       4 2
      4       3       5 1
      5       4       5 1
      6       1       6 1
      7       2       7 1
      8       3       8 1
      9       5       9 1
@<TRIPOS>ALT_TYPE
CGenFF_4.0_ALT_TYPE_SET
CGenFF_4.0 1 CG2R51 2 CG2R52 3 CG2R51 4 NG2R50 5 NG2R51 6 HGR51 7 HGR52 8 HGR52 9 HGP1
@<TRIPOS>MOLECULE
pyrazole
 9 9 0 0 0
****
USER_CHARGES
INVALID_CHARGES
Pose:   2 Cluster:   2 Fr_nu: 4401821 TotEn:   -17.93
@<TRIPOS>ATOM
      1 C1        -51.6394    3.4569  -33.9067 C.2    1 LIG      -0.25100
      2 C2        -50.2462    3.6279  -33.7995 C.2    1 LIG       0.13200
      3 C3        -51.8546    2.1518  -33.5368 C.2    1 LIG      -0.03800
      4 N1        -49.6204    2.5201  -33.3932 N.2    1 LIG      -0.57800
      5 N2        -50.6250    1.6404  -33.2416 N.pl3  1 LIG      -0.05900
      6 H1        -52.3842    4.1783  -34.2090 H      1 LIG       0.15700
      7 H2        -49.6607    4.5135  -34.0011 H      1 LIG       0.15600
      8 H3        -52.7512    1.5537  -33.4610 H      1 LIG       0.15900
      9 H4        -50.3990    0.7028  -32.9341 H      1 LIG       0.32200
@<TRIPOS>BOND
      1       1       2 1
      2       1       3 2
      3       2       4 2
      4       3       5 1
      5       4       5 1
      6       1       6 1
      7       2       7 1
      8       3       8 1
      9       5       9 1
@<TRIPOS>ALT_TYPE
CGenFF_4.0_ALT_TYPE_SET
CGenFF_4.0 1 CG2R51 2 CG2R52 3 CG2R51 4 NG2R50 5 NG2R51 6 HGR51 7 HGR52 8 HGR52 9 HGP1
@<TRIPOS>MOLECULE
pyrazole
 9 9 0 0 0
****
USER_CHARGES
INVALID_CHARGES
Pose:   3 Cluster:   3 Fr_nu:  82343 TotEn:   -16.48
@<TRIPOS>ATOM
      1 C1        -70.1941   -6.6650  -45.3774 C.2    1 LIG      -0.25100
      2 C2        -71.1897   -7.6600  -45.4001 C.2    1 LIG       0.13200
      3 C3        -69.4727   -6.9271  -44.2384 C.2    1 LIG      -0.03800
      4 N1        -71.1108   -8.4923  -44.3584 N.2    1 LIG      -0.57800
      5 N2        -70.0570   -8.0209  -43.6704 N.pl3  1 LIG      -0.05900
      6 H1        -70.0223   -5.8693  -46.0871 H      1 LIG       0.15700
      7 H2        -71.9698   -7.8132  -46.1320 H      1 LIG       0.15600
      8 H3        -68.6170   -6.4433  -43.7898 H      1 LIG       0.15900
      9 H4        -69.7910   -8.4949  -42.8164 H      1 LIG       0.32200
@<TRIPOS>BOND
      1       1       2 1
      2       1       3 2
      3       2       4 2
      4       3       5 1
      5       4       5 1
      6       1       6 1
      7       2       7 1
      8       3       8 1
      9       5       9 1
@<TRIPOS>ALT_TYPE
CGenFF_4.0_ALT_TYPE_SET
CGenFF_4.0 1 CG2R51 2 CG2R52 3 CG2R51 4 NG2R50 5 NG2R51 6 HGR51 7 HGR52 8 HGR52 9 HGP1
@<TRIPOS>MOLECULE
pyrazole
 9 9 0 0 0
****
USER_CHARGES
INVALID_CHARGES
Pose:   4 Cluster:   4 Fr_nu: 3377868 TotEn:   -16.24
@<TRIPOS>ATOM
      1 C1        -78.7559   -8.7563  -57.7037 C.2    1 LIG      -0.25100
      2 C2        -77.6687   -8.1222  -57.0731 C.2    1 LIG       0.13200
      3 C3        -78.2713   -9.1254  -58.9347 C.2    1 LIG      -0.03800
      4 N1        -76.5757   -8.0889  -57.8401 N.2    1 LIG      -0.57800
      5 N2        -76.9735   -8.7067  -58.9653 N.pl3  1 LIG      -0.05900
      6 H1        -79.7516   -8.9234  -57.3201 H      1 LIG       0.15700
      7 H2        -77.6273   -7.6826  -56.0868 H      1 LIG       0.15600
      8 H3        -78.7234   -9.6347  -59.7735 H      1 LIG       0.15900
      9 H4        -76.3053   -8.8072  -59.7190 H      1 LIG       0.32200
@<TRIPOS>BOND
      1       1       2 1
      2       1       3 2
      3       2       4 2
      4       3       5 1
      5       4       5 1
      6       1       6 1
      7       2       7 1
      8       3       8 1
      9       5       9 1
@<TRIPOS>ALT_TYPE
CGenFF_4.0_ALT_TYPE_SET
CGenFF_4.0 1 CG2R51 2 CG2R52 3 CG2R51 4 NG2R50 5 NG2R51 6 HGR51 7 HGR52 8 HGR52 9 HGP1
@<TRIPOS>MOLECULE
pyrazole
 9 9 0 0 0
****
USER_CHARGES
INVALID_CHARGES
Pose:   5 Cluster:   5 Fr_nu: 7380422 TotEn:   -15.69
@<TRIPOS>ATOM
      1 C1        -51.2001    3.3554  -34.3596 C.2    1 LIG      -0.25100
      2 C2        -51.0606    4.6359  -33.7917 C.2    1 LIG       0.13200
      3 C3        -51.9286    2.6473  -33.4352 C.2    1 LIG      -0.03800
      4 N1        -51.6532    4.7384  -32.5991 N.2    1 LIG      -0.57800
      5 N2        -52.1722    3.5133  -32.4100 N.pl3  1 LIG      -0.05900
      6 H1        -50.8259    2.9953  -35.3065 H      1 LIG       0.15700
      7 H2        -50.5514    5.4986  -34.1969 H      1 LIG       0.15600
      8 H3        -52.2856    1.6278  -33.4141 H      1 LIG       0.15900
      9 H4        -52.6817    3.3354  -31.5535 H      1 LIG       0.32200
@<TRIPOS>BOND
      1       1       2 1
      2       1       3 2
      3       2       4 2
      4       3       5 1
      5       4       5 1
      6       1       6 1
      7       2       7 1
      8       3       8 1
      9       5       9 1
@<TRIPOS>ALT_TYPE
CGenFF_4.0_ALT_TYPE_SET
CGenFF_4.0 1 CG2R51 2 CG2R52 3 CG2R51 4 NG2R50 5 NG2R51 6 HGR51 7 HGR52 8 HGR52 9 HGP1
@<TRIPOS>MOLECULE
pyrazole
 9 9 0 0 0
****
USER_CHARGES
INVALID_CHARGES
Pose:   6 Cluster:   6 Fr_nu: 10082391 TotEn:   -15.68
@<TRIPOS>ATOM
      1 C1        -50.2019  -17.2371  -32.3406 C.2    1 LIG      -0.25100
      2 C2        -50.8462  -18.4801  -32.4873 C.2    1 LIG       0.13200
      3 C3        -49.3190  -17.4280  -31.3059 C.2    1 LIG      -0.03800
      4 N1        -50.4097  -19.3932  -31.6158 N.2    1 LIG      -0.57800
      5 N2        -49.4816  -18.7235  -30.9114 N.pl3  1 LIG      -0.05900
      6 H1        -50.3548  -16.3295  -32.9057 H      1 LIG       0.15700
      7 H2        -51.6161  -18.7585  -33.1927 H      1 LIG       0.15600
      8 H3        -48.6075  -16.7729  -30.8242 H      1 LIG       0.15900
      9 H4        -48.9961  -19.2135  -30.1705 H      1 LIG       0.32200
@<TRIPOS>BOND
      1       1       2 1
      2       1       3 2
      3       2       4 2
      4       3       5 1
      5       4       5 1
      6       1       6 1
      7       2       7 1
      8       3       8 1
      9       5       9 1
@<TRIPOS>ALT_TYPE
CGenFF_4.0_ALT_TYPE_SET
CGenFF_4.0 1 CG2R51 2 CG2R52 3 CG2R51 4 NG2R50 5 NG2R51 6 HGR51 7 HGR52 8 HGR52 9 HGP1
@<TRIPOS>MOLECULE
pyrazole
 9 9 0 0 0
****
USER_CHARGES
INVALID_CHARGES
Pose:   7 Cluster:   7 Fr_nu: 10022991 TotEn:   -15.18
@<TRIPOS>ATOM
      1 C1        -40.6208   -2.0604  -49.0422 C.2    1 LIG      -0.25100
      2 C2        -40.6208   -1.1470  -47.9710 C.2    1 LIG       0.13200
      3 C3        -41.1733   -3.2037  -48.5185 C.2    1 LIG      -0.03800
      4 N1        -41.1328   -1.6652  -46.8515 N.2    1 LIG      -0.57800
      5 N2        -41.4598   -2.9166  -47.2163 N.pl3  1 LIG      -0.05900
      6 H1        -40.2703   -1.9116  -50.0528 H      1 LIG       0.15700
      7 H2        -40.2686   -0.1254  -47.9593 H      1 LIG       0.15600
      8 H3        -41.3814   -4.1744  -48.9449 H      1 LIG       0.15900
      9 H4        -41.8752   -3.5252  -46.5222 H      1 LIG       0.32200
@<TRIPOS>BOND
      1       1       2 1
      2       1       3 2
      3       2       4 2
      4       3       5 1
      5       4       5 1
      6       1       6 1
      7       2       7 1
      8       3       8 1
      9       5       9 1
@<TRIPOS>ALT_TYPE
CGenFF_4.0_ALT_TYPE_SET
CGenFF_4.0 1 CG2R51 2 CG2R52 3 CG2R51 4 NG2R50 5 NG2R51 6 HGR51 7 HGR52 8 HGR52 9 HGP1
@<TRIPOS>MOLECULE
pyrazole
 9 9 0 0 0
****
USER_CHARGES
INVALID_CHARGES
Pose:   8 Cluster:   8 Fr_nu: 389125 TotEn:   -15.15
@<TRIPOS>ATOM
      1 C1        -76.3598  -23.3808  -45.8019 C.2    1 LIG      -0.25100
      2 C2        -76.3497  -22.9273  -44.4692 C.2    1 LIG       0.13200
      3 C3        -75.5217  -22.5178  -46.4646 C.2    1 LIG      -0.03800
      4 N1        -75.5671  -21.8593  -44.2938 N.2    1 LIG      -0.57800
      5 N2        -75.0774  -21.6344  -45.5250 N.pl3  1 LIG      -0.05900
      6 H1        -76.8984  -24.2165  -46.2237 H      1 LIG       0.15700
      7 H2        -76.8804  -23.3303  -43.6185 H      1 LIG       0.15600
      8 H3        -75.2102  -22.4527  -47.4971 H      1 LIG       0.15900
      9 H4        -74.4434  -20.8559  -45.6540 H      1 LIG       0.32200
@<TRIPOS>BOND
      1       1       2 1
      2       1       3 2
      3       2       4 2
      4       3       5 1
      5       4       5 1
      6       1       6 1
      7       2       7 1
      8       3       8 1
      9       5       9 1
@<TRIPOS>ALT_TYPE
CGenFF_4.0_ALT_TYPE_SET
CGenFF_4.0 1 CG2R51 2 CG2R52 3 CG2R51 4 NG2R50 5 NG2R51 6 HGR51 7 HGR52 8 HGR52 9 HGP1
@<TRIPOS>MOLECULE
pyrazole
 9 9 0 0 0
****
USER_CHARGES
INVALID_CHARGES
Pose:   9 Cluster:   9 Fr_nu: 956569 TotEn:   -15.07
@<TRIPOS>ATOM
      1 C1        -57.5667    2.5974  -40.5823 C.2    1 LIG      -0.25100
      2 C2        -56.6801    1.6717  -40.0004 C.2    1 LIG       0.13200
      3 C3        -58.8110    2.0485  -40.3902 C.2    1 LIG      -0.03800
      4 N1        -57.3077    0.6150  -39.4776 N.2    1 LIG      -0.57800
      5 N2        -58.6021    0.8733  -39.7302 N.pl3  1 LIG      -0.05900
      6 H1        -57.3370    3.5322  -41.0720 H      1 LIG       0.15700
      7 H2        -55.6025    1.7228  -39.9359 H      1 LIG       0.15600
      8 H3        -59.8035    2.3796  -40.6596 H      1 LIG       0.15900
      9 H4        -59.2938    0.2003  -39.4244 H      1 LIG       0.32200
@<TRIPOS>BOND
      1       1       2 1
      2       1       3 2
      3       2       4 2
      4       3       5 1
      5       4       5 1
      6       1       6 1
      7       2       7 1
      8       3       8 1
      9       5       9 1
@<TRIPOS>ALT_TYPE
CGenFF_4.0_ALT_TYPE_SET
CGenFF_4.0 1 CG2R51 2 CG2R52 3 CG2R51 4 NG2R50 5 NG2R51 6 HGR51 7 HGR52 8 HGR52 9 HGP1
@<TRIPOS>MOLECULE
pyrazole
 9 9 0 0 0
****
USER_CHARGES
INVALID_CHARGES
Pose:  10 Cluster:  10 Fr_nu: 4118090 TotEn:   -14.98
@<TRIPOS>ATOM
      1 C1        -47.6564   -8.1131  -21.5003 C.2    1 LIG      -0.25100
      2 C2        -47.5386   -8.2110  -20.1010 C.2    1 LIG       0.13200
      3 C3        -48.6199   -9.0351  -21.8291 C.2    1 LIG      -0.03800
      4 N1        -48.3616   -9.1230  -19.5767 N.2    1 LIG      -0.57800
      5 N2        -49.0059   -9.6066  -20.6524 N.pl3  1 LIG      -0.05900
      6 H1        -47.1190   -7.4649  -22.1767 H      1 LIG       0.15700
      7 H2        -46.8869   -7.6561  -19.4412 H      1 LIG       0.15600
      8 H3        -49.0541   -9.3309  -22.7733 H      1 LIG       0.15900
      9 H4        -49.6990  -10.3307  -20.5107 H      1 LIG       0.32200
@<TRIPOS>BOND
      1       1       2 1
      2       1       3 2
      3       2       4 2
      4       3       5 1
      5       4       5 1
      6       1       6 1
      7       2       7 1
      8       3       8 1
      9       5       9 1
@<TRIPOS>ALT_TYPE
CGenFF_4.0_ALT_TYPE_SET
CGenFF_4.0 1 CG2R51 2 CG2R52 3 CG2R51 4 NG2R50 5 NG2R51 6 HGR51 7 HGR52 8 HGR52 9 HGP1
@<TRIPOS>MOLECULE
pyrazole
 9 9 0 0 0
****
USER_CHARGES
INVALID_CHARGES
Pose:  11 Cluster:  11 Fr_nu: 9147049 TotEn:   -14.97
@<TRIPOS>ATOM
      1 C1        -56.0654  -21.4574  -24.3828 C.2    1 LIG      -0.25100
      2 C2        -55.2294  -21.5111  -23.2514 C.2    1 LIG       0.13200
      3 C3        -55.2496  -21.0056  -25.3912 C.2    1 LIG      -0.03800
      4 N1        -53.9786  -21.1244  -23.5156 N.2    1 LIG      -0.57800
      5 N2        -54.0223  -20.8236  -24.8247 N.pl3  1 LIG      -0.05900
      6 H1        -57.1124  -21.7112  -24.4579 H      1 LIG       0.15700
      7 H2        -55.4797  -21.8153  -22.2451 H      1 LIG       0.15600
      8 H3        -55.4284  -20.7997  -26.4367 H      1 LIG       0.15900
      9 H4        -53.1743  -20.4961  -25.2700 H      1 LIG       0.32200
@<TRIPOS>BOND
      1       1       2 1
      2       1       3 2
      3       2       4 2
      4       3       5 1
      5       4       5 1
      6       1       6 1
      7       2       7 1
      8       3       8 1
      9       5       9 1
@<TRIPOS>ALT_TYPE
CGenFF_4.0_ALT_TYPE_SET
CGenFF_4.0 1 CG2R51 2 CG2R52 3 CG2R51 4 NG2R50 5 NG2R51 6 HGR51 7 HGR52 8 HGR52 9 HGP1
@<TRIPOS>MOLECULE
pyrazole
 9 9 0 0 0
****
USER_CHARGES
INVALID_CHARGES
Pose:  12 Cluster:  12 Fr_nu: 6119056 TotEn:   -14.90
@<TRIPOS>ATOM
      1 C1        -55.6651  -21.5280  -25.0870 C.2    1 LIG      -0.25100
      2 C2        -54.9624  -22.7475  -25.0598 C.2    1 LIG       0.13200
      3 C3        -54.8564  -20.6818  -25.8057 C.2    1 LIG      -0.03800
      4 N1        -53.7972  -22.6859  -25.7097 N.2    1 LIG      -0.57800
      5 N2        -53.7613  -21.4174  -26.1521 N.pl3  1 LIG      -0.05900
      6 H1        -56.6238  -21.2944  -24.6481 H      1 LIG       0.15700
      7 H2        -55.2506  -23.6786  -24.5931 H      1 LIG       0.15600
      8 H3        -54.9582  -19.6453  -26.0933 H      1 LIG       0.15900
      9 H4        -52.9546  -21.1183  -26.6855 H      1 LIG       0.32200
@<TRIPOS>BOND
      1       1       2 1
      2       1       3 2
      3       2       4 2
      4       3       5 1
      5       4       5 1
      6       1       6 1
      7       2       7 1
      8       3       8 1
      9       5       9 1
@<TRIPOS>ALT_TYPE
CGenFF_4.0_ALT_TYPE_SET
CGenFF_4.0 1 CG2R51 2 CG2R52 3 CG2R51 4 NG2R50 5 NG2R51 6 HGR51 7 HGR52 8 HGR52 9 HGP1
@<TRIPOS>MOLECULE
pyrazole
 9 9 0 0 0
****
USER_CHARGES
INVALID_CHARGES
Pose:  13 Cluster:  13 Fr_nu: 2229237 TotEn:   -14.84
@<TRIPOS>ATOM
      1 C1        -57.3173  -22.6602  -35.7057 C.2    1 LIG      -0.25100
      2 C2        -57.1237  -22.1927  -34.3920 C.2    1 LIG       0.13200
      3 C3        -57.4429  -21.5199  -36.4609 C.2    1 LIG      -0.03800
      4 N1        -57.1252  -20.8593  -34.3137 N.2    1 LIG      -0.57800
      5 N2        -57.3212  -20.4791  -35.5877 N.pl3  1 LIG      -0.05900
      6 H1        -57.3593  -23.6806  -36.0569 H      1 LIG       0.15700
      7 H2        -56.9820  -22.7680  -33.4883 H      1 LIG       0.15600
      8 H3        -57.6066  -21.3589  -37.5167 H      1 LIG       0.15900
      9 H4        -57.3636  -19.4884  -35.7912 H      1 LIG       0.32200
@<TRIPOS>BOND
      1       1       2 1
      2       1       3 2
      3       2       4 2
      4       3       5 1
      5       4       5 1
      6       1       6 1
      7       2       7 1
      8       3       8 1
      9       5       9 1
@<TRIPOS>ALT_TYPE
CGenFF_4.0_ALT_TYPE_SET
CGenFF_4.0 1 CG2R51 2 CG2R52 3 CG2R51 4 NG2R50 5 NG2R51 6 HGR51 7 HGR52 8 HGR52 9 HGP1
@<TRIPOS>MOLECULE
pyrazole
 9 9 0 0 0
****
USER_CHARGES
INVALID_CHARGES
Pose:  14 Cluster:  14 Fr_nu: 9945478 TotEn:   -14.80
@<TRIPOS>ATOM
      1 C1        -75.7148   -5.1569  -61.8595 C.2    1 LIG      -0.25100
      2 C2        -75.5469   -5.4555  -60.4941 C.2    1 LIG       0.13200
      3 C3        -75.8536   -6.3823  -62.4643 C.2    1 LIG      -0.03800
      4 N1        -75.5763   -6.7675  -60.2457 N.2    1 LIG      -0.57800
      5 N2        -75.7644   -7.3044  -61.4632 N.pl3  1 LIG      -0.05900
      6 H1        -75.7334   -4.1894  -62.3389 H      1 LIG       0.15700
      7 H2        -75.4039   -4.7717  -59.6696 H      1 LIG       0.15600
      8 H3        -76.0022   -6.6746  -63.4938 H      1 LIG       0.15900
      9 H4        -75.8208   -8.3122  -61.5393 H      1 LIG       0.32200
@<TRIPOS>BOND
      1       1       2 1
      2       1       3 2
      3       2       4 2
      4       3       5 1
      5       4       5 1
      6       1       6 1
      7       2       7 1
      8       3       8 1
      9       5       9 1
@<TRIPOS>ALT_TYPE
CGenFF_4.0_ALT_TYPE_SET
CGenFF_4.0 1 CG2R51 2 CG2R52 3 CG2R51 4 NG2R50 5 NG2R51 6 HGR51 7 HGR52 8 HGR52 9 HGP1
@<TRIPOS>MOLECULE
pyrazole
 9 9 0 0 0
****
USER_CHARGES
INVALID_CHARGES
Pose:  15 Cluster:  15 Fr_nu: 4397350 TotEn:   -14.59
@<TRIPOS>ATOM
      1 C1        -52.1510    3.1140  -35.2156 C.2    1 LIG      -0.25100
      2 C2        -51.5836    3.9181  -34.2090 C.2    1 LIG       0.13200
      3 C3        -51.7231    1.8425  -34.9212 C.2    1 LIG      -0.03800
      4 N1        -50.8512    3.2163  -33.3400 N.2    1 LIG      -0.57800
      5 N2        -50.9556    1.9578  -33.7996 N.pl3  1 LIG      -0.05900
      6 H1        -52.7824    3.4132  -36.0391 H      1 LIG       0.15700
      7 H2        -51.6728    4.9864  -34.0727 H      1 LIG       0.15600
      8 H3        -51.8898    0.8881  -35.3993 H      1 LIG       0.15900
      9 H4        -50.4732    1.2227  -33.2979 H      1 LIG       0.32200
@<TRIPOS>BOND
      1       1       2 1
      2       1       3 2
      3       2       4 2
      4       3       5 1
      5       4       5 1
      6       1       6 1
      7       2       7 1
      8       3       8 1
      9       5       9 1
@<TRIPOS>ALT_TYPE
CGenFF_4.0_ALT_TYPE_SET
CGenFF_4.0 1 CG2R51 2 CG2R52 3 CG2R51 4 NG2R50 5 NG2R51 6 HGR51 7 HGR52 8 HGR52 9 HGP1
@<TRIPOS>MOLECULE
pyrazole
 9 9 0 0 0
****
USER_CHARGES
INVALID_CHARGES
Pose:  16 Cluster:  16 Fr_nu: 213316 TotEn:   -14.42
@<TRIPOS>ATOM
      1 C1        -38.7449  -13.5538  -37.7428 C.2    1 LIG      -0.25100
      2 C2        -38.4258  -14.5079  -38.7276 C.2    1 LIG       0.13200
      3 C3        -40.0809  -13.2979  -37.9330 C.2    1 LIG      -0.03800
      4 N1        -39.4746  -14.8360  -39.4868 N.2    1 LIG      -0.57800
      5 N2        -40.4659  -14.0840  -38.9790 N.pl3  1 LIG      -0.05900
      6 H1        -38.0980  -13.1133  -36.9986 H      1 LIG       0.15700
      7 H2        -37.4725  -14.9775  -38.9240 H      1 LIG       0.15600
      8 H3        -40.7760  -12.6404  -37.4310 H      1 LIG       0.15900
      9 H4        -41.3847  -14.1555  -39.3979 H      1 LIG       0.32200
@<TRIPOS>BOND
      1       1       2 1
      2       1       3 2
      3       2       4 2
      4       3       5 1
      5       4       5 1
      6       1       6 1
      7       2       7 1
      8       3       8 1
      9       5       9 1
@<TRIPOS>ALT_TYPE
CGenFF_4.0_ALT_TYPE_SET
CGenFF_4.0 1 CG2R51 2 CG2R52 3 CG2R51 4 NG2R50 5 NG2R51 6 HGR51 7 HGR52 8 HGR52 9 HGP1
@<TRIPOS>MOLECULE
pyrazole
 9 9 0 0 0
****
USER_CHARGES
INVALID_CHARGES
Pose:  17 Cluster:  17 Fr_nu: 892142 TotEn:   -14.15
@<TRIPOS>ATOM
      1 C1        -75.0962  -23.3102  -43.7897 C.2    1 LIG      -0.25100
      2 C2        -74.0788  -23.4868  -42.8329 C.2    1 LIG       0.13200
      3 C3        -74.9838  -21.9957  -44.1718 C.2    1 LIG      -0.03800
      4 N1        -73.3720  -22.3736  -42.6204 N.2    1 LIG      -0.57800
      5 N2        -73.9460  -21.4848  -43.4490 N.pl3  1 LIG      -0.05900
      6 H1        -75.8109  -24.0339  -44.1527 H      1 LIG       0.15700
      7 H2        -73.8233  -24.3801  -42.2812 H      1 LIG       0.15600
      8 H3        -75.5378  -21.3909  -44.8752 H      1 LIG       0.15900
      9 H4        -73.5787  -20.5417  -43.4695 H      1 LIG       0.32200
@<TRIPOS>BOND
      1       1       2 1
      2       1       3 2
      3       2       4 2
      4       3       5 1
      5       4       5 1
      6       1       6 1
      7       2       7 1
      8       3       8 1
      9       5       9 1
@<TRIPOS>ALT_TYPE
CGenFF_4.0_ALT_TYPE_SET
CGenFF_4.0 1 CG2R51 2 CG2R52 3 CG2R51 4 NG2R50 5 NG2R51 6 HGR51 7 HGR52 8 HGR52 9 HGP1
@<TRIPOS>MOLECULE
pyrazole
 9 9 0 0 0
****
USER_CHARGES
INVALID_CHARGES
Pose:  18 Cluster:  18 Fr_nu: 3632669 TotEn:   -13.96
@<TRIPOS>ATOM
      1 C1        -71.6092  -25.0180  -41.0184 C.2    1 LIG      -0.25100
      2 C2        -72.7297  -24.2858  -40.5824 C.2    1 LIG       0.13200
      3 C3        -70.7808  -24.0766  -41.5788 C.2    1 LIG      -0.03800
      4 N1        -72.6258  -22.9800  -40.8431 N.2    1 LIG      -0.57800
      5 N2        -71.4301  -22.8841  -41.4490 N.pl3  1 LIG      -0.05900
      6 H1        -71.4264  -26.0793  -40.9376 H      1 LIG       0.15700
      7 H2        -73.6180  -24.6495  -40.0858 H      1 LIG       0.15600
      8 H3        -69.8109  -24.1465  -42.0497 H      1 LIG       0.15900
      9 H4        -71.1180  -21.9699  -41.7518 H      1 LIG       0.32200
@<TRIPOS>BOND
      1       1       2 1
      2       1       3 2
      3       2       4 2
      4       3       5 1
      5       4       5 1
      6       1       6 1
      7       2       7 1
      8       3       8 1
      9       5       9 1
@<TRIPOS>ALT_TYPE
CGenFF_4.0_ALT_TYPE_SET
CGenFF_4.0 1 CG2R51 2 CG2R52 3 CG2R51 4 NG2R50 5 NG2R51 6 HGR51 7 HGR52 8 HGR52 9 HGP1
@<TRIPOS>MOLECULE
pyrazole
 9 9 0 0 0
****
USER_CHARGES
INVALID_CHARGES
Pose:  19 Cluster:  19 Fr_nu: 670323 TotEn:   -13.86
@<TRIPOS>ATOM
      1 C1        -44.6686  -11.0373  -35.9399 C.2    1 LIG      -0.25100
      2 C2        -45.6221  -11.9834  -35.5188 C.2    1 LIG       0.13200
      3 C3        -43.4795  -11.7248  -35.9397 C.2    1 LIG      -0.03800
      4 N1        -45.0853  -13.1807  -35.2693 N.2    1 LIG      -0.57800
      5 N2        -43.7815  -12.9917  -35.5345 N.pl3  1 LIG      -0.05900
      6 H1        -44.8210  -10.0021  -36.2072 H      1 LIG       0.15700
      7 H2        -46.6859  -11.8502  -35.3828 H      1 LIG       0.15600
      8 H3        -42.4683  -11.4326  -36.1835 H      1 LIG       0.15900
      9 H4        -43.1497  -13.7737  -35.4155 H      1 LIG       0.32200
@<TRIPOS>BOND
      1       1       2 1
      2       1       3 2
      3       2       4 2
      4       3       5 1
      5       4       5 1
      6       1       6 1
      7       2       7 1
      8       3       8 1
      9       5       9 1
@<TRIPOS>ALT_TYPE
CGenFF_4.0_ALT_TYPE_SET
CGenFF_4.0 1 CG2R51 2 CG2R52 3 CG2R51 4 NG2R50 5 NG2R51 6 HGR51 7 HGR52 8 HGR52 9 HGP1
@<TRIPOS>MOLECULE
pyrazole
 9 9 0 0 0
****
USER_CHARGES
INVALID_CHARGES
Pose:  20 Cluster:  20 Fr_nu:  82450 TotEn:   -13.73
@<TRIPOS>ATOM
      1 C1        -58.7086    3.3089  -40.3272 C.2    1 LIG      -0.25100
      2 C2        -57.6382    2.8278  -39.5497 C.2    1 LIG       0.13200
      3 C3        -59.6961    2.3670  -40.1721 C.2    1 LIG      -0.03800
      4 N1        -57.9192    1.6703  -38.9454 N.2    1 LIG      -0.57800
      5 N2        -59.1775    1.4161  -39.3431 N.pl3  1 LIG      -0.05900
      6 H1        -58.7585    4.2121  -40.9171 H      1 LIG       0.15700
      7 H2        -56.6648    3.2721  -39.3986 H      1 LIG       0.15600
      8 H3        -60.6976    2.2882  -40.5699 H      1 LIG       0.15900
      9 H4        -59.6238    0.5705  -39.0106 H      1 LIG       0.32200
@<TRIPOS>BOND
      1       1       2 1
      2       1       3 2
      3       2       4 2
      4       3       5 1
      5       4       5 1
      6       1       6 1
      7       2       7 1
      8       3       8 1
      9       5       9 1
@<TRIPOS>ALT_TYPE
CGenFF_4.0_ALT_TYPE_SET
CGenFF_4.0 1 CG2R51 2 CG2R52 3 CG2R51 4 NG2R50 5 NG2R51 6 HGR51 7 HGR52 8 HGR52 9 HGP1
@<TRIPOS>MOLECULE
pyrazole
 9 9 0 0 0
****
USER_CHARGES
INVALID_CHARGES
Pose:  21 Cluster:  21 Fr_nu: 285761 TotEn:   -13.57
@<TRIPOS>ATOM
      1 C1        -77.9338  -12.3438  -53.3880 C.2    1 LIG      -0.25100
      2 C2        -76.6688  -12.4717  -52.7835 C.2    1 LIG       0.13200
      3 C3        -78.6972  -11.6904  -52.4516 C.2    1 LIG      -0.03800
      4 N1        -76.6269  -11.9419  -51.5582 N.2    1 LIG      -0.57800
      5 N2        -77.8749  -11.4746  -51.3850 N.pl3  1 LIG      -0.05900
      6 H1        -78.2487  -12.6775  -54.3656 H      1 LIG       0.15700
      7 H2        -75.7759  -12.9294  -53.1847 H      1 LIG       0.15600
      8 H3        -79.7287  -11.3688  -52.4474 H      1 LIG       0.15900
      9 H4        -78.0989  -11.0186  -50.5094 H      1 LIG       0.32200
@<TRIPOS>BOND
      1       1       2 1
      2       1       3 2
      3       2       4 2
      4       3       5 1
      5       4       5 1
      6       1       6 1
      7       2       7 1
      8       3       8 1
      9       5       9 1
@<TRIPOS>ALT_TYPE
CGenFF_4.0_ALT_TYPE_SET
CGenFF_4.0 1 CG2R51 2 CG2R52 3 CG2R51 4 NG2R50 5 NG2R51 6 HGR51 7 HGR52 8 HGR52 9 HGP1
@<TRIPOS>MOLECULE
pyrazole
 9 9 0 0 0
****
USER_CHARGES
INVALID_CHARGES
Pose:  22 Cluster:  22 Fr_nu: 2953794 TotEn:   -13.42
@<TRIPOS>ATOM
      1 C1        -49.1186    2.0491  -41.5208 C.2    1 LIG      -0.25100
      2 C2        -48.0802    1.1343  -41.7792 C.2    1 LIG       0.13200
      3 C3        -48.6250    2.8564  -40.5253 C.2    1 LIG      -0.03800
      4 N1        -47.0080    1.3406  -41.0101 N.2    1 LIG      -0.57800
      5 N2        -47.3697    2.3944  -40.2586 N.pl3  1 LIG      -0.05900
      6 H1        -50.0889    2.1152  -41.9904 H      1 LIG       0.15700
      7 H2        -48.0604    0.3254  -42.4956 H      1 LIG       0.15600
      8 H3        -49.0452    3.6976  -39.9931 H      1 LIG       0.15900
      9 H4        -46.7085    2.7477  -39.5784 H      1 LIG       0.32200
@<TRIPOS>BOND
      1       1       2 1
      2       1       3 2
      3       2       4 2
      4       3       5 1
      5       4       5 1
      6       1       6 1
      7       2       7 1
      8       3       8 1
      9       5       9 1
@<TRIPOS>ALT_TYPE
CGenFF_4.0_ALT_TYPE_SET
CGenFF_4.0 1 CG2R51 2 CG2R52 3 CG2R51 4 NG2R50 5 NG2R51 6 HGR51 7 HGR52 8 HGR52 9 HGP1
@<TRIPOS>MOLECULE
pyrazole
 9 9 0 0 0
****
USER_CHARGES
INVALID_CHARGES
Pose:  23 Cluster:  23 Fr_nu: 9240477 TotEn:   -13.35
@<TRIPOS>ATOM
      1 C1        -58.3023    3.0741  -41.1029 C.2    1 LIG      -0.25100
      2 C2        -57.7526    1.9585  -41.7625 C.2    1 LIG       0.13200
      3 C3        -59.1345    2.5352  -40.1523 C.2    1 LIG      -0.03800
      4 N1        -58.1980    0.7986  -41.2724 N.2    1 LIG      -0.57800
      5 N2        -59.0362    1.1823  -40.2946 N.pl3  1 LIG      -0.05900
      6 H1        -58.1207    4.1223  -41.2892 H      1 LIG       0.15700
      7 H2        -57.0464    1.9424  -42.5803 H      1 LIG       0.15600
      8 H3        -59.7751    2.9825  -39.4060 H      1 LIG       0.15900
      9 H4        -59.5123    0.4648  -39.7622 H      1 LIG       0.32200
@<TRIPOS>BOND
      1       1       2 1
      2       1       3 2
      3       2       4 2
      4       3       5 1
      5       4       5 1
      6       1       6 1
      7       2       7 1
      8       3       8 1
      9       5       9 1
@<TRIPOS>ALT_TYPE
CGenFF_4.0_ALT_TYPE_SET
CGenFF_4.0 1 CG2R51 2 CG2R52 3 CG2R51 4 NG2R50 5 NG2R51 6 HGR51 7 HGR52 8 HGR52 9 HGP1
@<TRIPOS>MOLECULE
pyrazole
 9 9 0 0 0
****
USER_CHARGES
INVALID_CHARGES
Pose:  24 Cluster:  24 Fr_nu:   1588 TotEn:   -13.34
@<TRIPOS>ATOM
      1 C1        -75.2456  -22.5020  -46.3511 C.2    1 LIG      -0.25100
      2 C2        -74.9775  -22.0935  -45.0308 C.2    1 LIG       0.13200
      3 C3        -76.4143  -23.2175  -46.2585 C.2    1 LIG      -0.03800
      4 N1        -75.9017  -22.5143  -44.1632 N.2    1 LIG      -0.57800
      5 N2        -76.7620  -23.1946  -44.9398 N.pl3  1 LIG      -0.05900
      6 H1        -74.6728  -22.3052  -47.2453 H      1 LIG       0.15700
      7 H2        -74.1470  -21.5071  -44.6646 H      1 LIG       0.15600
      8 H3        -77.0150  -23.7312  -46.9951 H      1 LIG       0.15900
      9 H4        -77.5683  -23.6220  -44.5018 H      1 LIG       0.32200
@<TRIPOS>BOND
      1       1       2 1
      2       1       3 2
      3       2       4 2
      4       3       5 1
      5       4       5 1
      6       1       6 1
      7       2       7 1
      8       3       8 1
      9       5       9 1
@<TRIPOS>ALT_TYPE
CGenFF_4.0_ALT_TYPE_SET
CGenFF_4.0 1 CG2R51 2 CG2R52 3 CG2R51 4 NG2R50 5 NG2R51 6 HGR51 7 HGR52 8 HGR52 9 HGP1
@<TRIPOS>MOLECULE
pyrazole
 9 9 0 0 0
****
USER_CHARGES
INVALID_CHARGES
Pose:  25 Cluster:  25 Fr_nu: 9915028 TotEn:   -13.33
@<TRIPOS>ATOM
      1 C1        -75.8816   -5.3155  -61.1210 C.2    1 LIG      -0.25100
      2 C2        -76.4589   -4.8998  -62.3358 C.2    1 LIG       0.13200
      3 C3        -75.7466   -6.6759  -61.2528 C.2    1 LIG      -0.03800
      4 N1        -76.6757   -5.9141  -63.1774 N.2    1 LIG      -0.57800
      5 N2        -76.2321   -6.9806  -62.4905 N.pl3  1 LIG      -0.05900
      6 H1        -75.6014   -4.7138  -60.2690 H      1 LIG       0.15700
      7 H2        -76.7312   -3.9001  -62.6428 H      1 LIG       0.15600
      8 H3        -75.3598   -7.4378  -60.5914 H      1 LIG       0.15900
      9 H4        -76.2926   -7.8915  -62.9278 H      1 LIG       0.32200
@<TRIPOS>BOND
      1       1       2 1
      2       1       3 2
      3       2       4 2
      4       3       5 1
      5       4       5 1
      6       1       6 1
      7       2       7 1
      8       3       8 1
      9       5       9 1
@<TRIPOS>ALT_TYPE
CGenFF_4.0_ALT_TYPE_SET
CGenFF_4.0 1 CG2R51 2 CG2R52 3 CG2R51 4 NG2R50 5 NG2R51 6 HGR51 7 HGR52 8 HGR52 9 HGP1
@<TRIPOS>MOLECULE
pyrazole
 9 9 0 0 0
****
USER_CHARGES
INVALID_CHARGES
Pose:  26 Cluster:  26 Fr_nu:  16860 TotEn:   -13.15
@<TRIPOS>ATOM
      1 C1        -79.5908  -22.4616  -33.6546 C.2    1 LIG      -0.25100
      2 C2        -80.1433  -21.1922  -33.3991 C.2    1 LIG       0.13200
      3 C3        -78.2456  -22.3025  -33.4278 C.2    1 LIG      -0.03800
      4 N1        -79.2242  -20.2931  -33.0374 N.2    1 LIG      -0.57800
      5 N2        -78.0805  -20.9984  -33.0639 N.pl3  1 LIG      -0.05900
      6 H1        -80.0963  -23.3659  -33.9598 H      1 LIG       0.15700
      7 H2        -81.1774  -20.8847  -33.4619 H      1 LIG       0.15600
      8 H3        -77.4095  -22.9837  -33.4933 H      1 LIG       0.15900
      9 H4        -77.2192  -20.5242  -32.8231 H      1 LIG       0.32200
@<TRIPOS>BOND
      1       1       2 1
      2       1       3 2
      3       2       4 2
      4       3       5 1
      5       4       5 1
      6       1       6 1
      7       2       7 1
      8       3       8 1
      9       5       9 1
@<TRIPOS>ALT_TYPE
CGenFF_4.0_ALT_TYPE_SET
CGenFF_4.0 1 CG2R51 2 CG2R52 3 CG2R51 4 NG2R50 5 NG2R51 6 HGR51 7 HGR52 8 HGR52 9 HGP1
@<TRIPOS>MOLECULE
pyrazole
 9 9 0 0 0
****
USER_CHARGES
INVALID_CHARGES
Pose:  27 Cluster:  27 Fr_nu: 9944657 TotEn:   -12.93
@<TRIPOS>ATOM
      1 C1        -76.1242   -5.6729  -59.6151 C.2    1 LIG      -0.25100
      2 C2        -76.7882   -6.2851  -58.5353 C.2    1 LIG       0.13200
      3 C3        -75.7459   -6.7177  -60.4224 C.2    1 LIG      -0.03800
      4 N1        -76.8312   -7.6156  -58.6438 N.2    1 LIG      -0.57800
      5 N2        -76.1895   -7.8482  -59.8015 N.pl3  1 LIG      -0.05900
      6 H1        -75.9450   -4.6216  -59.7856 H      1 LIG       0.15700
      7 H2        -77.2421   -5.8172  -57.6734 H      1 LIG       0.15600
      8 H3        -75.2112   -6.7579  -61.3604 H      1 LIG       0.15900
      9 H4        -76.0877   -8.8073  -60.1089 H      1 LIG       0.32200
@<TRIPOS>BOND
      1       1       2 1
      2       1       3 2
      3       2       4 2
      4       3       5 1
      5       4       5 1
      6       1       6 1
      7       2       7 1
      8       3       8 1
      9       5       9 1
@<TRIPOS>ALT_TYPE
CGenFF_4.0_ALT_TYPE_SET
CGenFF_4.0 1 CG2R51 2 CG2R52 3 CG2R51 4 NG2R50 5 NG2R51 6 HGR51 7 HGR52 8 HGR52 9 HGP1
@<TRIPOS>MOLECULE
pyrazole
 9 9 0 0 0
****
USER_CHARGES
INVALID_CHARGES
Pose:  28 Cluster:  28 Fr_nu: 2838492 TotEn:   -12.84
@<TRIPOS>ATOM
      1 C1        -45.0729  -12.1859  -34.8000 C.2    1 LIG      -0.25100
      2 C2        -44.5299  -12.5089  -36.0580 C.2    1 LIG       0.13200
      3 C3        -45.4781  -10.8796  -34.9261 C.2    1 LIG      -0.03800
      4 N1        -44.5838  -11.4900  -36.9199 N.2    1 LIG      -0.57800
      5 N2        -45.1656  -10.5139  -36.2025 N.pl3  1 LIG      -0.05900
      6 H1        -45.1596  -12.8119  -33.9242 H      1 LIG       0.15700
      7 H2        -44.0966  -13.4442  -36.3825 H      1 LIG       0.15600
      8 H3        -45.9478  -10.1921  -34.2375 H      1 LIG       0.15900
      9 H4        -45.3185   -9.6177  -36.6477 H      1 LIG       0.32200
@<TRIPOS>BOND
      1       1       2 1
      2       1       3 2
      3       2       4 2
      4       3       5 1
      5       4       5 1
      6       1       6 1
      7       2       7 1
      8       3       8 1
      9       5       9 1
@<TRIPOS>ALT_TYPE
CGenFF_4.0_ALT_TYPE_SET
CGenFF_4.0 1 CG2R51 2 CG2R52 3 CG2R51 4 NG2R50 5 NG2R51 6 HGR51 7 HGR52 8 HGR52 9 HGP1
@<TRIPOS>MOLECULE
pyrazole
 9 9 0 0 0
****
USER_CHARGES
INVALID_CHARGES
Pose:  29 Cluster:  29 Fr_nu: 10077468 TotEn:   -12.77
@<TRIPOS>ATOM
      1 C1        -87.0261    2.2059  -52.3457 C.2    1 LIG      -0.25100
      2 C2        -86.6846    1.1788  -51.4456 C.2    1 LIG       0.13200
      3 C3        -86.8155    3.3651  -51.6398 C.2    1 LIG      -0.03800
      4 N1        -86.2872    1.6445  -50.2585 N.2    1 LIG      -0.57800
      5 N2        -86.3774    2.9770  -50.4078 N.pl3  1 LIG      -0.05900
      6 H1        -87.3753    2.1190  -53.3640 H      1 LIG       0.15700
      7 H2        -86.7094    0.1102  -51.6049 H      1 LIG       0.15600
      8 H3        -86.9374    4.4075  -51.8965 H      1 LIG       0.15900
      9 H4        -86.1248    3.5655  -49.6238 H      1 LIG       0.32200
@<TRIPOS>BOND
      1       1       2 1
      2       1       3 2
      3       2       4 2
      4       3       5 1
      5       4       5 1
      6       1       6 1
      7       2       7 1
      8       3       8 1
      9       5       9 1
@<TRIPOS>ALT_TYPE
CGenFF_4.0_ALT_TYPE_SET
CGenFF_4.0 1 CG2R51 2 CG2R52 3 CG2R51 4 NG2R50 5 NG2R51 6 HGR51 7 HGR52 8 HGR52 9 HGP1
@<TRIPOS>MOLECULE
pyrazole
 9 9 0 0 0
****
USER_CHARGES
INVALID_CHARGES
Pose:  30 Cluster:  30 Fr_nu: 243438 TotEn:   -12.76
@<TRIPOS>ATOM
      1 C1        -70.7619  -24.8492  -58.1082 C.2    1 LIG      -0.25100
      2 C2        -72.1633  -24.7168  -58.0852 C.2    1 LIG       0.13200
      3 C3        -70.3115  -23.8830  -57.2421 C.2    1 LIG      -0.03800
      4 N1        -72.5759  -23.7433  -57.2691 N.2    1 LIG      -0.57800
      5 N2        -71.4271  -23.2553  -56.7710 N.pl3  1 LIG      -0.05900
      6 H1        -70.1616  -25.5474  -58.6726 H      1 LIG       0.15700
      7 H2        -72.9010  -25.2887  -58.6296 H      1 LIG       0.15600
      8 H3        -69.3201  -23.5907  -56.9274 H      1 LIG       0.15900
      9 H4        -71.4777  -22.4883  -56.1123 H      1 LIG       0.32200
@<TRIPOS>BOND
      1       1       2 1
      2       1       3 2
      3       2       4 2
      4       3       5 1
      5       4       5 1
      6       1       6 1
      7       2       7 1
      8       3       8 1
      9       5       9 1
@<TRIPOS>ALT_TYPE
CGenFF_4.0_ALT_TYPE_SET
CGenFF_4.0 1 CG2R51 2 CG2R52 3 CG2R51 4 NG2R50 5 NG2R51 6 HGR51 7 HGR52 8 HGR52 9 HGP1
@<TRIPOS>MOLECULE
pyrazole
 9 9 0 0 0
****
USER_CHARGES
INVALID_CHARGES
Pose:  31 Cluster:  31 Fr_nu: 4382937 TotEn:   -12.71
@<TRIPOS>ATOM
      1 C1        -80.1647  -21.8362  -33.3988 C.2    1 LIG      -0.25100
      2 C2        -80.3761  -21.0217  -32.2702 C.2    1 LIG       0.13200
      3 C3        -78.8308  -22.1591  -33.3442 C.2    1 LIG      -0.03800
      4 N1        -79.2655  -20.8387  -31.5511 N.2    1 LIG      -0.57800
      5 N2        -78.3434  -21.5427  -32.2294 N.pl3  1 LIG      -0.05900
      6 H1        -80.8787  -22.1468  -34.1472 H      1 LIG       0.15700
      7 H2        -81.2930  -20.5535  -31.9420 H      1 LIG       0.15600
      8 H3        -78.1983  -22.7564  -33.9850 H      1 LIG       0.15900
      9 H4        -77.3954  -21.5581  -31.8745 H      1 LIG       0.32200
@<TRIPOS>BOND
      1       1       2 1
      2       1       3 2
      3       2       4 2
      4       3       5 1
      5       4       5 1
      6       1       6 1
      7       2       7 1
      8       3       8 1
      9       5       9 1
@<TRIPOS>ALT_TYPE
CGenFF_4.0_ALT_TYPE_SET
CGenFF_4.0 1 CG2R51 2 CG2R52 3 CG2R51 4 NG2R50 5 NG2R51 6 HGR51 7 HGR52 8 HGR52 9 HGP1
@<TRIPOS>MOLECULE
pyrazole
 9 9 0 0 0
****
USER_CHARGES
INVALID_CHARGES
Pose:  32 Cluster:  32 Fr_nu: 286826 TotEn:   -12.55
@<TRIPOS>ATOM
      1 C1        -78.2776  -11.3434  -52.4198 C.2    1 LIG      -0.25100
      2 C2        -76.9570  -11.5637  -51.9848 C.2    1 LIG       0.13200
      3 C3        -78.4563  -12.2416  -53.4434 C.2    1 LIG      -0.03800
      4 N1        -76.3405  -12.5265  -52.6754 N.2    1 LIG      -0.57800
      5 N2        -77.2778  -12.9193  -53.5547 N.pl3  1 LIG      -0.05900
      6 H1        -78.9998  -10.6336  -52.0441 H      1 LIG       0.15700
      7 H2        -76.4179  -11.0625  -51.1936 H      1 LIG       0.15600
      8 H3        -79.2960  -12.4532  -54.0896 H      1 LIG       0.15900
      9 H4        -77.0441  -13.6573  -54.2069 H      1 LIG       0.32200
@<TRIPOS>BOND
      1       1       2 1
      2       1       3 2
      3       2       4 2
      4       3       5 1
      5       4       5 1
      6       1       6 1
      7       2       7 1
      8       3       8 1
      9       5       9 1
@<TRIPOS>ALT_TYPE
CGenFF_4.0_ALT_TYPE_SET
CGenFF_4.0 1 CG2R51 2 CG2R52 3 CG2R51 4 NG2R50 5 NG2R51 6 HGR51 7 HGR52 8 HGR52 9 HGP1
@<TRIPOS>MOLECULE
pyrazole
 9 9 0 0 0
****
USER_CHARGES
INVALID_CHARGES
Pose:  33 Cluster:  33 Fr_nu: 241317 TotEn:   -12.55
@<TRIPOS>ATOM
      1 C1        -72.8957  -26.9128  -50.3159 C.2    1 LIG      -0.25100
      2 C2        -72.0905  -26.0158  -51.0431 C.2    1 LIG       0.13200
      3 C3        -74.0540  -26.2154  -50.0737 C.2    1 LIG      -0.03800
      4 N1        -72.6867  -24.8386  -51.2496 N.2    1 LIG      -0.57800
      5 N2        -73.8790  -24.9910  -50.6486 N.pl3  1 LIG      -0.05900
      6 H1        -72.6694  -27.9236  -50.0103 H      1 LIG       0.15700
      7 H2        -71.0937  -26.1707  -51.4308 H      1 LIG       0.15600
      8 H3        -74.9654  -26.4735  -49.5539 H      1 LIG       0.15900
      9 H4        -74.5280  -24.2143  -50.6672 H      1 LIG       0.32200
@<TRIPOS>BOND
      1       1       2 1
      2       1       3 2
      3       2       4 2
      4       3       5 1
      5       4       5 1
      6       1       6 1
      7       2       7 1
      8       3       8 1
      9       5       9 1
@<TRIPOS>ALT_TYPE
CGenFF_4.0_ALT_TYPE_SET
CGenFF_4.0 1 CG2R51 2 CG2R52 3 CG2R51 4 NG2R50 5 NG2R51 6 HGR51 7 HGR52 8 HGR52 9 HGP1
@<TRIPOS>MOLECULE
pyrazole
 9 9 0 0 0
****
USER_CHARGES
INVALID_CHARGES
Pose:  34 Cluster:  34 Fr_nu: 2235258 TotEn:   -12.55
@<TRIPOS>ATOM
      1 C1        -75.7797  -22.7975  -45.7018 C.2    1 LIG      -0.25100
      2 C2        -77.1184  -22.5697  -46.0730 C.2    1 LIG       0.13200
      3 C3        -75.1664  -23.2050  -46.8612 C.2    1 LIG      -0.03800
      4 N1        -77.3430  -22.8122  -47.3671 N.2    1 LIG      -0.57800
      5 N2        -76.1372  -23.1965  -47.8193 N.pl3  1 LIG      -0.05900
      6 H1        -75.3223  -22.6820  -44.7302 H      1 LIG       0.15700
      7 H2        -77.9398  -22.2376  -45.4544 H      1 LIG       0.15600
      8 H3        -74.1503  -23.4960  -47.0853 H      1 LIG       0.15900
      9 H4        -76.0479  -23.4421  -48.7973 H      1 LIG       0.32200
@<TRIPOS>BOND
      1       1       2 1
      2       1       3 2
      3       2       4 2
      4       3       5 1
      5       4       5 1
      6       1       6 1
      7       2       7 1
      8       3       8 1
      9       5       9 1
@<TRIPOS>ALT_TYPE
CGenFF_4.0_ALT_TYPE_SET
CGenFF_4.0 1 CG2R51 2 CG2R52 3 CG2R51 4 NG2R50 5 NG2R51 6 HGR51 7 HGR52 8 HGR52 9 HGP1
@<TRIPOS>MOLECULE
pyrazole
 9 9 0 0 0
****
USER_CHARGES
INVALID_CHARGES
Pose:  35 Cluster:  35 Fr_nu:  67149 TotEn:   -12.51
@<TRIPOS>ATOM
      1 C1        -77.4498  -13.3717  -45.5638 C.2    1 LIG      -0.25100
      2 C2        -77.3887  -14.4185  -44.6245 C.2    1 LIG       0.13200
      3 C3        -78.7674  -13.3329  -45.9495 C.2    1 LIG      -0.03800
      4 N1        -78.5733  -15.0024  -44.4254 N.2    1 LIG      -0.57800
      5 N2        -79.3913  -14.3202  -45.2448 N.pl3  1 LIG      -0.05900
      6 H1        -76.6512  -12.7337  -45.9125 H      1 LIG       0.15700
      7 H2        -76.5302  -14.7805  -44.0771 H      1 LIG       0.15600
      8 H3        -79.3047  -12.7075  -46.6477 H      1 LIG       0.15900
      9 H4        -80.3683  -14.5837  -45.2753 H      1 LIG       0.32200
@<TRIPOS>BOND
      1       1       2 1
      2       1       3 2
      3       2       4 2
      4       3       5 1
      5       4       5 1
      6       1       6 1
      7       2       7 1
      8       3       8 1
      9       5       9 1
@<TRIPOS>ALT_TYPE
CGenFF_4.0_ALT_TYPE_SET
CGenFF_4.0 1 CG2R51 2 CG2R52 3 CG2R51 4 NG2R50 5 NG2R51 6 HGR51 7 HGR52 8 HGR52 9 HGP1
@<TRIPOS>MOLECULE
pyrazole
 9 9 0 0 0
****
USER_CHARGES
INVALID_CHARGES
Pose:  36 Cluster:  36 Fr_nu: 906011 TotEn:   -12.25
@<TRIPOS>ATOM
      1 C1        -75.6844  -21.7698  -44.7887 C.2    1 LIG      -0.25100
      2 C2        -74.6006  -21.4335  -43.9558 C.2    1 LIG       0.13200
      3 C3        -75.8772  -23.1130  -44.5758 C.2    1 LIG      -0.03800
      4 N1        -74.1373  -22.4786  -43.2651 N.2    1 LIG      -0.57800
      5 N2        -74.9340  -23.4849  -43.6635 N.pl3  1 LIG      -0.05900
      6 H1        -76.2481  -21.1290  -45.4505 H      1 LIG       0.15700
      7 H2        -74.1285  -20.4704  -43.8236 H      1 LIG       0.15600
      8 H3        -76.5830  -23.8220  -44.9839 H      1 LIG       0.15900
      9 H4        -74.7764  -24.4050  -43.2719 H      1 LIG       0.32200
@<TRIPOS>BOND
      1       1       2 1
      2       1       3 2
      3       2       4 2
      4       3       5 1
      5       4       5 1
      6       1       6 1
      7       2       7 1
      8       3       8 1
      9       5       9 1
@<TRIPOS>ALT_TYPE
CGenFF_4.0_ALT_TYPE_SET
CGenFF_4.0 1 CG2R51 2 CG2R52 3 CG2R51 4 NG2R50 5 NG2R51 6 HGR51 7 HGR52 8 HGR52 9 HGP1
@<TRIPOS>MOLECULE
pyrazole
 9 9 0 0 0
****
USER_CHARGES
INVALID_CHARGES
Pose:  37 Cluster:  37 Fr_nu: 1029944 TotEn:   -12.24
@<TRIPOS>ATOM
      1 C1        -50.1736  -14.9755  -46.9229 C.2    1 LIG      -0.25100
      2 C2        -50.2039  -13.5696  -46.8561 C.2    1 LIG       0.13200
      3 C3        -51.4765  -15.3572  -46.7153 C.2    1 LIG      -0.03800
      4 N1        -51.4290  -13.0907  -46.6245 N.2    1 LIG      -0.57800
      5 N2        -52.1807  -14.2018  -46.5440 N.pl3  1 LIG      -0.05900
      6 H1        -49.3265  -15.6222  -47.0976 H      1 LIG       0.15700
      7 H2        -49.3842  -12.8741  -46.9661 H      1 LIG       0.15600
      8 H3        -51.9548  -16.3251  -46.6728 H      1 LIG       0.15900
      9 H4        -53.1721  -14.0981  -46.3672 H      1 LIG       0.32200
@<TRIPOS>BOND
      1       1       2 1
      2       1       3 2
      3       2       4 2
      4       3       5 1
      5       4       5 1
      6       1       6 1
      7       2       7 1
      8       3       8 1
      9       5       9 1
@<TRIPOS>ALT_TYPE
CGenFF_4.0_ALT_TYPE_SET
CGenFF_4.0 1 CG2R51 2 CG2R52 3 CG2R51 4 NG2R50 5 NG2R51 6 HGR51 7 HGR52 8 HGR52 9 HGP1
@<TRIPOS>MOLECULE
pyrazole
 9 9 0 0 0
****
USER_CHARGES
INVALID_CHARGES
Pose:  38 Cluster:  38 Fr_nu:  19343 TotEn:   -11.69
@<TRIPOS>ATOM
      1 C1        -80.3665  -21.2658  -32.8045 C.2    1 LIG      -0.25100
      2 C2        -80.4641  -20.1559  -31.9440 C.2    1 LIG       0.13200
      3 C3        -79.0279  -21.3558  -33.0983 C.2    1 LIG      -0.03800
      4 N1        -79.2816  -19.5820  -31.7066 N.2    1 LIG      -0.57800
      5 N2        -78.4283  -20.3343  -32.4220 N.pl3  1 LIG      -0.05900
      6 H1        -81.1554  -21.9112  -33.1615 H      1 LIG       0.15700
      7 H2        -81.3477  -19.7409  -31.4805 H      1 LIG       0.15600
      8 H3        -78.4611  -22.0378  -33.7156 H      1 LIG       0.15900
      9 H4        -77.4455  -20.0919  -32.4053 H      1 LIG       0.32200
@<TRIPOS>BOND
      1       1       2 1
      2       1       3 2
      3       2       4 2
      4       3       5 1
      5       4       5 1
      6       1       6 1
      7       2       7 1
      8       3       8 1
      9       5       9 1
@<TRIPOS>ALT_TYPE
CGenFF_4.0_ALT_TYPE_SET
CGenFF_4.0 1 CG2R51 2 CG2R52 3 CG2R51 4 NG2R50 5 NG2R51 6 HGR51 7 HGR52 8 HGR52 9 HGP1
@<TRIPOS>MOLECULE
pyrazole
 9 9 0 0 0
****
USER_CHARGES
INVALID_CHARGES
Pose:  39 Cluster:  39 Fr_nu: 4373560 TotEn:   -11.23
@<TRIPOS>ATOM
      1 C1        -79.9035  -20.8063  -32.9312 C.2    1 LIG      -0.25100
      2 C2        -80.7177  -21.8678  -33.3695 C.2    1 LIG       0.13200
      3 C3        -78.6268  -21.3106  -32.9787 C.2    1 LIG      -0.03800
      4 N1        -80.0170  -22.9636  -33.6732 N.2    1 LIG      -0.57800
      5 N2        -78.7491  -22.5934  -33.4255 N.pl3  1 LIG      -0.05900
      6 H1        -80.1996  -19.8140  -32.6244 H      1 LIG       0.15700
      7 H2        -81.7925  -21.8887  -33.4797 H      1 LIG       0.15600
      8 H3        -77.6643  -20.8826  -32.7380 H      1 LIG       0.15900
      9 H4        -78.0128  -23.2703  -33.5820 H      1 LIG       0.32200
@<TRIPOS>BOND
      1       1       2 1
      2       1       3 2
      3       2       4 2
      4       3       5 1
      5       4       5 1
      6       1       6 1
      7       2       7 1
      8       3       8 1
      9       5       9 1
@<TRIPOS>ALT_TYPE
CGenFF_4.0_ALT_TYPE_SET
CGenFF_4.0 1 CG2R51 2 CG2R52 3 CG2R51 4 NG2R50 5 NG2R51 6 HGR51 7 HGR52 8 HGR52 9 HGP1
@<TRIPOS>MOLECULE
pyrazole
 9 9 0 0 0
****
USER_CHARGES
INVALID_CHARGES
Pose:  40 Cluster:  40 Fr_nu: 5475788 TotEn:   -11.18
@<TRIPOS>ATOM
      1 C1        -50.1947    3.3410  -34.1596 C.2    1 LIG      -0.25100
      2 C2        -51.4628    3.9512  -34.1942 C.2    1 LIG       0.13200
      3 C3        -50.4243    2.1028  -33.6113 C.2    1 LIG      -0.03800
      4 N1        -52.4267    3.1654  -33.7069 N.2    1 LIG      -0.57800
      5 N2        -51.7640    2.0486  -33.3610 N.pl3  1 LIG      -0.05900
      6 H1        -49.2465    3.7415  -34.4867 H      1 LIG       0.15700
      7 H2        -51.7248    4.9361  -34.5538 H      1 LIG       0.15600
      8 H3        -49.7697    1.2750  -33.3799 H      1 LIG       0.15900
      9 H4        -52.2905    1.2850  -32.9555 H      1 LIG       0.32200
@<TRIPOS>BOND
      1       1       2 1
      2       1       3 2
      3       2       4 2
      4       3       5 1
      5       4       5 1
      6       1       6 1
      7       2       7 1
      8       3       8 1
      9       5       9 1
@<TRIPOS>ALT_TYPE
CGenFF_4.0_ALT_TYPE_SET
CGenFF_4.0 1 CG2R51 2 CG2R52 3 CG2R51 4 NG2R50 5 NG2R51 6 HGR51 7 HGR52 8 HGR52 9 HGP1
@<TRIPOS>MOLECULE
pyrazole
 9 9 0 0 0
****
USER_CHARGES
INVALID_CHARGES
Pose:  41 Cluster:  41 Fr_nu: 2129452 TotEn:   -11.03
@<TRIPOS>ATOM
      1 C1        -59.9003  -21.1539  -24.5982 C.2    1 LIG      -0.25100
      2 C2        -58.7239  -20.4040  -24.4096 C.2    1 LIG       0.13200
      3 C3        -60.7604  -20.2900  -25.2309 C.2    1 LIG      -0.03800
      4 N1        -58.8241  -19.1596  -24.8842 N.2    1 LIG      -0.57800
      5 N2        -60.0736  -19.1208  -25.3774 N.pl3  1 LIG      -0.05900
      6 H1        -60.0977  -22.1775  -24.3160 H      1 LIG       0.15700
      7 H2        -57.7980  -20.7123  -23.9455 H      1 LIG       0.15600
      8 H3        -61.7771  -20.3987  -25.5800 H      1 LIG       0.15900
      9 H4        -60.3953  -18.2594  -25.8008 H      1 LIG       0.32200
@<TRIPOS>BOND
      1       1       2 1
      2       1       3 2
      3       2       4 2
      4       3       5 1
      5       4       5 1
      6       1       6 1
      7       2       7 1
      8       3       8 1
      9       5       9 1
@<TRIPOS>ALT_TYPE
CGenFF_4.0_ALT_TYPE_SET
CGenFF_4.0 1 CG2R51 2 CG2R52 3 CG2R51 4 NG2R50 5 NG2R51 6 HGR51 7 HGR52 8 HGR52 9 HGP1
@<TRIPOS>MOLECULE
pyrazole
 9 9 0 0 0
****
USER_CHARGES
INVALID_CHARGES
Pose:  42 Cluster:  42 Fr_nu: 1578379 TotEn:   -10.73
@<TRIPOS>ATOM
      1 C1        -81.8011    3.2090  -34.8455 C.2    1 LIG      -0.25100
      2 C2        -80.7480    2.5106  -35.4660 C.2    1 LIG       0.13200
      3 C3        -81.9721    4.3307  -35.6194 C.2    1 LIG      -0.03800
      4 N1        -80.2829    3.1361  -36.5506 N.2    1 LIG      -0.57800
      5 N2        -81.0473    4.2394  -36.6178 N.pl3  1 LIG      -0.05900
      6 H1        -82.3591    2.9376  -33.9616 H      1 LIG       0.15700
      7 H2        -80.2997    1.5720  -35.1728 H      1 LIG       0.15600
      8 H3        -82.6515    5.1679  -35.5499 H      1 LIG       0.15900
      9 H4        -80.8818    4.8920  -37.3737 H      1 LIG       0.32200
@<TRIPOS>BOND
      1       1       2 1
      2       1       3 2
      3       2       4 2
      4       3       5 1
      5       4       5 1
      6       1       6 1
      7       2       7 1
      8       3       8 1
      9       5       9 1
@<TRIPOS>ALT_TYPE
CGenFF_4.0_ALT_TYPE_SET
CGenFF_4.0 1 CG2R51 2 CG2R52 3 CG2R51 4 NG2R50 5 NG2R51 6 HGR51 7 HGR52 8 HGR52 9 HGP1
@<TRIPOS>MOLECULE
pyrazole
 9 9 0 0 0
****
USER_CHARGES
INVALID_CHARGES
Pose:  43 Cluster:  43 Fr_nu: 296610 TotEn:   -10.56
@<TRIPOS>ATOM
      1 C1        -51.3133  -10.5766  -27.9080 C.2    1 LIG      -0.25100
      2 C2        -50.8635  -10.5522  -26.5743 C.2    1 LIG       0.13200
      3 C3        -51.0269  -11.8472  -28.3439 C.2    1 LIG      -0.03800
      4 N1        -50.3318  -11.7150  -26.1881 N.2    1 LIG      -0.57800
      5 N2        -50.4458  -12.4821  -27.2857 N.pl3  1 LIG      -0.05900
      6 H1        -51.7806   -9.7847  -28.4746 H      1 LIG       0.15700
      7 H2        -50.9005   -9.7354  -25.8677 H      1 LIG       0.15600
      8 H3        -51.1785  -12.3447  -29.2909 H      1 LIG       0.15900
      9 H4        -50.1029  -13.4336  -27.2434 H      1 LIG       0.32200
@<TRIPOS>BOND
      1       1       2 1
      2       1       3 2
      3       2       4 2
      4       3       5 1
      5       4       5 1
      6       1       6 1
      7       2       7 1
      8       3       8 1
      9       5       9 1
@<TRIPOS>ALT_TYPE
CGenFF_4.0_ALT_TYPE_SET
CGenFF_4.0 1 CG2R51 2 CG2R52 3 CG2R51 4 NG2R50 5 NG2R51 6 HGR51 7 HGR52 8 HGR52 9 HGP1
@<TRIPOS>MOLECULE
pyrazole
 9 9 0 0 0
****
USER_CHARGES
INVALID_CHARGES
Pose:  44 Cluster:  44 Fr_nu: 804819 TotEn:   -10.56
@<TRIPOS>ATOM
      1 C1        -77.3949  -13.7344  -45.6664 C.2    1 LIG      -0.25100
      2 C2        -76.5265  -13.4900  -46.7471 C.2    1 LIG       0.13200
      3 C3        -78.6440  -13.7881  -46.2350 C.2    1 LIG      -0.03800
      4 N1        -77.1694  -13.3951  -47.9140 N.2    1 LIG      -0.57800
      5 N2        -78.4552  -13.5810  -47.5699 N.pl3  1 LIG      -0.05900
      6 H1        -77.1504  -13.8556  -44.6214 H      1 LIG       0.15700
      7 H2        -75.4519  -13.3765  -46.7330 H      1 LIG       0.15600
      8 H3        -79.6282  -13.9490  -45.8192 H      1 LIG       0.15900
      9 H4        -79.1559  -13.5518  -48.2999 H      1 LIG       0.32200
@<TRIPOS>BOND
      1       1       2 1
      2       1       3 2
      3       2       4 2
      4       3       5 1
      5       4       5 1
      6       1       6 1
      7       2       7 1
      8       3       8 1
      9       5       9 1
@<TRIPOS>ALT_TYPE
CGenFF_4.0_ALT_TYPE_SET
CGenFF_4.0 1 CG2R51 2 CG2R52 3 CG2R51 4 NG2R50 5 NG2R51 6 HGR51 7 HGR52 8 HGR52 9 HGP1
@<TRIPOS>MOLECULE
pyrazole
 9 9 0 0 0
****
USER_CHARGES
INVALID_CHARGES
Pose:  45 Cluster:  45 Fr_nu: 919778 TotEn:   -10.37
@<TRIPOS>ATOM
      1 C1        -78.2600  -13.1108  -45.5042 C.2    1 LIG      -0.25100
      2 C2        -78.0467  -13.3870  -46.8680 C.2    1 LIG       0.13200
      3 C3        -76.9983  -13.0486  -44.9650 C.2    1 LIG      -0.03800
      4 N1        -76.7514  -13.4929  -47.1762 N.2    1 LIG      -0.57800
      5 N2        -76.1394  -13.2820  -45.9985 N.pl3  1 LIG      -0.05900
      6 H1        -79.1968  -12.9748  -44.9841 H      1 LIG       0.15700
      7 H2        -78.7812  -13.5161  -47.6501 H      1 LIG       0.15600
      8 H3        -76.6425  -12.8659  -43.9613 H      1 LIG       0.15900
      9 H4        -75.1279  -13.3136  -45.9714 H      1 LIG       0.32200
@<TRIPOS>BOND
      1       1       2 1
      2       1       3 2
      3       2       4 2
      4       3       5 1
      5       4       5 1
      6       1       6 1
      7       2       7 1
      8       3       8 1
      9       5       9 1
@<TRIPOS>ALT_TYPE
CGenFF_4.0_ALT_TYPE_SET
CGenFF_4.0 1 CG2R51 2 CG2R52 3 CG2R51 4 NG2R50 5 NG2R51 6 HGR51 7 HGR52 8 HGR52 9 HGP1
@<TRIPOS>MOLECULE
pyrazole
 9 9 0 0 0
****
USER_CHARGES
INVALID_CHARGES
Pose:  46 Cluster:  46 Fr_nu: 963823 TotEn:   -10.32
@<TRIPOS>ATOM
      1 C1        -46.3475  -13.2765  -45.4894 C.2    1 LIG      -0.25100
      2 C2        -47.7038  -12.9597  -45.2847 C.2    1 LIG       0.13200
      3 C3        -45.6954  -12.0713  -45.3952 C.2    1 LIG      -0.03800
      4 N1        -47.9029  -11.6556  -45.0760 N.2    1 LIG      -0.57800
      5 N2        -46.6631  -11.1421  -45.1490 N.pl3  1 LIG      -0.05900
      6 H1        -45.9037  -14.2428  -45.6781 H      1 LIG       0.15700
      7 H2        -48.5555  -13.6247  -45.2794 H      1 LIG       0.15600
      8 H3        -44.6539  -11.7971  -45.4815 H      1 LIG       0.15900
      9 H4        -46.5492  -10.1443  -45.0224 H      1 LIG       0.32200
@<TRIPOS>BOND
      1       1       2 1
      2       1       3 2
      3       2       4 2
      4       3       5 1
      5       4       5 1
      6       1       6 1
      7       2       7 1
      8       3       8 1
      9       5       9 1
@<TRIPOS>ALT_TYPE
CGenFF_4.0_ALT_TYPE_SET
CGenFF_4.0 1 CG2R51 2 CG2R52 3 CG2R51 4 NG2R50 5 NG2R51 6 HGR51 7 HGR52 8 HGR52 9 HGP1
@<TRIPOS>MOLECULE
pyrazole
 9 9 0 0 0
****
USER_CHARGES
INVALID_CHARGES
Pose:  47 Cluster:  47 Fr_nu: 4396721 TotEn:   -10.30
@<TRIPOS>ATOM
      1 C1        -50.7835    3.4275  -33.1597 C.2    1 LIG      -0.25100
      2 C2        -51.5836    3.9181  -34.2090 C.2    1 LIG       0.13200
      3 C3        -50.7934    2.0645  -33.3288 C.2    1 LIG      -0.03800
      4 N1        -52.0664    2.9459  -34.9872 N.2    1 LIG      -0.57800
      5 N2        -51.5683    1.8307  -34.4267 N.pl3  1 LIG      -0.05900
      6 H1        -50.2705    3.9834  -32.3888 H      1 LIG       0.15700
      7 H2        -51.8354    4.9436  -34.4388 H      1 LIG       0.15600
      8 H3        -50.3312    1.2581  -32.7780 H      1 LIG       0.15900
      9 H4        -51.8000    0.9388  -34.8458 H      1 LIG       0.32200
@<TRIPOS>BOND
      1       1       2 1
      2       1       3 2
      3       2       4 2
      4       3       5 1
      5       4       5 1
      6       1       6 1
      7       2       7 1
      8       3       8 1
      9       5       9 1
@<TRIPOS>ALT_TYPE
CGenFF_4.0_ALT_TYPE_SET
CGenFF_4.0 1 CG2R51 2 CG2R52 3 CG2R51 4 NG2R50 5 NG2R51 6 HGR51 7 HGR52 8 HGR52 9 HGP1
@<TRIPOS>MOLECULE
pyrazole
 9 9 0 0 0
****
USER_CHARGES
INVALID_CHARGES
Pose:  48 Cluster:  48 Fr_nu: 3067248 TotEn:   -10.10
@<TRIPOS>ATOM
      1 C1        -75.4991  -24.0980  -45.7806 C.2    1 LIG      -0.25100
      2 C2        -75.3839  -22.6966  -45.8479 C.2    1 LIG       0.13200
      3 C3        -75.4807  -24.5073  -47.0915 C.2    1 LIG      -0.03800
      4 N1        -75.2985  -22.2458  -47.1023 N.2    1 LIG      -0.57800
      5 N2        -75.3600  -23.3705  -47.8354 N.pl3  1 LIG      -0.05900
      6 H1        -75.5830  -24.7245  -44.9049 H      1 LIG       0.15700
      7 H2        -75.3591  -21.9848  -45.0352 H      1 LIG       0.15600
      8 H3        -75.5437  -25.4829  -47.5518 H      1 LIG       0.15900
      9 H4        -75.3156  -23.2887  -48.8434 H      1 LIG       0.32200
@<TRIPOS>BOND
      1       1       2 1
      2       1       3 2
      3       2       4 2
      4       3       5 1
      5       4       5 1
      6       1       6 1
      7       2       7 1
      8       3       8 1
      9       5       9 1
@<TRIPOS>ALT_TYPE
CGenFF_4.0_ALT_TYPE_SET
CGenFF_4.0 1 CG2R51 2 CG2R52 3 CG2R51 4 NG2R50 5 NG2R51 6 HGR51 7 HGR52 8 HGR52 9 HGP1
@<TRIPOS>MOLECULE
pyrazole
 9 9 0 0 0
****
USER_CHARGES
INVALID_CHARGES
Pose:  49 Cluster:  49 Fr_nu: 1545023 TotEn:    -9.25
@<TRIPOS>ATOM
      1 C1        -49.8132  -11.0493  -27.9319 C.2    1 LIG      -0.25100
      2 C2        -49.6168  -10.5320  -26.6374 C.2    1 LIG       0.13200
      3 C3        -51.1241  -11.4589  -27.9427 C.2    1 LIG      -0.03800
      4 N1        -50.7150  -10.6049  -25.8809 N.2    1 LIG      -0.57800
      5 N2        -51.6143  -11.1727  -26.7024 N.pl3  1 LIG      -0.05900
      6 H1        -49.1046  -11.1157  -28.7442 H      1 LIG       0.15700
      7 H2        -48.7189  -10.1054  -26.2136 H      1 LIG       0.15600
      8 H3        -51.7378  -11.9198  -28.7031 H      1 LIG       0.15900
      9 H4        -52.5484  -11.3391  -26.3493 H      1 LIG       0.32200
@<TRIPOS>BOND
      1       1       2 1
      2       1       3 2
      3       2       4 2
      4       3       5 1
      5       4       5 1
      6       1       6 1
      7       2       7 1
      8       3       8 1
      9       5       9 1
@<TRIPOS>ALT_TYPE
CGenFF_4.0_ALT_TYPE_SET
CGenFF_4.0 1 CG2R51 2 CG2R52 3 CG2R51 4 NG2R50 5 NG2R51 6 HGR51 7 HGR52 8 HGR52 9 HGP1
@<TRIPOS>MOLECULE
pyrazole
 9 9 0 0 0
****
USER_CHARGES
INVALID_CHARGES
Pose:  50 Cluster:  50 Fr_nu: 5471753 TotEn:    -7.46
@<TRIPOS>ATOM
      1 C1        -80.7271    3.4879  -34.6358 C.2    1 LIG      -0.25100
      2 C2        -79.9140    3.4090  -35.7823 C.2    1 LIG       0.13200
      3 C3        -81.8205    2.7129  -34.9364 C.2    1 LIG      -0.03800
      4 N1        -80.4453    2.6441  -36.7397 N.2    1 LIG      -0.57800
      5 N2        -81.6040    2.2352  -36.1955 N.pl3  1 LIG      -0.05900
      6 H1        -80.5464    4.0298  -33.7193 H      1 LIG       0.15700
      7 H2        -78.9566    3.8775  -35.9603 H      1 LIG       0.15600
      8 H3        -82.7139    2.4658  -34.3813 H      1 LIG       0.15900
      9 H4        -82.2032    1.6297  -36.7424 H      1 LIG       0.32200
@<TRIPOS>BOND
      1       1       2 1
      2       1       3 2
      3       2       4 2
      4       3       5 1
      5       4       5 1
      6       1       6 1
      7       2       7 1
      8       3       8 1
      9       5       9 1
@<TRIPOS>ALT_TYPE
CGenFF_4.0_ALT_TYPE_SET
CGenFF_4.0 1 CG2R51 2 CG2R52 3 CG2R51 4 NG2R50 5 NG2R51 6 HGR51 7 HGR52 8 HGR52 9 HGP1
@<TRIPOS>MOLECULE
pyrazole
 9 9 0 0 0
****
USER_CHARGES
INVALID_CHARGES
Pose:  51 Cluster:  51 Fr_nu: 243287 TotEn:    -6.00
@<TRIPOS>ATOM
      1 C1        -71.8271  -22.6737  -59.6536 C.2    1 LIG      -0.25100
      2 C2        -72.6390  -23.5792  -58.9447 C.2    1 LIG       0.13200
      3 C3        -71.3683  -21.8019  -58.6965 C.2    1 LIG      -0.03800
      4 N1        -72.6947  -23.3080  -57.6381 N.2    1 LIG      -0.57800
      5 N2        -71.9119  -22.2222  -57.5182 N.pl3  1 LIG      -0.05900
      6 H1        -71.6044  -22.6551  -60.7102 H      1 LIG       0.15700
      7 H2        -73.1929  -24.4252  -59.3258 H      1 LIG       0.15600
      8 H3        -70.7206  -20.9386  -58.7469 H      1 LIG       0.15900
      9 H4        -71.7932  -21.8158  -56.5987 H      1 LIG       0.32200
@<TRIPOS>BOND
      1       1       2 1
      2       1       3 2
      3       2       4 2
      4       3       5 1
      5       4       5 1
      6       1       6 1
      7       2       7 1
      8       3       8 1
      9       5       9 1
@<TRIPOS>ALT_TYPE
CGenFF_4.0_ALT_TYPE_SET
CGenFF_4.0 1 CG2R51 2 CG2R52 3 CG2R51 4 NG2R50 5 NG2R51 6 HGR51 7 HGR52 8 HGR52 9 HGP1
@<TRIPOS>MOLECULE
4_lactone
 9 9 0 0 0
****
USER_CHARGES
INVALID_CHARGES
Pose:   1 Cluster:   1 Fr_nu: 5745804 TotEn:   -21.05
@<TRIPOS>ATOM
      1 C1        -51.2872    4.0830  -33.1344 C.2    1 LIG       0.04000
      2 C2        -52.2795    2.9211  -32.9489 C.3    1 LIG       0.11000
      3 C3        -51.1486    2.0969  -33.5570 C.3    1 LIG       0.08100
      4 O1        -51.2586    5.2748  -32.9266 O.2    1 LIG      -0.32000
      5 O2        -50.3226    3.2886  -33.6713 O.3    1 LIG      -0.27100
      6 H1        -52.5185    2.7014  -31.9072 H      1 LIG       0.09000
      7 H2        -53.1833    3.0063  -33.5545 H      1 LIG       0.09000
      8 H3        -50.6952    1.3540  -32.8952 H      1 LIG       0.09000
      9 H4        -51.3587    1.6582  -34.5363 H      1 LIG       0.09000
@<TRIPOS>BOND
      1       1       2 1
      2       1       4 2
      3       1       5 1
      4       2       3 1
      5       3       5 1
      6       2       6 1
      7       2       7 1
      8       3       8 1
      9       3       9 1
@<TRIPOS>ALT_TYPE
CGenFF_4.0_ALT_TYPE_SET
CGenFF_4.0 1 CG2O4 2 CG3C41 3 CG3C41 4 OG2D1 5 OG3C51 6 HGA2 7 HGA2 8 HGA2 9 HGA2
@<TRIPOS>MOLECULE
4_lactone
 9 9 0 0 0
****
USER_CHARGES
INVALID_CHARGES
Pose:   2 Cluster:   2 Fr_nu: 1272672 TotEn:   -20.37
@<TRIPOS>ATOM
      1 C1        -50.3424    3.5934  -33.0597 C.2    1 LIG       0.04000
      2 C2        -50.8825    2.3488  -33.7868 C.3    1 LIG       0.11000
      3 C3        -52.2370    2.9246  -33.3846 C.3    1 LIG       0.08100
      4 O1        -49.2649    4.0833  -32.8082 O.2    1 LIG      -0.32000
      5 O2        -51.5819    4.0482  -32.7336 O.3    1 LIG      -0.27100
      6 H1        -50.6738    2.3328  -34.8576 H      1 LIG       0.09000
      7 H2        -50.6096    1.4037  -33.3145 H      1 LIG       0.09000
      8 H3        -52.8759    3.2528  -34.2090 H      1 LIG       0.09000
      9 H4        -52.8110    2.3262  -32.6717 H      1 LIG       0.09000
@<TRIPOS>BOND
      1       1       2 1
      2       1       4 2
      3       1       5 1
      4       2       3 1
      5       3       5 1
      6       2       6 1
      7       2       7 1
      8       3       8 1
      9       3       9 1
@<TRIPOS>ALT_TYPE
CGenFF_4.0_ALT_TYPE_SET
CGenFF_4.0 1 CG2O4 2 CG3C41 3 CG3C41 4 OG2D1 5 OG3C51 6 HGA2 7 HGA2 8 HGA2 9 HGA2
@<TRIPOS>MOLECULE
4_lactone
 9 9 0 0 0
****
USER_CHARGES
INVALID_CHARGES
Pose:   3 Cluster:   3 Fr_nu: 1272880 TotEn:   -19.37
@<TRIPOS>ATOM
      1 C1        -50.2414    2.5982  -33.5152 C.2    1 LIG       0.04000
      2 C2        -51.4720    1.6737  -33.5030 C.3    1 LIG       0.11000
      3 C3        -52.0061    2.6712  -34.5266 C.3    1 LIG       0.08100
      4 O1        -49.1622    2.6558  -32.9709 O.2    1 LIG      -0.32000
      5 O2        -50.7800    3.4477  -34.4307 O.3    1 LIG      -0.27100
      6 H1        -51.2774    0.6680  -33.8786 H      1 LIG       0.09000
      7 H2        -51.9988    1.6461  -32.5478 H      1 LIG       0.09000
      8 H3        -52.1571    2.2790  -35.5361 H      1 LIG       0.09000
      9 H4        -52.8759    3.2528  -34.2090 H      1 LIG       0.09000
@<TRIPOS>BOND
      1       1       2 1
      2       1       4 2
      3       1       5 1
      4       2       3 1
      5       3       5 1
      6       2       6 1
      7       2       7 1
      8       3       8 1
      9       3       9 1
@<TRIPOS>ALT_TYPE
CGenFF_4.0_ALT_TYPE_SET
CGenFF_4.0 1 CG2O4 2 CG3C41 3 CG3C41 4 OG2D1 5 OG3C51 6 HGA2 7 HGA2 8 HGA2 9 HGA2
@<TRIPOS>MOLECULE
4_lactone
 9 9 0 0 0
****
USER_CHARGES
INVALID_CHARGES
Pose:   4 Cluster:   4 Fr_nu: 6970955 TotEn:   -18.89
@<TRIPOS>ATOM
      1 C1        -60.7661    7.4181  -22.1488 C.2    1 LIG       0.04000
      2 C2        -61.2711    8.5566  -23.0533 C.3    1 LIG       0.11000
      3 C3        -62.6043    7.8263  -22.9215 C.3    1 LIG       0.08100
      4 O1        -59.7226    7.0790  -21.6385 O.2    1 LIG      -0.32000
      5 O2        -61.9846    6.8184  -22.0755 O.3    1 LIG      -0.27100
      6 H1        -61.2250    9.5449  -22.5932 H      1 LIG       0.09000
      7 H2        -60.8296    8.5617  -24.0511 H      1 LIG       0.09000
      8 H3        -63.3914    8.3692  -22.3912 H      1 LIG       0.09000
      9 H4        -62.9964    7.3903  -23.8444 H      1 LIG       0.09000
@<TRIPOS>BOND
      1       1       2 1
      2       1       4 2
      3       1       5 1
      4       2       3 1
      5       3       5 1
      6       2       6 1
      7       2       7 1
      8       3       8 1
      9       3       9 1
@<TRIPOS>ALT_TYPE
CGenFF_4.0_ALT_TYPE_SET
CGenFF_4.0 1 CG2O4 2 CG3C41 3 CG3C41 4 OG2D1 5 OG3C51 6 HGA2 7 HGA2 8 HGA2 9 HGA2
@<TRIPOS>MOLECULE
4_lactone
 9 9 0 0 0
****
USER_CHARGES
INVALID_CHARGES
Pose:   5 Cluster:   5 Fr_nu: 6987986 TotEn:   -18.73
@<TRIPOS>ATOM
      1 C1        -41.0746   -1.2060  -47.1410 C.2    1 LIG       0.04000
      2 C2        -40.9537   -1.0205  -48.6642 C.3    1 LIG       0.11000
      3 C3        -41.4360   -2.4677  -48.6966 C.3    1 LIG       0.08100
      4 O1        -40.8918   -0.5456  -46.1436 O.2    1 LIG      -0.32000
      5 O2        -41.4997   -2.4938  -47.2438 O.3    1 LIG      -0.27100
      6 H1        -41.6419   -0.2825  -49.0792 H      1 LIG       0.09000
      7 H2        -39.9334   -0.8525  -49.0128 H      1 LIG       0.09000
      8 H3        -42.4196   -2.6292  -49.1463 H      1 LIG       0.09000
      9 H4        -40.7165   -3.1961  -49.0804 H      1 LIG       0.09000
@<TRIPOS>BOND
      1       1       2 1
      2       1       4 2
      3       1       5 1
      4       2       3 1
      5       3       5 1
      6       2       6 1
      7       2       7 1
      8       3       8 1
      9       3       9 1
@<TRIPOS>ALT_TYPE
CGenFF_4.0_ALT_TYPE_SET
CGenFF_4.0 1 CG2O4 2 CG3C41 3 CG3C41 4 OG2D1 5 OG3C51 6 HGA2 7 HGA2 8 HGA2 9 HGA2
@<TRIPOS>MOLECULE
4_lactone
 9 9 0 0 0
****
USER_CHARGES
INVALID_CHARGES
Pose:   6 Cluster:   6 Fr_nu: 803377 TotEn:   -18.46
@<TRIPOS>ATOM
      1 C1        -72.8547  -23.7791  -40.6540 C.2    1 LIG       0.04000
      2 C2        -72.3188  -24.1616  -42.0453 C.3    1 LIG       0.11000
      3 C3        -72.2793  -22.6497  -42.2464 C.3    1 LIG       0.08100
      4 O1        -73.2213  -24.3479  -39.6509 O.2    1 LIG      -0.32000
      5 O2        -72.7945  -22.4432  -40.9020 O.3    1 LIG      -0.27100
      6 H1        -71.3497  -24.6625  -42.0272 H      1 LIG       0.09000
      7 H2        -73.0350  -24.7041  -42.6647 H      1 LIG       0.09000
      8 H3        -71.2839  -22.2139  -42.3681 H      1 LIG       0.09000
      9 H4        -72.9634  -22.2565  -43.0035 H      1 LIG       0.09000
@<TRIPOS>BOND
      1       1       2 1
      2       1       4 2
      3       1       5 1
      4       2       3 1
      5       3       5 1
      6       2       6 1
      7       2       7 1
      8       3       8 1
      9       3       9 1
@<TRIPOS>ALT_TYPE
CGenFF_4.0_ALT_TYPE_SET
CGenFF_4.0 1 CG2O4 2 CG3C41 3 CG3C41 4 OG2D1 5 OG3C51 6 HGA2 7 HGA2 8 HGA2 9 HGA2
@<TRIPOS>MOLECULE
4_lactone
 9 9 0 0 0
****
USER_CHARGES
INVALID_CHARGES
Pose:   7 Cluster:   7 Fr_nu: 6934286 TotEn:   -18.43
@<TRIPOS>ATOM
      1 C1        -53.1910  -21.1608  -32.0059 C.2    1 LIG       0.04000
      2 C2        -54.4044  -22.0561  -32.3144 C.3    1 LIG       0.11000
      3 C3        -53.5326  -22.5284  -33.4741 C.3    1 LIG       0.08100
      4 O1        -52.8805  -20.3299  -31.1828 O.2    1 LIG      -0.32000
      5 O2        -52.4692  -21.6263  -33.0605 O.3    1 LIG      -0.27100
      6 H1        -54.6149  -22.8016  -31.5459 H      1 LIG       0.09000
      7 H2        -55.3050  -21.5057  -32.5913 H      1 LIG       0.09000
      8 H3        -53.2139  -23.5735  -33.4322 H      1 LIG       0.09000
      9 H4        -53.9026  -22.2819  -34.4731 H      1 LIG       0.09000
@<TRIPOS>BOND
      1       1       2 1
      2       1       4 2
      3       1       5 1
      4       2       3 1
      5       3       5 1
      6       2       6 1
      7       2       7 1
      8       3       8 1
      9       3       9 1
@<TRIPOS>ALT_TYPE
CGenFF_4.0_ALT_TYPE_SET
CGenFF_4.0 1 CG2O4 2 CG3C41 3 CG3C41 4 OG2D1 5 OG3C51 6 HGA2 7 HGA2 8 HGA2 9 HGA2
@<TRIPOS>MOLECULE
4_lactone
 9 9 0 0 0
****
USER_CHARGES
INVALID_CHARGES
Pose:   8 Cluster:   8 Fr_nu: 6585323 TotEn:   -17.94
@<TRIPOS>ATOM
      1 C1        -52.8381  -20.6554  -32.0597 C.2    1 LIG       0.04000
      2 C2        -53.4827  -21.0251  -33.4077 C.3    1 LIG       0.11000
      3 C3        -54.2425  -22.0410  -32.5601 C.3    1 LIG       0.08100
      4 O1        -52.0134  -19.8706  -31.6496 O.2    1 LIG      -0.32000
      5 O2        -53.5491  -21.5842  -31.3658 O.3    1 LIG      -0.27100
      6 H1        -54.0858  -20.2287  -33.8464 H      1 LIG       0.09000
      7 H2        -52.7847  -21.4419  -34.1357 H      1 LIG       0.09000
      8 H3        -55.3218  -21.8825  -32.4850 H      1 LIG       0.09000
      9 H4        -54.0247  -23.0909  -32.7742 H      1 LIG       0.09000
@<TRIPOS>BOND
      1       1       2 1
      2       1       4 2
      3       1       5 1
      4       2       3 1
      5       3       5 1
      6       2       6 1
      7       2       7 1
      8       3       8 1
      9       3       9 1
@<TRIPOS>ALT_TYPE
CGenFF_4.0_ALT_TYPE_SET
CGenFF_4.0 1 CG2O4 2 CG3C41 3 CG3C41 4 OG2D1 5 OG3C51 6 HGA2 7 HGA2 8 HGA2 9 HGA2
@<TRIPOS>MOLECULE
4_lactone
 9 9 0 0 0
****
USER_CHARGES
INVALID_CHARGES
Pose:   9 Cluster:   9 Fr_nu: 6947355 TotEn:   -17.56
@<TRIPOS>ATOM
      1 C1        -85.0490    1.7567  -51.7040 C.2    1 LIG       0.04000
      2 C2        -84.9346    1.7715  -53.2389 C.3    1 LIG       0.11000
      3 C3        -84.2883    3.1323  -52.9970 C.3    1 LIG       0.08100
      4 O1        -85.4715    1.0141  -50.8471 O.2    1 LIG      -0.32000
      5 O2        -84.4656    2.9770  -51.5617 O.3    1 LIG      -0.27100
      6 H1        -84.2775    1.0004  -53.6442 H      1 LIG       0.09000
      7 H2        -85.8949    1.7877  -53.7569 H      1 LIG       0.09000
      8 H3        -83.2315    3.2094  -53.2667 H      1 LIG       0.09000
      9 H4        -84.8438    3.9929  -53.3796 H      1 LIG       0.09000
@<TRIPOS>BOND
      1       1       2 1
      2       1       4 2
      3       1       5 1
      4       2       3 1
      5       3       5 1
      6       2       6 1
      7       2       7 1
      8       3       8 1
      9       3       9 1
@<TRIPOS>ALT_TYPE
CGenFF_4.0_ALT_TYPE_SET
CGenFF_4.0 1 CG2O4 2 CG3C41 3 CG3C41 4 OG2D1 5 OG3C51 6 HGA2 7 HGA2 8 HGA2 9 HGA2
@<TRIPOS>MOLECULE
4_lactone
 9 9 0 0 0
****
USER_CHARGES
INVALID_CHARGES
Pose:  10 Cluster:  10 Fr_nu: 5850094 TotEn:   -17.40
@<TRIPOS>ATOM
      1 C1        -51.3420    4.0809  -33.9286 C.2    1 LIG       0.04000
      2 C2        -51.6697    2.8279  -34.7603 C.3    1 LIG       0.11000
      3 C3        -51.4322    2.1081  -33.4361 C.3    1 LIG       0.08100
      4 O1        -51.2586    5.2748  -34.1074 O.2    1 LIG      -0.32000
      5 O2        -51.1439    3.3753  -32.7829 O.3    1 LIG      -0.27100
      6 H1        -52.6928    2.7990  -35.1382 H      1 LIG       0.09000
      7 H2        -50.9479    2.6170  -35.5511 H      1 LIG       0.09000
      8 H3        -52.3071    1.6192  -32.9992 H      1 LIG       0.09000
      9 H4        -50.5684    1.4380  -33.4118 H      1 LIG       0.09000
@<TRIPOS>BOND
      1       1       2 1
      2       1       4 2
      3       1       5 1
      4       2       3 1
      5       3       5 1
      6       2       6 1
      7       2       7 1
      8       3       8 1
      9       3       9 1
@<TRIPOS>ALT_TYPE
CGenFF_4.0_ALT_TYPE_SET
CGenFF_4.0 1 CG2O4 2 CG3C41 3 CG3C41 4 OG2D1 5 OG3C51 6 HGA2 7 HGA2 8 HGA2 9 HGA2
@<TRIPOS>MOLECULE
4_lactone
 9 9 0 0 0
****
USER_CHARGES
INVALID_CHARGES
Pose:  11 Cluster:  11 Fr_nu: 3693268 TotEn:   -17.04
@<TRIPOS>ATOM
      1 C1        -47.1794    1.6315  -40.7851 C.2    1 LIG       0.04000
      2 C2        -48.0380    2.7968  -40.2613 C.3    1 LIG       0.11000
      3 C3        -49.0978    2.1884  -41.1749 C.3    1 LIG       0.08100
      4 O1        -46.0557    1.2102  -40.6301 O.2    1 LIG      -0.32000
      5 O2        -48.1701    1.1437  -41.5790 O.3    1 LIG      -0.27100
      6 H1        -48.2500    2.7485  -39.1921 H      1 LIG       0.09000
      7 H2        -47.6728    3.7838  -40.5499 H      1 LIG       0.09000
      8 H3        -49.9762    1.7751  -40.6717 H      1 LIG       0.09000
      9 H4        -49.4003    2.8075  -42.0239 H      1 LIG       0.09000
@<TRIPOS>BOND
      1       1       2 1
      2       1       4 2
      3       1       5 1
      4       2       3 1
      5       3       5 1
      6       2       6 1
      7       2       7 1
      8       3       8 1
      9       3       9 1
@<TRIPOS>ALT_TYPE
CGenFF_4.0_ALT_TYPE_SET
CGenFF_4.0 1 CG2O4 2 CG3C41 3 CG3C41 4 OG2D1 5 OG3C51 6 HGA2 7 HGA2 8 HGA2 9 HGA2
@<TRIPOS>MOLECULE
4_lactone
 9 9 0 0 0
****
USER_CHARGES
INVALID_CHARGES
Pose:  12 Cluster:  12 Fr_nu: 2936662 TotEn:   -16.82
@<TRIPOS>ATOM
      1 C1        -46.5927    1.8231  -41.1350 C.2    1 LIG       0.04000
      2 C2        -47.7709    2.5537  -40.4662 C.3    1 LIG       0.11000
      3 C3        -47.2443    3.7474  -41.2573 C.3    1 LIG       0.08100
      4 O1        -46.1182    0.7099  -41.1384 O.2    1 LIG      -0.32000
      5 O2        -46.1773    2.9281  -41.8103 O.3    1 LIG      -0.27100
      6 H1        -48.7525    2.1831  -40.7654 H      1 LIG       0.09000
      7 H2        -47.6890    2.6304  -39.3808 H      1 LIG       0.09000
      8 H3        -47.9075    4.1272  -42.0392 H      1 LIG       0.09000
      9 H4        -46.8483    4.5722  -40.6586 H      1 LIG       0.09000
@<TRIPOS>BOND
      1       1       2 1
      2       1       4 2
      3       1       5 1
      4       2       3 1
      5       3       5 1
      6       2       6 1
      7       2       7 1
      8       3       8 1
      9       3       9 1
@<TRIPOS>ALT_TYPE
CGenFF_4.0_ALT_TYPE_SET
CGenFF_4.0 1 CG2O4 2 CG3C41 3 CG3C41 4 OG2D1 5 OG3C51 6 HGA2 7 HGA2 8 HGA2 9 HGA2
@<TRIPOS>MOLECULE
4_lactone
 9 9 0 0 0
****
USER_CHARGES
INVALID_CHARGES
Pose:  13 Cluster:  13 Fr_nu: 3155329 TotEn:   -16.70
@<TRIPOS>ATOM
      1 C1        -58.2367    1.9551  -41.6339 C.2    1 LIG       0.04000
      2 C2        -59.2798    1.7523  -40.5203 C.3    1 LIG       0.11000
      3 C3        -58.1578    0.9537  -39.8638 C.3    1 LIG       0.08100
      4 O1        -58.1707    2.5155  -42.7044 O.2    1 LIG      -0.32000
      5 O2        -57.2825    1.2288  -40.9924 O.3    1 LIG      -0.27100
      6 H1        -59.5693    2.6713  -40.0083 H      1 LIG       0.09000
      7 H2        -60.1542    1.1769  -40.8286 H      1 LIG       0.09000
      8 H3        -57.7605    1.3708  -38.9344 H      1 LIG       0.09000
      9 H4        -58.3445   -0.1179  -39.7522 H      1 LIG       0.09000
@<TRIPOS>BOND
      1       1       2 1
      2       1       4 2
      3       1       5 1
      4       2       3 1
      5       3       5 1
      6       2       6 1
      7       2       7 1
      8       3       8 1
      9       3       9 1
@<TRIPOS>ALT_TYPE
CGenFF_4.0_ALT_TYPE_SET
CGenFF_4.0 1 CG2O4 2 CG3C41 3 CG3C41 4 OG2D1 5 OG3C51 6 HGA2 7 HGA2 8 HGA2 9 HGA2
@<TRIPOS>MOLECULE
4_lactone
 9 9 0 0 0
****
USER_CHARGES
INVALID_CHARGES
Pose:  14 Cluster:  14 Fr_nu: 2878835 TotEn:   -16.67
@<TRIPOS>ATOM
      1 C1        -51.8914    3.8461  -32.8881 C.2    1 LIG       0.04000
      2 C2        -51.5788    2.3555  -33.1108 C.3    1 LIG       0.11000
      3 C3        -51.8347    2.7065  -34.5735 C.3    1 LIG       0.08100
      4 O1        -51.9552    4.6157  -31.9564 O.2    1 LIG      -0.32000
      5 O2        -52.1066    4.0881  -34.2090 O.3    1 LIG      -0.27100
      6 H1        -50.5542    2.0734  -32.8637 H      1 LIG       0.09000
      7 H2        -52.2995    1.6761  -32.6528 H      1 LIG       0.09000
      8 H3        -50.9698    2.6276  -35.2378 H      1 LIG       0.09000
      9 H4        -52.7089    2.2310  -35.0266 H      1 LIG       0.09000
@<TRIPOS>BOND
      1       1       2 1
      2       1       4 2
      3       1       5 1
      4       2       3 1
      5       3       5 1
      6       2       6 1
      7       2       7 1
      8       3       8 1
      9       3       9 1
@<TRIPOS>ALT_TYPE
CGenFF_4.0_ALT_TYPE_SET
CGenFF_4.0 1 CG2O4 2 CG3C41 3 CG3C41 4 OG2D1 5 OG3C51 6 HGA2 7 HGA2 8 HGA2 9 HGA2
@<TRIPOS>MOLECULE
4_lactone
 9 9 0 0 0
****
USER_CHARGES
INVALID_CHARGES
Pose:  15 Cluster:  15 Fr_nu: 803233 TotEn:   -16.28
@<TRIPOS>ATOM
      1 C1        -72.7679  -23.1929  -40.9996 C.2    1 LIG       0.04000
      2 C2        -73.1537  -23.2002  -42.4896 C.3    1 LIG       0.11000
      3 C3        -72.0445  -24.2434  -42.5856 C.3    1 LIG       0.08100
      4 O1        -73.1171  -22.6255  -39.9894 O.2    1 LIG      -0.32000
      5 O2        -71.7921  -24.1269  -41.1579 O.3    1 LIG      -0.27100
      6 H1        -74.1636  -23.5632  -42.6866 H      1 LIG       0.09000
      7 H2        -72.9634  -22.2565  -43.0035 H      1 LIG       0.09000
      8 H3        -72.3657  -25.2527  -42.8572 H      1 LIG       0.09000
      9 H4        -71.1704  -23.9497  -43.1733 H      1 LIG       0.09000
@<TRIPOS>BOND
      1       1       2 1
      2       1       4 2
      3       1       5 1
      4       2       3 1
      5       3       5 1
      6       2       6 1
      7       2       7 1
      8       3       8 1
      9       3       9 1
@<TRIPOS>ALT_TYPE
CGenFF_4.0_ALT_TYPE_SET
CGenFF_4.0 1 CG2O4 2 CG3C41 3 CG3C41 4 OG2D1 5 OG3C51 6 HGA2 7 HGA2 8 HGA2 9 HGA2
@<TRIPOS>MOLECULE
4_lactone
 9 9 0 0 0
****
USER_CHARGES
INVALID_CHARGES
Pose:  16 Cluster:  16 Fr_nu: 6971155 TotEn:   -16.15
@<TRIPOS>ATOM
      1 C1        -53.0388  -21.1526  -32.8870 C.2    1 LIG       0.04000
      2 C2        -53.8517  -22.3706  -33.3614 C.3    1 LIG       0.11000
      3 C3        -54.8898  -21.3110  -33.7184 C.3    1 LIG       0.08100
      4 O1        -51.9566  -20.9403  -32.3889 O.2    1 LIG      -0.32000
      5 O2        -54.0087  -20.2625  -33.2287 O.3    1 LIG      -0.27100
      6 H1        -53.4075  -22.9015  -34.2048 H      1 LIG       0.09000
      7 H2        -54.1313  -23.0583  -32.5616 H      1 LIG       0.09000
      8 H3        -55.1007  -21.1949  -34.7850 H      1 LIG       0.09000
      9 H4        -55.8214  -21.3521  -33.1473 H      1 LIG       0.09000
@<TRIPOS>BOND
      1       1       2 1
      2       1       4 2
      3       1       5 1
      4       2       3 1
      5       3       5 1
      6       2       6 1
      7       2       7 1
      8       3       8 1
      9       3       9 1
@<TRIPOS>ALT_TYPE
CGenFF_4.0_ALT_TYPE_SET
CGenFF_4.0 1 CG2O4 2 CG3C41 3 CG3C41 4 OG2D1 5 OG3C51 6 HGA2 7 HGA2 8 HGA2 9 HGA2
@<TRIPOS>MOLECULE
4_lactone
 9 9 0 0 0
****
USER_CHARGES
INVALID_CHARGES
Pose:  17 Cluster:  17 Fr_nu: 6992269 TotEn:   -16.15
@<TRIPOS>ATOM
      1 C1        -61.9310    6.7367  -22.3751 C.2    1 LIG       0.04000
      2 C2        -63.1713    7.1848  -23.1688 C.3    1 LIG       0.11000
      3 C3        -63.3754    5.6834  -23.3481 C.3    1 LIG       0.08100
      4 O1        -61.0228    7.2576  -21.7684 O.2    1 LIG      -0.32000
      5 O2        -62.1732    5.4134  -22.5751 O.3    1 LIG      -0.27100
      6 H1        -63.9241    7.6967  -22.5674 H      1 LIG       0.09000
      7 H2        -62.9407    7.7440  -24.0770 H      1 LIG       0.09000
      8 H3        -64.2651    5.2658  -22.8689 H      1 LIG       0.09000
      9 H4        -63.2851    5.3143  -24.3734 H      1 LIG       0.09000
@<TRIPOS>BOND
      1       1       2 1
      2       1       4 2
      3       1       5 1
      4       2       3 1
      5       3       5 1
      6       2       6 1
      7       2       7 1
      8       3       8 1
      9       3       9 1
@<TRIPOS>ALT_TYPE
CGenFF_4.0_ALT_TYPE_SET
CGenFF_4.0 1 CG2O4 2 CG3C41 3 CG3C41 4 OG2D1 5 OG3C51 6 HGA2 7 HGA2 8 HGA2 9 HGA2
@<TRIPOS>MOLECULE
4_lactone
 9 9 0 0 0
****
USER_CHARGES
INVALID_CHARGES
Pose:  18 Cluster:  18 Fr_nu: 6585067 TotEn:   -15.96
@<TRIPOS>ATOM
      1 C1        -53.3206  -21.7788  -31.5282 C.2    1 LIG       0.04000
      2 C2        -54.4441  -22.5015  -32.2928 C.3    1 LIG       0.11000
      3 C3        -54.5023  -23.3602  -31.0329 C.3    1 LIG       0.08100
      4 O1        -52.5661  -20.8515  -31.7155 O.2    1 LIG      -0.32000
      5 O2        -53.4263  -22.5838  -30.4370 O.3    1 LIG      -0.27100
      6 H1        -55.3218  -21.8825  -32.4850 H      1 LIG       0.09000
      7 H2        -54.1104  -23.0102  -33.1987 H      1 LIG       0.09000
      8 H3        -55.4245  -23.2846  -30.4504 H      1 LIG       0.09000
      9 H4        -54.2175  -24.4079  -31.1627 H      1 LIG       0.09000
@<TRIPOS>BOND
      1       1       2 1
      2       1       4 2
      3       1       5 1
      4       2       3 1
      5       3       5 1
      6       2       6 1
      7       2       7 1
      8       3       8 1
      9       3       9 1
@<TRIPOS>ALT_TYPE
CGenFF_4.0_ALT_TYPE_SET
CGenFF_4.0 1 CG2O4 2 CG3C41 3 CG3C41 4 OG2D1 5 OG3C51 6 HGA2 7 HGA2 8 HGA2 9 HGA2
@<TRIPOS>MOLECULE
4_lactone
 9 9 0 0 0
****
USER_CHARGES
INVALID_CHARGES
Pose:  19 Cluster:  19 Fr_nu: 576993 TotEn:   -15.79
@<TRIPOS>ATOM
      1 C1        -84.1727    6.6237  -45.9094 C.2    1 LIG       0.04000
      2 C2        -84.0661    8.1080  -45.5160 C.3    1 LIG       0.11000
      3 C3        -83.6122    8.2721  -46.9634 C.3    1 LIG       0.08100
      4 O1        -84.4852    5.5803  -45.3821 O.2    1 LIG      -0.32000
      5 O2        -83.7598    6.8424  -47.1866 O.3    1 LIG      -0.27100
      6 H1        -85.0209    8.5716  -45.2635 H      1 LIG       0.09000
      7 H2        -83.3109    8.3140  -44.7557 H      1 LIG       0.09000
      8 H3        -84.2803    8.8516  -47.6065 H      1 LIG       0.09000
      9 H4        -82.5764    8.5951  -47.0992 H      1 LIG       0.09000
@<TRIPOS>BOND
      1       1       2 1
      2       1       4 2
      3       1       5 1
      4       2       3 1
      5       3       5 1
      6       2       6 1
      7       2       7 1
      8       3       8 1
      9       3       9 1
@<TRIPOS>ALT_TYPE
CGenFF_4.0_ALT_TYPE_SET
CGenFF_4.0 1 CG2O4 2 CG3C41 3 CG3C41 4 OG2D1 5 OG3C51 6 HGA2 7 HGA2 8 HGA2 9 HGA2
@<TRIPOS>MOLECULE
4_lactone
 9 9 0 0 0
****
USER_CHARGES
INVALID_CHARGES
Pose:  20 Cluster:  20 Fr_nu: 3599780 TotEn:   -15.63
@<TRIPOS>ATOM
      1 C1        -50.9163    4.9676  -33.1193 C.2    1 LIG       0.04000
      2 C2        -51.5986    4.0652  -34.1630 C.3    1 LIG       0.11000
      3 C3        -50.4400    3.1256  -33.8422 C.3    1 LIG       0.08100
      4 O1        -51.1015    6.0548  -32.6213 O.2    1 LIG      -0.32000
      5 O2        -49.9108    4.0828  -32.8834 O.3    1 LIG      -0.27100
      6 H1        -52.5888    3.7137  -33.8688 H      1 LIG       0.09000
      7 H2        -51.6078    4.4798  -35.1723 H      1 LIG       0.09000
      8 H3        -50.7141    2.1827  -33.3613 H      1 LIG       0.09000
      9 H4        -49.7374    2.9467  -34.6607 H      1 LIG       0.09000
@<TRIPOS>BOND
      1       1       2 1
      2       1       4 2
      3       1       5 1
      4       2       3 1
      5       3       5 1
      6       2       6 1
      7       2       7 1
      8       3       8 1
      9       3       9 1
@<TRIPOS>ALT_TYPE
CGenFF_4.0_ALT_TYPE_SET
CGenFF_4.0 1 CG2O4 2 CG3C41 3 CG3C41 4 OG2D1 5 OG3C51 6 HGA2 7 HGA2 8 HGA2 9 HGA2
@<TRIPOS>MOLECULE
4_lactone
 9 9 0 0 0
****
USER_CHARGES
INVALID_CHARGES
Pose:  21 Cluster:  21 Fr_nu: 2044971 TotEn:   -15.35
@<TRIPOS>ATOM
      1 C1        -50.1925    3.6188  -33.8723 C.2    1 LIG       0.04000
      2 C2        -51.5841    3.2514  -33.3268 C.3    1 LIG       0.11000
      3 C3        -51.1311    1.8281  -33.6381 C.3    1 LIG       0.08100
      4 O1        -49.5416    4.6222  -34.0560 O.2    1 LIG      -0.32000
      5 O2        -49.8545    2.3260  -34.1258 O.3    1 LIG      -0.27100
      6 H1        -51.7239    3.4835  -32.2699 H      1 LIG       0.09000
      7 H2        -52.4123    3.6282  -33.9293 H      1 LIG       0.09000
      8 H3        -51.0039    1.1716  -32.7729 H      1 LIG       0.09000
      9 H4        -51.6906    1.3168  -34.4263 H      1 LIG       0.09000
@<TRIPOS>BOND
      1       1       2 1
      2       1       4 2
      3       1       5 1
      4       2       3 1
      5       3       5 1
      6       2       6 1
      7       2       7 1
      8       3       8 1
      9       3       9 1
@<TRIPOS>ALT_TYPE
CGenFF_4.0_ALT_TYPE_SET
CGenFF_4.0 1 CG2O4 2 CG3C41 3 CG3C41 4 OG2D1 5 OG3C51 6 HGA2 7 HGA2 8 HGA2 9 HGA2
@<TRIPOS>MOLECULE
4_lactone
 9 9 0 0 0
****
USER_CHARGES
INVALID_CHARGES
Pose:  22 Cluster:  22 Fr_nu: 3801029 TotEn:   -14.99
@<TRIPOS>ATOM
      1 C1        -71.2861    5.3602  -47.6009 C.2    1 LIG       0.04000
      2 C2        -70.9775    4.2272  -48.5960 C.3    1 LIG       0.11000
      3 C3        -70.5016    3.5001  -47.3418 C.3    1 LIG       0.08100
      4 O1        -71.7406    6.4811  -47.6367 O.2    1 LIG      -0.32000
      5 O2        -70.8437    4.6544  -46.5257 O.3    1 LIG      -0.27100
      6 H1        -71.8602    3.8072  -49.0807 H      1 LIG       0.09000
      7 H2        -70.2032    4.4730  -49.3245 H      1 LIG       0.09000
      8 H3        -71.0818    2.6184  -47.0566 H      1 LIG       0.09000
      9 H4        -69.4308    3.2823  -47.3007 H      1 LIG       0.09000
@<TRIPOS>BOND
      1       1       2 1
      2       1       4 2
      3       1       5 1
      4       2       3 1
      5       3       5 1
      6       2       6 1
      7       2       7 1
      8       3       8 1
      9       3       9 1
@<TRIPOS>ALT_TYPE
CGenFF_4.0_ALT_TYPE_SET
CGenFF_4.0 1 CG2O4 2 CG3C41 3 CG3C41 4 OG2D1 5 OG3C51 6 HGA2 7 HGA2 8 HGA2 9 HGA2
@<TRIPOS>MOLECULE
4_lactone
 9 9 0 0 0
****
USER_CHARGES
INVALID_CHARGES
Pose:  23 Cluster:  23 Fr_nu: 802236 TotEn:   -14.97
@<TRIPOS>ATOM
      1 C1        -57.9769    0.4741  -41.0236 C.2    1 LIG       0.04000
      2 C2        -59.0870    1.4857  -40.6863 C.3    1 LIG       0.11000
      3 C3        -59.0893    1.7121  -42.1952 C.3    1 LIG       0.08100
      4 O1        -57.2612   -0.2981  -40.4273 O.2    1 LIG      -0.32000
      5 O2        -58.0319    0.7268  -42.3588 O.3    1 LIG      -0.27100
      6 H1        -59.9906    1.0343  -40.2738 H      1 LIG       0.09000
      7 H2        -58.7518    2.3291  -40.0805 H      1 LIG       0.09000
      8 H3        -60.0024    1.4140  -42.7175 H      1 LIG       0.09000
      9 H4        -58.7681    2.7044  -42.5237 H      1 LIG       0.09000
@<TRIPOS>BOND
      1       1       2 1
      2       1       4 2
      3       1       5 1
      4       2       3 1
      5       3       5 1
      6       2       6 1
      7       2       7 1
      8       3       8 1
      9       3       9 1
@<TRIPOS>ALT_TYPE
CGenFF_4.0_ALT_TYPE_SET
CGenFF_4.0 1 CG2O4 2 CG3C41 3 CG3C41 4 OG2D1 5 OG3C51 6 HGA2 7 HGA2 8 HGA2 9 HGA2
@<TRIPOS>MOLECULE
4_lactone
 9 9 0 0 0
****
USER_CHARGES
INVALID_CHARGES
Pose:  24 Cluster:  24 Fr_nu: 1469085 TotEn:   -14.90
@<TRIPOS>ATOM
      1 C1        -72.4156  -23.5523  -40.8255 C.2    1 LIG       0.04000
      2 C2        -71.3305  -24.5910  -41.1613 C.3    1 LIG       0.11000
      3 C3        -71.1004  -23.6922  -42.3725 C.3    1 LIG       0.08100
      4 O1        -73.2380  -23.3689  -39.9570 O.2    1 LIG      -0.32000
      5 O2        -72.1577  -22.7980  -41.9274 O.3    1 LIG      -0.27100
      6 H1        -70.5135  -24.6312  -40.4392 H      1 LIG       0.09000
      7 H2        -71.7194  -25.5875  -41.3770 H      1 LIG       0.09000
      8 H3        -70.1324  -23.1851  -42.4090 H      1 LIG       0.09000
      9 H4        -71.3341  -24.1391  -43.3427 H      1 LIG       0.09000
@<TRIPOS>BOND
      1       1       2 1
      2       1       4 2
      3       1       5 1
      4       2       3 1
      5       3       5 1
      6       2       6 1
      7       2       7 1
      8       3       8 1
      9       3       9 1
@<TRIPOS>ALT_TYPE
CGenFF_4.0_ALT_TYPE_SET
CGenFF_4.0 1 CG2O4 2 CG3C41 3 CG3C41 4 OG2D1 5 OG3C51 6 HGA2 7 HGA2 8 HGA2 9 HGA2
@<TRIPOS>MOLECULE
4_lactone
 9 9 0 0 0
****
USER_CHARGES
INVALID_CHARGES
Pose:  25 Cluster:  25 Fr_nu: 1052459 TotEn:   -14.78
@<TRIPOS>ATOM
      1 C1        -78.6348  -14.9048  -44.8706 C.2    1 LIG       0.04000
      2 C2        -79.4622  -13.8119  -45.5707 C.3    1 LIG       0.11000
      3 C3        -78.0878  -13.2590  -45.9358 C.3    1 LIG       0.08100
      4 O1        -78.8432  -15.9055  -44.2229 O.2    1 LIG      -0.32000
      5 O2        -77.4436  -14.3559  -45.2306 O.3    1 LIG      -0.27100
      6 H1        -80.0638  -14.1746  -46.4055 H      1 LIG       0.09000
      7 H2        -80.0552  -13.1981  -44.8907 H      1 LIG       0.09000
      8 H3        -77.8425  -13.2654  -47.0013 H      1 LIG       0.09000
      9 H4        -77.8350  -12.2923  -45.4916 H      1 LIG       0.09000
@<TRIPOS>BOND
      1       1       2 1
      2       1       4 2
      3       1       5 1
      4       2       3 1
      5       3       5 1
      6       2       6 1
      7       2       7 1
      8       3       8 1
      9       3       9 1
@<TRIPOS>ALT_TYPE
CGenFF_4.0_ALT_TYPE_SET
CGenFF_4.0 1 CG2O4 2 CG3C41 3 CG3C41 4 OG2D1 5 OG3C51 6 HGA2 7 HGA2 8 HGA2 9 HGA2
@<TRIPOS>MOLECULE
4_lactone
 9 9 0 0 0
****
USER_CHARGES
INVALID_CHARGES
Pose:  26 Cluster:  26 Fr_nu: 6792505 TotEn:   -14.75
@<TRIPOS>ATOM
      1 C1        -40.9395   -1.0457  -47.7325 C.2    1 LIG       0.04000
      2 C2        -41.0580   -1.1470  -49.2638 C.3    1 LIG       0.11000
      3 C3        -40.1422    0.0730  -49.2343 C.3    1 LIG       0.08100
      4 O1        -41.3573   -1.6376  -46.7633 O.2    1 LIG      -0.32000
      5 O2        -40.1258    0.0431  -47.7802 O.3    1 LIG      -0.27100
      6 H1        -40.6238   -2.0550  -49.6851 H      1 LIG       0.09000
      7 H2        -42.0659   -0.9746  -49.6448 H      1 LIG       0.09000
      8 H3        -39.1426   -0.0749  -49.6519 H      1 LIG       0.09000
      9 H4        -40.5804    1.0009  -49.6121 H      1 LIG       0.09000
@<TRIPOS>BOND
      1       1       2 1
      2       1       4 2
      3       1       5 1
      4       2       3 1
      5       3       5 1
      6       2       6 1
      7       2       7 1
      8       3       8 1
      9       3       9 1
@<TRIPOS>ALT_TYPE
CGenFF_4.0_ALT_TYPE_SET
CGenFF_4.0 1 CG2O4 2 CG3C41 3 CG3C41 4 OG2D1 5 OG3C51 6 HGA2 7 HGA2 8 HGA2 9 HGA2
@<TRIPOS>MOLECULE
4_lactone
 9 9 0 0 0
****
USER_CHARGES
INVALID_CHARGES
Pose:  27 Cluster:  27 Fr_nu: 6958828 TotEn:   -14.64
@<TRIPOS>ATOM
      1 C1        -52.5619  -21.4386  -32.1697 C.2    1 LIG       0.04000
      2 C2        -53.9294  -22.1447  -32.1902 C.3    1 LIG       0.11000
      3 C3        -53.0772  -23.3973  -32.3710 C.3    1 LIG       0.08100
      4 O1        -52.1415  -20.3093  -32.0597 O.2    1 LIG      -0.32000
      5 O2        -51.8647  -22.5948  -32.3339 O.3    1 LIG      -0.27100
      6 H1        -54.4795  -22.0777  -31.2503 H      1 LIG       0.09000
      7 H2        -54.5586  -21.8723  -33.0391 H      1 LIG       0.09000
      8 H3        -53.1105  -24.1158  -31.5474 H      1 LIG       0.09000
      9 H4        -53.1903  -23.9103  -33.3300 H      1 LIG       0.09000
@<TRIPOS>BOND
      1       1       2 1
      2       1       4 2
      3       1       5 1
      4       2       3 1
      5       3       5 1
      6       2       6 1
      7       2       7 1
      8       3       8 1
      9       3       9 1
@<TRIPOS>ALT_TYPE
CGenFF_4.0_ALT_TYPE_SET
CGenFF_4.0 1 CG2O4 2 CG3C41 3 CG3C41 4 OG2D1 5 OG3C51 6 HGA2 7 HGA2 8 HGA2 9 HGA2
@<TRIPOS>MOLECULE
4_lactone
 9 9 0 0 0
****
USER_CHARGES
INVALID_CHARGES
Pose:  28 Cluster:  28 Fr_nu: 325661 TotEn:   -14.61
@<TRIPOS>ATOM
      1 C1        -71.3805    5.1968  -47.1553 C.2    1 LIG       0.04000
      2 C2        -70.0993    4.5025  -47.6509 C.3    1 LIG       0.11000
      3 C3        -71.0606    3.3650  -47.9826 C.3    1 LIG       0.08100
      4 O1        -71.6865    6.2563  -46.6572 O.2    1 LIG      -0.32000
      5 O2        -72.1794    4.1437  -47.4753 O.3    1 LIG      -0.27100
      6 H1        -69.6303    4.9909  -48.5065 H      1 LIG       0.09000
      7 H2        -69.3723    4.2951  -46.8640 H      1 LIG       0.09000
      8 H3        -71.1766    3.1377  -49.0458 H      1 LIG       0.09000
      9 H4        -70.9185    2.4450  -47.4088 H      1 LIG       0.09000
@<TRIPOS>BOND
      1       1       2 1
      2       1       4 2
      3       1       5 1
      4       2       3 1
      5       3       5 1
      6       2       6 1
      7       2       7 1
      8       3       8 1
      9       3       9 1
@<TRIPOS>ALT_TYPE
CGenFF_4.0_ALT_TYPE_SET
CGenFF_4.0 1 CG2O4 2 CG3C41 3 CG3C41 4 OG2D1 5 OG3C51 6 HGA2 7 HGA2 8 HGA2 9 HGA2
@<TRIPOS>MOLECULE
4_lactone
 9 9 0 0 0
****
USER_CHARGES
INVALID_CHARGES
Pose:  29 Cluster:  29 Fr_nu:   1495 TotEn:   -14.57
@<TRIPOS>ATOM
      1 C1        -77.2312  -11.6437  -52.5039 C.2    1 LIG       0.04000
      2 C2        -78.5749  -10.9344  -52.7496 C.3    1 LIG       0.11000
      3 C3        -79.0283  -12.3295  -53.1692 C.3    1 LIG       0.08100
      4 O1        -76.1222  -11.3480  -52.1203 O.2    1 LIG      -0.32000
      5 O2        -77.7020  -12.8589  -52.8928 O.3    1 LIG      -0.27100
      6 H1        -79.0404  -10.5367  -51.8465 H      1 LIG       0.09000
      7 H2        -78.5450  -10.1864  -53.5436 H      1 LIG       0.09000
      8 H3        -79.7877  -12.7921  -52.5329 H      1 LIG       0.09000
      9 H4        -79.2939  -12.4418  -54.2239 H      1 LIG       0.09000
@<TRIPOS>BOND
      1       1       2 1
      2       1       4 2
      3       1       5 1
      4       2       3 1
      5       3       5 1
      6       2       6 1
      7       2       7 1
      8       3       8 1
      9       3       9 1
@<TRIPOS>ALT_TYPE
CGenFF_4.0_ALT_TYPE_SET
CGenFF_4.0 1 CG2O4 2 CG3C41 3 CG3C41 4 OG2D1 5 OG3C51 6 HGA2 7 HGA2 8 HGA2 9 HGA2
@<TRIPOS>MOLECULE
4_lactone
 9 9 0 0 0
****
USER_CHARGES
INVALID_CHARGES
Pose:  30 Cluster:  30 Fr_nu: 446334 TotEn:   -14.45
@<TRIPOS>ATOM
      1 C1        -76.8367  -13.0790  -45.3213 C.2    1 LIG       0.04000
      2 C2        -78.3701  -13.2126  -45.3112 C.3    1 LIG       0.11000
      3 C3        -78.1807  -13.4248  -46.8101 C.3    1 LIG       0.08100
      4 O1        -75.9525  -12.8780  -44.5200 O.2    1 LIG      -0.32000
      5 O2        -76.7414  -13.2743  -46.6638 O.3    1 LIG      -0.27100
      6 H1        -78.7385  -14.0751  -44.7535 H      1 LIG       0.09000
      7 H2        -78.8948  -12.3000  -45.0237 H      1 LIG       0.09000
      8 H3        -78.4462  -14.4169  -47.1854 H      1 LIG       0.09000
      9 H4        -78.6025  -12.6477  -47.4535 H      1 LIG       0.09000
@<TRIPOS>BOND
      1       1       2 1
      2       1       4 2
      3       1       5 1
      4       2       3 1
      5       3       5 1
      6       2       6 1
      7       2       7 1
      8       3       8 1
      9       3       9 1
@<TRIPOS>ALT_TYPE
CGenFF_4.0_ALT_TYPE_SET
CGenFF_4.0 1 CG2O4 2 CG3C41 3 CG3C41 4 OG2D1 5 OG3C51 6 HGA2 7 HGA2 8 HGA2 9 HGA2
@<TRIPOS>MOLECULE
4_lactone
 9 9 0 0 0
****
USER_CHARGES
INVALID_CHARGES
Pose:  31 Cluster:  31 Fr_nu: 6608652 TotEn:   -13.84
@<TRIPOS>ATOM
      1 C1        -41.1719    0.2551  -47.2904 C.2    1 LIG       0.04000
      2 C2        -41.4593    0.7570  -48.7169 C.3    1 LIG       0.11000
      3 C3        -40.9918    2.0928  -48.1466 C.3    1 LIG       0.08100
      4 O1        -41.2395   -0.7875  -46.6800 O.2    1 LIG      -0.32000
      5 O2        -40.7681    1.4763  -46.8484 O.3    1 LIG      -0.27100
      6 H1        -40.8170    0.3177  -49.4816 H      1 LIG       0.09000
      7 H2        -42.5110    0.7055  -49.0036 H      1 LIG       0.09000
      8 H3        -40.0650    2.4899  -48.5695 H      1 LIG       0.09000
      9 H4        -41.7535    2.8755  -48.0938 H      1 LIG       0.09000
@<TRIPOS>BOND
      1       1       2 1
      2       1       4 2
      3       1       5 1
      4       2       3 1
      5       3       5 1
      6       2       6 1
      7       2       7 1
      8       3       8 1
      9       3       9 1
@<TRIPOS>ALT_TYPE
CGenFF_4.0_ALT_TYPE_SET
CGenFF_4.0 1 CG2O4 2 CG3C41 3 CG3C41 4 OG2D1 5 OG3C51 6 HGA2 7 HGA2 8 HGA2 9 HGA2
@<TRIPOS>MOLECULE
4_lactone
 9 9 0 0 0
****
USER_CHARGES
INVALID_CHARGES
Pose:  32 Cluster:  32 Fr_nu:  76025 TotEn:   -13.84
@<TRIPOS>ATOM
      1 C1        -79.1722  -22.5435  -32.0290 C.2    1 LIG       0.04000
      2 C2        -78.5142  -22.0386  -33.3257 C.3    1 LIG       0.11000
      3 C3        -79.4201  -23.0795  -33.9768 C.3    1 LIG       0.08100
      4 O1        -79.1067  -22.3078  -30.8439 O.2    1 LIG      -0.32000
      5 O2        -79.9509  -23.4524  -32.6750 O.3    1 LIG      -0.27100
      6 H1        -78.7405  -20.9982  -33.5642 H      1 LIG       0.09000
      7 H2        -77.4429  -22.2366  -33.3878 H      1 LIG       0.09000
      8 H3        -80.2008  -22.6842  -34.6324 H      1 LIG       0.09000
      9 H4        -78.9069  -23.9174  -34.4564 H      1 LIG       0.09000
@<TRIPOS>BOND
      1       1       2 1
      2       1       4 2
      3       1       5 1
      4       2       3 1
      5       3       5 1
      6       2       6 1
      7       2       7 1
      8       3       8 1
      9       3       9 1
@<TRIPOS>ALT_TYPE
CGenFF_4.0_ALT_TYPE_SET
CGenFF_4.0 1 CG2O4 2 CG3C41 3 CG3C41 4 OG2D1 5 OG3C51 6 HGA2 7 HGA2 8 HGA2 9 HGA2
@<TRIPOS>MOLECULE
4_lactone
 9 9 0 0 0
****
USER_CHARGES
INVALID_CHARGES
Pose:  33 Cluster:  33 Fr_nu: 518100 TotEn:   -13.78
@<TRIPOS>ATOM
      1 C1        -77.1235  -13.7025  -47.7427 C.2    1 LIG       0.04000
      2 C2        -78.1748  -13.4248  -46.6534 C.3    1 LIG       0.11000
      3 C3        -76.9480  -13.0987  -45.8070 C.3    1 LIG       0.08100
      4 O1        -77.1083  -14.0576  -48.8995 O.2    1 LIG      -0.32000
      5 O2        -76.0752  -13.3981  -46.9314 O.3    1 LIG      -0.27100
      6 H1        -78.8345  -12.5844  -46.8748 H      1 LIG       0.09000
      7 H2        -78.7421  -14.3053  -46.3472 H      1 LIG       0.09000
      8 H3        -76.8544  -12.0563  -45.4904 H      1 LIG       0.09000
      9 H4        -76.7635  -13.7714  -44.9650 H      1 LIG       0.09000
@<TRIPOS>BOND
      1       1       2 1
      2       1       4 2
      3       1       5 1
      4       2       3 1
      5       3       5 1
      6       2       6 1
      7       2       7 1
      8       3       8 1
      9       3       9 1
@<TRIPOS>ALT_TYPE
CGenFF_4.0_ALT_TYPE_SET
CGenFF_4.0 1 CG2O4 2 CG3C41 3 CG3C41 4 OG2D1 5 OG3C51 6 HGA2 7 HGA2 8 HGA2 9 HGA2
@<TRIPOS>MOLECULE
4_lactone
 9 9 0 0 0
****
USER_CHARGES
INVALID_CHARGES
Pose:  34 Cluster:  34 Fr_nu: 734818 TotEn:   -13.75
@<TRIPOS>ATOM
      1 C1        -45.1810  -12.6498  -35.6942 C.2    1 LIG       0.04000
      2 C2        -44.0565  -11.5991  -35.6694 C.3    1 LIG       0.11000
      3 C3        -45.2209  -10.6153  -35.7348 C.3    1 LIG       0.08100
      4 O1        -45.2769  -13.8559  -35.6755 O.2    1 LIG      -0.32000
      5 O2        -46.1697  -11.7176  -35.7527 O.3    1 LIG      -0.27100
      6 H1        -43.4779  -11.5874  -34.7445 H      1 LIG       0.09000
      7 H2        -43.4056  -11.6227  -36.5450 H      1 LIG       0.09000
      8 H3        -45.3556   -9.9817  -34.8539 H      1 LIG       0.09000
      9 H4        -45.2825  -10.0174  -36.6482 H      1 LIG       0.09000
@<TRIPOS>BOND
      1       1       2 1
      2       1       4 2
      3       1       5 1
      4       2       3 1
      5       3       5 1
      6       2       6 1
      7       2       7 1
      8       3       8 1
      9       3       9 1
@<TRIPOS>ALT_TYPE
CGenFF_4.0_ALT_TYPE_SET
CGenFF_4.0 1 CG2O4 2 CG3C41 3 CG3C41 4 OG2D1 5 OG3C51 6 HGA2 7 HGA2 8 HGA2 9 HGA2
@<TRIPOS>MOLECULE
4_lactone
 9 9 0 0 0
****
USER_CHARGES
INVALID_CHARGES
Pose:  35 Cluster:  35 Fr_nu: 1765473 TotEn:   -13.43
@<TRIPOS>ATOM
      1 C1        -41.2549   -2.7723  -47.7016 C.2    1 LIG       0.04000
      2 C2        -42.0508   -3.9917  -48.2004 C.3    1 LIG       0.11000
      3 C3        -41.3779   -3.6601  -49.5289 C.3    1 LIG       0.08100
      4 O1        -41.1061   -2.1662  -46.6649 O.2    1 LIG      -0.32000
      5 O2        -40.6916   -2.5335  -48.9163 O.3    1 LIG      -0.27100
      6 H1        -41.7534   -4.9359  -47.7414 H      1 LIG       0.09000
      7 H2        -43.1336   -3.8592  -48.1708 H      1 LIG       0.09000
      8 H3        -40.6724   -4.4075  -49.9021 H      1 LIG       0.09000
      9 H4        -42.0486   -3.3351  -50.3291 H      1 LIG       0.09000
@<TRIPOS>BOND
      1       1       2 1
      2       1       4 2
      3       1       5 1
      4       2       3 1
      5       3       5 1
      6       2       6 1
      7       2       7 1
      8       3       8 1
      9       3       9 1
@<TRIPOS>ALT_TYPE
CGenFF_4.0_ALT_TYPE_SET
CGenFF_4.0 1 CG2O4 2 CG3C41 3 CG3C41 4 OG2D1 5 OG3C51 6 HGA2 7 HGA2 8 HGA2 9 HGA2
@<TRIPOS>MOLECULE
4_lactone
 9 9 0 0 0
****
USER_CHARGES
INVALID_CHARGES
Pose:  36 Cluster:  36 Fr_nu: 4763902 TotEn:   -13.30
@<TRIPOS>ATOM
      1 C1        -48.1586   -9.3051  -19.9549 C.2    1 LIG       0.04000
      2 C2        -48.7333   -9.5810  -21.3559 C.3    1 LIG       0.11000
      3 C3        -47.2676   -9.5084  -21.7735 C.3    1 LIG       0.08100
      4 O1        -48.5789   -9.1661  -18.8287 O.2    1 LIG      -0.32000
      5 O2        -46.8735   -9.2523  -20.3970 O.3    1 LIG      -0.27100
      6 H1        -49.2071  -10.5584  -21.4585 H      1 LIG       0.09000
      7 H2        -49.3755   -8.7859  -21.7383 H      1 LIG       0.09000
      8 H3        -46.8356  -10.4397  -22.1499 H      1 LIG       0.09000
      9 H4        -47.0046   -8.6734  -22.4287 H      1 LIG       0.09000
@<TRIPOS>BOND
      1       1       2 1
      2       1       4 2
      3       1       5 1
      4       2       3 1
      5       3       5 1
      6       2       6 1
      7       2       7 1
      8       3       8 1
      9       3       9 1
@<TRIPOS>ALT_TYPE
CGenFF_4.0_ALT_TYPE_SET
CGenFF_4.0 1 CG2O4 2 CG3C41 3 CG3C41 4 OG2D1 5 OG3C51 6 HGA2 7 HGA2 8 HGA2 9 HGA2
@<TRIPOS>MOLECULE
4_lactone
 9 9 0 0 0
****
USER_CHARGES
INVALID_CHARGES
Pose:  37 Cluster:  37 Fr_nu:  36950 TotEn:   -13.20
@<TRIPOS>ATOM
      1 C1        -79.7738  -20.4645  -33.2882 C.2    1 LIG       0.04000
      2 C2        -78.3510  -20.9839  -33.0141 C.3    1 LIG       0.11000
      3 C3        -78.8919  -22.2640  -33.6440 C.3    1 LIG       0.08100
      4 O1        -80.3978  -19.4407  -33.1245 O.2    1 LIG      -0.32000
      5 O2        -80.1898  -21.6368  -33.8382 O.3    1 LIG      -0.27100
      6 H1        -77.5724  -20.4700  -33.5799 H      1 LIG       0.09000
      7 H2        -78.0964  -21.0472  -31.9549 H      1 LIG       0.09000
      8 H3        -78.4371  -22.5525  -34.5956 H      1 LIG       0.09000
      9 H4        -78.9586  -23.1268  -32.9756 H      1 LIG       0.09000
@<TRIPOS>BOND
      1       1       2 1
      2       1       4 2
      3       1       5 1
      4       2       3 1
      5       3       5 1
      6       2       6 1
      7       2       7 1
      8       3       8 1
      9       3       9 1
@<TRIPOS>ALT_TYPE
CGenFF_4.0_ALT_TYPE_SET
CGenFF_4.0 1 CG2O4 2 CG3C41 3 CG3C41 4 OG2D1 5 OG3C51 6 HGA2 7 HGA2 8 HGA2 9 HGA2
@<TRIPOS>MOLECULE
4_lactone
 9 9 0 0 0
****
USER_CHARGES
INVALID_CHARGES
Pose:  38 Cluster:  38 Fr_nu: 6971893 TotEn:   -13.11
@<TRIPOS>ATOM
      1 C1        -41.1166   -0.7969  -47.7930 C.2    1 LIG       0.04000
      2 C2        -41.0475    0.4211  -48.7315 C.3    1 LIG       0.11000
      3 C3        -41.5440   -0.5793  -49.7710 C.3    1 LIG       0.08100
      4 O1        -40.8929   -1.0415  -46.6292 O.2    1 LIG      -0.32000
      5 O2        -41.5570   -1.6345  -48.7699 O.3    1 LIG      -0.27100
      6 H1        -41.7430    1.2216  -48.4745 H      1 LIG       0.09000
      7 H2        -40.0385    0.8062  -48.8877 H      1 LIG       0.09000
      8 H3        -42.5441   -0.3903  -50.1705 H      1 LIG       0.09000
      9 H4        -40.8451   -0.8032  -50.5816 H      1 LIG       0.09000
@<TRIPOS>BOND
      1       1       2 1
      2       1       4 2
      3       1       5 1
      4       2       3 1
      5       3       5 1
      6       2       6 1
      7       2       7 1
      8       3       8 1
      9       3       9 1
@<TRIPOS>ALT_TYPE
CGenFF_4.0_ALT_TYPE_SET
CGenFF_4.0 1 CG2O4 2 CG3C41 3 CG3C41 4 OG2D1 5 OG3C51 6 HGA2 7 HGA2 8 HGA2 9 HGA2
@<TRIPOS>MOLECULE
4_lactone
 9 9 0 0 0
****
USER_CHARGES
INVALID_CHARGES
Pose:  39 Cluster:  39 Fr_nu: 3173707 TotEn:   -13.00
@<TRIPOS>ATOM
      1 C1        -61.2675    7.5927  -23.1512 C.2    1 LIG       0.04000
      2 C2        -60.7779    8.8621  -23.8710 C.3    1 LIG       0.11000
      3 C3        -62.1254    8.7616  -24.5795 C.3    1 LIG       0.08100
      4 O1        -60.8560    6.8299  -22.3067 O.2    1 LIG      -0.32000
      5 O2        -62.4505    7.5635  -23.8216 O.3    1 LIG      -0.27100
      6 H1        -60.6506    9.7250  -23.2154 H      1 LIG       0.09000
      7 H2        -59.8989    8.7070  -24.4988 H      1 LIG       0.09000
      8 H3        -62.8300    9.5721  -24.3743 H      1 LIG       0.09000
      9 H4        -62.0798    8.5580  -25.6529 H      1 LIG       0.09000
@<TRIPOS>BOND
      1       1       2 1
      2       1       4 2
      3       1       5 1
      4       2       3 1
      5       3       5 1
      6       2       6 1
      7       2       7 1
      8       3       8 1
      9       3       9 1
@<TRIPOS>ALT_TYPE
CGenFF_4.0_ALT_TYPE_SET
CGenFF_4.0 1 CG2O4 2 CG3C41 3 CG3C41 4 OG2D1 5 OG3C51 6 HGA2 7 HGA2 8 HGA2 9 HGA2
@<TRIPOS>MOLECULE
4_lactone
 9 9 0 0 0
****
USER_CHARGES
INVALID_CHARGES
Pose:  40 Cluster:  40 Fr_nu:   4821 TotEn:   -12.94
@<TRIPOS>ATOM
      1 C1        -77.3088  -12.5981  -53.1107 C.2    1 LIG       0.04000
      2 C2        -78.5584  -11.7018  -53.1770 C.3    1 LIG       0.11000
      3 C3        -79.1243  -12.8605  -53.9926 C.3    1 LIG       0.08100
      4 O1        -76.1998  -12.5500  -52.6290 O.2    1 LIG      -0.32000
      5 O2        -77.8759  -13.5922  -53.8455 O.3    1 LIG      -0.27100
      6 H1        -79.0330  -11.5269  -52.2102 H      1 LIG       0.09000
      7 H2        -78.4081  -10.7677  -53.7207 H      1 LIG       0.09000
      8 H3        -79.9616  -13.3961  -53.5369 H      1 LIG       0.09000
      9 H4        -79.3387  -12.6385  -55.0416 H      1 LIG       0.09000
@<TRIPOS>BOND
      1       1       2 1
      2       1       4 2
      3       1       5 1
      4       2       3 1
      5       3       5 1
      6       2       6 1
      7       2       7 1
      8       3       8 1
      9       3       9 1
@<TRIPOS>ALT_TYPE
CGenFF_4.0_ALT_TYPE_SET
CGenFF_4.0 1 CG2O4 2 CG3C41 3 CG3C41 4 OG2D1 5 OG3C51 6 HGA2 7 HGA2 8 HGA2 9 HGA2
@<TRIPOS>MOLECULE
4_lactone
 9 9 0 0 0
****
USER_CHARGES
INVALID_CHARGES
Pose:  41 Cluster:  41 Fr_nu: 1320948 TotEn:   -12.91
@<TRIPOS>ATOM
      1 C1        -72.1094    4.7278  -48.4480 C.2    1 LIG       0.04000
      2 C2        -70.9119    4.3626  -49.3434 C.3    1 LIG       0.11000
      3 C3        -70.4270    3.6397  -48.0903 C.3    1 LIG       0.08100
      4 O1        -73.1408    5.3529  -48.5472 O.2    1 LIG      -0.32000
      5 O2        -71.6165    4.0635  -47.3684 O.3    1 LIG      -0.27100
      6 H1        -71.1672    3.7235  -50.1900 H      1 LIG       0.09000
      7 H2        -70.3137    5.2193  -49.6583 H      1 LIG       0.09000
      8 H3        -70.3674    2.5505  -48.1650 H      1 LIG       0.09000
      9 H4        -69.5170    4.0416  -47.6363 H      1 LIG       0.09000
@<TRIPOS>BOND
      1       1       2 1
      2       1       4 2
      3       1       5 1
      4       2       3 1
      5       3       5 1
      6       2       6 1
      7       2       7 1
      8       3       8 1
      9       3       9 1
@<TRIPOS>ALT_TYPE
CGenFF_4.0_ALT_TYPE_SET
CGenFF_4.0 1 CG2O4 2 CG3C41 3 CG3C41 4 OG2D1 5 OG3C51 6 HGA2 7 HGA2 8 HGA2 9 HGA2
@<TRIPOS>MOLECULE
4_lactone
 9 9 0 0 0
****
USER_CHARGES
INVALID_CHARGES
Pose:  42 Cluster:  42 Fr_nu: 1248939 TotEn:   -12.78
@<TRIPOS>ATOM
      1 C1        -80.3830  -21.6356  -33.1684 C.2    1 LIG       0.04000
      2 C2        -78.8749  -21.8349  -33.4029 C.3    1 LIG       0.11000
      3 C3        -79.3436  -23.0435  -34.2076 C.3    1 LIG       0.08100
      4 O1        -81.1005  -20.8563  -32.5833 O.2    1 LIG      -0.32000
      5 O2        -80.7298  -22.7286  -33.8996 O.3    1 LIG      -0.27100
      6 H1        -78.4041  -21.0363  -33.9785 H      1 LIG       0.09000
      7 H2        -78.3090  -22.0585  -32.4970 H      1 LIG       0.09000
      8 H3        -79.1498  -23.0007  -35.2828 H      1 LIG       0.09000
      9 H4        -79.0543  -24.0185  -33.8060 H      1 LIG       0.09000
@<TRIPOS>BOND
      1       1       2 1
      2       1       4 2
      3       1       5 1
      4       2       3 1
      5       3       5 1
      6       2       6 1
      7       2       7 1
      8       3       8 1
      9       3       9 1
@<TRIPOS>ALT_TYPE
CGenFF_4.0_ALT_TYPE_SET
CGenFF_4.0 1 CG2O4 2 CG3C41 3 CG3C41 4 OG2D1 5 OG3C51 6 HGA2 7 HGA2 8 HGA2 9 HGA2
@<TRIPOS>MOLECULE
4_lactone
 9 9 0 0 0
****
USER_CHARGES
INVALID_CHARGES
Pose:  43 Cluster:  43 Fr_nu: 468845 TotEn:   -12.68
@<TRIPOS>ATOM
      1 C1        -81.7259    3.3241  -52.1916 C.2    1 LIG       0.04000
      2 C2        -81.3438    4.1482  -53.4341 C.3    1 LIG       0.11000
      3 C3        -79.9261    3.7384  -53.0467 C.3    1 LIG       0.08100
      4 O1        -82.7358    3.0153  -51.6007 O.2    1 LIG      -0.32000
      5 O2        -80.4373    2.9978  -51.9040 O.3    1 LIG      -0.27100
      6 H1        -81.7158    3.7364  -54.3735 H      1 LIG       0.09000
      7 H2        -81.5699    5.2124  -53.3495 H      1 LIG       0.09000
      8 H3        -79.4123    3.0827  -53.7550 H      1 LIG       0.09000
      9 H4        -79.2679    4.5540  -52.7350 H      1 LIG       0.09000
@<TRIPOS>BOND
      1       1       2 1
      2       1       4 2
      3       1       5 1
      4       2       3 1
      5       3       5 1
      6       2       6 1
      7       2       7 1
      8       3       8 1
      9       3       9 1
@<TRIPOS>ALT_TYPE
CGenFF_4.0_ALT_TYPE_SET
CGenFF_4.0 1 CG2O4 2 CG3C41 3 CG3C41 4 OG2D1 5 OG3C51 6 HGA2 7 HGA2 8 HGA2 9 HGA2
@<TRIPOS>MOLECULE
4_lactone
 9 9 0 0 0
****
USER_CHARGES
INVALID_CHARGES
Pose:  44 Cluster:  44 Fr_nu: 2697164 TotEn:   -12.49
@<TRIPOS>ATOM
      1 C1        -48.3018   -8.9276  -19.3535 C.2    1 LIG       0.04000
      2 C2        -47.3725   -9.0411  -20.5752 C.3    1 LIG       0.11000
      3 C3        -48.6686   -8.8346  -21.3533 C.3    1 LIG       0.08100
      4 O1        -48.2011   -8.9666  -18.1482 O.2    1 LIG      -0.32000
      5 O2        -49.4180   -8.7493  -20.1097 O.3    1 LIG      -0.27100
      6 H1        -46.6396   -8.2366  -20.6538 H      1 LIG       0.09000
      7 H2        -46.9022  -10.0194  -20.6877 H      1 LIG       0.09000
      8 H3        -48.7335   -7.9065  -21.9276 H      1 LIG       0.09000
      9 H4        -48.9941   -9.6833  -21.9611 H      1 LIG       0.09000
@<TRIPOS>BOND
      1       1       2 1
      2       1       4 2
      3       1       5 1
      4       2       3 1
      5       3       5 1
      6       2       6 1
      7       2       7 1
      8       3       8 1
      9       3       9 1
@<TRIPOS>ALT_TYPE
CGenFF_4.0_ALT_TYPE_SET
CGenFF_4.0 1 CG2O4 2 CG3C41 3 CG3C41 4 OG2D1 5 OG3C51 6 HGA2 7 HGA2 8 HGA2 9 HGA2
@<TRIPOS>MOLECULE
4_lactone
 9 9 0 0 0
****
USER_CHARGES
INVALID_CHARGES
Pose:  45 Cluster:  45 Fr_nu: 767686 TotEn:   -12.48
@<TRIPOS>ATOM
      1 C1        -80.2860  -20.9510  -33.4327 C.2    1 LIG       0.04000
      2 C2        -79.4124  -22.2020  -33.6351 C.3    1 LIG       0.11000
      3 C3        -78.3436  -21.3420  -32.9674 C.3    1 LIG       0.08100
      4 O1        -81.4238  -20.6095  -33.6629 O.2    1 LIG      -0.32000
      5 O2        -79.2858  -20.2408  -32.8454 O.3    1 LIG      -0.27100
      6 H1        -79.7429  -23.0729  -33.0669 H      1 LIG       0.09000
      7 H2        -79.2326  -22.4551  -34.6813 H      1 LIG       0.09000
      8 H3        -77.9997  -21.6887  -31.9890 H      1 LIG       0.09000
      9 H4        -77.4918  -21.0739  -33.5984 H      1 LIG       0.09000
@<TRIPOS>BOND
      1       1       2 1
      2       1       4 2
      3       1       5 1
      4       2       3 1
      5       3       5 1
      6       2       6 1
      7       2       7 1
      8       3       8 1
      9       3       9 1
@<TRIPOS>ALT_TYPE
CGenFF_4.0_ALT_TYPE_SET
CGenFF_4.0 1 CG2O4 2 CG3C41 3 CG3C41 4 OG2D1 5 OG3C51 6 HGA2 7 HGA2 8 HGA2 9 HGA2
@<TRIPOS>MOLECULE
4_lactone
 9 9 0 0 0
****
USER_CHARGES
INVALID_CHARGES
Pose:  46 Cluster:  46 Fr_nu: 139908 TotEn:   -12.14
@<TRIPOS>ATOM
      1 C1        -76.1358  -11.8582  -43.7242 C.2    1 LIG       0.04000
      2 C2        -76.4604  -12.9957  -44.7089 C.3    1 LIG       0.11000
      3 C3        -75.6776  -13.8412  -43.7087 C.3    1 LIG       0.08100
      4 O1        -76.3484  -10.6706  -43.6300 O.2    1 LIG      -0.32000
      5 O2        -75.4493  -12.6704  -42.8764 O.3    1 LIG      -0.27100
      6 H1        -77.5242  -13.2236  -44.7914 H      1 LIG       0.09000
      7 H2        -76.0018  -12.8780  -45.6921 H      1 LIG       0.09000
      8 H3        -76.2545  -14.6051  -43.1804 H      1 LIG       0.09000
      9 H4        -74.7380  -14.2603  -44.0789 H      1 LIG       0.09000
@<TRIPOS>BOND
      1       1       2 1
      2       1       4 2
      3       1       5 1
      4       2       3 1
      5       3       5 1
      6       2       6 1
      7       2       7 1
      8       3       8 1
      9       3       9 1
@<TRIPOS>ALT_TYPE
CGenFF_4.0_ALT_TYPE_SET
CGenFF_4.0 1 CG2O4 2 CG3C41 3 CG3C41 4 OG2D1 5 OG3C51 6 HGA2 7 HGA2 8 HGA2 9 HGA2
@<TRIPOS>MOLECULE
4_lactone
 9 9 0 0 0
****
USER_CHARGES
INVALID_CHARGES
Pose:  47 Cluster:  47 Fr_nu: 6987352 TotEn:   -11.96
@<TRIPOS>ATOM
      1 C1        -71.5720  -23.3078  -57.5652 C.2    1 LIG       0.04000
      2 C2        -70.0401  -23.3171  -57.7151 C.3    1 LIG       0.11000
      3 C3        -70.2664  -21.9119  -58.2646 C.3    1 LIG       0.08100
      4 O1        -72.4356  -24.0593  -57.1731 O.2    1 LIG      -0.32000
      5 O2        -71.7006  -22.0498  -58.0658 O.3    1 LIG      -0.27100
      6 H1        -69.5002  -23.3744  -56.7687 H      1 LIG       0.09000
      7 H2        -69.6672  -24.0520  -58.4304 H      1 LIG       0.09000
      8 H3        -69.8528  -21.0965  -57.6649 H      1 LIG       0.09000
      9 H4        -70.0187  -21.7728  -59.3206 H      1 LIG       0.09000
@<TRIPOS>BOND
      1       1       2 1
      2       1       4 2
      3       1       5 1
      4       2       3 1
      5       3       5 1
      6       2       6 1
      7       2       7 1
      8       3       8 1
      9       3       9 1
@<TRIPOS>ALT_TYPE
CGenFF_4.0_ALT_TYPE_SET
CGenFF_4.0 1 CG2O4 2 CG3C41 3 CG3C41 4 OG2D1 5 OG3C51 6 HGA2 7 HGA2 8 HGA2 9 HGA2
@<TRIPOS>MOLECULE
4_lactone
 9 9 0 0 0
****
USER_CHARGES
INVALID_CHARGES
Pose:  48 Cluster:  48 Fr_nu:  25798 TotEn:   -11.82
@<TRIPOS>ATOM
      1 C1        -79.6327  -20.9717  -32.7491 C.2    1 LIG       0.04000
      2 C2        -78.3677  -21.8141  -32.9925 C.3    1 LIG       0.11000
      3 C3        -78.4664  -22.0669  -31.4911 C.3    1 LIG       0.08100
      4 O1        -80.3929  -20.2930  -33.4016 O.2    1 LIG      -0.32000
      5 O2        -79.6592  -21.2380  -31.4157 O.3    1 LIG      -0.27100
      6 H1        -78.5279  -22.6843  -33.6309 H      1 LIG       0.09000
      7 H2        -77.5030  -21.2346  -33.3202 H      1 LIG       0.09000
      8 H3        -78.6738  -23.0995  -31.1973 H      1 LIG       0.09000
      9 H4        -77.6521  -21.6548  -30.8889 H      1 LIG       0.09000
@<TRIPOS>BOND
      1       1       2 1
      2       1       4 2
      3       1       5 1
      4       2       3 1
      5       3       5 1
      6       2       6 1
      7       2       7 1
      8       3       8 1
      9       3       9 1
@<TRIPOS>ALT_TYPE
CGenFF_4.0_ALT_TYPE_SET
CGenFF_4.0 1 CG2O4 2 CG3C41 3 CG3C41 4 OG2D1 5 OG3C51 6 HGA2 7 HGA2 8 HGA2 9 HGA2
@<TRIPOS>MOLECULE
4_lactone
 9 9 0 0 0
****
USER_CHARGES
INVALID_CHARGES
Pose:  49 Cluster:  49 Fr_nu: 2853530 TotEn:   -11.77
@<TRIPOS>ATOM
      1 C1        -53.3941  -21.3483  -30.6407 C.2    1 LIG       0.04000
      2 C2        -53.4724  -22.8767  -30.8052 C.3    1 LIG       0.11000
      3 C3        -54.4589  -22.7694  -29.6462 C.3    1 LIG       0.08100
      4 O1        -52.8115  -20.4229  -31.1591 O.2    1 LIG      -0.32000
      5 O2        -54.2807  -21.3263  -29.6096 O.3    1 LIG      -0.27100
      6 H1        -53.8941  -23.2012  -31.7577 H      1 LIG       0.09000
      7 H2        -52.5382  -23.3965  -30.5865 H      1 LIG       0.09000
      8 H3        -55.4923  -23.0423  -29.8770 H      1 LIG       0.09000
      9 H4        -54.1402  -23.2374  -28.7108 H      1 LIG       0.09000
@<TRIPOS>BOND
      1       1       2 1
      2       1       4 2
      3       1       5 1
      4       2       3 1
      5       3       5 1
      6       2       6 1
      7       2       7 1
      8       3       8 1
      9       3       9 1
@<TRIPOS>ALT_TYPE
CGenFF_4.0_ALT_TYPE_SET
CGenFF_4.0 1 CG2O4 2 CG3C41 3 CG3C41 4 OG2D1 5 OG3C51 6 HGA2 7 HGA2 8 HGA2 9 HGA2
@<TRIPOS>MOLECULE
4_lactone
 9 9 0 0 0
****
USER_CHARGES
INVALID_CHARGES
Pose:  50 Cluster:  50 Fr_nu: 6936514 TotEn:   -11.55
@<TRIPOS>ATOM
      1 C1        -39.9745    0.0117  -46.5159 C.2    1 LIG       0.04000
      2 C2        -39.5221   -0.3148  -47.9505 C.3    1 LIG       0.11000
      3 C3        -40.8008   -1.1470  -47.9710 C.3    1 LIG       0.08100
      4 O1        -39.5760    0.6697  -45.5818 O.2    1 LIG      -0.32000
      5 O2        -41.0975   -0.7506  -46.6034 O.3    1 LIG      -0.27100
      6 H1        -39.5069    0.5467  -48.6198 H      1 LIG       0.09000
      7 H2        -38.5888   -0.8776  -48.0059 H      1 LIG       0.09000
      8 H3        -41.5747   -0.8092  -48.6656 H      1 LIG       0.09000
      9 H4        -40.6587   -2.2280  -48.0541 H      1 LIG       0.09000
@<TRIPOS>BOND
      1       1       2 1
      2       1       4 2
      3       1       5 1
      4       2       3 1
      5       3       5 1
      6       2       6 1
      7       2       7 1
      8       3       8 1
      9       3       9 1
@<TRIPOS>ALT_TYPE
CGenFF_4.0_ALT_TYPE_SET
CGenFF_4.0 1 CG2O4 2 CG3C41 3 CG3C41 4 OG2D1 5 OG3C51 6 HGA2 7 HGA2 8 HGA2 9 HGA2
@<TRIPOS>MOLECULE
4_lactone
 9 9 0 0 0
****
USER_CHARGES
INVALID_CHARGES
Pose:  51 Cluster:  51 Fr_nu: 6426061 TotEn:   -11.51
@<TRIPOS>ATOM
      1 C1        -54.1682  -22.7997  -24.6189 C.2    1 LIG       0.04000
      2 C2        -54.5691  -21.8908  -25.7947 C.3    1 LIG       0.11000
      3 C3        -54.1839  -20.7752  -24.8278 C.3    1 LIG       0.08100
      4 O1        -54.1185  -23.9856  -24.3835 O.2    1 LIG      -0.32000
      5 O2        -53.8437  -21.7562  -23.8093 O.3    1 LIG      -0.27100
      6 H1        -53.9332  -21.9950  -26.6752 H      1 LIG       0.09000
      7 H2        -55.6263  -21.9454  -26.0594 H      1 LIG       0.09000
      8 H3        -53.3158  -20.1765  -25.1169 H      1 LIG       0.09000
      9 H4        -55.0035  -20.1278  -24.5041 H      1 LIG       0.09000
@<TRIPOS>BOND
      1       1       2 1
      2       1       4 2
      3       1       5 1
      4       2       3 1
      5       3       5 1
      6       2       6 1
      7       2       7 1
      8       3       8 1
      9       3       9 1
@<TRIPOS>ALT_TYPE
CGenFF_4.0_ALT_TYPE_SET
CGenFF_4.0 1 CG2O4 2 CG3C41 3 CG3C41 4 OG2D1 5 OG3C51 6 HGA2 7 HGA2 8 HGA2 9 HGA2
@<TRIPOS>MOLECULE
4_lactone
 9 9 0 0 0
****
USER_CHARGES
INVALID_CHARGES
Pose:  52 Cluster:  52 Fr_nu:  75668 TotEn:   -11.49
@<TRIPOS>ATOM
      1 C1        -80.4428  -21.9305  -33.9197 C.2    1 LIG       0.04000
      2 C2        -79.4201  -23.0795  -33.9768 C.3    1 LIG       0.11000
      3 C3        -78.8245  -22.3681  -32.7655 C.3    1 LIG       0.08100
      4 O1        -81.4213  -21.5745  -34.5361 O.2    1 LIG      -0.32000
      5 O2        -79.8590  -21.3482  -32.8381 O.3    1 LIG      -0.27100
      6 H1        -79.8464  -24.0653  -33.7848 H      1 LIG       0.09000
      7 H2        -78.8028  -23.0819  -34.8766 H      1 LIG       0.09000
      8 H3        -78.8683  -22.9204  -31.8229 H      1 LIG       0.09000
      9 H4        -77.8285  -21.9412  -32.9120 H      1 LIG       0.09000
@<TRIPOS>BOND
      1       1       2 1
      2       1       4 2
      3       1       5 1
      4       2       3 1
      5       3       5 1
      6       2       6 1
      7       2       7 1
      8       3       8 1
      9       3       9 1
@<TRIPOS>ALT_TYPE
CGenFF_4.0_ALT_TYPE_SET
CGenFF_4.0 1 CG2O4 2 CG3C41 3 CG3C41 4 OG2D1 5 OG3C51 6 HGA2 7 HGA2 8 HGA2 9 HGA2
[truncated: 4,309,710 more chars]
