# Supplementary material for: The pocketome of G-protein-coupled receptors reveals previously untargeted allosteric sites
Source: Nat Commun. 2022 May 10;13:2567. doi: 10.1038/s41467-022-29609-6 (PMC9091257; doi:10.1038/s41467-022-29609-6)
Supplement: Supplementary file 4 — Supplementary Data 1 [file 41467_2022_29609_MOESM4_ESM.zip › docking_files/4ldo/rec.mol2]

@<TRIPOS>MOLECULE
4ldo_align.pdb
4626 4686 283 0 0
PROTEIN
NO_CHARGES


@<TRIPOS>ATOM
      1 N         -81.8060  -35.0470  -47.5130 N.4       1 ASP   -0.2700
      2 CA        -81.5670  -33.6650  -47.1270 C.3       1 ASP    0.0900
      3 CAY       -81.5240  -37.4210  -47.6610 C.3       1 ASP    0.0900
      4 C         -81.7830  -33.3960  -45.6350 C.2       1 ASP    0.0900
      5 O         -81.0760  -32.6310  -44.9950 O.2       1 ASP    0.5100
      6 CB        -82.4770  -32.7520  -47.9970 C.3       1 ASP   -0.5100
      7 CG        -82.0710  -31.2820  -47.9310 C.2       1 ASP   -0.4700
      8 OD1       -80.8570  -31.0190  -47.7550 O.co2     1 ASP    0.3100
      9 OD2       -82.9570  -30.4260  -48.1800 O.co2     1 ASP    0.0700
     10 CY        -81.1960  -36.1330  -47.0090 C.2       1 ASP    0.0900
     11 OY        -80.4280  -36.0900  -46.0570 O.2       1 ASP   -0.2800
     12 HN        -82.4960  -35.1520  -48.2220 H         1 ASP    0.0900
     13 HA        -80.5240  -33.4360  -47.2880 H         1 ASP    0.0900
     14 HB1       -83.5260  -32.8450  -47.6440 H         1 ASP    0.6200
     15 HB2       -82.4170  -33.0870  -49.0550 H         1 ASP   -0.7600
     16 HY1       -80.9790  -38.2440  -47.1500 H         1 ASP   -0.7600
     17 HY2       -81.2150  -37.3930  -48.7270 H         1 ASP    0.5100
     18 HY3       -82.6160  -37.6120  -47.5860 H         1 ASP   -0.5100
     19 N         -82.7800  -34.0490  -45.0170 N.am      2 GLU   -0.4700
     20 CA        -83.2680  -33.7160  -43.6850 C.3       2 GLU    0.3100
     21 C         -82.1660  -33.8460  -42.6420 C.2       2 GLU    0.0700
     22 O         -82.0160  -32.9930  -41.7680 O.2       2 GLU    0.0900
     23 CB        -84.4530  -34.6110  -43.3120 C.3       2 GLU   -0.1800
     24 CG        -85.0770  -34.2830  -41.9640 C.3       2 GLU    0.0900
     25 CD        -85.7160  -32.9100  -41.9350 C.2       2 GLU    0.0900
     26 OE1       -85.8940  -32.3110  -43.0180 O.co2     2 GLU   -0.2800
     27 OE2       -86.0410  -32.4260  -40.8290 O.co2     2 GLU    0.0900
     28 HN        -83.2430  -34.8140  -45.4570 H         2 GLU    0.0900
     29 HA        -83.5670  -32.6780  -43.6870 H         2 GLU    0.6200
     30 HB1       -84.1050  -35.6650  -43.2910 H         2 GLU   -0.7600
     31 HB2       -85.2340  -34.5050  -44.0940 H         2 GLU   -0.7600
     32 HG1       -84.2880  -34.3230  -41.1820 H         2 GLU    0.5100
     33 HG2       -85.8560  -35.0410  -41.7330 H         2 GLU   -0.5100
     34 N         -81.3890  -34.9230  -42.7420 N.am      3 VAL   -0.4700
     35 CA        -80.2940  -35.1650  -41.8110 C.3       3 VAL    0.3100
     36 C         -79.2360  -34.0730  -41.9120 C.2       3 VAL    0.0700
     37 O         -78.5500  -33.7650  -40.9370 O.2       3 VAL    0.0900
     38 CB        -79.6340  -36.5320  -42.0610 C.3       3 VAL   -0.0900
     39 CG1       -78.4190  -36.7070  -41.1620 C.3       3 VAL    0.0900
     40 CG2       -80.6360  -37.6540  -41.8400 C.3       3 VAL   -0.2700
     41 HN        -81.5200  -35.6080  -43.4530 H         3 VAL    0.0900
     42 HA        -80.6960  -35.1240  -40.8100 H         3 VAL    0.0900
     43 HB        -79.3170  -36.6010  -43.1240 H         3 VAL    0.0900
     44 HG11      -78.6860  -36.4720  -40.1090 H         3 VAL   -0.2700
     45 HG12      -77.6070  -36.0210  -41.4830 H         3 VAL    0.0900
     46 HG13      -78.0610  -37.7590  -41.2090 H         3 VAL    0.0900
     47 HG21      -81.4960  -37.5420  -42.5360 H         3 VAL    0.0900
     48 HG22      -81.0180  -37.6200  -40.7970 H         3 VAL    0.5100
     49 HG23      -80.1530  -38.6370  -42.0290 H         3 VAL   -0.5100
     50 N         -79.1050  -33.4890  -43.1000 N.am      4 TRP   -0.4700
     51 CA        -78.1360  -32.4270  -43.3300 C.3       4 TRP    0.3100
     52 C         -78.5750  -31.1250  -42.6760 C.2       4 TRP    0.0700
     53 O         -77.7500  -30.3410  -42.2060 O.2       4 TRP    0.0900
     54 CB        -77.9190  -32.2150  -44.8310 C.3       4 TRP   -0.1800
     55 CG        -77.1190  -33.3020  -45.4810 C.ar      4 TRP    0.0900
     56 CD1       -77.5920  -34.3040  -46.2760 C.ar      4 TRP    0.0900
     57 CD2       -75.7010  -33.4940  -45.3930 C.ar      4 TRP   -0.0300
     58 CE2       -75.3860  -34.6340  -46.1610 C.ar      4 TRP   -0.1500
     59 CE3       -74.6680  -32.8150  -44.7400 C.ar      4 TRP    0.2200
     60 NE1       -76.5570  -35.1100  -46.6890 N.ar      4 TRP   -0.5100
     61 CZ2       -74.0830  -35.1090  -46.2920 C.ar      4 TRP    0.3700
     62 CZ3       -73.3760  -33.2870  -44.8720 C.ar      4 TRP    0.2400
     63 CH2       -73.0930  -34.4210  -45.6420 C.ar      4 TRP    0.1100
     64 HN        -79.6650  -33.7490  -43.8830 H         4 TRP   -0.2500
     65 HA        -77.2080  -32.7110  -42.8530 H         4 TRP    0.1700
     66 HB1       -77.3860  -31.2530  -44.9820 H         4 TRP   -0.2000
     67 HB2       -78.9090  -32.1670  -45.3310 H         4 TRP    0.1400
     68 HD1       -78.6290  -34.4440  -46.5430 H         4 TRP   -0.2700
     69 HE1       -76.6420  -35.8930  -47.2640 H         4 TRP    0.1600
     70 HE3       -74.8580  -31.9370  -44.1400 H         4 TRP   -0.1400
     71 HZ2       -73.8450  -35.9820  -46.8810 H         4 TRP    0.1400
     72 HZ3       -72.5690  -32.7720  -44.3720 H         4 TRP    0.5100
     73 HH2       -72.0720  -34.7630  -45.7250 H         4 TRP   -0.5100
     74 N         -79.8870  -30.8960  -42.6450 N.am      5 VAL   -0.4700
     75 CA        -80.4410  -29.6890  -42.0450 C.3       5 VAL    0.3100
     76 C         -80.0140  -29.5510  -40.5890 C.2       5 VAL    0.0700
     77 O         -79.3480  -28.5870  -40.2140 O.2       5 VAL    0.0900
     78 CB        -81.9780  -29.6780  -42.1220 C.3       5 VAL   -0.0900
     79 CG1       -82.5370  -28.4740  -41.3780 C.3       5 VAL    0.0900
     80 CG2       -82.4370  -29.6750  -43.5730 C.3       5 VAL   -0.2700
     81 HN        -80.5450  -31.5370  -43.0290 H         5 VAL    0.0900
     82 HA        -80.0360  -28.8400  -42.5750 H         5 VAL    0.0900
     83 HB        -82.3780  -30.6090  -41.6700 H         5 VAL    0.0900
     84 HG11      -82.0170  -27.5470  -41.7040 H         5 VAL   -0.2700
     85 HG12      -82.3840  -28.6000  -40.2850 H         5 VAL    0.0900
     86 HG13      -83.6220  -28.3660  -41.5930 H         5 VAL    0.0900
     87 HG21      -82.0620  -30.5810  -44.0950 H         5 VAL    0.0900
     88 HG22      -82.0390  -28.7770  -44.0940 H         5 VAL    0.5100
     89 HG23      -83.5470  -29.6730  -43.6180 H         5 VAL   -0.5100
     90 N         -80.4000  -30.5250  -39.7680 N.am      6 VAL   -0.4700
     91 CA        -80.0530  -30.5160  -38.3470 C.3       6 VAL    0.3100
     92 C         -78.5470  -30.6860  -38.1880 C.2       6 VAL    0.0700
     93 O         -77.9320  -30.1340  -37.2640 O.2       6 VAL    0.0900
     94 CB        -80.7760  -31.6360  -37.5850 C.3       6 VAL   -0.0900
     95 CG1       -80.5210  -31.5320  -36.0870 C.3       6 VAL    0.0900
     96 CG2       -82.2680  -31.5900  -37.8670 C.3       6 VAL   -0.2700
     97 HN        -80.9400  -31.3010  -40.0820 H         6 VAL    0.0900
     98 HA        -80.3320  -29.5530  -37.9460 H         6 VAL    0.0900
     99 HB        -80.4120  -32.6200  -37.9490 H         6 VAL    0.0900
    100 HG11      -80.8880  -30.5560  -35.7030 H         6 VAL   -0.2700
    101 HG12      -79.4310  -31.6060  -35.8820 H         6 VAL    0.0900
    102 HG13      -81.0570  -32.3470  -35.5540 H         6 VAL    0.0900
    103 HG21      -82.4680  -31.8980  -38.9160 H         6 VAL    0.0900
    104 HG22      -82.6490  -30.5550  -37.7230 H         6 VAL    0.5100
    105 HG23      -82.8050  -32.2830  -37.1840 H         6 VAL   -0.5100
    106 N         -77.9610  -31.4540  -39.1080 N.am      7 GLY   -0.4700
    107 CA        -76.5300  -31.6760  -39.1460 C.3       7 GLY    0.3100
    108 C         -75.7220  -30.3940  -39.2120 C.2       7 GLY   -0.0200
    109 O         -74.6280  -30.3200  -38.6530 O.2       7 GLY    0.0900
    110 HN        -78.4870  -31.9140  -39.8180 H         7 GLY    0.0900
    111 HA1       -76.3120  -32.2720  -40.0200 H         7 GLY    0.5100
    112 HA2       -76.2570  -32.2150  -38.2510 H         7 GLY   -0.5100
    113 N         -76.2490  -29.3790  -39.8960 N.am      8 MET   -0.4700
    114 CA        -75.5810  -28.0810  -39.9140 C.3       8 MET    0.3100
    115 C         -76.1000  -27.1880  -38.7860 C.2       8 MET    0.0700
    116 O         -75.4020  -26.2750  -38.3300 O.2       8 MET    0.0900
    117 CB        -75.7400  -27.3900  -41.2720 C.3       8 MET   -0.1800
    118 CG        -77.0760  -26.6970  -41.4650 C.3       8 MET    0.0900
    119 SD        -77.1880  -25.7560  -42.9970 S.3       8 MET    0.0900
    120 CE        -78.8230  -25.0550  -42.8080 C.3       8 MET   -0.1400
    121 HN        -77.0980  -29.4550  -40.4130 H         8 MET    0.0900
    122 HA        -74.5360  -28.2440  -39.6980 H         8 MET    0.0900
    123 HB1       -75.6210  -28.1530  -42.0700 H         8 MET   -0.0900
    124 HB2       -74.9340  -26.6320  -41.3770 H         8 MET   -0.2200
    125 HG1       -77.2400  -26.0150  -40.6050 H         8 MET    0.0900
    126 HG2       -77.8720  -27.4710  -41.4550 H         8 MET    0.0900
    127 HE1       -78.8890  -24.4220  -41.8970 H         8 MET    0.0900
    128 HE2       -79.5810  -25.8630  -42.7200 H         8 MET    0.5100
    129 HE3       -79.0720  -24.4190  -43.6850 H         8 MET   -0.5100
    130 N         -77.3240  -27.4600  -38.3320 N.am      9 GLY   -0.4700
    131 CA        -77.8820  -26.7430  -37.1980 C.3       9 GLY    0.3100
    132 C         -77.0190  -26.8520  -35.9520 C.2       9 GLY   -0.0200
    133 O         -76.6810  -25.8420  -35.3190 O.2       9 GLY    0.0900
    134 HN        -77.9040  -28.1580  -38.7450 H         9 GLY    0.0900
    135 HA1       -78.8560  -27.1590  -36.9900 H         9 GLY    0.5100
    136 HA2       -77.9720  -25.7040  -37.4750 H         9 GLY   -0.5100
    137 N         -76.6460  -28.0820  -35.6000 N.am     10 ILE   -0.4700
    138 CA        -75.8040  -28.3150  -34.4310 C.3      10 ILE    0.3100
    139 C         -74.4390  -27.6470  -34.5890 C.2      10 ILE    0.0700
    140 O         -73.8370  -27.1960  -33.6100 O.2      10 ILE    0.0900
    141 CB        -75.6310  -29.8210  -34.1240 C.3      10 ILE   -0.0900
    142 CG1       -75.0410  -30.5620  -35.3270 C.3      10 ILE    0.0900
    143 CG2       -76.9620  -30.4410  -33.7200 C.3      10 ILE   -0.2700
    144 CD        -74.7850  -32.0310  -35.0710 C.3      10 ILE    0.0900
    145 HN        -76.9240  -28.8900  -36.1140 H        10 ILE    0.0900
    146 HA        -76.2670  -27.8190  -33.5900 H        10 ILE    0.0900
    147 HB        -74.9000  -29.9460  -33.2970 H        10 ILE   -0.1800
    148 HG11      -74.0800  -30.0780  -35.6020 H        10 ILE    0.0900
    149 HG12      -75.7470  -30.4700  -36.1790 H        10 ILE    0.0900
    150 HG21      -77.6420  -30.4920  -34.5980 H        10 ILE   -0.2700
    151 HG22      -77.4440  -29.8210  -32.9340 H        10 ILE    0.0900
    152 HG23      -76.8000  -31.4710  -33.3370 H        10 ILE    0.0900
    153 HD1       -75.7480  -32.5790  -34.9860 H        10 ILE    0.0900
    154 HD2       -74.2210  -32.1570  -34.1210 H        10 ILE    0.5100
    155 HD3       -74.2030  -32.4670  -35.9110 H        10 ILE   -0.5100
    156 N         -73.9580  -27.5810  -35.8290 N.am     11 VAL   -0.4700
    157 CA        -72.7120  -26.8940  -36.1310 C.3      11 VAL    0.3100
    158 C         -72.8470  -25.4100  -35.8160 C.2      11 VAL    0.0700
    159 O         -71.9670  -24.8200  -35.1890 O.2      11 VAL    0.0900
    160 CB        -72.3040  -27.0790  -37.6050 C.3      11 VAL   -0.0900
    161 CG1       -71.0910  -26.2220  -37.9380 C.3      11 VAL    0.0900
    162 CG2       -72.0220  -28.5460  -37.8960 C.3      11 VAL   -0.2700
    163 HN        -74.4300  -27.9960  -36.6030 H        11 VAL    0.0900
    164 HA        -71.9490  -27.2960  -35.4820 H        11 VAL    0.0900
    165 HB        -73.1530  -26.7870  -38.2610 H        11 VAL    0.0900
    166 HG11      -70.2930  -26.3810  -37.1820 H        11 VAL   -0.2700
    167 HG12      -71.3740  -25.1480  -37.9350 H        11 VAL    0.0900
    168 HG13      -70.6930  -26.5010  -38.9380 H        11 VAL    0.0900
    169 HG21      -72.8610  -29.1760  -37.5290 H        11 VAL    0.0900
    170 HG22      -71.0910  -28.8610  -37.3780 H        11 VAL    0.5100
    171 HG23      -71.9130  -28.7010  -38.9900 H        11 VAL   -0.5100
    172 N         -73.9600  -24.8120  -36.2390 N.am     12 MET   -0.4700
    173 CA        -74.2400  -23.4150  -35.9240 C.3      12 MET    0.3100
    174 C         -74.2610  -23.1900  -34.4160 C.2      12 MET    0.0700
    175 O         -73.6830  -22.2210  -33.9080 O.2      12 MET    0.0900
    176 CB        -75.5690  -22.9700  -36.5400 C.3      12 MET   -0.1800
    177 CG        -75.5760  -22.9260  -38.0580 C.3      12 MET    0.0900
    178 SD        -77.1720  -22.4070  -38.7140 S.3      12 MET    0.0900
    179 CE        -76.8360  -22.4050  -40.4740 C.3      12 MET   -0.1400
    180 HN        -74.6460  -25.2880  -36.7850 H        12 MET    0.0900
    181 HA        -73.4290  -22.8180  -36.3140 H        12 MET    0.0900
    182 HB1       -75.8080  -21.9550  -36.1600 H        12 MET   -0.0900
    183 HB2       -76.3620  -23.6740  -36.2070 H        12 MET   -0.2200
    184 HG1       -75.3270  -23.9370  -38.4440 H        12 MET    0.0900
    185 HG2       -74.7880  -22.2200  -38.3960 H        12 MET    0.0900
    186 HE1       -76.5320  -23.4130  -40.8290 H        12 MET    0.0900
    187 HE2       -76.0120  -21.6970  -40.7060 H        12 MET    0.5100
    188 HE3       -77.7440  -22.1030  -41.0380 H        12 MET   -0.5100
    189 N         -74.9240  -24.0980  -33.6990 N.am     13 SER   -0.4700
    190 CA        -74.9640  -24.0380  -32.2410 C.3      13 SER    0.3100
    191 C         -73.5580  -24.0170  -31.6420 C.2      13 SER    0.0700
    192 O         -73.2310  -23.1500  -30.8240 O.2      13 SER    0.0900
    193 CB        -75.7510  -25.2210  -31.6760 C.3      13 SER    0.0500
    194 OG        -77.0870  -25.2150  -32.1470 O.3      13 SER    0.0900
    195 HN        -75.4200  -24.8530  -34.1230 H        13 SER    0.0900
    196 HA        -75.4310  -23.1060  -31.9570 H        13 SER   -0.6600
    197 HB1       -75.7660  -25.1610  -30.5660 H        13 SER    0.4300
    198 HB2       -75.2690  -26.1720  -31.9870 H        13 SER    0.5100
    199 HG1       -77.0310  -25.2770  -33.1030 H        13 SER   -0.5100
    200 N         -72.7280  -24.9670  -32.0660 N.am     14 LEU   -0.4700
    201 CA        -71.3480  -25.0460  -31.6000 C.3      14 LEU    0.3100
    202 C         -70.5710  -23.7700  -31.9090 C.2      14 LEU    0.0700
    203 O         -69.7410  -23.3310  -31.1130 O.2      14 LEU    0.0900
    204 CB        -70.6380  -26.2550  -32.2100 C.3      14 LEU   -0.1800
    205 CG        -71.1490  -27.6270  -31.7660 C.3      14 LEU    0.0900
    206 CD1       -70.3570  -28.7390  -32.4360 C.3      14 LEU    0.0900
    207 CD2       -71.0880  -27.7560  -30.2510 C.3      14 LEU   -0.0900
    208 HN        -73.0110  -25.6650  -32.7200 H        14 LEU    0.0900
    209 HA        -71.3630  -25.1250  -30.5230 H        14 LEU   -0.2700
    210 HB1       -69.5620  -26.1890  -31.9460 H        14 LEU    0.0900
    211 HB2       -70.7430  -26.1920  -33.3140 H        14 LEU    0.0900
    212 HG        -72.2220  -27.7250  -32.0370 H        14 LEU    0.0900
    213 HD11      -69.2820  -28.6580  -32.1660 H        14 LEU   -0.2700
    214 HD12      -70.4520  -28.6590  -33.5400 H        14 LEU    0.0900
    215 HD13      -70.7340  -29.7280  -32.0990 H        14 LEU    0.0900
    216 HD21      -71.8490  -27.0970  -29.7800 H        14 LEU    0.0900
    217 HD22      -70.0830  -27.4540  -29.8850 H        14 LEU    0.5100
    218 HD23      -71.2950  -28.8070  -29.9510 H        14 LEU   -0.5100
    219 N         -70.8440  -23.1760  -33.0690 N.am     15 ILE   -0.4700
    220 CA        -70.2090  -21.9210  -33.4510 C.3      15 ILE    0.3100
    221 C         -70.5560  -20.8130  -32.4640 C.2      15 ILE    0.0700
    222 O         -69.6630  -20.1590  -31.9140 O.2      15 ILE    0.0900
    223 CB        -70.6130  -21.4850  -34.8730 C.3      15 ILE   -0.0900
    224 CG1       -70.0290  -22.4440  -35.9110 C.3      15 ILE    0.0900
    225 CG2       -70.1400  -20.0660  -35.1520 C.3      15 ILE   -0.2700
    226 CD        -70.4410  -22.1270  -37.3310 C.3      15 ILE    0.0900
    227 HN        -71.4910  -23.5590  -33.7230 H        15 ILE    0.0900
    228 HA        -69.1400  -22.0640  -33.3980 H        15 ILE    0.0900
    229 HB        -71.7200  -21.5290  -34.9710 H        15 ILE   -0.1800
    230 HG11      -70.3640  -23.4740  -35.6670 H        15 ILE    0.0900
    231 HG12      -68.9210  -22.4010  -35.8470 H        15 ILE    0.0900
    232 HG21      -69.0340  -20.0090  -35.0650 H        15 ILE   -0.2700
    233 HG22      -70.5890  -19.3650  -34.4170 H        15 ILE    0.0900
    234 HG23      -70.4300  -19.7650  -36.1810 H        15 ILE    0.0900
    235 HD1       -69.9540  -21.1870  -37.6690 H        15 ILE    0.0900
    236 HD2       -71.5430  -21.9950  -37.3840 H        15 ILE    0.5100
    237 HD3       -70.1310  -22.9510  -38.0080 H        15 ILE   -0.5100
    238 N         -71.8540  -20.6150  -32.2320 N.am     16 VAL   -0.4700
    239 CA        -72.3160  -19.6020  -31.2850 C.3      16 VAL    0.3100
    240 C         -71.6850  -19.7990  -29.9120 C.2      16 VAL    0.0700
    241 O         -71.1160  -18.8650  -29.3330 O.2      16 VAL    0.0900
    242 CB        -73.8470  -19.6280  -31.1250 C.3      16 VAL   -0.0900
    243 CG1       -74.2950  -18.5560  -30.1410 C.3      16 VAL    0.0900
    244 CG2       -74.5250  -19.4340  -32.4660 C.3      16 VAL   -0.2700
    245 HN        -72.5630  -21.1450  -32.6900 H        16 VAL    0.0900
    246 HA        -71.9990  -18.6380  -31.6540 H        16 VAL    0.0900
    247 HB        -74.1620  -20.6260  -30.7520 H        16 VAL    0.0900
    248 HG11      -73.8410  -17.5770  -30.4090 H        16 VAL   -0.2700
    249 HG12      -73.9710  -18.8270  -29.1130 H        16 VAL    0.0900
    250 HG13      -75.4010  -18.4530  -30.1690 H        16 VAL    0.0900
    251 HG21      -74.0950  -20.1310  -33.2160 H        16 VAL    0.0900
    252 HG22      -74.3700  -18.3920  -32.8200 H        16 VAL    0.5100
    253 HG23      -75.6130  -19.6400  -32.3740 H        16 VAL   -0.5100
    254 N         -71.7770  -21.0280  -29.4050 N.am     17 LEU   -0.4700
    255 CA        -71.2100  -21.3780  -28.1070 C.3      17 LEU    0.3100
    256 C         -69.7260  -21.0370  -28.0180 C.2      17 LEU    0.0700
    257 O         -69.2930  -20.3590  -27.0840 O.2      17 LEU    0.0900
    258 CB        -71.4220  -22.8660  -27.8110 C.3      17 LEU   -0.1800
    259 CG        -72.6640  -23.2720  -27.0120 C.3      17 LEU    0.0900
    260 CD1       -73.9420  -22.7550  -27.6550 C.3      17 LEU    0.0900
    261 CD2       -72.7200  -24.7850  -26.8580 C.3      17 LEU   -0.0900
    262 HN        -72.2390  -21.7660  -29.8900 H        17 LEU    0.0900
    263 HA        -71.6950  -20.7730  -27.3550 H        17 LEU   -0.2700
    264 HB1       -70.5350  -23.2230  -27.2480 H        17 LEU    0.0900
    265 HB2       -71.4690  -23.3950  -28.7850 H        17 LEU    0.0900
    266 HG        -72.5840  -22.8600  -25.9830 H        17 LEU    0.0900
    267 HD11      -74.0460  -23.1660  -28.6820 H        17 LEU   -0.2700
    268 HD12      -73.9120  -21.6460  -27.7180 H        17 LEU    0.0900
    269 HD13      -74.8230  -23.0720  -27.0560 H        17 LEU    0.0900
    270 HD21      -71.8170  -25.1480  -26.3230 H        17 LEU    0.0900
    271 HD22      -72.7570  -25.2660  -27.8590 H        17 LEU    0.5100
    272 HD23      -73.6190  -25.0720  -26.2710 H        17 LEU   -0.5100
    273 N         -68.9540  -21.4960  -29.0010 N.am     18 ALA   -0.4700
    274 CA        -67.5150  -21.2580  -29.0280 C.3      18 ALA    0.3100
    275 C         -67.1790  -19.7710  -29.0370 C.2      18 ALA    0.0700
    276 O         -66.3630  -19.3100  -28.2360 O.2      18 ALA    0.0900
    277 CB        -66.8830  -21.9550  -30.2260 C.3      18 ALA   -0.2700
    278 HN        -69.3240  -22.0230  -29.7620 H        18 ALA    0.0900
    279 HA        -67.0960  -21.6370  -28.1090 H        18 ALA    0.0900
    280 HB1       -67.3240  -21.5690  -31.1700 H        18 ALA    0.0900
    281 HB2       -67.0690  -23.0490  -30.1690 H        18 ALA    0.5100
    282 HB3       -65.7890  -21.7610  -30.2420 H        18 ALA   -0.5100
    283 N         -67.8150  -19.0210  -29.9370 N.am     19 ILE   -0.4700
    284 CA        -67.5750  -17.5830  -30.0390 C.3      19 ILE    0.3100
    285 C         -67.8740  -16.8520  -28.7310 C.2      19 ILE    0.0700
    286 O         -67.0080  -16.1570  -28.1820 O.2      19 ILE    0.0900
    287 CB        -68.4080  -16.9410  -31.1640 C.3      19 ILE   -0.0900
    288 CG1       -68.0060  -17.5040  -32.5270 C.3      19 ILE    0.0900
    289 CG2       -68.2340  -15.4350  -31.1560 C.3      19 ILE   -0.2700
    290 CD        -68.8050  -16.9340  -33.6770 C.3      19 ILE    0.0900
    291 HN        -68.4770  -19.4040  -30.5750 H        19 ILE    0.0900
    292 HA        -66.5230  -17.4390  -30.2300 H        19 ILE    0.0900
    293 HB        -69.4820  -17.1880  -31.0160 H        19 ILE   -0.1800
    294 HG11      -68.1460  -18.6050  -32.5100 H        19 ILE    0.0900
    295 HG12      -66.9310  -17.2800  -32.6970 H        19 ILE    0.0900
    296 HG21      -67.1660  -15.1730  -31.3110 H        19 ILE   -0.2700
    297 HG22      -68.5620  -15.0210  -30.1780 H        19 ILE    0.0900
    298 HG23      -68.8320  -14.9800  -31.9740 H        19 ILE    0.0900
    299 HD1       -68.5330  -15.8690  -33.8410 H        19 ILE    0.0900
    300 HD2       -69.8910  -16.9910  -33.4490 H        19 ILE    0.5100
    301 HD3       -68.5890  -17.5020  -34.6070 H        19 ILE   -0.5100
    302 N         -69.1010  -17.0150  -28.2350 N.am     20 VAL   -0.4700
    303 CA        -69.5240  -16.3480  -27.0080 C.3      20 VAL    0.3100
    304 C         -68.6220  -16.7010  -25.8260 C.2      20 VAL    0.0700
    305 O         -68.1080  -15.8120  -25.1440 O.2      20 VAL    0.0900
    306 CB        -70.9870  -16.6770  -26.6480 C.3      20 VAL   -0.0900
    307 CG1       -71.3560  -16.0590  -25.3080 C.3      20 VAL    0.0900
    308 CG2       -71.9260  -16.1850  -27.7390 C.3      20 VAL   -0.2700
    309 HN        -69.7790  -17.5970  -28.6760 H        20 VAL    0.0900
    310 HA        -69.4090  -15.2850  -27.1550 H        20 VAL    0.0900
    311 HB        -71.1150  -17.7790  -26.5930 H        20 VAL    0.0900
    312 HG11      -71.0710  -14.9850  -25.2900 H        20 VAL   -0.2700
    313 HG12      -70.8180  -16.5820  -24.4880 H        20 VAL    0.0900
    314 HG13      -72.4530  -16.1370  -25.1440 H        20 VAL    0.0900
    315 HG21      -71.6790  -16.6750  -28.7050 H        20 VAL    0.0900
    316 HG22      -71.8200  -15.0860  -27.8620 H        20 VAL    0.5100
    317 HG23      -72.9760  -16.4320  -27.4750 H        20 VAL   -0.5100
    318 N         -68.4200  -18.0000  -25.6030 N.am     21 PHE   -0.4700
    319 CA        -67.5800  -18.4740  -24.5060 C.3      21 PHE    0.3100
    320 C         -66.1750  -17.8910  -24.5820 C.2      21 PHE    0.0700
    321 O         -65.6820  -17.3030  -23.6170 O.2      21 PHE    0.0900
    322 CB        -67.5180  -20.0060  -24.5040 C.3      21 PHE   -0.1800
    323 CG        -66.6370  -20.5820  -23.4300 C.ar     21 PHE    0.0900
    324 CD1       -67.1110  -20.7420  -22.1380 C.ar     21 PHE    0.0900
    325 CD2       -65.3380  -20.9750  -23.7180 C.ar     21 PHE    0.0000
    326 CE1       -66.3020  -21.2780  -21.1490 C.ar     21 PHE   -0.1150
    327 CE2       -64.5250  -21.5100  -22.7340 C.ar     21 PHE    0.1150
    328 CZ        -65.0090  -21.6610  -21.4480 C.ar     21 PHE   -0.1150
    329 HN        -68.8320  -18.7050  -26.1740 H        21 PHE    0.1150
    330 HA        -68.0020  -18.1130  -23.5790 H        21 PHE   -0.1150
    331 HB1       -67.1180  -20.3570  -25.4790 H        21 PHE    0.1150
    332 HB2       -68.5390  -20.4130  -24.3420 H        21 PHE   -0.1150
    333 HD1       -68.1220  -20.4480  -21.8990 H        21 PHE    0.1150
    334 HD2       -64.9570  -20.8620  -24.7220 H        21 PHE   -0.1150
    335 HE1       -66.6820  -21.3960  -20.1450 H        21 PHE    0.1150
    336 HE2       -63.5140  -21.8080  -22.9700 H        21 PHE    0.5100
    337 HZ        -64.3770  -22.0790  -20.6780 H        21 PHE   -0.5100
    338 N         -65.5420  -18.0400  -25.7440 N.am     22 GLY   -0.4700
    339 CA        -64.1920  -17.5520  -25.9530 C.3      22 GLY    0.3100
    340 C         -64.0330  -16.0650  -25.7070 C.2      22 GLY   -0.0200
    341 O         -63.1670  -15.6410  -24.9360 O.2      22 GLY    0.0900
    342 HN        -65.9670  -18.4950  -26.5230 H        22 GLY    0.0900
    343 HA1       -63.9220  -17.7660  -26.9770 H        22 GLY    0.5100
    344 HA2       -63.5420  -18.0870  -25.2770 H        22 GLY   -0.5100
    345 N         -64.8770  -15.2630  -26.3510 N.am     23 ASN   -0.4700
    346 CA        -64.7720  -13.8130  -26.2180 C.3      23 ASN    0.3100
    347 C         -65.1260  -13.2820  -24.8290 C.2      23 ASN    0.0700
    348 O         -64.4890  -12.3460  -24.3390 O.2      23 ASN    0.0900
    349 CB        -65.5820  -13.1020  -27.3020 C.3      23 ASN   -0.1800
    350 CG        -64.9830  -13.2920  -28.6820 C.2      23 ASN    0.0900
    351 ND2       -65.5780  -14.1810  -29.4710 N.am     23 ASN    0.0900
    352 OD1       -63.9950  -12.6480  -29.0340 O.2      23 ASN    0.5500
    353 HN        -65.6040  -15.6070  -26.9410 H        23 ASN   -0.5500
    354 HA        -63.7290  -13.5460  -26.2970 H        23 ASN   -0.6200
    355 HB1       -65.6160  -12.0160  -27.0770 H        23 ASN    0.3200
    356 HB2       -66.6160  -13.5070  -27.3060 H        23 ASN    0.3000
    357 HD21      -65.2260  -14.3460  -30.3930 H        23 ASN    0.5100
    358 HD22      -66.3770  -14.6850  -29.1440 H        23 ASN   -0.5100
    359 N         -66.1330  -13.8770  -24.1920 N.am     24 VAL   -0.4700
    360 CA        -66.4720  -13.5230  -22.8170 C.3      24 VAL    0.3100
    361 C         -65.2920  -13.8360  -21.9080 C.2      24 VAL    0.0700
    362 O         -64.9470  -13.0540  -21.0160 O.2      24 VAL    0.0900
    363 CB        -67.7300  -14.2660  -22.3170 C.3      24 VAL   -0.0900
    364 CG1       -67.8250  -14.2090  -20.7980 C.3      24 VAL    0.0900
    365 CG2       -68.9790  -13.6790  -22.9480 C.3      24 VAL   -0.2700
    366 HN        -66.6950  -14.5810  -24.6200 H        24 VAL    0.0900
    367 HA        -66.6370  -12.4560  -22.7860 H        24 VAL    0.0900
    368 HB        -67.6820  -15.3270  -22.6410 H        24 VAL    0.0900
    369 HG11      -67.7020  -13.1620  -20.4460 H        24 VAL   -0.2700
    370 HG12      -67.0240  -14.8330  -20.3450 H        24 VAL    0.0900
    371 HG13      -68.8190  -14.5790  -20.4670 H        24 VAL    0.0900
    372 HG21      -68.9270  -13.7730  -24.0540 H        24 VAL    0.0900
    373 HG22      -69.0650  -12.6020  -22.6860 H        24 VAL    0.5100
    374 HG23      -69.8770  -14.2240  -22.5870 H        24 VAL   -0.5100
    375 N         -64.6610  -14.9820  -22.1570 N.am     25 LEU   -0.4700
    376 CA        -63.4860  -15.3870  -21.4000 C.3      25 LEU    0.3100
    377 C         -62.3520  -14.3730  -21.5490 C.2      25 LEU    0.0700
    378 O         -61.7590  -13.9490  -20.5570 O.2      25 LEU    0.0900
    379 CB        -63.0210  -16.7760  -21.8480 C.3      25 LEU   -0.1800
    380 CG        -61.9240  -17.4320  -21.0100 C.3      25 LEU    0.0900
    381 CD1       -62.4090  -17.6830  -19.5900 C.3      25 LEU    0.0900
    382 CD2       -61.4570  -18.7250  -21.6590 C.3      25 LEU   -0.0900
    383 HN        -64.9630  -15.6110  -22.8690 H        25 LEU    0.0900
    384 HA        -63.7480  -15.3980  -20.3520 H        25 LEU   -0.2700
    385 HB1       -62.6470  -16.6890  -22.8880 H        25 LEU    0.0900
    386 HB2       -63.9040  -17.4490  -21.8360 H        25 LEU    0.0900
    387 HG        -61.0350  -16.7650  -20.9810 H        25 LEU    0.0900
    388 HD11      -63.2930  -18.3560  -19.6030 H        25 LEU   -0.2700
    389 HD12      -62.7020  -16.7230  -19.1140 H        25 LEU    0.0900
    390 HD13      -61.6040  -18.1660  -18.9950 H        25 LEU    0.0900
    391 HD21      -61.0530  -18.5200  -22.6730 H        25 LEU    0.0900
    392 HD22      -62.3100  -19.4310  -21.7530 H        25 LEU    0.5100
    393 HD23      -60.6550  -19.1890  -21.0450 H        25 LEU   -0.5100
    394 N         -62.0660  -13.9770  -22.7870 N.am     26 VAL   -0.4700
    395 CA        -61.0120  -12.9980  -23.0590 C.3      26 VAL    0.3100
    396 C         -61.2800  -11.6490  -22.3900 C.2      26 VAL    0.0700
    397 O         -60.4230  -11.1150  -21.6790 O.2      26 VAL    0.0900
    398 CB        -60.8150  -12.7740  -24.5720 C.3      26 VAL   -0.0900
    399 CG1       -59.8610  -11.6150  -24.8200 C.3      26 VAL    0.0900
    400 CG2       -60.3060  -14.0440  -25.2380 C.3      26 VAL   -0.2700
    401 HN        -62.5550  -14.3260  -23.5830 H        26 VAL    0.0900
    402 HA        -60.0980  -13.3670  -22.6180 H        26 VAL    0.0900
    403 HB        -61.7970  -12.5500  -25.0420 H        26 VAL    0.0900
    404 HG11      -58.9380  -11.7440  -24.2160 H        26 VAL   -0.2700
    405 HG12      -60.3450  -10.6580  -24.5290 H        26 VAL    0.0900
    406 HG13      -59.5800  -11.5800  -25.8950 H        26 VAL    0.0900
    407 HG21      -60.9380  -14.9090  -24.9440 H        26 VAL    0.0900
    408 HG22      -59.2610  -14.2440  -24.9190 H        26 VAL    0.5100
    409 HG23      -60.3470  -13.9340  -26.3420 H        26 VAL   -0.5100
    410 N         -62.4740  -11.1050  -22.6230 N.am     27 ILE   -0.4700
    411 CA        -62.8640   -9.8190  -22.0490 C.3      27 ILE    0.3100
    412 C         -62.7920   -9.8370  -20.5260 C.2      27 ILE    0.0700
    413 O         -62.2850   -8.8990  -19.9060 O.2      27 ILE    0.0900
    414 CB        -64.2870   -9.4130  -22.4860 C.3      27 ILE   -0.0900
    415 CG1       -64.3340   -9.1800  -23.9980 C.3      27 ILE    0.0900
    416 CG2       -64.7390   -8.1590  -21.7530 C.3      27 ILE   -0.2700
    417 CD        -65.7000   -8.7910  -24.5100 C.3      27 ILE    0.0900
    418 HN        -63.1540  -11.5500  -23.1990 H        27 ILE    0.0900
    419 HA        -62.1490   -9.0790  -22.3780 H        27 ILE    0.0900
    420 HB        -64.9910  -10.2430  -22.2630 H        27 ILE   -0.1800
    421 HG11      -64.0180  -10.1150  -24.5080 H        27 ILE    0.0900
    422 HG12      -63.6170   -8.3710  -24.2530 H        27 ILE    0.0900
    423 HG21      -64.0480   -7.3170  -21.9740 H        27 ILE   -0.2700
    424 HG22      -64.7370   -8.3410  -20.6580 H        27 ILE    0.0900
    425 HG23      -65.7610   -7.8760  -22.0840 H        27 ILE    0.0900
    426 HD1       -65.9580   -7.7650  -24.1690 H        27 ILE    0.0900
    427 HD2       -66.4660   -9.4970  -24.1220 H        27 ILE    0.5100
    428 HD3       -65.7060   -8.8060  -25.6210 H        27 ILE   -0.5100
    429 N         -63.2920  -10.9150  -19.9250 N.am     28 THR   -0.4700
    430 CA        -63.2530  -11.0670  -18.4760 C.3      28 THR    0.3100
    431 C         -61.8130  -11.1170  -17.9810 C.2      28 THR    0.0700
    432 O         -61.4730  -10.5130  -16.9630 O.2      28 THR    0.0900
    433 CB        -63.9830  -12.3450  -18.0230 C.3      28 THR    0.1400
    434 CG2       -64.0150  -12.4340  -16.5050 C.3      28 THR    0.0900
    435 OG1       -65.3230  -12.3390  -18.5270 O.3      28 THR   -0.6600
    436 HN        -63.7110  -11.6610  -20.4360 H        28 THR    0.4300
    437 HA        -63.7210  -10.1980  -18.0390 H        28 THR   -0.2700
    438 HB        -63.4540  -13.2400  -18.4140 H        28 THR    0.0900
    439 HG1       -65.2630  -12.6230  -19.4410 H        28 THR    0.0900
    440 HG21      -64.3810  -11.4780  -16.0730 H        28 THR    0.0900
    441 HG22      -62.9940  -12.6300  -16.1150 H        28 THR    0.5100
    442 HG23      -64.6990  -13.2510  -16.1880 H        28 THR   -0.5100
    443 N         -60.9660  -11.8360  -18.7160 N.am     29 ALA   -0.4700
    444 CA        -59.5620  -11.9790  -18.3550 C.3      29 ALA    0.3100
    445 C         -58.8280  -10.6420  -18.3640 C.2      29 ALA    0.0700
    446 O         -58.0850  -10.3260  -17.4350 O.2      29 ALA    0.0900
    447 CB        -58.8710  -12.9660  -19.2850 C.3      29 ALA   -0.2700
    448 HN        -61.2540  -12.3080  -19.5450 H        29 ALA    0.0900
    449 HA        -59.5110  -12.3270  -17.3340 H        29 ALA    0.0900
    450 HB1       -58.9340  -12.6080  -20.3360 H        29 ALA    0.0900
    451 HB2       -59.3660  -13.9580  -19.2190 H        29 ALA    0.5100
    452 HB3       -57.8000  -13.0620  -19.0070 H        29 ALA   -0.5100
    453 N         -59.0400   -9.8550  -19.4170 N.am     30 ILE   -0.4700
    454 CA        -58.3880   -8.5540  -19.5290 C.3      30 ILE    0.3100
    455 C         -58.9460   -7.5560  -18.5160 C.2      30 ILE    0.0700
    456 O         -58.2180   -6.7120  -17.9920 O.2      30 ILE    0.0900
    457 CB        -58.5190   -7.9770  -20.9530 C.3      30 ILE   -0.0900
    458 CG1       -58.0170   -8.9870  -21.9860 C.3      30 ILE    0.0900
    459 CG2       -57.7480   -6.6710  -21.0800 C.3      30 ILE   -0.2700
    460 CD        -58.1220   -8.5020  -23.4150 C.3      30 ILE    0.0900
    461 HN        -59.6450  -10.1140  -20.1650 H        30 ILE    0.0900
    462 HA        -57.3470   -8.6830  -19.2760 H        30 ILE    0.0900
    463 HB        -59.5910   -7.7930  -21.1780 H        30 ILE   -0.1800
    464 HG11      -58.6130   -9.9190  -21.8860 H        30 ILE    0.0900
    465 HG12      -56.9530   -9.2150  -21.7690 H        30 ILE    0.0900
    466 HG21      -56.6700   -6.8400  -20.8670 H        30 ILE   -0.2700
    467 HG22      -58.1400   -5.9280  -20.3540 H        30 ILE    0.0900
    468 HG23      -57.8460   -6.2720  -22.1130 H        30 ILE    0.0900
    469 HD1       -57.3860   -7.6890  -23.5970 H        30 ILE    0.0900
    470 HD2       -59.1420   -8.1060  -23.6060 H        30 ILE    0.5100
    471 HD3       -57.9080   -9.3380  -24.1150 H        30 ILE   -0.5100
    472 N         -60.2420   -7.6650  -18.2280 N.am     31 ALA   -0.4700
    473 CA        -60.9000   -6.7360  -17.3160 C.3      31 ALA    0.3100
    474 C         -60.5310   -6.9720  -15.8540 C.2      31 ALA    0.0700
    475 O         -60.2670   -6.0240  -15.1140 O.2      31 ALA    0.0900
    476 CB        -62.4130   -6.7980  -17.4950 C.3      31 ALA   -0.2700
    477 HN        -60.8150   -8.3810  -18.6190 H        31 ALA    0.0900
    478 HA        -60.5370   -5.7430  -17.5300 H        31 ALA    0.0900
    479 HB1       -62.7810   -7.8250  -17.2840 H        31 ALA    0.0900
    480 HB2       -62.6820   -6.5340  -18.5410 H        31 ALA    0.5100
    481 HB3       -62.9070   -6.0930  -16.7920 H        31 ALA   -0.5100
    482 N         -60.5690   -8.2660  -15.3830 N.am     32 LYS   -0.4700
    483 CA        -60.2810   -8.6910  -14.0010 C.3      32 LYS    0.3100
    484 C         -58.8590   -8.5010  -13.5440 C.2      32 LYS    0.0700
    485 O         -58.5820   -8.0210  -12.4460 O.2      32 LYS    0.0900
    486 CB        -60.6210  -10.2090  -13.7160 C.3      32 LYS   -0.1800
    487 CG        -60.0620  -10.8360  -12.3910 C.3      32 LYS    0.0900
    488 CD        -60.4170  -12.3290  -12.1810 C.3      32 LYS    0.0900
    489 CE        -60.0100  -13.0040  -10.8380 C.3      32 LYS   -0.1800
    490 NZ        -58.5460  -13.2480  -10.6790 N.4      32 LYS    0.0900
    491 HN        -60.8080   -9.0130  -15.9960 H        32 LYS    0.0900
    492 HA        -60.8630   -8.0600  -13.3450 H        32 LYS   -0.1800
    493 HB1       -60.2240  -10.8070  -14.5630 H        32 LYS    0.0900
    494 HB2       -61.7260  -10.3060  -13.6920 H        32 LYS    0.0900
    495 HG1       -60.4660  -10.2580  -11.5340 H        32 LYS    0.2100
    496 HG2       -58.9550  -10.7390  -12.4000 H        32 LYS    0.0500
    497 HD1       -59.9310  -12.9020  -12.9980 H        32 LYS    0.0500
    498 HD2       -61.5180  -12.4240  -12.2770 H        32 LYS   -0.3000
    499 HE1       -60.5120  -13.9920  -10.7630 H        32 LYS    0.3300
    500 HE2       -60.3230  -12.3510   -9.9960 H        32 LYS    0.3300
    501 HZ1       -58.0780  -12.3660  -10.3880 H        32 LYS    0.3300
    502 HZ2       -58.1490  -13.5710  -11.5830 H        32 LYS    0.5100
    503 HZ3       -58.3930  -13.9780   -9.9530 H        32 LYS   -0.5100
    504 N         -57.9100   -8.9780  -14.3580 N.am     33 PHE   -0.4700
    505 CA        -56.4990   -8.9600  -13.9890 C.3      33 PHE    0.3100
    506 C         -55.8200   -7.6350  -14.3320 C.2      33 PHE    0.0700
    507 O         -56.1810   -6.9730  -15.3010 O.2      33 PHE    0.0900
    508 CB        -55.7590  -10.1290  -14.6480 C.3      33 PHE   -0.1800
    509 CG        -56.2690  -11.4750  -14.2290 C.ar     33 PHE    0.0900
    510 CD1       -57.2840  -12.1020  -14.9380 C.ar     33 PHE    0.0900
    511 CD2       -55.7390  -12.1180  -13.1220 C.ar     33 PHE    0.0000
    512 CE1       -57.7570  -13.3440  -14.5490 C.ar     33 PHE   -0.1150
    513 CE2       -56.2080  -13.3590  -12.7300 C.ar     33 PHE    0.1150
    514 CZ        -57.2170  -13.9720  -13.4460 C.ar     33 PHE   -0.1150
    515 HN        -58.1240   -9.3660  -15.2510 H        33 PHE    0.1150
    516 HA        -56.4310   -9.0310  -12.9140 H        33 PHE   -0.1150
    517 HB1       -54.6840  -10.0820  -14.3720 H        33 PHE    0.1150
    518 HB2       -55.8750  -10.0600  -15.7500 H        33 PHE   -0.1150
    519 HD1       -57.7090  -11.6150  -15.8030 H        33 PHE    0.1150
    520 HD2       -54.9510  -11.6450  -12.5570 H        33 PHE   -0.1150
    521 HE1       -58.5480  -13.8190  -15.1100 H        33 PHE    0.1150
    522 HE2       -55.7870  -13.8480  -11.8640 H        33 PHE    0.5100
    523 HZ        -57.5830  -14.9420  -13.1430 H        33 PHE   -0.5100
    524 N         -54.8640   -7.1540  -13.4950 N.am     34 GLU   -0.4700
    525 CA        -54.1830   -5.8800  -13.7470 C.3      34 GLU    0.3100
    526 C         -52.8640   -6.0670  -14.4880 C.2      34 GLU    0.0700
    527 O         -52.3030   -5.1560  -15.0870 O.2      34 GLU    0.0900
    528 CB        -53.9600   -5.0630  -12.4450 C.3      34 GLU   -0.1800
    529 CG        -55.1100   -4.0590  -12.1470 C.3      34 GLU    0.0900
    530 CD        -54.9590   -2.7390  -12.9160 C.2      34 GLU    0.0900
    531 OE1       -53.8730   -2.1150  -12.7970 O.co2    34 GLU   -0.2800
    532 OE2       -55.9180   -2.3370  -13.6250 O.co2    34 GLU    0.0900
    533 HN        -54.5830   -7.6450  -12.6740 H        34 GLU    0.0900
    534 HA        -54.7930   -5.3150  -14.4360 H        34 GLU    0.6200
    535 HB1       -53.0090   -4.4970  -12.5390 H        34 GLU   -0.7600
    536 HB2       -53.8750   -5.7690  -11.5920 H        34 GLU   -0.7600
    537 HG1       -55.1200   -3.8340  -11.0600 H        34 GLU    0.5100
    538 HG2       -56.0780   -4.5230  -12.4320 H        34 GLU   -0.5100
    539 N         -52.3560   -7.3140  -14.5540 N.am     35 ARG   -0.4700
    540 CA        -51.1600   -7.6330  -15.3170 C.3      35 ARG    0.3100
    541 C         -51.4290   -7.7110  -16.8140 C.2      35 ARG    0.0700
    542 O         -50.5220   -7.6770  -17.6390 O.2      35 ARG    0.0900
    543 CB        -50.4330   -8.9010  -14.7860 C.3      35 ARG   -0.1800
    544 CG        -51.3240  -10.1310  -14.5220 C.3      35 ARG    0.0900
    545 CD        -50.5290  -11.3290  -13.9670 C.3      35 ARG    0.0900
    546 NE        -51.4940  -12.4440  -13.6690 N.pl3    35 ARG   -0.1800
    547 CZ        -52.0290  -13.2200  -14.6060 C.cat    35 ARG    0.0900
    548 NH1       -52.9620  -14.0990  -14.2880 N.pl3    35 ARG    0.0900
    549 NH2       -51.6450  -13.1350  -15.8610 N.pl3    35 ARG    0.2000
    550 HN        -52.7830   -8.0790  -14.0770 H        35 ARG    0.0900
    551 HA        -50.5000   -6.7810  -15.2580 H        35 ARG    0.0900
    552 HB1       -49.9290   -8.6330  -13.8350 H        35 ARG   -0.7000
    553 HB2       -49.6630   -9.1910  -15.5330 H        35 ARG    0.4400
    554 HG1       -51.8110  -10.4340  -15.4730 H        35 ARG    0.6400
    555 HG2       -52.1110   -9.8530  -13.7880 H        35 ARG   -0.8000
    556 HD1       -50.0090  -11.0490  -13.0250 H        35 ARG    0.4600
    557 HD2       -49.7930  -11.6890  -14.7170 H        35 ARG    0.4600
    558 HE        -51.7470  -12.6090  -12.7160 H        35 ARG   -0.8000
    559 HH11      -53.2680  -14.1820  -13.3390 H        35 ARG    0.4600
    560 HH12      -53.3620  -14.6820  -14.9960 H        35 ARG    0.4600
    561 HH21      -50.8410  -12.5910  -16.1020 H        35 ARG    0.5100
    562 HH22      -52.1560  -13.6160  -16.5740 H        35 ARG   -0.5100
    563 N         -52.7160   -7.7600  -17.2030 N.am     36 LEU   -0.4700
    564 CA        -53.1400   -7.8090  -18.5960 C.3      36 LEU    0.3100
    565 C         -53.6570   -6.4560  -19.0680 C.2      36 LEU    0.0700
    566 O         -54.4520   -6.3740  -20.0030 O.2      36 LEU    0.0900
    567 CB        -54.2250   -8.8720  -18.7870 C.3      36 LEU   -0.1800
    568 CG        -53.7600  -10.3280  -18.8130 C.3      36 LEU    0.0900
    569 CD1       -54.9520  -11.2700  -18.7700 C.3      36 LEU    0.0900
    570 CD2       -52.9220  -10.5830  -20.0550 C.3      36 LEU   -0.0900
    571 HN        -53.4560   -7.7650  -16.5350 H        36 LEU    0.0900
    572 HA        -52.2770   -8.0400  -19.2020 H        36 LEU   -0.2700
    573 HB1       -54.7400   -8.6640  -19.7480 H        36 LEU    0.0900
    574 HB2       -54.9550   -8.7650  -17.9570 H        36 LEU    0.0900
    575 HG        -53.1050  -10.5220  -17.9370 H        36 LEU    0.0900
    576 HD11      -55.6110  -11.0920  -19.6460 H        36 LEU   -0.2700
    577 HD12      -55.5380  -11.0940  -17.8430 H        36 LEU    0.0900
    578 HD13      -54.6020  -12.3240  -18.7960 H        36 LEU    0.0900
    579 HD21      -52.0310   -9.9210  -20.0580 H        36 LEU    0.0900
    580 HD22      -53.5220  -10.3740  -20.9660 H        36 LEU    0.5100
    581 HD23      -52.5780  -11.6400  -20.0680 H        36 LEU   -0.5100
    582 N         -53.1990   -5.3910  -18.4140 N.am     37 GLN   -0.4700
    583 CA        -53.6290   -4.0430  -18.7540 C.3      37 GLN    0.3100
    584 C         -52.6170   -3.3490  -19.6570 C.2      37 GLN    0.0700
    585 O         -51.9600   -2.3900  -19.2490 O.2      37 GLN    0.0900
    586 CB        -53.8540   -3.2190  -17.4830 C.3      37 GLN   -0.1800
    587 CG        -54.9410   -3.7660  -16.5680 C.3      37 GLN    0.0900
    588 CD        -56.3330   -3.6030  -17.1460 C.2      37 GLN    0.0900
    589 NE2       -56.9980   -2.5800  -16.9010 N.am     37 GLN   -0.1800
    590 OE1       -56.7860   -4.5770  -17.9010 O.2      37 GLN    0.0900
    591 HN        -52.5450   -5.4690  -17.6670 H        37 GLN    0.0900
    592 HA        -54.5440   -4.1160  -19.3220 H        37 GLN    0.5500
    593 HB1       -54.1330   -2.1860  -17.7810 H        37 GLN   -0.5500
    594 HB2       -52.9010   -3.1840  -16.9150 H        37 GLN   -0.6200
    595 HG1       -54.8980   -3.2280  -15.5970 H        37 GLN    0.3200
    596 HG2       -54.7550   -4.8470  -16.3940 H        37 GLN    0.3000
    597 HE21      -56.6820   -1.9340  -16.2060 H        37 GLN    0.5100
    598 HE22      -57.8480   -2.4050  -17.3980 H        37 GLN   -0.5100
    599 N         -52.4900   -3.8400  -20.8870 N.am     38 THR   -0.4700
    600 CA        -51.5850   -3.2470  -21.8600 C.3      38 THR    0.3100
    601 C         -52.3480   -2.7700  -23.0920 C.2      38 THR    0.0700
    602 O         -53.4680   -3.2110  -23.3460 O.2      38 THR    0.0900
    603 CB        -50.4870   -4.2350  -22.2940 C.3      38 THR    0.1400
    604 CG2       -49.7160   -4.7380  -21.0830 C.3      38 THR    0.0900
    605 OG1       -51.0800   -5.3470  -22.9740 O.3      38 THR   -0.6600
    606 HN        -53.0090   -4.6330  -21.1960 H        38 THR    0.4300
    607 HA        -51.1390   -2.3740  -21.4060 H        38 THR   -0.2700
    608 HB        -49.7740   -3.7310  -22.9810 H        38 THR    0.0900
    609 HG1       -50.3810   -5.9970  -23.0770 H        38 THR    0.0900
    610 HG21      -50.3600   -5.4070  -20.4710 H        38 THR    0.0900
    611 HG22      -49.3990   -3.8800  -20.4540 H        38 THR    0.5100
    612 HG23      -48.8240   -5.3100  -21.4130 H        38 THR   -0.5100
    613 N         -51.7310   -1.8670  -23.8520 N.am     39 VAL   -0.4700
    614 CA        -52.3400   -1.2930  -25.0490 C.3      39 VAL    0.3100
    615 C         -52.7690   -2.3690  -26.0420 C.2      39 VAL    0.0700
    616 O         -53.9010   -2.3640  -26.5450 O.2      39 VAL    0.0900
    617 CB        -51.3680   -0.3230  -25.7460 C.3      39 VAL   -0.0900
    618 CG1       -51.9830    0.2220  -27.0260 C.3      39 VAL    0.0900
    619 CG2       -50.9840    0.8120  -24.8040 C.3      39 VAL   -0.2700
    620 HN        -50.8150   -1.5380  -23.6330 H        39 VAL    0.0900
    621 HA        -53.2380   -0.7730  -24.7500 H        39 VAL    0.0900
    622 HB        -50.4250   -0.8560  -25.9890 H        39 VAL    0.0900
    623 HG11      -53.0060    0.6070  -26.8240 H        39 VAL   -0.2700
    624 HG12      -52.0520   -0.5850  -27.7860 H        39 VAL    0.0900
    625 HG13      -51.3630    1.0550  -27.4210 H        39 VAL    0.0900
    626 HG21      -50.4890    0.4030  -23.8970 H        39 VAL    0.0900
    627 HG22      -51.8930    1.3680  -24.4920 H        39 VAL    0.5100
    628 HG23      -50.2780    1.5030  -25.3130 H        39 VAL   -0.5100
    629 N         -51.8550   -3.3010  -26.3120 N.am     40 THR   -0.4700
    630 CA        -52.1480   -4.4410  -27.1690 C.3      40 THR    0.3100
    631 C         -53.3900   -5.1580  -26.6630 C.2      40 THR    0.0700
    632 O         -54.2720   -5.4990  -27.4410 O.2      40 THR    0.0900
    633 CB        -50.9730   -5.4350  -27.2210 C.3      40 THR    0.1400
    634 CG2       -51.3050   -6.6060  -28.1330 C.3      40 THR    0.0900
    635 OG1       -49.8020   -4.7730  -27.7080 O.3      40 THR   -0.6600
    636 HN        -50.9310   -3.2590  -25.9410 H        40 THR    0.4300
    637 HA        -52.3570   -4.0640  -28.1590 H        40 THR   -0.2700
    638 HB        -50.7680   -5.8290  -26.2020 H        40 THR    0.0900
    639 HG1       -50.0680   -4.3210  -28.5120 H        40 THR    0.0900
    640 HG21      -51.5070   -6.2420  -29.1630 H        40 THR    0.0900
    641 HG22      -52.2090   -7.1330  -27.7600 H        40 THR    0.5100
    642 HG23      -50.4480   -7.3130  -28.1690 H        40 THR   -0.5100
    643 N         -53.4680   -5.3530  -25.3480 N.am     41 ASN   -0.4700
    644 CA        -54.6220   -5.9990  -24.7370 C.3      41 ASN    0.3100
    645 C         -55.8840   -5.1380  -24.7600 C.2      41 ASN    0.0700
    646 O         -56.9920   -5.6560  -24.6430 O.2      41 ASN    0.0900
    647 CB        -54.3040   -6.4500  -23.3090 C.3      41 ASN   -0.1800
    648 CG        -53.2960   -7.5830  -23.2690 C.2      41 ASN    0.0900
    649 ND2       -52.6920   -7.7960  -22.1020 N.am     41 ASN    0.0900
    650 OD1       -53.0650   -8.2610  -24.2700 O.2      41 ASN    0.5500
    651 HN        -52.7440   -5.0670  -24.7260 H        41 ASN   -0.5500
    652 HA        -54.8890   -6.8500  -25.3470 H        41 ASN   -0.6200
    653 HB1       -55.2410   -6.7930  -22.8220 H        41 ASN    0.3200
    654 HB2       -53.8910   -5.5890  -22.7420 H        41 ASN    0.3000
    655 HD21      -52.9120   -7.2230  -21.3130 H        41 ASN    0.5100
    656 HD22      -52.0170   -8.5300  -22.0150 H        41 ASN   -0.5100
    657 N         -55.7220   -3.8230  -24.9000 N.am     42 TYR   -0.4700
    658 CA        -56.8660   -2.9440  -25.1080 C.3      42 TYR    0.3100
    659 C         -57.4440   -3.2130  -26.4900 C.2      42 TYR    0.0700
    660 O         -58.6600   -3.3400  -26.6660 O.2      42 TYR    0.0900
    661 CB        -56.4650   -1.4690  -24.9860 C.3      42 TYR   -0.1800
    662 CG        -56.5390   -0.9040  -23.5850 C.ar     42 TYR    0.0900
    663 CD1       -55.4500   -0.9800  -22.7240 C.ar     42 TYR    0.0900
    664 CD2       -57.6920   -0.2800  -23.1260 C.ar     42 TYR    0.0000
    665 CE1       -55.5110   -0.4590  -21.4420 C.ar     42 TYR   -0.1150
    666 CE2       -57.7640    0.2450  -21.8460 C.ar     42 TYR    0.1150
    667 CZ        -56.6700    0.1510  -21.0100 C.ar     42 TYR   -0.1150
    668 OH        -56.7340    0.6710  -19.7370 O.3      42 TYR    0.1150
    669 HN        -54.8260   -3.3870  -24.8680 H        42 TYR    0.1100
    670 HA        -57.6110   -3.1890  -24.3650 H        42 TYR   -0.5400
    671 HB1       -57.1440   -0.8580  -25.6170 H        42 TYR    0.4300
    672 HB2       -55.4150   -1.3510  -25.3280 H        42 TYR   -0.1150
    673 HD1       -54.5410   -1.4520  -23.0610 H        42 TYR    0.1150
    674 HD2       -58.5490   -0.2030  -23.7790 H        42 TYR   -0.1150
    675 HE1       -54.6560   -0.5300  -20.7860 H        42 TYR    0.1150
    676 HE2       -58.6680    0.7240  -21.5050 H        42 TYR    0.5100
    677 HH        -56.4300   -0.0030  -19.1250 H        42 TYR   -0.5100
    678 N         -56.5540   -3.3090  -27.4780 N.am     43 PHE   -0.4700
    679 CA        -56.9680   -3.6530  -28.8320 C.3      43 PHE    0.3100
    680 C         -57.6140   -5.0380  -28.8620 C.2      43 PHE    0.0700
    681 O         -58.6090   -5.2610  -29.5580 O.2      43 PHE    0.0900
    682 CB        -55.7780   -3.5890  -29.7920 C.3      43 PHE   -0.1800
    683 CG        -55.1640   -2.2240  -29.8990 C.ar     43 PHE    0.0900
    684 CD1       -55.9370   -1.0860  -29.7280 C.ar     43 PHE    0.0900
    685 CD2       -53.8120   -2.0730  -30.1620 C.ar     43 PHE    0.0000
    686 CE1       -55.3780    0.1750  -29.8220 C.ar     43 PHE   -0.1150
    687 CE2       -53.2460   -0.8130  -30.2560 C.ar     43 PHE    0.1150
    688 CZ        -54.0300    0.3110  -30.0860 C.ar     43 PHE   -0.1150
    689 HN        -55.5800   -3.1520  -27.3370 H        43 PHE    0.1150
    690 HA        -57.7330   -2.9550  -29.1360 H        43 PHE   -0.1150
    691 HB1       -56.1130   -3.8800  -30.8100 H        43 PHE    0.1150
    692 HB2       -54.9850   -4.2810  -29.4370 H        43 PHE   -0.1150
    693 HD1       -56.9910   -1.1860  -29.5180 H        43 PHE    0.1150
    694 HD2       -53.1930   -2.9480  -30.2950 H        43 PHE   -0.1150
    695 HE1       -55.9940    1.0510  -29.6890 H        43 PHE    0.1150
    696 HE2       -52.1910   -0.7100  -30.4610 H        43 PHE    0.5100
    697 HZ        -53.5900    1.2950  -30.1610 H        43 PHE   -0.5100
    698 N         -57.0490   -5.9640  -28.0860 N.am     44 ILE   -0.4700
    699 CA        -57.6100   -7.3010  -27.9410 C.3      44 ILE    0.3100
    700 C         -59.0040   -7.2230  -27.3360 C.2      44 ILE    0.0700
    701 O         -59.8940   -7.9810  -27.7110 O.2      44 ILE    0.0900
    702 CB        -56.7230   -8.2070  -27.0560 C.3      44 ILE   -0.0900
    703 CG1       -55.3290   -8.3640  -27.6630 C.3      44 ILE    0.0900
    704 CG2       -57.3600   -9.5770  -26.8750 C.3      44 ILE   -0.2700
    705 CD        -55.3370   -8.8770  -29.0800 C.3      44 ILE    0.0900
    706 HN        -56.2150   -5.7830  -27.5700 H        44 ILE    0.0900
    707 HA        -57.7020   -7.7270  -28.9280 H        44 ILE    0.0900
    708 HB        -56.5900   -7.7300  -26.0610 H        44 ILE   -0.1800
    709 HG11      -54.7490   -9.0730  -27.0350 H        44 ILE    0.0900
    710 HG12      -54.8250   -7.3750  -27.6490 H        44 ILE    0.0900
    711 HG21      -57.6570   -9.9940  -27.8620 H        44 ILE   -0.2700
    712 HG22      -58.2670   -9.4920  -26.2390 H        44 ILE    0.0900
    713 HG23      -56.6350  -10.2720  -26.4000 H        44 ILE    0.0900
    714 HD1       -55.7370   -8.0990  -29.7660 H        44 ILE    0.0900
    715 HD2       -55.9830   -9.7790  -29.1520 H        44 ILE    0.5100
    716 HD3       -54.3040   -9.1310  -29.3960 H        44 ILE   -0.5100
    717 N         -59.1920   -6.2950  -26.4010 N.am     45 THR   -0.4700
    718 CA        -60.4920   -6.0900  -25.7750 C.3      45 THR    0.3100
    719 C         -61.5100   -5.6180  -26.8040 C.2      45 THR    0.0700
    720 O         -62.6380   -6.1100  -26.8440 O.2      45 THR    0.0900
    721 CB        -60.4180   -5.0710  -24.6240 C.3      45 THR    0.1400
    722 CG2       -61.8010   -4.8180  -24.0400 C.3      45 THR    0.0900
    723 OG1       -59.5590   -5.5690  -23.5940 O.3      45 THR   -0.6600
    724 HN        -58.4550   -5.7010  -26.0880 H        45 THR    0.4300
    725 HA        -60.8330   -7.0450  -25.4030 H        45 THR   -0.2700
    726 HB        -60.0120   -4.1070  -24.9980 H        45 THR    0.0900
    727 HG1       -58.7000   -5.6910  -24.0030 H        45 THR    0.0900
    728 HG21      -62.3020   -5.7840  -23.8110 H        45 THR    0.0900
    729 HG22      -62.4250   -4.2600  -24.7700 H        45 THR    0.5100
    730 HG23      -61.7140   -4.2330  -23.0990 H        45 THR   -0.5100
    731 N         -61.1040   -4.6690  -27.6440 N.am     46 SER   -0.4700
    732 CA        -61.9690   -4.1770  -28.7140 C.3      46 SER    0.3100
    733 C         -62.3720   -5.2960  -29.6720 C.2      46 SER    0.0700
    734 O         -63.5590   -5.4900  -29.9630 O.2      46 SER    0.0900
    735 CB        -61.2760   -3.0540  -29.4870 C.3      46 SER    0.0500
    736 OG        -62.0820   -2.5970  -30.5590 O.3      46 SER    0.0900
    737 HN        -60.1990   -4.2550  -27.5830 H        46 SER    0.0900
    738 HA        -62.8830   -3.8160  -28.2670 H        46 SER   -0.6600
    739 HB1       -60.3140   -3.4270  -29.9010 H        46 SER    0.4300
    740 HB2       -61.0780   -2.2000  -28.8040 H        46 SER    0.5100
    741 HG1       -61.8450   -3.1350  -31.3170 H        46 SER   -0.5100
    742 N         -61.3730   -6.0380  -30.1530 N.am     47 LEU   -0.4700
    743 CA        -61.6040   -7.1700  -31.0440 C.3      47 LEU    0.3100
    744 C         -62.5600   -8.1890  -30.4260 C.2      47 LEU    0.0700
    745 O         -63.4950   -8.6640  -31.0770 O.2      47 LEU    0.0900
    746 CB        -60.2730   -7.8460  -31.3840 C.3      47 LEU   -0.1800
    747 CG        -60.3390   -9.1820  -32.1250 C.3      47 LEU    0.0900
    748 CD1       -60.8770   -8.9980  -33.5360 C.3      47 LEU    0.0900
    749 CD2       -58.9710   -9.8520  -32.1430 C.3      47 LEU   -0.0900
    750 HN        -60.4210   -5.8510  -29.9250 H        47 LEU    0.0900
    751 HA        -62.0820   -6.8030  -31.9400 H        47 LEU   -0.2700
    752 HB1       -59.7300   -8.0160  -30.4300 H        47 LEU    0.0900
    753 HB2       -59.6890   -7.1410  -32.0120 H        47 LEU    0.0900
    754 HG        -61.0020   -9.8770  -31.5680 H        47 LEU    0.0900
    755 HD11      -60.4600   -8.0710  -33.9860 H        47 LEU   -0.2700
    756 HD12      -61.9850   -8.9110  -33.5100 H        47 LEU    0.0900
    757 HD13      -60.5840   -9.8630  -34.1690 H        47 LEU    0.0900
    758 HD21      -58.6240  -10.0390  -31.1040 H        47 LEU    0.0900
    759 HD22      -58.2340   -9.1920  -32.6500 H        47 LEU    0.5100
    760 HD23      -59.0330  -10.8240  -32.6780 H        47 LEU   -0.5100
    761 N         -62.3230   -8.5080  -29.1550 N.am     48 ALA   -0.4700
    762 CA        -63.1290   -9.4820  -28.4350 C.3      48 ALA    0.3100
    763 C         -64.5540   -8.9910  -28.2350 C.2      48 ALA    0.0700
    764 O         -65.4880   -9.7870  -28.1840 O.2      48 ALA    0.0900
    765 CB        -62.4880   -9.8160  -27.0950 C.3      48 ALA   -0.2700
    766 HN        -61.5790   -8.0930  -28.6390 H        48 ALA    0.0900
    767 HA        -63.2080  -10.3690  -29.0450 H        48 ALA    0.0900
    768 HB1       -62.4000   -8.8990  -26.4750 H        48 ALA    0.0900
    769 HB2       -61.4710  -10.2340  -27.2570 H        48 ALA    0.5100
    770 HB3       -63.1140  -10.5540  -26.5490 H        48 ALA   -0.5100
    771 N         -64.7210   -7.6750  -28.1130 N.am     49 CYS   -0.4700
    772 CA        -66.0490   -7.0910  -28.0030 C.3      49 CYS    0.3100
    773 C         -66.7930   -7.2190  -29.3240 C.2      49 CYS    0.0700
    774 O         -67.9610   -7.6120  -29.3560 O.2      49 CYS    0.0900
    775 CB        -65.9720   -5.6220  -27.5850 C.3      49 CYS   -0.1100
    776 SG        -65.5660   -5.3600  -25.8440 S.3      49 CYS    0.0900
    777 HN        -63.9530   -7.0390  -28.0920 H        49 CYS    0.0900
    778 HA        -66.6030   -7.6580  -27.2700 H        49 CYS   -0.2300
    779 HB1       -66.9540   -5.1510  -27.8000 H        49 CYS    0.1600
    780 HB2       -65.2030   -5.1260  -28.2140 H        49 CYS    0.5100
    781 HG1       -64.3120   -5.7720  -25.9550 H        49 CYS   -0.5100
    782 N         -66.1050   -6.8910  -30.4180 N.am     50 ALA   -0.4700
    783 CA        -66.6850   -7.0320  -31.7480 C.3      50 ALA    0.3100
    784 C         -67.1320   -8.4680  -32.0010 C.2      50 ALA    0.0700
    785 O         -68.2580   -8.7110  -32.4450 O.2      50 ALA    0.0900
    786 CB        -65.6910   -6.5870  -32.8120 C.3      50 ALA   -0.2700
    787 HN        -65.1730   -6.5400  -30.3770 H        50 ALA    0.0900
    788 HA        -67.5770   -6.4250  -31.7910 H        50 ALA    0.0900
    789 HB1       -64.7710   -7.2080  -32.7580 H        50 ALA    0.0900
    790 HB2       -65.4110   -5.5250  -32.6480 H        50 ALA    0.5100
    791 HB3       -66.1390   -6.7040  -33.8210 H        50 ALA   -0.5100
    792 N         -66.2550   -9.4210  -31.6970 N.am     51 ASP   -0.4700
    793 CA        -66.5730  -10.8320  -31.8810 C.3      51 ASP    0.3100
    794 C         -67.6610  -11.3070  -30.9190 C.2      51 ASP    0.0700
    795 O         -68.4090  -12.2380  -31.2210 O.2      51 ASP    0.0900
    796 CB        -65.3170  -11.6910  -31.7210 C.3      51 ASP   -0.2800
    797 CG        -64.2460  -11.3510  -32.7360 C.2      51 ASP    0.0900
    798 OD1       -64.6010  -10.9270  -33.8580 O.co2    51 ASP    0.0900
    799 OD2       -63.0480  -11.5120  -32.4150 O.co2    51 ASP    0.6200
    800 HN        -65.3490   -9.2170  -31.3310 H        51 ASP   -0.7600
    801 HA        -66.9880  -10.9550  -32.8700 H        51 ASP   -0.7600
    802 HB1       -65.5920  -12.7600  -31.8420 H        51 ASP    0.5100
    803 HB2       -64.9000  -11.5360  -30.7020 H        51 ASP   -0.5100
    804 N         -67.7500  -10.6680  -29.7550 N.am     52 LEU   -0.4700
    805 CA        -68.7710  -11.0180  -28.7770 C.3      52 LEU    0.3100
    806 C         -70.1510  -10.6090  -29.2660 C.2      52 LEU    0.0700
    807 O         -71.0950  -11.3980  -29.2160 O.2      52 LEU    0.0900
    808 CB        -68.4840  -10.3730  -27.4200 C.3      52 LEU   -0.1800
    809 CG        -69.5130  -10.6750  -26.3280 C.3      52 LEU    0.0900
    810 CD1       -69.6900  -12.1750  -26.1630 C.3      52 LEU    0.0900
    811 CD2       -69.1070  -10.0350  -25.0110 C.3      52 LEU   -0.0900
    812 HN        -67.1300   -9.9290  -29.5020 H        52 LEU    0.0900
    813 HA        -68.7840  -12.0940  -28.6820 H        52 LEU   -0.2700
    814 HB1       -68.4420   -9.2730  -27.5610 H        52 LEU    0.0900
    815 HB2       -67.4930  -10.7300  -27.0680 H        52 LEU    0.0900
    816 HG        -70.4880  -10.2180  -26.6050 H        52 LEU    0.0900
    817 HD11      -68.6990  -12.6670  -26.0580 H        52 LEU   -0.2700
    818 HD12      -70.2010  -12.5970  -27.0550 H        52 LEU    0.0900
    819 HD13      -70.2900  -12.3890  -25.2530 H        52 LEU    0.0900
    820 HD21      -68.8570   -8.9640  -25.1670 H        52 LEU    0.0900
    821 HD22      -68.2140  -10.5520  -24.5990 H        52 LEU    0.5100
    822 HD23      -69.9450  -10.1010  -24.2840 H        52 LEU   -0.5100
    823 N         -70.2680   -9.3720  -29.7430 N.am     53 VAL   -0.4700
    824 CA        -71.5250   -8.9040  -30.3120 C.3      53 VAL    0.3100
    825 C         -71.8390   -9.7020  -31.5760 C.2      53 VAL    0.0700
    826 O         -73.0020   -9.9190  -31.9160 O.2      53 VAL    0.0900
    827 CB        -71.4920   -7.3930  -30.6170 C.3      53 VAL   -0.0900
    828 CG1       -72.8670   -6.9070  -31.0500 C.3      53 VAL    0.0900
    829 CG2       -71.0350   -6.6200  -29.3910 C.3      53 VAL   -0.2700
    830 HN        -69.5130   -8.7200  -29.7340 H        53 VAL    0.0900
    831 HA        -72.3080   -9.1210  -29.6000 H        53 VAL    0.0900
    832 HB        -70.7600   -7.1950  -31.4280 H        53 VAL    0.0900
    833 HG11      -73.6100   -7.0910  -30.2440 H        53 VAL   -0.2700
    834 HG12      -73.1920   -7.4530  -31.9610 H        53 VAL    0.0900
    835 HG13      -72.8350   -5.8170  -31.2600 H        53 VAL    0.0900
    836 HG21      -70.0170   -6.9460  -29.0930 H        53 VAL    0.0900
    837 HG22      -71.7300   -6.8070  -28.5450 H        53 VAL    0.5100
    838 HG23      -71.0080   -5.5320  -29.6180 H        53 VAL   -0.5100
    839 N         -70.7890  -10.1560  -32.2600 N.am     54 MET   -0.4700
    840 CA        -70.9410  -11.0590  -33.3930 C.3      54 MET    0.3100
    841 C         -71.6390  -12.3520  -32.9820 C.2      54 MET    0.0700
    842 O         -72.6130  -12.7690  -33.6080 O.2      54 MET    0.0900
    843 CB        -69.5760  -11.3900  -34.0030 C.3      54 MET   -0.1800
    844 CG        -69.2110  -10.5690  -35.2250 C.3      54 MET    0.0900
    845 SD        -70.1660  -11.0550  -36.6720 S.3      54 MET    0.0900
    846 CE        -69.7940  -12.8070  -36.7270 C.3      54 MET   -0.1400
    847 HN        -69.8550   -9.8990  -32.0290 H        54 MET    0.0900
    848 HA        -71.5720  -10.5760  -34.1240 H        54 MET    0.0900
    849 HB1       -69.5750  -12.4630  -34.2920 H        54 MET   -0.0900
    850 HB2       -68.7990  -11.2250  -33.2270 H        54 MET   -0.2200
    851 HG1       -68.1280  -10.7020  -35.4320 H        54 MET    0.0900
    852 HG2       -69.3940   -9.4970  -35.0000 H        54 MET    0.0900
    853 HE1       -70.2740  -13.3480  -35.8840 H        54 MET    0.0900
    854 HE2       -68.6970  -12.9690  -36.6570 H        54 MET    0.5100
    855 HE3       -70.1660  -13.2490  -37.6750 H        54 MET   -0.5100
    856 N         -71.1440  -12.9770  -31.9160 N.am     55 GLY   -0.4700
    857 CA        -71.6700  -14.2520  -31.4670 C.3      55 GLY    0.3100
    858 C         -72.9900  -14.1770  -30.7240 C.2      55 GLY   -0.0200
    859 O         -73.7170  -15.1660  -30.6380 O.2      55 GLY    0.0900
    860 HN        -70.3930  -12.5990  -31.3820 H        55 GLY    0.0900
    861 HA1       -70.9320  -14.6910  -30.8110 H        55 GLY    0.5100
    862 HA2       -71.8050  -14.8710  -32.3420 H        55 GLY   -0.5100
    863 N         -73.3080  -13.0010  -30.1840 N.am     56 LEU   -0.4700
    864 CA        -74.5330  -12.8320  -29.4090 C.3      56 LEU    0.3100
    865 C         -75.7130  -12.3580  -30.2520 C.2      56 LEU    0.0700
    866 O         -76.8600  -12.7040  -29.9710 O.2      56 LEU    0.0900
    867 CB        -74.3060  -11.8580  -28.2490 C.3      56 LEU   -0.1800
    868 CG        -73.4890  -12.3670  -27.0590 C.3      56 LEU    0.0900
    869 CD1       -73.2990  -11.2630  -26.0300 C.3      56 LEU    0.0900
    870 CD2       -74.1620  -13.5740  -26.4290 C.3      56 LEU   -0.0900
    871 HN        -72.7310  -12.1950  -30.2830 H        56 LEU    0.0900
    872 HA        -74.8290  -13.8000  -29.0330 H        56 LEU   -0.2700
    873 HB1       -75.3010  -11.5540  -27.8660 H        56 LEU    0.0900
    874 HB2       -73.7860  -10.9660  -28.6560 H        56 LEU    0.0900
    875 HG        -72.4950  -12.7130  -27.4160 H        56 LEU    0.0900
    876 HD11      -74.2860  -10.9130  -25.6580 H        56 LEU   -0.2700
    877 HD12      -72.7690  -10.4020  -26.4920 H        56 LEU    0.0900
    878 HD13      -72.7110  -11.6460  -25.1690 H        56 LEU    0.0900
    879 HD21      -74.2520  -14.3930  -27.1740 H        56 LEU    0.0900
    880 HD22      -75.1800  -13.3000  -26.0790 H        56 LEU    0.5100
    881 HD23      -73.5580  -13.9390  -25.5710 H        56 LEU   -0.5100
    882 N         -75.4330  -11.5680  -31.2870 N.am     57 ALA   -0.4700
    883 CA        -76.4980  -10.9630  -32.0780 C.3      57 ALA    0.3100
    884 C         -76.5740  -11.4970  -33.5060 C.2      57 ALA    0.0700
    885 O         -77.5680  -12.1130  -33.8920 O.2      57 ALA    0.0900
    886 CB        -76.3520   -9.4440  -32.0850 C.3      57 ALA   -0.2700
    887 HN        -74.4990  -11.3570  -31.5630 H        57 ALA    0.0900
    888 HA        -77.4450  -11.2480  -31.6430 H        57 ALA    0.0900
    889 HB1       -75.3730   -9.1570  -32.5250 H        57 ALA    0.0900
    890 HB2       -76.4030   -9.0550  -31.0460 H        57 ALA    0.5100
    891 HB3       -77.1610   -8.9900  -32.6960 H        57 ALA   -0.5100
    892 N         -75.5220  -11.2570  -34.2850 N.am     58 VAL   -0.4700
    893 CA        -75.5040  -11.6050  -35.7030 C.3      58 VAL    0.3100
    894 C         -75.7080  -13.0950  -35.9660 C.2      58 VAL    0.0700
    895 O         -76.6580  -13.4940  -36.6440 O.2      58 VAL    0.0900
    896 CB        -74.1830  -11.1720  -36.3620 C.3      58 VAL   -0.0900
    897 CG1       -74.2100  -11.4740  -37.8540 C.3      58 VAL    0.0900
    898 CG2       -73.9300   -9.6960  -36.1130 C.3      58 VAL   -0.2700
    899 HN        -74.6950  -10.8270  -33.9330 H        58 VAL    0.0900
    900 HA        -76.3380  -11.1100  -36.1780 H        58 VAL    0.0900
    901 HB        -73.3390  -11.7200  -35.8910 H        58 VAL    0.0900
    902 HG11      -75.1430  -11.0750  -38.3080 H        58 VAL   -0.2700
    903 HG12      -74.1760  -12.5720  -38.0190 H        58 VAL    0.0900
    904 HG13      -73.3410  -10.9940  -38.3530 H        58 VAL    0.0900
    905 HG21      -73.8660   -9.4980  -35.0210 H        58 VAL    0.0900
    906 HG22      -74.7620   -9.0930  -36.5340 H        58 VAL    0.5100
    907 HG23      -72.9710   -9.3900  -36.5840 H        58 VAL   -0.5100
    908 N         -74.8090  -13.9140  -35.4240 N.am     59 VAL   -0.4700
    909 CA        -74.8250  -15.3580  -35.6590 C.3      59 VAL    0.3100
    910 C         -76.1230  -16.0830  -35.2580 C.2      59 VAL    0.0700
    911 O         -76.6430  -16.8770  -36.0470 O.2      59 VAL    0.0900
    912 CB        -73.5960  -16.0550  -35.0250 C.3      59 VAL   -0.0900
    913 CG1       -73.5950  -17.5340  -35.3550 C.3      59 VAL    0.0900
    914 CG2       -72.3100  -15.4070  -35.5110 C.3      59 VAL   -0.2700
    915 HN        -74.0810  -13.5770  -34.8320 H        59 VAL    0.0900
    916 HA        -74.8320  -15.5180  -36.7270 H        59 VAL    0.0900
    917 HB        -73.6250  -15.9230  -33.9230 H        59 VAL    0.0900
    918 HG11      -73.5580  -17.6810  -36.4550 H        59 VAL   -0.2700
    919 HG12      -74.5210  -18.0090  -34.9650 H        59 VAL    0.0900
    920 HG13      -72.7060  -18.0230  -34.9020 H        59 VAL    0.0900
    921 HG21      -72.2940  -14.3320  -35.2310 H        59 VAL    0.0900
    922 HG22      -72.2420  -15.4850  -36.6180 H        59 VAL    0.5100
    923 HG23      -71.4340  -15.9080  -35.0470 H        59 VAL   -0.5100
    924 N         -76.6570  -15.8260  -34.0460 N.am     60 PRO   -0.2900
    925 CA        -77.8860  -16.5420  -33.6760 C.3      60 PRO    0.0000
    926 C         -79.0790  -16.1850  -34.5610 C.2      60 PRO    0.0900
    927 O         -79.7720  -17.0810  -35.0480 O.2      60 PRO    0.0900
    928 CB        -78.1480  -16.0740  -32.2410 C.3      60 PRO    0.0200
    929 CG        -76.8220  -15.6320  -31.7360 C.3      60 PRO    0.0900
    930 CD        -76.1470  -15.0190  -32.9210 C.3      60 PRO   -0.1800
    931 HA        -77.7490  -17.6060  -33.7870 H        60 PRO    0.0900
    932 HB1       -78.5490  -16.9060  -31.6230 H        60 PRO    0.0900
    933 HB2       -78.8760  -15.2340  -32.2270 H        60 PRO   -0.1800
    934 HG1       -76.9400  -14.8870  -30.9210 H        60 PRO    0.0900
    935 HG2       -76.2390  -16.4950  -31.3520 H        60 PRO    0.0900
    936 HD1       -76.4330  -13.9550  -33.0510 H        60 PRO    0.5100
    937 HD2       -75.0420  -15.1100  -32.8550 H        60 PRO   -0.5100
    938 N         -79.3130  -14.8900  -34.7620 N.am     61 PHE   -0.4700
    939 CA        -80.4210  -14.4290  -35.5890 C.3      61 PHE    0.3100
    940 C         -80.2670  -14.9060  -37.0280 C.2      61 PHE    0.0700
    941 O         -81.2520  -15.2170  -37.6990 O.2      61 PHE    0.0900
    942 CB        -80.5320  -12.9020  -35.5430 C.3      61 PHE   -0.1800
    943 CG        -81.1460  -12.3750  -34.2760 C.ar     61 PHE    0.0900
    944 CD1       -82.3750  -11.7340  -34.3010 C.ar     61 PHE    0.0900
    945 CD2       -80.5010  -12.5250  -33.0580 C.ar     61 PHE    0.0000
    946 CE1       -82.9440  -11.2470  -33.1390 C.ar     61 PHE   -0.1150
    947 CE2       -81.0630  -12.0420  -31.8930 C.ar     61 PHE    0.1150
    948 CZ        -82.2870  -11.4020  -31.9320 C.ar     61 PHE   -0.1150
    949 HN        -78.7430  -14.1800  -34.3580 H        61 PHE    0.1150
    950 HA        -81.3270  -14.8820  -35.2170 H        61 PHE   -0.1150
    951 HB1       -81.1690  -12.5560  -36.3850 H        61 PHE    0.1150
    952 HB2       -79.5170  -12.4590  -35.6250 H        61 PHE   -0.1150
    953 HD1       -82.8940  -11.6130  -35.2400 H        61 PHE    0.1150
    954 HD2       -79.5440  -13.0250  -33.0210 H        61 PHE   -0.1150
    955 HE1       -83.9000  -10.7460  -33.1740 H        61 PHE    0.1150
    956 HE2       -80.5470  -12.1650  -30.9530 H        61 PHE    0.5100
    957 HZ        -82.7300  -11.0240  -31.0220 H        61 PHE   -0.5100
    958 N         -79.0220  -14.9650  -37.4970 N.am     62 GLY   -0.4700
    959 CA        -78.7320  -15.4870  -38.8190 C.3      62 GLY    0.3100
    960 C         -79.0690  -16.9600  -38.9190 C.2      62 GLY   -0.0200
    961 O         -79.6080  -17.4190  -39.9260 O.2      62 GLY    0.0900
    962 HN        -78.2380  -14.6550  -36.9640 H        62 GLY    0.0900
    963 HA1       -77.6790  -15.3470  -39.0140 H        62 GLY    0.5100
    964 HA2       -79.3200  -14.9350  -39.5370 H        62 GLY   -0.5100
    965 N         -78.7540  -17.7050  -37.8620 N.am     63 ALA   -0.4700
    966 CA        -79.0590  -19.1290  -37.8080 C.3      63 ALA    0.3100
    967 C         -80.5640  -19.3570  -37.8220 C.2      63 ALA    0.0700
    968 O         -81.0630  -20.2560  -38.5010 O.2      63 ALA    0.0900
    969 CB        -78.4340  -19.7570  -36.5700 C.3      63 ALA   -0.2700
    970 HN        -78.2980  -17.3240  -37.0620 H        63 ALA    0.0900
    971 HA        -78.6670  -19.5900  -38.7020 H        63 ALA    0.0900
    972 HB1       -78.8320  -19.2730  -35.6530 H        63 ALA    0.0900
    973 HB2       -77.3320  -19.6220  -36.5920 H        63 ALA    0.5100
    974 HB3       -78.6770  -20.8410  -36.5340 H        63 ALA   -0.5100
    975 N         -81.2890  -18.5310  -37.0680 N.am     64 ALA   -0.4700
    976 CA        -82.7430  -18.6070  -37.0290 C.3      64 ALA    0.3100
    977 C         -83.3460  -18.2590  -38.3850 C.2      64 ALA    0.0700
    978 O         -84.3480  -18.8420  -38.7990 O.2      64 ALA    0.0900
    979 CB        -83.2920  -17.6860  -35.9500 C.3      64 ALA   -0.2700
    980 HN        -80.8700  -17.8270  -36.5000 H        64 ALA    0.0900
    981 HA        -83.0200  -19.6310  -36.8270 H        64 ALA    0.0900
    982 HB1       -82.9950  -16.6350  -36.1580 H        64 ALA    0.0900
    983 HB2       -82.8850  -17.9790  -34.9590 H        64 ALA    0.5100
    984 HB3       -84.4020  -17.7440  -35.9320 H        64 ALA   -0.5100
    985 N         -82.7280  -17.3030  -39.0740 N.am     65 HSE   -0.4700
    986 CA        -83.1830  -16.8870  -40.3960 C.3      65 HSE    0.3100
    987 C         -82.9580  -17.9830  -41.4310 C.2      65 HSE    0.0700
    988 O         -83.7800  -18.1860  -42.3240 O.2      65 HSE    0.0900
    989 CB        -82.4730  -15.6040  -40.8310 C.3      65 HSE   -0.0800
    990 CG        -82.8040  -15.1700  -42.2270 C.ar     65 HSE    0.0900
    991 CD2       -82.0250  -15.4980  -43.3110 C.ar     65 HSE    0.0900
    992 ND1       -83.8350  -14.4310  -42.7070 N.ar     65 HSE   -0.7000
    993 CE1       -83.6600  -14.3300  -44.0620 C.ar     65 HSE    0.2200
    994 NE2       -82.5620  -14.9820  -44.4080 N.ar     65 HSE    0.2500
    995 HN        -81.9260  -16.8280  -38.7190 H        65 HSE    0.1300
    996 HA        -84.2500  -16.7270  -40.3490 H        65 HSE   -0.3600
    997 HB1       -81.3760  -15.7670  -40.7700 H        65 HSE    0.3200
    998 HB2       -82.7590  -14.7860  -40.1370 H        65 HSE   -0.0500
    999 HD2       -81.1120  -16.0790  -43.3320 H        65 HSE    0.0900
   1000 HE1       -84.3070  -13.8050  -44.7640 H        65 HSE    0.5100
   1001 HE2       -82.1900  -15.0750  -45.3320 H        65 HSE   -0.5100
   1002 N         -81.8370  -18.6890  -41.3080 N.am     66 ILE   -0.4700
   1003 CA        -81.4900  -19.7480  -42.2490 C.3      66 ILE    0.3100
   1004 C         -82.3250  -21.0080  -42.0370 C.2      66 ILE    0.0700
   1005 O         -82.9100  -21.5420  -42.9800 O.2      66 ILE    0.0900
   1006 CB        -79.9990  -20.1170  -42.1590 C.3      66 ILE   -0.0900
   1007 CG1       -79.1310  -18.9680  -42.6730 C.3      66 ILE    0.0900
   1008 CG2       -79.7100  -21.3800  -42.9570 C.3      66 ILE   -0.2700
   1009 CD        -77.6470  -19.2310  -42.5450 C.3      66 ILE    0.0900
   1010 HN        -81.1870  -18.5260  -40.5710 H        66 ILE    0.0900
   1011 HA        -81.7270  -19.3990  -43.2430 H        66 ILE    0.0900
   1012 HB        -79.7240  -20.2840  -41.0960 H        66 ILE   -0.1800
   1013 HG11      -79.3790  -18.0520  -42.0960 H        66 ILE    0.0900
   1014 HG12      -79.3690  -18.7950  -43.7430 H        66 ILE    0.0900
   1015 HG21      -80.1350  -21.2910  -43.9800 H        66 ILE   -0.2700
   1016 HG22      -80.1710  -22.2580  -42.4560 H        66 ILE    0.0900
   1017 HG23      -78.6130  -21.5320  -43.0410 H        66 ILE    0.0900
   1018 HD1       -77.3350  -20.0200  -43.2630 H        66 ILE    0.0900
   1019 HD2       -77.4100  -19.5750  -41.5150 H        66 ILE    0.5100
   1020 HD3       -77.0780  -18.3040  -42.7690 H        66 ILE   -0.5100
   1021 N         -82.3750  -21.4800  -40.7950 N.am     67 LEU   -0.4700
   1022 CA        -83.0450  -22.7380  -40.4810 C.3      67 LEU    0.3100
   1023 C         -84.5500  -22.6930  -40.7160 C.2      67 LEU    0.0700
   1024 O         -85.1230  -23.6190  -41.2910 O.2      67 LEU    0.0900
   1025 CB        -82.7460  -23.1630  -39.0390 C.3      67 LEU   -0.1800
   1026 CG        -81.2960  -23.5500  -38.7430 C.3      67 LEU    0.0900
   1027 CD1       -81.1180  -23.9080  -37.2760 C.3      67 LEU    0.0900
   1028 CD2       -80.8550  -24.7020  -39.6360 C.3      67 LEU   -0.0900
   1029 HN        -81.9610  -20.9990  -40.0260 H        67 LEU    0.0900
   1030 HA        -82.6900  -23.4870  -41.1730 H        67 LEU   -0.2700
   1031 HB1       -83.3900  -24.0360  -38.7990 H        67 LEU    0.0900
   1032 HB2       -83.0190  -22.3200  -38.3700 H        67 LEU    0.0900
   1033 HG        -80.6290  -22.6980  -38.9960 H        67 LEU    0.0900
   1034 HD11      -81.7730  -24.7660  -37.0100 H        67 LEU   -0.2700
   1035 HD12      -81.3950  -23.0410  -36.6400 H        67 LEU    0.0900
   1036 HD13      -80.0630  -24.1930  -37.0810 H        67 LEU    0.0900
   1037 HD21      -80.9320  -24.4080  -40.7050 H        67 LEU    0.0900
   1038 HD22      -81.5060  -25.5850  -39.4640 H        67 LEU    0.5100
   1039 HD23      -79.7990  -24.9670  -39.4170 H        67 LEU   -0.5100
   1040 N         -85.1930  -21.6110  -40.2820 N.am     68 THR   -0.4700
   1041 CA        -86.6440  -21.4910  -40.3960 C.3      68 THR    0.3100
   1042 C         -87.0910  -21.0490  -41.7870 C.2      68 THR    0.0700
   1043 O         -88.2730  -20.7700  -42.0050 O.2      68 THR    0.0900
   1044 CB        -87.2200  -20.5240  -39.3450 C.3      68 THR    0.1400
   1045 CG2       -86.8300  -20.9700  -37.9450 C.3      68 THR    0.0900
   1046 OG1       -86.7200  -19.2030  -39.5760 O.3      68 THR   -0.6600
   1047 HN        -84.7170  -20.8410  -39.8660 H        68 THR    0.4300
   1048 HA        -87.0670  -22.4760  -40.2630 H        68 THR   -0.2700
   1049 HB        -88.3280  -20.5070  -39.4150 H        68 THR    0.0900
   1050 HG1       -85.8370  -19.1840  -39.2000 H        68 THR    0.0900
   1051 HG21      -85.7230  -20.9880  -37.8440 H        68 THR    0.0900
   1052 HG22      -87.2200  -21.9910  -37.7500 H        68 THR    0.5100
   1053 HG23      -87.2430  -20.2630  -37.1940 H        68 THR   -0.5100
   1054 N         -86.1390  -20.9700  -42.7170 N.am     69 LYS   -0.4700
   1055 CA        -86.4020  -20.6340  -44.1170 C.3      69 LYS    0.3100
   1056 C         -86.9080  -19.2090  -44.3520 C.2      69 LYS    0.0700
   1057 O         -86.9420  -18.7410  -45.4910 O.2      69 LYS    0.0900
   1058 CB        -87.3580  -21.6510  -44.7580 C.3      69 LYS   -0.1800
   1059 CG        -86.8330  -23.0760  -44.7950 C.3      69 LYS    0.0900
   1060 CD        -85.6010  -23.1920  -45.6790 C.3      69 LYS    0.0900
   1061 CE        -85.1730  -24.6400  -45.8410 C.3      69 LYS   -0.1800
   1062 NZ        -84.8930  -25.2890  -44.5300 N.4      69 LYS    0.0900
   1063 HN        -85.1820  -21.1410  -42.4920 H        69 LYS    0.0900
   1064 HA        -85.4580  -20.6280  -44.6410 H        69 LYS   -0.1800
   1065 HB1       -87.5630  -21.3280  -45.8010 H        69 LYS    0.0900
   1066 HB2       -88.3100  -21.6440  -44.1860 H        69 LYS    0.0900
   1067 HG1       -87.6260  -23.7470  -45.1870 H        69 LYS    0.2100
   1068 HG2       -86.5720  -23.3940  -43.7620 H        69 LYS    0.0500
   1069 HD1       -84.7690  -22.6150  -45.2220 H        69 LYS    0.0500
   1070 HD2       -85.8280  -22.7650  -46.6780 H        69 LYS   -0.3000
   1071 HE1       -84.2430  -24.6900  -46.4470 H        69 LYS    0.3300
   1072 HE2       -85.9820  -25.2170  -46.3360 H        69 LYS    0.3300
   1073 HZ1       -85.7500  -25.2670  -43.9430 H        69 LYS    0.3300
   1074 HZ2       -84.1280  -24.7760  -44.0460 H        69 LYS    0.5100
   1075 HZ3       -84.6030  -26.2750  -44.6860 H        69 LYS   -0.5100
   1076 N         -87.3010  -18.5170  -43.2850 N.am     70 THR   -0.4700
   1077 CA        -87.8250  -17.1600  -43.4010 C.3      70 THR    0.3100
   1078 C         -87.2570  -16.2240  -42.3360 C.2      70 THR    0.0700
   1079 O         -86.2290  -16.5100  -41.7220 O.2      70 THR    0.0900
   1080 CB        -89.3680  -17.1310  -43.3210 C.3      70 THR    0.1400
   1081 CG2       -89.9880  -17.8440  -44.5190 C.3      70 THR    0.0900
   1082 OG1       -89.8050  -17.7670  -42.1150 O.3      70 THR   -0.6600
   1083 HN        -87.2550  -18.8920  -42.3630 H        70 THR    0.4300
   1084 HA        -87.4960  -16.7600  -44.3490 H        70 THR   -0.2700
   1085 HB        -89.7260  -16.0800  -43.3240 H        70 THR    0.0900
   1086 HG1       -89.3500  -18.6120  -42.0820 H        70 THR    0.0900
   1087 HG21      -89.6570  -18.9050  -44.5440 H        70 THR    0.0900
   1088 HG22      -89.6680  -17.3500  -45.4600 H        70 THR    0.5100
   1089 HG23      -91.0960  -17.8200  -44.4410 H        70 THR   -0.5100
   1090 N         -87.9370  -15.0970  -42.1290 N.am     71 TRP   -0.4700
   1091 CA        -87.5450  -14.1140  -41.1280 C.3      71 TRP    0.3100
   1092 C         -88.7720  -13.6260  -40.3700 C.2      71 TRP    0.0700
   1093 O         -89.6960  -13.0680  -40.9620 O.2      71 TRP    0.0900
   1094 CB        -86.8350  -12.9270  -41.7870 C.3      71 TRP   -0.1800
   1095 CG        -86.5300  -11.8000  -40.8460 C.ar     71 TRP    0.0900
   1096 CD1       -87.3060  -10.7050  -40.5980 C.ar     71 TRP    0.0900
   1097 CD2       -85.3630  -11.6570  -40.0250 C.ar     71 TRP   -0.0300
   1098 CE2       -85.5030  -10.4520  -39.3060 C.ar     71 TRP   -0.1500
   1099 CE3       -84.2160  -12.4300  -39.8280 C.ar     71 TRP    0.2200
   1100 NE1       -86.6970   -9.8920  -39.6730 N.ar     71 TRP   -0.5100
   1101 CZ2       -84.5390  -10.0030  -38.4070 C.ar     71 TRP    0.3700
   1102 CZ3       -83.2600  -11.9830  -38.9360 C.ar     71 TRP    0.2400
   1103 CH2       -83.4260  -10.7820  -38.2360 C.ar     71 TRP    0.1100
   1104 HN        -88.7540  -14.8750  -42.6560 H        71 TRP   -0.2500
   1105 HA        -86.8870  -14.5990  -40.4220 H        71 TRP    0.1700
   1106 HB1       -87.4820  -12.5340  -42.6000 H        71 TRP   -0.2000
   1107 HB2       -85.8780  -13.2840  -42.2230 H        71 TRP    0.1400
   1108 HD1       -88.2620  -10.5060  -41.0610 H        71 TRP   -0.2700
   1109 HE1       -87.0570   -9.0500  -39.3340 H        71 TRP    0.1600
   1110 HE3       -84.0620  -13.3600  -40.3550 H        71 TRP   -0.1400
   1111 HZ2       -84.6480   -9.0810  -37.8570 H        71 TRP    0.1400
   1112 HZ3       -82.3680  -12.5700  -38.7740 H        71 TRP    0.5100
   1113 HH2       -82.6590  -10.4620  -37.5480 H        71 TRP   -0.5100
   1114 N         -88.7790  -13.8280  -39.0550 N.am     72 THR   -0.4700
   1115 CA        -89.9370  -13.4760  -38.2390 C.3      72 THR    0.3100
   1116 C         -89.6030  -12.4630  -37.1510 C.2      72 THR    0.0700
   1117 O         -89.7210  -12.7590  -35.9610 O.2      72 THR    0.0900
   1118 CB        -90.5560  -14.7210  -37.5770 C.3      72 THR    0.1400
   1119 CG2       -91.0710  -15.6880  -38.6350 C.3      72 THR    0.0900
   1120 OG1       -89.5690  -15.3820  -36.7770 O.3      72 THR   -0.6600
   1121 HN        -88.0030  -14.2260  -38.5720 H        72 THR    0.4300
   1122 HA        -90.6630  -12.9980  -38.8810 H        72 THR   -0.2700
   1123 HB        -91.4050  -14.4210  -36.9270 H        72 THR    0.0900
   1124 HG1       -89.2910  -14.7420  -36.1180 H        72 THR    0.0900
   1125 HG21      -90.2370  -16.0140  -39.2920 H        72 THR    0.0900
   1126 HG22      -91.8420  -15.1900  -39.2590 H        72 THR    0.5100
   1127 HG23      -91.5090  -16.5850  -38.1460 H        72 THR   -0.5100
   1128 N         -89.1910  -11.2650  -37.5580 N.am     73 PHE   -0.4700
   1129 CA        -88.8730  -10.2030  -36.6090 C.3      73 PHE    0.3100
   1130 C         -89.2650   -8.8280  -37.1410 C.2      73 PHE    0.0700
   1131 O         -89.4310   -7.8800  -36.3760 O.2      73 PHE    0.0900
   1132 CB        -87.3840  -10.2230  -36.2440 C.3      73 PHE   -0.1800
   1133 CG        -86.9510  -11.4730  -35.5280 C.ar     73 PHE    0.0900
   1134 CD1       -86.2730  -12.4770  -36.2030 C.ar     73 PHE    0.0900
   1135 CD2       -87.2230  -11.6450  -34.1800 C.ar     73 PHE    0.0000
   1136 CE1       -85.8730  -13.6260  -35.5460 C.ar     73 PHE   -0.1150
   1137 CE2       -86.8260  -12.7920  -33.5170 C.ar     73 PHE    0.1150
   1138 CZ        -86.1500  -13.7850  -34.2020 C.ar     73 PHE   -0.1150
   1139 HN        -89.0820  -11.0390  -38.5230 H        73 PHE    0.1150
   1140 HA        -89.4760  -10.3550  -35.7260 H        73 PHE   -0.1150
   1141 HB1       -87.1590   -9.3660  -35.5750 H        73 PHE    0.1150
   1142 HB2       -86.7790  -10.1520  -37.1740 H        73 PHE   -0.1150
   1143 HD1       -86.0540  -12.3600  -37.2540 H        73 PHE    0.1150
   1144 HD2       -87.7510  -10.8730  -33.6400 H        73 PHE   -0.1150
   1145 HE1       -85.3440  -14.3990  -36.0830 H        73 PHE    0.1150
   1146 HE2       -87.0440  -12.9130  -32.4660 H        73 PHE    0.5100
   1147 HZ        -85.8410  -14.6830  -33.6870 H        73 PHE   -0.5100
   1148 N         -89.4130   -8.7210  -38.4600 N.am     74 GLY   -0.4700
   1149 CA        -89.8040   -7.4720  -39.0850 C.3      74 GLY    0.3100
   1150 C         -88.6880   -6.8400  -39.8890 C.2      74 GLY   -0.0200
   1151 O         -87.5220   -7.2130  -39.7500 O.2      74 GLY    0.0900
   1152 HN        -89.2620   -9.4920  -39.0740 H        74 GLY    0.0900
   1153 HA1       -90.1040   -6.7900  -38.3040 H        74 GLY    0.5100
   1154 HA2       -90.6370   -7.6770  -39.7410 H        74 GLY   -0.5100
   1155 N         -89.0410   -5.8740  -40.7350 N.am     75 ASN   -0.4700
   1156 CA        -88.0650   -5.1900  -41.5740 C.3      75 ASN    0.3100
   1157 C         -87.0810   -4.3530  -40.7700 C.2      75 ASN    0.0700
   1158 O         -85.8840   -4.3250  -41.0650 O.2      75 ASN    0.0900
   1159 CB        -88.7650   -4.3110  -42.6110 C.3      75 ASN   -0.1800
   1160 CG        -89.5060   -5.1230  -43.6520 C.2      75 ASN    0.0900
   1161 ND2       -90.5840   -4.5560  -44.1880 N.am     75 ASN    0.0900
   1162 OD1       -89.1170   -6.2440  -43.9750 O.2      75 ASN    0.5500
   1163 HN        -89.9860   -5.5760  -40.8330 H        75 ASN   -0.5500
   1164 HA        -87.4610   -5.9410  -42.0640 H        75 ASN   -0.6200
   1165 HB1       -88.0070   -3.6840  -43.1270 H        75 ASN    0.3200
   1166 HB2       -89.4940   -3.6510  -42.0940 H        75 ASN    0.3000
   1167 HD21      -91.0260   -4.9740  -44.9820 H        75 ASN    0.5100
   1168 HD22      -90.9510   -3.7110  -43.7970 H        75 ASN   -0.5100
   1169 N         -87.5930   -3.6680  -39.7510 N.am     76 PHE   -0.4700
   1170 CA        -86.7620   -2.8290  -38.9000 C.3      76 PHE    0.3100
   1171 C         -85.6540   -3.6300  -38.2300 C.2      76 PHE    0.0700
   1172 O         -84.4790   -3.2640  -38.3030 O.2      76 PHE    0.0900
   1173 CB        -87.6160   -2.1220  -37.8450 C.3      76 PHE   -0.1800
   1174 CG        -86.8120   -1.3880  -36.8120 C.ar     76 PHE    0.0900
   1175 CD1       -86.2010   -0.1840  -37.1190 C.ar     76 PHE    0.0900
   1176 CD2       -86.6670   -1.9030  -35.5350 C.ar     76 PHE    0.0000
   1177 CE1       -85.4550    0.4930  -36.1700 C.ar     76 PHE   -0.1150
   1178 CE2       -85.9250   -1.2320  -34.5810 C.ar     76 PHE    0.1150
   1179 CZ        -85.3190   -0.0310  -34.9000 C.ar     76 PHE   -0.1150
   1180 HN        -88.5640   -3.6990  -39.5250 H        76 PHE    0.1150
   1181 HA        -86.2640   -2.1040  -39.5280 H        76 PHE   -0.1150
   1182 HB1       -88.2330   -2.8730  -37.3080 H        76 PHE    0.1150
   1183 HB2       -88.2710   -1.3750  -38.3440 H        76 PHE   -0.1150
   1184 HD1       -86.3070    0.2310  -38.1100 H        76 PHE    0.1150
   1185 HD2       -87.1390   -2.8410  -35.2800 H        76 PHE   -0.1150
   1186 HE1       -84.9810    1.4300  -36.4230 H        76 PHE    0.1150
   1187 HE2       -85.8200   -1.6440  -33.5900 H        76 PHE    0.5100
   1188 HZ        -84.7390    0.4950  -34.1560 H        76 PHE   -0.5100
   1189 N         -86.0290   -4.7360  -37.5910 N.am     77 TRP   -0.4700
   1190 CA        -85.0560   -5.6000  -36.9360 C.3      77 TRP    0.3100
   1191 C         -84.1820   -6.3300  -37.9460 C.2      77 TRP    0.0700
   1192 O         -83.0830   -6.7770  -37.6190 O.2      77 TRP    0.0900
   1193 CB        -85.7500   -6.6000  -36.0080 C.3      77 TRP   -0.1800
   1194 CG        -86.3950   -5.9530  -34.8260 C.ar     77 TRP    0.0900
   1195 CD1       -87.7300   -5.8940  -34.5480 C.ar     77 TRP    0.0900
   1196 CD2       -85.7330   -5.2530  -33.7660 C.ar     77 TRP   -0.0300
   1197 CE2       -86.7290   -4.8040  -32.8750 C.ar     77 TRP   -0.1500
   1198 CE3       -84.3950   -4.9650  -33.4810 C.ar     77 TRP    0.2200
   1199 NE1       -87.9380   -5.2100  -33.3750 N.ar     77 TRP   -0.5100
   1200 CZ2       -86.4310   -4.0840  -31.7220 C.ar     77 TRP    0.3700
   1201 CZ3       -84.0990   -4.2500  -32.3340 C.ar     77 TRP    0.2400
   1202 CH2       -85.1100   -3.8170  -31.4700 C.ar     77 TRP    0.1100
   1203 HN        -86.9820   -5.0190  -37.5310 H        77 TRP   -0.2500
   1204 HA        -84.3800   -4.9740  -36.3710 H        77 TRP    0.1700
   1205 HB1       -84.9990   -7.3310  -35.6410 H        77 TRP   -0.2000
   1206 HB2       -86.5330   -7.1390  -36.5830 H        77 TRP    0.1400
   1207 HD1       -88.5090   -6.3220  -35.1600 H        77 TRP   -0.2700
   1208 HE1       -88.8070   -5.0400  -32.9650 H        77 TRP    0.1600
   1209 HE3       -83.5950   -5.2880  -34.1320 H        77 TRP   -0.1400
   1210 HZ2       -87.1950   -3.7410  -31.0410 H        77 TRP    0.1400
   1211 HZ3       -83.0680   -4.0210  -32.1030 H        77 TRP    0.5100
   1212 HH2       -84.8450   -3.2610  -30.5840 H        77 TRP   -0.5100
   1213 N         -84.6740   -6.4530  -39.1760 N.am     78 CYS   -0.4700
   1214 CA        -83.8790   -7.0300  -40.2490 C.3      78 CYS    0.3100
   1215 C         -82.7130   -6.1150  -40.5990 C.2      78 CYS    0.0700
   1216 O         -81.5520   -6.5320  -40.5750 O.2      78 CYS    0.0900
   1217 CB        -84.7410   -7.2970  -41.4880 C.3      78 CYS   -0.1000
   1218 SG        -83.7700   -7.6050  -42.9760 S.3      78 CYS    0.0900
   1219 HN        -85.5940   -6.1580  -39.4150 H        78 CYS    0.0900
   1220 HA        -83.4520   -7.9540  -39.8870 H        78 CYS   -0.0800
   1221 HB1       -85.3940   -6.4150  -41.6570 H        78 CYS    0.5100
   1222 HB2       -85.3850   -8.1780  -41.2850 H        78 CYS   -0.5100
   1223 N         -83.0200   -4.8580  -40.9100 N.am     79 GLU   -0.4700
   1224 CA        -81.9910   -3.8850  -41.2540 C.3      79 GLU    0.3100
   1225 C         -81.1070   -3.5390  -40.0600 C.2      79 GLU    0.0700
   1226 O         -79.9480   -3.1560  -40.2230 O.2      79 GLU    0.0900
   1227 CB        -82.6180   -2.6190  -41.8440 C.3      79 GLU   -0.1800
   1228 CG        -83.2040   -2.8230  -43.2330 C.3      79 GLU    0.0900
   1229 CD        -83.7400   -1.5420  -43.8350 C.2      79 GLU    0.0900
   1230 OE1       -83.8800   -1.4830  -45.0770 O.co2    79 GLU   -0.2800
   1231 OE2       -84.0250   -0.5940  -43.0730 O.co2    79 GLU    0.0900
   1232 HN        -83.9600   -4.5270  -40.9210 H        79 GLU    0.0900
   1233 HA        -81.3240   -4.3430  -41.9710 H        79 GLU    0.6200
   1234 HB1       -81.8360   -1.8310  -41.9030 H        79 GLU   -0.7600
   1235 HB2       -83.4250   -2.2740  -41.1660 H        79 GLU   -0.7600
   1236 HG1       -84.0360   -3.5560  -43.1670 H        79 GLU    0.5100
   1237 HG2       -82.4150   -3.2240  -43.9020 H        79 GLU   -0.5100
   1238 N         -81.6570   -3.6810  -38.8570 N.am     80 PHE   -0.4700
   1239 CA        -80.8980   -3.4510  -37.6360 C.3      80 PHE    0.3100
   1240 C         -79.8830   -4.5680  -37.4310 C.2      80 PHE    0.0700
   1241 O         -78.7200   -4.3190  -37.1190 O.2      80 PHE    0.0900
   1242 CB        -81.8400   -3.3680  -36.4350 C.3      80 PHE   -0.1800
   1243 CG        -81.1760   -2.8990  -35.1750 C.ar     80 PHE    0.0900
   1244 CD1       -80.9800   -1.5480  -34.9420 C.ar     80 PHE    0.0900
   1245 CD2       -80.7560   -3.8090  -34.2170 C.ar     80 PHE    0.0000
   1246 CE1       -80.3710   -1.1100  -33.7800 C.ar     80 PHE   -0.1150
   1247 CE2       -80.1460   -3.3760  -33.0520 C.ar     80 PHE    0.1150
   1248 CZ        -79.9530   -2.0270  -32.8350 C.ar     80 PHE   -0.1150
   1249 HN        -82.6110   -3.9480  -38.7380 H        80 PHE    0.1150
   1250 HA        -80.3490   -2.5280  -37.7490 H        80 PHE   -0.1150
   1251 HB1       -82.2610   -4.3750  -36.2280 H        80 PHE    0.1150
   1252 HB2       -82.6590   -2.6510  -36.6600 H        80 PHE   -0.1150
   1253 HD1       -81.3060   -0.8270  -35.6770 H        80 PHE    0.1150
   1254 HD2       -80.9040   -4.8660  -34.3820 H        80 PHE   -0.1150
   1255 HE1       -80.2230   -0.0540  -33.6130 H        80 PHE    0.1150
   1256 HE2       -79.8230   -4.0950  -32.3130 H        80 PHE    0.5100
   1257 HZ        -79.4750   -1.6880  -31.9280 H        80 PHE   -0.5100
   1258 N         -80.3390   -5.8050  -37.6130 N.am     81 TRP   -0.4700
   1259 CA        -79.4730   -6.9740  -37.5470 C.3      81 TRP    0.3100
   1260 C         -78.3830   -6.9140  -38.6200 C.2      81 TRP    0.0700
   1261 O         -77.2370   -7.2960  -38.3800 O.2      81 TRP    0.0900
   1262 CB        -80.3090   -8.2510  -37.6830 C.3      81 TRP   -0.1800
   1263 CG        -79.5290   -9.4900  -37.9790 C.ar     81 TRP    0.0900
   1264 CD1       -78.7210  -10.1760  -37.1220 C.ar     81 TRP    0.0900
   1265 CD2       -79.5030  -10.2090  -39.2170 C.ar     81 TRP   -0.0300
   1266 CE2       -78.6480  -11.3150  -39.0400 C.ar     81 TRP   -0.1500
   1267 CE3       -80.1160  -10.0210  -40.4590 C.ar     81 TRP    0.2200
   1268 NE1       -78.1840  -11.2700  -37.7530 N.ar     81 TRP   -0.5100
   1269 CZ2       -78.3910  -12.2280  -40.0580 C.ar     81 TRP    0.3700
   1270 CZ3       -79.8590  -10.9300  -41.4700 C.ar     81 TRP    0.2400
   1271 CH2       -79.0050  -12.0190  -41.2640 C.ar     81 TRP    0.1100
   1272 HN        -81.2990   -5.9880  -37.8040 H        81 TRP   -0.2500
   1273 HA        -78.9570   -6.9600  -36.5990 H        81 TRP    0.1700
   1274 HB1       -81.0400   -8.1030  -38.5060 H        81 TRP   -0.2000
   1275 HB2       -80.8570   -8.4120  -36.7310 H        81 TRP    0.1400
   1276 HD1       -78.5300   -9.8980  -36.0950 H        81 TRP   -0.2700
   1277 HE1       -77.5700  -11.9130  -37.3490 H        81 TRP    0.1600
   1278 HE3       -80.7800   -9.1890  -40.6440 H        81 TRP   -0.1400
   1279 HZ2       -77.7340  -13.0750  -39.9220 H        81 TRP    0.1400
   1280 HZ3       -80.3260  -10.7970  -42.4350 H        81 TRP    0.5100
   1281 HH2       -78.8260  -12.7100  -42.0750 H        81 TRP   -0.5100
   1282 N         -78.7510   -6.4210  -39.8020 N.am     82 THR   -0.4700
   1283 CA        -77.7970   -6.2280  -40.8880 C.3      82 THR    0.3100
   1284 C         -76.7560   -5.1810  -40.5000 C.2      82 THR    0.0700
   1285 O         -75.5560   -5.3370  -40.7640 O.2      82 THR    0.0900
   1286 CB        -78.5090   -5.7820  -42.1800 C.3      82 THR    0.1400
   1287 CG2       -77.5000   -5.5180  -43.2850 C.3      82 THR    0.0900
   1288 OG1       -79.4160   -6.8030  -42.6090 O.3      82 THR   -0.6600
   1289 HN        -79.6930   -6.1630  -39.9970 H        82 THR    0.4300
   1290 HA        -77.2830   -7.1640  -41.0490 H        82 THR   -0.2700
   1291 HB        -79.0790   -4.8460  -41.9940 H        82 THR    0.0900
   1292 HG1       -80.0430   -6.9180  -41.8910 H        82 THR    0.0900
   1293 HG21      -76.9210   -6.4410  -43.5010 H        82 THR    0.0900
   1294 HG22      -76.7930   -4.7220  -42.9690 H        82 THR    0.5100
   1295 HG23      -78.0270   -5.2050  -44.2110 H        82 THR   -0.5100
   1296 N         -77.2280   -4.1130  -39.8610 N.am     83 SER   -0.4700
   1297 CA        -76.3570   -3.0470  -39.3870 C.3      83 SER    0.3100
   1298 C         -75.3520   -3.5800  -38.3760 C.2      83 SER    0.0700
   1299 O         -74.1670   -3.2480  -38.4310 O.2      83 SER    0.0900
   1300 CB        -77.1810   -1.9210  -38.7610 C.3      83 SER    0.0500
   1301 OG        -78.0850   -1.3670  -39.7010 O.3      83 SER    0.0900
   1302 HN        -78.2010   -3.9950  -39.6780 H        83 SER    0.0900
   1303 HA        -75.7920   -2.6750  -40.2290 H        83 SER   -0.6600
   1304 HB1       -76.5020   -1.1160  -38.4060 H        83 SER    0.4300
   1305 HB2       -77.7620   -2.3190  -37.9010 H        83 SER    0.5100
   1306 HG1       -78.6570   -2.0890  -39.9750 H        83 SER   -0.5100
   1307 N         -75.8290   -4.4140  -37.4540 N.am     84 ILE   -0.4700
   1308 CA        -74.9560   -5.0450  -36.4730 C.3      84 ILE    0.3100
   1309 C         -73.9480   -5.9600  -37.1620 C.2      84 ILE    0.0700
   1310 O         -72.7850   -6.0200  -36.7680 O.2      84 ILE    0.0900
   1311 CB        -75.7600   -5.8330  -35.4170 C.3      84 ILE   -0.0900
   1312 CG1       -76.7040   -4.8980  -34.6590 C.3      84 ILE    0.0900
   1313 CG2       -74.8300   -6.5330  -34.4380 C.3      84 ILE   -0.2700
   1314 CD        -77.4510   -5.5740  -33.5300 C.3      84 ILE    0.0900
   1315 HN        -76.7970   -4.6440  -37.3950 H        84 ILE    0.0900
   1316 HA        -74.3810   -4.2660  -35.9950 H        84 ILE    0.0900
   1317 HB        -76.3920   -6.5900  -35.9280 H        84 ILE   -0.1800
   1318 HG11      -77.4440   -4.4850  -35.3760 H        84 ILE    0.0900
   1319 HG12      -76.1070   -4.0610  -34.2370 H        84 ILE    0.0900
   1320 HG21      -74.1960   -5.7860  -33.9120 H        84 ILE   -0.2700
   1321 HG22      -74.1670   -7.2380  -34.9850 H        84 ILE    0.0900
   1322 HG23      -75.4250   -7.0880  -33.6820 H        84 ILE    0.0900
   1323 HD1       -76.7510   -5.8230  -32.7040 H        84 ILE    0.0900
   1324 HD2       -77.9170   -6.5140  -33.8950 H        84 ILE    0.5100
   1325 HD3       -78.2380   -4.8950  -33.1370 H        84 ILE   -0.5100
   1326 N         -74.3960   -6.6620  -38.2020 N.am     85 ASP   -0.4700
   1327 CA        -73.5180   -7.5150  -38.9990 C.3      85 ASP    0.3100
   1328 C         -72.3420   -6.7120  -39.5510 C.2      85 ASP    0.0700
   1329 O         -71.1790   -6.9740  -39.2130 O.2      85 ASP    0.0900
   1330 CB        -74.3070   -8.1590  -40.1470 C.3      85 ASP   -0.2800
   1331 CG        -73.5450   -9.2770  -40.8420 C.2      85 ASP    0.0900
   1332 OD1       -72.3030   -9.3370  -40.7280 O.co2    85 ASP    0.0900
   1333 OD2       -74.1980  -10.1010  -41.5170 O.co2    85 ASP    0.6200
   1334 HN        -75.3520   -6.6370  -38.4820 H        85 ASP   -0.7600
   1335 HA        -73.1070   -8.2750  -38.3500 H        85 ASP   -0.7600
   1336 HB1       -74.5480   -7.3780  -40.8990 H        85 ASP    0.5100
   1337 HB2       -75.2530   -8.5780  -39.7420 H        85 ASP   -0.5100
   1338 N         -72.6530   -5.7260  -40.3910 N.am     86 VAL   -0.4700
   1339 CA        -71.6280   -4.9020  -41.0270 C.3      86 VAL    0.3100
   1340 C         -70.7220   -4.2170  -40.0070 C.2      86 VAL    0.0700
   1341 O         -69.4940   -4.2400  -40.1340 O.2      86 VAL    0.0900
   1342 CB        -72.2520   -3.8360  -41.9480 C.3      86 VAL   -0.0900
   1343 CG1       -71.1650   -3.0430  -42.6560 C.3      86 VAL    0.0900
   1344 CG2       -73.1820   -4.4890  -42.9590 C.3      86 VAL   -0.2700
   1345 HN        -73.5980   -5.5060  -40.6230 H        86 VAL    0.0900
   1346 HA        -70.9850   -5.5560  -41.5970 H        86 VAL    0.0900
   1347 HB        -72.8760   -3.1460  -41.3430 H        86 VAL    0.0900
   1348 HG11      -70.4310   -3.7340  -43.1250 H        86 VAL   -0.2700
   1349 HG12      -70.6290   -2.4000  -41.9260 H        86 VAL    0.0900
   1350 HG13      -71.6150   -2.4100  -43.4520 H        86 VAL    0.0900
   1351 HG21      -74.0000   -5.0270  -42.4330 H        86 VAL    0.0900
   1352 HG22      -72.6170   -5.2200  -43.5770 H        86 VAL    0.5100
   1353 HG23      -73.6330   -3.7140  -43.6150 H        86 VAL   -0.5100
   1354 N         -71.3340   -3.6180  -38.9860 N.am     87 LEU   -0.4700
   1355 CA        -70.6000   -2.9410  -37.9250 C.3      87 LEU    0.3100
   1356 C         -69.5950   -3.8620  -37.2390 C.2      87 LEU    0.0700
   1357 O         -68.4220   -3.5210  -37.1030 O.2      87 LEU    0.0900
   1358 CB        -71.5670   -2.3760  -36.8810 C.3      87 LEU   -0.1800
   1359 CG        -70.9290   -1.7660  -35.6310 C.3      87 LEU    0.0900
   1360 CD1       -70.1750   -0.4970  -35.9840 C.3      87 LEU    0.0900
   1361 CD2       -71.9770   -1.4940  -34.5640 C.3      87 LEU   -0.0900
   1362 HN        -72.3280   -3.6060  -38.9020 H        87 LEU    0.0900
   1363 HA        -70.0210   -2.1460  -38.3720 H        87 LEU   -0.2700
   1364 HB1       -72.2360   -3.1990  -36.5550 H        87 LEU    0.0900
   1365 HB2       -72.1760   -1.5880  -37.3720 H        87 LEU    0.0900
   1366 HG        -70.2260   -2.5000  -35.1820 H        87 LEU    0.0900
   1367 HD11      -70.8690    0.2480  -36.4270 H        87 LEU   -0.2700
   1368 HD12      -69.3780   -0.7230  -36.7240 H        87 LEU    0.0900
   1369 HD13      -69.7220   -0.0590  -35.0690 H        87 LEU    0.0900
   1370 HD21      -72.6030   -2.3980  -34.4030 H        87 LEU    0.0900
   1371 HD22      -72.6360   -0.6600  -34.8840 H        87 LEU    0.5100
   1372 HD23      -71.4810   -1.2320  -33.6050 H        87 LEU   -0.5100
   1373 N         -70.0640   -5.0340  -36.8160 N.am     88 CYS   -0.4700
   1374 CA        -69.2230   -5.9910  -36.1100 C.3      88 CYS    0.3100
   1375 C         -68.0880   -6.5300  -36.9720 C.2      88 CYS    0.0700
   1376 O         -66.9510   -6.6360  -36.5100 O.2      88 CYS    0.0900
   1377 CB        -70.0630   -7.1510  -35.5670 C.3      88 CYS   -0.1100
   1378 SG        -71.1050   -6.7240  -34.1580 S.3      88 CYS    0.0900
   1379 HN        -71.0110   -5.3080  -36.9620 H        88 CYS    0.0900
   1380 HA        -68.7330   -5.4730  -35.2990 H        88 CYS   -0.2300
   1381 HB1       -69.3700   -7.9650  -35.2690 H        88 CYS    0.1600
   1382 HB2       -70.7060   -7.5240  -36.3910 H        88 CYS    0.5100
   1383 HG1       -72.0590   -6.1620  -34.8860 H        88 CYS   -0.5100
   1384 N         -68.3930   -6.8760  -38.2230 N.am     89 VAL   -0.4700
   1385 CA        -67.3610   -7.3800  -39.1260 C.3      89 VAL    0.3100
   1386 C         -66.2870   -6.3240  -39.3830 C.2      89 VAL    0.0700
   1387 O         -65.0850   -6.5890  -39.2440 O.2      89 VAL    0.0900
   1388 CB        -67.9540   -7.8520  -40.4680 C.3      89 VAL   -0.0900
   1389 CG1       -66.8430   -8.1980  -41.4500 C.3      89 VAL    0.0900
   1390 CG2       -68.8680   -9.0500  -40.2540 C.3      89 VAL   -0.2700
   1391 HN        -69.3180   -6.8080  -38.5920 H        89 VAL    0.0900
   1392 HA        -66.8640   -8.2020  -38.6310 H        89 VAL    0.0900
   1393 HB        -68.5860   -7.0450  -40.8960 H        89 VAL    0.0900
   1394 HG11      -66.1050   -8.8760  -40.9700 H        89 VAL   -0.2700
   1395 HG12      -66.3180   -7.2720  -41.7690 H        89 VAL    0.0900
   1396 HG13      -67.2700   -8.7100  -42.3390 H        89 VAL    0.0900
   1397 HG21      -69.7020   -8.7780  -39.5730 H        89 VAL    0.0900
   1398 HG22      -68.2950   -9.8850  -39.7950 H        89 VAL    0.5100
   1399 HG23      -69.2950   -9.3790  -41.2240 H        89 VAL   -0.5100
   1400 N         -66.7330   -5.1210  -39.7390 N.am     90 THR   -0.4700
   1401 CA        -65.8280   -4.0060  -39.9990 C.3      90 THR    0.3100
   1402 C         -64.9450   -3.7090  -38.7930 C.2      90 THR    0.0700
   1403 O         -63.7190   -3.6330  -38.9110 O.2      90 THR    0.0900
   1404 CB        -66.6050   -2.7310  -40.3840 C.3      90 THR    0.1400
   1405 CG2       -65.6430   -1.5900  -40.6830 C.3      90 THR    0.0900
   1406 OG1       -67.4090   -2.9870  -41.5380 O.3      90 THR   -0.6600
   1407 HN        -67.7050   -4.9280  -39.8440 H        90 THR    0.4300
   1408 HA        -65.1680   -4.2960  -40.8020 H        90 THR   -0.2700
   1409 HB        -67.2640   -2.4220  -39.5460 H        90 THR    0.0900
   1410 HG1       -66.8180   -2.9300  -42.2930 H        90 THR    0.0900
   1411 HG21      -64.8610   -1.9270  -41.3970 H        90 THR    0.0900
   1412 HG22      -65.1480   -1.2560  -39.7460 H        90 THR    0.5100
   1413 HG23      -66.1950   -0.7390  -41.1380 H        90 THR   -0.5100
   1414 N         -65.5730   -3.5580  -37.6260 N.am     91 ALA   -0.4700
   1415 CA        -64.8520   -3.2870  -36.3890 C.3      91 ALA    0.3100
   1416 C         -63.8320   -4.3750  -36.0820 C.2      91 ALA    0.0700
   1417 O         -62.7050   -4.0810  -35.6950 O.2      91 ALA    0.0900
   1418 CB        -65.8250   -3.1290  -35.2270 C.3      91 ALA   -0.2700
   1419 HN        -66.5640   -3.6250  -37.5480 H        91 ALA    0.0900
   1420 HA        -64.2810   -2.3810  -36.5260 H        91 ALA    0.0900
   1421 HB1       -66.4170   -4.0610  -35.0960 H        91 ALA    0.0900
   1422 HB2       -66.5250   -2.2900  -35.4310 H        91 ALA    0.5100
   1423 HB3       -65.2650   -2.9300  -34.2880 H        91 ALA   -0.5100
   1424 N         -64.2280   -5.6300  -36.2690 N.am     92 SER   -0.4700
   1425 CA        -63.3370   -6.7610  -36.0340 C.3      92 SER    0.3100
   1426 C         -62.0970   -6.7120  -36.9230 C.2      92 SER    0.0700
   1427 O         -60.9660   -6.7530  -36.4300 O.2      92 SER    0.0900
   1428 CB        -64.0820   -8.0830  -36.2440 C.3      92 SER    0.0500
   1429 OG        -63.2220   -9.1920  -36.0490 O.3      92 SER    0.0900
   1430 HN        -65.1490   -5.8550  -36.5780 H        92 SER    0.0900
   1431 HA        -62.9710   -6.6930  -35.0200 H        92 SER   -0.6600
   1432 HB1       -64.4820   -8.1230  -37.2790 H        92 SER    0.4300
   1433 HB2       -64.9220   -8.1550  -35.5190 H        92 SER    0.5100
   1434 HG1       -63.6030   -9.7010  -35.3300 H        92 SER   -0.5100
   1435 N         -62.3070   -6.6100  -38.2350 N.am     93 ILE   -0.4700
   1436 CA        -61.1890   -6.6160  -39.1750 C.3      93 ILE    0.3100
   1437 C         -60.2690   -5.4040  -39.0000 C.2      93 ILE    0.0700
   1438 O         -59.0390   -5.5390  -38.9640 O.2      93 ILE    0.0900
   1439 CB        -61.6700   -6.6970  -40.6350 C.3      93 ILE   -0.0900
   1440 CG1       -62.5870   -7.9070  -40.8270 C.3      93 ILE    0.0900
   1441 CG2       -60.4820   -6.7750  -41.5810 C.3      93 ILE   -0.2700
   1442 CD        -63.0830   -8.0820  -42.2460 C.3      93 ILE    0.0900
   1443 HN        -63.2200   -6.5270  -38.6280 H        93 ILE    0.0900
   1444 HA        -60.5670   -7.4670  -38.9420 H        93 ILE    0.0900
   1445 HB        -62.2750   -5.7960  -40.8760 H        93 ILE   -0.1800
   1446 HG11      -63.4660   -7.7910  -40.1580 H        93 ILE    0.0900
   1447 HG12      -62.0290   -8.8210  -40.5330 H        93 ILE    0.0900
   1448 HG21      -59.7780   -7.5670  -41.2460 H        93 ILE   -0.2700
   1449 HG22      -59.9430   -5.8040  -41.5920 H        93 ILE    0.0900
   1450 HG23      -60.8300   -7.0220  -42.6060 H        93 ILE    0.0900
   1451 HD1       -62.2470   -8.3950  -42.9070 H        93 ILE    0.0900
   1452 HD2       -63.4940   -7.1220  -42.6240 H        93 ILE    0.5100
   1453 HD3       -63.8710   -8.8640  -42.2770 H        93 ILE   -0.5100
   1454 N         -60.8650   -4.2200  -38.8830 N.am     94 GLU   -0.4700
   1455 CA        -60.0860   -3.0030  -38.6890 C.3      94 GLU    0.3100
   1456 C         -59.3090   -3.0370  -37.3770 C.2      94 GLU    0.0700
   1457 O         -58.1810   -2.5450  -37.3010 O.2      94 GLU    0.0900
   1458 CB        -60.9810   -1.7640  -38.7660 C.3      94 GLU   -0.1800
   1459 CG        -61.5290   -1.4940  -40.1600 C.3      94 GLU    0.0900
   1460 CD        -62.3340   -0.2120  -40.2340 C.2      94 GLU    0.0900
   1461 OE1       -62.4850    0.4580  -39.1890 O.co2    94 GLU   -0.2800
   1462 OE2       -62.8160    0.1250  -41.3360 O.co2    94 GLU    0.0900
   1463 HN        -61.8550   -4.1120  -38.9220 H        94 GLU    0.0900
   1464 HA        -59.3290   -2.9660  -39.4590 H        94 GLU    0.6200
   1465 HB1       -60.3900   -0.8810  -38.4400 H        94 GLU   -0.7600
   1466 HB2       -61.8360   -1.9010  -38.0700 H        94 GLU   -0.7600
   1467 HG1       -62.1840   -2.3390  -40.4610 H        94 GLU    0.5100
   1468 HG2       -60.6810   -1.4190  -40.8730 H        94 GLU   -0.5100
   1469 N         -59.9050   -3.6320  -36.3440 N.am     95 THR   -0.4700
   1470 CA        -59.2130   -3.8090  -35.0760 C.3      95 THR    0.3100
   1471 C         -58.0380   -4.7670  -35.2460 C.2      95 THR    0.0700
   1472 O         -56.9860   -4.5760  -34.6420 O.2      95 THR    0.0900
   1473 CB        -60.1480   -4.3190  -33.9630 C.3      95 THR    0.1400
   1474 CG2       -59.4090   -4.4100  -32.6340 C.3      95 THR    0.0900
   1475 OG1       -61.2540   -3.4220  -33.8180 O.3      95 THR   -0.6600
   1476 HN        -60.8400   -3.9780  -36.3940 H        95 THR    0.4300
   1477 HA        -58.7940   -2.8530  -34.7960 H        95 THR   -0.2700
   1478 HB        -60.5320   -5.3280  -34.2240 H        95 THR    0.0900
   1479 HG1       -61.7890   -3.5320  -34.6070 H        95 THR    0.0900
   1480 HG21      -58.8750   -3.4580  -32.4280 H        95 THR    0.0900
   1481 HG22      -58.6650   -5.2330  -32.6700 H        95 THR    0.5100
   1482 HG23      -60.1320   -4.5950  -31.8100 H        95 THR   -0.5100
   1483 N         -58.2130   -5.7920  -36.0790 N.am     96 LEU   -0.4700
   1484 CA        -57.1110   -6.6940  -36.4110 C.3      96 LEU    0.3100
   1485 C         -55.9620   -5.9260  -37.0620 C.2      96 LEU    0.0700
   1486 O         -54.7880   -6.1550  -36.7550 O.2      96 LEU    0.0900
   1487 CB        -57.5780   -7.8180  -37.3380 C.3      96 LEU   -0.1800
   1488 CG        -58.4930   -8.8870  -36.7400 C.3      96 LEU    0.0900
   1489 CD1       -58.9130   -9.8850  -37.8060 C.3      96 LEU    0.0900
   1490 CD2       -57.8040   -9.5930  -35.5870 C.3      96 LEU   -0.0900
   1491 HN        -59.0910   -5.9890  -36.5090 H        96 LEU    0.0900
   1492 HA        -56.7300   -7.1060  -35.4890 H        96 LEU   -0.2700
   1493 HB1       -56.6730   -8.3300  -37.7260 H        96 LEU    0.0900
   1494 HB2       -58.1200   -7.3490  -38.1860 H        96 LEU    0.0900
   1495 HG        -59.3970   -8.4010  -36.3130 H        96 LEU    0.0900
   1496 HD11      -58.0180  -10.3830  -38.2350 H        96 LEU   -0.2700
   1497 HD12      -59.4530   -9.3600  -38.6220 H        96 LEU    0.0900
   1498 HD13      -59.5710  -10.6610  -37.3600 H        96 LEU    0.0900
   1499 HD21      -57.7060   -8.9050  -34.7200 H        96 LEU    0.0900
   1500 HD22      -56.7880   -9.9200  -35.8960 H        96 LEU    0.5100
   1501 HD23      -58.4010  -10.4760  -35.2730 H        96 LEU   -0.5100
   1502 N         -56.3120   -5.0110  -37.9630 N.am     97 CYS   -0.4700
   1503 CA        -55.3240   -4.1480  -38.6010 C.3      97 CYS    0.3100
   1504 C         -54.5720   -3.3050  -37.5730 C.2      97 CYS    0.0700
   1505 O         -53.3340   -3.2340  -37.5840 O.2      97 CYS    0.0900
   1506 CB        -55.9980   -3.2430  -39.6360 C.3      97 CYS   -0.1100
   1507 SG        -54.8950   -2.0540  -40.4310 S.3      97 CYS    0.0900
   1508 HN        -57.2600   -4.8730  -38.2400 H        97 CYS    0.0900
   1509 HA        -54.5860   -4.7770  -39.0760 H        97 CYS   -0.2300
   1510 HB1       -56.8140   -2.6900  -39.1260 H        97 CYS    0.1600
   1511 HB2       -56.4490   -3.8910  -40.4160 H        97 CYS    0.5100
   1512 HG1       -54.7310   -1.3080  -39.3490 H        97 CYS   -0.5100
   1513 N         -55.3290   -2.6730  -36.6750 N.am     98 VAL   -0.4700
   1514 CA        -54.7530   -1.8660  -35.6060 C.3      98 VAL    0.3100
   1515 C         -53.7990   -2.6880  -34.7420 C.2      98 VAL    0.0700
   1516 O         -52.7360   -2.2100  -34.3550 O.2      98 VAL    0.0900
   1517 CB        -55.8490   -1.2330  -34.7210 C.3      98 VAL   -0.0900
   1518 CG1       -55.2310   -0.5040  -33.5340 C.3      98 VAL    0.0900
   1519 CG2       -56.7080   -0.2840  -35.5380 C.3      98 VAL   -0.2700
   1520 HN        -56.3240   -2.7250  -36.6960 H        98 VAL    0.0900
   1521 HA        -54.1530   -1.0930  -36.0620 H        98 VAL    0.0900
   1522 HB        -56.5260   -2.0320  -34.3480 H        98 VAL    0.0900
   1523 HG11      -54.4270    0.1790  -33.8820 H        98 VAL   -0.2700
   1524 HG12      -54.7920   -1.2380  -32.8250 H        98 VAL    0.0900
   1525 HG13      -56.0070    0.0990  -33.0150 H        98 VAL    0.0900
   1526 HG21      -57.0500   -0.7850  -36.4690 H        98 VAL    0.0900
   1527 HG22      -56.1180    0.6150  -35.8160 H        98 VAL    0.5100
   1528 HG23      -57.6000    0.0210  -34.9500 H        98 VAL   -0.5100
   1529 N         -54.1790   -3.9310  -34.4560 N.am     99 ILE   -0.4700
   1530 CA        -53.3250   -4.8530  -33.7140 C.3      99 ILE    0.3100
   1531 C         -52.0280   -5.1210  -34.4680 C.2      99 ILE    0.0700
   1532 O         -50.9440   -5.1100  -33.8810 O.2      99 ILE    0.0900
   1533 CB        -54.0430   -6.1910  -33.4390 C.3      99 ILE   -0.0900
   1534 CG1       -55.1960   -5.9860  -32.4580 C.3      99 ILE    0.0900
   1535 CG2       -53.0720   -7.2240  -32.8880 C.3      99 ILE   -0.2700
   1536 CD        -56.0450   -7.2190  -32.2460 C.3      99 ILE    0.0900
   1537 HN        -55.0660   -4.2900  -34.7380 H        99 ILE    0.0900
   1538 HA        -53.0550   -4.3780  -32.7830 H        99 ILE    0.0900
   1539 HB        -54.4850   -6.5700  -34.3850 H        99 ILE   -0.1800
   1540 HG11      -55.8460   -5.1720  -32.8410 H        99 ILE    0.0900
   1541 HG12      -54.7730   -5.6770  -31.4770 H        99 ILE    0.0900
   1542 HG21      -52.6280   -6.8610  -31.9370 H        99 ILE   -0.2700
   1543 HG22      -52.2530   -7.3990  -33.6180 H        99 ILE    0.0900
   1544 HG23      -53.6060   -8.1770  -32.6890 H        99 ILE    0.0900
   1545 HD1       -55.4220   -8.0480  -31.8460 H        99 ILE    0.0900
   1546 HD2       -56.4870   -7.5440  -33.2130 H        99 ILE    0.5100
   1547 HD3       -56.8550   -7.0000  -31.5190 H        99 ILE   -0.5100
   1548 N         -52.1410   -5.3550  -35.7750 N.am    100 ALA   -0.4700
   1549 CA        -50.9700   -5.6020  -36.6120 C.3     100 ALA    0.3100
   1550 C         -49.9810   -4.4400  -36.5580 C.2     100 ALA    0.0700
   1551 O         -48.7910   -4.6340  -36.2820 O.2     100 ALA    0.0900
   1552 CB        -51.3910   -5.8740  -38.0490 C.3     100 ALA   -0.2700
   1553 HN        -53.0240   -5.3740  -36.2370 H       100 ALA    0.0900
   1554 HA        -50.4420   -6.4530  -36.2080 H       100 ALA    0.0900
   1555 HB1       -51.9420   -4.9990  -38.4570 H       100 ALA    0.0900
   1556 HB2       -52.0570   -6.7620  -38.0860 H       100 ALA    0.5100
   1557 HB3       -50.4940   -6.0520  -38.6780 H       100 ALA   -0.5100
   1558 N         -50.4780   -3.2300  -36.8140 N.am    101 VAL   -0.4700
   1559 CA        -49.6410   -2.0340  -36.7550 C.3     101 VAL    0.3100
   1560 C         -49.0230   -1.8510  -35.3690 C.2     101 VAL    0.0700
   1561 O         -47.8220   -1.5880  -35.2320 O.2     101 VAL    0.0900
   1562 CB        -50.4380   -0.7700  -37.1370 C.3     101 VAL   -0.0900
   1563 CG1       -49.6610    0.4890  -36.7800 C.3     101 VAL    0.0900
   1564 CG2       -50.7830   -0.7890  -38.6200 C.3     101 VAL   -0.2700
   1565 HN        -51.4360   -3.0880  -37.0530 H       101 VAL    0.0900
   1566 HA        -48.8160   -2.1730  -37.4380 H       101 VAL    0.0900
   1567 HB        -51.4070   -0.7680  -36.5940 H       101 VAL    0.0900
   1568 HG11      -48.6250    0.4230  -37.1760 H       101 VAL   -0.2700
   1569 HG12      -49.6110    0.6030  -35.6760 H       101 VAL    0.0900
   1570 HG13      -50.1550    1.3790  -37.2260 H       101 VAL    0.0900
   1571 HG21      -51.2390   -1.7650  -38.8930 H       101 VAL    0.0900
   1572 HG22      -49.8620   -0.6470  -39.2240 H       101 VAL    0.5100
   1573 HG23      -51.5100    0.0190  -38.8500 H       101 VAL   -0.5100
   1574 N         -49.8600   -2.0110  -34.3430 N.am    102 ASP   -0.4700
   1575 CA        -49.4360   -1.9080  -32.9530 C.3     102 ASP    0.3100
   1576 C         -48.2530   -2.8160  -32.6570 C.2     102 ASP    0.0700
   1577 O         -47.2580   -2.3780  -32.0860 O.2     102 ASP    0.0900
   1578 CB        -50.5980   -2.2570  -32.0160 C.3     102 ASP   -0.2800
   1579 CG        -50.1610   -2.4150  -30.5740 C.2     102 ASP    0.0900
   1580 OD1       -50.1630   -1.4090  -29.8330 O.co2   102 ASP    0.0900
   1581 OD2       -49.8190   -3.5500  -30.1770 O.co2   102 ASP    0.6200
   1582 HN        -50.8260   -2.2100  -34.4840 H       102 ASP   -0.7600
   1583 HA        -49.1000   -0.8970  -32.7760 H       102 ASP   -0.7600
   1584 HB1       -51.0580   -3.2110  -32.3510 H       102 ASP    0.5100
   1585 HB2       -51.3580   -1.4480  -32.0670 H       102 ASP   -0.5100
   1586 N         -48.3590   -4.0790  -33.0590 N.am    103 ARG   -0.4700
   1587 CA        -47.2850   -5.0340  -32.8230 C.3     103 ARG    0.3100
   1588 C         -46.0540   -4.7160  -33.6580 C.2     103 ARG    0.0700
   1589 O         -44.9250   -4.9530  -33.2250 O.2     103 ARG    0.0900
   1590 CB        -47.7570   -6.4700  -33.0700 C.3     103 ARG   -0.1800
   1591 CG        -48.7790   -6.9570  -32.0540 C.3     103 ARG    0.0900
   1592 CD        -48.3450   -6.6270  -30.6320 C.3     103 ARG    0.0900
   1593 NE        -47.0570   -7.2330  -30.2930 N.pl3   103 ARG   -0.1800
   1594 CZ        -46.4050   -7.0070  -29.1570 C.cat   103 ARG    0.0900
   1595 NH1       -46.9150   -6.1880  -28.2470 N.pl3   103 ARG    0.0900
   1596 NH2       -45.2420   -7.6010  -28.9300 N.pl3   103 ARG    0.2000
   1597 HN        -49.1650   -4.4250  -33.5320 H       103 ARG    0.0900
   1598 HA        -46.9580   -4.9200  -31.7990 H       103 ARG    0.0900
   1599 HB1       -46.8750   -7.1430  -33.0350 H       103 ARG   -0.7000
   1600 HB2       -48.2110   -6.5230  -34.0810 H       103 ARG    0.4400
   1601 HG1       -48.8970   -8.0570  -32.1540 H       103 ARG    0.6400
   1602 HG2       -49.7580   -6.4720  -32.2600 H       103 ARG   -0.8000
   1603 HD1       -49.0990   -7.0140  -29.9130 H       103 ARG    0.4600
   1604 HD2       -48.2400   -5.5270  -30.5200 H       103 ARG    0.4600
   1605 HE        -46.6430   -7.8540  -30.9560 H       103 ARG   -0.8000
   1606 HH11      -47.7930   -5.7390  -28.4140 H       103 ARG    0.4600
   1607 HH12      -46.4230   -6.0190  -27.3930 H       103 ARG    0.4600
   1608 HH21      -44.8550   -8.2190  -29.6140 H       103 ARG    0.5100
   1609 HH22      -44.7510   -7.4300  -28.0760 H       103 ARG   -0.5100
   1610 N         -46.2650   -4.1680  -34.8540 N.am    104 TYR   -0.4700
   1611 CA        -45.1430   -3.7370  -35.6780 C.3     104 TYR    0.3100
   1612 C         -44.3170   -2.6710  -34.9710 C.2     104 TYR    0.0700
   1613 O         -43.0970   -2.7860  -34.8740 O.2     104 TYR    0.0900
   1614 CB        -45.6150   -3.1990  -37.0280 C.3     104 TYR   -0.1800
   1615 CG        -44.5060   -2.5560  -37.8270 C.ar    104 TYR    0.0900
   1616 CD1       -43.5120   -3.3280  -38.4150 C.ar    104 TYR    0.0900
   1617 CD2       -44.4470   -1.1760  -37.9870 C.ar    104 TYR    0.0000
   1618 CE1       -42.4900   -2.7470  -39.1420 C.ar    104 TYR   -0.1150
   1619 CE2       -43.4280   -0.5860  -38.7130 C.ar    104 TYR    0.1150
   1620 CZ        -42.4550   -1.3760  -39.2880 C.ar    104 TYR   -0.1150
   1621 OH        -41.4390   -0.7950  -40.0140 O.3     104 TYR    0.1150
   1622 HN        -47.1780   -4.0330  -35.2320 H       104 TYR    0.1100
   1623 HA        -44.4930   -4.5870  -35.8250 H       104 TYR   -0.5400
   1624 HB1       -46.3980   -2.4260  -36.8640 H       104 TYR    0.4300
   1625 HB2       -46.0240   -4.0330  -37.6360 H       104 TYR   -0.1150
   1626 HD1       -43.5370   -4.4020  -38.3010 H       104 TYR    0.1150
   1627 HD2       -45.2070   -0.5550  -37.5380 H       104 TYR   -0.1150
   1628 HE1       -41.7260   -3.3620  -39.5930 H       104 TYR    0.1150
   1629 HE2       -43.3940    0.4870  -38.8280 H       104 TYR    0.5100
   1630 HH        -40.6240   -1.2580  -39.8070 H       104 TYR   -0.5100
   1631 N         -44.9870   -1.6340  -34.4750 N.am    105 PHE   -0.4700
   1632 CA        -44.2920   -0.5650  -33.7690 C.3     105 PHE    0.3100
   1633 C         -43.7420   -1.0210  -32.4220 C.2     105 PHE    0.0700
   1634 O         -42.7300   -0.5080  -31.9500 O.2     105 PHE    0.0900
   1635 CB        -45.2070    0.6510  -33.5910 C.3     105 PHE   -0.1800
   1636 CG        -45.3520    1.4810  -34.8320 C.ar    105 PHE    0.0900
   1637 CD1       -46.4890    2.2460  -35.0440 C.ar    105 PHE    0.0900
   1638 CD2       -44.3500    1.5030  -35.7860 C.ar    105 PHE    0.0000
   1639 CE1       -46.6220    3.0140  -36.1870 C.ar    105 PHE   -0.1150
   1640 CE2       -44.4750    2.2700  -36.9300 C.ar    105 PHE    0.1150
   1641 CZ        -45.6140    3.0250  -37.1310 C.ar    105 PHE   -0.1150
   1642 HN        -45.9760   -1.5430  -34.5610 H       105 PHE    0.1150
   1643 HA        -43.4200   -0.2940  -34.3450 H       105 PHE   -0.1150
   1644 HB1       -44.7910    1.3120  -32.8000 H       105 PHE    0.1150
   1645 HB2       -46.2240    0.3060  -33.3030 H       105 PHE   -0.1150
   1646 HD1       -47.2800    2.2420  -34.3080 H       105 PHE    0.1150
   1647 HD2       -43.4570    0.9150  -35.6340 H       105 PHE   -0.1150
   1648 HE1       -47.5130    3.6050  -36.3410 H       105 PHE    0.1150
   1649 HE2       -43.6840    2.2770  -37.6660 H       105 PHE    0.5100
   1650 HZ        -45.7140    3.6220  -38.0240 H       105 PHE   -0.5100
   1651 N         -44.4050   -1.9970  -31.8090 N.am    106 ALA   -0.4700
   1652 CA        -43.9790   -2.5150  -30.5160 C.3     106 ALA    0.3100
   1653 C         -42.7190   -3.3620  -30.6390 C.2     106 ALA    0.0700
   1654 O         -41.9060   -3.4190  -29.7190 O.2     106 ALA    0.0900
   1655 CB        -45.0990   -3.3190  -29.8740 C.3     106 ALA   -0.2700
   1656 HN        -45.2190   -2.4160  -32.2050 H       106 ALA    0.0900
   1657 HA        -43.7130   -1.6760  -29.8890 H       106 ALA    0.0900
   1658 HB1       -45.2540   -4.2690  -30.4290 H       106 ALA    0.0900
   1659 HB2       -46.0450   -2.7370  -29.8960 H       106 ALA    0.5100
   1660 HB3       -44.8340   -3.5640  -28.8220 H       106 ALA   -0.5100
   1661 N         -42.5610   -4.0190  -31.7870 N.am    107 ILE   -0.4700
   1662 CA        -41.4200   -4.8970  -32.0190 C.3     107 ILE    0.3100
   1663 C         -40.2390   -4.1630  -32.6570 C.2     107 ILE    0.0700
   1664 O         -39.0940   -4.3150  -32.2260 O.2     107 ILE    0.0900
   1665 CB        -41.8160   -6.1000  -32.8970 C.3     107 ILE   -0.0900
   1666 CG1       -42.7930   -7.0080  -32.1490 C.3     107 ILE    0.0900
   1667 CG2       -40.5910   -6.8910  -33.3050 C.3     107 ILE   -0.2700
   1668 CD        -43.2750   -8.1830  -32.9710 C.3     107 ILE    0.0900
   1669 HN        -43.2140   -3.9400  -32.5360 H       107 ILE    0.0900
   1670 HA        -41.0620   -5.2380  -31.0590 H       107 ILE    0.0900
   1671 HB        -42.3370   -5.7340  -33.8070 H       107 ILE   -0.1800
   1672 HG11      -43.6740   -6.4040  -31.8440 H       107 ILE    0.0900
   1673 HG12      -42.2890   -7.3960  -31.2390 H       107 ILE    0.0900
   1674 HG21      -40.0640   -7.2710  -32.4030 H       107 ILE   -0.2700
   1675 HG22      -39.8940   -6.2410  -33.8760 H       107 ILE    0.0900
   1676 HG23      -40.8920   -7.7580  -33.9310 H       107 ILE    0.0900
   1677 HD1       -42.4470   -8.9080  -33.1250 H       107 ILE    0.0900
   1678 HD2       -43.6290   -7.8310  -33.9640 H       107 ILE    0.5100
   1679 HD3       -44.1040   -8.7000  -32.4420 H       107 ILE   -0.5100
   1680 N         -40.5210   -3.3660  -33.6850 N.am    108 THR   -0.4700
   1681 CA        -39.4820   -2.6450  -34.4140 C.3     108 THR    0.3100
   1682 C         -38.8860   -1.4970  -33.6040 C.2     108 THR    0.0700
   1683 O         -37.6700   -1.4120  -33.4310 O.2     108 THR    0.0900
   1684 CB        -40.0140   -2.1010  -35.7550 C.3     108 THR    0.1400
   1685 CG2       -38.9890   -1.1840  -36.4050 C.3     108 THR    0.0900
   1686 OG1       -40.2940   -3.1930  -36.6370 O.3     108 THR   -0.6600
   1687 HN        -41.4550   -3.2280  -34.0050 H       108 THR    0.4300
   1688 HA        -38.6640   -3.3280  -34.5880 H       108 THR   -0.2700
   1689 HB        -40.9480   -1.5230  -35.5840 H       108 THR    0.0900
   1690 HG1       -39.7370   -3.0610  -37.4070 H       108 THR    0.0900
   1691 HG21      -37.9960   -1.6810  -36.4340 H       108 THR    0.0900
   1692 HG22      -38.8980   -0.2430  -35.8210 H       108 THR    0.5100
   1693 HG23      -39.3000   -0.9500  -37.4460 H       108 THR   -0.5100
   1694 N         -39.7450   -0.6070  -33.1120 N.am    109 SER   -0.4700
   1695 CA        -39.3000    0.5380  -32.3290 C.3     109 SER    0.3100
   1696 C         -40.0120    0.5860  -30.9810 C.2     109 SER    0.0700
   1697 O         -40.9310    1.3830  -30.7910 O.2     109 SER    0.0900
   1698 CB        -39.5470    1.8360  -33.1020 C.3     109 SER    0.0500
   1699 OG        -39.1460    2.9630  -32.3440 O.3     109 SER    0.0900
   1700 HN        -40.7280   -0.6840  -33.2550 H       109 SER    0.0900
   1701 HA        -38.2460    0.4170  -32.1250 H       109 SER   -0.6600
   1702 HB1       -40.6290    1.9310  -33.3320 H       109 SER    0.4300
   1703 HB2       -38.9670    1.8220  -34.0490 H       109 SER    0.5100
   1704 HG1       -39.6730    2.9430  -31.5420 H       109 SER   -0.5100
   1705 N         -39.5740   -0.2580  -30.0330 N.am    110 PRO   -0.2900
   1706 CA        -40.2650   -0.4700  -28.7540 C.3     110 PRO    0.0000
   1707 C         -40.2550    0.7420  -27.8250 C.2     110 PRO    0.0900
   1708 O         -41.2390    0.9810  -27.1240 O.2     110 PRO    0.0900
   1709 CB        -39.4750   -1.6210  -28.1240 C.3     110 PRO    0.0200
   1710 CG        -38.1170   -1.5240  -28.7280 C.3     110 PRO    0.0900
   1711 CD        -38.3370   -1.0520  -30.1330 C.3     110 PRO   -0.1800
   1712 HA        -41.3100   -0.6760  -28.9190 H       110 PRO    0.0900
   1713 HB1       -39.9450   -2.5980  -28.3630 H       110 PRO    0.0900
   1714 HB2       -39.4260   -1.5060  -27.0200 H       110 PRO   -0.1800
   1715 HG1       -37.4900   -0.7990  -28.1660 H       110 PRO    0.0900
   1716 HG2       -37.6150   -2.5150  -28.7210 H       110 PRO    0.0900
   1717 HD1       -37.5000   -0.4130  -30.4850 H       110 PRO    0.5100
   1718 HD2       -38.4840   -1.9020  -30.8310 H       110 PRO   -0.5100
   1719 N         -39.1590    1.4930  -27.8180 N.am    111 PHE   -0.4700
   1720 CA        -39.0190    2.6310  -26.9190 C.3     111 PHE    0.3100
   1721 C         -39.9310    3.7820  -27.3330 C.2     111 PHE    0.0700
   1722 O         -40.6400    4.3600  -26.5070 O.2     111 PHE    0.0900
   1723 CB        -37.5600    3.0880  -26.8710 C.3     111 PHE   -0.1800
   1724 CG        -36.6000    1.9860  -26.5220 C.ar    111 PHE    0.0900
   1725 CD1       -36.9520    1.0070  -25.6080 C.ar    111 PHE    0.0900
   1726 CD2       -35.3500    1.9220  -27.1170 C.ar    111 PHE    0.0000
   1727 CE1       -36.0750   -0.0130  -25.2890 C.ar    111 PHE   -0.1150
   1728 CE2       -34.4670    0.9060  -26.8010 C.ar    111 PHE    0.1150
   1729 CZ        -34.8300   -0.0610  -25.8850 C.ar    111 PHE   -0.1150
   1730 HN        -38.3870    1.3130  -28.4230 H       111 PHE    0.1150
   1731 HA        -39.3520    2.3290  -25.9370 H       111 PHE   -0.1150
   1732 HB1       -37.4480    3.8810  -26.1020 H       111 PHE    0.1150
   1733 HB2       -37.2660    3.4800  -27.8690 H       111 PHE   -0.1150
   1734 HD1       -37.9250    1.0400  -25.1390 H       111 PHE    0.1150
   1735 HD2       -35.0620    2.6740  -27.8380 H       111 PHE   -0.1150
   1736 HE1       -36.3610   -0.7690  -24.5730 H       111 PHE    0.1150
   1737 HE2       -33.4950    0.8680  -27.2680 H       111 PHE    0.5100
   1738 HZ        -34.1420   -0.8560  -25.6360 H       111 PHE   -0.5100
   1739 N         -39.9150    4.1030  -28.6240 N.am    112 LYS   -0.4700
   1740 CA        -40.8080    5.1120  -29.1720 C.3     112 LYS    0.3100
   1741 C         -42.2590    4.6590  -29.0580 C.2     112 LYS    0.0700
   1742 O         -43.1580    5.4730  -28.8610 O.2     112 LYS    0.0900
   1743 CB        -40.4570    5.4040  -30.6340 C.3     112 LYS   -0.1800
   1744 CG        -39.1370    6.1350  -30.8290 C.3     112 LYS    0.0900
   1745 CD        -38.7440    6.1820  -32.2970 C.3     112 LYS    0.0900
   1746 CE        -39.8700    6.7370  -33.1580 C.3     112 LYS   -0.1800
   1747 NZ        -39.5400    6.6840  -34.6090 N.4     112 LYS    0.0900
   1748 HN        -39.2930    3.6680  -29.2710 H       112 LYS    0.0900
   1749 HA        -40.7080    6.0080  -28.5760 H       112 LYS   -0.1800
   1750 HB1       -41.2680    6.0250  -31.0710 H       112 LYS    0.0900
   1751 HB2       -40.4080    4.4390  -31.1810 H       112 LYS    0.0900
   1752 HG1       -38.3420    5.6110  -30.2550 H       112 LYS    0.2100
   1753 HG2       -39.2330    7.1710  -30.4430 H       112 LYS    0.0500
   1754 HD1       -38.4960    5.1560  -32.6410 H       112 LYS    0.0500
   1755 HD2       -37.8460    6.8260  -32.4130 H       112 LYS   -0.3000
   1756 HE1       -40.0550    7.7990  -32.8930 H       112 LYS    0.3300
   1757 HE2       -40.7910    6.1370  -33.0010 H       112 LYS    0.3300
   1758 HZ1       -39.3710    5.6980  -34.8920 H       112 LYS    0.3300
   1759 HZ2       -38.6850    7.2480  -34.7910 H       112 LYS    0.5100
   1760 HZ3       -40.3330    7.0720  -35.1590 H       112 LYS   -0.5100
   1761 N         -42.4770    3.3510  -29.1810 N.am    113 TYR   -0.4700
   1762 CA        -43.8090    2.7740  -29.0420 C.3     113 TYR    0.3100
   1763 C         -44.3420    2.9590  -27.6300 C.2     113 TYR    0.0700
   1764 O         -45.5250    3.2310  -27.4290 O.2     113 TYR    0.0900
   1765 CB        -43.7850    1.2820  -29.3930 C.3     113 TYR   -0.1800
   1766 CG        -45.0410    0.5330  -29.0060 C.ar    113 TYR    0.0900
   1767 CD1       -46.1700    0.5710  -29.8130 C.ar    113 TYR    0.0900
   1768 CD2       -45.0910   -0.2210  -27.8380 C.ar    113 TYR    0.0000
   1769 CE1       -47.3210   -0.1140  -29.4630 C.ar    113 TYR   -0.1150
   1770 CE2       -46.2370   -0.9080  -27.4800 C.ar    113 TYR    0.1150
   1771 CZ        -47.3470   -0.8520  -28.2970 C.ar    113 TYR   -0.1150
   1772 OH        -48.4880   -1.5370  -27.9440 O.3     113 TYR    0.1150
   1773 HN        -41.7400    2.7090  -29.3740 H       113 TYR    0.1100
   1774 HA        -44.4760    3.3050  -29.7050 H       113 TYR   -0.5400
   1775 HB1       -42.9380    0.7960  -28.8630 H       113 TYR    0.4300
   1776 HB2       -43.6630    1.1690  -30.4920 H       113 TYR   -0.1150
   1777 HD1       -46.1510    1.1450  -30.7270 H       113 TYR    0.1150
   1778 HD2       -44.2220   -0.2710  -27.2000 H       113 TYR   -0.1150
   1779 HE1       -48.1920   -0.0730  -30.0990 H       113 TYR    0.1150
   1780 HE2       -46.2630   -1.4840  -26.5680 H       113 TYR    0.5100
   1781 HH        -49.0910   -1.5150  -28.6920 H       113 TYR   -0.5100
   1782 N         -43.4570    2.8030  -26.6500 N.am    114 GLN   -0.4700
   1783 CA        -43.8450    2.9090  -25.2530 C.3     114 GLN    0.3100
   1784 C         -43.9920    4.3660  -24.8300 C.2     114 GLN    0.0700
   1785 O         -44.7870    4.6890  -23.9470 O.2     114 GLN    0.0900
   1786 CB        -42.8200    2.1970  -24.3660 C.3     114 GLN   -0.1800
   1787 CG        -43.2680    2.0020  -22.9280 C.3     114 GLN    0.0900
   1788 CD        -42.2710    1.1880  -22.1280 C.2     114 GLN    0.0900
   1789 NE2       -42.5960    0.7060  -21.0270 N.am    114 GLN   -0.1800
   1790 OE1       -41.0770    1.0230  -22.6500 O.2     114 GLN    0.0900
   1791 HN        -42.4950    2.6080  -26.8260 H       114 GLN    0.0900
   1792 HA        -44.8190    2.4580  -25.1390 H       114 GLN    0.5500
   1793 HB1       -41.8840    2.7950  -24.3630 H       114 GLN   -0.5500
   1794 HB2       -42.6080    1.2000  -24.8050 H       114 GLN   -0.6200
   1795 HG1       -44.2460    1.4750  -22.9200 H       114 GLN    0.3200
   1796 HG2       -43.3850    2.9950  -22.4450 H       114 GLN    0.3000
   1797 HE21      -41.9350    0.1690  -20.5020 H       114 GLN    0.5100
   1798 HE22      -43.5170    0.8560  -20.6680 H       114 GLN   -0.5100
   1799 N         -43.2290    5.2480  -25.4720 N.am    115 SER   -0.4700
   1800 CA        -43.2710    6.6670  -25.1450 C.3     115 SER    0.3100
   1801 C         -44.4730    7.3710  -25.7690 C.2     115 SER    0.0700
   1802 O         -45.1620    8.1480  -25.1080 O.2     115 SER    0.0900
   1803 CB        -41.9740    7.3560  -25.5820 C.3     115 SER    0.0500
   1804 OG        -41.9800    8.7300  -25.2300 O.3     115 SER    0.0900
   1805 HN        -42.6000    4.9790  -26.1960 H       115 SER    0.0900
   1806 HA        -43.4050    6.7620  -24.0770 H       115 SER   -0.6600
   1807 HB1       -41.8630    7.2740  -26.6840 H       115 SER    0.4300
   1808 HB2       -41.1080    6.8670  -25.0860 H       115 SER    0.5100
   1809 HG1       -42.8710    9.0430  -25.4030 H       115 SER   -0.5100
   1810 N         -44.7260    7.0930  -27.0470 N.am    116 LEU   -0.4700
   1811 CA        -45.7840    7.7710  -27.7920 C.3     116 LEU    0.3100
   1812 C         -47.1790    7.2380  -27.4760 C.2     116 LEU    0.0700
   1813 O         -48.0090    7.9450  -26.9060 O.2     116 LEU    0.0900
   1814 CB        -45.5230    7.6830  -29.3000 C.3     116 LEU   -0.1800
   1815 CG        -44.6300    8.7480  -29.9470 C.3     116 LEU    0.0900
   1816 CD1       -43.2060    8.7010  -29.4090 C.3     116 LEU    0.0900
   1817 CD2       -44.6350    8.5980  -31.4620 C.3     116 LEU   -0.0900
   1818 HN        -44.2050    6.4110  -27.5510 H       116 LEU    0.0900
   1819 HA        -45.8070    8.8030  -27.4760 H       116 LEU   -0.2700
   1820 HB1       -46.5100    7.7250  -29.8080 H       116 LEU    0.0900
   1821 HB2       -45.0570    6.6960  -29.4980 H       116 LEU    0.0900
   1822 HG        -45.0600    9.7520  -29.7430 H       116 LEU    0.0900
   1823 HD11      -42.7530    7.7070  -29.6130 H       116 LEU   -0.2700
   1824 HD12      -43.2110    8.8700  -28.3110 H       116 LEU    0.0900
   1825 HD13      -42.5890    9.4810  -29.9040 H       116 LEU    0.0900
   1826 HD21      -45.6690    8.7150  -31.8540 H       116 LEU    0.0900
   1827 HD22      -44.2610    7.5900  -31.7430 H       116 LEU    0.5100
   1828 HD23      -43.9910    9.3780  -31.9220 H       116 LEU   -0.5100
   1829 N         -47.4310    5.9870  -27.8530 N.am    117 LEU   -0.4700
   1830 CA        -48.7480    5.3810  -27.6950 C.3     117 LEU    0.3100
   1831 C         -49.1320    5.1810  -26.2310 C.2     117 LEU    0.0700
   1832 O         -48.6930    4.2300  -25.5860 O.2     117 LEU    0.0900
   1833 CB        -48.8050    4.0390  -28.4320 C.3     117 LEU   -0.1800
   1834 CG        -50.0340    3.7760  -29.3050 C.3     117 LEU    0.0900
   1835 CD1       -49.9760    2.3780  -29.9040 C.3     117 LEU    0.0900
   1836 CD2       -51.3240    3.9740  -28.5230 C.3     117 LEU   -0.0900
   1837 HN        -46.7310    5.4070  -28.2620 H       117 LEU    0.0900
   1838 HA        -49.4830    6.0630  -28.0960 H       117 LEU   -0.2700
   1839 HB1       -48.7550    3.2330  -27.6700 H       117 LEU    0.0900
   1840 HB2       -47.9090    3.9750  -29.0840 H       117 LEU    0.0900
   1841 HG        -50.0710    4.5270  -30.1240 H       117 LEU    0.0900
   1842 HD11      -49.9460    1.6170  -29.0950 H       117 LEU   -0.2700
   1843 HD12      -49.0610    2.2720  -30.5250 H       117 LEU    0.0900
   1844 HD13      -50.8760    2.1970  -30.5300 H       117 LEU    0.0900
   1845 HD21      -51.3850    5.0170  -28.1430 H       117 LEU    0.0900
   1846 HD22      -51.3510    3.2800  -27.6560 H       117 LEU    0.5100
   1847 HD23      -52.1980    3.7850  -29.1810 H       117 LEU   -0.5100
   1848 N         -49.9600    6.0850  -25.7120 N.am    118 THR   -0.4700
   1849 CA        -50.4870    5.9590  -24.3590 C.3     118 THR    0.3100
   1850 C         -51.8310    5.2470  -24.3970 C.2     118 THR    0.0700
   1851 O         -52.3390    4.9250  -25.4720 O.2     118 THR    0.0900
   1852 CB        -50.6650    7.3310  -23.6930 C.3     118 THR    0.1400
   1853 CG2       -49.3370    8.0720  -23.6330 C.3     118 THR    0.0900
   1854 OG1       -51.6050    8.1120  -24.4410 O.3     118 THR   -0.6600
   1855 HN        -50.2580    6.8860  -26.2260 H       118 THR    0.4300
   1856 HA        -49.7940    5.3580  -23.7900 H       118 THR   -0.2700
   1857 HB        -51.0460    7.2020  -22.6580 H       118 THR    0.0900
   1858 HG1       -51.3460    9.0280  -24.3190 H       118 THR    0.0900
   1859 HG21      -49.0270    8.3830  -24.6530 H       118 THR    0.0900
   1860 HG22      -48.5530    7.4080  -23.2110 H       118 THR    0.5100
   1861 HG23      -49.4390    8.9800  -23.0010 H       118 THR   -0.5100
   1862 N         -52.4130    4.9980  -23.2270 N.am    119 LYS   -0.4700
   1863 CA        -53.7120    4.3400  -23.1530 C.3     119 LYS    0.3100
   1864 C         -54.8260    5.2340  -23.6850 C.2     119 LYS    0.0700
   1865 O         -55.7860    4.7540  -24.2850 O.2     119 LYS    0.0900
   1866 CB        -54.0210    3.8920  -21.7220 C.3     119 LYS   -0.1800
   1867 CG        -53.1540    2.7430  -21.2310 C.3     119 LYS    0.0900
   1868 CD        -53.6160    2.2400  -19.8720 C.3     119 LYS    0.0900
   1869 CE        -52.7880    1.0470  -19.4130 C.3     119 LYS   -0.1800
   1870 NZ        -51.3460    1.3930  -19.2680 N.4     119 LYS    0.0900
   1871 HN        -51.9930    5.2470  -22.3570 H       119 LYS    0.0900
   1872 HA        -53.6890    3.4860  -23.8140 H       119 LYS   -0.1800
   1873 HB1       -55.0840    3.5740  -21.6750 H       119 LYS    0.0900
   1874 HB2       -53.8740    4.7590  -21.0440 H       119 LYS    0.0900
   1875 HG1       -52.1020    3.0900  -21.1520 H       119 LYS    0.2100
   1876 HG2       -53.2040    1.9100  -21.9630 H       119 LYS    0.0500
   1877 HD1       -54.6830    1.9400  -19.9370 H       119 LYS    0.0500
   1878 HD2       -53.5170    3.0590  -19.1280 H       119 LYS   -0.3000
   1879 HE1       -52.8670    0.2290  -20.1600 H       119 LYS    0.3300
   1880 HE2       -53.1540    0.6980  -18.4240 H       119 LYS    0.3300
   1881 HZ1       -51.2410    2.1520  -18.5650 H       119 LYS    0.3300
   1882 HZ2       -50.9730    1.7140  -20.1840 H       119 LYS    0.5100
   1883 HZ3       -50.8190    0.5530  -18.9550 H       119 LYS   -0.5100
   1884 N         -54.6910    6.5410  -23.4660 N.am    120 ASN   -0.4700
   1885 CA        -55.6590    7.5020  -23.9770 C.3     120 ASN    0.3100
   1886 C         -55.6360    7.5760  -25.4980 C.2     120 ASN    0.0700
   1887 O         -56.6840    7.6130  -26.1420 O.2     120 ASN    0.0900
   1888 CB        -55.4180    8.8900  -23.3790 C.3     120 ASN   -0.1800
   1889 CG        -55.8310    8.9730  -21.9230 C.2     120 ASN    0.0900
   1890 ND2       -56.9900    9.3110  -21.6200 N.am    120 ASN    0.0900
   1891 OD1       -54.9200    8.6760  -21.0270 O.2     120 ASN    0.5500
   1892 HN        -53.9280    6.9170  -22.9460 H       120 ASN   -0.5500
   1893 HA        -56.6470    7.1490  -23.7200 H       120 ASN   -0.6200
   1894 HB1       -56.0010    9.6390  -23.9560 H       120 ASN    0.3200
   1895 HB2       -54.3360    9.1330  -23.4540 H       120 ASN    0.3000
   1896 HD21      -57.2590    9.3650  -20.6590 H       120 ASN    0.5100
   1897 HD22      -57.6520    9.5280  -22.3380 H       120 ASN   -0.5100
   1898 N         -54.4160    7.6040  -26.0710 N.am    121 LYS   -0.4700
   1899 CA        -54.2260    7.6070  -27.4970 C.3     121 LYS    0.3100
   1900 C         -54.8350    6.3690  -28.1070 C.2     121 LYS    0.0700
   1901 O         -55.5580    6.4500  -29.0910 O.2     121 LYS    0.0900
   1902 CB        -52.7250    7.7520  -27.8580 C.3     121 LYS   -0.1800
   1903 CG        -52.3770    7.6160  -29.3540 C.3     121 LYS    0.0900
   1904 CD        -53.1460    8.5990  -30.2580 C.3     121 LYS    0.0900
   1905 CE        -52.7660    8.4670  -31.7380 C.3     121 LYS   -0.1800
   1906 NZ        -53.6400    9.3220  -32.5770 N.4     121 LYS    0.0900
   1907 HN        -53.5820    7.6230  -25.5240 H       121 LYS    0.0900
   1908 HA        -54.7900    8.4320  -27.9050 H       121 LYS   -0.1800
   1909 HB1       -52.1620    6.9730  -27.3030 H       121 LYS    0.0900
   1910 HB2       -52.3870    8.7530  -27.5170 H       121 LYS    0.0900
   1911 HG1       -52.6120    6.5800  -29.6780 H       121 LYS    0.2100
   1912 HG2       -51.2890    7.7950  -29.4810 H       121 LYS    0.0500
   1913 HD1       -52.9290    9.6350  -29.9240 H       121 LYS    0.0500
   1914 HD2       -54.2340    8.4070  -30.1500 H       121 LYS   -0.3000
   1915 HE1       -52.8920    7.4150  -32.0710 H       121 LYS    0.3300
   1916 HE2       -51.7150    8.7940  -31.8920 H       121 LYS    0.3300
   1917 HZ1       -53.5340   10.3160  -32.2890 H       121 LYS    0.3300
   1918 HZ2       -54.6300    9.0290  -32.4560 H       121 LYS    0.5100
   1919 HZ3       -53.3680    9.2200  -33.5760 H       121 LYS   -0.5100
   1920 N         -54.6280    5.2040  -27.4690 N.am    122 ALA   -0.4700
   1921 CA        -55.1770    3.9280  -27.9110 C.3     122 ALA    0.3100
   1922 C         -56.6990    3.9400  -27.8490 C.2     122 ALA    0.0700
   1923 O         -57.3710    3.4210  -28.7380 O.2     122 ALA    0.0900
   1924 CB        -54.6190    2.7890  -27.0730 C.3     122 ALA   -0.2700
   1925 HN        -54.0740    5.1610  -26.6410 H       122 ALA    0.0900
   1926 HA        -54.9160    3.7940  -28.9500 H       122 ALA    0.0900
   1927 HB1       -54.8810    2.9360  -26.0040 H       122 ALA    0.0900
   1928 HB2       -53.5120    2.7580  -27.1650 H       122 ALA    0.5100
   1929 HB3       -55.0490    1.8220  -27.4140 H       122 ALA   -0.5100
   1930 N         -57.2400    4.5420  -26.7900 N.am    123 ARG   -0.4700
   1931 CA        -58.6830    4.6680  -26.6430 C.3     123 ARG    0.3100
   1932 C         -59.2800    5.5230  -27.7510 C.2     123 ARG    0.0700
   1933 O         -60.3440    5.2090  -28.2900 O.2     123 ARG    0.0900
   1934 CB        -59.0440    5.2490  -25.2740 C.3     123 ARG   -0.1800
   1935 CG        -58.9920    4.2380  -24.1390 C.3     123 ARG    0.0900
   1936 CD        -59.5730    4.8230  -22.8640 C.3     123 ARG    0.0900
   1937 NE        -59.7170    3.8150  -21.8150 N.pl3   123 ARG   -0.1800
   1938 CZ        -60.2710    4.0490  -20.6300 C.cat   123 ARG    0.0900
   1939 NH1       -60.7350    5.2570  -20.3410 N.pl3   123 ARG    0.0900
   1940 NH2       -60.3620    3.0760  -19.7350 N.pl3   123 ARG    0.2000
   1941 HN        -56.6870    4.9310  -26.0590 H       123 ARG    0.0900
   1942 HA        -59.1170    3.6850  -26.7570 H       123 ARG    0.0900
   1943 HB1       -60.0730    5.6640  -25.3280 H       123 ARG   -0.7000
   1944 HB2       -58.3360    6.0720  -25.0440 H       123 ARG    0.4400
   1945 HG1       -57.9370    3.9430  -23.9600 H       123 ARG    0.6400
   1946 HG2       -59.5740    3.3360  -24.4260 H       123 ARG   -0.8000
   1947 HD1       -60.5810    5.2420  -23.0690 H       123 ARG    0.4600
   1948 HD2       -58.9000    5.6180  -22.4780 H       123 ARG    0.4600
   1949 HE        -59.3780    2.8930  -22.0000 H       123 ARG   -0.8000
   1950 HH11      -60.6690    5.9930  -21.0140 H       123 ARG    0.4600
   1951 HH12      -61.1520    5.4320  -19.4480 H       123 ARG    0.4600
   1952 HH21      -60.0130    2.1640  -19.9510 H       123 ARG    0.5100
   1953 HH22      -60.7790    3.2530  -18.8440 H       123 ARG   -0.5100
   1954 N         -58.5880    6.6070  -28.0950 N.am    124 VAL   -0.4700
   1955 CA        -59.0120    7.4700  -29.1890 C.3     124 VAL    0.3100
   1956 C         -58.9860    6.7000  -30.5050 C.2     124 VAL    0.0700
   1957 O         -59.8900    6.8330  -31.3310 O.2     124 VAL    0.0900
   1958 CB        -58.1370    8.7340  -29.2920 C.3     124 VAL   -0.0900
   1959 CG1       -58.4750    9.5230  -30.5480 C.3     124 VAL    0.0900
   1960 CG2       -58.3200    9.6050  -28.0580 C.3     124 VAL   -0.2700
   1961 HN        -57.7520    6.8750  -27.6220 H       124 VAL    0.0900
   1962 HA        -60.0410    7.7460  -29.0120 H       124 VAL    0.0900
   1963 HB        -57.0660    8.4390  -29.3200 H       124 VAL    0.0900
   1964 HG11      -59.5720    9.6770  -30.6190 H       124 VAL   -0.2700
   1965 HG12      -58.1360    8.9650  -31.4480 H       124 VAL    0.0900
   1966 HG13      -57.9780   10.5160  -30.5170 H       124 VAL    0.0900
   1967 HG21      -58.2040    8.9930  -27.1380 H       124 VAL    0.0900
   1968 HG22      -59.3380   10.0520  -28.0580 H       124 VAL    0.5100
   1969 HG23      -57.5560   10.4110  -28.0460 H       124 VAL   -0.5100
   1970 N         -57.9540    5.8780  -30.6880 N.am    125 ILE   -0.4700
   1971 CA        -57.8580    5.0140  -31.8610 C.3     125 ILE    0.3100
   1972 C         -59.0560    4.0670  -31.9510 C.2     125 ILE    0.0700
   1973 O         -59.6700    3.9300  -33.0090 O.2     125 ILE    0.0900
   1974 CB        -56.5470    4.2000  -31.8670 C.3     125 ILE   -0.0900
   1975 CG1       -55.3450    5.1270  -32.0620 C.3     125 ILE    0.0900
   1976 CG2       -56.5700    3.1440  -32.9620 C.3     125 ILE   -0.2700
   1977 CD        -55.3780    5.9050  -33.3590 C.3     125 ILE    0.0900
   1978 HN        -57.2040    5.8150  -30.0340 H       125 ILE    0.0900
   1979 HA        -57.9090    5.6430  -32.7370 H       125 ILE    0.0900
   1980 HB        -56.4180    3.7050  -30.8810 H       125 ILE   -0.1800
   1981 HG11      -54.4200    4.5140  -32.0410 H       125 ILE    0.0900
   1982 HG12      -55.3170    5.8490  -31.2190 H       125 ILE    0.0900
   1983 HG21      -56.8680    3.6020  -33.9290 H       125 ILE   -0.2700
   1984 HG22      -57.3030    2.3490  -32.7050 H       125 ILE    0.0900
   1985 HG23      -55.5590    2.6960  -33.0780 H       125 ILE    0.0900
   1986 HD1       -56.1830    6.6700  -33.3260 H       125 ILE    0.0900
   1987 HD2       -55.5780    5.2160  -34.2090 H       125 ILE    0.5100
   1988 HD3       -54.4050    6.4200  -33.5170 H       125 ILE   -0.5100
   1989 N         -59.3900    3.4270  -30.8320 N.am    126 ILE   -0.4700
   1990 CA        -60.5370    2.5220  -30.7650 C.3     126 ILE    0.3100
   1991 C         -61.8370    3.2400  -31.1150 C.2     126 ILE    0.0700
   1992 O         -62.6520    2.7360  -31.8930 O.2     126 ILE    0.0900
   1993 CB        -60.6670    1.8840  -29.3680 C.3     126 ILE   -0.0900
   1994 CG1       -59.4670    0.9860  -29.0790 C.3     126 ILE    0.0900
   1995 CG2       -61.9550    1.0820  -29.2610 C.3     126 ILE   -0.2700
   1996 CD        -59.2660   -0.1000  -30.1080 C.3     126 ILE    0.0900
   1997 HN        -58.8730    3.5370  -29.9870 H       126 ILE    0.0900
   1998 HA        -60.3970    1.7560  -31.5130 H       126 ILE    0.0900
   1999 HB        -60.6690    2.6850  -28.5970 H       126 ILE   -0.1800
   2000 HG11      -59.6100    0.5110  -28.0850 H       126 ILE    0.0900
   2001 HG12      -58.5530    1.6170  -29.0470 H       126 ILE    0.0900
   2002 HG21      -62.0490    0.3920  -30.1270 H       126 ILE   -0.2700
   2003 HG22      -62.8290    1.7670  -29.2570 H       126 ILE    0.0900
   2004 HG23      -61.9490    0.4790  -28.3260 H       126 ILE    0.0900
   2005 HD1       -58.4690    0.1950  -30.8240 H       126 ILE    0.0900
   2006 HD2       -60.2090   -0.2640  -30.6740 H       126 ILE    0.5100
   2007 HD3       -58.9620   -1.0440  -29.6080 H       126 ILE   -0.5100
   2008 N         -62.0180    4.4260  -30.5380 N.am    127 LEU   -0.4700
   2009 CA        -63.1820    5.2520  -30.8260 C.3     127 LEU    0.3100
   2010 C         -63.2680    5.5760  -32.3160 C.2     127 LEU    0.0700
   2011 O         -64.3460    5.5360  -32.9070 O.2     127 LEU    0.0900
   2012 CB        -63.1420    6.5430  -30.0050 C.3     127 LEU   -0.1800
   2013 CG        -64.2670    7.5510  -30.2610 C.3     127 LEU    0.0900
   2014 CD1       -65.6220    6.9310  -29.9640 C.3     127 LEU    0.0900
   2015 CD2       -64.0590    8.8120  -29.4360 C.3     127 LEU   -0.0900
   2016 HN        -61.3670    4.8020  -29.8850 H       127 LEU    0.0900
   2017 HA        -64.0670    4.6800  -30.5830 H       127 LEU   -0.2700
   2018 HB1       -62.1780    7.0490  -30.2160 H       127 LEU    0.0900
   2019 HB2       -63.1750    6.2630  -28.9310 H       127 LEU    0.0900
   2020 HG        -64.2350    7.8740  -31.3230 H       127 LEU    0.0900
   2021 HD11      -65.6710    6.6100  -28.9010 H       127 LEU   -0.2700
   2022 HD12      -65.7810    6.0410  -30.6100 H       127 LEU    0.0900
   2023 HD13      -66.4270    7.6750  -30.1480 H       127 LEU    0.0900
   2024 HD21      -63.0910    9.2880  -29.7040 H       127 LEU    0.0900
   2025 HD22      -64.0430    8.5580  -28.3550 H       127 LEU    0.5100
   2026 HD23      -64.8770    9.5350  -29.6380 H       127 LEU   -0.5100
   2027 N         -62.1220    5.8850  -32.9200 N.am    128 MET   -0.4700
   2028 CA        -62.0650    6.1770  -34.3470 C.3     128 MET    0.3100
   2029 C         -62.4480    4.9650  -35.1880 C.2     128 MET    0.0700
   2030 O         -63.1810    5.0850  -36.1690 O.2     128 MET    0.0900
   2031 CB        -60.6720    6.6770  -34.7460 C.3     128 MET   -0.1800
   2032 CG        -60.3570    8.0940  -34.2850 C.3     128 MET    0.0900
   2033 SD        -58.7160    8.6440  -34.8030 S.3     128 MET    0.0900
   2034 CE        -58.7140   10.3330  -34.2010 C.3     128 MET   -0.1400
   2035 HN        -61.2580    5.9300  -32.4270 H       128 MET    0.0900
   2036 HA        -62.8080    6.9300  -34.5640 H       128 MET    0.0900
   2037 HB1       -60.5920    6.6430  -35.8520 H       128 MET   -0.0900
   2038 HB2       -59.9160    5.9920  -34.3080 H       128 MET   -0.2200
   2039 HG1       -60.4260    8.1290  -33.1770 H       128 MET    0.0900
   2040 HG2       -61.1250    8.7800  -34.7030 H       128 MET    0.0900
   2041 HE1       -59.0290   10.3830  -33.1360 H       128 MET    0.0900
   2042 HE2       -59.4180   10.9530  -34.7950 H       128 MET    0.5100
   2043 HE3       -57.6950   10.7660  -34.2780 H       128 MET   -0.5100
   2044 N         -61.9540    3.7910  -34.7950 N.am    129 VAL   -0.4700
   2045 CA        -62.2690    2.5520  -35.4960 C.3     129 VAL    0.3100
   2046 C         -63.7620    2.2490  -35.4390 C.2     129 VAL    0.0700
   2047 O         -64.3770    1.9180  -36.4530 O.2     129 VAL    0.0900
   2048 CB        -61.4790    1.3560  -34.9250 C.3     129 VAL   -0.0900
   2049 CG1       -61.9630    0.0500  -35.5410 C.3     129 VAL    0.0900
   2050 CG2       -59.9900    1.5380  -35.1680 C.3     129 VAL   -0.2700
   2051 HN        -61.3490    3.7080  -34.0070 H       129 VAL    0.0900
   2052 HA        -62.0260    2.6930  -36.5380 H       129 VAL    0.0900
   2053 HB        -61.6150    1.3160  -33.8240 H       129 VAL    0.0900
   2054 HG11      -61.9950    0.1370  -36.6480 H       129 VAL   -0.2700
   2055 HG12      -62.9860   -0.1850  -35.1750 H       129 VAL    0.0900
   2056 HG13      -61.2710   -0.7760  -35.2700 H       129 VAL    0.0900
   2057 HG21      -59.6680    2.5480  -34.8330 H       129 VAL    0.0900
   2058 HG22      -59.7680    1.4380  -36.2530 H       129 VAL    0.5100
   2059 HG23      -59.4170    0.7760  -34.5980 H       129 VAL   -0.5100
   2060 N         -64.3490    2.3770  -34.2510 N.am    130 TRP   -0.4700
   2061 CA        -65.7790    2.1380  -34.0910 C.3     130 TRP    0.3100
   2062 C         -66.6310    3.1790  -34.8110 C.2     130 TRP    0.0700
   2063 O         -67.7300    2.8770  -35.2760 O.2     130 TRP    0.0900
   2064 CB        -66.1630    2.0580  -32.6100 C.3     130 TRP   -0.1800
   2065 CG        -65.8630    0.7290  -31.9920 C.ar    130 TRP    0.0900
   2066 CD1       -64.7640    0.3940  -31.2570 C.ar    130 TRP    0.0900
   2067 CD2       -66.6730   -0.4520  -32.0620 C.ar    130 TRP   -0.0300
   2068 CE2       -66.0030   -1.4610  -31.3430 C.ar    130 TRP   -0.1500
   2069 CE3       -67.9010   -0.7510  -32.6610 C.ar    130 TRP    0.2200
   2070 NE1       -64.8410   -0.9200  -30.8620 N.ar    130 TRP   -0.5100
   2071 CZ2       -66.5190   -2.7470  -31.2070 C.ar    130 TRP    0.3700
   2072 CZ3       -68.4110   -2.0300  -32.5260 C.ar    130 TRP    0.2400
   2073 CH2       -67.7230   -3.0130  -31.8050 C.ar    130 TRP    0.1100
   2074 HN        -63.8460    2.6380  -33.4310 H       130 TRP   -0.2500
   2075 HA        -66.0190    1.2100  -34.5880 H       130 TRP    0.1700
   2076 HB1       -67.2520    2.2520  -32.5110 H       130 TRP   -0.2000
   2077 HB2       -65.6010    2.8370  -32.0520 H       130 TRP    0.1400
   2078 HD1       -63.9500    1.0630  -31.0200 H       130 TRP   -0.2700
   2079 HE1       -64.1760   -1.3900  -30.3250 H       130 TRP    0.1600
   2080 HE3       -68.4530   -0.0110  -33.2220 H       130 TRP   -0.1400
   2081 HZ2       -66.0040   -3.5200  -30.6560 H       130 TRP    0.1400
   2082 HZ3       -69.3580   -2.2750  -32.9840 H       130 TRP    0.5100
   2083 HH2       -68.1500   -4.0010  -31.7170 H       130 TRP   -0.5100
   2084 N         -66.1240    4.4060  -34.9070 N.am    131 ILE   -0.4700
   2085 CA        -66.8190    5.4640  -35.6360 C.3     131 ILE    0.3100
   2086 C         -66.8180    5.1980  -37.1380 C.2     131 ILE    0.0700
   2087 O         -67.8490    5.3150  -37.7990 O.2     131 ILE    0.0900
   2088 CB        -66.2160    6.8530  -35.3440 C.3     131 ILE   -0.0900
   2089 CG1       -66.6980    7.3680  -33.9880 C.3     131 ILE    0.0900
   2090 CG2       -66.5940    7.8470  -36.4320 C.3     131 ILE   -0.2700
   2091 CD        -66.1670    8.7400  -33.6320 C.3     131 ILE    0.0900
   2092 HN        -65.2530    4.6560  -34.4900 H       131 ILE    0.0900
   2093 HA        -67.8560    5.4420  -35.3360 H       131 ILE    0.0900
   2094 HB        -65.1080    6.7680  -35.2940 H       131 ILE   -0.1800
   2095 HG11      -66.3770    6.6500  -33.2030 H       131 ILE    0.0900
   2096 HG12      -67.8080    7.4120  -34.0020 H       131 ILE    0.0900
   2097 HG21      -67.7000    7.9490  -36.4880 H       131 ILE   -0.2700
   2098 HG22      -66.2200    7.4920  -37.4160 H       131 ILE    0.0900
   2099 HG23      -66.1580    8.8430  -36.2030 H       131 ILE    0.0900
   2100 HD1       -66.6310    9.5100  -34.2840 H       131 ILE    0.0900
   2101 HD2       -65.0660    8.7690  -33.7770 H       131 ILE    0.5100
   2102 HD3       -66.4110    8.9770  -32.5740 H       131 ILE   -0.5100
   2103 N         -65.6530    4.8380  -37.6760 N.am    132 VAL   -0.4700
   2104 CA        -65.5410    4.4840  -39.0850 C.3     132 VAL    0.3100
   2105 C         -66.4150    3.2710  -39.3960 C.2     132 VAL    0.0700
   2106 O         -67.0810    3.2190  -40.4300 O.2     132 VAL    0.0900
   2107 CB        -64.0790    4.1930  -39.4830 C.3     132 VAL   -0.0900
   2108 CG1       -64.0030    3.6570  -40.9060 C.3     132 VAL    0.0900
   2109 CG2       -63.2330    5.4470  -39.3450 C.3     132 VAL   -0.2700
   2110 HN        -64.8120    4.7940  -37.1420 H       132 VAL    0.0900
   2111 HA        -65.9260    5.3100  -39.6650 H       132 VAL    0.0900
   2112 HB        -63.6510    3.4420  -38.7850 H       132 VAL    0.0900
   2113 HG11      -64.5780    4.3140  -41.5930 H       132 VAL   -0.2700
   2114 HG12      -64.4360    2.6340  -40.9490 H       132 VAL    0.0900
   2115 HG13      -62.9450    3.6290  -41.2440 H       132 VAL    0.0900
   2116 HG21      -63.3940    5.9080  -38.3460 H       132 VAL    0.0900
   2117 HG22      -63.5200    6.1850  -40.1250 H       132 VAL    0.5100
   2118 HG23      -62.1580    5.1920  -39.4490 H       132 VAL   -0.5100
   2119 N         -66.4220    2.3040  -38.4810 N.am    133 SER   -0.4700
   2120 CA        -67.2320    1.1040  -38.6400 C.3     133 SER    0.3100
   2121 C         -68.7200    1.4320  -38.6330 C.2     133 SER    0.0700
   2122 O         -69.4960    0.8570  -39.3960 O.2     133 SER    0.0900
   2123 CB        -66.9080    0.0900  -37.5410 C.3     133 SER    0.0500
   2124 OG        -65.5450   -0.2960  -37.5890 O.3     133 SER    0.0900
   2125 HN        -65.8760    2.3580  -37.6490 H       133 SER    0.0900
   2126 HA        -67.0210    0.6840  -39.6110 H       133 SER   -0.6600
   2127 HB1       -67.5380   -0.8160  -37.6730 H       133 SER    0.4300
   2128 HB2       -67.1150    0.5410  -36.5470 H       133 SER    0.5100
   2129 HG1       -65.0380    0.5100  -37.4620 H       133 SER   -0.5100
   2130 N         -69.1150    2.3640  -37.7700 N.am    134 GLY   -0.4700
   2131 CA        -70.5000    2.7830  -37.6780 C.3     134 GLY    0.3100
   2132 C         -70.9420    3.5910  -38.8820 C.2     134 GLY   -0.0200
   2133 O         -72.1070    3.5470  -39.2770 O.2     134 GLY    0.0900
   2134 HN        -68.4790    2.8140  -37.1490 H       134 GLY    0.0900
   2135 HA1       -70.6080    3.3860  -36.7890 H       134 GLY    0.5100
   2136 HA2       -71.1120    1.8960  -37.6040 H       134 GLY   -0.5100
   2137 N         -70.0070    4.3330  -39.4710 N.am    135 LEU   -0.4700
   2138 CA        -70.2990    5.1620  -40.6330 C.3     135 LEU    0.3100
   2139 C         -70.5370    4.3290  -41.8870 C.2     135 LEU    0.0700
   2140 O         -71.1680    4.7910  -42.8370 O.2     135 LEU    0.0900
   2141 CB        -69.1610    6.1590  -40.8820 C.3     135 LEU   -0.1800
   2142 CG        -69.3700    7.6000  -40.4140 C.3     135 LEU    0.0900
   2143 CD1       -69.7380    7.6560  -38.9380 C.3     135 LEU    0.0900
   2144 CD2       -68.1270    8.4300  -40.6900 C.3     135 LEU   -0.0900
   2145 HN        -69.0660    4.3550  -39.1440 H       135 LEU    0.0900
   2146 HA        -71.2240    5.6880  -40.4450 H       135 LEU   -0.2700
   2147 HB1       -68.9730    6.1850  -41.9750 H       135 LEU    0.0900
   2148 HB2       -68.2570    5.7690  -40.3680 H       135 LEU    0.0900
   2149 HG        -70.1860    8.0620  -41.0100 H       135 LEU    0.0900
   2150 HD11      -68.8610    7.3760  -38.3160 H       135 LEU   -0.2700
   2151 HD12      -70.5640    6.9430  -38.7270 H       135 LEU    0.0900
   2152 HD13      -70.0530    8.6860  -38.6650 H       135 LEU    0.0900
   2153 HD21      -67.9050    8.4370  -41.7790 H       135 LEU    0.0900
   2154 HD22      -67.2550    7.9960  -40.1530 H       135 LEU    0.5100
   2155 HD23      -68.2880    9.4770  -40.3540 H       135 LEU   -0.5100
   2156 N         -70.0280    3.1010  -41.8880 N.am    136 THR   -0.4700
   2157 CA        -70.1670    2.2200  -43.0400 C.3     136 THR    0.3100
   2158 C         -71.2270    1.1510  -42.8020 C.2     136 THR    0.0700
   2159 O         -71.4560    0.2920  -43.6530 O.2     136 THR    0.0900
   2160 CB        -68.8360    1.5300  -43.3860 C.3     136 THR    0.1400
   2161 CG2       -67.7460    2.5640  -43.6290 C.3     136 THR    0.0900
   2162 OG1       -68.4450    0.6710  -42.3110 O.3     136 THR   -0.6600
   2163 HN        -69.5320    2.7300  -41.1070 H       136 THR    0.4300
   2164 HA        -70.5030    2.8170  -43.8750 H       136 THR   -0.2700
   2165 HB        -68.9540    0.9220  -44.3080 H       136 THR    0.0900
   2166 HG1       -67.5460    0.3960  -42.5060 H       136 THR    0.0900
   2167 HG21      -67.4710    3.0610  -42.6740 H       136 THR    0.0900
   2168 HG22      -68.1090    3.3380  -44.3400 H       136 THR    0.5100
   2169 HG23      -66.8410    2.0690  -44.0440 H       136 THR   -0.5100
   2170 N         -71.8770    1.2090  -41.6410 N.am    137 SER   -0.4700
   2171 CA        -72.8810    0.2170  -41.2820 C.3     137 SER    0.3100
   2172 C         -74.2370    0.8480  -40.9990 C.2     137 SER    0.0700
   2173 O         -75.1050    0.8900  -41.8700 O.2     137 SER    0.0900
   2174 CB        -72.4210   -0.6020  -40.0740 C.3     137 SER    0.0500
   2175 OG        -72.2620    0.2210  -38.9300 O.3     137 SER    0.0900
   2176 HN        -71.7060    1.9270  -40.9720 H       137 SER    0.0900
   2177 HA        -73.0330   -0.4290  -42.1350 H       137 SER   -0.6600
   2178 HB1       -71.4480   -1.0850  -40.3000 H       137 SER    0.4300
   2179 HB2       -73.1780   -1.3830  -39.8450 H       137 SER    0.5100
   2180 HG1       -71.3520    0.5260  -38.9480 H       137 SER   -0.5100
   2181 N         -74.4220    1.3400  -39.7770 N.am    138 PHE   -0.4700
   2182 CA        -75.7030    1.8880  -39.3470 C.3     138 PHE    0.3100
   2183 C         -76.1590    3.0960  -40.1600 C.2     138 PHE    0.0700
   2184 O         -77.3300    3.2010  -40.5180 O.2     138 PHE    0.0900
   2185 CB        -75.6720    2.2420  -37.8570 C.3     138 PHE   -0.1800
   2186 CG        -76.0060    1.0910  -36.9560 C.ar    138 PHE    0.0900
   2187 CD1       -77.3040    0.9030  -36.5080 C.ar    138 PHE    0.0900
   2188 CD2       -75.0280    0.1990  -36.5510 C.ar    138 PHE    0.0000
   2189 CE1       -77.6190   -0.1540  -35.6750 C.ar    138 PHE   -0.1150
   2190 CE2       -75.3360   -0.8620  -35.7190 C.ar    138 PHE    0.1150
   2191 CZ        -76.6340   -1.0380  -35.2800 C.ar    138 PHE   -0.1150
   2192 HN        -73.6910    1.3560  -39.0980 H       138 PHE    0.1150
   2193 HA        -76.4650    1.1460  -39.5390 H       138 PHE   -0.1150
   2194 HB1       -76.4120    3.0450  -37.6560 H       138 PHE    0.1150
   2195 HB2       -74.6510    2.5870  -37.5850 H       138 PHE   -0.1150
   2196 HD1       -78.0800    1.5890  -36.8150 H       138 PHE    0.1150
   2197 HD2       -74.0110    0.3310  -36.8900 H       138 PHE   -0.1150
   2198 HE1       -78.6350   -0.2880  -35.3320 H       138 PHE    0.1150
   2199 HE2       -74.5630   -1.5510  -35.4130 H       138 PHE    0.5100
   2200 HZ        -76.8780   -1.8650  -34.6290 H       138 PHE   -0.5100
   2201 N         -75.2350    4.0090  -40.4510 N.am    139 LEU   -0.4700
   2202 CA        -75.5820    5.2280  -41.1750 C.3     139 LEU    0.3100
   2203 C         -76.1640    4.9970  -42.5770 C.2     139 LEU    0.0700
   2204 O         -77.2380    5.5160  -42.8840 O.2     139 LEU    0.0900
   2205 CB        -74.4010    6.2080  -41.2210 C.3     139 LEU   -0.1800
   2206 CG        -74.6650    7.5190  -41.9630 C.3     139 LEU    0.0900
   2207 CD1       -75.8090    8.2810  -41.3080 C.3     139 LEU    0.0900
   2208 CD2       -73.4080    8.3710  -42.0170 C.3     139 LEU   -0.0900
   2209 HN        -74.2780    3.9040  -40.1910 H       139 LEU    0.0900
   2210 HA        -76.4240    5.6830  -40.6740 H       139 LEU   -0.2700
   2211 HB1       -73.5480    5.6970  -41.7160 H       139 LEU    0.0900
   2212 HB2       -74.1160    6.4550  -40.1770 H       139 LEU    0.0900
   2213 HG        -74.9280    7.2970  -43.0200 H       139 LEU    0.0900
   2214 HD11      -75.5550    8.5170  -40.2530 H       139 LEU   -0.2700
   2215 HD12      -76.7320    7.6640  -41.3230 H       139 LEU    0.0900
   2216 HD13      -75.9870    9.2340  -41.8510 H       139 LEU    0.0900
   2217 HD21      -72.5990    7.8240  -42.5460 H       139 LEU    0.0900
   2218 HD22      -73.0640    8.6040  -40.9870 H       139 LEU    0.5100
   2219 HD23      -73.6140    9.3160  -42.5650 H       139 LEU   -0.5100
   2220 N         -75.4810    4.2160  -43.4380 N.am    140 PRO   -0.2900
   2221 CA        -76.0730    4.0290  -44.7660 C.3     140 PRO    0.0000
   2222 C         -77.3060    3.1310  -44.7360 C.2     140 PRO    0.0900
   2223 O         -78.2460    3.3560  -45.4980 O.2     140 PRO    0.0900
   2224 CB        -74.9560    3.3420  -45.5610 C.3     140 PRO    0.0200
   2225 CG        -73.7070    3.5490  -44.7640 C.3     140 PRO    0.0900
   2226 CD        -74.1580    3.5750  -43.3430 C.3     140 PRO   -0.1800
   2227 HA        -76.3960    4.9760  -45.1690 H       140 PRO    0.0900
   2228 HB1       -74.8570    3.7990  -46.5700 H       140 PRO    0.0900
   2229 HB2       -75.1700    2.2580  -45.6780 H       140 PRO   -0.1800
   2230 HG1       -72.9890    2.7190  -44.9340 H       140 PRO    0.0900
   2231 HG2       -73.2190    4.5080  -45.0390 H       140 PRO    0.0900
   2232 HD1       -74.2550    2.5510  -42.9230 H       140 PRO    0.5100
   2233 HD2       -73.4810    4.1830  -42.7070 H       140 PRO   -0.5100
   2234 N         -77.2990    2.1230  -43.8670 N.am    141 ILE   -0.4700
   2235 CA        -78.3830    1.1480  -43.8220 C.3     141 ILE    0.3100
   2236 C         -79.6840    1.7310  -43.2780 C.2     141 ILE    0.0700
   2237 O         -80.7520    1.5360  -43.8610 O.2     141 ILE    0.0900
   2238 CB        -77.9830   -0.1090  -43.0240 C.3     141 ILE   -0.0900
   2239 CG1       -76.8780   -0.8690  -43.7600 C.3     141 ILE    0.0900
   2240 CG2       -79.1860   -1.0180  -42.8180 C.3     141 ILE   -0.2700
   2241 CD        -76.3020   -2.0260  -42.9760 C.3     141 ILE    0.0900
   2242 HN        -76.5580    1.9900  -43.2130 H       141 ILE    0.0900
   2243 HA        -78.6270    0.8800  -44.8390 H       141 ILE    0.0900
   2244 HB        -77.5800    0.1960  -42.0350 H       141 ILE   -0.1800
   2245 HG11      -76.0580   -0.1580  -43.9940 H       141 ILE    0.0900
   2246 HG12      -77.2940   -1.2610  -44.7120 H       141 ILE    0.0900
   2247 HG21      -79.7040   -1.1930  -43.7860 H       141 ILE   -0.2700
   2248 HG22      -79.9030   -0.5440  -42.1130 H       141 ILE    0.0900
   2249 HG23      -78.8550   -1.9980  -42.4120 H       141 ILE    0.0900
   2250 HD1       -77.0980   -2.7640  -42.7430 H       141 ILE    0.0900
   2251 HD2       -75.8690   -1.6570  -42.0210 H       141 ILE    0.5100
   2252 HD3       -75.5130   -2.5330  -43.5720 H       141 ILE   -0.5100
   2253 N         -79.5970    2.4630  -42.1710 N.am    142 GLN   -0.4700
   2254 CA        -80.7830    3.0570  -41.5640 C.3     142 GLN    0.3100
   2255 C         -81.3160    4.2330  -42.3830 C.2     142 GLN    0.0700
   2256 O         -82.4470    4.6770  -42.1850 O.2     142 GLN    0.0900
   2257 CB        -80.5040    3.4880  -40.1200 C.3     142 GLN   -0.1800
   2258 CG        -80.0960    2.3460  -39.1950 C.3     142 GLN    0.0900
   2259 CD        -81.1710    1.2840  -39.0600 C.2     142 GLN    0.0900
   2260 NE2       -80.7480    0.0360  -38.8720 N.am    142 GLN   -0.1800
   2261 OE1       -82.3650    1.5760  -39.1250 O.2     142 GLN    0.0900
   2262 HN        -78.7300    2.6360  -41.7110 H       142 GLN    0.0900
   2263 HA        -81.5730    2.3220  -41.5880 H       142 GLN    0.5500
   2264 HB1       -81.4220    3.9590  -39.7110 H       142 GLN   -0.5500
   2265 HB2       -79.6870    4.2400  -40.1300 H       142 GLN   -0.6200
   2266 HG1       -79.8800    2.7590  -38.1870 H       142 GLN    0.3200
   2267 HG2       -79.1780    1.8680  -39.5980 H       142 GLN    0.3000
   2268 HE21      -81.4100   -0.7080  -38.7760 H       142 GLN    0.5100
   2269 HE22      -79.7680   -0.1580  -38.8270 H       142 GLN   -0.5100
   2270 N         -80.4980    4.7290  -43.3080 N.am    143 MET   -0.4700
   2271 CA        -80.9120    5.8030  -44.2040 C.3     143 MET    0.3100
   2272 C         -81.2730    5.2640  -45.5830 C.2     143 MET    0.0700
   2273 O         -81.5060    6.0300  -46.5200 O.2     143 MET    0.0900
   2274 CB        -79.8070    6.8550  -44.3240 C.3     143 MET   -0.1800
   2275 CG        -79.5730    7.6530  -43.0530 C.3     143 MET    0.0900
   2276 SD        -80.8960    8.8280  -42.7220 S.3     143 MET    0.0900
   2277 CE        -80.7070    9.9370  -44.1150 C.3     143 MET   -0.1400
   2278 HN        -79.5690    4.3900  -43.4310 H       143 MET    0.0900
   2279 HA        -81.8110    6.2470  -43.8030 H       143 MET    0.0900
   2280 HB1       -80.0800    7.5610  -45.1360 H       143 MET   -0.0900
   2281 HB2       -78.8600    6.3420  -44.5960 H       143 MET   -0.2200
   2282 HG1       -78.6110    8.1980  -43.1520 H       143 MET    0.0900
   2283 HG2       -79.4860    6.9440  -42.2030 H       143 MET    0.0900
   2284 HE1       -81.0070    9.4470  -45.0650 H       143 MET    0.0900
   2285 HE2       -79.6470   10.2530  -44.2120 H       143 MET    0.5100
   2286 HE3       -81.3430   10.8370  -43.9780 H       143 MET   -0.5100
   2287 N         -81.3070    3.9360  -45.6970 N.am    144 HSP   -0.4700
   2288 CA        -81.6770    3.2480  -46.9340 C.3     144 HSP    0.3100
   2289 C         -80.7710    3.5900  -48.1170 C.2     144 HSP    0.0700
   2290 O         -81.1730    3.4630  -49.2740 O.2     144 HSP    0.0900
   2291 CB        -83.1430    3.5170  -47.2930 C.3     144 HSP   -0.0500
   2292 CG        -84.1130    3.0780  -46.2380 C.ar    144 HSP    0.0900
   2293 CD2       -85.4420    3.3020  -46.1020 C.ar    144 HSP    0.0900
   2294 ND1       -83.7410    2.3100  -45.1570 N.ar    144 HSP    0.1900
   2295 CE1       -84.7980    2.0790  -44.3990 C.ar    144 HSP    0.1300
   2296 NE2       -85.8430    2.6700  -44.9510 N.ar    144 HSP    0.1900
   2297 HN        -81.0760    3.3430  -44.9310 H       144 HSP   -0.5100
   2298 HA        -81.5150    2.1900  -46.7880 H       144 HSP    0.4400
   2299 HB1       -83.3840    2.9770  -48.2330 H       144 HSP   -0.5100
   2300 HB2       -83.2760    4.6080  -47.4540 H       144 HSP    0.4400
   2301 HD1       -82.8150    1.9790  -44.9750 H       144 HSP    0.3200
   2302 HD2       -86.1280    3.8570  -46.7290 H       144 HSP    0.1800
   2303 HE1       -84.8070    1.5100  -43.4920 H       144 HSP    0.5100
   2304 HE2       -86.7750    2.6580  -44.5900 H       144 HSP   -0.5100
   2305 N         -79.5450    4.0180  -47.8250 N.am    145 TRP   -0.4700
   2306 CA        -78.5790    4.3450  -48.8660 C.3     145 TRP    0.3100
   2307 C         -78.0070    3.0840  -49.5040 C.2     145 TRP    0.0700
   2308 O         -77.6600    3.0730  -50.6850 O.2     145 TRP    0.0900
   2309 CB        -77.4400    5.1920  -48.2930 C.3     145 TRP   -0.1800
   2310 CG        -77.8710    6.5360  -47.7940 C.ar    145 TRP    0.0900
   2311 CD1       -79.0540    7.1630  -48.0460 C.ar    145 TRP    0.0900
   2312 CD2       -77.1210    7.4170  -46.9500 C.ar    145 TRP   -0.0300
   2313 CE2       -77.9130    8.5630  -46.7350 C.ar    145 TRP   -0.1500
   2314 CE3       -75.8560    7.3510  -46.3570 C.ar    145 TRP    0.2200
   2315 NE1       -79.0880    8.3830  -47.4140 N.ar    145 TRP   -0.5100
   2316 CZ2       -77.4840    9.6310  -45.9510 C.ar    145 TRP    0.3700
   2317 CZ3       -75.4300    8.4140  -45.5800 C.ar    145 TRP    0.2400
   2318 CH2       -76.2410    9.5390  -45.3840 C.ar    145 TRP    0.1100
   2319 HN        -79.2330    4.1340  -46.8860 H       145 TRP   -0.2500
   2320 HA        -79.0960    4.8870  -49.6450 H       145 TRP    0.1700
   2321 HB1       -76.6790    5.3470  -49.0880 H       145 TRP   -0.2000
   2322 HB2       -76.9780    4.6410  -47.4470 H       145 TRP    0.1400
   2323 HD1       -79.8510    6.7600  -48.6540 H       145 TRP   -0.2700
   2324 HE1       -79.8290    9.0160  -47.4440 H       145 TRP    0.1600
   2325 HE3       -75.2110    6.4950  -46.4930 H       145 TRP   -0.1400
   2326 HZ2       -78.0930   10.5080  -45.7870 H       145 TRP    0.1400
   2327 HZ3       -74.4550    8.3770  -45.1160 H       145 TRP    0.5100
   2328 HH2       -75.8780   10.3520  -44.7720 H       145 TRP   -0.5100
   2329 N         -77.9140    2.0170  -48.7110 N.am    146 TYR   -0.4700
   2330 CA        -77.3200    0.7660  -49.1630 C.3     146 TYR    0.3100
   2331 C         -78.2580    0.0080  -50.0920 C.2     146 TYR    0.0700
   2332 O         -77.8430   -0.9170  -50.7890 O.2     146 TYR    0.0900
   2333 CB        -76.9820   -0.1190  -47.9600 C.3     146 TYR   -0.1800
   2334 CG        -78.1550   -0.9370  -47.4610 C.ar    146 TYR    0.0900
   2335 CD1       -78.1720   -2.3200  -47.6030 C.ar    146 TYR    0.0900
   2336 CD2       -79.2500   -0.3250  -46.8620 C.ar    146 TYR    0.0000
   2337 CE1       -79.2440   -3.0720  -47.1520 C.ar    146 TYR   -0.1150
   2338 CE2       -80.3240   -1.0670  -46.4080 C.ar    146 TYR    0.1150
   2339 CZ        -80.3160   -2.4400  -46.5570 C.ar    146 TYR   -0.1150
   2340 OH        -81.3850   -3.1830  -46.1070 O.3     146 TYR    0.1150
   2341 HN        -78.2490    2.0270  -47.7720 H       146 TYR    0.1100
   2342 HA        -76.4260    1.0000  -49.7230 H       146 TYR   -0.5400
   2343 HB1       -76.6430    0.5210  -47.1180 H       146 TYR    0.4300
   2344 HB2       -76.1790   -0.8320  -48.2440 H       146 TYR   -0.1150
   2345 HD1       -77.3370   -2.8150  -48.0740 H       146 TYR    0.1150
   2346 HD2       -79.2620    0.7480  -46.7490 H       146 TYR   -0.1150
   2347 HE1       -79.2400   -4.1460  -47.2650 H       146 TYR    0.1150
   2348 HE2       -81.1640   -0.5770  -45.9400 H       146 TYR    0.5100
   2349 HH        -82.0270   -2.5790  -45.7270 H       146 TYR   -0.5100
   2350 N         -79.5290    0.4020  -50.0860 N.am    147 ARG   -0.4700
   2351 CA        -80.5670   -0.3220  -50.8090 C.3     147 ARG    0.3100
   2352 C         -80.3400   -0.3700  -52.3140 C.2     147 ARG    0.0700
   2353 O         -79.8090    0.5690  -52.9070 O.2     147 ARG    0.0900
   2354 CB        -81.9460    0.2690  -50.5010 C.3     147 ARG   -0.1800
   2355 CG        -82.4240    0.0110  -49.0800 C.3     147 ARG    0.0900
   2356 CD        -83.9090    0.2840  -48.9440 C.3     147 ARG    0.0900
   2357 NE        -84.4300   -0.1700  -47.6550 N.pl3   147 ARG   -0.1800
   2358 CZ        -85.7170   -0.1590  -47.3270 C.cat   147 ARG    0.0900
   2359 NH1       -86.6190    0.2860  -48.1920 N.pl3   147 ARG    0.0900
   2360 NH2       -86.1050   -0.5910  -46.1360 N.pl3   147 ARG    0.2000
   2361 HN        -79.8300    1.2100  -49.5870 H       147 ARG    0.0900
   2362 HA        -80.5260   -1.3570  -50.5060 H       147 ARG    0.0900
   2363 HB1       -82.6820   -0.1700  -51.2060 H       147 ARG   -0.7000
   2364 HB2       -81.9030    1.3670  -50.6640 H       147 ARG    0.4400
   2365 HG1       -81.8650    0.6690  -48.3820 H       147 ARG    0.6400
   2366 HG2       -82.2210   -1.0500  -48.8150 H       147 ARG   -0.8000
   2367 HD1       -84.4640   -0.2550  -49.7410 H       147 ARG    0.4600
   2368 HD2       -84.0980    1.3770  -49.0190 H       147 ARG    0.4600
   2369 HE        -83.7760   -0.5100  -46.9800 H       147 ARG   -0.8000
   2370 HH11      -86.3300    0.6140  -49.0920 H       147 ARG    0.4600
   2371 HH12      -87.5880    0.2930  -47.9440 H       147 ARG    0.4600
   2372 HH21      -85.4280   -0.9260  -45.4800 H       147 ARG    0.5100
   2373 HH22      -87.0740   -0.5810  -45.8920 H       147 ARG   -0.5100
   2374 N         -80.7420   -1.4810  -52.9270 N.am    148 ALA   -0.4700
   2375 CA        -80.6370   -1.6480  -54.3670 C.3     148 ALA    0.3100
   2376 C         -81.9000   -1.1330  -55.0450 C.2     148 ALA    0.0700
   2377 O         -82.8130   -0.6440  -54.3790 O.2     148 ALA    0.0900
   2378 CB        -80.3960   -3.1050  -54.7170 C.3     148 ALA   -0.2700
   2379 HN        -81.1330   -2.2490  -52.4260 H       148 ALA    0.0900
   2380 HA        -79.8170   -1.0360  -54.7170 H       148 ALA    0.0900
   2381 HB1       -81.3100   -3.7030  -54.5120 H       148 ALA    0.0900
   2382 HB2       -79.5640   -3.5080  -54.1020 H       148 ALA    0.5100
   2383 HB3       -80.1450   -3.2000  -55.7950 H       148 ALA   -0.5100
   2384 N         -81.9540   -1.2420  -56.3710 N.am    149 THR   -0.4700
   2385 CA        -83.0820   -0.7010  -57.1190 C.3     149 THR    0.3100
   2386 C         -83.8510   -1.7590  -57.9040 C.2     149 THR    0.0700
   2387 O         -84.9930   -1.5300  -58.3020 O.2     149 THR    0.0900
   2388 CB        -82.6380    0.4120  -58.0890 C.3     149 THR    0.1400
   2389 CG2       -81.8990    1.5090  -57.3350 C.3     149 THR    0.0900
   2390 OG1       -81.7780   -0.1360  -59.0940 O.3     149 THR   -0.6600
   2391 HN        -81.2390   -1.6900  -56.9030 H       149 THR    0.4300
   2392 HA        -83.7930   -0.3100  -56.4070 H       149 THR   -0.2700
   2393 HB        -83.5270    0.8620  -58.5800 H       149 THR    0.0900
   2394 HG1       -81.6640    0.5550  -59.7490 H       149 THR    0.0900
   2395 HG21      -80.9110    1.1370  -56.9900 H       149 THR    0.0900
   2396 HG22      -82.4900    1.8230  -56.4470 H       149 THR    0.5100
   2397 HG23      -81.7360    2.3820  -58.0020 H       149 THR   -0.5100
   2398 N         -83.2300   -2.9160  -58.1310 N.am    150 HSE   -0.4700
   2399 CA        -83.8660   -3.9680  -58.9170 C.3     150 HSE    0.3100
   2400 C         -85.1160   -4.5120  -58.2320 C.2     150 HSE    0.0700
   2401 O         -85.2810   -4.3740  -57.0190 O.2     150 HSE    0.0900
   2402 CB        -82.8800   -5.0920  -59.2580 C.3     150 HSE   -0.0800
   2403 CG        -82.3110   -5.7880  -58.0600 C.ar    150 HSE    0.0900
   2404 CD2       -82.6520   -6.9550  -57.4640 C.ar    150 HSE    0.0900
   2405 ND1       -81.2430   -5.2860  -57.3470 N.ar    150 HSE   -0.7000
   2406 CE1       -80.9550   -6.1140  -56.3570 C.ar    150 HSE    0.2200
   2407 NE2       -81.7950   -7.1340  -56.4030 N.ar    150 HSE    0.2500
   2408 HN        -82.3170   -3.1130  -57.7800 H       150 HSE    0.1300
   2409 HA        -84.2450   -3.5190  -59.8240 H       150 HSE   -0.3600
   2410 HB1       -82.0380   -4.6610  -59.8400 H       150 HSE    0.3200
   2411 HB2       -83.4060   -5.8480  -59.8800 H       150 HSE   -0.0500
   2412 HD2       -83.4340   -7.6570  -57.7230 H       150 HSE    0.0900
   2413 HE1       -80.1660   -5.9980  -55.6160 H       150 HSE    0.5100
   2414 HE2       -81.8170   -7.9130  -55.7770 H       150 HSE   -0.5100
   2415 N         -85.9970   -5.1250  -59.0200 N.am    151 GLN   -0.4700
   2416 CA        -87.3380   -5.4850  -58.5600 C.3     151 GLN    0.3100
   2417 C         -87.3660   -6.4100  -57.3460 C.2     151 GLN    0.0700
   2418 O         -88.1360   -6.1880  -56.4090 O.2     151 GLN    0.0900
   2419 CB        -88.1490   -6.1020  -59.7040 C.3     151 GLN   -0.1800
   2420 CG        -89.6170   -6.2980  -59.3680 C.3     151 GLN    0.0900
   2421 CD        -90.3010   -4.9970  -59.0020 C.2     151 GLN    0.0900
   2422 NE2       -90.9860   -4.9900  -57.8610 N.am    151 GLN   -0.1800
   2423 OE1       -90.2150   -4.0080  -59.7280 O.2     151 GLN    0.0900
   2424 HN        -85.7820   -5.3680  -59.9620 H       151 GLN    0.0900
   2425 HA        -87.8190   -4.5900  -58.1980 H       151 GLN    0.5500
   2426 HB1       -87.7080   -7.0890  -59.9580 H       151 GLN   -0.5500
   2427 HB2       -88.0740   -5.4360  -60.5900 H       151 GLN   -0.6200
   2428 HG1       -89.7010   -6.9970  -58.5090 H       151 GLN    0.3200
   2429 HG2       -90.1340   -6.7370  -60.2480 H       151 GLN    0.3000
   2430 HE21      -90.9080   -5.7580  -57.2260 H       151 GLN    0.5100
   2431 HE22      -91.5790   -4.2170  -57.6390 H       151 GLN   -0.5100
   2432 N         -86.5320   -7.4460  -57.3630 N.am    152 GLU   -0.4700
   2433 CA        -86.5020   -8.4120  -56.2710 C.3     152 GLU    0.3100
   2434 C         -86.0870   -7.7540  -54.9580 C.2     152 GLU    0.0700
   2435 O         -86.5770   -8.1140  -53.8860 O.2     152 GLU    0.0900
   2436 CB        -85.5710   -9.5780  -56.6000 C.3     152 GLU   -0.1800
   2437 CG        -85.6090  -10.6970  -55.5740 C.3     152 GLU    0.0900
   2438 CD        -84.6710  -11.8350  -55.9170 C.2     152 GLU    0.0900
   2439 OE1       -83.8890  -11.6950  -56.8810 O.co2   152 GLU   -0.2800
   2440 OE2       -84.7170  -12.8720  -55.2210 O.co2   152 GLU    0.0900
   2441 HN        -85.8960   -7.6080  -58.1140 H       152 GLU    0.0900
   2442 HA        -87.5090   -8.7690  -56.1140 H       152 GLU    0.6200
   2443 HB1       -84.5310   -9.1920  -56.6630 H       152 GLU   -0.7600
   2444 HB2       -85.8610   -9.9920  -57.5880 H       152 GLU   -0.7600
   2445 HG1       -86.6430  -11.0980  -55.5160 H       152 GLU    0.5100
   2446 HG2       -85.3200  -10.2890  -54.5830 H       152 GLU   -0.5100
   2447 N         -85.1820   -6.7810  -55.0500 N.am    153 ALA   -0.4700
   2448 CA        -84.7390   -6.0390  -53.8790 C.3     153 ALA    0.3100
   2449 C         -85.8870   -5.2260  -53.2950 C.2     153 ALA    0.0700
   2450 O         -86.0920   -5.2110  -52.0820 O.2     153 ALA    0.0900
   2451 CB        -83.5690   -5.1340  -54.2310 C.3     153 ALA   -0.2700
   2452 HN        -84.7700   -6.5190  -55.9190 H       153 ALA    0.0900
   2453 HA        -84.4490   -6.7520  -53.1210 H       153 ALA    0.0900
   2454 HB1       -83.8090   -4.5330  -55.1340 H       153 ALA    0.0900
   2455 HB2       -82.6670   -5.7470  -54.4420 H       153 ALA    0.5100
   2456 HB3       -83.3610   -4.4400  -53.3890 H       153 ALA   -0.5100
   2457 N         -86.6400   -4.5580  -54.1670 N.am    154 ILE   -0.4700
   2458 CA        -87.8030   -3.7840  -53.7530 C.3     154 ILE    0.3100
   2459 C         -88.8340   -4.6810  -53.0770 C.2     154 ILE    0.0700
   2460 O         -89.3890   -4.3330  -52.0320 O.2     154 ILE    0.0900
   2461 CB        -88.4650   -3.0750  -54.9500 C.3     154 ILE   -0.0900
   2462 CG1       -87.4490   -2.1910  -55.6790 C.3     154 ILE    0.0900
   2463 CG2       -89.6580   -2.2500  -54.4900 C.3     154 ILE   -0.2700
   2464 CD        -86.8740   -1.0880  -54.8210 C.3     154 ILE    0.0900
   2465 HN        -86.4400   -4.5570  -55.1440 H       154 ILE    0.0900
   2466 HA        -87.4740   -3.0570  -53.0260 H       154 ILE    0.0900
   2467 HB        -88.8040   -3.8340  -55.6870 H       154 ILE   -0.1800
   2468 HG11      -87.9480   -1.7310  -56.5580 H       154 ILE    0.0900
   2469 HG12      -86.6150   -2.8320  -56.0350 H       154 ILE    0.0900
   2470 HG21      -89.3700   -1.6060  -53.6320 H       154 ILE   -0.2700
   2471 HG22      -90.4810   -2.9230  -54.1670 H       154 ILE    0.0900
   2472 HG23      -90.0120   -1.6000  -55.3190 H       154 ILE    0.0900
   2473 HD1       -86.3520   -1.5210  -53.9400 H       154 ILE    0.0900
   2474 HD2       -87.6890   -0.4260  -54.4590 H       154 ILE    0.5100
   2475 HD3       -86.1410   -0.4940  -55.4090 H       154 ILE   -0.5100
   2476 N         -89.0830   -5.8430  -53.6760 N.am    155 ASN   -0.4700
   2477 CA        -90.0110   -6.8140  -53.1110 C.3     155 ASN    0.3100
   2478 C         -89.5790   -7.2930  -51.7300 C.2     155 ASN    0.0700
   2479 O         -90.3930   -7.3890  -50.8130 O.2     155 ASN    0.0900
   2480 CB        -90.1840   -8.0110  -54.0490 C.3     155 ASN   -0.1800
   2481 CG        -90.9460   -7.6540  -55.3120 C.2     155 ASN    0.0900
   2482 ND2       -91.4020   -8.6740  -56.0350 N.am    155 ASN    0.0900
   2483 OD1       -91.1220   -6.4810  -55.6350 O.2     155 ASN    0.5500
   2484 HN        -88.6460   -6.1020  -54.5340 H       155 ASN   -0.5500
   2485 HA        -90.9590   -6.3190  -52.9570 H       155 ASN   -0.6200
   2486 HB1       -90.7420   -8.8110  -53.5160 H       155 ASN    0.3200
   2487 HB2       -89.1820   -8.3930  -54.3370 H       155 ASN    0.3000
   2488 HD21      -91.9110   -8.5010  -56.8780 H       155 ASN    0.5100
   2489 HD22      -91.2360   -9.6140  -55.7360 H       155 ASN   -0.5100
   2490 N         -88.2890   -7.5880  -51.5840 N.am    156 CYS   -0.4700
   2491 CA        -87.7500   -8.0610  -50.3140 C.3     156 CYS    0.3100
   2492 C         -87.8110   -6.9810  -49.2380 C.2     156 CYS    0.0700
   2493 O         -88.0840   -7.2660  -48.0730 O.2     156 CYS    0.0900
   2494 CB        -86.3130   -8.5540  -50.4910 C.3     156 CYS   -0.1000
   2495 SG        -85.5550   -9.2390  -49.0010 S.3     156 CYS    0.0900
   2496 HN        -87.6370   -7.5010  -52.3330 H       156 CYS    0.0900
   2497 HA        -88.3810   -8.8630  -49.9600 H       156 CYS   -0.0800
   2498 HB1       -85.6990   -7.6980  -50.8410 H       156 CYS    0.5100
   2499 HB2       -86.3140   -9.3340  -51.2800 H       156 CYS   -0.5100
   2500 N         -87.5540   -5.7360  -49.6340 N.am    157 TYR   -0.4700
   2501 CA        -87.6480   -4.6110  -48.7130 C.3     157 TYR    0.3100
   2502 C         -89.1000   -4.3650  -48.3220 C.2     157 TYR    0.0700
   2503 O         -89.3840   -3.8550  -47.2400 O.2     157 TYR    0.0900
   2504 CB        -87.0420   -3.3460  -49.3310 C.3     157 TYR   -0.1800
   2505 CG        -85.5610   -3.4520  -49.6110 C.ar    157 TYR    0.0900
   2506 CD1       -84.7540   -4.2950  -48.8600 C.ar    157 TYR    0.0900
   2507 CD2       -84.9710   -2.7110  -50.6280 C.ar    157 TYR    0.0000
   2508 CE1       -83.3980   -4.3990  -49.1120 C.ar    157 TYR   -0.1150
   2509 CE2       -83.6160   -2.8110  -50.8890 C.ar    157 TYR    0.1150
   2510 CZ        -82.8350   -3.6540  -50.1260 C.ar    157 TYR   -0.1150
   2511 OH        -81.4890   -3.7550  -50.3780 O.3     157 TYR    0.1150
   2512 HN        -87.2900   -5.5200  -50.5710 H       157 TYR    0.1100
   2513 HA        -87.1190   -4.8750  -47.8100 H       157 TYR   -0.5400
   2514 HB1       -87.1860   -2.4940  -48.6340 H       157 TYR    0.4300
   2515 HB2       -87.5450   -3.1370  -50.3000 H       157 TYR   -0.1150
   2516 HD1       -85.1930   -4.8820  -48.0650 H       157 TYR    0.1150
   2517 HD2       -85.5790   -2.0480  -51.2250 H       157 TYR   -0.1150
   2518 HE1       -82.7840   -5.0590  -48.5170 H       157 TYR    0.1150
   2519 HE2       -83.1720   -2.2310  -51.6850 H       157 TYR    0.5100
   2520 HH        -81.0900   -4.2570  -49.6630 H       157 TYR   -0.5100
   2521 N         -90.0190   -4.7350  -49.2130 N.am    158 ALA   -0.4700
   2522 CA        -91.4440   -4.6120  -48.9370 C.3     158 ALA    0.3100
   2523 C         -91.9360   -5.7860  -48.0970 C.2     158 ALA    0.0700
   2524 O         -92.7670   -5.6220  -47.2040 O.2     158 ALA    0.0900
   2525 CB        -92.2300   -4.5210  -50.2360 C.3     158 ALA   -0.2700
   2526 HN        -89.7740   -5.1080  -50.1040 H       158 ALA    0.0900
   2527 HA        -91.5960   -3.7230  -48.3420 H       158 ALA    0.0900
   2528 HB1       -92.0630   -5.4330  -50.8480 H       158 ALA    0.0900
   2529 HB2       -91.8950   -3.6370  -50.8190 H       158 ALA    0.5100
   2530 HB3       -93.3160   -4.4360  -50.0170 H       158 ALA   -0.5100
   2531 N         -91.4100   -6.9730  -48.3890 N.am    159 GLU   -0.4700
   2532 CA        -91.7630   -8.1840  -47.6650 C.3     159 GLU    0.3100
   2533 C         -91.2150   -8.1620  -46.2410 C.2     159 GLU    0.0700
   2534 O         -90.0290   -7.9150  -46.0250 O.2     159 GLU    0.0900
   2535 CB        -91.2380   -9.4140  -48.4070 C.3     159 GLU   -0.1800
   2536 CG        -91.5720  -10.7400  -47.7460 C.3     159 GLU    0.0900
   2537 CD        -93.0530  -11.0540  -47.7900 C.2     159 GLU    0.0900
   2538 OE1       -93.4800  -12.0120  -47.1100 O.co2   159 GLU   -0.2800
   2539 OE2       -93.7920  -10.3430  -48.5060 O.co2   159 GLU    0.0900
   2540 HN        -90.7460   -7.0860  -49.1250 H       159 GLU    0.0900
   2541 HA        -92.8400   -8.2240  -47.5820 H       159 GLU    0.6200
   2542 HB1       -90.1340   -9.3300  -48.4840 H       159 GLU   -0.7600
   2543 HB2       -91.6700   -9.4160  -49.4310 H       159 GLU   -0.7600
   2544 HG1       -91.2500  -10.7050  -46.6830 H       159 GLU    0.5100
   2545 HG2       -91.0240  -11.5530  -48.2680 H       159 GLU   -0.5100
   2546 N         -92.0860   -8.4260  -45.2690 N.am    160 GLU   -0.4700
   2547 CA        -91.6940   -8.4430  -43.8640 C.3     160 GLU    0.3100
   2548 C         -90.9430   -9.7180  -43.4990 C.2     160 GLU    0.0700
   2549 O         -90.1440   -9.7330  -42.5630 O.2     160 GLU    0.0900
   2550 CB        -92.9220   -8.2930  -42.9630 C.3     160 GLU   -0.1800
   2551 CG        -93.5500   -6.9080  -42.9850 C.3     160 GLU    0.0900
   2552 CD        -92.7290   -5.8830  -42.2260 C.2     160 GLU    0.0900
   2553 OE1       -91.8280   -6.2850  -41.4570 O.co2   160 GLU   -0.2800
   2554 OE2       -92.9840   -4.6720  -42.3990 O.co2   160 GLU    0.0900
   2555 HN        -93.0450   -8.6250  -45.4580 H       160 GLU    0.0900
   2556 HA        -91.0050   -7.6280  -43.6990 H       160 GLU    0.6200
   2557 HB1       -92.6220   -8.5240  -41.9190 H       160 GLU   -0.7600
   2558 HB2       -93.6870   -9.0290  -43.2890 H       160 GLU   -0.7600
   2559 HG1       -94.5600   -6.9620  -42.5260 H       160 GLU    0.5100
   2560 HG2       -93.6450   -6.5720  -44.0400 H       160 GLU   -0.5100
   2561 N         -91.2050  -10.7890  -44.2410 N.am    161 THR   -0.4700
   2562 CA        -90.5790  -12.0750  -43.9710 C.3     161 THR    0.3100
   2563 C         -89.2610  -12.2360  -44.7230 C.2     161 THR    0.0700
   2564 O         -88.5650  -13.2390  -44.5570 O.2     161 THR    0.0900
   2565 CB        -91.5110  -13.2510  -44.3240 C.3     161 THR    0.1400
   2566 CG2       -92.8530  -13.0970  -43.6220 C.3     161 THR    0.0900
   2567 OG1       -91.7150  -13.2990  -45.7400 O.3     161 THR   -0.6600
   2568 HN        -91.8380  -10.7610  -45.0110 H       161 THR    0.4300
   2569 HA        -90.3270  -12.1050  -42.9210 H       161 THR   -0.2700
   2570 HB        -91.0540  -14.2080  -43.9930 H       161 THR    0.0900
   2571 HG1       -92.4860  -12.7530  -45.9150 H       161 THR    0.0900
   2572 HG21      -93.4210  -12.2510  -44.0660 H       161 THR    0.0900
   2573 HG22      -92.6940  -12.8900  -42.5420 H       161 THR    0.5100
   2574 HG23      -93.4510  -14.0260  -43.7420 H       161 THR   -0.5100
   2575 N         -88.9190  -11.2520  -45.5510 N.am    162 CYS   -0.4700
   2576 CA        -87.6650  -11.2970  -46.2930 C.3     162 CYS    0.3100
   2577 C         -86.5860  -10.4680  -45.6110 C.2     162 CYS    0.0700
   2578 O         -86.8290   -9.3410  -45.1830 O.2     162 CYS    0.0900
   2579 CB        -87.8510  -10.8170  -47.7370 C.3     162 CYS   -0.1000
   2580 SG        -86.3930  -11.0740  -48.7820 S.3     162 CYS    0.0900
   2581 HN        -89.4940  -10.4530  -45.6980 H       162 CYS    0.0900
   2582 HA        -87.3110  -12.3180  -46.2830 H       162 CYS   -0.0800
   2583 HB1       -88.0940   -9.7330  -47.7150 H       162 CYS    0.5100
   2584 HB2       -88.7130  -11.3620  -48.1770 H       162 CYS   -0.5100
   2585 N         -85.3880  -11.0360  -45.5100 N.am    163 CYS   -0.4700
   2586 CA        -84.2480  -10.3160  -44.9640 C.3     163 CYS    0.3100
   2587 C         -82.9680  -10.7170  -45.6910 C.2     163 CYS    0.0700
   2588 O         -81.9190  -10.9120  -45.0780 O.2     163 CYS    0.0900
   2589 CB        -84.1190  -10.5570  -43.4560 C.3     163 CYS   -0.1000
   2590 SG        -82.9600   -9.4340  -42.6390 S.3     163 CYS    0.0900
   2591 HN        -85.2190  -11.9750  -45.8010 H       163 CYS    0.0900
   2592 HA        -84.3920   -9.2640  -45.1640 H       163 CYS   -0.0800
   2593 HB1       -83.7810  -11.6030  -43.2980 H       163 CYS    0.5100
   2594 HB2       -85.1230  -10.4380  -42.9970 H       163 CYS   -0.5100
   2595 N         -83.0610  -10.8490  -47.0120 N.am    164 ASP   -0.4700
   2596 CA        -81.8890  -11.1370  -47.8260 C.3     164 ASP    0.3100
   2597 C         -81.0370   -9.8840  -47.9410 C.2     164 ASP    0.0700
   2598 O         -81.5120   -8.7740  -47.6950 O.2     164 ASP    0.0900
   2599 CB        -82.2960  -11.6330  -49.2150 C.3     164 ASP   -0.2800
   2600 CG        -83.0230  -12.9620  -49.1680 C.2     164 ASP    0.0900
   2601 OD1       -82.7260  -13.7740  -48.2650 O.co2   164 ASP    0.0900
   2602 OD2       -83.8890  -13.1950  -50.0400 O.co2   164 ASP    0.6200
   2603 HN        -83.9260  -10.7570  -47.4980 H       164 ASP   -0.7600
   2604 HA        -81.3070  -11.8900  -47.3160 H       164 ASP   -0.7600
   2605 HB1       -81.3840  -11.7500  -49.8390 H       164 ASP    0.5100
   2606 HB2       -82.9650  -10.8800  -49.6850 H       164 ASP   -0.5100
   2607 N         -79.7730  -10.0590  -48.3140 N.am    165 PHE   -0.4700
   2608 CA        -78.8410   -8.9430  -48.3620 C.3     165 PHE    0.3100
   2609 C         -78.6690   -8.3980  -49.7790 C.2     165 PHE    0.0700
   2610 O         -77.8370   -8.8800  -50.5460 O.2     165 PHE    0.0900
   2611 CB        -77.4900   -9.3590  -47.7740 C.3     165 PHE   -0.1800
   2612 CG        -76.5610   -8.2130  -47.5180 C.ar    165 PHE    0.0900
   2613 CD1       -76.9080   -7.2080  -46.6260 C.ar    165 PHE    0.0900
   2614 CD2       -75.3330   -8.1400  -48.1540 C.ar    165 PHE    0.0000
   2615 CE1       -76.0530   -6.1500  -46.3860 C.ar    165 PHE   -0.1150
   2616 CE2       -74.4730   -7.0870  -47.9150 C.ar    165 PHE    0.1150
   2617 CZ        -74.8320   -6.0900  -47.0290 C.ar    165 PHE   -0.1150
   2618 HN        -79.4110  -10.9500  -48.5760 H       165 PHE    0.1150
   2619 HA        -79.2640   -8.1260  -47.7950 H       165 PHE   -0.1150
   2620 HB1       -76.9780  -10.0440  -48.4840 H       165 PHE    0.1150
   2621 HB2       -77.6560   -9.8700  -46.8030 H       165 PHE   -0.1150
   2622 HD1       -77.8580   -7.2530  -46.1150 H       165 PHE    0.1150
   2623 HD2       -75.0450   -8.9180  -48.8460 H       165 PHE   -0.1150
   2624 HE1       -76.3380   -5.3700  -45.6970 H       165 PHE    0.1150
   2625 HE2       -73.5200   -7.0430  -48.4190 H       165 PHE    0.5100
   2626 HZ        -74.1610   -5.2670  -46.8400 H       165 PHE   -0.5100
   2627 N         -79.4680   -7.3870  -50.1170 N.am    166 PHE   -0.4700
   2628 CA        -79.3790   -6.7410  -51.4200 C.3     166 PHE    0.3100
   2629 C         -78.7530   -5.3540  -51.3140 C.2     166 PHE    0.0700
   2630 O         -79.2210   -4.5080  -50.5530 O.2     166 PHE    0.0900
   2631 CB        -80.7630   -6.6330  -52.0690 C.3     166 PHE   -0.1800
   2632 CG        -81.3440   -7.9550  -52.4800 C.ar    166 PHE    0.0900
   2633 CD1       -80.8740   -8.6140  -53.6050 C.ar    166 PHE    0.0900
   2634 CD2       -82.3700   -8.5330  -51.7490 C.ar    166 PHE    0.0000
   2635 CE1       -81.4120   -9.8290  -53.9890 C.ar    166 PHE   -0.1150
   2636 CE2       -82.9110   -9.7490  -52.1280 C.ar    166 PHE    0.1150
   2637 CZ        -82.4310  -10.3980  -53.2490 C.ar    166 PHE   -0.1150
   2638 HN        -80.1610   -7.0290  -49.4980 H       166 PHE    0.1150
   2639 HA        -78.7190   -7.3290  -52.0400 H       166 PHE   -0.1150
   2640 HB1       -80.6890   -6.0090  -52.9850 H       166 PHE    0.1150
   2641 HB2       -81.4710   -6.1730  -51.3470 H       166 PHE   -0.1150
   2642 HD1       -80.0800   -8.1730  -54.1880 H       166 PHE    0.1150
   2643 HD2       -82.7510   -8.0290  -50.8730 H       166 PHE   -0.1150
   2644 HE1       -81.0340  -10.3330  -54.8660 H       166 PHE    0.1150
   2645 HE2       -83.7080  -10.1900  -51.5490 H       166 PHE    0.5100
   2646 HZ        -82.8510  -11.3470  -53.5470 H       166 PHE   -0.5100
   2647 N         -77.6880   -5.1270  -52.0770 N.am    167 THR   -0.4700
   2648 CA        -77.0190   -3.8300  -52.1020 C.3     167 THR    0.3100
   2649 C         -76.7230   -3.3930  -53.5330 C.2     167 THR    0.0700
   2650 O         -76.8970   -4.1630  -54.4770 O.2     167 THR    0.0900
   2651 CB        -75.6980   -3.8450  -51.3020 C.3     167 THR    0.1400
   2652 CG2       -75.9640   -4.0670  -49.8190 C.3     167 THR    0.0900
   2653 OG1       -74.8490   -4.8910  -51.7890 O.3     167 THR   -0.6600
   2654 HN        -77.2980   -5.8320  -52.6650 H       167 THR    0.4300
   2655 HA        -77.6970   -3.1030  -51.6810 H       167 THR   -0.2700
   2656 HB        -75.1750   -2.8730  -51.4190 H       167 THR    0.0900
   2657 HG1       -75.2630   -5.7150  -51.5210 H       167 THR    0.0900
   2658 HG21      -76.9680   -4.5190  -49.6740 H       167 THR    0.0900
   2659 HG22      -75.9310   -3.0970  -49.2790 H       167 THR    0.5100
   2660 HG23      -75.2010   -4.7560  -49.3970 H       167 THR   -0.5100
   2661 N         -76.2820   -2.1460  -53.6920 N.am    168 ASN   -0.4700
   2662 CA        -75.8480   -1.6450  -54.9900 C.3     168 ASN    0.3100
   2663 C         -74.3370   -1.7700  -55.1480 C.2     168 ASN    0.0700
   2664 O         -73.6470   -2.2160  -54.2310 O.2     168 ASN    0.0900
   2665 CB        -76.2930   -0.1910  -55.1910 C.3     168 ASN   -0.1800
   2666 CG        -75.9000    0.7030  -54.0310 C.2     168 ASN    0.0900
   2667 ND2       -76.8540    0.9780  -53.1460 N.am    168 ASN    0.0900
   2668 OD1       -74.7570    1.1490  -53.9310 O.2     168 ASN    0.5500
   2669 HN        -76.2280   -1.5030  -52.9320 H       168 ASN   -0.5500
   2670 HA        -76.2790   -2.2760  -55.7520 H       168 ASN   -0.6200
   2671 HB1       -77.3970   -0.1630  -55.3010 H       168 ASN    0.3200
   2672 HB2       -75.8240    0.2040  -56.1170 H       168 ASN    0.3000
   2673 HD21      -76.6540    1.5630  -52.3590 H       168 ASN    0.5100
   2674 HD22      -77.7720    0.6000  -53.2670 H       168 ASN   -0.5100
   2675 N         -73.8220   -1.3810  -56.3140 N.am    169 GLN   -0.4700
   2676 CA        -72.3900   -1.4650  -56.5740 C.3     169 GLN    0.3100
   2677 C         -71.5890   -0.5650  -55.6400 C.2     169 GLN    0.0700
   2678 O         -70.5700   -0.9800  -55.0870 O.2     169 GLN    0.0900
   2679 CB        -72.0750   -1.1150  -58.0320 C.3     169 GLN   -0.1800
   2680 CG        -72.6490   -2.0890  -59.0500 C.3     169 GLN    0.0900
   2681 CD        -71.9900   -1.9580  -60.4110 C.2     169 GLN    0.0900
   2682 NE2       -72.6610   -2.4600  -61.4460 N.am    169 GLN   -0.1800
   2683 OE1       -70.8940   -1.4140  -60.5340 O.2     169 GLN    0.0900
   2684 HN        -74.3860   -1.0200  -57.0530 H       169 GLN    0.0900
   2685 HA        -72.0710   -2.4720  -56.3540 H       169 GLN    0.5500
   2686 HB1       -70.9720   -1.0910  -58.1550 H       169 GLN   -0.5500
   2687 HB2       -72.4840   -0.1060  -58.2450 H       169 GLN   -0.6200
   2688 HG1       -73.7370   -1.8940  -59.1640 H       169 GLN    0.3200
   2689 HG2       -72.5000   -3.1260  -58.6830 H       169 GLN    0.3000
   2690 HE21      -72.2760   -2.4040  -62.3660 H       169 GLN    0.5100
   2691 HE22      -73.5510   -2.8950  -61.3020 H       169 GLN   -0.5100
   2692 N         -72.0620    0.6660  -55.4640 N.am    170 ALA   -0.4700
   2693 CA        -71.3630    1.6540  -54.6520 C.3     170 ALA    0.3100
   2694 C         -71.1610    1.1860  -53.2160 C.2     170 ALA    0.0700
   2695 O         -70.0420    1.2090  -52.7010 O.2     170 ALA    0.0900
   2696 CB        -72.1060    2.9840  -54.6780 C.3     170 ALA   -0.2700
   2697 HN        -72.9170    0.9670  -55.8790 H       170 ALA    0.0900
   2698 HA        -70.3670    1.7730  -55.0510 H       170 ALA    0.0900
   2699 HB1       -73.1340    2.8560  -54.2760 H       170 ALA    0.0900
   2700 HB2       -72.1790    3.3570  -55.7230 H       170 ALA    0.5100
   2701 HB3       -71.5710    3.7290  -54.0510 H       170 ALA   -0.5100
   2702 N         -72.2400    0.7450  -52.5760 N.am    171 TYR   -0.4700
   2703 CA        -72.1650    0.3170  -51.1860 C.3     171 TYR    0.3100
   2704 C         -71.3480   -0.9570  -51.0120 C.2     171 TYR    0.0700
   2705 O         -70.5830   -1.0810  -50.0570 O.2     171 TYR    0.0900
   2706 CB        -73.5600    0.1410  -50.5810 C.3     171 TYR   -0.1800
   2707 CG        -73.5210   -0.2140  -49.1130 C.ar    171 TYR    0.0900
   2708 CD1       -73.3880    0.7750  -48.1450 C.ar    171 TYR    0.0900
   2709 CD2       -73.6040   -1.5350  -48.6940 C.ar    171 TYR    0.0000
   2710 CE1       -73.3440    0.4560  -46.8000 C.ar    171 TYR   -0.1150
   2711 CE2       -73.5610   -1.8640  -47.3510 C.ar    171 TYR    0.1150
   2712 CZ        -73.4310   -0.8640  -46.4100 C.ar    171 TYR   -0.1150
   2713 OH        -73.3900   -1.1870  -45.0720 O.3     171 TYR    0.1150
   2714 HN        -73.1350    0.6870  -53.0110 H       171 TYR    0.1100
   2715 HA        -71.6160    1.0690  -50.6380 H       171 TYR   -0.5400
   2716 HB1       -74.0900   -0.6820  -51.1090 H       171 TYR    0.4300
   2717 HB2       -74.1310    1.0890  -50.6810 H       171 TYR   -0.1150
   2718 HD1       -73.3180    1.8100  -48.4480 H       171 TYR    0.1150
   2719 HD2       -73.7050   -2.3190  -49.4290 H       171 TYR   -0.1150
   2720 HE1       -73.2410    1.2360  -46.0610 H       171 TYR    0.1150
   2721 HE2       -73.6270   -2.8960  -47.0420 H       171 TYR    0.5100
   2722 HH        -72.7330   -0.6260  -44.6520 H       171 TYR   -0.5100
   2723 N         -71.5100   -1.9090  -51.9290 N.am    172 ALA   -0.4700
   2724 CA        -70.7600   -3.1550  -51.8640 C.3     172 ALA    0.3100
   2725 C         -69.2630   -2.8950  -51.9860 C.2     172 ALA    0.0700
   2726 O         -68.4720   -3.3670  -51.1670 O.2     172 ALA    0.0900
   2727 CB        -71.2260   -4.1140  -52.9510 C.3     172 ALA   -0.2700
   2728 HN        -72.1460   -1.8120  -52.6910 H       172 ALA    0.0900
   2729 HA        -70.9160   -3.5890  -50.8880 H       172 ALA    0.0900
   2730 HB1       -71.0740   -3.6590  -53.9530 H       172 ALA    0.0900
   2731 HB2       -72.3070   -4.3350  -52.8220 H       172 ALA    0.5100
   2732 HB3       -70.6430   -5.0580  -52.8970 H       172 ALA   -0.5100
   2733 N         -68.8830   -2.1280  -53.0060 N.am    173 ILE   -0.4700
   2734 CA        -67.4830   -1.7830  -53.2340 C.3     173 ILE    0.3100
   2735 C         -66.8860   -0.9930  -52.0720 C.2     173 ILE    0.0700
   2736 O         -65.8260   -1.3470  -51.5550 O.2     173 ILE    0.0900
   2737 CB        -67.3080   -0.9890  -54.5450 C.3     173 ILE   -0.0900
   2738 CG1       -67.6250   -1.8750  -55.7500 C.3     173 ILE    0.0900
   2739 CG2       -65.8950   -0.4330  -54.6520 C.3     173 ILE   -0.2700
   2740 CD        -67.5960   -1.1410  -57.0690 C.3     173 ILE    0.0900
   2741 HN        -69.5360   -1.7550  -53.6590 H       173 ILE    0.0900
   2742 HA        -66.9180   -2.7010  -53.2770 H       173 ILE    0.0900
   2743 HB        -68.0350   -0.1490  -54.5660 H       173 ILE   -0.1800
   2744 HG11      -68.6360   -2.3120  -55.6100 H       173 ILE    0.0900
   2745 HG12      -66.8790   -2.6980  -55.7880 H       173 ILE    0.0900
   2746 HG21      -65.1520   -1.2360  -54.4600 H       173 ILE   -0.2700
   2747 HG22      -65.7470    0.3730  -53.9010 H       173 ILE    0.0900
   2748 HG23      -65.7240   -0.0280  -55.6730 H       173 ILE    0.0900
   2749 HD1       -66.5530   -0.8610  -57.3290 H       173 ILE    0.0900
   2750 HD2       -68.2040   -0.2130  -56.9980 H       173 ILE    0.5100
   2751 HD3       -68.0010   -1.7920  -57.8740 H       173 ILE   -0.5100
   2752 N         -67.5730    0.0710  -51.6570 N.am    174 ALA   -0.4700
   2753 CA        -67.0950    0.9160  -50.5680 C.3     174 ALA    0.3100
   2754 C         -66.9370    0.1430  -49.2620 C.2     174 ALA    0.0700
   2755 O         -65.9070    0.2410  -48.5920 O.2     174 ALA    0.0900
   2756 CB        -68.0260    2.1080  -50.3690 C.3     174 ALA   -0.2700
   2757 HN        -68.4420    0.3340  -52.0690 H       174 ALA    0.0900
   2758 HA        -66.1000    1.2540  -50.8180 H       174 ALA    0.0900
   2759 HB1       -69.0500    1.7560  -50.1210 H       174 ALA    0.0900
   2760 HB2       -68.0750    2.7100  -51.3010 H       174 ALA    0.5100
   2761 HB3       -67.6570    2.7410  -49.5340 H       174 ALA   -0.5100
   2762 N         -67.9570   -0.6320  -48.9050 N.am    175 SER   -0.4700
   2763 CA        -67.9290   -1.4090  -47.6720 C.3     175 SER    0.3100
   2764 C         -66.8600   -2.4910  -47.7150 C.2     175 SER    0.0700
   2765 O         -66.2120   -2.7690  -46.7090 O.2     175 SER    0.0900
   2766 CB        -69.2970   -2.0310  -47.3830 C.3     175 SER    0.0500
   2767 OG        -69.7010   -2.8890  -48.4360 O.3     175 SER    0.0900
   2768 HN        -68.7810   -0.7160  -49.4610 H       175 SER    0.0900
   2769 HA        -67.6430   -0.7470  -46.8680 H       175 SER   -0.6600
   2770 HB1       -70.0550   -1.2270  -47.2710 H       175 SER    0.4300
   2771 HB2       -69.2450   -2.6230  -46.4440 H       175 SER    0.5100
   2772 HG1       -70.0470   -2.3160  -49.1250 H       175 SER   -0.5100
   2773 N         -66.6700   -3.1030  -48.8820 N.am    176 SER   -0.4700
   2774 CA        -65.6320   -4.1160  -49.0360 C.3     176 SER    0.3100
   2775 C         -64.2440   -3.5050  -48.8880 C.2     176 SER    0.0700
   2776 O         -63.3610   -4.0920  -48.2620 O.2     176 SER    0.0900
   2777 CB        -65.7560   -4.8260  -50.3870 C.3     176 SER    0.0500
   2778 OG        -66.9590   -5.5720  -50.4610 O.3     176 SER    0.0900
   2779 HN        -67.2190   -2.9020  -49.6890 H       176 SER    0.0900
   2780 HA        -65.7380   -4.8260  -48.2300 H       176 SER   -0.6600
   2781 HB1       -64.8990   -5.5200  -50.5210 H       176 SER    0.4300
   2782 HB2       -65.7540   -4.0740  -51.2040 H       176 SER    0.5100
   2783 HG1       -67.6500   -4.9400  -50.6690 H       176 SER   -0.5100
   2784 N         -64.0590   -2.3190  -49.4620 N.am    177 ILE   -0.4700
   2785 CA        -62.7860   -1.6120  -49.3780 C.3     177 ILE    0.3100
   2786 C         -62.4640   -1.1920  -47.9460 C.2     177 ILE    0.0700
   2787 O         -61.3610   -1.4380  -47.4490 O.2     177 ILE    0.0900
   2788 CB        -62.7670   -0.3750  -50.3040 C.3     177 ILE   -0.0900
   2789 CG1       -62.7220   -0.8080  -51.7710 C.3     177 ILE    0.0900
   2790 CG2       -61.5770    0.5190  -49.9890 C.3     177 ILE   -0.2700
   2791 CD        -62.7260    0.3450  -52.7510 C.3     177 ILE    0.0900
   2792 HN        -64.7810   -1.8600  -49.9740 H       177 ILE    0.0900
   2793 HA        -62.0050   -2.3010  -49.6640 H       177 ILE    0.0900
   2794 HB        -63.7060    0.2030  -50.1630 H       177 ILE   -0.1800
   2795 HG11      -63.6060   -1.4490  -51.9760 H       177 ILE    0.0900
   2796 HG12      -61.7990   -1.4050  -51.9330 H       177 ILE    0.0900
   2797 HG21      -60.6290   -0.0430  -50.1340 H       177 ILE   -0.2700
   2798 HG22      -61.6280    0.8610  -48.9330 H       177 ILE    0.0900
   2799 HG23      -61.5750    1.3990  -50.6680 H       177 ILE    0.0900
   2800 HD1       -61.7590    0.8910  -52.7030 H       177 ILE    0.0900
   2801 HD2       -63.5450    1.0530  -52.5000 H       177 ILE    0.5100
   2802 HD3       -62.8670   -0.0370  -53.7850 H       177 ILE   -0.5100
   2803 N         -63.4330   -0.5690  -47.2790 N.am    178 VAL   -0.4700
   2804 CA        -63.2430   -0.0790  -45.9180 C.3     178 VAL    0.3100
   2805 C         -63.0910   -1.2040  -44.8930 C.2     178 VAL    0.0700
   2806 O         -62.1750   -1.1880  -44.0720 O.2     178 VAL    0.0900
   2807 CB        -64.4050    0.8400  -45.4870 C.3     178 VAL   -0.0900
   2808 CG1       -64.2800    1.2150  -44.0160 C.3     178 VAL    0.0900
   2809 CG2       -64.4460    2.0850  -46.3560 C.3     178 VAL   -0.2700
   2810 HN        -64.3320   -0.4100  -47.6800 H       178 VAL    0.0900
   2811 HA        -62.3100    0.4630  -45.8860 H       178 VAL    0.0900
   2812 HB        -65.3700    0.3120  -45.6500 H       178 VAL    0.0900
   2813 HG11      -63.2170    1.4140  -43.7620 H       178 VAL   -0.2700
   2814 HG12      -64.6470    0.3820  -43.3800 H       178 VAL    0.0900
   2815 HG13      -64.8720    2.1330  -43.8090 H       178 VAL    0.0900
   2816 HG21      -64.5910    1.8030  -47.4200 H       178 VAL    0.0900
   2817 HG22      -63.4880    2.6420  -46.2640 H       178 VAL    0.5100
   2818 HG23      -65.2890    2.7380  -46.0440 H       178 VAL   -0.5100
   2819 N         -63.9890   -2.1840  -44.9470 N.am    179 SER   -0.4700
   2820 CA        -64.0100   -3.2500  -43.9530 C.3     179 SER    0.3100
   2821 C         -62.8830   -4.2660  -44.1170 C.2     179 SER    0.0700
   2822 O         -62.2720   -4.6760  -43.1340 O.2     179 SER    0.0900
   2823 CB        -65.3590   -3.9750  -43.9560 C.3     179 SER    0.0500
   2824 OG        -66.4230   -3.0810  -43.6880 O.3     179 SER    0.0900
   2825 HN        -64.6820   -2.2320  -45.6630 H       179 SER    0.0900
   2826 HA        -63.8250   -2.8070  -42.9860 H       179 SER   -0.6600
   2827 HB1       -65.3570   -4.7660  -43.1750 H       179 SER    0.4300
   2828 HB2       -65.5290   -4.4390  -44.9520 H       179 SER    0.5100
   2829 HG1       -66.6040   -2.6290  -44.5160 H       179 SER   -0.5100
   2830 N         -62.6030   -4.6740  -45.3520 N.am    180 PHE   -0.4700
   2831 CA        -61.6840   -5.7840  -45.5810 C.3     180 PHE    0.3100
   2832 C         -60.3940   -5.4390  -46.3250 C.2     180 PHE    0.0700
   2833 O         -59.2980   -5.6870  -45.8230 O.2     180 PHE    0.0900
   2834 CB        -62.4030   -6.9300  -46.3000 C.3     180 PHE   -0.1800
   2835 CG        -61.5010   -8.0720  -46.6680 C.ar    180 PHE    0.0900
   2836 CD1       -61.1190   -9.0030  -45.7160 C.ar    180 PHE    0.0900
   2837 CD2       -61.0390   -8.2180  -47.9670 C.ar    180 PHE    0.0000
   2838 CE1       -60.2880  -10.0570  -46.0510 C.ar    180 PHE   -0.1150
   2839 CE2       -60.2080   -9.2690  -48.3080 C.ar    180 PHE    0.1150
   2840 CZ        -59.8320  -10.1890  -47.3470 C.ar    180 PHE   -0.1150
   2841 HN        -63.0000   -4.2480  -46.1610 H       180 PHE    0.1150
   2842 HA        -61.3120   -6.1160  -44.6220 H       180 PHE   -0.1150
   2843 HB1       -62.8490   -6.5460  -47.2420 H       180 PHE    0.1150
   2844 HB2       -63.1970   -7.3380  -45.6390 H       180 PHE   -0.1150
   2845 HD1       -61.4730   -8.9050  -44.7000 H       180 PHE    0.1150
   2846 HD2       -61.3300   -7.5020  -48.7220 H       180 PHE   -0.1150
   2847 HE1       -59.9980  -10.7750  -45.2990 H       180 PHE    0.1150
   2848 HE2       -59.8540   -9.3700  -49.3230 H       180 PHE    0.5100
   2849 HZ        -59.1820  -11.0110  -47.6110 H       180 PHE   -0.5100
   2850 N         -60.5260   -4.8840  -47.5280 N.am    181 TYR   -0.4700
   2851 CA        -59.3830   -4.7160  -48.4240 C.3     181 TYR    0.3100
   2852 C         -58.2710   -3.8060  -47.8990 C.2     181 TYR    0.0700
   2853 O         -57.0930   -4.1630  -47.9680 O.2     181 TYR    0.0900
   2854 CB        -59.8430   -4.2700  -49.8180 C.3     181 TYR   -0.1800
   2855 CG        -60.5650   -5.3610  -50.5760 C.ar    181 TYR    0.0900
   2856 CD1       -61.9430   -5.3180  -50.7520 C.ar    181 TYR    0.0900
   2857 CD2       -59.8690   -6.4430  -51.1030 C.ar    181 TYR    0.0000
   2858 CE1       -62.6060   -6.3180  -51.4410 C.ar    181 TYR   -0.1150
   2859 CE2       -60.5240   -7.4460  -51.7920 C.ar    181 TYR    0.1150
   2860 CZ        -61.8920   -7.3800  -51.9570 C.ar    181 TYR   -0.1150
   2861 OH        -62.5480   -8.3790  -52.6430 O.3     181 TYR    0.1150
   2862 HN        -61.4050   -4.5610  -47.8690 H       181 TYR    0.1100
   2863 HA        -58.8640   -5.6610  -48.4860 H       181 TYR   -0.5400
   2864 HB1       -58.9590   -3.9750  -50.4230 H       181 TYR    0.4300
   2865 HB2       -60.5430   -3.4130  -49.7210 H       181 TYR   -0.1150
   2866 HD1       -62.5040   -4.4900  -50.3460 H       181 TYR    0.1150
   2867 HD2       -58.7990   -6.5000  -50.9720 H       181 TYR   -0.1150
   2868 HE1       -63.6770   -6.2670  -51.5740 H       181 TYR    0.1150
   2869 HE2       -59.9680   -8.2790  -52.1980 H       181 TYR    0.5100
   2870 HH        -63.4910   -8.2490  -52.5240 H       181 TYR   -0.5100
   2871 N         -58.6350   -2.6390  -47.3760 N.am    182 VAL   -0.4700
   2872 CA        -57.6410   -1.7440  -46.7830 C.3     182 VAL    0.3100
   2873 C         -56.9220   -2.3610  -45.5700 C.2     182 VAL    0.0700
   2874 O         -55.6850   -2.3570  -45.5240 O.2     182 VAL    0.0900
   2875 CB        -58.2230   -0.3430  -46.4520 C.3     182 VAL   -0.0900
   2876 CG1       -57.2530    0.4520  -45.5870 C.3     182 VAL    0.0900
   2877 CG2       -58.5520    0.4130  -47.7330 C.3     182 VAL   -0.2700
   2878 HN        -59.5810   -2.3270  -47.3640 H       182 VAL    0.0900
   2879 HA        -56.8290   -1.6470  -47.4880 H       182 VAL    0.0900
   2880 HB        -59.1840   -0.4630  -45.9090 H       182 VAL    0.0900
   2881 HG11      -56.2370    0.4340  -46.0380 H       182 VAL   -0.2700
   2882 HG12      -57.1980    0.0050  -44.5710 H       182 VAL    0.0900
   2883 HG13      -57.5890    1.5080  -45.5130 H       182 VAL    0.0900
   2884 HG21      -59.3020   -0.1520  -48.3260 H       182 VAL    0.0900
   2885 HG22      -57.6340    0.5370  -48.3460 H       182 VAL    0.5100
   2886 HG23      -58.9730    1.4110  -47.4850 H       182 VAL   -0.5100
   2887 N         -57.6760   -2.9120  -44.5920 N.am    183 PRO   -0.2900
   2888 CA        -56.9840   -3.5950  -43.4950 C.3     183 PRO    0.0000
   2889 C         -56.1240   -4.7560  -43.9820 C.2     183 PRO    0.0900
   2890 O         -55.0510   -4.9860  -43.4290 O.2     183 PRO    0.0900
   2891 CB        -58.1320   -4.1240  -42.6320 C.3     183 PRO    0.0200
   2892 CG        -59.2550   -3.1970  -42.8990 C.3     183 PRO    0.0900
   2893 CD        -59.1320   -2.8470  -44.3500 C.3     183 PRO   -0.1800
   2894 HA        -56.3160   -2.9160  -42.9900 H       183 PRO    0.0900
   2895 HB1       -57.8560   -4.1120  -41.5560 H       183 PRO    0.0900
   2896 HB2       -58.3990   -5.1630  -42.9210 H       183 PRO   -0.1800
   2897 HG1       -60.2300   -3.6900  -42.6950 H       183 PRO    0.0900
   2898 HG2       -59.1730   -2.2870  -42.2660 H       183 PRO    0.0900
   2899 HD1       -59.6590   -3.5810  -44.9940 H       183 PRO    0.5100
   2900 HD2       -59.5080   -1.8230  -44.5570 H       183 PRO   -0.5100
   2901 N         -56.5870   -5.4710  -45.0060 N.am    184 LEU   -0.4700
   2902 CA        -55.8110   -6.5600  -45.5860 C.3     184 LEU    0.3100
   2903 C         -54.4690   -6.0570  -46.1070 C.2     184 LEU    0.0700
   2904 O         -53.4150   -6.5990  -45.7650 O.2     184 LEU    0.0900
   2905 CB        -56.5910   -7.2390  -46.7150 C.3     184 LEU   -0.1800
   2906 CG        -55.8410   -8.3090  -47.5130 C.3     184 LEU    0.0900
   2907 CD1       -55.4670   -9.4890  -46.6280 C.3     184 LEU    0.0900
   2908 CD2       -56.6600   -8.7710  -48.7100 C.3     184 LEU   -0.0900
   2909 HN        -57.4780   -5.2970  -45.4190 H       184 LEU    0.0900
   2910 HA        -55.5920   -7.2700  -44.8020 H       184 LEU   -0.2700
   2911 HB1       -56.9160   -6.4500  -47.4260 H       184 LEU    0.0900
   2912 HB2       -57.4900   -7.7150  -46.2700 H       184 LEU    0.0900
   2913 HG        -54.9170   -7.8660  -47.9420 H       184 LEU    0.0900
   2914 HD11      -56.3820   -9.9500  -46.1990 H       184 LEU   -0.2700
   2915 HD12      -54.8190   -9.1460  -45.7940 H       184 LEU    0.0900
   2916 HD13      -54.9300  -10.2570  -47.2260 H       184 LEU    0.0900
   2917 HD21      -57.0210   -7.8930  -49.2870 H       184 LEU    0.0900
   2918 HD22      -57.5400   -9.3530  -48.3630 H       184 LEU    0.5100
   2919 HD23      -56.0340   -9.4010  -49.3770 H       184 LEU   -0.5100
   2920 N         -54.5140   -5.0080  -46.9260 N.am    185 VAL   -0.4700
   2921 CA        -53.3100   -4.4200  -47.5030 C.3     185 VAL    0.3100
   2922 C         -52.3440   -3.9350  -46.4260 C.2     185 VAL    0.0700
   2923 O         -51.1530   -4.2610  -46.4530 O.2     185 VAL    0.0900
   2924 CB        -53.6500   -3.2490  -48.4490 C.3     185 VAL   -0.0900
   2925 CG1       -52.3880   -2.4960  -48.8470 C.3     185 VAL    0.0900
   2926 CG2       -54.3810   -3.7580  -49.6810 C.3     185 VAL   -0.2700
   2927 HN        -55.3750   -4.5770  -47.1820 H       185 VAL    0.0900
   2928 HA        -52.7900   -5.1960  -48.0430 H       185 VAL    0.0900
   2929 HB        -54.3470   -2.5520  -47.9360 H       185 VAL    0.0900
   2930 HG11      -51.6140   -3.2090  -49.2040 H       185 VAL   -0.2700
   2931 HG12      -51.9840   -1.9440  -47.9720 H       185 VAL    0.0900
   2932 HG13      -52.6170   -1.7810  -49.6670 H       185 VAL    0.0900
   2933 HG21      -55.2260   -4.4130  -49.3810 H       185 VAL    0.0900
   2934 HG22      -53.6860   -4.3470  -50.3180 H       185 VAL    0.5100
   2935 HG23      -54.7850   -2.9020  -50.2620 H       185 VAL   -0.5100
   2936 N         -52.8630   -3.1650  -45.4720 N.am    186 ILE   -0.4700
   2937 CA        -52.0410   -2.6420  -44.3850 C.3     186 ILE    0.3100
   2938 C         -51.3940   -3.7570  -43.5640 C.2     186 ILE    0.0700
   2939 O         -50.2140   -3.6810  -43.2280 O.2     186 ILE    0.0900
   2940 CB        -52.8440   -1.7030  -43.4630 C.3     186 ILE   -0.0900
   2941 CG1       -53.3760   -0.5080  -44.2550 C.3     186 ILE    0.0900
   2942 CG2       -51.9850   -1.2230  -42.3020 C.3     186 ILE   -0.2700
   2943 CD        -54.1480    0.4860  -43.4180 C.3     186 ILE    0.0900
   2944 HN        -53.8280   -2.9150  -45.4560 H       186 ILE    0.0900
   2945 HA        -51.2130   -2.1080  -44.8270 H       186 ILE    0.0900
   2946 HB        -53.7280   -2.2470  -43.0650 H       186 ILE   -0.1800
   2947 HG11      -54.0440   -0.8870  -45.0570 H       186 ILE    0.0900
   2948 HG12      -52.5150    0.0170  -44.7210 H       186 ILE    0.0900
   2949 HG21      -51.1000   -0.6700  -42.6860 H       186 ILE   -0.2700
   2950 HG22      -51.6280   -2.0940  -41.7100 H       186 ILE    0.0900
   2951 HG23      -52.5730   -0.5440  -41.6510 H       186 ILE    0.0900
   2952 HD1       -53.4590    1.0260  -42.7340 H       186 ILE    0.0900
   2953 HD2       -54.9100   -0.0430  -42.8080 H       186 ILE    0.5100
   2954 HD3       -54.6480    1.2280  -44.0770 H       186 ILE   -0.5100
   2955 N         -52.1640   -4.7990  -43.2520 N.am    187 MET   -0.4700
   2956 CA        -51.6520   -5.9290  -42.4800 C.3     187 MET    0.3100
   2957 C         -50.5680   -6.6990  -43.2260 C.2     187 MET    0.0700
   2958 O         -49.5370   -7.0560  -42.6460 O.2     187 MET    0.0900
   2959 CB        -52.7910   -6.8720  -42.0820 C.3     187 MET   -0.1800
   2960 CG        -53.6630   -6.3500  -40.9520 C.3     187 MET    0.0900
   2961 SD        -55.2290   -7.2330  -40.8000 S.3     187 MET    0.0900
   2962 CE        -54.6520   -8.8930  -40.4560 C.3     187 MET   -0.1400
   2963 HN        -53.1200   -4.8540  -43.5310 H       187 MET    0.0900
   2964 HA        -51.1650   -5.5380  -41.6000 H       187 MET    0.0900
   2965 HB1       -52.3490   -7.8420  -41.7660 H       187 MET   -0.0900
   2966 HB2       -53.4330   -7.0440  -42.9710 H       187 MET   -0.2200
   2967 HG1       -53.8650   -5.2740  -41.1350 H       187 MET    0.0900
   2968 HG2       -53.0960   -6.4420  -40.0010 H       187 MET    0.0900
   2969 HE1       -53.7820   -8.8820  -39.7650 H       187 MET    0.0900
   2970 HE2       -54.3370   -9.3920  -41.3970 H       187 MET    0.5100
   2971 HE3       -55.4590   -9.4900  -39.9820 H       187 MET   -0.5100
   2972 N         -50.8030   -6.9580  -44.5120 N.am    188 VAL   -0.4700
   2973 CA        -49.8130   -7.6250  -45.3520 C.3     188 VAL    0.3100
   2974 C         -48.5160   -6.8260  -45.3990 C.2     188 VAL    0.0700
   2975 O         -47.4300   -7.3690  -45.1750 O.2     188 VAL    0.0900
   2976 CB        -50.3340   -7.8430  -46.7880 C.3     188 VAL   -0.0900
   2977 CG1       -49.1920   -8.2300  -47.7190 C.3     188 VAL    0.0900
   2978 CG2       -51.4180   -8.9040  -46.8070 C.3     188 VAL   -0.2700
   2979 HN        -51.6600   -6.7100  -44.9560 H       188 VAL    0.0900
   2980 HA        -49.5800   -8.5750  -44.8940 H       188 VAL    0.0900
   2981 HB        -50.8040   -6.9050  -47.1550 H       188 VAL    0.0900
   2982 HG11      -48.6040   -9.0620  -47.2770 H       188 VAL   -0.2700
   2983 HG12      -48.5180   -7.3610  -47.8720 H       188 VAL    0.0900
   2984 HG13      -49.5990   -8.5640  -48.6980 H       188 VAL    0.0900
   2985 HG21      -52.2690   -8.5920  -46.1650 H       188 VAL    0.0900
   2986 HG22      -51.0150   -9.8640  -46.4190 H       188 VAL    0.5100
   2987 HG23      -51.7900   -9.0480  -47.8440 H       188 VAL   -0.5100
   2988 N         -48.6360   -5.5270  -45.6740 N.am    189 PHE   -0.4700
   2989 CA        -47.4770   -4.6450  -45.7340 C.3     189 PHE    0.3100
   2990 C         -46.7140   -4.6220  -44.4120 C.2     189 PHE    0.0700
   2991 O         -45.4880   -4.7120  -44.3930 O.2     189 PHE    0.0900
   2992 CB        -47.9070   -3.2240  -46.1220 C.3     189 PHE   -0.1800
   2993 CG        -46.7870   -2.2220  -46.1000 C.ar    189 PHE    0.0900
   2994 CD1       -45.8980   -2.1290  -47.1590 C.ar    189 PHE    0.0900
   2995 CD2       -46.6280   -1.3630  -45.0220 C.ar    189 PHE    0.0000
   2996 CE1       -44.8670   -1.2060  -47.1410 C.ar    189 PHE   -0.1150
   2997 CE2       -45.5990   -0.4380  -44.9970 C.ar    189 PHE    0.1150
   2998 CZ        -44.7190   -0.3590  -46.0580 C.ar    189 PHE   -0.1150
   2999 HN        -49.5210   -5.1030  -45.8500 H       189 PHE    0.1150
   3000 HA        -46.7900   -5.0430  -46.4650 H       189 PHE   -0.1150
   3001 HB1       -48.6800   -2.8680  -45.4090 H       189 PHE    0.1150
   3002 HB2       -48.3160   -3.2360  -47.1550 H       189 PHE   -0.1150
   3003 HD1       -46.0110   -2.7860  -48.0090 H       189 PHE    0.1150
   3004 HD2       -47.3170   -1.4170  -44.1920 H       189 PHE   -0.1150
   3005 HE1       -44.1790   -1.1470  -47.9710 H       189 PHE    0.1150
   3006 HE2       -45.4840    0.2200  -44.1490 H       189 PHE    0.5100
   3007 HZ        -43.9170    0.3630  -46.0430 H       189 PHE   -0.5100
   3008 N         -47.4510   -4.5080  -43.3110 N.am    190 VAL   -0.4700
   3009 CA        -46.8640   -4.4340  -41.9760 C.3     190 VAL    0.3100
   3010 C         -46.1140   -5.7110  -41.5890 C.2     190 VAL    0.0700
   3011 O         -44.9550   -5.6590  -41.1720 O.2     190 VAL    0.0900
   3012 CB        -47.9380   -4.0880  -40.9160 C.3     190 VAL   -0.0900
   3013 CG1       -47.5670   -4.6460  -39.5530 C.3     190 VAL    0.0900
   3014 CG2       -48.1500   -2.5810  -40.8470 C.3     190 VAL   -0.2700
   3015 HN        -48.4460   -4.4680  -43.3480 H       190 VAL    0.0900
   3016 HA        -46.0950   -3.6760  -41.9920 H       190 VAL    0.0900
   3017 HB        -48.9140   -4.5150  -41.2320 H       190 VAL    0.0900
   3018 HG11      -46.4770   -4.5240  -39.3740 H       190 VAL   -0.2700
   3019 HG12      -47.8160   -5.7270  -39.5070 H       190 VAL    0.0900
   3020 HG13      -48.1200   -4.1010  -38.7580 H       190 VAL    0.0900
   3021 HG21      -48.4870   -2.1980  -41.8340 H       190 VAL    0.0900
   3022 HG22      -47.1970   -2.0770  -40.5780 H       190 VAL    0.5100
   3023 HG23      -48.9260   -2.3420  -40.0900 H       190 VAL   -0.5100
   3024 N         -46.7680   -6.8600  -41.7390 N.am    191 TYR   -0.4700
   3025 CA        -46.1400   -8.1310  -41.3970 C.3     191 TYR    0.3100
   3026 C         -44.9620   -8.4430  -42.3160 C.2     191 TYR    0.0700
   3027 O         -43.9630   -9.0360  -41.8920 O.2     191 TYR    0.0900
   3028 CB        -47.1670   -9.2670  -41.4040 C.3     191 TYR   -0.1800
   3029 CG        -48.1220   -9.2060  -40.2350 C.ar    191 TYR    0.0900
   3030 CD1       -49.4340   -9.6450  -40.3580 C.ar    191 TYR    0.0900
   3031 CD2       -47.7090   -8.7120  -39.0020 C.ar    191 TYR    0.0000
   3032 CE1       -50.3100   -9.5900  -39.2870 C.ar    191 TYR   -0.1150
   3033 CE2       -48.5760   -8.6540  -37.9270 C.ar    191 TYR    0.1150
   3034 CZ        -49.8740   -9.0930  -38.0750 C.ar    191 TYR   -0.1150
   3035 OH        -50.7380   -9.0350  -37.0050 O.3     191 TYR    0.1150
   3036 HN        -47.7010   -6.9050  -42.0870 H       191 TYR    0.1100
   3037 HA        -45.6990   -8.0320  -40.4160 H       191 TYR   -0.5400
   3038 HB1       -46.6390  -10.2430  -41.3530 H       191 TYR    0.4300
   3039 HB2       -47.7750   -9.2090  -42.3330 H       191 TYR   -0.1150
   3040 HD1       -49.7770  -10.0350  -41.3050 H       191 TYR    0.1150
   3041 HD2       -46.6930   -8.3680  -38.8840 H       191 TYR   -0.1150
   3042 HE1       -51.3290   -9.9310  -39.3990 H       191 TYR    0.1150
   3043 HE2       -48.2380   -8.2670  -36.9770 H       191 TYR    0.5100
   3044 HH        -51.5880   -9.3800  -37.2910 H       191 TYR   -0.5100
   3045 N         -45.0740   -8.0310  -43.5770 N.am    192 SER   -0.4700
   3046 CA        -43.9650   -8.1540  -44.5130 C.3     192 SER    0.3100
   3047 C         -42.8010   -7.2930  -44.0500 C.2     192 SER    0.0700
   3048 O         -41.6420   -7.6830  -44.1760 O.2     192 SER    0.0900
   3049 CB        -44.3910   -7.7460  -45.9250 C.3     192 SER    0.0500
   3050 OG        -45.4600   -8.5530  -46.3860 O.3     192 SER    0.0900
   3051 HN        -45.9110   -7.6230  -43.9330 H       192 SER    0.0900
   3052 HA        -43.6360   -9.1820  -44.5050 H       192 SER   -0.6600
   3053 HB1       -43.5320   -7.8650  -46.6210 H       192 SER    0.4300
   3054 HB2       -44.7200   -6.6850  -45.9220 H       192 SER    0.5100
   3055 HG1       -46.2550   -8.1930  -45.9850 H       192 SER   -0.5100
   3056 N         -43.1170   -6.1190  -43.5070 N.am    193 ARG   -0.4700
   3057 CA        -42.1060   -5.2260  -42.9600 C.3     193 ARG    0.3100
   3058 C         -41.4240   -5.8420  -41.7440 C.2     193 ARG    0.0700
   3059 O         -40.2290   -5.6490  -41.5320 O.2     193 ARG    0.0900
   3060 CB        -42.7140   -3.8670  -42.5970 C.3     193 ARG   -0.1800
   3061 CG        -42.8770   -2.9190  -43.7740 C.3     193 ARG    0.0900
   3062 CD        -41.5280   -2.5050  -44.3420 C.3     193 ARG    0.0900
   3063 NE        -40.7260   -1.7670  -43.3650 N.pl3   193 ARG   -0.1800
   3064 CZ        -40.7100   -0.4430  -43.2630 C.cat   193 ARG    0.0900
   3065 NH1       -41.4470    0.2990  -44.0780 N.pl3   193 ARG    0.0900
   3066 NH2       -39.9510    0.1430  -42.3480 N.pl3   193 ARG    0.2000
   3067 HN        -44.0590   -5.8000  -43.4520 H       193 ARG    0.0900
   3068 HA        -41.3330   -5.1030  -43.7030 H       193 ARG    0.0900
   3069 HB1       -42.0600   -3.3810  -41.8430 H       193 ARG   -0.7000
   3070 HB2       -43.7150   -4.0400  -42.1460 H       193 ARG    0.4400
   3071 HG1       -43.4230   -2.0120  -43.4390 H       193 ARG    0.6400
   3072 HG2       -43.4680   -3.4220  -44.5680 H       193 ARG   -0.8000
   3073 HD1       -41.6790   -1.8460  -45.2230 H       193 ARG    0.4600
   3074 HD2       -40.9530   -3.4100  -44.6360 H       193 ARG    0.4600
   3075 HE        -40.1530   -2.2920  -42.7370 H       193 ARG   -0.8000
   3076 HH11      -42.0190   -0.1380  -44.7730 H       193 ARG    0.4600
   3077 HH12      -41.4330    1.2950  -43.9980 H       193 ARG    0.4600
   3078 HH21      -39.8210    1.1340  -42.3650 H       193 ARG    0.5100
   3079 HH22      -39.5070   -0.4060  -41.6390 H       193 ARG   -0.5100
   3080 N         -42.1880   -6.5850  -40.9450 N.am    194 VAL   -0.4700
   3081 CA        -41.6260   -7.2910  -39.7960 C.3     194 VAL    0.3100
   3082 C         -40.6620   -8.3860  -40.2450 C.2     194 VAL    0.0700
   3083 O         -39.5080   -8.4350  -39.8060 O.2     194 VAL    0.0900
   3084 CB        -42.7230   -7.9270  -38.9210 C.3     194 VAL   -0.0900
   3085 CG1       -42.1020   -8.8250  -37.8600 C.3     194 VAL    0.0900
   3086 CG2       -43.5790   -6.8500  -38.2760 C.3     194 VAL   -0.2700
   3087 HN        -43.1690   -6.6920  -41.0920 H       194 VAL    0.0900
   3088 HA        -41.0570   -6.5790  -39.2170 H       194 VAL    0.0900
   3089 HB        -43.4040   -8.5270  -39.5600 H       194 VAL    0.0900
   3090 HG11      -41.2940   -8.2840  -37.3250 H       194 VAL   -0.2700
   3091 HG12      -41.6670   -9.7290  -38.3380 H       194 VAL    0.0900
   3092 HG13      -42.8750   -9.1280  -37.1210 H       194 VAL    0.0900
   3093 HG21      -44.0650   -6.2290  -39.0580 H       194 VAL    0.0900
   3094 HG22      -42.9460   -6.1920  -37.6440 H       194 VAL    0.5100
   3095 HG23      -44.3700   -7.3190  -37.6530 H       194 VAL   -0.5100
   3096 N         -41.1080   -9.2630  -41.1650 N.am    195 PHE   -0.4700
   3097 CA        -40.3140  -10.3740  -41.6410 C.3     195 PHE    0.3100
   3098 C         -39.0740   -9.8610  -42.3480 C.2     195 PHE    0.0700
   3099 O         -38.0040  -10.4770  -42.3530 O.2     195 PHE    0.0900
   3100 CB        -41.1750  -11.3060  -42.5460 C.3     195 PHE   -0.1800
   3101 CG        -40.4180  -12.4900  -43.1110 C.ar    195 PHE    0.0900
   3102 CD1       -39.6450  -13.3160  -42.2750 C.ar    195 PHE    0.0900
   3103 CD2       -40.5170  -12.8180  -44.4750 C.ar    195 PHE    0.0000
   3104 CE1       -38.9730  -14.4330  -42.7900 C.ar    195 PHE   -0.1150
   3105 CE2       -39.8550  -13.9390  -44.9940 C.ar    195 PHE    0.1150
   3106 CZ        -39.0810  -14.7470  -44.1510 C.ar    195 PHE   -0.1150
   3107 HN        -42.0180   -9.1840  -41.5630 H       195 PHE    0.1150
   3108 HA        -39.9460  -10.9170  -40.7830 H       195 PHE   -0.1150
   3109 HB1       -41.5610  -10.7220  -43.4080 H       195 PHE    0.1150
   3110 HB2       -42.0200  -11.7120  -41.9500 H       195 PHE   -0.1150
   3111 HD1       -39.5680  -13.0880  -41.2220 H       195 PHE    0.1150
   3112 HD2       -41.1120  -12.1990  -45.1310 H       195 PHE   -0.1150
   3113 HE1       -38.3720  -15.0510  -42.1400 H       195 PHE    0.1150
   3114 HE2       -39.9420  -14.1800  -46.0430 H       195 PHE    0.5100
   3115 HZ        -38.5690  -15.6090  -44.5500 H       195 PHE   -0.5100
   3116 N         -39.2000   -8.6850  -42.9800 N.am    196 GLN   -0.4700
   3117 CA        -38.1030   -8.0750  -43.7200 C.3     196 GLN    0.3100
   3118 C         -37.0730   -7.4460  -42.7940 C.2     196 GLN    0.0700
   3119 O         -35.8670   -7.6050  -42.9880 O.2     196 GLN    0.0900
   3120 CB        -38.6490   -7.0070  -44.6720 C.3     196 GLN   -0.1800
   3121 CG        -37.6870   -5.8600  -44.9500 C.3     196 GLN    0.0900
   3122 CD        -38.3990   -4.6490  -45.5330 C.2     196 GLN    0.0900
   3123 NE2       -37.8100   -3.5570  -45.6280 N.am    196 GLN   -0.1800
   3124 OE1       -39.6440   -4.8170  -45.9180 O.2     196 GLN    0.0900
   3125 HN        -40.0560   -8.1750  -42.9730 H       196 GLN    0.0900
   3126 HA        -37.5940   -8.8510  -44.2730 H       196 GLN    0.5500
   3127 HB1       -39.5760   -6.5850  -44.2310 H       196 GLN   -0.5500
   3128 HB2       -38.8990   -7.4940  -45.6380 H       196 GLN   -0.6200
   3129 HG1       -36.9130   -6.2000  -45.6710 H       196 GLN    0.3200
   3130 HG2       -37.1940   -5.5600  -44.0000 H       196 GLN    0.3000
   3131 HE21      -38.2840   -2.7640  -46.0120 H       196 GLN    0.5100
   3132 HE22      -36.8620   -3.4710  -45.3200 H       196 GLN   -0.5100
   3133 N         -37.5560   -6.7250  -41.7850 N.am    197 GLU   -0.4700
   3134 CA        -36.6820   -5.9910  -40.8810 C.3     197 GLU    0.3100
   3135 C         -36.0330   -6.9170  -39.8570 C.2     197 GLU    0.0700
   3136 O         -35.0260   -6.5700  -39.2400 O.2     197 GLU    0.0900
   3137 CB        -37.4520   -4.8660  -40.1830 C.3     197 GLU   -0.1800
   3138 CG        -36.5700   -3.8210  -39.5210 C.3     197 GLU    0.0900
   3139 CD        -37.3190   -2.5460  -39.1890 C.2     197 GLU    0.0900
   3140 OE1       -36.6750   -1.5910  -38.7080 O.co2   197 GLU   -0.2800
   3141 OE2       -38.5470   -2.4960  -39.4160 O.co2   197 GLU    0.0900
   3142 HN        -38.5340   -6.6550  -41.6030 H       197 GLU    0.0900
   3143 HA        -35.8660   -5.5860  -41.4590 H       197 GLU    0.6200
   3144 HB1       -38.1030   -5.3170  -39.4060 H       197 GLU   -0.7600
   3145 HB2       -38.0900   -4.3590  -40.9370 H       197 GLU   -0.7600
   3146 HG1       -35.7310   -3.5700  -40.2060 H       197 GLU    0.5100
   3147 HG2       -36.1560   -4.2410  -38.5790 H       197 GLU   -0.5100
   3148 N         -36.6050   -8.1070  -39.6880 N.am    198 ALA   -0.4700
   3149 CA        -36.0270   -9.0980  -38.7890 C.3     198 ALA    0.3100
   3150 C         -34.7060   -9.6380  -39.3350 C.2     198 ALA    0.0700
   3151 O         -33.8640  -10.1150  -38.5760 O.2     198 ALA    0.0900
   3152 CB        -37.0060  -10.2370  -38.5520 C.3     198 ALA   -0.2700
   3153 HN        -37.4420   -8.3710  -40.1600 H       198 ALA    0.0900
   3154 HA        -35.7890   -8.6070  -37.8580 H       198 ALA    0.0900
   3155 HB1       -37.2560  -10.7340  -39.5140 H       198 ALA    0.0900
   3156 HB2       -37.9430   -9.8440  -38.1040 H       198 ALA    0.5100
   3157 HB3       -36.5530  -10.9900  -37.8720 H       198 ALA   -0.5100
   3158 N         -34.5130   -9.5700  -40.6610 N.am    199 LYS   -0.4700
   3159 CA        -33.3570  -10.1270  -41.3180 C.3     199 LYS    0.3100
   3160 C         -32.2720   -9.0830  -41.5180 C.2     199 LYS    0.0700
   3161 O         -31.2670   -9.3460  -42.1690 O.2     199 LYS    0.0900
   3162 CB        -33.7800  -10.8020  -42.6500 C.3     199 LYS   -0.1800
   3163 CG        -34.6850  -12.0280  -42.4120 C.3     199 LYS    0.0900
   3164 CD        -34.9300  -12.8870  -43.6690 C.3     199 LYS    0.0900
   3165 CE        -35.7460  -12.2180  -44.7840 C.3     199 LYS   -0.1800
   3166 NZ        -37.1550  -12.0490  -44.3780 N.4     199 LYS    0.0900
   3167 HN        -35.1740   -9.1260  -41.2600 H       199 LYS    0.0900
   3168 HA        -32.9060  -10.8490  -40.6540 H       199 LYS   -0.1800
   3169 HB1       -32.8670  -11.1260  -43.1960 H       199 LYS    0.0900
   3170 HB2       -34.3270  -10.0630  -43.2730 H       199 LYS    0.0900
   3171 HG1       -35.6660  -11.6710  -42.0350 H       199 LYS    0.2100
   3172 HG2       -34.2120  -12.6680  -41.6370 H       199 LYS    0.0500
   3173 HD1       -35.4660  -13.8070  -43.3560 H       199 LYS    0.0500
   3174 HD2       -33.9420  -13.1690  -44.0890 H       199 LYS   -0.3000
   3175 HE1       -35.7250  -12.8490  -45.6980 H       199 LYS    0.3300
   3176 HE2       -35.3310  -11.2120  -45.0060 H       199 LYS    0.3300
   3177 HZ1       -37.2030  -11.4540  -43.5270 H       199 LYS    0.3300
   3178 HZ2       -37.5710  -12.9810  -44.1730 H       199 LYS    0.5100
   3179 HZ3       -37.6870  -11.5960  -45.1490 H       199 LYS   -0.5100
   3180 N         -32.4300   -7.8790  -40.9240 N.am    200 ARG   -0.4700
   3181 CA        -31.4170   -6.8310  -41.0090 C.3     200 ARG    0.3100
   3182 C         -31.0710   -6.2290  -39.6470 C.2     200 ARG    0.0700
   3183 O         -30.8260   -5.0280  -39.5290 O.2     200 ARG    0.0900
   3184 CB        -31.8550   -5.7320  -41.9840 C.3     200 ARG   -0.1800
   3185 CG        -33.2070   -5.1160  -41.6680 C.3     200 ARG    0.0900
   3186 CD        -33.5980   -4.0820  -42.7130 C.3     200 ARG    0.0900
   3187 NE        -34.9030   -3.4860  -42.4310 N.pl3   200 ARG   -0.1800
   3188 CZ        -35.4900   -2.5770  -43.2010 C.cat   200 ARG    0.0900
   3189 NH1       -34.8930   -2.1550  -44.3070 N.pl3   200 ARG    0.0900
   3190 NH2       -36.6760   -2.0890  -42.8650 N.pl3   200 ARG    0.2000
   3191 HN        -33.2480   -7.6530  -40.4010 H       200 ARG    0.0900
   3192 HA        -30.4940   -7.2830  -41.3430 H       200 ARG    0.0900
   3193 HB1       -31.8990   -6.1670  -43.0040 H       200 ARG   -0.7000
   3194 HB2       -31.0910   -4.9260  -41.9690 H       200 ARG    0.4400
   3195 HG1       -33.1640   -4.6280  -40.6710 H       200 ARG    0.6400
   3196 HG2       -33.9780   -5.9160  -41.6430 H       200 ARG   -0.8000
   3197 HD1       -33.6560   -4.5640  -43.7120 H       200 ARG    0.4600
   3198 HD2       -32.8480   -3.2630  -42.7270 H       200 ARG    0.4600
   3199 HE        -35.3840   -3.7810  -41.6050 H       200 ARG   -0.8000
   3200 HH11      -33.9990   -2.5220  -44.5630 H       200 ARG    0.4600
   3201 HH12      -35.3370   -1.4710  -44.8840 H       200 ARG    0.4600
   3202 HH21      -37.1300   -2.4050  -42.0330 H       200 ARG    0.5100
   3203 HH22      -37.1180   -1.4040  -43.4460 H       200 ARG   -0.5100
   3204 N         -31.0460   -7.0740  -38.6190 N.am    201 GLN   -0.4700
   3205 CA        -30.6780   -6.6400  -37.2780 C.3     201 GLN    0.3100
   3206 C         -29.1740   -6.7580  -37.0680 C.2     201 GLN    0.0700
   3207 O         -28.4260   -7.0200  -38.0110 O.2     201 GLN    0.0900
   3208 CB        -31.4220   -7.4620  -36.2240 C.3     201 GLN   -0.1800
   3209 CG        -32.9360   -7.3230  -36.2860 C.3     201 GLN    0.0900
   3210 CD        -33.4060   -5.9230  -35.9420 C.2     201 GLN    0.0900
   3211 NE2       -34.2120   -5.3360  -36.8220 N.am    201 GLN   -0.1800
   3212 OE1       -33.0490   -5.3730  -34.9010 O.2     201 GLN    0.0900
   3213 HN        -31.2760   -8.0390  -38.7200 H       201 GLN    0.0900
   3214 HA        -30.9290   -5.5940  -37.1840 H       201 GLN    0.5500
   3215 HB1       -31.0800   -7.1360  -35.2190 H       201 GLN   -0.5500
   3216 HB2       -31.1600   -8.5320  -36.3640 H       201 GLN   -0.6200
   3217 HG1       -33.3950   -8.0350  -35.5680 H       201 GLN    0.3200
   3218 HG2       -33.2800   -7.5680  -37.3140 H       201 GLN    0.3000
   3219 HE21      -34.5540   -4.4120  -36.6500 H       201 GLN    0.5100
   3220 HE22      -34.4760   -5.8180  -37.6580 H       201 GLN   -0.5100
   3221 N         -28.7280   -6.5660  -35.8280 N.am    202 LEU   -0.4700
   3222 CA        -27.3110   -6.6590  -35.5020 C.3     202 LEU    0.3100
   3223 C         -26.8900   -8.1030  -35.2470 C.2     202 LEU    0.0700
   3224 O         -26.3690   -8.4310  -34.1800 O.2     202 LEU    0.0900
   3225 CB        -26.9820   -5.7930  -34.2820 C.3     202 LEU   -0.1800
   3226 CG        -27.2390   -4.2890  -34.4140 C.3     202 LEU    0.0900
   3227 CD1       -26.9220   -3.5740  -33.1100 C.3     202 LEU    0.0900
   3228 CD2       -26.4300   -3.7030  -35.5590 C.3     202 LEU   -0.0900
   3229 HN        -29.3410   -6.3520  -35.0710 H       202 LEU    0.0900
   3230 HA        -26.7470   -6.3270  -36.3600 H       202 LEU   -0.2700
   3231 HB1       -25.9050   -5.9320  -34.0480 H       202 LEU    0.0900
   3232 HB2       -27.5870   -6.1650  -33.4300 H       202 LEU    0.0900
   3233 HG        -28.3050   -4.1200  -34.6770 H       202 LEU    0.0900
   3234 HD11      -25.8560   -3.7270  -32.8390 H       202 LEU   -0.2700
   3235 HD12      -27.5570   -3.9790  -32.2930 H       202 LEU    0.0900
   3236 HD13      -27.1060   -2.4840  -33.2220 H       202 LEU    0.0900
   3237 HD21      -26.7100   -4.1940  -36.5150 H       202 LEU    0.0900
   3238 HD22      -25.3460   -3.8680  -35.3800 H       202 LEU    0.5100
   3239 HD23      -26.6330   -2.6140  -35.6460 H       202 LEU   -0.5100
   3240 N         -27.0810   -8.9870  -36.2430 N.am    203 GLN   -0.4700
   3241 CA        -26.8290  -10.4060  -36.1220 C.3     203 GLN    0.3100
   3242 CAT       -23.3720  -11.5980  -37.1790 C.3     203 GLN    0.0700
   3243 C         -25.6740  -10.8130  -37.0180 C.2     203 GLN    0.0900
   3244 O         -25.7890  -10.8170  -38.2400 O.2     203 GLN   -0.1800
   3245 CB        -28.0980  -11.2150  -36.5090 C.3     203 GLN    0.0900
   3246 CG        -29.2960  -10.9260  -35.5740 C.3     203 GLN    0.0900
   3247 CD        -30.5830  -11.6190  -36.0260 C.2     203 GLN   -0.1800
   3248 NE2       -31.1250  -11.2040  -37.1940 N.am    203 GLN    0.0900
   3249 OE1       -31.1020  -12.5030  -35.3400 O.2     203 GLN    0.0900
   3250 NT        -24.5250  -11.1800  -36.4160 N.pl3   203 GLN    0.5500
   3251 HN        -27.4140   -8.6930  -37.1340 H       203 GLN   -0.5500
   3252 HNT       -24.4200  -11.1790  -35.4250 H       203 GLN   -0.6200
   3253 HA        -26.5500  -10.6120  -35.1000 H       203 GLN    0.3200
   3254 HB1       -27.8600  -12.2990  -36.4620 H       203 GLN    0.3000
   3255 HB2       -28.3840  -10.9550  -37.5500 H       203 GLN    0.5100
   3256 HG1       -29.4770   -9.8310  -35.5500 H       203 GLN   -0.5100
   3257 HG2       -29.0470  -11.2780  -34.5510 H       203 GLN   -0.4700
   3258 HE21      -32.0380  -11.5140  -37.4600 H       203 GLN    0.3100
   3259 HE22      -30.6130  -10.5860  -37.7900 H       203 GLN   -0.1100
   3260 HT1       -23.0530  -10.7720  -37.8500 H       203 GLN    0.0900
   3261 HT2       -23.6320  -12.4840  -37.7960 H       203 GLN    0.0900
   3262 HT3       -22.5370  -11.8450  -36.4900 H       203 GLN    0.0900
   3263 N         -31.7960  -16.2600  -39.3610 N.am    204 LYS   -0.2700
   3264 CA        -30.4020  -16.6580  -39.2240 C.3     204 LYS    0.0900
   3265 CAY       -33.7620  -15.5010  -40.5220 C.3     204 LYS    0.0900
   3266 C         -30.2170  -18.1690  -39.1670 C.2     204 LYS    0.0900
   3267 O         -29.1080  -18.6720  -39.0180 O.2     204 LYS    0.5100
   3268 CB        -29.7590  -15.9980  -37.9750 C.3     204 LYS   -0.5100
   3269 CG        -30.5550  -16.1630  -36.6690 C.3     204 LYS   -0.4700
   3270 CD        -29.7670  -15.6360  -35.4550 C.3     204 LYS    0.3100
   3271 CE        -30.5190  -15.7020  -34.1190 C.3     204 LYS    0.0700
   3272 NZ        -31.7080  -14.8350  -34.1490 N.4     204 LYS    0.0900
   3273 CY        -32.3510  -15.9480  -40.5420 C.2     204 LYS   -0.1800
   3274 OY        -31.7450  -16.0340  -41.5980 O.2     204 LYS    0.0900
   3275 HN        -32.3210  -16.2330  -38.5140 H       204 LYS    0.0900
   3276 HA        -29.8780  -16.3550  -40.1190 H       204 LYS   -0.1800
   3277 HB1       -29.6440  -14.9130  -38.1770 H       204 LYS    0.0900
   3278 HB2       -28.7530  -16.4460  -37.8270 H       204 LYS    0.0900
   3279 HG1       -30.7820  -17.2390  -36.5150 H       204 LYS   -0.1800
   3280 HG2       -31.5110  -15.6030  -36.7520 H       204 LYS    0.0900
   3281 HD1       -29.4970  -14.5780  -35.6500 H       204 LYS    0.0900
   3282 HD2       -28.8360  -16.2350  -35.3590 H       204 LYS    0.2100
   3283 HE1       -29.8610  -15.3540  -33.2950 H       204 LYS    0.0500
   3284 HE2       -30.8580  -16.7420  -33.9240 H       204 LYS    0.0500
   3285 HZ1       -32.4800  -15.3220  -34.6500 H       204 LYS   -0.3000
   3286 HZ2       -31.4780  -13.9500  -34.6440 H       204 LYS    0.3300
   3287 HZ3       -32.0070  -14.6210  -33.1760 H       204 LYS    0.3300
   3288 HY1       -34.0990  -15.2870  -41.5590 H       204 LYS    0.3300
   3289 HY2       -33.8540  -14.5740  -39.9160 H       204 LYS    0.5100
   3290 HY3       -34.4040  -16.3000  -40.0930 H       204 LYS   -0.5100
   3291 N         -31.3260  -18.9180  -39.3000 N.am    205 PHE   -0.4700
   3292 CA        -31.3730  -20.3560  -39.5100 C.3     205 PHE    0.3100
   3293 C         -31.1810  -21.1600  -38.2280 C.2     205 PHE    0.0700
   3294 O         -30.9720  -22.3720  -38.2360 O.2     205 PHE    0.0900
   3295 CB        -30.4840  -20.8410  -40.6930 C.3     205 PHE   -0.1800
   3296 CG        -31.2440  -21.8570  -41.5130 C.ar    205 PHE    0.0900
   3297 CD1       -31.1140  -23.2340  -41.2700 C.ar    205 PHE    0.0900
   3298 CD2       -32.1140  -21.4270  -42.5300 C.ar    205 PHE    0.0000
   3299 CE1       -31.8570  -24.1630  -42.0080 C.ar    205 PHE   -0.1150
   3300 CE2       -32.8550  -22.3530  -43.2750 C.ar    205 PHE    0.1150
   3301 CZ        -32.7290  -23.7220  -43.0120 C.ar    205 PHE   -0.1150
   3302 HN        -32.2230  -18.4880  -39.2580 H       205 PHE    0.1150
   3303 HA        -32.4030  -20.6190  -39.6980 H       205 PHE   -0.1150
   3304 HB1       -29.5600  -21.3220  -40.3090 H       205 PHE    0.1150
   3305 HB2       -30.2220  -19.9860  -41.3540 H       205 PHE   -0.1150
   3306 HD1       -30.4340  -23.5790  -40.5040 H       205 PHE    0.1150
   3307 HD2       -32.2110  -20.3710  -42.7400 H       205 PHE   -0.1150
   3308 HE1       -31.7560  -25.2190  -41.8050 H       205 PHE    0.1150
   3309 HE2       -33.5250  -22.0110  -44.0520 H       205 PHE    0.5100
   3310 HZ        -33.3030  -24.4380  -43.5800 H       205 PHE   -0.5100
   3311 N         -31.3620  -20.5050  -37.0640 N.am    206 ALA   -0.4700
   3312 CA        -31.9570  -21.1170  -35.8790 C.3     206 ALA    0.3100
   3313 C         -33.3800  -21.5980  -36.1460 C.2     206 ALA    0.0700
   3314 O         -33.8550  -21.5620  -37.2800 O.2     206 ALA    0.0900
   3315 CB        -31.9400  -20.1410  -34.7110 C.3     206 ALA   -0.2700
   3316 HN        -31.0900  -19.5520  -36.9590 H       206 ALA    0.0900
   3317 HA        -31.3880  -22.0030  -35.6370 H       206 ALA    0.0900
   3318 HB1       -32.5190  -19.2280  -34.9680 H       206 ALA    0.0900
   3319 HB2       -30.8950  -19.8440  -34.4800 H       206 ALA    0.5100
   3320 HB3       -32.4010  -20.6130  -33.8170 H       206 ALA   -0.5100
   3321 N         -34.0830  -22.1230  -35.1220 N.am    207 LEU   -0.4700
   3322 CA        -35.4460  -22.5950  -35.3040 C.3     207 LEU    0.3100
   3323 C         -36.4590  -21.6060  -34.7460 C.2     207 LEU    0.0700
   3324 O         -37.6700  -21.7500  -34.9330 O.2     207 LEU    0.0900
   3325 CB        -35.6440  -23.9650  -34.6020 C.3     207 LEU   -0.1800
   3326 CG        -34.6680  -25.0740  -35.0630 C.3     207 LEU    0.0900
   3327 CD1       -34.9430  -26.3820  -34.3040 C.3     207 LEU    0.0900
   3328 CD2       -34.7390  -25.3180  -36.5780 C.3     207 LEU   -0.0900
   3329 HN        -33.7050  -22.2110  -34.2050 H       207 LEU    0.0900
   3330 HA        -35.6310  -22.6860  -36.3650 H       207 LEU   -0.2700
   3331 HB1       -36.6800  -24.3110  -34.7990 H       207 LEU    0.0900
   3332 HB2       -35.5130  -23.8180  -33.5100 H       207 LEU    0.0900
   3333 HG        -33.6230  -24.7490  -34.8700 H       207 LEU    0.0900
   3334 HD11      -35.9830  -26.7220  -34.4940 H       207 LEU   -0.2700
   3335 HD12      -34.8180  -26.2190  -33.2120 H       207 LEU    0.0900
   3336 HD13      -34.2420  -27.1730  -34.6470 H       207 LEU    0.0900
   3337 HD21      -34.4780  -24.3880  -37.1270 H       207 LEU    0.0900
   3338 HD22      -35.7690  -25.6210  -36.8650 H       207 LEU    0.5100
   3339 HD23      -34.0200  -26.1140  -36.8680 H       207 LEU   -0.5100
   3340 N         -36.0120  -20.5370  -34.0400 N.am    208 LYS   -0.4700
   3341 CA        -36.9200  -19.5410  -33.4870 C.3     208 LYS    0.3100
   3342 C         -37.6040  -18.7560  -34.6000 C.2     208 LYS    0.0700
   3343 O         -38.8040  -18.4730  -34.5350 O.2     208 LYS    0.0900
   3344 CB        -36.1640  -18.5880  -32.5560 C.3     208 LYS   -0.1800
   3345 CG        -37.0360  -17.9100  -31.5080 C.3     208 LYS    0.0900
   3346 CD        -37.6650  -18.9310  -30.5720 C.3     208 LYS    0.0900
   3347 CE        -38.3180  -18.2580  -29.3740 C.3     208 LYS   -0.1800
   3348 NZ        -37.3170  -17.5540  -28.5250 N.4     208 LYS    0.0900
   3349 HN        -35.0410  -20.3860  -33.8690 H       208 LYS    0.0900
   3350 HA        -37.6970  -20.0580  -32.9430 H       208 LYS   -0.1800
   3351 HB1       -35.6850  -17.8010  -33.1770 H       208 LYS    0.0900
   3352 HB2       -35.3720  -19.1650  -32.0330 H       208 LYS    0.0900
   3353 HG1       -37.8400  -17.3380  -32.0170 H       208 LYS    0.2100
   3354 HG2       -36.4140  -17.2050  -30.9170 H       208 LYS    0.0500
   3355 HD1       -36.8780  -19.6290  -30.2130 H       208 LYS    0.0500
   3356 HD2       -38.4330  -19.5100  -31.1270 H       208 LYS   -0.3000
   3357 HE1       -38.8210  -19.0210  -28.7430 H       208 LYS    0.3300
   3358 HE2       -39.0550  -17.5040  -29.7230 H       208 LYS    0.3300
   3359 HZ1       -36.8360  -16.8240  -29.0880 H       208 LYS    0.3300
   3360 HZ2       -36.6170  -18.2390  -28.1730 H       208 LYS    0.5100
   3361 HZ3       -37.7990  -17.1080  -27.7190 H       208 LYS   -0.5100
   3362 N         -36.8330  -18.4140  -35.6300 N.am    209 GLU   -0.4700
   3363 CA        -37.3470  -17.6710  -36.7730 C.3     209 GLU    0.3100
   3364 C         -38.3770  -18.4880  -37.5430 C.2     209 GLU    0.0700
   3365 O         -39.3480  -17.9430  -38.0700 O.2     209 GLU    0.0900
   3366 CB        -36.2040  -17.2500  -37.7040 C.3     209 GLU   -0.1800
   3367 CG        -35.2620  -16.1990  -37.1210 C.3     209 GLU    0.0900
   3368 CD        -34.3090  -16.7680  -36.0830 C.2     209 GLU    0.0900
   3369 OE1       -34.1820  -18.0080  -36.0010 O.co2   209 GLU   -0.2800
   3370 OE2       -33.6870  -15.9700  -35.3490 O.co2   209 GLU    0.0900
   3371 HN        -35.8660  -18.6510  -35.6640 H       209 GLU    0.0900
   3372 HA        -37.8650  -16.8010  -36.4000 H       209 GLU    0.6200
   3373 HB1       -36.6470  -16.8430  -38.6370 H       209 GLU   -0.7600
   3374 HB2       -35.6080  -18.1530  -37.9540 H       209 GLU   -0.7600
   3375 HG1       -35.8670  -15.4000  -36.6400 H       209 GLU    0.5100
   3376 HG2       -34.6620  -15.7560  -37.9440 H       209 GLU   -0.5100
   3377 N         -38.1620  -19.8010  -37.6050 N.am    210 HSE   -0.4700
   3378 CA        -39.1000  -20.7040  -38.2540 C.3     210 HSE    0.3100
   3379 C         -40.4220  -20.7280  -37.4980 C.2     210 HSE    0.0700
   3380 O         -41.4970  -20.6670  -38.0950 O.2     210 HSE    0.0900
   3381 CB        -38.5230  -22.1210  -38.3290 C.3     210 HSE   -0.0800
   3382 CG        -37.2290  -22.2090  -39.0800 C.ar    210 HSE    0.0900
   3383 CD2       -36.6030  -21.3190  -39.8850 C.ar    210 HSE    0.0900
   3384 ND1       -36.4290  -23.3320  -39.0460 N.ar    210 HSE   -0.7000
   3385 CE1       -35.3610  -23.1260  -39.7980 C.ar    210 HSE    0.2200
   3386 NE2       -35.4420  -21.9130  -40.3190 N.ar    210 HSE    0.2500
   3387 HN        -37.3490  -20.2220  -37.2110 H       210 HSE    0.1300
   3388 HA        -39.2960  -20.3260  -39.2470 H       210 HSE   -0.3600
   3389 HB1       -39.2610  -22.7800  -38.8320 H       210 HSE    0.3200
   3390 HB2       -38.3490  -22.4880  -37.2950 H       210 HSE   -0.0500
   3391 HD2       -36.9050  -20.3190  -40.1720 H       210 HSE    0.0900
   3392 HE1       -34.5400  -23.8200  -39.9740 H       210 HSE    0.5100
   3393 HE2       -34.7750  -21.4850  -40.9300 H       210 HSE   -0.5100
   3394 N         -40.3370  -20.8250  -36.1570 N.am    211 LYS   -0.4700
   3395 CA        -41.4650  -20.8300  -35.2570 C.3     211 LYS    0.3100
   3396 C         -42.2620  -19.5440  -35.3620 C.2     211 LYS    0.0700
   3397 O         -43.4940  -19.5520  -35.3530 O.2     211 LYS    0.0900
   3398 CB        -40.9670  -21.1100  -33.8120 C.3     211 LYS   -0.1800
   3399 CG        -42.0580  -21.2220  -32.7310 C.3     211 LYS    0.0900
   3400 CD        -41.4980  -21.7950  -31.4120 C.3     211 LYS    0.0900
   3401 CE        -42.5520  -21.9660  -30.3050 C.3     211 LYS   -0.1800
   3402 NZ        -41.9710  -22.6270  -29.1080 N.4     211 LYS    0.0900
   3403 HN        -39.4510  -20.9000  -35.7100 H       211 LYS    0.0900
   3404 HA        -42.1540  -21.5970  -35.5780 H       211 LYS   -0.1800
   3405 HB1       -40.2820  -20.2860  -33.5210 H       211 LYS    0.0900
   3406 HB2       -40.4010  -22.0640  -33.8260 H       211 LYS    0.0900
   3407 HG1       -42.8690  -21.8860  -33.1000 H       211 LYS    0.2100
   3408 HG2       -42.4820  -20.2130  -32.5370 H       211 LYS    0.0500
   3409 HD1       -40.7050  -21.1110  -31.0400 H       211 LYS    0.0500
   3410 HD2       -41.0460  -22.7870  -31.6230 H       211 LYS   -0.3000
   3411 HE1       -43.3860  -22.5980  -30.6740 H       211 LYS    0.3300
   3412 HE2       -42.9350  -20.9710  -29.9930 H       211 LYS    0.3300
   3413 HZ1       -41.1900  -22.0490  -28.7360 H       211 LYS    0.3300
   3414 HZ2       -41.6120  -23.5670  -29.3710 H       211 LYS    0.5100
   3415 HZ3       -42.7050  -22.7290  -28.3780 H       211 LYS   -0.5100
   3416 N         -41.5620  -18.3990  -35.4950 N.am    212 ALA   -0.4700
   3417 CA        -42.1910  -17.0920  -35.6430 C.3     212 ALA    0.3100
   3418 C         -42.8730  -16.9670  -37.0000 C.2     212 ALA    0.0700
   3419 O         -43.9670  -16.4050  -37.1150 O.2     212 ALA    0.0900
   3420 CB        -41.1630  -15.9860  -35.4630 C.3     212 ALA   -0.2700
   3421 HN        -40.5650  -18.3960  -35.4990 H       212 ALA    0.0900
   3422 HA        -42.9680  -17.0070  -34.8970 H       212 ALA    0.0900
   3423 HB1       -40.3620  -16.0830  -36.2260 H       212 ALA    0.0900
   3424 HB2       -40.7040  -16.0570  -34.4540 H       212 ALA    0.5100
   3425 HB3       -41.6490  -14.9950  -35.5840 H       212 ALA   -0.5100
   3426 N         -42.2180  -17.5020  -38.0280 N.am    213 LEU   -0.4700
   3427 CA        -42.7590  -17.4900  -39.3800 C.3     213 LEU    0.3100
   3428 C         -44.0380  -18.3160  -39.4580 C.2     213 LEU    0.0700
   3429 O         -44.9950  -17.9390  -40.1360 O.2     213 LEU    0.0900
   3430 CB        -41.7250  -18.0230  -40.3740 C.3     213 LEU   -0.1800
   3431 CG        -42.0900  -17.9250  -41.8560 C.3     213 LEU    0.0900
   3432 CD1       -42.3030  -16.4750  -42.2570 C.3     213 LEU    0.0900
   3433 CD2       -41.0120  -18.5670  -42.7150 C.3     213 LEU   -0.0900
   3434 HN        -41.3270  -17.9360  -37.9180 H       213 LEU    0.0900
   3435 HA        -43.0260  -16.4730  -39.6250 H       213 LEU   -0.2700
   3436 HB1       -41.5480  -19.0930  -40.1370 H       213 LEU    0.0900
   3437 HB2       -40.7820  -17.4590  -40.2190 H       213 LEU    0.0900
   3438 HG        -43.0220  -18.5000  -42.0450 H       213 LEU    0.0900
   3439 HD11      -41.3750  -15.8900  -42.0810 H       213 LEU   -0.2700
   3440 HD12      -43.1220  -16.0310  -41.6520 H       213 LEU    0.0900
   3441 HD13      -42.5600  -16.4150  -43.3370 H       213 LEU    0.0900
   3442 HD21      -40.8980  -19.6400  -42.4480 H       213 LEU    0.0900
   3443 HD22      -40.0390  -18.0550  -42.5470 H       213 LEU    0.5100
   3444 HD23      -41.2900  -18.4960  -43.7890 H       213 LEU   -0.5100
   3445 N         -44.0550  -19.4460  -38.7550 N.am    214 LYS   -0.4700
   3446 CA        -45.2490  -20.2730  -38.6790 C.3     214 LYS    0.3100
   3447 C         -46.3500  -19.5340  -37.9250 C.2     214 LYS    0.0700
   3448 O         -47.5240  -19.6120  -38.2820 O.2     214 LYS    0.0900
   3449 CB        -44.9430  -21.6070  -37.9920 C.3     214 LYS   -0.1800
   3450 CG        -46.1290  -22.5580  -37.9200 C.3     214 LYS    0.0900
   3451 CD        -45.7810  -23.8270  -37.1540 C.3     214 LYS    0.0900
   3452 CE        -45.3980  -23.5150  -35.7160 C.3     214 LYS   -0.1800
   3453 NZ        -45.0580  -24.7460  -34.9480 N.4     214 LYS    0.0900
   3454 HN        -43.2580  -19.7750  -38.2550 H       214 LYS    0.0900
   3455 HA        -45.6050  -20.4420  -39.6850 H       214 LYS   -0.1800
   3456 HB1       -44.5970  -21.3980  -36.9580 H       214 LYS    0.0900
   3457 HB2       -44.1250  -22.1080  -38.5510 H       214 LYS    0.0900
   3458 HG1       -46.4410  -22.8300  -38.9510 H       214 LYS    0.2100
   3459 HG2       -46.9750  -22.0470  -37.4130 H       214 LYS    0.0500
   3460 HD1       -44.9310  -24.3350  -37.6570 H       214 LYS    0.0500
   3461 HD2       -46.6590  -24.5080  -37.1580 H       214 LYS   -0.3000
   3462 HE1       -46.2490  -23.0210  -35.2000 H       214 LYS    0.3300
   3463 HE2       -44.5060  -22.8530  -35.7010 H       214 LYS    0.3300
   3464 HZ1       -44.2540  -25.2260  -35.4010 H       214 LYS    0.3300
   3465 HZ2       -45.8800  -25.3830  -34.9330 H       214 LYS    0.5100
   3466 HZ3       -44.8030  -24.4870  -33.9740 H       214 LYS   -0.5100
   3467 N         -45.9530  -18.8080  -36.8800 N.am    215 THR   -0.4700
   3468 CA        -46.8890  -18.0240  -36.0800 C.3     215 THR    0.3100
   3469 C         -47.6050  -16.9710  -36.9170 C.2     215 THR    0.0700
   3470 O         -48.8340  -16.9040  -36.9190 O.2     215 THR    0.0900
   3471 CB        -46.1860  -17.3290  -34.9010 C.3     215 THR    0.1400
   3472 CG2       -47.1830  -16.5070  -34.0950 C.3     215 THR    0.0900
   3473 OG1       -45.5880  -18.3130  -34.0500 O.3     215 THR   -0.6600
   3474 HN        -44.9980  -18.7670  -36.5970 H       215 THR    0.4300
   3475 HA        -47.6510  -18.6960  -35.7140 H       215 THR   -0.2700
   3476 HB        -45.3930  -16.6500  -35.2800 H       215 THR    0.0900
   3477 HG1       -44.8520  -18.6790  -34.5440 H       215 THR    0.0900
   3478 HG21      -48.0730  -17.1240  -33.8460 H       215 THR    0.0900
   3479 HG22      -47.5150  -15.6280  -34.6880 H       215 THR    0.5100
   3480 HG23      -46.7130  -16.1640  -33.1480 H       215 THR   -0.5100
   3481 N         -46.8380  -16.1490  -37.6330 N.am    216 LEU   -0.4700
   3482 CA        -47.4350  -15.1400  -38.5030 C.3     216 LEU    0.3100
   3483 C         -48.1940  -15.7970  -39.6490 C.2     216 LEU    0.0700
   3484 O         -49.1720  -15.2460  -40.1590 O.2     216 LEU    0.0900
   3485 CB        -46.3770  -14.1630  -39.0330 C.3     216 LEU   -0.1800
   3486 CG        -45.2030  -14.6970  -39.8590 C.3     216 LEU    0.0900
   3487 CD1       -45.5250  -14.6980  -41.3490 C.3     216 LEU    0.0900
   3488 CD2       -43.9430  -13.8900  -39.5800 C.3     216 LEU   -0.0900
   3489 HN        -45.8420  -16.1850  -37.6090 H       216 LEU    0.0900
   3490 HA        -48.1790  -14.6070  -37.9300 H       216 LEU   -0.2700
   3491 HB1       -45.9440  -13.6450  -38.1520 H       216 LEU    0.0900
   3492 HB2       -46.9070  -13.4220  -39.6640 H       216 LEU    0.0900
   3493 HG        -44.9740  -15.7340  -39.5350 H       216 LEU    0.0900
   3494 HD11      -46.0850  -13.7780  -41.6200 H       216 LEU   -0.2700
   3495 HD12      -46.1520  -15.5810  -41.6010 H       216 LEU    0.0900
   3496 HD13      -44.5840  -14.7280  -41.9400 H       216 LEU    0.0900
   3497 HD21      -43.6770  -13.9550  -38.5030 H       216 LEU    0.0900
   3498 HD22      -44.1130  -12.8220  -39.8390 H       216 LEU    0.5100
   3499 HD23      -43.0980  -14.2890  -40.1790 H       216 LEU   -0.5100
   3500 N         -47.7360  -16.9830  -40.0450 N.am    217 GLY   -0.4700
   3501 CA        -48.4120  -17.7630  -41.0610 C.3     217 GLY    0.3100
   3502 C         -49.8150  -18.1350  -40.6240 C.2     217 GLY   -0.0200
   3503 O         -50.7450  -18.1500  -41.4280 O.2     217 GLY    0.0900
   3504 HN        -46.9090  -17.3860  -39.6610 H       217 GLY    0.0900
   3505 HA1       -47.8390  -18.6610  -41.2350 H       217 GLY    0.5100
   3506 HA2       -48.4620  -17.1720  -41.9640 H       217 GLY   -0.5100
   3507 N         -49.9680  -18.4370  -39.3370 N.am    218 ILE   -0.4700
   3508 CA        -51.2790  -18.7310  -38.7710 C.3     218 ILE    0.3100
   3509 C         -52.0950  -17.4520  -38.6210 C.2     218 ILE    0.0700
   3510 O         -53.2700  -17.4070  -38.9890 O.2     218 ILE    0.0900
   3511 CB        -51.1600  -19.4190  -37.3980 C.3     218 ILE   -0.0900
   3512 CG1       -50.4450  -20.7640  -37.5320 C.3     218 ILE    0.0900
   3513 CG2       -52.5350  -19.6100  -36.7740 C.3     218 ILE   -0.2700
   3514 CD        -50.2700  -21.4960  -36.2190 C.3     218 ILE    0.0900
   3515 HN        -49.1990  -18.4760  -38.7040 H       218 ILE    0.0900
   3516 HA        -51.8020  -19.3730  -39.4630 H       218 ILE    0.0900
   3517 HB        -50.5340  -18.7920  -36.7260 H       218 ILE   -0.1800
   3518 HG11      -49.4410  -20.5880  -37.9750 H       218 ILE    0.0900
   3519 HG12      -51.0320  -21.4080  -38.2200 H       218 ILE    0.0900
   3520 HG21      -53.1690  -20.2410  -37.4330 H       218 ILE   -0.2700
   3521 HG22      -53.0320  -18.6240  -36.6430 H       218 ILE    0.0900
   3522 HG23      -52.4380  -20.1120  -35.7880 H       218 ILE    0.0900
   3523 HD1       -51.2530  -21.8590  -35.8500 H       218 ILE    0.0900
   3524 HD2       -49.8360  -20.8110  -35.4590 H       218 ILE    0.5100
   3525 HD3       -49.5990  -22.3710  -36.3600 H       218 ILE   -0.5100
   3526 N         -51.4570  -16.4110  -38.0840 N.am    219 ILE   -0.4700
   3527 CA        -52.1140  -15.1300  -37.8390 C.3     219 ILE    0.3100
   3528 C         -52.7530  -14.5560  -39.0980 C.2     219 ILE    0.0700
   3529 O         -53.9190  -14.1620  -39.0900 O.2     219 ILE    0.0900
   3530 CB        -51.1310  -14.0900  -37.2630 C.3     219 ILE   -0.0900
   3531 CG1       -50.6260  -14.5290  -35.8880 C.3     219 ILE    0.0900
   3532 CG2       -51.7930  -12.7230  -37.1620 C.3     219 ILE   -0.2700
   3533 CD        -49.5570  -13.6260  -35.3120 C.3     219 ILE    0.0900
   3534 HN        -50.4970  -16.4620  -37.8230 H       219 ILE    0.0900
   3535 HA        -52.9230  -15.3010  -37.1450 H       219 ILE    0.0900
   3536 HB        -50.2400  -14.0190  -37.9240 H       219 ILE   -0.1800
   3537 HG11      -50.2110  -15.5550  -35.9760 H       219 ILE    0.0900
   3538 HG12      -51.4870  -14.5480  -35.1860 H       219 ILE    0.0900
   3539 HG21      -52.6810  -12.7760  -36.4960 H       219 ILE   -0.2700
   3540 HG22      -52.1240  -12.3870  -38.1690 H       219 ILE    0.0900
   3541 HG23      -51.0770  -11.9850  -36.7400 H       219 ILE    0.0900
   3542 HD1       -49.9970  -12.6450  -35.0290 H       219 ILE    0.0900
   3543 HD2       -48.7610  -13.4520  -36.0670 H       219 ILE    0.5100
   3544 HD3       -49.1160  -14.0910  -34.4050 H       219 ILE   -0.5100
   3545 N         -51.9860  -14.5190  -40.1860 N.am    220 MET   -0.4700
   3546 CA        -52.4750  -13.9590  -41.4370 C.3     220 MET    0.3100
   3547 C         -53.2550  -14.9930  -42.2420 C.2     220 MET    0.0700
   3548 O         -54.2510  -14.6700  -42.8940 O.2     220 MET    0.0900
   3549 CB        -51.3100  -13.4150  -42.2670 C.3     220 MET   -0.1800
   3550 CG        -51.7220  -12.3560  -43.2720 C.3     220 MET    0.0900
   3551 SD        -52.3750  -10.8870  -42.4560 S.3     220 MET    0.0900
   3552 CE        -53.1360  -10.0440  -43.8380 C.3     220 MET   -0.1400
   3553 HN        -51.0530  -14.8690  -40.1930 H       220 MET    0.0900
   3554 HA        -53.1710  -13.1670  -41.2010 H       220 MET    0.0900
   3555 HB1       -50.8430  -14.2600  -42.8160 H       220 MET   -0.0900
   3556 HB2       -50.5590  -12.9760  -41.5770 H       220 MET   -0.2200
   3557 HG1       -52.4930  -12.7840  -43.9460 H       220 MET    0.0900
   3558 HG2       -50.8370  -12.0810  -43.8840 H       220 MET    0.0900
   3559 HE1       -53.6500  -10.7610  -44.5140 H       220 MET    0.0900
   3560 HE2       -52.3650   -9.5070  -44.4310 H       220 MET    0.5100
   3561 HE3       -53.8890   -9.3140  -43.4750 H       220 MET   -0.5100
   3562 N         -52.7990  -16.2420  -42.1820 N.am    221 GLY   -0.4700
   3563 CA        -53.4190  -17.3280  -42.9170 C.3     221 GLY    0.3100
   3564 C         -54.8580  -17.5930  -42.5210 C.2     221 GLY   -0.0200
   3565 O         -55.7060  -17.8260  -43.3800 O.2     221 GLY    0.0900
   3566 HN        -52.0090  -16.4880  -41.6260 H       221 GLY    0.0900
   3567 HA1       -52.8370  -18.2190  -42.7350 H       221 GLY    0.5100
   3568 HA2       -53.3880  -17.0710  -43.9660 H       221 GLY   -0.5100
   3569 N         -55.1380  -17.5630  -41.2210 N.am    222 THR   -0.4700
   3570 CA        -56.4940  -17.7850  -40.7310 C.3     222 THR    0.3100
   3571 C         -57.4310  -16.6800  -41.2000 C.2     222 THR    0.0700
   3572 O         -58.4960  -16.9490  -41.7590 O.2     222 THR    0.0900
   3573 CB        -56.5380  -17.8700  -39.1940 C.3     222 THR    0.1400
   3574 CG2       -57.9720  -17.9990  -38.7080 C.3     222 THR    0.0900
   3575 OG1       -55.7890  -19.0070  -38.7540 O.3     222 THR   -0.6600
   3576 HN        -54.4410  -17.3890  -40.5290 H       222 THR    0.4300
   3577 HA        -56.8540  -18.7080  -41.1630 H       222 THR   -0.2700
   3578 HB        -56.0950  -16.9520  -38.7530 H       222 THR    0.0900
   3579 HG1       -54.8660  -18.7410  -38.7760 H       222 THR    0.0900
   3580 HG21      -58.4920  -18.8100  -39.2620 H       222 THR    0.0900
   3581 HG22      -58.5180  -17.0470  -38.8810 H       222 THR    0.5100
   3582 HG23      -57.9830  -18.2470  -37.6250 H       222 THR   -0.5100
   3583 N         -57.0190  -15.4340  -40.9770 N.am    223 PHE   -0.4700
   3584 CA        -57.7830  -14.2670  -41.3980 C.3     223 PHE    0.3100
   3585 C         -58.0850  -14.2930  -42.8910 C.2     223 PHE    0.0700
   3586 O         -59.2250  -14.0740  -43.3120 O.2     223 PHE    0.0900
   3587 CB        -57.0220  -12.9890  -41.0330 C.3     223 PHE   -0.1800
   3588 CG        -57.5540  -11.7550  -41.6970 C.ar    223 PHE    0.0900
   3589 CD1       -58.7290  -11.1670  -41.2560 C.ar    223 PHE    0.0900
   3590 CD2       -56.8740  -11.1740  -42.7550 C.ar    223 PHE    0.0000
   3591 CE1       -59.2190  -10.0280  -41.8620 C.ar    223 PHE   -0.1150
   3592 CE2       -57.3590  -10.0330  -43.3680 C.ar    223 PHE    0.1150
   3593 CZ        -58.5340   -9.4600  -42.9200 C.ar    223 PHE   -0.1150
   3594 HN        -56.1610  -15.2430  -40.5080 H       223 PHE    0.1150
   3595 HA        -58.7410  -14.2920  -40.8990 H       223 PHE   -0.1150
   3596 HB1       -55.9590  -13.0950  -41.3410 H       223 PHE    0.1150
   3597 HB2       -57.0860  -12.8260  -39.9360 H       223 PHE   -0.1150
   3598 HD1       -59.2670  -11.6040  -40.4290 H       223 PHE    0.1150
   3599 HD2       -55.9530  -11.6160  -43.1050 H       223 PHE   -0.1150
   3600 HE1       -60.1370   -9.5820  -41.5110 H       223 PHE    0.1150
   3601 HE2       -56.8230   -9.5930  -44.1950 H       223 PHE    0.5100
   3602 HZ        -58.9150   -8.5690  -43.3950 H       223 PHE   -0.5100
   3603 N         -57.0570  -14.5680  -43.6920 N.am    224 THR   -0.4700
   3604 CA        -57.2140  -14.6510  -45.1390 C.3     224 THR    0.3100
   3605 C         -58.1810  -15.7620  -45.5280 C.2     224 THR    0.0700
   3606 O         -59.1570  -15.5270  -46.2380 O.2     224 THR    0.0900
   3607 CB        -55.8640  -14.8890  -45.8400 C.3     224 THR    0.1400
   3608 CG2       -56.0640  -15.0660  -47.3380 C.3     224 THR    0.0900
   3609 OG1       -54.9980  -13.7720  -45.6080 O.3     224 THR   -0.6600
   3610 HN        -56.1390  -14.7280  -43.3390 H       224 THR    0.4300
   3611 HA        -57.6500  -13.7230  -45.4780 H       224 THR   -0.2700
   3612 HB        -55.3860  -15.8080  -45.4380 H       224 THR    0.0900
   3613 HG1       -54.6330  -13.8980  -44.7290 H       224 THR    0.0900
   3614 HG21      -56.6910  -14.2410  -47.7390 H       224 THR    0.0900
   3615 HG22      -56.5760  -16.0310  -47.5400 H       224 THR    0.5100
   3616 HG23      -55.0810  -15.0490  -47.8550 H       224 THR   -0.5100
   3617 N         -57.9170  -16.9700  -45.0410 N.am    225 LEU   -0.4700
   3618 CA        -58.7280  -18.1350  -45.3790 C.3     225 LEU    0.3100
   3619 C         -60.1850  -17.9750  -44.9480 C.2     225 LEU    0.0700
   3620 O         -61.0820  -18.5930  -45.5210 O.2     225 LEU    0.0900
   3621 CB        -58.1350  -19.3960  -44.7480 C.3     225 LEU   -0.1800
   3622 CG        -58.5510  -20.7270  -45.3740 C.3     225 LEU    0.0900
   3623 CD1       -58.0320  -20.8190  -46.7990 C.3     225 LEU    0.0900
   3624 CD2       -58.0550  -21.8940  -44.5380 C.3     225 LEU   -0.0900
   3625 HN        -57.1530  -17.1350  -44.4220 H       225 LEU    0.0900
   3626 HA        -58.7510  -18.2270  -46.4540 H       225 LEU   -0.2700
   3627 HB1       -58.4340  -19.4150  -43.6790 H       225 LEU    0.0900
   3628 HB2       -57.0290  -19.3220  -44.8110 H       225 LEU    0.0900
   3629 HG        -59.6600  -20.8020  -45.3780 H       225 LEU    0.0900
   3630 HD11      -56.9230  -20.7510  -46.8070 H       225 LEU   -0.2700
   3631 HD12      -58.4430  -19.9840  -47.4070 H       225 LEU    0.0900
   3632 HD13      -58.3310  -21.7910  -47.2490 H       225 LEU    0.0900
   3633 HD21      -58.4810  -21.8380  -43.5120 H       225 LEU    0.0900
   3634 HD22      -56.9470  -21.8630  -44.4640 H       225 LEU    0.5100
   3635 HD23      -58.3710  -22.8540  -45.0020 H       225 LEU   -0.5100
   3636 N         -60.4200  -17.1410  -43.9370 N.am    226 CYS   -0.4700
   3637 CA        -61.7690  -16.9320  -43.4250 C.3     226 CYS    0.3100
   3638 C         -62.5330  -15.8260  -44.1470 C.2     226 CYS    0.0700
   3639 O         -63.6970  -16.0080  -44.5090 O.2     226 CYS    0.0900
   3640 CB        -61.7430  -16.6540  -41.9180 C.3     226 CYS   -0.1100
   3641 SG        -61.3960  -18.1030  -40.8900 S.3     226 CYS    0.0900
   3642 HN        -59.6920  -16.6270  -43.4890 H       226 CYS    0.0900
   3643 HA        -62.3450  -17.8220  -43.6310 H       226 CYS   -0.2300
   3644 HB1       -62.7310  -16.2370  -41.6300 H       226 CYS    0.1600
   3645 HB2       -60.9690  -15.8830  -41.7260 H       226 CYS    0.5100
   3646 HG1       -60.1280  -18.2070  -41.2610 H       226 CYS   -0.5100
   3647 N         -61.8880  -14.6800  -44.3670 N.am    227 TRP   -0.4700
   3648 CA        -62.6010  -13.5210  -44.9030 C.3     227 TRP    0.3100
   3649 C         -62.3760  -13.2030  -46.3820 C.2     227 TRP    0.0700
   3650 O         -63.2060  -12.5410  -47.0050 O.2     227 TRP    0.0900
   3651 CB        -62.3260  -12.2750  -44.0550 C.3     227 TRP   -0.1800
   3652 CG        -63.2050  -12.1640  -42.8470 C.ar    227 TRP    0.0900
   3653 CD1       -62.8100  -12.1670  -41.5430 C.ar    227 TRP    0.0900
   3654 CD2       -64.6330  -12.0390  -42.8330 C.ar    227 TRP   -0.0300
   3655 CE2       -65.0320  -11.9660  -41.4840 C.ar    227 TRP   -0.1500
   3656 CE3       -65.6120  -11.9790  -43.8310 C.ar    227 TRP    0.2200
   3657 NE1       -63.9000  -12.0470  -40.7160 N.ar    227 TRP   -0.5100
   3658 CZ2       -66.3660  -11.8360  -41.1060 C.ar    227 TRP    0.3700
   3659 CZ3       -66.9350  -11.8500  -43.4530 C.ar    227 TRP    0.2400
   3660 CH2       -67.3020  -11.7820  -42.1040 C.ar    227 TRP    0.1100
   3661 HN        -60.9150  -14.5650  -44.1830 H       227 TRP   -0.2500
   3662 HA        -63.6570  -13.7480  -44.9020 H       227 TRP    0.1700
   3663 HB1       -62.4840  -11.3740  -44.6830 H       227 TRP   -0.2000
   3664 HB2       -61.2690  -12.3030  -43.7140 H       227 TRP    0.1400
   3665 HD1       -61.7860  -12.2520  -41.2060 H       227 TRP   -0.2700
   3666 HE1       -63.8730  -12.0240  -39.7420 H       227 TRP    0.1600
   3667 HE3       -65.3570  -12.0320  -44.8790 H       227 TRP   -0.1400
   3668 HZ2       -66.6690  -11.7790  -40.0720 H       227 TRP    0.1400
   3669 HZ3       -67.7010  -11.8000  -44.2130 H       227 TRP    0.5100
   3670 HH2       -68.3460  -11.6850  -41.8440 H       227 TRP   -0.5100
   3671 N         -61.2610  -13.6580  -46.9460 N.am    228 LEU   -0.4700
   3672 CA        -60.9770  -13.3950  -48.3580 C.3     228 LEU    0.3100
   3673 C         -61.9900  -13.9850  -49.3500 C.2     228 LEU    0.0700
   3674 O         -62.4100  -13.2860  -50.2750 O.2     228 LEU    0.0900
   3675 CB        -59.5450  -13.8070  -48.7360 C.3     228 LEU   -0.1800
   3676 CG        -59.1070  -13.4940  -50.1700 C.3     228 LEU    0.0900
   3677 CD1       -59.0250  -11.9900  -50.3960 C.3     228 LEU    0.0900
   3678 CD2       -57.7810  -14.1630  -50.4920 C.3     228 LEU   -0.0900
   3679 HN        -60.5820  -14.1890  -46.4450 H       228 LEU    0.0900
   3680 HA        -61.1160  -12.3390  -48.5310 H       228 LEU   -0.2700
   3681 HB1       -59.4550  -14.9030  -48.5840 H       228 LEU    0.0900
   3682 HB2       -58.8480  -13.2880  -48.0460 H       228 LEU    0.0900
   3683 HG        -59.8400  -13.9320  -50.8810 H       228 LEU    0.0900
   3684 HD11      -58.2890  -11.5380  -49.6970 H       228 LEU   -0.2700
   3685 HD12      -60.0170  -11.5250  -50.2140 H       228 LEU    0.0900
   3686 HD13      -58.6990  -11.7820  -51.4370 H       228 LEU    0.0900
   3687 HD21      -57.8180  -15.2390  -50.2150 H       228 LEU    0.0900
   3688 HD22      -56.9630  -13.6780  -49.9190 H       228 LEU    0.5100
   3689 HD23      -57.5720  -14.0840  -51.5810 H       228 LEU   -0.5100
   3690 N         -62.3930  -15.2630  -49.1780 N.am    229 PRO   -0.2900
   3691 CA        -63.3500  -15.8170  -50.1430 C.3     229 PRO    0.0000
   3692 C         -64.6690  -15.0520  -50.2130 C.2     229 PRO    0.0900
   3693 O         -65.2810  -14.9940  -51.2790 O.2     229 PRO    0.0900
   3694 CB        -63.5960  -17.2320  -49.6180 C.3     229 PRO    0.0200
   3695 CG        -62.3540  -17.5770  -48.8900 C.3     229 PRO    0.0900
   3696 CD        -61.9140  -16.2990  -48.2420 C.3     229 PRO   -0.1800
   3697 HA        -62.9470  -15.7710  -51.1430 H       229 PRO    0.0900
   3698 HB1       -63.7750  -17.9400  -50.4540 H       229 PRO    0.0900
   3699 HB2       -64.4730  -17.2540  -48.9350 H       229 PRO   -0.1800
   3700 HG1       -62.5510  -18.3590  -48.1250 H       229 PRO    0.0900
   3701 HG2       -61.5790  -17.9510  -49.5930 H       229 PRO    0.0900
   3702 HD1       -62.3860  -16.1620  -47.2470 H       229 PRO    0.5100
   3703 HD2       -60.8090  -16.2490  -48.1480 H       229 PRO   -0.5100
   3704 N         -65.0990  -14.4680  -49.0980 N.am    230 PHE   -0.4700
   3705 CA        -66.3620  -13.7420  -49.0670 C.3     230 PHE    0.3100
   3706 C         -66.3020  -12.4130  -49.8130 C.2     230 PHE    0.0700
   3707 O         -67.0720  -12.1810  -50.7420 O.2     230 PHE    0.0900
   3708 CB        -66.8230  -13.5070  -47.6260 C.3     230 PHE   -0.1800
   3709 CG        -67.9840  -12.5620  -47.5130 C.ar    230 PHE    0.0900
   3710 CD1       -69.2670  -12.9790  -47.8320 C.ar    230 PHE    0.0900
   3711 CD2       -67.7950  -11.2550  -47.0930 C.ar    230 PHE    0.0000
   3712 CE1       -70.3380  -12.1110  -47.7340 C.ar    230 PHE   -0.1150
   3713 CE2       -68.8610  -10.3830  -46.9930 C.ar    230 PHE    0.1150
   3714 CZ        -70.1340  -10.8120  -47.3140 C.ar    230 PHE   -0.1150
   3715 HN        -64.5840  -14.4980  -48.2450 H       230 PHE    0.1150
   3716 HA        -67.0950  -14.3280  -49.6030 H       230 PHE   -0.1150
   3717 HB1       -65.9870  -13.0720  -47.0390 H       230 PHE    0.1150
   3718 HB2       -67.1410  -14.4740  -47.1800 H       230 PHE   -0.1150
   3719 HD1       -69.4310  -13.9950  -48.1610 H       230 PHE    0.1150
   3720 HD2       -66.8020  -10.9140  -46.8400 H       230 PHE   -0.1150
   3721 HE1       -71.3320  -12.4490  -47.9860 H       230 PHE    0.1150
   3722 HE2       -68.7010   -9.3670  -46.6640 H       230 PHE    0.5100
   3723 HZ        -70.9700  -10.1320  -47.2360 H       230 PHE   -0.5100
   3724 N         -65.3860  -11.5400  -49.3970 N.am    231 PHE   -0.4700
   3725 CA        -65.3000  -10.1960  -49.9600 C.3     231 PHE    0.3100
   3726 C         -64.9130  -10.1760  -51.4370 C.2     231 PHE    0.0700
   3727 O         -65.2010   -9.2120  -52.1460 O.2     231 PHE    0.0900
   3728 CB        -64.3590   -9.3150  -49.1340 C.3     231 PHE   -0.1800
   3729 CG        -64.9710   -8.8220  -47.8570 C.ar    231 PHE    0.0900
   3730 CD1       -64.7710   -9.5000  -46.6650 C.ar    231 PHE    0.0900
   3731 CD2       -65.7600   -7.6820  -47.8510 C.ar    231 PHE    0.0000
   3732 CE1       -65.3400   -9.0450  -45.4880 C.ar    231 PHE   -0.1150
   3733 CE2       -66.3320   -7.2250  -46.6780 C.ar    231 PHE    0.1150
   3734 CZ        -66.1230   -7.9070  -45.4950 C.ar    231 PHE   -0.1150
   3735 HN        -64.7220  -11.7630  -48.6870 H       231 PHE    0.1150
   3736 HA        -66.2940   -9.7740  -49.9710 H       231 PHE   -0.1150
   3737 HB1       -64.0730   -8.4220  -49.7290 H       231 PHE    0.1150
   3738 HB2       -63.4530   -9.8980  -48.8620 H       231 PHE   -0.1150
   3739 HD1       -64.1630  -10.3930  -46.6550 H       231 PHE    0.1150
   3740 HD2       -65.9300   -7.1450  -48.7720 H       231 PHE   -0.1150
   3741 HE1       -65.1730   -9.5810  -44.5660 H       231 PHE    0.1150
   3742 HE2       -66.9420   -6.3340  -46.6860 H       231 PHE    0.5100
   3743 HZ        -66.5690   -7.5520  -44.5790 H       231 PHE   -0.5100
   3744 N         -64.2600  -11.2380  -51.9010 N.am    232 ILE   -0.4700
   3745 CA        -64.0090  -11.3960  -53.3260 C.3     232 ILE    0.3100
   3746 C         -65.3270  -11.6910  -54.0280 C.2     232 ILE    0.0700
   3747 O         -65.6870  -11.0320  -55.0010 O.2     232 ILE    0.0900
   3748 CB        -62.9960  -12.5190  -53.6130 C.3     232 ILE   -0.0900
   3749 CG1       -61.5870  -12.0790  -53.2080 C.3     232 ILE    0.0900
   3750 CG2       -63.0210  -12.8970  -55.0860 C.3     232 ILE   -0.2700
   3751 CD        -60.5070  -13.0740  -53.5740 C.3     232 ILE    0.0900
   3752 HN        -63.9190  -11.9610  -51.3050 H       232 ILE    0.0900
   3753 HA        -63.6340  -10.4550  -53.6990 H       232 ILE    0.0900
   3754 HB        -63.2500  -13.4100  -53.0010 H       232 ILE   -0.1800
   3755 HG11      -61.5680  -11.9270  -52.1080 H       232 ILE    0.0900
   3756 HG12      -61.3610  -11.1140  -53.7090 H       232 ILE    0.0900
   3757 HG21      -62.7610  -12.0150  -55.7120 H       232 ILE   -0.2700
   3758 HG22      -64.0370  -13.2450  -55.3700 H       232 ILE    0.0900
   3759 HG23      -62.2820  -13.7010  -55.2840 H       232 ILE    0.0900
   3760 HD1       -60.3690  -13.1000  -54.6760 H       232 ILE    0.0900
   3761 HD2       -60.7960  -14.0900  -53.2300 H       232 ILE    0.5100
   3762 HD3       -59.5450  -12.7780  -53.1030 H       232 ILE   -0.5100
   3763 N         -66.0540  -12.6790  -53.5110 N.am    233 VAL   -0.4700
   3764 CA        -67.3780  -13.0210  -54.0200 C.3     233 VAL    0.3100
   3765 C         -68.3470  -11.8530  -53.8640 C.2     233 VAL    0.0700
   3766 O         -69.1470  -11.5730  -54.7580 O.2     233 VAL    0.0900
   3767 CB        -67.9320  -14.2850  -53.3240 C.3     233 VAL   -0.0900
   3768 CG1       -69.4510  -14.3480  -53.4190 C.3     233 VAL    0.0900
   3769 CG2       -67.2980  -15.5360  -53.9180 C.3     233 VAL   -0.2700
   3770 HN        -65.7240  -13.2330  -52.7510 H       233 VAL    0.0900
   3771 HA        -67.2910  -13.1890  -55.0840 H       233 VAL    0.0900
   3772 HB        -67.6340  -14.2720  -52.2540 H       233 VAL    0.0900
   3773 HG11      -69.7760  -14.1910  -54.4700 H       233 VAL   -0.2700
   3774 HG12      -69.9030  -13.5550  -52.7860 H       233 VAL    0.0900
   3775 HG13      -69.8100  -15.3450  -53.0820 H       233 VAL    0.0900
   3776 HG21      -66.1950  -15.5080  -53.7820 H       233 VAL    0.0900
   3777 HG22      -67.5190  -15.5920  -55.0060 H       233 VAL    0.5100
   3778 HG23      -67.6940  -16.4400  -53.4090 H       233 VAL   -0.5100
   3779 N         -68.2570  -11.1550  -52.7350 N.am    234 ASN   -0.4700
   3780 CA        -69.0930   -9.9880  -52.4770 C.3     234 ASN    0.3100
   3781 C         -68.8760   -8.8820  -53.5070 C.2     234 ASN    0.0700
   3782 O         -69.7530   -8.0490  -53.7320 O.2     234 ASN    0.0900
   3783 CB        -68.8430   -9.4460  -51.0670 C.3     234 ASN   -0.1800
   3784 CG        -69.8350   -8.3660  -50.6720 C.2     234 ASN    0.0900
   3785 ND2       -69.4140   -7.4700  -49.7830 N.am    234 ASN    0.0900
   3786 OD1       -70.9650   -8.3340  -51.1620 O.2     234 ASN    0.5500
   3787 HN        -67.6120  -11.3970  -52.0140 H       234 ASN   -0.5500
   3788 HA        -70.1250  -10.2850  -52.5870 H       234 ASN   -0.6200
   3789 HB1       -67.8190   -9.0170  -51.0210 H       234 ASN    0.3200
   3790 HB2       -68.9220  -10.2810  -50.3390 H       234 ASN    0.3000
   3791 HD21      -70.0230   -6.7350  -49.4840 H       234 ASN    0.5100
   3792 HD22      -68.4860   -7.5320  -49.4120 H       234 ASN   -0.5100
   3793 N         -67.7020   -8.8780  -54.1340 N.am    235 ILE   -0.4700
   3794 CA        -67.3880   -7.8830  -55.1540 C.3     235 ILE    0.3100
   3795 C         -67.7070   -8.4210  -56.5480 C.2     235 ILE    0.0700
   3796 O         -67.9370   -7.6550  -57.4860 O.2     235 ILE    0.0900
   3797 CB        -65.9100   -7.4190  -55.0610 C.3     235 ILE   -0.0900
   3798 CG1       -65.8220   -5.8940  -55.1540 C.3     235 ILE    0.0900
   3799 CG2       -65.0430   -8.0890  -56.1240 C.3     235 ILE   -0.2700
   3800 CD        -66.5180   -5.1810  -54.0180 C.3     235 ILE    0.0900
   3801 HN        -66.9900   -9.5470  -53.9350 H       235 ILE    0.0900
   3802 HA        -68.0500   -7.0430  -55.0120 H       235 ILE    0.0900
   3803 HB        -65.5120   -7.6710  -54.0560 H       235 ILE   -0.1800
   3804 HG11      -66.2830   -5.5700  -56.1110 H       235 ILE    0.0900
   3805 HG12      -64.7510   -5.6000  -55.1540 H       235 ILE    0.0900
   3806 HG21      -65.3030   -7.6990  -57.1320 H       235 ILE   -0.2700
   3807 HG22      -65.2130   -9.1860  -56.1140 H       235 ILE    0.0900
   3808 HG23      -63.9700   -7.8760  -55.9270 H       235 ILE    0.0900
   3809 HD1       -66.6490   -5.8720  -53.1570 H       235 ILE    0.0900
   3810 HD2       -67.5200   -4.8320  -54.3480 H       235 ILE    0.5100
   3811 HD3       -65.9100   -4.3130  -53.6870 H       235 ILE   -0.5100
   3812 N         -67.7410   -9.7470  -56.6720 N.am    236 VAL   -0.4700
   3813 CA        -68.0450  -10.4050  -57.9370 C.3     236 VAL    0.3100
   3814 C         -69.5530  -10.5470  -58.1230 C.2     236 VAL    0.0700
   3815 O         -70.0680  -10.4670  -59.2390 O.2     236 VAL    0.0900
   3816 CB        -67.3610  -11.7940  -58.0230 C.3     236 VAL   -0.0900
   3817 CG1       -67.8960  -12.6030  -59.1980 C.3     236 VAL    0.0900
   3818 CG2       -65.8510  -11.6330  -58.1300 C.3     236 VAL   -0.2700
   3819 HN        -67.5590  -10.3520  -55.9010 H       236 VAL    0.0900
   3820 HA        -67.6960   -9.7680  -58.7360 H       236 VAL    0.0900
   3821 HB        -67.5480  -12.3510  -57.0810 H       236 VAL    0.0900
   3822 HG11      -67.8720  -11.9920  -60.1250 H       236 VAL   -0.2700
   3823 HG12      -68.9460  -12.9080  -59.0010 H       236 VAL    0.0900
   3824 HG13      -67.2670  -13.5060  -59.3530 H       236 VAL    0.0900
   3825 HG21      -65.4830  -10.9460  -57.3380 H       236 VAL    0.0900
   3826 HG22      -65.5850  -11.2060  -59.1210 H       236 VAL    0.5100
   3827 HG23      -65.3560  -12.6190  -58.0030 H       236 VAL   -0.5100
   3828 N         -70.2710  -10.7290  -57.0200 N.am    237 HSD   -0.4700
   3829 CA        -71.7160  -10.9160  -57.0820 C.3     237 HSD    0.3100
   3830 C         -72.4550   -9.6350  -57.4800 C.2     237 HSD    0.0700
   3831 O         -73.6580   -9.6580  -57.7380 O.2     237 HSD    0.0900
   3832 CB        -72.2480  -11.4840  -55.7570 C.3     237 HSD   -0.0900
   3833 CG        -73.1110  -10.5350  -54.9840 C.ar    237 HSD    0.0900
   3834 CD2       -72.8370   -9.7440  -53.9200 C.ar    237 HSD    0.0900
   3835 ND1       -74.4440  -10.3300  -55.2790 N.ar    237 HSD   -0.3600
   3836 CE1       -74.9460   -9.4460  -54.4350 C.ar    237 HSD    0.3200
   3837 NE2       -73.9950   -9.0740  -53.5990 N.ar    237 HSD   -0.0500
   3838 HN        -69.8600  -10.7480  -56.1110 H       237 HSD    0.2500
   3839 HA        -71.9310  -11.5940  -57.8940 H       237 HSD    0.1300
   3840 HB1       -71.3820  -11.7620  -55.1180 H       237 HSD   -0.7000
   3841 HB2       -72.8470  -12.3930  -55.9770 H       237 HSD    0.2200
   3842 HD1       -74.9380  -10.7860  -56.0190 H       237 HSD    0.1000
   3843 HD2       -71.9230   -9.5940  -53.3580 H       237 HSD    0.5100
   3844 HE1       -75.9780   -9.0980  -54.4480 H       237 HSD   -0.5100
   3845 N         -71.7330   -8.5180  -57.5460 N.am    238 VAL   -0.4700
   3846 CA        -72.3480   -7.2420  -57.8980 C.3     238 VAL    0.3100
   3847 C         -71.9080   -6.7290  -59.2720 C.2     238 VAL    0.0700
   3848 O         -72.6560   -6.0190  -59.9440 O.2     238 VAL    0.0900
   3849 CB        -72.0640   -6.1640  -56.8320 C.3     238 VAL   -0.0900
   3850 CG1       -73.0620   -5.0270  -56.9570 C.3     238 VAL    0.0900
   3851 CG2       -72.1440   -6.7610  -55.4430 C.3     238 VAL   -0.2700
   3852 HN        -70.7530   -8.5030  -57.3600 H       238 VAL    0.0900
   3853 HA        -73.4120   -7.4030  -57.9900 H       238 VAL    0.0900
   3854 HB        -71.0350   -5.7700  -56.9700 H       238 VAL    0.0900
   3855 HG11      -74.0700   -5.3670  -56.6380 H       238 VAL   -0.2700
   3856 HG12      -73.1190   -4.6890  -58.0140 H       238 VAL    0.0900
   3857 HG13      -72.7520   -4.1790  -56.3100 H       238 VAL    0.0900
   3858 HG21      -71.3950   -7.5760  -55.3340 H       238 VAL    0.0900
   3859 HG22      -73.1550   -7.1850  -55.2700 H       238 VAL    0.5100
   3860 HG23      -71.9310   -5.9800  -54.6820 H       238 VAL   -0.5100
   3861 N         -70.6950   -7.0900  -59.6900 N.am    239 ILE   -0.4700
   3862 CA        -70.1600   -6.6350  -60.9720 C.3     239 ILE    0.3100
   3863 C         -70.9670   -7.1910  -62.1490 C.2     239 ILE    0.0700
   3864 O         -71.1150   -6.5370  -63.1810 O.2     239 ILE    0.0900
   3865 CB        -68.6530   -6.9770  -61.1240 C.3     239 ILE   -0.0900
   3866 CG1       -68.0710   -6.3350  -62.3850 C.3     239 ILE    0.0900
   3867 CG2       -68.4250   -8.4810  -61.1280 C.3     239 ILE   -0.2700
   3868 CD        -66.6150   -6.6710  -62.6240 C.3     239 ILE    0.0900
   3869 HN        -70.1020   -7.6820  -59.1500 H       239 ILE    0.0900
   3870 HA        -70.3050   -5.5680  -61.0290 H       239 ILE    0.0900
   3871 HB        -68.0910   -6.5250  -60.2790 H       239 ILE   -0.1800
   3872 HG11      -68.1690   -5.2330  -62.2980 H       239 ILE    0.0900
   3873 HG12      -68.6610   -6.6800  -63.2610 H       239 ILE    0.0900
   3874 HG21      -68.8190   -8.9240  -62.0670 H       239 ILE   -0.2700
   3875 HG22      -68.9520   -8.9460  -60.2680 H       239 ILE    0.0900
   3876 HG23      -67.3380   -8.6990  -61.0620 H       239 ILE    0.0900
   3877 HD1       -66.5110   -7.7400  -62.9100 H       239 ILE    0.0900
   3878 HD2       -66.0280   -6.4940  -61.6970 H       239 ILE    0.5100
   3879 HD3       -66.2110   -6.0430  -63.4470 H       239 ILE   -0.5100
   3880 N         -71.5000   -8.3970  -61.9760 N.am    240 GLN   -0.4700
   3881 CA        -72.3550   -9.0170  -62.9770 C.3     240 GLN    0.3100
   3882 C         -73.4830   -9.7440  -62.2590 C.2     240 GLN    0.0700
   3883 O         -73.3130  -10.1790  -61.1190 O.2     240 GLN    0.0900
   3884 CB        -71.5520   -9.9960  -63.8390 C.3     240 GLN   -0.1800
   3885 CG        -72.3310  -10.5990  -65.0010 C.3     240 GLN    0.0900
   3886 CD        -71.5150  -11.6040  -65.7880 C.2     240 GLN    0.0900
   3887 NE2       -72.1450  -12.2290  -66.7810 N.am    240 GLN   -0.1800
   3888 OE1       -70.3370  -11.8190  -65.5120 O.2     240 GLN    0.0900
   3889 HN        -71.3380   -8.9320  -61.1510 H       240 GLN    0.0900
   3890 HA        -72.7750   -8.2340  -63.5910 H       240 GLN    0.5500
   3891 HB1       -71.1980  -10.8240  -63.1900 H       240 GLN   -0.5500
   3892 HB2       -70.6720   -9.4590  -64.2500 H       240 GLN   -0.6200
   3893 HG1       -72.6460   -9.7840  -65.6860 H       240 GLN    0.3200
   3894 HG2       -73.2340  -11.1110  -64.6040 H       240 GLN    0.3000
   3895 HE21      -71.6570  -12.9040  -67.3360 H       240 GLN    0.5100
   3896 HE22      -73.1050  -12.0260  -66.9710 H       240 GLN   -0.5100
   3897 N         -74.6380   -9.8640  -62.9170 N.am    241 ASP   -0.4700
   3898 CA        -75.7730  -10.5590  -62.3260 C.3     241 ASP    0.3100
   3899 C         -75.3800  -11.9890  -61.9790 C.2     241 ASP    0.0700
   3900 O         -74.7570  -12.6880  -62.7800 O.2     241 ASP    0.0900
   3901 CB        -76.9840  -10.5340  -63.2610 C.3     241 ASP   -0.2800
   3902 CG        -78.2990  -10.5200  -62.5040 C.2     241 ASP    0.0900
   3903 OD1       -78.3540  -11.1000  -61.3980 O.co2   241 ASP    0.0900
   3904 OD2       -79.2730   -9.9220  -63.0100 O.co2   241 ASP    0.6200
   3905 HN        -74.7740   -9.4870  -63.8290 H       241 ASP   -0.7600
   3906 HA        -76.0130  -10.0710  -61.3930 H       241 ASP   -0.7600
   3907 HB1       -76.9600  -11.4340  -63.9100 H       241 ASP    0.5100
   3908 HB2       -76.9320   -9.6240  -63.8970 H       241 ASP   -0.5100
   3909 N         -75.7480  -12.4100  -60.7740 N.am    242 ASN   -0.4700
   3910 CA        -75.1750  -13.5900  -60.1350 C.3     242 ASN    0.3100
   3911 C         -75.2000  -14.8970  -60.9220 C.2     242 ASN    0.0700
   3912 O         -76.2600  -15.4240  -61.2550 O.2     242 ASN    0.0900
   3913 CB        -75.8130  -13.8080  -58.7580 C.3     242 ASN   -0.1800
   3914 CG        -75.8090  -12.5480  -57.9180 C.2     242 ASN    0.0900
   3915 ND2       -76.7860  -12.2670  -57.2010 N.am    242 ASN    0.0900
   3916 OD1       -74.7450  -11.7850  -57.9980 O.2     242 ASN    0.5500
   3917 HN        -76.4430  -11.9300  -60.2440 H       242 ASN   -0.5500
   3918 HA        -74.1100  -13.4360  -60.0360 H       242 ASN   -0.6200
   3919 HB1       -75.2490  -14.5970  -58.2170 H       242 ASN    0.3200
   3920 HB2       -76.8650  -14.1400  -58.8930 H       242 ASN    0.3000
   3921 HD21      -76.7780  -11.4330  -56.6490 H       242 ASN    0.5100
   3922 HD22      -77.5790  -12.8750  -57.1780 H       242 ASN   -0.5100
   3923 N         -74.0050  -15.4060  -61.2640 N.am    243 LEU   -0.4700
   3924 CA        -73.8120  -16.7870  -61.6440 C.3     243 LEU    0.3100
   3925 C         -73.3270  -17.5020  -60.3950 C.2     243 LEU    0.0700
   3926 O         -73.1580  -18.7190  -60.3460 O.2     243 LEU    0.0900
   3927 CB        -72.7560  -16.9000  -62.7750 C.3     243 LEU   -0.1800
   3928 CG        -73.0780  -16.0620  -64.0350 C.3     243 LEU    0.0900
   3929 CD1       -71.9530  -16.1900  -65.0740 C.3     243 LEU    0.0900
   3930 CD2       -74.4290  -16.4490  -64.6580 C.3     243 LEU   -0.0900
   3931 HN        -73.1840  -14.8420  -61.2720 H       243 LEU    0.0900
   3932 HA        -74.7610  -17.1790  -61.9760 H       243 LEU   -0.2700
   3933 HB1       -72.6790  -17.9660  -63.0760 H       243 LEU    0.0900
   3934 HB2       -71.7760  -16.5670  -62.3740 H       243 LEU    0.0900
   3935 HG        -73.1920  -14.9960  -63.7480 H       243 LEU    0.0900
   3936 HD11      -71.8320  -17.2520  -65.3770 H       243 LEU   -0.2700
   3937 HD12      -70.9940  -15.8350  -64.6390 H       243 LEU    0.0900
   3938 HD13      -72.2000  -15.5900  -65.9750 H       243 LEU    0.0900
   3939 HD21      -75.2480  -16.2870  -63.9250 H       243 LEU    0.0900
   3940 HD22      -74.4190  -17.5220  -64.9470 H       243 LEU    0.5100
   3941 HD23      -74.6260  -15.8220  -65.5530 H       243 LEU   -0.5100
   3942 N         -73.1250  -16.7200  -59.3140 N.am    244 ILE   -0.4700
   3943 CA        -72.6970  -17.2160  -58.0130 C.3     244 ILE    0.3100
   3944 C         -73.9070  -17.4810  -57.1140 C.2     244 ILE    0.0700
   3945 O         -74.6710  -16.5700  -56.7910 O.2     244 ILE    0.0900
   3946 CB        -71.7190  -16.2250  -57.3330 C.3     244 ILE   -0.0900
   3947 CG1       -71.4530  -16.6280  -55.8830 C.3     244 ILE    0.0900
   3948 CG2       -72.2420  -14.7940  -57.4200 C.3     244 ILE   -0.2700
   3949 CD        -70.5060  -17.7960  -55.7500 C.3     244 ILE    0.0900
   3950 HN        -73.2660  -15.7340  -59.3620 H       244 ILE    0.0900
   3951 HA        -72.2170  -18.1710  -58.1630 H       244 ILE    0.0900
   3952 HB        -70.7300  -16.2850  -57.8360 H       244 ILE   -0.1800
   3953 HG11      -72.4190  -16.8980  -55.4070 H       244 ILE    0.0900
   3954 HG12      -71.0190  -15.7580  -55.3470 H       244 ILE    0.0900
   3955 HG21      -73.2270  -14.7160  -56.9130 H       244 ILE   -0.2700
   3956 HG22      -72.3670  -14.5000  -58.4840 H       244 ILE    0.0900
   3957 HG23      -71.5310  -14.1010  -56.9220 H       244 ILE    0.0900
   3958 HD1       -69.5930  -17.6190  -56.3580 H       244 ILE    0.0900
   3959 HD2       -70.9980  -18.7250  -56.1120 H       244 ILE    0.5100
   3960 HD3       -70.2060  -17.9220  -54.6880 H       244 ILE   -0.5100
   3961 N         -74.0790  -18.7400  -56.7190 N.am    245 ARG   -0.4700
   3962 CA        -75.2290  -19.1530  -55.9190 C.3     245 ARG    0.3100
   3963 C         -75.2860  -18.4450  -54.5680 C.2     245 ARG    0.0700
   3964 O         -74.2540  -18.1370  -53.9730 O.2     245 ARG    0.0900
   3965 CB        -75.2130  -20.6710  -55.7140 C.3     245 ARG   -0.1800
   3966 CG        -75.4680  -21.4800  -56.9780 C.3     245 ARG    0.0900
   3967 CD        -74.9100  -22.8920  -56.8520 C.3     245 ARG    0.0900
   3968 NE        -75.2890  -23.5260  -55.5900 N.pl3   245 ARG   -0.1800
   3969 CZ        -74.8430  -24.7110  -55.1860 C.cat   245 ARG    0.0900
   3970 NH1       -73.9960  -25.3970  -55.9430 N.pl3   245 ARG    0.0900
   3971 NH2       -75.2380  -25.2110  -54.0240 N.pl3   245 ARG    0.2000
   3972 HN        -73.4300  -19.4600  -56.9520 H       245 ARG    0.0900
   3973 HA        -76.1270  -18.8530  -56.4390 H       245 ARG    0.0900
   3974 HB1       -75.9940  -20.9300  -54.9680 H       245 ARG   -0.7000
   3975 HB2       -74.2190  -20.9570  -55.3100 H       245 ARG    0.4400
   3976 HG1       -74.9840  -20.9730  -57.8400 H       245 ARG    0.6400
   3977 HG2       -76.5620  -21.5360  -57.1610 H       245 ARG   -0.8000
   3978 HD1       -73.8000  -22.8580  -56.8900 H       245 ARG    0.4600
   3979 HD2       -75.3020  -23.5230  -57.6770 H       245 ARG    0.4600
   3980 HE        -75.9250  -23.0380  -54.9930 H       245 ARG   -0.8000
   3981 HH11      -73.6930  -25.0230  -56.8190 H       245 ARG    0.4600
   3982 HH12      -73.6620  -26.2880  -55.6380 H       245 ARG    0.4600
   3983 HH21      -75.8730  -24.6970  -53.4480 H       245 ARG    0.5100
   3984 HH22      -74.9010  -26.1030  -53.7220 H       245 ARG   -0.5100
   3985 N         -76.5010  -18.1870  -54.0890 N.am    246 LYS   -0.4700
   3986 CA        -76.7030  -17.5510  -52.7930 C.3     246 LYS    0.3100
   3987 C         -76.2020  -18.4480  -51.6680 C.2     246 LYS    0.0700
   3988 O         -75.7260  -17.9670  -50.6360 O.2     246 LYS    0.0900
   3989 CB        -78.1830  -17.2180  -52.5810 C.3     246 LYS   -0.1800
   3990 CG        -78.4700  -16.4370  -51.3070 C.3     246 LYS    0.0900
   3991 CD        -79.9520  -16.1330  -51.1600 C.3     246 LYS    0.0900
   3992 CE        -80.7720  -17.4070  -51.0420 C.3     246 LYS   -0.1800
   3993 NZ        -82.2220  -17.1150  -50.8800 N.4     246 LYS    0.0900
   3994 HN        -77.3290  -18.4160  -54.5960 H       246 LYS    0.0900
   3995 HA        -76.1090  -16.6500  -52.7660 H       246 LYS   -0.1800
   3996 HB1       -78.7550  -18.1690  -52.5460 H       246 LYS    0.0900
   3997 HB2       -78.5350  -16.6180  -53.4460 H       246 LYS    0.0900
   3998 HG1       -77.9030  -15.4810  -51.3300 H       246 LYS    0.2100
   3999 HG2       -78.1320  -17.0320  -50.4320 H       246 LYS    0.0500
   4000 HD1       -80.2960  -15.5600  -52.0470 H       246 LYS    0.0500
   4001 HD2       -80.1080  -15.5150  -50.2510 H       246 LYS   -0.3000
   4002 HE1       -80.4410  -17.9850  -50.1530 H       246 LYS    0.3300
   4003 HE2       -80.6490  -18.0180  -51.9620 H       246 LYS    0.3300
   4004 HZ1       -82.6010  -16.7360  -51.7710 H       246 LYS    0.3300
   4005 HZ2       -82.3520  -16.4160  -50.1210 H       246 LYS    0.5100
   4006 HZ3       -82.7260  -17.9910  -50.6350 H       246 LYS   -0.5100
   4007 N         -76.3090  -19.7580  -51.8770 N.am    247 GLU   -0.4700
   4008 CA        -75.8140  -20.7440  -50.9310 C.3     247 GLU    0.3100
   4009 C         -74.3370  -20.5050  -50.6610 C.2     247 GLU    0.0700
   4010 O         -73.8960  -20.5100  -49.5120 O.2     247 GLU    0.0900
   4011 CB        -76.0090  -22.1690  -51.4670 C.3     247 GLU   -0.1800
   4012 CG        -77.4450  -22.5380  -51.8100 C.3     247 GLU    0.0900
   4013 CD        -77.8660  -22.0490  -53.1820 C.2     247 GLU    0.0900
   4014 OE1       -78.6300  -22.7640  -53.8640 O.co2   247 GLU   -0.2800
   4015 OE2       -77.4380  -20.9480  -53.5790 O.co2   247 GLU    0.0900
   4016 HN        -76.7380  -20.1230  -52.6990 H       247 GLU    0.0900
   4017 HA        -76.3540  -20.6180  -50.0050 H       247 GLU    0.6200
   4018 HB1       -75.6420  -22.8810  -50.6990 H       247 GLU   -0.7600
   4019 HB2       -75.3940  -22.2800  -52.3840 H       247 GLU   -0.7600
   4020 HG1       -78.1230  -22.0900  -51.0520 H       247 GLU    0.5100
   4021 HG2       -77.5500  -23.6440  -51.7830 H       247 GLU   -0.5100
   4022 N         -73.5790  -20.2760  -51.7300 N.am    248 VAL   -0.4700
   4023 CA        -72.1480  -20.0280  -51.6190 C.3     248 VAL    0.3100
   4024 C         -71.8840  -18.7130  -50.8990 C.2     248 VAL    0.0700
   4025 O         -70.9530  -18.6060  -50.1020 O.2     248 VAL    0.0900
   4026 CB        -71.4750  -19.9920  -53.0000 C.3     248 VAL   -0.0900
   4027 CG1       -69.9600  -19.9730  -52.8490 C.3     248 VAL    0.0900
   4028 CG2       -71.9100  -21.1870  -53.8340 C.3     248 VAL   -0.2700
   4029 HN        -73.9570  -20.2650  -52.6530 H       248 VAL    0.0900
   4030 HA        -71.7220  -20.8160  -51.0180 H       248 VAL    0.0900
   4031 HB        -71.8020  -19.0830  -53.5480 H       248 VAL    0.0900
   4032 HG11      -69.6350  -20.7800  -52.1580 H       248 VAL   -0.2700
   4033 HG12      -69.6340  -18.9960  -52.4300 H       248 VAL    0.0900
   4034 HG13      -69.4790  -20.1360  -53.8360 H       248 VAL    0.0900
   4035 HG21      -73.0170  -21.2760  -53.8250 H       248 VAL    0.0900
   4036 HG22      -71.4760  -22.1200  -53.4130 H       248 VAL    0.5100
   4037 HG23      -71.5720  -21.0580  -54.8840 H       248 VAL   -0.5100
   4038 N         -72.7190  -17.7130  -51.1780 N.am    249 TYR   -0.4700
   4039 CA        -72.5920  -16.4020  -50.5540 C.3     249 TYR    0.3100
   4040 C         -72.7230  -16.5050  -49.0390 C.2     249 TYR    0.0700
   4041 O         -71.8470  -16.0570  -48.2930 O.2     249 TYR    0.0900
   4042 CB        -73.6550  -15.4480  -51.1100 C.3     249 TYR   -0.1800
   4043 CG        -73.4700  -14.0060  -50.6980 C.ar    249 TYR    0.0900
   4044 CD1       -74.0360  -13.5170  -49.5280 C.ar    249 TYR    0.0900
   4045 CD2       -72.7360  -13.1280  -51.4880 C.ar    249 TYR    0.0000
   4046 CE1       -73.8710  -12.1980  -49.1500 C.ar    249 TYR   -0.1150
   4047 CE2       -72.5660  -11.8060  -51.1180 C.ar    249 TYR    0.1150
   4048 CZ        -73.1350  -11.3480  -49.9500 C.ar    249 TYR   -0.1150
   4049 OH        -72.9690  -10.0320  -49.5770 O.3     249 TYR    0.1150
   4050 HN        -73.4680  -17.8170  -51.8280 H       249 TYR    0.1100
   4051 HA        -71.6020  -16.0250  -50.7620 H       249 TYR   -0.5400
   4052 HB1       -74.6550  -15.7660  -50.7460 H       249 TYR    0.4300
   4053 HB2       -73.6260  -15.4770  -52.2190 H       249 TYR   -0.1150
   4054 HD1       -74.6160  -14.1800  -48.9010 H       249 TYR    0.1150
   4055 HD2       -72.2910  -13.4840  -52.4060 H       249 TYR   -0.1150
   4056 HE1       -74.3140  -11.8350  -48.2350 H       249 TYR    0.1150
   4057 HE2       -71.9920  -11.1380  -51.7420 H       249 TYR    0.5100
   4058 HH        -72.5750   -9.5630  -50.3160 H       249 TYR   -0.5100
   4059 N         -73.8200  -17.1080  -48.5890 N.am    250 ILE   -0.4700
   4060 CA        -74.0770  -17.2800  -47.1660 C.3     250 ILE    0.3100
   4061 C         -73.0170  -18.1620  -46.5120 C.2     250 ILE    0.0700
   4062 O         -72.5340  -17.8670  -45.4180 O.2     250 ILE    0.0900
   4063 CB        -75.4680  -17.8910  -46.9210 C.3     250 ILE   -0.0900
   4064 CG1       -76.5460  -17.0600  -47.6200 C.3     250 ILE    0.0900
   4065 CG2       -75.7500  -17.9940  -45.4310 C.3     250 ILE   -0.2700
   4066 CD        -77.9400  -17.6230  -47.4690 C.3     250 ILE    0.0900
   4067 HN        -74.5160  -17.4690  -49.2060 H       250 ILE    0.0900
   4068 HA        -74.0080  -16.3110  -46.6970 H       250 ILE    0.0900
   4069 HB        -75.5100  -18.9030  -47.3740 H       250 ILE   -0.1800
   4070 HG11      -76.3030  -17.0040  -48.7020 H       250 ILE    0.0900
   4071 HG12      -76.5320  -16.0330  -47.1950 H       250 ILE    0.0900
   4072 HG21      -75.7190  -16.9860  -44.9650 H       250 ILE   -0.2700
   4073 HG22      -74.9830  -18.6330  -44.9430 H       250 ILE    0.0900
   4074 HG23      -76.7590  -18.4280  -45.2670 H       250 ILE    0.0900
   4075 HD1       -78.2870  -17.5090  -46.4190 H       250 ILE    0.0900
   4076 HD2       -77.9420  -18.7040  -47.7270 H       250 ILE    0.5100
   4077 HD3       -78.6440  -17.0790  -48.1350 H       250 ILE   -0.5100
   4078 N         -72.6550  -19.2450  -47.1980 N.am    251 LEU   -0.4700
   4079 CA        -71.6410  -20.1680  -46.6980 C.3     251 LEU    0.3100
   4080 C         -70.3120  -19.4650  -46.4360 C.2     251 LEU    0.0700
   4081 O         -69.7430  -19.5890  -45.3540 O.2     251 LEU    0.0900
   4082 CB        -71.4410  -21.3310  -47.6740 C.3     251 LEU   -0.1800
   4083 CG        -70.3870  -22.3710  -47.2890 C.3     251 LEU    0.0900
   4084 CD1       -70.7150  -22.9940  -45.9430 C.3     251 LEU    0.0900
   4085 CD2       -70.2740  -23.4390  -48.3650 C.3     251 LEU   -0.0900
   4086 HN        -73.0580  -19.4730  -48.0810 H       251 LEU    0.0900
   4087 HA        -71.9700  -20.5360  -45.7380 H       251 LEU   -0.2700
   4088 HB1       -71.1510  -20.9030  -48.6570 H       251 LEU    0.0900
   4089 HB2       -72.4130  -21.8570  -47.7810 H       251 LEU    0.0900
   4090 HG        -69.3920  -21.8820  -47.2350 H       251 LEU    0.0900
   4091 HD11      -71.7060  -23.4940  -45.9850 H       251 LEU   -0.2700
   4092 HD12      -70.7490  -22.2080  -45.1590 H       251 LEU    0.0900
   4093 HD13      -69.9470  -23.7520  -45.6790 H       251 LEU    0.0900
   4094 HD21      -69.9800  -22.9780  -49.3320 H       251 LEU    0.0900
   4095 HD22      -71.2530  -23.9470  -48.4980 H       251 LEU    0.5100
   4096 HD23      -69.5020  -24.1850  -48.0790 H       251 LEU   -0.5100
   4097 N         -69.8300  -18.7150  -47.4250 N.am    252 LEU   -0.4700
   4098 CA        -68.5770  -17.9780  -47.2850 C.3     252 LEU    0.3100
   4099 C         -68.6880  -16.8790  -46.2340 C.2     252 LEU    0.0700
   4100 O         -67.7240  -16.5860  -45.5220 O.2     252 LEU    0.0900
   4101 CB        -68.1460  -17.3790  -48.6260 C.3     252 LEU   -0.1800
   4102 CG        -67.7880  -18.3750  -49.7290 C.3     252 LEU    0.0900
   4103 CD1       -67.2970  -17.6450  -50.9670 C.3     252 LEU    0.0900
   4104 CD2       -66.7480  -19.3730  -49.2430 C.3     252 LEU   -0.0900
   4105 HN        -70.2980  -18.6230  -48.3000 H       252 LEU    0.0900
   4106 HA        -67.8250  -18.6630  -46.9230 H       252 LEU   -0.2700
   4107 HB1       -67.2570  -16.7400  -48.4430 H       252 LEU    0.0900
   4108 HB2       -68.9770  -16.7430  -48.9970 H       252 LEU    0.0900
   4109 HG        -68.6860  -18.9770  -49.9880 H       252 LEU    0.0900
   4110 HD11      -66.3010  -17.1930  -50.7730 H       252 LEU   -0.2700
   4111 HD12      -68.0080  -16.8340  -51.2350 H       252 LEU    0.0900
   4112 HD13      -67.2050  -18.3570  -51.8150 H       252 LEU    0.0900
   4113 HD21      -67.1980  -20.0600  -48.4950 H       252 LEU    0.0900
   4114 HD22      -65.9010  -18.8350  -48.7660 H       252 LEU    0.5100
   4115 HD23      -66.3730  -19.9750  -50.0980 H       252 LEU   -0.5100
   4116 N         -69.8710  -16.2730  -46.1430 N.am    253 ASN   -0.4700
   4117 CA        -70.1460  -15.2740  -45.1190 C.3     253 ASN    0.3100
   4118 C         -69.9460  -15.8670  -43.7280 C.2     253 ASN    0.0700
   4119 O         -69.3760  -15.2320  -42.8380 O.2     253 ASN    0.0900
   4120 CB        -71.5780  -14.7520  -45.2650 C.3     253 ASN   -0.1800
   4121 CG        -71.7160  -13.3040  -44.8280 C.2     253 ASN    0.0900
   4122 ND2       -72.4820  -12.5400  -45.4400 N.am    253 ASN    0.0900
   4123 OD1       -70.9950  -12.9150  -43.8020 O.2     253 ASN    0.5500
   4124 HN        -70.6200  -16.4760  -46.7700 H       253 ASN   -0.5500
   4125 HA        -69.4370  -14.4690  -45.2350 H       253 ASN   -0.6200
   4126 HB1       -72.2560  -15.3740  -44.6430 H       253 ASN    0.3200
   4127 HB2       -71.8850  -14.8290  -46.3300 H       253 ASN    0.3000
   4128 HD21      -72.5730  -11.5860  -45.1520 H       253 ASN    0.5100
   4129 HD22      -73.0080  -12.8780  -46.2200 H       253 ASN   -0.5100
   4130 N         -70.4120  -17.1020  -43.5480 N.am    254 TRP   -0.4700
   4131 CA        -70.2700  -17.7990  -42.2750 C.3     254 TRP    0.3100
   4132 C         -68.8480  -18.3030  -42.0350 C.2     254 TRP    0.0700
   4133 O         -68.3850  -18.3790  -40.8910 O.2     254 TRP    0.0900
   4134 CB        -71.2640  -18.9560  -42.1870 C.3     254 TRP   -0.1800
   4135 CG        -72.6440  -18.5320  -41.7950 C.ar    254 TRP    0.0900
   4136 CD1       -73.5480  -17.8640  -42.5670 C.ar    254 TRP    0.0900
   4137 CD2       -73.2810  -18.7500  -40.5310 C.ar    254 TRP   -0.0300
   4138 CE2       -74.5700  -18.1850  -40.6100 C.ar    254 TRP   -0.1500
   4139 CE3       -72.8860  -19.3680  -39.3400 C.ar    254 TRP    0.2200
   4140 NE1       -74.7080  -17.6500  -41.8630 N.ar    254 TRP   -0.5100
   4141 CZ2       -75.4650  -18.2210  -39.5450 C.ar    254 TRP    0.3700
   4142 CZ3       -73.7760  -19.4030  -38.2840 C.ar    254 TRP    0.2400
   4143 CH2       -75.0490  -18.8330  -38.3920 C.ar    254 TRP    0.1100
   4144 HN        -70.8770  -17.6030  -44.2730 H       254 TRP   -0.2500
   4145 HA        -70.4480  -17.0890  -41.4820 H       254 TRP    0.1700
   4146 HB1       -70.8970  -19.6850  -41.4330 H       254 TRP   -0.2000
   4147 HB2       -71.3230  -19.4540  -43.1780 H       254 TRP    0.1400
   4148 HD1       -73.3780  -17.5490  -43.5850 H       254 TRP   -0.2700
   4149 HE1       -75.5000  -17.1920  -42.2000 H       254 TRP    0.1600
   4150 HE3       -71.9080  -19.8140  -39.2310 H       254 TRP   -0.1400
   4151 HZ2       -76.4520  -17.7880  -39.6070 H       254 TRP    0.1400
   4152 HZ3       -73.4850  -19.8780  -37.3590 H       254 TRP    0.5100
   4153 HH2       -75.7200  -18.8760  -37.5470 H       254 TRP   -0.5100
   4154 N         -68.1540  -18.6480  -43.1180 N.am    255 ILE   -0.4700
   4155 CA        -66.7390  -18.9850  -43.0380 C.3     255 ILE    0.3100
   4156 C         -65.9940  -17.7620  -42.5140 C.2     255 ILE    0.0700
   4157 O         -65.0050  -17.8760  -41.7900 O.2     255 ILE    0.0900
   4158 CB        -66.1750  -19.4310  -44.4050 C.3     255 ILE   -0.0900
   4159 CG1       -66.8120  -20.7550  -44.8340 C.3     255 ILE    0.0900
   4160 CG2       -64.6620  -19.5870  -44.3510 C.3     255 ILE   -0.2700
   4161 CD        -66.2650  -21.3110  -46.1310 C.3     255 ILE    0.0900
   4162 HN        -68.5670  -18.6920  -44.0240 H       255 ILE    0.0900
   4163 HA        -66.6310  -19.7800  -42.3160 H       255 ILE    0.0900
   4164 HB        -66.4360  -18.6730  -45.1740 H       255 ILE   -0.1800
   4165 HG11      -67.9050  -20.5970  -44.9520 H       255 ILE    0.0900
   4166 HG12      -66.6420  -21.5030  -44.0310 H       255 ILE    0.0900
   4167 HG21      -64.3840  -20.3500  -43.5920 H       255 ILE   -0.2700
   4168 HG22      -64.1920  -18.6210  -44.0690 H       255 ILE    0.0900
   4169 HG23      -64.2780  -19.9160  -45.3400 H       255 ILE    0.0900
   4170 HD1       -65.2960  -21.8250  -45.9480 H       255 ILE    0.0900
   4171 HD2       -66.0970  -20.4850  -46.8560 H       255 ILE    0.5100
   4172 HD3       -66.9800  -22.0450  -46.5600 H       255 ILE   -0.5100
   4173 N         -66.4950  -16.5820  -42.8710 N.am    256 GLY   -0.4700
   4174 CA        -66.0070  -15.3500  -42.2860 C.3     256 GLY    0.3100
   4175 C         -66.4460  -15.2090  -40.8390 C.2     256 GLY   -0.0200
   4176 O         -65.7150  -14.6700  -40.0100 O.2     256 GLY    0.0900
   4177 HN        -67.2200  -16.4930  -43.5480 H       256 GLY    0.0900
   4178 HA1       -66.4000  -14.5240  -42.8620 H       256 GLY    0.5100
   4179 HA2       -64.9280  -15.3570  -42.3330 H       256 GLY   -0.5100
   4180 N         -67.6460  -15.7020  -40.5320 N.am    257 TYR   -0.4700
   4181 CA        -68.1960  -15.6040  -39.1820 C.3     257 TYR    0.3100
   4182 C         -67.3960  -16.3710  -38.1300 C.2     257 TYR    0.0700
   4183 O         -67.2340  -15.8970  -37.0030 O.2     257 TYR    0.0900
   4184 CB        -69.6570  -16.0680  -39.1480 C.3     257 TYR   -0.1800
   4185 CG        -70.6390  -15.0980  -39.7610 C.ar    257 TYR    0.0900
   4186 CD1       -71.9370  -15.4930  -40.0570 C.ar    257 TYR    0.0900
   4187 CD2       -70.2730  -13.7860  -40.0390 C.ar    257 TYR    0.0000
   4188 CE1       -72.8440  -14.6120  -40.6140 C.ar    257 TYR   -0.1150
   4189 CE2       -71.1740  -12.8970  -40.5930 C.ar    257 TYR    0.1150
   4190 CZ        -72.4570  -13.3160  -40.8810 C.ar    257 TYR   -0.1150
   4191 OH        -73.3570  -12.4380  -41.4350 O.3     257 TYR    0.1150
   4192 HN        -68.2180  -16.1600  -41.2080 H       257 TYR    0.1100
   4193 HA        -68.1240  -14.5730  -38.8680 H       257 TYR   -0.5400
   4194 HB1       -69.9650  -16.2170  -38.0910 H       257 TYR    0.4300
   4195 HB2       -69.7480  -17.0210  -39.7100 H       257 TYR   -0.1150
   4196 HD1       -72.2440  -16.5070  -39.8470 H       257 TYR    0.1150
   4197 HD2       -69.2680  -13.4570  -39.8190 H       257 TYR   -0.1150
   4198 HE1       -73.8490  -14.9360  -40.8400 H       257 TYR    0.1150
   4199 HE2       -70.8760  -11.8800  -40.8010 H       257 TYR    0.5100
   4200 HH        -73.0470  -11.5460  -41.2630 H       257 TYR   -0.5100
   4201 N         -66.9010  -17.5550  -38.4840 N.am    258 VAL   -0.4700
   4202 CA        -66.1720  -18.3830  -37.5210 C.3     258 VAL    0.3100
   4203 C         -64.8210  -17.7880  -37.1160 C.2     258 VAL    0.0700
   4204 O         -64.2190  -18.2010  -36.1190 O.2     258 VAL    0.0900
   4205 CB        -65.9560  -19.8210  -38.0330 C.3     258 VAL   -0.0900
   4206 CG1       -67.2920  -20.4790  -38.3450 C.3     258 VAL    0.0900
   4207 CG2       -65.0510  -19.8260  -39.2510 C.3     258 VAL   -0.2700
   4208 HN        -67.0020  -17.9250  -39.4040 H       258 VAL    0.0900
   4209 HA        -66.7440  -18.3990  -36.6050 H       258 VAL    0.0900
   4210 HB        -65.4270  -20.4140  -37.2560 H       258 VAL    0.0900
   4211 HG11      -67.7480  -20.0110  -39.2440 H       258 VAL   -0.2700
   4212 HG12      -67.9870  -20.3490  -37.4880 H       258 VAL    0.0900
   4213 HG13      -67.1430  -21.5620  -38.5450 H       258 VAL    0.0900
   4214 HG21      -64.0610  -19.3910  -38.9930 H       258 VAL    0.0900
   4215 HG22      -65.5040  -19.2180  -40.0620 H       258 VAL    0.5100
   4216 HG23      -64.8980  -20.8680  -39.6050 H       258 VAL   -0.5100
   4217 N         -64.3450  -16.8150  -37.8900 N.am    259 ASN   -0.4700
   4218 CA        -63.1010  -16.1250  -37.5810 C.3     259 ASN    0.3100
   4219 C         -63.1760  -15.4200  -36.2290 C.2     259 ASN    0.0700
   4220 O         -62.1750  -15.2950  -35.5240 O.2     259 ASN    0.0900
   4221 CB        -62.7460  -15.1330  -38.6930 C.3     259 ASN   -0.1800
   4222 CG        -61.5230  -14.2990  -38.3680 C.2     259 ASN    0.0900
   4223 ND2       -60.3430  -14.9020  -38.5000 N.am    259 ASN    0.0900
   4224 OD1       -61.6330  -13.1290  -38.0060 O.2     259 ASN    0.5500
   4225 HN        -64.8180  -16.5150  -38.7160 H       259 ASN   -0.5500
   4226 HA        -62.3230  -16.8680  -37.4780 H       259 ASN   -0.6200
   4227 HB1       -63.6070  -14.4480  -38.8520 H       259 ASN    0.3200
   4228 HB2       -62.5510  -15.6960  -39.6300 H       259 ASN    0.3000
   4229 HD21      -59.5140  -14.4570  -38.1610 H       259 ASN    0.5100
   4230 HD22      -60.2850  -15.7990  -38.9390 H       259 ASN   -0.5100
   4231 N         -64.3780  -14.9710  -35.8710 N.am    260 SER   -0.4700
   4232 CA        -64.6170  -14.3420  -34.5790 C.3     260 SER    0.3100
   4233 C         -64.3260  -15.3120  -33.4380 C.2     260 SER    0.0700
   4234 O         -63.8360  -14.9180  -32.3820 O.2     260 SER    0.0900
   4235 CB        -66.0630  -13.8450  -34.4860 C.3     260 SER    0.0500
   4236 OG        -66.3240  -12.8590  -35.4680 O.3     260 SER    0.0900
   4237 HN        -65.1690  -15.0460  -36.4720 H       260 SER    0.0900
   4238 HA        -63.9290  -13.5170  -34.4730 H       260 SER   -0.6600
   4239 HB1       -66.2400  -13.4030  -33.4820 H       260 SER    0.4300
   4240 HB2       -66.7590  -14.6960  -34.6430 H       260 SER    0.5100
   4241 HG1       -65.8280  -12.0820  -35.2010 H       260 SER   -0.5100
   4242 N         -64.6310  -16.5880  -33.6620 N.am    261 GLY   -0.4700
   4243 CA        -64.3310  -17.6230  -32.6930 C.3     261 GLY    0.3100
   4244 C         -62.8830  -18.0640  -32.7670 C.2     261 GLY   -0.0200
   4245 O         -62.3190  -18.5490  -31.7860 O.2     261 GLY    0.0900
   4246 HN        -65.0780  -16.8880  -34.5010 H       261 GLY    0.0900
   4247 HA1       -64.9720  -18.4680  -32.8950 H       261 GLY    0.5100
   4248 HA2       -64.5330  -17.2300  -31.7070 H       261 GLY   -0.5100
   4249 N         -62.2740  -17.8970  -33.9400 N.am    262 PHE   -0.4700
   4250 CA        -60.8760  -18.2710  -34.1320 C.3     262 PHE    0.3100
   4251 C         -59.8990  -17.2840  -33.4970 C.2     262 PHE    0.0700
   4252 O         -58.8080  -17.6680  -33.0720 O.2     262 PHE    0.0900
   4253 CB        -60.5630  -18.4270  -35.6220 C.3     262 PHE   -0.1800
   4254 CG        -60.9200  -19.7720  -36.1760 C.ar    262 PHE    0.0900
   4255 CD1       -60.7800  -20.9140  -35.4030 C.ar    262 PHE    0.0900
   4256 CD2       -61.3960  -19.8980  -37.4710 C.ar    262 PHE    0.0000
   4257 CE1       -61.1070  -22.1570  -35.9120 C.ar    262 PHE   -0.1150
   4258 CE2       -61.7250  -21.1390  -37.9870 C.ar    262 PHE    0.1150
   4259 CZ        -61.5800  -22.2680  -37.2050 C.ar    262 PHE   -0.1150
   4260 HN        -62.7400  -17.5120  -34.7310 H       262 PHE    0.1150
   4261 HA        -60.7040  -19.2010  -33.6130 H       262 PHE   -0.1150
   4262 HB1       -59.4730  -18.2820  -35.7850 H       262 PHE    0.1150
   4263 HB2       -61.1380  -17.6700  -36.1990 H       262 PHE   -0.1150
   4264 HD1       -60.4110  -20.8310  -34.3920 H       262 PHE    0.1150
   4265 HD2       -61.5120  -19.0180  -38.0860 H       262 PHE   -0.1150
   4266 HE1       -60.9930  -23.0380  -35.3000 H       262 PHE    0.1150
   4267 HE2       -62.0940  -21.2260  -38.9980 H       262 PHE    0.5100
   4268 HZ        -61.8370  -23.2380  -37.6050 H       262 PHE   -0.5100
   4269 N         -60.2930  -16.0140  -33.4360 N.am    263 ASN   -0.4700
   4270 CA        -59.4280  -14.9500  -32.9240 C.3     263 ASN    0.3100
   4271 C         -58.8640  -15.1150  -31.5030 C.2     263 ASN    0.0700
   4272 O         -57.6750  -14.8580  -31.2890 O.2     263 ASN    0.0900
   4273 CB        -60.1020  -13.5770  -33.0760 C.3     263 ASN   -0.1800
   4274 CG        -60.1180  -13.0960  -34.5110 C.2     263 ASN    0.0900
   4275 ND2       -61.0270  -12.1750  -34.8180 N.am    263 ASN    0.0900
   4276 OD1       -59.3190  -13.5370  -35.3360 O.2     263 ASN    0.5500
   4277 HN        -61.1990  -15.7300  -33.7390 H       263 ASN   -0.5500
   4278 HA        -58.5020  -14.9750  -33.4780 H       263 ASN   -0.6200
   4279 HB1       -59.5520  -12.8340  -32.4600 H       263 ASN    0.3200
   4280 HB2       -61.1500  -13.6470  -32.7140 H       263 ASN    0.3000
   4281 HD21      -61.6540  -11.8380  -34.1150 H       263 ASN    0.5100
   4282 HD22      -61.0850  -11.8200  -35.7510 H       263 ASN   -0.5100
   4283 N         -59.6910  -15.5290  -30.5250 N.am    264 PRO   -0.2900
   4284 CA        -59.1440  -15.6980  -29.1730 C.3     264 PRO    0.0000
   4285 C         -58.0710  -16.7820  -29.0740 C.2     264 PRO    0.0900
   4286 O         -57.2710  -16.7650  -28.1390 O.2     264 PRO    0.0900
   4287 CB        -60.3710  -16.1040  -28.3480 C.3     264 PRO    0.0200
   4288 CG        -61.5260  -15.5340  -29.0910 C.3     264 PRO    0.0900
   4289 CD        -61.1590  -15.6800  -30.5350 C.3     264 PRO   -0.1800
   4290 HA        -58.6610  -14.7920  -28.8470 H       264 PRO    0.0900
   4291 HB1       -60.3140  -15.6820  -27.3210 H       264 PRO    0.0900
   4292 HB2       -60.4520  -17.2090  -28.2770 H       264 PRO   -0.1800
   4293 HG1       -62.4570  -16.0940  -28.8630 H       264 PRO    0.0900
   4294 HG2       -61.6760  -14.4650  -28.8280 H       264 PRO    0.0900
   4295 HD1       -61.4380  -16.6800  -30.9290 H       264 PRO    0.5100
   4296 HD2       -61.6210  -14.8840  -31.1570 H       264 PRO   -0.5100
   4297 N         -58.0520  -17.7100  -30.0290 N.am    265 LEU   -0.4700
   4298 CA        -57.0750  -18.7920  -30.0230 C.3     265 LEU    0.3100
   4299 C         -55.7850  -18.3900  -30.7310 C.2     265 LEU    0.0700
   4300 O         -54.8830  -19.2100  -30.9120 O.2     265 LEU    0.0900
   4301 CB        -57.6630  -20.0420  -30.6820 C.3     265 LEU   -0.1800
   4302 CG        -58.9870  -20.5500  -30.1090 C.3     265 LEU    0.0900
   4303 CD1       -59.4270  -21.8220  -30.8170 C.3     265 LEU    0.0900
   4304 CD2       -58.8690  -20.7800  -28.6110 C.3     265 LEU   -0.0900
   4305 HN        -58.7010  -17.7060  -30.7850 H       265 LEU    0.0900
   4306 HA        -56.8080  -18.9980  -28.9980 H       265 LEU   -0.2700
   4307 HB1       -56.9160  -20.8580  -30.5900 H       265 LEU    0.0900
   4308 HB2       -57.8210  -19.8170  -31.7570 H       265 LEU    0.0900
   4309 HG        -59.7670  -19.7690  -30.2370 H       265 LEU    0.0900
   4310 HD11      -58.6590  -22.6150  -30.6890 H       265 LEU   -0.2700
   4311 HD12      -59.5550  -21.6250  -31.9020 H       265 LEU    0.0900
   4312 HD13      -60.3850  -22.1830  -30.3860 H       265 LEU    0.0900
   4313 HD21      -58.6020  -19.8300  -28.0990 H       265 LEU    0.0900
   4314 HD22      -58.0750  -21.5280  -28.4040 H       265 LEU    0.5100
   4315 HD23      -59.8390  -21.1410  -28.2060 H       265 LEU   -0.5100
   4316 N         -55.7000  -17.1240  -31.1300 N.am    266 ILE   -0.4700
   4317 CA        -54.5380  -16.6180  -31.8510 C.3     266 ILE    0.3100
   4318 C         -53.9240  -15.4160  -31.1430 C.2     266 ILE    0.0700
   4319 O         -52.7020  -15.3020  -31.0310 O.2     266 ILE    0.0900
   4320 CB        -54.9090  -16.2020  -33.2930 C.3     266 ILE   -0.0900
   4321 CG1       -55.4980  -17.3850  -34.0620 C.3     266 ILE    0.0900
   4322 CG2       -53.6950  -15.6490  -34.0240 C.3     266 ILE   -0.2700
   4323 CD        -55.8790  -17.0520  -35.4880 C.3     266 ILE    0.0900
   4324 HN        -56.4270  -16.4640  -30.9550 H       266 ILE    0.0900
   4325 HA        -53.7940  -17.4000  -31.8690 H       266 ILE    0.0900
   4326 HB        -55.7020  -15.4240  -33.2580 H       266 ILE   -0.1800
   4327 HG11      -56.4040  -17.7390  -33.5280 H       266 ILE    0.0900
   4328 HG12      -54.7490  -18.2050  -34.0790 H       266 ILE    0.0900
   4329 HG21      -52.8960  -16.4190  -34.0740 H       266 ILE   -0.2700
   4330 HG22      -53.2990  -14.7630  -33.4840 H       266 ILE    0.0900
   4331 HG23      -53.9750  -15.3620  -35.0600 H       266 ILE    0.0900
   4332 HD1       -54.9660  -16.8840  -36.0980 H       266 ILE    0.0900
   4333 HD2       -56.4930  -16.1260  -35.5080 H       266 ILE    0.5100
   4334 HD3       -56.4540  -17.8920  -35.9320 H       266 ILE   -0.5100
   4335 N         -54.7800  -14.5220  -30.6560 N.am    267 TYR   -0.4700
   4336 CA        -54.3260  -13.2620  -30.0800 C.3     267 TYR    0.3100
   4337 C         -54.3190  -13.2580  -28.5560 C.2     267 TYR    0.0700
   4338 O         -54.2350  -12.1990  -27.9340 O.2     267 TYR    0.0900
   4339 CB        -55.1900  -12.1080  -30.5980 C.3     267 TYR   -0.1800
   4340 CG        -55.1090  -11.9080  -32.0920 C.ar    267 TYR    0.0900
   4341 CD1       -55.9510  -12.6040  -32.9510 C.ar    267 TYR    0.0900
   4342 CD2       -54.1920  -11.0220  -32.6460 C.ar    267 TYR    0.0000
   4343 CE1       -55.8820  -12.4250  -34.3190 C.ar    267 TYR   -0.1150
   4344 CE2       -54.1150  -10.8370  -34.0130 C.ar    267 TYR    0.1150
   4345 CZ        -54.9610  -11.5410  -34.8450 C.ar    267 TYR   -0.1150
   4346 OH        -54.8900  -11.3620  -36.2070 O.3     267 TYR    0.1150
   4347 HN        -55.7650  -14.6740  -30.6610 H       267 TYR    0.1100
   4348 HA        -53.2940  -13.1150  -30.3610 H       267 TYR   -0.5400
   4349 HB1       -54.8590  -11.1610  -30.1210 H       267 TYR    0.4300
   4350 HB2       -56.2540  -12.3080  -30.3500 H       267 TYR   -0.1150
   4351 HD1       -56.6720  -13.2970  -32.5430 H       267 TYR    0.1150
   4352 HD2       -53.5280  -10.4710  -31.9970 H       267 TYR   -0.1150
   4353 HE1       -56.5430  -12.9720  -34.9740 H       267 TYR    0.1150
   4354 HE2       -53.3970  -10.1460  -34.4280 H       267 TYR    0.5100
   4355 HH        -55.5490  -11.9280  -36.6160 H       267 TYR   -0.5100
   4356 N         -54.4020  -14.4400  -27.9490 N.am    268 CYS   -0.4700
   4357 CA        -54.4030  -14.5450  -26.4950 C.3     268 CYS    0.3100
   4358 C         -53.6020  -15.7460  -26.0090 C.2     268 CYS    0.0700
   4359 O         -54.0620  -16.5040  -25.1550 O.2     268 CYS    0.0900
   4360 CB        -55.8370  -14.6340  -25.9640 C.3     268 CYS   -0.1100
   4361 SG        -56.8490  -13.1700  -26.2720 S.3     268 CYS    0.0900
   4362 HN        -54.4660  -15.2970  -28.4560 H       268 CYS    0.0900
   4363 HA        -53.9090  -13.6710  -26.0960 H       268 CYS   -0.2300
   4364 HB1       -55.7850  -14.8110  -24.8690 H       268 CYS    0.1600
   4365 HB2       -56.3220  -15.5130  -26.4360 H       268 CYS    0.5100
   4366 HG1       -56.0620  -12.3420  -25.6010 H       268 CYS   -0.5100
   4367 N         -52.3990  -15.9180  -26.5500 N.am    269 ARG   -0.4700
   4368 CA        -51.5690  -17.0600  -26.1910 C.3     269 ARG    0.3100
   4369 C         -50.3860  -16.6720  -25.3110 C.2     269 ARG    0.0700
   4370 O         -49.4470  -17.4510  -25.1390 O.2     269 ARG    0.0900
   4371 CB        -51.0790  -17.7850  -27.4480 C.3     269 ARG   -0.1800
   4372 CG        -52.1990  -18.2860  -28.3420 C.3     269 ARG    0.0900
   4373 CD        -51.6880  -19.3150  -29.3340 C.3     269 ARG    0.0900
   4374 NE        -51.1990  -20.5150  -28.6580 N.pl3   269 ARG   -0.1800
   4375 CZ        -50.6730  -21.5610  -29.2850 C.cat   269 ARG    0.0900
   4376 NH1       -50.5610  -21.5580  -30.6060 N.pl3   269 ARG    0.0900
   4377 NH2       -50.2560  -22.6100  -28.5900 N.pl3   269 ARG    0.2000
   4378 HN        -52.0160  -15.2820  -27.2160 H       269 ARG    0.0900
   4379 HA        -52.1610  -17.7260  -25.5810 H       269 ARG    0.0900
   4380 HB1       -50.4610  -18.6530  -27.1350 H       269 ARG   -0.7000
   4381 HB2       -50.4460  -17.0850  -28.0340 H       269 ARG    0.4400
   4382 HG1       -52.6360  -17.4280  -28.8960 H       269 ARG    0.6400
   4383 HG2       -52.9900  -18.7460  -27.7130 H       269 ARG   -0.8000
   4384 HD1       -50.8450  -18.8870  -29.9180 H       269 ARG    0.4600
   4385 HD2       -52.5090  -19.6190  -30.0170 H       269 ARG    0.4600
   4386 HE        -51.2650  -20.5510  -27.6610 H       269 ARG   -0.8000
   4387 HH11      -50.8720  -20.7670  -31.1340 H       269 ARG    0.4600
   4388 HH12      -50.1650  -22.3470  -31.0770 H       269 ARG    0.4600
   4389 HH21      -50.3370  -22.6140  -27.5920 H       269 ARG    0.5100
   4390 HH22      -49.8600  -23.3980  -29.0610 H       269 ARG   -0.5100
   4391 N         -50.4350  -15.4660  -24.7500 N.am    270 SER   -0.4700
   4392 CA        -49.3860  -14.9960  -23.8550 C.3     270 SER    0.3100
   4393 C         -49.4660  -15.7500  -22.5360 C.2     270 SER    0.0700
   4394 O         -50.5430  -16.2120  -22.1540 O.2     270 SER    0.0900
   4395 CB        -49.5200  -13.4900  -23.6120 C.3     270 SER    0.0500
   4396 OG        -50.5740  -13.2070  -22.7100 O.3     270 SER    0.0900
   4397 HN        -51.1860  -14.8330  -24.9180 H       270 SER    0.0900
   4398 HA        -48.4320  -15.2180  -24.3110 H       270 SER   -0.6600
   4399 HB1       -49.7310  -12.9760  -24.5740 H       270 SER    0.4300
   4400 HB2       -48.5730  -13.0990  -23.1820 H       270 SER    0.5100
   4401 HG1       -50.4910  -12.2760  -22.4890 H       270 SER   -0.5100
   4402 N         -48.3270  -15.8930  -21.8390 N.am    271 PRO   -0.2900
   4403 CA        -48.2810  -16.5670  -20.5380 C.3     271 PRO    0.0000
   4404 C         -49.2820  -15.9850  -19.5450 C.2     271 PRO    0.0900
   4405 O         -49.9420  -16.7340  -18.8200 O.2     271 PRO    0.0900
   4406 CB        -46.8510  -16.3020  -20.0650 C.3     271 PRO    0.0200
   4407 CG        -46.0690  -16.1880  -21.3260 C.3     271 PRO    0.0900
   4408 CD        -46.9840  -15.4970  -22.2980 C.3     271 PRO   -0.1800
   4409 HA        -48.5350  -17.6100  -20.6430 H       271 PRO    0.0900
   4410 HB1       -46.4760  -17.1400  -19.4390 H       271 PRO    0.0900
   4411 HB2       -46.7940  -15.3610  -19.4760 H       271 PRO   -0.1800
   4412 HG1       -45.1460  -15.5910  -21.1630 H       271 PRO    0.0900
   4413 HG2       -45.7840  -17.1930  -21.7020 H       271 PRO    0.0900
   4414 HD1       -46.8730  -14.3940  -22.2480 H       271 PRO    0.5100
   4415 HD2       -46.8160  -15.8500  -23.3370 H       271 PRO   -0.5100
   4416 N         -49.4000  -14.6600  -19.5250 N.am    272 ASP   -0.4700
   4417 CA        -50.3520  -13.9880  -18.6530 C.3     272 ASP    0.3100
   4418 C         -51.7890  -14.3580  -19.0070 C.2     272 ASP    0.0700
   4419 O         -52.6140  -14.5990  -18.1240 O.2     272 ASP    0.0900
   4420 CB        -50.1660  -12.4720  -18.7180 C.3     272 ASP   -0.2800
   4421 CG        -48.8260  -12.0300  -18.1660 C.2     272 ASP    0.0900
   4422 OD1       -47.8550  -11.9550  -18.9500 O.co2   272 ASP    0.0900
   4423 OD2       -48.7470  -11.7630  -16.9480 O.co2   272 ASP    0.6200
   4424 HN        -48.8450  -14.0700  -20.1040 H       272 ASP   -0.7600
   4425 HA        -50.1920  -14.3430  -17.6450 H       272 ASP   -0.7600
   4426 HB1       -50.9690  -11.9830  -18.1290 H       272 ASP    0.5100
   4427 HB2       -50.2370  -12.1440  -19.7770 H       272 ASP   -0.5100
   4428 N         -52.0860  -14.4070  -20.3040 N.am    273 PHE   -0.4700
   4429 CA        -53.3990  -14.8400  -20.7630 C.3     273 PHE    0.3100
   4430 C         -53.6700  -16.2850  -20.3590 C.2     273 PHE    0.0700
   4431 O         -54.7810  -16.6270  -19.9700 O.2     273 PHE    0.0900
   4432 CB        -53.5410  -14.6730  -22.2790 C.3     273 PHE   -0.1800
   4433 CG        -54.1990  -13.3860  -22.6880 C.ar    273 PHE    0.0900
   4434 CD1       -53.4810  -12.3990  -23.3420 C.ar    273 PHE    0.0900
   4435 CD2       -55.5390  -13.1620  -22.4150 C.ar    273 PHE    0.0000
   4436 CE1       -54.0860  -11.2130  -23.7150 C.ar    273 PHE   -0.1150
   4437 CE2       -56.1500  -11.9780  -22.7870 C.ar    273 PHE    0.1150
   4438 CZ        -55.4220  -11.0030  -23.4390 C.ar    273 PHE   -0.1150
   4439 HN        -51.4320  -14.1510  -21.0110 H       273 PHE    0.1150
   4440 HA        -54.1420  -14.2450  -20.2510 H       273 PHE   -0.1150
   4441 HB1       -54.1610  -15.5030  -22.6820 H       273 PHE    0.1150
   4442 HB2       -52.5330  -14.6890  -22.7460 H       273 PHE   -0.1150
   4443 HD1       -52.4350  -12.5570  -23.5620 H       273 PHE    0.1150
   4444 HD2       -56.1130  -13.9220  -21.9050 H       273 PHE   -0.1150
   4445 HE1       -53.5140  -10.4520  -24.2240 H       273 PHE    0.1150
   4446 HE2       -57.1950  -11.8180  -22.5680 H       273 PHE    0.5100
   4447 HZ        -55.8960  -10.0780  -23.7310 H       273 PHE   -0.5100
   4448 N         -52.6420  -17.1290  -20.4500 N.am    274 ARG   -0.4700
   4449 CA        -52.7550  -18.5310  -20.0710 C.3     274 ARG    0.3100
   4450 C         -53.1140  -18.6850  -18.5950 C.2     274 ARG    0.0700
   4451 O         -54.0920  -19.3550  -18.2460 O.2     274 ARG    0.0900
   4452 CB        -51.4410  -19.2630  -20.3560 C.3     274 ARG   -0.1800
   4453 CG        -51.1100  -19.4250  -21.8310 C.3     274 ARG    0.0900
   4454 CD        -51.5880  -20.7690  -22.3540 C.3     274 ARG    0.0900
   4455 NE        -50.9560  -21.1150  -23.6270 N.pl3   274 ARG   -0.1800
   4456 CZ        -51.0410  -22.3130  -24.1990 C.cat   274 ARG    0.0900
   4457 NH1       -51.7300  -23.2840  -23.6150 N.pl3   274 ARG    0.0900
   4458 NH2       -50.4350  -22.5400  -25.3570 N.pl3   274 ARG    0.2000
   4459 HN        -51.7490  -16.8380  -20.7830 H       274 ARG    0.0900
   4460 HA        -53.5620  -18.9710  -20.6390 H       274 ARG    0.0900
   4461 HB1       -51.4990  -20.2730  -19.8990 H       274 ARG   -0.7000
   4462 HB2       -50.6160  -18.6960  -19.8740 H       274 ARG    0.4400
   4463 HG1       -50.0100  -19.3480  -21.9700 H       274 ARG    0.6400
   4464 HG2       -51.6020  -18.6130  -22.4080 H       274 ARG   -0.8000
   4465 HD1       -52.6860  -20.7380  -22.5180 H       274 ARG    0.4600
   4466 HD2       -51.3340  -21.5660  -21.6230 H       274 ARG    0.4600
   4467 HE        -50.4290  -20.4080  -24.0960 H       274 ARG   -0.8000
   4468 HH11      -52.1870  -23.1170  -22.7410 H       274 ARG    0.4600
   4469 HH12      -51.7910  -24.1830  -24.0480 H       274 ARG    0.4600
   4470 HH21      -49.9150  -21.8090  -25.8000 H       274 ARG    0.5100
   4471 HH22      -50.5000  -23.4400  -25.7870 H       274 ARG   -0.5100
   4472 N         -52.3170  -18.0550  -17.7350 N.am    275 ILE   -0.4700
   4473 CA        -52.5420  -18.0900  -16.2940 C.3     275 ILE    0.3100
   4474 C         -53.9150  -17.5300  -15.9340 C.2     275 ILE    0.0700
   4475 O         -54.6260  -18.0840  -15.0910 O.2     275 ILE    0.0900
   4476 CB        -51.4570  -17.2940  -15.5460 C.3     275 ILE   -0.0900
   4477 CG1       -50.0740  -17.8630  -15.8560 C.3     275 ILE    0.0900
   4478 CG2       -51.7170  -17.3060  -14.0480 C.3     275 ILE   -0.2700
   4479 CD        -48.9400  -17.0810  -15.2410 C.3     275 ILE    0.0900
   4480 HN        -51.5280  -17.5270  -18.0390 H       275 ILE    0.0900
   4481 HA        -52.5290  -19.1230  -15.9800 H       275 ILE    0.0900
   4482 HB        -51.4560  -16.2440  -15.9100 H       275 ILE   -0.1800
   4483 HG11      -49.9370  -17.8750  -16.9580 H       275 ILE    0.0900
   4484 HG12      -50.0290  -18.9060  -15.4780 H       275 ILE    0.0900
   4485 HG21      -51.7130  -18.3500  -13.6670 H       275 ILE   -0.2700
   4486 HG22      -52.7090  -16.8540  -13.8310 H       275 ILE    0.0900
   4487 HG23      -50.9230  -16.7330  -13.5210 H       275 ILE    0.0900
   4488 HD1       -48.9380  -17.2140  -14.1370 H       275 ILE    0.0900
   4489 HD2       -49.0610  -15.9990  -15.4660 H       275 ILE    0.5100
   4490 HD3       -47.9690  -17.4400  -15.6440 H       275 ILE   -0.5100
   4491 N         -54.2830  -16.4290  -16.5870 N.am    276 ALA   -0.4700
   4492 CA        -55.5840  -15.8100  -16.3700 C.3     276 ALA    0.3100
   4493 C         -56.7160  -16.7660  -16.7230 C.2     276 ALA    0.0700
   4494 O         -57.6800  -16.9040  -15.9740 O.2     276 ALA    0.0900
   4495 CB        -55.7010  -14.5280  -17.1810 C.3     276 ALA   -0.2700
   4496 HN        -53.6890  -15.9810  -17.2500 H       276 ALA    0.0900
   4497 HA        -55.6830  -15.5980  -15.3160 H       276 ALA    0.0900
   4498 HB1       -55.5880  -14.7500  -18.2650 H       276 ALA    0.0900
   4499 HB2       -54.9040  -13.8160  -16.8800 H       276 ALA    0.5100
   4500 HB3       -56.6970  -14.0660  -17.0160 H       276 ALA   -0.5100
   4501 N         -56.5850  -17.4360  -17.8660 N.am    277 PHE   -0.4700
   4502 CA        -57.5950  -18.3840  -18.3200 C.3     277 PHE    0.3100
   4503 C         -57.7000  -19.5850  -17.3880 C.2     277 PHE    0.0700
   4504 O         -58.7870  -20.1220  -17.1780 O.2     277 PHE    0.0900
   4505 CB        -57.3060  -18.8480  -19.7520 C.3     277 PHE   -0.1800
   4506 CG        -57.4950  -17.7780  -20.7880 C.ar    277 PHE    0.0900
   4507 CD1       -58.3110  -16.6860  -20.5400 C.ar    277 PHE    0.0900
   4508 CD2       -56.8540  -17.8640  -22.0160 C.ar    277 PHE    0.0000
   4509 CE1       -58.4850  -15.7000  -21.4960 C.ar    277 PHE   -0.1150
   4510 CE2       -57.0250  -16.8810  -22.9750 C.ar    277 PHE    0.1150
   4511 CZ        -57.8400  -15.7990  -22.7130 C.ar    277 PHE   -0.1150
   4512 HN        -55.7940  -17.3200  -18.4610 H       277 PHE    0.1150
   4513 HA        -58.5560  -17.8950  -18.2740 H       277 PHE   -0.1150
   4514 HB1       -57.9920  -19.6820  -20.0120 H       277 PHE    0.1150
   4515 HB2       -56.2500  -19.1880  -19.8210 H       277 PHE   -0.1150
   4516 HD1       -58.8160  -16.6030  -19.5890 H       277 PHE    0.1150
   4517 HD2       -56.2140  -18.7080  -22.2260 H       277 PHE   -0.1150
   4518 HE1       -59.1240  -14.8550  -21.2910 H       277 PHE    0.1150
   4519 HE2       -56.5200  -16.9610  -23.9260 H       277 PHE    0.5100
   4520 HZ        -57.9740  -15.0300  -23.4590 H       277 PHE   -0.5100
   4521 N         -56.5680  -20.0080  -16.8300 N.am    278 GLN   -0.4700
   4522 CA        -56.5700  -21.1260  -15.8960 C.3     278 GLN    0.3100
   4523 C         -57.2140  -20.7480  -14.5650 C.2     278 GLN    0.0700
   4524 O         -57.9170  -21.5530  -13.9520 O.2     278 GLN    0.0900
   4525 CB        -55.1500  -21.6530  -15.6650 C.3     278 GLN   -0.1800
   4526 CG        -55.0830  -22.8250  -14.6940 C.3     278 GLN    0.0900
   4527 CD        -53.6770  -23.3680  -14.5360 C.2     278 GLN    0.0900
   4528 NE2       -53.4070  -24.1450  -13.6010 N.am    278 GLN   -0.1800
   4529 OE1       -52.7840  -22.9840  -15.4200 O.2     278 GLN    0.0900
   4530 HN        -55.6850  -19.5880  -17.0220 H       278 GLN    0.0900
   4531 HA        -57.1950  -21.9040  -16.3100 H       278 GLN    0.5500
   4532 HB1       -54.5280  -20.8260  -15.2650 H       278 GLN   -0.5500
   4533 HB2       -54.7310  -21.9790  -16.6410 H       278 GLN   -0.6200
   4534 HG1       -55.7360  -23.6420  -15.0670 H       278 GLN    0.3200
   4535 HG2       -55.4470  -22.4910  -13.6990 H       278 GLN    0.3000
   4536 HE21      -54.1200  -24.4120  -12.9530 H       278 GLN    0.5100
   4537 HE22      -52.4790  -24.5000  -13.4990 H       278 GLN   -0.5100
   4538 N         -56.9790  -19.5150  -14.1220 N.am    279 GLU   -0.4700
   4539 CA        -57.5060  -19.0570  -12.8400 C.3     279 GLU    0.3100
   4540 C         -58.9900  -18.6940  -12.9090 C.2     279 GLU    0.0700
   4541 O         -59.7220  -18.8640  -11.9330 O.2     279 GLU    0.0900
   4542 CB        -56.6870  -17.8710  -12.3170 C.3     279 GLU   -0.1800
   4543 CG        -57.1070  -17.3770  -10.9390 C.3     279 GLU    0.0900
   4544 CD        -56.1960  -16.2900  -10.4070 C.2     279 GLU    0.0900
   4545 OE1       -55.0780  -16.1330  -10.9420 O.co2   279 GLU   -0.2800
   4546 OE2       -56.6010  -15.5860   -9.4550 O.co2   279 GLU    0.0900
   4547 HN        -56.4390  -18.8550  -14.6390 H       279 GLU    0.0900
   4548 HA        -57.4600  -19.8820  -12.1440 H       279 GLU    0.6200
   4549 HB1       -56.7900  -17.0320  -13.0370 H       279 GLU   -0.7600
   4550 HB2       -55.6210  -18.1770  -12.2690 H       279 GLU   -0.7600
   4551 HG1       -57.0900  -18.2310  -10.2300 H       279 GLU    0.5100
   4552 HG2       -58.1410  -16.9740  -11.0010 H       279 GLU   -0.5100
   4553 N         -59.4330  -18.2040  -14.0660 N.am    280 LEU   -0.4700
   4554 CA        -60.8210  -17.7810  -14.2400 C.3     280 LEU    0.3100
   4555 C         -61.8300  -18.9110  -14.0590 C.2     280 LEU    0.0700
   4556 O         -62.9060  -18.7060  -13.4960 O.2     280 LEU    0.0900
   4557 CB        -61.0230  -17.1200  -15.6080 C.3     280 LEU   -0.1800
   4558 CG        -60.6280  -15.6470  -15.7280 C.3     280 LEU    0.0900
   4559 CD1       -61.0180  -15.1050  -17.0920 C.3     280 LEU    0.0900
   4560 CD2       -61.2630  -14.8240  -14.6170 C.3     280 LEU   -0.0900
   4561 HN        -58.8400  -18.1030  -14.8610 H       280 LEU    0.0900
   4562 HA        -61.0580  -17.0840  -13.4500 H       280 LEU   -0.2700
   4563 HB1       -62.0990  -17.2030  -15.8670 H       280 LEU    0.0900
   4564 HB2       -60.4280  -17.6920  -16.3500 H       280 LEU    0.0900
   4565 HG        -59.5290  -15.5470  -15.5910 H       280 LEU    0.0900
   4566 HD11      -62.1160  -15.1930  -17.2380 H       280 LEU   -0.2700
   4567 HD12      -60.5070  -15.6860  -17.8900 H       280 LEU    0.0900
   4568 HD13      -60.7340  -14.0340  -17.1700 H       280 LEU    0.0900
   4569 HD21      -60.7960  -15.0750  -13.6410 H       280 LEU    0.0900
   4570 HD22      -62.3500  -15.0440  -14.5570 H       280 LEU    0.5100
   4571 HD23      -61.1100  -13.7410  -14.8150 H       280 LEU   -0.5100
   4572 N         -61.4880  -20.1050  -14.5360 N.am    281 LEU   -0.4700
   4573 CA        -62.3850  -21.2480  -14.4240 C.3     281 LEU    0.3100
   4574 C         -61.8920  -22.2940  -13.4230 C.2     281 LEU    0.0700
   4575 O         -62.4920  -23.3600  -13.2850 O.2     281 LEU    0.0900
   4576 CB        -62.6380  -21.8770  -15.8020 C.3     281 LEU   -0.1800
   4577 CG        -61.4720  -21.9000  -16.7960 C.3     281 LEU    0.0900
   4578 CD1       -60.4660  -22.9840  -16.4410 C.3     281 LEU    0.0900
   4579 CD2       -61.9740  -22.0720  -18.2250 C.3     281 LEU   -0.0900
   4580 HN        -60.6130  -20.2700  -14.9840 H       281 LEU    0.0900
   4581 HA        -63.3130  -20.9040  -13.9940 H       281 LEU   -0.2700
   4582 HB1       -63.4710  -21.3180  -16.2760 H       281 LEU    0.0900
   4583 HB2       -62.9560  -22.9270  -15.6360 H       281 LEU    0.0900
   4584 HG        -60.9630  -20.9120  -16.7840 H       281 LEU    0.0900
   4585 HD11      -60.9570  -23.9810  -16.4580 H       281 LEU   -0.2700
   4586 HD12      -60.0610  -22.8060  -15.4220 H       281 LEU    0.0900
   4587 HD13      -59.6350  -22.9850  -17.1780 H       281 LEU    0.0900
   4588 HD21      -62.6490  -21.2320  -18.4970 H       281 LEU    0.0900
   4589 HD22      -62.5390  -23.0240  -18.3150 H       281 LEU    0.5100
   4590 HD23      -61.1150  -22.0790  -18.9290 H       281 LEU   -0.5100
   4591 N         -60.8040  -21.9700  -12.7260 N.am    282 CYS   -0.4700
   4592 CA        -60.2310  -22.8300  -11.6920 C.3     282 CYS    0.3100
   4593 C         -59.9810  -24.2600  -12.1630 C.2     282 CYS    0.0700
   4594 O         -60.5460  -25.2110  -11.6220 O.2     282 CYS    0.0900
   4595 CB        -61.1150  -22.8390  -10.4400 C.3     282 CYS   -0.1100
   4596 SG        -61.2440  -21.2420   -9.6000 S.3     282 CYS    0.0900
   4597 HN        -60.3230  -21.1110  -12.8830 H       282 CYS    0.0900
   4598 HA        -59.2470  -22.4560  -11.4520 H       282 CYS   -0.2300
   4599 HB1       -60.6980  -23.5850   -9.7310 H       282 CYS    0.1600
   4600 HB2       -62.1300  -23.1710  -10.7400 H       282 CYS    0.5100
   4601 HG1       -61.7650  -20.6070  -10.6390 H       282 CYS   -0.5100
   4602 N         -59.0830  -24.3980  -13.1580 N.am    283 LEU   -0.4700
   4603 CA        -58.5740  -25.6720  -13.6100 C.3     283 LEU    0.3100
   4604 CAT       -56.1790  -27.5250  -11.2970 C.3     283 LEU    0.0700
   4605 C         -57.2940  -26.0150  -12.8600 C.2     283 LEU    0.0900
   4606 O         -56.2680  -25.3430  -12.9790 O.2     283 LEU   -0.1800
   4607 CB        -58.3340  -25.6480  -15.1410 C.3     283 LEU    0.0900
   4608 CG        -57.6760  -26.9020  -15.7580 C.3     283 LEU    0.0900
   4609 CD1       -58.5110  -28.1700  -15.5220 C.3     283 LEU   -0.0900
   4610 CD2       -57.4500  -26.6920  -17.2640 C.3     283 LEU    0.0900
   4611 NT        -57.3330  -27.0910  -12.0490 N.am    283 LEU   -0.2700
   4612 HN        -58.7200  -23.6040  -13.6380 H       283 LEU    0.0900
   4613 HNT       -58.1600  -27.6330  -11.9300 H       283 LEU    0.0900
   4614 HA        -59.2990  -26.4310  -13.3550 H       283 LEU    0.0900
   4615 HB1       -57.6840  -24.7780  -15.3680 H       283 LEU   -0.2700
   4616 HB2       -59.3170  -25.5040  -15.6360 H       283 LEU    0.0900
   4617 HG        -56.6710  -27.0410  -15.3060 H       283 LEU    0.0900
   4618 HD11      -59.5170  -28.0560  -15.9770 H       283 LEU    0.0900
   4619 HD12      -58.6340  -28.3440  -14.4310 H       283 LEU    0.5100
   4620 HD13      -58.0080  -29.0470  -15.9850 H       283 LEU   -0.5100
   4621 HD21      -56.7850  -25.8190  -17.4320 H       283 LEU   -0.4700
   4622 HD22      -58.4210  -26.5020  -17.7700 H       283 LEU    0.3100
   4623 HD23      -56.9700  -27.5930  -17.7040 H       283 LEU   -0.1100
   4624 HT1       -55.8530  -26.7110  -10.6150 H       283 LEU    0.0900
   4625 HT2       -55.3470  -27.7670  -11.9930 H       283 LEU    0.0900
   4626 HT3       -56.4400  -28.4200  -10.6920 H       283 LEU    0.0900
@<TRIPOS>BOND
     1    1    2 1
     2    2   13 1
     3    2    6 1
     4    2    4 1
     5    4    5 2
     6    6   15 1
     7    6    7 1
     8    7    8 2
     9    7    9 2
    10    3   10 1
    11    3   16 1
    12    3   17 1
    13    3   18 1
    14   10    1 1
    15   10   11 2
    16   12    1 1
    17   14    6 1
    18   19   20 1
    19   20   21 1
    20   20   29 1
    21   20   23 1
    22   21   22 2
    23   23   31 1
    24   23   24 1
    25   24   33 1
    26   24   25 1
    27   25   26 2
    28   25   27 2
    29   28   19 1
    30   30   23 1
    31   32   24 1
    32    4   19 am
    33   34   35 1
    34   35   42 1
    35   35   36 1
    36   35   38 1
    37   36   37 2
    38   38   39 1
    39   38   40 1
    40   38   43 1
    41   39   44 1
    42   39   45 1
    43   39   46 1
    44   40   49 1
    45   40   48 1
    46   40   47 1
    47   41   34 1
    48   21   34 am
    49   50   51 1
    50   51   52 1
    51   51   54 1
    52   51   65 1
    53   52   53 2
    54   54   55 1
    55   54   67 1
    56   55   57 ar
    57   55   56 ar
    58   56   60 ar
    59   56   68 1
    60   57   58 ar
    61   57   59 ar
    62   58   61 ar
    63   58   60 ar
    64   59   62 ar
    65   59   70 1
    66   60   69 1
    67   61   71 1
    68   61   63 ar
    69   62   72 1
    70   62   63 ar
    71   63   73 1
    72   64   50 1
    73   66   54 1
    74   36   50 am
    75   74   75 1
    76   75   82 1
    77   75   76 1
    78   75   78 1
    79   76   77 2
    80   78   79 1
    81   78   80 1
    82   78   83 1
    83   79   84 1
    84   79   85 1
    85   79   86 1
    86   80   89 1
    87   80   88 1
    88   80   87 1
    89   81   74 1
    90   52   74 am
    91   90   91 1
    92   91   98 1
    93   91   92 1
    94   91   94 1
    95   92   93 2
    96   94   95 1
    97   94   96 1
    98   94   99 1
    99   95  100 1
   100   95  101 1
   101   95  102 1
   102   96  105 1
   103   96  104 1
   104   96  103 1
   105   97   90 1
   106   76   90 am
   107  106  107 1
   108  107  112 1
   109  107  108 1
   110  108  109 2
   111  110  106 1
   112  111  107 1
   113   92  106 am
   114  113  114 1
   115  114  117 1
   116  114  122 1
   117  114  115 1
   118  115  116 2
   119  117  124 1
   120  117  118 1
   121  118  126 1
   122  118  119 1
   123  119  120 1
   124  120  127 1
   125  120  128 1
   126  120  129 1
   127  121  113 1
   128  123  117 1
   129  125  118 1
   130  108  113 am
   131  130  131 1
   132  131  136 1
   133  131  132 1
   134  132  133 2
   135  134  130 1
   136  135  131 1
   137  115  130 am
   138  137  138 1
   139  138  146 1
   140  138  141 1
   141  138  139 1
   142  139  140 2
   143  141  147 1
   144  141  143 1
   145  141  142 1
   146  142  149 1
   147  143  150 1
   148  143  151 1
   149  143  152 1
   150  144  142 1
   151  144  153 1
   152  144  154 1
   153  144  155 1
   154  145  137 1
   155  148  142 1
   156  132  137 am
   157  156  157 1
   158  157  164 1
   159  157  158 1
   160  157  160 1
   161  158  159 2
   162  160  161 1
   163  160  162 1
   164  160  165 1
   165  161  166 1
   166  161  167 1
   167  161  168 1
   168  162  171 1
   169  162  170 1
   170  162  169 1
   171  163  156 1
   172  139  156 am
   173  172  173 1
   174  173  176 1
   175  173  181 1
   176  173  174 1
   177  174  175 2
   178  176  183 1
   179  176  177 1
   180  177  185 1
   181  177  178 1
   182  178  179 1
   183  179  186 1
   184  179  187 1
   185  179  188 1
   186  180  172 1
   187  182  176 1
   188  184  177 1
   189  158  172 am
   190  189  190 1
   191  190  196 1
   192  190  193 1
   193  190  191 1
   194  191  192 2
   195  193  198 1
   196  193  194 1
   197  195  189 1
   198  197  193 1
   199  199  194 1
   200  174  189 am
   201  200  201 1
   202  201  209 1
   203  201  204 1
   204  201  202 1
   205  202  203 2
   206  204  211 1
   207  204  205 1
   208  205  212 1
   209  205  206 1
   210  205  207 1
   211  206  213 1
   212  206  214 1
   213  206  215 1
   214  207  216 1
   215  207  217 1
   216  207  218 1
   217  208  200 1
   218  210  204 1
   219  191  200 am
   220  219  220 1
   221  220  228 1
   222  220  223 1
   223  220  221 1
   224  221  222 2
   225  223  229 1
   226  223  225 1
   227  223  224 1
   228  224  231 1
   229  225  232 1
   230  225  233 1
   231  225  234 1
   232  226  224 1
   233  226  235 1
   234  226  236 1
   235  226  237 1
   236  227  219 1
   237  230  224 1
   238  202  219 am
   239  238  239 1
   240  239  246 1
   241  239  240 1
   242  239  242 1
   243  240  241 2
   244  242  243 1
   245  242  244 1
   246  242  247 1
   247  243  248 1
   248  243  249 1
   249  243  250 1
   250  244  253 1
   251  244  252 1
   252  244  251 1
   253  245  238 1
   254  221  238 am
   255  254  255 1
   256  255  263 1
   257  255  258 1
   258  255  256 1
   259  256  257 2
   260  258  265 1
   261  258  259 1
   262  259  266 1
   263  259  260 1
   264  259  261 1
   265  260  267 1
   266  260  268 1
   267  260  269 1
   268  261  270 1
   269  261  271 1
   270  261  272 1
   271  262  254 1
   272  264  258 1
   273  240  254 am
   274  273  274 1
   275  274  275 1
   276  274  279 1
   277  274  277 1
   278  275  276 2
   279  277  280 1
   280  277  281 1
   281  277  282 1
   282  278  273 1
   283  256  273 am
   284  283  284 1
   285  284  292 1
   286  284  287 1
   287  284  285 1
   288  285  286 2
   289  287  293 1
   290  287  289 1
   291  287  288 1
   292  288  295 1
   293  289  296 1
   294  289  297 1
   295  289  298 1
   296  290  288 1
   297  290  299 1
   298  290  300 1
   299  290  301 1
   300  291  283 1
   301  294  288 1
   302  275  283 am
   303  302  303 1
   304  303  310 1
   305  303  304 1
   306  303  306 1
   307  304  305 2
   308  306  307 1
   309  306  308 1
   310  306  311 1
   311  307  312 1
   312  307  313 1
   313  307  314 1
   314  308  317 1
   315  308  316 1
   316  308  315 1
   317  309  302 1
   318  285  302 am
   319  318  319 1
   320  319  330 1
   321  319  322 1
   322  319  320 1
   323  320  321 2
   324  322  332 1
   325  322  323 1
   326  323  324 ar
   327  323  325 ar
   328  324  333 1
   329  324  326 ar
   330  325  327 ar
   331  325  334 1
   332  326  335 1
   333  326  328 ar
   334  327  328 ar
   335  327  336 1
   336  328  337 1
   337  329  318 1
   338  331  322 1
   339  304  318 am
   340  338  339 1
   341  339  344 1
   342  339  340 1
   343  340  341 2
   344  342  338 1
   345  343  339 1
   346  320  338 am
   347  345  346 1
   348  346  354 1
   349  346  349 1
   350  346  347 1
   351  347  348 2
   352  349  356 1
   353  349  350 1
   354  350  352 2
   355  350  351 am
   356  351  357 1
   357  351  358 1
   358  353  345 1
   359  355  349 1
   360  340  345 am
   361  359  360 1
   362  360  367 1
   363  360  361 1
   364  360  363 1
   365  361  362 2
   366  363  364 1
   367  363  365 1
   368  363  368 1
   369  364  369 1
   370  364  370 1
   371  364  371 1
   372  365  374 1
   373  365  373 1
   374  365  372 1
   375  366  359 1
   376  347  359 am
   377  375  376 1
   378  376  384 1
   379  376  379 1
   380  376  377 1
   381  377  378 2
   382  379  386 1
   383  379  380 1
   384  380  387 1
   385  380  381 1
   386  380  382 1
   387  381  388 1
   388  381  389 1
   389  381  390 1
   390  382  391 1
   391  382  392 1
   392  382  393 1
   393  383  375 1
   394  385  379 1
   395  361  375 am
   396  394  395 1
   397  395  402 1
   398  395  396 1
   399  395  398 1
   400  396  397 2
   401  398  399 1
   402  398  400 1
   403  398  403 1
   404  399  404 1
   405  399  405 1
   406  399  406 1
   407  400  409 1
   408  400  408 1
   409  400  407 1
   410  401  394 1
   411  377  394 am
   412  410  411 1
   413  411  419 1
   414  411  414 1
   415  411  412 1
   416  412  413 2
   417  414  420 1
   418  414  416 1
   419  414  415 1
   420  415  422 1
   421  416  423 1
   422  416  424 1
   423  416  425 1
   424  417  415 1
   425  417  426 1
   426  417  427 1
   427  417  428 1
   428  418  410 1
   429  421  415 1
   430  396  410 am
   431  429  430 1
   432  430  437 1
   433  430  433 1
   434  430  431 1
   435  431  432 2
   436  433  438 1
   437  433  434 1
   438  433  435 1
   439  434  440 1
   440  434  441 1
   441  434  442 1
   442  435  439 1
   443  436  429 1
   444  412  429 am
   445  443  444 1
   446  444  445 1
   447  444  449 1
   448  444  447 1
   449  445  446 2
   450  447  450 1
   451  447  451 1
   452  447  452 1
   453  448  443 1
   454  431  443 am
   455  453  454 1
   456  454  462 1
   457  454  457 1
   458  454  455 1
   459  455  456 2
   460  457  463 1
   461  457  459 1
   462  457  458 1
   463  458  465 1
   464  459  466 1
   465  459  467 1
   466  459  468 1
   467  460  458 1
   468  460  469 1
   469  460  470 1
   470  460  471 1
   471  461  453 1
   472  464  458 1
   473  445  453 am
   474  472  473 1
   475  473  474 1
   476  473  478 1
   477  473  476 1
   478  474  475 2
   479  476  479 1
   480  476  480 1
   481  476  481 1
   482  477  472 1
   483  455  472 am
   484  482  483 1
   485  483  492 1
   486  483  486 1
   487  483  484 1
   488  484  485 2
   489  486  494 1
   490  486  487 1
   491  487  496 1
   492  487  488 1
   493  488  498 1
   494  488  489 1
   495  489  500 1
   496  489  490 1
   497  490  501 1
   498  490  502 1
   499  490  503 1
   500  491  482 1
   501  493  486 1
   502  495  487 1
   503  497  488 1
   504  499  489 1
   505  474  482 am
   506  504  505 1
   507  505  516 1
   508  505  508 1
   509  505  506 1
   510  506  507 2
   511  508  518 1
   512  508  509 1
   513  509  510 ar
   514  509  511 ar
   515  510  519 1
   516  510  512 ar
   517  511  513 ar
   518  511  520 1
   519  512  521 1
   520  512  514 ar
   521  513  514 ar
   522  513  522 1
   523  514  523 1
   524  515  504 1
   525  517  508 1
   526  484  504 am
   527  524  525 1
   528  525  526 1
   529  525  534 1
   530  525  528 1
   531  526  527 2
   532  528  536 1
   533  528  529 1
   534  529  538 1
   535  529  530 1
   536  530  531 2
   537  530  532 2
   538  533  524 1
   539  535  528 1
   540  537  529 1
   541  506  524 am
   542  539  540 1
   543  540  541 1
   544  540  551 1
   545  540  543 1
   546  541  542 2
   547  543  553 1
   548  543  544 1
   549  544  555 1
   550  544  545 1
   551  545  557 1
   552  545  546 1
   553  546  558 1
   554  546  547 2
   555  547  548 2
   556  547  549 2
   557  548  559 1
   558  548  560 1
   559  549  562 1
   560  549  561 1
   561  550  539 1
   562  552  543 1
   563  554  544 1
   564  556  545 1
   565  526  539 am
   566  563  564 1
   567  564  572 1
   568  564  567 1
   569  564  565 1
   570  565  566 2
   571  567  574 1
   572  567  568 1
   573  568  575 1
   574  568  569 1
   575  568  570 1
   576  569  576 1
   577  569  577 1
   578  569  578 1
   579  570  579 1
   580  570  580 1
   581  570  581 1
   582  571  563 1
   583  573  567 1
   584  541  563 am
   585  582  583 1
   586  583  592 1
   587  583  586 1
   588  583  584 1
   589  584  585 2
   590  586  594 1
   591  586  587 1
   592  587  596 1
   593  587  588 1
   594  588  590 2
   595  588  589 am
   596  589  597 1
   597  589  598 1
   598  591  582 1
   599  593  586 1
   600  595  587 1
   601  565  582 am
   602  599  600 1
   603  600  607 1
   604  600  603 1
   605  600  601 1
   606  601  602 2
   607  603  608 1
   608  603  604 1
   609  603  605 1
   610  604  610 1
   611  604  611 1
   612  604  612 1
   613  605  609 1
   614  606  599 1
   615  584  599 am
   616  613  614 1
   617  614  621 1
   618  614  615 1
   619  614  617 1
   620  615  616 2
   621  617  618 1
   622  617  619 1
   623  617  622 1
   624  618  623 1
   625  618  624 1
   626  618  625 1
   627  619  628 1
   628  619  627 1
   629  619  626 1
   630  620  613 1
   631  601  613 am
   632  629  630 1
   633  630  637 1
   634  630  633 1
   635  630  631 1
   636  631  632 2
   637  633  638 1
   638  633  634 1
   639  633  635 1
   640  634  640 1
   641  634  641 1
   642  634  642 1
   643  635  639 1
   644  636  629 1
   645  615  629 am
   646  643  644 1
   647  644  652 1
   648  644  647 1
   649  644  645 1
   650  645  646 2
   651  647  654 1
   652  647  648 1
   653  648  650 2
   654  648  649 am
   655  649  655 1
   656  649  656 1
   657  651  643 1
   658  653  647 1
   659  631  643 am
   660  657  658 1
   661  658  659 1
   662  658  670 1
   663  658  661 1
   664  659  660 2
   665  661  672 1
   666  661  662 1
   667  662  664 ar
   668  662  663 ar
   669  663  665 ar
   670  663  673 1
   671  664  666 ar
   672  664  674 1
   673  665  667 ar
   674  665  675 1
   675  666  667 ar
   676  666  676 1
   677  667  668 1
   678  668  677 1
   679  669  657 1
   680  671  661 1
   681  645  657 am
   682  678  679 1
   683  679  690 1
   684  679  682 1
   685  679  680 1
   686  680  681 2
   687  682  692 1
   688  682  683 1
   689  683  684 ar
   690  683  685 ar
   691  684  693 1
   692  684  686 ar
   693  685  687 ar
   694  685  694 1
   695  686  695 1
   696  686  688 ar
   697  687  688 ar
   698  687  696 1
   699  688  697 1
   700  689  678 1
   701  691  682 1
   702  659  678 am
   703  698  699 1
   704  699  707 1
   705  699  702 1
   706  699  700 1
   707  700  701 2
   708  702  708 1
   709  702  704 1
   710  702  703 1
   711  703  710 1
   712  704  711 1
   713  704  712 1
   714  704  713 1
   715  705  703 1
   716  705  714 1
   717  705  715 1
   718  705  716 1
   719  706  698 1
   720  709  703 1
   721  680  698 am
   722  717  718 1
   723  718  725 1
   724  718  721 1
   725  718  719 1
   726  719  720 2
   727  721  726 1
   728  721  722 1
   729  721  723 1
   730  722  728 1
   731  722  729 1
   732  722  730 1
   733  723  727 1
   734  724  717 1
   735  700  717 am
   736  731  732 1
   737  732  738 1
   738  732  735 1
   739  732  733 1
   740  733  734 2
   741  735  740 1
   742  735  736 1
   743  737  731 1
   744  739  735 1
   745  741  736 1
   746  719  731 am
   747  742  743 1
   748  743  751 1
   749  743  746 1
   750  743  744 1
   751  744  745 2
   752  746  753 1
   753  746  747 1
   754  747  754 1
   755  747  748 1
   756  747  749 1
   757  748  755 1
   758  748  756 1
   759  748  757 1
   760  749  758 1
   761  749  759 1
   762  749  760 1
   763  750  742 1
   764  752  746 1
   765  733  742 am
   766  761  762 1
   767  762  763 1
   768  762  767 1
   769  762  765 1
   770  763  764 2
   771  765  768 1
   772  765  769 1
   773  765  770 1
   774  766  761 1
   775  744  761 am
   776  771  772 1
   777  772  778 1
   778  772  775 1
   779  772  773 1
   780  773  774 2
   781  775  780 1
   782  775  776 1
   783  777  771 1
   784  779  775 1
   785  781  776 1
   786  763  771 am
   787  782  783 1
   788  783  784 1
   789  783  788 1
   790  783  786 1
   791  784  785 2
   792  786  789 1
   793  786  790 1
   794  786  791 1
   795  787  782 1
   796  773  782 am
   797  792  793 1
   798  793  801 1
   799  793  796 1
   800  793  794 1
   801  794  795 2
   802  796  803 1
   803  796  797 1
   804  797  798 2
   805  797  799 2
   806  800  792 1
   807  802  796 1
   808  784  792 am
   809  804  805 1
   810  805  813 1
   811  805  808 1
   812  805  806 1
   813  806  807 2
   814  808  815 1
   815  808  809 1
   816  809  816 1
   817  809  810 1
   818  809  811 1
   819  810  817 1
   820  810  818 1
   821  810  819 1
   822  811  820 1
   823  811  821 1
   824  811  822 1
   825  812  804 1
   826  814  808 1
   827  794  804 am
   828  823  824 1
   829  824  831 1
   830  824  825 1
   831  824  827 1
   832  825  826 2
   833  827  828 1
   834  827  829 1
   835  827  832 1
   836  828  833 1
   837  828  834 1
   838  828  835 1
   839  829  838 1
   840  829  837 1
   841  829  836 1
   842  830  823 1
   843  806  823 am
   844  839  840 1
   845  840  843 1
   846  840  848 1
   847  840  841 1
   848  841  842 2
   849  843  850 1
   850  843  844 1
   851  844  852 1
   852  844  845 1
   853  845  846 1
   854  846  853 1
   855  846  854 1
   856  846  855 1
   857  847  839 1
   858  849  843 1
   859  851  844 1
   860  825  839 am
   861  856  857 1
   862  857  862 1
   863  857  858 1
   864  858  859 2
   865  860  856 1
   866  861  857 1
   867  841  856 am
   868  863  864 1
   869  864  872 1
   870  864  867 1
   871  864  865 1
   872  865  866 2
   873  867  874 1
   874  867  868 1
   875  868  875 1
   876  868  869 1
   877  868  870 1
   878  869  876 1
   879  869  877 1
   880  869  878 1
   881  870  879 1
   882  870  880 1
   883  870  881 1
   884  871  863 1
   885  873  867 1
   886  858  863 am
   887  882  883 1
   888  883  884 1
   889  883  888 1
   890  883  886 1
   891  884  885 2
   892  886  889 1
   893  886  890 1
   894  886  891 1
   895  887  882 1
   896  865  882 am
   897  892  893 1
   898  893  900 1
   899  893  894 1
   900  893  896 1
   901  894  895 2
   902  896  897 1
   903  896  898 1
   904  896  901 1
   905  897  902 1
   906  897  903 1
   907  897  904 1
   908  898  907 1
   909  898  906 1
   910  898  905 1
   911  899  892 1
   912  884  892 am
   913  908  909 1
   914  909  916 1
   915  909  910 1
   916  909  912 1
   917  910  911 2
   918  912  913 1
   919  912  914 1
   920  912  917 1
   921  913  918 1
   922  913  919 1
   923  913  920 1
   924  914  923 1
   925  914  922 1
   926  914  921 1
   927  915  908 1
   928  894  908 am
   929  924  930 1
   930  924  925 1
   931  925  928 1
   932  925  931 1
   933  925  926 1
   934  926  927 2
   935  928  929 1
   936  928  933 1
   937  929  930 1
   938  929  935 1
   939  930  937 1
   940  932  928 1
   941  934  929 1
   942  936  930 1
   943  910  924 am
   944  938  939 1
   945  939  950 1
   946  939  942 1
   947  939  940 1
   948  940  941 2
   949  942  952 1
   950  942  943 1
   951  943  944 ar
   952  943  945 ar
   953  944  953 1
   954  944  946 ar
   955  945  947 ar
   956  945  954 1
   957  946  955 1
   958  946  948 ar
   959  947  948 ar
   960  947  956 1
   961  948  957 1
   962  949  938 1
   963  951  942 1
   964  926  938 am
   965  958  959 1
   966  959  964 1
   967  959  960 1
   968  960  961 2
   969  962  958 1
   970  963  959 1
   971  940  958 am
   972  965  966 1
   973  966  967 1
   974  966  971 1
   975  966  969 1
   976  967  968 2
   977  969  972 1
   978  969  973 1
   979  969  974 1
   980  970  965 1
   981  960  965 am
   982  975  976 1
   983  976  977 1
   984  976  981 1
   985  976  979 1
   986  977  978 2
   987  979  982 1
   988  979  983 1
   989  979  984 1
   990  980  975 1
   991  967  975 am
   992  985  986 1
   993  985  995 1
   994  986  987 1
   995  986  989 1
   996  986  996 1
   997  987  988 2
   998  989  990 1
   999  989  997 1
  1000  989  998 1
  1001  990  991 ar
  1002  990  992 ar
  1003  991  994 ar
  1004  991  999 1
  1005  992  993 ar
  1006  993  994 ar
  1007  993 1000 1
  1008  994 1001 1
  1009  977  985 am
  1010 1002 1003 1
  1011 1003 1011 1
  1012 1003 1006 1
  1013 1003 1004 1
  1014 1004 1005 2
  1015 1006 1012 1
  1016 1006 1008 1
  1017 1006 1007 1
  1018 1007 1014 1
  1019 1008 1015 1
  1020 1008 1016 1
  1021 1008 1017 1
  1022 1009 1007 1
  1023 1009 1018 1
  1024 1009 1019 1
  1025 1009 1020 1
  1026 1010 1002 1
  1027 1013 1007 1
  1028 1002  987 am
  1029 1021 1022 1
  1030 1022 1030 1
  1031 1022 1025 1
  1032 1022 1023 1
  1033 1023 1024 2
  1034 1025 1032 1
  1035 1025 1026 1
  1036 1026 1033 1
  1037 1026 1027 1
  1038 1026 1028 1
  1039 1027 1034 1
  1040 1027 1035 1
  1041 1027 1036 1
  1042 1028 1037 1
  1043 1028 1038 1
  1044 1028 1039 1
  1045 1029 1021 1
  1046 1031 1025 1
  1047 1004 1021 am
  1048 1040 1041 1
  1049 1041 1048 1
  1050 1041 1044 1
  1051 1041 1042 1
  1052 1042 1043 2
  1053 1044 1049 1
  1054 1044 1045 1
  1055 1044 1046 1
  1056 1045 1051 1
  1057 1045 1052 1
  1058 1045 1053 1
  1059 1046 1050 1
  1060 1047 1040 1
  1061 1023 1040 am
  1062 1054 1055 1
  1063 1055 1064 1
  1064 1055 1058 1
  1065 1055 1056 1
  1066 1056 1057 2
  1067 1058 1066 1
  1068 1058 1059 1
  1069 1059 1068 1
  1070 1059 1060 1
  1071 1060 1070 1
  1072 1060 1061 1
  1073 1061 1072 1
  1074 1061 1062 1
  1075 1062 1073 1
  1076 1062 1074 1
  1077 1062 1075 1
  1078 1063 1054 1
  1079 1065 1058 1
  1080 1067 1059 1
  1081 1069 1060 1
  1082 1071 1061 1
  1083 1042 1054 am
  1084 1076 1077 1
  1085 1077 1084 1
  1086 1077 1080 1
  1087 1077 1078 1
  1088 1078 1079 2
  1089 1080 1085 1
  1090 1080 1081 1
  1091 1080 1082 1
  1092 1081 1087 1
  1093 1081 1088 1
  1094 1081 1089 1
  1095 1082 1086 1
  1096 1083 1076 1
  1097 1056 1076 am
  1098 1090 1091 1
  1099 1091 1092 1
  1100 1091 1094 1
  1101 1091 1105 1
  1102 1092 1093 2
  1103 1094 1095 1
  1104 1094 1107 1
  1105 1095 1097 ar
  1106 1095 1096 ar
  1107 1096 1100 ar
  1108 1096 1108 1
  1109 1097 1098 ar
  1110 1097 1099 ar
  1111 1098 1101 ar
  1112 1098 1100 ar
  1113 1099 1102 ar
  1114 1099 1110 1
  1115 1100 1109 1
  1116 1101 1111 1
  1117 1101 1103 ar
  1118 1102 1112 1
  1119 1102 1103 ar
  1120 1103 1113 1
  1121 1104 1090 1
  1122 1106 1094 1
  1123 1078 1090 am
  1124 1114 1115 1
  1125 1115 1122 1
  1126 1115 1118 1
  1127 1115 1116 1
  1128 1116 1117 2
  1129 1118 1123 1
  1130 1118 1119 1
  1131 1118 1120 1
  1132 1119 1125 1
  1133 1119 1126 1
  1134 1119 1127 1
  1135 1120 1124 1
  1136 1121 1114 1
  1137 1092 1114 am
  1138 1128 1129 1
  1139 1129 1140 1
  1140 1129 1132 1
  1141 1129 1130 1
  1142 1130 1131 2
  1143 1132 1142 1
  1144 1132 1133 1
  1145 1133 1134 ar
  1146 1133 1135 ar
  1147 1134 1143 1
  1148 1134 1136 ar
  1149 1135 1137 ar
  1150 1135 1144 1
  1151 1136 1145 1
  1152 1136 1138 ar
  1153 1137 1138 ar
  1154 1137 1146 1
  1155 1138 1147 1
  1156 1139 1128 1
  1157 1141 1132 1
  1158 1116 1128 am
  1159 1148 1149 1
  1160 1149 1154 1
  1161 1149 1150 1
  1162 1150 1151 2
  1163 1152 1148 1
  1164 1153 1149 1
  1165 1130 1148 am
  1166 1155 1156 1
  1167 1156 1164 1
  1168 1156 1159 1
  1169 1156 1157 1
  1170 1157 1158 2
  1171 1159 1166 1
  1172 1159 1160 1
  1173 1160 1162 2
  1174 1160 1161 am
  1175 1161 1167 1
  1176 1161 1168 1
  1177 1163 1155 1
  1178 1165 1159 1
  1179 1150 1155 am
  1180 1169 1170 1
  1181 1170 1181 1
  1182 1170 1173 1
  1183 1170 1171 1
  1184 1171 1172 2
  1185 1173 1183 1
  1186 1173 1174 1
  1187 1174 1175 ar
  1188 1174 1176 ar
  1189 1175 1184 1
  1190 1175 1177 ar
  1191 1176 1178 ar
  1192 1176 1185 1
  1193 1177 1186 1
  1194 1177 1179 ar
  1195 1178 1179 ar
  1196 1178 1187 1
  1197 1179 1188 1
  1198 1180 1169 1
  1199 1182 1173 1
  1200 1157 1169 am
  1201 1189 1190 1
  1202 1190 1191 1
  1203 1190 1193 1
  1204 1190 1204 1
  1205 1191 1192 2
  1206 1193 1194 1
  1207 1193 1206 1
  1208 1194 1196 ar
  1209 1194 1195 ar
  1210 1195 1199 ar
  1211 1195 1207 1
  1212 1196 1197 ar
  1213 1196 1198 ar
  1214 1197 1200 ar
  1215 1197 1199 ar
  1216 1198 1201 ar
  1217 1198 1209 1
  1218 1199 1208 1
  1219 1200 1210 1
  1220 1200 1202 ar
  1221 1201 1211 1
  1222 1201 1202 ar
  1223 1202 1212 1
  1224 1203 1189 1
  1225 1205 1193 1
  1226 1171 1189 am
  1227 1213 1214 1
  1228 1214 1220 1
  1229 1214 1217 1
  1230 1214 1215 1
  1231 1215 1216 2
  1232 1217 1222 1
  1233 1217 1218 1
  1234 1219 1213 1
  1235 1221 1217 1
  1236 1191 1213 am
  1237 1223 1224 1
  1238 1224 1225 1
  1239 1224 1233 1
  1240 1224 1227 1
  1241 1225 1226 2
  1242 1227 1235 1
  1243 1227 1228 1
  1244 1228 1237 1
  1245 1228 1229 1
  1246 1229 1230 2
  1247 1229 1231 2
  1248 1232 1223 1
  1249 1234 1227 1
  1250 1236 1228 1
  1251 1215 1223 am
  1252 1238 1239 1
  1253 1239 1250 1
  1254 1239 1242 1
  1255 1239 1240 1
  1256 1240 1241 2
  1257 1242 1252 1
  1258 1242 1243 1
  1259 1243 1244 ar
  1260 1243 1245 ar
  1261 1244 1253 1
  1262 1244 1246 ar
  1263 1245 1247 ar
  1264 1245 1254 1
  1265 1246 1255 1
  1266 1246 1248 ar
  1267 1247 1248 ar
  1268 1247 1256 1
  1269 1248 1257 1
  1270 1249 1238 1
  1271 1251 1242 1
  1272 1225 1238 am
  1273 1258 1259 1
  1274 1259 1260 1
  1275 1259 1262 1
  1276 1259 1273 1
  1277 1260 1261 2
  1278 1262 1263 1
  1279 1262 1275 1
  1280 1263 1265 ar
  1281 1263 1264 ar
  1282 1264 1268 ar
  1283 1264 1276 1
  1284 1265 1266 ar
  1285 1265 1267 ar
  1286 1266 1269 ar
  1287 1266 1268 ar
  1288 1267 1270 ar
  1289 1267 1278 1
  1290 1268 1277 1
  1291 1269 1279 1
  1292 1269 1271 ar
  1293 1270 1280 1
  1294 1270 1271 ar
  1295 1271 1281 1
  1296 1272 1258 1
  1297 1274 1262 1
  1298 1240 1258 am
  1299 1282 1283 1
  1300 1283 1290 1
  1301 1283 1286 1
  1302 1283 1284 1
  1303 1284 1285 2
  1304 1286 1291 1
  1305 1286 1287 1
  1306 1286 1288 1
  1307 1287 1293 1
  1308 1287 1294 1
  1309 1287 1295 1
  1310 1288 1292 1
  1311 1289 1282 1
  1312 1260 1282 am
  1313 1296 1297 1
  1314 1297 1303 1
  1315 1297 1300 1
  1316 1297 1298 1
  1317 1298 1299 2
  1318 1300 1305 1
  1319 1300 1301 1
  1320 1302 1296 1
  1321 1304 1300 1
  1322 1306 1301 1
  1323 1284 1296 am
  1324 1307 1308 1
  1325 1308 1316 1
  1326 1308 1311 1
  1327 1308 1309 1
  1328 1309 1310 2
  1329 1311 1317 1
  1330 1311 1313 1
  1331 1311 1312 1
  1332 1312 1319 1
  1333 1313 1320 1
  1334 1313 1321 1
  1335 1313 1322 1
  1336 1314 1312 1
  1337 1314 1323 1
  1338 1314 1324 1
  1339 1314 1325 1
  1340 1315 1307 1
  1341 1318 1312 1
  1342 1298 1307 am
  1343 1326 1327 1
  1344 1327 1335 1
  1345 1327 1330 1
  1346 1327 1328 1
  1347 1328 1329 2
  1348 1330 1337 1
  1349 1330 1331 1
  1350 1331 1332 2
  1351 1331 1333 2
  1352 1334 1326 1
  1353 1336 1330 1
  1354 1309 1326 am
  1355 1338 1339 1
  1356 1339 1346 1
  1357 1339 1340 1
  1358 1339 1342 1
  1359 1340 1341 2
  1360 1342 1343 1
  1361 1342 1344 1
  1362 1342 1347 1
  1363 1343 1348 1
  1364 1343 1349 1
  1365 1343 1350 1
  1366 1344 1353 1
  1367 1344 1352 1
  1368 1344 1351 1
  1369 1345 1338 1
  1370 1328 1338 am
  1371 1354 1355 1
  1372 1355 1363 1
  1373 1355 1358 1
  1374 1355 1356 1
  1375 1356 1357 2
  1376 1358 1365 1
  1377 1358 1359 1
  1378 1359 1366 1
  1379 1359 1360 1
  1380 1359 1361 1
  1381 1360 1367 1
  1382 1360 1368 1
  1383 1360 1369 1
  1384 1361 1370 1
  1385 1361 1371 1
  1386 1361 1372 1
  1387 1362 1354 1
  1388 1364 1358 1
  1389 1340 1354 am
  1390 1373 1374 1
  1391 1374 1380 1
  1392 1374 1377 1
  1393 1374 1375 1
  1394 1375 1376 2
  1395 1377 1382 1
  1396 1377 1378 1
  1397 1379 1373 1
  1398 1381 1377 1
  1399 1383 1378 1
  1400 1356 1373 am
  1401 1384 1385 1
  1402 1385 1392 1
  1403 1385 1386 1
  1404 1385 1388 1
  1405 1386 1387 2
  1406 1388 1389 1
  1407 1388 1390 1
  1408 1388 1393 1
  1409 1389 1394 1
  1410 1389 1395 1
  1411 1389 1396 1
  1412 1390 1399 1
  1413 1390 1398 1
  1414 1390 1397 1
  1415 1391 1384 1
  1416 1375 1384 am
  1417 1400 1401 1
  1418 1401 1408 1
  1419 1401 1404 1
  1420 1401 1402 1
  1421 1402 1403 2
  1422 1404 1409 1
  1423 1404 1405 1
  1424 1404 1406 1
  1425 1405 1411 1
  1426 1405 1412 1
  1427 1405 1413 1
  1428 1406 1410 1
  1429 1407 1400 1
  1430 1386 1400 am
  1431 1414 1415 1
  1432 1415 1416 1
  1433 1415 1420 1
  1434 1415 1418 1
  1435 1416 1417 2
  1436 1418 1421 1
  1437 1418 1422 1
  1438 1418 1423 1
  1439 1419 1414 1
  1440 1402 1414 am
  1441 1424 1425 1
  1442 1425 1431 1
  1443 1425 1428 1
  1444 1425 1426 1
  1445 1426 1427 2
  1446 1428 1433 1
  1447 1428 1429 1
  1448 1430 1424 1
  1449 1432 1428 1
  1450 1434 1429 1
  1451 1416 1424 am
  1452 1435 1436 1
  1453 1436 1444 1
  1454 1436 1439 1
  1455 1436 1437 1
  1456 1437 1438 2
  1457 1439 1445 1
  1458 1439 1441 1
  1459 1439 1440 1
  1460 1440 1447 1
  1461 1441 1448 1
  1462 1441 1449 1
  1463 1441 1450 1
  1464 1442 1440 1
  1465 1442 1451 1
  1466 1442 1452 1
  1467 1442 1453 1
  1468 1443 1435 1
  1469 1446 1440 1
  1470 1426 1435 am
  1471 1454 1455 1
  1472 1455 1456 1
  1473 1455 1464 1
  1474 1455 1458 1
  1475 1456 1457 2
  1476 1458 1466 1
  1477 1458 1459 1
  1478 1459 1468 1
  1479 1459 1460 1
  1480 1460 1461 2
  1481 1460 1462 2
  1482 1463 1454 1
  1483 1465 1458 1
  1484 1467 1459 1
  1485 1437 1454 am
  1486 1469 1470 1
  1487 1470 1477 1
  1488 1470 1473 1
  1489 1470 1471 1
  1490 1471 1472 2
  1491 1473 1478 1
  1492 1473 1474 1
  1493 1473 1475 1
  1494 1474 1480 1
  1495 1474 1481 1
  1496 1474 1482 1
  1497 1475 1479 1
  1498 1476 1469 1
  1499 1456 1469 am
  1500 1483 1484 1
  1501 1484 1492 1
  1502 1484 1487 1
  1503 1484 1485 1
  1504 1485 1486 2
  1505 1487 1494 1
  1506 1487 1488 1
  1507 1488 1495 1
  1508 1488 1489 1
  1509 1488 1490 1
  1510 1489 1496 1
  1511 1489 1497 1
  1512 1489 1498 1
  1513 1490 1499 1
  1514 1490 1500 1
  1515 1490 1501 1
  1516 1491 1483 1
  1517 1493 1487 1
  1518 1471 1483 am
  1519 1502 1503 1
  1520 1503 1509 1
  1521 1503 1506 1
  1522 1503 1504 1
  1523 1504 1505 2
  1524 1506 1511 1
  1525 1506 1507 1
  1526 1508 1502 1
  1527 1510 1506 1
  1528 1512 1507 1
  1529 1485 1502 am
  1530 1513 1514 1
  1531 1514 1521 1
  1532 1514 1515 1
  1533 1514 1517 1
  1534 1515 1516 2
  1535 1517 1518 1
  1536 1517 1519 1
  1537 1517 1522 1
  1538 1518 1523 1
  1539 1518 1524 1
  1540 1518 1525 1
  1541 1519 1528 1
  1542 1519 1527 1
  1543 1519 1526 1
  1544 1520 1513 1
  1545 1504 1513 am
  1546 1529 1530 1
  1547 1530 1538 1
  1548 1530 1533 1
  1549 1530 1531 1
  1550 1531 1532 2
  1551 1533 1539 1
  1552 1533 1535 1
  1553 1533 1534 1
  1554 1534 1541 1
  1555 1535 1542 1
  1556 1535 1543 1
  1557 1535 1544 1
  1558 1536 1534 1
  1559 1536 1545 1
  1560 1536 1546 1
  1561 1536 1547 1
  1562 1537 1529 1
  1563 1540 1534 1
  1564 1515 1529 am
  1565 1548 1549 1
  1566 1549 1550 1
  1567 1549 1554 1
  1568 1549 1552 1
  1569 1550 1551 2
  1570 1552 1555 1
  1571 1552 1556 1
  1572 1552 1557 1
  1573 1553 1548 1
  1574 1531 1548 am
  1575 1558 1559 1
  1576 1559 1566 1
  1577 1559 1560 1
  1578 1559 1562 1
  1579 1560 1561 2
  1580 1562 1563 1
  1581 1562 1564 1
  1582 1562 1567 1
  1583 1563 1568 1
  1584 1563 1569 1
  1585 1563 1570 1
  1586 1564 1573 1
  1587 1564 1572 1
  1588 1564 1571 1
  1589 1565 1558 1
  1590 1550 1558 am
  1591 1574 1575 1
  1592 1575 1583 1
  1593 1575 1578 1
  1594 1575 1576 1
  1595 1576 1577 2
  1596 1578 1585 1
  1597 1578 1579 1
  1598 1579 1580 2
  1599 1579 1581 2
  1600 1582 1574 1
  1601 1584 1578 1
  1602 1560 1574 am
  1603 1586 1587 1
  1604 1587 1588 1
  1605 1587 1598 1
  1606 1587 1590 1
  1607 1588 1589 2
  1608 1590 1600 1
  1609 1590 1591 1
  1610 1591 1602 1
  1611 1591 1592 1
  1612 1592 1604 1
  1613 1592 1593 1
  1614 1593 1605 1
  1615 1593 1594 2
  1616 1594 1595 2
  1617 1594 1596 2
  1618 1595 1606 1
  1619 1595 1607 1
  1620 1596 1609 1
  1621 1596 1608 1
  1622 1597 1586 1
  1623 1599 1590 1
  1624 1601 1591 1
  1625 1603 1592 1
  1626 1576 1586 am
  1627 1610 1611 1
  1628 1611 1612 1
  1629 1611 1623 1
  1630 1611 1614 1
  1631 1612 1613 2
  1632 1614 1625 1
  1633 1614 1615 1
  1634 1615 1617 ar
  1635 1615 1616 ar
  1636 1616 1618 ar
  1637 1616 1626 1
  1638 1617 1619 ar
  1639 1617 1627 1
  1640 1618 1620 ar
  1641 1618 1628 1
  1642 1619 1620 ar
  1643 1619 1629 1
  1644 1620 1621 1
  1645 1621 1630 1
  1646 1622 1610 1
  1647 1624 1614 1
  1648 1588 1610 am
  1649 1631 1632 1
  1650 1632 1643 1
  1651 1632 1635 1
  1652 1632 1633 1
  1653 1633 1634 2
  1654 1635 1645 1
  1655 1635 1636 1
  1656 1636 1637 ar
  1657 1636 1638 ar
  1658 1637 1646 1
  1659 1637 1639 ar
  1660 1638 1640 ar
  1661 1638 1647 1
  1662 1639 1648 1
  1663 1639 1641 ar
  1664 1640 1641 ar
  1665 1640 1649 1
  1666 1641 1650 1
  1667 1642 1631 1
  1668 1644 1635 1
  1669 1612 1631 am
  1670 1651 1652 1
  1671 1652 1653 1
  1672 1652 1657 1
  1673 1652 1655 1
  1674 1653 1654 2
  1675 1655 1658 1
  1676 1655 1659 1
  1677 1655 1660 1
  1678 1656 1651 1
  1679 1633 1651 am
  1680 1661 1662 1
  1681 1662 1670 1
  1682 1662 1665 1
  1683 1662 1663 1
  1684 1663 1664 2
  1685 1665 1671 1
  1686 1665 1667 1
  1687 1665 1666 1
  1688 1666 1673 1
  1689 1667 1674 1
  1690 1667 1675 1
  1691 1667 1676 1
  1692 1668 1666 1
  1693 1668 1677 1
  1694 1668 1678 1
  1695 1668 1679 1
  1696 1669 1661 1
  1697 1672 1666 1
  1698 1653 1661 am
  1699 1680 1681 1
  1700 1681 1688 1
  1701 1681 1684 1
  1702 1681 1682 1
  1703 1682 1683 2
  1704 1684 1689 1
  1705 1684 1685 1
  1706 1684 1686 1
  1707 1685 1691 1
  1708 1685 1692 1
  1709 1685 1693 1
  1710 1686 1690 1
  1711 1687 1680 1
  1712 1663 1680 am
  1713 1694 1695 1
  1714 1695 1701 1
  1715 1695 1698 1
  1716 1695 1696 1
  1717 1696 1697 2
  1718 1698 1703 1
  1719 1698 1699 1
  1720 1700 1694 1
  1721 1702 1698 1
  1722 1704 1699 1
  1723 1682 1694 am
  1724 1705 1711 1
  1725 1705 1706 1
  1726 1706 1709 1
  1727 1706 1712 1
  1728 1706 1707 1
  1729 1707 1708 2
  1730 1709 1710 1
  1731 1709 1714 1
  1732 1710 1711 1
  1733 1710 1716 1
  1734 1711 1718 1
  1735 1713 1709 1
  1736 1715 1710 1
  1737 1717 1711 1
  1738 1696 1705 am
  1739 1719 1720 1
  1740 1720 1731 1
  1741 1720 1723 1
  1742 1720 1721 1
  1743 1721 1722 2
  1744 1723 1733 1
  1745 1723 1724 1
  1746 1724 1725 ar
  1747 1724 1726 ar
  1748 1725 1734 1
  1749 1725 1727 ar
  1750 1726 1728 ar
  1751 1726 1735 1
  1752 1727 1736 1
  1753 1727 1729 ar
  1754 1728 1729 ar
  1755 1728 1737 1
  1756 1729 1738 1
  1757 1730 1719 1
  1758 1732 1723 1
  1759 1707 1719 am
  1760 1739 1740 1
  1761 1740 1749 1
  1762 1740 1743 1
  1763 1740 1741 1
  1764 1741 1742 2
  1765 1743 1751 1
  1766 1743 1744 1
  1767 1744 1753 1
  1768 1744 1745 1
  1769 1745 1755 1
  1770 1745 1746 1
  1771 1746 1757 1
  1772 1746 1747 1
  1773 1747 1758 1
  1774 1747 1759 1
  1775 1747 1760 1
  1776 1748 1739 1
  1777 1750 1743 1
  1778 1752 1744 1
  1779 1754 1745 1
  1780 1756 1746 1
  1781 1721 1739 am
  1782 1761 1762 1
  1783 1762 1763 1
  1784 1762 1774 1
  1785 1762 1765 1
  1786 1763 1764 2
  1787 1765 1776 1
  1788 1765 1766 1
  1789 1766 1768 ar
  1790 1766 1767 ar
  1791 1767 1769 ar
  1792 1767 1777 1
  1793 1768 1770 ar
  1794 1768 1778 1
  1795 1769 1771 ar
  1796 1769 1779 1
  1797 1770 1771 ar
  1798 1770 1780 1
  1799 1771 1772 1
  1800 1772 1781 1
  1801 1773 1761 1
  1802 1775 1765 1
  1803 1741 1761 am
  1804 1782 1783 1
  1805 1783 1792 1
  1806 1783 1786 1
  1807 1783 1784 1
  1808 1784 1785 2
  1809 1786 1794 1
  1810 1786 1787 1
  1811 1787 1796 1
  1812 1787 1788 1
  1813 1788 1790 2
  1814 1788 1789 am
  1815 1789 1797 1
  1816 1789 1798 1
  1817 1791 1782 1
  1818 1793 1786 1
  1819 1795 1787 1
  1820 1763 1782 am
  1821 1799 1800 1
  1822 1800 1806 1
  1823 1800 1803 1
  1824 1800 1801 1
  1825 1801 1802 2
  1826 1803 1808 1
  1827 1803 1804 1
  1828 1805 1799 1
  1829 1807 1803 1
  1830 1809 1804 1
  1831 1784 1799 am
  1832 1810 1811 1
  1833 1811 1819 1
  1834 1811 1814 1
  1835 1811 1812 1
  1836 1812 1813 2
  1837 1814 1821 1
  1838 1814 1815 1
  1839 1815 1822 1
  1840 1815 1816 1
  1841 1815 1817 1
  1842 1816 1823 1
  1843 1816 1824 1
  1844 1816 1825 1
  1845 1817 1826 1
  1846 1817 1827 1
  1847 1817 1828 1
  1848 1818 1810 1
  1849 1820 1814 1
  1850 1801 1810 am
  1851 1829 1830 1
  1852 1830 1838 1
  1853 1830 1833 1
  1854 1830 1831 1
  1855 1831 1832 2
  1856 1833 1840 1
  1857 1833 1834 1
  1858 1834 1841 1
  1859 1834 1835 1
  1860 1834 1836 1
  1861 1835 1842 1
  1862 1835 1843 1
  1863 1835 1844 1
  1864 1836 1845 1
  1865 1836 1846 1
  1866 1836 1847 1
  1867 1837 1829 1
  1868 1839 1833 1
  1869 1812 1829 am
  1870 1848 1849 1
  1871 1849 1856 1
  1872 1849 1852 1
  1873 1849 1850 1
  1874 1850 1851 2
  1875 1852 1857 1
  1876 1852 1853 1
  1877 1852 1854 1
  1878 1853 1859 1
  1879 1853 1860 1
  1880 1853 1861 1
  1881 1854 1858 1
  1882 1855 1848 1
  1883 1831 1848 am
  1884 1862 1863 1
  1885 1863 1872 1
  1886 1863 1866 1
  1887 1863 1864 1
  1888 1864 1865 2
  1889 1866 1874 1
  1890 1866 1867 1
  1891 1867 1876 1
  1892 1867 1868 1
  1893 1868 1878 1
  1894 1868 1869 1
  1895 1869 1880 1
  1896 1869 1870 1
  1897 1870 1881 1
  1898 1870 1882 1
  1899 1870 1883 1
  1900 1871 1862 1
  1901 1873 1866 1
  1902 1875 1867 1
  1903 1877 1868 1
  1904 1879 1869 1
  1905 1850 1862 am
  1906 1884 1885 1
  1907 1885 1893 1
  1908 1885 1888 1
  1909 1885 1886 1
  1910 1886 1887 2
  1911 1888 1895 1
  1912 1888 1889 1
  1913 1889 1891 2
  1914 1889 1890 am
  1915 1890 1896 1
  1916 1890 1897 1
  1917 1892 1884 1
  1918 1894 1888 1
  1919 1864 1884 am
  1920 1898 1899 1
  1921 1899 1908 1
  1922 1899 1902 1
  1923 1899 1900 1
  1924 1900 1901 2
  1925 1902 1910 1
  1926 1902 1903 1
  1927 1903 1912 1
  1928 1903 1904 1
  1929 1904 1914 1
  1930 1904 1905 1
  1931 1905 1916 1
  1932 1905 1906 1
  1933 1906 1917 1
  1934 1906 1918 1
  1935 1906 1919 1
  1936 1907 1898 1
  1937 1909 1902 1
  1938 1911 1903 1
  1939 1913 1904 1
  1940 1915 1905 1
  1941 1886 1898 am
  1942 1920 1921 1
  1943 1921 1922 1
  1944 1921 1926 1
  1945 1921 1924 1
  1946 1922 1923 2
  1947 1924 1927 1
  1948 1924 1928 1
  1949 1924 1929 1
  1950 1925 1920 1
  1951 1900 1920 am
  1952 1930 1931 1
  1953 1931 1932 1
  1954 1931 1942 1
  1955 1931 1934 1
  1956 1932 1933 2
  1957 1934 1944 1
  1958 1934 1935 1
  1959 1935 1946 1
  1960 1935 1936 1
  1961 1936 1948 1
  1962 1936 1937 1
  1963 1937 1949 1
  1964 1937 1938 2
  1965 1938 1939 2
  1966 1938 1940 2
  1967 1939 1950 1
  1968 1939 1951 1
  1969 1940 1953 1
  1970 1940 1952 1
  1971 1941 1930 1
  1972 1943 1934 1
  1973 1945 1935 1
  1974 1947 1936 1
  1975 1922 1930 am
  1976 1954 1955 1
  1977 1955 1962 1
  1978 1955 1956 1
  1979 1955 1958 1
  1980 1956 1957 2
  1981 1958 1959 1
  1982 1958 1960 1
  1983 1958 1963 1
  1984 1959 1964 1
  1985 1959 1965 1
  1986 1959 1966 1
  1987 1960 1969 1
  1988 1960 1968 1
  1989 1960 1967 1
  1990 1961 1954 1
  1991 1932 1954 am
  1992 1970 1971 1
  1993 1971 1979 1
  1994 1971 1974 1
  1995 1971 1972 1
  1996 1972 1973 2
  1997 1974 1980 1
  1998 1974 1976 1
  1999 1974 1975 1
  2000 1975 1982 1
  2001 1976 1983 1
  2002 1976 1984 1
  2003 1976 1985 1
  2004 1977 1975 1
  2005 1977 1986 1
  2006 1977 1987 1
  2007 1977 1988 1
  2008 1978 1970 1
  2009 1981 1975 1
  2010 1956 1970 am
  2011 1989 1990 1
  2012 1990 1998 1
  2013 1990 1993 1
  2014 1990 1991 1
  2015 1991 1992 2
  2016 1993 1999 1
  2017 1993 1995 1
  2018 1993 1994 1
  2019 1994 2001 1
  2020 1995 2002 1
  2021 1995 2003 1
  2022 1995 2004 1
  2023 1996 1994 1
  2024 1996 2005 1
  2025 1996 2006 1
  2026 1996 2007 1
  2027 1997 1989 1
  2028 2000 1994 1
  2029 1972 1989 am
  2030 2008 2009 1
  2031 2009 2017 1
  2032 2009 2012 1
  2033 2009 2010 1
  2034 2010 2011 2
  2035 2012 2019 1
  2036 2012 2013 1
  2037 2013 2020 1
  2038 2013 2014 1
  2039 2013 2015 1
  2040 2014 2021 1
  2041 2014 2022 1
  2042 2014 2023 1
  2043 2015 2024 1
  2044 2015 2025 1
  2045 2015 2026 1
  2046 2016 2008 1
  2047 2018 2012 1
  2048 1991 2008 am
  2049 2027 2028 1
  2050 2028 2031 1
  2051 2028 2036 1
  2052 2028 2029 1
  2053 2029 2030 2
  2054 2031 2038 1
  2055 2031 2032 1
  2056 2032 2040 1
  2057 2032 2033 1
  2058 2033 2034 1
  2059 2034 2041 1
  2060 2034 2042 1
  2061 2034 2043 1
  2062 2035 2027 1
  2063 2037 2031 1
  2064 2039 2032 1
  2065 2010 2027 am
  2066 2044 2045 1
  2067 2045 2052 1
  2068 2045 2046 1
  2069 2045 2048 1
  2070 2046 2047 2
  2071 2048 2049 1
  2072 2048 2050 1
  2073 2048 2053 1
  2074 2049 2054 1
  2075 2049 2055 1
  2076 2049 2056 1
  2077 2050 2059 1
  2078 2050 2058 1
  2079 2050 2057 1
  2080 2051 2044 1
  2081 2029 2044 am
  2082 2060 2061 1
  2083 2061 2062 1
  2084 2061 2064 1
  2085 2061 2075 1
  2086 2062 2063 2
  2087 2064 2065 1
  2088 2064 2077 1
  2089 2065 2067 ar
  2090 2065 2066 ar
  2091 2066 2070 ar
  2092 2066 2078 1
  2093 2067 2068 ar
  2094 2067 2069 ar
  2095 2068 2071 ar
  2096 2068 2070 ar
  2097 2069 2072 ar
  2098 2069 2080 1
  2099 2070 2079 1
  2100 2071 2081 1
  2101 2071 2073 ar
  2102 2072 2082 1
  2103 2072 2073 ar
  2104 2073 2083 1
  2105 2074 2060 1
  2106 2076 2064 1
  2107 2046 2060 am
  2108 2084 2085 1
  2109 2085 2093 1
  2110 2085 2088 1
  2111 2085 2086 1
  2112 2086 2087 2
  2113 2088 2094 1
  2114 2088 2090 1
  2115 2088 2089 1
  2116 2089 2096 1
  2117 2090 2097 1
  2118 2090 2098 1
  2119 2090 2099 1
  2120 2091 2089 1
  2121 2091 2100 1
  2122 2091 2101 1
  2123 2091 2102 1
  2124 2092 2084 1
  2125 2095 2089 1
  2126 2062 2084 am
  2127 2103 2104 1
  2128 2104 2111 1
  2129 2104 2105 1
  2130 2104 2107 1
  2131 2105 2106 2
  2132 2107 2108 1
  2133 2107 2109 1
  2134 2107 2112 1
  2135 2108 2113 1
  2136 2108 2114 1
  2137 2108 2115 1
  2138 2109 2118 1
  2139 2109 2117 1
  2140 2109 2116 1
  2141 2110 2103 1
  2142 2086 2103 am
  2143 2119 2120 1
  2144 2120 2126 1
  2145 2120 2123 1
  2146 2120 2121 1
  2147 2121 2122 2
  2148 2123 2128 1
  2149 2123 2124 1
  2150 2125 2119 1
  2151 2127 2123 1
  2152 2129 2124 1
  2153 2105 2119 am
  2154 2130 2131 1
  2155 2131 2136 1
  2156 2131 2132 1
  2157 2132 2133 2
  2158 2134 2130 1
  2159 2135 2131 1
  2160 2121 2130 am
  2161 2137 2138 1
  2162 2138 2146 1
  2163 2138 2141 1
  2164 2138 2139 1
  2165 2139 2140 2
  2166 2141 2148 1
  2167 2141 2142 1
  2168 2142 2149 1
  2169 2142 2143 1
  2170 2142 2144 1
  2171 2143 2150 1
  2172 2143 2151 1
  2173 2143 2152 1
  2174 2144 2153 1
  2175 2144 2154 1
  2176 2144 2155 1
  2177 2145 2137 1
  2178 2147 2141 1
  2179 2132 2137 am
  2180 2156 2157 1
  2181 2157 2164 1
  2182 2157 2160 1
  2183 2157 2158 1
  2184 2158 2159 2
  2185 2160 2165 1
  2186 2160 2161 1
  2187 2160 2162 1
  2188 2161 2167 1
  2189 2161 2168 1
  2190 2161 2169 1
  2191 2162 2166 1
  2192 2163 2156 1
  2193 2139 2156 am
  2194 2170 2171 1
  2195 2171 2177 1
  2196 2171 2174 1
  2197 2171 2172 1
  2198 2172 2173 2
  2199 2174 2179 1
  2200 2174 2175 1
  2201 2176 2170 1
  2202 2178 2174 1
  2203 2180 2175 1
  2204 2158 2170 am
  2205 2181 2182 1
  2206 2182 2193 1
  2207 2182 2185 1
  2208 2182 2183 1
  2209 2183 2184 2
  2210 2185 2195 1
  2211 2185 2186 1
  2212 2186 2187 ar
  2213 2186 2188 ar
  2214 2187 2196 1
  2215 2187 2189 ar
  2216 2188 2190 ar
  2217 2188 2197 1
  2218 2189 2198 1
  2219 2189 2191 ar
  2220 2190 2191 ar
  2221 2190 2199 1
  2222 2191 2200 1
  2223 2192 2181 1
  2224 2194 2185 1
  2225 2172 2181 am
  2226 2201 2202 1
  2227 2202 2210 1
  2228 2202 2205 1
  2229 2202 2203 1
  2230 2203 2204 2
  2231 2205 2212 1
  2232 2205 2206 1
  2233 2206 2213 1
  2234 2206 2207 1
  2235 2206 2208 1
  2236 2207 2214 1
  2237 2207 2215 1
  2238 2207 2216 1
  2239 2208 2217 1
  2240 2208 2218 1
  2241 2208 2219 1
  2242 2209 2201 1
  2243 2211 2205 1
  2244 2183 2201 am
  2245 2220 2226 1
  2246 2220 2221 1
  2247 2221 2224 1
  2248 2221 2227 1
  2249 2221 2222 1
  2250 2222 2223 2
  2251 2224 2225 1
  2252 2224 2229 1
  2253 2225 2226 1
  2254 2225 2231 1
  2255 2226 2233 1
  2256 2228 2224 1
  2257 2230 2225 1
  2258 2232 2226 1
  2259 2203 2220 am
  2260 2234 2235 1
  2261 2235 2243 1
  2262 2235 2238 1
  2263 2235 2236 1
  2264 2236 2237 2
  2265 2238 2244 1
  2266 2238 2240 1
  2267 2238 2239 1
  2268 2239 2246 1
  2269 2240 2247 1
  2270 2240 2248 1
  2271 2240 2249 1
  2272 2241 2239 1
  2273 2241 2250 1
  2274 2241 2251 1
  2275 2241 2252 1
  2276 2242 2234 1
  2277 2245 2239 1
  2278 2222 2234 am
  2279 2253 2254 1
  2280 2254 2263 1
  2281 2254 2257 1
  2282 2254 2255 1
  2283 2255 2256 2
  2284 2257 2265 1
  2285 2257 2258 1
  2286 2258 2267 1
  2287 2258 2259 1
  2288 2259 2261 2
  2289 2259 2260 am
  2290 2260 2268 1
  2291 2260 2269 1
  2292 2262 2253 1
  2293 2264 2257 1
  2294 2266 2258 1
  2295 2236 2253 am
  2296 2270 2271 1
  2297 2271 2274 1
  2298 2271 2279 1
  2299 2271 2272 1
  2300 2272 2273 2
  2301 2274 2281 1
  2302 2274 2275 1
  2303 2275 2283 1
  2304 2275 2276 1
  2305 2276 2277 1
  2306 2277 2284 1
  2307 2277 2285 1
  2308 2277 2286 1
  2309 2278 2270 1
  2310 2280 2274 1
  2311 2282 2275 1
  2312 2255 2270 am
  2313 2287 2288 1
  2314 2287 2297 1
  2315 2288 2289 1
  2316 2288 2291 1
  2317 2288 2298 1
  2318 2289 2290 2
  2319 2291 2292 1
  2320 2291 2299 1
  2321 2291 2300 1
  2322 2292 2293 ar
  2323 2292 2294 ar
  2324 2293 2296 ar
  2325 2293 2302 1
  2326 2294 2295 ar
  2327 2294 2301 1
  2328 2295 2296 ar
  2329 2295 2303 1
  2330 2296 2304 1
  2331 2272 2287 am
  2332 2305 2306 1
  2333 2306 2307 1
  2334 2306 2309 1
  2335 2306 2320 1
  2336 2307 2308 2
  2337 2309 2310 1
  2338 2309 2322 1
  2339 2310 2312 ar
  2340 2310 2311 ar
  2341 2311 2315 ar
  2342 2311 2323 1
  2343 2312 2313 ar
  2344 2312 2314 ar
  2345 2313 2316 ar
  2346 2313 2315 ar
  2347 2314 2317 ar
  2348 2314 2325 1
  2349 2315 2324 1
  2350 2316 2326 1
  2351 2316 2318 ar
  2352 2317 2327 1
  2353 2317 2318 ar
  2354 2318 2328 1
  2355 2319 2305 1
  2356 2321 2309 1
  2357 2305 2289 am
  2358 2329 2330 1
  2359 2330 2331 1
  2360 2330 2342 1
  2361 2330 2333 1
  2362 2331 2332 2
  2363 2333 2344 1
  2364 2333 2334 1
  2365 2334 2336 ar
  2366 2334 2335 ar
  2367 2335 2337 ar
  2368 2335 2345 1
  2369 2336 2338 ar
  2370 2336 2346 1
  2371 2337 2339 ar
  2372 2337 2347 1
  2373 2338 2339 ar
  2374 2338 2348 1
  2375 2339 2340 1
  2376 2340 2349 1
  2377 2341 2329 1
  2378 2343 2333 1
  2379 2307 2329 am
  2380 2350 2351 1
  2381 2351 2352 1
  2382 2351 2362 1
  2383 2351 2354 1
  2384 2352 2353 2
  2385 2354 2364 1
  2386 2354 2355 1
  2387 2355 2366 1
  2388 2355 2356 1
  2389 2356 2368 1
  2390 2356 2357 1
  2391 2357 2369 1
  2392 2357 2358 2
  2393 2358 2359 2
  2394 2358 2360 2
  2395 2359 2370 1
  2396 2359 2371 1
  2397 2360 2373 1
  2398 2360 2372 1
  2399 2361 2350 1
  2400 2363 2354 1
  2401 2365 2355 1
  2402 2367 2356 1
  2403 2331 2350 am
  2404 2374 2375 1
  2405 2375 2376 1
  2406 2375 2380 1
  2407 2375 2378 1
  2408 2376 2377 2
  2409 2378 2381 1
  2410 2378 2382 1
  2411 2378 2383 1
  2412 2379 2374 1
  2413 2352 2374 am
  2414 2384 2385 1
  2415 2385 2392 1
  2416 2385 2388 1
  2417 2385 2386 1
  2418 2386 2387 2
  2419 2388 2393 1
  2420 2388 2389 1
  2421 2388 2390 1
  2422 2389 2395 1
  2423 2389 2396 1
  2424 2389 2397 1
  2425 2390 2394 1
  2426 2391 2384 1
  2427 2376 2384 am
  2428 2398 2399 1
  2429 2398 2408 1
  2430 2399 2400 1
  2431 2399 2402 1
  2432 2399 2409 1
  2433 2400 2401 2
  2434 2402 2403 1
  2435 2402 2410 1
  2436 2402 2411 1
  2437 2403 2404 ar
  2438 2403 2405 ar
  2439 2404 2407 ar
  2440 2404 2412 1
  2441 2405 2406 ar
  2442 2406 2407 ar
  2443 2406 2413 1
  2444 2407 2414 1
  2445 2386 2398 am
  2446 2415 2416 1
  2447 2416 2425 1
  2448 2416 2419 1
  2449 2416 2417 1
  2450 2417 2418 2
  2451 2419 2427 1
  2452 2419 2420 1
  2453 2420 2429 1
  2454 2420 2421 1
  2455 2421 2423 2
  2456 2421 2422 am
  2457 2422 2430 1
  2458 2422 2431 1
  2459 2424 2415 1
  2460 2426 2419 1
  2461 2428 2420 1
  2462 2415 2400 am
  2463 2432 2433 1
  2464 2433 2434 1
  2465 2433 2442 1
  2466 2433 2436 1
  2467 2434 2435 2
  2468 2436 2444 1
  2469 2436 2437 1
  2470 2437 2446 1
  2471 2437 2438 1
  2472 2438 2439 2
  2473 2438 2440 2
  2474 2441 2432 1
  2475 2443 2436 1
  2476 2445 2437 1
  2477 2417 2432 am
  2478 2447 2448 1
  2479 2448 2449 1
  2480 2448 2453 1
  2481 2448 2451 1
  2482 2449 2450 2
  2483 2451 2454 1
  2484 2451 2455 1
  2485 2451 2456 1
  2486 2452 2447 1
  2487 2434 2447 am
  2488 2457 2458 1
  2489 2458 2466 1
  2490 2458 2461 1
  2491 2458 2459 1
  2492 2459 2460 2
  2493 2461 2467 1
  2494 2461 2463 1
  2495 2461 2462 1
  2496 2462 2469 1
  2497 2463 2470 1
  2498 2463 2471 1
  2499 2463 2472 1
  2500 2464 2462 1
  2501 2464 2473 1
  2502 2464 2474 1
  2503 2464 2475 1
  2504 2465 2457 1
  2505 2468 2462 1
  2506 2449 2457 am
  2507 2476 2477 1
  2508 2477 2485 1
  2509 2477 2480 1
  2510 2477 2478 1
  2511 2478 2479 2
  2512 2480 2487 1
  2513 2480 2481 1
  2514 2481 2483 2
  2515 2481 2482 am
  2516 2482 2488 1
  2517 2482 2489 1
  2518 2484 2476 1
  2519 2486 2480 1
  2520 2459 2476 am
  2521 2490 2491 1
  2522 2491 2497 1
  2523 2491 2494 1
  2524 2491 2492 1
  2525 2492 2493 2
  2526 2494 2499 1
  2527 2494 2495 1
  2528 2496 2490 1
  2529 2498 2494 1
  2530 2478 2490 am
  2531 2500 2501 1
  2532 2501 2502 1
  2533 2501 2513 1
  2534 2501 2504 1
  2535 2502 2503 2
  2536 2504 2515 1
  2537 2504 2505 1
  2538 2505 2507 ar
  2539 2505 2506 ar
  2540 2506 2508 ar
  2541 2506 2516 1
  2542 2507 2509 ar
  2543 2507 2517 1
  2544 2508 2510 ar
  2545 2508 2518 1
  2546 2509 2510 ar
  2547 2509 2519 1
  2548 2510 2511 1
  2549 2511 2520 1
  2550 2512 2500 1
  2551 2514 2504 1
  2552 2492 2500 am
  2553 2521 2522 1
  2554 2522 2523 1
  2555 2522 2527 1
  2556 2522 2525 1
  2557 2523 2524 2
  2558 2525 2528 1
  2559 2525 2529 1
  2560 2525 2530 1
  2561 2526 2521 1
  2562 2502 2521 am
  2563 2531 2532 1
  2564 2532 2533 1
  2565 2532 2541 1
  2566 2532 2535 1
  2567 2533 2534 2
  2568 2535 2543 1
  2569 2535 2536 1
  2570 2536 2545 1
  2571 2536 2537 1
  2572 2537 2538 2
  2573 2537 2539 2
  2574 2540 2531 1
  2575 2542 2535 1
  2576 2544 2536 1
  2577 2523 2531 am
  2578 2546 2547 1
  2579 2547 2548 1
  2580 2547 2556 1
  2581 2547 2550 1
  2582 2548 2549 2
  2583 2550 2558 1
  2584 2550 2551 1
  2585 2551 2560 1
  2586 2551 2552 1
  2587 2552 2553 2
  2588 2552 2554 2
  2589 2555 2546 1
  2590 2557 2550 1
  2591 2559 2551 1
  2592 2533 2546 am
  2593 2561 2562 1
  2594 2562 2569 1
  2595 2562 2565 1
  2596 2562 2563 1
  2597 2563 2564 2
  2598 2565 2570 1
  2599 2565 2566 1
  2600 2565 2567 1
  2601 2566 2572 1
  2602 2566 2573 1
  2603 2566 2574 1
  2604 2567 2571 1
  2605 2568 2561 1
  2606 2548 2561 am
  2607 2575 2576 1
  2608 2576 2582 1
  2609 2576 2579 1
  2610 2576 2577 1
  2611 2577 2578 2
  2612 2579 2584 1
  2613 2579 2580 1
  2614 2581 2575 1
  2615 2583 2579 1
  2616 2563 2575 am
  2617 2585 2586 1
  2618 2586 2592 1
  2619 2586 2589 1
  2620 2586 2587 1
  2621 2587 2588 2
  2622 2589 2594 1
  2623 2589 2590 1
  2624 2591 2585 1
  2625 2593 2589 1
  2626 2577 2585 am
  2627 2595 2596 1
  2628 2596 2604 1
  2629 2596 2599 1
  2630 2596 2597 1
  2631 2597 2598 2
  2632 2599 2606 1
  2633 2599 2600 1
  2634 2600 2601 2
  2635 2600 2602 2
  2636 2603 2595 1
  2637 2605 2599 1
  2638 2587 2595 am
  2639 2607 2608 1
  2640 2608 2619 1
  2641 2608 2611 1
  2642 2608 2609 1
  2643 2609 2610 2
  2644 2611 2621 1
  2645 2611 2612 1
  2646 2612 2613 ar
  2647 2612 2614 ar
  2648 2613 2622 1
  2649 2613 2615 ar
  2650 2614 2616 ar
  2651 2614 2623 1
  2652 2615 2624 1
  2653 2615 2617 ar
  2654 2616 2617 ar
  2655 2616 2625 1
  2656 2617 2626 1
  2657 2618 2607 1
  2658 2620 2611 1
  2659 2597 2607 am
  2660 2627 2628 1
  2661 2628 2639 1
  2662 2628 2631 1
  2663 2628 2629 1
  2664 2629 2630 2
  2665 2631 2641 1
  2666 2631 2632 1
  2667 2632 2633 ar
  2668 2632 2634 ar
  2669 2633 2642 1
  2670 2633 2635 ar
  2671 2634 2636 ar
  2672 2634 2643 1
  2673 2635 2644 1
  2674 2635 2637 ar
  2675 2636 2637 ar
  2676 2636 2645 1
  2677 2637 2646 1
  2678 2638 2627 1
  2679 2640 2631 1
  2680 2609 2627 am
  2681 2647 2648 1
  2682 2648 2655 1
  2683 2648 2651 1
  2684 2648 2649 1
  2685 2649 2650 2
  2686 2651 2656 1
  2687 2651 2652 1
  2688 2651 2653 1
  2689 2652 2658 1
  2690 2652 2659 1
  2691 2652 2660 1
  2692 2653 2657 1
  2693 2654 2647 1
  2694 2629 2647 am
  2695 2661 2662 1
  2696 2662 2670 1
  2697 2662 2665 1
  2698 2662 2663 1
  2699 2663 2664 2
  2700 2665 2672 1
  2701 2665 2666 1
  2702 2666 2668 2
  2703 2666 2667 am
  2704 2667 2673 1
  2705 2667 2674 1
  2706 2669 2661 1
  2707 2671 2665 1
  2708 2649 2661 am
  2709 2675 2676 1
  2710 2676 2685 1
  2711 2676 2679 1
  2712 2676 2677 1
  2713 2677 2678 2
  2714 2679 2687 1
  2715 2679 2680 1
  2716 2680 2689 1
  2717 2680 2681 1
  2718 2681 2683 2
  2719 2681 2682 am
  2720 2682 2690 1
  2721 2682 2691 1
  2722 2684 2675 1
  2723 2686 2679 1
  2724 2688 2680 1
  2725 2663 2675 am
  2726 2692 2693 1
  2727 2693 2694 1
  2728 2693 2698 1
  2729 2693 2696 1
  2730 2694 2695 2
  2731 2696 2699 1
  2732 2696 2700 1
  2733 2696 2701 1
  2734 2697 2692 1
  2735 2677 2692 am
  2736 2702 2703 1
  2737 2703 2704 1
  2738 2703 2715 1
  2739 2703 2706 1
  2740 2704 2705 2
  2741 2706 2717 1
  2742 2706 2707 1
  2743 2707 2709 ar
  2744 2707 2708 ar
  2745 2708 2710 ar
  2746 2708 2718 1
  2747 2709 2711 ar
  2748 2709 2719 1
  2749 2710 2712 ar
  2750 2710 2720 1
  2751 2711 2712 ar
  2752 2711 2721 1
  2753 2712 2713 1
  2754 2713 2722 1
  2755 2714 2702 1
  2756 2716 2706 1
  2757 2694 2702 am
  2758 2723 2724 1
  2759 2724 2725 1
  2760 2724 2729 1
  2761 2724 2727 1
  2762 2725 2726 2
  2763 2727 2730 1
  2764 2727 2731 1
  2765 2727 2732 1
  2766 2728 2723 1
  2767 2704 2723 am
  2768 2733 2734 1
  2769 2734 2742 1
  2770 2734 2737 1
  2771 2734 2735 1
  2772 2735 2736 2
  2773 2737 2743 1
  2774 2737 2739 1
  2775 2737 2738 1
  2776 2738 2745 1
  2777 2739 2746 1
  2778 2739 2747 1
  2779 2739 2748 1
  2780 2740 2738 1
  2781 2740 2749 1
  2782 2740 2750 1
  2783 2740 2751 1
  2784 2741 2733 1
  2785 2744 2738 1
  2786 2725 2733 am
  2787 2752 2753 1
  2788 2753 2754 1
  2789 2753 2758 1
  2790 2753 2756 1
  2791 2754 2755 2
  2792 2756 2759 1
  2793 2756 2760 1
  2794 2756 2761 1
  2795 2757 2752 1
  2796 2735 2752 am
  2797 2762 2763 1
  2798 2763 2769 1
  2799 2763 2766 1
  2800 2763 2764 1
  2801 2764 2765 2
  2802 2766 2771 1
  2803 2766 2767 1
  2804 2768 2762 1
  2805 2770 2766 1
  2806 2772 2767 1
  2807 2754 2762 am
  2808 2773 2774 1
  2809 2774 2780 1
  2810 2774 2777 1
  2811 2774 2775 1
  2812 2775 2776 2
  2813 2777 2782 1
  2814 2777 2778 1
  2815 2779 2773 1
  2816 2781 2777 1
  2817 2783 2778 1
  2818 2764 2773 am
  2819 2784 2785 1
  2820 2785 2793 1
  2821 2785 2788 1
  2822 2785 2786 1
  2823 2786 2787 2
  2824 2788 2794 1
  2825 2788 2790 1
  2826 2788 2789 1
  2827 2789 2796 1
  2828 2790 2797 1
  2829 2790 2798 1
  2830 2790 2799 1
  2831 2791 2789 1
  2832 2791 2800 1
  2833 2791 2801 1
  2834 2791 2802 1
  2835 2792 2784 1
  2836 2795 2789 1
  2837 2775 2784 am
  2838 2803 2804 1
  2839 2804 2811 1
  2840 2804 2805 1
  2841 2804 2807 1
  2842 2805 2806 2
  2843 2807 2808 1
  2844 2807 2809 1
  2845 2807 2812 1
  2846 2808 2813 1
  2847 2808 2814 1
  2848 2808 2815 1
  2849 2809 2818 1
  2850 2809 2817 1
  2851 2809 2816 1
  2852 2810 2803 1
  2853 2786 2803 am
  2854 2819 2820 1
  2855 2820 2826 1
  2856 2820 2823 1
  2857 2820 2821 1
  2858 2821 2822 2
  2859 2823 2828 1
  2860 2823 2824 1
  2861 2825 2819 1
  2862 2827 2823 1
  2863 2829 2824 1
  2864 2805 2819 am
  2865 2830 2831 1
  2866 2831 2842 1
  2867 2831 2834 1
  2868 2831 2832 1
  2869 2832 2833 2
  2870 2834 2844 1
  2871 2834 2835 1
  2872 2835 2836 ar
  2873 2835 2837 ar
  2874 2836 2845 1
  2875 2836 2838 ar
  2876 2837 2839 ar
  2877 2837 2846 1
  2878 2838 2847 1
  2879 2838 2840 ar
  2880 2839 2840 ar
  2881 2839 2848 1
  2882 2840 2849 1
  2883 2841 2830 1
  2884 2843 2834 1
  2885 2821 2830 am
  2886 2850 2851 1
  2887 2851 2852 1
  2888 2851 2863 1
  2889 2851 2854 1
  2890 2852 2853 2
  2891 2854 2865 1
  2892 2854 2855 1
  2893 2855 2857 ar
  2894 2855 2856 ar
  2895 2856 2858 ar
  2896 2856 2866 1
  2897 2857 2859 ar
  2898 2857 2867 1
  2899 2858 2860 ar
  2900 2858 2868 1
  2901 2859 2860 ar
  2902 2859 2869 1
  2903 2860 2861 1
  2904 2861 2870 1
  2905 2862 2850 1
  2906 2864 2854 1
  2907 2832 2850 am
  2908 2871 2872 1
  2909 2872 2879 1
  2910 2872 2873 1
  2911 2872 2875 1
  2912 2873 2874 2
  2913 2875 2876 1
  2914 2875 2877 1
  2915 2875 2880 1
  2916 2876 2881 1
  2917 2876 2882 1
  2918 2876 2883 1
  2919 2877 2886 1
  2920 2877 2885 1
  2921 2877 2884 1
  2922 2878 2871 1
  2923 2852 2871 am
  2924 2887 2893 1
  2925 2887 2888 1
  2926 2888 2891 1
  2927 2888 2894 1
  2928 2888 2889 1
  2929 2889 2890 2
  2930 2891 2892 1
  2931 2891 2896 1
  2932 2892 2893 1
  2933 2892 2898 1
  2934 2893 2900 1
  2935 2895 2891 1
  2936 2897 2892 1
  2937 2899 2893 1
  2938 2873 2887 am
  2939 2901 2902 1
  2940 2902 2910 1
  2941 2902 2905 1
  2942 2902 2903 1
  2943 2903 2904 2
  2944 2905 2912 1
  2945 2905 2906 1
  2946 2906 2913 1
  2947 2906 2907 1
  2948 2906 2908 1
  2949 2907 2914 1
  2950 2907 2915 1
  2951 2907 2916 1
  2952 2908 2917 1
  2953 2908 2918 1
  2954 2908 2919 1
  2955 2909 2901 1
  2956 2911 2905 1
  2957 2889 2901 am
  2958 2920 2921 1
  2959 2921 2928 1
  2960 2921 2922 1
  2961 2921 2924 1
  2962 2922 2923 2
  2963 2924 2925 1
  2964 2924 2926 1
  2965 2924 2929 1
  2966 2925 2930 1
  2967 2925 2931 1
  2968 2925 2932 1
  2969 2926 2935 1
  2970 2926 2934 1
  2971 2926 2933 1
  2972 2927 2920 1
  2973 2903 2920 am
  2974 2936 2937 1
  2975 2937 2945 1
  2976 2937 2940 1
  2977 2937 2938 1
  2978 2938 2939 2
  2979 2940 2946 1
  2980 2940 2942 1
  2981 2940 2941 1
  2982 2941 2948 1
  2983 2942 2949 1
  2984 2942 2950 1
  2985 2942 2951 1
  2986 2943 2941 1
  2987 2943 2952 1
  2988 2943 2953 1
  2989 2943 2954 1
  2990 2944 2936 1
  2991 2947 2941 1
  2992 2922 2936 am
  2993 2955 2956 1
  2994 2956 2959 1
  2995 2956 2964 1
  2996 2956 2957 1
  2997 2957 2958 2
  2998 2959 2966 1
  2999 2959 2960 1
  3000 2960 2968 1
  3001 2960 2961 1
  3002 2961 2962 1
  3003 2962 2969 1
  3004 2962 2970 1
  3005 2962 2971 1
  3006 2963 2955 1
  3007 2965 2959 1
  3008 2967 2960 1
  3009 2938 2955 am
  3010 2972 2973 1
  3011 2973 2980 1
  3012 2973 2974 1
  3013 2973 2976 1
  3014 2974 2975 2
  3015 2976 2977 1
  3016 2976 2978 1
  3017 2976 2981 1
  3018 2977 2982 1
  3019 2977 2983 1
  3020 2977 2984 1
  3021 2978 2987 1
  3022 2978 2986 1
  3023 2978 2985 1
  3024 2979 2972 1
  3025 2957 2972 am
  3026 2988 2989 1
  3027 2989 3000 1
  3028 2989 2992 1
  3029 2989 2990 1
  3030 2990 2991 2
  3031 2992 3002 1
  3032 2992 2993 1
  3033 2993 2994 ar
  3034 2993 2995 ar
  3035 2994 3003 1
  3036 2994 2996 ar
  3037 2995 2997 ar
  3038 2995 3004 1
  3039 2996 3005 1
  3040 2996 2998 ar
  3041 2997 2998 ar
  3042 2997 3006 1
  3043 2998 3007 1
  3044 2999 2988 1
  3045 3001 2992 1
  3046 2974 2988 am
  3047 3008 3009 1
  3048 3009 3016 1
  3049 3009 3010 1
  3050 3009 3012 1
  3051 3010 3011 2
  3052 3012 3013 1
  3053 3012 3014 1
  3054 3012 3017 1
  3055 3013 3018 1
  3056 3013 3019 1
  3057 3013 3020 1
  3058 3014 3023 1
  3059 3014 3022 1
  3060 3014 3021 1
  3061 3015 3008 1
  3062 2990 3008 am
  3063 3024 3025 1
  3064 3025 3026 1
  3065 3025 3037 1
  3066 3025 3028 1
  3067 3026 3027 2
  3068 3028 3039 1
  3069 3028 3029 1
  3070 3029 3031 ar
  3071 3029 3030 ar
  3072 3030 3032 ar
  3073 3030 3040 1
  3074 3031 3033 ar
  3075 3031 3041 1
  3076 3032 3034 ar
  3077 3032 3042 1
  3078 3033 3034 ar
  3079 3033 3043 1
  3080 3034 3035 1
  3081 3035 3044 1
  3082 3036 3024 1
  3083 3038 3028 1
  3084 3010 3024 am
  3085 3045 3046 1
  3086 3046 3052 1
  3087 3046 3049 1
  3088 3046 3047 1
  3089 3047 3048 2
  3090 3049 3054 1
  3091 3049 3050 1
  3092 3051 3045 1
  3093 3053 3049 1
  3094 3055 3050 1
  3095 3026 3045 am
  3096 3056 3057 1
  3097 3057 3058 1
  3098 3057 3068 1
  3099 3057 3060 1
  3100 3058 3059 2
  3101 3060 3070 1
  3102 3060 3061 1
  3103 3061 3072 1
  3104 3061 3062 1
  3105 3062 3074 1
  3106 3062 3063 1
  3107 3063 3075 1
  3108 3063 3064 2
  3109 3064 3065 2
  3110 3064 3066 2
  3111 3065 3076 1
  3112 3065 3077 1
  3113 3066 3079 1
  3114 3066 3078 1
  3115 3067 3056 1
  3116 3069 3060 1
  3117 3071 3061 1
  3118 3073 3062 1
  3119 3047 3056 am
  3120 3080 3081 1
  3121 3081 3088 1
  3122 3081 3082 1
  3123 3081 3084 1
  3124 3082 3083 2
  3125 3084 3085 1
  3126 3084 3086 1
  3127 3084 3089 1
  3128 3085 3090 1
  3129 3085 3091 1
  3130 3085 3092 1
  3131 3086 3095 1
  3132 3086 3094 1
  3133 3086 3093 1
  3134 3087 3080 1
  3135 3058 3080 am
  3136 3096 3097 1
  3137 3097 3108 1
  3138 3097 3100 1
  3139 3097 3098 1
  3140 3098 3099 2
  3141 3100 3110 1
  3142 3100 3101 1
  3143 3101 3102 ar
  3144 3101 3103 ar
  3145 3102 3111 1
  3146 3102 3104 ar
  3147 3103 3105 ar
  3148 3103 3112 1
  3149 3104 3113 1
  3150 3104 3106 ar
  3151 3105 3106 ar
  3152 3105 3114 1
  3153 3106 3115 1
  3154 3107 3096 1
  3155 3109 3100 1
  3156 3082 3096 am
  3157 3116 3117 1
  3158 3117 3126 1
  3159 3117 3120 1
  3160 3117 3118 1
  3161 3118 3119 2
  3162 3120 3128 1
  3163 3120 3121 1
  3164 3121 3130 1
  3165 3121 3122 1
  3166 3122 3124 2
  3167 3122 3123 am
  3168 3123 3131 1
  3169 3123 3132 1
  3170 3125 3116 1
  3171 3127 3120 1
  3172 3129 3121 1
  3173 3098 3116 am
  3174 3133 3134 1
  3175 3134 3135 1
  3176 3134 3143 1
  3177 3134 3137 1
  3178 3135 3136 2
  3179 3137 3145 1
  3180 3137 3138 1
  3181 3138 3147 1
  3182 3138 3139 1
  3183 3139 3140 2
  3184 3139 3141 2
  3185 3142 3133 1
  3186 3144 3137 1
  3187 3146 3138 1
  3188 3118 3133 am
  3189 3148 3149 1
  3190 3149 3150 1
  3191 3149 3154 1
  3192 3149 3152 1
  3193 3150 3151 2
  3194 3152 3155 1
  3195 3152 3156 1
  3196 3152 3157 1
  3197 3153 3148 1
  3198 3135 3148 am
  3199 3158 3159 1
  3200 3159 3168 1
  3201 3159 3162 1
  3202 3159 3160 1
  3203 3160 3161 2
  3204 3162 3170 1
  3205 3162 3163 1
  3206 3163 3172 1
  3207 3163 3164 1
  3208 3164 3174 1
  3209 3164 3165 1
  3210 3165 3176 1
  3211 3165 3166 1
  3212 3166 3177 1
  3213 3166 3178 1
  3214 3166 3179 1
  3215 3167 3158 1
  3216 3169 3162 1
  3217 3171 3163 1
  3218 3173 3164 1
  3219 3175 3165 1
  3220 3150 3158 am
  3221 3180 3181 1
  3222 3181 3182 1
  3223 3181 3192 1
  3224 3181 3184 1
  3225 3182 3183 2
  3226 3184 3194 1
  3227 3184 3185 1
  3228 3185 3196 1
  3229 3185 3186 1
  3230 3186 3198 1
  3231 3186 3187 1
  3232 3187 3199 1
  3233 3187 3188 2
  3234 3188 3189 2
  3235 3188 3190 2
  3236 3189 3200 1
  3237 3189 3201 1
  3238 3190 3203 1
  3239 3190 3202 1
  3240 3191 3180 1
  3241 3193 3184 1
  3242 3195 3185 1
  3243 3197 3186 1
  3244 3160 3180 am
  3245 3204 3205 1
  3246 3205 3214 1
  3247 3205 3208 1
  3248 3205 3206 1
  3249 3206 3207 2
  3250 3208 3216 1
  3251 3208 3209 1
[truncated: 80,497 more chars]
