# Supplementary material for: The pocketome of G-protein-coupled receptors reveals previously untargeted allosteric sites
Source: Nat Commun. 2022 May 10;13:2567. doi: 10.1038/s41467-022-29609-6 (PMC9091257; doi:10.1038/s41467-022-29609-6)
Supplement: Supplementary file 4 — Supplementary Data 1 [file 41467_2022_29609_MOESM4_ESM.zip › docking_files/4mbs/mols.mol2]

# TRIPOS MOL2 file generated by SEED

@<TRIPOS>MOLECULE
methanamine
 8 7 0 0 0
****
USER_CHARGES
INVALID_CHARGES
Pose:   1 Cluster:   1 Fr_nu: 1185062 TotEn:   -19.69
@<TRIPOS>ATOM
      1 C1        -75.0069  -15.8935  -43.5628 C.3    1 LIG       0.04000
      2 N1        -73.5816  -15.7026  -43.2321 N.4    1 LIG      -0.30000
      3 H1        -75.5984  -15.4349  -42.7684 H      1 LIG       0.09000
      4 H2        -75.1951  -15.4086  -44.5225 H      1 LIG       0.09000
      5 H3        -75.1950  -16.9673  -43.6220 H      1 LIG       0.09000
      6 H4        -72.9715  -16.1166  -43.9491 H      1 LIG       0.33000
      7 H5        -73.3439  -16.1415  -42.3327 H      1 LIG       0.33000
      8 H6        -73.3435  -14.7044  -43.1620 H      1 LIG       0.33000
@<TRIPOS>BOND
      1       1       2 1
      2       1       3 1
      3       1       4 1
      4       1       5 1
      5       2       6 1
      6       2       7 1
      7       2       8 1
@<TRIPOS>ALT_TYPE
CGenFF_4.0_ALT_TYPE_SET
CGenFF_4.0 1 CG334 2 NG3P3 3 HGA3 4 HGA3 5 HGA3 6 HGP2 7 HGP2 8 HGP2
@<TRIPOS>MOLECULE
methanamine
 8 7 0 0 0
****
USER_CHARGES
INVALID_CHARGES
Pose:   2 Cluster:   2 Fr_nu: 280447 TotEn:   -16.58
@<TRIPOS>ATOM
      1 C1        -74.3095  -15.9037  -43.0602 C.3    1 LIG       0.04000
      2 N1        -74.2124  -16.8062  -44.2235 N.4    1 LIG      -0.30000
      3 H1        -74.6453  -14.9296  -43.4203 H      1 LIG       0.09000
      4 H2        -75.0302  -16.3342  -42.3624 H      1 LIG       0.09000
      5 H3        -73.3184  -15.8343  -42.6077 H      1 LIG       0.09000
      6 H4        -73.8984  -17.7450  -43.9446 H      1 LIG       0.33000
      7 H5        -73.5432  -16.4501  -44.9188 H      1 LIG       0.33000
      8 H6        -75.1212  -16.9108  -44.6937 H      1 LIG       0.33000
@<TRIPOS>BOND
      1       1       2 1
      2       1       3 1
      3       1       4 1
      4       1       5 1
      5       2       6 1
      6       2       7 1
      7       2       8 1
@<TRIPOS>ALT_TYPE
CGenFF_4.0_ALT_TYPE_SET
CGenFF_4.0 1 CG334 2 NG3P3 3 HGA3 4 HGA3 5 HGA3 6 HGP2 7 HGP2 8 HGP2
@<TRIPOS>MOLECULE
methanamine
 8 7 0 0 0
****
USER_CHARGES
INVALID_CHARGES
Pose:   3 Cluster:   3 Fr_nu: 1194105 TotEn:   -10.85
@<TRIPOS>ATOM
      1 C1        -74.7085  -15.9136  -42.1871 C.3    1 LIG       0.04000
      2 N1        -74.6079  -15.6844  -43.6412 N.4    1 LIG      -0.30000
      3 H1        -74.0369  -16.7351  -41.9312 H      1 LIG       0.09000
      4 H2        -74.4120  -14.9922  -41.6822 H      1 LIG       0.09000
      5 H3        -75.7453  -16.1693  -41.9602 H      1 LIG       0.09000
      6 H4        -75.2223  -14.9170  -43.9433 H      1 LIG       0.33000
      7 H5        -74.8772  -16.5234  -44.1720 H      1 LIG       0.33000
      8 H6        -73.6477  -15.4389  -43.9165 H      1 LIG       0.33000
@<TRIPOS>BOND
      1       1       2 1
      2       1       3 1
      3       1       4 1
      4       1       5 1
      5       2       6 1
      6       2       7 1
      7       2       8 1
@<TRIPOS>ALT_TYPE
CGenFF_4.0_ALT_TYPE_SET
CGenFF_4.0 1 CG334 2 NG3P3 3 HGA3 4 HGA3 5 HGA3 6 HGP2 7 HGP2 8 HGP2
@<TRIPOS>MOLECULE
methanamine
 8 7 0 0 0
****
USER_CHARGES
INVALID_CHARGES
Pose:   4 Cluster:   4 Fr_nu: 279984 TotEn:    -9.10
@<TRIPOS>ATOM
      1 C1        -74.9903  -16.2730  -43.6362 C.3    1 LIG       0.04000
      2 N1        -74.8252  -15.4653  -44.8600 N.4    1 LIG      -0.30000
      3 H1        -74.1922  -15.9978  -42.9443 H      1 LIG       0.09000
      4 H2        -75.9712  -16.0448  -43.2151 H      1 LIG       0.09000
      5 H3        -74.9193  -17.3252  -43.9184 H      1 LIG       0.09000
      6 H4        -75.5531  -15.6821  -45.5535 H      1 LIG       0.33000
      7 H5        -73.9136  -15.6396  -45.3035 H      1 LIG       0.33000
      8 H6        -74.8825  -14.4588  -44.6555 H      1 LIG       0.33000
@<TRIPOS>BOND
      1       1       2 1
      2       1       3 1
      3       1       4 1
      4       1       5 1
      5       2       6 1
      6       2       7 1
      7       2       8 1
@<TRIPOS>ALT_TYPE
CGenFF_4.0_ALT_TYPE_SET
CGenFF_4.0 1 CG334 2 NG3P3 3 HGA3 4 HGA3 5 HGA3 6 HGP2 7 HGP2 8 HGP2
@<TRIPOS>MOLECULE
methanamine
 8 7 0 0 0
****
USER_CHARGES
INVALID_CHARGES
Pose:   5 Cluster:   5 Fr_nu: 295076 TotEn:    -5.16
@<TRIPOS>ATOM
      1 C1        -51.3793    3.1555  -33.7660 C.3    1 LIG       0.04000
      2 N1        -50.9355    1.7897  -33.4271 N.4    1 LIG      -0.30000
      3 H1        -52.3510    3.3172  -33.2959 H      1 LIG       0.09000
      4 H2        -50.6350    3.8543  -33.3795 H      1 LIG       0.09000
      5 H3        -51.4534    3.2224  -34.8531 H      1 LIG       0.09000
      6 H4        -50.0198    1.5784  -33.8449 H      1 LIG       0.33000
      7 H5        -51.6016    1.0841  -33.7685 H      1 LIG       0.33000
      8 H6        -50.8476    1.6658  -32.4098 H      1 LIG       0.33000
@<TRIPOS>BOND
      1       1       2 1
      2       1       3 1
      3       1       4 1
      4       1       5 1
      5       2       6 1
      6       2       7 1
      7       2       8 1
@<TRIPOS>ALT_TYPE
CGenFF_4.0_ALT_TYPE_SET
CGenFF_4.0 1 CG334 2 NG3P3 3 HGA3 4 HGA3 5 HGA3 6 HGP2 7 HGP2 8 HGP2
@<TRIPOS>MOLECULE
methanamine
 8 7 0 0 0
****
USER_CHARGES
INVALID_CHARGES
Pose:   6 Cluster:   6 Fr_nu: 462359 TotEn:    -2.74
@<TRIPOS>ATOM
      1 C1        -73.7961   -6.7865  -50.8696 C.3    1 LIG       0.04000
      2 N1        -72.9798   -6.0742  -51.8713 N.4    1 LIG      -0.30000
      3 H1        -73.4503   -6.4828  -49.8798 H      1 LIG       0.09000
      4 H2        -74.8387   -6.5029  -51.0254 H      1 LIG       0.09000
      5 H3        -73.6535   -7.8579  -51.0232 H      1 LIG       0.09000
      6 H4        -73.2612   -6.3217  -52.8290 H      1 LIG       0.33000
      7 H5        -71.9820   -6.3039  -51.7729 H      1 LIG       0.33000
      8 H6        -73.0737   -5.0544  -51.7748 H      1 LIG       0.33000
@<TRIPOS>BOND
      1       1       2 1
      2       1       3 1
      3       1       4 1
      4       1       5 1
      5       2       6 1
      6       2       7 1
      7       2       8 1
@<TRIPOS>ALT_TYPE
CGenFF_4.0_ALT_TYPE_SET
CGenFF_4.0 1 CG334 2 NG3P3 3 HGA3 4 HGA3 5 HGA3 6 HGP2 7 HGP2 8 HGP2
@<TRIPOS>MOLECULE
methanol
 6 5 0 0 0
****
USER_CHARGES
INVALID_CHARGES
Pose:   1 Cluster:   1 Fr_nu: 9918295 TotEn:   -14.48
@<TRIPOS>ATOM
      1 C1        -53.1954  -25.1752  -24.3914 C.3    1 LIG      -0.04000
      2 O1        -52.3409  -24.2399  -25.0235 O.3    1 LIG      -0.65000
      3 H1        -52.9560  -25.2270  -23.3265 H      1 LIG       0.09000
      4 H2        -53.0666  -26.1576  -24.8529 H      1 LIG       0.09000
      5 H3        -54.2312  -24.8500  -24.5143 H      1 LIG       0.09000
      6 H4        -52.5835  -24.2223  -25.9651 H      1 LIG       0.42000
@<TRIPOS>BOND
      1       1       2 1
      2       1       3 1
      3       1       4 1
      4       1       5 1
      5       2       6 1
@<TRIPOS>ALT_TYPE
CGenFF_4.0_ALT_TYPE_SET
CGenFF_4.0 1 CG331 2 OG311 3 HGA3 4 HGA3 5 HGA3 6 HGP1
@<TRIPOS>MOLECULE
methanol
 6 5 0 0 0
****
USER_CHARGES
INVALID_CHARGES
Pose:   2 Cluster:   2 Fr_nu: 246948 TotEn:   -13.13
@<TRIPOS>ATOM
      1 C1        -66.0350  -10.9277  -36.9973 C.3    1 LIG      -0.04000
      2 O1        -65.7435   -9.8720  -36.1001 O.3    1 LIG      -0.65000
      3 H1        -65.5123  -10.7589  -37.9420 H      1 LIG       0.09000
      4 H2        -67.1135  -10.9742  -37.1686 H      1 LIG       0.09000
      5 H3        -65.6966  -11.8698  -36.5596 H      1 LIG       0.09000
      6 H4        -66.2244  -10.0571  -35.2754 H      1 LIG       0.42000
@<TRIPOS>BOND
      1       1       2 1
      2       1       3 1
      3       1       4 1
      4       1       5 1
      5       2       6 1
@<TRIPOS>ALT_TYPE
CGenFF_4.0_ALT_TYPE_SET
CGenFF_4.0 1 CG331 2 OG311 3 HGA3 4 HGA3 5 HGA3 6 HGP1
@<TRIPOS>MOLECULE
methanol
 6 5 0 0 0
****
USER_CHARGES
INVALID_CHARGES
Pose:   3 Cluster:   3 Fr_nu: 246618 TotEn:   -12.93
@<TRIPOS>ATOM
      1 C1        -65.4724   -9.8720  -36.1882 C.3    1 LIG      -0.04000
      2 O1        -64.6419   -9.7546  -35.0477 O.3    1 LIG      -0.65000
      3 H1        -64.8530   -9.9300  -37.0866 H      1 LIG       0.09000
      4 H2        -66.1373   -9.0065  -36.2465 H      1 LIG       0.09000
      5 H3        -66.0697  -10.7826  -36.1008 H      1 LIG       0.09000
      6 H4        -65.2268   -9.7058  -34.2722 H      1 LIG       0.42000
@<TRIPOS>BOND
      1       1       2 1
      2       1       3 1
      3       1       4 1
      4       1       5 1
      5       2       6 1
@<TRIPOS>ALT_TYPE
CGenFF_4.0_ALT_TYPE_SET
CGenFF_4.0 1 CG331 2 OG311 3 HGA3 4 HGA3 5 HGA3 6 HGP1
@<TRIPOS>MOLECULE
methanol
 6 5 0 0 0
****
USER_CHARGES
INVALID_CHARGES
Pose:   4 Cluster:   4 Fr_nu: 4444751 TotEn:   -12.65
@<TRIPOS>ATOM
      1 C1        -84.7208  -17.9205  -44.8228 C.3    1 LIG      -0.04000
      2 O1        -85.9481  -18.0146  -44.1232 O.3    1 LIG      -0.65000
      3 H1        -84.0759  -18.7572  -44.5431 H      1 LIG       0.09000
      4 H2        -84.2330  -16.9733  -44.5788 H      1 LIG       0.09000
      5 H3        -84.9197  -17.9597  -45.8964 H      1 LIG       0.09000
      6 H4        -86.4919  -17.2564  -44.3973 H      1 LIG       0.42000
@<TRIPOS>BOND
      1       1       2 1
      2       1       3 1
      3       1       4 1
      4       1       5 1
      5       2       6 1
@<TRIPOS>ALT_TYPE
CGenFF_4.0_ALT_TYPE_SET
CGenFF_4.0 1 CG331 2 OG311 3 HGA3 4 HGA3 5 HGA3 6 HGP1
@<TRIPOS>MOLECULE
methanol
 6 5 0 0 0
****
USER_CHARGES
INVALID_CHARGES
Pose:   5 Cluster:   5 Fr_nu: 9921397 TotEn:   -12.14
@<TRIPOS>ATOM
      1 C1        -76.2397  -17.8885  -45.2369 C.3    1 LIG      -0.04000
      2 O1        -76.2651  -19.2137  -45.7343 O.3    1 LIG      -0.65000
      3 H1        -76.7386  -17.2229  -45.9456 H      1 LIG       0.09000
      4 H2        -75.2035  -17.5726  -45.0916 H      1 LIG       0.09000
      5 H3        -76.7655  -17.8579  -44.2797 H      1 LIG       0.09000
      6 H4        -75.8139  -19.7733  -45.0793 H      1 LIG       0.42000
@<TRIPOS>BOND
      1       1       2 1
      2       1       3 1
      3       1       4 1
      4       1       5 1
      5       2       6 1
@<TRIPOS>ALT_TYPE
CGenFF_4.0_ALT_TYPE_SET
CGenFF_4.0 1 CG331 2 OG311 3 HGA3 4 HGA3 5 HGA3 6 HGP1
@<TRIPOS>MOLECULE
methanol
 6 5 0 0 0
****
USER_CHARGES
INVALID_CHARGES
Pose:   6 Cluster:   6 Fr_nu: 3913108 TotEn:   -12.09
@<TRIPOS>ATOM
      1 C1        -72.1092   -8.4365  -46.1932 C.3    1 LIG      -0.04000
      2 O1        -71.5653   -9.7412  -46.2734 O.3    1 LIG      -0.65000
      3 H1        -71.4507   -7.8026  -45.5942 H      1 LIG       0.09000
      4 H2        -73.1018   -8.4819  -45.7379 H      1 LIG       0.09000
      5 H3        -72.1914   -8.0230  -47.2011 H      1 LIG       0.09000
      6 H4        -72.1766  -10.2728  -46.8114 H      1 LIG       0.42000
@<TRIPOS>BOND
      1       1       2 1
      2       1       3 1
      3       1       4 1
      4       1       5 1
      5       2       6 1
@<TRIPOS>ALT_TYPE
CGenFF_4.0_ALT_TYPE_SET
CGenFF_4.0 1 CG331 2 OG311 3 HGA3 4 HGA3 5 HGA3 6 HGP1
@<TRIPOS>MOLECULE
methanol
 6 5 0 0 0
****
USER_CHARGES
INVALID_CHARGES
Pose:   7 Cluster:   7 Fr_nu: 299130 TotEn:   -12.01
@<TRIPOS>ATOM
      1 C1        -51.5362    3.1045  -33.7660 C.3    1 LIG      -0.04000
      2 O1        -50.2856    3.5533  -33.2772 O.3    1 LIG      -0.65000
      3 H1        -51.6775    3.4608  -34.7894 H      1 LIG       0.09000
      4 H2        -52.3361    3.4819  -33.1239 H      1 LIG       0.09000
      5 H3        -51.5498    2.0121  -33.7578 H      1 LIG       0.09000
      6 H4        -50.1970    3.2179  -32.3687 H      1 LIG       0.42000
@<TRIPOS>BOND
      1       1       2 1
      2       1       3 1
      3       1       4 1
      4       1       5 1
      5       2       6 1
@<TRIPOS>ALT_TYPE
CGenFF_4.0_ALT_TYPE_SET
CGenFF_4.0 1 CG331 2 OG311 3 HGA3 4 HGA3 5 HGA3 6 HGP1
@<TRIPOS>MOLECULE
methanol
 6 5 0 0 0
****
USER_CHARGES
INVALID_CHARGES
Pose:   8 Cluster:   8 Fr_nu: 240258 TotEn:   -11.87
@<TRIPOS>ATOM
      1 C1        -70.6525   -7.7355  -44.8243 C.3    1 LIG      -0.04000
      2 O1        -70.8171   -8.8741  -45.6495 O.3    1 LIG      -0.65000
      3 H1        -69.5967   -7.6207  -44.5667 H      1 LIG       0.09000
      4 H2        -71.2493   -7.8532  -43.9162 H      1 LIG       0.09000
      5 H3        -70.9909   -6.8504  -45.3681 H      1 LIG       0.09000
      6 H4        -71.7649   -8.9423  -45.8561 H      1 LIG       0.42000
@<TRIPOS>BOND
      1       1       2 1
      2       1       3 1
      3       1       4 1
      4       1       5 1
      5       2       6 1
@<TRIPOS>ALT_TYPE
CGenFF_4.0_ALT_TYPE_SET
CGenFF_4.0 1 CG331 2 OG311 3 HGA3 4 HGA3 5 HGA3 6 HGP1
@<TRIPOS>MOLECULE
methanol
 6 5 0 0 0
****
USER_CHARGES
INVALID_CHARGES
Pose:   9 Cluster:   9 Fr_nu: 216040 TotEn:   -11.36
@<TRIPOS>ATOM
      1 C1        -74.5104  -15.8569  -43.1715 C.3    1 LIG      -0.04000
      2 O1        -74.8205  -16.2170  -44.5052 O.3    1 LIG      -0.65000
      3 H1        -75.4008  -15.9662  -42.5474 H      1 LIG       0.09000
      4 H2        -74.1586  -14.8224  -43.1449 H      1 LIG       0.09000
      5 H3        -73.7237  -16.5170  -42.7988 H      1 LIG       0.09000
      6 H4        -74.0073  -16.1070  -45.0271 H      1 LIG       0.42000
@<TRIPOS>BOND
      1       1       2 1
      2       1       3 1
      3       1       4 1
      4       1       5 1
      5       2       6 1
@<TRIPOS>ALT_TYPE
CGenFF_4.0_ALT_TYPE_SET
CGenFF_4.0 1 CG331 2 OG311 3 HGA3 4 HGA3 5 HGA3 6 HGP1
@<TRIPOS>MOLECULE
methanol
 6 5 0 0 0
****
USER_CHARGES
INVALID_CHARGES
Pose:  10 Cluster:  10 Fr_nu: 229500 TotEn:   -11.12
@<TRIPOS>ATOM
      1 C1        -66.1651  -10.6925  -36.4642 C.3    1 LIG      -0.04000
      2 O1        -65.0272  -10.7007  -37.3065 O.3    1 LIG      -0.65000
      3 H1        -65.8765  -10.3608  -35.4638 H      1 LIG       0.09000
      4 H2        -66.5921  -11.6976  -36.4172 H      1 LIG       0.09000
      5 H3        -66.9063  -10.0027  -36.8746 H      1 LIG       0.09000
      6 H4        -65.3231  -11.0000  -38.1832 H      1 LIG       0.42000
@<TRIPOS>BOND
      1       1       2 1
      2       1       3 1
      3       1       4 1
      4       1       5 1
      5       2       6 1
@<TRIPOS>ALT_TYPE
CGenFF_4.0_ALT_TYPE_SET
CGenFF_4.0 1 CG331 2 OG311 3 HGA3 4 HGA3 5 HGA3 6 HGP1
@<TRIPOS>MOLECULE
methanol
 6 5 0 0 0
****
USER_CHARGES
INVALID_CHARGES
Pose:  11 Cluster:  11 Fr_nu: 6892074 TotEn:   -10.83
@<TRIPOS>ATOM
      1 C1        -75.1950  -16.3524  -43.9770 C.3    1 LIG      -0.04000
      2 O1        -75.1592  -16.5379  -45.3801 O.3    1 LIG      -0.65000
      3 H1        -76.1710  -16.6592  -43.5929 H      1 LIG       0.09000
      4 H2        -75.0139  -15.3003  -43.7429 H      1 LIG       0.09000
      5 H3        -74.4160  -16.9652  -43.5174 H      1 LIG       0.09000
      6 H4        -74.2795  -16.2551  -45.6832 H      1 LIG       0.42000
@<TRIPOS>BOND
      1       1       2 1
      2       1       3 1
      3       1       4 1
      4       1       5 1
      5       2       6 1
@<TRIPOS>ALT_TYPE
CGenFF_4.0_ALT_TYPE_SET
CGenFF_4.0 1 CG331 2 OG311 3 HGA3 4 HGA3 5 HGA3 6 HGP1
@<TRIPOS>MOLECULE
methanol
 6 5 0 0 0
****
USER_CHARGES
INVALID_CHARGES
Pose:  12 Cluster:  12 Fr_nu: 502712 TotEn:   -10.53
@<TRIPOS>ATOM
      1 C1        -74.8202  -15.3525  -41.6216 C.3    1 LIG      -0.04000
      2 O1        -75.7277  -16.3440  -42.0663 O.3    1 LIG      -0.65000
      3 H1        -75.3460  -14.6340  -40.9880 H      1 LIG       0.09000
      4 H2        -74.3843  -14.8428  -42.4846 H      1 LIG       0.09000
      5 H3        -74.0258  -15.8311  -41.0441 H      1 LIG       0.09000
      6 H4        -75.2250  -16.9616  -42.6244 H      1 LIG       0.42000
@<TRIPOS>BOND
      1       1       2 1
      2       1       3 1
      3       1       4 1
      4       1       5 1
      5       2       6 1
@<TRIPOS>ALT_TYPE
CGenFF_4.0_ALT_TYPE_SET
CGenFF_4.0 1 CG331 2 OG311 3 HGA3 4 HGA3 5 HGA3 6 HGP1
@<TRIPOS>MOLECULE
methanol
 6 5 0 0 0
****
USER_CHARGES
INVALID_CHARGES
Pose:  13 Cluster:  13 Fr_nu: 9844537 TotEn:   -10.53
@<TRIPOS>ATOM
      1 C1        -80.2347   -9.0444  -43.6585 C.3    1 LIG      -0.04000
      2 O1        -80.8000  -10.2679  -44.0919 O.3    1 LIG      -0.65000
      3 H1        -79.4750   -9.2422  -42.8984 H      1 LIG       0.09000
      4 H2        -81.0196   -8.4050  -43.2466 H      1 LIG       0.09000
      5 H3        -79.7712   -8.5448  -44.5124 H      1 LIG       0.09000
      6 H4        -81.4683  -10.0514  -44.7645 H      1 LIG       0.42000
@<TRIPOS>BOND
      1       1       2 1
      2       1       3 1
      3       1       4 1
      4       1       5 1
      5       2       6 1
@<TRIPOS>ALT_TYPE
CGenFF_4.0_ALT_TYPE_SET
CGenFF_4.0 1 CG331 2 OG311 3 HGA3 4 HGA3 5 HGA3 6 HGP1
@<TRIPOS>MOLECULE
methanol
 6 5 0 0 0
****
USER_CHARGES
INVALID_CHARGES
Pose:  14 Cluster:  14 Fr_nu: 4825058 TotEn:   -10.41
@<TRIPOS>ATOM
      1 C1        -73.8870   -8.2654  -53.4310 C.3    1 LIG      -0.04000
      2 O1        -73.8850   -8.8748  -54.7089 O.3    1 LIG      -0.65000
      3 H1        -74.8667   -8.3971  -52.9652 H      1 LIG       0.09000
      4 H2        -73.6607   -7.2010  -53.5335 H      1 LIG       0.09000
      5 H3        -73.1239   -8.7400  -52.8096 H      1 LIG       0.09000
      6 H4        -73.0008   -8.7369  -55.0896 H      1 LIG       0.42000
@<TRIPOS>BOND
      1       1       2 1
      2       1       3 1
      3       1       4 1
      4       1       5 1
      5       2       6 1
@<TRIPOS>ALT_TYPE
CGenFF_4.0_ALT_TYPE_SET
CGenFF_4.0 1 CG331 2 OG311 3 HGA3 4 HGA3 5 HGA3 6 HGP1
@<TRIPOS>MOLECULE
methanol
 6 5 0 0 0
****
USER_CHARGES
INVALID_CHARGES
Pose:  15 Cluster:  15 Fr_nu: 277569 TotEn:   -10.20
@<TRIPOS>ATOM
      1 C1        -69.7732   -8.0392  -45.0525 C.3    1 LIG      -0.04000
      2 O1        -68.7685   -9.0367  -45.0456 O.3    1 LIG      -0.65000
      3 H1        -70.7214   -8.4781  -45.3726 H      1 LIG       0.09000
      4 H2        -69.4840   -7.2342  -45.7330 H      1 LIG       0.09000
      5 H3        -69.8826   -7.6379  -44.0423 H      1 LIG       0.09000
      6 H4        -67.9439   -8.6095  -44.7571 H      1 LIG       0.42000
@<TRIPOS>BOND
      1       1       2 1
      2       1       3 1
      3       1       4 1
      4       1       5 1
      5       2       6 1
@<TRIPOS>ALT_TYPE
CGenFF_4.0_ALT_TYPE_SET
CGenFF_4.0 1 CG331 2 OG311 3 HGA3 4 HGA3 5 HGA3 6 HGP1
@<TRIPOS>MOLECULE
methanol
 6 5 0 0 0
****
USER_CHARGES
INVALID_CHARGES
Pose:  16 Cluster:  16 Fr_nu: 539610 TotEn:   -10.09
@<TRIPOS>ATOM
      1 C1        -79.5218   -8.5945  -44.1506 C.3    1 LIG      -0.04000
      2 O1        -79.1508   -9.0295  -42.8554 O.3    1 LIG      -0.65000
      3 H1        -79.2328   -9.3494  -44.8860 H      1 LIG       0.09000
      4 H2        -79.0270   -7.6457  -44.3730 H      1 LIG       0.09000
      5 H3        -80.6049   -8.4546  -44.1819 H      1 LIG       0.09000
      6 H4        -79.4230   -8.3346  -42.2319 H      1 LIG       0.42000
@<TRIPOS>BOND
      1       1       2 1
      2       1       3 1
      3       1       4 1
      4       1       5 1
      5       2       6 1
@<TRIPOS>ALT_TYPE
CGenFF_4.0_ALT_TYPE_SET
CGenFF_4.0 1 CG331 2 OG311 3 HGA3 4 HGA3 5 HGA3 6 HGP1
@<TRIPOS>MOLECULE
methanol
 6 5 0 0 0
****
USER_CHARGES
INVALID_CHARGES
Pose:  17 Cluster:  17 Fr_nu: 6978655 TotEn:   -10.04
@<TRIPOS>ATOM
      1 C1        -74.8755  -15.6005  -42.2978 C.3    1 LIG      -0.04000
      2 O1        -74.7183  -14.4507  -41.4867 O.3    1 LIG      -0.65000
      3 H1        -75.7453  -16.1693  -41.9602 H      1 LIG       0.09000
      4 H2        -73.9759  -16.2180  -42.2342 H      1 LIG       0.09000
      5 H3        -75.0275  -15.2870  -43.3333 H      1 LIG       0.09000
      6 H4        -73.9381  -13.9731  -41.8165 H      1 LIG       0.42000
@<TRIPOS>BOND
      1       1       2 1
      2       1       3 1
      3       1       4 1
      4       1       5 1
      5       2       6 1
@<TRIPOS>ALT_TYPE
CGenFF_4.0_ALT_TYPE_SET
CGenFF_4.0 1 CG331 2 OG311 3 HGA3 4 HGA3 5 HGA3 6 HGP1
@<TRIPOS>MOLECULE
methanol
 6 5 0 0 0
****
USER_CHARGES
INVALID_CHARGES
Pose:  18 Cluster:  18 Fr_nu: 1508194 TotEn:   -10.02
@<TRIPOS>ATOM
      1 C1        -46.6728  -14.1504  -27.7267 C.3    1 LIG      -0.04000
      2 O1        -47.4223  -13.2440  -26.9386 O.3    1 LIG      -0.65000
      3 H1        -46.7451  -13.8654  -28.7792 H      1 LIG       0.09000
      4 H2        -47.0588  -15.1631  -27.5852 H      1 LIG       0.09000
      5 H3        -45.6270  -14.1140  -27.4127 H      1 LIG       0.09000
      6 H4        -47.3338  -13.5295  -26.0131 H      1 LIG       0.42000
@<TRIPOS>BOND
      1       1       2 1
      2       1       3 1
      3       1       4 1
      4       1       5 1
      5       2       6 1
@<TRIPOS>ALT_TYPE
CGenFF_4.0_ALT_TYPE_SET
CGenFF_4.0 1 CG331 2 OG311 3 HGA3 4 HGA3 5 HGA3 6 HGP1
@<TRIPOS>MOLECULE
methanol
 6 5 0 0 0
****
USER_CHARGES
INVALID_CHARGES
Pose:  19 Cluster:  19 Fr_nu: 3444374 TotEn:    -9.95
@<TRIPOS>ATOM
      1 C1        -73.6882   -7.2339  -52.7127 C.3    1 LIG      -0.04000
      2 O1        -73.6483   -8.2400  -53.7080 O.3    1 LIG      -0.65000
      3 H1        -74.6766   -7.2203  -52.2468 H      1 LIG       0.09000
      4 H2        -73.4741   -6.2628  -53.1662 H      1 LIG       0.09000
      5 H3        -72.9333   -7.4541  -51.9543 H      1 LIG       0.09000
      6 H4        -72.7575   -8.2209  -54.0978 H      1 LIG       0.42000
@<TRIPOS>BOND
      1       1       2 1
      2       1       3 1
      3       1       4 1
      4       1       5 1
      5       2       6 1
@<TRIPOS>ALT_TYPE
CGenFF_4.0_ALT_TYPE_SET
CGenFF_4.0 1 CG331 2 OG311 3 HGA3 4 HGA3 5 HGA3 6 HGP1
@<TRIPOS>MOLECULE
methanol
 6 5 0 0 0
****
USER_CHARGES
INVALID_CHARGES
Pose:  20 Cluster:  20 Fr_nu:  64140 TotEn:    -9.73
@<TRIPOS>ATOM
      1 C1        -79.9537   -8.6151  -43.8578 C.3    1 LIG      -0.04000
      2 O1        -80.7826   -8.6674  -42.7112 O.3    1 LIG      -0.65000
      3 H1        -80.2717   -9.3774  -44.5733 H      1 LIG       0.09000
      4 H2        -78.9145   -8.7858  -43.5653 H      1 LIG       0.09000
      5 H3        -80.0436   -7.6278  -44.3167 H      1 LIG       0.09000
      6 H4        -80.4697   -7.9779  -42.1010 H      1 LIG       0.42000
@<TRIPOS>BOND
      1       1       2 1
      2       1       3 1
      3       1       4 1
      4       1       5 1
      5       2       6 1
@<TRIPOS>ALT_TYPE
CGenFF_4.0_ALT_TYPE_SET
CGenFF_4.0 1 CG331 2 OG311 3 HGA3 4 HGA3 5 HGA3 6 HGP1
@<TRIPOS>MOLECULE
methanol
 6 5 0 0 0
****
USER_CHARGES
INVALID_CHARGES
Pose:  21 Cluster:  21 Fr_nu: 320373 TotEn:    -9.65
@<TRIPOS>ATOM
      1 C1        -66.6332  -11.6527  -37.1884 C.3    1 LIG      -0.04000
      2 O1        -65.7047  -10.7814  -36.5695 O.3    1 LIG      -0.65000
      3 H1        -66.1725  -12.6328  -37.3349 H      1 LIG       0.09000
      4 H2        -66.9405  -11.2353  -38.1506 H      1 LIG       0.09000
      5 H3        -67.5081  -11.7569  -36.5425 H      1 LIG       0.09000
      6 H4        -66.1493   -9.9239  -36.4565 H      1 LIG       0.42000
@<TRIPOS>BOND
      1       1       2 1
      2       1       3 1
      3       1       4 1
      4       1       5 1
      5       2       6 1
@<TRIPOS>ALT_TYPE
CGenFF_4.0_ALT_TYPE_SET
CGenFF_4.0 1 CG331 2 OG311 3 HGA3 4 HGA3 5 HGA3 6 HGP1
@<TRIPOS>MOLECULE
methanol
 6 5 0 0 0
****
USER_CHARGES
INVALID_CHARGES
Pose:  22 Cluster:  22 Fr_nu: 2535488 TotEn:    -9.64
@<TRIPOS>ATOM
      1 C1        -65.9279  -17.2568  -62.2887 C.3    1 LIG      -0.04000
      2 O1        -67.0422  -16.6106  -62.8762 O.3    1 LIG      -0.65000
      3 H1        -65.5181  -17.9877  -62.9902 H      1 LIG       0.09000
      4 H2        -66.2388  -17.7552  -61.3670 H      1 LIG       0.09000
      5 H3        -65.1650  -16.5098  -62.0573 H      1 LIG       0.09000
      6 H4        -67.3776  -15.9711  -62.2248 H      1 LIG       0.42000
@<TRIPOS>BOND
      1       1       2 1
      2       1       3 1
      3       1       4 1
      4       1       5 1
      5       2       6 1
@<TRIPOS>ALT_TYPE
CGenFF_4.0_ALT_TYPE_SET
CGenFF_4.0 1 CG331 2 OG311 3 HGA3 4 HGA3 5 HGA3 6 HGP1
@<TRIPOS>MOLECULE
methanol
 6 5 0 0 0
****
USER_CHARGES
INVALID_CHARGES
Pose:  23 Cluster:  23 Fr_nu: 9525373 TotEn:    -9.61
@<TRIPOS>ATOM
      1 C1        -47.2901  -16.3728  -15.6316 C.3    1 LIG      -0.04000
      2 O1        -47.6166  -17.7375  -15.8196 O.3    1 LIG      -0.65000
      3 H1        -46.5779  -16.0587  -16.3986 H      1 LIG       0.09000
      4 H2        -46.8562  -16.2345  -14.6380 H      1 LIG       0.09000
      5 H3        -48.2004  -15.7746  -15.7160 H      1 LIG       0.09000
      6 H4        -48.2491  -17.9786  -15.1214 H      1 LIG       0.42000
@<TRIPOS>BOND
      1       1       2 1
      2       1       3 1
      3       1       4 1
      4       1       5 1
      5       2       6 1
@<TRIPOS>ALT_TYPE
CGenFF_4.0_ALT_TYPE_SET
CGenFF_4.0 1 CG331 2 OG311 3 HGA3 4 HGA3 5 HGA3 6 HGP1
@<TRIPOS>MOLECULE
methanol
 6 5 0 0 0
****
USER_CHARGES
INVALID_CHARGES
Pose:  24 Cluster:  24 Fr_nu: 299040 TotEn:    -9.34
@<TRIPOS>ATOM
      1 C1        -51.5362    3.1045  -33.7660 C.3    1 LIG      -0.04000
      2 O1        -52.3294    4.1299  -34.3350 O.3    1 LIG      -0.65000
      3 H1        -51.1971    2.4261  -34.5527 H      1 LIG       0.09000
      4 H2        -52.1243    2.5561  -33.0258 H      1 LIG       0.09000
      5 H3        -50.6689    3.5554  -33.2781 H      1 LIG       0.09000
      6 H4        -52.6109    4.7103  -33.6073 H      1 LIG       0.42000
@<TRIPOS>BOND
      1       1       2 1
      2       1       3 1
      3       1       4 1
      4       1       5 1
      5       2       6 1
@<TRIPOS>ALT_TYPE
CGenFF_4.0_ALT_TYPE_SET
CGenFF_4.0 1 CG331 2 OG311 3 HGA3 4 HGA3 5 HGA3 6 HGP1
@<TRIPOS>MOLECULE
methanol
 6 5 0 0 0
****
USER_CHARGES
INVALID_CHARGES
Pose:  25 Cluster:  25 Fr_nu: 228912 TotEn:    -9.18
@<TRIPOS>ATOM
      1 C1        -65.5327  -10.6175  -36.7367 C.3    1 LIG      -0.04000
      2 O1        -66.7236  -11.3799  -36.6670 O.3    1 LIG      -0.65000
      3 H1        -65.0213  -10.8246  -37.6800 H      1 LIG       0.09000
      4 H2        -64.8848  -10.8743  -35.8948 H      1 LIG       0.09000
      5 H3        -65.7868   -9.5561  -36.6881 H      1 LIG       0.09000
      6 H4        -67.1482  -11.1694  -35.8178 H      1 LIG       0.42000
@<TRIPOS>BOND
      1       1       2 1
      2       1       3 1
      3       1       4 1
      4       1       5 1
      5       2       6 1
@<TRIPOS>ALT_TYPE
CGenFF_4.0_ALT_TYPE_SET
CGenFF_4.0 1 CG331 2 OG311 3 HGA3 4 HGA3 5 HGA3 6 HGP1
@<TRIPOS>MOLECULE
methanol
 6 5 0 0 0
****
USER_CHARGES
INVALID_CHARGES
Pose:  26 Cluster:  26 Fr_nu: 311135 TotEn:    -9.09
@<TRIPOS>ATOM
      1 C1        -52.2060    2.8236  -34.0620 C.3    1 LIG      -0.04000
      2 O1        -50.8120    2.5796  -34.0188 O.3    1 LIG      -0.65000
      3 H1        -52.3852    3.8878  -34.2337 H      1 LIG       0.09000
      4 H2        -52.6603    2.5145  -33.1172 H      1 LIG       0.09000
      5 H3        -52.6428    2.2462  -34.8802 H      1 LIG       0.09000
      6 H4        -50.6936    1.6267  -33.8651 H      1 LIG       0.42000
@<TRIPOS>BOND
      1       1       2 1
      2       1       3 1
      3       1       4 1
      4       1       5 1
      5       2       6 1
@<TRIPOS>ALT_TYPE
CGenFF_4.0_ALT_TYPE_SET
CGenFF_4.0 1 CG331 2 OG311 3 HGA3 4 HGA3 5 HGA3 6 HGP1
@<TRIPOS>MOLECULE
methanol
 6 5 0 0 0
****
USER_CHARGES
INVALID_CHARGES
Pose:  27 Cluster:  27 Fr_nu: 9879539 TotEn:    -8.87
@<TRIPOS>ATOM
      1 C1        -85.6954  -29.4457  -38.2946 C.3    1 LIG      -0.04000
      2 O1        -85.1324  -30.6193  -38.8513 O.3    1 LIG      -0.65000
      3 H1        -86.5814  -29.1590  -38.8664 H      1 LIG       0.09000
      4 H2        -84.9573  -28.6399  -38.3180 H      1 LIG       0.09000
      5 H3        -85.9815  -29.6452  -37.2593 H      1 LIG       0.09000
      6 H4        -84.3501  -30.8415  -38.3180 H      1 LIG       0.42000
@<TRIPOS>BOND
      1       1       2 1
      2       1       3 1
      3       1       4 1
      4       1       5 1
      5       2       6 1
@<TRIPOS>ALT_TYPE
CGenFF_4.0_ALT_TYPE_SET
CGenFF_4.0 1 CG331 2 OG311 3 HGA3 4 HGA3 5 HGA3 6 HGP1
@<TRIPOS>MOLECULE
methanol
 6 5 0 0 0
****
USER_CHARGES
INVALID_CHARGES
Pose:  28 Cluster:  28 Fr_nu: 212193 TotEn:    -8.84
@<TRIPOS>ATOM
      1 C1        -71.1999  -24.3565  -53.4346 C.3    1 LIG      -0.04000
      2 O1        -72.3289  -24.4355  -52.5839 O.3    1 LIG      -0.65000
      3 H1        -71.5110  -24.5165  -54.4699 H      1 LIG       0.09000
      4 H2        -70.4681  -25.1136  -53.1417 H      1 LIG       0.09000
      5 H3        -70.7525  -23.3643  -53.3403 H      1 LIG       0.09000
      6 H4        -72.0130  -24.2888  -51.6759 H      1 LIG       0.42000
@<TRIPOS>BOND
      1       1       2 1
      2       1       3 1
      3       1       4 1
      4       1       5 1
      5       2       6 1
@<TRIPOS>ALT_TYPE
CGenFF_4.0_ALT_TYPE_SET
CGenFF_4.0 1 CG331 2 OG311 3 HGA3 4 HGA3 5 HGA3 6 HGP1
@<TRIPOS>MOLECULE
methanol
 6 5 0 0 0
****
USER_CHARGES
INVALID_CHARGES
Pose:  29 Cluster:  29 Fr_nu: 243458 TotEn:    -8.74
@<TRIPOS>ATOM
      1 C1        -49.8732  -10.3867  -26.4042 C.3    1 LIG      -0.04000
      2 O1        -49.2137   -9.2044  -25.9901 O.3    1 LIG      -0.65000
      3 H1        -49.4499  -11.2449  -25.8765 H      1 LIG       0.09000
      4 H2        -49.7529  -10.5133  -27.4831 H      1 LIG       0.09000
      5 H3        -50.9361  -10.3031  -26.1654 H      1 LIG       0.09000
      6 H4        -49.6161   -8.4665  -26.4793 H      1 LIG       0.42000
@<TRIPOS>BOND
      1       1       2 1
      2       1       3 1
      3       1       4 1
      4       1       5 1
      5       2       6 1
@<TRIPOS>ALT_TYPE
CGenFF_4.0_ALT_TYPE_SET
CGenFF_4.0 1 CG331 2 OG311 3 HGA3 4 HGA3 5 HGA3 6 HGP1
@<TRIPOS>MOLECULE
methanol
 6 5 0 0 0
****
USER_CHARGES
INVALID_CHARGES
Pose:  30 Cluster:  30 Fr_nu: 895300 TotEn:    -8.60
@<TRIPOS>ATOM
      1 C1        -73.9375   -6.8330  -51.8186 C.3    1 LIG      -0.04000
      2 O1        -73.7054   -7.1701  -53.1739 O.3    1 LIG      -0.65000
      3 H1        -74.9002   -7.2406  -51.5006 H      1 LIG       0.09000
      4 H2        -73.9356   -5.7457  -51.7072 H      1 LIG       0.09000
      5 H3        -73.1421   -7.2616  -51.2044 H      1 LIG       0.09000
      6 H4        -72.8437   -6.7916  -53.4188 H      1 LIG       0.42000
@<TRIPOS>BOND
      1       1       2 1
      2       1       3 1
      3       1       4 1
      4       1       5 1
      5       2       6 1
@<TRIPOS>ALT_TYPE
CGenFF_4.0_ALT_TYPE_SET
CGenFF_4.0 1 CG331 2 OG311 3 HGA3 4 HGA3 5 HGA3 6 HGP1
@<TRIPOS>MOLECULE
methanol
 6 5 0 0 0
****
USER_CHARGES
INVALID_CHARGES
Pose:  31 Cluster:  31 Fr_nu: 5198167 TotEn:    -8.57
@<TRIPOS>ATOM
      1 C1        -60.5695   -4.5502  -13.0460 C.3    1 LIG      -0.04000
      2 O1        -59.3176   -5.1870  -13.2239 O.3    1 LIG      -0.65000
      3 H1        -60.4789   -3.4904  -13.2963 H      1 LIG       0.09000
      4 H2        -60.8930   -4.6640  -12.0082 H      1 LIG       0.09000
      5 H3        -61.3030   -5.0171  -13.7075 H      1 LIG       0.09000
      6 H4        -59.4382   -6.1238  -12.9923 H      1 LIG       0.42000
@<TRIPOS>BOND
      1       1       2 1
      2       1       3 1
      3       1       4 1
      4       1       5 1
      5       2       6 1
@<TRIPOS>ALT_TYPE
CGenFF_4.0_ALT_TYPE_SET
CGenFF_4.0 1 CG331 2 OG311 3 HGA3 4 HGA3 5 HGA3 6 HGP1
@<TRIPOS>MOLECULE
methanol
 6 5 0 0 0
****
USER_CHARGES
INVALID_CHARGES
Pose:  32 Cluster:  32 Fr_nu: 312133 TotEn:    -8.40
@<TRIPOS>ATOM
      1 C1        -50.7730    2.8449  -33.8840 C.3    1 LIG      -0.04000
      2 O1        -52.1773    3.0230  -33.8604 O.3    1 LIG      -0.65000
      3 H1        -50.3937    3.0657  -34.8848 H      1 LIG       0.09000
      4 H2        -50.5307    1.8149  -33.6100 H      1 LIG       0.09000
      5 H3        -50.3158    3.5284  -33.1646 H      1 LIG       0.09000
      6 H4        -52.4760    2.8182  -32.9579 H      1 LIG       0.42000
@<TRIPOS>BOND
      1       1       2 1
      2       1       3 1
      3       1       4 1
      4       1       5 1
      5       2       6 1
@<TRIPOS>ALT_TYPE
CGenFF_4.0_ALT_TYPE_SET
CGenFF_4.0 1 CG331 2 OG311 3 HGA3 4 HGA3 5 HGA3 6 HGP1
@<TRIPOS>MOLECULE
methanol
 6 5 0 0 0
****
USER_CHARGES
INVALID_CHARGES
Pose:  33 Cluster:  33 Fr_nu: 6357350 TotEn:    -8.40
@<TRIPOS>ATOM
      1 C1        -81.8626    1.3795  -36.3408 C.3    1 LIG      -0.04000
      2 O1        -82.0682    0.0785  -35.8214 O.3    1 LIG      -0.65000
      3 H1        -81.5534    2.0497  -35.5349 H      1 LIG       0.09000
      4 H2        -82.7881    1.7418  -36.7954 H      1 LIG       0.09000
      5 H3        -81.0775    1.3394  -37.0995 H      1 LIG       0.09000
      6 H4        -82.3409   -0.4859  -36.5649 H      1 LIG       0.42000
@<TRIPOS>BOND
      1       1       2 1
      2       1       3 1
      3       1       4 1
      4       1       5 1
      5       2       6 1
@<TRIPOS>ALT_TYPE
CGenFF_4.0_ALT_TYPE_SET
CGenFF_4.0 1 CG331 2 OG311 3 HGA3 4 HGA3 5 HGA3 6 HGP1
@<TRIPOS>MOLECULE
methanol
 6 5 0 0 0
****
USER_CHARGES
INVALID_CHARGES
Pose:  34 Cluster:  34 Fr_nu:  73696 TotEn:    -8.38
@<TRIPOS>ATOM
      1 C1        -58.1484    5.2888  -35.3035 C.3    1 LIG      -0.04000
      2 O1        -56.7534    5.0756  -35.1892 O.3    1 LIG      -0.65000
      3 H1        -58.3550    6.3619  -35.3026 H      1 LIG       0.09000
      4 H2        -58.6612    4.8075  -34.4668 H      1 LIG       0.09000
      5 H3        -58.4988    4.8534  -36.2422 H      1 LIG       0.09000
      6 H4        -56.6103    4.1137  -35.1934 H      1 LIG       0.42000
@<TRIPOS>BOND
      1       1       2 1
      2       1       3 1
      3       1       4 1
      4       1       5 1
      5       2       6 1
@<TRIPOS>ALT_TYPE
CGenFF_4.0_ALT_TYPE_SET
CGenFF_4.0 1 CG331 2 OG311 3 HGA3 4 HGA3 5 HGA3 6 HGP1
@<TRIPOS>MOLECULE
methanol
 6 5 0 0 0
****
USER_CHARGES
INVALID_CHARGES
Pose:  35 Cluster:  35 Fr_nu: 6488912 TotEn:    -8.37
@<TRIPOS>ATOM
      1 C1        -81.6978    1.9299  -36.8957 C.3    1 LIG      -0.04000
      2 O1        -81.2882    0.5914  -36.6834 O.3    1 LIG      -0.65000
      3 H1        -81.3200    2.5600  -36.0867 H      1 LIG       0.09000
      4 H2        -82.7892    1.9770  -36.9292 H      1 LIG       0.09000
      5 H3        -81.2906    2.2796  -37.8473 H      1 LIG       0.09000
      6 H4        -81.6420    0.0642  -37.4201 H      1 LIG       0.42000
@<TRIPOS>BOND
      1       1       2 1
      2       1       3 1
      3       1       4 1
      4       1       5 1
      5       2       6 1
@<TRIPOS>ALT_TYPE
CGenFF_4.0_ALT_TYPE_SET
CGenFF_4.0 1 CG331 2 OG311 3 HGA3 4 HGA3 5 HGA3 6 HGP1
@<TRIPOS>MOLECULE
methanol
 6 5 0 0 0
****
USER_CHARGES
INVALID_CHARGES
Pose:  36 Cluster:  36 Fr_nu: 6825101 TotEn:    -8.17
@<TRIPOS>ATOM
      1 C1        -59.5813   -4.5983  -12.7845 C.3    1 LIG      -0.04000
      2 O1        -58.4228   -4.6071  -13.5982 O.3    1 LIG      -0.65000
      3 H1        -59.4465   -5.2905  -11.9497 H      1 LIG       0.09000
      4 H2        -60.4485   -4.8940  -13.3804 H      1 LIG       0.09000
      5 H3        -59.7355   -3.5887  -12.3964 H      1 LIG       0.09000
      6 H4        -58.5805   -3.9821  -14.3264 H      1 LIG       0.42000
@<TRIPOS>BOND
      1       1       2 1
      2       1       3 1
      3       1       4 1
      4       1       5 1
      5       2       6 1
@<TRIPOS>ALT_TYPE
CGenFF_4.0_ALT_TYPE_SET
CGenFF_4.0 1 CG331 2 OG311 3 HGA3 4 HGA3 5 HGA3 6 HGP1
@<TRIPOS>MOLECULE
methanol
 6 5 0 0 0
****
USER_CHARGES
INVALID_CHARGES
Pose:  37 Cluster:  37 Fr_nu: 6877262 TotEn:    -8.16
@<TRIPOS>ATOM
      1 C1        -74.9011  -16.2191  -43.1214 C.3    1 LIG      -0.04000
      2 O1        -74.5986  -15.4631  -41.9632 O.3    1 LIG      -0.65000
      3 H1        -75.7738  -16.8480  -42.9293 H      1 LIG       0.09000
      4 H2        -74.0420  -16.8407  -43.3865 H      1 LIG       0.09000
      5 H3        -75.1216  -15.5355  -43.9446 H      1 LIG       0.09000
      6 H4        -73.8202  -14.9190  -42.1725 H      1 LIG       0.42000
@<TRIPOS>BOND
      1       1       2 1
      2       1       3 1
      3       1       4 1
      4       1       5 1
      5       2       6 1
@<TRIPOS>ALT_TYPE
CGenFF_4.0_ALT_TYPE_SET
CGenFF_4.0 1 CG331 2 OG311 3 HGA3 4 HGA3 5 HGA3 6 HGP1
@<TRIPOS>MOLECULE
methanol
 6 5 0 0 0
****
USER_CHARGES
INVALID_CHARGES
Pose:  38 Cluster:  38 Fr_nu: 1555884 TotEn:    -8.12
@<TRIPOS>ATOM
      1 C1        -62.4427   -8.7114  -60.3770 C.3    1 LIG      -0.04000
      2 O1        -62.9845   -9.9995  -60.1498 O.3    1 LIG      -0.65000
      3 H1        -63.2546   -7.9910  -60.5040 H      1 LIG       0.09000
      4 H2        -61.8158   -8.7314  -61.2721 H      1 LIG       0.09000
      5 H3        -61.8354   -8.4242  -59.5154 H      1 LIG       0.09000
      6 H4        -62.2350  -10.6097  -60.0424 H      1 LIG       0.42000
@<TRIPOS>BOND
      1       1       2 1
      2       1       3 1
      3       1       4 1
      4       1       5 1
      5       2       6 1
@<TRIPOS>ALT_TYPE
CGenFF_4.0_ALT_TYPE_SET
CGenFF_4.0 1 CG331 2 OG311 3 HGA3 4 HGA3 5 HGA3 6 HGP1
@<TRIPOS>MOLECULE
methanol
 6 5 0 0 0
****
USER_CHARGES
INVALID_CHARGES
Pose:  39 Cluster:  39 Fr_nu: 876905 TotEn:    -8.07
@<TRIPOS>ATOM
      1 C1        -58.2705    1.2997  -39.2167 C.3    1 LIG      -0.04000
      2 O1        -59.1497    0.9071  -40.2547 O.3    1 LIG      -0.65000
      3 H1        -58.8330    1.4195  -38.2876 H      1 LIG       0.09000
      4 H2        -57.7855    2.2416  -39.4856 H      1 LIG       0.09000
      5 H3        -57.5107    0.5261  -39.0828 H      1 LIG       0.09000
      6 H4        -58.6147    0.8112  -41.0611 H      1 LIG       0.42000
@<TRIPOS>BOND
      1       1       2 1
      2       1       3 1
      3       1       4 1
      4       1       5 1
      5       2       6 1
@<TRIPOS>ALT_TYPE
CGenFF_4.0_ALT_TYPE_SET
CGenFF_4.0 1 CG331 2 OG311 3 HGA3 4 HGA3 5 HGA3 6 HGP1
@<TRIPOS>MOLECULE
methanol
 6 5 0 0 0
****
USER_CHARGES
INVALID_CHARGES
Pose:  40 Cluster:  40 Fr_nu: 135092 TotEn:    -8.05
@<TRIPOS>ATOM
      1 C1        -60.8456   -4.5665  -55.8798 C.3    1 LIG      -0.04000
      2 O1        -61.0446   -3.6448  -54.8238 O.3    1 LIG      -0.65000
      3 H1        -61.6444   -4.4550  -56.6172 H      1 LIG       0.09000
      4 H2        -60.8431   -5.5841  -55.4809 H      1 LIG       0.09000
      5 H3        -59.8833   -4.3609  -56.3545 H      1 LIG       0.09000
      6 H4        -60.3175   -3.7742  -54.1910 H      1 LIG       0.42000
@<TRIPOS>BOND
      1       1       2 1
      2       1       3 1
      3       1       4 1
      4       1       5 1
      5       2       6 1
@<TRIPOS>ALT_TYPE
CGenFF_4.0_ALT_TYPE_SET
CGenFF_4.0 1 CG331 2 OG311 3 HGA3 4 HGA3 5 HGA3 6 HGP1
@<TRIPOS>MOLECULE
methanol
 6 5 0 0 0
****
USER_CHARGES
INVALID_CHARGES
Pose:  41 Cluster:  41 Fr_nu:   6071 TotEn:    -7.91
@<TRIPOS>ATOM
      1 C1        -75.7221  -24.1684  -46.7334 C.3    1 LIG      -0.04000
      2 O1        -76.9266  -23.9245  -46.0305 O.3    1 LIG      -0.65000
      3 H1        -75.9343  -24.7614  -47.6265 H      1 LIG       0.09000
      4 H2        -75.0230  -24.7034  -46.0856 H      1 LIG       0.09000
      5 H3        -75.2833  -23.2126  -47.0292 H      1 LIG       0.09000
      6 H4        -76.6977  -23.3970  -45.2462 H      1 LIG       0.42000
@<TRIPOS>BOND
      1       1       2 1
      2       1       3 1
      3       1       4 1
      4       1       5 1
      5       2       6 1
@<TRIPOS>ALT_TYPE
CGenFF_4.0_ALT_TYPE_SET
CGenFF_4.0 1 CG331 2 OG311 3 HGA3 4 HGA3 5 HGA3 6 HGP1
@<TRIPOS>MOLECULE
methanol
 6 5 0 0 0
****
USER_CHARGES
INVALID_CHARGES
Pose:  42 Cluster:  42 Fr_nu: 237741 TotEn:    -7.82
@<TRIPOS>ATOM
      1 C1        -70.1274   -7.8405  -44.9841 C.3    1 LIG      -0.04000
      2 O1        -70.2780   -6.4422  -44.8212 O.3    1 LIG      -0.65000
      3 H1        -69.6911   -8.2687  -44.0783 H      1 LIG       0.09000
      4 H2        -69.4811   -8.0408  -45.8424 H      1 LIG       0.09000
      5 H3        -71.1097   -8.2859  -45.1583 H      1 LIG       0.09000
      6 H4        -70.6670   -6.0992  -45.6439 H      1 LIG       0.42000
@<TRIPOS>BOND
      1       1       2 1
      2       1       3 1
      3       1       4 1
      4       1       5 1
      5       2       6 1
@<TRIPOS>ALT_TYPE
CGenFF_4.0_ALT_TYPE_SET
CGenFF_4.0 1 CG331 2 OG311 3 HGA3 4 HGA3 5 HGA3 6 HGP1
@<TRIPOS>MOLECULE
methanol
 6 5 0 0 0
****
USER_CHARGES
INVALID_CHARGES
Pose:  43 Cluster:  43 Fr_nu:   5672 TotEn:    -7.81
@<TRIPOS>ATOM
      1 C1        -73.6941  -24.1955  -45.1884 C.3    1 LIG      -0.04000
      2 O1        -74.9157  -23.7758  -45.7680 O.3    1 LIG      -0.65000
      3 H1        -73.1032  -24.7352  -45.9326 H      1 LIG       0.09000
      4 H2        -73.8994  -24.8425  -44.3318 H      1 LIG       0.09000
      5 H3        -73.1388  -23.3162  -44.8536 H      1 LIG       0.09000
      6 H4        -75.4110  -23.3019  -45.0782 H      1 LIG       0.42000
@<TRIPOS>BOND
      1       1       2 1
      2       1       3 1
      3       1       4 1
      4       1       5 1
      5       2       6 1
@<TRIPOS>ALT_TYPE
CGenFF_4.0_ALT_TYPE_SET
CGenFF_4.0 1 CG331 2 OG311 3 HGA3 4 HGA3 5 HGA3 6 HGP1
@<TRIPOS>MOLECULE
methanol
 6 5 0 0 0
****
USER_CHARGES
INVALID_CHARGES
Pose:  44 Cluster:  44 Fr_nu: 502655 TotEn:    -7.81
@<TRIPOS>ATOM
      1 C1        -74.8572  -15.3214  -41.6828 C.3    1 LIG      -0.04000
      2 O1        -74.5991  -16.5505  -41.0293 O.3    1 LIG      -0.65000
      3 H1        -75.3460  -14.6340  -40.9880 H      1 LIG       0.09000
      4 H2        -75.4985  -15.4965  -42.5504 H      1 LIG       0.09000
      5 H3        -73.9100  -14.8890  -42.0137 H      1 LIG       0.09000
      6 H4        -74.1661  -17.1327  -41.6768 H      1 LIG       0.42000
@<TRIPOS>BOND
      1       1       2 1
      2       1       3 1
      3       1       4 1
      4       1       5 1
      5       2       6 1
@<TRIPOS>ALT_TYPE
CGenFF_4.0_ALT_TYPE_SET
CGenFF_4.0 1 CG331 2 OG311 3 HGA3 4 HGA3 5 HGA3 6 HGP1
@<TRIPOS>MOLECULE
methanol
 6 5 0 0 0
****
USER_CHARGES
INVALID_CHARGES
Pose:  45 Cluster:  45 Fr_nu: 1061019 TotEn:    -7.73
@<TRIPOS>ATOM
      1 C1        -60.6945  -14.2971  -14.9202 C.3    1 LIG      -0.04000
      2 O1        -59.3386  -13.8903  -14.9450 O.3    1 LIG      -0.65000
      3 H1        -61.3401  -13.4231  -15.0363 H      1 LIG       0.09000
      4 H2        -60.9083  -14.7978  -13.9725 H      1 LIG       0.09000
      5 H3        -60.8726  -14.9910  -15.7450 H      1 LIG       0.09000
      6 H4        -58.7981  -14.6918  -14.8392 H      1 LIG       0.42000
@<TRIPOS>BOND
      1       1       2 1
      2       1       3 1
      3       1       4 1
      4       1       5 1
      5       2       6 1
@<TRIPOS>ALT_TYPE
CGenFF_4.0_ALT_TYPE_SET
CGenFF_4.0 1 CG331 2 OG311 3 HGA3 4 HGA3 5 HGA3 6 HGP1
@<TRIPOS>MOLECULE
methanol
 6 5 0 0 0
****
USER_CHARGES
INVALID_CHARGES
Pose:  46 Cluster:  46 Fr_nu: 891730 TotEn:    -7.68
@<TRIPOS>ATOM
      1 C1        -73.6728   -6.8761  -50.9327 C.3    1 LIG      -0.04000
      2 O1        -73.7221   -6.0968  -49.7517 O.3    1 LIG      -0.65000
      3 H1        -73.5642   -7.9312  -50.6697 H      1 LIG       0.09000
      4 H2        -72.8286   -6.5542  -51.5478 H      1 LIG       0.09000
      5 H3        -74.6018   -6.7357  -51.4903 H      1 LIG       0.09000
      6 H4        -73.8184   -5.1687  -50.0258 H      1 LIG       0.42000
@<TRIPOS>BOND
      1       1       2 1
      2       1       3 1
      3       1       4 1
      4       1       5 1
      5       2       6 1
@<TRIPOS>ALT_TYPE
CGenFF_4.0_ALT_TYPE_SET
CGenFF_4.0 1 CG331 2 OG311 3 HGA3 4 HGA3 5 HGA3 6 HGP1
@<TRIPOS>MOLECULE
methanol
 6 5 0 0 0
****
USER_CHARGES
INVALID_CHARGES
Pose:  47 Cluster:  47 Fr_nu: 1749181 TotEn:    -7.66
@<TRIPOS>ATOM
      1 C1        -73.8618   -6.6644  -51.9497 C.3    1 LIG      -0.04000
      2 O1        -73.2886   -6.3672  -50.6898 O.3    1 LIG      -0.65000
      3 H1        -73.6150   -7.6914  -52.2300 H      1 LIG       0.09000
      4 H2        -73.4771   -5.9684  -52.6994 H      1 LIG       0.09000
      5 H3        -74.9470   -6.5589  -51.8803 H      1 LIG       0.09000
      6 H4        -73.5291   -5.4495  -50.4760 H      1 LIG       0.42000
@<TRIPOS>BOND
      1       1       2 1
      2       1       3 1
      3       1       4 1
      4       1       5 1
      5       2       6 1
@<TRIPOS>ALT_TYPE
CGenFF_4.0_ALT_TYPE_SET
CGenFF_4.0 1 CG331 2 OG311 3 HGA3 4 HGA3 5 HGA3 6 HGP1
@<TRIPOS>MOLECULE
methanol
 6 5 0 0 0
****
USER_CHARGES
INVALID_CHARGES
Pose:  48 Cluster:  48 Fr_nu:   5704 TotEn:    -7.54
@<TRIPOS>ATOM
      1 C1        -75.2632  -23.8086  -46.7965 C.3    1 LIG      -0.04000
      2 O1        -75.2875  -22.4622  -46.3596 O.3    1 LIG      -0.65000
      3 H1        -74.8620  -23.8558  -47.8119 H      1 LIG       0.09000
      4 H2        -76.2763  -24.2181  -46.7743 H      1 LIG       0.09000
      5 H3        -74.6232  -24.3881  -46.1271 H      1 LIG       0.09000
      6 H4        -75.6489  -22.4614  -45.4568 H      1 LIG       0.42000
@<TRIPOS>BOND
      1       1       2 1
      2       1       3 1
      3       1       4 1
      4       1       5 1
      5       2       6 1
@<TRIPOS>ALT_TYPE
CGenFF_4.0_ALT_TYPE_SET
CGenFF_4.0 1 CG331 2 OG311 3 HGA3 4 HGA3 5 HGA3 6 HGP1
@<TRIPOS>MOLECULE
methanol
 6 5 0 0 0
****
USER_CHARGES
INVALID_CHARGES
Pose:  49 Cluster:  49 Fr_nu:   6081 TotEn:    -7.50
@<TRIPOS>ATOM
      1 C1        -74.7510  -22.2105  -46.8705 C.3    1 LIG      -0.04000
      2 O1        -75.7815  -21.4283  -46.2955 O.3    1 LIG      -0.65000
      3 H1        -74.5123  -21.8258  -47.8651 H      1 LIG       0.09000
      4 H2        -75.0777  -23.2512  -46.9396 H      1 LIG       0.09000
      5 H3        -73.8633  -22.1506  -46.2365 H      1 LIG       0.09000
      6 H4        -75.9650  -21.7999  -45.4158 H      1 LIG       0.42000
@<TRIPOS>BOND
      1       1       2 1
      2       1       3 1
      3       1       4 1
      4       1       5 1
      5       2       6 1
@<TRIPOS>ALT_TYPE
CGenFF_4.0_ALT_TYPE_SET
CGenFF_4.0 1 CG331 2 OG311 3 HGA3 4 HGA3 5 HGA3 6 HGP1
@<TRIPOS>MOLECULE
methanol
 6 5 0 0 0
****
USER_CHARGES
INVALID_CHARGES
Pose:  50 Cluster:  50 Fr_nu: 224558 TotEn:    -7.41
@<TRIPOS>ATOM
      1 C1        -66.3662  -11.4108  -37.0398 C.3    1 LIG      -0.04000
      2 O1        -67.0715  -12.5175  -37.5709 O.3    1 LIG      -0.65000
      3 H1        -67.0771  -10.6514  -36.7048 H      1 LIG       0.09000
      4 H2        -65.7076  -10.9953  -37.8067 H      1 LIG       0.09000
      5 H3        -65.7669  -11.7457  -36.1900 H      1 LIG       0.09000
      6 H4        -66.4080  -13.1684  -37.8569 H      1 LIG       0.42000
@<TRIPOS>BOND
      1       1       2 1
      2       1       3 1
      3       1       4 1
      4       1       5 1
      5       2       6 1
@<TRIPOS>ALT_TYPE
CGenFF_4.0_ALT_TYPE_SET
CGenFF_4.0 1 CG331 2 OG311 3 HGA3 4 HGA3 5 HGA3 6 HGP1
@<TRIPOS>MOLECULE
methanol
 6 5 0 0 0
****
USER_CHARGES
INVALID_CHARGES
Pose:  51 Cluster:  51 Fr_nu: 224614 TotEn:    -7.28
@<TRIPOS>ATOM
      1 C1        -66.6955  -11.8455  -37.2083 C.3    1 LIG      -0.04000
      2 O1        -66.3114  -10.8687  -38.1584 O.3    1 LIG      -0.65000
      3 H1        -66.7978  -12.8149  -37.7022 H      1 LIG       0.09000
      4 H2        -67.6447  -11.5561  -36.7502 H      1 LIG       0.09000
      5 H3        -65.9257  -11.9122  -36.4359 H      1 LIG       0.09000
      6 H4        -66.2311  -10.0241  -37.6831 H      1 LIG       0.42000
@<TRIPOS>BOND
      1       1       2 1
      2       1       3 1
      3       1       4 1
      4       1       5 1
      5       2       6 1
@<TRIPOS>ALT_TYPE
CGenFF_4.0_ALT_TYPE_SET
CGenFF_4.0 1 CG331 2 OG311 3 HGA3 4 HGA3 5 HGA3 6 HGP1
@<TRIPOS>MOLECULE
methanol
 6 5 0 0 0
****
USER_CHARGES
INVALID_CHARGES
Pose:  52 Cluster:  52 Fr_nu: 723246 TotEn:    -7.20
@<TRIPOS>ATOM
      1 C1        -60.0350    2.3526  -39.2519 C.3    1 LIG      -0.04000
      2 O1        -61.2994    2.9761  -39.1210 O.3    1 LIG      -0.65000
      3 H1        -60.0954    1.5579  -39.9995 H      1 LIG       0.09000
      4 H2        -59.7307    1.9378  -38.2876 H      1 LIG       0.09000
      5 H3        -59.3030    3.0973  -39.5733 H      1 LIG       0.09000
      6 H4        -61.2056    3.6739  -38.4502 H      1 LIG       0.42000
@<TRIPOS>BOND
      1       1       2 1
      2       1       3 1
      3       1       4 1
      4       1       5 1
      5       2       6 1
@<TRIPOS>ALT_TYPE
CGenFF_4.0_ALT_TYPE_SET
CGenFF_4.0 1 CG331 2 OG311 3 HGA3 4 HGA3 5 HGA3 6 HGP1
@<TRIPOS>MOLECULE
methanol
 6 5 0 0 0
****
USER_CHARGES
INVALID_CHARGES
Pose:  53 Cluster:  53 Fr_nu:  63678 TotEn:    -7.06
@<TRIPOS>ATOM
      1 C1        -79.5667   -7.8710  -29.4763 C.3    1 LIG      -0.04000
      2 O1        -78.6860   -8.3579  -30.4721 O.3    1 LIG      -0.65000
      3 H1        -78.9944   -7.5885  -28.5892 H      1 LIG       0.09000
      4 H2        -80.2946   -8.6456  -29.2219 H      1 LIG       0.09000
      5 H3        -80.0909   -6.9941  -29.8633 H      1 LIG       0.09000
      6 H4        -79.2299   -8.5978  -31.2418 H      1 LIG       0.42000
@<TRIPOS>BOND
      1       1       2 1
      2       1       3 1
      3       1       4 1
      4       1       5 1
      5       2       6 1
@<TRIPOS>ALT_TYPE
CGenFF_4.0_ALT_TYPE_SET
CGenFF_4.0 1 CG331 2 OG311 3 HGA3 4 HGA3 5 HGA3 6 HGP1
@<TRIPOS>MOLECULE
methanol
 6 5 0 0 0
****
USER_CHARGES
INVALID_CHARGES
Pose:  54 Cluster:  54 Fr_nu: 338690 TotEn:    -6.73
@<TRIPOS>ATOM
      1 C1        -57.7235    1.5198  -38.5031 C.3    1 LIG      -0.04000
      2 O1        -58.5942    1.5286  -37.3868 O.3    1 LIG      -0.65000
      3 H1        -58.0413    0.7476  -39.2080 H      1 LIG       0.09000
      4 H2        -56.7018    1.3240  -38.1679 H      1 LIG       0.09000
      5 H3        -57.7635    2.4956  -38.9928 H      1 LIG       0.09000
      6 H4        -58.2803    2.2252  -36.7852 H      1 LIG       0.42000
@<TRIPOS>BOND
      1       1       2 1
      2       1       3 1
      3       1       4 1
      4       1       5 1
      5       2       6 1
@<TRIPOS>ALT_TYPE
CGenFF_4.0_ALT_TYPE_SET
CGenFF_4.0 1 CG331 2 OG311 3 HGA3 4 HGA3 5 HGA3 6 HGP1
@<TRIPOS>MOLECULE
methanol
 6 5 0 0 0
****
USER_CHARGES
INVALID_CHARGES
Pose:  55 Cluster:  55 Fr_nu: 243356 TotEn:    -6.65
@<TRIPOS>ATOM
      1 C1        -49.8543  -10.2408  -26.3088 C.3    1 LIG      -0.04000
      2 O1        -49.5749   -9.8679  -27.6457 O.3    1 LIG      -0.65000
      3 H1        -49.3916  -11.2075  -26.0950 H      1 LIG       0.09000
      4 H2        -50.9361  -10.3031  -26.1654 H      1 LIG       0.09000
      5 H3        -49.4424   -9.4854  -25.6355 H      1 LIG       0.09000
      6 H4        -50.0013   -9.0071  -27.7971 H      1 LIG       0.42000
@<TRIPOS>BOND
      1       1       2 1
      2       1       3 1
      3       1       4 1
      4       1       5 1
      5       2       6 1
@<TRIPOS>ALT_TYPE
CGenFF_4.0_ALT_TYPE_SET
CGenFF_4.0 1 CG331 2 OG311 3 HGA3 4 HGA3 5 HGA3 6 HGP1
@<TRIPOS>MOLECULE
methanol
 6 5 0 0 0
****
USER_CHARGES
INVALID_CHARGES
Pose:  56 Cluster:  56 Fr_nu: 2430845 TotEn:    -6.41
@<TRIPOS>ATOM
      1 C1        -72.8566  -24.5775  -44.7937 C.3    1 LIG      -0.04000
      2 O1        -73.5186  -23.6083  -45.5855 O.3    1 LIG      -0.65000
      3 H1        -72.4514  -25.3610  -45.4387 H      1 LIG       0.09000
      4 H2        -73.5616  -25.0082  -44.0782 H      1 LIG       0.09000
      5 H3        -72.0392  -24.0958  -44.2520 H      1 LIG       0.09000
      6 H4        -73.8639  -22.9313  -44.9787 H      1 LIG       0.42000
@<TRIPOS>BOND
      1       1       2 1
      2       1       3 1
      3       1       4 1
      4       1       5 1
      5       2       6 1
@<TRIPOS>ALT_TYPE
CGenFF_4.0_ALT_TYPE_SET
CGenFF_4.0 1 CG331 2 OG311 3 HGA3 4 HGA3 5 HGA3 6 HGP1
@<TRIPOS>MOLECULE
methanol
 6 5 0 0 0
****
USER_CHARGES
INVALID_CHARGES
Pose:  57 Cluster:  57 Fr_nu: 225665 TotEn:    -6.20
@<TRIPOS>ATOM
      1 C1        -66.5022  -11.4384  -37.1855 C.3    1 LIG      -0.04000
      2 O1        -67.2820  -11.9727  -36.1315 O.3    1 LIG      -0.65000
      3 H1        -66.8457  -11.8490  -38.1382 H      1 LIG       0.09000
      4 H2        -65.4507  -11.6903  -37.0260 H      1 LIG       0.09000
      5 H3        -66.6169  -10.3520  -37.1971 H      1 LIG       0.09000
      6 H4        -66.9477  -11.5856  -35.3044 H      1 LIG       0.42000
@<TRIPOS>BOND
      1       1       2 1
      2       1       3 1
      3       1       4 1
      4       1       5 1
      5       2       6 1
@<TRIPOS>ALT_TYPE
CGenFF_4.0_ALT_TYPE_SET
CGenFF_4.0 1 CG331 2 OG311 3 HGA3 4 HGA3 5 HGA3 6 HGP1
@<TRIPOS>MOLECULE
methanol
 6 5 0 0 0
****
USER_CHARGES
INVALID_CHARGES
Pose:  58 Cluster:  58 Fr_nu: 891159 TotEn:    -6.17
@<TRIPOS>ATOM
      1 C1        -73.6728   -6.8761  -50.9327 C.3    1 LIG      -0.04000
      2 O1        -73.3405   -6.3343  -52.1978 O.3    1 LIG      -0.65000
      3 H1        -73.8445   -7.9509  -51.0295 H      1 LIG       0.09000
      4 H2        -74.5716   -6.3858  -50.5500 H      1 LIG       0.09000
      5 H3        -72.8436   -6.7026  -50.2428 H      1 LIG       0.09000
      6 H4        -73.1959   -5.3810  -52.0712 H      1 LIG       0.42000
@<TRIPOS>BOND
      1       1       2 1
      2       1       3 1
      3       1       4 1
      4       1       5 1
      5       2       6 1
@<TRIPOS>ALT_TYPE
CGenFF_4.0_ALT_TYPE_SET
CGenFF_4.0 1 CG331 2 OG311 3 HGA3 4 HGA3 5 HGA3 6 HGP1
@<TRIPOS>MOLECULE
methanol
 6 5 0 0 0
****
USER_CHARGES
INVALID_CHARGES
Pose:  59 Cluster:  59 Fr_nu: 298212 TotEn:    -5.45
@<TRIPOS>ATOM
      1 C1        -51.5362    3.1045  -33.7660 C.3    1 LIG      -0.04000
      2 O1        -51.5268    1.7289  -33.4313 O.3    1 LIG      -0.65000
      3 H1        -52.4498    3.5669  -33.3842 H      1 LIG       0.09000
      4 H2        -51.4849    3.2166  -34.8520 H      1 LIG       0.09000
      5 H3        -50.6684    3.5872  -33.3104 H      1 LIG       0.09000
      6 H4        -50.7026    1.3543  -33.7864 H      1 LIG       0.42000
@<TRIPOS>BOND
      1       1       2 1
      2       1       3 1
      3       1       4 1
      4       1       5 1
      5       2       6 1
@<TRIPOS>ALT_TYPE
CGenFF_4.0_ALT_TYPE_SET
CGenFF_4.0 1 CG331 2 OG311 3 HGA3 4 HGA3 5 HGA3 6 HGP1
@<TRIPOS>MOLECULE
methanol
 6 5 0 0 0
****
USER_CHARGES
INVALID_CHARGES
Pose:  60 Cluster:  60 Fr_nu: 9256618 TotEn:    -3.49
@<TRIPOS>ATOM
      1 C1        -76.3993  -17.8721  -45.4290 C.3    1 LIG      -0.04000
      2 O1        -76.9905  -18.3753  -46.6129 O.3    1 LIG      -0.65000
      3 H1        -75.5894  -18.5352  -45.1150 H      1 LIG       0.09000
      4 H2        -77.1556  -17.8057  -44.6427 H      1 LIG       0.09000
      5 H3        -75.9955  -16.8768  -45.6286 H      1 LIG       0.09000
      6 H4        -77.7032  -17.7613  -46.8594 H      1 LIG       0.42000
@<TRIPOS>BOND
      1       1       2 1
      2       1       3 1
      3       1       4 1
      4       1       5 1
      5       2       6 1
@<TRIPOS>ALT_TYPE
CGenFF_4.0_ALT_TYPE_SET
CGenFF_4.0 1 CG331 2 OG311 3 HGA3 4 HGA3 5 HGA3 6 HGP1
@<TRIPOS>MOLECULE
furan
 9 9 0 0 0
****
USER_CHARGES
INVALID_CHARGES
Pose:   1 Cluster:   1 Fr_nu:    119 TotEn:   -13.56
@<TRIPOS>ATOM
      1 C1        -71.4170   -8.1499  -45.6810 C.2    1 LIG      -0.26000
      2 C2        -70.3591   -7.7117  -44.8490 C.2    1 LIG      -0.26000
      3 C3        -71.2272   -9.5003  -45.8608 C.2    1 LIG       0.09300
      4 C4        -69.5984   -8.8256  -44.5797 C.2    1 LIG       0.09300
      5 O1        -70.1209   -9.9200  -45.1927 O.3    1 LIG      -0.29200
      6 H1        -72.2173   -7.5557  -46.0978 H      1 LIG       0.17500
      7 H2        -70.1744   -6.7093  -44.4904 H      1 LIG       0.17500
      8 H3        -71.7625  -10.2645  -46.4053 H      1 LIG       0.13800
      9 H4        -68.7030   -8.9970  -44.0001 H      1 LIG       0.13800
@<TRIPOS>BOND
      1       1       2 1
      2       1       3 2
      3       2       4 2
      4       3       5 1
      5       4       5 1
      6       1       6 1
      7       2       7 1
      8       3       8 1
      9       4       9 1
@<TRIPOS>ALT_TYPE
CGenFF_4.0_ALT_TYPE_SET
CGenFF_4.0 1 CG2R51 2 CG2R51 3 CG2R51 4 CG2R51 5 OG2R50 6 HGR51 7 HGR51 8 HGR52 9 HGR52
@<TRIPOS>MOLECULE
furan
 9 9 0 0 0
****
USER_CHARGES
INVALID_CHARGES
Pose:   2 Cluster:   2 Fr_nu:     13 TotEn:   -12.44
@<TRIPOS>ATOM
      1 C1        -66.5544  -11.6185  -36.5753 C.2    1 LIG      -0.26000
      2 C2        -66.1229  -11.8490  -37.9034 C.2    1 LIG      -0.26000
      3 C3        -65.8784  -10.5015  -36.1424 C.2    1 LIG       0.09300
      4 C4        -65.2141  -10.8564  -38.1875 C.2    1 LIG       0.09300
      5 O1        -65.0594  -10.0308  -37.1192 O.3    1 LIG      -0.29200
      6 H1        -67.2684  -12.1947  -36.0047 H      1 LIG       0.17500
      7 H2        -66.4354  -12.6396  -38.5702 H      1 LIG       0.17500
      8 H3        -65.8700   -9.9447  -35.2167 H      1 LIG       0.13800
      9 H4        -64.6218  -10.6117  -39.0571 H      1 LIG       0.13800
@<TRIPOS>BOND
      1       1       2 1
      2       1       3 2
      3       2       4 2
      4       3       5 1
      5       4       5 1
      6       1       6 1
      7       2       7 1
      8       3       8 1
      9       4       9 1
@<TRIPOS>ALT_TYPE
CGenFF_4.0_ALT_TYPE_SET
CGenFF_4.0 1 CG2R51 2 CG2R51 3 CG2R51 4 CG2R51 5 OG2R50 6 HGR51 7 HGR51 8 HGR52 9 HGR52
@<TRIPOS>MOLECULE
furan
 9 9 0 0 0
****
USER_CHARGES
INVALID_CHARGES
Pose:   3 Cluster:   3 Fr_nu:  56541 TotEn:    -9.80
@<TRIPOS>ATOM
      1 C1        -59.2396    1.7068  -39.7123 C.2    1 LIG      -0.26000
      2 C2        -59.6592    2.4735  -38.5990 C.2    1 LIG      -0.26000
      3 C3        -58.2017    0.9220  -39.2663 C.2    1 LIG       0.09300
      4 C4        -58.8479    2.1024  -37.5520 C.2    1 LIG       0.09300
      5 O1        -57.9568    1.1570  -37.9505 O.3    1 LIG      -0.29200
      6 H1        -59.6428    1.7245  -40.7145 H      1 LIG       0.17500
      7 H2        -60.4537    3.2048  -38.5640 H      1 LIG       0.17500
      8 H3        -57.5677    0.1836  -39.7352 H      1 LIG       0.13800
      9 H4        -58.7808    2.4011  -36.5160 H      1 LIG       0.13800
@<TRIPOS>BOND
      1       1       2 1
      2       1       3 2
      3       2       4 2
      4       3       5 1
      5       4       5 1
      6       1       6 1
      7       2       7 1
      8       3       8 1
      9       4       9 1
@<TRIPOS>ALT_TYPE
CGenFF_4.0_ALT_TYPE_SET
CGenFF_4.0 1 CG2R51 2 CG2R51 3 CG2R51 4 CG2R51 5 OG2R50 6 HGR51 7 HGR51 8 HGR52 9 HGR52
@<TRIPOS>MOLECULE
furan
 9 9 0 0 0
****
USER_CHARGES
INVALID_CHARGES
Pose:   4 Cluster:   4 Fr_nu: 117801 TotEn:    -9.72
@<TRIPOS>ATOM
      1 C1        -58.2807    1.9910  -38.2832 C.2    1 LIG      -0.26000
      2 C2        -58.5228    1.5718  -39.6132 C.2    1 LIG      -0.26000
      3 C3        -59.4865    2.4432  -37.7998 C.2    1 LIG       0.09300
      4 C4        -59.8592    1.7975  -39.8477 C.2    1 LIG       0.09300
      5 O1        -60.4539    2.3285  -38.7472 O.3    1 LIG      -0.29200
      6 H1        -57.3445    1.9672  -37.7445 H      1 LIG       0.17500
      7 H2        -57.8120    1.1568  -40.3132 H      1 LIG       0.17500
      8 H3        -59.8057    2.8543  -36.8532 H      1 LIG       0.13800
      9 H4        -60.5053    1.6425  -40.6995 H      1 LIG       0.13800
@<TRIPOS>BOND
      1       1       2 1
      2       1       3 2
      3       2       4 2
      4       3       5 1
      5       4       5 1
      6       1       6 1
      7       2       7 1
      8       3       8 1
      9       4       9 1
@<TRIPOS>ALT_TYPE
CGenFF_4.0_ALT_TYPE_SET
CGenFF_4.0 1 CG2R51 2 CG2R51 3 CG2R51 4 CG2R51 5 OG2R50 6 HGR51 7 HGR51 8 HGR52 9 HGR52
@<TRIPOS>MOLECULE
furan
 9 9 0 0 0
****
USER_CHARGES
INVALID_CHARGES
Pose:   5 Cluster:   5 Fr_nu: 2762946 TotEn:    -9.45
@<TRIPOS>ATOM
      1 C1        -70.2916   -9.0903  -45.1522 C.2    1 LIG      -0.26000
      2 C2        -71.5296   -8.7816  -45.7648 C.2    1 LIG      -0.26000
      3 C3        -69.9672   -8.0016  -44.3767 C.2    1 LIG       0.09300
      4 C4        -71.8735   -7.5264  -45.3198 C.2    1 LIG       0.09300
      5 O1        -70.9264   -7.0439  -44.4732 O.3    1 LIG      -0.29200
      6 H1        -69.7084   -9.9931  -45.2626 H      1 LIG       0.17500
      7 H2        -72.1000   -9.3972  -46.4453 H      1 LIG       0.17500
      8 H3        -69.1345   -7.7657  -43.7301 H      1 LIG       0.13800
      9 H4        -72.7143   -6.8730  -45.5021 H      1 LIG       0.13800
@<TRIPOS>BOND
      1       1       2 1
      2       1       3 2
      3       2       4 2
      4       3       5 1
      5       4       5 1
      6       1       6 1
      7       2       7 1
      8       3       8 1
      9       4       9 1
@<TRIPOS>ALT_TYPE
CGenFF_4.0_ALT_TYPE_SET
CGenFF_4.0 1 CG2R51 2 CG2R51 3 CG2R51 4 CG2R51 5 OG2R50 6 HGR51 7 HGR51 8 HGR52 9 HGR52
@<TRIPOS>MOLECULE
furan
 9 9 0 0 0
****
USER_CHARGES
INVALID_CHARGES
Pose:   6 Cluster:   6 Fr_nu: 462951 TotEn:    -8.95
@<TRIPOS>ATOM
      1 C1        -73.5662   -7.9387  -51.2427 C.2    1 LIG      -0.26000
      2 C2        -73.7936   -6.6078  -50.8183 C.2    1 LIG      -0.26000
      3 C3        -73.6298   -8.7169  -50.1103 C.2    1 LIG       0.09300
      4 C4        -73.9802   -6.6676  -49.4568 C.2    1 LIG       0.09300
      5 O1        -73.8820   -7.9497  -49.0174 O.3    1 LIG      -0.29200
      6 H1        -73.3787   -8.2871  -52.2481 H      1 LIG       0.17500
      7 H2        -73.8186   -5.7165  -51.4285 H      1 LIG       0.17500
      8 H3        -73.5246   -9.7758  -49.9239 H      1 LIG       0.13800
      9 H4        -74.1817   -5.9269  -48.6967 H      1 LIG       0.13800
@<TRIPOS>BOND
      1       1       2 1
      2       1       3 2
      3       2       4 2
      4       3       5 1
      5       4       5 1
      6       1       6 1
      7       2       7 1
      8       3       8 1
      9       4       9 1
@<TRIPOS>ALT_TYPE
CGenFF_4.0_ALT_TYPE_SET
CGenFF_4.0 1 CG2R51 2 CG2R51 3 CG2R51 4 CG2R51 5 OG2R50 6 HGR51 7 HGR51 8 HGR52 9 HGR52
@<TRIPOS>MOLECULE
furan
 9 9 0 0 0
****
USER_CHARGES
INVALID_CHARGES
Pose:   7 Cluster:   7 Fr_nu:  41256 TotEn:    -8.86
@<TRIPOS>ATOM
      1 C1        -58.5830    2.1393  -38.1129 C.2    1 LIG      -0.26000
      2 C2        -57.6673    1.3553  -38.8547 C.2    1 LIG      -0.26000
      3 C3        -59.7044    2.2634  -38.8997 C.2    1 LIG       0.09300
      4 C4        -58.2946    1.0561  -40.0417 C.2    1 LIG       0.09300
      5 O1        -59.5368    1.6059  -40.0770 O.3    1 LIG      -0.29200
      6 H1        -58.4428    2.5615  -37.1284 H      1 LIG       0.17500
      7 H2        -56.6745    1.0466  -38.5607 H      1 LIG       0.17500
      8 H3        -60.6557    2.7593  -38.7725 H      1 LIG       0.13800
      9 H4        -58.0076    0.4927  -40.9176 H      1 LIG       0.13800
@<TRIPOS>BOND
      1       1       2 1
      2       1       3 2
      3       2       4 2
      4       3       5 1
      5       4       5 1
      6       1       6 1
      7       2       7 1
      8       3       8 1
      9       4       9 1
@<TRIPOS>ALT_TYPE
CGenFF_4.0_ALT_TYPE_SET
CGenFF_4.0 1 CG2R51 2 CG2R51 3 CG2R51 4 CG2R51 5 OG2R50 6 HGR51 7 HGR51 8 HGR52 9 HGR52
@<TRIPOS>MOLECULE
furan
 9 9 0 0 0
****
USER_CHARGES
INVALID_CHARGES
Pose:   8 Cluster:   8 Fr_nu:  51760 TotEn:    -8.71
@<TRIPOS>ATOM
      1 C1        -59.4624    2.6061  -38.5253 C.2    1 LIG      -0.26000
      2 C2        -59.8986    2.4586  -39.8636 C.2    1 LIG      -0.26000
      3 C3        -58.5722    1.5823  -38.2986 C.2    1 LIG       0.09300
      4 C4        -59.2438    1.3552  -40.3594 C.2    1 LIG       0.09300
      5 O1        -58.4332    0.8154  -39.4117 O.3    1 LIG      -0.29200
      6 H1        -59.7600    3.3635  -37.8146 H      1 LIG       0.17500
      7 H2        -60.6021    3.0790  -40.3998 H      1 LIG       0.17500
      8 H3        -57.9832    1.2788  -37.4453 H      1 LIG       0.13800
      9 H4        -59.2453    0.8520  -41.3153 H      1 LIG       0.13800
@<TRIPOS>BOND
      1       1       2 1
      2       1       3 2
      3       2       4 2
      4       3       5 1
      5       4       5 1
      6       1       6 1
      7       2       7 1
      8       3       8 1
      9       4       9 1
@<TRIPOS>ALT_TYPE
CGenFF_4.0_ALT_TYPE_SET
CGenFF_4.0 1 CG2R51 2 CG2R51 3 CG2R51 4 CG2R51 5 OG2R50 6 HGR51 7 HGR51 8 HGR52 9 HGR52
@<TRIPOS>MOLECULE
furan
 9 9 0 0 0
****
USER_CHARGES
INVALID_CHARGES
Pose:   9 Cluster:   9 Fr_nu: 1072179 TotEn:    -8.68
@<TRIPOS>ATOM
      1 C1        -73.4751   -6.5523  -52.5431 C.2    1 LIG      -0.26000
      2 C2        -73.6448   -7.8670  -53.0390 C.2    1 LIG      -0.26000
      3 C3        -73.9494   -6.5669  -51.2520 C.2    1 LIG       0.09300
      4 C4        -74.2107   -8.5912  -52.0157 C.2    1 LIG       0.09300
      5 O1        -74.3995   -7.8060  -50.9228 O.3    1 LIG      -0.29200
      6 H1        -73.0595   -5.7005  -53.0618 H      1 LIG       0.17500
      7 H2        -73.3868   -8.2400  -54.0197 H      1 LIG       0.17500
      8 H3        -74.0312   -5.8187  -50.4771 H      1 LIG       0.13800
      9 H4        -74.5226   -9.6203  -51.9117 H      1 LIG       0.13800
@<TRIPOS>BOND
      1       1       2 1
      2       1       3 2
      3       2       4 2
      4       3       5 1
      5       4       5 1
      6       1       6 1
      7       2       7 1
      8       3       8 1
      9       4       9 1
@<TRIPOS>ALT_TYPE
CGenFF_4.0_ALT_TYPE_SET
CGenFF_4.0 1 CG2R51 2 CG2R51 3 CG2R51 4 CG2R51 5 OG2R50 6 HGR51 7 HGR51 8 HGR52 9 HGR52
@<TRIPOS>MOLECULE
furan
 9 9 0 0 0
****
USER_CHARGES
INVALID_CHARGES
Pose:  10 Cluster:  10 Fr_nu: 387859 TotEn:    -8.68
@<TRIPOS>ATOM
      1 C1        -58.7925    1.8626  -39.2685 C.2    1 LIG      -0.26000
      2 C2        -59.3926    2.5939  -38.2157 C.2    1 LIG      -0.26000
      3 C3        -59.4965    2.1832  -40.4059 C.2    1 LIG       0.09300
      4 C4        -60.4204    3.3092  -38.7848 C.2    1 LIG       0.09300
      5 O1        -60.4904    3.0645  -40.1197 O.3    1 LIG      -0.29200
      6 H1        -57.9524    1.1862  -39.2060 H      1 LIG       0.17500
      7 H2        -59.1111    2.5990  -37.1725 H      1 LIG       0.17500
      8 H3        -59.4188    1.8863  -41.4417 H      1 LIG       0.13800
      9 H4        -61.1546    4.0003  -38.3970 H      1 LIG       0.13800
@<TRIPOS>BOND
      1       1       2 1
      2       1       3 2
      3       2       4 2
      4       3       5 1
      5       4       5 1
      6       1       6 1
      7       2       7 1
      8       3       8 1
      9       4       9 1
@<TRIPOS>ALT_TYPE
CGenFF_4.0_ALT_TYPE_SET
CGenFF_4.0 1 CG2R51 2 CG2R51 3 CG2R51 4 CG2R51 5 OG2R50 6 HGR51 7 HGR51 8 HGR52 9 HGR52
@<TRIPOS>MOLECULE
furan
 9 9 0 0 0
****
USER_CHARGES
INVALID_CHARGES
Pose:  11 Cluster:  11 Fr_nu:  39885 TotEn:    -8.45
@<TRIPOS>ATOM
      1 C1        -59.9777    3.5963  -38.7952 C.2    1 LIG      -0.26000
      2 C2        -59.5586    3.1710  -40.0785 C.2    1 LIG      -0.26000
      3 C3        -59.8820    2.4944  -37.9775 C.2    1 LIG       0.09300
      4 C4        -59.2366    1.8396  -39.9534 C.2    1 LIG       0.09300
      5 O1        -59.4309    1.4195  -38.6757 O.3    1 LIG      -0.29200
      6 H1        -60.3087    4.5824  -38.5030 H      1 LIG       0.17500
      7 H2        -59.4986    3.7612  -40.9815 H      1 LIG       0.17500
      8 H3        -60.0851    2.3202  -36.9308 H      1 LIG       0.13800
      9 H4        -58.8737    1.0904  -40.6419 H      1 LIG       0.13800
@<TRIPOS>BOND
      1       1       2 1
      2       1       3 2
      3       2       4 2
      4       3       5 1
      5       4       5 1
      6       1       6 1
      7       2       7 1
      8       3       8 1
      9       4       9 1
@<TRIPOS>ALT_TYPE
CGenFF_4.0_ALT_TYPE_SET
CGenFF_4.0 1 CG2R51 2 CG2R51 3 CG2R51 4 CG2R51 5 OG2R50 6 HGR51 7 HGR51 8 HGR52 9 HGR52
@<TRIPOS>MOLECULE
furan
 9 9 0 0 0
****
USER_CHARGES
INVALID_CHARGES
Pose:  12 Cluster:  12 Fr_nu: 387960 TotEn:    -7.40
@<TRIPOS>ATOM
      1 C1        -59.1240    1.5099  -39.1347 C.2    1 LIG      -0.26000
      2 C2        -58.5863    2.2327  -38.0431 C.2    1 LIG      -0.26000
      3 C3        -58.0725    1.2688  -39.9882 C.2    1 LIG       0.09300
      4 C4        -57.2447    2.3816  -38.3072 C.2    1 LIG       0.09300
      5 O1        -56.9234    1.7968  -39.4910 O.3    1 LIG      -0.29200
      6 H1        -60.1496    1.2034  -39.2814 H      1 LIG       0.17500
      7 H2        -59.1111    2.5990  -37.1725 H      1 LIG       0.17500
      8 H3        -57.9815    0.7618  -40.9378 H      1 LIG       0.13800
      9 H4        -56.4270    2.8526  -37.7812 H      1 LIG       0.13800
@<TRIPOS>BOND
      1       1       2 1
      2       1       3 2
      3       2       4 2
      4       3       5 1
      5       4       5 1
      6       1       6 1
      7       2       7 1
      8       3       8 1
      9       4       9 1
@<TRIPOS>ALT_TYPE
CGenFF_4.0_ALT_TYPE_SET
CGenFF_4.0 1 CG2R51 2 CG2R51 3 CG2R51 4 CG2R51 5 OG2R50 6 HGR51 7 HGR51 8 HGR52 9 HGR52
@<TRIPOS>MOLECULE
pyrimidine
 10 10 0 0 0
****
USER_CHARGES
INVALID_CHARGES
Pose:   1 Cluster:   1 Fr_nu:  21263 TotEn:   -18.97
@<TRIPOS>ATOM
      1 C1        -74.4574  -15.9528  -42.8350 C.ar   1 LIG      -0.13100
      2 C2        -75.3725  -15.1349  -43.4659 C.ar   1 LIG       0.28900
      3 C3        -74.5636  -16.0189  -41.4608 C.ar   1 LIG       0.28900
      4 C4        -76.3230  -14.5798  -41.4771 C.ar   1 LIG       0.50700
      5 N1        -76.3223  -14.4313  -42.8155 N.ar   1 LIG      -0.71900
      6 N2        -75.4877  -15.3432  -40.7469 N.ar   1 LIG      -0.71900
      7 H1        -73.7056  -16.5059  -43.3820 H      1 LIG       0.11500
      8 H2        -75.3666  -15.0193  -44.5443 H      1 LIG       0.11400
      9 H3        -73.8876  -16.6353  -40.8781 H      1 LIG       0.11400
     10 H4        -77.0749  -14.0253  -40.9291 H      1 LIG       0.14100
@<TRIPOS>BOND
      1       1       2 ar
      2       1       3 ar
      3       2       5 ar
      4       3       6 ar
      5       4       5 ar
      6       4       6 ar
      7       1       7 1
      8       2       8 1
      9       3       9 1
     10       4      10 1
@<TRIPOS>ALT_TYPE
CGenFF_4.0_ALT_TYPE_SET
CGenFF_4.0 1 CG2R61 2 CG2R61 3 CG2R61 4 CG2R64 5 NG2R62 6 NG2R62 7 HGR61 8 HGR62 9 HGR62 10 HGR62
@<TRIPOS>MOLECULE
pyrimidine
 10 10 0 0 0
****
USER_CHARGES
INVALID_CHARGES
Pose:   2 Cluster:   2 Fr_nu: 2519994 TotEn:   -18.08
@<TRIPOS>ATOM
      1 C1        -74.2302  -15.9090  -43.0939 C.ar   1 LIG      -0.13100
      2 C2        -74.7022  -15.2606  -41.9708 C.ar   1 LIG       0.28900
      3 C3        -75.1950  -16.4023  -43.9482 C.ar   1 LIG       0.28900
      4 C4        -76.8548  -15.6255  -42.6034 C.ar   1 LIG       0.50700
      5 N1        -76.0128  -15.1002  -41.6932 N.ar   1 LIG      -0.71900
      6 N2        -76.5211  -16.2781  -43.7332 N.ar   1 LIG      -0.71900
      7 H1        -73.1728  -16.0234  -43.2914 H      1 LIG       0.11500
      8 H2        -74.0188  -14.8398  -41.2413 H      1 LIG       0.11400
      9 H3        -74.9200  -16.9275  -44.8565 H      1 LIG       0.11400
     10 H4        -77.9136  -15.5121  -42.4052 H      1 LIG       0.14100
@<TRIPOS>BOND
      1       1       2 ar
      2       1       3 ar
      3       2       5 ar
      4       3       6 ar
      5       4       5 ar
      6       4       6 ar
      7       1       7 1
      8       2       8 1
      9       3       9 1
     10       4      10 1
@<TRIPOS>ALT_TYPE
CGenFF_4.0_ALT_TYPE_SET
CGenFF_4.0 1 CG2R61 2 CG2R61 3 CG2R61 4 CG2R64 5 NG2R62 6 NG2R62 7 HGR61 8 HGR62 9 HGR62 10 HGR62
@<TRIPOS>MOLECULE
pyrimidine
 10 10 0 0 0
****
USER_CHARGES
INVALID_CHARGES
Pose:   3 Cluster:   3 Fr_nu: 1052423 TotEn:   -17.52
@<TRIPOS>ATOM
      1 C1        -75.2907  -16.8814  -44.5241 C.ar   1 LIG      -0.13100
      2 C2        -75.6516  -15.7556  -45.2358 C.ar   1 LIG       0.28900
      3 C3        -75.7973  -18.0746  -44.9969 C.ar   1 LIG       0.28900
      4 C4        -76.8753  -17.0047  -46.6882 C.ar   1 LIG       0.50700
      5 N1        -76.4452  -15.7809  -46.3266 N.ar   1 LIG      -0.71900
      6 N2        -76.5957  -18.1734  -46.0801 N.ar   1 LIG      -0.71900
      7 H1        -74.6524  -16.8318  -43.6521 H      1 LIG       0.11500
      8 H2        -75.3020  -14.7726  -44.9394 H      1 LIG       0.11400
      9 H3        -75.5689  -19.0126  -44.5026 H      1 LIG       0.11400
     10 H4        -77.5153  -17.0545  -47.5605 H      1 LIG       0.14100
@<TRIPOS>BOND
      1       1       2 ar
      2       1       3 ar
      3       2       5 ar
      4       3       6 ar
      5       4       5 ar
      6       4       6 ar
      7       1       7 1
      8       2       8 1
      9       3       9 1
     10       4      10 1
@<TRIPOS>ALT_TYPE
CGenFF_4.0_ALT_TYPE_SET
CGenFF_4.0 1 CG2R61 2 CG2R61 3 CG2R61 4 CG2R64 5 NG2R62 6 NG2R62 7 HGR61 8 HGR62 9 HGR62 10 HGR62
@<TRIPOS>MOLECULE
pyrimidine
 10 10 0 0 0
****
USER_CHARGES
INVALID_CHARGES
Pose:   4 Cluster:   4 Fr_nu: 1368269 TotEn:   -15.42
@<TRIPOS>ATOM
      1 C1        -71.5511   -8.1514  -45.4725 C.ar   1 LIG      -0.13100
      2 C2        -71.0686   -9.4442  -45.4553 C.ar   1 LIG       0.28900
      3 C3        -70.7864   -7.2197  -44.8008 C.ar   1 LIG       0.28900
      4 C4        -69.2726   -8.8107  -44.2142 C.ar   1 LIG       0.50700
      5 N1        -69.9286   -9.8104  -44.8335 N.ar   1 LIG      -0.71900
      6 N2        -69.6375   -7.5155  -44.1583 N.ar   1 LIG      -0.71900
      7 H1        -72.4691   -7.8857  -45.9794 H      1 LIG       0.11500
      8 H2        -71.6016  -10.2451  -45.9559 H      1 LIG       0.11400
      9 H3        -71.0857   -6.1780  -44.7589 H      1 LIG       0.11400
     10 H4        -68.3540   -9.0766  -43.7057 H      1 LIG       0.14100
@<TRIPOS>BOND
      1       1       2 ar
      2       1       3 ar
      3       2       5 ar
      4       3       6 ar
      5       4       5 ar
      6       4       6 ar
      7       1       7 1
      8       2       8 1
      9       3       9 1
     10       4      10 1
@<TRIPOS>ALT_TYPE
CGenFF_4.0_ALT_TYPE_SET
CGenFF_4.0 1 CG2R61 2 CG2R61 3 CG2R61 4 CG2R64 5 NG2R62 6 NG2R62 7 HGR61 8 HGR62 9 HGR62 10 HGR62
@<TRIPOS>MOLECULE
pyrimidine
 10 10 0 0 0
****
USER_CHARGES
INVALID_CHARGES
Pose:   5 Cluster:   5 Fr_nu: 157532 TotEn:   -15.23
@<TRIPOS>ATOM
      1 C1        -59.3080    2.5470  -37.6887 C.ar   1 LIG      -0.13100
      2 C2        -60.4286    2.6018  -38.4924 C.ar   1 LIG       0.28900
      3 C3        -58.2241    1.8788  -38.2204 C.ar   1 LIG       0.28900
      4 C4        -59.3745    1.4269  -40.1280 C.ar   1 LIG       0.50700
      5 N1        -60.4967    2.0506  -39.7219 N.ar   1 LIG      -0.71900
      6 N2        -58.2225    1.3046  -39.4412 N.ar   1 LIG      -0.71900
      7 H1        -59.2812    2.9981  -36.7058 H      1 LIG       0.11500
      8 H2        -61.3295    3.1056  -38.1594 H      1 LIG       0.11400
      9 H3        -57.2991    1.7833  -37.6622 H      1 LIG       0.11400
     10 H4        -59.4015    0.9741  -41.1116 H      1 LIG       0.14100
@<TRIPOS>BOND
      1       1       2 ar
      2       1       3 ar
      3       2       5 ar
      4       3       6 ar
      5       4       5 ar
      6       4       6 ar
      7       1       7 1
      8       2       8 1
      9       3       9 1
     10       4      10 1
@<TRIPOS>ALT_TYPE
CGenFF_4.0_ALT_TYPE_SET
CGenFF_4.0 1 CG2R61 2 CG2R61 3 CG2R61 4 CG2R64 5 NG2R62 6 NG2R62 7 HGR61 8 HGR62 9 HGR62 10 HGR62
@<TRIPOS>MOLECULE
pyrimidine
 10 10 0 0 0
****
USER_CHARGES
INVALID_CHARGES
Pose:   6 Cluster:   6 Fr_nu: 1182161 TotEn:   -13.64
@<TRIPOS>ATOM
      1 C1        -73.3400   -6.8602  -52.5737 C.ar   1 LIG      -0.13100
      2 C2        -74.0699   -6.6087  -51.4298 C.ar   1 LIG       0.28900
      3 C3        -73.7350   -7.9625  -53.3037 C.ar   1 LIG       0.28900
      4 C4        -75.3951   -8.4143  -51.8180 C.ar   1 LIG       0.50700
      5 N1        -75.1074   -7.3679  -51.0207 N.ar   1 LIG      -0.71900
      6 N2        -74.7619   -8.7647  -52.9538 N.ar   1 LIG      -0.71900
      7 H1        -72.5119   -6.2342  -52.8781 H      1 LIG       0.11500
      8 H2        -73.8331   -5.7643  -50.7916 H      1 LIG       0.11400
      9 H3        -73.2208   -8.2400  -54.2175 H      1 LIG       0.11400
     10 H4        -76.2234   -9.0419  -51.5128 H      1 LIG       0.14100
@<TRIPOS>BOND
      1       1       2 ar
      2       1       3 ar
      3       2       5 ar
      4       3       6 ar
      5       4       5 ar
      6       4       6 ar
      7       1       7 1
      8       2       8 1
      9       3       9 1
     10       4      10 1
@<TRIPOS>ALT_TYPE
CGenFF_4.0_ALT_TYPE_SET
CGenFF_4.0 1 CG2R61 2 CG2R61 3 CG2R61 4 CG2R64 5 NG2R62 6 NG2R62 7 HGR61 8 HGR62 9 HGR62 10 HGR62
@<TRIPOS>MOLECULE
pyrimidine
 10 10 0 0 0
****
USER_CHARGES
INVALID_CHARGES
Pose:   7 Cluster:   7 Fr_nu: 3961875 TotEn:   -12.06
@<TRIPOS>ATOM
      1 C1        -74.7119  -16.2231  -43.0657 C.ar   1 LIG      -0.13100
      2 C2        -75.7815  -15.6227  -42.4331 C.ar   1 LIG       0.28900
      3 C3        -75.0239  -16.9834  -44.1741 C.ar   1 LIG       0.28900
      4 C4        -77.2354  -16.5151  -43.9353 C.ar   1 LIG       0.50700
      5 N1        -77.0609  -15.7479  -42.8425 N.ar   1 LIG      -0.71900
      6 N2        -76.2794  -17.1518  -44.6385 N.ar   1 LIG      -0.71900
      7 H1        -73.6953  -16.1056  -42.7153 H      1 LIG       0.11500
      8 H2        -75.6344  -15.0059  -41.5532 H      1 LIG       0.11400
      9 H3        -74.2496  -17.4942  -44.7361 H      1 LIG       0.11400
     10 H4        -78.2534  -16.6338  -44.2857 H      1 LIG       0.14100
@<TRIPOS>BOND
      1       1       2 ar
      2       1       3 ar
      3       2       5 ar
      4       3       6 ar
      5       4       5 ar
      6       4       6 ar
      7       1       7 1
      8       2       8 1
      9       3       9 1
     10       4      10 1
@<TRIPOS>ALT_TYPE
CGenFF_4.0_ALT_TYPE_SET
CGenFF_4.0 1 CG2R61 2 CG2R61 3 CG2R61 4 CG2R64 5 NG2R62 6 NG2R62 7 HGR61 8 HGR62 9 HGR62 10 HGR62
@<TRIPOS>MOLECULE
pyrimidine
 10 10 0 0 0
****
USER_CHARGES
INVALID_CHARGES
Pose:   8 Cluster:   8 Fr_nu: 419581 TotEn:   -11.97
@<TRIPOS>ATOM
      1 C1        -59.4110    3.8645  -37.9568 C.ar   1 LIG      -0.13100
      2 C2        -60.0809    4.0649  -39.1466 C.ar   1 LIG       0.28900
      3 C3        -58.8942    2.5990  -37.7685 C.ar   1 LIG       0.28900
      4 C4        -59.6901    1.9190  -39.7862 C.ar   1 LIG       0.50700
      5 N1        -60.2398    3.1109  -40.0872 N.ar   1 LIG      -0.71900
      6 N2        -59.0156    1.5985  -38.6654 N.ar   1 LIG      -0.71900
      7 H1        -59.2987    4.6482  -37.2197 H      1 LIG       0.11500
      8 H2        -60.5216    5.0273  -39.3831 H      1 LIG       0.11400
      9 H3        -58.3522    2.3467  -36.8635 H      1 LIG       0.11400
     10 H4        -59.8035    1.1337  -40.5236 H      1 LIG       0.14100
@<TRIPOS>BOND
      1       1       2 ar
      2       1       3 ar
      3       2       5 ar
      4       3       6 ar
      5       4       5 ar
      6       4       6 ar
      7       1       7 1
      8       2       8 1
      9       3       9 1
     10       4      10 1
@<TRIPOS>ALT_TYPE
CGenFF_4.0_ALT_TYPE_SET
CGenFF_4.0 1 CG2R61 2 CG2R61 3 CG2R61 4 CG2R64 5 NG2R62 6 NG2R62 7 HGR61 8 HGR62 9 HGR62 10 HGR62
@<TRIPOS>MOLECULE
pyrimidine
 10 10 0 0 0
****
USER_CHARGES
INVALID_CHARGES
Pose:   9 Cluster:   9 Fr_nu: 1444490 TotEn:   -11.88
@<TRIPOS>ATOM
      1 C1        -58.9707    3.4290  -38.0842 C.ar   1 LIG      -0.13100
      2 C2        -58.8583    3.6498  -39.4418 C.ar   1 LIG       0.28900
      3 C3        -58.6622    2.1530  -37.6592 C.ar   1 LIG       0.28900
      4 C4        -58.2015    1.5013  -39.7876 C.ar   1 LIG       0.50700
      5 N1        -58.4750    2.7051  -40.3255 N.ar   1 LIG      -0.71900
      6 N2        -58.2728    1.1609  -38.4866 N.ar   1 LIG      -0.71900
      7 H1        -59.2808    4.2056  -37.3979 H      1 LIG       0.11500
      8 H2        -59.0802    4.6217  -39.8690 H      1 LIG       0.11400
      9 H3        -58.7220    1.8847  -36.6100 H      1 LIG       0.11400
     10 H4        -57.8921    0.7233  -40.4747 H      1 LIG       0.14100
@<TRIPOS>BOND
      1       1       2 ar
      2       1       3 ar
      3       2       5 ar
      4       3       6 ar
      5       4       5 ar
      6       4       6 ar
      7       1       7 1
      8       2       8 1
      9       3       9 1
     10       4      10 1
@<TRIPOS>ALT_TYPE
CGenFF_4.0_ALT_TYPE_SET
CGenFF_4.0 1 CG2R61 2 CG2R61 3 CG2R61 4 CG2R64 5 NG2R62 6 NG2R62 7 HGR61 8 HGR62 9 HGR62 10 HGR62
@<TRIPOS>MOLECULE
pyrimidine
 10 10 0 0 0
****
USER_CHARGES
INVALID_CHARGES
Pose:  10 Cluster:  10 Fr_nu: 1051446 TotEn:   -11.29
@<TRIPOS>ATOM
      1 C1        -75.1828  -16.5447  -43.8481 C.ar   1 LIG      -0.13100
      2 C2        -76.3935  -16.3800  -43.2065 C.ar   1 LIG       0.28900
      3 C3        -75.2053  -17.3509  -44.9677 C.ar   1 LIG       0.28900
      4 C4        -77.4353  -17.7164  -44.7217 C.ar   1 LIG       0.50700
      5 N1        -77.5436  -16.9532  -43.6175 N.ar   1 LIG      -0.71900
      6 N2        -76.3177  -17.9550  -45.4344 N.ar   1 LIG      -0.71900
      7 H1        -74.2753  -16.0728  -43.4961 H      1 LIG       0.11500
      8 H2        -76.4742  -15.7641  -42.3174 H      1 LIG       0.11400
      9 H3        -74.3018  -17.5397  -45.5374 H      1 LIG       0.11400
     10 H4        -78.3436  -18.1899  -45.0737 H      1 LIG       0.14100
@<TRIPOS>BOND
      1       1       2 ar
      2       1       3 ar
      3       2       5 ar
      4       3       6 ar
      5       4       5 ar
      6       4       6 ar
      7       1       7 1
      8       2       8 1
      9       3       9 1
     10       4      10 1
@<TRIPOS>ALT_TYPE
CGenFF_4.0_ALT_TYPE_SET
CGenFF_4.0 1 CG2R61 2 CG2R61 3 CG2R61 4 CG2R64 5 NG2R62 6 NG2R62 7 HGR61 8 HGR62 9 HGR62 10 HGR62
@<TRIPOS>MOLECULE
pyrimidine
 10 10 0 0 0
****
USER_CHARGES
INVALID_CHARGES
Pose:  11 Cluster:  11 Fr_nu: 224732 TotEn:   -11.08
@<TRIPOS>ATOM
      1 C1        -58.6223    3.2649  -37.4742 C.ar   1 LIG      -0.13100
      2 C2        -57.3203    3.5214  -37.8531 C.ar   1 LIG       0.28900
      3 C3        -59.2190    2.1806  -38.0842 C.ar   1 LIG       0.28900
      4 C4        -57.3342    1.7523  -39.2804 C.ar   1 LIG       0.50700
      5 N1        -56.6433    2.7827  -38.7567 N.ar   1 LIG      -0.71900
      6 N2        -58.6023    1.3996  -38.9952 N.ar   1 LIG      -0.71900
      7 H1        -59.1413    3.8744  -36.7466 H      1 LIG       0.11500
      8 H2        -56.7692    4.3530  -37.4277 H      1 LIG       0.11400
      9 H3        -60.2409    1.9017  -37.8507 H      1 LIG       0.11400
     10 H4        -56.8151    1.1425  -40.0097 H      1 LIG       0.14100
@<TRIPOS>BOND
      1       1       2 ar
      2       1       3 ar
      3       2       5 ar
      4       3       6 ar
      5       4       5 ar
      6       4       6 ar
      7       1       7 1
      8       2       8 1
      9       3       9 1
     10       4      10 1
@<TRIPOS>ALT_TYPE
CGenFF_4.0_ALT_TYPE_SET
CGenFF_4.0 1 CG2R61 2 CG2R61 3 CG2R61 4 CG2R64 5 NG2R62 6 NG2R62 7 HGR61 8 HGR62 9 HGR62 10 HGR62
@<TRIPOS>MOLECULE
pyrimidine
 10 10 0 0 0
****
USER_CHARGES
INVALID_CHARGES
Pose:  12 Cluster:  12 Fr_nu: 422661 TotEn:   -11.02
@<TRIPOS>ATOM
      1 C1        -58.2265    1.4467  -38.4615 C.ar   1 LIG      -0.13100
      2 C2        -58.3450    1.1101  -39.7946 C.ar   1 LIG       0.28900
      3 C3        -59.2090    2.2795  -37.9664 C.ar   1 LIG       0.28900
      4 C4        -60.2379    2.3531  -39.9920 C.ar   1 LIG       0.50700
      5 N1        -59.3416    1.5469  -40.5922 N.ar   1 LIG      -0.71900
      6 N2        -60.2329    2.7535  -38.7061 N.ar   1 LIG      -0.71900
      7 H1        -57.4161    1.0817  -37.8448 H      1 LIG       0.11500
      8 H2        -57.6197    0.4604  -40.2723 H      1 LIG       0.11400
      9 H3        -59.1994    2.5990  -36.9299 H      1 LIG       0.11400
     10 H4        -61.0488    2.7196  -40.6095 H      1 LIG       0.14100
@<TRIPOS>BOND
      1       1       2 ar
      2       1       3 ar
      3       2       5 ar
      4       3       6 ar
      5       4       5 ar
      6       4       6 ar
      7       1       7 1
      8       2       8 1
      9       3       9 1
     10       4      10 1
@<TRIPOS>ALT_TYPE
CGenFF_4.0_ALT_TYPE_SET
CGenFF_4.0 1 CG2R61 2 CG2R61 3 CG2R61 4 CG2R64 5 NG2R62 6 NG2R62 7 HGR61 8 HGR62 9 HGR62 10 HGR62
@<TRIPOS>MOLECULE
pyrimidine
 10 10 0 0 0
****
USER_CHARGES
INVALID_CHARGES
Pose:  13 Cluster:  13 Fr_nu:  60596 TotEn:   -10.51
@<TRIPOS>ATOM
      1 C1        -59.9758    3.7683  -38.5161 C.ar   1 LIG      -0.13100
      2 C2        -59.8346    4.4708  -39.6956 C.ar   1 LIG       0.28900
      3 C3        -59.7462    2.4102  -38.5990 C.ar   1 LIG       0.28900
      4 C4        -59.2981    2.5706  -40.8217 C.ar   1 LIG       0.50700
      5 N1        -59.4955    3.9017  -40.8709 N.ar   1 LIG      -0.71900
      6 N2        -59.4045    1.7759  -39.7397 N.ar   1 LIG      -0.71900
      7 H1        -60.2490    4.2508  -37.5873 H      1 LIG       0.11500
      8 H2        -59.9951    5.5430  -39.7287 H      1 LIG       0.11400
      9 H3        -59.8340    1.7752  -37.7241 H      1 LIG       0.11400
     10 H4        -59.0256    2.0871  -41.7519 H      1 LIG       0.14100
@<TRIPOS>BOND
      1       1       2 ar
      2       1       3 ar
      3       2       5 ar
      4       3       6 ar
      5       4       5 ar
      6       4       6 ar
      7       1       7 1
      8       2       8 1
      9       3       9 1
     10       4      10 1
@<TRIPOS>ALT_TYPE
CGenFF_4.0_ALT_TYPE_SET
CGenFF_4.0 1 CG2R61 2 CG2R61 3 CG2R61 4 CG2R64 5 NG2R62 6 NG2R62 7 HGR61 8 HGR62 9 HGR62 10 HGR62
@<TRIPOS>MOLECULE
pyrimidine
 10 10 0 0 0
****
USER_CHARGES
INVALID_CHARGES
Pose:  14 Cluster:  14 Fr_nu:  43136 TotEn:   -10.28
@<TRIPOS>ATOM
      1 C1        -58.4912    1.9489  -37.6910 C.ar   1 LIG      -0.13100
      2 C2        -57.2024    1.9043  -38.1822 C.ar   1 LIG       0.28900
      3 C3        -59.4933    1.9011  -38.6384 C.ar   1 LIG       0.28900
      4 C4        -57.9675    1.7797  -40.3190 C.ar   1 LIG       0.50700
      5 N1        -56.9032    1.8194  -39.4951 N.ar   1 LIG      -0.71900
      6 N2        -59.2666    1.8162  -39.9657 N.ar   1 LIG      -0.71900
      7 H1        -58.7023    2.0172  -36.6322 H      1 LIG       0.11500
      8 H2        -56.3492    1.9367  -37.5133 H      1 LIG       0.11400
      9 H3        -60.5378    1.9313  -38.3477 H      1 LIG       0.11400
     10 H4        -57.7565    1.7125  -41.3793 H      1 LIG       0.14100
@<TRIPOS>BOND
      1       1       2 ar
      2       1       3 ar
      3       2       5 ar
      4       3       6 ar
      5       4       5 ar
      6       4       6 ar
      7       1       7 1
      8       2       8 1
      9       3       9 1
     10       4      10 1
@<TRIPOS>ALT_TYPE
CGenFF_4.0_ALT_TYPE_SET
CGenFF_4.0 1 CG2R61 2 CG2R61 3 CG2R61 4 CG2R64 5 NG2R62 6 NG2R62 7 HGR61 8 HGR62 9 HGR62 10 HGR62
@<TRIPOS>MOLECULE
pyrimidine
 10 10 0 0 0
****
USER_CHARGES
INVALID_CHARGES
Pose:  15 Cluster:  15 Fr_nu: 3393677 TotEn:   -10.16
@<TRIPOS>ATOM
      1 C1        -75.8748  -17.2863  -44.9136 C.ar   1 LIG      -0.13100
      2 C2        -77.0258  -16.5277  -44.9776 C.ar   1 LIG       0.28900
      3 C3        -75.9562  -18.5434  -45.4767 C.ar   1 LIG       0.28900
      4 C4        -78.1259  -18.1969  -46.0594 C.ar   1 LIG       0.50700
      5 N1        -78.1734  -16.9532  -45.5453 N.ar   1 LIG      -0.71900
      6 N2        -77.0700  -19.0329  -46.0600 N.ar   1 LIG      -0.71900
      7 H1        -74.9679  -16.9195  -44.4519 H      1 LIG       0.11500
      8 H2        -77.0577  -15.5266  -44.5615 H      1 LIG       0.11400
      9 H3        -75.1025  -19.2124  -45.4737 H      1 LIG       0.11400
     10 H4        -79.0342  -18.5648  -46.5208 H      1 LIG       0.14100
@<TRIPOS>BOND
      1       1       2 ar
      2       1       3 ar
      3       2       5 ar
      4       3       6 ar
      5       4       5 ar
      6       4       6 ar
      7       1       7 1
      8       2       8 1
      9       3       9 1
     10       4      10 1
@<TRIPOS>ALT_TYPE
CGenFF_4.0_ALT_TYPE_SET
CGenFF_4.0 1 CG2R61 2 CG2R61 3 CG2R61 4 CG2R64 5 NG2R62 6 NG2R62 7 HGR61 8 HGR62 9 HGR62 10 HGR62
@<TRIPOS>MOLECULE
pyrimidine
 10 10 0 0 0
****
USER_CHARGES
INVALID_CHARGES
Pose:  16 Cluster:  16 Fr_nu:  25222 TotEn:    -9.92
@<TRIPOS>ATOM
      1 C1        -54.3199  -21.1063  -34.9854 C.ar   1 LIG      -0.13100
      2 C2        -55.4468  -21.5793  -35.6264 C.ar   1 LIG       0.28900
      3 C3        -53.9061  -21.8354  -33.8894 C.ar   1 LIG       0.28900
      4 C4        -55.6222  -23.3024  -34.1542 C.ar   1 LIG       0.50700
      5 N1        -56.1252  -22.6783  -35.2363 N.ar   1 LIG      -0.71900
      6 N2        -54.5359  -22.9424  -33.4442 N.ar   1 LIG      -0.71900
      7 H1        -53.7953  -20.2215  -35.3201 H      1 LIG       0.11500
      8 H2        -55.8472  -21.0721  -36.4974 H      1 LIG       0.11400
      9 H3        -53.0306  -21.5403  -33.3212 H      1 LIG       0.11400
     10 H4        -56.1480  -24.1877  -33.8181 H      1 LIG       0.14100
@<TRIPOS>BOND
      1       1       2 ar
      2       1       3 ar
      3       2       5 ar
      4       3       6 ar
      5       4       5 ar
      6       4       6 ar
      7       1       7 1
      8       2       8 1
      9       3       9 1
     10       4      10 1
@<TRIPOS>ALT_TYPE
CGenFF_4.0_ALT_TYPE_SET
CGenFF_4.0 1 CG2R61 2 CG2R61 3 CG2R61 4 CG2R64 5 NG2R62 6 NG2R62 7 HGR61 8 HGR62 9 HGR62 10 HGR62
@<TRIPOS>MOLECULE
pyrimidine
 10 10 0 0 0
****
USER_CHARGES
INVALID_CHARGES
Pose:  17 Cluster:  17 Fr_nu: 2282342 TotEn:    -9.31
@<TRIPOS>ATOM
      1 C1        -59.1430    3.0176  -37.7360 C.ar   1 LIG      -0.13100
      2 C2        -58.0907    2.1907  -38.0728 C.ar   1 LIG       0.28900
      3 C3        -59.7528    3.6672  -38.7897 C.ar   1 LIG       0.28900
      4 C4        -58.3350    2.6936  -40.2760 C.ar   1 LIG       0.50700
      5 N1        -57.6587    2.0046  -39.3373 N.ar   1 LIG      -0.71900
      6 N2        -59.3732    3.5280  -40.0769 N.ar   1 LIG      -0.71900
      7 H1        -59.4685    3.1483  -36.7127 H      1 LIG       0.11500
      8 H2        -57.5498    1.6385  -37.3119 H      1 LIG       0.11400
      9 H3        -60.5883    4.3383  -38.6230 H      1 LIG       0.11400
     10 H4        -58.0086    2.5638  -41.3006 H      1 LIG       0.14100
@<TRIPOS>BOND
      1       1       2 ar
      2       1       3 ar
      3       2       5 ar
      4       3       6 ar
      5       4       5 ar
      6       4       6 ar
      7       1       7 1
      8       2       8 1
      9       3       9 1
     10       4      10 1
@<TRIPOS>ALT_TYPE
CGenFF_4.0_ALT_TYPE_SET
CGenFF_4.0 1 CG2R61 2 CG2R61 3 CG2R61 4 CG2R64 5 NG2R62 6 NG2R62 7 HGR61 8 HGR62 9 HGR62 10 HGR62
@<TRIPOS>MOLECULE
pyrimidine
 10 10 0 0 0
****
USER_CHARGES
INVALID_CHARGES
Pose:  18 Cluster:  18 Fr_nu: 159497 TotEn:    -9.06
@<TRIPOS>ATOM
      1 C1        -60.1502    3.3465  -38.6600 C.ar   1 LIG      -0.13100
      2 C2        -60.5508    2.4614  -39.6401 C.ar   1 LIG       0.28900
      3 C3        -58.9834    3.0188  -38.0003 C.ar   1 LIG       0.28900
      4 C4        -58.7502    1.1314  -39.2454 C.ar   1 LIG       0.50700
      5 N1        -59.8723    1.3400  -39.9600 N.ar   1 LIG      -0.71900
      6 N2        -58.2554    1.9149  -38.2682 N.ar   1 LIG      -0.71900
      7 H1        -60.7143    4.2389  -38.4240 H      1 LIG       0.11500
      8 H2        -61.4557    2.6350  -40.2122 H      1 LIG       0.11400
      9 H3        -58.5901    3.6537  -37.2137 H      1 LIG       0.11400
     10 H4        -58.1858    0.2374  -39.4807 H      1 LIG       0.14100
@<TRIPOS>BOND
      1       1       2 ar
      2       1       3 ar
      3       2       5 ar
      4       3       6 ar
      5       4       5 ar
      6       4       6 ar
      7       1       7 1
      8       2       8 1
      9       3       9 1
     10       4      10 1
@<TRIPOS>ALT_TYPE
CGenFF_4.0_ALT_TYPE_SET
CGenFF_4.0 1 CG2R61 2 CG2R61 3 CG2R61 4 CG2R64 5 NG2R62 6 NG2R62 7 HGR61 8 HGR62 9 HGR62 10 HGR62
@<TRIPOS>MOLECULE
pyrimidine
 10 10 0 0 0
****
USER_CHARGES
INVALID_CHARGES
Pose:  19 Cluster:  19 Fr_nu: 2961682 TotEn:    -7.79
@<TRIPOS>ATOM
      1 C1        -85.1709  -28.0330  -37.8720 C.ar   1 LIG      -0.13100
      2 C2        -85.6035  -28.9779  -38.7800 C.ar   1 LIG       0.28900
      3 C3        -84.1483  -28.4325  -37.0361 C.ar   1 LIG       0.28900
      4 C4        -84.0927  -30.4886  -38.0037 C.ar   1 LIG       0.50700
      5 N1        -85.0849  -30.2199  -38.8737 N.ar   1 LIG      -0.71900
      6 N2        -83.5837  -29.6572  -37.0745 N.ar   1 LIG      -0.71900
      7 H1        -85.6054  -27.0438  -37.8188 H      1 LIG       0.11500
      8 H2        -86.4032  -28.7555  -39.4780 H      1 LIG       0.11400
      9 H3        -83.7428  -27.7585  -36.2893 H      1 LIG       0.11400
     10 H4        -83.6583  -31.4794  -38.0561 H      1 LIG       0.14100
@<TRIPOS>BOND
      1       1       2 ar
      2       1       3 ar
      3       2       5 ar
      4       3       6 ar
      5       4       5 ar
      6       4       6 ar
      7       1       7 1
      8       2       8 1
      9       3       9 1
     10       4      10 1
@<TRIPOS>ALT_TYPE
CGenFF_4.0_ALT_TYPE_SET
CGenFF_4.0 1 CG2R61 2 CG2R61 3 CG2R61 4 CG2R64 5 NG2R62 6 NG2R62 7 HGR61 8 HGR62 9 HGR62 10 HGR62
@<TRIPOS>MOLECULE
pyrimidine
 10 10 0 0 0
****
USER_CHARGES
INVALID_CHARGES
Pose:  20 Cluster:  20 Fr_nu:  19494 TotEn:    -7.61
@<TRIPOS>ATOM
      1 C1        -59.2929    1.8393  -40.3035 C.ar   1 LIG      -0.13100
      2 C2        -60.2286    2.2108  -39.3596 C.ar   1 LIG       0.28900
      3 C3        -58.0483    1.5045  -39.8109 C.ar   1 LIG       0.28900
      4 C4        -58.7282    1.9059  -37.6794 C.ar   1 LIG       0.50700
      5 N1        -59.9793    2.2553  -38.0343 N.ar   1 LIG      -0.71900
      6 N2        -57.7299    1.5268  -38.5000 N.ar   1 LIG      -0.71900
      7 H1        -59.5204    1.8126  -41.3608 H      1 LIG       0.11500
      8 H2        -61.2347    2.4913  -39.6519 H      1 LIG       0.11400
      9 H3        -57.2481    1.2004  -40.4770 H      1 LIG       0.11400
     10 H4        -58.4999    1.9336  -36.6209 H      1 LIG       0.14100
@<TRIPOS>BOND
      1       1       2 ar
      2       1       3 ar
      3       2       5 ar
      4       3       6 ar
      5       4       5 ar
      6       4       6 ar
      7       1       7 1
      8       2       8 1
      9       3       9 1
     10       4      10 1
@<TRIPOS>ALT_TYPE
CGenFF_4.0_ALT_TYPE_SET
CGenFF_4.0 1 CG2R61 2 CG2R61 3 CG2R61 4 CG2R64 5 NG2R62 6 NG2R62 7 HGR61 8 HGR62 9 HGR62 10 HGR62
@<TRIPOS>MOLECULE
pyrimidine
 10 10 0 0 0
****
USER_CHARGES
INVALID_CHARGES
Pose:  21 Cluster:  21 Fr_nu: 125556 TotEn:    -6.73
@<TRIPOS>ATOM
      1 C1        -58.5235    1.8074  -39.8224 C.ar   1 LIG      -0.13100
      2 C2        -58.1569    2.6600  -38.8011 C.ar   1 LIG       0.28900
      3 C3        -59.8567    1.8385  -40.1766 C.ar   1 LIG       0.28900
      4 C4        -60.2895    3.4218  -38.6041 C.ar   1 LIG       0.50700
      5 N1        -59.0171    3.4839  -38.1675 N.ar   1 LIG      -0.71900
      6 N2        -60.7708    2.6362  -39.5864 N.ar   1 LIG      -0.71900
      7 H1        -57.8120    1.1568  -40.3132 H      1 LIG       0.11500
      8 H2        -57.1304    2.7052  -38.4538 H      1 LIG       0.11400
      9 H3        -60.2386    1.2031  -40.9683 H      1 LIG       0.11400
     10 H4        -61.0022    4.0723  -38.1121 H      1 LIG       0.14100
@<TRIPOS>BOND
      1       1       2 ar
      2       1       3 ar
      3       2       5 ar
      4       3       6 ar
      5       4       5 ar
      6       4       6 ar
      7       1       7 1
      8       2       8 1
      9       3       9 1
     10       4      10 1
@<TRIPOS>ALT_TYPE
CGenFF_4.0_ALT_TYPE_SET
CGenFF_4.0 1 CG2R61 2 CG2R61 3 CG2R61 4 CG2R64 5 NG2R62 6 NG2R62 7 HGR61 8 HGR62 9 HGR62 10 HGR62
@<TRIPOS>MOLECULE
pyrimidine
 10 10 0 0 0
****
USER_CHARGES
INVALID_CHARGES
Pose:  22 Cluster:  22 Fr_nu: 3132404 TotEn:    -4.15
@<TRIPOS>ATOM
      1 C1        -59.0553   -2.3939  -14.1514 C.ar   1 LIG      -0.13100
      2 C2        -59.9474   -2.2072  -13.1152 C.ar   1 LIG       0.28900
      3 C3        -58.4790   -3.6456  -14.2248 C.ar   1 LIG       0.28900
      4 C4        -59.6325   -4.3394  -12.3931 C.ar   1 LIG       0.50700
      5 N1        -60.2606   -3.1617  -12.2146 N.ar   1 LIG      -0.71900
      6 N2        -58.7456   -4.6456  -13.3592 N.ar   1 LIG      -0.71900
      7 H1        -58.8226   -1.6101  -14.8597 H      1 LIG       0.11500
      8 H2        -60.4500   -1.2561  -12.9766 H      1 LIG       0.11400
      9 H3        -57.7650   -3.8860  -15.0050 H      1 LIG       0.11400
     10 H4        -59.8645   -5.1241  -11.6834 H      1 LIG       0.14100
@<TRIPOS>BOND
      1       1       2 ar
      2       1       3 ar
      3       2       5 ar
      4       3       6 ar
      5       4       5 ar
      6       4       6 ar
      7       1       7 1
      8       2       8 1
      9       3       9 1
     10       4      10 1
@<TRIPOS>ALT_TYPE
CGenFF_4.0_ALT_TYPE_SET
CGenFF_4.0 1 CG2R61 2 CG2R61 3 CG2R61 4 CG2R64 5 NG2R62 6 NG2R62 7 HGR61 8 HGR62 9 HGR62 10 HGR62
@<TRIPOS>MOLECULE
naphtalene
 18 19 0 0 0
****
USER_CHARGES
INVALID_CHARGES
Pose:   1 Cluster:   1 Fr_nu: 325912 TotEn:   -12.85
@<TRIPOS>ATOM
      1 C1        -56.0200  -16.6049  -47.9511 C.ar   1 LIG      -0.11500
      2 C2        -56.1845  -15.9663  -49.1766 C.ar   1 LIG      -0.11500
      3 C3        -52.1283  -13.8337  -47.0299 C.ar   1 LIG      -0.11500
      4 C4        -52.2930  -13.1952  -48.2555 C.ar   1 LIG      -0.11500
      5 C5        -54.9713  -16.2376  -47.1073 C.ar   1 LIG      -0.11700
      6 C6        -55.3013  -14.9579  -49.5631 C.ar   1 LIG      -0.11700
      7 C7        -53.0117  -14.8421  -46.6434 C.ar   1 LIG      -0.11700
      8 C8        -53.3415  -13.5625  -49.0993 C.ar   1 LIG      -0.11700
      9 C9        -54.0727  -15.2247  -47.4802 C.ar   1 LIG       0.00400
     10 C10       -54.2401  -14.5753  -48.7264 C.ar   1 LIG       0.00400
     11 H1        -56.7075  -17.3902  -47.6510 H      1 LIG       0.11500
     12 H2        -57.0014  -16.2528  -49.8326 H      1 LIG       0.11500
     13 H3        -51.3116  -13.5475  -46.3732 H      1 LIG       0.11500
     14 H4        -51.6043  -12.4109  -48.5557 H      1 LIG       0.11500
     15 H5        -54.8616  -16.7507  -46.1541 H      1 LIG       0.11500
     16 H6        -55.4493  -14.4719  -50.5253 H      1 LIG       0.11500
     17 H7        -52.8640  -15.3274  -45.6809 H      1 LIG       0.11500
     18 H8        -53.4510  -13.0500  -50.0529 H      1 LIG       0.11500
@<TRIPOS>BOND
      1       1       2 ar
      2       1       5 ar
      3       2       6 ar
      4       3       4 ar
      5       3       7 ar
      6       4       8 ar
      7       5       9 ar
      8       6      10 ar
      9       7       9 ar
     10       8      10 ar
     11       9      10 ar
     12       1      11 1
     13       2      12 1
     14       3      13 1
     15       4      14 1
     16       5      15 1
     17       6      16 1
     18       7      17 1
     19       8      18 1
@<TRIPOS>ALT_TYPE
CGenFF_4.0_ALT_TYPE_SET
CGenFF_4.0 1 CG2R61 2 CG2R61 3 CG2R61 4 CG2R61 5 CG2R61 6 CG2R61 7 CG2R61 8 CG2R61 9 CG2R61 10 CG2R61 11 HGR61 12 HGR61 13 HGR61 14 HGR61 15 HGR61 16 HGR61 17 HGR61 18 HGR61
@<TRIPOS>MOLECULE
naphtalene
 18 19 0 0 0
****
USER_CHARGES
INVALID_CHARGES
Pose:   2 Cluster:   2 Fr_nu: 175513 TotEn:   -12.17
@<TRIPOS>ATOM
      1 C1        -65.5632  -24.0385  -35.0670 C.ar   1 LIG      -0.11500
      2 C2        -64.3302  -24.6664  -34.9181 C.ar   1 LIG      -0.11500
      3 C3        -67.2426  -26.4112  -31.1654 C.ar   1 LIG      -0.11500
      4 C4        -66.0095  -27.0391  -31.0165 C.ar   1 LIG      -0.11500
      5 C5        -66.5990  -24.3123  -34.1733 C.ar   1 LIG      -0.11700
      6 C6        -64.1280  -25.5704  -33.8749 C.ar   1 LIG      -0.11700
      7 C7        -67.4447  -25.5071  -32.2086 C.ar   1 LIG      -0.11700
      8 C8        -64.9737  -26.7654  -31.9102 C.ar   1 LIG      -0.11700
      9 C9        -66.4133  -25.2196  -33.1174 C.ar   1 LIG       0.00400
     10 C10       -65.1594  -25.8581  -32.9661 C.ar   1 LIG       0.00400
     11 H1        -65.7202  -23.3352  -35.8796 H      1 LIG       0.11500
     12 H2        -63.5244  -24.4524  -35.6142 H      1 LIG       0.11500
     13 H3        -68.0489  -26.6247  -30.4693 H      1 LIG       0.11500
     14 H4        -65.8536  -27.7433  -30.2046 H      1 LIG       0.11500
     15 H5        -67.5546  -23.8102  -34.3092 H      1 LIG       0.11500
     16 H6        -63.1559  -26.0492  -33.7772 H      1 LIG       0.11500
     17 H7        -68.4166  -25.0278  -32.3056 H      1 LIG       0.11500
     18 H8        -64.0181  -27.2680  -31.7749 H      1 LIG       0.11500
@<TRIPOS>BOND
      1       1       2 ar
      2       1       5 ar
      3       2       6 ar
      4       3       4 ar
      5       3       7 ar
      6       4       8 ar
      7       5       9 ar
      8       6      10 ar
      9       7       9 ar
     10       8      10 ar
     11       9      10 ar
     12       1      11 1
     13       2      12 1
     14       3      13 1
     15       4      14 1
     16       5      15 1
     17       6      16 1
     18       7      17 1
     19       8      18 1
@<TRIPOS>ALT_TYPE
CGenFF_4.0_ALT_TYPE_SET
CGenFF_4.0 1 CG2R61 2 CG2R61 3 CG2R61 4 CG2R61 5 CG2R61 6 CG2R61 7 CG2R61 8 CG2R61 9 CG2R61 10 CG2R61 11 HGR61 12 HGR61 13 HGR61 14 HGR61 15 HGR61 16 HGR61 17 HGR61 18 HGR61
@<TRIPOS>MOLECULE
naphtalene
 18 19 0 0 0
****
USER_CHARGES
INVALID_CHARGES
Pose:   3 Cluster:   3 Fr_nu:  56383 TotEn:   -11.69
@<TRIPOS>ATOM
      1 C1        -67.7329   -0.3422  -26.9861 C.ar   1 LIG      -0.11500
      2 C2        -67.2982    0.8513  -27.5548 C.ar   1 LIG      -0.11500
      3 C3        -63.8049   -0.4046  -24.1156 C.ar   1 LIG      -0.11500
      4 C4        -63.3703    0.7888  -24.6844 C.ar   1 LIG      -0.11500
      5 C5        -66.9760   -0.9568  -25.9881 C.ar   1 LIG      -0.11700
      6 C6        -66.1052    1.4349  -27.1279 C.ar   1 LIG      -0.11700
      7 C7        -64.9981   -0.9882  -24.5426 C.ar   1 LIG      -0.11700
      8 C8        -64.1270    1.4034  -25.6825 C.ar   1 LIG      -0.11700
      9 C9        -65.7725   -0.3835  -25.5460 C.ar   1 LIG       0.00400
     10 C10       -65.3306    0.8302  -26.1245 C.ar   1 LIG       0.00400
     11 H1        -68.6615   -0.7964  -27.3193 H      1 LIG       0.11500
     12 H2        -67.8883    1.3290  -28.3315 H      1 LIG       0.11500
     13 H3        -63.2152   -0.8829  -23.3386 H      1 LIG       0.11500
     14 H4        -62.4409    1.2418  -24.3518 H      1 LIG       0.11500
     15 H5        -67.3349   -1.8896  -25.5580 H      1 LIG       0.11500
     16 H6        -65.7849    2.3683  -27.5860 H      1 LIG       0.11500
     17 H7        -65.3186   -1.9212  -24.0837 H      1 LIG       0.11500
     18 H8        -63.7680    2.3359  -26.1133 H      1 LIG       0.11500
@<TRIPOS>BOND
      1       1       2 ar
      2       1       5 ar
      3       2       6 ar
      4       3       4 ar
      5       3       7 ar
      6       4       8 ar
      7       5       9 ar
      8       6      10 ar
      9       7       9 ar
     10       8      10 ar
     11       9      10 ar
     12       1      11 1
     13       2      12 1
     14       3      13 1
     15       4      14 1
     16       5      15 1
     17       6      16 1
     18       7      17 1
     19       8      18 1
@<TRIPOS>ALT_TYPE
CGenFF_4.0_ALT_TYPE_SET
CGenFF_4.0 1 CG2R61 2 CG2R61 3 CG2R61 4 CG2R61 5 CG2R61 6 CG2R61 7 CG2R61 8 CG2R61 9 CG2R61 10 CG2R61 11 HGR61 12 HGR61 13 HGR61 14 HGR61 15 HGR61 16 HGR61 17 HGR61 18 HGR61
@<TRIPOS>MOLECULE
naphtalene
 18 19 0 0 0
****
USER_CHARGES
INVALID_CHARGES
Pose:   4 Cluster:   4 Fr_nu:   7168 TotEn:   -11.57
@<TRIPOS>ATOM
      1 C1        -55.9046    2.7212  -41.8784 C.ar   1 LIG      -0.11500
      2 C2        -56.9547    3.4335  -42.4502 C.ar   1 LIG      -0.11500
      3 C3        -58.6963    1.6979  -38.0271 C.ar   1 LIG      -0.11500
      4 C4        -59.7462    2.4102  -38.5990 C.ar   1 LIG      -0.11500
      5 C5        -56.0706    2.1097  -40.6354 C.ar   1 LIG      -0.11700
      6 C6        -58.1746    3.5370  -41.7814 C.ar   1 LIG      -0.11700
      7 C7        -57.4763    1.5944  -38.6961 C.ar   1 LIG      -0.11700
      8 C8        -59.5804    3.0218  -39.8420 C.ar   1 LIG      -0.11700
      9 C9        -57.2916    2.2036  -39.9479 C.ar   1 LIG       0.00400
     10 C10       -58.3593    2.9279  -40.5294 C.ar   1 LIG       0.00400
     11 H1        -54.9550    2.6414  -42.3993 H      1 LIG       0.11500
     12 H2        -56.8246    3.9089  -43.4180 H      1 LIG       0.11500
     13 H3        -58.8258    1.2220  -37.0592 H      1 LIG       0.11500
     14 H4        -60.6952    2.4908  -38.0770 H      1 LIG       0.11500
     15 H5        -55.2359    1.5584  -40.2073 H      1 LIG       0.11500
     16 H6        -58.9819    4.0982  -42.2474 H      1 LIG       0.11500
     17 H7        -56.6695    1.0324  -38.2303 H      1 LIG       0.11500
     18 H8        -60.4147    3.5738  -40.2700 H      1 LIG       0.11500
@<TRIPOS>BOND
      1       1       2 ar
      2       1       5 ar
      3       2       6 ar
      4       3       4 ar
      5       3       7 ar
      6       4       8 ar
      7       5       9 ar
      8       6      10 ar
      9       7       9 ar
     10       8      10 ar
     11       9      10 ar
     12       1      11 1
     13       2      12 1
     14       3      13 1
     15       4      14 1
     16       5      15 1
     17       6      16 1
     18       7      17 1
     19       8      18 1
@<TRIPOS>ALT_TYPE
CGenFF_4.0_ALT_TYPE_SET
CGenFF_4.0 1 CG2R61 2 CG2R61 3 CG2R61 4 CG2R61 5 CG2R61 6 CG2R61 7 CG2R61 8 CG2R61 9 CG2R61 10 CG2R61 11 HGR61 12 HGR61 13 HGR61 14 HGR61 15 HGR61 16 HGR61 17 HGR61 18 HGR61
@<TRIPOS>MOLECULE
naphtalene
 18 19 0 0 0
****
USER_CHARGES
INVALID_CHARGES
Pose:   5 Cluster:   5 Fr_nu:   3679 TotEn:   -11.52
@<TRIPOS>ATOM
      1 C1        -58.4865  -24.4813  -36.4107 C.ar   1 LIG      -0.11500
      2 C2        -58.3842  -23.2085  -36.9642 C.ar   1 LIG      -0.11500
      3 C3        -54.9238  -23.4046  -33.2769 C.ar   1 LIG      -0.11500
      4 C4        -54.8217  -22.1318  -33.8304 C.ar   1 LIG      -0.11500
      5 C5        -57.6534  -24.8529  -35.3550 C.ar   1 LIG      -0.11700
      6 C6        -57.4487  -22.3023  -36.4642 C.ar   1 LIG      -0.11700
      7 C7        -55.8595  -24.3107  -33.7769 C.ar   1 LIG      -0.11700
      8 C8        -55.6546  -21.7601  -34.8861 C.ar   1 LIG      -0.11700
      9 C9        -56.7060  -23.9536  -34.8391 C.ar   1 LIG       0.00400
     10 C10       -56.6021  -22.6593  -35.4020 C.ar   1 LIG       0.00400
     11 H1        -59.2146  -25.1865  -36.8008 H      1 LIG       0.11500
     12 H2        -59.0334  -22.9201  -37.7858 H      1 LIG       0.11500
     13 H3        -54.2749  -23.6936  -32.4549 H      1 LIG       0.11500
     14 H4        -54.0924  -21.4275  -33.4409 H      1 LIG       0.11500
     15 H5        -57.7506  -25.8532  -34.9381 H      1 LIG       0.11500
     16 H6        -57.3866  -21.3125  -36.9117 H      1 LIG       0.11500
     17 H7        -55.9220  -25.3001  -33.3287 H      1 LIG       0.11500
     18 H8        -55.5571  -20.7600  -35.3037 H      1 LIG       0.11500
@<TRIPOS>BOND
      1       1       2 ar
      2       1       5 ar
      3       2       6 ar
      4       3       4 ar
      5       3       7 ar
      6       4       8 ar
      7       5       9 ar
      8       6      10 ar
      9       7       9 ar
     10       8      10 ar
     11       9      10 ar
     12       1      11 1
     13       2      12 1
     14       3      13 1
     15       4      14 1
     16       5      15 1
     17       6      16 1
     18       7      17 1
     19       8      18 1
@<TRIPOS>ALT_TYPE
CGenFF_4.0_ALT_TYPE_SET
CGenFF_4.0 1 CG2R61 2 CG2R61 3 CG2R61 4 CG2R61 5 CG2R61 6 CG2R61 7 CG2R61 8 CG2R61 9 CG2R61 10 CG2R61 11 HGR61 12 HGR61 13 HGR61 14 HGR61 15 HGR61 16 HGR61 17 HGR61 18 HGR61
@<TRIPOS>MOLECULE
naphtalene
 18 19 0 0 0
****
USER_CHARGES
INVALID_CHARGES
Pose:   6 Cluster:   6 Fr_nu: 161919 TotEn:   -11.37
@<TRIPOS>ATOM
      1 C1        -58.6928    2.3370  -38.7214 C.ar   1 LIG      -0.11500
      2 C2        -60.0806    2.2621  -38.6506 C.ar   1 LIG      -0.11500
      3 C3        -58.9948    3.4564  -43.4468 C.ar   1 LIG      -0.11500
      4 C4        -60.3826    3.3814  -43.3758 C.ar   1 LIG      -0.11500
      5 C5        -58.0711    2.6525  -39.9300 C.ar   1 LIG      -0.11700
      6 C6        -60.8522    2.5023  -39.7877 C.ar   1 LIG      -0.11700
      7 C7        -58.2231    3.2162  -42.3095 C.ar   1 LIG      -0.11700
      8 C8        -61.0044    3.0659  -42.1673 C.ar   1 LIG      -0.11700
      9 C9        -58.8321    2.8973  -41.0848 C.ar   1 LIG       0.00400
     10 C10       -60.2434    2.8210  -41.0126 C.ar   1 LIG       0.00400
     11 H1        -58.0926    2.1493  -37.8360 H      1 LIG       0.11500
     12 H2        -60.5636    2.0167  -37.7092 H      1 LIG       0.11500
     13 H3        -58.5111    3.7019  -44.3880 H      1 LIG       0.11500
     14 H4        -60.9822    3.5678  -44.2619 H      1 LIG       0.11500
     15 H5        -56.9848    2.7051  -39.9622 H      1 LIG       0.11500
     16 H6        -61.9356    2.4388  -39.7091 H      1 LIG       0.11500
     17 H7        -57.1399    3.2805  -42.3881 H      1 LIG       0.11500
     18 H8        -62.0907    3.0124  -42.1350 H      1 LIG       0.11500
@<TRIPOS>BOND
      1       1       2 ar
      2       1       5 ar
      3       2       6 ar
      4       3       4 ar
      5       3       7 ar
      6       4       8 ar
      7       5       9 ar
      8       6      10 ar
      9       7       9 ar
     10       8      10 ar
     11       9      10 ar
     12       1      11 1
     13       2      12 1
     14       3      13 1
     15       4      14 1
     16       5      15 1
     17       6      16 1
     18       7      17 1
     19       8      18 1
@<TRIPOS>ALT_TYPE
CGenFF_4.0_ALT_TYPE_SET
CGenFF_4.0 1 CG2R61 2 CG2R61 3 CG2R61 4 CG2R61 5 CG2R61 6 CG2R61 7 CG2R61 8 CG2R61 9 CG2R61 10 CG2R61 11 HGR61 12 HGR61 13 HGR61 14 HGR61 15 HGR61 16 HGR61 17 HGR61 18 HGR61
@<TRIPOS>MOLECULE
naphtalene
 18 19 0 0 0
****
USER_CHARGES
INVALID_CHARGES
Pose:   7 Cluster:   7 Fr_nu:  12805 TotEn:   -11.11
@<TRIPOS>ATOM
      1 C1        -58.7725    3.3110  -37.6280 C.ar   1 LIG      -0.11500
      2 C2        -59.0489    1.9968  -37.9930 C.ar   1 LIG      -0.11500
      3 C3        -60.6461    4.8741  -41.8374 C.ar   1 LIG      -0.11500
      4 C4        -60.9225    3.5598  -42.2024 C.ar   1 LIG      -0.11500
      5 C5        -59.0988    4.3587  -38.4897 C.ar   1 LIG      -0.11700
      6 C6        -59.6527    1.7251  -39.2210 C.ar   1 LIG      -0.11700
      7 C7        -60.0423    5.1458  -40.6093 C.ar   1 LIG      -0.11700
      8 C8        -60.5961    2.5121  -41.3408 C.ar   1 LIG      -0.11700
      9 C9        -59.7070    4.1036  -39.7297 C.ar   1 LIG       0.00400
     10 C10       -59.9880    2.7672  -40.1008 C.ar   1 LIG       0.00400
     11 H1        -58.3019    3.5219  -36.6722 H      1 LIG       0.11500
     12 H2        -58.7947    1.1820  -37.3214 H      1 LIG       0.11500
     13 H3        -60.9002    5.6896  -42.5087 H      1 LIG       0.11500
     14 H4        -61.3917    3.3494  -43.1589 H      1 LIG       0.11500
     15 H5        -58.8731    5.3782  -38.1838 H      1 LIG       0.11500
     16 H6        -59.8601    0.6903  -39.4855 H      1 LIG       0.11500
     17 H7        -59.8358    6.1807  -40.3447 H      1 LIG       0.11500
     18 H8        -60.8210    1.4924  -41.6468 H      1 LIG       0.11500
@<TRIPOS>BOND
      1       1       2 ar
      2       1       5 ar
      3       2       6 ar
      4       3       4 ar
      5       3       7 ar
      6       4       8 ar
      7       5       9 ar
      8       6      10 ar
      9       7       9 ar
     10       8      10 ar
     11       9      10 ar
     12       1      11 1
     13       2      12 1
     14       3      13 1
     15       4      14 1
     16       5      15 1
     17       6      16 1
     18       7      17 1
     19       8      18 1
@<TRIPOS>ALT_TYPE
CGenFF_4.0_ALT_TYPE_SET
CGenFF_4.0 1 CG2R61 2 CG2R61 3 CG2R61 4 CG2R61 5 CG2R61 6 CG2R61 7 CG2R61 8 CG2R61 9 CG2R61 10 CG2R61 11 HGR61 12 HGR61 13 HGR61 14 HGR61 15 HGR61 16 HGR61 17 HGR61 18 HGR61
@<TRIPOS>MOLECULE
naphtalene
 18 19 0 0 0
****
USER_CHARGES
INVALID_CHARGES
Pose:   8 Cluster:   8 Fr_nu:  13810 TotEn:   -11.06
@<TRIPOS>ATOM
      1 C1        -59.3370    5.8648  -38.1330 C.ar   1 LIG      -0.11500
      2 C2        -58.8123    6.0717  -39.4053 C.ar   1 LIG      -0.11500
      3 C3        -58.2283    1.1376  -38.4450 C.ar   1 LIG      -0.11500
      4 C4        -57.7036    1.3447  -39.7173 C.ar   1 LIG      -0.11500
      5 C5        -59.3252    4.5874  -37.5719 C.ar   1 LIG      -0.11700
      6 C6        -58.2737    5.0024  -40.1213 C.ar   1 LIG      -0.11700
      7 C7        -58.7668    2.2070  -37.7289 C.ar   1 LIG      -0.11700
      8 C8        -57.7154    2.6219  -40.2785 C.ar   1 LIG      -0.11700
      9 C9        -58.7871    3.4994  -38.2783 C.ar   1 LIG       0.00400
     10 C10       -58.2535    3.7100  -39.5721 C.ar   1 LIG       0.00400
     11 H1        -59.7567    6.6975  -37.5763 H      1 LIG       0.11500
     12 H2        -58.8218    7.0665  -39.8411 H      1 LIG       0.11500
     13 H3        -58.2190    0.1428  -38.0085 H      1 LIG       0.11500
     14 H4        -57.2853    0.5113  -40.2741 H      1 LIG       0.11500
     15 H5        -59.7412    4.4489  -36.5761 H      1 LIG       0.11500
     16 H6        -57.8685    5.1874  -41.1140 H      1 LIG       0.11500
     17 H7        -59.1712    2.0220  -36.7360 H      1 LIG       0.11500
     18 H8        -57.3001    2.7606  -41.2747 H      1 LIG       0.11500
@<TRIPOS>BOND
      1       1       2 ar
      2       1       5 ar
      3       2       6 ar
      4       3       4 ar
      5       3       7 ar
      6       4       8 ar
      7       5       9 ar
      8       6      10 ar
      9       7       9 ar
     10       8      10 ar
     11       9      10 ar
     12       1      11 1
     13       2      12 1
     14       3      13 1
     15       4      14 1
     16       5      15 1
     17       6      16 1
     18       7      17 1
     19       8      18 1
@<TRIPOS>ALT_TYPE
CGenFF_4.0_ALT_TYPE_SET
CGenFF_4.0 1 CG2R61 2 CG2R61 3 CG2R61 4 CG2R61 5 CG2R61 6 CG2R61 7 CG2R61 8 CG2R61 9 CG2R61 10 CG2R61 11 HGR61 12 HGR61 13 HGR61 14 HGR61 15 HGR61 16 HGR61 17 HGR61 18 HGR61
@<TRIPOS>MOLECULE
naphtalene
 18 19 0 0 0
****
USER_CHARGES
INVALID_CHARGES
Pose:   9 Cluster:   9 Fr_nu: 410032 TotEn:   -10.93
@<TRIPOS>ATOM
      1 C1        -55.6622  -14.0469  -50.1153 C.ar   1 LIG      -0.11500
      2 C2        -54.4468  -13.4942  -50.5082 C.ar   1 LIG      -0.11500
      3 C3        -53.3687  -16.6841  -46.7304 C.ar   1 LIG      -0.11500
      4 C4        -52.1534  -16.1314  -47.1234 C.ar   1 LIG      -0.11500
      5 C5        -55.7029  -14.9789  -49.0779 C.ar   1 LIG      -0.11700
      6 C6        -53.2676  -13.8713  -49.8653 C.ar   1 LIG      -0.11700
      7 C7        -54.5481  -16.3069  -47.3734 C.ar   1 LIG      -0.11700
      8 C8        -52.1125  -15.1994  -48.1608 C.ar   1 LIG      -0.11700
      9 C9        -54.5257  -15.3702  -48.4196 C.ar   1 LIG       0.00400
     10 C10       -53.2898  -14.8082  -48.8191 C.ar   1 LIG       0.00400
     11 H1        -56.5799  -13.7533  -50.6166 H      1 LIG       0.11500
     12 H2        -54.4163  -12.7685  -51.3157 H      1 LIG       0.11500
     13 H3        -53.4000  -17.4099  -45.9227 H      1 LIG       0.11500
     14 H4        -51.2359  -16.4264  -46.6227 H      1 LIG       0.11500
     15 H5        -56.6641  -15.3982  -48.7878 H      1 LIG       0.11500
     16 H6        -52.3289  -13.4261  -50.1885 H      1 LIG       0.11500
     17 H7        -55.4867  -16.7516  -47.0495 H      1 LIG       0.11500
     18 H8        -51.1513  -14.7806  -48.4516 H      1 LIG       0.11500
@<TRIPOS>BOND
      1       1       2 ar
      2       1       5 ar
      3       2       6 ar
      4       3       4 ar
      5       3       7 ar
      6       4       8 ar
      7       5       9 ar
      8       6      10 ar
      9       7       9 ar
     10       8      10 ar
     11       9      10 ar
     12       1      11 1
     13       2      12 1
     14       3      13 1
     15       4      14 1
     16       5      15 1
     17       6      16 1
     18       7      17 1
     19       8      18 1
@<TRIPOS>ALT_TYPE
CGenFF_4.0_ALT_TYPE_SET
CGenFF_4.0 1 CG2R61 2 CG2R61 3 CG2R61 4 CG2R61 5 CG2R61 6 CG2R61 7 CG2R61 8 CG2R61 9 CG2R61 10 CG2R61 11 HGR61 12 HGR61 13 HGR61 14 HGR61 15 HGR61 16 HGR61 17 HGR61 18 HGR61
@<TRIPOS>MOLECULE
naphtalene
 18 19 0 0 0
****
USER_CHARGES
INVALID_CHARGES
Pose:  10 Cluster:  10 Fr_nu: 132364 TotEn:   -10.92
@<TRIPOS>ATOM
      1 C1        -79.4150   -9.5363  -44.1830 C.ar   1 LIG      -0.11500
      2 C2        -78.3233   -8.7974  -43.7368 C.ar   1 LIG      -0.11500
      3 C3        -77.5078  -13.5500  -42.2018 C.ar   1 LIG      -0.11500
      4 C4        -76.4162  -12.8111  -41.7556 C.ar   1 LIG      -0.11500
      5 C5        -79.4895  -10.9035  -43.9152 C.ar   1 LIG      -0.11700
      6 C6        -77.3021   -9.4227  -43.0211 C.ar   1 LIG      -0.11700
      7 C7        -78.5292  -12.9247  -42.9175 C.ar   1 LIG      -0.11700
      8 C8        -76.3415  -11.4439  -42.0234 C.ar   1 LIG      -0.11700
      9 C9        -78.4706  -11.5494  -43.1962 C.ar   1 LIG       0.00400
     10 C10       -77.3605  -10.7980  -42.7425 C.ar   1 LIG       0.00400
     11 H1        -80.2095   -9.0491  -44.7406 H      1 LIG       0.11500
     12 H2        -78.2664   -7.7331  -43.9456 H      1 LIG       0.11500
     13 H3        -77.5655  -14.6146  -41.9931 H      1 LIG       0.11500
     14 H4        -75.6213  -13.2991  -41.1993 H      1 LIG       0.11500
     15 H5        -80.3520  -11.4614  -44.2741 H      1 LIG       0.11500
     16 H6        -76.4584   -8.8254  -42.6815 H      1 LIG       0.11500
     17 H7        -79.3732  -13.5219  -43.2562 H      1 LIG       0.11500
     18 H8        -75.4787  -10.8859  -41.6653 H      1 LIG       0.11500
@<TRIPOS>BOND
      1       1       2 ar
      2       1       5 ar
      3       2       6 ar
      4       3       4 ar
      5       3       7 ar
      6       4       8 ar
      7       5       9 ar
      8       6      10 ar
      9       7       9 ar
     10       8      10 ar
     11       9      10 ar
     12       1      11 1
     13       2      12 1
     14       3      13 1
     15       4      14 1
     16       5      15 1
     17       6      16 1
     18       7      17 1
     19       8      18 1
@<TRIPOS>ALT_TYPE
CGenFF_4.0_ALT_TYPE_SET
CGenFF_4.0 1 CG2R61 2 CG2R61 3 CG2R61 4 CG2R61 5 CG2R61 6 CG2R61 7 CG2R61 8 CG2R61 9 CG2R61 10 CG2R61 11 HGR61 12 HGR61 13 HGR61 14 HGR61 15 HGR61 16 HGR61 17 HGR61 18 HGR61
@<TRIPOS>MOLECULE
naphtalene
 18 19 0 0 0
****
USER_CHARGES
INVALID_CHARGES
Pose:  11 Cluster:  11 Fr_nu: 136488 TotEn:   -10.91
@<TRIPOS>ATOM
      1 C1        -54.4980  -21.4474  -34.8047 C.ar   1 LIG      -0.11500
      2 C2        -55.7897  -21.8834  -35.0847 C.ar   1 LIG      -0.11500
      3 C3        -53.6056  -25.6077  -32.4449 C.ar   1 LIG      -0.11500
      4 C4        -54.8973  -26.0436  -32.7250 C.ar   1 LIG      -0.11500
      5 C5        -53.6282  -22.2613  -34.0784 C.ar   1 LIG      -0.11700
      6 C6        -56.2165  -23.1348  -34.6396 C.ar   1 LIG      -0.11700
      7 C7        -53.1787  -24.3563  -32.8901 C.ar   1 LIG      -0.11700
      8 C8        -55.7672  -25.2298  -33.4512 C.ar   1 LIG      -0.11700
      9 C9        -54.0409  -23.5239  -33.6224 C.ar   1 LIG       0.00400
     10 C10       -55.3544  -23.9672  -33.9072 C.ar   1 LIG       0.00400
     11 H1        -54.1664  -20.4729  -35.1510 H      1 LIG       0.11500
     12 H2        -56.4659  -21.2492  -35.6504 H      1 LIG       0.11500
     13 H3        -52.9286  -26.2417  -31.8793 H      1 LIG       0.11500
     14 H4        -55.2287  -27.0176  -32.3772 H      1 LIG       0.11500
     15 H5        -52.6231  -21.8999  -33.8708 H      1 LIG       0.11500
     16 H6        -57.2303  -23.4554  -34.8704 H      1 LIG       0.11500
     17 H7        -52.1647  -24.0362  -32.6599 H      1 LIG       0.11500
     18 H8        -56.7726  -25.5907  -33.6583 H      1 LIG       0.11500
@<TRIPOS>BOND
      1       1       2 ar
      2       1       5 ar
      3       2       6 ar
      4       3       4 ar
      5       3       7 ar
      6       4       8 ar
      7       5       9 ar
      8       6      10 ar
      9       7       9 ar
     10       8      10 ar
     11       9      10 ar
     12       1      11 1
     13       2      12 1
     14       3      13 1
     15       4      14 1
     16       5      15 1
     17       6      16 1
     18       7      17 1
     19       8      18 1
@<TRIPOS>ALT_TYPE
CGenFF_4.0_ALT_TYPE_SET
CGenFF_4.0 1 CG2R61 2 CG2R61 3 CG2R61 4 CG2R61 5 CG2R61 6 CG2R61 7 CG2R61 8 CG2R61 9 CG2R61 10 CG2R61 11 HGR61 12 HGR61 13 HGR61 14 HGR61 15 HGR61 16 HGR61 17 HGR61 18 HGR61
@<TRIPOS>MOLECULE
naphtalene
 18 19 0 0 0
****
USER_CHARGES
INVALID_CHARGES
Pose:  12 Cluster:  12 Fr_nu: 157565 TotEn:   -10.77
@<TRIPOS>ATOM
      1 C1        -68.3232   -7.2438  -21.7521 C.ar   1 LIG      -0.11500
      2 C2        -68.0049   -6.2095  -22.6271 C.ar   1 LIG      -0.11500
      3 C3        -72.4633   -8.0273  -24.1850 C.ar   1 LIG      -0.11500
      4 C4        -72.1448   -6.9929  -25.0600 C.ar   1 LIG      -0.11500
      5 C5        -69.5107   -7.9575  -21.9168 C.ar   1 LIG      -0.11700
      6 C6        -68.8725   -5.8848  -23.6702 C.ar   1 LIG      -0.11700
      7 C7        -71.5955   -8.3520  -23.1419 C.ar   1 LIG      -0.11700
      8 C8        -70.9574   -6.2792  -24.8953 C.ar   1 LIG      -0.11700
      9 C9        -70.3960   -7.6443  -22.9612 C.ar   1 LIG       0.00400
     10 C10       -70.0721   -6.5924  -23.8509 C.ar   1 LIG       0.00400
     11 H1        -67.6476   -7.4958  -20.9399 H      1 LIG       0.11500
     12 H2        -67.0800   -5.6548  -22.4982 H      1 LIG       0.11500
     13 H3        -73.3881   -8.5827  -24.3135 H      1 LIG       0.11500
     14 H4        -72.8214   -6.7405  -25.8711 H      1 LIG       0.11500
     15 H5        -69.7394   -8.7618  -21.2206 H      1 LIG       0.11500
     16 H6        -68.6032   -5.0729  -24.3425 H      1 LIG       0.11500
     17 H7        -71.8646   -9.1645  -22.4702 H      1 LIG       0.11500
     18 H8        -70.7288   -5.4743  -25.5910 H      1 LIG       0.11500
@<TRIPOS>BOND
      1       1       2 ar
      2       1       5 ar
      3       2       6 ar
      4       3       4 ar
      5       3       7 ar
      6       4       8 ar
      7       5       9 ar
      8       6      10 ar
      9       7       9 ar
     10       8      10 ar
     11       9      10 ar
     12       1      11 1
     13       2      12 1
     14       3      13 1
     15       4      14 1
     16       5      15 1
     17       6      16 1
     18       7      17 1
     19       8      18 1
@<TRIPOS>ALT_TYPE
CGenFF_4.0_ALT_TYPE_SET
CGenFF_4.0 1 CG2R61 2 CG2R61 3 CG2R61 4 CG2R61 5 CG2R61 6 CG2R61 7 CG2R61 8 CG2R61 9 CG2R61 10 CG2R61 11 HGR61 12 HGR61 13 HGR61 14 HGR61 15 HGR61 16 HGR61 17 HGR61 18 HGR61
@<TRIPOS>MOLECULE
naphtalene
 18 19 0 0 0
****
USER_CHARGES
INVALID_CHARGES
Pose:  13 Cluster:  13 Fr_nu:  45377 TotEn:   -10.71
@<TRIPOS>ATOM
      1 C1        -54.3969    3.0334  -41.0508 C.ar   1 LIG      -0.11500
      2 C2        -54.3157    4.0828  -40.1403 C.ar   1 LIG      -0.11500
      3 C3        -58.4424    1.4475  -38.8619 C.ar   1 LIG      -0.11500
      4 C4        -58.3611    2.4969  -37.9514 C.ar   1 LIG      -0.11500
      5 C5        -55.4419    2.1130  -40.9645 C.ar   1 LIG      -0.11700
      6 C6        -55.2790    4.2159  -39.1400 C.ar   1 LIG      -0.11700
      7 C7        -57.4791    1.3144  -39.8623 C.ar   1 LIG      -0.11700
      8 C8        -57.3161    3.4173  -38.0376 C.ar   1 LIG      -0.11700
      9 C9        -56.4204    2.2316  -39.9640 C.ar   1 LIG       0.00400
     10 C10       -56.3377    3.2987  -39.0381 C.ar   1 LIG       0.00400
     11 H1        -53.6464    2.9300  -41.8290 H      1 LIG       0.11500
     12 H2        -53.5020    4.7989  -40.2085 H      1 LIG       0.11500
     13 H3        -59.2562    0.7309  -38.7942 H      1 LIG       0.11500
     14 H4        -59.1111    2.5990  -37.1725 H      1 LIG       0.11500
     15 H5        -55.4852    1.3004  -41.6867 H      1 LIG       0.11500
     16 H6        -55.1960    5.0442  -38.4393 H      1 LIG       0.11500
     17 H7        -57.5627    0.4866  -40.5633 H      1 LIG       0.11500
     18 H8        -57.2722    4.2296  -37.3150 H      1 LIG       0.11500
@<TRIPOS>BOND
      1       1       2 ar
      2       1       5 ar
      3       2       6 ar
      4       3       4 ar
      5       3       7 ar
      6       4       8 ar
      7       5       9 ar
      8       6      10 ar
      9       7       9 ar
     10       8      10 ar
     11       9      10 ar
     12       1      11 1
     13       2      12 1
     14       3      13 1
     15       4      14 1
     16       5      15 1
     17       6      16 1
     18       7      17 1
     19       8      18 1
@<TRIPOS>ALT_TYPE
CGenFF_4.0_ALT_TYPE_SET
CGenFF_4.0 1 CG2R61 2 CG2R61 3 CG2R61 4 CG2R61 5 CG2R61 6 CG2R61 7 CG2R61 8 CG2R61 9 CG2R61 10 CG2R61 11 HGR61 12 HGR61 13 HGR61 14 HGR61 15 HGR61 16 HGR61 17 HGR61 18 HGR61
@<TRIPOS>MOLECULE
naphtalene
 18 19 0 0 0
****
USER_CHARGES
INVALID_CHARGES
Pose:  14 Cluster:  14 Fr_nu: 371488 TotEn:   -10.66
@<TRIPOS>ATOM
      1 C1        -54.0975  -21.2387  -34.0926 C.ar   1 LIG      -0.11500
      2 C2        -53.2829  -21.3301  -35.2173 C.ar   1 LIG      -0.11500
      3 C3        -57.7351  -23.3274  -36.5580 C.ar   1 LIG      -0.11500
      4 C4        -56.9204  -23.4187  -37.6826 C.ar   1 LIG      -0.11500
      5 C5        -55.4093  -21.7114  -34.1401 C.ar   1 LIG      -0.11700
      6 C6        -53.7768  -21.8944  -36.3936 C.ar   1 LIG      -0.11700
      7 C7        -57.2411  -22.7631  -35.3815 C.ar   1 LIG      -0.11700
      8 C8        -55.6086  -22.9460  -37.6353 C.ar   1 LIG      -0.11700
      9 C9        -55.9232  -22.2823  -35.3159 C.ar   1 LIG       0.00400
     10 C10       -55.0947  -22.3751  -36.4595 C.ar   1 LIG       0.00400
     11 H1        -53.7126  -20.7989  -33.1772 H      1 LIG       0.11500
     12 H2        -52.2617  -20.9621  -35.1791 H      1 LIG       0.11500
     13 H3        -58.7565  -23.6954  -36.5954 H      1 LIG       0.11500
     14 H4        -57.3062  -23.8573  -38.5982 H      1 LIG       0.11500
     15 H5        -56.0283  -21.6293  -33.2490 H      1 LIG       0.11500
     16 H6        -53.1221  -21.9560  -37.2605 H      1 LIG       0.11500
     17 H7        -57.8956  -22.7023  -34.5146 H      1 LIG       0.11500
     18 H8        -54.9896  -23.0273  -38.5265 H      1 LIG       0.11500
@<TRIPOS>BOND
      1       1       2 ar
      2       1       5 ar
      3       2       6 ar
      4       3       4 ar
      5       3       7 ar
      6       4       8 ar
      7       5       9 ar
      8       6      10 ar
      9       7       9 ar
     10       8      10 ar
     11       9      10 ar
     12       1      11 1
     13       2      12 1
     14       3      13 1
     15       4      14 1
     16       5      15 1
     17       6      16 1
     18       7      17 1
     19       8      18 1
@<TRIPOS>ALT_TYPE
CGenFF_4.0_ALT_TYPE_SET
CGenFF_4.0 1 CG2R61 2 CG2R61 3 CG2R61 4 CG2R61 5 CG2R61 6 CG2R61 7 CG2R61 8 CG2R61 9 CG2R61 10 CG2R61 11 HGR61 12 HGR61 13 HGR61 14 HGR61 15 HGR61 16 HGR61 17 HGR61 18 HGR61
@<TRIPOS>MOLECULE
naphtalene
 18 19 0 0 0
****
USER_CHARGES
INVALID_CHARGES
Pose:  15 Cluster:  15 Fr_nu:  94793 TotEn:   -10.54
@<TRIPOS>ATOM
      1 C1        -77.9529    3.2243  -36.5963 C.ar   1 LIG      -0.11500
      2 C2        -78.7174    2.0624  -36.6470 C.ar   1 LIG      -0.11500
      3 C3        -75.0688    1.1804  -33.2531 C.ar   1 LIG      -0.11500
      4 C4        -75.8333    0.0186  -33.3038 C.ar   1 LIG      -0.11500
      5 C5        -76.8533    3.3001  -35.7409 C.ar   1 LIG      -0.11700
      6 C6        -78.3853    0.9720  -35.8427 C.ar   1 LIG      -0.11700
      7 C7        -75.4009    2.2709  -34.0575 C.ar   1 LIG      -0.11700
      8 C8        -76.9330   -0.0573  -34.1591 C.ar   1 LIG      -0.11700
      9 C9        -76.5044    2.2121  -34.9242 C.ar   1 LIG       0.00400
     10 C10       -77.2819    1.0307  -34.9758 C.ar   1 LIG       0.00400
     11 H1        -78.2123    4.0731  -37.2222 H      1 LIG       0.11500
     12 H2        -79.5731    2.0043  -37.3134 H      1 LIG       0.11500
     13 H3        -74.2127    1.2390  -32.5868 H      1 LIG       0.11500
     14 H4        -75.5743   -0.8294  -32.6766 H      1 LIG       0.11500
     15 H5        -76.2702    4.2184  -35.7174 H      1 LIG       0.11500
     16 H6        -78.9966    0.0736  -35.8991 H      1 LIG       0.11500
     17 H7        -74.7890    3.1687  -34.0015 H      1 LIG       0.11500
     18 H8        -77.5167   -0.9753  -34.1822 H      1 LIG       0.11500
@<TRIPOS>BOND
      1       1       2 ar
      2       1       5 ar
      3       2       6 ar
      4       3       4 ar
      5       3       7 ar
      6       4       8 ar
      7       5       9 ar
      8       6      10 ar
      9       7       9 ar
     10       8      10 ar
     11       9      10 ar
     12       1      11 1
     13       2      12 1
     14       3      13 1
     15       4      14 1
     16       5      15 1
     17       6      16 1
     18       7      17 1
     19       8      18 1
@<TRIPOS>ALT_TYPE
CGenFF_4.0_ALT_TYPE_SET
CGenFF_4.0 1 CG2R61 2 CG2R61 3 CG2R61 4 CG2R61 5 CG2R61 6 CG2R61 7 CG2R61 8 CG2R61 9 CG2R61 10 CG2R61 11 HGR61 12 HGR61 13 HGR61 14 HGR61 15 HGR61 16 HGR61 17 HGR61 18 HGR61
@<TRIPOS>MOLECULE
naphtalene
 18 19 0 0 0
****
USER_CHARGES
INVALID_CHARGES
Pose:  16 Cluster:  16 Fr_nu:  89821 TotEn:   -10.33
@<TRIPOS>ATOM
      1 C1        -57.6749  -24.5829  -23.8486 C.ar   1 LIG      -0.11500
      2 C2        -57.6749  -25.1610  -25.1145 C.ar   1 LIG      -0.11500
      3 C3        -61.6111  -21.9816  -25.0369 C.ar   1 LIG      -0.11500
      4 C4        -61.6110  -22.5598  -26.3028 C.ar   1 LIG      -0.11500
      5 C5        -58.6520  -23.6470  -23.5081 C.ar   1 LIG      -0.11700
      6 C6        -58.6518  -24.8057  -26.0448 C.ar   1 LIG      -0.11700
      7 C7        -60.6341  -22.3371  -24.1065 C.ar   1 LIG      -0.11700
      8 C8        -60.6339  -23.4957  -26.6434 C.ar   1 LIG      -0.11700
      9 C9        -59.6430  -23.2773  -24.4321 C.ar   1 LIG       0.00400
     10 C10       -59.6429  -23.8653  -25.7194 C.ar   1 LIG       0.00400
     11 H1        -56.9138  -24.8595  -23.1249 H      1 LIG       0.11500
     12 H2        -56.9139  -25.8897  -25.3784 H      1 LIG       0.11500
     13 H3        -62.3721  -21.2528  -24.7722 H      1 LIG       0.11500
     14 H4        -62.3715  -22.2817  -27.0265 H      1 LIG       0.11500
     15 H5        -58.6324  -23.2076  -22.5129 H      1 LIG       0.11500
     16 H6        -58.6329  -25.2706  -27.0283 H      1 LIG       0.11500
     17 H7        -60.6537  -21.8726  -23.1228 H      1 LIG       0.11500
     18 H8        -60.6529  -23.9347  -27.6388 H      1 LIG       0.11500
@<TRIPOS>BOND
      1       1       2 ar
      2       1       5 ar
      3       2       6 ar
      4       3       4 ar
      5       3       7 ar
      6       4       8 ar
      7       5       9 ar
      8       6      10 ar
      9       7       9 ar
     10       8      10 ar
     11       9      10 ar
     12       1      11 1
     13       2      12 1
     14       3      13 1
     15       4      14 1
     16       5      15 1
     17       6      16 1
     18       7      17 1
     19       8      18 1
@<TRIPOS>ALT_TYPE
CGenFF_4.0_ALT_TYPE_SET
CGenFF_4.0 1 CG2R61 2 CG2R61 3 CG2R61 4 CG2R61 5 CG2R61 6 CG2R61 7 CG2R61 8 CG2R61 9 CG2R61 10 CG2R61 11 HGR61 12 HGR61 13 HGR61 14 HGR61 15 HGR61 16 HGR61 17 HGR61 18 HGR61
@<TRIPOS>MOLECULE
naphtalene
 18 19 0 0 0
****
USER_CHARGES
INVALID_CHARGES
Pose:  17 Cluster:  17 Fr_nu: 475267 TotEn:   -10.21
@<TRIPOS>ATOM
      1 C1        -51.9233  -13.4580  -47.2639 C.ar   1 LIG      -0.11500
      2 C2        -51.0189  -13.5534  -48.3174 C.ar   1 LIG      -0.11500
      3 C3        -55.6181  -13.5431  -50.4284 C.ar   1 LIG      -0.11500
      4 C4        -54.7137  -13.6384  -51.4818 C.ar   1 LIG      -0.11500
      5 C5        -53.2944  -13.4313  -47.5206 C.ar   1 LIG      -0.11700
      6 C6        -51.4820  -13.6224  -49.6316 C.ar   1 LIG      -0.11700
      7 C7        -55.1550  -13.4741  -49.1141 C.ar   1 LIG      -0.11700
      8 C8        -53.3426  -13.6651  -51.2252 C.ar   1 LIG      -0.11700
      9 C9        -53.7784  -13.4997  -48.8373 C.ar   1 LIG       0.00400
     10 C10       -52.8586  -13.5966  -49.9085 C.ar   1 LIG       0.00400
     11 H1        -51.5622  -13.4038  -46.2411 H      1 LIG       0.11500
     12 H2        -49.9518  -13.5744  -48.1164 H      1 LIG       0.11500
     13 H3        -56.6857  -13.5221  -50.6287 H      1 LIG       0.11500
     14 H4        -55.0753  -13.6911  -52.5045 H      1 LIG       0.11500
     15 H5        -53.9831  -13.3559  -46.6816 H      1 LIG       0.11500
     16 H6        -50.7571  -13.6970  -50.4395 H      1 LIG       0.11500
     17 H7        -55.8801  -13.4003  -48.3063 H      1 LIG       0.11500
     18 H8        -52.6536  -13.7397  -52.0641 H      1 LIG       0.11500
@<TRIPOS>BOND
      1       1       2 ar
      2       1       5 ar
      3       2       6 ar
      4       3       4 ar
      5       3       7 ar
      6       4       8 ar
      7       5       9 ar
      8       6      10 ar
      9       7       9 ar
     10       8      10 ar
     11       9      10 ar
     12       1      11 1
     13       2      12 1
     14       3      13 1
     15       4      14 1
     16       5      15 1
     17       6      16 1
     18       7      17 1
     19       8      18 1
@<TRIPOS>ALT_TYPE
CGenFF_4.0_ALT_TYPE_SET
CGenFF_4.0 1 CG2R61 2 CG2R61 3 CG2R61 4 CG2R61 5 CG2R61 6 CG2R61 7 CG2R61 8 CG2R61 9 CG2R61 10 CG2R61 11 HGR61 12 HGR61 13 HGR61 14 HGR61 15 HGR61 16 HGR61 17 HGR61 18 HGR61
@<TRIPOS>MOLECULE
naphtalene
 18 19 0 0 0
****
USER_CHARGES
INVALID_CHARGES
Pose:  18 Cluster:  18 Fr_nu: 100809 TotEn:    -9.93
@<TRIPOS>ATOM
      1 C1        -61.7766   -8.0887  -61.7272 C.ar   1 LIG      -0.11500
      2 C2        -62.4860   -8.1315  -60.5307 C.ar   1 LIG      -0.11500
      3 C3        -63.6718   -3.7130  -62.6939 C.ar   1 LIG      -0.11500
      4 C4        -64.3812   -3.7560  -61.4974 C.ar   1 LIG      -0.11500
      5 C5        -61.8909   -6.9810  -62.5678 C.ar   1 LIG      -0.11700
      6 C6        -63.3125   -7.0671  -60.1700 C.ar   1 LIG      -0.11700
      7 C7        -62.8452   -4.7776  -63.0546 C.ar   1 LIG      -0.11700
      8 C8        -64.2670   -4.8637  -60.6568 C.ar   1 LIG      -0.11700
      9 C9        -62.7182   -5.9005  -62.2207 C.ar   1 LIG       0.00400
     10 C10       -63.4397   -5.9442  -61.0039 C.ar   1 LIG       0.00400
     11 H1        -61.1337   -8.9179  -62.0078 H      1 LIG       0.11500
     12 H2        -62.3961   -8.9942  -59.8770 H      1 LIG       0.11500
     13 H3        -63.7612   -2.8504  -63.3482 H      1 LIG       0.11500
     14 H4        -65.0250   -2.9271  -61.2180 H      1 LIG       0.11500
     15 H5        -61.3274   -6.9692  -63.4984 H      1 LIG       0.11500
     16 H6        -63.8574   -7.1217  -59.2298 H      1 LIG       0.11500
     17 H7        -62.2998   -4.7223  -63.9943 H      1 LIG       0.11500
     18 H8        -64.8311   -4.8760  -59.7264 H      1 LIG       0.11500
@<TRIPOS>BOND
      1       1       2 ar
      2       1       5 ar
      3       2       6 ar
      4       3       4 ar
      5       3       7 ar
      6       4       8 ar
      7       5       9 ar
      8       6      10 ar
      9       7       9 ar
     10       8      10 ar
     11       9      10 ar
     12       1      11 1
     13       2      12 1
     14       3      13 1
     15       4      14 1
     16       5      15 1
     17       6      16 1
     18       7      17 1
     19       8      18 1
@<TRIPOS>ALT_TYPE
CGenFF_4.0_ALT_TYPE_SET
CGenFF_4.0 1 CG2R61 2 CG2R61 3 CG2R61 4 CG2R61 5 CG2R61 6 CG2R61 7 CG2R61 8 CG2R61 9 CG2R61 10 CG2R61 11 HGR61 12 HGR61 13 HGR61 14 HGR61 15 HGR61 16 HGR61 17 HGR61 18 HGR61
@<TRIPOS>MOLECULE
naphtalene
 18 19 0 0 0
****
USER_CHARGES
INVALID_CHARGES
Pose:  19 Cluster:  19 Fr_nu: 223249 TotEn:    -9.84
@<TRIPOS>ATOM
      1 C1        -59.0172  -12.2489  -11.2538 C.ar   1 LIG      -0.11500
      2 C2        -60.2154  -12.3402  -10.5518 C.ar   1 LIG      -0.11500
      3 C3        -61.0845  -14.4512  -15.0681 C.ar   1 LIG      -0.11500
      4 C4        -62.2826  -14.5425  -14.3660 C.ar   1 LIG      -0.11500
      5 C5        -58.9290  -12.7498  -12.5530 C.ar   1 LIG      -0.11700
      6 C6        -61.3299  -12.9326  -11.1461 C.ar   1 LIG      -0.11700
      7 C7        -59.9699  -13.8587  -14.4738 C.ar   1 LIG      -0.11700
      8 C8        -62.3710  -14.0417  -13.0668 C.ar   1 LIG      -0.11700
      9 C9        -60.0408  -13.3493  -13.1669 C.ar   1 LIG       0.00400
     10 C10       -61.2592  -13.4421  -12.4529 C.ar   1 LIG       0.00400
     11 H1        -58.1498  -11.7881  -10.7904 H      1 LIG       0.11500
     12 H2        -60.2832  -11.9497   -9.5405 H      1 LIG       0.11500
     13 H3        -61.0161  -14.8414  -16.0797 H      1 LIG       0.11500
     14 H4        -63.1494  -15.0046  -14.8294 H      1 LIG       0.11500
     15 H5        -57.9821  -12.6680  -13.0828 H      1 LIG       0.11500
     16 H6        -62.2565  -12.9927  -10.5789 H      1 LIG       0.11500
     17 H7        -59.0437  -13.7980  -15.0414 H      1 LIG       0.11500
     18 H8        -63.3176  -14.1241  -12.5365 H      1 LIG       0.11500
@<TRIPOS>BOND
      1       1       2 ar
      2       1       5 ar
      3       2       6 ar
      4       3       4 ar
      5       3       7 ar
      6       4       8 ar
      7       5       9 ar
      8       6      10 ar
      9       7       9 ar
     10       8      10 ar
     11       9      10 ar
     12       1      11 1
     13       2      12 1
     14       3      13 1
     15       4      14 1
     16       5      15 1
     17       6      16 1
     18       7      17 1
     19       8      18 1
@<TRIPOS>ALT_TYPE
CGenFF_4.0_ALT_TYPE_SET
CGenFF_4.0 1 CG2R61 2 CG2R61 3 CG2R61 4 CG2R61 5 CG2R61 6 CG2R61 7 CG2R61 8 CG2R61 9 CG2R61 10 CG2R61 11 HGR61 12 HGR61 13 HGR61 14 HGR61 15 HGR61 16 HGR61 17 HGR61 18 HGR61
@<TRIPOS>MOLECULE
naphtalene
 18 19 0 0 0
****
USER_CHARGES
INVALID_CHARGES
Pose:  20 Cluster:  20 Fr_nu:   9963 TotEn:    -9.78
@<TRIPOS>ATOM
      1 C1        -58.1473    5.6016  -36.9476 C.ar   1 LIG      -0.11500
      2 C2        -56.8350    5.1948  -37.1695 C.ar   1 LIG      -0.11500
      3 C3        -59.7490    1.9644  -39.7545 C.ar   1 LIG      -0.11500
      4 C4        -58.4367    1.5578  -39.9764 C.ar   1 LIG      -0.11500
      5 C5        -59.2036    4.9028  -37.5329 C.ar   1 LIG      -0.11700
      6 C6        -56.5738    4.0880  -37.9775 C.ar   1 LIG      -0.11700
      7 C7        -60.0102    3.0713  -38.9463 C.ar   1 LIG      -0.11700
      8 C8        -57.3803    2.2565  -39.3911 C.ar   1 LIG      -0.11700
      9 C9        -58.9592    3.7864  -38.3492 C.ar   1 LIG       0.00400
     10 C10       -57.6247    3.3729  -38.5749 C.ar   1 LIG       0.00400
     11 H1        -58.3500    6.4636  -36.3189 H      1 LIG       0.11500
     12 H2        -56.0135    5.7393  -36.7132 H      1 LIG       0.11500
     13 H3        -60.5712    1.4202  -40.2105 H      1 LIG       0.11500
     14 H4        -58.2345    0.6965  -40.6063 H      1 LIG       0.11500
     15 H5        -60.2214    5.2389  -37.3460 H      1 LIG       0.11500
     16 H6        -55.5403    3.7876  -38.1369 H      1 LIG       0.11500
     17 H7        -61.0438    3.3711  -38.7865 H      1 LIG       0.11500
     18 H8        -56.3623    1.9210  -39.5786 H      1 LIG       0.11500
@<TRIPOS>BOND
      1       1       2 ar
      2       1       5 ar
      3       2       6 ar
      4       3       4 ar
      5       3       7 ar
      6       4       8 ar
      7       5       9 ar
      8       6      10 ar
      9       7       9 ar
     10       8      10 ar
     11       9      10 ar
     12       1      11 1
     13       2      12 1
     14       3      13 1
     15       4      14 1
     16       5      15 1
     17       6      16 1
     18       7      17 1
     19       8      18 1
@<TRIPOS>ALT_TYPE
CGenFF_4.0_ALT_TYPE_SET
CGenFF_4.0 1 CG2R61 2 CG2R61 3 CG2R61 4 CG2R61 5 CG2R61 6 CG2R61 7 CG2R61 8 CG2R61 9 CG2R61 10 CG2R61 11 HGR61 12 HGR61 13 HGR61 14 HGR61 15 HGR61 16 HGR61 17 HGR61 18 HGR61
@<TRIPOS>MOLECULE
naphtalene
 18 19 0 0 0
****
USER_CHARGES
INVALID_CHARGES
Pose:  21 Cluster:  21 Fr_nu: 193689 TotEn:    -9.65
@<TRIPOS>ATOM
      1 C1        -55.9136  -18.3957  -48.8733 C.ar   1 LIG      -0.11500
      2 C2        -56.6325  -17.9474  -49.9774 C.ar   1 LIG      -0.11500
      3 C3        -54.1539  -13.9102  -48.1979 C.ar   1 LIG      -0.11500
      4 C4        -54.8728  -13.4619  -49.3020 C.ar   1 LIG      -0.11500
      5 C5        -55.1160  -17.5073  -48.1515 C.ar   1 LIG      -0.11700
      6 C6        -56.5566  -16.6091  -50.3640 C.ar   1 LIG      -0.11700
      7 C7        -54.2299  -15.2486  -47.8113 C.ar   1 LIG      -0.11700
      8 C8        -55.6704  -14.3503  -50.0240 C.ar   1 LIG      -0.11700
      9 C9        -55.0277  -16.1567  -48.5263 C.ar   1 LIG       0.00400
     10 C10       -55.7587  -15.7009  -49.6491 C.ar   1 LIG       0.00400
     11 H1        -55.9726  -19.4378  -48.5732 H      1 LIG       0.11500
     12 H2        -57.2533  -18.6397  -50.5385 H      1 LIG       0.11500
     13 H3        -53.5329  -13.2181  -47.6361 H      1 LIG       0.11500
     14 H4        -54.8123  -12.4201  -49.6025 H      1 LIG       0.11500
     15 H5        -54.5624  -17.8800  -47.2921 H      1 LIG       0.11500
     16 H6        -57.1275  -16.2804  -51.2299 H      1 LIG       0.11500
     17 H7        -53.6596  -15.5768  -46.9448 H      1 LIG       0.11500
     18 H8        -56.2235  -13.9780  -50.8839 H      1 LIG       0.11500
@<TRIPOS>BOND
      1       1       2 ar
      2       1       5 ar
      3       2       6 ar
      4       3       4 ar
      5       3       7 ar
      6       4       8 ar
      7       5       9 ar
      8       6      10 ar
      9       7       9 ar
     10       8      10 ar
     11       9      10 ar
     12       1      11 1
     13       2      12 1
     14       3      13 1
     15       4      14 1
     16       5      15 1
     17       6      16 1
     18       7      17 1
     19       8      18 1
@<TRIPOS>ALT_TYPE
CGenFF_4.0_ALT_TYPE_SET
CGenFF_4.0 1 CG2R61 2 CG2R61 3 CG2R61 4 CG2R61 5 CG2R61 6 CG2R61 7 CG2R61 8 CG2R61 9 CG2R61 10 CG2R61 11 HGR61 12 HGR61 13 HGR61 14 HGR61 15 HGR61 16 HGR61 17 HGR61 18 HGR61
@<TRIPOS>MOLECULE
naphtalene
 18 19 0 0 0
****
USER_CHARGES
INVALID_CHARGES
Pose:  22 Cluster:  22 Fr_nu:  68632 TotEn:    -9.62
@<TRIPOS>ATOM
      1 C1        -79.5140    1.9019  -36.0173 C.ar   1 LIG      -0.11500
      2 C2        -78.4441    2.6739  -36.4602 C.ar   1 LIG      -0.11500
      3 C3        -82.2672    3.6452  -39.6302 C.ar   1 LIG      -0.11500
      4 C4        -81.1973    4.4171  -40.0731 C.ar   1 LIG      -0.11500
      5 C5        -80.7345    1.9472  -36.6918 C.ar   1 LIG      -0.11700
      6 C6        -78.5904    3.4940  -37.5792 C.ar   1 LIG      -0.11700
      7 C7        -82.1209    2.8250  -38.5111 C.ar   1 LIG      -0.11700
      8 C8        -79.9768    4.3720  -39.3986 C.ar   1 LIG      -0.11700
      9 C9        -80.8997    2.7671  -37.8200 C.ar   1 LIG       0.00400
     10 C10       -79.8116    3.5521  -38.2703 C.ar   1 LIG       0.00400
     11 H1        -79.3997    1.2641  -35.1457 H      1 LIG       0.11500
     12 H2        -77.4943    2.6377  -35.9345 H      1 LIG       0.11500
     13 H3        -83.2174    3.6808  -40.1556 H      1 LIG       0.11500
     14 H4        -81.3126    5.0559  -40.9438 H      1 LIG       0.11500
     15 H5        -81.5573    1.3355  -36.3275 H      1 LIG       0.11500
     16 H6        -77.7405    4.0884  -37.9081 H      1 LIG       0.11500
     17 H7        -82.9706    2.2300  -38.1829 H      1 LIG       0.11500
     18 H8        -79.1540    4.9842  -39.7622 H      1 LIG       0.11500
@<TRIPOS>BOND
      1       1       2 ar
      2       1       5 ar
      3       2       6 ar
      4       3       4 ar
      5       3       7 ar
      6       4       8 ar
      7       5       9 ar
      8       6      10 ar
      9       7       9 ar
     10       8      10 ar
     11       9      10 ar
     12       1      11 1
     13       2      12 1
     14       3      13 1
     15       4      14 1
     16       5      15 1
     17       6      16 1
     18       7      17 1
     19       8      18 1
@<TRIPOS>ALT_TYPE
CGenFF_4.0_ALT_TYPE_SET
CGenFF_4.0 1 CG2R61 2 CG2R61 3 CG2R61 4 CG2R61 5 CG2R61 6 CG2R61 7 CG2R61 8 CG2R61 9 CG2R61 10 CG2R61 11 HGR61 12 HGR61 13 HGR61 14 HGR61 15 HGR61 16 HGR61 17 HGR61 18 HGR61
@<TRIPOS>MOLECULE
naphtalene
 18 19 0 0 0
****
USER_CHARGES
INVALID_CHARGES
Pose:  23 Cluster:  23 Fr_nu: 177247 TotEn:    -9.54
@<TRIPOS>ATOM
      1 C1        -52.4812  -21.8979  -34.9190 C.ar   1 LIG      -0.11500
      2 C2        -52.4675  -23.0230  -34.1000 C.ar   1 LIG      -0.11500
      3 C3        -57.2179  -22.5899  -35.7894 C.ar   1 LIG      -0.11500
      4 C4        -57.2040  -23.7150  -34.9704 C.ar   1 LIG      -0.11500
      5 C5        -53.6640  -21.5050  -35.5462 C.ar   1 LIG      -0.11700
      6 C6        -53.6361  -23.7595  -33.9049 C.ar   1 LIG      -0.11700
      7 C7        -56.0492  -21.8534  -35.9845 C.ar   1 LIG      -0.11700
      8 C8        -56.0214  -24.1081  -34.3433 C.ar   1 LIG      -0.11700
      9 C9        -54.8497  -22.2345  -35.3612 C.ar   1 LIG       0.00400
     10 C10       -54.8356  -23.3786  -34.5283 C.ar   1 LIG       0.00400
     11 H1        -51.5710  -21.3253  -35.0710 H      1 LIG       0.11500
     12 H2        -51.5463  -23.3279  -33.6120 H      1 LIG       0.11500
     13 H3        -58.1390  -22.2843  -36.2777 H      1 LIG       0.11500
     14 H4        -58.1142  -24.2881  -34.8200 H      1 LIG       0.11500
     15 H5        -53.6513  -20.6224  -36.1824 H      1 LIG       0.11500
     16 H6        -53.6023  -24.6352  -33.2601 H      1 LIG       0.11500
     17 H7        -56.0834  -20.9773  -36.6287 H      1 LIG       0.11500
     18 H8        -56.0336  -24.9911  -33.7076 H      1 LIG       0.11500
@<TRIPOS>BOND
      1       1       2 ar
      2       1       5 ar
      3       2       6 ar
      4       3       4 ar
      5       3       7 ar
      6       4       8 ar
      7       5       9 ar
      8       6      10 ar
      9       7       9 ar
     10       8      10 ar
     11       9      10 ar
     12       1      11 1
     13       2      12 1
     14       3      13 1
     15       4      14 1
     16       5      15 1
     17       6      16 1
     18       7      17 1
     19       8      18 1
@<TRIPOS>ALT_TYPE
CGenFF_4.0_ALT_TYPE_SET
CGenFF_4.0 1 CG2R61 2 CG2R61 3 CG2R61 4 CG2R61 5 CG2R61 6 CG2R61 7 CG2R61 8 CG2R61 9 CG2R61 10 CG2R61 11 HGR61 12 HGR61 13 HGR61 14 HGR61 15 HGR61 16 HGR61 17 HGR61 18 HGR61
@<TRIPOS>MOLECULE
naphtalene
 18 19 0 0 0
****
USER_CHARGES
INVALID_CHARGES
Pose:  24 Cluster:  24 Fr_nu:   8758 TotEn:    -9.52
@<TRIPOS>ATOM
      1 C1        -80.9782  -19.5182  -28.9445 C.ar   1 LIG      -0.11500
      2 C2        -79.9198  -20.1426  -29.5980 C.ar   1 LIG      -0.11500
      3 C3        -84.0230  -21.0432  -32.4196 C.ar   1 LIG      -0.11500
      4 C4        -82.9646  -21.6675  -33.0730 C.ar   1 LIG      -0.11500
      5 C5        -82.2652  -19.5834  -29.4792 C.ar   1 LIG      -0.11700
      6 C6        -80.1443  -20.8344  -30.7884 C.ar   1 LIG      -0.11700
      7 C7        -83.7985  -20.3513  -31.2290 C.ar   1 LIG      -0.11700
      8 C8        -81.6775  -21.6023  -32.5385 C.ar   1 LIG      -0.11700
      9 C9        -82.5095  -20.2755  -30.6766 C.ar   1 LIG       0.00400
     10 C10       -81.4332  -20.9103  -31.3410 C.ar   1 LIG       0.00400
     11 H1        -80.8027  -18.9793  -28.0181 H      1 LIG       0.11500
     12 H2        -78.9183  -20.0914  -29.1808 H      1 LIG       0.11500
     13 H3        -85.0250  -21.0941  -32.8363 H      1 LIG       0.11500
     14 H4        -83.1404  -22.2051  -34.0001 H      1 LIG       0.11500
     15 H5        -83.0774  -19.0875  -28.9515 H      1 LIG       0.11500
     16 H6        -79.3023  -21.3154  -31.2819 H      1 LIG       0.11500
     17 H7        -84.6407  -19.8712  -30.7353 H      1 LIG       0.11500
     18 H8        -80.8651  -22.0975  -33.0664 H      1 LIG       0.11500
@<TRIPOS>BOND
      1       1       2 ar
      2       1       5 ar
      3       2       6 ar
      4       3       4 ar
      5       3       7 ar
      6       4       8 ar
      7       5       9 ar
      8       6      10 ar
      9       7       9 ar
     10       8      10 ar
     11       9      10 ar
     12       1      11 1
     13       2      12 1
     14       3      13 1
     15       4      14 1
     16       5      15 1
     17       6      16 1
     18       7      17 1
     19       8      18 1
@<TRIPOS>ALT_TYPE
CGenFF_4.0_ALT_TYPE_SET
CGenFF_4.0 1 CG2R61 2 CG2R61 3 CG2R61 4 CG2R61 5 CG2R61 6 CG2R61 7 CG2R61 8 CG2R61 9 CG2R61 10 CG2R61 11 HGR61 12 HGR61 13 HGR61 14 HGR61 15 HGR61 16 HGR61 17 HGR61 18 HGR61
@<TRIPOS>MOLECULE
naphtalene
 18 19 0 0 0
****
USER_CHARGES
INVALID_CHARGES
Pose:  25 Cluster:  25 Fr_nu: 323577 TotEn:    -9.48
@<TRIPOS>ATOM
      1 C1        -60.5247    2.8840  -40.1696 C.ar   1 LIG      -0.11500
      2 C2        -60.4361    3.5126  -38.9311 C.ar   1 LIG      -0.11500
      3 C3        -55.6821    3.0620  -40.6062 C.ar   1 LIG      -0.11500
      4 C4        -55.5936    3.6905  -39.3677 C.ar   1 LIG      -0.11500
      5 C5        -59.3671    2.6127  -40.8997 C.ar   1 LIG      -0.11700
      6 C6        -59.1898    3.8722  -38.4178 C.ar   1 LIG      -0.11700
      7 C7        -56.9286    2.7022  -41.1195 C.ar   1 LIG      -0.11700
      8 C8        -56.7511    3.9620  -38.6377 C.ar   1 LIG      -0.11700
      9 C9        -58.1041    2.9677  -40.3984 C.ar   1 LIG       0.00400
     10 C10       -58.0141    3.6069  -39.1389 C.ar   1 LIG       0.00400
     11 H1        -61.4953    2.6048  -40.5690 H      1 LIG       0.11500
     12 H2        -61.3378    3.7231  -38.3635 H      1 LIG       0.11500
     13 H3        -54.7806    2.8509  -41.1744 H      1 LIG       0.11500
     14 H4        -54.6229    3.9708  -38.9695 H      1 LIG       0.11500
     15 H5        -59.4603    2.1209  -41.8657 H      1 LIG       0.11500
     16 H6        -59.1441    4.3622  -37.4474 H      1 LIG       0.11500
     17 H7        -56.9740    2.2116  -42.0895 H      1 LIG       0.11500
     18 H8        -56.6583    4.4545  -37.6718 H      1 LIG       0.11500
@<TRIPOS>BOND
      1       1       2 ar
      2       1       5 ar
      3       2       6 ar
      4       3       4 ar
      5       3       7 ar
      6       4       8 ar
      7       5       9 ar
      8       6      10 ar
      9       7       9 ar
     10       8      10 ar
     11       9      10 ar
     12       1      11 1
     13       2      12 1
     14       3      13 1
     15       4      14 1
     16       5      15 1
     17       6      16 1
     18       7      17 1
     19       8      18 1
@<TRIPOS>ALT_TYPE
CGenFF_4.0_ALT_TYPE_SET
CGenFF_4.0 1 CG2R61 2 CG2R61 3 CG2R61 4 CG2R61 5 CG2R61 6 CG2R61 7 CG2R61 8 CG2R61 9 CG2R61 10 CG2R61 11 HGR61 12 HGR61 13 HGR61 14 HGR61 15 HGR61 16 HGR61 17 HGR61 18 HGR61
@<TRIPOS>MOLECULE
naphtalene
 18 19 0 0 0
****
USER_CHARGES
INVALID_CHARGES
Pose:  26 Cluster:  26 Fr_nu:   2235 TotEn:    -9.18
@<TRIPOS>ATOM
      1 C1        -60.4117  -22.5464  -25.2644 C.ar   1 LIG      -0.11500
      2 C2        -60.9150  -21.9193  -26.4003 C.ar   1 LIG      -0.11500
      3 C3        -64.9447  -23.5570  -23.8141 C.ar   1 LIG      -0.11500
      4 C4        -65.4479  -22.9298  -24.9500 C.ar   1 LIG      -0.11500
      5 C5        -61.2843  -23.1121  -24.3343 C.ar   1 LIG      -0.11700
      6 C6        -62.2927  -21.8553  -26.6105 C.ar   1 LIG      -0.11700
      7 C7        -63.5669  -23.6210  -23.6040 C.ar   1 LIG      -0.11700
      8 C8        -64.5754  -22.3641  -25.8802 C.ar   1 LIG      -0.11700
      9 C9        -62.6740  -23.0570  -24.5297 C.ar   1 LIG       0.00400
     10 C10       -63.1857  -22.4192  -25.6848 C.ar   1 LIG       0.00400
     11 H1        -59.3391  -22.5954  -25.1010 H      1 LIG       0.11500
     12 H2        -60.2349  -21.4795  -27.1239 H      1 LIG       0.11500
     13 H3        -65.6245  -23.9972  -23.0900 H      1 LIG       0.11500
     14 H4        -66.5206  -22.8798  -25.1122 H      1 LIG       0.11500
     15 H5        -60.8686  -23.5969  -23.4534 H      1 LIG       0.11500
     16 H6        -62.6639  -21.3606  -27.5057 H      1 LIG       0.11500
     17 H7        -63.1959  -24.1164  -22.7092 H      1 LIG       0.11500
     18 H8        -64.9910  -21.8785  -26.7608 H      1 LIG       0.11500
@<TRIPOS>BOND
      1       1       2 ar
      2       1       5 ar
      3       2       6 ar
      4       3       4 ar
      5       3       7 ar
      6       4       8 ar
      7       5       9 ar
      8       6      10 ar
      9       7       9 ar
     10       8      10 ar
     11       9      10 ar
     12       1      11 1
     13       2      12 1
     14       3      13 1
     15       4      14 1
     16       5      15 1
     17       6      16 1
     18       7      17 1
     19       8      18 1
@<TRIPOS>ALT_TYPE
CGenFF_4.0_ALT_TYPE_SET
CGenFF_4.0 1 CG2R61 2 CG2R61 3 CG2R61 4 CG2R61 5 CG2R61 6 CG2R61 7 CG2R61 8 CG2R61 9 CG2R61 10 CG2R61 11 HGR61 12 HGR61 13 HGR61 14 HGR61 15 HGR61 16 HGR61 17 HGR61 18 HGR61
@<TRIPOS>MOLECULE
naphtalene
 18 19 0 0 0
****
USER_CHARGES
INVALID_CHARGES
Pose:  27 Cluster:  27 Fr_nu:  40351 TotEn:    -8.87
@<TRIPOS>ATOM
      1 C1        -64.1400  -23.4054  -24.8897 C.ar   1 LIG      -0.11500
      2 C2        -63.9617  -22.2215  -25.5993 C.ar   1 LIG      -0.11500
      3 C3        -59.6588  -24.8294  -26.1401 C.ar   1 LIG      -0.11500
      4 C4        -59.4806  -23.6455  -26.8497 C.ar   1 LIG      -0.11500
      5 C5        -63.1171  -24.3531  -24.8439 C.ar   1 LIG      -0.11700
      6 C6        -62.7601  -21.9807  -26.2658 C.ar   1 LIG      -0.11700
      7 C7        -60.8606  -25.0702  -25.4735 C.ar   1 LIG      -0.11700
      8 C8        -60.5035  -22.6978  -26.8956 C.ar   1 LIG      -0.11700
      9 C9        -61.9009  -24.1274  -25.5090 C.ar   1 LIG       0.00400
     10 C10       -61.7197  -22.9235  -26.2306 C.ar   1 LIG       0.00400
     11 H1        -65.0760  -23.5926  -24.3715 H      1 LIG       0.11500
     12 H2        -64.7586  -21.4843  -25.6341 H      1 LIG       0.11500
     13 H3        -58.8621  -25.5672  -26.1048 H      1 LIG       0.11500
     14 H4        -58.5450  -23.4595  -27.3689 H      1 LIG       0.11500
     15 H5        -63.2787  -25.2716  -24.2835 H      1 LIG       0.11500
     16 H6        -62.6424  -21.0482  -26.8139 H      1 LIG       0.11500
     17 H7        -60.9777  -26.0024  -24.9249 H      1 LIG       0.11500
     18 H8        -60.3424  -21.7795  -27.4567 H      1 LIG       0.11500
@<TRIPOS>BOND
      1       1       2 ar
      2       1       5 ar
      3       2       6 ar
      4       3       4 ar
      5       3       7 ar
      6       4       8 ar
      7       5       9 ar
      8       6      10 ar
      9       7       9 ar
     10       8      10 ar
     11       9      10 ar
     12       1      11 1
     13       2      12 1
     14       3      13 1
     15       4      14 1
     16       5      15 1
     17       6      16 1
     18       7      17 1
     19       8      18 1
@<TRIPOS>ALT_TYPE
CGenFF_4.0_ALT_TYPE_SET
CGenFF_4.0 1 CG2R61 2 CG2R61 3 CG2R61 4 CG2R61 5 CG2R61 6 CG2R61 7 CG2R61 8 CG2R61 9 CG2R61 10 CG2R61 11 HGR61 12 HGR61 13 HGR61 14 HGR61 15 HGR61 16 HGR61 17 HGR61 18 HGR61
@<TRIPOS>MOLECULE
naphtalene
 18 19 0 0 0
****
USER_CHARGES
INVALID_CHARGES
Pose:  28 Cluster:  28 Fr_nu:  12137 TotEn:    -8.82
@<TRIPOS>ATOM
      1 C1        -59.4919    5.0445  -41.6626 C.ar   1 LIG      -0.11500
      2 C2        -60.4192    4.0248  -41.8557 C.ar   1 LIG      -0.11500
      3 C3        -56.9401    2.1601  -38.6891 C.ar   1 LIG      -0.11500
      4 C4        -57.8675    1.1406  -38.8823 C.ar   1 LIG      -0.11500
      5 C5        -58.3930    4.8403  -40.8275 C.ar   1 LIG      -0.11700
      6 C6        -60.2513    2.7972  -41.2147 C.ar   1 LIG      -0.11700
      7 C7        -57.1080    3.3879  -39.3302 C.ar   1 LIG      -0.11700
      8 C8        -58.9664    1.3447  -39.7173 C.ar   1 LIG      -0.11700
      9 C9        -58.2082    3.6109  -40.1742 C.ar   1 LIG       0.00400
     10 C10       -59.1513    2.5741  -40.3706 C.ar   1 LIG       0.00400
     11 H1        -59.6234    6.0002  -42.1615 H      1 LIG       0.11500
     12 H2        -61.2742    4.1848  -42.5062 H      1 LIG       0.11500
     13 H3        -56.0847    2.0008  -38.0387 H      1 LIG       0.11500
     14 H4        -57.7362    0.1856  -38.3821 H      1 LIG       0.11500
     15 H5        -57.6810    5.6516  -40.6909 H      1 LIG       0.11500
     16 H6        -60.9883    2.0141  -41.3806 H      1 LIG       0.11500
     17 H7        -56.3705    4.1704  -39.1648 H      1 LIG       0.11500
     18 H8        -59.6790    0.5337  -39.8535 H      1 LIG       0.11500
@<TRIPOS>BOND
      1       1       2 ar
      2       1       5 ar
      3       2       6 ar
      4       3       4 ar
      5       3       7 ar
      6       4       8 ar
      7       5       9 ar
      8       6      10 ar
      9       7       9 ar
     10       8      10 ar
     11       9      10 ar
     12       1      11 1
     13       2      12 1
     14       3      13 1
     15       4      14 1
     16       5      15 1
     17       6      16 1
     18       7      17 1
     19       8      18 1
@<TRIPOS>ALT_TYPE
CGenFF_4.0_ALT_TYPE_SET
CGenFF_4.0 1 CG2R61 2 CG2R61 3 CG2R61 4 CG2R61 5 CG2R61 6 CG2R61 7 CG2R61 8 CG2R61 9 CG2R61 10 CG2R61 11 HGR61 12 HGR61 13 HGR61 14 HGR61 15 HGR61 16 HGR61 17 HGR61 18 HGR61
@<TRIPOS>MOLECULE
naphtalene
 18 19 0 0 0
****
USER_CHARGES
INVALID_CHARGES
Pose:  29 Cluster:  29 Fr_nu: 109342 TotEn:    -8.81
@<TRIPOS>ATOM
      1 C1        -68.9955   -7.9037  -22.0853 C.ar   1 LIG      -0.11500
      2 C2        -68.3688   -7.0412  -22.9798 C.ar   1 LIG      -0.11500
      3 C3        -67.1570   -5.3734  -18.3583 C.ar   1 LIG      -0.11500
      4 C4        -66.5304   -4.5109  -19.2530 C.ar   1 LIG      -0.11500
      5 C5        -68.8536   -7.7085  -20.7111 C.ar   1 LIG      -0.11700
      6 C6        -67.5981   -5.9803  -22.5039 C.ar   1 LIG      -0.11700
      7 C7        -67.9279   -6.4343  -18.8343 C.ar   1 LIG      -0.11700
      8 C8        -66.6721   -4.7061  -20.6271 C.ar   1 LIG      -0.11700
      9 C9        -68.0815   -6.6458  -20.2142 C.ar   1 LIG       0.00400
     10 C10       -67.4443   -5.7688  -21.1240 C.ar   1 LIG       0.00400
     11 H1        -69.5949   -8.7298  -22.4564 H      1 LIG       0.11500
     12 H2        -68.4801   -7.1939  -24.0494 H      1 LIG       0.11500
     13 H3        -67.0463   -5.2211  -17.2884 H      1 LIG       0.11500
     14 H4        -65.9299   -3.6859  -18.8813 H      1 LIG       0.11500
     15 H5        -69.3521   -8.3954  -20.0302 H      1 LIG       0.11500
     16 H6        -67.1177   -5.3182  -23.2213 H      1 LIG       0.11500
     17 H7        -68.4089   -7.0958  -18.1167 H      1 LIG       0.11500
     18 H8        -66.1731   -4.0198  -21.3082 H      1 LIG       0.11500
@<TRIPOS>BOND
      1       1       2 ar
      2       1       5 ar
      3       2       6 ar
      4       3       4 ar
      5       3       7 ar
      6       4       8 ar
      7       5       9 ar
      8       6      10 ar
      9       7       9 ar
     10       8      10 ar
     11       9      10 ar
     12       1      11 1
     13       2      12 1
     14       3      13 1
     15       4      14 1
     16       5      15 1
     17       6      16 1
     18       7      17 1
     19       8      18 1
@<TRIPOS>ALT_TYPE
CGenFF_4.0_ALT_TYPE_SET
CGenFF_4.0 1 CG2R61 2 CG2R61 3 CG2R61 4 CG2R61 5 CG2R61 6 CG2R61 7 CG2R61 8 CG2R61 9 CG2R61 10 CG2R61 11 HGR61 12 HGR61 13 HGR61 14 HGR61 15 HGR61 16 HGR61 17 HGR61 18 HGR61
@<TRIPOS>MOLECULE
naphtalene
 18 19 0 0 0
****
USER_CHARGES
INVALID_CHARGES
Pose:  30 Cluster:  30 Fr_nu: 543262 TotEn:    -8.71
@<TRIPOS>ATOM
      1 C1        -75.1717  -15.4505  -41.0437 C.ar   1 LIG      -0.11500
      2 C2        -74.5265  -16.2236  -42.0044 C.ar   1 LIG      -0.11500
      3 C3        -78.1768  -13.7186  -44.4557 C.ar   1 LIG      -0.11500
      4 C4        -77.5316  -14.4917  -45.4164 C.ar   1 LIG      -0.11500
      5 C5        -76.2415  -14.6326  -41.4084 C.ar   1 LIG      -0.11700
      6 C6        -74.9485  -16.1818  -43.3334 C.ar   1 LIG      -0.11700
      7 C7        -77.7548  -13.7605  -43.1266 C.ar   1 LIG      -0.11700
      8 C8        -76.4617  -15.3096  -45.0517 C.ar   1 LIG      -0.11700
      9 C9        -76.6797  -14.5781  -42.7417 C.ar   1 LIG       0.00400
     10 C10       -76.0235  -15.3642  -43.7185 C.ar   1 LIG       0.00400
     11 H1        -74.8423  -15.4831  -40.0092 H      1 LIG       0.11500
     12 H2        -73.6940  -16.8602  -41.7193 H      1 LIG       0.11500
     13 H3        -79.0097  -13.0818  -44.7402 H      1 LIG       0.11500
     14 H4        -77.8604  -14.4577  -46.4509 H      1 LIG       0.11500
     15 H5        -76.7307  -14.0366  -40.6408 H      1 LIG       0.11500
     16 H6        -74.4299  -16.7949  -44.0676 H      1 LIG       0.11500
     17 H7        -78.2741  -13.1480  -42.3925 H      1 LIG       0.11500
     18 H8        -75.9719  -15.9052  -45.8194 H      1 LIG       0.11500
@<TRIPOS>BOND
      1       1       2 ar
      2       1       5 ar
      3       2       6 ar
      4       3       4 ar
      5       3       7 ar
      6       4       8 ar
      7       5       9 ar
      8       6      10 ar
      9       7       9 ar
     10       8      10 ar
     11       9      10 ar
     12       1      11 1
     13       2      12 1
     14       3      13 1
     15       4      14 1
     16       5      15 1
     17       6      16 1
     18       7      17 1
     19       8      18 1
@<TRIPOS>ALT_TYPE
CGenFF_4.0_ALT_TYPE_SET
CGenFF_4.0 1 CG2R61 2 CG2R61 3 CG2R61 4 CG2R61 5 CG2R61 6 CG2R61 7 CG2R61 8 CG2R61 9 CG2R61 10 CG2R61 11 HGR61 12 HGR61 13 HGR61 14 HGR61 15 HGR61 16 HGR61 17 HGR61 18 HGR61
@<TRIPOS>MOLECULE
naphtalene
 18 19 0 0 0
****
USER_CHARGES
INVALID_CHARGES
Pose:  31 Cluster:  31 Fr_nu: 332982 TotEn:    -8.09
@<TRIPOS>ATOM
      1 C1        -74.1352   -8.3823  -54.0575 C.ar   1 LIG      -0.11500
      2 C2        -75.2566   -9.1394  -53.7320 C.ar   1 LIG      -0.11500
      3 C3        -74.0668   -6.5473  -49.5518 C.ar   1 LIG      -0.11500
      4 C4        -75.1883   -7.3045  -49.2265 C.ar   1 LIG      -0.11500
      5 C5        -73.5553   -7.5467  -53.1024 C.ar   1 LIG      -0.11700
      6 C6        -75.8025   -9.0641  -52.4504 C.ar   1 LIG      -0.11700
      7 C7        -73.5209   -6.6227  -50.8336 C.ar   1 LIG      -0.11700
      8 C8        -75.7682   -8.1400  -50.1815 C.ar   1 LIG      -0.11700
      9 C9        -74.0916   -7.4584  -51.8074 C.ar   1 LIG       0.00400
     10 C10       -75.2320   -8.2284  -51.4765 C.ar   1 LIG       0.00400
     11 H1        -73.7110   -8.4409  -55.0556 H      1 LIG       0.11500
     12 H2        -75.7071   -9.7898  -54.4762 H      1 LIG       0.11500
     13 H3        -73.6157   -5.8967  -48.8079 H      1 LIG       0.11500
     14 H4        -75.6129   -7.2444  -48.2287 H      1 LIG       0.11500
     15 H5        -72.6794   -6.9636  -53.3791 H      1 LIG       0.11500
     16 H6        -76.6791   -9.6653  -52.2179 H      1 LIG       0.11500
     17 H7        -72.6439   -6.0221  -51.0656 H      1 LIG       0.11500
     18 H8        -76.6447   -8.7227  -49.9052 H      1 LIG       0.11500
@<TRIPOS>BOND
      1       1       2 ar
      2       1       5 ar
      3       2       6 ar
      4       3       4 ar
      5       3       7 ar
      6       4       8 ar
      7       5       9 ar
      8       6      10 ar
      9       7       9 ar
     10       8      10 ar
     11       9      10 ar
     12       1      11 1
     13       2      12 1
     14       3      13 1
     15       4      14 1
     16       5      15 1
     17       6      16 1
     18       7      17 1
     19       8      18 1
@<TRIPOS>ALT_TYPE
CGenFF_4.0_ALT_TYPE_SET
CGenFF_4.0 1 CG2R61 2 CG2R61 3 CG2R61 4 CG2R61 5 CG2R61 6 CG2R61 7 CG2R61 8 CG2R61 9 CG2R61 10 CG2R61 11 HGR61 12 HGR61 13 HGR61 14 HGR61 15 HGR61 16 HGR61 17 HGR61 18 HGR61
@<TRIPOS>MOLECULE
naphtalene
 18 19 0 0 0
****
USER_CHARGES
INVALID_CHARGES
Pose:  32 Cluster:  32 Fr_nu:    969 TotEn:    -7.66
@<TRIPOS>ATOM
      1 C1        -60.0623    4.7367  -42.9344 C.ar   1 LIG      -0.11500
      2 C2        -61.0299    4.0057  -42.2515 C.ar   1 LIG      -0.11500
      3 C3        -56.5708    2.0829  -40.8274 C.ar   1 LIG      -0.11500
      4 C4        -57.5385    1.3520  -40.1446 C.ar   1 LIG      -0.11500
      5 C5        -58.7100    4.4448  -42.7541 C.ar   1 LIG      -0.11700
      6 C6        -60.6490    2.9802  -41.3859 C.ar   1 LIG      -0.11700
      7 C7        -56.9518    3.1085  -41.6932 C.ar   1 LIG      -0.11700
      8 C8        -58.8908    1.6438  -40.3247 C.ar   1 LIG      -0.11700
      9 C9        -58.3084    3.4160  -41.8866 C.ar   1 LIG       0.00400
     10 C10       -59.2924    2.6727  -41.1922 C.ar   1 LIG       0.00400
     11 H1        -60.3594    5.5354  -43.6078 H      1 LIG       0.11500
     12 H2        -62.0824    4.2336  -42.3928 H      1 LIG       0.11500
     13 H3        -55.5179    1.8554  -40.6867 H      1 LIG       0.11500
     14 H4        -57.2408    0.5544  -39.4702 H      1 LIG       0.11500
     15 H5        -57.9709    5.0295  -43.2979 H      1 LIG       0.11500
     16 H6        -61.4224    2.4214  -40.8628 H      1 LIG       0.11500
     17 H7        -56.1783    3.6665  -42.2167 H      1 LIG       0.11500
     18 H8        -59.6301    1.0597  -39.7804 H      1 LIG       0.11500
@<TRIPOS>BOND
      1       1       2 ar
      2       1       5 ar
      3       2       6 ar
      4       3       4 ar
      5       3       7 ar
      6       4       8 ar
      7       5       9 ar
      8       6      10 ar
      9       7       9 ar
     10       8      10 ar
     11       9      10 ar
     12       1      11 1
     13       2      12 1
     14       3      13 1
     15       4      14 1
     16       5      15 1
     17       6      16 1
     18       7      17 1
     19       8      18 1
@<TRIPOS>ALT_TYPE
CGenFF_4.0_ALT_TYPE_SET
CGenFF_4.0 1 CG2R61 2 CG2R61 3 CG2R61 4 CG2R61 5 CG2R61 6 CG2R61 7 CG2R61 8 CG2R61 9 CG2R61 10 CG2R61 11 HGR61 12 HGR61 13 HGR61 14 HGR61 15 HGR61 16 HGR61 17 HGR61 18 HGR61
@<TRIPOS>MOLECULE
naphtalene
 18 19 0 0 0
****
USER_CHARGES
INVALID_CHARGES
Pose:  33 Cluster:  33 Fr_nu: 460116 TotEn:    -6.62
@<TRIPOS>ATOM
      1 C1        -75.9409  -14.4930  -42.0596 C.ar   1 LIG      -0.11500
      2 C2        -74.8132  -15.1287  -42.5705 C.ar   1 LIG      -0.11500
      3 C3        -78.7805  -17.2822  -44.8577 C.ar   1 LIG      -0.11500
      4 C4        -77.6527  -17.9178  -45.3686 C.ar   1 LIG      -0.11500
      5 C5        -77.2118  -14.8663  -42.4977 C.ar   1 LIG      -0.11700
      6 C6        -74.9518  -16.1400  -43.5213 C.ar   1 LIG      -0.11700
      7 C7        -78.6417  -16.2709  -43.9067 C.ar   1 LIG      -0.11700
      8 C8        -76.3817  -17.5446  -44.9305 C.ar   1 LIG      -0.11700
      9 C9        -77.3702  -15.8823  -43.4544 C.ar   1 LIG       0.00400
     10 C10       -76.2233  -16.5286  -43.9739 C.ar   1 LIG       0.00400
     11 H1        -75.8322  -13.7053  -41.3197 H      1 LIG       0.11500
     12 H2        -73.8242  -14.8375  -42.2285 H      1 LIG       0.11500
     13 H3        -79.7699  -17.5731  -45.1992 H      1 LIG       0.11500
     14 H4        -77.7618  -18.7044  -46.1094 H      1 LIG       0.11500
     15 H5        -78.0792  -14.3554  -42.0849 H      1 LIG       0.11500
     16 H6        -74.0565  -16.6236  -43.9066 H      1 LIG       0.11500
     17 H7        -79.5371  -15.7880  -43.5210 H      1 LIG       0.11500
     18 H8        -75.5140  -18.0548  -45.3438 H      1 LIG       0.11500
@<TRIPOS>BOND
      1       1       2 ar
      2       1       5 ar
      3       2       6 ar
      4       3       4 ar
      5       3       7 ar
      6       4       8 ar
      7       5       9 ar
      8       6      10 ar
      9       7       9 ar
     10       8      10 ar
     11       9      10 ar
     12       1      11 1
     13       2      12 1
     14       3      13 1
     15       4      14 1
     16       5      15 1
     17       6      16 1
     18       7      17 1
     19       8      18 1
@<TRIPOS>ALT_TYPE
CGenFF_4.0_ALT_TYPE_SET
CGenFF_4.0 1 CG2R61 2 CG2R61 3 CG2R61 4 CG2R61 5 CG2R61 6 CG2R61 7 CG2R61 8 CG2R61 9 CG2R61 10 CG2R61 11 HGR61 12 HGR61 13 HGR61 14 HGR61 15 HGR61 16 HGR61 17 HGR61 18 HGR61
# TRIPOS MOL2 file generated by SEED

@<TRIPOS>MOLECULE
pyrazole
 9 9 0 0 0
****
USER_CHARGES
INVALID_CHARGES
Pose:   1 Cluster:   1 Fr_nu: 314726 TotEn:   -19.98
@<TRIPOS>ATOM
      1 C1        -66.4162  -11.3842  -38.1494 C.2    1 LIG      -0.25100
      2 C2        -65.1473  -10.7812  -38.2390 C.2    1 LIG       0.13200
      3 C3        -66.8273  -11.1295  -36.8639 C.2    1 LIG      -0.03800
      4 N1        -64.7768  -10.1879  -37.1012 N.2    1 LIG      -0.57800
      5 N2        -65.8192  -10.4167  -36.2843 N.pl3  1 LIG      -0.05900
      6 H1        -66.9579  -11.9270  -38.9098 H      1 LIG       0.15700
      7 H2        -64.4768  -10.7497  -39.0859 H      1 LIG       0.15600
      8 H3        -67.7252  -11.3874  -36.3209 H      1 LIG       0.15900
      9 H4        -65.7752  -10.0579  -35.3388 H      1 LIG       0.32200
@<TRIPOS>BOND
      1       1       2 1
      2       1       3 2
      3       2       4 2
      4       3       5 1
      5       4       5 1
      6       1       6 1
      7       2       7 1
      8       3       8 1
      9       5       9 1
@<TRIPOS>ALT_TYPE
CGenFF_4.0_ALT_TYPE_SET
CGenFF_4.0 1 CG2R51 2 CG2R52 3 CG2R51 4 NG2R50 5 NG2R51 6 HGR51 7 HGR52 8 HGR52 9 HGP1
@<TRIPOS>MOLECULE
pyrazole
 9 9 0 0 0
****
USER_CHARGES
INVALID_CHARGES
Pose:   2 Cluster:   2 Fr_nu: 7791153 TotEn:   -18.26
@<TRIPOS>ATOM
      1 C1        -70.7924   -7.5965  -45.1429 C.2    1 LIG      -0.25100
      2 C2        -70.2442   -8.8926  -45.1066 C.2    1 LIG       0.13200
      3 C3        -72.0012   -7.7526  -45.7759 C.2    1 LIG      -0.03800
      4 N1        -71.0396   -9.8049  -45.6714 N.2    1 LIG      -0.57800
      5 N2        -72.1000   -9.0811  -46.0685 N.pl3  1 LIG      -0.05900
      6 H1        -70.3713   -6.6774  -44.7630 H      1 LIG       0.15700
      7 H2        -69.2980   -9.2104  -44.6925 H      1 LIG       0.15600
      8 H3        -72.7814   -7.0535  -46.0406 H      1 LIG       0.15900
      9 H4        -72.8587   -9.5598  -46.5375 H      1 LIG       0.32200
@<TRIPOS>BOND
      1       1       2 1
      2       1       3 2
      3       2       4 2
      4       3       5 1
      5       4       5 1
      6       1       6 1
      7       2       7 1
      8       3       8 1
      9       5       9 1
@<TRIPOS>ALT_TYPE
CGenFF_4.0_ALT_TYPE_SET
CGenFF_4.0 1 CG2R51 2 CG2R52 3 CG2R51 4 NG2R50 5 NG2R51 6 HGR51 7 HGR52 8 HGR52 9 HGP1
@<TRIPOS>MOLECULE
pyrazole
 9 9 0 0 0
****
USER_CHARGES
INVALID_CHARGES
Pose:   3 Cluster:   3 Fr_nu: 314475 TotEn:   -16.79
@<TRIPOS>ATOM
      1 C1        -65.1242  -10.7833  -37.7004 C.2    1 LIG      -0.25100
      2 C2        -66.0278  -11.8490  -37.8725 C.2    1 LIG       0.13200
      3 C3        -65.4799  -10.2223  -36.4982 C.2    1 LIG      -0.03800
      4 N1        -66.8923  -11.9606  -36.8605 N.2    1 LIG      -0.57800
      5 N2        -66.5336  -10.9578  -36.0408 N.pl3  1 LIG      -0.05900
      6 H1        -64.3262  -10.4659  -38.3553 H      1 LIG       0.15700
      7 H2        -66.0927  -12.5487  -38.6934 H      1 LIG       0.15600
      8 H3        -65.0885   -9.3836  -35.9407 H      1 LIG       0.15900
      9 H4        -67.0547  -10.8305  -35.1824 H      1 LIG       0.32200
@<TRIPOS>BOND
      1       1       2 1
      2       1       3 2
      3       2       4 2
      4       3       5 1
      5       4       5 1
      6       1       6 1
      7       2       7 1
      8       3       8 1
      9       5       9 1
@<TRIPOS>ALT_TYPE
CGenFF_4.0_ALT_TYPE_SET
CGenFF_4.0 1 CG2R51 2 CG2R52 3 CG2R51 4 NG2R50 5 NG2R51 6 HGR51 7 HGR52 8 HGR52 9 HGP1
@<TRIPOS>MOLECULE
pyrazole
 9 9 0 0 0
****
USER_CHARGES
INVALID_CHARGES
Pose:   4 Cluster:   4 Fr_nu: 9475383 TotEn:   -15.58
@<TRIPOS>ATOM
      1 C1        -78.5640  -12.5487  -58.7135 C.2    1 LIG      -0.25100
      2 C2        -79.0658  -12.7449  -57.4130 C.2    1 LIG       0.13200
      3 C3        -77.6035  -13.5193  -58.8609 C.2    1 LIG      -0.03800
      4 N1        -78.4732  -13.7604  -56.7793 N.2    1 LIG      -0.57800
      5 N2        -77.5892  -14.2112  -57.6855 N.pl3  1 LIG      -0.05900
      6 H1        -78.8574  -11.8082  -59.4429 H      1 LIG       0.15700
      7 H2        -79.8383  -12.1898  -56.9002 H      1 LIG       0.15600
      8 H3        -76.9422  -13.7729  -59.6769 H      1 LIG       0.15900
      9 H4        -77.0031  -14.9973  -57.4337 H      1 LIG       0.32200
@<TRIPOS>BOND
      1       1       2 1
      2       1       3 2
      3       2       4 2
      4       3       5 1
      5       4       5 1
      6       1       6 1
      7       2       7 1
      8       3       8 1
      9       5       9 1
@<TRIPOS>ALT_TYPE
CGenFF_4.0_ALT_TYPE_SET
CGenFF_4.0 1 CG2R51 2 CG2R52 3 CG2R51 4 NG2R50 5 NG2R51 6 HGR51 7 HGR52 8 HGR52 9 HGP1
@<TRIPOS>MOLECULE
pyrazole
 9 9 0 0 0
****
USER_CHARGES
INVALID_CHARGES
Pose:   5 Cluster:   5 Fr_nu: 8995204 TotEn:   -15.18
@<TRIPOS>ATOM
      1 C1        -75.4878  -15.5612  -42.0293 C.2    1 LIG      -0.25100
      2 C2        -76.3166  -15.8867  -43.1197 C.2    1 LIG       0.13200
      3 C3        -74.2246  -15.4983  -42.5650 C.2    1 LIG      -0.03800
      4 N1        -75.6373  -16.0209  -44.2618 N.2    1 LIG      -0.57800
      5 N2        -74.3682  -15.7785  -43.8922 N.pl3  1 LIG      -0.05900
      6 H1        -75.7662  -15.3948  -40.9992 H      1 LIG       0.15700
      7 H2        -77.3874  -16.0321  -43.1295 H      1 LIG       0.15600
      8 H3        -73.2582  -15.2864  -42.1309 H      1 LIG       0.15900
      9 H4        -73.6458  -15.8232  -44.5999 H      1 LIG       0.32200
@<TRIPOS>BOND
      1       1       2 1
      2       1       3 2
      3       2       4 2
      4       3       5 1
      5       4       5 1
      6       1       6 1
      7       2       7 1
      8       3       8 1
      9       5       9 1
@<TRIPOS>ALT_TYPE
CGenFF_4.0_ALT_TYPE_SET
CGenFF_4.0 1 CG2R51 2 CG2R52 3 CG2R51 4 NG2R50 5 NG2R51 6 HGR51 7 HGR52 8 HGR52 9 HGP1
@<TRIPOS>MOLECULE
pyrazole
 9 9 0 0 0
****
USER_CHARGES
INVALID_CHARGES
Pose:   6 Cluster:   6 Fr_nu: 474324 TotEn:   -15.16
@<TRIPOS>ATOM
      1 C1        -75.1111  -14.6340  -41.7108 C.2    1 LIG      -0.25100
      2 C2        -76.3655  -15.1262  -42.1184 C.2    1 LIG       0.13200
      3 C3        -74.2059  -15.5220  -42.2386 C.2    1 LIG      -0.03800
      4 N1        -76.2697  -16.2402  -42.8489 N.2    1 LIG      -0.57800
      5 N2        -74.9443  -16.4555  -42.9047 N.pl3  1 LIG      -0.05900
      6 H1        -74.8928  -13.7580  -41.1181 H      1 LIG       0.15700
      7 H2        -77.3455  -14.7198  -41.9131 H      1 LIG       0.15600
      8 H3        -73.1274  -15.5738  -42.1992 H      1 LIG       0.15900
      9 H4        -74.6109  -17.2636  -43.4152 H      1 LIG       0.32200
@<TRIPOS>BOND
      1       1       2 1
      2       1       3 2
      3       2       4 2
      4       3       5 1
      5       4       5 1
      6       1       6 1
      7       2       7 1
      8       3       8 1
      9       5       9 1
@<TRIPOS>ALT_TYPE
CGenFF_4.0_ALT_TYPE_SET
CGenFF_4.0 1 CG2R51 2 CG2R52 3 CG2R51 4 NG2R50 5 NG2R51 6 HGR51 7 HGR52 8 HGR52 9 HGP1
@<TRIPOS>MOLECULE
pyrazole
 9 9 0 0 0
****
USER_CHARGES
INVALID_CHARGES
Pose:   7 Cluster:   7 Fr_nu: 1372689 TotEn:   -15.06
@<TRIPOS>ATOM
      1 C1        -73.5784   -7.7001  -51.0519 C.2    1 LIG      -0.25100
      2 C2        -73.5380   -8.5174  -49.9063 C.2    1 LIG       0.13200
      3 C3        -73.8971   -6.4530  -50.5728 C.2    1 LIG      -0.03800
      4 N1        -73.8092   -7.8459  -48.7840 N.2    1 LIG      -0.57800
      5 N2        -74.0229   -6.5935  -49.2219 N.pl3  1 LIG      -0.05900
      6 H1        -73.4008   -7.9755  -52.0809 H      1 LIG       0.15700
      7 H2        -73.3228   -9.5745  -49.8426 H      1 LIG       0.15600
      8 H3        -74.0447   -5.5003  -51.0606 H      1 LIG       0.15900
      9 H4        -74.2537   -5.8805  -48.5414 H      1 LIG       0.32200
@<TRIPOS>BOND
      1       1       2 1
      2       1       3 2
      3       2       4 2
      4       3       5 1
      5       4       5 1
      6       1       6 1
      7       2       7 1
      8       3       8 1
      9       5       9 1
@<TRIPOS>ALT_TYPE
CGenFF_4.0_ALT_TYPE_SET
CGenFF_4.0 1 CG2R51 2 CG2R52 3 CG2R51 4 NG2R50 5 NG2R51 6 HGR51 7 HGR52 8 HGR52 9 HGP1
@<TRIPOS>MOLECULE
pyrazole
 9 9 0 0 0
****
USER_CHARGES
INVALID_CHARGES
Pose:   8 Cluster:   8 Fr_nu: 2892065 TotEn:   -14.99
@<TRIPOS>ATOM
      1 C1        -73.7490   -7.7883  -53.1080 C.2    1 LIG      -0.25100
      2 C2        -74.4909   -8.3829  -52.0698 C.2    1 LIG       0.13200
      3 C3        -73.5796   -6.4857  -52.7065 C.2    1 LIG      -0.03800
      4 N1        -74.7732   -7.5283  -51.0829 N.2    1 LIG      -0.57800
      5 N2        -74.2056   -6.3834  -51.4990 N.pl3  1 LIG      -0.05900
      6 H1        -73.3868   -8.2400  -54.0197 H      1 LIG       0.15700
      7 H2        -74.8381   -9.4032  -51.9914 H      1 LIG       0.15600
      8 H3        -73.0833   -5.6410  -53.1620 H      1 LIG       0.15900
      9 H4        -74.2859   -5.5658  -50.9075 H      1 LIG       0.32200
@<TRIPOS>BOND
      1       1       2 1
      2       1       3 2
      3       2       4 2
      4       3       5 1
      5       4       5 1
      6       1       6 1
      7       2       7 1
      8       3       8 1
      9       5       9 1
@<TRIPOS>ALT_TYPE
CGenFF_4.0_ALT_TYPE_SET
CGenFF_4.0 1 CG2R51 2 CG2R52 3 CG2R51 4 NG2R50 5 NG2R51 6 HGR51 7 HGR52 8 HGR52 9 HGP1
@<TRIPOS>MOLECULE
pyrazole
 9 9 0 0 0
****
USER_CHARGES
INVALID_CHARGES
Pose:   9 Cluster:   9 Fr_nu: 7262172 TotEn:   -14.47
@<TRIPOS>ATOM
      1 C1        -84.2180  -28.5129  -37.0514 C.2    1 LIG      -0.25100
      2 C2        -84.0721  -29.7150  -37.7693 C.2    1 LIG       0.13200
      3 C3        -85.1693  -27.8096  -37.7492 C.2    1 LIG      -0.03800
      4 N1        -84.8670  -29.7755  -38.8409 N.2    1 LIG      -0.57800
      5 N2        -85.5219  -28.6026  -38.8015 N.pl3  1 LIG      -0.05900
      6 H1        -83.7064  -28.1996  -36.1534 H      1 LIG       0.15700
      7 H2        -83.4191  -30.5494  -37.5566 H      1 LIG       0.15600
      8 H3        -85.6153  -26.8375  -37.5965 H      1 LIG       0.15900
      9 H4        -86.1978  -28.4062  -39.5290 H      1 LIG       0.32200
@<TRIPOS>BOND
      1       1       2 1
      2       1       3 2
      3       2       4 2
      4       3       5 1
      5       4       5 1
      6       1       6 1
      7       2       7 1
      8       3       8 1
      9       5       9 1
@<TRIPOS>ALT_TYPE
CGenFF_4.0_ALT_TYPE_SET
CGenFF_4.0 1 CG2R51 2 CG2R52 3 CG2R51 4 NG2R50 5 NG2R51 6 HGR51 7 HGR52 8 HGR52 9 HGP1
@<TRIPOS>MOLECULE
pyrazole
 9 9 0 0 0
****
USER_CHARGES
INVALID_CHARGES
Pose:  10 Cluster:  10 Fr_nu: 644250 TotEn:   -14.07
@<TRIPOS>ATOM
      1 C1        -58.2739    1.9363  -38.2964 C.2    1 LIG      -0.25100
      2 C2        -59.6386    2.0017  -38.6357 C.2    1 LIG       0.13200
      3 C3        -57.6752    1.3620  -39.3910 C.2    1 LIG      -0.03800
      4 N1        -59.8921    1.5085  -39.8508 N.2    1 LIG      -0.57800
      5 N2        -58.6786    1.1278  -40.2848 N.pl3  1 LIG      -0.05900
      6 H1        -57.7909    2.2605  -37.3865 H      1 LIG       0.15700
      7 H2        -60.4591    2.3878  -38.0479 H      1 LIG       0.15600
      8 H3        -56.6492    1.1025  -39.6086 H      1 LIG       0.15900
      9 H4        -58.6073    0.7112  -41.2046 H      1 LIG       0.32200
@<TRIPOS>BOND
      1       1       2 1
      2       1       3 2
      3       2       4 2
      4       3       5 1
      5       4       5 1
      6       1       6 1
      7       2       7 1
      8       3       8 1
      9       5       9 1
@<TRIPOS>ALT_TYPE
CGenFF_4.0_ALT_TYPE_SET
CGenFF_4.0 1 CG2R51 2 CG2R52 3 CG2R51 4 NG2R50 5 NG2R51 6 HGR51 7 HGR52 8 HGR52 9 HGP1
@<TRIPOS>MOLECULE
pyrazole
 9 9 0 0 0
****
USER_CHARGES
INVALID_CHARGES
Pose:  11 Cluster:  11 Fr_nu: 359412 TotEn:   -13.96
@<TRIPOS>ATOM
      1 C1        -58.2829    1.4290  -38.7584 C.2    1 LIG      -0.25100
      2 C2        -59.1492    1.5053  -39.8654 C.2    1 LIG       0.13200
      3 C3        -59.0023    1.9708  -37.7214 C.2    1 LIG      -0.03800
      4 N1        -60.3289    2.0523  -39.5602 N.2    1 LIG      -0.57800
      5 N2        -60.2091    2.3245  -38.2497 N.pl3  1 LIG      -0.05900
      6 H1        -57.2779    1.0358  -38.7169 H      1 LIG       0.15700
      7 H2        -58.9699    1.1856  -40.8820 H      1 LIG       0.15600
      8 H3        -58.7688    2.1349  -36.6793 H      1 LIG       0.15900
      9 H4        -60.9928    2.7561  -37.7760 H      1 LIG       0.32200
@<TRIPOS>BOND
      1       1       2 1
      2       1       3 2
      3       2       4 2
      4       3       5 1
      5       4       5 1
      6       1       6 1
      7       2       7 1
      8       3       8 1
      9       5       9 1
@<TRIPOS>ALT_TYPE
CGenFF_4.0_ALT_TYPE_SET
CGenFF_4.0 1 CG2R51 2 CG2R52 3 CG2R51 4 NG2R50 5 NG2R51 6 HGR51 7 HGR52 8 HGR52 9 HGP1
@<TRIPOS>MOLECULE
pyrazole
 9 9 0 0 0
****
USER_CHARGES
INVALID_CHARGES
Pose:  12 Cluster:  12 Fr_nu:  94366 TotEn:   -13.62
@<TRIPOS>ATOM
      1 C1        -79.1018   -9.1086  -45.4006 C.2    1 LIG      -0.25100
      2 C2        -77.9499   -9.3941  -44.6434 C.2    1 LIG       0.13200
      3 C3        -79.8732   -8.3309  -44.5721 C.2    1 LIG      -0.03800
      4 N1        -77.9823   -8.8425  -43.4274 N.2    1 LIG      -0.57800
      5 N2        -79.1639   -8.2025  -43.4142 N.pl3  1 LIG      -0.05900
      6 H1        -79.3400   -9.4217  -46.4064 H      1 LIG       0.15700
      7 H2        -77.0882   -9.9816  -44.9268 H      1 LIG       0.15600
      8 H3        -80.8421   -7.8697  -44.6984 H      1 LIG       0.15900
      9 H4        -79.4257   -7.6965  -42.5774 H      1 LIG       0.32200
@<TRIPOS>BOND
      1       1       2 1
      2       1       3 2
      3       2       4 2
      4       3       5 1
      5       4       5 1
      6       1       6 1
      7       2       7 1
      8       3       8 1
      9       5       9 1
@<TRIPOS>ALT_TYPE
CGenFF_4.0_ALT_TYPE_SET
CGenFF_4.0 1 CG2R51 2 CG2R52 3 CG2R51 4 NG2R50 5 NG2R51 6 HGR51 7 HGR52 8 HGR52 9 HGP1
@<TRIPOS>MOLECULE
pyrazole
 9 9 0 0 0
****
USER_CHARGES
INVALID_CHARGES
Pose:  13 Cluster:  13 Fr_nu: 627754 TotEn:   -12.93
@<TRIPOS>ATOM
      1 C1        -54.8427  -22.3280  -35.2255 C.2    1 LIG      -0.25100
      2 C2        -54.5528  -22.5800  -33.8712 C.2    1 LIG       0.13200
      3 C3        -54.1078  -21.2088  -35.5314 C.2    1 LIG      -0.03800
      4 N1        -53.7001  -21.6924  -33.3525 N.2    1 LIG      -0.57800
      5 N2        -53.4477  -20.8718  -34.3864 N.pl3  1 LIG      -0.05900
      6 H1        -55.4927  -22.8802  -35.8881 H      1 LIG       0.15700
      7 H2        -54.9278  -23.3732  -33.2403 H      1 LIG       0.15600
      8 H3        -53.9993  -20.6334  -36.4395 H      1 LIG       0.15900
      9 H4        -52.8136  -20.0965  -34.2394 H      1 LIG       0.32200
@<TRIPOS>BOND
      1       1       2 1
      2       1       3 2
      3       2       4 2
      4       3       5 1
      5       4       5 1
      6       1       6 1
      7       2       7 1
      8       3       8 1
      9       5       9 1
@<TRIPOS>ALT_TYPE
CGenFF_4.0_ALT_TYPE_SET
CGenFF_4.0 1 CG2R51 2 CG2R52 3 CG2R51 4 NG2R50 5 NG2R51 6 HGR51 7 HGR52 8 HGR52 9 HGP1
@<TRIPOS>MOLECULE
pyrazole
 9 9 0 0 0
****
USER_CHARGES
INVALID_CHARGES
Pose:  14 Cluster:  14 Fr_nu: 9897685 TotEn:   -12.90
@<TRIPOS>ATOM
      1 C1        -76.0273  -16.0433  -45.2433 C.2    1 LIG      -0.25100
      2 C2        -76.6888  -16.9380  -46.1056 C.2    1 LIG       0.13200
      3 C3        -75.4301  -16.8490  -44.3049 C.2    1 LIG      -0.03800
      4 N1        -76.5271  -18.2144  -45.7471 N.2    1 LIG      -0.57800
      5 N2        -75.7571  -18.1277  -44.6491 N.pl3  1 LIG      -0.05900
      6 H1        -75.9877  -14.9652  -45.2944 H      1 LIG       0.15700
      7 H2        -77.2824  -16.7131  -46.9802 H      1 LIG       0.15600
      8 H3        -74.8177  -16.6326  -43.4415 H      1 LIG       0.15900
      9 H4        -75.4922  -18.9850  -44.1803 H      1 LIG       0.32200
@<TRIPOS>BOND
      1       1       2 1
      2       1       3 2
      3       2       4 2
      4       3       5 1
      5       4       5 1
      6       1       6 1
      7       2       7 1
      8       3       8 1
      9       5       9 1
@<TRIPOS>ALT_TYPE
CGenFF_4.0_ALT_TYPE_SET
CGenFF_4.0 1 CG2R51 2 CG2R52 3 CG2R51 4 NG2R50 5 NG2R51 6 HGR51 7 HGR52 8 HGR52 9 HGP1
@<TRIPOS>MOLECULE
pyrazole
 9 9 0 0 0
****
USER_CHARGES
INVALID_CHARGES
Pose:  15 Cluster:  15 Fr_nu: 2891623 TotEn:   -12.63
@<TRIPOS>ATOM
      1 C1        -74.7516   -7.5197  -51.7458 C.2    1 LIG      -0.25100
      2 C2        -74.6559   -8.5060  -52.7457 C.2    1 LIG       0.13200
      3 C3        -73.7839   -6.6022  -52.0749 C.2    1 LIG      -0.03800
      4 N1        -73.7029   -8.2400  -53.6429 N.2    1 LIG      -0.57800
      5 N2        -73.1908   -7.0761  -53.2081 N.pl3  1 LIG      -0.05900
      6 H1        -75.4274   -7.4784  -50.9045 H      1 LIG       0.15700
      7 H2        -75.2406   -9.4078  -52.8578 H      1 LIG       0.15600
      8 H3        -73.4695   -5.6769  -51.6140 H      1 LIG       0.15900
      9 H4        -72.4329   -6.6594  -53.7342 H      1 LIG       0.32200
@<TRIPOS>BOND
      1       1       2 1
      2       1       3 2
      3       2       4 2
      4       3       5 1
      5       4       5 1
      6       1       6 1
      7       2       7 1
      8       3       8 1
      9       5       9 1
@<TRIPOS>ALT_TYPE
CGenFF_4.0_ALT_TYPE_SET
CGenFF_4.0 1 CG2R51 2 CG2R52 3 CG2R51 4 NG2R50 5 NG2R51 6 HGR51 7 HGR52 8 HGR52 9 HGP1
@<TRIPOS>MOLECULE
pyrazole
 9 9 0 0 0
****
USER_CHARGES
INVALID_CHARGES
Pose:  16 Cluster:  16 Fr_nu: 106303 TotEn:   -12.48
@<TRIPOS>ATOM
      1 C1        -59.6393    1.9408  -38.9996 C.2    1 LIG      -0.25100
      2 C2        -58.4646    1.3406  -39.4911 C.2    1 LIG       0.13200
      3 C3        -59.3088    2.3552  -37.7325 C.2    1 LIG      -0.03800
      4 N1        -57.4627    1.3692  -38.6084 N.2    1 LIG      -0.57800
      5 N2        -58.0068    1.9925  -37.5493 N.pl3  1 LIG      -0.05900
      6 H1        -60.5923    2.0578  -39.4940 H      1 LIG       0.15700
      7 H2        -58.2970    0.8831  -40.4557 H      1 LIG       0.15600
      8 H3        -59.8708    2.8619  -36.9612 H      1 LIG       0.15900
      9 H4        -57.4305    2.1365  -36.7296 H      1 LIG       0.32200
@<TRIPOS>BOND
      1       1       2 1
      2       1       3 2
      3       2       4 2
      4       3       5 1
      5       4       5 1
      6       1       6 1
      7       2       7 1
      8       3       8 1
      9       5       9 1
@<TRIPOS>ALT_TYPE
CGenFF_4.0_ALT_TYPE_SET
CGenFF_4.0 1 CG2R51 2 CG2R52 3 CG2R51 4 NG2R50 5 NG2R51 6 HGR51 7 HGR52 8 HGR52 9 HGP1
@<TRIPOS>MOLECULE
pyrazole
 9 9 0 0 0
****
USER_CHARGES
INVALID_CHARGES
Pose:  17 Cluster:  17 Fr_nu: 1372021 TotEn:   -12.11
@<TRIPOS>ATOM
      1 C1        -73.9785   -8.0394  -49.3895 C.2    1 LIG      -0.25100
      2 C2        -73.7378   -8.4564  -50.7123 C.2    1 LIG       0.13200
      3 C3        -73.9802   -6.6676  -49.4568 C.2    1 LIG      -0.03800
      4 N1        -73.5969   -7.4324  -51.5582 N.2    1 LIG      -0.57800
      5 N2        -73.7497   -6.3583  -50.7651 N.pl3  1 LIG      -0.05900
      6 H1        -74.1304   -8.6474  -48.5099 H      1 LIG       0.15700
      7 H2        -73.6586   -9.4638  -51.0952 H      1 LIG       0.15600
      8 H3        -74.1191   -5.9009  -48.7083 H      1 LIG       0.15900
      9 H4        -73.6823   -5.4393  -51.1843 H      1 LIG       0.32200
@<TRIPOS>BOND
      1       1       2 1
      2       1       3 2
      3       2       4 2
      4       3       5 1
      5       4       5 1
      6       1       6 1
      7       2       7 1
      8       3       8 1
      9       5       9 1
@<TRIPOS>ALT_TYPE
CGenFF_4.0_ALT_TYPE_SET
CGenFF_4.0 1 CG2R51 2 CG2R52 3 CG2R51 4 NG2R50 5 NG2R51 6 HGR51 7 HGR52 8 HGR52 9 HGP1
@<TRIPOS>MOLECULE
pyrazole
 9 9 0 0 0
****
USER_CHARGES
INVALID_CHARGES
Pose:  18 Cluster:  18 Fr_nu: 4482107 TotEn:   -11.97
@<TRIPOS>ATOM
      1 C1        -60.3225   -3.3406  -13.7405 C.2    1 LIG      -0.25100
      2 C2        -58.9388   -3.3551  -13.9994 C.2    1 LIG       0.13200
      3 C3        -60.5540   -4.5027  -13.0460 C.2    1 LIG      -0.03800
      4 N1        -58.3338   -4.4403  -13.5092 N.2    1 LIG      -0.57800
      5 N2        -59.3421   -5.1185  -12.9351 N.pl3  1 LIG      -0.05900
      6 H1        -61.0506   -2.5925  -14.0174 H      1 LIG       0.15700
      7 H2        -58.3461   -2.6204  -14.5254 H      1 LIG       0.15600
      8 H3        -61.4520   -4.9382  -12.6321 H      1 LIG       0.15900
      9 H4        -59.1315   -6.0002  -12.4846 H      1 LIG       0.32200
@<TRIPOS>BOND
      1       1       2 1
      2       1       3 2
      3       2       4 2
      4       3       5 1
      5       4       5 1
      6       1       6 1
      7       2       7 1
      8       3       8 1
      9       5       9 1
@<TRIPOS>ALT_TYPE
CGenFF_4.0_ALT_TYPE_SET
CGenFF_4.0 1 CG2R51 2 CG2R52 3 CG2R51 4 NG2R50 5 NG2R51 6 HGR51 7 HGR52 8 HGR52 9 HGP1
@<TRIPOS>MOLECULE
pyrazole
 9 9 0 0 0
****
USER_CHARGES
INVALID_CHARGES
Pose:  19 Cluster:  19 Fr_nu: 788786 TotEn:   -11.90
@<TRIPOS>ATOM
      1 C1        -59.7146    2.2566  -38.7845 C.2    1 LIG      -0.25100
      2 C2        -60.5466    2.8976  -39.7218 C.2    1 LIG       0.13200
      3 C3        -58.9194    1.4300  -39.5400 C.2    1 LIG      -0.03800
      4 N1        -60.3025    2.5115  -40.9769 N.2    1 LIG      -0.57800
      5 N2        -59.3081    1.6190  -40.8336 N.pl3  1 LIG      -0.05900
      6 H1        -59.6931    2.3769  -37.7114 H      1 LIG       0.15700
      7 H2        -61.3210    3.6297  -39.5426 H      1 LIG       0.15600
      8 H3        -58.1315    0.7382  -39.2793 H      1 LIG       0.15900
      9 H4        -58.9410    1.1727  -41.6648 H      1 LIG       0.32200
@<TRIPOS>BOND
      1       1       2 1
      2       1       3 2
      3       2       4 2
      4       3       5 1
      5       4       5 1
      6       1       6 1
      7       2       7 1
      8       3       8 1
      9       5       9 1
@<TRIPOS>ALT_TYPE
CGenFF_4.0_ALT_TYPE_SET
CGenFF_4.0 1 CG2R51 2 CG2R52 3 CG2R51 4 NG2R50 5 NG2R51 6 HGR51 7 HGR52 8 HGR52 9 HGP1
@<TRIPOS>MOLECULE
pyrazole
 9 9 0 0 0
****
USER_CHARGES
INVALID_CHARGES
Pose:  20 Cluster:  20 Fr_nu: 5052006 TotEn:   -11.52
@<TRIPOS>ATOM
      1 C1        -75.6719  -14.7728  -42.7531 C.2    1 LIG      -0.25100
      2 C2        -75.8401  -14.8418  -41.3571 C.2    1 LIG       0.13200
      3 C3        -74.9636  -15.9060  -43.0700 C.2    1 LIG      -0.03800
      4 N1        -75.2837  -15.9327  -40.8240 N.2    1 LIG      -0.57800
      5 N2        -74.7589  -16.5598  -41.8906 N.pl3  1 LIG      -0.05900
      6 H1        -76.0162  -14.0092  -43.4349 H      1 LIG       0.15700
      7 H2        -76.3446  -14.1424  -40.7059 H      1 LIG       0.15600
      8 H3        -74.5931  -16.2961  -44.0070 H      1 LIG       0.15900
      9 H4        -74.2699  -17.4333  -41.7405 H      1 LIG       0.32200
@<TRIPOS>BOND
      1       1       2 1
      2       1       3 2
      3       2       4 2
      4       3       5 1
      5       4       5 1
      6       1       6 1
      7       2       7 1
      8       3       8 1
      9       5       9 1
@<TRIPOS>ALT_TYPE
CGenFF_4.0_ALT_TYPE_SET
CGenFF_4.0 1 CG2R51 2 CG2R52 3 CG2R51 4 NG2R50 5 NG2R51 6 HGR51 7 HGR52 8 HGR52 9 HGP1
@<TRIPOS>MOLECULE
pyrazole
 9 9 0 0 0
****
USER_CHARGES
INVALID_CHARGES
Pose:  21 Cluster:  21 Fr_nu: 5619302 TotEn:   -11.46
@<TRIPOS>ATOM
      1 C1        -81.1527    2.2135  -35.3160 C.2    1 LIG      -0.25100
      2 C2        -81.6169    1.3556  -34.3009 C.2    1 LIG       0.13200
      3 C3        -81.4644    1.5627  -36.4847 C.2    1 LIG      -0.03800
      4 N1        -82.1807    0.2446  -34.7825 N.2    1 LIG      -0.57800
      5 N2        -82.0730    0.4000  -36.1130 N.pl3  1 LIG      -0.05900
      6 H1        -80.6616    3.1701  -35.2155 H      1 LIG       0.15700
      7 H2        -81.5673    1.4933  -33.2302 H      1 LIG       0.15600
      8 H3        -81.3094    1.8154  -37.5237 H      1 LIG       0.15900
      9 H4        -82.4361   -0.3309  -36.7120 H      1 LIG       0.32200
@<TRIPOS>BOND
      1       1       2 1
      2       1       3 2
      3       2       4 2
      4       3       5 1
      5       4       5 1
      6       1       6 1
      7       2       7 1
      8       3       8 1
      9       5       9 1
@<TRIPOS>ALT_TYPE
CGenFF_4.0_ALT_TYPE_SET
CGenFF_4.0 1 CG2R51 2 CG2R52 3 CG2R51 4 NG2R50 5 NG2R51 6 HGR51 7 HGR52 8 HGR52 9 HGP1
@<TRIPOS>MOLECULE
pyrazole
 9 9 0 0 0
****
USER_CHARGES
INVALID_CHARGES
Pose:  22 Cluster:  22 Fr_nu: 325193 TotEn:   -11.21
@<TRIPOS>ATOM
      1 C1        -58.8996    1.9923  -38.8877 C.2    1 LIG      -0.25100
      2 C2        -59.6963    1.8576  -40.0405 C.2    1 LIG       0.13200
      3 C3        -59.4840    3.0171  -38.1844 C.2    1 LIG      -0.03800
      4 N1        -60.7096    2.7272  -40.0715 N.2    1 LIG      -0.57800
      5 N2        -60.5537    3.4181  -38.9294 N.pl3  1 LIG      -0.05900
      6 H1        -58.0246    1.4258  -38.6051 H      1 LIG       0.15700
      7 H2        -59.5804    1.1623  -40.8597 H      1 LIG       0.15600
      8 H3        -59.2391    3.4880  -37.2433 H      1 LIG       0.15900
      9 H4        -61.2158    4.1549  -38.7207 H      1 LIG       0.32200
@<TRIPOS>BOND
      1       1       2 1
      2       1       3 2
      3       2       4 2
      4       3       5 1
      5       4       5 1
      6       1       6 1
      7       2       7 1
      8       3       8 1
      9       5       9 1
@<TRIPOS>ALT_TYPE
CGenFF_4.0_ALT_TYPE_SET
CGenFF_4.0 1 CG2R51 2 CG2R52 3 CG2R51 4 NG2R50 5 NG2R51 6 HGR51 7 HGR52 8 HGR52 9 HGP1
@<TRIPOS>MOLECULE
pyrazole
 9 9 0 0 0
****
USER_CHARGES
INVALID_CHARGES
Pose:  23 Cluster:  23 Fr_nu: 548418 TotEn:   -11.03
@<TRIPOS>ATOM
      1 C1        -60.0270    2.3686  -39.5901 C.2    1 LIG      -0.25100
      2 C2        -59.0019    1.4062  -39.5222 C.2    1 LIG       0.13200
      3 C3        -60.2297    2.7469  -38.2854 C.2    1 LIG      -0.03800
      4 N1        -58.5825    1.1868  -38.2733 N.2    1 LIG      -0.57800
      5 N2        -59.3477    2.0168  -37.5442 N.pl3  1 LIG      -0.05900
      6 H1        -60.5463    2.7376  -40.4622 H      1 LIG       0.15700
      7 H2        -58.5434    0.8551  -40.3308 H      1 LIG       0.15600
      8 H3        -60.9083    3.4522  -37.8277 H      1 LIG       0.15900
      9 H4        -59.2161    2.0328  -36.5406 H      1 LIG       0.32200
@<TRIPOS>BOND
      1       1       2 1
      2       1       3 2
      3       2       4 2
      4       3       5 1
      5       4       5 1
      6       1       6 1
      7       2       7 1
      8       3       8 1
      9       5       9 1
@<TRIPOS>ALT_TYPE
CGenFF_4.0_ALT_TYPE_SET
CGenFF_4.0 1 CG2R51 2 CG2R52 3 CG2R51 4 NG2R50 5 NG2R51 6 HGR51 7 HGR52 8 HGR52 9 HGP1
@<TRIPOS>MOLECULE
pyrazole
 9 9 0 0 0
****
USER_CHARGES
INVALID_CHARGES
Pose:  24 Cluster:  24 Fr_nu: 485706 TotEn:   -10.69
@<TRIPOS>ATOM
      1 C1        -57.0924    1.8191  -39.4948 C.2    1 LIG      -0.25100
      2 C2        -58.3882    1.7492  -40.0405 C.2    1 LIG       0.13200
      3 C3        -57.2920    2.1579  -38.1788 C.2    1 LIG      -0.03800
      4 N1        -59.3405    2.0215  -39.1445 N.2    1 LIG      -0.57800
      5 N2        -58.6426    2.2657  -38.0223 N.pl3  1 LIG      -0.05900
      6 H1        -56.1459    1.6474  -39.9856 H      1 LIG       0.15700
      7 H2        -58.6783    1.5117  -41.0540 H      1 LIG       0.15600
      8 H3        -56.6099    2.3303  -37.3587 H      1 LIG       0.15900
      9 H4        -59.1542    2.5035  -37.1817 H      1 LIG       0.32200
@<TRIPOS>BOND
      1       1       2 1
      2       1       3 2
      3       2       4 2
      4       3       5 1
      5       4       5 1
      6       1       6 1
      7       2       7 1
      8       3       8 1
      9       5       9 1
@<TRIPOS>ALT_TYPE
CGenFF_4.0_ALT_TYPE_SET
CGenFF_4.0 1 CG2R51 2 CG2R52 3 CG2R51 4 NG2R50 5 NG2R51 6 HGR51 7 HGR52 8 HGR52 9 HGP1
@<TRIPOS>MOLECULE
pyrazole
 9 9 0 0 0
****
USER_CHARGES
INVALID_CHARGES
Pose:  25 Cluster:  25 Fr_nu: 9269399 TotEn:   -10.48
@<TRIPOS>ATOM
      1 C1        -75.6677  -16.4932  -45.3118 C.2    1 LIG      -0.25100
      2 C2        -75.9572  -17.8688  -45.3856 C.2    1 LIG       0.13200
      3 C3        -76.4034  -15.9324  -46.3270 C.2    1 LIG      -0.03800
      4 N1        -76.8105  -18.1641  -46.3699 N.2    1 LIG      -0.57800
      5 N2        -77.0636  -16.9661  -46.9238 N.pl3  1 LIG      -0.05900
      6 H1        -75.0174  -15.9791  -44.6195 H      1 LIG       0.15700
      7 H2        -75.5816  -18.6687  -44.7636 H      1 LIG       0.15600
      8 H3        -76.5125  -14.9144  -46.6722 H      1 LIG       0.15900
      9 H4        -77.6983  -16.9266  -47.7114 H      1 LIG       0.32200
@<TRIPOS>BOND
      1       1       2 1
      2       1       3 2
      3       2       4 2
      4       3       5 1
      5       4       5 1
      6       1       6 1
      7       2       7 1
      8       3       8 1
      9       5       9 1
@<TRIPOS>ALT_TYPE
CGenFF_4.0_ALT_TYPE_SET
CGenFF_4.0 1 CG2R51 2 CG2R52 3 CG2R51 4 NG2R50 5 NG2R51 6 HGR51 7 HGR52 8 HGR52 9 HGP1
@<TRIPOS>MOLECULE
pyrazole
 9 9 0 0 0
****
USER_CHARGES
INVALID_CHARGES
Pose:  26 Cluster:  26 Fr_nu: 10088158 TotEn:   -10.41
@<TRIPOS>ATOM
      1 C1        -79.4718   -9.9602  -44.3627 C.2    1 LIG      -0.25100
      2 C2        -78.4069   -9.2309  -44.9248 C.2    1 LIG       0.13200
      3 C3        -80.2200   -9.0189  -43.6990 C.2    1 LIG      -0.03800
      4 N1        -78.4695   -7.9269  -44.6428 N.2    1 LIG      -0.57800
      5 N2        -79.5828   -7.8292  -43.8964 N.pl3  1 LIG      -0.05900
      6 H1        -79.6704  -11.0197  -44.4295 H      1 LIG       0.15700
      7 H2        -77.5875   -9.5954  -45.5277 H      1 LIG       0.15600
      8 H3        -81.1266   -9.0873  -43.1152 H      1 LIG       0.15900
      9 H4        -79.8498   -6.9160  -43.5508 H      1 LIG       0.32200
@<TRIPOS>BOND
      1       1       2 1
      2       1       3 2
      3       2       4 2
      4       3       5 1
      5       4       5 1
      6       1       6 1
      7       2       7 1
      8       3       8 1
      9       5       9 1
@<TRIPOS>ALT_TYPE
CGenFF_4.0_ALT_TYPE_SET
CGenFF_4.0 1 CG2R51 2 CG2R52 3 CG2R51 4 NG2R50 5 NG2R51 6 HGR51 7 HGR52 8 HGR52 9 HGP1
@<TRIPOS>MOLECULE
pyrazole
 9 9 0 0 0
****
USER_CHARGES
INVALID_CHARGES
Pose:  27 Cluster:  27 Fr_nu: 754207 TotEn:    -9.64
@<TRIPOS>ATOM
      1 C1        -74.3614   -8.0485  -50.7604 C.2    1 LIG      -0.25100
      2 C2        -74.7213   -8.4230  -52.0688 C.2    1 LIG       0.13200
      3 C3        -73.7102   -6.8489  -50.9136 C.2    1 LIG      -0.03800
      4 N1        -74.3314   -7.5334  -52.9856 N.2    1 LIG      -0.57800
      5 N2        -73.7197   -6.5878  -52.2523 N.pl3  1 LIG      -0.05900
      6 H1        -74.5480   -8.5735  -49.8353 H      1 LIG       0.15700
      7 H2        -75.2512   -9.3075  -52.3926 H      1 LIG       0.15600
      8 H3        -73.2493   -6.1740  -50.2069 H      1 LIG       0.15900
      9 H4        -73.3273   -5.7878  -52.7326 H      1 LIG       0.32200
@<TRIPOS>BOND
      1       1       2 1
      2       1       3 2
      3       2       4 2
      4       3       5 1
      5       4       5 1
      6       1       6 1
      7       2       7 1
      8       3       8 1
      9       5       9 1
@<TRIPOS>ALT_TYPE
CGenFF_4.0_ALT_TYPE_SET
CGenFF_4.0 1 CG2R51 2 CG2R52 3 CG2R51 4 NG2R50 5 NG2R51 6 HGR51 7 HGR52 8 HGR52 9 HGP1
@<TRIPOS>MOLECULE
4_lactone
 9 9 0 0 0
****
USER_CHARGES
INVALID_CHARGES
Pose:   1 Cluster:   1 Fr_nu: 6068730 TotEn:   -23.50
@<TRIPOS>ATOM
      1 C1        -76.2780  -16.2542  -42.9666 C.2    1 LIG       0.04000
      2 C2        -74.8141  -16.1632  -43.4335 C.3    1 LIG       0.11000
      3 C3        -74.5347  -16.0363  -41.9390 C.3    1 LIG       0.08100
      4 O1        -77.3703  -16.3805  -43.4718 O.2    1 LIG      -0.32000
      5 O2        -75.9569  -16.1349  -41.6504 O.3    1 LIG      -0.27100
      6 H1        -74.4411  -17.0713  -43.9097 H      1 LIG       0.09000
      7 H2        -74.5924  -15.2797  -44.0344 H      1 LIG       0.09000
      8 H3        -73.9742  -16.8609  -41.4902 H      1 LIG       0.09000
      9 H4        -74.1249  -15.0755  -41.6157 H      1 LIG       0.09000
@<TRIPOS>BOND
      1       1       2 1
      2       1       4 2
      3       1       5 1
      4       2       3 1
      5       3       5 1
      6       2       6 1
      7       2       7 1
      8       3       8 1
      9       3       9 1
@<TRIPOS>ALT_TYPE
CGenFF_4.0_ALT_TYPE_SET
CGenFF_4.0 1 CG2O4 2 CG3C41 3 CG3C41 4 OG2D1 5 OG3C51 6 HGA2 7 HGA2 8 HGA2 9 HGA2
@<TRIPOS>MOLECULE
4_lactone
 9 9 0 0 0
****
USER_CHARGES
INVALID_CHARGES
Pose:   2 Cluster:   2 Fr_nu: 6988161 TotEn:   -22.90
@<TRIPOS>ATOM
      1 C1        -52.9674  -24.7799  -24.6799 C.2    1 LIG       0.04000
      2 C2        -54.0214  -25.8938  -24.8124 C.3    1 LIG       0.11000
      3 C3        -54.5841  -25.2634  -23.5420 C.3    1 LIG       0.08100
      4 O1        -51.9857  -24.4035  -25.2790 O.2    1 LIG      -0.32000
      5 O2        -53.5219  -24.2699  -23.5476 O.3    1 LIG      -0.27100
      6 H1        -54.6491  -25.8098  -25.7009 H      1 LIG       0.09000
      7 H2        -53.6195  -26.9024  -24.7037 H      1 LIG       0.09000
      8 H3        -55.5698  -24.8003  -23.6395 H      1 LIG       0.09000
      9 H4        -54.5435  -25.8899  -22.6467 H      1 LIG       0.09000
@<TRIPOS>BOND
      1       1       2 1
      2       1       4 2
      3       1       5 1
      4       2       3 1
      5       3       5 1
      6       2       6 1
      7       2       7 1
      8       3       8 1
      9       3       9 1
@<TRIPOS>ALT_TYPE
CGenFF_4.0_ALT_TYPE_SET
CGenFF_4.0 1 CG2O4 2 CG3C41 3 CG3C41 4 OG2D1 5 OG3C51 6 HGA2 7 HGA2 8 HGA2 9 HGA2
@<TRIPOS>MOLECULE
4_lactone
 9 9 0 0 0
****
USER_CHARGES
INVALID_CHARGES
Pose:   3 Cluster:   3 Fr_nu: 658957 TotEn:   -20.77
@<TRIPOS>ATOM
      1 C1        -76.5323  -15.4719  -42.4010 C.2    1 LIG       0.04000
      2 C2        -75.0946  -15.9836  -42.6020 C.3    1 LIG       0.11000
      3 C3        -74.8865  -15.4057  -41.2053 C.3    1 LIG       0.08100
      4 O1        -77.5691  -15.4536  -43.0247 O.2    1 LIG      -0.32000
      5 O2        -76.2760  -14.9779  -41.1600 O.3    1 LIG      -0.27100
      6 H1        -75.0151  -17.0688  -42.6822 H      1 LIG       0.09000
      7 H2        -74.5530  -15.4849  -43.4074 H      1 LIG       0.09000
      8 H3        -74.6628  -16.1331  -40.4202 H      1 LIG       0.09000
      9 H4        -74.2021  -14.5551  -41.1440 H      1 LIG       0.09000
@<TRIPOS>BOND
      1       1       2 1
      2       1       4 2
      3       1       5 1
      4       2       3 1
      5       3       5 1
      6       2       6 1
      7       2       7 1
      8       3       8 1
      9       3       9 1
@<TRIPOS>ALT_TYPE
CGenFF_4.0_ALT_TYPE_SET
CGenFF_4.0 1 CG2O4 2 CG3C41 3 CG3C41 4 OG2D1 5 OG3C51 6 HGA2 7 HGA2 8 HGA2 9 HGA2
@<TRIPOS>MOLECULE
4_lactone
 9 9 0 0 0
****
USER_CHARGES
INVALID_CHARGES
Pose:   4 Cluster:   4 Fr_nu: 203581 TotEn:   -20.16
@<TRIPOS>ATOM
      1 C1        -76.7728  -14.8601  -41.9793 C.2    1 LIG       0.04000
      2 C2        -75.3289  -14.6192  -41.5036 C.3    1 LIG       0.11000
      3 C3        -75.1476  -16.0825  -41.8956 C.3    1 LIG       0.08100
      4 O1        -77.7995  -14.2266  -42.0734 O.2    1 LIG      -0.32000
      5 O2        -76.5408  -16.1597  -42.3063 O.3    1 LIG      -0.27100
      6 H1        -74.7765  -13.8958  -42.1053 H      1 LIG       0.09000
      7 H2        -75.2418  -14.3990  -40.4384 H      1 LIG       0.09000
      8 H3        -74.4696  -16.2681  -42.7331 H      1 LIG       0.09000
      9 H4        -74.9331  -16.7685  -41.0715 H      1 LIG       0.09000
@<TRIPOS>BOND
      1       1       2 1
      2       1       4 2
      3       1       5 1
      4       2       3 1
      5       3       5 1
      6       2       6 1
      7       2       7 1
      8       3       8 1
      9       3       9 1
@<TRIPOS>ALT_TYPE
CGenFF_4.0_ALT_TYPE_SET
CGenFF_4.0 1 CG2O4 2 CG3C41 3 CG3C41 4 OG2D1 5 OG3C51 6 HGA2 7 HGA2 8 HGA2 9 HGA2
@<TRIPOS>MOLECULE
4_lactone
 9 9 0 0 0
****
USER_CHARGES
INVALID_CHARGES
Pose:   5 Cluster:   5 Fr_nu: 4045722 TotEn:   -19.76
@<TRIPOS>ATOM
      1 C1        -76.0873  -14.8486  -42.1815 C.2    1 LIG       0.04000
      2 C2        -74.9265  -15.7255  -41.6787 C.3    1 LIG       0.11000
      3 C3        -74.8896  -16.1929  -43.1307 C.3    1 LIG       0.08100
      4 O1        -76.8543  -14.0331  -41.7223 O.2    1 LIG      -0.32000
      5 O2        -75.9988  -15.3107  -43.4576 O.3    1 LIG      -0.27100
      6 H1        -74.0560  -15.1613  -41.3405 H      1 LIG       0.09000
      7 H2        -75.2219  -16.4778  -40.9455 H      1 LIG       0.09000
      8 H3        -73.9874  -15.9306  -43.6899 H      1 LIG       0.09000
      9 H4        -75.1491  -17.2424  -43.2950 H      1 LIG       0.09000
@<TRIPOS>BOND
      1       1       2 1
      2       1       4 2
      3       1       5 1
      4       2       3 1
      5       3       5 1
      6       2       6 1
      7       2       7 1
      8       3       8 1
      9       3       9 1
@<TRIPOS>ALT_TYPE
CGenFF_4.0_ALT_TYPE_SET
CGenFF_4.0 1 CG2O4 2 CG3C41 3 CG3C41 4 OG2D1 5 OG3C51 6 HGA2 7 HGA2 8 HGA2 9 HGA2
@<TRIPOS>MOLECULE
4_lactone
 9 9 0 0 0
****
USER_CHARGES
INVALID_CHARGES
Pose:   6 Cluster:   6 Fr_nu: 6915484 TotEn:   -17.72
@<TRIPOS>ATOM
      1 C1        -76.0622  -14.9609  -42.6687 C.2    1 LIG       0.04000
      2 C2        -75.3977  -16.1280  -43.4208 C.3    1 LIG       0.11000
      3 C3        -74.2749  -15.9006  -42.4130 C.3    1 LIG       0.08100
      4 O1        -77.0945  -14.3324  -42.7284 O.2    1 LIG      -0.32000
      5 O2        -75.0237  -14.8130  -41.8030 O.3    1 LIG      -0.27100
      6 H1        -75.9297  -17.0763  -43.3311 H      1 LIG       0.09000
      7 H2        -75.1537  -15.9060  -44.4610 H      1 LIG       0.09000
      8 H3        -74.1006  -16.7163  -41.7060 H      1 LIG       0.09000
      9 H4        -73.3280  -15.5504  -42.8329 H      1 LIG       0.09000
@<TRIPOS>BOND
      1       1       2 1
      2       1       4 2
      3       1       5 1
      4       2       3 1
      5       3       5 1
      6       2       6 1
      7       2       7 1
      8       3       8 1
      9       3       9 1
@<TRIPOS>ALT_TYPE
CGenFF_4.0_ALT_TYPE_SET
CGenFF_4.0 1 CG2O4 2 CG3C41 3 CG3C41 4 OG2D1 5 OG3C51 6 HGA2 7 HGA2 8 HGA2 9 HGA2
@<TRIPOS>MOLECULE
4_lactone
 9 9 0 0 0
****
USER_CHARGES
INVALID_CHARGES
Pose:   7 Cluster:   7 Fr_nu: 5297752 TotEn:   -17.69
@<TRIPOS>ATOM
      1 C1        -84.5445  -17.8740  -44.2632 C.2    1 LIG       0.04000
      2 C2        -83.4820  -18.0055  -45.3690 C.3    1 LIG       0.11000
      3 C3        -82.5633  -17.4099  -44.3064 C.3    1 LIG       0.08100
      4 O1        -85.7233  -18.1099  -44.1247 O.2    1 LIG      -0.32000
      5 O2        -83.6704  -17.3457  -43.3651 O.3    1 LIG      -0.27100
      6 H1        -83.2658  -19.0349  -45.6590 H      1 LIG       0.09000
      7 H2        -83.6676  -17.3774  -46.2419 H      1 LIG       0.09000
      8 H3        -81.7663  -18.0666  -43.9472 H      1 LIG       0.09000
      9 H4        -82.1672  -16.4153  -44.5291 H      1 LIG       0.09000
@<TRIPOS>BOND
      1       1       2 1
      2       1       4 2
      3       1       5 1
      4       2       3 1
      5       3       5 1
      6       2       6 1
      7       2       7 1
      8       3       8 1
      9       3       9 1
@<TRIPOS>ALT_TYPE
CGenFF_4.0_ALT_TYPE_SET
CGenFF_4.0 1 CG2O4 2 CG3C41 3 CG3C41 4 OG2D1 5 OG3C51 6 HGA2 7 HGA2 8 HGA2 9 HGA2
@<TRIPOS>MOLECULE
4_lactone
 9 9 0 0 0
****
USER_CHARGES
INVALID_CHARGES
Pose:   8 Cluster:   8 Fr_nu: 4681191 TotEn:   -17.34
@<TRIPOS>ATOM
      1 C1        -72.1060   -8.9295  -46.4522 C.2    1 LIG       0.04000
      2 C2        -73.4327   -9.6956  -46.3033 C.3    1 LIG       0.11000
      3 C3        -73.8229   -8.8992  -47.5448 C.3    1 LIG       0.08100
      4 O1        -71.0425   -8.8655  -45.8784 O.2    1 LIG      -0.32000
      5 O2        -72.5202   -8.2523  -47.5565 O.3    1 LIG      -0.27100
      6 H1        -73.3423  -10.7742  -46.4415 H      1 LIG       0.09000
      7 H2        -73.9853   -9.4566  -45.3932 H      1 LIG       0.09000
      8 H3        -73.9892   -9.4870  -48.4517 H      1 LIG       0.09000
      9 H4        -74.6300   -8.1747  -47.4060 H      1 LIG       0.09000
@<TRIPOS>BOND
      1       1       2 1
      2       1       4 2
      3       1       5 1
      4       2       3 1
      5       3       5 1
      6       2       6 1
      7       2       7 1
      8       3       8 1
      9       3       9 1
@<TRIPOS>ALT_TYPE
CGenFF_4.0_ALT_TYPE_SET
CGenFF_4.0 1 CG2O4 2 CG3C41 3 CG3C41 4 OG2D1 5 OG3C51 6 HGA2 7 HGA2 8 HGA2 9 HGA2
@<TRIPOS>MOLECULE
4_lactone
 9 9 0 0 0
****
USER_CHARGES
INVALID_CHARGES
Pose:   9 Cluster:   9 Fr_nu:   4322 TotEn:   -17.34
@<TRIPOS>ATOM
      1 C1        -71.1771   -8.6472  -45.3703 C.2    1 LIG       0.04000
      2 C2        -72.5888   -8.0818  -45.6083 C.3    1 LIG       0.11000
      3 C3        -72.9440   -9.5499  -45.8238 C.3    1 LIG       0.08100
      4 O1        -70.0774   -8.2196  -45.1016 O.2    1 LIG      -0.32000
      5 O2        -71.5634   -9.9349  -45.5760 O.3    1 LIG      -0.27100
      6 H1        -73.0339   -7.6107  -44.7305 H      1 LIG       0.09000
      7 H2        -72.6692   -7.4402  -46.4873 H      1 LIG       0.09000
      8 H3        -73.6228   -9.9862  -45.0860 H      1 LIG       0.09000
      9 H4        -73.2594   -9.8151  -46.8366 H      1 LIG       0.09000
@<TRIPOS>BOND
      1       1       2 1
      2       1       4 2
      3       1       5 1
      4       2       3 1
      5       3       5 1
      6       2       6 1
      7       2       7 1
      8       3       8 1
      9       3       9 1
@<TRIPOS>ALT_TYPE
CGenFF_4.0_ALT_TYPE_SET
CGenFF_4.0 1 CG2O4 2 CG3C41 3 CG3C41 4 OG2D1 5 OG3C51 6 HGA2 7 HGA2 8 HGA2 9 HGA2
@<TRIPOS>MOLECULE
4_lactone
 9 9 0 0 0
****
USER_CHARGES
INVALID_CHARGES
Pose:  10 Cluster:  10 Fr_nu: 6191492 TotEn:   -17.10
@<TRIPOS>ATOM
      1 C1        -76.3010  -17.0252  -44.0477 C.2    1 LIG       0.04000
      2 C2        -74.9254  -16.3346  -44.0487 C.3    1 LIG       0.11000
      3 C3        -75.1891  -16.2089  -42.5512 C.3    1 LIG       0.08100
      4 O1        -77.0441  -17.5366  -44.8543 O.2    1 LIG      -0.32000
      5 O2        -76.4712  -16.8780  -42.7064 O.3    1 LIG      -0.27100
      6 H1        -74.0988  -16.9886  -44.3308 H      1 LIG       0.09000
      7 H2        -74.8982  -15.3969  -44.6061 H      1 LIG       0.09000
      8 H3        -74.5150  -16.7747  -41.9023 H      1 LIG       0.09000
      9 H4        -75.3112  -15.1884  -42.1778 H      1 LIG       0.09000
@<TRIPOS>BOND
      1       1       2 1
      2       1       4 2
      3       1       5 1
      4       2       3 1
      5       3       5 1
      6       2       6 1
      7       2       7 1
      8       3       8 1
      9       3       9 1
@<TRIPOS>ALT_TYPE
CGenFF_4.0_ALT_TYPE_SET
CGenFF_4.0 1 CG2O4 2 CG3C41 3 CG3C41 4 OG2D1 5 OG3C51 6 HGA2 7 HGA2 8 HGA2 9 HGA2
@<TRIPOS>MOLECULE
4_lactone
 9 9 0 0 0
****
USER_CHARGES
INVALID_CHARGES
Pose:  11 Cluster:  11 Fr_nu:  27542 TotEn:   -17.02
@<TRIPOS>ATOM
      1 C1        -69.6978   -9.1244  -44.9040 C.2    1 LIG       0.04000
      2 C2        -70.6026   -7.8791  -44.9040 C.3    1 LIG       0.11000
      3 C3        -71.5582   -8.7961  -45.6615 C.3    1 LIG       0.08100
      4 O1        -68.6006   -9.4310  -44.4963 O.2    1 LIG      -0.32000
      5 O2        -70.5972   -9.8852  -45.5837 O.3    1 LIG      -0.27100
      6 H1        -70.9319   -7.5677  -43.9115 H      1 LIG       0.09000
      7 H2        -70.2021   -7.0377  -45.4719 H      1 LIG       0.09000
      8 H3        -72.4891   -9.0420  -45.1435 H      1 LIG       0.09000
      9 H4        -71.7613   -8.5129  -46.6980 H      1 LIG       0.09000
@<TRIPOS>BOND
      1       1       2 1
      2       1       4 2
      3       1       5 1
      4       2       3 1
      5       3       5 1
      6       2       6 1
      7       2       7 1
      8       3       8 1
      9       3       9 1
@<TRIPOS>ALT_TYPE
CGenFF_4.0_ALT_TYPE_SET
CGenFF_4.0 1 CG2O4 2 CG3C41 3 CG3C41 4 OG2D1 5 OG3C51 6 HGA2 7 HGA2 8 HGA2 9 HGA2
@<TRIPOS>MOLECULE
4_lactone
 9 9 0 0 0
****
USER_CHARGES
INVALID_CHARGES
Pose:  12 Cluster:  12 Fr_nu: 910958 TotEn:   -16.13
@<TRIPOS>ATOM
      1 C1        -77.4629  -13.3986  -42.3967 C.2    1 LIG       0.04000
      2 C2        -75.9645  -13.1752  -42.1241 C.3    1 LIG       0.11000
      3 C3        -75.8535  -14.6343  -42.5560 C.3    1 LIG       0.08100
      4 O1        -78.4867  -12.7561  -42.3387 O.2    1 LIG      -0.32000
      5 O2        -77.2910  -14.6953  -42.7693 O.3    1 LIG      -0.27100
      6 H1        -75.4946  -12.4477  -42.7878 H      1 LIG       0.09000
      7 H2        -75.7278  -12.9705  -41.0787 H      1 LIG       0.09000
      8 H3        -75.3006  -14.8134  -43.4822 H      1 LIG       0.09000
      9 H4        -75.5327  -15.3332  -41.7786 H      1 LIG       0.09000
@<TRIPOS>BOND
      1       1       2 1
      2       1       4 2
      3       1       5 1
      4       2       3 1
      5       3       5 1
      6       2       6 1
      7       2       7 1
      8       3       8 1
      9       3       9 1
@<TRIPOS>ALT_TYPE
CGenFF_4.0_ALT_TYPE_SET
CGenFF_4.0 1 CG2O4 2 CG3C41 3 CG3C41 4 OG2D1 5 OG3C51 6 HGA2 7 HGA2 8 HGA2 9 HGA2
@<TRIPOS>MOLECULE
4_lactone
 9 9 0 0 0
****
USER_CHARGES
INVALID_CHARGES
Pose:  13 Cluster:  13 Fr_nu: 6347526 TotEn:   -16.05
@<TRIPOS>ATOM
      1 C1        -75.8516  -16.0676  -43.0379 C.2    1 LIG       0.04000
      2 C2        -74.4773  -15.7507  -42.4214 C.3    1 LIG       0.11000
      3 C3        -75.2450  -14.6217  -41.7404 C.3    1 LIG       0.08100
      4 O1        -76.3218  -16.8796  -43.8020 O.2    1 LIG      -0.32000
      5 O2        -76.4725  -15.0401  -42.3988 O.3    1 LIG      -0.27100
      6 H1        -74.0953  -16.5299  -41.7601 H      1 LIG       0.09000
      7 H2        -73.7240  -15.4415  -43.1478 H      1 LIG       0.09000
      8 H3        -75.3265  -14.6933  -40.6523 H      1 LIG       0.09000
      9 H4        -74.9556  -13.6094  -42.0357 H      1 LIG       0.09000
@<TRIPOS>BOND
      1       1       2 1
      2       1       4 2
      3       1       5 1
      4       2       3 1
      5       3       5 1
      6       2       6 1
      7       2       7 1
      8       3       8 1
      9       3       9 1
@<TRIPOS>ALT_TYPE
CGenFF_4.0_ALT_TYPE_SET
CGenFF_4.0 1 CG2O4 2 CG3C41 3 CG3C41 4 OG2D1 5 OG3C51 6 HGA2 7 HGA2 8 HGA2 9 HGA2
@<TRIPOS>MOLECULE
4_lactone
 9 9 0 0 0
****
USER_CHARGES
INVALID_CHARGES
Pose:  14 Cluster:  14 Fr_nu: 920080 TotEn:   -16.02
@<TRIPOS>ATOM
      1 C1        -52.2508    3.6092  -35.0701 C.2    1 LIG       0.04000
      2 C2        -52.3074    2.9313  -33.6893 C.3    1 LIG       0.11000
      3 C3        -50.8088    3.2176  -33.6882 C.3    1 LIG       0.08100
      4 O1        -53.0220    3.8904  -35.9592 O.2    1 LIG      -0.32000
      5 O2        -50.9108    3.8318  -35.0027 O.3    1 LIG      -0.27100
      6 H1        -52.8944    3.4770  -32.9489 H      1 LIG       0.09000
      7 H2        -52.5892    1.8776  -33.7217 H      1 LIG       0.09000
      8 H3        -50.4635    3.9315  -32.9354 H      1 LIG       0.09000
      9 H4        -50.1604    2.3373  -33.7053 H      1 LIG       0.09000
@<TRIPOS>BOND
      1       1       2 1
      2       1       4 2
      3       1       5 1
      4       2       3 1
      5       3       5 1
      6       2       6 1
      7       2       7 1
      8       3       8 1
      9       3       9 1
@<TRIPOS>ALT_TYPE
CGenFF_4.0_ALT_TYPE_SET
CGenFF_4.0 1 CG2O4 2 CG3C41 3 CG3C41 4 OG2D1 5 OG3C51 6 HGA2 7 HGA2 8 HGA2 9 HGA2
@<TRIPOS>MOLECULE
4_lactone
 9 9 0 0 0
****
USER_CHARGES
INVALID_CHARGES
Pose:  15 Cluster:  15 Fr_nu: 679707 TotEn:   -15.92
@<TRIPOS>ATOM
      1 C1        -83.2237  -18.0971  -44.4032 C.2    1 LIG       0.04000
      2 C2        -82.0877  -18.8361  -45.1329 C.3    1 LIG       0.11000
      3 C3        -81.2220  -17.7447  -44.5106 C.3    1 LIG       0.08100
      4 O1        -84.4211  -18.2095  -44.2697 O.2    1 LIG      -0.32000
      5 O2        -82.3933  -17.1545  -43.8819 O.3    1 LIG      -0.27100
      6 H1        -81.9083  -19.8486  -44.7680 H      1 LIG       0.09000
      7 H2        -82.1691  -18.8144  -46.2209 H      1 LIG       0.09000
      8 H3        -80.4937  -18.0833  -43.7685 H      1 LIG       0.09000
      9 H4        -80.7541  -17.0536  -45.2171 H      1 LIG       0.09000
@<TRIPOS>BOND
      1       1       2 1
      2       1       4 2
      3       1       5 1
      4       2       3 1
      5       3       5 1
      6       2       6 1
      7       2       7 1
      8       3       8 1
      9       3       9 1
@<TRIPOS>ALT_TYPE
CGenFF_4.0_ALT_TYPE_SET
CGenFF_4.0 1 CG2O4 2 CG3C41 3 CG3C41 4 OG2D1 5 OG3C51 6 HGA2 7 HGA2 8 HGA2 9 HGA2
@<TRIPOS>MOLECULE
4_lactone
 9 9 0 0 0
****
USER_CHARGES
INVALID_CHARGES
Pose:  16 Cluster:  16 Fr_nu: 2190596 TotEn:   -15.60
@<TRIPOS>ATOM
      1 C1        -72.2393   -8.2375  -46.1159 C.2    1 LIG       0.04000
      2 C2        -72.9444   -8.1679  -47.4823 C.3    1 LIG       0.11000
      3 C3        -73.9539   -9.0901  -46.8054 C.3    1 LIG       0.08100
      4 O1        -71.2412   -7.7857  -45.6019 O.2    1 LIG      -0.32000
      5 O2        -73.1771   -9.0613  -45.5760 O.3    1 LIG      -0.27100
      6 H1        -73.3117   -7.1743  -47.7440 H      1 LIG       0.09000
      7 H2        -72.3735   -8.6088  -48.3011 H      1 LIG       0.09000
      8 H3        -74.9540   -8.6726  -46.6603 H      1 LIG       0.09000
      9 H4        -74.0184  -10.1014  -47.2162 H      1 LIG       0.09000
@<TRIPOS>BOND
      1       1       2 1
      2       1       4 2
      3       1       5 1
      4       2       3 1
      5       3       5 1
      6       2       6 1
      7       2       7 1
      8       3       8 1
      9       3       9 1
@<TRIPOS>ALT_TYPE
CGenFF_4.0_ALT_TYPE_SET
CGenFF_4.0 1 CG2O4 2 CG3C41 3 CG3C41 4 OG2D1 5 OG3C51 6 HGA2 7 HGA2 8 HGA2 9 HGA2
@<TRIPOS>MOLECULE
4_lactone
 9 9 0 0 0
****
USER_CHARGES
INVALID_CHARGES
Pose:  17 Cluster:  17 Fr_nu: 2030467 TotEn:   -15.48
@<TRIPOS>ATOM
      1 C1        -80.1587   -9.8090  -43.5637 C.2    1 LIG       0.04000
      2 C2        -79.6272   -8.4837  -44.1385 C.3    1 LIG       0.11000
      3 C3        -78.2689   -9.0922  -43.8030 C.3    1 LIG       0.08100
      4 O1        -81.2327  -10.3333  -43.3742 O.2    1 LIG      -0.32000
      5 O2        -78.9162  -10.2895  -43.2899 O.3    1 LIG      -0.27100
      6 H1        -79.8343   -8.3439  -45.2006 H      1 LIG       0.09000
      7 H2        -79.9085   -7.6026  -43.5594 H      1 LIG       0.09000
      8 H3        -77.6261   -9.3166  -44.6586 H      1 LIG       0.09000
      9 H4        -77.7009   -8.5771  -43.0234 H      1 LIG       0.09000
@<TRIPOS>BOND
      1       1       2 1
      2       1       4 2
      3       1       5 1
      4       2       3 1
      5       3       5 1
      6       2       6 1
      7       2       7 1
      8       3       8 1
      9       3       9 1
@<TRIPOS>ALT_TYPE
CGenFF_4.0_ALT_TYPE_SET
CGenFF_4.0 1 CG2O4 2 CG3C41 3 CG3C41 4 OG2D1 5 OG3C51 6 HGA2 7 HGA2 8 HGA2 9 HGA2
@<TRIPOS>MOLECULE
4_lactone
 9 9 0 0 0
****
USER_CHARGES
INVALID_CHARGES
Pose:  18 Cluster:  18 Fr_nu: 6592715 TotEn:   -15.47
@<TRIPOS>ATOM
      1 C1        -89.0023  -24.6891  -43.9072 C.2    1 LIG       0.04000
      2 C2        -89.3628  -25.4391  -42.6124 C.3    1 LIG       0.11000
      3 C3        -88.9780  -26.6677  -43.4311 C.3    1 LIG       0.08100
      4 O1        -88.9783  -23.5444  -44.2992 O.2    1 LIG      -0.32000
      5 O2        -88.6761  -25.8261  -44.5783 O.3    1 LIG      -0.27100
      6 H1        -88.7110  -25.2092  -41.7681 H      1 LIG       0.09000
      7 H2        -90.4152  -25.3654  -42.3334 H      1 LIG       0.09000
      8 H3        -88.0937  -27.2097  -43.0848 H      1 LIG       0.09000
      9 H4        -89.7925  -27.3645  -43.6472 H      1 LIG       0.09000
@<TRIPOS>BOND
      1       1       2 1
      2       1       4 2
      3       1       5 1
      4       2       3 1
      5       3       5 1
      6       2       6 1
      7       2       7 1
      8       3       8 1
      9       3       9 1
@<TRIPOS>ALT_TYPE
CGenFF_4.0_ALT_TYPE_SET
CGenFF_4.0 1 CG2O4 2 CG3C41 3 CG3C41 4 OG2D1 5 OG3C51 6 HGA2 7 HGA2 8 HGA2 9 HGA2
@<TRIPOS>MOLECULE
4_lactone
 9 9 0 0 0
****
USER_CHARGES
INVALID_CHARGES
Pose:  19 Cluster:  19 Fr_nu: 1897183 TotEn:   -15.43
@<TRIPOS>ATOM
      1 C1        -75.2901   -8.6659  -53.5718 C.2    1 LIG       0.04000
      2 C2        -73.8122   -8.2400  -53.5127 C.3    1 LIG       0.11000
      3 C3        -74.1320   -7.9853  -52.0427 C.3    1 LIG       0.08100
      4 O1        -76.0687   -9.0766  -54.4022 O.2    1 LIG      -0.32000
      5 O2        -75.5054   -8.4159  -52.2524 O.3    1 LIG      -0.27100
      6 H1        -73.1072   -9.0489  -53.7108 H      1 LIG       0.09000
      7 H2        -73.5795   -7.3554  -54.1079 H      1 LIG       0.09000
      8 H3        -73.6127   -8.6281  -51.3267 H      1 LIG       0.09000
      9 H4        -74.0828   -6.9406  -51.7236 H      1 LIG       0.09000
@<TRIPOS>BOND
      1       1       2 1
      2       1       4 2
      3       1       5 1
      4       2       3 1
      5       3       5 1
      6       2       6 1
      7       2       7 1
      8       3       8 1
      9       3       9 1
@<TRIPOS>ALT_TYPE
CGenFF_4.0_ALT_TYPE_SET
CGenFF_4.0 1 CG2O4 2 CG3C41 3 CG3C41 4 OG2D1 5 OG3C51 6 HGA2 7 HGA2 8 HGA2 9 HGA2
@<TRIPOS>MOLECULE
4_lactone
 9 9 0 0 0
****
USER_CHARGES
INVALID_CHARGES
Pose:  20 Cluster:  20 Fr_nu: 7078985 TotEn:   -15.27
@<TRIPOS>ATOM
      1 C1        -84.3180  -17.8397  -44.8821 C.2    1 LIG       0.04000
      2 C2        -83.9720  -16.8406  -46.0007 C.3    1 LIG       0.11000
      3 C3        -82.7980  -17.7865  -46.2345 C.3    1 LIG       0.08100
      4 O1        -85.1729  -17.9722  -44.0360 O.2    1 LIG      -0.32000
      5 O2        -83.2488  -18.6381  -45.1450 O.3    1 LIG      -0.27100
      6 H1        -84.7110  -16.7956  -46.8021 H      1 LIG       0.09000
      7 H2        -83.7133  -15.8428  -45.6423 H      1 LIG       0.09000
      8 H3        -82.8013  -18.3184  -47.1898 H      1 LIG       0.09000
      9 H4        -81.8079  -17.3680  -46.0340 H      1 LIG       0.09000
@<TRIPOS>BOND
      1       1       2 1
      2       1       4 2
      3       1       5 1
      4       2       3 1
      5       3       5 1
      6       2       6 1
      7       2       7 1
      8       3       8 1
      9       3       9 1
@<TRIPOS>ALT_TYPE
CGenFF_4.0_ALT_TYPE_SET
CGenFF_4.0 1 CG2O4 2 CG3C41 3 CG3C41 4 OG2D1 5 OG3C51 6 HGA2 7 HGA2 8 HGA2 9 HGA2
@<TRIPOS>MOLECULE
4_lactone
 9 9 0 0 0
****
USER_CHARGES
INVALID_CHARGES
Pose:  21 Cluster:  21 Fr_nu:  27797 TotEn:   -15.03
@<TRIPOS>ATOM
      1 C1        -57.1905  -19.1837  -22.9374 C.2    1 LIG       0.04000
      2 C2        -58.4463  -19.5516  -22.1270 C.3    1 LIG       0.11000
      3 C3        -59.1751  -18.9659  -23.3327 C.3    1 LIG       0.08100
      4 O1        -55.9898  -19.2621  -22.8086 O.2    1 LIG      -0.32000
      5 O2        -57.9042  -18.6758  -23.9778 O.3    1 LIG      -0.27100
      6 H1        -58.5767  -20.6233  -21.9693 H      1 LIG       0.09000
      7 H2        -58.5520  -18.9968  -21.1932 H      1 LIG       0.09000
      8 H3        -59.7709  -19.6736  -23.9157 H      1 LIG       0.09000
      9 H4        -59.7460  -18.0532  -23.1411 H      1 LIG       0.09000
@<TRIPOS>BOND
      1       1       2 1
      2       1       4 2
      3       1       5 1
      4       2       3 1
      5       3       5 1
      6       2       6 1
      7       2       7 1
      8       3       8 1
      9       3       9 1
@<TRIPOS>ALT_TYPE
CGenFF_4.0_ALT_TYPE_SET
CGenFF_4.0 1 CG2O4 2 CG3C41 3 CG3C41 4 OG2D1 5 OG3C51 6 HGA2 7 HGA2 8 HGA2 9 HGA2
@<TRIPOS>MOLECULE
4_lactone
 9 9 0 0 0
****
USER_CHARGES
INVALID_CHARGES
Pose:  22 Cluster:  22 Fr_nu: 3800267 TotEn:   -14.72
@<TRIPOS>ATOM
      1 C1        -85.6381  -17.4731  -44.7757 C.2    1 LIG       0.04000
      2 C2        -84.5501  -17.2569  -45.8428 C.3    1 LIG       0.11000
      3 C3        -85.6242  -16.3987  -46.5042 C.3    1 LIG       0.08100
      4 O1        -85.7594  -18.0752  -43.7331 O.2    1 LIG      -0.32000
      5 O2        -86.5481  -16.6947  -45.4206 O.3    1 LIG      -0.27100
      6 H1        -83.6715  -16.7206  -45.4809 H      1 LIG       0.09000
      7 H2        -84.2684  -18.1632  -46.3815 H      1 LIG       0.09000
      8 H3        -85.4045  -15.3293  -46.5660 H      1 LIG       0.09000
      9 H4        -85.9983  -16.7676  -47.4632 H      1 LIG       0.09000
@<TRIPOS>BOND
      1       1       2 1
      2       1       4 2
      3       1       5 1
      4       2       3 1
      5       3       5 1
      6       2       6 1
      7       2       7 1
      8       3       8 1
      9       3       9 1
@<TRIPOS>ALT_TYPE
CGenFF_4.0_ALT_TYPE_SET
CGenFF_4.0 1 CG2O4 2 CG3C41 3 CG3C41 4 OG2D1 5 OG3C51 6 HGA2 7 HGA2 8 HGA2 9 HGA2
@<TRIPOS>MOLECULE
4_lactone
 9 9 0 0 0
****
USER_CHARGES
INVALID_CHARGES
Pose:  23 Cluster:  23 Fr_nu:  27594 TotEn:   -14.70
@<TRIPOS>ATOM
      1 C1        -71.7886   -8.2058  -45.2582 C.2    1 LIG       0.04000
      2 C2        -72.2095   -9.1422  -46.4051 C.3    1 LIG       0.11000
      3 C3        -73.5584   -9.1121  -45.6928 C.3    1 LIG       0.08100
      4 O1        -70.7907   -7.6202  -44.9040 O.2    1 LIG      -0.32000
      5 O2        -73.0171   -8.2252  -44.6750 O.3    1 LIG      -0.27100
      6 H1        -72.1844   -8.6772  -47.3919 H      1 LIG       0.09000
      7 H2        -71.6948  -10.1044  -46.4061 H      1 LIG       0.09000
      8 H3        -74.3755   -8.6403  -46.2455 H      1 LIG       0.09000
      9 H4        -73.8866  -10.0628  -45.2639 H      1 LIG       0.09000
@<TRIPOS>BOND
      1       1       2 1
      2       1       4 2
      3       1       5 1
      4       2       3 1
      5       3       5 1
      6       2       6 1
      7       2       7 1
      8       3       8 1
      9       3       9 1
@<TRIPOS>ALT_TYPE
CGenFF_4.0_ALT_TYPE_SET
CGenFF_4.0 1 CG2O4 2 CG3C41 3 CG3C41 4 OG2D1 5 OG3C51 6 HGA2 7 HGA2 8 HGA2 9 HGA2
@<TRIPOS>MOLECULE
4_lactone
 9 9 0 0 0
****
USER_CHARGES
INVALID_CHARGES
Pose:  24 Cluster:  24 Fr_nu: 4736449 TotEn:   -14.53
@<TRIPOS>ATOM
      1 C1        -77.9720  -12.7239  -42.5018 C.2    1 LIG       0.04000
      2 C2        -76.4738  -13.0541  -42.3761 C.3    1 LIG       0.11000
      3 C3        -76.3226  -11.5360  -42.3975 C.3    1 LIG       0.08100
      4 O1        -79.0172  -13.3297  -42.5717 O.2    1 LIG      -0.32000
      5 O2        -77.7638  -11.3799  -42.5161 O.3    1 LIG      -0.27100
      6 H1        -76.2027  -13.5439  -41.4396 H      1 LIG       0.09000
      7 H2        -76.0610  -13.5842  -43.2359 H      1 LIG       0.09000
      8 H3        -75.9426  -11.0848  -41.4769 H      1 LIG       0.09000
      9 H4        -75.8012  -11.1262  -43.2669 H      1 LIG       0.09000
@<TRIPOS>BOND
      1       1       2 1
      2       1       4 2
      3       1       5 1
      4       2       3 1
      5       3       5 1
      6       2       6 1
      7       2       7 1
      8       3       8 1
      9       3       9 1
@<TRIPOS>ALT_TYPE
CGenFF_4.0_ALT_TYPE_SET
CGenFF_4.0 1 CG2O4 2 CG3C41 3 CG3C41 4 OG2D1 5 OG3C51 6 HGA2 7 HGA2 8 HGA2 9 HGA2
@<TRIPOS>MOLECULE
4_lactone
 9 9 0 0 0
****
USER_CHARGES
INVALID_CHARGES
Pose:  25 Cluster:  25 Fr_nu: 284520 TotEn:   -14.14
@<TRIPOS>ATOM
      1 C1        -51.1393    4.7070  -35.1643 C.2    1 LIG       0.04000
      2 C2        -52.3531    3.9097  -34.6542 C.3    1 LIG       0.11000
      3 C3        -51.2832    3.0752  -33.9564 C.3    1 LIG       0.08100
      4 O1        -50.9351    5.6692  -35.8690 O.2    1 LIG      -0.32000
      5 O2        -50.2396    3.9201  -34.5154 O.3    1 LIG      -0.27100
      6 H1        -53.0146    4.4768  -33.9974 H      1 LIG       0.09000
      7 H2        -52.9140    3.4010  -35.4400 H      1 LIG       0.09000
      8 H3        -51.2907    3.1134  -32.8636 H      1 LIG       0.09000
      9 H4        -51.1915    2.0418  -34.3017 H      1 LIG       0.09000
@<TRIPOS>BOND
      1       1       2 1
      2       1       4 2
      3       1       5 1
      4       2       3 1
      5       3       5 1
      6       2       6 1
      7       2       7 1
      8       3       8 1
      9       3       9 1
@<TRIPOS>ALT_TYPE
CGenFF_4.0_ALT_TYPE_SET
CGenFF_4.0 1 CG2O4 2 CG3C41 3 CG3C41 4 OG2D1 5 OG3C51 6 HGA2 7 HGA2 8 HGA2 9 HGA2
@<TRIPOS>MOLECULE
4_lactone
 9 9 0 0 0
****
USER_CHARGES
INVALID_CHARGES
Pose:  26 Cluster:  26 Fr_nu: 2950144 TotEn:   -14.11
@<TRIPOS>ATOM
      1 C1        -58.3877   -4.0139  -12.2573 C.2    1 LIG       0.04000
      2 C2        -59.7963   -3.3934  -12.2541 C.3    1 LIG       0.11000
      3 C3        -60.0676   -4.4507  -13.3201 C.3    1 LIG       0.08100
      4 O1        -57.3352   -3.8428  -11.6853 O.2    1 LIG      -0.32000
      5 O2        -58.6987   -4.9303  -13.2130 O.3    1 LIG      -0.27100
      6 H1        -60.3362   -3.5188  -11.3143 H      1 LIG       0.09000
      7 H2        -59.8272   -2.3572  -12.5949 H      1 LIG       0.09000
      8 H3        -60.7889   -5.2255  -13.0460 H      1 LIG       0.09000
      9 H4        -60.2817   -4.0669  -14.3214 H      1 LIG       0.09000
@<TRIPOS>BOND
      1       1       2 1
      2       1       4 2
      3       1       5 1
      4       2       3 1
      5       3       5 1
      6       2       6 1
      7       2       7 1
      8       3       8 1
      9       3       9 1
@<TRIPOS>ALT_TYPE
CGenFF_4.0_ALT_TYPE_SET
CGenFF_4.0 1 CG2O4 2 CG3C41 3 CG3C41 4 OG2D1 5 OG3C51 6 HGA2 7 HGA2 8 HGA2 9 HGA2
@<TRIPOS>MOLECULE
4_lactone
 9 9 0 0 0
****
USER_CHARGES
INVALID_CHARGES
Pose:  27 Cluster:  27 Fr_nu:  43177 TotEn:   -13.78
@<TRIPOS>ATOM
      1 C1        -74.5965  -16.2055  -41.4942 C.2    1 LIG       0.04000
      2 C2        -74.0074  -15.9348  -42.8903 C.3    1 LIG       0.11000
      3 C3        -75.3250  -15.1960  -43.1043 C.3    1 LIG       0.08100
      4 O1        -74.2655  -16.7784  -40.4810 O.2    1 LIG      -0.32000
      5 O2        -75.7489  -15.5316  -41.7540 O.3    1 LIG      -0.27100
      6 H1        -73.1112  -15.3125  -42.8826 H      1 LIG       0.09000
      7 H2        -73.8629  -16.8321  -43.4943 H      1 LIG       0.09000
      8 H3        -75.2444  -14.1146  -43.2446 H      1 LIG       0.09000
      9 H4        -75.9924  -15.6295  -43.8543 H      1 LIG       0.09000
@<TRIPOS>BOND
      1       1       2 1
      2       1       4 2
      3       1       5 1
      4       2       3 1
      5       3       5 1
      6       2       6 1
      7       2       7 1
      8       3       8 1
      9       3       9 1
@<TRIPOS>ALT_TYPE
CGenFF_4.0_ALT_TYPE_SET
CGenFF_4.0 1 CG2O4 2 CG3C41 3 CG3C41 4 OG2D1 5 OG3C51 6 HGA2 7 HGA2 8 HGA2 9 HGA2
@<TRIPOS>MOLECULE
4_lactone
 9 9 0 0 0
****
USER_CHARGES
INVALID_CHARGES
Pose:  28 Cluster:  28 Fr_nu: 6020945 TotEn:   -13.17
@<TRIPOS>ATOM
      1 C1        -87.9702   -0.8686  -48.4884 C.2    1 LIG       0.04000
      2 C2        -87.0187   -0.0003  -49.3309 C.3    1 LIG       0.11000
      3 C3        -86.5503    0.4923  -47.9649 C.3    1 LIG       0.08100
      4 O1        -88.8352   -1.6923  -48.6826 O.2    1 LIG      -0.32000
      5 O2        -87.5054   -0.3844  -47.3055 O.3    1 LIG      -0.27100
      6 H1        -86.2868   -0.5701  -49.9054 H      1 LIG       0.09000
      7 H2        -87.5247    0.7390  -49.9540 H      1 LIG       0.09000
      8 H3        -85.5204    0.2400  -47.6980 H      1 LIG       0.09000
      9 H4        -86.7542    1.5444  -47.7476 H      1 LIG       0.09000
@<TRIPOS>BOND
      1       1       2 1
      2       1       4 2
      3       1       5 1
      4       2       3 1
      5       3       5 1
      6       2       6 1
      7       2       7 1
      8       3       8 1
      9       3       9 1
@<TRIPOS>ALT_TYPE
CGenFF_4.0_ALT_TYPE_SET
CGenFF_4.0 1 CG2O4 2 CG3C41 3 CG3C41 4 OG2D1 5 OG3C51 6 HGA2 7 HGA2 8 HGA2 9 HGA2
@<TRIPOS>MOLECULE
4_lactone
 9 9 0 0 0
****
USER_CHARGES
INVALID_CHARGES
Pose:  29 Cluster:  29 Fr_nu: 2111638 TotEn:   -13.02
@<TRIPOS>ATOM
      1 C1        -59.9735    2.1092  -38.9326 C.2    1 LIG       0.04000
      2 C2        -58.7472    2.4050  -38.0507 C.3    1 LIG       0.11000
      3 C3        -58.1690    1.1838  -38.7595 C.3    1 LIG       0.08100
      4 O1        -61.0742    2.5768  -39.1175 O.2    1 LIG      -0.32000
      5 O2        -59.3966    1.0289  -39.5240 O.3    1 LIG      -0.27100
      6 H1        -58.2590    3.3556  -38.2708 H      1 LIG       0.09000
      7 H2        -58.9299    2.2904  -36.9810 H      1 LIG       0.09000
      8 H3        -57.3108    1.3755  -39.4093 H      1 LIG       0.09000
      9 H4        -57.9797    0.3149  -38.1232 H      1 LIG       0.09000
@<TRIPOS>BOND
      1       1       2 1
      2       1       4 2
      3       1       5 1
      4       2       3 1
      5       3       5 1
      6       2       6 1
      7       2       7 1
      8       3       8 1
      9       3       9 1
@<TRIPOS>ALT_TYPE
CGenFF_4.0_ALT_TYPE_SET
CGenFF_4.0 1 CG2O4 2 CG3C41 3 CG3C41 4 OG2D1 5 OG3C51 6 HGA2 7 HGA2 8 HGA2 9 HGA2
@<TRIPOS>MOLECULE
4_lactone
 9 9 0 0 0
****
USER_CHARGES
INVALID_CHARGES
Pose:  30 Cluster:  30 Fr_nu: 270216 TotEn:   -12.78
@<TRIPOS>ATOM
      1 C1        -59.7085    2.3133  -38.8201 C.2    1 LIG       0.04000
      2 C2        -58.8606    2.0509  -37.5626 C.3    1 LIG       0.11000
      3 C3        -58.7783    3.5739  -37.5209 C.3    1 LIG       0.08100
      4 O1        -60.2978    1.6613  -39.6519 O.2    1 LIG      -0.32000
      5 O2        -59.5927    3.6649  -38.7226 O.3    1 LIG      -0.27100
      6 H1        -59.4104    1.5837  -36.7441 H      1 LIG       0.09000
      7 H2        -57.9220    1.5302  -37.7590 H      1 LIG       0.09000
      8 H3        -59.2656    4.0514  -36.6665 H      1 LIG       0.09000
      9 H4        -57.7822    3.9968  -37.6777 H      1 LIG       0.09000
@<TRIPOS>BOND
      1       1       2 1
      2       1       4 2
      3       1       5 1
      4       2       3 1
      5       3       5 1
      6       2       6 1
      7       2       7 1
      8       3       8 1
      9       3       9 1
@<TRIPOS>ALT_TYPE
CGenFF_4.0_ALT_TYPE_SET
CGenFF_4.0 1 CG2O4 2 CG3C41 3 CG3C41 4 OG2D1 5 OG3C51 6 HGA2 7 HGA2 8 HGA2 9 HGA2
@<TRIPOS>MOLECULE
4_lactone
 9 9 0 0 0
****
USER_CHARGES
INVALID_CHARGES
Pose:  31 Cluster:  31 Fr_nu: 1234816 TotEn:   -12.25
@<TRIPOS>ATOM
      1 C1        -51.9252    3.9947  -36.1362 C.2    1 LIG       0.04000
      2 C2        -51.2166    4.0894  -34.7730 C.3    1 LIG       0.11000
      3 C3        -52.3546    3.1788  -34.3217 C.3    1 LIG       0.08100
      4 O1        -51.7680    4.4250  -37.2562 O.2    1 LIG      -0.32000
      5 O2        -52.9110    3.1845  -35.6656 O.3    1 LIG      -0.27100
      6 H1        -50.2200    3.6455  -34.7572 H      1 LIG       0.09000
      7 H2        -51.2119    5.0921  -34.3424 H      1 LIG       0.09000
      8 H3        -52.0611    2.1724  -34.0110 H      1 LIG       0.09000
      9 H4        -53.0485    3.6147  -33.5977 H      1 LIG       0.09000
@<TRIPOS>BOND
      1       1       2 1
      2       1       4 2
      3       1       5 1
      4       2       3 1
      5       3       5 1
      6       2       6 1
      7       2       7 1
      8       3       8 1
      9       3       9 1
@<TRIPOS>ALT_TYPE
CGenFF_4.0_ALT_TYPE_SET
CGenFF_4.0 1 CG2O4 2 CG3C41 3 CG3C41 4 OG2D1 5 OG3C51 6 HGA2 7 HGA2 8 HGA2 9 HGA2
@<TRIPOS>MOLECULE
4_lactone
 9 9 0 0 0
****
USER_CHARGES
INVALID_CHARGES
Pose:  32 Cluster:  32 Fr_nu: 105238 TotEn:   -11.88
@<TRIPOS>ATOM
      1 C1        -60.0864    2.7082  -39.3098 C.2    1 LIG       0.04000
      2 C2        -59.5390    3.9552  -38.5925 C.3    1 LIG       0.11000
      3 C3        -58.8499    2.9211  -37.7072 C.3    1 LIG       0.08100
      4 O1        -60.8104    2.4634  -40.2480 O.2    1 LIG      -0.32000
      5 O2        -59.4435    1.8422  -38.4813 O.3    1 LIG      -0.27100
      6 H1        -58.8781    4.5685  -39.2069 H      1 LIG       0.09000
      7 H2        -60.3050    4.5613  -38.1059 H      1 LIG       0.09000
      8 H3        -57.7580    2.9031  -37.7619 H      1 LIG       0.09000
      9 H4        -59.1805    2.8969  -36.6652 H      1 LIG       0.09000
@<TRIPOS>BOND
      1       1       2 1
      2       1       4 2
      3       1       5 1
      4       2       3 1
      5       3       5 1
      6       2       6 1
      7       2       7 1
      8       3       8 1
      9       3       9 1
@<TRIPOS>ALT_TYPE
CGenFF_4.0_ALT_TYPE_SET
CGenFF_4.0 1 CG2O4 2 CG3C41 3 CG3C41 4 OG2D1 5 OG3C51 6 HGA2 7 HGA2 8 HGA2 9 HGA2
@<TRIPOS>MOLECULE
4_lactone
 9 9 0 0 0
****
USER_CHARGES
INVALID_CHARGES
Pose:  33 Cluster:  33 Fr_nu: 6961940 TotEn:   -11.84
@<TRIPOS>ATOM
      1 C1        -77.0735  -18.3773  -45.7626 C.2    1 LIG       0.04000
      2 C2        -75.9702  -17.6002  -45.0223 C.3    1 LIG       0.11000
      3 C3        -76.9313  -16.4279  -45.1951 C.3    1 LIG       0.08100
      4 O1        -77.2649  -19.5089  -46.1463 O.2    1 LIG      -0.32000
      5 O2        -77.8806  -17.2892  -45.8826 O.3    1 LIG      -0.27100
      6 H1        -75.8053  -17.9301  -43.9954 H      1 LIG       0.09000
      7 H2        -75.0305  -17.5283  -45.5723 H      1 LIG       0.09000
      8 H3        -77.3521  -16.0203  -44.2718 H      1 LIG       0.09000
      9 H4        -76.5790  -15.6206  -45.8430 H      1 LIG       0.09000
@<TRIPOS>BOND
      1       1       2 1
      2       1       4 2
      3       1       5 1
      4       2       3 1
      5       3       5 1
      6       2       6 1
      7       2       7 1
      8       3       8 1
      9       3       9 1
@<TRIPOS>ALT_TYPE
CGenFF_4.0_ALT_TYPE_SET
CGenFF_4.0 1 CG2O4 2 CG3C41 3 CG3C41 4 OG2D1 5 OG3C51 6 HGA2 7 HGA2 8 HGA2 9 HGA2
@<TRIPOS>MOLECULE
4_lactone
 9 9 0 0 0
****
USER_CHARGES
INVALID_CHARGES
Pose:  34 Cluster:  34 Fr_nu: 157358 TotEn:   -11.79
@<TRIPOS>ATOM
      1 C1        -59.5359    1.6576  -39.3637 C.2    1 LIG       0.04000
      2 C2        -58.1271    1.7000  -38.7450 C.3    1 LIG       0.11000
      3 C3        -58.9010    1.8929  -37.4443 C.3    1 LIG       0.08100
      4 O1        -60.0250    1.5270  -40.4627 O.2    1 LIG      -0.32000
      5 O2        -60.1609    1.8337  -38.1686 O.3    1 LIG      -0.27100
      6 H1        -57.5737    0.7637  -38.8325 H      1 LIG       0.09000
      7 H2        -57.5239    2.5498  -39.0688 H      1 LIG       0.09000
      8 H3        -58.8153    1.0807  -36.7173 H      1 LIG       0.09000
      9 H4        -58.7648    2.8605  -36.9536 H      1 LIG       0.09000
@<TRIPOS>BOND
      1       1       2 1
      2       1       4 2
      3       1       5 1
      4       2       3 1
      5       3       5 1
      6       2       6 1
      7       2       7 1
      8       3       8 1
      9       3       9 1
@<TRIPOS>ALT_TYPE
CGenFF_4.0_ALT_TYPE_SET
CGenFF_4.0 1 CG2O4 2 CG3C41 3 CG3C41 4 OG2D1 5 OG3C51 6 HGA2 7 HGA2 8 HGA2 9 HGA2
@<TRIPOS>MOLECULE
4_lactone
 9 9 0 0 0
****
USER_CHARGES
INVALID_CHARGES
Pose:  35 Cluster:  35 Fr_nu: 6348595 TotEn:   -11.14
@<TRIPOS>ATOM
      1 C1        -76.4606  -17.2137  -45.8271 C.2    1 LIG       0.04000
      2 C2        -75.7115  -16.8336  -44.5373 C.3    1 LIG       0.11000
      3 C3        -76.0372  -15.4111  -44.9824 C.3    1 LIG       0.08100
      4 O1        -76.7665  -18.2249  -46.4172 O.2    1 LIG      -0.32000
      5 O2        -76.7151  -15.9209  -46.1640 O.3    1 LIG      -0.27100
      6 H1        -76.2025  -17.1677  -43.6220 H      1 LIG       0.09000
      7 H2        -74.6537  -17.1016  -44.5413 H      1 LIG       0.09000
      8 H3        -76.7204  -14.8564  -44.3334 H      1 LIG       0.09000
      9 H4        -75.1765  -14.7915  -45.2490 H      1 LIG       0.09000
@<TRIPOS>BOND
      1       1       2 1
      2       1       4 2
      3       1       5 1
      4       2       3 1
      5       3       5 1
      6       2       6 1
      7       2       7 1
      8       3       8 1
      9       3       9 1
@<TRIPOS>ALT_TYPE
CGenFF_4.0_ALT_TYPE_SET
CGenFF_4.0 1 CG2O4 2 CG3C41 3 CG3C41 4 OG2D1 5 OG3C51 6 HGA2 7 HGA2 8 HGA2 9 HGA2
@<TRIPOS>MOLECULE
4_lactone
 9 9 0 0 0
****
USER_CHARGES
INVALID_CHARGES
Pose:  36 Cluster:  36 Fr_nu: 3233315 TotEn:   -10.33
@<TRIPOS>ATOM
      1 C1        -58.6513    1.8078  -38.8339 C.2    1 LIG       0.04000
      2 C2        -59.1641    2.5787  -37.6043 C.3    1 LIG       0.11000
      3 C3        -60.2157    3.0860  -38.5865 C.3    1 LIG       0.08100
      4 O1        -57.7543    1.0390  -39.0957 O.2    1 LIG      -0.32000
      5 O2        -59.6175    2.3006  -39.6545 O.3    1 LIG      -0.27100
      6 H1        -59.5352    1.9403  -36.8010 H      1 LIG       0.09000
      7 H2        -58.4672    3.3284  -37.2262 H      1 LIG       0.09000
      8 H3        -61.2436    2.7734  -38.3832 H      1 LIG       0.09000
      9 H4        -60.1786    4.1566  -38.8059 H      1 LIG       0.09000
@<TRIPOS>BOND
      1       1       2 1
      2       1       4 2
      3       1       5 1
      4       2       3 1
      5       3       5 1
      6       2       6 1
      7       2       7 1
      8       3       8 1
      9       3       9 1
@<TRIPOS>ALT_TYPE
CGenFF_4.0_ALT_TYPE_SET
CGenFF_4.0 1 CG2O4 2 CG3C41 3 CG3C41 4 OG2D1 5 OG3C51 6 HGA2 7 HGA2 8 HGA2 9 HGA2
@<TRIPOS>MOLECULE
4_lactone
 9 9 0 0 0
****
USER_CHARGES
INVALID_CHARGES
Pose:  37 Cluster:  37 Fr_nu: 1450737 TotEn:    -9.98
@<TRIPOS>ATOM
      1 C1        -63.0155   -9.9099  -60.3306 C.2    1 LIG       0.04000
      2 C2        -61.5369   -9.6186  -60.6437 C.3    1 LIG       0.11000
      3 C3        -61.3241  -11.0045  -60.0422 C.3    1 LIG       0.08100
      4 O1        -64.0814   -9.3501  -60.4528 O.2    1 LIG      -0.32000
      5 O2        -62.7531  -11.1369  -59.8059 O.3    1 LIG      -0.27100
      6 H1        -61.3169   -9.5255  -61.7084 H      1 LIG       0.09000
      7 H2        -61.1174   -8.7858  -60.0769 H      1 LIG       0.09000
      8 H3        -60.9571  -11.7691  -60.7323 H      1 LIG       0.09000
      9 H4        -60.7581  -11.0309  -59.1070 H      1 LIG       0.09000
@<TRIPOS>BOND
      1       1       2 1
      2       1       4 2
      3       1       5 1
      4       2       3 1
      5       3       5 1
      6       2       6 1
      7       2       7 1
      8       3       8 1
      9       3       9 1
@<TRIPOS>ALT_TYPE
CGenFF_4.0_ALT_TYPE_SET
CGenFF_4.0 1 CG2O4 2 CG3C41 3 CG3C41 4 OG2D1 5 OG3C51 6 HGA2 7 HGA2 8 HGA2 9 HGA2
@<TRIPOS>MOLECULE
4_lactone
 9 9 0 0 0
****
USER_CHARGES
INVALID_CHARGES
Pose:  38 Cluster:  38 Fr_nu:   4309 TotEn:    -9.45
@<TRIPOS>ATOM
      1 C1        -69.5075   -8.6971  -43.6106 C.2    1 LIG       0.04000
      2 C2        -70.1714   -8.0567  -44.8428 C.3    1 LIG       0.11000
      3 C3        -70.7743   -7.1159  -43.8038 C.3    1 LIG       0.08100
      4 O1        -68.7559   -9.6166  -43.3779 O.2    1 LIG      -0.32000
      5 O2        -70.0806   -7.8241  -42.7394 O.3    1 LIG      -0.27100
      6 H1        -69.4681   -7.6019  -45.5420 H      1 LIG       0.09000
      7 H2        -70.8777   -8.7098  -45.3579 H      1 LIG       0.09000
      8 H3        -70.4552   -6.0721  -43.8682 H      1 LIG       0.09000
      9 H4        -71.8596   -7.1767  -43.6859 H      1 LIG       0.09000
@<TRIPOS>BOND
      1       1       2 1
      2       1       4 2
      3       1       5 1
      4       2       3 1
      5       3       5 1
      6       2       6 1
      7       2       7 1
      8       3       8 1
      9       3       9 1
@<TRIPOS>ALT_TYPE
CGenFF_4.0_ALT_TYPE_SET
CGenFF_4.0 1 CG2O4 2 CG3C41 3 CG3C41 4 OG2D1 5 OG3C51 6 HGA2 7 HGA2 8 HGA2 9 HGA2
@<TRIPOS>MOLECULE
4_lactone
 9 9 0 0 0
****
USER_CHARGES
INVALID_CHARGES
Pose:  39 Cluster:  39 Fr_nu: 1497961 TotEn:    -9.30
@<TRIPOS>ATOM
      1 C1        -62.4748  -10.3055  -59.7989 C.2    1 LIG       0.04000
      2 C2        -61.3013  -11.3014  -59.7843 C.3    1 LIG       0.11000
      3 C3        -60.4588  -10.0297  -59.7524 C.3    1 LIG       0.08100
      4 O1        -63.6838  -10.3502  -59.8261 O.2    1 LIG      -0.32000
      5 O2        -61.6633   -9.2145  -59.7708 O.3    1 LIG      -0.27100
      6 H1        -61.2553  -11.9226  -58.8885 H      1 LIG       0.09000
      7 H2        -61.2171  -11.9037  -60.6903 H      1 LIG       0.09000
      8 H3        -59.8774   -9.8694  -58.8403 H      1 LIG       0.09000
      9 H4        -59.8398   -9.8518  -60.6360 H      1 LIG       0.09000
@<TRIPOS>BOND
      1       1       2 1
      2       1       4 2
      3       1       5 1
      4       2       3 1
      5       3       5 1
      6       2       6 1
      7       2       7 1
      8       3       8 1
      9       3       9 1
@<TRIPOS>ALT_TYPE
CGenFF_4.0_ALT_TYPE_SET
CGenFF_4.0 1 CG2O4 2 CG3C41 3 CG3C41 4 OG2D1 5 OG3C51 6 HGA2 7 HGA2 8 HGA2 9 HGA2
@<TRIPOS>MOLECULE
4_lactone
 9 9 0 0 0
****
USER_CHARGES
INVALID_CHARGES
Pose:  40 Cluster:  40 Fr_nu: 762343 TotEn:    -8.94
@<TRIPOS>ATOM
      1 C1        -62.6234   -9.2923  -60.2733 C.2    1 LIG       0.04000
      2 C2        -61.1075   -9.0291  -60.3197 C.3    1 LIG       0.11000
      3 C3        -61.5481   -7.5905  -60.5734 C.3    1 LIG       0.08100
      4 O1        -63.3611  -10.2370  -60.1074 O.2    1 LIG      -0.32000
      5 O2        -62.9446   -7.9910  -60.5040 O.3    1 LIG      -0.27100
      6 H1        -60.5952   -9.2076  -59.3731 H      1 LIG       0.09000
      7 H2        -60.5952   -9.5214  -61.1479 H      1 LIG       0.09000
      8 H3        -61.2951   -6.8723  -59.7887 H      1 LIG       0.09000
      9 H4        -61.2945   -7.1861  -61.5572 H      1 LIG       0.09000
@<TRIPOS>BOND
      1       1       2 1
      2       1       4 2
      3       1       5 1
      4       2       3 1
      5       3       5 1
      6       2       6 1
      7       2       7 1
      8       3       8 1
      9       3       9 1
@<TRIPOS>ALT_TYPE
CGenFF_4.0_ALT_TYPE_SET
CGenFF_4.0 1 CG2O4 2 CG3C41 3 CG3C41 4 OG2D1 5 OG3C51 6 HGA2 7 HGA2 8 HGA2 9 HGA2
@<TRIPOS>MOLECULE
4_lactone
 9 9 0 0 0
****
USER_CHARGES
INVALID_CHARGES
Pose:  41 Cluster:  41 Fr_nu: 5065096 TotEn:    -8.54
@<TRIPOS>ATOM
      1 C1        -58.6229   -3.7051  -14.3379 C.2    1 LIG       0.04000
      2 C2        -59.3239   -2.3971  -13.9297 C.3    1 LIG       0.11000
      3 C3        -59.0077   -1.9914  -15.3661 C.3    1 LIG       0.08100
      4 O1        -58.3417   -4.7651  -13.8261 O.2    1 LIG      -0.32000
      5 O2        -58.3725   -3.2779  -15.6046 O.3    1 LIG      -0.27100
      6 H1        -60.3825   -2.5142  -13.6927 H      1 LIG       0.09000
      7 H2        -58.8024   -1.8361  -13.1524 H      1 LIG       0.09000
      8 H3        -59.8731   -1.8421  -16.0176 H      1 LIG       0.09000
      9 H4        -58.2988   -1.1664  -15.4780 H      1 LIG       0.09000
@<TRIPOS>BOND
      1       1       2 1
      2       1       4 2
      3       1       5 1
      4       2       3 1
      5       3       5 1
      6       2       6 1
      7       2       7 1
      8       3       8 1
      9       3       9 1
@<TRIPOS>ALT_TYPE
CGenFF_4.0_ALT_TYPE_SET
CGenFF_4.0 1 CG2O4 2 CG3C41 3 CG3C41 4 OG2D1 5 OG3C51 6 HGA2 7 HGA2 8 HGA2 9 HGA2
@<TRIPOS>MOLECULE
4_lactone
 9 9 0 0 0
****
USER_CHARGES
INVALID_CHARGES
Pose:  42 Cluster:  42 Fr_nu: 5752028 TotEn:    -7.42
@<TRIPOS>ATOM
      1 C1        -89.5269  -26.9405  -45.4057 C.2    1 LIG       0.04000
      2 C2        -90.1356  -28.0243  -44.4979 C.3    1 LIG       0.11000
      3 C3        -89.3597  -27.2911  -43.4078 C.3    1 LIG       0.08100
      4 O1        -89.5530  -26.6388  -46.5772 O.2    1 LIG      -0.32000
      5 O2        -88.8604  -26.3369  -44.3853 O.3    1 LIG      -0.27100
      6 H1        -91.2228  -27.9791  -44.4175 H      1 LIG       0.09000
      7 H2        -89.7956  -29.0364  -44.7233 H      1 LIG       0.09000
      8 H3        -89.9672  -26.8025  -42.6411 H      1 LIG       0.09000
      9 H4        -88.5456  -27.8570  -42.9465 H      1 LIG       0.09000
@<TRIPOS>BOND
      1       1       2 1
      2       1       4 2
      3       1       5 1
      4       2       3 1
      5       3       5 1
      6       2       6 1
      7       2       7 1
      8       3       8 1
      9       3       9 1
@<TRIPOS>ALT_TYPE
CGenFF_4.0_ALT_TYPE_SET
CGenFF_4.0 1 CG2O4 2 CG3C41 3 CG3C41 4 OG2D1 5 OG3C51 6 HGA2 7 HGA2 8 HGA2 9 HGA2
@<TRIPOS>MOLECULE
4_lactone
 9 9 0 0 0
****
USER_CHARGES
INVALID_CHARGES
Pose:  43 Cluster:  43 Fr_nu: 7020461 TotEn:    -7.31
@<TRIPOS>ATOM
      1 C1        -50.6641  -25.5451  -25.2225 C.2    1 LIG       0.04000
      2 C2        -49.9125  -26.5805  -26.0783 C.3    1 LIG       0.11000
      3 C3        -48.9479  -26.5894  -24.8961 C.3    1 LIG       0.08100
      4 O1        -51.6672  -24.8738  -25.3094 O.2    1 LIG      -0.32000
      5 O2        -49.7629  -25.6024  -24.2055 O.3    1 LIG      -0.27100
      6 H1        -50.4654  -27.5061  -26.2454 H      1 LIG       0.09000
      7 H2        -49.5143  -26.1812  -27.0125 H      1 LIG       0.09000
      8 H3        -48.8916  -27.5278  -24.3378 H      1 LIG       0.09000
      9 H4        -47.9444  -26.2077  -25.1034 H      1 LIG       0.09000
@<TRIPOS>BOND
      1       1       2 1
      2       1       4 2
      3       1       5 1
      4       2       3 1
      5       3       5 1
      6       2       6 1
      7       2       7 1
      8       3       8 1
      9       3       9 1
@<TRIPOS>ALT_TYPE
CGenFF_4.0_ALT_TYPE_SET
CGenFF_4.0 1 CG2O4 2 CG3C41 3 CG3C41 4 OG2D1 5 OG3C51 6 HGA2 7 HGA2 8 HGA2 9 HGA2
@<TRIPOS>MOLECULE
4_lactone
 9 9 0 0 0
****
USER_CHARGES
INVALID_CHARGES
Pose:  44 Cluster:  44 Fr_nu: 7081223 TotEn:    -6.74
@<TRIPOS>ATOM
      1 C1        -76.2473  -19.2035  -45.7626 C.2    1 LIG       0.04000
      2 C2        -75.7702  -17.8828  -45.1321 C.3    1 LIG       0.11000
      3 C3        -76.7746  -17.2671  -46.1016 C.3    1 LIG       0.08100
      4 O1        -76.0124  -20.3848  -45.6461 O.2    1 LIG      -0.32000
      5 O2        -77.1231  -18.5878  -46.6015 O.3    1 LIG      -0.27100
      6 H1        -76.0115  -17.7822  -44.0728 H      1 LIG       0.09000
      7 H2        -74.7214  -17.6508  -45.3246 H      1 LIG       0.09000
      8 H3        -77.6334  -16.7704  -45.6419 H      1 LIG       0.09000
      9 H4        -76.3469  -16.6397  -46.8885 H      1 LIG       0.09000
@<TRIPOS>BOND
      1       1       2 1
      2       1       4 2
      3       1       5 1
      4       2       3 1
      5       3       5 1
      6       2       6 1
      7       2       7 1
      8       3       8 1
      9       3       9 1
@<TRIPOS>ALT_TYPE
CGenFF_4.0_ALT_TYPE_SET
CGenFF_4.0 1 CG2O4 2 CG3C41 3 CG3C41 4 OG2D1 5 OG3C51 6 HGA2 7 HGA2 8 HGA2 9 HGA2
@<TRIPOS>MOLECULE
4_lactone
 9 9 0 0 0
****
USER_CHARGES
INVALID_CHARGES
Pose:  45 Cluster:  45 Fr_nu: 6347350 TotEn:    -4.30
@<TRIPOS>ATOM
      1 C1        -76.4543  -18.0603  -45.4035 C.2    1 LIG       0.04000
      2 C2        -75.4863  -16.8949  -45.1315 C.3    1 LIG       0.11000
      3 C3        -76.4279  -16.6236  -43.9620 C.3    1 LIG       0.08100
      4 O1        -76.5699  -18.9558  -46.2091 O.2    1 LIG      -0.32000
      5 O2        -77.2516  -17.7601  -44.3433 O.3    1 LIG      -0.27100
      6 H1        -74.4761  -17.2081  -44.8635 H      1 LIG       0.09000
      7 H2        -75.4721  -16.1356  -45.9152 H      1 LIG       0.09000
      8 H3        -75.9961  -16.7547  -42.9660 H      1 LIG       0.09000
      9 H4        -76.9878  -15.6859  -44.0150 H      1 LIG       0.09000
@<TRIPOS>BOND
      1       1       2 1
      2       1       4 2
      3       1       5 1
      4       2       3 1
      5       3       5 1
      6       2       6 1
      7       2       7 1
      8       3       8 1
      9       3       9 1
@<TRIPOS>ALT_TYPE
CGenFF_4.0_ALT_TYPE_SET
CGenFF_4.0 1 CG2O4 2 CG3C41 3 CG3C41 4 OG2D1 5 OG3C51 6 HGA2 7 HGA2 8 HGA2 9 HGA2
@<TRIPOS>MOLECULE
4_lactone
 9 9 0 0 0
****
USER_CHARGES
INVALID_CHARGES
Pose:  46 Cluster:  46 Fr_nu: 3702990 TotEn:    -2.67
@<TRIPOS>ATOM
      1 C1        -85.3632  -29.3287  -38.5406 C.2    1 LIG       0.04000
      2 C2        -86.5638  -28.3899  -38.7561 C.3    1 LIG       0.11000
      3 C3        -86.0740  -27.7603  -37.4555 C.3    1 LIG       0.08100
      4 O1        -84.8552  -30.2723  -39.1027 O.2    1 LIG      -0.32000
      5 O2        -84.9832  -28.7199  -37.3853 O.3    1 LIG      -0.27100
      6 H1        -86.4848  -27.7625  -39.6452 H      1 LIG       0.09000
      7 H2        -87.5333  -28.8883  -38.7063 H      1 LIG       0.09000
      8 H3        -85.7040  -26.7345  -37.5358 H      1 LIG       0.09000
      9 H4        -86.7495  -27.8568  -36.6011 H      1 LIG       0.09000
@<TRIPOS>BOND
      1       1       2 1
      2       1       4 2
      3       1       5 1
      4       2       3 1
      5       3       5 1
      6       2       6 1
      7       2       7 1
      8       3       8 1
      9       3       9 1
@<TRIPOS>ALT_TYPE
CGenFF_4.0_ALT_TYPE_SET
CGenFF_4.0 1 CG2O4 2 CG3C41 3 CG3C41 4 OG2D1 5 OG3C51 6 HGA2 7 HGA2 8 HGA2 9 HGA2
@<TRIPOS>MOLECULE
pyridine
 11 11 0 0 0
****
USER_CHARGES
INVALID_CHARGES
Pose:   1 Cluster:   1 Fr_nu: 2234061 TotEn:   -16.51
@<TRIPOS>ATOM
      1 C1        -68.5414    5.9962  -44.5018 C.ar   1 LIG      -0.11300
      2 C2        -67.4522    5.1672  -44.7459 C.ar   1 LIG      -0.11700
      3 C3        -69.7459    5.7630  -45.1560 C.ar   1 LIG      -0.11700
      4 C4        -67.6178    4.1269  -45.6460 C.ar   1 LIG       0.17700
      5 C5        -69.8088    4.6962  -46.0379 C.ar   1 LIG       0.17700
      6 N1        -68.7721    3.8691  -46.3007 N.ar   1 LIG      -0.60000
      7 H1        -68.4515    6.8230  -43.8036 H      1 LIG       0.11500
      8 H2        -66.5039    5.3299  -44.2472 H      1 LIG       0.11500
      9 H3        -70.6080    6.3967  -44.9817 H      1 LIG       0.11500
     10 H4        -66.7984    3.4523  -45.8709 H      1 LIG       0.12400
     11 H5        -70.7249    4.4717  -46.5744 H      1 LIG       0.12400
@<TRIPOS>BOND
      1       1       2 ar
      2       1       3 ar
      3       2       4 ar
      4       3       5 ar
      5       4       6 ar
      6       5       6 ar
      7       1       7 1
      8       2       8 1
      9       3       9 1
     10       4      10 1
     11       5      11 1
@<TRIPOS>ALT_TYPE
CGenFF_4.0_ALT_TYPE_SET
CGenFF_4.0 1 CG2R61 2 CG2R61 3 CG2R61 4 CG2R61 5 CG2R61 6 NG2R60 7 HGR61 8 HGR61 9 HGR61 10 HGR62 11 HGR62
@<TRIPOS>MOLECULE
pyridine
 11 11 0 0 0
****
USER_CHARGES
INVALID_CHARGES
Pose:   2 Cluster:   2 Fr_nu: 194377 TotEn:   -14.27
@<TRIPOS>ATOM
      1 C1        -78.2848   -9.7968  -42.8900 C.ar   1 LIG      -0.11300
      2 C2        -78.0065  -11.1462  -42.7035 C.ar   1 LIG      -0.11700
      3 C3        -79.5381   -9.4082  -43.3496 C.ar   1 LIG      -0.11700
      4 C4        -79.0078  -12.0604  -42.9889 C.ar   1 LIG       0.17700
      5 C5        -80.4708  -10.4001  -43.6063 C.ar   1 LIG       0.17700
      6 N1        -80.2372  -11.7210  -43.4372 N.ar   1 LIG      -0.60000
      7 H1        -77.5260   -9.0494  -42.6782 H      1 LIG       0.11500
      8 H2        -77.0367  -11.4721  -42.3458 H      1 LIG       0.11500
      9 H3        -79.7771   -8.3620  -43.5029 H      1 LIG       0.11500
     10 H4        -78.8404  -13.1246  -42.8601 H      1 LIG       0.12400
     11 H5        -81.4631  -10.1501  -43.9672 H      1 LIG       0.12400
@<TRIPOS>BOND
      1       1       2 ar
      2       1       3 ar
      3       2       4 ar
      4       3       5 ar
      5       4       6 ar
      6       5       6 ar
      7       1       7 1
      8       2       8 1
      9       3       9 1
     10       4      10 1
     11       5      11 1
@<TRIPOS>ALT_TYPE
CGenFF_4.0_ALT_TYPE_SET
CGenFF_4.0 1 CG2R61 2 CG2R61 3 CG2R61 4 CG2R61 5 CG2R61 6 NG2R60 7 HGR61 8 HGR61 9 HGR61 10 HGR62 11 HGR62
@<TRIPOS>MOLECULE
pyridine
 11 11 0 0 0
****
USER_CHARGES
INVALID_CHARGES
Pose:   3 Cluster:   3 Fr_nu: 2092803 TotEn:   -13.66
@<TRIPOS>ATOM
      1 C1        -84.9172  -27.5451  -37.0361 C.ar   1 LIG      -0.11300
      2 C2        -84.2016  -28.7169  -36.8166 C.ar   1 LIG      -0.11700
      3 C3        -85.6634  -27.4005  -38.2003 C.ar   1 LIG      -0.11700
      4 C4        -84.2646  -29.7062  -37.7847 C.ar   1 LIG       0.17700
      5 C5        -85.6607  -28.4486  -39.1066 C.ar   1 LIG       0.17700
      6 N1        -84.9782  -29.6019  -38.9281 N.ar   1 LIG      -0.60000
      7 H1        -84.8928  -26.7459  -36.3014 H      1 LIG       0.11500
      8 H2        -83.6135  -28.8517  -35.9164 H      1 LIG       0.11500
      9 H3        -86.2285  -26.4956  -38.3927 H      1 LIG       0.11500
     10 H4        -83.7240  -30.6387  -37.6607 H      1 LIG       0.12400
     11 H5        -86.2259  -28.3857  -40.0307 H      1 LIG       0.12400
@<TRIPOS>BOND
      1       1       2 ar
      2       1       3 ar
      3       2       4 ar
      4       3       5 ar
      5       4       6 ar
      6       5       6 ar
      7       1       7 1
      8       2       8 1
      9       3       9 1
     10       4      10 1
     11       5      11 1
@<TRIPOS>ALT_TYPE
CGenFF_4.0_ALT_TYPE_SET
CGenFF_4.0 1 CG2R61 2 CG2R61 3 CG2R61 4 CG2R61 5 CG2R61 6 NG2R60 7 HGR61 8 HGR61 9 HGR61 10 HGR62 11 HGR62
@<TRIPOS>MOLECULE
pyridine
 11 11 0 0 0
****
USER_CHARGES
INVALID_CHARGES
Pose:   4 Cluster:   4 Fr_nu: 2255358 TotEn:   -12.74
@<TRIPOS>ATOM
      1 C1        -74.2964  -15.8718  -43.0293 C.ar   1 LIG      -0.11300
      2 C2        -74.7719  -15.2185  -41.8978 C.ar   1 LIG      -0.11700
      3 C3        -75.1950  -16.4023  -43.9482 C.ar   1 LIG      -0.11700
      4 C4        -76.1443  -15.1232  -41.7327 C.ar   1 LIG       0.17700
      5 C5        -76.5484  -16.2543  -43.6912 C.ar   1 LIG       0.17700
      6 N1        -77.0481  -15.6261  -42.6032 N.ar   1 LIG      -0.60000
      7 H1        -73.2274  -15.9679  -43.1944 H      1 LIG       0.11500
      8 H2        -74.0900  -14.7970  -41.1685 H      1 LIG       0.11500
      9 H3        -74.8470  -16.9161  -44.8370 H      1 LIG       0.11500
     10 H4        -76.5654  -14.6236  -40.8665 H      1 LIG       0.12400
     11 H5        -77.2909  -16.6506  -44.3761 H      1 LIG       0.12400
@<TRIPOS>BOND
      1       1       2 ar
      2       1       3 ar
      3       2       4 ar
      4       3       5 ar
      5       4       6 ar
      6       5       6 ar
      7       1       7 1
      8       2       8 1
      9       3       9 1
     10       4      10 1
     11       5      11 1
@<TRIPOS>ALT_TYPE
CGenFF_4.0_ALT_TYPE_SET
CGenFF_4.0 1 CG2R61 2 CG2R61 3 CG2R61 4 CG2R61 5 CG2R61 6 NG2R60 7 HGR61 8 HGR61 9 HGR61 10 HGR62 11 HGR62
@<TRIPOS>MOLECULE
pyridine
 11 11 0 0 0
****
USER_CHARGES
INVALID_CHARGES
Pose:   5 Cluster:   5 Fr_nu:  60822 TotEn:   -12.55
@<TRIPOS>ATOM
      1 C1        -58.1893    1.4042  -38.5633 C.ar   1 LIG      -0.11300
      2 C2        -59.2639    1.9859  -37.8999 C.ar   1 LIG      -0.11700
      3 C3        -58.1629    1.3899  -39.9534 C.ar   1 LIG      -0.11700
      4 C4        -60.2789    2.5353  -38.6665 C.ar   1 LIG       0.17700
      5 C5        -59.2273    1.9657  -40.6281 C.ar   1 LIG       0.17700
      6 N1        -60.2885    2.5401  -40.0183 N.ar   1 LIG      -0.60000
      7 H1        -57.3742    0.9623  -37.9980 H      1 LIG       0.11500
      8 H2        -59.3054    2.0089  -36.8171 H      1 LIG       0.11500
      9 H3        -57.3357    0.9415  -40.4917 H      1 LIG       0.11500
     10 H4        -61.1391    3.0005  -38.1965 H      1 LIG       0.12400
     11 H5        -59.2556    1.9801  -41.7127 H      1 LIG       0.12400
@<TRIPOS>BOND
      1       1       2 ar
      2       1       3 ar
      3       2       4 ar
      4       3       5 ar
      5       4       6 ar
      6       5       6 ar
      7       1       7 1
      8       2       8 1
      9       3       9 1
     10       4      10 1
     11       5      11 1
@<TRIPOS>ALT_TYPE
CGenFF_4.0_ALT_TYPE_SET
CGenFF_4.0 1 CG2R61 2 CG2R61 3 CG2R61 4 CG2R61 5 CG2R61 6 NG2R60 7 HGR61 8 HGR61 9 HGR61 10 HGR62 11 HGR62
@<TRIPOS>MOLECULE
pyridine
 11 11 0 0 0
****
USER_CHARGES
INVALID_CHARGES
Pose:   6 Cluster:   6 Fr_nu: 1053460 TotEn:   -12.53
@<TRIPOS>ATOM
      1 C1        -59.5816  -21.0833  -23.3091 C.ar   1 LIG      -0.11300
      2 C2        -58.8522  -20.6784  -22.1967 C.ar   1 LIG      -0.11700
      3 C3        -60.0841  -20.1307  -24.1884 C.ar   1 LIG      -0.11700
      4 C4        -58.6547  -19.3198  -22.0101 C.ar   1 LIG       0.17700
      5 C5        -59.8317  -18.7966  -23.9125 C.ar   1 LIG       0.17700
      6 N1        -59.1275  -18.3650  -22.8422 N.ar   1 LIG      -0.60000
      7 H1        -59.7587  -22.1393  -23.4899 H      1 LIG       0.11500
      8 H2        -58.4507  -21.4033  -21.4982 H      1 LIG       0.11500
      9 H3        -60.6559  -20.4233  -25.0617 H      1 LIG       0.11500
     10 H4        -58.0928  -18.9529  -21.1576 H      1 LIG       0.12400
     11 H5        -60.2021  -18.0140  -24.5666 H      1 LIG       0.12400
@<TRIPOS>BOND
      1       1       2 ar
      2       1       3 ar
      3       2       4 ar
      4       3       5 ar
      5       4       6 ar
      6       5       6 ar
      7       1       7 1
      8       2       8 1
      9       3       9 1
     10       4      10 1
     11       5      11 1
@<TRIPOS>ALT_TYPE
CGenFF_4.0_ALT_TYPE_SET
CGenFF_4.0 1 CG2R61 2 CG2R61 3 CG2R61 4 CG2R61 5 CG2R61 6 NG2R60 7 HGR61 8 HGR61 9 HGR61 10 HGR62 11 HGR62
@<TRIPOS>MOLECULE
pyridine
 11 11 0 0 0
****
USER_CHARGES
INVALID_CHARGES
Pose:   7 Cluster:   7 Fr_nu: 1839958 TotEn:   -11.74
@<TRIPOS>ATOM
      1 C1        -74.5583  -15.8837  -41.8035 C.ar   1 LIG      -0.11300
      2 C2        -74.9953  -14.8357  -41.0011 C.ar   1 LIG      -0.11700
      3 C3        -74.8944  -15.9060  -43.1525 C.ar   1 LIG      -0.11700
      4 C4        -75.7600  -13.8423  -41.5912 C.ar   1 LIG       0.17700
      5 C5        -75.6638  -14.8649  -43.6463 C.ar   1 LIG       0.17700
      6 N1        -76.1068  -13.8298  -42.8978 N.ar   1 LIG      -0.60000
      7 H1        -73.9574  -16.6819  -41.3781 H      1 LIG       0.11500
      8 H2        -74.7452  -14.7974  -39.9472 H      1 LIG       0.11500
      9 H3        -74.5653  -16.7133  -43.7968 H      1 LIG       0.11500
     10 H4        -76.1255  -13.0035  -41.0080 H      1 LIG       0.12400
     11 H5        -75.9540  -14.8353  -44.6914 H      1 LIG       0.12400
@<TRIPOS>BOND
      1       1       2 ar
      2       1       3 ar
      3       2       4 ar
      4       3       5 ar
      5       4       6 ar
      6       5       6 ar
      7       1       7 1
      8       2       8 1
      9       3       9 1
     10       4      10 1
     11       5      11 1
@<TRIPOS>ALT_TYPE
CGenFF_4.0_ALT_TYPE_SET
CGenFF_4.0 1 CG2R61 2 CG2R61 3 CG2R61 4 CG2R61 5 CG2R61 6 NG2R60 7 HGR61 8 HGR61 9 HGR61 10 HGR62 11 HGR62
@<TRIPOS>MOLECULE
pyridine
 11 11 0 0 0
****
USER_CHARGES
INVALID_CHARGES
Pose:   8 Cluster:   8 Fr_nu: 142682 TotEn:   -11.57
@<TRIPOS>ATOM
      1 C1        -60.3084    2.8580  -38.8144 C.ar   1 LIG      -0.11300
      2 C2        -60.3029    2.0921  -39.9748 C.ar   1 LIG      -0.11700
      3 C3        -59.2528    2.7554  -37.9153 C.ar   1 LIG      -0.11700
      4 C4        -59.2270    1.2453  -40.1878 C.ar   1 LIG       0.17700
      5 C5        -58.2241    1.8788  -38.2204 C.ar   1 LIG       0.17700
      6 N1        -58.1838    1.1184  -39.3375 N.ar   1 LIG      -0.60000
      7 H1        -61.1341    3.5332  -38.6108 H      1 LIG       0.11500
      8 H2        -61.1148    2.1560  -40.6899 H      1 LIG       0.11500
      9 H3        -59.2362    3.3424  -37.0041 H      1 LIG       0.11500
     10 H4        -59.1759    0.6267  -41.0777 H      1 LIG       0.12400
     11 H5        -57.3776    1.7610  -37.5518 H      1 LIG       0.12400
@<TRIPOS>BOND
      1       1       2 ar
      2       1       3 ar
      3       2       4 ar
      4       3       5 ar
      5       4       6 ar
      6       5       6 ar
      7       1       7 1
      8       2       8 1
      9       3       9 1
     10       4      10 1
     11       5      11 1
@<TRIPOS>ALT_TYPE
CGenFF_4.0_ALT_TYPE_SET
CGenFF_4.0 1 CG2R61 2 CG2R61 3 CG2R61 4 CG2R61 5 CG2R61 6 NG2R60 7 HGR61 8 HGR61 9 HGR61 10 HGR62 11 HGR62
@<TRIPOS>MOLECULE
pyridine
 11 11 0 0 0
****
USER_CHARGES
INVALID_CHARGES
Pose:   9 Cluster:   9 Fr_nu:  99485 TotEn:   -11.20
@<TRIPOS>ATOM
      1 C1        -57.3676    2.4115  -38.3168 C.ar   1 LIG      -0.11300
      2 C2        -58.4165    2.9286  -37.5647 C.ar   1 LIG      -0.11700
      3 C3        -57.6392    1.6037  -39.4153 C.ar   1 LIG      -0.11700
      4 C4        -59.7090    2.6105  -37.9497 C.ar   1 LIG       0.17700
      5 C5        -58.9664    1.3447  -39.7173 C.ar   1 LIG       0.17700
      6 N1        -60.0121    1.8290  -39.0103 N.ar   1 LIG      -0.60000
      7 H1        -56.3403    2.6372  -38.0468 H      1 LIG       0.11500
      8 H2        -58.2284    3.5608  -36.7047 H      1 LIG       0.11500
      9 H3        -56.8374    1.1892  -40.0157 H      1 LIG       0.11500
     10 H4        -60.5617    2.9887  -37.3956 H      1 LIG       0.12400
     11 H5        -59.2322    0.7197  -40.5635 H      1 LIG       0.12400
@<TRIPOS>BOND
      1       1       2 ar
      2       1       3 ar
      3       2       4 ar
      4       3       5 ar
      5       4       6 ar
      6       5       6 ar
      7       1       7 1
      8       2       8 1
      9       3       9 1
     10       4      10 1
     11       5      11 1
@<TRIPOS>ALT_TYPE
CGenFF_4.0_ALT_TYPE_SET
CGenFF_4.0 1 CG2R61 2 CG2R61 3 CG2R61 4 CG2R61 5 CG2R61 6 NG2R60 7 HGR61 8 HGR61 9 HGR61 10 HGR62 11 HGR62
@<TRIPOS>MOLECULE
pyridine
 11 11 0 0 0
****
USER_CHARGES
INVALID_CHARGES
Pose:  10 Cluster:  10 Fr_nu: 3958524 TotEn:   -11.10
@<TRIPOS>ATOM
      1 C1        -84.2501  -28.8597  -37.0801 C.ar   1 LIG      -0.11300
      2 C2        -83.4196  -29.9681  -37.2032 C.ar   1 LIG      -0.11700
      3 C3        -85.3999  -28.7699  -37.8566 C.ar   1 LIG      -0.11700
      4 C4        -83.7806  -30.9514  -38.1101 C.ar   1 LIG       0.17700
      5 C5        -85.6721  -29.8067  -38.7345 C.ar   1 LIG       0.17700
      6 N1        -84.8893  -30.8991  -38.8817 N.ar   1 LIG      -0.60000
      7 H1        -84.0013  -28.0671  -36.3808 H      1 LIG       0.11500
      8 H2        -82.5186  -30.0595  -36.6079 H      1 LIG       0.11500
      9 H3        -86.0617  -27.9149  -37.7778 H      1 LIG       0.11500
     10 H4        -83.1660  -31.8355  -38.2435 H      1 LIG       0.12400
     11 H5        -86.5560  -29.7849  -39.3635 H      1 LIG       0.12400
@<TRIPOS>BOND
      1       1       2 ar
      2       1       3 ar
      3       2       4 ar
      4       3       5 ar
      5       4       6 ar
      6       5       6 ar
      7       1       7 1
      8       2       8 1
      9       3       9 1
     10       4      10 1
     11       5      11 1
@<TRIPOS>ALT_TYPE
CGenFF_4.0_ALT_TYPE_SET
CGenFF_4.0 1 CG2R61 2 CG2R61 3 CG2R61 4 CG2R61 5 CG2R61 6 NG2R60 7 HGR61 8 HGR61 9 HGR61 10 HGR62 11 HGR62
@<TRIPOS>MOLECULE
pyridine
 11 11 0 0 0
****
USER_CHARGES
INVALID_CHARGES
Pose:  11 Cluster:  11 Fr_nu: 1645961 TotEn:   -10.67
@<TRIPOS>ATOM
      1 C1        -59.7158    4.0235  -39.0498 C.ar   1 LIG      -0.11300
      2 C2        -59.4328    3.3187  -37.8852 C.ar   1 LIG      -0.11700
      3 C3        -59.8813    3.3377  -40.2480 C.ar   1 LIG      -0.11700
      4 C4        -59.3262    1.9399  -37.9713 C.ar   1 LIG       0.17700
      5 C5        -59.7543    1.9582  -40.2284 C.ar   1 LIG       0.17700
      6 N1        -59.4800    1.2390  -39.1169 N.ar   1 LIG      -0.60000
      7 H1        -59.8066    5.1053  -39.0238 H      1 LIG       0.11500
      8 H2        -59.3003    3.8322  -36.9400 H      1 LIG       0.11500
      9 H3        -60.1018    3.8665  -41.1683 H      1 LIG       0.11500
     10 H4        -59.1064    1.3446  -37.0912 H      1 LIG       0.12400
     11 H5        -59.8732    1.3761  -41.1363 H      1 LIG       0.12400
@<TRIPOS>BOND
      1       1       2 ar
      2       1       3 ar
      3       2       4 ar
      4       3       5 ar
      5       4       6 ar
      6       5       6 ar
      7       1       7 1
      8       2       8 1
      9       3       9 1
     10       4      10 1
     11       5      11 1
@<TRIPOS>ALT_TYPE
CGenFF_4.0_ALT_TYPE_SET
CGenFF_4.0 1 CG2R61 2 CG2R61 3 CG2R61 4 CG2R61 5 CG2R61 6 NG2R60 7 HGR61 8 HGR61 9 HGR61 10 HGR62 11 HGR62
@<TRIPOS>MOLECULE
pyridine
 11 11 0 0 0
****
USER_CHARGES
INVALID_CHARGES
Pose:  12 Cluster:  12 Fr_nu: 3919422 TotEn:   -10.15
@<TRIPOS>ATOM
      1 C1        -76.1573  -15.9060  -45.3398 C.ar   1 LIG      -0.11300
      2 C2        -76.8096  -15.9921  -46.5647 C.ar   1 LIG      -0.11700
      3 C3        -75.8201  -17.0680  -44.6548 C.ar   1 LIG      -0.11700
      4 C4        -77.1000  -17.2541  -47.0575 C.ar   1 LIG       0.17700
      5 C5        -76.1551  -18.2818  -45.2330 C.ar   1 LIG       0.17700
      6 N1        -76.7886  -18.4053  -46.4209 N.ar   1 LIG      -0.60000
      7 H1        -75.9128  -14.9351  -44.9195 H      1 LIG       0.11500
      8 H2        -77.0817  -15.0998  -47.1163 H      1 LIG       0.11500
      9 H3        -75.3119  -17.0250  -43.6983 H      1 LIG       0.11500
     10 H4        -77.6081  -17.3747  -48.0085 H      1 LIG       0.12400
     11 H5        -75.9151  -19.2178  -44.7391 H      1 LIG       0.12400
@<TRIPOS>BOND
      1       1       2 ar
      2       1       3 ar
      3       2       4 ar
      4       3       5 ar
      5       4       6 ar
      6       5       6 ar
      7       1       7 1
      8       2       8 1
      9       3       9 1
     10       4      10 1
     11       5      11 1
@<TRIPOS>ALT_TYPE
CGenFF_4.0_ALT_TYPE_SET
CGenFF_4.0 1 CG2R61 2 CG2R61 3 CG2R61 4 CG2R61 5 CG2R61 6 NG2R60 7 HGR61 8 HGR61 9 HGR61 10 HGR62 11 HGR62
@<TRIPOS>MOLECULE
pyridine
 11 11 0 0 0
****
USER_CHARGES
INVALID_CHARGES
Pose:  13 Cluster:  13 Fr_nu: 963984 TotEn:   -10.03
@<TRIPOS>ATOM
      1 C1        -58.5801    3.1092  -38.5454 C.ar   1 LIG      -0.11300
      2 C2        -57.9278    2.0047  -39.0816 C.ar   1 LIG      -0.11700
      3 C3        -59.8628    3.4290  -38.9763 C.ar   1 LIG      -0.11700
      4 C4        -58.5962    1.2581  -40.0385 C.ar   1 LIG       0.17700
      5 C5        -60.4445    2.6189  -39.9381 C.ar   1 LIG       0.17700
      6 N1        -59.8422    1.5377  -40.4822 N.ar   1 LIG      -0.60000
      7 H1        -58.0895    3.7202  -37.7936 H      1 LIG       0.11500
      8 H2        -56.9280    1.7364  -38.7606 H      1 LIG       0.11500
      9 H3        -60.3902    4.2858  -38.5726 H      1 LIG       0.11500
     10 H4        -58.1302    0.3873  -40.4877 H      1 LIG       0.12400
     11 H5        -61.4432    2.8253  -40.3087 H      1 LIG       0.12400
@<TRIPOS>BOND
      1       1       2 ar
      2       1       3 ar
      3       2       4 ar
      4       3       5 ar
      5       4       6 ar
      6       5       6 ar
      7       1       7 1
      8       2       8 1
      9       3       9 1
     10       4      10 1
     11       5      11 1
@<TRIPOS>ALT_TYPE
CGenFF_4.0_ALT_TYPE_SET
CGenFF_4.0 1 CG2R61 2 CG2R61 3 CG2R61 4 CG2R61 5 CG2R61 6 NG2R60 7 HGR61 8 HGR61 9 HGR61 10 HGR62 11 HGR62
@<TRIPOS>MOLECULE
pyridine
 11 11 0 0 0
****
USER_CHARGES
INVALID_CHARGES
Pose:  14 Cluster:  14 Fr_nu: 377201 TotEn:    -9.82
@<TRIPOS>ATOM
      1 C1        -59.4896    1.6101  -39.0541 C.ar   1 LIG      -0.11300
      2 C2        -58.9136    1.0983  -40.2115 C.ar   1 LIG      -0.11700
      3 C3        -58.6840    2.1939  -38.0828 C.ar   1 LIG      -0.11700
      4 C4        -57.5382    1.1941  -40.3485 C.ar   1 LIG       0.17700
      5 C5        -57.3188    2.2405  -38.3150 C.ar   1 LIG       0.17700
      6 N1        -56.7230    1.7539  -39.4267 N.ar   1 LIG      -0.60000
      7 H1        -60.5643    1.5536  -38.9091 H      1 LIG       0.11500
      8 H2        -59.5220    0.6393  -40.9820 H      1 LIG       0.11500
      9 H3        -59.1111    2.5990  -37.1725 H      1 LIG       0.11500
     10 H4        -57.0407    0.8095  -41.2327 H      1 LIG       0.12400
     11 H5        -56.6463    2.6846  -37.5884 H      1 LIG       0.12400
@<TRIPOS>BOND
      1       1       2 ar
      2       1       3 ar
      3       2       4 ar
      4       3       5 ar
      5       4       6 ar
      6       5       6 ar
      7       1       7 1
      8       2       8 1
      9       3       9 1
     10       4      10 1
     11       5      11 1
@<TRIPOS>ALT_TYPE
CGenFF_4.0_ALT_TYPE_SET
CGenFF_4.0 1 CG2R61 2 CG2R61 3 CG2R61 4 CG2R61 5 CG2R61 6 NG2R60 7 HGR61 8 HGR61 9 HGR61 10 HGR62 11 HGR62
@<TRIPOS>MOLECULE
pyridine
 11 11 0 0 0
****
USER_CHARGES
INVALID_CHARGES
Pose:  15 Cluster:  15 Fr_nu:  53195 TotEn:    -9.80
@<TRIPOS>ATOM
      1 C1        -59.7462    2.4102  -38.5990 C.ar   1 LIG      -0.11300
      2 C2        -60.1759    3.7325  -38.5990 C.ar   1 LIG      -0.11700
      3 C3        -59.5331    1.7543  -39.8063 C.ar   1 LIG      -0.11700
      4 C4        -60.3764    4.3493  -39.8234 C.ar   1 LIG       0.17700
      5 C5        -59.7626    2.4595  -40.9767 C.ar   1 LIG       0.17700
      6 N1        -60.1802    3.7447  -41.0165 N.ar   1 LIG      -0.60000
      7 H1        -59.5784    1.8916  -37.6598 H      1 LIG       0.11500
      8 H2        -60.3481    4.2637  -37.6701 H      1 LIG       0.11500
      9 H3        -59.1987    0.7234  -39.8304 H      1 LIG       0.11500
     10 H4        -60.7116    5.3798  -39.8771 H      1 LIG       0.12400
     11 H5        -59.6120    1.9935  -41.9450 H      1 LIG       0.12400
@<TRIPOS>BOND
      1       1       2 ar
      2       1       3 ar
      3       2       4 ar
      4       3       5 ar
      5       4       6 ar
      6       5       6 ar
      7       1       7 1
      8       2       8 1
      9       3       9 1
     10       4      10 1
     11       5      11 1
@<TRIPOS>ALT_TYPE
CGenFF_4.0_ALT_TYPE_SET
CGenFF_4.0 1 CG2R61 2 CG2R61 3 CG2R61 4 CG2R61 5 CG2R61 6 NG2R60 7 HGR61 8 HGR61 9 HGR61 10 HGR62 11 HGR62
@<TRIPOS>MOLECULE
pyridine
 11 11 0 0 0
****
USER_CHARGES
INVALID_CHARGES
Pose:  16 Cluster:  16 Fr_nu: 238463 TotEn:    -9.66
@<TRIPOS>ATOM
      1 C1        -58.6266    1.9392  -37.6951 C.ar   1 LIG      -0.11300
      2 C2        -59.8014    2.1927  -38.3942 C.ar   1 LIG      -0.11700
      3 C3        -57.4288    1.7992  -38.3871 C.ar   1 LIG      -0.11700
      4 C4        -59.7256    2.2964  -39.7738 C.ar   1 LIG       0.17700
      5 C5        -57.4592    1.9203  -39.7670 C.ar   1 LIG       0.17700
      6 N1        -58.5807    2.1662  -40.4808 N.ar   1 LIG      -0.60000
      7 H1        -58.6446    1.8503  -36.6130 H      1 LIG       0.11500
      8 H2        -60.7464    2.3058  -37.8757 H      1 LIG       0.11500
      9 H3        -56.5008    1.6008  -37.8629 H      1 LIG       0.11500
     10 H4        -60.6139    2.4930  -40.3649 H      1 LIG       0.12400
     11 H5        -56.5522    1.8188  -40.3540 H      1 LIG       0.12400
@<TRIPOS>BOND
      1       1       2 ar
      2       1       3 ar
      3       2       4 ar
      4       3       5 ar
      5       4       6 ar
      6       5       6 ar
      7       1       7 1
      8       2       8 1
      9       3       9 1
     10       4      10 1
     11       5      11 1
@<TRIPOS>ALT_TYPE
CGenFF_4.0_ALT_TYPE_SET
CGenFF_4.0 1 CG2R61 2 CG2R61 3 CG2R61 4 CG2R61 5 CG2R61 6 NG2R60 7 HGR61 8 HGR61 9 HGR61 10 HGR62 11 HGR62
@<TRIPOS>MOLECULE
pyridine
 11 11 0 0 0
****
USER_CHARGES
INVALID_CHARGES
Pose:  17 Cluster:  17 Fr_nu: 111643 TotEn:    -9.38
@<TRIPOS>ATOM
      1 C1        -58.1141    1.1437  -38.4042 C.ar   1 LIG      -0.11300
      2 C2        -58.8229    2.1404  -37.7429 C.ar   1 LIG      -0.11700
      3 C3        -57.7036    1.3447  -39.7173 C.ar   1 LIG      -0.11700
      4 C4        -59.0938    3.3107  -38.4336 C.ar   1 LIG       0.17700
      5 C5        -58.0247    2.5504  -40.3197 C.ar   1 LIG       0.17700
      6 N1        -58.7117    3.5421  -39.7095 N.ar   1 LIG      -0.60000
      7 H1        -57.8827    0.2116  -37.8973 H      1 LIG       0.11500
      8 H2        -59.1527    2.0058  -36.7193 H      1 LIG       0.11500
      9 H3        -57.1504    0.5814  -40.2525 H      1 LIG       0.11500
     10 H4        -59.6439    4.1183  -37.9621 H      1 LIG       0.12400
     11 H5        -57.7285    2.7568  -41.3429 H      1 LIG       0.12400
@<TRIPOS>BOND
      1       1       2 ar
      2       1       3 ar
      3       2       4 ar
      4       3       5 ar
      5       4       6 ar
      6       5       6 ar
      7       1       7 1
      8       2       8 1
      9       3       9 1
     10       4      10 1
     11       5      11 1
@<TRIPOS>ALT_TYPE
CGenFF_4.0_ALT_TYPE_SET
CGenFF_4.0 1 CG2R61 2 CG2R61 3 CG2R61 4 CG2R61 5 CG2R61 6 NG2R60 7 HGR61 8 HGR61 9 HGR61 10 HGR62 11 HGR62
@<TRIPOS>MOLECULE
pyridine
 11 11 0 0 0
****
USER_CHARGES
INVALID_CHARGES
Pose:  18 Cluster:  18 Fr_nu: 1648417 TotEn:    -9.37
@<TRIPOS>ATOM
      1 C1        -59.8700    3.0173  -39.5370 C.ar   1 LIG      -0.11300
      2 C2        -59.2290    1.8493  -39.9345 C.ar   1 LIG      -0.11700
      3 C3        -59.7441    3.4610  -38.2253 C.ar   1 LIG      -0.11700
      4 C4        -58.4798    1.1669  -38.9896 C.ar   1 LIG       0.17700
      5 C5        -58.9721    2.7063  -37.3569 C.ar   1 LIG       0.17700
      6 N1        -58.3344    1.5666  -37.7064 N.ar   1 LIG      -0.60000
      7 H1        -60.4672    3.5804  -40.2480 H      1 LIG       0.11500
      8 H2        -59.3128    1.4849  -40.9517 H      1 LIG       0.11500
      9 H3        -60.2354    4.3685  -37.8931 H      1 LIG       0.11500
     10 H4        -57.9608    0.2504  -39.2498 H      1 LIG       0.12400
     11 H5        -58.8426    3.0084  -36.3228 H      1 LIG       0.12400
@<TRIPOS>BOND
      1       1       2 ar
      2       1       3 ar
      3       2       4 ar
      4       3       5 ar
      5       4       6 ar
      6       5       6 ar
      7       1       7 1
      8       2       8 1
      9       3       9 1
     10       4      10 1
     11       5      11 1
@<TRIPOS>ALT_TYPE
CGenFF_4.0_ALT_TYPE_SET
CGenFF_4.0 1 CG2R61 2 CG2R61 3 CG2R61 4 CG2R61 5 CG2R61 6 NG2R60 7 HGR61 8 HGR61 9 HGR61 10 HGR62 11 HGR62
@<TRIPOS>MOLECULE
pyridine
 11 11 0 0 0
****
USER_CHARGES
INVALID_CHARGES
Pose:  19 Cluster:  19 Fr_nu: 3796941 TotEn:    -9.30
@<TRIPOS>ATOM
      1 C1        -73.9718   -7.1439  -51.1187 C.ar   1 LIG      -0.11300
      2 C2        -73.3325   -7.0250  -52.3476 C.ar   1 LIG      -0.11700
      3 C3        -75.1811   -7.8247  -51.0334 C.ar   1 LIG      -0.11700
      4 C4        -73.9391   -7.6002  -53.4526 C.ar   1 LIG       0.17700
      5 C5        -75.7052   -8.3639  -52.1972 C.ar   1 LIG       0.17700
      6 N1        -75.1132   -8.2689  -53.4089 N.ar   1 LIG      -0.60000
      7 H1        -73.5287   -6.7062  -50.2292 H      1 LIG       0.11500
      8 H2        -72.3891   -6.4991  -52.4377 H      1 LIG       0.11500
      9 H3        -75.6975   -7.9294  -50.0860 H      1 LIG       0.11500
     10 H4        -73.4807   -7.5349  -54.4338 H      1 LIG       0.12400
     11 H5        -76.6463   -8.9038  -52.1850 H      1 LIG       0.12400
@<TRIPOS>BOND
      1       1       2 ar
      2       1       3 ar
      3       2       4 ar
      4       3       5 ar
      5       4       6 ar
      6       5       6 ar
      7       1       7 1
      8       2       8 1
      9       3       9 1
     10       4      10 1
     11       5      11 1
@<TRIPOS>ALT_TYPE
CGenFF_4.0_ALT_TYPE_SET
CGenFF_4.0 1 CG2R61 2 CG2R61 3 CG2R61 4 CG2R61 5 CG2R61 6 NG2R60 7 HGR61 8 HGR61 9 HGR61 10 HGR62 11 HGR62
@<TRIPOS>MOLECULE
pyridine
 11 11 0 0 0
****
USER_CHARGES
INVALID_CHARGES
Pose:  20 Cluster:  20 Fr_nu:  50443 TotEn:    -9.19
@<TRIPOS>ATOM
      1 C1        -58.3276    2.4299  -38.1196 C.ar   1 LIG      -0.11300
      2 C2        -58.8962    3.6030  -37.6363 C.ar   1 LIG      -0.11700
      3 C3        -58.8734    1.8085  -39.2373 C.ar   1 LIG      -0.11700
      4 C4        -60.0010    4.1101  -38.3012 C.ar   1 LIG       0.17700
      5 C5        -59.9793    2.3957  -39.8304 C.ar   1 LIG       0.17700
      6 N1        -60.5593    3.5347  -39.3896 N.ar   1 LIG      -0.60000
      7 H1        -57.4611    2.0003  -37.6258 H      1 LIG       0.11500
      8 H2        -58.4874    4.1047  -36.7669 H      1 LIG       0.11500
      9 H3        -58.4470    0.8929  -39.6313 H      1 LIG       0.11500
     10 H4        -60.4811    5.0225  -37.9633 H      1 LIG       0.12400
     11 H5        -60.4435    1.9504  -40.7042 H      1 LIG       0.12400
@<TRIPOS>BOND
      1       1       2 ar
      2       1       3 ar
      3       2       4 ar
      4       3       5 ar
      5       4       6 ar
      6       5       6 ar
      7       1       7 1
      8       2       8 1
      9       3       9 1
     10       4      10 1
     11       5      11 1
@<TRIPOS>ALT_TYPE
CGenFF_4.0_ALT_TYPE_SET
CGenFF_4.0 1 CG2R61 2 CG2R61 3 CG2R61 4 CG2R61 5 CG2R61 6 NG2R60 7 HGR61 8 HGR61 9 HGR61 10 HGR62 11 HGR62
@<TRIPOS>MOLECULE
pyridine
 11 11 0 0 0
****
USER_CHARGES
INVALID_CHARGES
Pose:  21 Cluster:  21 Fr_nu: 2745235 TotEn:    -8.11
@<TRIPOS>ATOM
      1 C1        -54.5013  -21.7622  -35.8413 C.ar   1 LIG      -0.11300
      2 C2        -53.5475  -21.4658  -34.8741 C.ar   1 LIG      -0.11700
      3 C3        -55.7711  -22.1754  -35.4539 C.ar   1 LIG      -0.11700
      4 C4        -53.9105  -21.5975  -33.5434 C.ar   1 LIG       0.17700
      5 C5        -56.0346  -22.2756  -34.0973 C.ar   1 LIG       0.17700
      6 N1        -55.1338  -21.9963  -33.1286 N.ar   1 LIG      -0.60000
      7 H1        -54.2553  -21.6720  -36.8951 H      1 LIG       0.11500
      8 H2        -52.5516  -21.1417  -35.1528 H      1 LIG       0.11500
      9 H3        -56.5303  -22.4123  -36.1905 H      1 LIG       0.11500
     10 H4        -53.2024  -21.3787  -32.7510 H      1 LIG       0.12400
     11 H5        -57.0092  -22.5942  -33.7424 H      1 LIG       0.12400
@<TRIPOS>BOND
      1       1       2 ar
      2       1       3 ar
      3       2       4 ar
      4       3       5 ar
      5       4       6 ar
      6       5       6 ar
      7       1       7 1
      8       2       8 1
      9       3       9 1
     10       4      10 1
     11       5      11 1
@<TRIPOS>ALT_TYPE
CGenFF_4.0_ALT_TYPE_SET
CGenFF_4.0 1 CG2R61 2 CG2R61 3 CG2R61 4 CG2R61 5 CG2R61 6 NG2R60 7 HGR61 8 HGR61 9 HGR61 10 HGR62 11 HGR62
@<TRIPOS>MOLECULE
pyridine
 11 11 0 0 0
****
USER_CHARGES
INVALID_CHARGES
Pose:  22 Cluster:  22 Fr_nu: 2836547 TotEn:    -7.33
@<TRIPOS>ATOM
      1 C1        -60.0191   -2.3670  -12.9405 C.ar   1 LIG      -0.11300
      2 C2        -60.2063   -3.4735  -12.1196 C.ar   1 LIG      -0.11700
      3 C3        -59.1408   -2.4464  -14.0155 C.ar   1 LIG      -0.11700
      4 C4        -59.4970   -4.6268  -12.4140 C.ar   1 LIG       0.17700
      5 C5        -58.4790   -3.6456  -14.2248 C.ar   1 LIG       0.17700
      6 N1        -58.6351   -4.7418  -13.4490 N.ar   1 LIG      -0.60000
      7 H1        -60.5562   -1.4442  -12.7424 H      1 LIG       0.11500
      8 H2        -60.8860   -3.4346  -11.2764 H      1 LIG       0.11500
      9 H3        -58.9788   -1.5963  -14.6683 H      1 LIG       0.11500
     10 H4        -59.6078   -5.5170  -11.8037 H      1 LIG       0.12400
     11 H5        -57.7826   -3.7596  -15.0490 H      1 LIG       0.12400
@<TRIPOS>BOND
      1       1       2 ar
      2       1       3 ar
      3       2       4 ar
      4       3       5 ar
      5       4       6 ar
      6       5       6 ar
      7       1       7 1
      8       2       8 1
      9       3       9 1
     10       4      10 1
     11       5      11 1
@<TRIPOS>ALT_TYPE
CGenFF_4.0_ALT_TYPE_SET
CGenFF_4.0 1 CG2R61 2 CG2R61 3 CG2R61 4 CG2R61 5 CG2R61 6 NG2R60 7 HGR61 8 HGR61 9 HGR61 10 HGR62 11 HGR62
@<TRIPOS>MOLECULE
cyclopropane
 9 9 0 0 0
****
USER_CHARGES
INVALID_CHARGES
Pose:   1 Cluster:   1 Fr_nu:  85089 TotEn:    -7.85
@<TRIPOS>ATOM
      1 C1        -59.1095  -18.6045  -24.5886 C.3    1 LIG      -0.18000
      2 C2        -60.3759  -18.2932  -23.8462 C.3    1 LIG      -0.18000
      3 C3        -59.2870  -19.0790  -23.1762 C.3    1 LIG      -0.18000
      4 H1        -59.1556  -19.3431  -25.3790 H      1 LIG       0.09000
      5 H2        -58.4150  -17.7930  -24.7646 H      1 LIG       0.09000
      6 H3        -60.5338  -17.2721  -23.5224 H      1 LIG       0.09000
      7 H4        -61.2749  -18.8222  -24.1364 H      1 LIG       0.09000
      8 H5        -59.4529  -20.1368  -23.0159 H      1 LIG       0.09000
      9 H6        -58.7119  -18.5864  -22.4022 H      1 LIG       0.09000
@<TRIPOS>BOND
      1       1       2 1
      2       1       3 1
      3       2       3 1
      4       1       4 1
      5       1       5 1
      6       2       6 1
      7       2       7 1
      8       3       8 1
      9       3       9 1
@<TRIPOS>ALT_TYPE
CGenFF_4.0_ALT_TYPE_SET
CGenFF_4.0 1 CG3C31 2 CG3C31 3 CG3C31 4 HGA2 5 HGA2 6 HGA2 7 HGA2 8 HGA2 9 HGA2
@<TRIPOS>MOLECULE
cyclopropane
 9 9 0 0 0
****
USER_CHARGES
INVALID_CHARGES
Pose:   2 Cluster:   2 Fr_nu:  99195 TotEn:    -7.01
@<TRIPOS>ATOM
      1 C1        -50.9828    3.8687  -34.4447 C.3    1 LIG      -0.18000
      2 C2        -51.6988    2.7936  -33.6810 C.3    1 LIG      -0.18000
      3 C3        -52.4779    3.7652  -34.5182 C.3    1 LIG      -0.18000
      4 H1        -50.5607    4.6923  -33.8825 H      1 LIG       0.09000
      5 H2        -50.4132    3.5745  -35.3170 H      1 LIG       0.09000
      6 H3        -51.6111    1.7755  -34.0393 H      1 LIG       0.09000
      7 H4        -51.7590    2.8929  -32.6045 H      1 LIG       0.09000
      8 H5        -53.0622    4.5186  -34.0053 H      1 LIG       0.09000
      9 H6        -52.9140    3.4010  -35.4400 H      1 LIG       0.09000
@<TRIPOS>BOND
      1       1       2 1
      2       1       3 1
      3       2       3 1
      4       1       4 1
      5       1       5 1
      6       2       6 1
      7       2       7 1
      8       3       8 1
      9       3       9 1
@<TRIPOS>ALT_TYPE
CGenFF_4.0_ALT_TYPE_SET
CGenFF_4.0 1 CG3C31 2 CG3C31 3 CG3C31 4 HGA2 5 HGA2 6 HGA2 7 HGA2 8 HGA2 9 HGA2
@<TRIPOS>MOLECULE
cyclopropane
 9 9 0 0 0
****
USER_CHARGES
INVALID_CHARGES
Pose:   3 Cluster:   3 Fr_nu:    513 TotEn:    -6.62
@<TRIPOS>ATOM
      1 C1        -65.9884  -11.0868  -36.9157 C.3    1 LIG      -0.18000
      2 C2        -64.8446  -10.2804  -37.4571 C.3    1 LIG      -0.18000
      3 C3        -65.5105   -9.8720  -36.1758 C.3    1 LIG      -0.18000
      4 H1        -66.9393  -11.0234  -37.4296 H      1 LIG       0.09000
      5 H2        -65.7653  -12.0569  -36.4901 H      1 LIG       0.09000
      6 H3        -63.8515  -10.7077  -37.3960 H      1 LIG       0.09000
      7 H4        -65.0250   -9.6737  -38.3356 H      1 LIG       0.09000
      8 H5        -66.1394   -8.9909  -36.1920 H      1 LIG       0.09000
      9 H6        -64.9658  -10.0251  -35.2526 H      1 LIG       0.09000
@<TRIPOS>BOND
      1       1       2 1
      2       1       3 1
      3       2       3 1
      4       1       4 1
      5       1       5 1
      6       2       6 1
      7       2       7 1
      8       3       8 1
      9       3       9 1
@<TRIPOS>ALT_TYPE
CGenFF_4.0_ALT_TYPE_SET
CGenFF_4.0 1 CG3C31 2 CG3C31 3 CG3C31 4 HGA2 5 HGA2 6 HGA2 7 HGA2 8 HGA2 9 HGA2
@<TRIPOS>MOLECULE
cyclopropane
 9 9 0 0 0
****
USER_CHARGES
INVALID_CHARGES
Pose:   4 Cluster:   4 Fr_nu:   1158 TotEn:    -6.54
@<TRIPOS>ATOM
      1 C1        -70.5709   -6.9534  -43.9229 C.3    1 LIG      -0.18000
      2 C2        -71.5810   -7.5549  -44.8555 C.3    1 LIG      -0.18000
      3 C3        -70.1685   -8.0618  -44.8508 C.3    1 LIG      -0.18000
      4 H1        -70.2117   -5.9558  -44.1423 H      1 LIG       0.09000
      5 H2        -70.6568   -7.1842  -42.8687 H      1 LIG       0.09000
      6 H3        -72.3468   -8.1906  -44.4291 H      1 LIG       0.09000
      7 H4        -71.9020   -6.9625  -45.7031 H      1 LIG       0.09000
      8 H5        -69.5388   -7.8103  -45.6949 H      1 LIG       0.09000
      9 H6        -69.9839   -9.0382  -44.4207 H      1 LIG       0.09000
@<TRIPOS>BOND
      1       1       2 1
      2       1       3 1
      3       2       3 1
      4       1       4 1
      5       1       5 1
      6       2       6 1
      7       2       7 1
      8       3       8 1
      9       3       9 1
@<TRIPOS>ALT_TYPE
CGenFF_4.0_ALT_TYPE_SET
CGenFF_4.0 1 CG3C31 2 CG3C31 3 CG3C31 4 HGA2 5 HGA2 6 HGA2 7 HGA2 8 HGA2 9 HGA2
@<TRIPOS>MOLECULE
cyclopropane
 9 9 0 0 0
****
USER_CHARGES
INVALID_CHARGES
Pose:   5 Cluster:   5 Fr_nu: 584155 TotEn:    -6.13
@<TRIPOS>ATOM
      1 C1        -59.0163    1.5825  -39.2674 C.3    1 LIG      -0.18000
      2 C2        -57.8951    1.2026  -38.3451 C.3    1 LIG      -0.18000
      3 C3        -58.7407    2.4050  -38.0430 C.3    1 LIG      -0.18000
      4 H1        -58.7574    2.0067  -40.2294 H      1 LIG       0.09000
      5 H2        -59.9021    0.9603  -39.2683 H      1 LIG       0.09000
      6 H3        -58.0264    0.3246  -37.7251 H      1 LIG       0.09000
      7 H4        -56.8813    1.3710  -38.6857 H      1 LIG       0.09000
      8 H5        -58.2962    3.3826  -38.1807 H      1 LIG       0.09000
      9 H6        -59.4413    2.3358  -37.2203 H      1 LIG       0.09000
@<TRIPOS>BOND
      1       1       2 1
      2       1       3 1
      3       2       3 1
      4       1       4 1
      5       1       5 1
      6       2       6 1
      7       2       7 1
      8       3       8 1
      9       3       9 1
@<TRIPOS>ALT_TYPE
CGenFF_4.0_ALT_TYPE_SET
CGenFF_4.0 1 CG3C31 2 CG3C31 3 CG3C31 4 HGA2 5 HGA2 6 HGA2 7 HGA2 8 HGA2 9 HGA2
@<TRIPOS>MOLECULE
cyclopropane
 9 9 0 0 0
****
USER_CHARGES
INVALID_CHARGES
Pose:   6 Cluster:   6 Fr_nu:  42893 TotEn:    -5.95
@<TRIPOS>ATOM
      1 C1        -60.3891    2.1681  -39.4901 C.3    1 LIG      -0.18000
      2 C2        -59.3016    1.1946  -39.8386 C.3    1 LIG      -0.18000
      3 C3        -59.1521    2.6451  -40.1929 C.3    1 LIG      -0.18000
      4 H1        -61.3085    2.1240  -40.0604 H      1 LIG       0.09000
      5 H2        -60.5125    2.4356  -38.4485 H      1 LIG       0.09000
      6 H3        -58.6929    0.8068  -39.0314 H      1 LIG       0.09000
      7 H4        -59.4884    0.4949  -40.6435 H      1 LIG       0.09000
      8 H5        -59.2387    2.9218  -41.2360 H      1 LIG       0.09000
      9 H6        -58.4433    3.2334  -39.6237 H      1 LIG       0.09000
@<TRIPOS>BOND
      1       1       2 1
      2       1       3 1
      3       2       3 1
      4       1       4 1
      5       1       5 1
      6       2       6 1
      7       2       7 1
      8       3       8 1
      9       3       9 1
@<TRIPOS>ALT_TYPE
CGenFF_4.0_ALT_TYPE_SET
CGenFF_4.0 1 CG3C31 2 CG3C31 3 CG3C31 4 HGA2 5 HGA2 6 HGA2 7 HGA2 8 HGA2 9 HGA2
@<TRIPOS>MOLECULE
cyclopropane
 9 9 0 0 0
****
USER_CHARGES
INVALID_CHARGES
Pose:   7 Cluster:   7 Fr_nu: 816386 TotEn:    -5.81
@<TRIPOS>ATOM
      1 C1        -59.5068    2.2966  -38.5199 C.3    1 LIG      -0.18000
      2 C2        -60.7744    2.7474  -39.1846 C.3    1 LIG      -0.18000
      3 C3        -59.6732    3.7325  -38.9222 C.3    1 LIG      -0.18000
      4 H1        -59.5464    2.0603  -37.4639 H      1 LIG       0.09000
      5 H2        -58.8234    1.6868  -39.0969 H      1 LIG       0.09000
      6 H3        -60.9442    2.4411  -40.2092 H      1 LIG       0.09000
      7 H4        -61.6677    2.8149  -38.5764 H      1 LIG       0.09000
      8 H5        -59.8250    4.4627  -38.1374 H      1 LIG       0.09000
      9 H6        -59.1016    4.0885  -39.7702 H      1 LIG       0.09000
@<TRIPOS>BOND
      1       1       2 1
      2       1       3 1
      3       2       3 1
      4       1       4 1
      5       1       5 1
      6       2       6 1
      7       2       7 1
      8       3       8 1
      9       3       9 1
@<TRIPOS>ALT_TYPE
CGenFF_4.0_ALT_TYPE_SET
CGenFF_4.0 1 CG3C31 2 CG3C31 3 CG3C31 4 HGA2 5 HGA2 6 HGA2 7 HGA2 8 HGA2 9 HGA2
@<TRIPOS>MOLECULE
cyclopropane
 9 9 0 0 0
****
USER_CHARGES
INVALID_CHARGES
Pose:   8 Cluster:   8 Fr_nu: 395544 TotEn:    -5.72
@<TRIPOS>ATOM
      1 C1        -55.0440  -22.6923  -34.1692 C.3    1 LIG      -0.18000
      2 C2        -56.0160  -21.5507  -34.2313 C.3    1 LIG      -0.18000
      3 C3        -54.5681  -21.3218  -34.5525 C.3    1 LIG      -0.18000
      4 H1        -54.7674  -23.0679  -33.1921 H      1 LIG       0.09000
      5 H2        -55.0972  -23.4436  -34.9468 H      1 LIG       0.09000
      6 H3        -56.7236  -21.5337  -35.0507 H      1 LIG       0.09000
      7 H4        -56.3941  -21.1574  -33.2960 H      1 LIG       0.09000
      8 H5        -53.9716  -20.7748  -33.8334 H      1 LIG       0.09000
      9 H6        -54.3015  -21.1513  -35.5880 H      1 LIG       0.09000
@<TRIPOS>BOND
      1       1       2 1
      2       1       3 1
      3       2       3 1
      4       1       4 1
      5       1       5 1
      6       2       6 1
      7       2       7 1
      8       3       8 1
      9       3       9 1
@<TRIPOS>ALT_TYPE
CGenFF_4.0_ALT_TYPE_SET
CGenFF_4.0 1 CG3C31 2 CG3C31 3 CG3C31 4 HGA2 5 HGA2 6 HGA2 7 HGA2 8 HGA2 9 HGA2
@<TRIPOS>MOLECULE
cyclopropane
 9 9 0 0 0
****
USER_CHARGES
INVALID_CHARGES
Pose:   9 Cluster:   9 Fr_nu: 1327904 TotEn:    -4.55
@<TRIPOS>ATOM
      1 C1        -74.5266  -16.0441  -43.1607 C.3    1 LIG      -0.18000
      2 C2        -74.7973  -15.6936  -41.7269 C.3    1 LIG      -0.18000
      3 C3        -75.9030  -15.6210  -42.7388 C.3    1 LIG      -0.18000
      4 H1        -73.9426  -15.3478  -43.7495 H      1 LIG       0.09000
      5 H2        -74.3722  -17.0873  -43.4049 H      1 LIG       0.09000
      6 H3        -74.8250  -16.5010  -41.0060 H      1 LIG       0.09000
      7 H4        -74.3957  -14.7614  -41.3500 H      1 LIG       0.09000
      8 H5        -76.2455  -14.6400  -43.0433 H      1 LIG       0.09000
      9 H6        -76.6744  -16.3798  -42.6991 H      1 LIG       0.09000
@<TRIPOS>BOND
      1       1       2 1
      2       1       3 1
      3       2       3 1
      4       1       4 1
      5       1       5 1
      6       2       6 1
      7       2       7 1
      8       3       8 1
      9       3       9 1
@<TRIPOS>ALT_TYPE
CGenFF_4.0_ALT_TYPE_SET
CGenFF_4.0 1 CG3C31 2 CG3C31 3 CG3C31 4 HGA2 5 HGA2 6 HGA2 7 HGA2 8 HGA2 9 HGA2
@<TRIPOS>MOLECULE
cyclopropane
 9 9 0 0 0
****
USER_CHARGES
INVALID_CHARGES
Pose:  10 Cluster:  10 Fr_nu: 996012 TotEn:    -4.28
@<TRIPOS>ATOM
      1 C1        -73.9150   -6.5147  -50.3250 C.3    1 LIG      -0.18000
      2 C2        -73.2837   -6.7556  -51.6649 C.3    1 LIG      -0.18000
      3 C3        -73.5853   -7.9129  -50.7584 C.3    1 LIG      -0.18000
      4 H1        -73.3032   -6.0685  -49.5511 H      1 LIG       0.09000
      5 H2        -74.9581   -6.2261  -50.3029 H      1 LIG       0.09000
      6 H3        -73.9020   -6.6291  -52.5448 H      1 LIG       0.09000
      7 H4        -72.2468   -6.4718  -51.7935 H      1 LIG       0.09000
      8 H5        -72.7516   -8.4077  -50.2766 H      1 LIG       0.09000
      9 H6        -74.4069   -8.5647  -51.0281 H      1 LIG       0.09000
@<TRIPOS>BOND
      1       1       2 1
      2       1       3 1
      3       2       3 1
      4       1       4 1
      5       1       5 1
      6       2       6 1
      7       2       7 1
      8       3       8 1
      9       3       9 1
@<TRIPOS>ALT_TYPE
CGenFF_4.0_ALT_TYPE_SET
CGenFF_4.0 1 CG3C31 2 CG3C31 3 CG3C31 4 HGA2 5 HGA2 6 HGA2 7 HGA2 8 HGA2 9 HGA2
@<TRIPOS>MOLECULE
pyrrole
 10 10 0 0 0
****
USER_CHARGES
INVALID_CHARGES
Pose:   1 Cluster:   1 Fr_nu: 309690 TotEn:   -17.59
@<TRIPOS>ATOM
      1 C1        -64.7883  -10.4947  -37.5774 C.2    1 LIG      -0.25700
      2 C2        -65.9897  -11.1423  -37.9574 C.2    1 LIG      -0.25700
      3 C3        -64.9283  -10.1060  -36.2633 C.2    1 LIG      -0.04700
      4 C4        -66.8273  -11.1295  -36.8639 C.2    1 LIG      -0.04700
      5 N1        -66.1718  -10.4969  -35.8401 N.pl3  1 LIG      -0.36000
      6 H1        -63.9162  -10.3302  -38.1944 H      1 LIG       0.15400
      7 H2        -66.2212  -11.5711  -38.9221 H      1 LIG       0.15400
      8 H3        -64.2568   -9.5873  -35.5939 H      1 LIG       0.14000
      9 H4        -67.8276  -11.5145  -36.7233 H      1 LIG       0.14000
     10 H5        -66.5475  -10.3427  -34.9147 H      1 LIG       0.38000
@<TRIPOS>BOND
      1       1       2 1
      2       1       3 2
      3       2       4 2
      4       3       5 1
      5       4       5 1
      6       1       6 1
      7       2       7 1
      8       3       8 1
      9       4       9 1
     10       5      10 1
@<TRIPOS>ALT_TYPE
CGenFF_4.0_ALT_TYPE_SET
CGenFF_4.0 1 CG2R51 2 CG2R51 3 CG2R51 4 CG2R51 5 NG2R51 6 HGR51 7 HGR51 8 HGR52 9 HGR52 10 HGP1
@<TRIPOS>MOLECULE
pyrrole
 10 10 0 0 0
****
USER_CHARGES
INVALID_CHARGES
Pose:   2 Cluster:   2 Fr_nu: 103967 TotEn:   -13.88
@<TRIPOS>ATOM
      1 C1        -58.6645    1.3678  -39.5765 C.2    1 LIG      -0.25700
      2 C2        -59.7455    2.0173  -38.9309 C.2    1 LIG      -0.25700
      3 C3        -57.6024    1.3663  -38.6994 C.2    1 LIG      -0.04700
      4 C4        -59.3109    2.3931  -37.6790 C.2    1 LIG      -0.04700
      5 N1        -58.0068    1.9925  -37.5493 N.pl3  1 LIG      -0.36000
      6 H1        -58.6611    0.9467  -40.5720 H      1 LIG       0.15400
      7 H2        -60.7331    2.1934  -39.3331 H      1 LIG       0.15400
      8 H3        -56.5980    0.9777  -38.7907 H      1 LIG       0.14000
      9 H4        -59.8126    2.9068  -36.8709 H      1 LIG       0.14000
     10 H5        -57.4315    2.1362  -36.7310 H      1 LIG       0.38000
@<TRIPOS>BOND
      1       1       2 1
      2       1       3 2
      3       2       4 2
      4       3       5 1
      5       4       5 1
      6       1       6 1
      7       2       7 1
      8       3       8 1
      9       4       9 1
     10       5      10 1
@<TRIPOS>ALT_TYPE
CGenFF_4.0_ALT_TYPE_SET
CGenFF_4.0 1 CG2R51 2 CG2R51 3 CG2R51 4 CG2R51 5 NG2R51 6 HGR51 7 HGR51 8 HGR52 9 HGR52 10 HGP1
@<TRIPOS>MOLECULE
pyrrole
 10 10 0 0 0
****
USER_CHARGES
INVALID_CHARGES
Pose:   3 Cluster:   3 Fr_nu: 3663175 TotEn:   -13.58
@<TRIPOS>ATOM
      1 C1        -75.9684  -15.4195  -41.8245 C.2    1 LIG      -0.25700
      2 C2        -76.3070  -15.9785  -43.0814 C.2    1 LIG      -0.25700
      3 C3        -74.5999  -15.2647  -41.7982 C.2    1 LIG      -0.04700
      4 C4        -75.1350  -16.1485  -43.7849 C.2    1 LIG      -0.04700
      5 N1        -74.1039  -15.7114  -42.9951 N.pl3  1 LIG      -0.36000
      6 H1        -76.6483  -15.1578  -41.0259 H      1 LIG       0.15400
      7 H2        -77.2961  -16.2310  -43.4365 H      1 LIG       0.15400
      8 H3        -73.9368  -14.8785  -41.0371 H      1 LIG       0.14000
      9 H4        -74.9439  -16.5388  -44.7747 H      1 LIG       0.14000
     10 H5        -73.1274  -15.7171  -43.2554 H      1 LIG       0.38000
@<TRIPOS>BOND
      1       1       2 1
      2       1       3 2
      3       2       4 2
      4       3       5 1
      5       4       5 1
      6       1       6 1
      7       2       7 1
      8       3       8 1
      9       4       9 1
     10       5      10 1
@<TRIPOS>ALT_TYPE
CGenFF_4.0_ALT_TYPE_SET
CGenFF_4.0 1 CG2R51 2 CG2R51 3 CG2R51 4 CG2R51 5 NG2R51 6 HGR51 7 HGR51 8 HGR52 9 HGR52 10 HGP1
@<TRIPOS>MOLECULE
pyrrole
 10 10 0 0 0
****
USER_CHARGES
INVALID_CHARGES
Pose:   4 Cluster:   4 Fr_nu: 1468189 TotEn:   -13.24
@<TRIPOS>ATOM
      1 C1        -74.4451   -7.1486  -51.5698 C.2    1 LIG      -0.25700
      2 C2        -74.7557   -8.2524  -52.4019 C.2    1 LIG      -0.25700
      3 C3        -73.3727   -6.4954  -52.1361 C.2    1 LIG      -0.04700
      4 C4        -73.8636   -8.2400  -53.4514 C.2    1 LIG      -0.04700
      5 N1        -73.0276   -7.1678  -53.2793 N.pl3  1 LIG      -0.36000
      6 H1        -74.9486   -6.8613  -50.6575 H      1 LIG       0.15400
      7 H2        -75.5427   -8.9782  -52.2538 H      1 LIG       0.15400
      8 H3        -72.8257   -5.6154  -51.8286 H      1 LIG       0.14000
      9 H4        -73.7508   -8.8957  -54.3034 H      1 LIG       0.14000
     10 H5        -72.2725   -6.9119  -53.9004 H      1 LIG       0.38000
@<TRIPOS>BOND
      1       1       2 1
      2       1       3 2
      3       2       4 2
      4       3       5 1
      5       4       5 1
      6       1       6 1
      7       2       7 1
      8       3       8 1
      9       4       9 1
     10       5      10 1
@<TRIPOS>ALT_TYPE
CGenFF_4.0_ALT_TYPE_SET
CGenFF_4.0 1 CG2R51 2 CG2R51 3 CG2R51 4 CG2R51 5 NG2R51 6 HGR51 7 HGR51 8 HGR52 9 HGR52 10 HGP1
@<TRIPOS>MOLECULE
pyrrole
 10 10 0 0 0
****
USER_CHARGES
INVALID_CHARGES
Pose:   5 Cluster:   5 Fr_nu: 375882 TotEn:   -13.23
@<TRIPOS>ATOM
      1 C1        -59.3324    1.5005  -39.4659 C.2    1 LIG      -0.25700
      2 C2        -60.3342    2.5022  -39.4659 C.2    1 LIG      -0.25700
      3 C3        -58.6487    1.6024  -38.2744 C.2    1 LIG      -0.04700
      4 C4        -60.2321    3.1859  -38.2744 C.2    1 LIG      -0.04700
      5 N1        -59.2040    2.6305  -37.5584 N.pl3  1 LIG      -0.36000
      6 H1        -59.1319    0.7828  -40.2489 H      1 LIG       0.15400
      7 H2        -61.0521    2.7051  -40.2480 H      1 LIG       0.15400
      8 H3        -57.8189    1.0376  -37.8737 H      1 LIG       0.14000
      9 H4        -60.7986    4.0145  -37.8732 H      1 LIG       0.14000
     10 H5        -58.9020    2.9324  -36.6424 H      1 LIG       0.38000
@<TRIPOS>BOND
      1       1       2 1
      2       1       3 2
      3       2       4 2
      4       3       5 1
      5       4       5 1
      6       1       6 1
      7       2       7 1
      8       3       8 1
      9       4       9 1
     10       5      10 1
@<TRIPOS>ALT_TYPE
CGenFF_4.0_ALT_TYPE_SET
CGenFF_4.0 1 CG2R51 2 CG2R51 3 CG2R51 4 CG2R51 5 NG2R51 6 HGR51 7 HGR51 8 HGR52 9 HGR52 10 HGP1
@<TRIPOS>MOLECULE
pyrrole
 10 10 0 0 0
****
USER_CHARGES
INVALID_CHARGES
Pose:   6 Cluster:   6 Fr_nu: 309656 TotEn:   -12.62
@<TRIPOS>ATOM
      1 C1        -70.5049   -9.6811  -45.3427 C.2    1 LIG      -0.25700
      2 C2        -69.6397   -9.0284  -44.4302 C.2    1 LIG      -0.25700
      3 C3        -71.4240   -8.7508  -45.7754 C.2    1 LIG      -0.04700
      4 C4        -70.0566   -7.7191  -44.3331 C.2    1 LIG      -0.04700
      5 N1        -71.1419   -7.5619  -45.1549 N.pl3  1 LIG      -0.36000
      6 H1        -70.4621  -10.7163  -45.6509 H      1 LIG       0.15400
      7 H2        -68.8041   -9.4635  -43.9004 H      1 LIG       0.15400
      8 H3        -72.2513   -8.8284  -46.4667 H      1 LIG       0.14000
      9 H4        -69.6777   -6.8878  -43.7553 H      1 LIG       0.14000
     10 H5        -71.6554   -6.7011  -45.2840 H      1 LIG       0.38000
@<TRIPOS>BOND
      1       1       2 1
      2       1       3 2
      3       2       4 2
      4       3       5 1
      5       4       5 1
      6       1       6 1
      7       2       7 1
      8       3       8 1
      9       4       9 1
     10       5      10 1
@<TRIPOS>ALT_TYPE
CGenFF_4.0_ALT_TYPE_SET
CGenFF_4.0 1 CG2R51 2 CG2R51 3 CG2R51 4 CG2R51 5 NG2R51 6 HGR51 7 HGR51 8 HGR52 9 HGR52 10 HGP1
@<TRIPOS>MOLECULE
pyrrole
 10 10 0 0 0
****
USER_CHARGES
INVALID_CHARGES
Pose:   7 Cluster:   7 Fr_nu: 292511 TotEn:   -12.02
@<TRIPOS>ATOM
      1 C1        -75.7193  -16.0179  -42.2622 C.2    1 LIG      -0.25700
      2 C2        -76.4578  -16.7926  -43.1904 C.2    1 LIG      -0.25700
      3 C3        -74.5389  -15.6577  -42.8741 C.2    1 LIG      -0.04700
      4 C4        -75.7062  -16.8824  -44.3412 C.2    1 LIG      -0.04700
      5 N1        -74.5417  -16.1891  -44.1374 N.pl3  1 LIG      -0.36000
      6 H1        -76.0160  -15.7512  -41.2576 H      1 LIG       0.15400
      7 H2        -77.4309  -17.2378  -43.0383 H      1 LIG       0.15400
      8 H3        -73.6996  -15.0734  -42.5245 H      1 LIG       0.14000
      9 H4        -75.8964  -17.3751  -45.2844 H      1 LIG       0.14000
     10 H5        -73.7991  -16.0850  -44.8149 H      1 LIG       0.38000
@<TRIPOS>BOND
      1       1       2 1
      2       1       3 2
      3       2       4 2
      4       3       5 1
      5       4       5 1
      6       1       6 1
      7       2       7 1
      8       3       8 1
      9       4       9 1
     10       5      10 1
@<TRIPOS>ALT_TYPE
CGenFF_4.0_ALT_TYPE_SET
CGenFF_4.0 1 CG2R51 2 CG2R51 3 CG2R51 4 CG2R51 5 NG2R51 6 HGR51 7 HGR51 8 HGR52 9 HGR52 10 HGP1
@<TRIPOS>MOLECULE
pyrrole
 10 10 0 0 0
****
USER_CHARGES
INVALID_CHARGES
Pose:   8 Cluster:   8 Fr_nu: 291973 TotEn:   -11.91
@<TRIPOS>ATOM
      1 C1        -77.3265  -15.9833  -44.9950 C.2    1 LIG      -0.25700
      2 C2        -76.9012  -16.9111  -44.0124 C.2    1 LIG      -0.25700
      3 C3        -76.2063  -15.5675  -45.6803 C.2    1 LIG      -0.04700
      4 C4        -75.5341  -17.0339  -44.1271 C.2    1 LIG      -0.04700
      5 N1        -75.1225  -16.2124  -45.1440 N.pl3  1 LIG      -0.36000
      6 H1        -78.3390  -15.6548  -45.1827 H      1 LIG       0.15400
      7 H2        -77.5220  -17.4333  -43.2981 H      1 LIG       0.15400
      8 H3        -76.0837  -14.8720  -46.4985 H      1 LIG       0.14000
      9 H4        -74.8201  -17.6320  -43.5785 H      1 LIG       0.14000
     10 H5        -74.1665  -16.0998  -45.4516 H      1 LIG       0.38000
@<TRIPOS>BOND
      1       1       2 1
      2       1       3 2
      3       2       4 2
      4       3       5 1
      5       4       5 1
      6       1       6 1
      7       2       7 1
      8       3       8 1
      9       4       9 1
     10       5      10 1
@<TRIPOS>ALT_TYPE
CGenFF_4.0_ALT_TYPE_SET
CGenFF_4.0 1 CG2R51 2 CG2R51 3 CG2R51 4 CG2R51 5 NG2R51 6 HGR51 7 HGR51 8 HGR52 9 HGR52 10 HGP1
@<TRIPOS>MOLECULE
pyrrole
 10 10 0 0 0
****
USER_CHARGES
INVALID_CHARGES
Pose:   9 Cluster:   9 Fr_nu: 2300627 TotEn:   -11.78
@<TRIPOS>ATOM
      1 C1        -75.5559  -14.7264  -41.2460 C.2    1 LIG      -0.25700
      2 C2        -75.5895  -14.7487  -42.6621 C.2    1 LIG      -0.25700
      3 C3        -74.9105  -15.8706  -40.8316 C.2    1 LIG      -0.04700
      4 C4        -74.9636  -15.9060  -43.0700 C.2    1 LIG      -0.04700
      5 N1        -74.5552  -16.5801  -41.9489 N.pl3  1 LIG      -0.36000
      6 H1        -75.9580  -13.9595  -40.5990 H      1 LIG       0.15400
      7 H2        -76.0225  -14.0041  -43.3149 H      1 LIG       0.15400
      8 H3        -74.6736  -16.2425  -39.8448 H      1 LIG       0.14000
      9 H4        -74.7718  -16.3076  -44.0551 H      1 LIG       0.14000
     10 H5        -74.0664  -17.4647  -41.9464 H      1 LIG       0.38000
@<TRIPOS>BOND
      1       1       2 1
      2       1       3 2
      3       2       4 2
      4       3       5 1
      5       4       5 1
      6       1       6 1
      7       2       7 1
      8       3       8 1
      9       4       9 1
     10       5      10 1
@<TRIPOS>ALT_TYPE
CGenFF_4.0_ALT_TYPE_SET
CGenFF_4.0 1 CG2R51 2 CG2R51 3 CG2R51 4 CG2R51 5 NG2R51 6 HGR51 7 HGR51 8 HGR52 9 HGR52 10 HGP1
@<TRIPOS>MOLECULE
pyrrole
 10 10 0 0 0
****
USER_CHARGES
INVALID_CHARGES
Pose:  10 Cluster:  10 Fr_nu: 142196 TotEn:   -11.16
@<TRIPOS>ATOM
      1 C1        -59.6730    2.2119  -39.9350 C.2    1 LIG      -0.25700
      2 C2        -59.1871    2.2530  -38.6048 C.2    1 LIG      -0.25700
      3 C3        -60.6130    3.2109  -40.0606 C.2    1 LIG      -0.04700
      4 C4        -59.8451    3.2757  -37.9580 C.2    1 LIG      -0.04700
      5 N1        -60.7096    3.8508  -38.8526 N.pl3  1 LIG      -0.36000
      6 H1        -59.3701    1.5289  -40.7161 H      1 LIG       0.15400
      7 H2        -58.4399    1.6081  -38.1645 H      1 LIG       0.15400
      8 H3        -61.2204    3.5223  -40.8987 H      1 LIG       0.14000
      9 H4        -59.7742    3.6452  -36.9447 H      1 LIG       0.14000
     10 H5        -61.3238    4.6280  -38.6523 H      1 LIG       0.38000
@<TRIPOS>BOND
      1       1       2 1
      2       1       3 2
      3       2       4 2
      4       3       5 1
      5       4       5 1
      6       1       6 1
      7       2       7 1
      8       3       8 1
      9       4       9 1
     10       5      10 1
@<TRIPOS>ALT_TYPE
CGenFF_4.0_ALT_TYPE_SET
CGenFF_4.0 1 CG2R51 2 CG2R51 3 CG2R51 4 CG2R51 5 NG2R51 6 HGR51 7 HGR51 8 HGR52 9 HGR52 10 HGP1
@<TRIPOS>MOLECULE
pyrrole
 10 10 0 0 0
****
USER_CHARGES
INVALID_CHARGES
Pose:  11 Cluster:  11 Fr_nu: 335833 TotEn:   -10.86
@<TRIPOS>ATOM
      1 C1        -54.1056  -22.4490  -36.1380 C.2    1 LIG      -0.25700
      2 C2        -54.4711  -22.8080  -34.8171 C.2    1 LIG      -0.25700
      3 C3        -53.2967  -21.3373  -36.0532 C.2    1 LIG      -0.04700
      4 C4        -53.8745  -21.9046  -33.9654 C.2    1 LIG      -0.04700
      5 N1        -53.1634  -21.0152  -34.7279 N.pl3  1 LIG      -0.36000
      6 H1        -54.3997  -22.9470  -37.0512 H      1 LIG       0.15400
      7 H2        -55.1007  -23.6338  -34.5175 H      1 LIG       0.15400
      8 H3        -52.8061  -20.7481  -36.8151 H      1 LIG       0.14000
      9 H4        -53.8914  -21.8169  -32.8882 H      1 LIG       0.14000
     10 H5        -52.6230  -20.2407  -34.3679 H      1 LIG       0.38000
@<TRIPOS>BOND
      1       1       2 1
      2       1       3 2
      3       2       4 2
      4       3       5 1
      5       4       5 1
      6       1       6 1
      7       2       7 1
      8       3       8 1
      9       4       9 1
     10       5      10 1
@<TRIPOS>ALT_TYPE
CGenFF_4.0_ALT_TYPE_SET
CGenFF_4.0 1 CG2R51 2 CG2R51 3 CG2R51 4 CG2R51 5 NG2R51 6 HGR51 7 HGR51 8 HGR52 9 HGR52 10 HGP1
@<TRIPOS>MOLECULE
pyrrole
 10 10 0 0 0
****
USER_CHARGES
INVALID_CHARGES
Pose:  12 Cluster:  12 Fr_nu: 2152180 TotEn:   -10.55
@<TRIPOS>ATOM
      1 C1        -73.5859   -8.1770  -50.8101 C.2    1 LIG      -0.25700
      2 C2        -73.9711   -8.1221  -49.4479 C.2    1 LIG      -0.25700
      3 C3        -73.3588   -6.8836  -51.2259 C.2    1 LIG      -0.04700
      4 C4        -73.9679   -6.7967  -49.0727 C.2    1 LIG      -0.04700
      5 N1        -73.5944   -6.0530  -50.1615 N.pl3  1 LIG      -0.36000
      6 H1        -73.4846   -9.0630  -51.4210 H      1 LIG       0.15400
      7 H2        -74.2242   -8.9562  -48.8087 H      1 LIG       0.15400
      8 H3        -73.0524   -6.4811  -52.1810 H      1 LIG       0.14000
      9 H4        -74.1958   -6.3184  -48.1305 H      1 LIG       0.14000
     10 H5        -73.5058   -5.0464  -50.1772 H      1 LIG       0.38000
@<TRIPOS>BOND
      1       1       2 1
      2       1       3 2
      3       2       4 2
      4       3       5 1
      5       4       5 1
      6       1       6 1
      7       2       7 1
      8       3       8 1
      9       4       9 1
     10       5      10 1
@<TRIPOS>ALT_TYPE
CGenFF_4.0_ALT_TYPE_SET
CGenFF_4.0 1 CG2R51 2 CG2R51 3 CG2R51 4 CG2R51 5 NG2R51 6 HGR51 7 HGR51 8 HGR52 9 HGR52 10 HGP1
@<TRIPOS>MOLECULE
pyrrole
 10 10 0 0 0
****
USER_CHARGES
INVALID_CHARGES
Pose:  13 Cluster:  13 Fr_nu: 370402 TotEn:    -9.65
@<TRIPOS>ATOM
      1 C1        -58.5608    1.7065  -38.1382 C.2    1 LIG      -0.25700
      2 C2        -59.6592    2.4735  -38.5990 C.2    1 LIG      -0.25700
      3 C3        -57.9776    1.1200  -39.2397 C.2    1 LIG      -0.04700
      4 C4        -59.7138    2.3322  -39.9681 C.2    1 LIG      -0.04700
      5 N1        -58.6870    1.5072  -40.3464 N.pl3  1 LIG      -0.36000
      6 H1        -58.2308    1.5944  -37.1149 H      1 LIG       0.15400
      7 H2        -60.3377    3.0643  -38.0000 H      1 LIG       0.15400
      8 H3        -57.1243    0.4633  -39.3346 H      1 LIG       0.14000
      9 H4        -60.3888    2.7454  -40.7045 H      1 LIG       0.14000
     10 H5        -58.4837    1.2276  -41.2961 H      1 LIG       0.38000
@<TRIPOS>BOND
      1       1       2 1
      2       1       3 2
      3       2       4 2
      4       3       5 1
      5       4       5 1
      6       1       6 1
      7       2       7 1
      8       3       8 1
      9       4       9 1
     10       5      10 1
@<TRIPOS>ALT_TYPE
CGenFF_4.0_ALT_TYPE_SET
CGenFF_4.0 1 CG2R51 2 CG2R51 3 CG2R51 4 CG2R51 5 NG2R51 6 HGR51 7 HGR51 8 HGR52 9 HGR52 10 HGP1
@<TRIPOS>MOLECULE
pyrrole
 10 10 0 0 0
****
USER_CHARGES
INVALID_CHARGES
Pose:  14 Cluster:  14 Fr_nu: 392971 TotEn:    -9.51
@<TRIPOS>ATOM
      1 C1        -60.3789    2.6169  -39.4826 C.2    1 LIG      -0.25700
      2 C2        -59.5667    2.1725  -40.5549 C.2    1 LIG      -0.25700
      3 C3        -59.6954    2.3596  -38.3147 C.2    1 LIG      -0.04700
      4 C4        -58.4115    1.6570  -40.0096 C.2    1 LIG      -0.04700
      5 N1        -58.5009    1.7758  -38.6473 N.pl3  1 LIG      -0.36000
      6 H1        -61.3553    3.0750  -39.5542 H      1 LIG       0.15400
      7 H2        -59.7970    2.2214  -41.6098 H      1 LIG       0.15400
      8 H3        -59.9515    2.5385  -37.2800 H      1 LIG       0.14000
      9 H4        -57.5362    1.2192  -40.4685 H      1 LIG       0.14000
     10 H5        -57.7941    1.4788  -37.9887 H      1 LIG       0.38000
@<TRIPOS>BOND
      1       1       2 1
      2       1       3 2
      3       2       4 2
      4       3       5 1
      5       4       5 1
      6       1       6 1
      7       2       7 1
      8       3       8 1
      9       4       9 1
     10       5      10 1
@<TRIPOS>ALT_TYPE
CGenFF_4.0_ALT_TYPE_SET
CGenFF_4.0 1 CG2R51 2 CG2R51 3 CG2R51 4 CG2R51 5 NG2R51 6 HGR51 7 HGR51 8 HGR52 9 HGR52 10 HGP1
@<TRIPOS>MOLECULE
pyrrole
 10 10 0 0 0
****
USER_CHARGES
INVALID_CHARGES
Pose:  15 Cluster:  15 Fr_nu: 352041 TotEn:    -9.00
@<TRIPOS>ATOM
      1 C1        -57.6255    1.3093  -38.4726 C.2    1 LIG      -0.25700
      2 C2        -57.9978    1.2485  -39.8381 C.2    1 LIG      -0.25700
      3 C3        -58.6481    1.9357  -37.7949 C.2    1 LIG      -0.04700
      4 C4        -59.2366    1.8396  -39.9534 C.2    1 LIG      -0.04700
      5 N1        -59.6220    2.2538  -38.7052 N.pl3  1 LIG      -0.36000
      6 H1        -56.7117    0.9367  -38.0315 H      1 LIG       0.15400
      7 H2        -57.4265    0.8215  -40.6503 H      1 LIG       0.15400
      8 H3        -58.7693    2.1833  -36.7498 H      1 LIG       0.14000
      9 H4        -59.8767    2.0003  -40.8095 H      1 LIG       0.14000
     10 H5        -60.4913    2.7216  -38.4889 H      1 LIG       0.38000
@<TRIPOS>BOND
      1       1       2 1
      2       1       3 2
      3       2       4 2
      4       3       5 1
      5       4       5 1
      6       1       6 1
      7       2       7 1
      8       3       8 1
      9       4       9 1
     10       5      10 1
@<TRIPOS>ALT_TYPE
CGenFF_4.0_ALT_TYPE_SET
CGenFF_4.0 1 CG2R51 2 CG2R51 3 CG2R51 4 CG2R51 5 NG2R51 6 HGR51 7 HGR51 8 HGR52 9 HGR52 10 HGP1
# TRIPOS MOL2 file generated by SEED

@<TRIPOS>MOLECULE
morpholine
 16 16 0 0 0
****
USER_CHARGES
INVALID_CHARGES
Pose:   1 Cluster:   1 Fr_nu: 1101304 TotEn:   -20.27
@<TRIPOS>ATOM
      1 C1        -75.0986  -15.9055  -43.8712 C.3    1 LIG       0.20900
      2 C2        -74.6203  -15.3536  -41.4969 C.3    1 LIG       0.20900
      3 C3        -76.4145  -15.1649  -43.7146 C.3    1 LIG      -0.03300
      4 C4        -75.9593  -14.6393  -41.4570 C.3    1 LIG      -0.03300
      5 N1        -74.1174  -15.3267  -42.9039 N.4    1 LIG      -0.45600
      6 O1        -76.8800  -15.2473  -42.3657 O.3    1 LIG      -0.27400
      7 H1        -75.1950  -16.9673  -43.6220 H      1 LIG       0.09000
      8 H2        -74.6767  -15.7929  -44.8735 H      1 LIG       0.09000
      9 H3        -73.8701  -14.8639  -40.8705 H      1 LIG       0.09000
     10 H4        -74.7116  -16.4078  -41.2171 H      1 LIG       0.09000
     11 H5        -76.3260  -14.1126  -44.0101 H      1 LIG       0.09000
     12 H6        -77.1750  -15.6231  -44.3548 H      1 LIG       0.09000
     13 H7        -76.3887  -14.7133  -40.4529 H      1 LIG       0.09000
     14 H8        -75.8571  -13.5737  -41.6950 H      1 LIG       0.09000
     15 H9        -73.2296  -15.8439  -42.9627 H      1 LIG       0.32900
     16 H10       -73.8962  -14.3579  -43.1736 H      1 LIG       0.32900
@<TRIPOS>BOND
      1       1       3 1
      2       1       5 1
      3       2       4 1
      4       2       5 1
      5       3       6 1
      6       4       6 1
      7       1       7 1
      8       1       8 1
      9       2       9 1
     10       2      10 1
     11       3      11 1
     12       3      12 1
     13       4      13 1
     14       4      14 1
     15       5      15 1
     16       5      16 1
@<TRIPOS>ALT_TYPE
CGenFF_4.0_ALT_TYPE_SET
CGenFF_4.0 1 CG324 2 CG324 3 CG321 4 CG321 5 NG3P2 6 OG3C61 7 HGA2 8 HGA2 9 HGA2 10 HGA2 11 HGA2 12 HGA2 13 HGA2 14 HGA2 15 HGP2 16 HGP2
@<TRIPOS>MOLECULE
morpholine
 16 16 0 0 0
****
USER_CHARGES
INVALID_CHARGES
Pose:   2 Cluster:   2 Fr_nu: 1428965 TotEn:   -16.84
@<TRIPOS>ATOM
      1 C1        -75.5121  -16.9576  -44.5818 C.3    1 LIG       0.20900
      2 C2        -75.0516  -16.0070  -42.3334 C.3    1 LIG       0.20900
      3 C3        -76.4685  -15.8006  -44.8079 C.3    1 LIG      -0.03300
      4 C4        -76.0300  -14.8961  -42.6701 C.3    1 LIG      -0.03300
      5 N1        -74.4656  -16.5172  -43.6100 N.4    1 LIG      -0.45600
      6 O1        -77.0359  -15.3682  -43.5692 O.3    1 LIG      -0.27400
      7 H1        -76.0138  -17.8207  -44.1321 H      1 LIG       0.09000
      8 H2        -75.0012  -17.2581  -45.5005 H      1 LIG       0.09000
      9 H3        -74.2251  -15.6569  -41.7095 H      1 LIG       0.09000
     10 H4        -75.5482  -16.8571  -41.8551 H      1 LIG       0.09000
     11 H5        -75.9741  -14.9554  -45.3014 H      1 LIG       0.09000
     12 H6        -77.2918  -16.1222  -45.4536 H      1 LIG       0.09000
     13 H7        -76.5337  -14.5576  -41.7592 H      1 LIG       0.09000
     14 H8        -75.5224  -14.0287  -43.1089 H      1 LIG       0.09000
     15 H9        -73.8305  -17.3016  -43.4087 H      1 LIG       0.32900
     16 H10       -73.8812  -15.7859  -44.0389 H      1 LIG       0.32900
@<TRIPOS>BOND
      1       1       3 1
      2       1       5 1
      3       2       4 1
      4       2       5 1
      5       3       6 1
      6       4       6 1
      7       1       7 1
      8       1       8 1
      9       2       9 1
     10       2      10 1
     11       3      11 1
     12       3      12 1
     13       4      13 1
     14       4      14 1
     15       5      15 1
     16       5      16 1
@<TRIPOS>ALT_TYPE
CGenFF_4.0_ALT_TYPE_SET
CGenFF_4.0 1 CG324 2 CG324 3 CG321 4 CG321 5 NG3P2 6 OG3C61 7 HGA2 8 HGA2 9 HGA2 10 HGA2 11 HGA2 12 HGA2 13 HGA2 14 HGA2 15 HGP2 16 HGP2
@<TRIPOS>MOLECULE
morpholine
 16 16 0 0 0
****
USER_CHARGES
INVALID_CHARGES
Pose:   3 Cluster:   3 Fr_nu: 285822 TotEn:   -13.48
@<TRIPOS>ATOM
      1 C1        -75.8006  -16.1417  -45.0959 C.3    1 LIG       0.20900
      2 C2        -74.3408  -15.8839  -43.1026 C.3    1 LIG       0.20900
      3 C3        -76.9888  -15.9108  -44.1797 C.3    1 LIG      -0.03300
      4 C4        -75.6006  -15.6648  -42.2842 C.3    1 LIG      -0.03300
      5 N1        -74.6136  -15.4508  -44.5067 N.4    1 LIG      -0.45600
      6 O1        -76.7015  -16.3732  -42.8580 O.3    1 LIG      -0.27400
      7 H1        -75.5410  -17.2029  -45.1690 H      1 LIG       0.09000
      8 H2        -75.9605  -15.7256  -46.0942 H      1 LIG       0.09000
      9 H3        -73.4987  -15.2922  -42.7342 H      1 LIG       0.09000
     10 H4        -74.0634  -16.9417  -43.1496 H      1 LIG       0.09000
     11 H5        -77.2760  -14.8531  -44.1455 H      1 LIG       0.09000
     12 H6        -77.8529  -16.4742  -44.5458 H      1 LIG       0.09000
     13 H7        -75.4541  -16.0478  -41.2694 H      1 LIG       0.09000
     14 H8        -75.8505  -14.6001  -42.2029 H      1 LIG       0.09000
     15 H9        -73.7853  -15.6310  -45.0903 H      1 LIG       0.32900
     16 H10       -74.7587  -14.4317  -44.5322 H      1 LIG       0.32900
@<TRIPOS>BOND
      1       1       3 1
      2       1       5 1
      3       2       4 1
      4       2       5 1
      5       3       6 1
      6       4       6 1
      7       1       7 1
      8       1       8 1
      9       2       9 1
     10       2      10 1
     11       3      11 1
     12       3      12 1
     13       4      13 1
     14       4      14 1
     15       5      15 1
     16       5      16 1
@<TRIPOS>ALT_TYPE
CGenFF_4.0_ALT_TYPE_SET
CGenFF_4.0 1 CG324 2 CG324 3 CG321 4 CG321 5 NG3P2 6 OG3C61 7 HGA2 8 HGA2 9 HGA2 10 HGA2 11 HGA2 12 HGA2 13 HGA2 14 HGA2 15 HGP2 16 HGP2
@<TRIPOS>MOLECULE
morpholine
 16 16 0 0 0
****
USER_CHARGES
INVALID_CHARGES
Pose:   4 Cluster:   4 Fr_nu: 1371590 TotEn:    -9.88
@<TRIPOS>ATOM
      1 C1        -76.3443  -16.0825  -43.6560 C.3    1 LIG       0.20900
      2 C2        -74.0948  -15.7204  -42.6663 C.3    1 LIG       0.20900
      3 C3        -76.9322  -15.5471  -42.3628 C.3    1 LIG      -0.03300
      4 C4        -74.7931  -15.2019  -41.4219 C.3    1 LIG      -0.03300
      5 N1        -74.9891  -15.4799  -43.8392 N.4    1 LIG      -0.45600
      6 O1        -76.0664  -15.8313  -41.2616 O.3    1 LIG      -0.27400
      7 H1        -76.2025  -17.1677  -43.6220 H      1 LIG       0.09000
      8 H2        -76.9451  -15.8105  -44.5279 H      1 LIG       0.09000
      9 H3        -73.1524  -15.2013  -42.8598 H      1 LIG       0.09000
     10 H4        -73.9247  -16.8006  -42.6186 H      1 LIG       0.09000
     11 H5        -77.1171  -14.4676  -42.4170 H      1 LIG       0.09000
     12 H6        -77.8914  -16.0350  -42.1629 H      1 LIG       0.09000
     13 H7        -74.1945  -15.4371  -40.5363 H      1 LIG       0.09000
     14 H8        -74.9223  -14.1134  -41.4540 H      1 LIG       0.09000
     15 H9        -74.5535  -15.8632  -44.6892 H      1 LIG       0.32900
     16 H10       -75.0800  -14.4673  -44.0027 H      1 LIG       0.32900
@<TRIPOS>BOND
      1       1       3 1
      2       1       5 1
      3       2       4 1
      4       2       5 1
      5       3       6 1
      6       4       6 1
      7       1       7 1
      8       1       8 1
      9       2       9 1
     10       2      10 1
     11       3      11 1
     12       3      12 1
     13       4      13 1
     14       4      14 1
     15       5      15 1
     16       5      16 1
@<TRIPOS>ALT_TYPE
CGenFF_4.0_ALT_TYPE_SET
CGenFF_4.0 1 CG324 2 CG324 3 CG321 4 CG321 5 NG3P2 6 OG3C61 7 HGA2 8 HGA2 9 HGA2 10 HGA2 11 HGA2 12 HGA2 13 HGA2 14 HGA2 15 HGP2 16 HGP2
@<TRIPOS>MOLECULE
morpholine
 16 16 0 0 0
****
USER_CHARGES
INVALID_CHARGES
Pose:   5 Cluster:   5 Fr_nu: 285854 TotEn:    -9.36
@<TRIPOS>ATOM
      1 C1        -74.9154  -15.7210  -43.5670 C.3    1 LIG       0.20900
      2 C2        -75.6750  -17.0939  -45.4928 C.3    1 LIG       0.20900
      3 C3        -76.1351  -16.2166  -42.8111 C.3    1 LIG      -0.03300
      4 C4        -76.8570  -17.5229  -44.6422 C.3    1 LIG      -0.03300
      5 N1        -74.5412  -16.7533  -44.5807 N.4    1 LIG      -0.45600
      6 O1        -77.2077  -16.4937  -43.7143 O.3    1 LIG      -0.27400
      7 H1        -75.1241  -14.7997  -44.1205 H      1 LIG       0.09000
      8 H2        -74.0524  -15.5767  -42.9115 H      1 LIG       0.09000
      9 H3        -75.3327  -17.8901  -46.1591 H      1 LIG       0.09000
     10 H4        -75.8944  -16.1904  -46.0705 H      1 LIG       0.09000
     11 H5        -75.9104  -17.1126  -42.2202 H      1 LIG       0.09000
     12 H6        -76.4794  -15.4433  -42.1172 H      1 LIG       0.09000
     13 H7        -77.7274  -17.7022  -45.2812 H      1 LIG       0.09000
     14 H8        -76.6487  -18.4525  -44.0989 H      1 LIG       0.09000
     15 H9        -73.7415  -16.4179  -45.1350 H      1 LIG       0.32900
     16 H10       -74.2141  -17.6047  -44.1029 H      1 LIG       0.32900
@<TRIPOS>BOND
      1       1       3 1
      2       1       5 1
      3       2       4 1
      4       2       5 1
      5       3       6 1
      6       4       6 1
      7       1       7 1
      8       1       8 1
      9       2       9 1
     10       2      10 1
     11       3      11 1
     12       3      12 1
     13       4      13 1
     14       4      14 1
     15       5      15 1
     16       5      16 1
@<TRIPOS>ALT_TYPE
CGenFF_4.0_ALT_TYPE_SET
CGenFF_4.0 1 CG324 2 CG324 3 CG321 4 CG321 5 NG3P2 6 OG3C61 7 HGA2 8 HGA2 9 HGA2 10 HGA2 11 HGA2 12 HGA2 13 HGA2 14 HGA2 15 HGP2 16 HGP2
@<TRIPOS>MOLECULE
morpholine
 16 16 0 0 0
****
USER_CHARGES
INVALID_CHARGES
Pose:   6 Cluster:   6 Fr_nu: 1109954 TotEn:    -8.47
@<TRIPOS>ATOM
      1 C1        -76.2006  -14.7496  -44.2457 C.3    1 LIG       0.20900
      2 C2        -75.0988  -15.2953  -42.0871 C.3    1 LIG       0.20900
      3 C3        -76.7777  -13.5188  -43.5699 C.3    1 LIG      -0.03300
      4 C4        -75.7294  -14.0372  -41.5174 C.3    1 LIG      -0.03300
      5 N1        -74.9217  -15.1047  -43.5588 N.4    1 LIG      -0.45600
      6 O1        -76.9678  -13.7551  -42.1730 O.3    1 LIG      -0.27400
      7 H1        -76.8607  -15.6175  -44.1469 H      1 LIG       0.09000
      8 H2        -75.9691  -14.5732  -45.2995 H      1 LIG       0.09000
      9 H3        -74.1122  -15.4945  -41.6607 H      1 LIG       0.09000
     10 H4        -75.7453  -16.1693  -41.9602 H      1 LIG       0.09000
     11 H5        -76.1373  -12.6400  -43.7110 H      1 LIG       0.09000
     12 H6        -77.7562  -13.2849  -44.0012 H      1 LIG       0.09000
     13 H7        -75.9437  -14.1796  -40.4536 H      1 LIG       0.09000
     14 H8        -75.0605  -13.1728  -41.6070 H      1 LIG       0.09000
     15 H9        -74.5348  -15.9635  -43.9736 H      1 LIG       0.32900
     16 H10       -74.2212  -14.3698  -43.7304 H      1 LIG       0.32900
@<TRIPOS>BOND
      1       1       3 1
      2       1       5 1
      3       2       4 1
      4       2       5 1
      5       3       6 1
      6       4       6 1
      7       1       7 1
      8       1       8 1
      9       2       9 1
     10       2      10 1
     11       3      11 1
     12       3      12 1
     13       4      13 1
     14       4      14 1
     15       5      15 1
     16       5      16 1
@<TRIPOS>ALT_TYPE
CGenFF_4.0_ALT_TYPE_SET
CGenFF_4.0 1 CG324 2 CG324 3 CG321 4 CG321 5 NG3P2 6 OG3C61 7 HGA2 8 HGA2 9 HGA2 10 HGA2 11 HGA2 12 HGA2 13 HGA2 14 HGA2 15 HGP2 16 HGP2
@<TRIPOS>MOLECULE
morpholine
 16 16 0 0 0
****
USER_CHARGES
INVALID_CHARGES
Pose:   7 Cluster:   7 Fr_nu: 996073 TotEn:    -7.26
@<TRIPOS>ATOM
      1 C1        -75.8105  -14.8485  -43.5775 C.3    1 LIG       0.20900
      2 C2        -75.0727  -16.5783  -41.9544 C.3    1 LIG       0.20900
      3 C3        -75.8480  -13.8663  -42.4205 C.3    1 LIG      -0.03300
      4 C4        -75.1456  -15.5111  -40.8771 C.3    1 LIG      -0.03300
      5 N1        -74.8029  -15.9060  -43.2615 N.4    1 LIG      -0.45600
      6 O1        -76.1468  -14.5424  -41.1970 O.3    1 LIG      -0.27400
      7 H1        -76.7695  -15.3595  -43.7110 H      1 LIG       0.09000
      8 H2        -75.5054  -14.3737  -44.5139 H      1 LIG       0.09000
      9 H3        -74.2627  -17.2909  -41.7782 H      1 LIG       0.09000
     10 H4        -76.0224  -17.1108  -42.0664 H      1 LIG       0.09000
     11 H5        -74.9016  -13.3220  -42.3188 H      1 LIG       0.09000
     12 H6        -76.6364  -13.1260  -42.5895 H      1 LIG       0.09000
     13 H7        -75.4213  -15.9679  -39.9214 H      1 LIG       0.09000
     14 H8        -74.1802  -15.0099  -40.7376 H      1 LIG       0.09000
     15 H9        -74.7922  -16.6076  -44.0144 H      1 LIG       0.32900
     16 H10       -73.8598  -15.4927  -43.2496 H      1 LIG       0.32900
@<TRIPOS>BOND
      1       1       3 1
      2       1       5 1
      3       2       4 1
      4       2       5 1
      5       3       6 1
      6       4       6 1
      7       1       7 1
      8       1       8 1
      9       2       9 1
     10       2      10 1
     11       3      11 1
     12       3      12 1
     13       4      13 1
     14       4      14 1
     15       5      15 1
     16       5      16 1
@<TRIPOS>ALT_TYPE
CGenFF_4.0_ALT_TYPE_SET
CGenFF_4.0 1 CG324 2 CG324 3 CG321 4 CG321 5 NG3P2 6 OG3C61 7 HGA2 8 HGA2 9 HGA2 10 HGA2 11 HGA2 12 HGA2 13 HGA2 14 HGA2 15 HGP2 16 HGP2
@<TRIPOS>MOLECULE
morpholine
 16 16 0 0 0
****
USER_CHARGES
INVALID_CHARGES
Pose:   8 Cluster:   8 Fr_nu: 799878 TotEn:    -4.70
@<TRIPOS>ATOM
      1 C1        -73.1779   -6.6199  -52.6331 C.3    1 LIG       0.20900
      2 C2        -74.0856   -7.2155  -50.3987 C.3    1 LIG       0.20900
      3 C3        -73.9282   -7.8167  -53.1892 C.3    1 LIG      -0.03300
      4 C4        -74.7920   -8.3827  -51.0646 C.3    1 LIG      -0.03300
      5 N1        -73.9008   -6.1376  -51.4172 N.4    1 LIG      -0.45600
      6 O1        -74.0494   -8.8390  -52.1975 O.3    1 LIG      -0.27400
      7 H1        -72.1658   -6.8857  -52.3109 H      1 LIG       0.09000
      8 H2        -73.1390   -5.7892  -53.3428 H      1 LIG       0.09000
      9 H3        -74.6678   -6.7932  -49.5755 H      1 LIG       0.09000
     10 H4        -73.0856   -7.4899  -50.0483 H      1 LIG       0.09000
     11 H5        -74.9238   -7.5381  -53.5545 H      1 LIG       0.09000
     12 H6        -73.3751   -8.2400  -54.0336 H      1 LIG       0.09000
     13 H7        -74.8695   -9.2183  -50.3620 H      1 LIG       0.09000
     14 H8        -75.8096   -8.1164  -51.3749 H      1 LIG       0.09000
     15 H9        -73.3844   -5.3521  -50.9983 H      1 LIG       0.32900
     16 H10       -74.8185   -5.7573  -51.6886 H      1 LIG       0.32900
@<TRIPOS>BOND
      1       1       3 1
      2       1       5 1
      3       2       4 1
      4       2       5 1
      5       3       6 1
      6       4       6 1
      7       1       7 1
      8       1       8 1
      9       2       9 1
     10       2      10 1
     11       3      11 1
     12       3      12 1
     13       4      13 1
     14       4      14 1
     15       5      15 1
     16       5      16 1
@<TRIPOS>ALT_TYPE
CGenFF_4.0_ALT_TYPE_SET
CGenFF_4.0 1 CG324 2 CG324 3 CG321 4 CG321 5 NG3P2 6 OG3C61 7 HGA2 8 HGA2 9 HGA2 10 HGA2 11 HGA2 12 HGA2 13 HGA2 14 HGA2 15 HGP2 16 HGP2
@<TRIPOS>MOLECULE
morpholine
 16 16 0 0 0
****
USER_CHARGES
INVALID_CHARGES
Pose:   9 Cluster:   9 Fr_nu: 925023 TotEn:    -4.46
@<TRIPOS>ATOM
      1 C1        -76.1129  -15.4458  -45.2475 C.3    1 LIG       0.20900
      2 C2        -75.5517  -15.1957  -42.8406 C.3    1 LIG       0.20900
      3 C3        -77.1064  -14.3115  -45.0709 C.3    1 LIG      -0.03300
      4 C4        -76.5721  -14.0732  -42.7822 C.3    1 LIG      -0.03300
      5 N1        -75.0251  -15.2772  -44.2368 N.4    1 LIG      -0.45600
      6 O1        -77.6147  -14.2923  -43.7351 O.3    1 LIG      -0.27400
      7 H1        -76.5695  -16.4224  -45.0564 H      1 LIG       0.09000
      8 H2        -75.6465  -15.4374  -46.2363 H      1 LIG       0.09000
      9 H3        -74.7004  -15.0174  -42.1784 H      1 LIG       0.09000
     10 H4        -76.0018  -16.1684  -42.6185 H      1 LIG       0.09000
     11 H5        -76.6592  -13.3390  -45.3088 H      1 LIG       0.09000
     12 H6        -77.9563  -14.4561  -45.7454 H      1 LIG       0.09000
     13 H7        -77.0327  -14.0427  -41.7897 H      1 LIG       0.09000
     14 H8        -76.1092  -13.0954  -42.9619 H      1 LIG       0.09000
     15 H9        -74.3622  -16.0610  -44.3102 H      1 LIG       0.32900
     16 H10       -74.4819  -14.4292  -44.4515 H      1 LIG       0.32900
@<TRIPOS>BOND
      1       1       3 1
      2       1       5 1
      3       2       4 1
      4       2       5 1
      5       3       6 1
      6       4       6 1
      7       1       7 1
      8       1       8 1
      9       2       9 1
     10       2      10 1
     11       3      11 1
     12       3      12 1
     13       4      13 1
     14       4      14 1
     15       5      15 1
     16       5      16 1
@<TRIPOS>ALT_TYPE
CGenFF_4.0_ALT_TYPE_SET
CGenFF_4.0 1 CG324 2 CG324 3 CG321 4 CG321 5 NG3P2 6 OG3C61 7 HGA2 8 HGA2 9 HGA2 10 HGA2 11 HGA2 12 HGA2 13 HGA2 14 HGA2 15 HGP2 16 HGP2
@<TRIPOS>MOLECULE
morpholine
 16 16 0 0 0
****
USER_CHARGES
INVALID_CHARGES
Pose:  10 Cluster:  10 Fr_nu: 383152 TotEn:    -4.00
@<TRIPOS>ATOM
      1 C1        -75.4092  -14.7010  -41.3737 C.3    1 LIG       0.20900
      2 C2        -74.5572  -16.0552  -43.2740 C.3    1 LIG       0.20900
      3 C3        -76.4961  -14.1920  -42.3033 C.3    1 LIG      -0.03300
      4 C4        -75.6864  -15.4803  -44.1102 C.3    1 LIG      -0.03300
      5 N1        -74.9882  -16.0559  -41.8431 N.4    1 LIG      -0.45600
      6 O1        -76.0316  -14.1701  -43.6549 O.3    1 LIG      -0.27400
      7 H1        -74.5164  -14.0679  -41.4033 H      1 LIG       0.09000
      8 H2        -75.7605  -14.8050  -40.3436 H      1 LIG       0.09000
      9 H3        -74.3228  -17.0874  -43.5470 H      1 LIG       0.09000
     10 H4        -73.6543  -15.4389  -43.3287 H      1 LIG       0.09000
     11 H5        -77.4058  -14.8005  -42.2362 H      1 LIG       0.09000
     12 H6        -76.7657  -13.1668  -42.0303 H      1 LIG       0.09000
     13 H7        -75.3676  -15.3941  -45.1537 H      1 LIG       0.09000
     14 H8        -76.5745  -16.1232  -44.0880 H      1 LIG       0.09000
     15 H9        -74.2202  -16.4021  -41.2518 H      1 LIG       0.32900
     16 H10       -75.7628  -16.7223  -41.7156 H      1 LIG       0.32900
@<TRIPOS>BOND
      1       1       3 1
      2       1       5 1
      3       2       4 1
      4       2       5 1
      5       3       6 1
      6       4       6 1
      7       1       7 1
      8       1       8 1
      9       2       9 1
     10       2      10 1
     11       3      11 1
     12       3      12 1
     13       4      13 1
     14       4      14 1
     15       5      15 1
     16       5      16 1
@<TRIPOS>ALT_TYPE
CGenFF_4.0_ALT_TYPE_SET
CGenFF_4.0 1 CG324 2 CG324 3 CG321 4 CG321 5 NG3P2 6 OG3C61 7 HGA2 8 HGA2 9 HGA2 10 HGA2 11 HGA2 12 HGA2 13 HGA2 14 HGA2 15 HGP2 16 HGP2
@<TRIPOS>MOLECULE
morpholine
 16 16 0 0 0
****
USER_CHARGES
INVALID_CHARGES
Pose:  11 Cluster:  11 Fr_nu: 1443739 TotEn:    -3.82
@<TRIPOS>ATOM
      1 C1        -74.7277  -15.9145  -42.3258 C.3    1 LIG       0.20900
      2 C2        -76.5608  -14.2724  -41.9877 C.3    1 LIG       0.20900
      3 C3        -75.4817  -16.4128  -43.5456 C.3    1 LIG      -0.03300
      4 C4        -77.2245  -14.8507  -43.2246 C.3    1 LIG      -0.03300
      5 N1        -75.0857  -14.4800  -42.1077 N.4    1 LIG      -0.45600
      6 O1        -76.8893  -16.2321  -43.3748 O.3    1 LIG      -0.27400
      7 H1        -75.0194  -16.4517  -41.4175 H      1 LIG       0.09000
      8 H2        -73.6439  -15.9656  -42.4595 H      1 LIG       0.09000
      9 H3        -76.7341  -13.1977  -41.8880 H      1 LIG       0.09000
     10 H4        -76.8764  -14.7890  -41.0758 H      1 LIG       0.09000
     11 H5        -75.1537  -15.9060  -44.4610 H      1 LIG       0.09000
     12 H6        -75.3004  -17.4839  -43.6802 H      1 LIG       0.09000
     13 H7        -78.3125  -14.7836  -43.1266 H      1 LIG       0.09000
     14 H8        -76.9397  -14.3026  -44.1307 H      1 LIG       0.09000
     15 H9        -74.6185  -14.1336  -41.2587 H      1 LIG       0.32900
     16 H10       -74.7183  -13.9102  -42.8827 H      1 LIG       0.32900
@<TRIPOS>BOND
      1       1       3 1
      2       1       5 1
      3       2       4 1
      4       2       5 1
      5       3       6 1
      6       4       6 1
      7       1       7 1
      8       1       8 1
      9       2       9 1
     10       2      10 1
     11       3      11 1
     12       3      12 1
     13       4      13 1
     14       4      14 1
     15       5      15 1
     16       5      16 1
@<TRIPOS>ALT_TYPE
CGenFF_4.0_ALT_TYPE_SET
CGenFF_4.0 1 CG324 2 CG324 3 CG321 4 CG321 5 NG3P2 6 OG3C61 7 HGA2 8 HGA2 9 HGA2 10 HGA2 11 HGA2 12 HGA2 13 HGA2 14 HGA2 15 HGP2 16 HGP2
@<TRIPOS>MOLECULE
morpholine
 16 16 0 0 0
****
USER_CHARGES
INVALID_CHARGES
Pose:  12 Cluster:  12 Fr_nu: 757889 TotEn:    -3.74
@<TRIPOS>ATOM
      1 C1        -76.2965  -15.5137  -45.9897 C.3    1 LIG       0.20900
      2 C2        -75.3355  -16.4621  -43.9045 C.3    1 LIG       0.20900
      3 C3        -77.5332  -15.1568  -45.1850 C.3    1 LIG      -0.03300
      4 C4        -76.6191  -16.0579  -43.2018 C.3    1 LIG      -0.03300
      5 N1        -75.1254  -15.5401  -45.0617 N.4    1 LIG      -0.45600
      6 O1        -77.7201  -16.0838  -44.1130 O.3    1 LIG      -0.27400
      7 H1        -76.3698  -16.5135  -46.4300 H      1 LIG       0.09000
      8 H2        -76.0819  -14.7766  -46.7681 H      1 LIG       0.09000
      9 H3        -74.4616  -16.3765  -43.2535 H      1 LIG       0.09000
     10 H4        -75.3976  -17.4738  -44.3175 H      1 LIG       0.09000
     11 H5        -77.4773  -14.1374  -44.7848 H      1 LIG       0.09000
     12 H6        -78.4192  -15.2101  -45.8255 H      1 LIG       0.09000
     13 H7        -76.8396  -16.7663  -42.3971 H      1 LIG       0.09000
     14 H8        -76.5377  -15.0612  -42.7516 H      1 LIG       0.09000
     15 H9        -74.2820  -15.8231  -45.5793 H      1 LIG       0.32900
     16 H10       -74.9365  -14.5888  -44.7160 H      1 LIG       0.32900
@<TRIPOS>BOND
      1       1       3 1
      2       1       5 1
      3       2       4 1
      4       2       5 1
      5       3       6 1
      6       4       6 1
      7       1       7 1
      8       1       8 1
      9       2       9 1
     10       2      10 1
     11       3      11 1
     12       3      12 1
     13       4      13 1
     14       4      14 1
     15       5      15 1
     16       5      16 1
@<TRIPOS>ALT_TYPE
CGenFF_4.0_ALT_TYPE_SET
CGenFF_4.0 1 CG324 2 CG324 3 CG321 4 CG321 5 NG3P2 6 OG3C61 7 HGA2 8 HGA2 9 HGA2 10 HGA2 11 HGA2 12 HGA2 13 HGA2 14 HGA2 15 HGP2 16 HGP2
@<TRIPOS>MOLECULE
morpholine
 16 16 0 0 0
****
USER_CHARGES
INVALID_CHARGES
Pose:  13 Cluster:  13 Fr_nu: 1031507 TotEn:    -3.69
@<TRIPOS>ATOM
      1 C1        -76.8984  -15.0676  -44.2845 C.3    1 LIG       0.20900
      2 C2        -75.0367  -16.4242  -43.3545 C.3    1 LIG       0.20900
      3 C3        -76.7100  -14.1186  -43.1147 C.3    1 LIG      -0.03300
      4 C4        -74.9391  -15.4081  -42.2307 C.3    1 LIG      -0.03300
      5 N1        -75.5907  -15.7365  -44.5602 N.4    1 LIG      -0.45600
      6 O1        -76.2165  -14.8213  -41.9719 O.3    1 LIG      -0.27400
      7 H1        -77.6147  -15.8630  -44.0543 H      1 LIG       0.09000
      8 H2        -77.1988  -14.5456  -45.1970 H      1 LIG       0.09000
      9 H3        -74.0612  -16.8338  -43.6293 H      1 LIG       0.09000
     10 H4        -75.7292  -17.2363  -43.1115 H      1 LIG       0.09000
     11 H5        -76.0285  -13.2966  -43.3641 H      1 LIG       0.09000
     12 H6        -77.6723  -13.6755  -42.8395 H      1 LIG       0.09000
     13 H7        -74.6107  -15.9032  -41.3114 H      1 LIG       0.09000
     14 H8        -74.2119  -14.6199  -42.4595 H      1 LIG       0.09000
     15 H9        -75.7062  -16.4177  -45.3230 H      1 LIG       0.32900
     16 H10       -74.9127  -15.0421  -44.9042 H      1 LIG       0.32900
@<TRIPOS>BOND
      1       1       3 1
      2       1       5 1
      3       2       4 1
      4       2       5 1
      5       3       6 1
      6       4       6 1
      7       1       7 1
      8       1       8 1
      9       2       9 1
     10       2      10 1
     11       3      11 1
     12       3      12 1
     13       4      13 1
     14       4      14 1
     15       5      15 1
     16       5      16 1
@<TRIPOS>ALT_TYPE
CGenFF_4.0_ALT_TYPE_SET
CGenFF_4.0 1 CG324 2 CG324 3 CG321 4 CG321 5 NG3P2 6 OG3C61 7 HGA2 8 HGA2 9 HGA2 10 HGA2 11 HGA2 12 HGA2 13 HGA2 14 HGA2 15 HGP2 16 HGP2
@<TRIPOS>MOLECULE
morpholine
 16 16 0 0 0
****
USER_CHARGES
INVALID_CHARGES
Pose:  14 Cluster:  14 Fr_nu: 572610 TotEn:    -3.11
@<TRIPOS>ATOM
      1 C1        -73.8631   -7.5759  -51.8457 C.3    1 LIG       0.20900
      2 C2        -73.9673   -6.6898  -49.5273 C.3    1 LIG       0.20900
      3 C3        -75.2456   -8.1607  -51.6191 C.3    1 LIG      -0.03300
      4 C4        -75.3451   -7.3173  -49.4147 C.3    1 LIG      -0.03300
      5 N1        -73.7117   -6.3772  -50.9662 N.4    1 LIG      -0.45600
      6 O1        -75.4355   -8.4815  -50.2391 O.3    1 LIG      -0.27400
      7 H1        -73.0713   -8.2761  -51.5599 H      1 LIG       0.09000
      8 H2        -73.7170   -7.2463  -52.8778 H      1 LIG       0.09000
      9 H3        -73.8913   -5.7529  -48.9692 H      1 LIG       0.09000
     10 H4        -73.1779   -7.3791  -49.2117 H      1 LIG       0.09000
     11 H5        -76.0355   -7.4761  -51.9501 H      1 LIG       0.09000
     12 H6        -75.3532   -9.0877  -52.1912 H      1 LIG       0.09000
     13 H7        -75.5265   -7.6294  -48.3814 H      1 LIG       0.09000
     14 H8        -76.1362   -6.6095  -49.6899 H      1 LIG       0.09000
     15 H9        -72.7641   -5.9898  -51.0718 H      1 LIG       0.32900
     16 H10       -74.3544   -5.6358  -51.2784 H      1 LIG       0.32900
@<TRIPOS>BOND
      1       1       3 1
      2       1       5 1
      3       2       4 1
      4       2       5 1
      5       3       6 1
      6       4       6 1
      7       1       7 1
      8       1       8 1
      9       2       9 1
     10       2      10 1
     11       3      11 1
     12       3      12 1
     13       4      13 1
     14       4      14 1
     15       5      15 1
     16       5      16 1
@<TRIPOS>ALT_TYPE
CGenFF_4.0_ALT_TYPE_SET
CGenFF_4.0 1 CG324 2 CG324 3 CG321 4 CG321 5 NG3P2 6 OG3C61 7 HGA2 8 HGA2 9 HGA2 10 HGA2 11 HGA2 12 HGA2 13 HGA2 14 HGA2 15 HGP2 16 HGP2
@<TRIPOS>MOLECULE
morpholine
 16 16 0 0 0
****
USER_CHARGES
INVALID_CHARGES
Pose:  15 Cluster:  15 Fr_nu: 799755 TotEn:    -1.26
@<TRIPOS>ATOM
      1 C1        -73.9118   -8.2400  -53.3940 C.3    1 LIG       0.20900
      2 C2        -73.4637   -7.0413  -51.2648 C.3    1 LIG       0.20900
      3 C3        -75.2357   -8.6810  -52.7961 C.3    1 LIG      -0.03300
      4 C4        -74.8100   -7.5405  -50.7716 C.3    1 LIG      -0.03300
      5 N1        -73.5168   -6.9479  -52.7554 N.4    1 LIG      -0.45600
      6 O1        -75.1319   -8.7956  -51.3750 O.3    1 LIG      -0.27400
      7 H1        -73.1090   -8.9533  -53.1803 H      1 LIG       0.09000
      8 H2        -73.9814   -8.0660  -54.4711 H      1 LIG       0.09000
      9 H3        -73.2246   -6.0459  -50.8816 H      1 LIG       0.09000
     10 H4        -72.6562   -7.7397  -51.0235 H      1 LIG       0.09000
     11 H5        -76.0473   -7.9894  -53.0515 H      1 LIG       0.09000
     12 H6        -75.5082   -9.6662  -53.1875 H      1 LIG       0.09000
     13 H7        -74.7738   -7.6943  -49.6885 H      1 LIG       0.09000
     14 H8        -75.6094   -6.8182  -50.9763 H      1 LIG       0.09000
     15 H9        -72.5990   -6.6521  -53.1152 H      1 LIG       0.32900
     16 H10       -74.1782   -6.2088  -53.0321 H      1 LIG       0.32900
@<TRIPOS>BOND
      1       1       3 1
      2       1       5 1
      3       2       4 1
      4       2       5 1
      5       3       6 1
      6       4       6 1
      7       1       7 1
      8       1       8 1
      9       2       9 1
     10       2      10 1
     11       3      11 1
     12       3      12 1
     13       4      13 1
     14       4      14 1
     15       5      15 1
     16       5      16 1
@<TRIPOS>ALT_TYPE
CGenFF_4.0_ALT_TYPE_SET
CGenFF_4.0 1 CG324 2 CG324 3 CG321 4 CG321 5 NG3P2 6 OG3C61 7 HGA2 8 HGA2 9 HGA2 10 HGA2 11 HGA2 12 HGA2 13 HGA2 14 HGA2 15 HGP2 16 HGP2
@<TRIPOS>MOLECULE
morpholine
 16 16 0 0 0
****
USER_CHARGES
INVALID_CHARGES
Pose:  16 Cluster:  16 Fr_nu: 1123646 TotEn:    -1.08
@<TRIPOS>ATOM
      1 C1        -74.5497   -7.7548  -50.8831 C.3    1 LIG       0.20900
      2 C2        -74.5384   -6.4736  -48.7549 C.3    1 LIG       0.20900
      3 C3        -75.9354   -8.2483  -50.5076 C.3    1 LIG      -0.03300
      4 C4        -75.9250   -7.0293  -48.4842 C.3    1 LIG      -0.03300
      5 N1        -74.3341   -6.4258  -50.2346 N.4    1 LIG      -0.45600
      6 O1        -76.0766   -8.3165  -49.0869 O.3    1 LIG      -0.27400
      7 H1        -73.7638   -8.4180  -50.5070 H      1 LIG       0.09000
      8 H2        -74.4378   -7.6157  -51.9617 H      1 LIG       0.09000
      9 H3        -74.4174   -5.4563  -48.3736 H      1 LIG       0.09000
     10 H4        -73.7534   -7.1209  -48.3513 H      1 LIG       0.09000
     11 H5        -76.7216   -7.6084  -50.9256 H      1 LIG       0.09000
     12 H6        -76.0882   -9.2574  -50.9033 H      1 LIG       0.09000
     13 H7        -76.0716   -7.1499  -47.4062 H      1 LIG       0.09000
     14 H8        -76.7095   -6.3567  -48.8512 H      1 LIG       0.09000
     15 H9        -73.3826   -6.0921  -50.4407 H      1 LIG       0.32900
     16 H10       -74.9712   -5.7312  -50.6493 H      1 LIG       0.32900
@<TRIPOS>BOND
      1       1       3 1
      2       1       5 1
      3       2       4 1
      4       2       5 1
      5       3       6 1
      6       4       6 1
      7       1       7 1
      8       1       8 1
      9       2       9 1
     10       2      10 1
     11       3      11 1
     12       3      12 1
     13       4      13 1
     14       4      14 1
     15       5      15 1
     16       5      16 1
@<TRIPOS>ALT_TYPE
CGenFF_4.0_ALT_TYPE_SET
CGenFF_4.0 1 CG324 2 CG324 3 CG321 4 CG321 5 NG3P2 6 OG3C61 7 HGA2 8 HGA2 9 HGA2 10 HGA2 11 HGA2 12 HGA2 13 HGA2 14 HGA2 15 HGP2 16 HGP2
@<TRIPOS>MOLECULE
morpholine
 16 16 0 0 0
****
USER_CHARGES
INVALID_CHARGES
Pose:  17 Cluster:  17 Fr_nu: 1290533 TotEn:    -0.42
@<TRIPOS>ATOM
      1 C1        -75.5548  -16.5043  -43.6449 C.3    1 LIG       0.20900
      2 C2        -76.0081  -14.3707  -42.4561 C.3    1 LIG       0.20900
      3 C3        -77.0437  -16.5919  -43.9281 C.3    1 LIG      -0.03300
      4 C4        -77.4747  -14.5626  -42.7982 C.3    1 LIG      -0.03300
      5 N1        -75.1901  -15.0625  -43.4980 N.4    1 LIG      -0.45600
      6 O1        -77.7910  -15.9534  -42.8902 O.3    1 LIG      -0.27400
      7 H1        -75.2888  -16.9923  -42.7016 H      1 LIG       0.09000
      8 H2        -74.9533  -16.9135  -44.4610 H      1 LIG       0.09000
      9 H3        -75.7166  -13.3172  -42.4556 H      1 LIG       0.09000
     10 H4        -75.7489  -14.8316  -41.4977 H      1 LIG       0.09000
     11 H5        -77.3003  -16.1441  -44.8955 H      1 LIG       0.09000
     12 H6        -77.3529  -17.6414  -43.9595 H      1 LIG       0.09000
     13 H7        -78.0985  -14.1335  -42.0079 H      1 LIG       0.09000
     14 H8        -77.7402  -14.0621  -43.7372 H      1 LIG       0.09000
     15 H9        -74.1915  -14.9820  -43.2622 H      1 LIG       0.32900
     16 H10       -75.3045  -14.5829  -44.4021 H      1 LIG       0.32900
@<TRIPOS>BOND
      1       1       3 1
      2       1       5 1
      3       2       4 1
      4       2       5 1
      5       3       6 1
      6       4       6 1
      7       1       7 1
      8       1       8 1
      9       2       9 1
     10       2      10 1
     11       3      11 1
     12       3      12 1
     13       4      13 1
     14       4      14 1
     15       5      15 1
     16       5      16 1
@<TRIPOS>ALT_TYPE
CGenFF_4.0_ALT_TYPE_SET
CGenFF_4.0 1 CG324 2 CG324 3 CG321 4 CG321 5 NG3P2 6 OG3C61 7 HGA2 8 HGA2 9 HGA2 10 HGA2 11 HGA2 12 HGA2 13 HGA2 14 HGA2 15 HGP2 16 HGP2
@<TRIPOS>MOLECULE
morpholine
 16 16 0 0 0
****
USER_CHARGES
INVALID_CHARGES
Pose:  18 Cluster:  18 Fr_nu: 316907 TotEn:    -0.11
@<TRIPOS>ATOM
      1 C1        -76.1704  -14.4901  -41.6359 C.3    1 LIG       0.20900
      2 C2        -75.2815  -15.5375  -43.7057 C.3    1 LIG       0.20900
      3 C3        -75.0144  -15.1302  -40.8886 C.3    1 LIG      -0.03300
      4 C4        -74.1686  -16.1256  -42.8569 C.3    1 LIG      -0.03300
      5 N1        -75.7504  -14.2769  -43.0542 N.4    1 LIG      -0.45600
      6 O1        -74.6221  -16.3510  -41.5203 O.3    1 LIG      -0.27400
      7 H1        -77.0497  -15.1418  -41.6643 H      1 LIG       0.09000
      8 H2        -76.4405  -13.5143  -41.2234 H      1 LIG       0.09000
      9 H3        -74.9434  -15.2805  -44.7129 H      1 LIG       0.09000
     10 H4        -76.1487  -16.2031  -43.7599 H      1 LIG       0.09000
     11 H5        -74.1517  -14.4568  -40.8210 H      1 LIG       0.09000
     12 H6        -75.3234  -15.3719  -39.8667 H      1 LIG       0.09000
     13 H7        -73.8602  -17.0918  -43.2685 H      1 LIG       0.09000
     14 H8        -73.2852  -15.4760  -42.8409 H      1 LIG       0.09000
     15 H9        -76.5356  -13.8830  -43.5905 H      1 LIG       0.32900
     16 H10       -75.0027  -13.5698  -43.0910 H      1 LIG       0.32900
@<TRIPOS>BOND
      1       1       3 1
      2       1       5 1
      3       2       4 1
      4       2       5 1
      5       3       6 1
      6       4       6 1
      7       1       7 1
      8       1       8 1
      9       2       9 1
     10       2      10 1
     11       3      11 1
     12       3      12 1
     13       4      13 1
     14       4      14 1
     15       5      15 1
     16       5      16 1
@<TRIPOS>ALT_TYPE
CGenFF_4.0_ALT_TYPE_SET
CGenFF_4.0 1 CG324 2 CG324 3 CG321 4 CG321 5 NG3P2 6 OG3C61 7 HGA2 8 HGA2 9 HGA2 10 HGA2 11 HGA2 12 HGA2 13 HGA2 14 HGA2 15 HGP2 16 HGP2
@<TRIPOS>MOLECULE
indoline
 18 19 0 0 0
****
USER_CHARGES
INVALID_CHARGES
Pose:   1 Cluster:   1 Fr_nu: 256167 TotEn:   -18.66
@<TRIPOS>ATOM
      1 C1        -77.3012  -11.9184  -43.8019 C.ar   1 LIG      -0.21700
      2 C2        -76.9604  -11.5286  -42.4967 C.ar   1 LIG      -0.19700
      3 C3        -76.9339  -13.1745  -44.2868 C.ar   1 LIG      -0.40000
      4 C4        -76.2416  -12.3873  -41.6603 C.ar   1 LIG      -0.29100
      5 C5        -76.2147  -14.0093  -43.4501 C.ar   1 LIG       0.11100
      6 C6        -75.8554  -13.6195  -42.1574 C.ar   1 LIG       0.28800
      7 C7        -75.7507  -15.4085  -43.6905 C.3    1 LIG      -0.11600
      8 C8        -74.8444  -15.6469  -42.4634 C.3    1 LIG       0.00100
      9 N1        -75.1884  -14.6340  -41.4731 N.pl3  1 LIG      -0.67300
     10 H1        -77.8660  -11.2394  -44.4347 H      1 LIG       0.19600
     11 H2        -77.2657  -10.5516  -42.1316 H      1 LIG       0.19600
     12 H3        -77.2140  -13.4852  -45.2871 H      1 LIG       0.20400
     13 H4        -75.9935  -12.0855  -40.6481 H      1 LIG       0.21000
     14 H5        -76.6033  -16.0952  -43.6887 H      1 LIG       0.09000
     15 H6        -75.1892  -15.5004  -44.6245 H      1 LIG       0.09000
     16 H7        -74.9744  -16.6568  -42.0611 H      1 LIG       0.09000
     17 H8        -73.7909  -15.5312  -42.7466 H      1 LIG       0.09000
     18 H9        -74.6246  -14.4457  -40.6556 H      1 LIG       0.32800
@<TRIPOS>BOND
      1       1       2 ar
      2       1       3 ar
      3       2       4 ar
      4       3       5 ar
      5       4       6 ar
      6       5       6 ar
      7       5       7 1
      8       6       9 1
      9       7       8 1
     10       8       9 1
     11       1      10 1
     12       2      11 1
     13       3      12 1
     14       4      13 1
     15       7      14 1
     16       7      15 1
     17       8      16 1
     18       8      17 1
     19       9      18 1
@<TRIPOS>ALT_TYPE
CGenFF_4.0_ALT_TYPE_SET
CGenFF_4.0 1 CG2R61 2 CG2R61 3 CG2R61 4 CG2R61 5 CG2RC0 6 CG2RC0 7 CG3C52 8 CG3C52 9 NG3C51 10 HGR61 11 HGR61 12 HGR61 13 HGR61 14 HGA2 15 HGA2 16 HGA2 17 HGA2 18 HGP1
@<TRIPOS>MOLECULE
indoline
 18 19 0 0 0
****
USER_CHARGES
INVALID_CHARGES
Pose:   2 Cluster:   2 Fr_nu: 2254486 TotEn:   -17.49
@<TRIPOS>ATOM
      1 C1        -79.9506  -11.0038  -44.7307 C.ar   1 LIG      -0.21700
      2 C2        -79.9248   -9.7672  -44.0662 C.ar   1 LIG      -0.19700
      3 C3        -78.9684  -11.9639  -44.4831 C.ar   1 LIG      -0.40000
      4 C4        -78.9123   -9.4709  -43.1494 C.ar   1 LIG      -0.29100
      5 C5        -77.9678  -11.6521  -43.5800 C.ar   1 LIG       0.11100
      6 C6        -77.9254  -10.4158  -42.9305 C.ar   1 LIG       0.28800
      7 C7        -76.8420  -12.5043  -43.0929 C.3    1 LIG      -0.11600
      8 C8        -76.0059  -11.4815  -42.2936 C.3    1 LIG       0.00100
      9 N1        -76.8698  -10.3388  -42.0237 N.pl3  1 LIG      -0.67300
     10 H1        -80.7497  -11.2182  -45.4351 H      1 LIG       0.19600
     11 H2        -80.7050   -9.0365  -44.2621 H      1 LIG       0.19600
     12 H3        -78.9983  -12.9272  -44.9800 H      1 LIG       0.20400
     13 H4        -78.9058   -8.5189  -42.6289 H      1 LIG       0.21000
     14 H5        -77.2225  -13.2965  -42.4403 H      1 LIG       0.09000
     15 H6        -76.2652  -12.9334  -43.9170 H      1 LIG       0.09000
     16 H7        -75.6218  -11.9177  -41.3658 H      1 LIG       0.09000
     17 H8        -75.1466  -11.1510  -42.8902 H      1 LIG       0.09000
     18 H9        -76.5245   -9.4533  -41.6799 H      1 LIG       0.32800
@<TRIPOS>BOND
      1       1       2 ar
      2       1       3 ar
      3       2       4 ar
      4       3       5 ar
      5       4       6 ar
      6       5       6 ar
      7       5       7 1
      8       6       9 1
      9       7       8 1
     10       8       9 1
     11       1      10 1
     12       2      11 1
     13       3      12 1
     14       4      13 1
     15       7      14 1
     16       7      15 1
     17       8      16 1
     18       8      17 1
     19       9      18 1
@<TRIPOS>ALT_TYPE
CGenFF_4.0_ALT_TYPE_SET
CGenFF_4.0 1 CG2R61 2 CG2R61 3 CG2R61 4 CG2R61 5 CG2RC0 6 CG2RC0 7 CG3C52 8 CG3C52 9 NG3C51 10 HGR61 11 HGR61 12 HGR61 13 HGR61 14 HGA2 15 HGA2 16 HGA2 17 HGA2 18 HGP1
@<TRIPOS>MOLECULE
indoline
 18 19 0 0 0
****
USER_CHARGES
INVALID_CHARGES
Pose:   3 Cluster:   3 Fr_nu: 1212998 TotEn:   -15.97
@<TRIPOS>ATOM
      1 C1        -77.6700  -14.2583  -44.8981 C.ar   1 LIG      -0.21700
      2 C2        -78.2688  -13.7150  -43.7502 C.ar   1 LIG      -0.19700
      3 C3        -76.5445  -15.0768  -44.7925 C.ar   1 LIG      -0.40000
      4 C4        -77.7461  -13.9775  -42.4807 C.ar   1 LIG      -0.29100
      5 C5        -76.0336  -15.3196  -43.5300 C.ar   1 LIG       0.11100
      6 C6        -76.6129  -14.7658  -42.3855 C.ar   1 LIG       0.28800
      7 C7        -74.8896  -16.1929  -43.1307 C.3    1 LIG      -0.11600
      8 C8        -74.7351  -15.8334  -41.6370 C.3    1 LIG       0.00100
      9 N1        -75.9744  -15.1883  -41.2209 N.pl3  1 LIG      -0.67300
     10 H1        -78.0949  -14.0481  -45.8758 H      1 LIG       0.19600
     11 H2        -79.1522  -13.0902  -43.8504 H      1 LIG       0.19600
     12 H3        -76.0931  -15.5138  -45.6763 H      1 LIG       0.20400
     13 H4        -78.2217  -13.5660  -41.5965 H      1 LIG       0.21000
     14 H5        -75.1571  -17.2470  -43.2556 H      1 LIG       0.09000
     15 H6        -73.9803  -15.9612  -43.6924 H      1 LIG       0.09000
     16 H7        -74.5265  -16.7217  -41.0320 H      1 LIG       0.09000
     17 H8        -73.9015  -15.1329  -41.5038 H      1 LIG       0.09000
     18 H9        -76.0721  -14.6897  -40.3472 H      1 LIG       0.32800
@<TRIPOS>BOND
      1       1       2 ar
      2       1       3 ar
      3       2       4 ar
      4       3       5 ar
      5       4       6 ar
      6       5       6 ar
      7       5       7 1
      8       6       9 1
      9       7       8 1
     10       8       9 1
     11       1      10 1
     12       2      11 1
     13       3      12 1
     14       4      13 1
     15       7      14 1
     16       7      15 1
     17       8      16 1
     18       8      17 1
     19       9      18 1
@<TRIPOS>ALT_TYPE
CGenFF_4.0_ALT_TYPE_SET
CGenFF_4.0 1 CG2R61 2 CG2R61 3 CG2R61 4 CG2R61 5 CG2RC0 6 CG2RC0 7 CG3C52 8 CG3C52 9 NG3C51 10 HGR61 11 HGR61 12 HGR61 13 HGR61 14 HGA2 15 HGA2 16 HGA2 17 HGA2 18 HGP1
@<TRIPOS>MOLECULE
indoline
 18 19 0 0 0
****
USER_CHARGES
INVALID_CHARGES
Pose:   4 Cluster:   4 Fr_nu: 1941865 TotEn:   -14.60
@<TRIPOS>ATOM
      1 C1        -79.5998   -9.7834  -51.8020 C.ar   1 LIG      -0.21700
      2 C2        -80.0254   -8.4552  -51.9642 C.ar   1 LIG      -0.19700
      3 C3        -78.4607  -10.0776  -51.0512 C.ar   1 LIG      -0.40000
      4 C4        -79.3138   -7.4019  -51.3830 C.ar   1 LIG      -0.29100
      5 C5        -77.7620   -9.0235  -50.4901 C.ar   1 LIG       0.11100
      6 C6        -78.1691   -7.6984  -50.6644 C.ar   1 LIG       0.28800
      7 C7        -76.5597   -9.0579  -49.6046 C.3    1 LIG      -0.11600
      8 C8        -76.1862   -7.5613  -49.5350 C.3    1 LIG       0.00100
      9 N1        -77.3567   -6.8069  -49.9661 N.pl3  1 LIG      -0.67300
     10 H1        -80.1701  -10.5891  -52.2561 H      1 LIG       0.19600
     11 H2        -80.9219   -8.2458  -52.5417 H      1 LIG       0.19600
     12 H3        -78.1423  -11.1041  -50.9077 H      1 LIG       0.20400
     13 H4        -79.6558   -6.3789  -51.5005 H      1 LIG       0.21000
     14 H5        -76.8293   -9.4421  -48.6157 H      1 LIG       0.09000
     15 H6        -75.7486   -9.6514  -50.0360 H      1 LIG       0.09000
     16 H7        -75.8771   -7.2734  -48.5250 H      1 LIG       0.09000
     17 H8        -75.3512   -7.3508  -50.2146 H      1 LIG       0.09000
     18 H9        -77.3279   -5.8219  -50.1909 H      1 LIG       0.32800
@<TRIPOS>BOND
      1       1       2 ar
      2       1       3 ar
      3       2       4 ar
      4       3       5 ar
      5       4       6 ar
      6       5       6 ar
      7       5       7 1
      8       6       9 1
      9       7       8 1
     10       8       9 1
     11       1      10 1
     12       2      11 1
     13       3      12 1
     14       4      13 1
     15       7      14 1
     16       7      15 1
     17       8      16 1
     18       8      17 1
     19       9      18 1
@<TRIPOS>ALT_TYPE
CGenFF_4.0_ALT_TYPE_SET
CGenFF_4.0 1 CG2R61 2 CG2R61 3 CG2R61 4 CG2R61 5 CG2RC0 6 CG2RC0 7 CG3C52 8 CG3C52 9 NG3C51 10 HGR61 11 HGR61 12 HGR61 13 HGR61 14 HGA2 15 HGA2 16 HGA2 17 HGA2 18 HGP1
@<TRIPOS>MOLECULE
indoline
 18 19 0 0 0
****
USER_CHARGES
INVALID_CHARGES
Pose:   5 Cluster:   5 Fr_nu: 325735 TotEn:   -14.47
@<TRIPOS>ATOM
      1 C1        -76.5293  -11.9315  -43.4994 C.ar   1 LIG      -0.21700
      2 C2        -76.4940  -11.2017  -42.3004 C.ar   1 LIG      -0.19700
      3 C3        -77.2625  -11.4670  -44.5923 C.ar   1 LIG      -0.40000
      4 C4        -77.1970  -10.0001  -42.1756 C.ar   1 LIG      -0.29100
      5 C5        -77.9604  -10.2810  -44.4501 C.ar   1 LIG       0.11100
      6 C6        -77.9453   -9.5603  -43.2532 C.ar   1 LIG       0.28800
      7 C7        -78.7668   -9.5373  -45.4637 C.3    1 LIG      -0.11600
      8 C8        -79.4273   -8.4476  -44.5917 C.3    1 LIG       0.00100
      9 N1        -78.6657   -8.3713  -43.3510 N.pl3  1 LIG      -0.67300
     10 H1        -75.9709  -12.8602  -43.5792 H      1 LIG       0.19600
     11 H2        -75.9076  -11.5722  -41.4639 H      1 LIG       0.19600
     12 H3        -77.2742  -12.0188  -45.5257 H      1 LIG       0.20400
     13 H4        -77.1543   -9.4339  -41.2510 H      1 LIG       0.21000
     14 H5        -78.1093   -9.0924  -46.2175 H      1 LIG       0.09000
     15 H6        -79.5166  -10.1750  -45.9404 H      1 LIG       0.09000
     16 H7        -79.4469   -7.4817  -45.1065 H      1 LIG       0.09000
     17 H8        -80.4631   -8.7271  -44.3624 H      1 LIG       0.09000
     18 H9        -78.9897   -7.8741  -42.5329 H      1 LIG       0.32800
@<TRIPOS>BOND
      1       1       2 ar
      2       1       3 ar
      3       2       4 ar
      4       3       5 ar
      5       4       6 ar
      6       5       6 ar
      7       5       7 1
      8       6       9 1
      9       7       8 1
     10       8       9 1
     11       1      10 1
     12       2      11 1
     13       3      12 1
     14       4      13 1
     15       7      14 1
     16       7      15 1
     17       8      16 1
     18       8      17 1
     19       9      18 1
@<TRIPOS>ALT_TYPE
CGenFF_4.0_ALT_TYPE_SET
CGenFF_4.0 1 CG2R61 2 CG2R61 3 CG2R61 4 CG2R61 5 CG2RC0 6 CG2RC0 7 CG3C52 8 CG3C52 9 NG3C51 10 HGR61 11 HGR61 12 HGR61 13 HGR61 14 HGA2 15 HGA2 16 HGA2 17 HGA2 18 HGP1
@<TRIPOS>MOLECULE
indoline
 18 19 0 0 0
****
USER_CHARGES
INVALID_CHARGES
Pose:   6 Cluster:   6 Fr_nu: 755900 TotEn:   -13.88
@<TRIPOS>ATOM
      1 C1        -76.5975   -9.2894  -49.9939 C.ar   1 LIG      -0.21700
      2 C2        -76.3225   -8.2274  -49.1176 C.ar   1 LIG      -0.19700
      3 C3        -75.9203   -9.4011  -51.2091 C.ar   1 LIG      -0.40000
      4 C4        -75.3708   -7.2583  -49.4475 C.ar   1 LIG      -0.29100
      5 C5        -74.9881   -8.4290  -51.5255 C.ar   1 LIG       0.11100
      6 C6        -74.7244   -7.3589  -50.6668 C.ar   1 LIG       0.28800
      7 C7        -74.0918   -8.3383  -52.7168 C.3    1 LIG      -0.11600
      8 C8        -73.4899   -6.9271  -52.5418 C.3    1 LIG       0.00100
      9 N1        -73.7117   -6.5353  -51.1553 N.pl3  1 LIG      -0.67300
     10 H1        -77.3361  -10.0366  -49.7167 H      1 LIG       0.19600
     11 H2        -76.8504   -8.1634  -48.1698 H      1 LIG       0.19600
     12 H3        -76.1167  -10.2319  -51.8778 H      1 LIG       0.20400
     13 H4        -75.1530   -6.4478  -48.7598 H      1 LIG       0.21000
     14 H5        -73.3139   -9.1066  -52.6640 H      1 LIG       0.09000
     15 H6        -74.6466   -8.4213  -53.6556 H      1 LIG       0.09000
     16 H7        -72.4246   -6.9134  -52.7935 H      1 LIG       0.09000
     17 H8        -74.0006   -6.2166  -53.2035 H      1 LIG       0.09000
     18 H9        -73.5834   -5.5904  -50.8203 H      1 LIG       0.32800
@<TRIPOS>BOND
      1       1       2 ar
      2       1       3 ar
      3       2       4 ar
      4       3       5 ar
      5       4       6 ar
      6       5       6 ar
      7       5       7 1
      8       6       9 1
      9       7       8 1
     10       8       9 1
     11       1      10 1
     12       2      11 1
     13       3      12 1
     14       4      13 1
     15       7      14 1
     16       7      15 1
     17       8      16 1
     18       8      17 1
     19       9      18 1
@<TRIPOS>ALT_TYPE
CGenFF_4.0_ALT_TYPE_SET
CGenFF_4.0 1 CG2R61 2 CG2R61 3 CG2R61 4 CG2R61 5 CG2RC0 6 CG2RC0 7 CG3C52 8 CG3C52 9 NG3C51 10 HGR61 11 HGR61 12 HGR61 13 HGR61 14 HGA2 15 HGA2 16 HGA2 17 HGA2 18 HGP1
@<TRIPOS>MOLECULE
indoline
 18 19 0 0 0
****
USER_CHARGES
INVALID_CHARGES
Pose:   7 Cluster:   7 Fr_nu: 2257828 TotEn:   -13.73
@<TRIPOS>ATOM
      1 C1        -78.0758  -13.0867  -42.7395 C.ar   1 LIG      -0.21700
      2 C2        -77.1340  -12.3015  -42.0553 C.ar   1 LIG      -0.19700
      3 C3        -79.0957  -12.4879  -43.4806 C.ar   1 LIG      -0.40000
      4 C4        -77.2031  -10.9062  -42.0974 C.ar   1 LIG      -0.29100
      5 C5        -79.1561  -11.1060  -43.5048 C.ar   1 LIG       0.11100
      6 C6        -78.2340  -10.3193  -42.8099 C.ar   1 LIG       0.28800
      7 C7        -80.0954  -10.2191  -44.2545 C.3    1 LIG      -0.11600
      8 C8        -79.7477   -8.8350  -43.6650 C.3    1 LIG       0.00100
      9 N1        -78.4459   -8.9581  -43.0207 N.pl3  1 LIG      -0.67300
     10 H1        -78.0015  -14.1700  -42.7002 H      1 LIG       0.19600
     11 H2        -76.3392  -12.7849  -41.4937 H      1 LIG       0.19600
     12 H3        -79.8115  -13.0926  -44.0263 H      1 LIG       0.20400
     13 H4        -76.4641  -10.3051  -41.5779 H      1 LIG       0.21000
     14 H5        -79.8762  -10.2561  -45.3263 H      1 LIG       0.09000
     15 H6        -81.1415  -10.4794  -44.0701 H      1 LIG       0.09000
     16 H7        -79.7364   -8.0621  -44.4403 H      1 LIG       0.09000
     17 H8        -80.4954   -8.5477  -42.9153 H      1 LIG       0.09000
     18 H9        -78.0674   -8.2561  -42.3998 H      1 LIG       0.32800
@<TRIPOS>BOND
      1       1       2 ar
      2       1       3 ar
      3       2       4 ar
      4       3       5 ar
      5       4       6 ar
      6       5       6 ar
      7       5       7 1
      8       6       9 1
      9       7       8 1
     10       8       9 1
     11       1      10 1
     12       2      11 1
     13       3      12 1
     14       4      13 1
     15       7      14 1
     16       7      15 1
     17       8      16 1
     18       8      17 1
     19       9      18 1
@<TRIPOS>ALT_TYPE
CGenFF_4.0_ALT_TYPE_SET
CGenFF_4.0 1 CG2R61 2 CG2R61 3 CG2R61 4 CG2R61 5 CG2RC0 6 CG2RC0 7 CG3C52 8 CG3C52 9 NG3C51 10 HGR61 11 HGR61 12 HGR61 13 HGR61 14 HGA2 15 HGA2 16 HGA2 17 HGA2 18 HGP1
@<TRIPOS>MOLECULE
indoline
 18 19 0 0 0
****
USER_CHARGES
INVALID_CHARGES
Pose:   8 Cluster:   8 Fr_nu: 764898 TotEn:   -13.55
@<TRIPOS>ATOM
      1 C1        -76.3415  -11.4439  -42.0234 C.ar   1 LIG      -0.21700
      2 C2        -77.1930  -12.5092  -42.3574 C.ar   1 LIG      -0.19700
      3 C3        -76.5988  -10.1549  -42.4928 C.ar   1 LIG      -0.40000
      4 C4        -78.3103  -12.3015  -43.1710 C.ar   1 LIG      -0.29100
      5 C5        -77.7032   -9.9673  -43.3046 C.ar   1 LIG       0.11100
      6 C6        -78.5431  -11.0270  -43.6568 C.ar   1 LIG       0.28800
      7 C7        -78.2361   -8.7002  -43.8890 C.3    1 LIG      -0.11600
      8 C8        -79.3268   -9.2359  -44.8417 C.3    1 LIG       0.00100
      9 N1        -79.6225  -10.6026  -44.4296 N.pl3  1 LIG      -0.67300
     10 H1        -75.4815  -11.6241  -41.3843 H      1 LIG       0.19600
     11 H2        -76.9842  -13.5038  -41.9725 H      1 LIG       0.19600
     12 H3        -75.9540   -9.3273  -42.2191 H      1 LIG       0.20400
     13 H4        -78.9721  -13.1263  -43.4140 H      1 LIG       0.21000
     14 H5        -78.6728   -8.0757  -43.1032 H      1 LIG       0.09000
     15 H6        -77.4681   -8.1447  -44.4348 H      1 LIG       0.09000
     16 H7        -80.2240   -8.6091  -44.8141 H      1 LIG       0.09000
     17 H8        -78.9537   -9.2431  -45.8733 H      1 LIG       0.09000
     18 H9        -80.1618  -11.2457  -44.9926 H      1 LIG       0.32800
@<TRIPOS>BOND
      1       1       2 ar
      2       1       3 ar
      3       2       4 ar
      4       3       5 ar
      5       4       6 ar
      6       5       6 ar
      7       5       7 1
      8       6       9 1
      9       7       8 1
     10       8       9 1
     11       1      10 1
     12       2      11 1
     13       3      12 1
     14       4      13 1
     15       7      14 1
     16       7      15 1
     17       8      16 1
     18       8      17 1
     19       9      18 1
@<TRIPOS>ALT_TYPE
CGenFF_4.0_ALT_TYPE_SET
CGenFF_4.0 1 CG2R61 2 CG2R61 3 CG2R61 4 CG2R61 5 CG2RC0 6 CG2RC0 7 CG3C52 8 CG3C52 9 NG3C51 10 HGR61 11 HGR61 12 HGR61 13 HGR61 14 HGA2 15 HGA2 16 HGA2 17 HGA2 18 HGP1
@<TRIPOS>MOLECULE
indoline
 18 19 0 0 0
****
USER_CHARGES
INVALID_CHARGES
Pose:   9 Cluster:   9 Fr_nu: 1107501 TotEn:   -13.54
@<TRIPOS>ATOM
      1 C1        -64.1617    1.5858  -25.6063 C.ar   1 LIG      -0.21700
      2 C2        -64.1973    0.4967  -24.7208 C.ar   1 LIG      -0.19700
      3 C3        -65.1256    1.7198  -26.6066 C.ar   1 LIG      -0.40000
      4 C4        -65.1940   -0.4773  -24.8276 C.ar   1 LIG      -0.29100
      5 C5        -66.1000    0.7426  -26.7053 C.ar   1 LIG       0.11100
      6 C6        -66.1292   -0.3539  -25.8399 C.ar   1 LIG       0.28800
      7 C7        -67.2684    0.6703  -27.6330 C.3    1 LIG      -0.11600
      8 C8        -67.7953   -0.7538  -27.3533 C.3    1 LIG       0.00100
      9 N1        -67.2262   -1.1793  -26.0804 N.pl3  1 LIG      -0.67300
     10 H1        -63.3827    2.3363  -25.5031 H      1 LIG       0.19600
     11 H2        -63.4459    0.4153  -23.9399 H      1 LIG       0.19600
     12 H3        -65.1117    2.5710  -27.2782 H      1 LIG       0.20400
     13 H4        -65.2241   -1.3091  -24.1315 H      1 LIG       0.21000
     14 H5        -68.0134    1.4252  -27.3623 H      1 LIG       0.09000
     15 H6        -66.9704    0.7867  -28.6788 H      1 LIG       0.09000
     16 H7        -68.8895   -0.7768  -27.3274 H      1 LIG       0.09000
     17 H8        -67.4636   -1.4387  -28.1435 H      1 LIG       0.09000
     18 H9        -67.2581   -2.1346  -25.7520 H      1 LIG       0.32800
@<TRIPOS>BOND
      1       1       2 ar
      2       1       3 ar
      3       2       4 ar
      4       3       5 ar
      5       4       6 ar
      6       5       6 ar
      7       5       7 1
      8       6       9 1
      9       7       8 1
     10       8       9 1
     11       1      10 1
     12       2      11 1
     13       3      12 1
     14       4      13 1
     15       7      14 1
     16       7      15 1
     17       8      16 1
     18       8      17 1
     19       9      18 1
@<TRIPOS>ALT_TYPE
CGenFF_4.0_ALT_TYPE_SET
CGenFF_4.0 1 CG2R61 2 CG2R61 3 CG2R61 4 CG2R61 5 CG2RC0 6 CG2RC0 7 CG3C52 8 CG3C52 9 NG3C51 10 HGR61 11 HGR61 12 HGR61 13 HGR61 14 HGA2 15 HGA2 16 HGA2 17 HGA2 18 HGP1
@<TRIPOS>MOLECULE
indoline
 18 19 0 0 0
****
USER_CHARGES
INVALID_CHARGES
Pose:  10 Cluster:  10 Fr_nu: 164772 TotEn:   -13.44
@<TRIPOS>ATOM
      1 C1        -56.5207  -24.1923  -34.0961 C.ar   1 LIG      -0.21700
      2 C2        -57.2332  -23.0327  -34.4415 C.ar   1 LIG      -0.19700
      3 C3        -55.1333  -24.2424  -34.2386 C.ar   1 LIG      -0.40000
      4 C4        -56.5684  -21.9090  -34.9405 C.ar   1 LIG      -0.29100
      5 C5        -54.4909  -23.1256  -34.7426 C.ar   1 LIG       0.11100
      6 C6        -55.1963  -21.9758  -35.1069 C.ar   1 LIG       0.28800
      7 C7        -53.0292  -22.8911  -34.9406 C.3    1 LIG      -0.11600
      8 C8        -53.0346  -21.5603  -35.7236 C.3    1 LIG       0.00100
      9 N1        -54.3474  -20.9559  -35.5327 N.pl3  1 LIG      -0.67300
     10 H1        -57.0546  -25.0534  -33.7035 H      1 LIG       0.19600
     11 H2        -58.3118  -23.0072  -34.3119 H      1 LIG       0.19600
     12 H3        -54.5793  -25.1297  -33.9531 H      1 LIG       0.20400
     13 H4        -57.1231  -21.0112  -35.1925 H      1 LIG       0.21000
     14 H5        -52.5303  -22.7758  -33.9731 H      1 LIG       0.09000
     15 H6        -52.5593  -23.6917  -35.5188 H      1 LIG       0.09000
     16 H7        -52.2362  -20.8932  -35.3828 H      1 LIG       0.09000
     17 H8        -52.8782  -21.7528  -36.7922 H      1 LIG       0.09000
     18 H9        -54.6825  -20.1763  -36.0817 H      1 LIG       0.32800
@<TRIPOS>BOND
      1       1       2 ar
      2       1       3 ar
      3       2       4 ar
      4       3       5 ar
      5       4       6 ar
      6       5       6 ar
      7       5       7 1
      8       6       9 1
      9       7       8 1
     10       8       9 1
     11       1      10 1
     12       2      11 1
     13       3      12 1
     14       4      13 1
     15       7      14 1
     16       7      15 1
     17       8      16 1
     18       8      17 1
     19       9      18 1
@<TRIPOS>ALT_TYPE
CGenFF_4.0_ALT_TYPE_SET
CGenFF_4.0 1 CG2R61 2 CG2R61 3 CG2R61 4 CG2R61 5 CG2RC0 6 CG2RC0 7 CG3C52 8 CG3C52 9 NG3C51 10 HGR61 11 HGR61 12 HGR61 13 HGR61 14 HGA2 15 HGA2 16 HGA2 17 HGA2 18 HGP1
@<TRIPOS>MOLECULE
indoline
 18 19 0 0 0
****
USER_CHARGES
INVALID_CHARGES
Pose:  11 Cluster:  11 Fr_nu: 304737 TotEn:   -13.44
@<TRIPOS>ATOM
      1 C1        -49.9470    6.9676  -35.8767 C.ar   1 LIG      -0.21700
      2 C2        -51.0806    6.9340  -36.7045 C.ar   1 LIG      -0.19700
      3 C3        -49.7188    5.9554  -34.9433 C.ar   1 LIG      -0.40000
      4 C4        -52.0054    5.8907  -36.6058 C.ar   1 LIG      -0.29100
      5 C5        -50.6481    4.9346  -34.8512 C.ar   1 LIG       0.11100
      6 C6        -51.7883    4.9060  -35.6582 C.ar   1 LIG       0.28800
      7 C7        -50.6213    3.7135  -33.9916 C.3    1 LIG      -0.11600
      8 C8        -52.0357    3.1408  -34.2269 C.3    1 LIG       0.00100
      9 N1        -52.5533    3.7617  -35.4400 N.pl3  1 LIG      -0.67300
     10 H1        -49.2359    7.7836  -35.9729 H      1 LIG       0.19600
     11 H2        -51.2355    7.7241  -37.4343 H      1 LIG       0.19600
     12 H3        -48.8334    5.9689  -34.3175 H      1 LIG       0.20400
     13 H4        -52.8721    5.8633  -37.2580 H      1 LIG       0.21000
     14 H5        -49.8523    3.0192  -34.3449 H      1 LIG       0.09000
     15 H6        -50.4601    3.9566  -32.9375 H      1 LIG       0.09000
     16 H7        -52.0150    2.0498  -34.3161 H      1 LIG       0.09000
     17 H8        -52.6893    3.3965  -33.3838 H      1 LIG       0.09000
     18 H9        -53.5231    3.7062  -35.7193 H      1 LIG       0.32800
@<TRIPOS>BOND
      1       1       2 ar
      2       1       3 ar
      3       2       4 ar
      4       3       5 ar
      5       4       6 ar
      6       5       6 ar
      7       5       7 1
      8       6       9 1
      9       7       8 1
     10       8       9 1
     11       1      10 1
     12       2      11 1
     13       3      12 1
     14       4      13 1
     15       7      14 1
     16       7      15 1
     17       8      16 1
     18       8      17 1
     19       9      18 1
@<TRIPOS>ALT_TYPE
CGenFF_4.0_ALT_TYPE_SET
CGenFF_4.0 1 CG2R61 2 CG2R61 3 CG2R61 4 CG2R61 5 CG2RC0 6 CG2RC0 7 CG3C52 8 CG3C52 9 NG3C51 10 HGR61 11 HGR61 12 HGR61 13 HGR61 14 HGA2 15 HGA2 16 HGA2 17 HGA2 18 HGP1
@<TRIPOS>MOLECULE
indoline
 18 19 0 0 0
****
USER_CHARGES
INVALID_CHARGES
Pose:  12 Cluster:  12 Fr_nu: 976885 TotEn:   -12.84
@<TRIPOS>ATOM
      1 C1        -58.1766    6.1105  -38.8762 C.ar   1 LIG      -0.21700
      2 C2        -58.8357    6.0810  -37.6368 C.ar   1 LIG      -0.19700
      3 C3        -57.8385    4.9244  -39.5294 C.ar   1 LIG      -0.40000
      4 C4        -59.1602    4.8644  -37.0301 C.ar   1 LIG      -0.29100
      5 C5        -58.1581    3.7284  -38.9118 C.ar   1 LIG       0.11100
      6 C6        -58.7961    3.6923  -37.6692 C.ar   1 LIG       0.28800
      7 C7        -57.9663    2.3330  -39.4087 C.3    1 LIG      -0.11600
      8 C8        -58.3303    1.5077  -38.1555 C.3    1 LIG       0.00100
      9 N1        -59.0741    2.3884  -37.2632 N.pl3  1 LIG      -0.67300
     10 H1        -57.9386    7.0663  -39.3350 H      1 LIG       0.19600
     11 H2        -59.1025    7.0145  -37.1487 H      1 LIG       0.19600
     12 H3        -57.3479    4.9454  -40.4962 H      1 LIG       0.20400
     13 H4        -59.6820    4.8484  -36.0789 H      1 LIG       0.21000
     14 H5        -58.6590    2.1258  -40.2305 H      1 LIG       0.09000
     15 H6        -56.9354    2.1469  -39.7229 H      1 LIG       0.09000
     16 H7        -58.9156    0.6205  -38.4178 H      1 LIG       0.09000
     17 H8        -57.4170    1.1701  -37.6501 H      1 LIG       0.09000
     18 H9        -59.2717    2.1599  -36.2987 H      1 LIG       0.32800
@<TRIPOS>BOND
      1       1       2 ar
      2       1       3 ar
      3       2       4 ar
      4       3       5 ar
      5       4       6 ar
      6       5       6 ar
      7       5       7 1
      8       6       9 1
      9       7       8 1
     10       8       9 1
     11       1      10 1
     12       2      11 1
     13       3      12 1
     14       4      13 1
     15       7      14 1
     16       7      15 1
     17       8      16 1
     18       8      17 1
     19       9      18 1
@<TRIPOS>ALT_TYPE
CGenFF_4.0_ALT_TYPE_SET
CGenFF_4.0 1 CG2R61 2 CG2R61 3 CG2R61 4 CG2R61 5 CG2RC0 6 CG2RC0 7 CG3C52 8 CG3C52 9 NG3C51 10 HGR61 11 HGR61 12 HGR61 13 HGR61 14 HGA2 15 HGA2 16 HGA2 17 HGA2 18 HGP1
@<TRIPOS>MOLECULE
indoline
 18 19 0 0 0
****
USER_CHARGES
INVALID_CHARGES
Pose:  13 Cluster:  13 Fr_nu: 772056 TotEn:   -12.77
@<TRIPOS>ATOM
      1 C1        -59.6344    4.5457  -41.3390 C.ar   1 LIG      -0.21700
      2 C2        -59.8644    5.1597  -40.0974 C.ar   1 LIG      -0.19700
      3 C3        -59.0871    3.2635  -41.4068 C.ar   1 LIG      -0.40000
      4 C4        -59.5443    4.5024  -38.9062 C.ar   1 LIG      -0.29100
      5 C5        -58.7670    2.6299  -40.2194 C.ar   1 LIG       0.11100
      6 C6        -58.9750    3.2434  -38.9815 C.ar   1 LIG       0.28800
      7 C7        -58.2307    1.2527  -40.0036 C.3    1 LIG      -0.11600
      8 C8        -57.9067    1.2820  -38.4942 C.3    1 LIG       0.00100
      9 N1        -58.6379    2.4050  -37.9205 N.pl3  1 LIG      -0.67300
     10 H1        -59.8960    5.0701  -42.2539 H      1 LIG       0.19600
     11 H2        -60.3030    6.1534  -40.0634 H      1 LIG       0.19600
     12 H3        -58.9279    2.7797  -42.3641 H      1 LIG       0.20400
     13 H4        -59.7374    4.9768  -37.9496 H      1 LIG       0.21000
     14 H5        -59.0014    0.5077  -40.2257 H      1 LIG       0.09000
     15 H6        -57.3339    1.0629  -40.6001 H      1 LIG       0.09000
     16 H7        -58.1800    0.3396  -38.0088 H      1 LIG       0.09000
     17 H8        -56.8312    1.4375  -38.3441 H      1 LIG       0.09000
     18 H9        -58.4621    2.7630  -36.9918 H      1 LIG       0.32800
@<TRIPOS>BOND
      1       1       2 ar
      2       1       3 ar
      3       2       4 ar
      4       3       5 ar
      5       4       6 ar
      6       5       6 ar
      7       5       7 1
      8       6       9 1
      9       7       8 1
     10       8       9 1
     11       1      10 1
     12       2      11 1
     13       3      12 1
     14       4      13 1
     15       7      14 1
     16       7      15 1
     17       8      16 1
     18       8      17 1
     19       9      18 1
@<TRIPOS>ALT_TYPE
CGenFF_4.0_ALT_TYPE_SET
CGenFF_4.0 1 CG2R61 2 CG2R61 3 CG2R61 4 CG2R61 5 CG2RC0 6 CG2RC0 7 CG3C52 8 CG3C52 9 NG3C51 10 HGR61 11 HGR61 12 HGR61 13 HGR61 14 HGA2 15 HGA2 16 HGA2 17 HGA2 18 HGP1
@<TRIPOS>MOLECULE
indoline
 18 19 0 0 0
****
USER_CHARGES
INVALID_CHARGES
Pose:  14 Cluster:  14 Fr_nu: 417327 TotEn:   -12.66
@<TRIPOS>ATOM
      1 C1        -60.4358    2.8096  -40.3166 C.ar   1 LIG      -0.21700
      2 C2        -60.3765    2.7627  -38.9145 C.ar   1 LIG      -0.19700
      3 C3        -59.2696    2.7365  -41.0797 C.ar   1 LIG      -0.40000
      4 C4        -59.1491    2.6487  -38.2558 C.ar   1 LIG      -0.29100
      5 C5        -58.0619    2.6333  -40.4128 C.ar   1 LIG       0.11100
      6 C6        -57.9947    2.6062  -39.0175 C.ar   1 LIG       0.28800
      7 C7        -56.6868    2.4825  -40.9761 C.3    1 LIG      -0.11600
      8 C8        -55.8167    2.6467  -39.7111 C.3    1 LIG       0.00100
      9 N1        -56.6884    2.4390  -38.5613 N.pl3  1 LIG      -0.67300
     10 H1        -61.4001    2.8918  -40.8106 H      1 LIG       0.19600
     11 H2        -61.2958    2.8082  -38.3368 H      1 LIG       0.19600
     12 H3        -59.3152    2.7518  -42.1630 H      1 LIG       0.20400
     13 H4        -59.1111    2.5990  -37.1725 H      1 LIG       0.21000
     14 H5        -56.5636    1.4856  -41.4111 H      1 LIG       0.09000
     15 H6        -56.4602    3.2530  -41.7184 H      1 LIG       0.09000
     16 H7        -54.9794    1.9414  -39.7081 H      1 LIG       0.09000
     17 H8        -55.4015    3.6612  -39.6702 H      1 LIG       0.09000
     18 H9        -56.4196    2.6695  -37.6146 H      1 LIG       0.32800
@<TRIPOS>BOND
      1       1       2 ar
      2       1       3 ar
      3       2       4 ar
      4       3       5 ar
      5       4       6 ar
      6       5       6 ar
      7       5       7 1
      8       6       9 1
      9       7       8 1
     10       8       9 1
     11       1      10 1
     12       2      11 1
     13       3      12 1
     14       4      13 1
     15       7      14 1
     16       7      15 1
     17       8      16 1
     18       8      17 1
     19       9      18 1
@<TRIPOS>ALT_TYPE
CGenFF_4.0_ALT_TYPE_SET
CGenFF_4.0 1 CG2R61 2 CG2R61 3 CG2R61 4 CG2R61 5 CG2RC0 6 CG2RC0 7 CG3C52 8 CG3C52 9 NG3C51 10 HGR61 11 HGR61 12 HGR61 13 HGR61 14 HGA2 15 HGA2 16 HGA2 17 HGA2 18 HGP1
@<TRIPOS>MOLECULE
indoline
 18 19 0 0 0
****
USER_CHARGES
INVALID_CHARGES
Pose:  15 Cluster:  15 Fr_nu: 1196886 TotEn:   -12.56
@<TRIPOS>ATOM
      1 C1        -78.8025  -10.1588  -43.1492 C.ar   1 LIG      -0.21700
      2 C2        -77.5325   -9.7249  -42.7365 C.ar   1 LIG      -0.19700
      3 C3        -79.0920  -11.5209  -43.2432 C.ar   1 LIG      -0.40000
      4 C4        -76.5320  -10.6475  -42.4183 C.ar   1 LIG      -0.29100
      5 C5        -78.0884  -12.4215  -42.9339 C.ar   1 LIG       0.11100
      6 C6        -76.8165  -11.9960  -42.5419 C.ar   1 LIG       0.28800
      7 C7        -78.1434  -13.9135  -42.8946 C.3    1 LIG      -0.11600
      8 C8        -76.6543  -14.2710  -42.6973 C.3    1 LIG       0.00100
      9 N1        -75.9835  -13.0668  -42.2228 N.pl3  1 LIG      -0.67300
     10 H1        -79.5694   -9.4263  -43.3859 H      1 LIG       0.19600
     11 H2        -77.3289   -8.6604  -42.6569 H      1 LIG       0.19600
     12 H3        -80.0784  -11.8577  -43.5419 H      1 LIG       0.20400
     13 H4        -75.5570  -10.3058  -42.0867 H      1 LIG       0.21000
     14 H5        -78.7439  -14.2474  -42.0424 H      1 LIG       0.09000
     15 H6        -78.5345  -14.3348  -43.8250 H      1 LIG       0.09000
     16 H7        -76.5325  -15.0987  -41.9912 H      1 LIG       0.09000
     17 H8        -76.2119  -14.5772  -43.6533 H      1 LIG       0.09000
     18 H9        -74.9780  -12.9701  -42.1904 H      1 LIG       0.32800
@<TRIPOS>BOND
      1       1       2 ar
      2       1       3 ar
      3       2       4 ar
      4       3       5 ar
      5       4       6 ar
      6       5       6 ar
      7       5       7 1
      8       6       9 1
      9       7       8 1
     10       8       9 1
     11       1      10 1
     12       2      11 1
     13       3      12 1
     14       4      13 1
     15       7      14 1
     16       7      15 1
     17       8      16 1
     18       8      17 1
     19       9      18 1
@<TRIPOS>ALT_TYPE
CGenFF_4.0_ALT_TYPE_SET
CGenFF_4.0 1 CG2R61 2 CG2R61 3 CG2R61 4 CG2R61 5 CG2RC0 6 CG2RC0 7 CG3C52 8 CG3C52 9 NG3C51 10 HGR61 11 HGR61 12 HGR61 13 HGR61 14 HGA2 15 HGA2 16 HGA2 17 HGA2 18 HGP1
@<TRIPOS>MOLECULE
indoline
 18 19 0 0 0
****
USER_CHARGES
INVALID_CHARGES
Pose:  16 Cluster:  16 Fr_nu: 275232 TotEn:   -12.50
@<TRIPOS>ATOM
      1 C1        -49.3874    5.6764  -37.6360 C.ar   1 LIG      -0.21700
      2 C2        -50.4624    5.4722  -38.5159 C.ar   1 LIG      -0.19700
      3 C3        -49.4639    5.2485  -36.3098 C.ar   1 LIG      -0.40000
      4 C4        -51.6316    4.8427  -38.0798 C.ar   1 LIG      -0.29100
      5 C5        -50.6313    4.6356  -35.8909 C.ar   1 LIG       0.11100
      6 C6        -51.7120    4.4473  -36.7563 C.ar   1 LIG       0.28800
      7 C7        -50.9544    4.0380  -34.5607 C.3    1 LIG      -0.11600
      8 C8        -52.4611    3.7388  -34.7160 C.3    1 LIG       0.00100
      9 N1        -52.7575    3.7593  -36.1431 N.pl3  1 LIG      -0.67300
     10 H1        -48.4842    6.1619  -37.9956 H      1 LIG       0.19600
     11 H2        -50.3804    5.8006  -39.5485 H      1 LIG       0.19600
     12 H3        -48.6269    5.3870  -35.6345 H      1 LIG       0.20400
     13 H4        -52.4533    4.6754  -38.7684 H      1 LIG       0.21000
     14 H5        -50.3838    3.1158  -34.4118 H      1 LIG       0.09000
     15 H6        -50.7694    4.7373  -33.7404 H      1 LIG       0.09000
     16 H7        -52.7250    2.7750  -34.2687 H      1 LIG       0.09000
     17 H8        -53.0517    4.5150  -34.2138 H      1 LIG       0.09000
     18 H9        -53.6981    3.7776  -36.5125 H      1 LIG       0.32800
@<TRIPOS>BOND
      1       1       2 ar
      2       1       3 ar
      3       2       4 ar
      4       3       5 ar
      5       4       6 ar
      6       5       6 ar
      7       5       7 1
      8       6       9 1
      9       7       8 1
     10       8       9 1
     11       1      10 1
     12       2      11 1
     13       3      12 1
     14       4      13 1
     15       7      14 1
     16       7      15 1
     17       8      16 1
     18       8      17 1
     19       9      18 1
@<TRIPOS>ALT_TYPE
CGenFF_4.0_ALT_TYPE_SET
CGenFF_4.0 1 CG2R61 2 CG2R61 3 CG2R61 4 CG2R61 5 CG2RC0 6 CG2RC0 7 CG3C52 8 CG3C52 9 NG3C51 10 HGR61 11 HGR61 12 HGR61 13 HGR61 14 HGA2 15 HGA2 16 HGA2 17 HGA2 18 HGP1
@<TRIPOS>MOLECULE
indoline
 18 19 0 0 0
****
USER_CHARGES
INVALID_CHARGES
Pose:  17 Cluster:  17 Fr_nu: 181699 TotEn:   -12.39
@<TRIPOS>ATOM
      1 C1        -61.3990   -7.9226  -63.2512 C.ar   1 LIG      -0.21700
      2 C2        -60.7146   -8.5547  -62.2007 C.ar   1 LIG      -0.19700
      3 C3        -62.3251   -6.9118  -62.9891 C.ar   1 LIG      -0.40000
      4 C4        -60.9517   -8.1891  -60.8727 C.ar   1 LIG      -0.29100
      5 C5        -62.5555   -6.5678  -61.6691 C.ar   1 LIG       0.11100
      6 C6        -61.8924   -7.2067  -60.6182 C.ar   1 LIG       0.28800
      7 C7        -63.4382   -5.4968  -61.1170 C.3    1 LIG      -0.11600
      8 C8        -63.3899   -5.8077  -59.6053 C.3    1 LIG       0.00100
      9 N1        -62.2316   -6.6637  -59.3803 N.pl3  1 LIG      -0.67300
     10 H1        -61.1962   -8.2162  -64.2775 H      1 LIG       0.19600
     11 H2        -59.9877   -9.3309  -62.4243 H      1 LIG       0.19600
     12 H3        -62.8393   -6.4085  -63.8003 H      1 LIG       0.20400
     13 H4        -60.4094   -8.6718  -60.0663 H      1 LIG       0.21000
     14 H5        -63.0137   -4.5104  -61.3291 H      1 LIG       0.09000
     15 H6        -64.4583   -5.5645  -61.5054 H      1 LIG       0.09000
     16 H7        -63.3282   -4.8905  -59.0108 H      1 LIG       0.09000
     17 H8        -64.2983   -6.3433  -59.3031 H      1 LIG       0.09000
     18 H9        -62.0725   -7.1632  -58.5162 H      1 LIG       0.32800
@<TRIPOS>BOND
      1       1       2 ar
      2       1       3 ar
      3       2       4 ar
      4       3       5 ar
      5       4       6 ar
      6       5       6 ar
      7       5       7 1
      8       6       9 1
      9       7       8 1
     10       8       9 1
     11       1      10 1
     12       2      11 1
     13       3      12 1
     14       4      13 1
     15       7      14 1
     16       7      15 1
     17       8      16 1
     18       8      17 1
     19       9      18 1
@<TRIPOS>ALT_TYPE
CGenFF_4.0_ALT_TYPE_SET
CGenFF_4.0 1 CG2R61 2 CG2R61 3 CG2R61 4 CG2R61 5 CG2RC0 6 CG2RC0 7 CG3C52 8 CG3C52 9 NG3C51 10 HGR61 11 HGR61 12 HGR61 13 HGR61 14 HGA2 15 HGA2 16 HGA2 17 HGA2 18 HGP1
@<TRIPOS>MOLECULE
indoline
 18 19 0 0 0
****
USER_CHARGES
INVALID_CHARGES
Pose:  18 Cluster:  18 Fr_nu: 1033921 TotEn:   -12.35
@<TRIPOS>ATOM
      1 C1        -42.4677  -12.7884  -37.3859 C.ar   1 LIG      -0.21700
      2 C2        -42.3580  -14.1868  -37.4467 C.ar   1 LIG      -0.19700
      3 C3        -42.9195  -12.0627  -38.4892 C.ar   1 LIG      -0.40000
      4 C4        -42.6925  -14.8787  -38.6141 C.ar   1 LIG      -0.29100
      5 C5        -43.2377  -12.7609  -39.6403 C.ar   1 LIG       0.11100
      6 C6        -43.1118  -14.1505  -39.7136 C.ar   1 LIG       0.28800
      7 C7        -43.7919  -12.2472  -40.9287 C.3    1 LIG      -0.11600
      8 C8        -43.6970  -13.5004  -41.8256 C.3    1 LIG       0.00100
      9 N1        -43.5414  -14.6493  -40.9420 N.pl3  1 LIG      -0.67300
     10 H1        -42.2092  -12.2690  -36.4671 H      1 LIG       0.19600
     11 H2        -42.0165  -14.7366  -36.5737 H      1 LIG       0.19600
     12 H3        -43.0244  -10.9847  -38.4373 H      1 LIG       0.20400
     13 H4        -42.6188  -15.9606  -38.6501 H      1 LIG       0.21000
     14 H5        -44.8332  -11.9371  -40.7955 H      1 LIG       0.09000
     15 H6        -43.1972  -11.4226  -41.3318 H      1 LIG       0.09000
     16 H7        -44.5822  -13.6044  -42.4613 H      1 LIG       0.09000
     17 H8        -42.8199  -13.4277  -42.4805 H      1 LIG       0.09000
     18 H9        -43.2721  -15.5667  -41.2697 H      1 LIG       0.32800
@<TRIPOS>BOND
      1       1       2 ar
      2       1       3 ar
      3       2       4 ar
      4       3       5 ar
      5       4       6 ar
      6       5       6 ar
      7       5       7 1
      8       6       9 1
      9       7       8 1
     10       8       9 1
     11       1      10 1
     12       2      11 1
     13       3      12 1
     14       4      13 1
     15       7      14 1
     16       7      15 1
     17       8      16 1
     18       8      17 1
     19       9      18 1
@<TRIPOS>ALT_TYPE
CGenFF_4.0_ALT_TYPE_SET
CGenFF_4.0 1 CG2R61 2 CG2R61 3 CG2R61 4 CG2R61 5 CG2RC0 6 CG2RC0 7 CG3C52 8 CG3C52 9 NG3C51 10 HGR61 11 HGR61 12 HGR61 13 HGR61 14 HGA2 15 HGA2 16 HGA2 17 HGA2 18 HGP1
@<TRIPOS>MOLECULE
indoline
 18 19 0 0 0
****
USER_CHARGES
INVALID_CHARGES
Pose:  19 Cluster:  19 Fr_nu:  19798 TotEn:   -12.32
@<TRIPOS>ATOM
      1 C1        -60.0591  -21.6971  -24.2410 C.ar   1 LIG      -0.21700
      2 C2        -60.8707  -21.2124  -25.2792 C.ar   1 LIG      -0.19700
      3 C3        -59.4535  -22.9507  -24.3389 C.ar   1 LIG      -0.40000
      4 C4        -61.0932  -21.9777  -26.4274 C.ar   1 LIG      -0.29100
      5 C5        -59.6909  -23.7000  -25.4774 C.ar   1 LIG       0.11100
      6 C6        -60.5135  -23.2317  -26.5052 C.ar   1 LIG       0.28800
      7 C7        -59.1305  -25.0302  -25.8613 C.3    1 LIG      -0.11600
      8 C8        -59.9674  -25.3663  -27.1145 C.3    1 LIG       0.00100
      9 N1        -60.5652  -24.1201  -27.5778 N.pl3  1 LIG      -0.67300
     10 H1        -59.8927  -21.0845  -23.3590 H      1 LIG       0.19600
     11 H2        -61.3239  -20.2287  -25.1912 H      1 LIG       0.19600
     12 H3        -58.8099  -23.3178  -23.5472 H      1 LIG       0.20400
     13 H4        -61.7101  -21.5916  -27.2321 H      1 LIG       0.21000
     14 H5        -58.0690  -24.9354  -26.1113 H      1 LIG       0.09000
     15 H6        -59.2718  -25.7777  -25.0755 H      1 LIG       0.09000
     16 H7        -59.3517  -25.8262  -27.8943 H      1 LIG       0.09000
     17 H8        -60.7645  -26.0740  -26.8550 H      1 LIG       0.09000
     18 H9        -61.3040  -24.0835  -28.2665 H      1 LIG       0.32800
@<TRIPOS>BOND
      1       1       2 ar
      2       1       3 ar
      3       2       4 ar
      4       3       5 ar
      5       4       6 ar
      6       5       6 ar
      7       5       7 1
      8       6       9 1
      9       7       8 1
     10       8       9 1
     11       1      10 1
     12       2      11 1
     13       3      12 1
     14       4      13 1
     15       7      14 1
     16       7      15 1
     17       8      16 1
     18       8      17 1
     19       9      18 1
@<TRIPOS>ALT_TYPE
CGenFF_4.0_ALT_TYPE_SET
CGenFF_4.0 1 CG2R61 2 CG2R61 3 CG2R61 4 CG2R61 5 CG2RC0 6 CG2RC0 7 CG3C52 8 CG3C52 9 NG3C51 10 HGR61 11 HGR61 12 HGR61 13 HGR61 14 HGA2 15 HGA2 16 HGA2 17 HGA2 18 HGP1
@<TRIPOS>MOLECULE
indoline
 18 19 0 0 0
****
USER_CHARGES
INVALID_CHARGES
Pose:  20 Cluster:  20 Fr_nu: 583667 TotEn:   -12.12
@<TRIPOS>ATOM
      1 C1        -56.3717  -22.5315  -37.7431 C.ar   1 LIG      -0.21700
      2 C2        -57.3214  -22.4946  -36.7096 C.ar   1 LIG      -0.19700
      3 C3        -55.0220  -22.2971  -37.4763 C.ar   1 LIG      -0.40000
      4 C4        -56.9352  -22.2162  -35.3955 C.ar   1 LIG      -0.29100
      5 C5        -54.6569  -22.0138  -36.1723 C.ar   1 LIG       0.11100
      6 C6        -55.5999  -21.9560  -35.1429 C.ar   1 LIG       0.28800
      7 C7        -53.2939  -21.7838  -35.6064 C.3    1 LIG      -0.11600
      8 C8        -53.6307  -21.3156  -34.1741 C.3    1 LIG       0.00100
      9 N1        -55.0067  -21.7148  -33.9050 N.pl3  1 LIG      -0.67300
     10 H1        -56.6905  -22.7562  -38.7573 H      1 LIG       0.19600
     11 H2        -58.3662  -22.6920  -36.9337 H      1 LIG       0.19600
     12 H3        -54.2845  -22.3456  -38.2697 H      1 LIG       0.20400
     13 H4        -57.6720  -22.2028  -34.5990 H      1 LIG       0.21000
     14 H5        -52.7280  -22.7207  -35.5908 H      1 LIG       0.09000
     15 H6        -52.7444  -21.0157  -36.1579 H      1 LIG       0.09000
     16 H7        -52.9410  -21.7459  -33.4409 H      1 LIG       0.09000
     17 H8        -53.5526  -20.2234  -34.1081 H      1 LIG       0.09000
     18 H9        -55.5375  -21.3728  -33.1159 H      1 LIG       0.32800
@<TRIPOS>BOND
      1       1       2 ar
      2       1       3 ar
      3       2       4 ar
      4       3       5 ar
      5       4       6 ar
      6       5       6 ar
      7       5       7 1
      8       6       9 1
      9       7       8 1
     10       8       9 1
     11       1      10 1
     12       2      11 1
     13       3      12 1
     14       4      13 1
     15       7      14 1
     16       7      15 1
     17       8      16 1
     18       8      17 1
     19       9      18 1
@<TRIPOS>ALT_TYPE
CGenFF_4.0_ALT_TYPE_SET
CGenFF_4.0 1 CG2R61 2 CG2R61 3 CG2R61 4 CG2R61 5 CG2RC0 6 CG2RC0 7 CG3C52 8 CG3C52 9 NG3C51 10 HGR61 11 HGR61 12 HGR61 13 HGR61 14 HGA2 15 HGA2 16 HGA2 17 HGA2 18 HGP1
@<TRIPOS>MOLECULE
indoline
 18 19 0 0 0
****
USER_CHARGES
INVALID_CHARGES
Pose:  21 Cluster:  21 Fr_nu: 2146880 TotEn:   -12.09
@<TRIPOS>ATOM
      1 C1        -77.4006   -9.3063  -52.7889 C.ar   1 LIG      -0.21700
      2 C2        -77.6861   -8.5015  -51.6743 C.ar   1 LIG      -0.19700
      3 C3        -76.1481   -9.2519  -53.4022 C.ar   1 LIG      -0.40000
      4 C4        -76.7247   -7.6262  -51.1613 C.ar   1 LIG      -0.29100
      5 C5        -75.2105   -8.3738  -52.8886 C.ar   1 LIG       0.11100
      6 C6        -75.4951   -7.5560  -51.7920 C.ar   1 LIG       0.28800
      7 C7        -73.7937   -8.1590  -53.3098 C.3    1 LIG      -0.11600
      8 C8        -73.4118   -6.9139  -52.4803 C.3    1 LIG       0.00100
      9 N1        -74.3917   -6.7964  -51.4074 N.pl3  1 LIG      -0.67300
     10 H1        -78.1589   -9.9853  -53.1690 H      1 LIG       0.19600
     11 H2        -78.6625   -8.5663  -51.2017 H      1 LIG       0.19600
     12 H3        -75.9191   -9.8875  -54.2503 H      1 LIG       0.20400
     13 H4        -76.9469   -7.0172  -50.2912 H      1 LIG       0.21000
     14 H5        -73.1809   -9.0214  -53.0289 H      1 LIG       0.09000
[truncated: 4,271,147 more chars]
