# Supplementary material for: The pocketome of G-protein-coupled receptors reveals previously untargeted allosteric sites
Source: Nat Commun. 2022 May 10;13:2567. doi: 10.1038/s41467-022-29609-6 (PMC9091257; doi:10.1038/s41467-022-29609-6)
Supplement: Supplementary file 4 — Supplementary Data 1 [file 41467_2022_29609_MOESM4_ESM.zip › docking_files/4mbs/rec.mol2]

@<TRIPOS>MOLECULE
4mbs_align.pdb
4874 4941 292 0 0
PROTEIN
NO_CHARGES


@<TRIPOS>ATOM
      1 N         -81.7200  -12.5960  -63.4400 N.4       1 PRO   -0.2700
      2 CA        -81.6860  -13.7660  -62.5630 C.3       1 PRO    0.0900
      3 CAY       -81.9480  -11.4330  -65.5650 C.3       1 PRO    0.0900
      4 C         -82.4070  -15.0140  -63.0570 C.2       1 PRO    0.0900
      5 O         -83.5980  -14.9600  -63.3510 O.2       1 PRO    0.5100
      6 CB        -82.2410  -13.2460  -61.2270 C.3       1 PRO   -0.5100
      7 CG        -81.8430  -11.7670  -61.2300 C.3       1 PRO   -0.2900
      8 CD        -82.0350  -11.3740  -62.6970 C.3       1 PRO    0.0000
      9 CY        -81.6050  -12.6390  -64.7650 C.2       1 PRO    0.0900
     10 OY        -81.2030  -13.6430  -65.3480 O.2       1 PRO    0.0900
     11 HA        -80.6840  -14.1610  -62.5070 H         1 PRO    0.0200
     12 HB1       -81.7830  -13.7810  -60.3680 H         1 PRO    0.0900
     13 HB2       -83.3440  -13.3640  -61.1780 H         1 PRO   -0.1800
     14 HG1       -82.5000  -11.1700  -60.5630 H         1 PRO    0.0900
     15 HG2       -80.7870  -11.6310  -60.9100 H         1 PRO    0.0900
     16 HD1       -83.0820  -11.0680  -62.9000 H         1 PRO   -0.1800
     17 HD2       -81.3380  -10.5620  -62.9920 H         1 PRO    0.0900
     18 HY1       -81.9510  -11.6930  -66.6450 H         1 PRO    0.0900
     19 HY2       -81.1940  -10.6380  -65.3890 H         1 PRO    0.5100
     20 HY3       -82.9590  -11.0690  -65.2800 H         1 PRO   -0.5100
     21 N         -81.7080  -16.1620  -63.1230 N.am      2 CYS   -0.4700
     22 CA        -82.2920  -17.4340  -63.5560 C.3       2 CYS    0.3100
     23 C         -83.0670  -18.0910  -62.4090 C.2       2 CYS    0.0700
     24 O         -82.7930  -17.8010  -61.2390 O.2       2 CYS    0.0900
     25 CB        -81.2110  -18.3700  -64.0980 C.3       2 CYS   -0.1000
     26 SG        -81.8590  -19.9060  -64.8140 S.3       2 CYS    0.0900
     27 HN        -80.7440  -16.1970  -62.8740 H         2 CYS    0.0900
     28 HA        -83.0220  -17.2230  -64.3230 H         2 CYS   -0.0800
     29 HB1       -80.5210  -18.6230  -63.2660 H         2 CYS    0.5100
     30 HB2       -80.6380  -17.8240  -64.8770 H         2 CYS   -0.5100
     31 N         -84.0650  -18.9610  -62.6810 N.am      3 GLN   -0.4700
     32 CA        -84.7340  -19.6830  -61.6120 C.3       3 GLN    0.3100
     33 C         -83.7580  -20.5650  -60.8370 C.2       3 GLN    0.0700
     34 O         -82.9440  -21.2920  -61.4100 O.2       3 GLN    0.0900
     35 CB        -85.9330  -20.5230  -62.1300 C.3       3 GLN   -0.1800
     36 CG        -86.7860  -21.2110  -61.0300 C.3       3 GLN    0.0900
     37 CD        -87.3050  -20.2160  -59.9860 C.2       3 GLN    0.0900
     38 NE2       -88.6110  -19.8710  -60.0660 N.am      3 GLN   -0.1800
     39 OE1       -86.5760  -19.7390  -59.1170 O.2       3 GLN    0.0900
     40 HN        -84.3800  -19.1440  -63.6090 H         3 GLN    0.0900
     41 HA        -85.0800  -18.9540  -60.8940 H         3 GLN    0.5500
     42 HB1       -85.5360  -21.3120  -62.8020 H         3 GLN   -0.5500
     43 HB2       -86.5980  -19.8530  -62.7140 H         3 GLN   -0.6200
     44 HG1       -86.1670  -21.9750  -60.5150 H         3 GLN    0.3200
     45 HG2       -87.6570  -21.7100  -61.5080 H         3 GLN    0.3000
     46 HE21      -88.9990  -19.2240  -59.4080 H         3 GLN    0.5100
     47 HE22      -89.1880  -20.2600  -60.7840 H         3 GLN   -0.5100
     48 N         -83.8010  -20.4750  -59.5000 N.am      4 LYS   -0.4700
     49 CA        -82.7860  -21.0410  -58.6470 C.3       4 LYS    0.3100
     50 C         -83.2900  -22.2640  -57.9330 C.2       4 LYS    0.0700
     51 O         -84.4850  -22.4950  -57.7650 O.2       4 LYS    0.0900
     52 CB        -82.2340  -20.0140  -57.6230 C.3       4 LYS   -0.1800
     53 CG        -81.5420  -18.8290  -58.3150 C.3       4 LYS    0.0900
     54 CD        -80.5410  -18.0920  -57.4060 C.3       4 LYS    0.0900
     55 CE        -79.7010  -17.0370  -58.1390 C.3       4 LYS   -0.1800
     56 NZ        -78.7930  -17.6910  -59.1040 N.4       4 LYS    0.0900
     57 HN        -84.5460  -20.0070  -59.0310 H         4 LYS    0.0900
     58 HA        -81.9860  -21.3930  -59.2810 H         4 LYS   -0.1800
     59 HB1       -81.5030  -20.5220  -56.9600 H         4 LYS    0.0900
     60 HB2       -83.0740  -19.6310  -57.0060 H         4 LYS    0.0900
     61 HG1       -82.3180  -18.1070  -58.6450 H         4 LYS    0.2100
     62 HG2       -80.9990  -19.2060  -59.2070 H         4 LYS    0.0500
     63 HD1       -79.8540  -18.8400  -56.9590 H         4 LYS    0.0500
     64 HD2       -81.1070  -17.5900  -56.5940 H         4 LYS   -0.3000
     65 HE1       -79.0830  -16.4680  -57.4120 H         4 LYS    0.3300
     66 HE2       -80.3630  -16.3440  -58.7010 H         4 LYS    0.3300
     67 HZ1       -79.2920  -18.4730  -59.5750 H         4 LYS    0.3300
     68 HZ2       -77.9630  -18.0620  -58.6020 H         4 LYS    0.5100
     69 HZ3       -78.4860  -16.9970  -59.8170 H         4 LYS   -0.5100
     70 N         -82.3480  -23.1080  -57.4780 N.am      5 ILE   -0.4700
     71 CA        -82.6470  -24.1870  -56.5670 C.3       5 ILE    0.3100
     72 C         -83.1780  -23.6720  -55.2330 C.2       5 ILE    0.0700
     73 O         -82.6270  -22.7740  -54.6010 O.2       5 ILE    0.0900
     74 CB        -81.4600  -25.1330  -56.3770 C.3       5 ILE   -0.0900
     75 CG1       -80.1410  -24.3790  -56.0590 C.3       5 ILE    0.0900
     76 CG2       -81.3380  -25.9870  -57.6600 C.3       5 ILE   -0.2700
     77 CD        -78.9780  -25.3090  -55.6900 C.3       5 ILE    0.0900
     78 HN        -81.3940  -23.0240  -57.7510 H         5 ILE    0.0900
     79 HA        -83.4890  -24.7300  -56.9700 H         5 ILE    0.0900
     80 HB        -81.6290  -25.7890  -55.4970 H         5 ILE   -0.1800
     81 HG11      -80.3250  -23.6870  -55.2100 H         5 ILE    0.0900
     82 HG12      -79.8500  -23.7840  -56.9500 H         5 ILE    0.0900
     83 HG21      -81.1680  -25.3310  -58.5400 H         5 ILE   -0.2700
     84 HG22      -82.2740  -26.5620  -57.8220 H         5 ILE    0.0900
     85 HG23      -80.4800  -26.6860  -57.5690 H         5 ILE    0.0900
     86 HD1       -78.6440  -25.8760  -56.5840 H         5 ILE    0.0900
     87 HD2       -79.3050  -26.0330  -54.9130 H         5 ILE    0.5100
     88 HD3       -78.1230  -24.7120  -55.3080 H         5 ILE   -0.5100
     89 N         -84.2880  -24.2570  -54.7500 N.am      6 ASN   -0.4700
     90 CA        -84.7750  -24.0140  -53.3920 C.3       6 ASN    0.3100
     91 C         -83.9180  -24.8080  -52.3970 C.2       6 ASN    0.0700
     92 O         -84.0870  -26.0240  -52.2310 O.2       6 ASN    0.0900
     93 CB        -86.2780  -24.3380  -53.2610 C.3       6 ASN   -0.1800
     94 CG        -86.8320  -24.2140  -51.8560 C.2       6 ASN    0.0900
     95 ND2       -87.0850  -22.9900  -51.4030 N.am      6 ASN    0.0900
     96 OD1       -87.0510  -25.2090  -51.1650 O.2       6 ASN    0.5500
     97 HN        -84.8320  -24.8840  -55.3010 H         6 ASN   -0.5500
     98 HA        -84.5970  -22.9760  -53.1580 H         6 ASN   -0.6200
     99 HB1       -86.4450  -25.3800  -53.6050 H         6 ASN    0.3200
    100 HB2       -86.8460  -23.6420  -53.9160 H         6 ASN    0.3000
    101 HD21      -87.4510  -22.8640  -50.4820 H         6 ASN    0.5100
    102 HD22      -86.9090  -22.1960  -51.9850 H         6 ASN   -0.5100
    103 N         -82.9590  -24.0960  -51.7740 N.am      7 VAL   -0.4700
    104 CA        -82.0410  -24.6250  -50.7660 C.3       7 VAL    0.3100
    105 C         -82.5340  -24.2060  -49.3750 C.2       7 VAL    0.0700
    106 O         -81.9000  -24.5450  -48.3760 O.2       7 VAL    0.0900
    107 CB        -80.5510  -24.2210  -51.0080 C.3       7 VAL   -0.0900
    108 CG1       -79.9610  -24.9640  -52.2030 C.3       7 VAL    0.0900
    109 CG2       -80.3770  -22.7090  -51.1600 C.3       7 VAL   -0.2700
    110 HN        -82.8280  -23.1320  -51.9850 H         7 VAL    0.0900
    111 HA        -82.1320  -25.7010  -50.7820 H         7 VAL    0.0900
    112 HB        -79.9570  -24.4600  -50.1010 H         7 VAL    0.0900
    113 HG11      -80.5380  -24.7290  -53.1230 H         7 VAL   -0.2700
    114 HG12      -80.0070  -26.0600  -52.0270 H         7 VAL    0.0900
    115 HG13      -78.9050  -24.6540  -52.3580 H         7 VAL    0.0900
    116 HG21      -80.8840  -22.1810  -50.3240 H         7 VAL    0.0900
    117 HG22      -80.8270  -22.3710  -52.1170 H         7 VAL    0.5100
    118 HG23      -79.2980  -22.4490  -51.1410 H         7 VAL   -0.5100
    119 N         -83.6500  -23.4340  -49.2690 N.am      8 LYS   -0.4700
    120 CA        -84.2650  -23.0160  -48.0050 C.3       8 LYS    0.3100
    121 C         -84.7410  -24.1800  -47.1770 C.2       8 LYS    0.0700
    122 O         -84.6030  -24.1820  -45.9570 O.2       8 LYS    0.0900
    123 CB        -85.3760  -21.9240  -48.1670 C.3       8 LYS   -0.1800
    124 CG        -86.4720  -21.7570  -47.0670 C.3       8 LYS    0.0900
    125 CD        -86.0670  -21.1190  -45.7070 C.3       8 LYS    0.0900
    126 CE        -87.2900  -20.8650  -44.7810 C.3       8 LYS   -0.1800
    127 NZ        -86.9530  -20.1980  -43.4940 N.4       8 LYS    0.0900
    128 HN        -84.1190  -23.1050  -50.0840 H         8 LYS    0.0900
    129 HA        -83.4740  -22.6340  -47.3760 H         8 LYS   -0.1800
    130 HB1       -85.9040  -22.1430  -49.1170 H         8 LYS    0.0900
    131 HB2       -84.8570  -20.9480  -48.2550 H         8 LYS    0.0900
    132 HG1       -86.8760  -22.7670  -46.8500 H         8 LYS    0.2100
    133 HG2       -87.2770  -21.1290  -47.4990 H         8 LYS    0.0500
    134 HD1       -85.5570  -20.1530  -45.9020 H         8 LYS    0.0500
    135 HD2       -85.3600  -21.8010  -45.1880 H         8 LYS   -0.3000
    136 HE1       -87.7660  -21.8360  -44.5290 H         8 LYS    0.3300
    137 HE2       -88.0160  -20.2090  -45.3080 H         8 LYS    0.3300
    138 HZ1       -86.5180  -19.2730  -43.6870 H         8 LYS    0.3300
    139 HZ2       -86.2850  -20.7910  -42.9610 H         8 LYS    0.5100
    140 HZ3       -87.8190  -20.0640  -42.9350 H         8 LYS   -0.5100
    141 N         -85.2930  -25.2300  -47.8300 N.am      9 GLN   -0.4700
    142 CA        -85.7660  -26.4190  -47.1130 C.3       9 GLN    0.3100
    143 C         -84.5970  -27.1520  -46.4530 C.2       9 GLN    0.0700
    144 O         -84.7490  -27.6880  -45.3570 O.2       9 GLN    0.0900
    145 CB        -86.5270  -27.3640  -48.0580 C.3       9 GLN   -0.1800
    146 CG        -87.8610  -27.8620  -47.5030 C.3       9 GLN    0.0900
    147 CD        -87.7150  -29.0040  -46.5200 C.2       9 GLN    0.0900
    148 NE2       -87.9790  -30.2260  -46.9770 N.am      9 GLN   -0.1800
    149 OE1       -87.4140  -28.8070  -45.3370 O.2       9 GLN    0.0900
    150 HN        -85.4030  -25.2410  -48.8200 H         9 GLN    0.0900
    151 HA        -86.4130  -26.0920  -46.3120 H         9 GLN    0.5500
    152 HB1       -85.8830  -28.2430  -48.2700 H         9 GLN   -0.5500
    153 HB2       -86.7230  -26.8240  -49.0100 H         9 GLN   -0.6200
    154 HG1       -88.4920  -28.2090  -48.3480 H         9 GLN    0.3200
    155 HG2       -88.3700  -27.0210  -46.9880 H         9 GLN    0.3000
    156 HE21      -87.8980  -31.0160  -46.3680 H         9 GLN    0.5100
    157 HE22      -88.2570  -30.3560  -47.9290 H         9 GLN   -0.5100
    158 N         -83.4240  -27.1470  -47.1110 N.am     10 ILE   -0.4700
    159 CA        -82.1840  -27.7370  -46.6140 C.3      10 ILE    0.3100
    160 C         -81.6250  -26.8550  -45.4900 C.2      10 ILE    0.0700
    161 O         -81.3340  -27.3680  -44.4130 O.2      10 ILE    0.0900
    162 CB        -81.1750  -27.9140  -47.7850 C.3      10 ILE   -0.0900
    163 CG1       -81.5510  -29.1240  -48.6460 C.3      10 ILE    0.0900
    164 CG2       -79.7200  -28.0160  -47.3090 C.3      10 ILE   -0.2700
    165 CD        -81.7050  -28.8250  -50.0900 C.3      10 ILE    0.0900
    166 HN        -83.3500  -26.7200  -48.0080 H        10 ILE    0.0900
    167 HA        -82.4200  -28.6930  -46.1690 H        10 ILE    0.0900
    168 HB        -81.2680  -27.0450  -48.4700 H        10 ILE   -0.1800
    169 HG11      -82.5110  -29.5360  -48.2700 H        10 ILE    0.0900
    170 HG12      -80.7590  -29.8930  -48.5310 H        10 ILE    0.0900
    171 HG21      -79.6360  -28.7700  -46.4970 H        10 ILE   -0.2700
    172 HG22      -79.3820  -27.0340  -46.9160 H        10 ILE    0.0900
    173 HG23      -79.0670  -28.3270  -48.1520 H        10 ILE    0.0900
    174 HD1       -80.7530  -28.4260  -50.5010 H        10 ILE    0.0900
    175 HD2       -82.5010  -28.0630  -50.2360 H        10 ILE    0.5100
    176 HD3       -81.9690  -29.7520  -50.6410 H        10 ILE   -0.5100
    177 N         -81.5210  -25.5270  -45.7400 N.am     11 ALA   -0.4700
    178 CA        -80.9760  -24.5100  -44.8390 C.3      11 ALA    0.3100
    179 C         -81.7220  -24.4380  -43.5100 C.2      11 ALA    0.0700
    180 O         -81.0840  -24.2050  -42.4780 O.2      11 ALA    0.0900
    181 CB        -80.9910  -23.1480  -45.5140 C.3      11 ALA   -0.2700
    182 HN        -81.8340  -25.1630  -46.6120 H        11 ALA    0.0900
    183 HA        -79.9650  -24.7930  -44.5830 H        11 ALA    0.0900
    184 HB1       -82.0320  -22.8670  -45.7840 H        11 ALA    0.0900
    185 HB2       -80.3800  -23.1790  -46.4420 H        11 ALA    0.5100
    186 HB3       -80.5840  -22.3780  -44.8240 H        11 ALA   -0.5100
    187 N         -83.0500  -24.6780  -43.5280 N.am     12 ALA   -0.4700
    188 CA        -83.9240  -24.7010  -42.3520 C.3      12 ALA    0.3100
    189 C         -83.5740  -25.8600  -41.3930 C.2      12 ALA    0.0700
    190 O         -83.8280  -25.7630  -40.1910 O.2      12 ALA    0.0900
    191 CB        -85.3780  -24.8200  -42.7870 C.3      12 ALA   -0.2700
    192 HN        -83.5170  -24.8580  -44.3890 H        12 ALA    0.0900
    193 HA        -83.7690  -23.7880  -41.7980 H        12 ALA    0.0900
    194 HB1       -85.5280  -25.7560  -43.3650 H        12 ALA    0.0900
    195 HB2       -85.6510  -23.9570  -43.4310 H        12 ALA    0.5100
    196 HB3       -86.0390  -24.8440  -41.8940 H        12 ALA   -0.5100
    197 N         -82.9920  -26.9500  -41.9230 N.am     13 ARG   -0.4700
    198 CA        -82.5810  -28.1140  -41.1370 C.3      13 ARG    0.3100
    199 C         -81.0990  -28.0550  -40.7560 C.2      13 ARG    0.0700
    200 O         -80.7380  -28.4930  -39.6650 O.2      13 ARG    0.0900
    201 CB        -82.8500  -29.4270  -41.9120 C.3      13 ARG   -0.1800
    202 CG        -84.3110  -29.6620  -42.3000 C.3      13 ARG    0.0900
    203 CD        -84.9900  -30.6860  -41.4090 C.3      13 ARG    0.0900
    204 NE        -86.4280  -30.7840  -41.6900 N.pl3    13 ARG   -0.1800
    205 CZ        -87.1830  -31.8550  -41.4410 C.cat    13 ARG    0.0900
    206 NH1       -86.6460  -32.9520  -40.9180 N.pl3    13 ARG    0.0900
    207 NH2       -88.4770  -31.8430  -41.7290 N.pl3    13 ARG    0.2000
    208 HN        -82.8110  -27.0140  -42.9010 H        13 ARG    0.0900
    209 HA        -83.1390  -28.1060  -40.2130 H        13 ARG    0.0900
    210 HB1       -82.5180  -30.2770  -41.2790 H        13 ARG   -0.7000
    211 HB2       -82.2430  -29.4110  -42.8410 H        13 ARG    0.4400
    212 HG1       -84.3510  -30.0180  -43.3520 H        13 ARG    0.6400
    213 HG2       -84.8610  -28.7000  -42.2260 H        13 ARG   -0.8000
    214 HD1       -84.8730  -30.3920  -40.3440 H        13 ARG    0.4600
    215 HD2       -84.5430  -31.6870  -41.5810 H        13 ARG    0.4600
    216 HE        -86.8750  -29.9880  -42.0990 H        13 ARG   -0.8000
    217 HH11      -85.6680  -32.9780  -40.7070 H        13 ARG    0.4600
    218 HH12      -87.2190  -33.7510  -40.7340 H        13 ARG    0.4600
    219 HH21      -88.8910  -31.0290  -42.1350 H        13 ARG    0.5100
    220 HH22      -89.0390  -32.6490  -41.5410 H        13 ARG   -0.5100
    221 N         -80.2440  -27.5470  -41.6590 N.am     14 LEU   -0.4700
    222 CA        -78.8000  -27.5330  -41.4770 C.3      14 LEU    0.3100
    223 C         -78.2570  -26.3120  -40.7180 C.2      14 LEU    0.0700
    224 O         -77.3730  -26.5010  -39.8800 O.2      14 LEU    0.0900
    225 CB        -78.0930  -27.6460  -42.8430 C.3      14 LEU   -0.1800
    226 CG        -76.6010  -28.0050  -42.8020 C.3      14 LEU    0.0900
    227 CD1       -76.3710  -29.4440  -43.2370 C.3      14 LEU    0.0900
    228 CD2       -75.7940  -27.0550  -43.6600 C.3      14 LEU   -0.0900
    229 HN        -80.5690  -27.1490  -42.5120 H        14 LEU    0.0900
    230 HA        -78.5320  -28.3650  -40.8430 H        14 LEU   -0.2700
    231 HB1       -78.1950  -26.6700  -43.3620 H        14 LEU    0.0900
    232 HB2       -78.6160  -28.4270  -43.4350 H        14 LEU    0.0900
    233 HG        -76.2230  -27.8720  -41.7650 H        14 LEU    0.0900
    234 HD11      -76.7360  -29.5920  -44.2760 H        14 LEU   -0.2700
    235 HD12      -76.9230  -30.1360  -42.5650 H        14 LEU    0.0900
    236 HD13      -75.2860  -29.6800  -43.2060 H        14 LEU    0.0900
    237 HD21      -75.9140  -26.0130  -43.2950 H        14 LEU    0.0900
    238 HD22      -76.1450  -27.1050  -44.7140 H        14 LEU    0.5100
    239 HD23      -74.7170  -27.3250  -43.6130 H        14 LEU   -0.5100
    240 N         -78.7210  -25.0790  -41.0160 N.am     15 LEU   -0.4700
    241 CA        -78.1420  -23.8960  -40.3720 C.3      15 LEU    0.3100
    242 C         -78.4710  -23.7540  -38.8640 C.2      15 LEU    0.0700
    243 O         -77.5440  -23.4300  -38.1190 O.2      15 LEU    0.0900
    244 CB        -78.4920  -22.5890  -41.1090 C.3      15 LEU   -0.1800
    245 CG        -78.0730  -22.4790  -42.5910 C.3      15 LEU    0.0900
    246 CD1       -78.6010  -21.2150  -43.2010 C.3      15 LEU    0.0900
    247 CD2       -76.5460  -22.5350  -42.7740 C.3      15 LEU   -0.0900
    248 HN        -79.4580  -24.9220  -41.6680 H        15 LEU    0.0900
    249 HA        -77.0700  -24.0290  -40.3520 H        15 LEU   -0.2700
    250 HB1       -78.0080  -21.7550  -40.5600 H        15 LEU    0.0900
    251 HB2       -79.5940  -22.4630  -41.0620 H        15 LEU    0.0900
    252 HG        -78.4720  -23.3520  -43.1510 H        15 LEU    0.0900
    253 HD11      -78.2020  -20.3320  -42.6560 H        15 LEU   -0.2700
    254 HD12      -79.7100  -21.2000  -43.1380 H        15 LEU    0.0900
    255 HD13      -78.2850  -21.1470  -44.2640 H        15 LEU    0.0900
    256 HD21      -76.1480  -23.4960  -42.3820 H        15 LEU    0.0900
    257 HD22      -76.0680  -21.7000  -42.2180 H        15 LEU    0.5100
    258 HD23      -76.2910  -22.4600  -43.8530 H        15 LEU   -0.5100
    259 N         -79.7160  -23.9680  -38.3550 N.am     16 PRO   -0.2900
    260 CA        -79.9470  -23.7890  -36.9070 C.3      16 PRO    0.0000
    261 C         -78.9810  -24.5670  -35.9930 C.2      16 PRO    0.0900
    262 O         -78.4170  -23.8870  -35.1310 O.2      16 PRO    0.0900
    263 CB        -81.3960  -24.2380  -36.7090 C.3      16 PRO    0.0200
    264 CG        -82.0300  -23.9830  -38.0290 C.3      16 PRO    0.0900
    265 CD        -80.9790  -24.3180  -39.0470 C.3      16 PRO   -0.1800
    266 HA        -79.7500  -22.7680  -36.6230 H        16 PRO    0.0900
    267 HB1       -81.8910  -23.6470  -35.9080 H        16 PRO    0.0900
    268 HB2       -81.4470  -25.3150  -36.4430 H        16 PRO   -0.1800
    269 HG1       -82.9250  -24.6270  -38.1650 H        16 PRO    0.0900
    270 HG2       -82.3360  -22.9190  -38.1190 H        16 PRO    0.0900
    271 HD1       -80.9870  -25.3980  -39.3030 H        16 PRO    0.5100
    272 HD2       -81.0920  -23.7080  -39.9680 H        16 PRO   -0.5100
    273 N         -78.7010  -25.9030  -36.1370 N.am     17 PRO   -0.2900
    274 CA        -77.7510  -26.5460  -35.2040 C.3      17 PRO    0.0000
    275 C         -76.3290  -25.9930  -35.3160 C.2      17 PRO    0.0900
    276 O         -75.6660  -25.7930  -34.2890 O.2      17 PRO    0.0900
    277 CB        -77.7990  -28.0260  -35.6060 C.3      17 PRO    0.0200
    278 CG        -79.0640  -28.1810  -36.3600 C.3      17 PRO    0.0900
    279 CD        -79.2400  -26.8920  -37.0910 C.3      17 PRO   -0.1800
    280 HA        -78.0370  -26.3480  -34.1840 H        17 PRO    0.0900
    281 HB1       -77.7950  -28.6780  -34.7070 H        17 PRO    0.0900
    282 HB2       -76.9270  -28.2880  -36.2430 H        17 PRO   -0.1800
    283 HG1       -78.9960  -29.0310  -37.0710 H        17 PRO    0.0900
    284 HG2       -79.9140  -28.3590  -35.6670 H        17 PRO    0.0900
    285 HD1       -78.6580  -26.8720  -38.0360 H        17 PRO    0.5100
    286 HD2       -80.3090  -26.6810  -37.3000 H        17 PRO   -0.5100
    287 N         -75.8820  -25.7180  -36.5590 N.am     18 LEU   -0.4700
    288 CA        -74.5560  -25.1660  -36.8320 C.3      18 LEU    0.3100
    289 C         -74.3690  -23.8240  -36.1120 C.2      18 LEU    0.0700
    290 O         -73.4100  -23.6760  -35.3560 O.2      18 LEU    0.0900
    291 CB        -74.3200  -25.0160  -38.3580 C.3      18 LEU   -0.1800
    292 CG        -72.9920  -24.3600  -38.7990 C.3      18 LEU    0.0900
    293 CD1       -71.7950  -25.2810  -38.5500 C.3      18 LEU    0.0900
    294 CD2       -73.0480  -23.9650  -40.2560 C.3      18 LEU   -0.0900
    295 HN        -76.4480  -25.8840  -37.3610 H        18 LEU    0.0900
    296 HA        -73.8220  -25.8330  -36.4040 H        18 LEU   -0.2700
    297 HB1       -75.1510  -24.4070  -38.7690 H        18 LEU    0.0900
    298 HB2       -74.3610  -26.0310  -38.8060 H        18 LEU    0.0900
    299 HG        -72.8470  -23.4170  -38.2320 H        18 LEU    0.0900
    300 HD11      -71.9160  -26.2270  -39.1190 H        18 LEU   -0.2700
    301 HD12      -71.7230  -25.5250  -37.4680 H        18 LEU    0.0900
    302 HD13      -70.8590  -24.7850  -38.8840 H        18 LEU    0.0900
    303 HD21      -73.8730  -23.2380  -40.4230 H        18 LEU    0.0900
    304 HD22      -73.2330  -24.8620  -40.8840 H        18 LEU    0.5100
    305 HD23      -72.0910  -23.4890  -40.5570 H        18 LEU   -0.5100
    306 N         -75.3220  -22.8900  -36.2970 N.am     19 TYR   -0.4700
    307 CA        -75.3200  -21.5440  -35.7240 C.3      19 TYR    0.3100
    308 C         -75.3830  -21.5920  -34.1980 C.2      19 TYR    0.0700
    309 O         -74.7020  -20.8050  -33.5410 O.2      19 TYR    0.0900
    310 CB        -76.4730  -20.6980  -36.2960 C.3      19 TYR   -0.1800
    311 CG        -76.3180  -20.2540  -37.7380 C.ar     19 TYR    0.0900
    312 CD1       -75.4300  -20.9000  -38.6010 C.ar     19 TYR    0.0900
    313 CD2       -77.1130  -19.2340  -38.2610 C.ar     19 TYR    0.0000
    314 CE1       -75.3140  -20.5240  -39.9360 C.ar     19 TYR   -0.1150
    315 CE2       -77.0220  -18.8620  -39.6050 C.ar     19 TYR    0.1150
    316 CZ        -76.1120  -19.5060  -40.4350 C.ar     19 TYR   -0.1150
    317 OH        -75.9730  -19.1560  -41.7580 O.3      19 TYR    0.1150
    318 HN        -76.1140  -23.0900  -36.8650 H        19 TYR    0.1100
    319 HA        -74.3700  -21.0860  -35.9560 H        19 TYR   -0.5400
    320 HB1       -76.5710  -19.7740  -35.6870 H        19 TYR    0.4300
    321 HB2       -77.4100  -21.2920  -36.2440 H        19 TYR   -0.1150
    322 HD1       -74.8200  -21.7090  -38.2240 H        19 TYR    0.1150
    323 HD2       -77.8100  -18.7210  -37.6160 H        19 TYR   -0.1150
    324 HE1       -74.6050  -21.0220  -40.5810 H        19 TYR    0.1150
    325 HE2       -77.6560  -18.0800  -39.9970 H        19 TYR    0.5100
    326 HH        -75.1950  -19.6000  -42.1020 H        19 TYR   -0.5100
    327 N         -76.1500  -22.5420  -33.6370 N.am     20 SER   -0.4700
    328 CA        -76.2640  -22.7460  -32.1900 C.3      20 SER    0.3100
    329 C         -74.9220  -23.1470  -31.6010 C.2      20 SER    0.0700
    330 O         -74.5500  -22.6380  -30.5520 O.2      20 SER    0.0900
    331 CB        -77.3170  -23.8060  -31.8670 C.3      20 SER    0.0500
    332 OG        -78.6260  -23.3700  -32.2010 O.3      20 SER    0.0900
    333 HN        -76.6900  -23.1660  -34.1970 H        20 SER    0.0900
    334 HA        -76.5360  -21.8020  -31.7420 H        20 SER   -0.6600
    335 HB1       -77.2900  -24.0330  -30.7790 H        20 SER    0.4300
    336 HB2       -77.0980  -24.7320  -32.4420 H        20 SER    0.5100
    337 HG1       -78.6610  -23.3490  -33.1600 H        20 SER   -0.5100
    338 N         -74.1790  -24.0270  -32.3020 N.am     21 LEU   -0.4700
    339 CA        -72.8560  -24.5110  -31.8990 C.3      21 LEU    0.3100
    340 C         -71.8430  -23.3610  -31.8910 C.2      21 LEU    0.0700
    341 O         -71.2250  -23.1190  -30.8500 O.2      21 LEU    0.0900
    342 CB        -72.3810  -25.6460  -32.8320 C.3      21 LEU   -0.1800
    343 CG        -72.2210  -27.0640  -32.2040 C.3      21 LEU    0.0900
    344 CD1       -73.1420  -28.0870  -32.8580 C.3      21 LEU    0.0900
    345 CD2       -70.7840  -27.5330  -32.2580 C.3      21 LEU   -0.0900
    346 HN        -74.5150  -24.4020  -33.1620 H        21 LEU    0.0900
    347 HA        -72.9250  -24.8660  -30.8820 H        21 LEU   -0.2700
    348 HB1       -71.3960  -25.3500  -33.2480 H        21 LEU    0.0900
    349 HB2       -73.1140  -25.7280  -33.6620 H        21 LEU    0.0900
    350 HG        -72.4550  -27.0080  -31.1210 H        21 LEU    0.0900
    351 HD11      -72.9150  -28.1670  -33.9430 H        21 LEU   -0.2700
    352 HD12      -74.2010  -27.7720  -32.7410 H        21 LEU    0.0900
    353 HD13      -72.9940  -29.0830  -32.3910 H        21 LEU    0.0900
    354 HD21      -70.1310  -26.8300  -31.6970 H        21 LEU    0.0900
    355 HD22      -70.4380  -27.5710  -33.3140 H        21 LEU    0.5100
    356 HD23      -70.6960  -28.5410  -31.7980 H        21 LEU   -0.5100
    357 N         -71.7260  -22.6230  -33.0300 N.am     22 VAL   -0.4700
    358 CA        -70.8570  -21.4490  -33.2230 C.3      22 VAL    0.3100
    359 C         -71.1400  -20.4030  -32.1160 C.2      22 VAL    0.0700
    360 O         -70.2010  -19.8730  -31.5230 O.2      22 VAL    0.0900
    361 CB        -71.0150  -20.8300  -34.6590 C.3      22 VAL   -0.0900
    362 CG1       -70.3450  -19.4470  -34.7760 C.3      22 VAL    0.0900
    363 CG2       -70.4780  -21.7660  -35.7350 C.3      22 VAL   -0.2700
    364 HN        -72.2610  -22.8640  -33.8340 H        22 VAL    0.0900
    365 HA        -69.8370  -21.7690  -33.0700 H        22 VAL    0.0900
    366 HB        -72.0970  -20.7270  -34.8890 H        22 VAL    0.0900
    367 HG11      -69.2580  -19.5300  -34.5610 H        22 VAL   -0.2700
    368 HG12      -70.7980  -18.7440  -34.0440 H        22 VAL    0.0900
    369 HG13      -70.4740  -19.0500  -35.8050 H        22 VAL    0.0900
    370 HG21      -71.0290  -22.7300  -35.7130 H        22 VAL    0.0900
    371 HG22      -69.4000  -21.9690  -35.5560 H        22 VAL    0.5100
    372 HG23      -70.6100  -21.3050  -36.7380 H        22 VAL   -0.5100
    373 N         -72.4290  -20.1240  -31.8360 N.am     23 PHE   -0.4700
    374 CA        -72.8200  -19.1660  -30.8080 C.3      23 PHE    0.3100
    375 C         -72.3390  -19.5720  -29.4150 C.2      23 PHE    0.0700
    376 O         -71.8150  -18.7100  -28.7190 O.2      23 PHE    0.0900
    377 CB        -74.3430  -18.9430  -30.7820 C.3      23 PHE   -0.1800
    378 CG        -74.7940  -18.0150  -29.6740 C.ar     23 PHE    0.0900
    379 CD1       -74.5920  -16.6410  -29.7710 C.ar     23 PHE    0.0900
    380 CD2       -75.3790  -18.5210  -28.5150 C.ar     23 PHE    0.0000
    381 CE1       -74.9920  -15.7870  -28.7390 C.ar     23 PHE   -0.1150
    382 CE2       -75.7820  -17.6680  -27.4850 C.ar     23 PHE    0.1150
    383 CZ        -75.5970  -16.3080  -27.6070 C.ar     23 PHE   -0.1150
    384 HN        -73.1780  -20.5630  -32.3250 H        23 PHE    0.1150
    385 HA        -72.3140  -18.2340  -31.0150 H        23 PHE   -0.1150
    386 HB1       -74.8550  -19.9170  -30.6270 H        23 PHE    0.1150
    387 HB2       -74.6660  -18.4910  -31.7440 H        23 PHE   -0.1150
    388 HD1       -74.1210  -16.2300  -30.6530 H        23 PHE    0.1150
    389 HD2       -75.5240  -19.5860  -28.4120 H        23 PHE   -0.1150
    390 HE1       -74.8300  -14.7230  -28.8240 H        23 PHE    0.1150
    391 HE2       -76.2360  -18.0730  -26.5920 H        23 PHE    0.5100
    392 HZ        -75.9250  -15.6460  -26.8200 H        23 PHE   -0.5100
    393 N         -72.5380  -20.8490  -28.9960 N.am     24 ILE   -0.4700
    394 CA        -72.1590  -21.3530  -27.6680 C.3      24 ILE    0.3100
    395 C         -70.6350  -21.3020  -27.5060 C.2      24 ILE    0.0700
    396 O         -70.1490  -20.6610  -26.5780 O.2      24 ILE    0.0900
    397 CB        -72.7580  -22.7670  -27.4040 C.3      24 ILE   -0.0900
    398 CG1       -74.2990  -22.6680  -27.2570 C.3      24 ILE    0.0900
    399 CG2       -72.1360  -23.4220  -26.1470 C.3      24 ILE   -0.2700
    400 CD        -75.0870  -23.9480  -27.3760 C.3      24 ILE    0.0900
    401 HN        -72.9640  -21.5230  -29.5940 H        24 ILE    0.0900
    402 HA        -72.5240  -20.6520  -26.9320 H        24 ILE    0.0900
    403 HB        -72.5640  -23.4150  -28.2850 H        24 ILE   -0.1800
    404 HG11      -74.6680  -21.9730  -28.0410 H        24 ILE    0.0900
    405 HG12      -74.5140  -22.2330  -26.2590 H        24 ILE    0.0900
    406 HG21      -72.1710  -22.7140  -25.2910 H        24 ILE   -0.2700
    407 HG22      -71.0760  -23.6870  -26.3450 H        24 ILE    0.0900
    408 HG23      -72.7070  -24.3350  -25.8760 H        24 ILE    0.0900
    409 HD1       -74.7670  -24.6670  -26.5920 H        24 ILE    0.0900
    410 HD2       -74.9120  -24.4080  -28.3710 H        24 ILE    0.5100
    411 HD3       -76.1700  -23.7400  -27.2450 H        24 ILE   -0.5100
    412 N         -69.8900  -21.9250  -28.4340 N.am     25 PHE   -0.4700
    413 CA        -68.4270  -21.9630  -28.4410 C.3      25 PHE    0.3100
    414 C         -67.8010  -20.5340  -28.5050 C.2      25 PHE    0.0700
    415 O         -66.8310  -20.2540  -27.7950 O.2      25 PHE    0.0900
    416 CB        -67.9460  -22.8400  -29.6140 C.3      25 PHE   -0.1800
    417 CG        -66.4760  -23.1780  -29.6000 C.ar     25 PHE    0.0900
    418 CD1       -65.9220  -23.9180  -28.5580 C.ar     25 PHE    0.0900
    419 CD2       -65.6440  -22.7740  -30.6400 C.ar     25 PHE    0.0000
    420 CE1       -64.5550  -24.2130  -28.5380 C.ar     25 PHE   -0.1150
    421 CE2       -64.2780  -23.0660  -30.6180 C.ar     25 PHE    0.1150
    422 CZ        -63.7400  -23.7870  -29.5680 C.ar     25 PHE   -0.1150
    423 HN        -70.3210  -22.4100  -29.1900 H        25 PHE    0.1150
    424 HA        -68.0910  -22.3710  -27.4980 H        25 PHE   -0.1150
    425 HB1       -68.1450  -22.3070  -30.5670 H        25 PHE    0.1150
    426 HB2       -68.4980  -23.8040  -29.5930 H        25 PHE   -0.1150
    427 HD1       -66.5560  -24.2690  -27.7560 H        25 PHE    0.1150
    428 HD2       -66.0600  -22.2290  -31.4750 H        25 PHE   -0.1150
    429 HE1       -64.1350  -24.7760  -27.7170 H        25 PHE    0.1150
    430 HE2       -63.6400  -22.7280  -31.4220 H        25 PHE    0.5100
    431 HZ        -62.6850  -24.0150  -29.5540 H        25 PHE   -0.5100
    432 N         -68.3840  -19.6470  -29.3130 N.am     26 GLY   -0.4700
    433 CA        -67.9320  -18.2690  -29.4630 C.3      26 GLY    0.3100
    434 C         -68.2000  -17.3660  -28.2750 C.2      26 GLY   -0.0200
    435 O         -67.3480  -16.5330  -27.9240 O.2      26 GLY    0.0900
    436 HN        -69.1760  -19.8960  -29.8650 H        26 GLY    0.0900
    437 HA1       -68.4380  -17.8590  -30.3240 H        26 GLY    0.5100
    438 HA2       -66.8660  -18.2990  -29.6350 H        26 GLY   -0.5100
    439 N         -69.4200  -17.4790  -27.6820 N.am     27 PHE   -0.4700
    440 CA        -69.8350  -16.6760  -26.5310 C.3      27 PHE    0.3100
    441 C         -68.9840  -17.0310  -25.3170 C.2      27 PHE    0.0700
    442 O         -68.5380  -16.1310  -24.6040 O.2      27 PHE    0.0900
    443 CB        -71.3310  -16.8520  -26.2110 C.3      27 PHE   -0.1800
    444 CG        -71.7980  -15.9760  -25.0740 C.ar     27 PHE    0.0900
    445 CD1       -72.2210  -14.6710  -25.3090 C.ar     27 PHE    0.0900
    446 CD2       -71.7780  -16.4400  -23.7570 C.ar     27 PHE    0.0000
    447 CE1       -72.6180  -13.8450  -24.2520 C.ar     27 PHE   -0.1150
    448 CE2       -72.1630  -15.6100  -22.6990 C.ar     27 PHE    0.1150
    449 CZ        -72.5800  -14.3170  -22.9530 C.ar     27 PHE   -0.1150
    450 HN        -70.0980  -18.1290  -28.0140 H        27 PHE    0.1150
    451 HA        -69.6260  -15.6420  -26.7600 H        27 PHE   -0.1150
    452 HB1       -71.5260  -17.9060  -25.9210 H        27 PHE    0.1150
    453 HB2       -71.9340  -16.5850  -27.1050 H        27 PHE   -0.1150
    454 HD1       -72.2420  -14.2910  -26.3190 H        27 PHE    0.1150
    455 HD2       -71.4620  -17.4540  -23.5530 H        27 PHE   -0.1150
    456 HE1       -72.9530  -12.8380  -24.4510 H        27 PHE    0.1150
    457 HE2       -72.1360  -15.9810  -21.6850 H        27 PHE    0.5100
    458 HZ        -72.8750  -13.6740  -22.1370 H        27 PHE   -0.5100
    459 N         -68.7710  -18.3420  -25.0850 N.am     28 VAL   -0.4700
    460 CA        -67.9470  -18.8590  -23.9930 C.3      28 VAL    0.3100
    461 C         -66.5050  -18.3520  -24.2030 C.2      28 VAL    0.0700
    462 O         -65.9280  -17.7540  -23.2980 O.2      28 VAL    0.0900
    463 CB        -68.0330  -20.4210  -23.8800 C.3      28 VAL   -0.0900
    464 CG1       -66.9320  -20.9910  -22.9790 C.3      28 VAL    0.0900
    465 CG2       -69.4090  -20.8750  -23.3920 C.3      28 VAL   -0.2700
    466 HN        -69.1800  -19.0390  -25.6690 H        28 VAL    0.0900
    467 HA        -68.2930  -18.4030  -23.0760 H        28 VAL    0.0900
    468 HB        -67.9350  -20.8630  -24.8940 H        28 VAL    0.0900
    469 HG11      -66.9050  -20.4400  -22.0140 H        28 VAL   -0.2700
    470 HG12      -65.9430  -20.8830  -23.4750 H        28 VAL    0.0900
    471 HG13      -67.1300  -22.0640  -22.7700 H        28 VAL    0.0900
    472 HG21      -70.1960  -20.5350  -24.1000 H        28 VAL    0.0900
    473 HG22      -69.6190  -20.4370  -22.3930 H        28 VAL    0.5100
    474 HG23      -69.4420  -21.9830  -23.3290 H        28 VAL   -0.5100
    475 N         -65.9790  -18.5610  -25.4140 N.am     29 GLY   -0.4700
    476 CA        -64.6320  -18.1900  -25.8230 C.3      29 GLY    0.3100
    477 C         -64.2850  -16.7290  -25.6350 C.2      29 GLY   -0.0200
    478 O         -63.2770  -16.4160  -25.0000 O.2      29 GLY    0.0900
    479 HN        -66.5170  -19.0040  -26.1250 H        29 GLY    0.0900
    480 HA1       -64.5360  -18.4320  -26.8710 H        29 GLY    0.5100
    481 HA2       -63.9440  -18.7830  -25.2390 H        29 GLY   -0.5100
    482 N         -65.1270  -15.8200  -26.1760 N.am     30 ASN   -0.4700
    483 CA        -64.9220  -14.3690  -26.1100 C.3      30 ASN    0.3100
    484 C         -65.1970  -13.8000  -24.7130 C.2      30 ASN    0.0700
    485 O         -64.5310  -12.8370  -24.3340 O.2      30 ASN    0.0900
    486 CB        -65.7330  -13.6490  -27.1800 C.3      30 ASN   -0.1800
    487 CG        -65.1020  -13.8040  -28.5450 C.2      30 ASN    0.0900
    488 ND2       -65.5640  -14.7850  -29.3170 N.am     30 ASN    0.0900
    489 OD1       -64.1550  -13.1000  -28.9020 O.2      30 ASN    0.5500
    490 HN        -65.9510  -16.1070  -26.6580 H        30 ASN   -0.5500
    491 HA        -63.8680  -14.1770  -26.2470 H        30 ASN   -0.6200
    492 HB1       -65.7900  -12.5680  -26.9320 H        30 ASN    0.3200
    493 HB2       -66.7600  -14.0710  -27.2090 H        30 ASN    0.3000
    494 HD21      -65.2890  -14.8370  -30.2770 H        30 ASN    0.5100
    495 HD22      -66.1850  -15.4700  -28.9350 H        30 ASN   -0.5100
    496 N         -66.1100  -14.4100  -23.9270 N.am     31 MET   -0.4700
    497 CA        -66.3560  -13.9700  -22.5470 C.3      31 MET    0.3100
    498 C         -65.1420  -14.2770  -21.6820 C.2      31 MET    0.0700
    499 O         -64.7630  -13.4360  -20.8670 O.2      31 MET    0.0900
    500 CB        -67.6290  -14.5820  -21.9260 C.3      31 MET   -0.1800
    501 CG        -68.9200  -13.8060  -22.2380 C.3      31 MET    0.0900
    502 SD        -68.9470  -12.0050  -21.9250 S.3      31 MET    0.0900
    503 CE        -68.6000  -11.9540  -20.1190 C.3      31 MET   -0.1400
    504 HN        -66.6540  -15.1820  -24.2460 H        31 MET    0.0900
    505 HA        -66.4400  -12.8940  -22.5640 H        31 MET    0.0900
    506 HB1       -67.4990  -14.6150  -20.8250 H        31 MET   -0.0900
    507 HB2       -67.7420  -15.6180  -22.3080 H        31 MET   -0.2200
    508 HG1       -69.7280  -14.2680  -21.6360 H        31 MET    0.0900
    509 HG2       -69.1430  -13.9680  -23.3110 H        31 MET    0.0900
    510 HE1       -67.6190  -12.4170  -19.8830 H        31 MET    0.0900
    511 HE2       -69.3860  -12.5090  -19.5630 H        31 MET    0.5100
    512 HE3       -68.5790  -10.9030  -19.7620 H        31 MET   -0.5100
    513 N         -64.5040  -15.4510  -21.8890 N.am     32 LEU   -0.4700
    514 CA        -63.2920  -15.8330  -21.1720 C.3      32 LEU    0.3100
    515 C         -62.1540  -14.8520  -21.4640 C.2      32 LEU    0.0700
    516 O         -61.5190  -14.3840  -20.5240 O.2      32 LEU    0.0900
    517 CB        -62.8460  -17.2600  -21.5230 C.3      32 LEU   -0.1800
    518 CG        -63.5920  -18.4190  -20.8770 C.3      32 LEU    0.0900
    519 CD1       -63.2580  -19.7290  -21.5860 C.3      32 LEU    0.0900
    520 CD2       -63.2400  -18.5500  -19.4100 C.3      32 LEU   -0.0900
    521 HN        -64.8400  -16.1150  -22.5520 H        32 LEU    0.0900
    522 HA        -63.4990  -15.7600  -20.1150 H        32 LEU   -0.2700
    523 HB1       -61.7770  -17.3540  -21.2400 H        32 LEU    0.0900
    524 HB2       -62.9400  -17.3760  -22.6230 H        32 LEU    0.0900
    525 HG        -64.6870  -18.2340  -20.9400 H        32 LEU    0.0900
    526 HD11      -62.1670  -19.9300  -21.5240 H        32 LEU   -0.2700
    527 HD12      -63.5460  -19.6630  -22.6570 H        32 LEU    0.0900
    528 HD13      -63.8020  -20.5690  -21.1040 H        32 LEU    0.0900
    529 HD21      -63.5080  -17.6180  -18.8680 H        32 LEU    0.0900
    530 HD22      -62.1490  -18.7240  -19.2970 H        32 LEU    0.5100
    531 HD23      -63.8020  -19.3960  -18.9590 H        32 LEU   -0.5100
    532 N         -61.9350  -14.5010  -22.7540 N.am     33 VAL   -0.4700
    533 CA        -60.8910  -13.5630  -23.1890 C.3      33 VAL    0.3100
    534 C         -61.0700  -12.2340  -22.4560 C.2      33 VAL    0.0700
    535 O         -60.1200  -11.7630  -21.8380 O.2      33 VAL    0.0900
    536 CB        -60.8540  -13.3720  -24.7380 C.3      33 VAL   -0.0900
    537 CG1       -59.9320  -12.2220  -25.1500 C.3      33 VAL    0.0900
    538 CG2       -60.4470  -14.6620  -25.4510 C.3      33 VAL   -0.2700
    539 HN        -62.4930  -14.8790  -23.4890 H        33 VAL    0.0900
    540 HA        -59.9440  -13.9520  -22.8460 H        33 VAL    0.0900
    541 HB        -61.8830  -13.1590  -25.1010 H        33 VAL    0.0900
    542 HG11      -58.8950  -12.4230  -24.8050 H        33 VAL   -0.2700
    543 HG12      -60.2820  -11.2730  -24.6890 H        33 VAL    0.0900
    544 HG13      -59.9250  -12.1200  -26.2560 H        33 VAL    0.0900
    545 HG21      -61.1720  -15.4710  -25.2190 H        33 VAL    0.0900
    546 HG22      -59.4390  -14.9800  -25.1100 H        33 VAL    0.5100
    547 HG23      -60.4360  -14.4990  -26.5500 H        33 VAL   -0.5100
    548 N         -62.2980  -11.6790  -22.4680 N.am     34 ILE   -0.4700
    549 CA        -62.6630  -10.4070  -21.8410 C.3      34 ILE    0.3100
    550 C         -62.3820  -10.4180  -20.3230 C.2      34 ILE    0.0700
    551 O         -61.7450   -9.4810  -19.8320 O.2      34 ILE    0.0900
    552 CB        -64.1440  -10.0560  -22.1650 C.3      34 ILE   -0.0900
    553 CG1       -64.2650   -9.4820  -23.5810 C.3      34 ILE    0.0900
    554 CG2       -64.7560   -9.0900  -21.1430 C.3      34 ILE   -0.2700
    555 CD        -65.5920   -9.6680  -24.1910 C.3      34 ILE    0.0900
    556 HN        -63.0520  -12.1380  -22.9320 H        34 ILE    0.0900
    557 HA        -62.0030   -9.6420  -22.2200 H        34 ILE    0.0900
    558 HB        -64.7410  -10.9920  -22.1770 H        34 ILE   -0.1800
    559 HG11      -63.5090   -9.9750  -24.2270 H        34 ILE    0.0900
    560 HG12      -64.0470   -8.3940  -23.5400 H        34 ILE    0.0900
    561 HG21      -64.1820   -8.1390  -21.1240 H        34 ILE   -0.2700
    562 HG22      -64.7260   -9.5430  -20.1300 H        34 ILE    0.0900
    563 HG23      -65.8080   -8.8640  -21.4190 H        34 ILE    0.0900
    564 HD1       -66.3690   -9.1690  -23.5750 H        34 ILE    0.0900
    565 HD2       -65.8310  -10.7510  -24.2540 H        34 ILE    0.5100
    566 HD3       -65.6060   -9.2220  -25.2090 H        34 ILE   -0.5100
    567 N         -62.8220  -11.4630  -19.5850 N.am     35 LEU   -0.4700
    568 CA        -62.5890  -11.5120  -18.1390 C.3      35 LEU    0.3100
    569 C         -61.1130  -11.7100  -17.8090 C.2      35 LEU    0.0700
    570 O         -60.6720  -11.2070  -16.7810 O.2      35 LEU    0.0900
    571 CB        -63.4300  -12.5860  -17.4300 C.3      35 LEU   -0.1800
    572 CG        -64.9610  -12.5430  -17.6080 C.3      35 LEU    0.0900
    573 CD1       -65.6220  -13.6610  -16.8200 C.3      35 LEU    0.0900
    574 CD2       -65.5620  -11.1780  -17.2310 C.3      35 LEU   -0.0900
    575 HN        -63.3150  -12.2330  -19.9840 H        35 LEU    0.0900
    576 HA        -62.8300  -10.5370  -17.7410 H        35 LEU   -0.2700
    577 HB1       -63.2200  -12.5070  -16.3430 H        35 LEU    0.0900
    578 HB2       -63.0820  -13.5740  -17.7950 H        35 LEU    0.0900
    579 HG        -65.2100  -12.6550  -18.6840 H        35 LEU    0.0900
    580 HD11      -65.3880  -13.5560  -15.7390 H        35 LEU   -0.2700
    581 HD12      -65.2450  -14.6450  -17.1710 H        35 LEU    0.0900
    582 HD13      -66.7240  -13.6150  -16.9490 H        35 LEU    0.0900
    583 HD21      -65.1280  -10.3800  -17.8710 H        35 LEU    0.0900
    584 HD22      -65.3330  -10.9450  -16.1680 H        35 LEU    0.5100
    585 HD23      -66.6620  -11.1940  -17.3810 H        35 LEU   -0.5100
    586 N         -60.3410  -12.4040  -18.6770 N.am     36 ILE   -0.4700
    587 CA        -58.9060  -12.6440  -18.4820 C.3      36 ILE    0.3100
    588 C         -58.1290  -11.3320  -18.7320 C.2      36 ILE    0.0700
    589 O         -57.1900  -11.0410  -17.9940 O.2      36 ILE    0.0900
    590 CB        -58.4100  -13.8410  -19.3420 C.3      36 ILE   -0.0900
    591 CG1       -58.8620  -15.1610  -18.7030 C.3      36 ILE    0.0900
    592 CG2       -56.8900  -13.8470  -19.5380 C.3      36 ILE   -0.2700
    593 CD        -59.0000  -16.3290  -19.6520 C.3      36 ILE    0.0900
    594 HN        -60.7260  -12.7930  -19.5090 H        36 ILE    0.0900
    595 HA        -58.7420  -12.8460  -17.4340 H        36 ILE    0.0900
    596 HB        -58.8990  -13.7910  -20.3380 H        36 ILE   -0.1800
    597 HG11      -59.8470  -14.9910  -18.2210 H        36 ILE    0.0900
    598 HG12      -58.1210  -15.4370  -17.9230 H        36 ILE    0.0900
    599 HG21      -56.4020  -14.4230  -18.7240 H        36 ILE   -0.2700
    600 HG22      -56.5030  -12.8060  -19.5180 H        36 ILE    0.0900
    601 HG23      -56.6370  -14.3220  -20.5100 H        36 ILE    0.0900
    602 HD1       -58.0250  -16.5420  -20.1380 H        36 ILE    0.0900
    603 HD2       -59.7460  -16.0900  -20.4390 H        36 ILE    0.5100
    604 HD3       -59.3220  -17.2340  -19.0930 H        36 ILE   -0.5100
    605 N         -58.5460  -10.5250  -19.7170 N.am     37 LEU   -0.4700
    606 CA        -57.9250   -9.2340  -20.0210 C.3      37 LEU    0.3100
    607 C         -58.2650   -8.1690  -18.9800 C.2      37 LEU    0.0700
    608 O         -57.3850   -7.4000  -18.6080 O.2      37 LEU    0.0900
    609 CB        -58.3520   -8.7160  -21.4050 C.3      37 LEU   -0.1800
    610 CG        -57.8360   -9.4380  -22.6440 C.3      37 LEU    0.0900
    611 CD1       -58.6100   -8.9860  -23.8660 C.3      37 LEU    0.0900
    612 CD2       -56.3410   -9.2050  -22.8530 C.3      37 LEU   -0.0900
    613 HN        -59.3150  -10.7730  -20.3010 H        37 LEU    0.0900
    614 HA        -56.8540   -9.3670  -19.9880 H        37 LEU   -0.2700
    615 HB1       -58.0200   -7.6600  -21.4780 H        37 LEU    0.0900
    616 HB2       -59.4600   -8.7500  -21.4420 H        37 LEU    0.0900
    617 HG        -57.9570  -10.5340  -22.5130 H        37 LEU    0.0900
    618 HD11      -58.4900   -7.8910  -24.0110 H        37 LEU   -0.2700
    619 HD12      -59.6910   -9.2090  -23.7340 H        37 LEU    0.0900
    620 HD13      -58.2290   -9.5070  -24.7710 H        37 LEU    0.0900
    621 HD21      -55.7700   -9.5770  -21.9760 H        37 LEU    0.0900
    622 HD22      -56.1400   -8.1180  -22.9710 H        37 LEU    0.5100
    623 HD23      -55.9960   -9.7490  -23.7580 H        37 LEU   -0.5100
    624 N         -59.5280   -8.0930  -18.5290 N.am     38 ILE   -0.4700
    625 CA        -59.9560   -7.0790  -17.5610 C.3      38 ILE    0.3100
    626 C         -59.5130   -7.4260  -16.1190 C.2      38 ILE    0.0700
    627 O         -59.1390   -6.5090  -15.3860 O.2      38 ILE    0.0900
    628 CB        -61.4940   -6.8140  -17.6610 C.3      38 ILE   -0.0900
    629 CG1       -61.8480   -6.2300  -19.0490 C.3      38 ILE    0.0900
    630 CG2       -62.0090   -5.8770  -16.5380 C.3      38 ILE   -0.2700
    631 CD        -63.3160   -6.2910  -19.4300 C.3      38 ILE    0.0900
    632 HN        -60.2330   -8.7280  -18.8340 H        38 ILE    0.0900
    633 HA        -59.4080   -6.1710  -17.7670 H        38 ILE    0.0900
    634 HB        -62.0290   -7.7840  -17.5940 H        38 ILE   -0.1800
    635 HG11      -61.2690   -6.7880  -19.8140 H        38 ILE    0.0900
    636 HG12      -61.5330   -5.1650  -19.0640 H        38 ILE    0.0900
    637 HG21      -61.4930   -4.8940  -16.5950 H        38 ILE   -0.2700
    638 HG22      -61.8020   -6.3290  -15.5450 H        38 ILE    0.0900
    639 HG23      -63.1010   -5.7130  -16.6540 H        38 ILE    0.0900
    640 HD1       -63.9030   -5.5830  -18.8070 H        38 ILE    0.0900
    641 HD2       -63.7070   -7.3180  -19.2630 H        38 ILE    0.5100
    642 HD3       -63.4420   -6.0120  -20.4980 H        38 ILE   -0.5100
    643 N         -59.5100   -8.7220  -15.7200 N.am     39 ASN   -0.4700
    644 CA        -59.1610   -9.1080  -14.3470 C.3      39 ASN    0.3100
    645 C         -57.7320   -9.6810  -14.1620 C.2      39 ASN    0.0700
    646 O         -57.0980   -9.3070  -13.1810 O.2      39 ASN    0.0900
    647 CB        -60.2100  -10.0600  -13.7590 C.3      39 ASN   -0.1800
    648 CG        -61.5980   -9.4320  -13.6900 C.2      39 ASN    0.0900
    649 ND2       -62.5670  -10.0220  -14.3790 N.am     39 ASN    0.0900
    650 OD1       -61.8210   -8.4020  -13.0460 O.2      39 ASN    0.5500
    651 HN        -59.7430   -9.4670  -16.3390 H        39 ASN   -0.5500
    652 HA        -59.0990   -8.2080  -13.7530 H        39 ASN   -0.6200
    653 HB1       -59.9030  -10.3480  -12.7320 H        39 ASN    0.3200
    654 HB2       -60.2670  -10.9710  -14.3930 H        39 ASN    0.3000
    655 HD21      -63.4930   -9.6450  -14.3630 H        39 ASN    0.5100
    656 HD22      -62.3710  -10.8440  -14.9130 H        39 ASN   -0.5100
    657 N         -57.2130  -10.5570  -15.0460 N.am     40 TYR   -0.4700
    658 CA        -55.8440  -11.0690  -14.8640 C.3      40 TYR    0.3100
    659 C         -54.8210  -10.1050  -15.5030 C.2      40 TYR    0.0700
    660 O         -53.9090   -9.6730  -14.7970 O.2      40 TYR    0.0900
    661 CB        -55.6780  -12.5300  -15.3610 C.3      40 TYR   -0.1800
    662 CG        -54.3560  -12.8620  -16.0360 C.ar     40 TYR    0.0900
    663 CD1       -53.1680  -12.9180  -15.3090 C.ar     40 TYR    0.0900
    664 CD2       -54.3000  -13.1470  -17.3980 C.ar     40 TYR    0.0000
    665 CE1       -51.9520  -13.2150  -15.9310 C.ar     40 TYR   -0.1150
    666 CE2       -53.0900  -13.4540  -18.0290 C.ar     40 TYR    0.1150
    667 CZ        -51.9200  -13.4900  -17.2910 C.ar     40 TYR   -0.1150
    668 OH        -50.7300  -13.7870  -17.9140 O.3      40 TYR    0.1150
    669 HN        -57.7160  -10.8880  -15.8400 H        40 TYR    0.1100
    670 HA        -55.6160  -11.0120  -13.8100 H        40 TYR   -0.5400
    671 HB1       -56.4760  -12.7470  -16.1020 H        40 TYR    0.4300
    672 HB2       -55.7700  -13.2140  -14.4900 H        40 TYR   -0.1150
    673 HD1       -53.1870  -12.7290  -14.2460 H        40 TYR    0.1150
    674 HD2       -55.2100  -13.1310  -17.9800 H        40 TYR   -0.1150
    675 HE1       -51.0390  -13.2310  -15.3540 H        40 TYR    0.1150
    676 HE2       -53.0700  -13.6630  -19.0890 H        40 TYR    0.5100
    677 HH        -50.0620  -13.9130  -17.2360 H        40 TYR   -0.5100
    678 N         -54.9960   -9.7440  -16.7910 N.am     41 LYS   -0.4700
    679 CA        -54.0910   -8.8730  -17.5120 C.3      41 LYS    0.3100
    680 C         -54.2550   -7.4240  -17.0450 C.2      41 LYS    0.0700
    681 O         -53.2820   -6.6660  -17.0960 O.2      41 LYS    0.0900
    682 CB        -54.3920   -8.9820  -19.0330 C.3      41 LYS   -0.1800
    683 CG        -53.2510   -8.6560  -20.0210 C.3      41 LYS    0.0900
    684 CD        -52.1990   -9.7700  -20.1890 C.3      41 LYS    0.0900
    685 CE        -51.7650  -10.0430  -21.6470 C.3      41 LYS   -0.1800
    686 NZ        -51.1420   -8.8680  -22.2970 N.4      41 LYS    0.0900
    687 HN        -55.7780  -10.0700  -17.3150 H        41 LYS    0.0900
    688 HA        -53.0770   -9.1820  -17.3000 H        41 LYS   -0.1800
    689 HB1       -55.2310   -8.2910  -19.2560 H        41 LYS    0.0900
    690 HB2       -54.7160  -10.0240  -19.2340 H        41 LYS    0.0900
    691 HG1       -52.7340   -7.7400  -19.6640 H        41 LYS    0.2100
    692 HG2       -53.7010   -8.4510  -21.0150 H        41 LYS    0.0500
    693 HD1       -52.6170  -10.7080  -19.7700 H        41 LYS    0.0500
    694 HD2       -51.2970   -9.4860  -19.6070 H        41 LYS   -0.3000
    695 HE1       -52.6550  -10.3240  -22.2500 H        41 LYS    0.3300
    696 HE2       -51.0180  -10.8660  -21.6620 H        41 LYS    0.3300
    697 HZ1       -50.4000   -8.4830  -21.6800 H        41 LYS    0.3300
    698 HZ2       -51.8650   -8.1420  -22.4670 H        41 LYS    0.5100
    699 HZ3       -50.7210   -9.1560  -23.2040 H        41 LYS   -0.5100
    700 N         -55.4860   -7.0540  -16.5810 N.am     42 ARG   -0.4700
    701 CA        -55.9060   -5.7620  -16.0100 C.3      42 ARG    0.3100
    702 C         -55.8190   -4.5560  -16.9820 C.2      42 ARG    0.0700
    703 O         -55.9640   -3.4190  -16.5250 O.2      42 ARG    0.0900
    704 CB        -55.1150   -5.4520  -14.7120 C.3      42 ARG   -0.1800
    705 CG        -55.3950   -6.4020  -13.5540 C.3      42 ARG    0.0900
    706 CD        -56.5920   -5.9770  -12.7240 C.3      42 ARG    0.0900
    707 NE        -56.8780   -6.9330  -11.6440 N.pl3    42 ARG   -0.1800
    708 CZ        -56.3390   -6.8840  -10.4310 C.cat    42 ARG    0.0900
    709 NH1       -55.4770   -5.9240  -10.1140 N.pl3    42 ARG    0.0900
    710 NH2       -56.6580   -7.7950   -9.5210 N.pl3    42 ARG    0.2000
    711 HN        -56.2260   -7.7150  -16.6130 H        42 ARG    0.0900
    712 HA        -56.9640   -5.8180  -15.8000 H        42 ARG    0.0900
    713 HB1       -55.3700   -4.4210  -14.3870 H        42 ARG   -0.7000
    714 HB2       -54.0300   -5.4980  -14.9460 H        42 ARG    0.4400
    715 HG1       -54.4990   -6.4410  -12.8980 H        42 ARG    0.6400
    716 HG2       -55.5850   -7.4180  -13.9630 H        42 ARG   -0.8000
    717 HD1       -57.4950   -5.9180  -13.3700 H        42 ARG    0.4600
    718 HD2       -56.3930   -4.9890  -12.2560 H        42 ARG    0.4600
    719 HE        -57.5210   -7.6720  -11.8370 H        42 ARG   -0.8000
    720 HH11      -55.2290   -5.2310  -10.7920 H        42 ARG    0.4600
    721 HH12      -55.0750   -5.8940   -9.1990 H        42 ARG    0.4600
    722 HH21      -57.3060   -8.5220   -9.7470 H        42 ARG    0.5100
    723 HH22      -56.2510   -7.7540   -8.6080 H        42 ARG   -0.5100
    724 N         -55.6430   -4.7930  -18.3080 N.am     43 LEU   -0.4700
    725 CA        -55.5410   -3.7660  -19.3640 C.3      43 LEU    0.3100
    726 C         -54.4460   -2.7210  -19.0560 C.2      43 LEU    0.0700
    727 O         -54.7190   -1.5220  -18.9600 O.2      43 LEU    0.0900
    728 CB        -56.8860   -3.0600  -19.6250 C.3      43 LEU   -0.1800
    729 CG        -58.1340   -3.9140  -19.8120 C.3      43 LEU    0.0900
    730 CD1       -59.3710   -3.0330  -19.8310 C.3      43 LEU    0.0900
    731 CD2       -58.0570   -4.7620  -21.0830 C.3      43 LEU   -0.0900
    732 HN        -55.5710   -5.7280  -18.6420 H        43 LEU    0.0900
    733 HA        -55.2020   -4.2570  -20.2650 H        43 LEU   -0.2700
    734 HB1       -56.7640   -2.4500  -20.5440 H        43 LEU    0.0900
    735 HB2       -57.0750   -2.3850  -18.7650 H        43 LEU    0.0900
    736 HG        -58.2130   -4.6420  -18.9770 H        43 LEU    0.0900
    737 HD11      -59.3070   -2.3040  -20.6670 H        43 LEU   -0.2700
    738 HD12      -59.4500   -2.4710  -18.8760 H        43 LEU    0.0900
    739 HD13      -60.2780   -3.6580  -19.9740 H        43 LEU    0.0900
    740 HD21      -57.1790   -5.4420  -21.0360 H        43 LEU    0.0900
    741 HD22      -57.9470   -4.1020  -21.9710 H        43 LEU    0.5100
    742 HD23      -58.9770   -5.3760  -21.1850 H        43 LEU   -0.5100
    743 N         -53.2020   -3.1910  -18.8920 N.am     44 LYS   -0.4700
    744 CA        -52.0450   -2.3420  -18.5790 C.3      44 LYS    0.3100
    745 C         -51.3040   -1.8800  -19.8530 C.2      44 LYS    0.0700
    746 O         -50.4380   -1.0040  -19.7820 O.2      44 LYS    0.0900
    747 CB        -51.0680   -3.0750  -17.6170 C.3      44 LYS   -0.1800
    748 CG        -50.4770   -4.3750  -18.1630 C.3      44 LYS    0.0900
    749 CD        -49.7530   -5.1680  -17.0870 C.3      44 LYS    0.0900
    750 CE        -49.3100   -6.5330  -17.5840 C.3      44 LYS   -0.1800
    751 NZ        -50.4260   -7.5220  -17.6390 N.4      44 LYS    0.0900
    752 HN        -53.0030   -4.1640  -18.9780 H        44 LYS    0.0900
    753 HA        -52.4100   -1.4350  -18.1220 H        44 LYS   -0.1800
    754 HB1       -51.6150   -3.3090  -16.6800 H        44 LYS    0.0900
    755 HB2       -50.2300   -2.3850  -17.3830 H        44 LYS    0.0900
    756 HG1       -49.7620   -4.1330  -18.9760 H        44 LYS    0.2100
    757 HG2       -51.2980   -4.9970  -18.5790 H        44 LYS    0.0500
    758 HD1       -50.4330   -5.3030  -16.2190 H        44 LYS    0.0500
    759 HD2       -48.8600   -4.5970  -16.7580 H        44 LYS   -0.3000
    760 HE1       -48.5370   -6.9440  -16.8990 H        44 LYS    0.3300
    761 HE2       -48.8980   -6.4380  -18.6110 H        44 LYS    0.3300
    762 HZ1       -51.1640   -7.1750  -18.2840 H        44 LYS    0.3300
    763 HZ2       -50.8270   -7.6460  -16.6870 H        44 LYS    0.5100
    764 HZ3       -50.0640   -8.4340  -17.9850 H        44 LYS   -0.5100
    765 N         -51.6590   -2.4530  -21.0050 N.am     45 SER   -0.4700
    766 CA        -51.0150   -2.1670  -22.2770 C.3      45 SER    0.3100
    767 C         -52.0080   -1.7040  -23.3480 C.2      45 SER    0.0700
    768 O         -53.2060   -1.9880  -23.2520 O.2      45 SER    0.0900
    769 CB        -50.2920   -3.4220  -22.7600 C.3      45 SER    0.0500
    770 OG        -49.9480   -3.3550  -24.1330 O.3      45 SER    0.0900
    771 HN        -52.3980   -3.1190  -21.0440 H        45 SER    0.0900
    772 HA        -50.3170   -1.3560  -22.1320 H        45 SER   -0.6600
    773 HB1       -50.9500   -4.3040  -22.6100 H        45 SER    0.4300
    774 HB2       -49.3580   -3.5540  -22.1740 H        45 SER    0.5100
    775 HG1       -49.6500   -4.2340  -24.3750 H        45 SER   -0.5100
    776 N         -51.4800   -1.0130  -24.3920 N.am     46 MET   -0.4700
    777 CA        -52.2190   -0.5540  -25.5790 C.3      46 MET    0.3100
    778 C         -52.7530   -1.7940  -26.3200 C.2      46 MET    0.0700
    779 O         -53.9190   -1.8300  -26.6850 O.2      46 MET    0.0900
    780 CB        -51.3100    0.3240  -26.4720 C.3      46 MET   -0.1800
    781 CG        -51.8630    0.6210  -27.8420 C.3      46 MET    0.0900
    782 SD        -51.1770    2.1560  -28.5090 S.3      46 MET    0.0900
    783 CE        -50.7290    1.6260  -30.1760 C.3      46 MET   -0.1400
    784 HN        -50.5130   -0.7750  -24.3970 H        46 MET    0.0900
    785 HA        -53.0750    0.0130  -25.2430 H        46 MET    0.0900
    786 HB1       -50.3370   -0.1970  -26.5950 H        46 MET   -0.0900
    787 HB2       -51.1380    1.2880  -25.9500 H        46 MET   -0.2200
    788 HG1       -52.9680    0.7020  -27.7720 H        46 MET    0.0900
    789 HG2       -51.6180   -0.2250  -28.5180 H        46 MET    0.0900
    790 HE1       -51.6310    1.4370  -30.7960 H        46 MET    0.0900
    791 HE2       -50.1400    0.6860  -30.1340 H        46 MET    0.5100
    792 HE3       -50.1250    2.4110  -30.6790 H        46 MET   -0.5100
    793 N         -51.9100   -2.8340  -26.4490 N.am     47 THR   -0.4700
    794 CA        -52.2300   -4.1290  -27.0560 C.3      47 THR    0.3100
    795 C         -53.4780   -4.7510  -26.4030 C.2      47 THR    0.0700
    796 O         -54.3490   -5.2490  -27.1150 O.2      47 THR    0.0900
    797 CB        -51.0220   -5.0600  -26.9210 C.3      47 THR    0.1400
    798 CG2       -51.1740   -6.3610  -27.7150 C.3      47 THR    0.0900
    799 OG1       -49.8530   -4.3460  -27.3290 O.3      47 THR   -0.6600
    800 HN        -50.9740   -2.7610  -26.1170 H        47 THR    0.4300
    801 HA        -52.4730   -3.9680  -28.0960 H        47 THR   -0.2700
    802 HB        -50.9040   -5.3840  -25.8650 H        47 THR    0.0900
    803 HG1       -50.0030   -4.0920  -28.2420 H        47 THR    0.0900
    804 HG21      -51.2990   -6.1350  -28.7960 H        47 THR    0.0900
    805 HG22      -52.0700   -6.9160  -27.3640 H        47 THR    0.5100
    806 HG23      -50.2690   -6.9900  -27.5860 H        47 THR   -0.5100
    807 N         -53.5690   -4.6760  -25.0500 N.am     48 ASP   -0.4700
    808 CA        -54.6680   -5.2040  -24.2410 C.3      48 ASP    0.3100
    809 C         -55.9750   -4.4620  -24.5200 C.2      48 ASP    0.0700
    810 O         -57.0350   -5.0940  -24.5050 O.2      48 ASP    0.0900
    811 CB        -54.3190   -5.1660  -22.7450 C.3      48 ASP   -0.2800
    812 CG        -53.1240   -6.0290  -22.3610 C.2      48 ASP    0.0900
    813 OD1       -52.8230   -7.0080  -23.1020 O.co2    48 ASP    0.0900
    814 OD2       -52.4980   -5.7460  -21.3030 O.co2    48 ASP    0.6200
    815 HN        -52.8500   -4.2330  -24.5210 H        48 ASP   -0.7600
    816 HA        -54.8540   -6.2200  -24.5550 H        48 ASP   -0.7600
    817 HB1       -55.1990   -5.5190  -22.1680 H        48 ASP    0.5100
    818 HB2       -54.0910   -4.1170  -22.4610 H        48 ASP   -0.5100
    819 N         -55.9050   -3.1500  -24.8260 N.am     49 ILE   -0.4700
    820 CA        -57.0860   -2.3640  -25.1860 C.3      49 ILE    0.3100
    821 C         -57.6370   -2.8620  -26.5340 C.2      49 ILE    0.0700
    822 O         -58.8520   -3.0660  -26.6490 O.2      49 ILE    0.0900
    823 CB        -56.8270   -0.8260  -25.2040 C.3      49 ILE   -0.0900
    824 CG1       -56.2620   -0.3020  -23.8600 C.3      49 ILE    0.0900
    825 CG2       -58.0740   -0.0310  -25.6480 C.3      49 ILE   -0.2700
    826 CD        -57.1340   -0.5240  -22.5830 C.3      49 ILE    0.0900
    827 HN        -55.0390   -2.6550  -24.8200 H        49 ILE    0.0900
    828 HA        -57.8560   -2.5930  -24.4660 H        49 ILE    0.0900
    829 HB        -55.9930   -0.6080  -25.9040 H        49 ILE   -0.1800
    830 HG11      -56.0970    0.7910  -23.9680 H        49 ILE    0.0900
    831 HG12      -55.2850   -0.8000  -23.6890 H        49 ILE    0.0900
    832 HG21      -58.9630   -0.3600  -25.0670 H        49 ILE   -0.2700
    833 HG22      -58.2710   -0.2080  -26.7270 H        49 ILE    0.0900
    834 HG23      -57.9140    1.0540  -25.4700 H        49 ILE    0.0900
    835 HD1       -57.4560   -1.5850  -22.5210 H        49 ILE    0.0900
    836 HD2       -58.0400    0.1190  -22.6270 H        49 ILE    0.5100
    837 HD3       -56.5450   -0.2780  -21.6740 H        49 ILE   -0.5100
    838 N         -56.7520   -3.0970  -27.5310 N.am     50 TYR   -0.4700
    839 CA        -57.1750   -3.5360  -28.8630 C.3      50 TYR    0.3100
    840 C         -57.6760   -4.9750  -28.8560 C.2      50 TYR    0.0700
    841 O         -58.6540   -5.2760  -29.5490 O.2      50 TYR    0.0900
    842 CB        -56.0720   -3.3490  -29.9020 C.3      50 TYR   -0.1800
    843 CG        -55.6360   -1.9180  -30.1030 C.ar     50 TYR    0.0900
    844 CD1       -56.5370   -0.8680  -29.9780 C.ar     50 TYR    0.0900
    845 CD2       -54.3350   -1.6140  -30.4890 C.ar     50 TYR    0.0000
    846 CE1       -56.1370    0.4540  -30.1700 C.ar     50 TYR   -0.1150
    847 CE2       -53.9320   -0.2970  -30.7050 C.ar     50 TYR    0.1150
    848 CZ        -54.8340    0.7330  -30.5370 C.ar     50 TYR   -0.1150
    849 OH        -54.4310    2.0240  -30.7680 O.3      50 TYR    0.1150
    850 HN        -55.7700   -2.9830  -27.4030 H        50 TYR    0.1100
    851 HA        -58.0450   -2.9580  -29.1380 H        50 TYR   -0.5400
    852 HB1       -56.4330   -3.7190  -30.8850 H        50 TYR    0.4300
    853 HB2       -55.1740   -3.9210  -29.5840 H        50 TYR   -0.1150
    854 HD1       -57.5670   -1.0800  -29.7300 H        50 TYR    0.1150
    855 HD2       -53.6230   -2.4140  -30.6270 H        50 TYR   -0.1150
    856 HE1       -56.8430    1.2590  -30.0300 H        50 TYR    0.1150
    857 HE2       -52.9150   -0.0830  -31.0020 H        50 TYR    0.5100
    858 HH        -53.4750    2.0250  -30.8530 H        50 TYR   -0.5100
    859 N         -57.0440   -5.8410  -28.0410 N.am     51 LEU   -0.4700
    860 CA        -57.4450   -7.2290  -27.8710 C.3      51 LEU    0.3100
    861 C         -58.8540   -7.3270  -27.2440 C.2      51 LEU    0.0700
    862 O         -59.6360   -8.1970  -27.6270 O.2      51 LEU    0.0900
    863 CB        -56.4210   -7.9850  -27.0060 C.3      51 LEU   -0.1800
    864 CG        -55.1070   -8.3830  -27.6890 C.3      51 LEU    0.0900
    865 CD1       -54.1420   -9.0060  -26.6820 C.3      51 LEU    0.0900
    866 CD2       -55.3310   -9.3040  -28.9230 C.3      51 LEU   -0.0900
    867 HN        -56.2520   -5.5600  -27.5030 H        51 LEU    0.0900
    868 HA        -57.5140   -7.6790  -28.8510 H        51 LEU   -0.2700
    869 HB1       -56.9070   -8.9130  -26.6390 H        51 LEU    0.0900
    870 HB2       -56.1690   -7.3410  -26.1380 H        51 LEU    0.0900
    871 HG        -54.6390   -7.4820  -28.1380 H        51 LEU    0.0900
    872 HD11      -54.5940   -9.9150  -26.2300 H        51 LEU   -0.2700
    873 HD12      -53.9210   -8.2800  -25.8700 H        51 LEU    0.0900
    874 HD13      -53.1980   -9.2960  -27.1910 H        51 LEU    0.0900
    875 HD21      -55.9570   -8.7840  -29.6790 H        51 LEU    0.0900
    876 HD22      -55.8510  -10.2350  -28.6110 H        51 LEU    0.5100
    877 HD23      -54.3540   -9.5590  -29.3870 H        51 LEU   -0.5100
    878 N         -59.1760   -6.4240  -26.2930 N.am     52 LEU   -0.4700
    879 CA        -60.4750   -6.3520  -25.6280 C.3      52 LEU    0.3100
    880 C         -61.5540   -5.9120  -26.6180 C.2      52 LEU    0.0700
    881 O         -62.6240   -6.5270  -26.6550 O.2      52 LEU    0.0900
    882 CB        -60.4170   -5.3890  -24.4050 C.3      52 LEU   -0.1800
    883 CG        -61.7650   -4.9530  -23.7940 C.3      52 LEU    0.0900
    884 CD1       -62.4440   -6.1150  -23.0670 C.3      52 LEU    0.0900
    885 CD2       -61.5970   -3.7750  -22.8770 C.3      52 LEU   -0.0900
    886 HN        -58.5150   -5.7430  -25.9920 H        52 LEU    0.0900
    887 HA        -60.7420   -7.3470  -25.3070 H        52 LEU   -0.2700
    888 HB1       -59.8800   -4.4720  -24.7240 H        52 LEU    0.0900
    889 HB2       -59.8330   -5.8930  -23.6080 H        52 LEU    0.0900
    890 HG        -62.4340   -4.5890  -24.6040 H        52 LEU    0.0900
    891 HD11      -61.8840   -6.3660  -22.1420 H        52 LEU   -0.2700
    892 HD12      -62.4650   -7.0110  -23.7240 H        52 LEU    0.0900
    893 HD13      -63.4820   -5.8320  -22.7870 H        52 LEU    0.0900
    894 HD21      -61.1760   -2.9130  -23.4360 H        52 LEU    0.0900
    895 HD22      -60.9020   -4.0360  -22.0510 H        52 LEU    0.5100
    896 HD23      -62.5830   -3.4790  -22.4580 H        52 LEU   -0.5100
    897 N         -61.2610   -4.8650  -27.4260 N.am     53 ASN   -0.4700
    898 CA        -62.1770   -4.3330  -28.4340 C.3      53 ASN    0.3100
    899 C         -62.4060   -5.3270  -29.5690 C.2      53 ASN    0.0700
    900 O         -63.5180   -5.3890  -30.1060 O.2      53 ASN    0.0900
    901 CB        -61.6840   -3.0090  -28.9720 C.3      53 ASN   -0.1800
    902 CG        -62.0090   -1.8680  -28.0460 C.2      53 ASN    0.0900
    903 ND2       -61.0680   -1.4820  -27.1990 N.am     53 ASN    0.0900
    904 OD1       -63.1170   -1.3440  -28.0380 O.2      53 ASN    0.5500
    905 HN        -60.3830   -4.3980  -27.3650 H        53 ASN   -0.5500
    906 HA        -63.1450   -4.2110  -27.9720 H        53 ASN   -0.6200
    907 HB1       -62.1620   -2.8160  -29.9570 H        53 ASN    0.3200
    908 HB2       -60.5820   -3.0570  -29.1040 H        53 ASN    0.3000
    909 HD21      -60.1820   -1.9450  -27.1920 H        53 ASN    0.5100
    910 HD22      -61.2430   -0.7270  -26.5670 H        53 ASN   -0.5100
    911 N         -61.3790   -6.1350  -29.9050 N.am     54 LEU   -0.4700
    912 CA        -61.5070   -7.1880  -30.9060 C.3      54 LEU    0.3100
    913 C         -62.4860   -8.2600  -30.4060 C.2      54 LEU    0.0700
    914 O         -63.3180   -8.7340  -31.1890 O.2      54 LEU    0.0900
    915 CB        -60.1360   -7.8040  -31.2580 C.3      54 LEU   -0.1800
    916 CG        -60.1130   -8.8870  -32.3520 C.3      54 LEU    0.0900
    917 CD1       -60.7890   -8.4190  -33.6070 C.3      54 LEU    0.0900
    918 CD2       -58.6920   -9.3170  -32.6560 C.3      54 LEU   -0.0900
    919 HN        -60.4820   -6.0460  -29.4810 H        54 LEU    0.0900
    920 HA        -61.9560   -6.7540  -31.7870 H        54 LEU   -0.2700
    921 HB1       -59.7220   -8.2540  -30.3300 H        54 LEU    0.0900
    922 HB2       -59.4720   -6.9790  -31.5870 H        54 LEU    0.0900
    923 HG        -60.6320   -9.7940  -31.9760 H        54 LEU    0.0900
    924 HD11      -60.2740   -7.5180  -34.0040 H        54 LEU   -0.2700
    925 HD12      -61.8470   -8.1590  -33.3920 H        54 LEU    0.0900
    926 HD13      -60.7490   -9.2170  -34.3780 H        54 LEU    0.0900
    927 HD21      -58.2140   -9.7310  -31.7420 H        54 LEU    0.0900
    928 HD22      -58.0980   -8.4440  -33.0030 H        54 LEU    0.5100
    929 HD23      -58.6950  -10.1030  -33.4420 H        54 LEU   -0.5100
    930 N         -62.4130   -8.6090  -29.0960 N.am     55 ALA   -0.4700
    931 CA        -63.3100   -9.5880  -28.4660 C.3      55 ALA    0.3100
    932 C         -64.7410   -9.0600  -28.4420 C.2      55 ALA    0.0700
    933 O         -65.6640   -9.8170  -28.7250 O.2      55 ALA    0.0900
    934 CB        -62.8390   -9.9320  -27.0570 C.3      55 ALA   -0.2700
    935 HN        -61.7320   -8.2060  -28.4910 H        55 ALA    0.0900
    936 HA        -63.3200  -10.4750  -29.0830 H        55 ALA    0.0900
    937 HB1       -62.8220   -9.0170  -26.4260 H        55 ALA    0.0900
    938 HB2       -61.8130  -10.3570  -27.0930 H        55 ALA    0.5100
    939 HB3       -63.5320  -10.6670  -26.5950 H        55 ALA   -0.5100
    940 N         -64.9230   -7.7480  -28.1530 N.am     56 ILE   -0.4700
    941 CA        -66.2390   -7.0990  -28.1140 C.3      56 ILE    0.3100
    942 C         -66.8960   -7.1410  -29.5170 C.2      56 ILE    0.0700
    943 O         -68.0570   -7.5330  -29.5930 O.2      56 ILE    0.0900
    944 CB        -66.1810   -5.6680  -27.5200 C.3      56 ILE   -0.0900
    945 CG1       -65.8280   -5.7200  -26.0240 C.3      56 ILE    0.0900
    946 CG2       -67.5060   -4.9170  -27.7280 C.3      56 ILE   -0.2700
    947 CD        -65.2490   -4.4140  -25.4460 C.3      56 ILE    0.0900
    948 HN        -64.1500   -7.1530  -27.9500 H        56 ILE    0.0900
    949 HA        -66.8900   -7.7190  -27.5160 H        56 ILE    0.0900
    950 HB        -65.3610   -5.1030  -28.0130 H        56 ILE   -0.1800
    951 HG11      -65.0820   -6.5280  -25.8710 H        56 ILE    0.0900
    952 HG12      -66.7510   -5.9700  -25.4590 H        56 ILE    0.0900
    953 HG21      -68.3580   -5.5470  -27.3930 H        56 ILE   -0.2700
    954 HG22      -67.6420   -4.6810  -28.8060 H        56 ILE    0.0900
    955 HG23      -67.5050   -3.9770  -27.1360 H        56 ILE    0.0900
    956 HD1       -65.9820   -3.5870  -25.5660 H        56 ILE    0.0900
    957 HD2       -64.3170   -4.1440  -25.9860 H        56 ILE    0.5100
    958 HD3       -65.0330   -4.5430  -24.3640 H        56 ILE   -0.5100
    959 N         -66.1650   -6.8120  -30.6220 N.am     57 SER   -0.4700
    960 CA        -66.7420   -6.8670  -31.9810 C.3      57 SER    0.3100
    961 C         -67.0810   -8.2970  -32.4040 C.2      57 SER    0.0700
    962 O         -67.9520   -8.4950  -33.2460 O.2      57 SER    0.0900
    963 CB        -65.8380   -6.2130  -33.0210 C.3      57 SER    0.0500
    964 OG        -64.4990   -6.6610  -32.9430 O.3      57 SER    0.0900
    965 HN        -65.2140   -6.5200  -30.5600 H        57 SER    0.0900
    966 HA        -67.6950   -6.3610  -31.9520 H        57 SER   -0.6600
    967 HB1       -65.8450   -5.1120  -32.8690 H        57 SER    0.4300
    968 HB2       -66.2230   -6.4480  -34.0360 H        57 SER    0.5100
    969 HG1       -64.5410   -7.6200  -32.9300 H        57 SER   -0.5100
    970 N         -66.4350   -9.2960  -31.8020 N.am     58 ASP   -0.4700
    971 CA        -66.7690  -10.6880  -32.0760 C.3      58 ASP    0.3100
    972 C         -68.0770  -11.0360  -31.3710 C.2      58 ASP    0.0700
    973 O         -68.9150  -11.7270  -31.9400 O.2      58 ASP    0.0900
    974 CB        -65.6250  -11.6180  -31.6410 C.3      58 ASP   -0.2800
    975 CG        -64.5830  -11.8710  -32.7250 C.2      58 ASP    0.0900
    976 OD1       -64.9630  -11.8900  -33.9270 O.co2    58 ASP    0.0900
    977 OD2       -63.3960  -12.1160  -32.3700 O.co2    58 ASP    0.6200
    978 HN        -65.7030   -9.1380  -31.1450 H        58 ASP   -0.7600
    979 HA        -66.9480  -10.7840  -33.1360 H        58 ASP   -0.7600
    980 HB1       -66.0580  -12.5970  -31.3430 H        58 ASP    0.5100
    981 HB2       -65.1120  -11.1650  -30.7670 H        58 ASP   -0.5100
    982 N         -68.2770  -10.4950  -30.1550 N.am     59 LEU   -0.4700
    983 CA        -69.4670  -10.6770  -29.3330 C.3      59 LEU    0.3100
    984 C         -70.6920  -10.0230  -29.9910 C.2      59 LEU    0.0700
    985 O         -71.7690  -10.6240  -29.9920 O.2      59 LEU    0.0900
    986 CB        -69.2080  -10.0880  -27.9390 C.3      59 LEU   -0.1800
    987 CG        -69.7070  -10.8640  -26.7210 C.3      59 LEU    0.0900
    988 CD1       -69.1990  -12.3110  -26.7010 C.3      59 LEU    0.0900
    989 CD2       -69.2570  -10.1850  -25.4430 C.3      59 LEU   -0.0900
    990 HN        -67.5800   -9.9140  -29.7440 H        59 LEU    0.0900
    991 HA        -69.6780  -11.7340  -29.2670 H        59 LEU   -0.2700
    992 HB1       -69.6850   -9.0870  -27.9110 H        59 LEU    0.0900
    993 HB2       -68.1110   -9.9690  -27.8290 H        59 LEU    0.0900
    994 HG        -70.8170  -10.8720  -26.7310 H        59 LEU    0.0900
    995 HD11      -68.0990  -12.3320  -26.8600 H        59 LEU   -0.2700
    996 HD12      -69.6850  -12.8940  -27.5130 H        59 LEU    0.0900
    997 HD13      -69.4240  -12.7780  -25.7190 H        59 LEU    0.0900
    998 HD21      -69.6620   -9.1510  -25.3970 H        59 LEU    0.0900
    999 HD22      -68.1480  -10.1330  -25.4130 H        59 LEU    0.5100
   1000 HD23      -69.6300  -10.7510  -24.5630 H        59 LEU   -0.5100
   1001 N         -70.5160   -8.8090  -30.5870 N.am     60 PHE   -0.4700
   1002 CA        -71.5510   -8.0710  -31.3240 C.3      60 PHE    0.3100
   1003 C         -72.0450   -8.8950  -32.4840 C.2      60 PHE    0.0700
   1004 O         -73.2460   -9.0430  -32.6650 O.2      60 PHE    0.0900
   1005 CB        -71.0020   -6.7320  -31.8510 C.3      60 PHE   -0.1800
   1006 CG        -71.0330   -5.5480  -30.9130 C.ar     60 PHE    0.0900
   1007 CD1       -71.0770   -5.7240  -29.5330 C.ar     60 PHE    0.0900
   1008 CD2       -70.9820   -4.2520  -31.4100 C.ar     60 PHE    0.0000
   1009 CE1       -71.1000   -4.6280  -28.6700 C.ar     60 PHE   -0.1150
   1010 CE2       -71.0010   -3.1540  -30.5460 C.ar     60 PHE    0.1150
   1011 CZ        -71.0580   -3.3480  -29.1790 C.ar     60 PHE   -0.1150
   1012 HN        -69.6330   -8.3500  -30.5450 H        60 PHE    0.1150
   1013 HA        -72.3780   -7.8980  -30.6510 H        60 PHE   -0.1150
   1014 HB1       -71.5970   -6.4370  -32.7410 H        60 PHE    0.1150
   1015 HB2       -69.9380   -6.8770  -32.1320 H        60 PHE   -0.1150
   1016 HD1       -71.0930   -6.7240  -29.1240 H        60 PHE    0.1150
   1017 HD2       -70.9280   -4.0910  -32.4770 H        60 PHE   -0.1150
   1018 HE1       -71.1530   -4.7820  -27.6020 H        60 PHE    0.1150
   1019 HE2       -70.9690   -2.1520  -30.9490 H        60 PHE    0.5100
   1020 HZ        -71.0680   -2.4980  -28.5130 H        60 PHE   -0.5100
   1021 N         -71.1050   -9.4600  -33.2530 N.am     61 PHE   -0.4700
   1022 CA        -71.3550  -10.3470  -34.3840 C.3      61 PHE    0.3100
   1023 C         -72.0970  -11.6020  -33.9210 C.2      61 PHE    0.0700
   1024 O         -73.0530  -12.0150  -34.5720 O.2      61 PHE    0.0900
   1025 CB        -70.0120  -10.7350  -35.0180 C.3      61 PHE   -0.1800
   1026 CG        -70.0610  -11.1180  -36.4690 C.ar     61 PHE    0.0900
   1027 CD1       -70.2660  -12.4330  -36.8450 C.ar     61 PHE    0.0900
   1028 CD2       -69.8080  -10.1770  -37.4620 C.ar     61 PHE    0.0000
   1029 CE1       -70.2690  -12.7950  -38.1940 C.ar     61 PHE   -0.1150
   1030 CE2       -69.8090  -10.5380  -38.8110 C.ar     61 PHE    0.1150
   1031 CZ        -70.0150  -11.8490  -39.1680 C.ar     61 PHE   -0.1150
   1032 HN        -70.1410   -9.2890  -33.0730 H        61 PHE    0.1150
   1033 HA        -71.9780   -9.8270  -35.0970 H        61 PHE   -0.1150
   1034 HB1       -69.5970  -11.6100  -34.4720 H        61 PHE    0.1150
   1035 HB2       -69.3170   -9.8720  -34.9390 H        61 PHE   -0.1150
   1036 HD1       -70.4240  -13.1870  -36.0880 H        61 PHE    0.1150
   1037 HD2       -69.6090   -9.1520  -37.1860 H        61 PHE   -0.1150
   1038 HE1       -70.4710  -13.8170  -38.4770 H        61 PHE    0.1150
   1039 HE2       -69.6480   -9.7890  -39.5720 H        61 PHE    0.5100
   1040 HZ        -69.9790  -12.1380  -40.2080 H        61 PHE   -0.5100
   1041 N         -71.6720  -12.1770  -32.7630 N.am     62 LEU   -0.4700
   1042 CA        -72.2260  -13.3860  -32.1520 C.3      62 LEU    0.3100
   1043 C         -73.6940  -13.2270  -31.7280 C.2      62 LEU    0.0700
   1044 O         -74.4780  -14.1400  -31.9790 O.2      62 LEU    0.0900
   1045 CB        -71.3850  -13.8240  -30.9270 C.3      62 LEU   -0.1800
   1046 CG        -70.1950  -14.7360  -31.1970 C.3      62 LEU    0.0900
   1047 CD1       -69.1020  -14.5380  -30.1670 C.3      62 LEU    0.0900
   1048 CD2       -70.6090  -16.1700  -31.2280 C.3      62 LEU   -0.0900
   1049 HN        -70.9180  -11.7730  -32.2530 H        62 LEU    0.0900
   1050 HA        -72.2300  -14.1650  -32.8990 H        62 LEU   -0.2700
   1051 HB1       -72.0630  -14.3530  -30.2240 H        62 LEU    0.0900
   1052 HB2       -71.0020  -12.9050  -30.4350 H        62 LEU    0.0900
   1053 HG        -69.7880  -14.5150  -32.2060 H        62 LEU    0.0900
   1054 HD11      -69.4890  -14.7650  -29.1510 H        62 LEU   -0.2700
   1055 HD12      -68.7520  -13.4840  -30.1850 H        62 LEU    0.0900
   1056 HD13      -68.2500  -15.2180  -30.3830 H        62 LEU    0.0900
   1057 HD21      -71.4840  -16.3010  -31.8990 H        62 LEU    0.0900
   1058 HD22      -70.8920  -16.5050  -30.2060 H        62 LEU    0.5100
   1059 HD23      -69.7750  -16.7980  -31.6080 H        62 LEU   -0.5100
   1060 N         -74.0610  -12.0850  -31.0880 N.am     63 LEU   -0.4700
   1061 CA        -75.4330  -11.7980  -30.6090 C.3      63 LEU    0.3100
   1062 C         -76.5030  -11.9530  -31.7170 C.2      63 LEU    0.0700
   1063 O         -77.6390  -12.2930  -31.3970 O.2      63 LEU    0.0900
   1064 CB        -75.5450  -10.3770  -29.9890 C.3      63 LEU   -0.1800
   1065 CG        -74.7310  -10.0920  -28.7070 C.3      63 LEU    0.0900
   1066 CD1       -74.3380   -8.6200  -28.6100 C.3      63 LEU    0.0900
   1067 CD2       -75.4580  -10.5550  -27.4480 C.3      63 LEU   -0.0900
   1068 HN        -73.3960  -11.3660  -30.9060 H        63 LEU    0.0900
   1069 HA        -75.6860  -12.5440  -29.8700 H        63 LEU   -0.2700
   1070 HB1       -76.6150  -10.1990  -29.7530 H        63 LEU    0.0900
   1071 HB2       -75.2200   -9.6490  -30.7610 H        63 LEU    0.0900
   1072 HG        -73.8100  -10.7140  -28.7150 H        63 LEU    0.0900
   1073 HD11      -75.2360   -7.9970  -28.4090 H        63 LEU   -0.2700
   1074 HD12      -73.8820   -8.2860  -29.5660 H        63 LEU    0.0900
   1075 HD13      -73.6140   -8.4760  -27.7790 H        63 LEU    0.0900
   1076 HD21      -75.6440  -11.6500  -27.4960 H        63 LEU    0.0900
   1077 HD22      -76.4350  -10.0330  -27.3610 H        63 LEU    0.5100
   1078 HD23      -74.8380  -10.3400  -26.5520 H        63 LEU   -0.5100
   1079 N         -76.1230  -11.7270  -33.0100 N.am     64 THR   -0.4700
   1080 CA        -76.9930  -11.8050  -34.1880 C.3      64 THR    0.3100
   1081 C         -77.2410  -13.2410  -34.6390 C.2      64 THR    0.0700
   1082 O         -78.3270  -13.5330  -35.1350 O.2      64 THR    0.0900
   1083 CB        -76.4200  -10.9980  -35.3700 C.3      64 THR    0.1400
   1084 CG2       -76.0080   -9.5670  -34.9890 C.3      64 THR    0.0900
   1085 OG1       -75.3440  -11.7070  -35.9940 O.3      64 THR   -0.6600
   1086 HN        -75.1810  -11.4840  -33.2170 H        64 THR    0.4300
   1087 HA        -77.9620  -11.4170  -33.9090 H        64 THR   -0.2700
   1088 HB        -77.2160  -10.8240  -36.1240 H        64 THR    0.0900
   1089 HG1       -74.6170  -11.6910  -35.3680 H        64 THR    0.0900
   1090 HG21      -75.2270   -9.5910  -34.1990 H        64 THR    0.0900
   1091 HG22      -76.8890   -9.0110  -34.6010 H        64 THR    0.5100
   1092 HG23      -75.5980   -9.0420  -35.8780 H        64 THR   -0.5100
   1093 N         -76.2330  -14.1230  -34.4960 N.am     65 VAL   -0.4700
   1094 CA        -76.2440  -15.5320  -34.9260 C.3      65 VAL    0.3100
   1095 C         -77.5080  -16.3130  -34.4150 C.2      65 VAL    0.0700
   1096 O         -78.1170  -16.9780  -35.2650 O.2      65 VAL    0.0900
   1097 CB        -74.9120  -16.2360  -34.5740 C.3      65 VAL   -0.0900
   1098 CG1       -74.9730  -17.7370  -34.8340 C.3      65 VAL    0.0900
   1099 CG2       -73.7460  -15.6050  -35.3380 C.3      65 VAL   -0.2700
   1100 HN        -75.3830  -13.8380  -34.0650 H        65 VAL    0.0900
   1101 HA        -76.4040  -15.5520  -35.9930 H        65 VAL    0.0900
   1102 HB        -74.6860  -16.0640  -33.5010 H        65 VAL    0.0900
   1103 HG11      -75.1870  -17.9300  -35.9060 H        65 VAL   -0.2700
   1104 HG12      -75.7800  -18.1940  -34.2230 H        65 VAL    0.0900
   1105 HG13      -73.9990  -18.2050  -34.5760 H        65 VAL    0.0900
   1106 HG21      -73.6550  -14.5290  -35.0760 H        65 VAL    0.0900
   1107 HG22      -73.9200  -15.6910  -36.4320 H        65 VAL    0.5100
   1108 HG23      -72.7970  -16.1170  -35.0690 H        65 VAL   -0.5100
   1109 N         -77.9980  -16.2130  -33.1370 N.am     66 PRO   -0.2900
   1110 CA        -79.2260  -16.9570  -32.7660 C.3      66 PRO    0.0000
   1111 C         -80.4750  -16.5000  -33.5200 C.2      66 PRO    0.0900
   1112 O         -81.3880  -17.3040  -33.6840 O.2      66 PRO    0.0900
   1113 CB        -79.3900  -16.6700  -31.2690 C.3      66 PRO    0.0200
   1114 CG        -78.0360  -16.2510  -30.8030 C.3      66 PRO    0.0900
   1115 CD        -77.4630  -15.4860  -31.9660 C.3      66 PRO   -0.1800
   1116 HA        -79.1180  -18.0010  -33.0140 H        66 PRO    0.0900
   1117 HB1       -79.7270  -17.5800  -30.7290 H        66 PRO    0.0900
   1118 HB2       -80.1310  -15.8590  -31.1030 H        66 PRO   -0.1800
   1119 HG1       -78.1090  -15.6060  -29.9020 H        66 PRO    0.0900
   1120 HG2       -77.4090  -17.1350  -30.5630 H        66 PRO    0.0900
   1121 HD1       -77.8120  -14.4330  -31.9760 H        66 PRO    0.5100
   1122 HD2       -76.3530  -15.5180  -31.9700 H        66 PRO   -0.5100
   1123 N         -80.5140  -15.2260  -33.9770 N.am     67 PHE   -0.4700
   1124 CA        -81.6380  -14.6670  -34.7160 C.3      67 PHE    0.3100
   1125 C         -81.6720  -15.1740  -36.1650 C.2      67 PHE    0.0700
   1126 O         -82.7680  -15.4430  -36.6820 O.2      67 PHE    0.0900
   1127 CB        -81.5900  -13.1410  -34.6760 C.3      67 PHE   -0.1800
   1128 CG        -81.8020  -12.5640  -33.2970 C.ar     67 PHE    0.0900
   1129 CD1       -83.0810  -12.2770  -32.8310 C.ar     67 PHE    0.0900
   1130 CD2       -80.7230  -12.2690  -32.4740 C.ar     67 PHE    0.0000
   1131 CE1       -83.2760  -11.7070  -31.5650 C.ar     67 PHE   -0.1150
   1132 CE2       -80.9190  -11.7220  -31.1990 C.ar     67 PHE    0.1150
   1133 CZ        -82.1930  -11.4390  -30.7530 C.ar     67 PHE   -0.1150
   1134 HN        -79.7550  -14.6000  -33.8240 H        67 PHE    0.1150
   1135 HA        -82.5500  -15.0260  -34.2630 H        67 PHE   -0.1150
   1136 HB1       -82.3880  -12.7310  -35.3310 H        67 PHE    0.1150
   1137 HB2       -80.5940  -12.7960  -35.0270 H        67 PHE   -0.1150
   1138 HD1       -83.9370  -12.4960  -33.4540 H        67 PHE    0.1150
   1139 HD2       -79.7190  -12.4650  -32.8210 H        67 PHE   -0.1150
   1140 HE1       -84.2750  -11.4780  -31.2230 H        67 PHE    0.1150
   1141 HE2       -80.0700  -11.5210  -30.5640 H        67 PHE    0.5100
   1142 HZ        -82.3410  -11.0080  -29.7740 H        67 PHE   -0.5100
   1143 N         -80.4780  -15.3280  -36.8170 N.am     68 TRP   -0.4700
   1144 CA        -80.3450  -15.8470  -38.1900 C.3      68 TRP    0.3100
   1145 C         -80.7300  -17.3230  -38.2380 C.2      68 TRP    0.0700
   1146 O         -81.2620  -17.7860  -39.2510 O.2      68 TRP    0.0900
   1147 CB        -78.9190  -15.6590  -38.7590 C.3      68 TRP   -0.1800
   1148 CG        -78.3380  -14.2670  -38.6750 C.ar     68 TRP    0.0900
   1149 CD1       -77.0950  -13.9340  -38.2170 C.ar     68 TRP    0.0900
   1150 CD2       -78.9430  -13.0320  -39.1170 C.ar     68 TRP   -0.0300
   1151 CE2       -78.0070  -11.9960  -38.8780 C.ar     68 TRP   -0.1500
   1152 CE3       -80.1870  -12.7000  -39.6820 C.ar     68 TRP    0.2200
   1153 NE1       -76.8910  -12.5750  -38.3340 N.ar     68 TRP   -0.5100
   1154 CZ2       -78.2780  -10.6560  -39.1820 C.ar     68 TRP    0.3700
   1155 CZ3       -80.4640  -11.3710  -39.9670 C.ar     68 TRP    0.2400
   1156 CH2       -79.5200  -10.3660  -39.7250 C.ar     68 TRP    0.1100
   1157 HN        -79.6180  -15.0860  -36.3760 H        68 TRP   -0.2500
   1158 HA        -81.0590  -15.3230  -38.8070 H        68 TRP    0.1700
   1159 HB1       -78.9390  -15.9490  -39.8310 H        68 TRP   -0.2000
   1160 HB2       -78.2370  -16.3400  -38.2080 H        68 TRP    0.1400
   1161 HD1       -76.3750  -14.6340  -37.8210 H        68 TRP   -0.2700
   1162 HE1       -76.0780  -12.1000  -38.0720 H        68 TRP    0.1600
   1163 HE3       -80.9270  -13.4560  -39.8990 H        68 TRP   -0.1400
   1164 HZ2       -77.5610   -9.8670  -39.0080 H        68 TRP    0.1400
   1165 HZ3       -81.4250  -11.1060  -40.3820 H        68 TRP    0.5100
   1166 HH2       -79.7650   -9.3430  -39.9680 H        68 TRP   -0.5100
   1167 N         -80.4730  -18.0500  -37.1240 N.am     69 ALA   -0.4700
   1168 CA        -80.7940  -19.4670  -36.9470 C.3      69 ALA    0.3100
   1169 C         -82.2930  -19.6830  -36.9380 C.2      69 ALA    0.0700
   1170 O         -82.7740  -20.5910  -37.6150 O.2      69 ALA    0.0900
   1171 CB        -80.1960  -19.9860  -35.6410 C.3      69 ALA   -0.2700
   1172 HN        -80.0320  -17.6270  -36.3370 H        69 ALA    0.0900
   1173 HA        -80.3910  -20.0110  -37.7890 H        69 ALA    0.0900
   1174 HB1       -80.6070  -19.4170  -34.7800 H        69 ALA    0.0900
   1175 HB2       -79.0920  -19.8610  -35.6540 H        69 ALA    0.5100
   1176 HB3       -80.4490  -21.0590  -35.5100 H        69 ALA   -0.5100
   1177 N         -83.0360  -18.8440  -36.1760 N.am     70 HSE   -0.4700
   1178 CA        -84.4890  -18.9150  -36.0800 C.3      70 HSE    0.3100
   1179 C         -85.1260  -18.5790  -37.4040 C.2      70 HSE    0.0700
   1180 O         -86.0510  -19.2790  -37.8230 O.2      70 HSE    0.0900
   1181 CB        -85.0360  -17.9810  -34.9860 C.3      70 HSE   -0.0800
   1182 CG        -86.5220  -18.0930  -34.8320 C.ar     70 HSE    0.0900
   1183 CD2       -87.5230  -17.3140  -35.3040 C.ar     70 HSE    0.0900
   1184 ND1       -87.0810  -19.1920  -34.1870 N.ar     70 HSE   -0.7000
   1185 CE1       -88.3880  -19.0400  -34.2760 C.ar     70 HSE    0.2200
   1186 NE2       -88.7070  -17.9230  -34.9210 N.ar     70 HSE    0.2500
   1187 HN        -82.6090  -18.1250  -35.6340 H        70 HSE    0.1300
   1188 HA        -84.7540  -19.9380  -35.8600 H        70 HSE   -0.3600
   1189 HB1       -84.7850  -16.9310  -35.2460 H        70 HSE    0.3200
   1190 HB2       -84.5600  -18.2410  -34.0170 H        70 HSE   -0.0500
   1191 HD2       -87.4760  -16.3920  -35.8700 H        70 HSE    0.0900
   1192 HE1       -89.1340  -19.7280  -33.8780 H        70 HSE    0.5100
   1193 HE2       -89.6260  -17.5740  -35.1050 H        70 HSE   -0.5100
   1194 N         -84.6440  -17.4810  -38.0410 N.am     71 TYR   -0.4700
   1195 CA        -85.0820  -17.0000  -39.3520 C.3      71 TYR    0.3100
   1196 C         -84.9480  -18.1440  -40.3930 C.2      71 TYR    0.0700
   1197 O         -85.9380  -18.4660  -41.0630 O.2      71 TYR    0.0900
   1198 CB        -84.2640  -15.7490  -39.7210 C.3      71 TYR   -0.1800
   1199 CG        -84.5220  -15.1300  -41.0770 C.ar     71 TYR    0.0900
   1200 CD1       -85.7940  -15.1510  -41.6520 C.ar     71 TYR    0.0900
   1201 CD2       -83.5210  -14.4320  -41.7410 C.ar     71 TYR    0.0000
   1202 CE1       -86.0350  -14.5680  -42.8950 C.ar     71 TYR   -0.1150
   1203 CE2       -83.7510  -13.8410  -42.9810 C.ar     71 TYR    0.1150
   1204 CZ        -85.0110  -13.9010  -43.5490 C.ar     71 TYR   -0.1150
   1205 OH        -85.2230  -13.2980  -44.7660 O.3      71 TYR    0.1150
   1206 HN        -83.9320  -16.9270  -37.6190 H        71 TYR    0.1100
   1207 HA        -86.1350  -16.7660  -39.2970 H        71 TYR   -0.5400
   1208 HB1       -83.1870  -16.0160  -39.7000 H        71 TYR    0.4300
   1209 HB2       -84.4770  -14.9580  -38.9720 H        71 TYR   -0.1150
   1210 HD1       -86.6060  -15.6270  -41.1230 H        71 TYR    0.1150
   1211 HD2       -82.5460  -14.3450  -41.2870 H        71 TYR   -0.1150
   1212 HE1       -87.0140  -14.6360  -43.3460 H        71 TYR    0.1150
   1213 HE2       -82.9470  -13.3360  -43.4970 H        71 TYR    0.5100
   1214 HH        -84.3970  -12.8970  -45.0460 H        71 TYR   -0.5100
   1215 N         -83.7650  -18.8220  -40.4360 N.am     72 ALA   -0.4700
   1216 CA        -83.4990  -19.9880  -41.2900 C.3      72 ALA    0.3100
   1217 C         -84.5610  -21.0810  -41.0980 C.2      72 ALA    0.0700
   1218 O         -85.1210  -21.5650  -42.0780 O.2      72 ALA    0.0900
   1219 CB        -82.1170  -20.5630  -40.9860 C.3      72 ALA   -0.2700
   1220 HN        -82.9980  -18.5410  -39.8650 H        72 ALA    0.0900
   1221 HA        -83.5570  -19.6700  -42.3210 H        72 ALA    0.0900
   1222 HB1       -82.0610  -20.8790  -39.9230 H        72 ALA    0.0900
   1223 HB2       -81.3390  -19.7920  -41.1690 H        72 ALA    0.5100
   1224 HB3       -81.9250  -21.4480  -41.6300 H        72 ALA   -0.5100
   1225 N         -84.8570  -21.4230  -39.8350 N.am     73 ALA   -0.4700
   1226 CA        -85.7850  -22.4640  -39.3880 C.3      73 ALA    0.3100
   1227 C         -87.2530  -22.1180  -39.5720 C.2      73 ALA    0.0700
   1228 O         -88.0450  -23.0200  -39.8150 O.2      73 ALA    0.0900
   1229 CB        -85.5410  -22.7530  -37.9170 C.3      73 ALA   -0.2700
   1230 HN        -84.4180  -20.9400  -39.0840 H        73 ALA    0.0900
   1231 HA        -85.6180  -23.3490  -39.9830 H        73 ALA    0.0900
   1232 HB1       -85.8740  -21.8920  -37.2980 H        73 ALA    0.0900
   1233 HB2       -84.4570  -22.9190  -37.7390 H        73 ALA    0.5100
   1234 HB3       -86.1120  -23.6540  -37.6080 H        73 ALA   -0.5100
   1235 N         -87.6270  -20.8300  -39.4040 N.am     74 ALA   -0.4700
   1236 CA        -89.0030  -20.3490  -39.4990 C.3      74 ALA    0.3100
   1237 C         -89.0770  -19.1230  -40.4280 C.2      74 ALA    0.0700
   1238 O         -88.8480  -19.2760  -41.6320 O.2      74 ALA    0.0900
   1239 CB        -89.5290  -20.0200  -38.1070 C.3      74 ALA   -0.2700
   1240 HN        -86.9520  -20.1260  -39.2000 H        74 ALA    0.0900
   1241 HA        -89.6010  -21.1220  -39.9570 H        74 ALA    0.0900
   1242 HB1       -88.9010  -19.2320  -37.6370 H        74 ALA    0.0900
   1243 HB2       -89.4980  -20.9270  -37.4670 H        74 ALA    0.5100
   1244 HB3       -90.5730  -19.6470  -38.1770 H        74 ALA   -0.5100
   1245 N         -89.3870  -17.9250  -39.8760 N.am     75 GLN   -0.4700
   1246 CA        -89.4750  -16.6510  -40.5880 C.3      75 GLN    0.3100
   1247 C         -88.9730  -15.5010  -39.6930 C.2      75 GLN    0.0700
   1248 O         -88.5060  -15.7600  -38.5800 O.2      75 GLN    0.0900
   1249 CB        -90.9130  -16.3910  -41.0520 C.3      75 GLN   -0.1800
   1250 CG        -91.9590  -16.4000  -39.9350 C.3      75 GLN    0.0900
   1251 CD        -93.3210  -15.9300  -40.3750 C.2      75 GLN    0.0900
   1252 NE2       -94.1400  -15.5300  -39.4140 N.am     75 GLN   -0.1800
   1253 OE1       -93.6650  -15.9360  -41.5550 O.2      75 GLN    0.0900
   1254 HN        -89.5790  -17.8600  -38.9020 H        75 GLN    0.0900
   1255 HA        -88.8090  -16.6940  -41.4370 H        75 GLN    0.5500
   1256 HB1       -91.1860  -17.1740  -41.7900 H        75 GLN   -0.5500
   1257 HB2       -90.9440  -15.3990  -41.5490 H        75 GLN   -0.6200
   1258 HG1       -91.6100  -15.7360  -39.1160 H        75 GLN    0.3200
   1259 HG2       -92.0580  -17.4360  -39.5480 H        75 GLN    0.3000
   1260 HE21      -93.7970  -15.4080  -38.4830 H        75 GLN    0.5100
   1261 HE22      -95.1010  -15.3500  -39.6210 H        75 GLN   -0.5100
   1262 N         -89.0550  -14.2370  -40.1660 N.am     76 TRP   -0.4700
   1263 CA        -88.6290  -13.1130  -39.3500 C.3      76 TRP    0.3100
   1264 C         -89.7530  -12.7400  -38.3890 C.2      76 TRP    0.0700
   1265 O         -90.7430  -12.1060  -38.7740 O.2      76 TRP    0.0900
   1266 CB        -88.1700  -11.9040  -40.1870 C.3      76 TRP   -0.1800
   1267 CG        -87.4050  -10.9250  -39.3570 C.ar     76 TRP    0.0900
   1268 CD1       -87.8660   -9.7490  -38.8440 C.ar     76 TRP    0.0900
   1269 CD2       -86.1050  -11.1300  -38.7920 C.ar     76 TRP   -0.0300
   1270 CE2       -85.8160  -10.0050  -37.9900 C.ar     76 TRP   -0.1500
   1271 CE3       -85.1460  -12.1490  -38.9040 C.ar     76 TRP    0.2200
   1272 NE1       -86.9070   -9.1780  -38.0420 N.ar     76 TRP   -0.5100
   1273 CZ2       -84.6040   -9.8630  -37.3130 C.ar     76 TRP    0.3700
   1274 CZ3       -83.9480  -12.0090  -38.2300 C.ar     76 TRP    0.2400
   1275 CH2       -83.6770  -10.8680  -37.4610 C.ar     76 TRP    0.1100
   1276 HN        -89.4030  -14.0230  -41.0750 H        76 TRP   -0.2500
   1277 HA        -87.8160  -13.4550  -38.7260 H        76 TRP    0.1700
   1278 HB1       -89.0600  -11.3950  -40.6140 H        76 TRP   -0.2000
   1279 HB2       -87.5200  -12.2580  -41.0150 H        76 TRP    0.1400
   1280 HD1       -88.8420   -9.3280  -39.0400 H        76 TRP   -0.2700
   1281 HE1       -86.9900   -8.3200  -37.5850 H        76 TRP    0.1600
   1282 HE3       -85.3250  -13.0320  -39.4990 H        76 TRP   -0.1400
   1283 HZ2       -84.3850   -9.0050  -36.6930 H        76 TRP    0.1400
   1284 HZ3       -83.2070  -12.7920  -38.2960 H        76 TRP    0.5100
   1285 HH2       -82.7190  -10.7760  -36.9730 H        76 TRP   -0.5100
   1286 N         -89.6040  -13.1730  -37.1320 N.am     77 ASP   -0.4700
   1287 CA        -90.5940  -12.9630  -36.0740 C.3      77 ASP    0.3100
   1288 C         -90.1720  -11.8410  -35.0960 C.2      77 ASP    0.0700
   1289 O         -90.8420  -11.6230  -34.0770 O.2      77 ASP    0.0900
   1290 CB        -90.7970  -14.2890  -35.3010 C.3      77 ASP   -0.2800
   1291 CG        -91.4920  -15.4000  -36.0800 C.2      77 ASP    0.0900
   1292 OD1       -91.1130  -16.5830  -35.8950 O.co2    77 ASP    0.0900
   1293 OD2       -92.4560  -15.0960  -36.8210 O.co2    77 ASP    0.6200
   1294 HN        -88.7880  -13.6730  -36.8540 H        77 ASP   -0.7600
   1295 HA        -91.5190  -12.6430  -36.5300 H        77 ASP   -0.7600
   1296 HB1       -91.4050  -14.0760  -34.3970 H        77 ASP    0.5100
   1297 HB2       -89.7990  -14.6670  -34.9890 H        77 ASP   -0.5100
   1298 N         -89.0840  -11.1130  -35.4210 N.am     78 PHE   -0.4700
   1299 CA        -88.5200  -10.1230  -34.5210 C.3      78 PHE    0.3100
   1300 C         -88.8960   -8.6560  -34.8470 C.2      78 PHE    0.0700
   1301 O         -88.6140   -7.7740  -34.0300 O.2      78 PHE    0.0900
   1302 CB        -86.9940  -10.3100  -34.4690 C.3      78 PHE   -0.1800
   1303 CG        -86.5960  -11.7550  -34.2170 C.ar     78 PHE    0.0900
   1304 CD1       -86.8380  -12.3600  -32.9830 C.ar     78 PHE    0.0900
   1305 CD2       -86.0230  -12.5240  -35.2280 C.ar     78 PHE    0.0000
   1306 CE1       -86.4970  -13.7010  -32.7630 C.ar     78 PHE   -0.1150
   1307 CE2       -85.6770  -13.8610  -35.0020 C.ar     78 PHE    0.1150
   1308 CZ        -85.9160  -14.4400  -33.7720 C.ar     78 PHE   -0.1150
   1309 HN        -88.6180  -11.2230  -36.2950 H        78 PHE    0.1150
   1310 HA        -88.9560  -10.2620  -33.5420 H        78 PHE   -0.1150
   1311 HB1       -86.5710   -9.6970  -33.6440 H        78 PHE    0.1150
   1312 HB2       -86.5470  -10.0040  -35.4390 H        78 PHE   -0.1150
   1313 HD1       -87.2920  -11.7880  -32.1880 H        78 PHE    0.1150
   1314 HD2       -85.8430  -12.0830  -36.1960 H        78 PHE   -0.1150
   1315 HE1       -86.6890  -14.1570  -31.8030 H        78 PHE    0.1150
   1316 HE2       -85.2220  -14.4400  -35.7920 H        78 PHE    0.5100
   1317 HZ        -85.6490  -15.4730  -33.6010 H        78 PHE   -0.5100
   1318 N         -89.5710   -8.4080  -35.9780 N.am     79 GLY   -0.4700
   1319 CA        -89.9930   -7.0690  -36.3690 C.3      79 GLY    0.3100
   1320 C         -88.9400   -6.2750  -37.1070 C.2      79 GLY   -0.0200
   1321 O         -87.7710   -6.6790  -37.1770 O.2      79 GLY    0.0900
   1322 HN        -89.8160   -9.1390  -36.6100 H        79 GLY    0.0900
   1323 HA1       -90.2570   -6.5360  -35.4670 H        79 GLY    0.5100
   1324 HA2       -90.8570   -7.1740  -37.0070 H        79 GLY   -0.5100
   1325 N         -89.3610   -5.1050  -37.6350 N.am     80 ASN   -0.4700
   1326 CA        -88.5290   -4.2060  -38.4350 C.3      80 ASN    0.3100
   1327 C         -87.3120   -3.5980  -37.7160 C.2      80 ASN    0.0700
   1328 O         -86.2160   -3.5970  -38.2960 O.2      80 ASN    0.0900
   1329 CB        -89.3550   -3.0820  -39.0100 C.3      80 ASN   -0.1800
   1330 CG        -88.6000   -2.3270  -40.0670 C.2      80 ASN    0.0900
   1331 ND2       -88.5000   -1.0120  -39.9010 N.am     80 ASN    0.0900
   1332 OD1       -88.0460   -2.9230  -40.9980 O.2      80 ASN    0.5500
   1333 HN        -90.2960   -4.7910  -37.4970 H        80 ASN   -0.5500
   1334 HA        -88.0810   -4.7850  -39.2290 H        80 ASN   -0.6200
   1335 HB1       -89.6320   -2.3770  -38.1970 H        80 ASN    0.3200
   1336 HB2       -90.2810   -3.4990  -39.4610 H        80 ASN    0.3000
   1337 HD21      -87.8870   -0.4800  -40.4860 H        80 ASN    0.5100
   1338 HD22      -89.0370   -0.5550  -39.1930 H        80 ASN   -0.5100
   1339 N         -87.5090   -3.0240  -36.5060 N.am     81 THR   -0.4700
   1340 CA        -86.4330   -2.3680  -35.7470 C.3      81 THR    0.3100
   1341 C         -85.3160   -3.3710  -35.4910 C.2      81 THR    0.0700
   1342 O         -84.1520   -3.0690  -35.7380 O.2      81 THR    0.0900
   1343 CB        -86.9670   -1.7330  -34.4420 C.3      81 THR    0.1400
   1344 CG2       -85.8910   -0.9390  -33.6950 C.3      81 THR    0.0900
   1345 OG1       -88.0850   -0.8860  -34.7380 O.3      81 THR   -0.6600
   1346 HN        -88.4050   -3.0210  -36.0700 H        81 THR    0.4300
   1347 HA        -85.9990   -1.6090  -36.3790 H        81 THR   -0.2700
   1348 HB        -87.2940   -2.5290  -33.7390 H        81 THR    0.0900
   1349 HG1       -87.7140   -0.0610  -35.0620 H        81 THR    0.0900
   1350 HG21      -85.5090   -0.1170  -34.3380 H        81 THR    0.0900
   1351 HG22      -85.0440   -1.6060  -33.4320 H        81 THR    0.5100
   1352 HG23      -86.3210   -0.4960  -32.7710 H        81 THR   -0.5100
   1353 N         -85.6920   -4.5850  -35.0720 N.am     82 MET   -0.4700
   1354 CA        -84.7870   -5.6850  -34.7940 C.3      82 MET    0.3100
   1355 C         -83.9790   -6.0800  -36.0330 C.2      82 MET    0.0700
   1356 O         -82.7740   -6.2630  -35.9310 O.2      82 MET    0.0900
   1357 CB        -85.5900   -6.8700  -34.2660 C.3      82 MET   -0.1800
   1358 CG        -84.9320   -7.5610  -33.1160 C.3      82 MET    0.0900
   1359 SD        -84.4880   -6.4320  -31.7800 S.3      82 MET    0.0900
   1360 CE        -83.2490   -7.4370  -30.9610 C.3      82 MET   -0.1400
   1361 HN        -86.6550   -4.7950  -34.9250 H        82 MET    0.0900
   1362 HA        -84.0650   -5.3570  -34.0620 H        82 MET    0.0900
   1363 HB1       -85.7260   -7.6030  -35.0890 H        82 MET   -0.0900
   1364 HB2       -86.5870   -6.5060  -33.9390 H        82 MET   -0.2200
   1365 HG1       -84.0170   -8.0690  -33.4870 H        82 MET    0.0900
   1366 HG2       -85.6270   -8.3350  -32.7260 H        82 MET    0.0900
   1367 HE1       -82.4060   -7.6760  -31.6450 H        82 MET    0.0900
   1368 HE2       -83.6970   -8.3950  -30.6210 H        82 MET    0.5100
   1369 HE3       -82.8360   -6.8970  -30.0830 H        82 MET   -0.5100
   1370 N         -84.6290   -6.1460  -37.2080 N.am     83 CYS   -0.4700
   1371 CA        -84.0090   -6.4540  -38.4990 C.3      83 CYS    0.3100
   1372 C         -82.8850   -5.4450  -38.8380 C.2      83 CYS    0.0700
   1373 O         -81.8090   -5.8580  -39.2770 O.2      83 CYS    0.0900
   1374 CB        -85.0690   -6.4890  -39.6000 C.3      83 CYS   -0.1000
   1375 SG        -84.4060   -6.7770  -41.2600 S.3      83 CYS    0.0900
   1376 HN        -85.6110   -5.9810  -37.2510 H        83 CYS    0.0900
   1377 HA        -83.5190   -7.4130  -38.4170 H        83 CYS   -0.0800
   1378 HB1       -85.6090   -5.5190  -39.5920 H        83 CYS    0.5100
   1379 HB2       -85.7910   -7.2970  -39.3580 H        83 CYS   -0.5100
   1380 N         -83.1250   -4.1370  -38.6050 N.am     84 GLN   -0.4700
   1381 CA        -82.1470   -3.0910  -38.8820 C.3      84 GLN    0.3100
   1382 C         -81.0410   -3.0770  -37.8250 C.2      84 GLN    0.0700
   1383 O         -79.8790   -2.8320  -38.1540 O.2      84 GLN    0.0900
   1384 CB        -82.8220   -1.7120  -38.9810 C.3      84 GLN   -0.1800
   1385 CG        -83.8190   -1.6180  -40.1300 C.3      84 GLN    0.0900
   1386 CD        -84.2840   -0.2090  -40.3660 C.2      84 GLN    0.0900
   1387 NE2       -83.7900    0.4710  -41.2770 N.am     84 GLN   -0.1800
   1388 OE1       -85.2700    0.2280  -39.6140 O.2      84 GLN    0.0900
   1389 HN        -83.9940   -3.8260  -38.2290 H        84 GLN    0.0900
   1390 HA        -81.6560   -3.3330  -39.8130 H        84 GLN    0.5500
   1391 HB1       -82.0370   -0.9390  -39.1260 H        84 GLN   -0.5500
   1392 HB2       -83.3560   -1.5070  -38.0280 H        84 GLN   -0.6200
   1393 HG1       -84.7020   -2.2490  -39.8950 H        84 GLN    0.3200
   1394 HG2       -83.3380   -1.9930  -41.0580 H        84 GLN    0.3000
   1395 HE21      -83.0780    0.0830  -41.8610 H        84 GLN    0.5100
   1396 HE22      -84.1060    1.4080  -41.4300 H        84 GLN   -0.5100
   1397 N         -81.4000   -3.3510  -36.5610 N.am     85 LEU   -0.4700
   1398 CA        -80.4770   -3.3820  -35.4300 C.3      85 LEU    0.3100
   1399 C         -79.4600   -4.5030  -35.5930 C.2      85 LEU    0.0700
   1400 O         -78.2680   -4.2590  -35.4320 O.2      85 LEU    0.0900
   1401 CB        -81.2800   -3.5720  -34.1290 C.3      85 LEU   -0.1800
   1402 CG        -80.5250   -3.3800  -32.8160 C.3      85 LEU    0.0900
   1403 CD1       -81.2490   -2.3930  -31.9290 C.3      85 LEU    0.0900
   1404 CD2       -80.3450   -4.7060  -32.0840 C.3      85 LEU   -0.0900
   1405 HN        -82.3480   -3.5510  -36.3320 H        85 LEU    0.0900
   1406 HA        -79.9320   -2.4500  -35.4090 H        85 LEU   -0.2700
   1407 HB1       -81.6900   -4.6030  -34.1350 H        85 LEU    0.0900
   1408 HB2       -82.1210   -2.8470  -34.1430 H        85 LEU    0.0900
   1409 HG        -79.5020   -3.0030  -33.0300 H        85 LEU    0.0900
   1410 HD11      -82.2720   -2.7630  -31.7000 H        85 LEU   -0.2700
   1411 HD12      -81.3340   -1.4120  -32.4450 H        85 LEU    0.0900
   1412 HD13      -80.6960   -2.2660  -30.9740 H        85 LEU    0.0900
   1413 HD21      -79.7700   -5.4170  -32.7150 H        85 LEU    0.0900
   1414 HD22      -81.3380   -5.1520  -31.8610 H        85 LEU    0.5100
   1415 HD23      -79.7880   -4.5420  -31.1370 H        85 LEU   -0.5100
   1416 N         -79.9360   -5.7300  -35.9060 N.am     86 LEU   -0.4700
   1417 CA        -79.1130   -6.9270  -36.0420 C.3      86 LEU    0.3100
   1418 C         -78.2470   -6.8800  -37.2830 C.2      86 LEU    0.0700
   1419 O         -77.0790   -7.2590  -37.1940 O.2      86 LEU    0.0900
   1420 CB        -79.9590   -8.1950  -35.9920 C.3      86 LEU   -0.1800
   1421 CG        -80.6420   -8.4120  -34.6420 C.3      86 LEU    0.0900
   1422 CD1       -81.8160   -9.3300  -34.7740 C.3      86 LEU    0.0900
   1423 CD2       -79.6640   -8.8840  -33.5750 C.3      86 LEU   -0.0900
   1424 HN        -80.9090   -5.8730  -36.0650 H        86 LEU    0.0900
   1425 HA        -78.3950   -6.9280  -35.2340 H        86 LEU   -0.2700
   1426 HB1       -79.3040   -9.0670  -36.2040 H        86 LEU    0.0900
   1427 HB2       -80.7390   -8.1310  -36.7790 H        86 LEU    0.0900
   1428 HG        -80.9860   -7.4340  -34.2450 H        86 LEU    0.0900
   1429 HD11      -81.4860  -10.3180  -35.1610 H        86 LEU   -0.2700
   1430 HD12      -82.5550   -8.8990  -35.4830 H        86 LEU    0.0900
   1431 HD13      -82.2920   -9.4790  -33.7820 H        86 LEU    0.0900
   1432 HD21      -78.8610   -8.1290  -33.4320 H        86 LEU    0.0900
   1433 HD22      -79.1970   -9.8430  -33.8870 H        86 LEU    0.5100
   1434 HD23      -80.1960   -9.0240  -32.6090 H        86 LEU   -0.5100
   1435 N         -78.7780   -6.3670  -38.4150 N.am     87 THR   -0.4700
   1436 CA        -78.0240   -6.1340  -39.6590 C.3      87 THR    0.3100
   1437 C         -76.9190   -5.1020  -39.3390 C.2      87 THR    0.0700
   1438 O         -75.7760   -5.2680  -39.7630 O.2      87 THR    0.0900
   1439 CB        -78.9890   -5.6910  -40.7810 C.3      87 THR    0.1400
   1440 CG2       -78.2780   -5.3140  -42.0900 C.3      87 THR    0.0900
   1441 OG1       -79.9140   -6.7530  -41.0170 O.3      87 THR   -0.6600
   1442 HN        -79.7420   -6.1160  -38.4570 H        87 THR    0.4300
   1443 HA        -77.5260   -7.0520  -39.9290 H        87 THR   -0.2700
   1444 HB        -79.5450   -4.7800  -40.4720 H        87 THR    0.0900
   1445 HG1       -80.6570   -6.5940  -40.4290 H        87 THR    0.0900
   1446 HG21      -77.7060   -6.1830  -42.4780 H        87 THR    0.0900
   1447 HG22      -77.5710   -4.4770  -41.9090 H        87 THR    0.5100
   1448 HG23      -79.0270   -5.0130  -42.8530 H        87 THR   -0.5100
   1449 N         -77.2710   -4.0950  -38.5260 N.am     88 GLY   -0.4700
   1450 CA        -76.3650   -3.0720  -38.0190 C.3      88 GLY    0.3100
   1451 C         -75.2230   -3.6660  -37.2140 C.2      88 GLY   -0.0200
   1452 O         -74.0670   -3.4420  -37.5600 O.2      88 GLY    0.0900
   1453 HN        -78.2140   -3.9980  -38.2200 H        88 GLY    0.0900
   1454 HA1       -76.9330   -2.4040  -37.3890 H        88 GLY    0.5100
   1455 HA2       -75.9610   -2.5340  -38.8640 H        88 GLY   -0.5100
   1456 N         -75.5240   -4.4970  -36.1910 N.am     89 LEU   -0.4700
   1457 CA        -74.5010   -5.1630  -35.3720 C.3      89 LEU    0.3100
   1458 C         -73.5960   -6.1020  -36.1970 C.2      89 LEU    0.0700
   1459 O         -72.4330   -6.2770  -35.8450 O.2      89 LEU    0.0900
   1460 CB        -75.1260   -5.9630  -34.2120 C.3      89 LEU   -0.1800
   1461 CG        -75.8680   -5.1690  -33.1420 C.3      89 LEU    0.0900
   1462 CD1       -76.6720   -6.0930  -32.2630 C.3      89 LEU    0.0900
   1463 CD2       -74.9170   -4.3450  -32.2850 C.3      89 LEU   -0.0900
   1464 HN        -76.4690   -4.6970  -35.9430 H        89 LEU    0.0900
   1465 HA        -73.8430   -4.4010  -34.9820 H        89 LEU   -0.2700
   1466 HB1       -74.3080   -6.5220  -33.7100 H        89 LEU    0.0900
   1467 HB2       -75.8430   -6.6870  -34.6510 H        89 LEU    0.0900
   1468 HG        -76.5490   -4.4400  -33.6310 H        89 LEU    0.0900
   1469 HD11      -76.0000   -6.8220  -31.7610 H        89 LEU   -0.2700
   1470 HD12      -77.4090   -6.6530  -32.8770 H        89 LEU    0.0900
   1471 HD13      -77.2030   -5.5050  -31.4830 H        89 LEU    0.0900
   1472 HD21      -74.3580   -3.6240  -32.9190 H        89 LEU    0.0900
   1473 HD22      -74.1870   -5.0130  -31.7800 H        89 LEU    0.5100
   1474 HD23      -75.4910   -3.7750  -31.5230 H        89 LEU   -0.5100
   1475 N         -74.1320   -6.7100  -37.2750 N.am     90 TYR   -0.4700
   1476 CA        -73.3890   -7.6220  -38.1470 C.3      90 TYR    0.3100
   1477 C         -72.3180   -6.8620  -38.9400 C.2      90 TYR    0.0700
   1478 O         -71.1770   -7.3080  -39.0200 O.2      90 TYR    0.0900
   1479 CB        -74.3610   -8.3450  -39.1030 C.3      90 TYR   -0.1800
   1480 CG        -73.7550   -9.5350  -39.8140 C.ar     90 TYR    0.0900
   1481 CD1       -73.8130  -10.8140  -39.2530 C.ar     90 TYR    0.0900
   1482 CD2       -73.1610   -9.3980  -41.0690 C.ar     90 TYR    0.0000
   1483 CE1       -73.2900  -11.9260  -39.9220 C.ar     90 TYR   -0.1150
   1484 CE2       -72.5930  -10.4930  -41.7260 C.ar     90 TYR    0.1150
   1485 CZ        -72.6780  -11.7610  -41.1580 C.ar     90 TYR   -0.1150
   1486 OH        -72.1420  -12.8490  -41.8040 O.3      90 TYR    0.1150
   1487 HN        -75.0840   -6.5600  -37.5310 H        90 TYR    0.1100
   1488 HA        -72.8700   -8.3360  -37.5250 H        90 TYR   -0.5400
   1489 HB1       -74.6990   -7.6340  -39.8860 H        90 TYR    0.4300
   1490 HB2       -75.2330   -8.7190  -38.5240 H        90 TYR   -0.1150
   1491 HD1       -74.2710  -10.9470  -38.2850 H        90 TYR    0.1150
   1492 HD2       -73.1400   -8.4270  -41.5420 H        90 TYR   -0.1150
   1493 HE1       -73.3630  -12.9090  -39.4790 H        90 TYR    0.1150
   1494 HE2       -72.0900  -10.3560  -42.6720 H        90 TYR    0.5100
   1495 HH        -72.4720  -12.8510  -42.7060 H        90 TYR   -0.5100
   1496 N         -72.6950   -5.7230  -39.5460 N.am     91 PHE   -0.4700
   1497 CA        -71.7890   -4.9090  -40.3500 C.3      91 PHE    0.3100
   1498 C         -70.7580   -4.2210  -39.4600 C.2      91 PHE    0.0700
   1499 O         -69.5680   -4.2880  -39.7630 O.2      91 PHE    0.0900
   1500 CB        -72.5610   -3.8920  -41.1860 C.3      91 PHE   -0.1800
   1501 CG        -73.1150   -4.3990  -42.4920 C.ar     91 PHE    0.0900
   1502 CD1       -72.4120   -4.2240  -43.6760 C.ar     91 PHE    0.0900
   1503 CD2       -74.3860   -4.9700  -42.5560 C.ar     91 PHE    0.0000
   1504 CE1       -72.9610   -4.6330  -44.9040 C.ar     91 PHE   -0.1150
   1505 CE2       -74.9270   -5.3860  -43.7740 C.ar     91 PHE    0.1150
   1506 CZ        -74.2120   -5.2180  -44.9440 C.ar     91 PHE   -0.1150
   1507 HN        -73.6270   -5.3780  -39.4720 H        91 PHE    0.1150
   1508 HA        -71.2270   -5.5710  -40.9920 H        91 PHE   -0.1150
   1509 HB1       -71.8840   -3.0470  -41.4330 H        91 PHE    0.1150
   1510 HB2       -73.4260   -3.5280  -40.5920 H        91 PHE   -0.1150
   1511 HD1       -71.4330   -3.7670  -43.6540 H        91 PHE    0.1150
   1512 HD2       -74.9610   -5.0920  -41.6500 H        91 PHE   -0.1150
   1513 HE1       -72.4040   -4.4910  -45.8180 H        91 PHE    0.1150
   1514 HE2       -75.9060   -5.8400  -43.8030 H        91 PHE    0.5100
   1515 HZ        -74.6300   -5.5420  -45.8860 H        91 PHE   -0.5100
   1516 N         -71.2140   -3.6170  -38.3300 N.am     92 ILE   -0.4700
   1517 CA        -70.3800   -2.9130  -37.3350 C.3      92 ILE    0.3100
   1518 C         -69.3720   -3.8970  -36.7540 C.2      92 ILE    0.0700
   1519 O         -68.1780   -3.5970  -36.7480 O.2      92 ILE    0.0900
   1520 CB        -71.2300   -2.2070  -36.2330 C.3      92 ILE   -0.0900
   1521 CG1       -72.0580   -1.0550  -36.8420 C.3      92 ILE    0.0900
   1522 CG2       -70.3390   -1.7040  -35.0850 C.3      92 ILE   -0.2700
   1523 CD        -73.2270   -0.6220  -36.0310 C.3      92 ILE    0.0900
   1524 HN        -72.1870   -3.6260  -38.1130 H        92 ILE    0.0900
   1525 HA        -69.7880   -2.1820  -37.8650 H        92 ILE    0.0900
   1526 HB        -71.9750   -2.9270  -35.8290 H        92 ILE   -0.1800
   1527 HG11      -72.4300   -1.3840  -37.8350 H        92 ILE    0.0900
   1528 HG12      -71.3890   -0.1800  -36.9780 H        92 ILE    0.0900
   1529 HG21      -69.4860   -1.1200  -35.4930 H        92 ILE   -0.2700
   1530 HG22      -69.9370   -2.5670  -34.5120 H        92 ILE    0.0900
   1531 HG23      -70.9270   -1.0470  -34.4090 H        92 ILE    0.0900
   1532 HD1       -72.8900   -0.2680  -35.0330 H        92 ILE    0.0900
   1533 HD2       -73.9250   -1.4760  -35.8870 H        92 ILE    0.5100
   1534 HD3       -73.7560    0.2110  -36.5420 H        92 ILE   -0.5100
   1535 N         -69.8680   -5.0700  -36.3460 N.am     93 GLY   -0.4700
   1536 CA        -69.0800   -6.1770  -35.8040 C.3      93 GLY    0.3100
   1537 C         -67.9880   -6.6200  -36.7580 C.2      93 GLY   -0.0200
   1538 O         -66.8430   -6.8160  -36.3460 O.2      93 GLY    0.0900
   1539 HN        -70.8460   -5.2490  -36.3980 H        93 GLY    0.0900
   1540 HA1       -69.7490   -7.0050  -35.6180 H        93 GLY    0.5100
   1541 HA2       -68.6310   -5.8460  -34.8790 H        93 GLY   -0.5100
   1542 N         -68.3150   -6.6940  -38.0520 N.am     94 PHE   -0.4700
   1543 CA        -67.3850   -7.0830  -39.1050 C.3      94 PHE    0.3100
   1544 C         -66.2840   -6.0410  -39.3300 C.2      94 PHE    0.0700
   1545 O         -65.1020   -6.3790  -39.2350 O.2      94 PHE    0.0900
   1546 CB        -68.1370   -7.3550  -40.4350 C.3      94 PHE   -0.1800
   1547 CG        -67.2350   -7.5690  -41.6310 C.ar     94 PHE    0.0900
   1548 CD1       -66.5110   -8.7510  -41.7770 C.ar     94 PHE    0.0900
   1549 CD2       -67.1060   -6.5890  -42.6080 C.ar     94 PHE    0.0000
   1550 CE1       -65.6610   -8.9390  -42.8650 C.ar     94 PHE   -0.1150
   1551 CE2       -66.2560   -6.7770  -43.6970 C.ar     94 PHE    0.1150
   1552 CZ        -65.5400   -7.9480  -43.8200 C.ar     94 PHE   -0.1150
   1553 HN        -69.2370   -6.4780  -38.3620 H        94 PHE    0.1150
   1554 HA        -66.8680   -7.9730  -38.7780 H        94 PHE   -0.1150
   1555 HB1       -68.7870   -6.4860  -40.6700 H        94 PHE    0.1150
   1556 HB2       -68.7520   -8.2740  -40.3240 H        94 PHE   -0.1150
   1557 HD1       -66.6100   -9.5320  -41.0360 H        94 PHE    0.1150
   1558 HD2       -67.6700   -5.6720  -42.5210 H        94 PHE   -0.1150
   1559 HE1       -65.1010   -9.8570  -42.9620 H        94 PHE    0.1150
   1560 HE2       -66.1580   -6.0030  -44.4450 H        94 PHE    0.5100
   1561 HZ        -64.8820   -8.0920  -44.6640 H        94 PHE   -0.5100
   1562 N         -66.6690   -4.7940  -39.6560 N.am     95 PHE   -0.4700
   1563 CA        -65.7370   -3.7140  -39.9430 C.3      95 PHE    0.3100
   1564 C         -64.8190   -3.3850  -38.7740 C.2      95 PHE    0.0700
   1565 O         -63.6130   -3.2620  -38.9840 O.2      95 PHE    0.0900
   1566 CB        -66.4780   -2.4450  -40.3900 C.3      95 PHE   -0.1800
   1567 CG        -67.0250   -2.5050  -41.7950 C.ar     95 PHE    0.0900
   1568 CD1       -66.1960   -2.8030  -42.8730 C.ar     95 PHE    0.0900
   1569 CD2       -68.3620   -2.2120  -42.0500 C.ar     95 PHE    0.0000
   1570 CE1       -66.7070   -2.8440  -44.1720 C.ar     95 PHE   -0.1150
   1571 CE2       -68.8640   -2.2270  -43.3540 C.ar     95 PHE    0.1150
   1572 CZ        -68.0370   -2.5440  -44.4090 C.ar     95 PHE   -0.1150
   1573 HN        -67.6340   -4.5500  -39.7150 H        95 PHE    0.1150
   1574 HA        -65.0690   -4.0500  -40.7230 H        95 PHE   -0.1150
   1575 HB1       -65.7790   -1.5820  -40.3490 H        95 PHE    0.1150
   1576 HB2       -67.3390   -2.2690  -39.7110 H        95 PHE   -0.1150
   1577 HD1       -65.1480   -3.0040  -42.7020 H        95 PHE    0.1150
   1578 HD2       -69.0200   -1.9700  -41.2290 H        95 PHE   -0.1150
   1579 HE1       -66.0610   -3.1110  -44.9960 H        95 PHE    0.1150
   1580 HE2       -69.9020   -1.9900  -43.5360 H        95 PHE    0.5100
   1581 HZ        -68.4250   -2.5580  -45.4160 H        95 PHE   -0.5100
   1582 N         -65.3640   -3.2550  -37.5450 N.am     96 SER   -0.4700
   1583 CA        -64.5370   -2.9350  -36.3810 C.3      96 SER    0.3100
   1584 C         -63.5330   -4.0610  -36.0940 C.2      96 SER    0.0700
   1585 O         -62.3900   -3.7850  -35.7250 O.2      96 SER    0.0900
   1586 CB        -65.3890   -2.6360  -35.1520 C.3      96 SER    0.0500
   1587 OG        -66.3240   -3.6780  -34.9380 O.3      96 SER    0.0900
   1588 HN        -66.3400   -3.3710  -37.3790 H        96 SER    0.0900
   1589 HA        -63.9330   -2.0760  -36.6310 H        96 SER   -0.6600
   1590 HB1       -65.9410   -1.6830  -35.3000 H        96 SER    0.4300
   1591 HB2       -64.7370   -2.5500  -34.2550 H        96 SER    0.5100
   1592 HG1       -66.9630   -3.6090  -35.6510 H        96 SER   -0.5100
   1593 N         -63.9470   -5.3050  -36.3460 N.am     97 GLY   -0.4700
   1594 CA        -63.1210   -6.4910  -36.1820 C.3      97 GLY    0.3100
   1595 C         -61.8540   -6.4380  -37.0090 C.2      97 GLY   -0.0200
   1596 O         -60.7570   -6.6010  -36.4720 O.2      97 GLY    0.0900
   1597 HN        -64.8730   -5.4800  -36.6700 H        97 GLY    0.0900
   1598 HA1       -63.7050   -7.3480  -36.4850 H        97 GLY    0.5100
   1599 HA2       -62.8580   -6.5720  -35.1380 H        97 GLY   -0.5100
   1600 N         -61.9840   -6.1610  -38.3120 N.am     98 ILE   -0.4700
   1601 CA        -60.8090   -6.0380  -39.1820 C.3      98 ILE    0.3100
   1602 C         -60.0110   -4.7280  -38.8510 C.2      98 ILE    0.0700
   1603 O         -58.7740   -4.7280  -38.9590 O.2      98 ILE    0.0900
   1604 CB        -61.1130   -6.2100  -40.7070 C.3      98 ILE   -0.0900
   1605 CG1       -59.8110   -6.2510  -41.5440 C.3      98 ILE    0.0900
   1606 CG2       -62.1600   -5.2290  -41.2650 C.3      98 ILE   -0.2700
   1607 CD        -58.8030   -7.3690  -41.0960 C.3      98 ILE    0.0900
   1608 HN        -62.8720   -6.0280  -38.7450 H        98 ILE    0.0900
   1609 HA        -60.1040   -6.7930  -38.8680 H        98 ILE    0.0900
   1610 HB        -61.4790   -7.2450  -40.8750 H        98 ILE   -0.1800
   1611 HG11      -59.3070   -5.2650  -41.4570 H        98 ILE    0.0900
   1612 HG12      -60.0810   -6.4240  -42.6070 H        98 ILE    0.0900
   1613 HG21      -61.8130   -4.1830  -41.1280 H        98 ILE   -0.2700
   1614 HG22      -63.1230   -5.3580  -40.7270 H        98 ILE    0.0900
   1615 HG23      -62.3100   -5.4130  -42.3500 H        98 ILE    0.0900
   1616 HD1       -59.3560   -8.2330  -40.6710 H        98 ILE    0.0900
   1617 HD2       -58.1170   -6.9690  -40.3180 H        98 ILE    0.5100
   1618 HD3       -58.2140   -7.7190  -41.9700 H        98 ILE   -0.5100
   1619 N         -60.6970   -3.6610  -38.3650 N.am     99 PHE   -0.4700
   1620 CA        -60.0370   -2.4110  -37.9510 C.3      99 PHE    0.3100
   1621 C         -59.1510   -2.6110  -36.7130 C.2      99 PHE    0.0700
   1622 O         -58.0970   -1.9930  -36.6290 O.2      99 PHE    0.0900
   1623 CB        -61.0500   -1.2990  -37.6790 C.3      99 PHE   -0.1800
   1624 CG        -61.8620   -0.7480  -38.8340 C.ar     99 PHE    0.0900
   1625 CD1       -61.5320   -1.0460  -40.1570 C.ar     99 PHE    0.0900
   1626 CD2       -62.9700    0.0680  -38.5990 C.ar     99 PHE    0.0000
   1627 CE1       -62.3080   -0.5510  -41.2180 C.ar     99 PHE   -0.1150
   1628 CE2       -63.7230    0.5840  -39.6590 C.ar     99 PHE    0.1150
   1629 CZ        -63.3900    0.2740  -40.9600 C.ar     99 PHE   -0.1150
   1630 HN        -61.6890   -3.6780  -38.2650 H        99 PHE    0.1150
   1631 HA        -59.3670   -2.1160  -38.7450 H        99 PHE   -0.1150
   1632 HB1       -60.5010   -0.4330  -37.2550 H        99 PHE    0.1150
   1633 HB2       -61.7890   -1.6830  -36.9440 H        99 PHE   -0.1150
   1634 HD1       -60.6700   -1.6620  -40.3680 H        99 PHE    0.1150
   1635 HD2       -63.2490    0.3040  -37.5840 H        99 PHE   -0.1150
   1636 HE1       -62.0610   -0.8130  -42.2350 H        99 PHE    0.1150
   1637 HE2       -64.5660    1.2280  -39.4580 H        99 PHE    0.5100
   1638 HZ        -63.9730    0.6720  -41.7780 H        99 PHE   -0.5100
   1639 N         -59.5600   -3.4830  -35.7650 N.am    100 PHE   -0.4700
   1640 CA        -58.7740   -3.7530  -34.5540 C.3     100 PHE    0.3100
   1641 C         -57.6340   -4.7190  -34.8420 C.2     100 PHE    0.0700
   1642 O         -56.6220   -4.6570  -34.1450 O.2     100 PHE    0.0900
   1643 CB        -59.6380   -4.2380  -33.3820 C.3     100 PHE   -0.1800
   1644 CG        -60.4220   -3.0930  -32.7830 C.ar    100 PHE    0.0900
   1645 CD1       -59.7740   -2.0660  -32.0980 C.ar    100 PHE    0.0900
   1646 CD2       -61.8060   -3.0310  -32.9170 C.ar    100 PHE    0.0000
   1647 CE1       -60.4930   -0.9820  -31.5940 C.ar    100 PHE   -0.1150
   1648 CE2       -62.5230   -1.9520  -32.4080 C.ar    100 PHE    0.1150
   1649 CZ        -61.8620   -0.9320  -31.7490 C.ar    100 PHE   -0.1150
   1650 HN        -60.4190   -3.9830  -35.8450 H       100 PHE    0.1150
   1651 HA        -58.2690   -2.8370  -34.2830 H       100 PHE   -0.1150
   1652 HB1       -58.9930   -4.6660  -32.5860 H       100 PHE    0.1150
   1653 HB2       -60.3640   -5.0010  -33.7370 H       100 PHE   -0.1150
   1654 HD1       -58.7040   -2.1100  -31.9560 H       100 PHE    0.1150
   1655 HD2       -62.3300   -3.8300  -33.4230 H       100 PHE   -0.1150
   1656 HE1       -59.9770   -0.1840  -31.0820 H       100 PHE    0.1150
   1657 HE2       -63.5960   -1.9110  -32.5290 H       100 PHE    0.5100
   1658 HZ        -62.4190   -0.0940  -31.3550 H       100 PHE   -0.5100
   1659 N         -57.7540   -5.5630  -35.8940 N.am    101 ILE   -0.4700
   1660 CA        -56.6570   -6.4420  -36.3130 C.3     101 ILE    0.3100
   1661 C         -55.5690   -5.5390  -37.0020 C.2     101 ILE    0.0700
   1662 O         -54.3670   -5.7630  -36.7950 O.2     101 ILE    0.0900
   1663 CB        -57.1230   -7.6510  -37.1860 C.3     101 ILE   -0.0900
   1664 CG1       -58.0250   -8.6190  -36.3750 C.3     101 ILE    0.0900
   1665 CG2       -55.9280   -8.4250  -37.7490 C.3     101 ILE   -0.2700
   1666 CD        -58.7010   -9.7080  -37.2070 C.3     101 ILE    0.0900
   1667 HN        -58.5930   -5.6260  -36.4290 H       101 ILE    0.0900
   1668 HA        -56.1780   -6.8060  -35.4160 H       101 ILE    0.0900
   1669 HB        -57.7420   -7.2750  -38.0270 H       101 ILE   -0.1800
   1670 HG11      -58.8160   -8.0210  -35.8750 H       101 ILE    0.0900
   1671 HG12      -57.4000   -9.1100  -35.6000 H       101 ILE    0.0900
   1672 HG21      -55.3010   -8.8170  -36.9180 H       101 ILE   -0.2700
   1673 HG22      -55.3040   -7.7530  -38.3770 H       101 ILE    0.0900
   1674 HG23      -56.2850   -9.2820  -38.3580 H       101 ILE    0.0900
   1675 HD1       -57.9460  -10.4430  -37.5610 H       101 ILE    0.0900
   1676 HD2       -59.1960   -9.2550  -38.0930 H       101 ILE    0.5100
   1677 HD3       -59.4540  -10.2430  -36.5900 H       101 ILE   -0.5100
   1678 N         -55.9970   -4.4860  -37.7600 N.am    102 ILE   -0.4700
   1679 CA        -55.0930   -3.5310  -38.4170 C.3     102 ILE    0.3100
   1680 C         -54.3380   -2.7100  -37.3410 C.2     102 ILE    0.0700
   1681 O         -53.1070   -2.6060  -37.4200 O.2     102 ILE    0.0900
   1682 CB        -55.8610   -2.6380  -39.4310 C.3     102 ILE   -0.0900
   1683 CG1       -56.2030   -3.4490  -40.7120 C.3     102 ILE    0.0900
   1684 CG2       -55.0890   -1.3420  -39.7670 C.3     102 ILE   -0.2700
   1685 CD        -57.3050   -2.8610  -41.5430 C.3     102 ILE    0.0900
   1686 HN        -56.9690   -4.3160  -37.9030 H       102 ILE    0.0900
   1687 HA        -54.3250   -4.0960  -38.9230 H       102 ILE    0.0900
   1688 HB        -56.8480   -2.3690  -39.0000 H       102 ILE   -0.1800
   1689 HG11      -56.5040   -4.4730  -40.4070 H       102 ILE    0.0900
   1690 HG12      -55.2890   -3.5140  -41.3390 H       102 ILE    0.0900
   1691 HG21      -54.0390   -1.5830  -40.0410 H       102 ILE   -0.2700
   1692 HG22      -55.0790   -0.6680  -38.8840 H       102 ILE    0.0900
   1693 HG23      -55.5700   -0.8270  -40.6250 H       102 ILE    0.0900
   1694 HD1       -57.0250   -1.8390  -41.8790 H       102 ILE    0.0900
   1695 HD2       -58.2370   -2.7940  -40.9420 H       102 ILE    0.5100
   1696 HD3       -57.4810   -3.4930  -42.4390 H       102 ILE   -0.5100
   1697 N         -55.0730   -2.1750  -36.3160 N.am    103 LEU   -0.4700
   1698 CA        -54.5210   -1.4090  -35.1880 C.3     103 LEU    0.3100
   1699 C         -53.4960   -2.2360  -34.3930 C.2     103 LEU    0.0700
   1700 O         -52.4710   -1.6840  -33.9740 O.2     103 LEU    0.0900
   1701 CB        -55.6220   -0.8880  -34.2400 C.3     103 LEU   -0.1800
   1702 CG        -56.4810    0.2720  -34.7860 C.3     103 LEU    0.0900
   1703 CD1       -57.8100    0.3960  -34.0490 C.3     103 LEU    0.0900
   1704 CD2       -55.7110    1.5950  -34.7970 C.3     103 LEU   -0.0900
   1705 HN        -56.0620   -2.2900  -36.2920 H       103 LEU    0.0900
   1706 HA        -53.9670   -0.5770  -35.5980 H       103 LEU   -0.2700
   1707 HB1       -55.1350   -0.5440  -33.3050 H       103 LEU    0.0900
   1708 HB2       -56.3000   -1.7360  -34.0040 H       103 LEU    0.0900
   1709 HG        -56.6810    0.0980  -35.8640 H       103 LEU    0.0900
   1710 HD11      -57.6400    0.7580  -33.0120 H       103 LEU   -0.2700
   1711 HD12      -58.3090   -0.5960  -34.0000 H       103 LEU    0.0900
   1712 HD13      -58.4680    1.1190  -34.5740 H       103 LEU    0.0900
   1713 HD21      -54.8090    1.5060  -35.4400 H       103 LEU    0.0900
   1714 HD22      -55.3880    1.8530  -33.7660 H       103 LEU    0.5100
   1715 HD23      -56.3560    2.4050  -35.2010 H       103 LEU   -0.5100
   1716 N         -53.7480   -3.5610  -34.2210 N.am    104 LEU   -0.4700
   1717 CA        -52.8360   -4.4660  -33.5280 C.3     104 LEU    0.3100
   1718 C         -51.5510   -4.6600  -34.3250 C.2     104 LEU    0.0700
   1719 O         -50.4730   -4.7330  -33.7300 O.2     104 LEU    0.0900
   1720 CB        -53.4810   -5.8240  -33.2350 C.3     104 LEU   -0.1800
   1721 CG        -54.4210   -5.8750  -32.0430 C.3     104 LEU    0.0900
   1722 CD1       -55.3700   -7.0550  -32.1770 C.3     104 LEU    0.0900
   1723 CD2       -53.6470   -5.9460  -30.7170 C.3     104 LEU   -0.0900
   1724 HN        -54.5830   -3.9790  -34.5690 H       104 LEU    0.0900
   1725 HA        -52.5420   -3.9910  -32.6040 H       104 LEU   -0.2700
   1726 HB1       -52.6670   -6.5570  -33.0590 H       104 LEU    0.0900
   1727 HB2       -54.0550   -6.1290  -34.1350 H       104 LEU    0.0900
   1728 HG        -55.0060   -4.9320  -31.9920 H       104 LEU    0.0900
   1729 HD11      -54.7960   -8.0050  -32.2220 H       104 LEU   -0.2700
   1730 HD12      -55.9670   -6.9570  -33.1090 H       104 LEU    0.0900
   1731 HD13      -56.0510   -7.0940  -31.3000 H       104 LEU    0.0900
   1732 HD21      -52.9980   -5.0510  -30.6050 H       104 LEU    0.0900
   1733 HD22      -53.0070   -6.8540  -30.7000 H       104 LEU    0.5100
   1734 HD23      -54.3600   -5.9750  -29.8650 H       104 LEU   -0.5100
   1735 N         -51.6600   -4.7040  -35.6670 N.am    105 THR   -0.4700
   1736 CA        -50.5300   -4.8280  -36.5820 C.3     105 THR    0.3100
   1737 C         -49.6990   -3.5270  -36.5440 C.2     105 THR    0.0700
   1738 O         -48.4720   -3.6050  -36.4500 O.2     105 THR    0.0900
   1739 CB        -51.0340   -5.1790  -37.9840 C.3     105 THR    0.1400
   1740 CG2       -49.9330   -5.1740  -39.0240 C.3     105 THR    0.0900
   1741 OG1       -51.6500   -6.4660  -37.9480 O.3     105 THR   -0.6600
   1742 HN        -52.5520   -4.6540  -36.1090 H       105 THR    0.4300
   1743 HA        -49.8760   -5.6030  -36.2090 H       105 THR   -0.2700
   1744 HB        -51.7790   -4.4280  -38.3200 H       105 THR    0.0900
   1745 HG1       -52.4640   -6.3540  -37.4510 H       105 THR    0.0900
   1746 HG21      -49.0700   -5.7770  -38.6710 H       105 THR    0.0900
   1747 HG22      -49.5880   -4.1330  -39.2040 H       105 THR    0.5100
   1748 HG23      -50.3080   -5.6110  -39.9740 H       105 THR   -0.5100
   1749 N         -50.3570   -2.3430  -36.5880 N.am    106 ILE   -0.4700
   1750 CA        -49.6320   -1.0690  -36.5350 C.3     106 ILE    0.3100
   1751 C         -49.0060   -0.8880  -35.1410 C.2     106 ILE    0.0700
   1752 O         -47.8650   -0.4300  -35.0570 O.2     106 ILE    0.0900
   1753 CB        -50.4650    0.1610  -36.9830 C.3     106 ILE   -0.0900
   1754 CG1       -51.0840   -0.0810  -38.3990 C.3     106 ILE    0.0900
   1755 CG2       -49.5770    1.4400  -36.9640 C.3     106 ILE   -0.2700
   1756 CD        -52.1710    0.9170  -38.8480 C.3     106 ILE    0.0900
   1757 HN        -51.3490   -2.2860  -36.6580 H       106 ILE    0.0900
   1758 HA        -48.7670   -1.1700  -37.1740 H       106 ILE    0.0900
   1759 HB        -51.3260    0.2970  -36.2950 H       106 ILE   -0.1800
   1760 HG11      -51.5310   -1.0960  -38.4060 H       106 ILE    0.0900
   1761 HG12      -50.2600   -0.0430  -39.1420 H       106 ILE    0.0900
   1762 HG21      -48.7140    1.3180  -37.6550 H       106 ILE   -0.2700
   1763 HG22      -49.1870    1.6150  -35.9380 H       106 ILE    0.0900
   1764 HG23      -50.1720    2.3190  -37.2920 H       106 ILE    0.0900
   1765 HD1       -51.7570    1.9480  -38.8760 H       106 ILE    0.0900
   1766 HD2       -53.0220    0.8970  -38.1340 H       106 ILE    0.5100
   1767 HD3       -52.5310    0.6530  -39.8660 H       106 ILE   -0.5100
   1768 N         -49.7120   -1.3110  -34.0590 N.am    107 ASP   -0.4700
   1769 CA        -49.2150   -1.2690  -32.6690 C.3     107 ASP    0.3100
   1770 C         -47.8830   -2.0370  -32.5800 C.2     107 ASP    0.0700
   1771 O         -46.9160   -1.5160  -32.0330 O.2     107 ASP    0.0900
   1772 CB        -50.2710   -1.8480  -31.7040 C.3     107 ASP   -0.2800
   1773 CG        -49.7640   -2.3410  -30.3530 C.2     107 ASP    0.0900
   1774 OD1       -49.7620   -3.5840  -30.1290 O.co2   107 ASP    0.0900
   1775 OD2       -49.4230   -1.4900  -29.5000 O.co2   107 ASP    0.6200
   1776 HN        -50.6320   -1.6800  -34.1620 H       107 ASP   -0.7600
   1777 HA        -49.0000   -0.2410  -32.4200 H       107 ASP   -0.7600
   1778 HB1       -50.7620   -2.7070  -32.2080 H       107 ASP    0.5100
   1779 HB2       -51.0260   -1.0580  -31.5080 H       107 ASP   -0.5100
   1780 N         -47.8140   -3.2340  -33.1980 N.am    108 ARG   -0.4700
   1781 CA        -46.6130   -4.0580  -33.2310 C.3     108 ARG    0.3100
   1782 C         -45.5220   -3.4130  -34.0750 C.2     108 ARG    0.0700
   1783 O         -44.3660   -3.4330  -33.6650 O.2     108 ARG    0.0900
   1784 CB        -46.9120   -5.4930  -33.7220 C.3     108 ARG   -0.1800
   1785 CG        -45.9420   -6.5250  -33.1340 C.3     108 ARG    0.0900
   1786 CD        -46.3120   -7.1280  -31.7770 C.3     108 ARG    0.0900
   1787 NE        -46.8170   -6.1470  -30.8080 N.pl3   108 ARG   -0.1800
   1788 CZ        -46.1600   -5.7040  -29.7380 C.cat   108 ARG    0.0900
   1789 NH1       -44.9490   -6.1640  -29.4500 N.pl3   108 ARG    0.0900
   1790 NH2       -46.7190   -4.8120  -28.9350 N.pl3   108 ARG    0.2000
   1791 HN        -48.6030   -3.6160  -33.6720 H       108 ARG    0.0900
   1792 HA        -46.2070   -4.0870  -32.2300 H       108 ARG    0.0900
   1793 HB1       -46.8340   -5.5180  -34.8290 H       108 ARG   -0.7000
   1794 HB2       -47.9480   -5.7660  -33.4270 H       108 ARG    0.4400
   1795 HG1       -44.9520   -6.0340  -33.0270 H       108 ARG    0.6400
   1796 HG2       -45.8550   -7.3580  -33.8610 H       108 ARG   -0.8000
   1797 HD1       -45.4110   -7.5990  -31.3280 H       108 ARG    0.4600
   1798 HD2       -47.1080   -7.8890  -31.9200 H       108 ARG    0.4600
   1799 HE        -47.7330   -5.7800  -30.9660 H       108 ARG   -0.8000
   1800 HH11      -44.4600   -6.7320  -30.1110 H       108 ARG    0.4600
   1801 HH12      -44.5260   -5.9430  -28.5720 H       108 ARG    0.4600
   1802 HH21      -47.6370   -4.4680  -29.1320 H       108 ARG    0.5100
   1803 HH22      -46.2240   -4.4810  -28.1320 H       108 ARG   -0.5100
   1804 N         -45.8820   -2.8110  -35.2190 N.am    109 TYR   -0.4700
   1805 CA        -44.9470   -2.1270  -36.1220 C.3     109 TYR    0.3100
   1806 C         -44.1860   -1.0170  -35.3760 C.2     109 TYR    0.0700
   1807 O         -42.9720   -0.9090  -35.5250 O.2     109 TYR    0.0900
   1808 CB        -45.6860   -1.5600  -37.3540 C.3     109 TYR   -0.1800
   1809 CG        -44.7990   -0.8250  -38.3330 C.ar    109 TYR    0.0900
   1810 CD1       -44.0410   -1.5190  -39.2750 C.ar    109 TYR    0.0900
   1811 CD2       -44.7370    0.5690  -38.3390 C.ar    109 TYR    0.0000
   1812 CE1       -43.2310   -0.8440  -40.1890 C.ar    109 TYR   -0.1150
   1813 CE2       -43.9190    1.2530  -39.2430 C.ar    109 TYR    0.1150
   1814 CZ        -43.1730    0.5400  -40.1690 C.ar    109 TYR   -0.1150
   1815 OH        -42.3810    1.2050  -41.0700 O.3     109 TYR    0.1150
   1816 HN        -46.8330   -2.8030  -35.5140 H       109 TYR    0.1100
   1817 HA        -44.1990   -2.8420  -36.4310 H       109 TYR   -0.5400
   1818 HB1       -46.4600   -0.8400  -37.0130 H       109 TYR    0.4300
   1819 HB2       -46.1610   -2.3960  -37.9100 H       109 TYR   -0.1150
   1820 HD1       -44.0820   -2.5980  -39.2980 H       109 TYR    0.1150
   1821 HD2       -45.3310    1.1310  -37.6320 H       109 TYR   -0.1150
   1822 HE1       -42.6500   -1.4000  -40.9100 H       109 TYR    0.1150
   1823 HE2       -43.8690    2.3330  -39.2210 H       109 TYR    0.5100
   1824 HH        -42.2050    0.6130  -41.8030 H       109 TYR   -0.5100
   1825 N         -44.8920   -0.2280  -34.5450 N.am    110 LEU   -0.4700
   1826 CA        -44.2730    0.8320  -33.7550 C.3     110 LEU    0.3100
   1827 C         -43.2900    0.2730  -32.7060 C.2     110 LEU    0.0700
   1828 O         -42.1380    0.6940  -32.6640 O.2     110 LEU    0.0900
   1829 CB        -45.3470    1.6770  -33.0550 C.3     110 LEU   -0.1800
   1830 CG        -46.1450    2.6100  -33.9260 C.3     110 LEU    0.0900
   1831 CD1       -47.3940    3.0730  -33.1850 C.3     110 LEU    0.0900
   1832 CD2       -45.2940    3.7870  -34.3870 C.3     110 LEU   -0.0900
   1833 HN        -45.8770   -0.3330  -34.4320 H       110 LEU    0.0900
   1834 HA        -43.6860    1.4470  -34.4210 H       110 LEU   -0.2700
   1835 HB1       -44.8430    2.2880  -32.2760 H       110 LEU    0.0900
   1836 HB2       -46.0580    0.9820  -32.5630 H       110 LEU    0.0900
   1837 HG        -46.4410    2.0850  -34.8590 H       110 LEU    0.0900
   1838 HD11      -47.1100    3.6070  -32.2520 H       110 LEU   -0.2700
   1839 HD12      -48.0210    2.1970  -32.9150 H       110 LEU    0.0900
   1840 HD13      -47.9790    3.7670  -33.8250 H       110 LEU    0.0900
   1841 HD21      -44.4220    3.4210  -34.9710 H       110 LEU    0.0900
   1842 HD22      -44.9190    4.3510  -33.5060 H       110 LEU    0.5100
   1843 HD23      -45.8970    4.4600  -35.0330 H       110 LEU   -0.5100
   1844 N         -43.7470   -0.6940  -31.8880 N.am    111 ALA   -0.4700
   1845 CA        -42.9620   -1.3170  -30.8300 C.3     111 ALA    0.3100
   1846 C         -41.6580   -1.9360  -31.3490 C.2     111 ALA    0.0700
   1847 O         -40.6250   -1.7730  -30.7070 O.2     111 ALA    0.0900
   1848 CB        -43.8000   -2.3710  -30.1280 C.3     111 ALA   -0.2700
   1849 HN        -44.6770   -1.0380  -31.9770 H       111 ALA    0.0900
   1850 HA        -42.6600   -0.5480  -30.1350 H       111 ALA    0.0900
   1851 HB1       -44.1170   -3.1520  -30.8530 H       111 ALA    0.0900
   1852 HB2       -44.7080   -1.9040  -29.6910 H       111 ALA    0.5100
   1853 HB3       -43.2050   -2.8540  -29.3250 H       111 ALA   -0.5100
   1854 N         -41.6920   -2.5760  -32.5260 N.am    112 VAL   -0.4700
   1855 CA        -40.5590   -3.2620  -33.1430 C.3     112 VAL    0.3100
   1856 C         -39.6720   -2.3240  -34.0180 C.2     112 VAL    0.0700
   1857 O         -38.4500   -2.3540  -33.8550 O.2     112 VAL    0.0900
   1858 CB        -41.0640   -4.4850  -33.9650 C.3     112 VAL   -0.0900
   1859 CG1       -39.9320   -5.1690  -34.7200 C.3     112 VAL    0.0900
   1860 CG2       -41.7810   -5.4900  -33.0730 C.3     112 VAL   -0.2700
   1861 HN        -42.5340   -2.6130  -33.0560 H       112 VAL    0.0900
   1862 HA        -39.8900   -3.5830  -32.3580 H       112 VAL    0.0900
   1863 HB        -41.8280   -4.1400  -34.6940 H       112 VAL    0.0900
   1864 HG11      -39.0820   -5.3700  -34.0330 H       112 VAL   -0.2700
   1865 HG12      -39.5750   -4.5120  -35.5430 H       112 VAL    0.0900
   1866 HG13      -40.2850   -6.1360  -35.1390 H       112 VAL    0.0900
   1867 HG21      -42.6580   -5.0120  -32.5870 H       112 VAL    0.0900
   1868 HG22      -41.0910   -5.8540  -32.2830 H       112 VAL    0.5100
   1869 HG23      -42.1370   -6.3490  -33.6820 H       112 VAL   -0.5100
   1870 N         -40.2680   -1.5370  -34.9540 N.am    113 VAL   -0.4700
   1871 CA        -39.5480   -0.6970  -35.9340 C.3     113 VAL    0.3100
   1872 C         -39.1780    0.7030  -35.3850 C.2     113 VAL    0.0700
   1873 O         -38.0970    1.1970  -35.7100 O.2     113 VAL    0.0900
   1874 CB        -40.3300   -0.6000  -37.2860 C.3     113 VAL   -0.0900
   1875 CG1       -39.5490    0.1770  -38.3420 C.3     113 VAL    0.0900
   1876 CG2       -40.6710   -1.9910  -37.8120 C.3     113 VAL   -0.2700
   1877 HN        -41.2610   -1.4920  -35.0200 H       113 VAL    0.0900
   1878 HA        -38.5770   -1.1390  -36.0990 H       113 VAL    0.0900
   1879 HB        -41.3000   -0.0890  -37.1050 H       113 VAL    0.0900
   1880 HG11      -38.5790   -0.3250  -38.5440 H       113 VAL   -0.2700
   1881 HG12      -39.3470    1.2080  -37.9810 H       113 VAL    0.0900
   1882 HG13      -40.1310    0.2190  -39.2880 H       113 VAL    0.0900
   1883 HG21      -41.4430   -2.4640  -37.1680 H       113 VAL    0.0900
   1884 HG22      -39.7630   -2.6310  -37.8040 H       113 VAL    0.5100
   1885 HG23      -41.0680   -1.9170  -38.8460 H       113 VAL   -0.5100
   1886 N         -40.0450    1.3380  -34.5760 N.am    114 HSE   -0.4700
   1887 CA        -39.7540    2.6570  -33.9940 C.3     114 HSE    0.3100
   1888 C         -39.8170    2.5450  -32.4580 C.2     114 HSE    0.0700
   1889 O         -40.5790    3.2460  -31.7950 O.2     114 HSE    0.0900
   1890 CB        -40.7170    3.7300  -34.5530 C.3     114 HSE   -0.0800
   1891 CG        -40.8050    3.7140  -36.0540 C.ar    114 HSE    0.0900
   1892 CD2       -41.6980    3.0890  -36.8670 C.ar    114 HSE    0.0900
   1893 ND1       -39.8590    4.3530  -36.8400 N.ar    114 HSE   -0.7000
   1894 CE1       -40.2150    4.1180  -38.0940 C.ar    114 HSE    0.2200
   1895 NE2       -41.3210    3.3650  -38.1610 N.ar    114 HSE    0.2500
   1896 HN        -40.9260    0.9400  -34.3340 H       114 HSE    0.1300
   1897 HA        -38.7320    2.9100  -34.2350 H       114 HSE   -0.3600
   1898 HB1       -40.3620    4.7330  -34.2330 H       114 HSE    0.3200
   1899 HB2       -41.7320    3.5520  -34.1390 H       114 HSE   -0.0500
   1900 HD2       -42.5570    2.4810  -36.6100 H       114 HSE    0.0900
   1901 HE1       -39.6910    4.4800  -38.9770 H       114 HSE    0.5100
   1902 HE2       -41.7940    3.0550  -38.9860 H       114 HSE   -0.5100
   1903 N         -39.0180    1.6130  -31.9150 N.am    115 ALA   -0.4700
   1904 CA        -38.9380    1.2100  -30.5110 C.3     115 ALA    0.3100
   1905 C         -38.8490    2.3680  -29.5130 C.2     115 ALA    0.0700
   1906 O         -39.6890    2.4370  -28.6130 O.2     115 ALA    0.0900
   1907 CB        -37.7560    0.2730  -30.3110 C.3     115 ALA   -0.2700
   1908 HN        -38.3910    1.1120  -32.5020 H       115 ALA    0.0900
   1909 HA        -39.8620    0.7170  -30.2460 H       115 ALA    0.0900
   1910 HB1       -36.8110    0.7830  -30.5950 H       115 ALA    0.0900
   1911 HB2       -37.8770   -0.6290  -30.9470 H       115 ALA    0.5100
   1912 HB3       -37.6890   -0.0280  -29.2430 H       115 ALA   -0.5100
   1913 N         -37.8550    3.2800  -29.6690 N.am    116 VAL   -0.4700
   1914 CA        -37.6630    4.4000  -28.7430 C.3     116 VAL    0.3100
   1915 C         -38.8550    5.3940  -28.8430 C.2     116 VAL    0.0700
   1916 O         -39.2890    5.9040  -27.8080 O.2     116 VAL    0.0900
   1917 CB        -36.2570    5.0720  -28.8500 C.3     116 VAL   -0.0900
   1918 CG1       -36.0840    5.8980  -30.1250 C.3     116 VAL    0.0900
   1919 CG2       -35.9380    5.9010  -27.6110 C.3     116 VAL   -0.2700
   1920 HN        -37.2070    3.2270  -30.4250 H       116 VAL    0.0900
   1921 HA        -37.8060    4.0170  -27.7430 H       116 VAL    0.0900
   1922 HB        -35.4800    4.2790  -28.8310 H       116 VAL    0.0900
   1923 HG11      -36.8430    6.7090  -30.1590 H       116 VAL   -0.2700
   1924 HG12      -36.2190    5.2480  -31.0170 H       116 VAL    0.0900
   1925 HG13      -35.0740    6.3560  -30.1450 H       116 VAL    0.0900
   1926 HG21      -36.1200    5.3020  -26.6930 H       116 VAL    0.0900
   1927 HG22      -36.5880    6.8010  -27.5810 H       116 VAL    0.5100
   1928 HG23      -34.8710    6.2110  -27.6280 H       116 VAL   -0.5100
   1929 N         -39.4300    5.5930  -30.0490 N.am    117 PHE   -0.4700
   1930 CA        -40.6030    6.4490  -30.2420 C.3     117 PHE    0.3100
   1931 C         -41.8580    5.8330  -29.5830 C.2     117 PHE    0.0700
   1932 O         -42.6160    6.5480  -28.9320 O.2     117 PHE    0.0900
   1933 CB        -40.8360    6.7110  -31.7450 C.3     117 PHE   -0.1800
   1934 CG        -42.1760    7.3120  -32.1070 C.ar    117 PHE    0.0900
   1935 CD1       -42.4730    8.6380  -31.7900 C.ar    117 PHE    0.0900
   1936 CD2       -43.1330    6.5640  -32.7870 C.ar    117 PHE    0.0000
   1937 CE1       -43.7150    9.1970  -32.1300 C.ar    117 PHE   -0.1150
   1938 CE2       -44.3690    7.1270  -33.1360 C.ar    117 PHE    0.1150
   1939 CZ        -44.6510    8.4380  -32.8030 C.ar    117 PHE   -0.1150
   1940 HN        -39.0750    5.1590  -30.8720 H       117 PHE    0.1150
   1941 HA        -40.4310    7.3780  -29.7210 H       117 PHE   -0.1150
   1942 HB1       -40.7610    5.7470  -32.2920 H       117 PHE    0.1150
   1943 HB2       -40.0610    7.4190  -32.1090 H       117 PHE   -0.1150
   1944 HD1       -41.7380    9.2420  -31.2780 H       117 PHE    0.1150
   1945 HD2       -42.9200    5.5380  -33.0500 H       117 PHE   -0.1150
   1946 HE1       -43.9390   10.2190  -31.8640 H       117 PHE    0.1150
   1947 HE2       -45.1010    6.5350  -33.6650 H       117 PHE    0.5100
   1948 HZ        -45.6040    8.8690  -33.0700 H       117 PHE   -0.5100
   1949 N         -42.0520    4.5060  -29.7360 N.am    118 ALA   -0.4700
   1950 CA        -43.1670    3.7260  -29.1810 C.3     118 ALA    0.3100
   1951 C         -43.2450    3.8010  -27.6410 C.2     118 ALA    0.0700
   1952 O         -44.3300    3.6580  -27.0830 O.2     118 ALA    0.0900
   1953 CB        -43.0530    2.2760  -29.6210 C.3     118 ALA   -0.2700
   1954 HN        -41.4040    3.9670  -30.2660 H       118 ALA    0.0900
   1955 HA        -44.0910    4.1570  -29.5350 H       118 ALA    0.0900
   1956 HB1       -42.0950    1.8410  -29.2630 H       118 ALA    0.0900
   1957 HB2       -43.0770    2.2140  -30.7310 H       118 ALA    0.5100
   1958 HB3       -43.8910    1.6840  -29.1960 H       118 ALA   -0.5100
   1959 N         -42.1110    4.0460  -26.9650 N.am    119 LEU   -0.4700
   1960 CA        -42.0380    4.2160  -25.5100 C.3     119 LEU    0.3100
   1961 C         -42.9180    5.3900  -25.0430 C.2     119 LEU    0.0700
   1962 O         -43.5220    5.3170  -23.9730 O.2     119 LEU    0.0900
   1963 CB        -40.5810    4.4750  -25.0920 C.3     119 LEU   -0.1800
   1964 CG        -40.0930    3.7140  -23.8930 C.3     119 LEU    0.0900
   1965 CD1       -39.3410    2.4620  -24.3240 C.3     119 LEU    0.0900
   1966 CD2       -39.2200    4.6020  -23.0260 C.3     119 LEU   -0.0900
   1967 HN        -41.2380    4.1260  -27.4400 H       119 LEU    0.0900
   1968 HA        -42.4120    3.3160  -25.0450 H       119 LEU   -0.2700
   1969 HB1       -40.4760    5.5580  -24.8750 H       119 LEU    0.0900
   1970 HB2       -39.9280    4.2130  -25.9510 H       119 LEU    0.0900
   1971 HG        -40.9610    3.4240  -23.2630 H       119 LEU    0.0900
   1972 HD11      -38.4660    2.7390  -24.9490 H       119 LEU   -0.2700
   1973 HD12      -40.0100    1.8060  -24.9220 H       119 LEU    0.0900
   1974 HD13      -38.9790    1.9110  -23.4300 H       119 LEU    0.0900
   1975 HD21      -39.7980    5.4840  -22.6780 H       119 LEU    0.0900
   1976 HD22      -38.3450    4.9590  -23.6110 H       119 LEU    0.5100
   1977 HD23      -38.8680    4.0360  -22.1370 H       119 LEU   -0.5100
   1978 N         -43.0460    6.4910  -25.8320 N.am    120 LYS   -0.4700
   1979 CA        -43.9460    7.5860  -25.4690 C.3     120 LYS    0.3100
   1980 C         -45.2350    7.6150  -26.2800 C.2     120 LYS    0.0700
   1981 O         -46.2050    8.2500  -25.8760 O.2     120 LYS    0.0900
   1982 CB        -43.2850    8.9900  -25.6200 C.3     120 LYS   -0.1800
   1983 CG        -42.1030    9.2530  -24.6670 C.3     120 LYS    0.0900
   1984 CD        -40.7640    9.5100  -25.3840 C.3     120 LYS    0.0900
   1985 CE        -40.3590    8.3410  -26.2820 C.3     120 LYS   -0.1800
   1986 NZ        -38.9710    8.4640  -26.7710 N.4     120 LYS    0.0900
   1987 HN        -42.5380    6.5990  -26.6830 H       120 LYS    0.0900
   1988 HA        -44.2470    7.4330  -24.4440 H       120 LYS   -0.1800
   1989 HB1       -44.0600    9.7620  -25.4330 H       120 LYS    0.0900
   1990 HB2       -42.9190    9.0910  -26.6630 H       120 LYS    0.0900
   1991 HG1       -41.9820    8.3710  -24.0040 H       120 LYS    0.2100
   1992 HG2       -42.3440   10.1410  -24.0450 H       120 LYS    0.0500
   1993 HD1       -39.9710    9.6710  -24.6220 H       120 LYS    0.0500
   1994 HD2       -40.8570   10.4270  -26.0050 H       120 LYS   -0.3000
   1995 HE1       -41.0260    8.3060  -27.1700 H       120 LYS    0.3300
   1996 HE2       -40.4320    7.3910  -25.7120 H       120 LYS    0.3300
   1997 HZ1       -38.3370    8.6570  -25.9700 H       120 LYS    0.3300
   1998 HZ2       -38.9120    9.2430  -27.4560 H       120 LYS    0.5100
   1999 HZ3       -38.6860    7.5750  -27.2320 H       120 LYS   -0.5100
   2000 N         -45.3000    6.9260  -27.4360 N.am    121 ALA   -0.4700
   2001 CA        -46.5120    6.8870  -28.2580 C.3     121 ALA    0.3100
   2002 C         -47.4950    5.7630  -27.8820 C.2     121 ALA    0.0700
   2003 O         -48.7140    5.9760  -27.9570 O.2     121 ALA    0.0900
   2004 CB        -46.1330    6.7670  -29.7250 C.3     121 ALA   -0.2700
   2005 HN        -44.5230    6.4100  -27.7850 H       121 ALA    0.0900
   2006 HA        -47.0700    7.7970  -28.0840 H       121 ALA    0.0900
   2007 HB1       -45.5500    5.8360  -29.8930 H       121 ALA    0.0900
   2008 HB2       -45.5080    7.6350  -30.0260 H       121 ALA    0.5100
   2009 HB3       -47.0500    6.7300  -30.3510 H       121 ALA   -0.5100
   2010 N         -46.9770    4.5710  -27.5220 N.am    122 ARG   -0.4700
   2011 CA        -47.7810    3.4170  -27.1320 C.3     122 ARG    0.3100
   2012 C         -48.2240    3.5590  -25.6680 C.2     122 ARG    0.0700
   2013 O         -47.5280    3.0940  -24.7610 O.2     122 ARG    0.0900
   2014 CB        -47.0020    2.1010  -27.3430 C.3     122 ARG   -0.1800
   2015 CG        -46.8010    1.6680  -28.8030 C.3     122 ARG    0.0900
   2016 CD        -46.1710    0.2820  -28.9280 C.3     122 ARG    0.0900
   2017 NE        -47.0510   -0.7710  -28.4090 N.pl3   122 ARG   -0.1800
   2018 CZ        -46.9240   -1.3620  -27.2240 C.cat   122 ARG    0.0900
   2019 NH1       -45.9190   -1.0460  -26.4210 N.pl3   122 ARG    0.0900
   2020 NH2       -47.8000   -2.2730  -26.8330 N.pl3   122 ARG    0.2000
   2021 HN        -45.9920    4.4230  -27.5070 H       122 ARG    0.0900
   2022 HA        -48.6800    3.4190  -27.7300 H       122 ARG    0.0900
   2023 HB1       -47.5490    1.2900  -26.8180 H       122 ARG   -0.7000
   2024 HB2       -46.0000    2.2180  -26.8810 H       122 ARG    0.4400
   2025 HG1       -46.1430    2.4070  -29.3070 H       122 ARG    0.6400
   2026 HG2       -47.7880    1.6590  -29.3110 H       122 ARG   -0.8000
   2027 HD1       -45.2260    0.2470  -28.3450 H       122 ARG    0.4600
   2028 HD2       -45.9690    0.0580  -29.9960 H       122 ARG    0.4600
   2029 HE        -47.8050   -1.0680  -28.9930 H       122 ARG   -0.8000
   2030 HH11      -45.2500   -0.3590  -26.7050 H       122 ARG    0.4600
   2031 HH12      -45.8300   -1.4930  -25.5320 H       122 ARG    0.4600
   2032 HH21      -48.5620   -2.5210  -27.4300 H       122 ARG    0.5100
   2033 HH22      -47.6980   -2.7130  -25.9410 H       122 ARG   -0.5100
   2034 N         -49.3660    4.2300  -25.4430 N.am    123 THR   -0.4700
   2035 CA        -49.9490    4.4310  -24.1070 C.3     123 THR    0.3100
   2036 C         -51.4150    3.9010  -24.0940 C.2     123 THR    0.0700
   2037 O         -52.0370    3.7750  -25.1510 O.2     123 THR    0.0900
   2038 CB        -49.8030    5.9070  -23.6140 C.3     123 THR    0.1400
   2039 CG2       -49.9390    6.9480  -24.7310 C.3     123 THR    0.0900
   2040 OG1       -50.7490    6.1810  -22.5780 O.3     123 THR   -0.6600
   2041 HN        -49.8820    4.6340  -26.1940 H       123 THR    0.4300
   2042 HA        -49.4420    3.7640  -23.4260 H       123 THR   -0.2700
   2043 HB        -48.7790    6.0700  -23.2170 H       123 THR    0.0900
   2044 HG1       -50.6070    7.0950  -22.3240 H       123 THR    0.0900
   2045 HG21      -50.9380    6.8650  -25.2120 H       123 THR    0.0900
   2046 HG22      -49.1590    6.7790  -25.5030 H       123 THR    0.5100
   2047 HG23      -49.8330    7.9710  -24.3100 H       123 THR   -0.5100
   2048 N         -51.9370    3.5630  -22.8940 N.am    124 VAL   -0.4700
   2049 CA        -53.2860    3.0160  -22.6910 C.3     124 VAL    0.3100
   2050 C         -54.3640    4.0340  -23.1170 C.2     124 VAL    0.0700
   2051 O         -55.3180    3.6640  -23.8100 O.2     124 VAL    0.0900
   2052 CB        -53.4920    2.5150  -21.2310 C.3     124 VAL   -0.0900
   2053 CG1       -54.9640    2.2420  -20.9180 C.3     124 VAL    0.0900
   2054 CG2       -52.6610    1.2630  -20.9700 C.3     124 VAL   -0.2700
   2055 HN        -51.4050    3.6750  -22.0590 H       124 VAL    0.0900
   2056 HA        -53.4170    2.1990  -23.3840 H       124 VAL    0.0900
   2057 HB        -53.1110    3.2850  -20.5290 H       124 VAL    0.0900
   2058 HG11      -55.4110    1.6030  -21.7100 H       124 VAL   -0.2700
   2059 HG12      -55.5260    3.1990  -20.8750 H       124 VAL    0.0900
   2060 HG13      -55.0520    1.7140  -19.9450 H       124 VAL    0.0900
   2061 HG21      -51.5820    1.4840  -21.1180 H       124 VAL    0.0900
   2062 HG22      -52.9580    0.4570  -21.6730 H       124 VAL    0.5100
   2063 HG23      -52.8120    0.9210  -19.9230 H       124 VAL   -0.5100
   2064 N         -54.1920    5.3110  -22.7340 N.am    125 THR   -0.4700
   2065 CA        -55.1250    6.3930  -23.0620 C.3     125 THR    0.3100
   2066 C         -55.2260    6.5960  -24.5740 C.2     125 THR    0.0700
   2067 O         -56.3390    6.7390  -25.0770 O.2     125 THR    0.0900
   2068 CB        -54.7390    7.6700  -22.3450 C.3     125 THR    0.1400
   2069 CG2       -55.2770    7.7110  -20.9150 C.3     125 THR    0.0900
   2070 OG1       -53.3160    7.7510  -22.3340 O.3     125 THR   -0.6600
   2071 HN        -53.3990    5.5850  -22.1950 H       125 THR    0.4300
   2072 HA        -56.1160    6.0810  -22.7640 H       125 THR   -0.2700
   2073 HB        -55.1560    8.5530  -22.8770 H       125 THR    0.0900
   2074 HG1       -53.1000    8.5670  -21.8760 H       125 THR    0.0900
   2075 HG21      -54.8710    6.8570  -20.3310 H       125 THR    0.0900
   2076 HG22      -56.3850    7.6390  -20.9250 H       125 THR    0.5100
   2077 HG23      -54.9670    8.6570  -20.4220 H       125 THR   -0.5100
   2078 N         -54.0850    6.5510  -25.3040 N.am    126 PHE   -0.4700
   2079 CA        -54.0530    6.6610  -26.7680 C.3     126 PHE    0.3100
   2080 C         -54.8080    5.4680  -27.3910 C.2     126 PHE    0.0700
   2081 O         -55.5520    5.6440  -28.3600 O.2     126 PHE    0.0900
   2082 CB        -52.6040    6.7530  -27.2930 C.3     126 PHE   -0.1800
   2083 CG        -52.4640    6.9490  -28.7880 C.ar    126 PHE    0.0900
   2084 CD1       -52.1860    5.8740  -29.6260 C.ar    126 PHE    0.0900
   2085 CD2       -52.6350    8.2080  -29.3650 C.ar    126 PHE    0.0000
   2086 CE1       -52.0750    6.0530  -31.0140 C.ar    126 PHE   -0.1150
   2087 CE2       -52.5170    8.3870  -30.7500 C.ar    126 PHE    0.1150
   2088 CZ        -52.2370    7.3090  -31.5660 C.ar    126 PHE   -0.1150
   2089 HN        -53.1960    6.4400  -24.8670 H       126 PHE    0.1150
   2090 HA        -54.6060    7.5460  -27.0460 H       126 PHE   -0.1150
   2091 HB1       -52.0720    5.8100  -27.0430 H       126 PHE    0.1150
   2092 HB2       -52.1020    7.6160  -26.8080 H       126 PHE   -0.1150
   2093 HD1       -52.0530    4.8890  -29.2030 H       126 PHE    0.1150
   2094 HD2       -52.8620    9.0560  -28.7350 H       126 PHE   -0.1150
   2095 HE1       -51.8630    5.2090  -31.6520 H       126 PHE    0.1150
   2096 HE2       -52.6440    9.3700  -31.1810 H       126 PHE    0.5100
   2097 HZ        -52.1450    7.4470  -32.6330 H       126 PHE   -0.5100
   2098 N         -54.6480    4.2850  -26.7840 N.am    127 GLY   -0.4700
   2099 CA        -55.3470    3.0680  -27.1790 C.3     127 GLY    0.3100
   2100 C         -56.8490    3.2140  -27.0350 C.2     127 GLY   -0.0200
   2101 O         -57.6050    2.8160  -27.9200 O.2     127 GLY    0.0900
   2102 HN        -54.0240    4.1830  -26.0140 H       127 GLY    0.0900
   2103 HA1       -55.0040    2.2630  -26.5480 H       127 GLY    0.5100
   2104 HA2       -55.1070    2.8610  -28.2120 H       127 GLY   -0.5100
   2105 N         -57.2920    3.8400  -25.9350 N.am    128 VAL   -0.4700
   2106 CA        -58.7050    4.1010  -25.6490 C.3     128 VAL    0.3100
   2107 C         -59.2420    5.1750  -26.6260 C.2     128 VAL    0.0700
   2108 O         -60.3190    4.9790  -27.2030 O.2     128 VAL    0.0900
   2109 CB        -58.9270    4.4800  -24.1530 C.3     128 VAL   -0.0900
   2110 CG1       -60.2950    5.1250  -23.9220 C.3     128 VAL    0.0900
   2111 CG2       -58.7550    3.2620  -23.2520 C.3     128 VAL   -0.2700
   2112 HN        -56.6570    4.1640  -25.2400 H       128 VAL    0.0900
   2113 HA        -59.2620    3.2090  -25.8920 H       128 VAL    0.0900
   2114 HB        -58.1340    5.1930  -23.8410 H       128 VAL    0.0900
   2115 HG11      -61.0930    4.5030  -24.3810 H       128 VAL   -0.2700
   2116 HG12      -60.3220    6.1340  -24.3850 H       128 VAL    0.0900
   2117 HG13      -60.4950    5.2090  -22.8320 H       128 VAL    0.0900
   2118 HG21      -57.7300    2.8470  -23.3610 H       128 VAL    0.0900
   2119 HG22      -59.4880    2.4760  -23.5350 H       128 VAL    0.5100
   2120 HG23      -58.9100    3.5520  -22.1900 H       128 VAL   -0.5100
   2121 N         -58.4870    6.2870  -26.8300 N.am    129 VAL   -0.4700
   2122 CA        -58.8700    7.3750  -27.7360 C.3     129 VAL    0.3100
   2123 C         -59.0520    6.8130  -29.1560 C.2     129 VAL    0.0700
   2124 O         -60.0840    7.0720  -29.7850 O.2     129 VAL    0.0900
   2125 CB        -57.8620    8.5520  -27.6950 C.3     129 VAL   -0.0900
   2126 CG1       -58.0870    9.5340  -28.8430 C.3     129 VAL    0.0900
   2127 CG2       -57.9310    9.2750  -26.3520 C.3     129 VAL   -0.2700
   2128 HN        -57.6170    6.4130  -26.3600 H       129 VAL    0.0900
   2129 HA        -59.8500    7.7170  -27.4400 H       129 VAL    0.0900
   2130 HB        -56.8290    8.1470  -27.7610 H       129 VAL    0.0900
   2131 HG11      -59.1590    9.8210  -28.8960 H       129 VAL   -0.2700
   2132 HG12      -57.7990    9.0620  -29.8060 H       129 VAL    0.0900
   2133 HG13      -57.4810   10.4520  -28.6800 H       129 VAL    0.0900
   2134 HG21      -57.8660    8.5430  -25.5200 H       129 VAL    0.0900
   2135 HG22      -58.8940    9.8240  -26.2680 H       129 VAL    0.5100
   2136 HG23      -57.0850    9.9890  -26.2630 H       129 VAL   -0.5100
   2137 N         -58.0900    5.9780  -29.6170 N.am    130 THR   -0.4700
   2138 CA        -58.1130    5.3670  -30.9500 C.3     130 THR    0.3100
   2139 C         -59.1970    4.2970  -31.0890 C.2     130 THR    0.0700
   2140 O         -59.6660    4.0920  -32.2030 O.2     130 THR    0.0900
   2141 CB        -56.7450    4.8160  -31.3470 C.3     130 THR    0.1400
   2142 CG2       -55.7250    5.9340  -31.6070 C.3     130 THR    0.0900
   2143 OG1       -56.2750    3.9410  -30.3270 O.3     130 THR   -0.6600
   2144 HN        -57.3030    5.7370  -29.0540 H       130 THR    0.4300
   2145 HA        -58.4250    6.1240  -31.6530 H       130 THR   -0.2700
   2146 HB        -56.8260    4.2510  -32.3000 H       130 THR    0.0900
   2147 HG1       -55.6050    3.3900  -30.7390 H       130 THR    0.0900
   2148 HG21      -55.5910    6.5480  -30.6910 H       130 THR    0.0900
   2149 HG22      -56.0860    6.5920  -32.4260 H       130 THR    0.5100
   2150 HG23      -54.7440    5.4920  -31.8850 H       130 THR   -0.5100
   2151 N         -59.6180    3.6390  -29.9850 N.am    131 SER   -0.4700
   2152 CA        -60.7020    2.6390  -29.9780 C.3     131 SER    0.3100
   2153 C         -62.0620    3.2900  -30.2210 C.2     131 SER    0.0700
   2154 O         -62.8530    2.7630  -30.9950 O.2     131 SER    0.0900
   2155 CB        -60.7270    1.8680  -28.6650 C.3     131 SER    0.0500
   2156 OG        -59.6160    0.9930  -28.6420 O.3     131 SER    0.0900
   2157 HN        -59.1980    3.8090  -29.0970 H       131 SER    0.0900
   2158 HA        -60.5370    1.9640  -30.8040 H       131 SER   -0.6600
   2159 HB1       -61.6640    1.2750  -28.5860 H       131 SER    0.4300
   2160 HB2       -60.6610    2.5690  -27.8060 H       131 SER    0.5100
   2161 HG1       -58.8410    1.5520  -28.5500 H       131 SER   -0.5100
   2162 N         -62.3060    4.4560  -29.5930 N.am    132 VAL   -0.4700
   2163 CA        -63.5180    5.2580  -29.7220 C.3     132 VAL    0.3100
   2164 C         -63.6990    5.6920  -31.1840 C.2     132 VAL    0.0700
   2165 O         -64.7580    5.4110  -31.7530 O.2     132 VAL    0.0900
   2166 CB        -63.5050    6.4680  -28.7520 C.3     132 VAL   -0.0900
   2167 CG1       -64.6090    7.4710  -29.0820 C.3     132 VAL    0.0900
   2168 CG2       -63.6090    6.0020  -27.2990 C.3     132 VAL   -0.2700
   2169 HN        -61.6260    4.8430  -28.9770 H       132 VAL    0.0900
   2170 HA        -64.3610    4.6200  -29.5070 H       132 VAL    0.0900
   2171 HB        -62.5200    6.9770  -28.8200 H       132 VAL    0.0900
   2172 HG11      -65.5830    6.9460  -29.1850 H       132 VAL   -0.2700
   2173 HG12      -64.3800    7.9840  -30.0400 H       132 VAL    0.0900
   2174 HG13      -64.6950    8.2210  -28.2680 H       132 VAL    0.0900
   2175 HG21      -62.7530    5.3400  -27.0480 H       132 VAL    0.0900
   2176 HG22      -64.5520    5.4320  -27.1510 H       132 VAL    0.5100
   2177 HG23      -63.5920    6.8790  -26.6180 H       132 VAL   -0.5100
   2178 N         -62.6700    6.3120  -31.8050 N.am    133 ILE   -0.4700
   2179 CA        -62.7260    6.7600  -33.2050 C.3     133 ILE    0.3100
   2180 C         -63.0040    5.5670  -34.1280 C.2     133 ILE    0.0700
   2181 O         -63.8850    5.6640  -34.9860 O.2     133 ILE    0.0900
   2182 CB        -61.4430    7.5420  -33.6060 C.3     133 ILE   -0.0900
   2183 CG1       -61.4840    8.9470  -33.0050 C.3     133 ILE    0.0900
   2184 CG2       -61.2380    7.6250  -35.1260 C.3     133 ILE   -0.2700
   2185 CD        -60.3760    9.2320  -32.1070 C.3     133 ILE    0.0900
   2186 HN        -61.8140    6.4970  -31.3300 H       133 ILE    0.0900
   2187 HA        -63.5960    7.3900  -33.3150 H       133 ILE    0.0900
   2188 HB        -60.5630    7.0370  -33.1540 H       133 ILE   -0.1800
   2189 HG11      -62.4340    9.0620  -32.4410 H       133 ILE    0.0900
   2190 HG12      -61.4660    9.6850  -33.8340 H       133 ILE    0.0900
   2191 HG21      -62.1710    7.9740  -35.6190 H       133 ILE   -0.2700
   2192 HG22      -60.9780    6.6220  -35.5280 H       133 ILE    0.0900
   2193 HG23      -60.4240    8.3440  -35.3590 H       133 ILE    0.0900
   2194 HD1       -59.4340    8.8050  -32.5140 H       133 ILE    0.0900
   2195 HD2       -60.5690    8.7790  -31.1110 H       133 ILE    0.5100
   2196 HD3       -60.2490   10.3310  -31.9990 H       133 ILE   -0.5100
   2197 N         -62.3200    4.4240  -33.8940 N.am    134 THR   -0.4700
   2198 CA        -62.4660    3.1970  -34.6860 C.3     134 THR    0.3100
   2199 C         -63.9310    2.7290  -34.7130 C.2     134 THR    0.0700
   2200 O         -64.4470    2.4330  -35.7970 O.2     134 THR    0.0900
   2201 CB        -61.5240    2.1150  -34.1570 C.3     134 THR    0.1400
   2202 CG2       -61.6460    0.8140  -34.9250 C.3     134 THR    0.0900
   2203 OG1       -60.1810    2.5990  -34.2330 O.3     134 THR   -0.6600
   2204 HN        -61.6650    4.3640  -33.1470 H       134 THR    0.4300
   2205 HA        -62.2330    3.4290  -35.7140 H       134 THR   -0.2700
   2206 HB        -61.7680    1.8810  -33.0990 H       134 THR    0.0900
   2207 HG1       -60.0620    3.1700  -33.4700 H       134 THR    0.0900
   2208 HG21      -61.5780    1.0080  -36.0170 H       134 THR    0.0900
   2209 HG22      -62.6260    0.3380  -34.7090 H       134 THR    0.5100
   2210 HG23      -60.8230    0.1260  -34.6360 H       134 THR   -0.5100
   2211 N         -64.6000    2.6970  -33.5370 N.am    135 TRP   -0.4700
   2212 CA        -66.0000    2.2980  -33.4200 C.3     135 TRP    0.3100
   2213 C         -66.9200    3.2500  -34.1810 C.2     135 TRP    0.0700
   2214 O         -67.8550    2.7860  -34.8510 O.2     135 TRP    0.0900
   2215 CB        -66.4340    2.2110  -31.9540 C.3     135 TRP   -0.1800
   2216 CG        -65.9720    0.9640  -31.2680 C.ar    135 TRP    0.0900
   2217 CD1       -64.9930    0.8660  -30.3260 C.ar    135 TRP    0.0900
   2218 CD2       -66.4480   -0.3690  -31.4940 C.ar    135 TRP   -0.0300
   2219 CE2       -65.7120   -1.2230  -30.6430 C.ar    135 TRP   -0.1500
   2220 CE3       -67.4350   -0.9220  -32.3220 C.ar    135 TRP    0.2200
   2221 NE1       -64.8310   -0.4420  -29.9490 N.ar    135 TRP   -0.5100
   2222 CZ2       -65.9510   -2.5930  -30.5730 C.ar    135 TRP    0.3700
   2223 CZ3       -67.6690   -2.2860  -32.2570 C.ar    135 TRP    0.2400
   2224 CH2       -66.9390   -3.1030  -31.3840 C.ar    135 TRP    0.1100
   2225 HN        -64.1550    2.9500  -32.6810 H       135 TRP   -0.2500
   2226 HA        -66.1130    1.3370  -33.8990 H       135 TRP    0.1700
   2227 HB1       -67.5430    2.2450  -31.9060 H       135 TRP   -0.2000
   2228 HB2       -66.0180    3.0840  -31.4060 H       135 TRP    0.1400
   2229 HD1       -64.4260    1.6970  -29.9340 H       135 TRP   -0.2700
   2230 HE1       -64.1870   -0.7650  -29.2900 H       135 TRP    0.1600
   2231 HE3       -68.0090   -0.3120  -33.0040 H       135 TRP   -0.1400
   2232 HZ2       -65.3940   -3.2430  -29.9160 H       135 TRP    0.1400
   2233 HZ3       -68.4270   -2.7260  -32.8870 H       135 TRP    0.5100
   2234 HH2       -67.1560   -4.1620  -31.3470 H       135 TRP   -0.5100
   2235 N         -66.6250    4.5790  -34.1030 N.am    136 VAL   -0.4700
   2236 CA        -67.4000    5.6260  -34.7730 C.3     136 VAL    0.3100
   2237 C         -67.2860    5.4250  -36.2980 C.2     136 VAL    0.0700
   2238 O         -68.3050    5.3870  -36.9870 O.2     136 VAL    0.0900
   2239 CB        -66.9990    7.0660  -34.3300 C.3     136 VAL   -0.0900
   2240 CG1       -67.7950    8.1270  -35.1010 C.3     136 VAL    0.0900
   2241 CG2       -67.1920    7.2640  -32.8290 C.3     136 VAL   -0.2700
   2242 HN        -65.8480    4.9020  -33.5690 H       136 VAL    0.0900
   2243 HA        -68.4410    5.4510  -34.5460 H       136 VAL    0.0900
   2244 HB        -65.9140    7.2160  -34.5150 H       136 VAL    0.0900
   2245 HG11      -68.8830    7.9970  -34.9180 H       136 VAL   -0.2700
   2246 HG12      -67.6040    8.0230  -36.1910 H       136 VAL    0.0900
   2247 HG13      -67.4970    9.1420  -34.7630 H       136 VAL    0.0900
   2248 HG21      -66.7110    6.4340  -32.2690 H       136 VAL    0.0900
   2249 HG22      -68.2760    7.2740  -32.5850 H       136 VAL    0.5100
   2250 HG23      -66.7290    8.2210  -32.5110 H       136 VAL   -0.5100
   2251 N         -66.0510    5.2110  -36.8050 N.am    137 VAL   -0.4700
   2252 CA        -65.8010    4.9800  -38.2280 C.3     137 VAL    0.3100
   2253 C         -66.5700    3.7330  -38.7030 C.2     137 VAL    0.0700
   2254 O         -67.2060    3.8070  -39.7470 O.2     137 VAL    0.0900
   2255 CB        -64.2810    4.8940  -38.5410 C.3     137 VAL   -0.0900
   2256 CG1       -64.0360    4.4870  -39.9970 C.3     137 VAL    0.0900
   2257 CG2       -63.5720    6.2190  -38.2270 C.3     137 VAL   -0.2700
   2258 HN        -65.2440    5.2000  -36.2200 H       137 VAL    0.0900
   2259 HA        -66.2460    5.7980  -38.7770 H       137 VAL    0.0900
   2260 HB        -63.8130    4.1430  -37.8690 H       137 VAL    0.0900
   2261 HG11      -64.6370    5.1250  -40.6790 H       137 VAL   -0.2700
   2262 HG12      -64.3340    3.4270  -40.1490 H       137 VAL    0.0900
   2263 HG13      -62.9600    4.6130  -40.2480 H       137 VAL    0.0900
   2264 HG21      -63.8400    6.5620  -37.2050 H       137 VAL    0.0900
   2265 HG22      -63.8860    6.9970  -38.9560 H       137 VAL    0.5100
   2266 HG23      -62.4720    6.0810  -38.2780 H       137 VAL   -0.5100
   2267 N         -66.5650    2.6180  -37.9150 N.am    138 ALA   -0.4700
   2268 CA        -67.2530    1.3550  -38.2460 C.3     138 ALA    0.3100
   2269 C         -68.7730    1.5310  -38.3440 C.2     138 ALA    0.0700
   2270 O         -69.3950    0.9840  -39.2580 O.2     138 ALA    0.0900
   2271 CB        -66.9210    0.2870  -37.2260 C.3     138 ALA   -0.2700
   2272 HN        -66.0750    2.6100  -37.0480 H       138 ALA    0.0900
   2273 HA        -66.9350    1.0480  -39.2310 H       138 ALA    0.0900
   2274 HB1       -67.2430    0.6120  -36.2140 H       138 ALA    0.0900
   2275 HB2       -65.8250    0.1070  -37.2090 H       138 ALA    0.5100
   2276 HB3       -67.4510   -0.6560  -37.4810 H       138 ALA   -0.5100
   2277 N         -69.3560    2.3090  -37.4090 N.am    139 VAL   -0.4700
   2278 CA        -70.7780    2.6360  -37.3780 C.3     139 VAL    0.3100
   2279 C         -71.1410    3.3670  -38.6980 C.2     139 VAL    0.0700
   2280 O         -72.0860    2.9550  -39.3740 O.2     139 VAL    0.0900
   2281 CB        -71.1360    3.4670  -36.1070 C.3     139 VAL   -0.0900
   2282 CG1       -72.4960    4.1410  -36.2260 C.3     139 VAL    0.0900
   2283 CG2       -71.0800    2.6040  -34.8520 C.3     139 VAL   -0.2700
   2284 HN        -68.8190    2.7110  -36.6720 H       139 VAL    0.0900
   2285 HA        -71.3320    1.7090  -37.3870 H       139 VAL    0.0900
   2286 HB        -70.3590    4.2460  -35.9550 H       139 VAL    0.0900
   2287 HG11      -73.2620    3.4010  -36.5450 H       139 VAL   -0.2700
   2288 HG12      -72.4510    4.9520  -36.9840 H       139 VAL    0.0900
   2289 HG13      -72.7980    4.5620  -35.2440 H       139 VAL    0.0900
   2290 HG21      -70.1210    2.0440  -34.8150 H       139 VAL    0.0900
   2291 HG22      -71.9170    1.8730  -34.8580 H       139 VAL    0.5100
   2292 HG23      -71.1510    3.2450  -33.9480 H       139 VAL   -0.5100
   2293 N         -70.3320    4.3790  -39.0940 N.am    140 PHE   -0.4700
   2294 CA        -70.5370    5.1930  -40.2950 C.3     140 PHE    0.3100
   2295 C         -70.3350    4.4240  -41.5990 C.2     140 PHE    0.0700
   2296 O         -71.0440    4.6890  -42.5700 O.2     140 PHE    0.0900
   2297 CB        -69.6550    6.4470  -40.2620 C.3     140 PHE   -0.1800
   2298 CG        -70.3240    7.5490  -39.4610 C.ar    140 PHE    0.0900
   2299 CD1       -70.0090    7.7600  -38.1180 C.ar    140 PHE    0.0900
   2300 CD2       -71.3230    8.3340  -40.0250 C.ar    140 PHE    0.0000
   2301 CE1       -70.6800    8.7440  -37.3600 C.ar    140 PHE   -0.1150
   2302 CE2       -71.9910    9.3130  -39.2700 C.ar    140 PHE    0.1150
   2303 CZ        -71.6570    9.5190  -37.9460 C.ar    140 PHE   -0.1150
   2304 HN        -69.5280    4.6230  -38.5600 H       140 PHE    0.1150
   2305 HA        -71.5800    5.4700  -40.3370 H       140 PHE   -0.1150
   2306 HB1       -69.4910    6.8230  -41.2940 H       140 PHE    0.1150
   2307 HB2       -68.6820    6.2140  -39.7800 H       140 PHE   -0.1150
   2308 HD1       -69.2400    7.1620  -37.6520 H       140 PHE    0.1150
   2309 HD2       -71.5890    8.1890  -41.0620 H       140 PHE   -0.1150
   2310 HE1       -70.4270    8.8900  -36.3200 H       140 PHE    0.1150
   2311 HE2       -72.7690    9.9060  -39.7270 H       140 PHE    0.5100
   2312 HZ        -72.1600   10.2850  -37.3720 H       140 PHE   -0.5100
   2313 N         -69.4150    3.4530  -41.6110 N.am    141 ALA   -0.4700
   2314 CA        -69.1680    2.5860  -42.7640 C.3     141 ALA    0.3100
   2315 C         -70.3340    1.5920  -43.0140 C.2     141 ALA    0.0700
   2316 O         -70.5320    1.1410  -44.1460 O.2     141 ALA    0.0900
   2317 CB        -67.8810    1.8050  -42.5500 C.3     141 ALA   -0.2700
   2318 HN        -68.8420    3.2730  -40.8150 H       141 ALA    0.0900
   2319 HA        -69.0920    3.2060  -43.6450 H       141 ALA    0.0900
   2320 HB1       -67.9630    1.1780  -41.6360 H       141 ALA    0.0900
   2321 HB2       -67.0290    2.5060  -42.4240 H       141 ALA    0.5100
   2322 HB3       -67.6930    1.1400  -43.4200 H       141 ALA   -0.5100
   2323 N         -71.0940    1.2590  -41.9520 N.am    142 SER   -0.4700
   2324 CA        -72.2040    0.3090  -41.9580 C.3     142 SER    0.3100
   2325 C         -73.5730    0.9620  -42.2090 C.2     142 SER    0.0700
   2326 O         -74.5340    0.2640  -42.5220 O.2     142 SER    0.0900
   2327 CB        -72.2470   -0.4080  -40.6150 C.3     142 SER    0.0500
   2328 OG        -71.0090   -1.0470  -40.3550 O.3     142 SER    0.0900
   2329 HN        -70.9180    1.6710  -41.0630 H       142 SER    0.0900
   2330 HA        -72.0480   -0.3950  -42.7620 H       142 SER   -0.6600
   2331 HB1       -73.0510   -1.1750  -40.6250 H       142 SER    0.4300
   2332 HB2       -72.4470    0.3270  -39.8050 H       142 SER    0.5100
   2333 HG1       -70.4190   -0.3610  -40.0350 H       142 SER   -0.5100
   2334 N         -73.6600    2.2890  -42.0680 N.am    143 LEU   -0.4700
   2335 CA        -74.8780    3.0960  -42.1790 C.3     143 LEU    0.3100
   2336 C         -75.7150    2.8960  -43.4800 C.2     143 LEU    0.0700
   2337 O         -76.9110    2.5980  -43.3360 O.2     143 LEU    0.0900
   2338 CB        -74.5410    4.5800  -41.9930 C.3     143 LEU   -0.1800
   2339 CG        -75.5240    5.3960  -41.1620 C.3     143 LEU    0.0900
   2340 CD1       -75.8090    4.7550  -39.8240 C.3     143 LEU    0.0900
   2341 CD2       -74.9890    6.7650  -40.9210 C.3     143 LEU   -0.0900
   2342 HN        -72.8410    2.8200  -41.8690 H       143 LEU    0.0900
   2343 HA        -75.5710    2.7680  -41.4180 H       143 LEU   -0.2700
   2344 HB1       -74.4800    5.0430  -43.0010 H       143 LEU    0.0900
   2345 HB2       -73.5470    4.6450  -41.5060 H       143 LEU    0.0900
   2346 HG        -76.4770    5.4940  -41.7250 H       143 LEU    0.0900
   2347 HD11      -74.8560    4.4940  -39.3140 H       143 LEU   -0.2700
   2348 HD12      -76.4000    3.8260  -39.9670 H       143 LEU    0.0900
   2349 HD13      -76.3740    5.4610  -39.1780 H       143 LEU    0.0900
   2350 HD21      -74.8230    7.2860  -41.8880 H       143 LEU    0.0900
   2351 HD22      -74.0210    6.7020  -40.3810 H       143 LEU    0.5100
   2352 HD23      -75.7150    7.3540  -40.3210 H       143 LEU   -0.5100
   2353 N         -75.1800    3.0190  -44.7330 N.am    144 PRO   -0.2900
   2354 CA        -76.0510    2.8130  -45.9150 C.3     144 PRO    0.0000
   2355 C         -76.7920    1.4720  -45.8920 C.2     144 PRO    0.0900
   2356 O         -77.9910    1.4010  -46.1650 O.2     144 PRO    0.0900
   2357 CB        -75.0810    2.8860  -47.0990 C.3     144 PRO    0.0200
   2358 CG        -73.9380    3.7060  -46.5980 C.3     144 PRO    0.0900
   2359 CD        -73.8000    3.3730  -45.1370 C.3     144 PRO   -0.1800
   2360 HA        -76.8380    3.5510  -45.9330 H       144 PRO    0.0900
   2361 HB1       -75.5600    3.3710  -47.9750 H       144 PRO    0.0900
   2362 HB2       -74.7390    1.8710  -47.3930 H       144 PRO   -0.1800
   2363 HG1       -73.0060    3.4500  -47.1450 H       144 PRO    0.0900
   2364 HG2       -74.1470    4.7880  -46.7320 H       144 PRO    0.0900
   2365 HD1       -73.1230    2.5080  -44.9770 H       144 PRO    0.5100
   2366 HD2       -73.4440    4.2470  -44.5510 H       144 PRO   -0.5100
   2367 N         -76.0760    0.4290  -45.4840 N.am    145 ASN   -0.4700
   2368 CA        -76.5310   -0.9510  -45.3880 C.3     145 ASN    0.3100
   2369 C         -77.7160   -1.1220  -44.4240 C.2     145 ASN    0.0700
   2370 O         -78.6790   -1.8060  -44.7870 O.2     145 ASN    0.0900
   2371 CB        -75.3570   -1.8170  -44.9730 C.3     145 ASN   -0.1800
   2372 CG        -74.1300   -1.5250  -45.8120 C.2     145 ASN    0.0900
   2373 ND2       -74.0290   -1.9950  -46.9600 N.am    145 ASN    0.0900
   2374 OD1       -73.2260   -0.7130  -45.3150 O.2     145 ASN    0.5500
   2375 HN        -75.1290    0.5590  -45.2050 H       145 ASN   -0.5500
   2376 HA        -76.9110   -1.2550  -46.3520 H       145 ASN   -0.6200
   2377 HB1       -75.6280   -2.8860  -45.0940 H       145 ASN    0.3200
   2378 HB2       -75.1160   -1.6210  -43.9060 H       145 ASN    0.3000
   2379 HD21      -73.2170   -1.8000  -47.5100 H       145 ASN    0.5100
   2380 HD22      -74.7600   -2.5680  -47.3310 H       145 ASN   -0.5100
   2381 N         -77.6720   -0.4690  -43.2310 N.am    146 ILE   -0.4700
   2382 CA        -78.7300   -0.4770  -42.2050 C.3     146 ILE    0.3100
   2383 C         -80.0040    0.1870  -42.7590 C.2     146 ILE    0.0700
   2384 O         -81.1190   -0.2730  -42.4910 O.2     146 ILE    0.0900
   2385 CB        -78.2480    0.2330  -40.9010 C.3     146 ILE   -0.0900
   2386 CG1       -76.9810   -0.4440  -40.3290 C.3     146 ILE    0.0900
   2387 CG2       -79.3570    0.3460  -39.8340 C.3     146 ILE   -0.2700
   2388 CD        -76.1020    0.4300  -39.4470 C.3     146 ILE    0.0900
   2389 HN        -76.8740    0.0760  -42.9890 H       146 ILE    0.0900
   2390 HA        -78.9840   -1.5070  -41.9970 H       146 ILE    0.0900
   2391 HB        -77.8970    1.2550  -41.1600 H       146 ILE   -0.1800
   2392 HG11      -76.3650   -0.7950  -41.1840 H       146 ILE    0.0900
   2393 HG12      -77.3020   -1.3210  -39.7310 H       146 ILE    0.0900
   2394 HG21      -79.7150   -0.6660  -39.5470 H       146 ILE   -0.2700
   2395 HG22      -80.2140    0.9250  -40.2390 H       146 ILE    0.0900
   2396 HG23      -78.9600    0.8520  -38.9280 H       146 ILE    0.0900
   2397 HD1       -76.6800    0.7840  -38.5650 H       146 ILE    0.0900
   2398 HD2       -75.7520    1.3140  -40.0200 H       146 ILE    0.5100
   2399 HD3       -75.2280   -0.1540  -39.0860 H       146 ILE   -0.5100
   2400 N         -79.8270    1.2770  -43.5290 N.am    147 ILE   -0.4700
   2401 CA        -80.9020    2.0760  -44.1180 C.3     147 ILE    0.3100
   2402 C         -81.6480    1.2680  -45.2110 C.2     147 ILE    0.0700
   2403 O         -82.8760    1.3030  -45.2350 O.2     147 ILE    0.0900
   2404 CB        -80.3050    3.4270  -44.6190 C.3     147 ILE   -0.0900
   2405 CG1       -79.9770    4.3430  -43.4050 C.3     147 ILE    0.0900
   2406 CG2       -81.2030    4.1450  -45.6350 C.3     147 ILE   -0.2700
   2407 CD        -78.7600    5.2850  -43.5580 C.3     147 ILE    0.0900
   2408 HN        -78.9090    1.6010  -43.7420 H       147 ILE    0.0900
   2409 HA        -81.6560    2.2450  -43.3640 H       147 ILE    0.0900
   2410 HB        -79.3220    3.2280  -45.0940 H       147 ILE   -0.1800
   2411 HG11      -79.7900    3.6890  -42.5270 H       147 ILE    0.0900
   2412 HG12      -80.8690    4.9720  -43.2030 H       147 ILE    0.0900
   2413 HG21      -82.2420    4.2090  -45.2480 H       147 ILE   -0.2700
   2414 HG22      -81.2150    3.5810  -46.5930 H       147 ILE    0.0900
   2415 HG23      -80.8260    5.1740  -45.8110 H       147 ILE    0.0900
   2416 HD1       -78.9170    5.9750  -44.4150 H       147 ILE    0.0900
   2417 HD2       -77.8410    4.6900  -43.7470 H       147 ILE    0.5100
   2418 HD3       -78.6310    5.8900  -42.6360 H       147 ILE   -0.5100
   2419 N         -80.9230    0.4930  -46.0580 N.am    148 PHE   -0.4700
   2420 CA        -81.4750   -0.3500  -47.1420 C.3     148 PHE    0.3100
   2421 C         -82.2020   -1.6140  -46.6560 C.2     148 PHE    0.0700
   2422 O         -82.8320   -2.3220  -47.4500 O.2     148 PHE    0.0900
   2423 CB        -80.3380   -0.8330  -48.0650 C.3     148 PHE   -0.1800
   2424 CG        -79.7490    0.1890  -49.0000 C.ar    148 PHE    0.0900
   2425 CD1       -80.5530    0.8770  -49.9010 C.ar    148 PHE    0.0900
   2426 CD2       -78.3720    0.3910  -49.0520 C.ar    148 PHE    0.0000
   2427 CE1       -80.0040    1.8090  -50.7770 C.ar    148 PHE   -0.1150
   2428 CE2       -77.8230    1.3320  -49.9240 C.ar    148 PHE    0.1150
   2429 CZ        -78.6410    2.0280  -50.7860 C.ar    148 PHE   -0.1150
   2430 HN        -79.9310    0.4590  -45.9790 H       148 PHE    0.1150
   2431 HA        -82.1880    0.2400  -47.6980 H       148 PHE   -0.1150
   2432 HB1       -80.7260   -1.6550  -48.7020 H       148 PHE    0.1150
   2433 HB2       -79.5020   -1.2000  -47.4330 H       148 PHE   -0.1150
   2434 HD1       -81.6170    0.6870  -49.9220 H       148 PHE    0.1150
   2435 HD2       -77.7220   -0.1860  -48.4110 H       148 PHE   -0.1150
   2436 HE1       -80.6440    2.3610  -51.4490 H       148 PHE    0.1150
   2437 HE2       -76.7580    1.5150  -49.9230 H       148 PHE    0.5100
   2438 HZ        -78.2160    2.7470  -51.4710 H       148 PHE   -0.5100
   2439 N         -82.0450   -1.9380  -45.3780 N.am    149 THR   -0.4700
   2440 CA        -82.5690   -3.1680  -44.8080 C.3     149 THR    0.3100
   2441 C         -83.9290   -2.9270  -44.1560 C.2     149 THR    0.0700
   2442 O         -84.1760   -1.8680  -43.5640 O.2     149 THR    0.0900
   2443 CB        -81.5340   -3.7750  -43.8500 C.3     149 THR    0.1400
   2444 CG2       -81.9440   -5.1480  -43.3380 C.3     149 THR    0.0900
   2445 OG1       -80.2980   -3.9040  -44.5620 O.3     149 THR   -0.6600
   2446 HN        -81.5540   -1.3450  -44.7440 H       149 THR    0.4300
   2447 HA        -82.7840   -3.8510  -45.6160 H       149 THR   -0.2700
   2448 HB        -81.3860   -3.1110  -42.9700 H       149 THR    0.0900
   2449 HG1       -79.9740   -3.0100  -44.6970 H       149 THR    0.0900
   2450 HG21      -82.0650   -5.8520  -44.1900 H       149 THR    0.0900
   2451 HG22      -82.9120   -5.0760  -42.7970 H       149 THR    0.5100
   2452 HG23      -81.1640   -5.5470  -42.6560 H       149 THR   -0.5100
   2453 N         -84.8240   -3.9190  -44.2960 N.am    150 ARG   -0.4700
   2454 CA        -86.1490   -3.8670  -43.7140 C.3     150 ARG    0.3100
   2455 C         -86.7770   -5.2450  -43.5820 C.2     150 ARG    0.0700
   2456 O         -86.3610   -6.2160  -44.2220 O.2     150 ARG    0.0900
   2457 CB        -87.0810   -2.9470  -44.5320 C.3     150 ARG   -0.1800
   2458 CG        -87.3930   -3.4080  -45.9580 C.3     150 ARG    0.0900
   2459 CD        -88.5360   -2.6020  -46.5540 C.3     150 ARG    0.0900
   2460 NE        -89.7490   -2.7230  -45.7390 N.pl3   150 ARG   -0.1800
   2461 CZ        -90.9880   -2.6510  -46.2090 C.cat   150 ARG    0.0900
   2462 NH1       -91.2060   -2.4360  -47.5020 N.pl3   150 ARG    0.0900
   2463 NH2       -92.0190   -2.8000  -45.3910 N.pl3   150 ARG    0.2000
   2464 HN        -84.6120   -4.7430  -44.8140 H       150 ARG    0.0900
   2465 HA        -86.0540   -3.4990  -42.7040 H       150 ARG    0.0900
   2466 HB1       -86.6070   -1.9450  -44.5920 H       150 ARG   -0.7000
   2467 HB2       -88.0420   -2.8600  -43.9830 H       150 ARG    0.4400
   2468 HG1       -87.6720   -4.4840  -45.9420 H       150 ARG    0.6400
   2469 HG2       -86.4870   -3.2820  -46.5900 H       150 ARG   -0.8000
   2470 HD1       -88.7710   -2.9760  -47.5730 H       150 ARG    0.4600
   2471 HD2       -88.2580   -1.5270  -46.5960 H       150 ARG    0.4600
   2472 HE        -89.6340   -2.8710  -44.7580 H       150 ARG   -0.8000
   2473 HH11      -90.4470   -2.4770  -48.1500 H       150 ARG    0.4600
   2474 HH12      -92.1310   -2.2350  -47.8250 H       150 ARG    0.4600
   2475 HH21      -91.8650   -2.9670  -44.4170 H       150 ARG    0.5100
   2476 HH22      -92.9520   -2.7450  -45.7470 H       150 ARG   -0.5100
   2477 N         -87.8270   -5.2900  -42.7560 N.am    151 SER   -0.4700
   2478 CA        -88.7110   -6.4190  -42.5470 C.3     151 SER    0.3100
   2479 C         -89.9620   -6.1510  -43.3800 C.2     151 SER    0.0700
   2480 O         -90.4750   -5.0280  -43.3720 O.2     151 SER    0.0900
   2481 CB        -89.0260   -6.5880  -41.0620 C.3     151 SER    0.0500
   2482 OG        -90.2920   -7.1790  -40.8240 O.3     151 SER    0.0900
   2483 HN        -88.0630   -4.4910  -42.2090 H       151 SER    0.0900
   2484 HA        -88.2200   -7.3020  -42.9300 H       151 SER   -0.6600
   2485 HB1       -89.0160   -5.5900  -40.5740 H       151 SER    0.4300
   2486 HB2       -88.2520   -7.2350  -40.5990 H       151 SER    0.5100
   2487 HG1       -90.2650   -8.0420  -41.2460 H       151 SER   -0.5100
   2488 N         -90.4300   -7.1610  -44.1230 N.am    152 GLN   -0.4700
   2489 CA        -91.6160   -7.0640  -44.9600 C.3     152 GLN    0.3100
   2490 C         -92.3070   -8.3960  -45.0780 C.2     152 GLN    0.0700
   2491 O         -91.6770   -9.4490  -44.9180 O.2     152 GLN    0.0900
   2492 CB        -91.2950   -6.5000  -46.3640 C.3     152 GLN   -0.1800
   2493 CG        -90.2420   -7.2550  -47.1840 C.3     152 GLN    0.0900
   2494 CD        -90.0040   -6.6330  -48.5460 C.2     152 GLN    0.0900
   2495 NE2       -90.0470   -7.3350  -49.5760 N.am    152 GLN   -0.1800
   2496 OE1       -89.7340   -5.3390  -48.6040 O.2     152 GLN    0.0900
   2497 HN        -89.9720   -8.0460  -44.1370 H       152 GLN    0.0900
   2498 HA        -92.3210   -6.4200  -44.4550 H       152 GLN    0.5500
   2499 HB1       -90.9400   -5.4560  -46.2360 H       152 GLN   -0.5500
   2500 HB2       -92.2380   -6.4930  -46.9480 H       152 GLN   -0.6200
   2501 HG1       -90.5820   -8.3020  -47.3300 H       152 GLN    0.3200
   2502 HG2       -89.2830   -7.2570  -46.6250 H       152 GLN    0.3000
   2503 HE21      -90.0900   -8.3310  -49.5010 H       152 GLN    0.5100
   2504 HE22      -90.0380   -6.9010  -50.4780 H       152 GLN   -0.5100
   2505 N         -93.6170   -8.3540  -45.3630 N.am    153 LYS   -0.4700
   2506 CA        -94.4030   -9.5700  -45.5340 C.3     153 LYS    0.3100
   2507 C         -94.5210   -9.8720  -47.0240 C.2     153 LYS    0.0700
   2508 O         -95.0560   -9.0680  -47.7800 O.2     153 LYS    0.0900
   2509 CB        -95.7780   -9.4360  -44.8620 C.3     153 LYS   -0.1800
   2510 CG        -96.4790  -10.7610  -44.6290 C.3     153 LYS    0.0900
   2511 CD        -97.8940  -10.5250  -44.1600 C.3     153 LYS    0.0900
   2512 CE        -98.6710  -11.7940  -43.9550 C.3     153 LYS   -0.1800
   2513 NZ       -100.1150  -11.4910  -43.7850 N.4     153 LYS    0.0900
   2514 HN        -94.1090   -7.4940  -45.4690 H       153 LYS    0.0900
   2515 HA        -93.8510  -10.3880  -45.0960 H       153 LYS   -0.1800
   2516 HB1       -96.4250   -8.8030  -45.5060 H       153 LYS    0.0900
   2517 HB2       -95.6430   -8.9320  -43.8820 H       153 LYS    0.0900
   2518 HG1       -95.9260  -11.3430  -43.8610 H       153 LYS    0.2100
   2519 HG2       -96.4960  -11.3430  -45.5770 H       153 LYS    0.0500
   2520 HD1       -98.4200   -9.9050  -44.9160 H       153 LYS    0.0500
   2521 HD2       -97.8610   -9.9700  -43.1980 H       153 LYS   -0.3000
   2522 HE1       -98.3170  -12.3140  -43.0390 H       153 LYS    0.3300
   2523 HE2       -98.5580  -12.4570  -44.8390 H       153 LYS    0.3300
   2524 HZ1      -100.4710  -11.0090  -44.6350 H       153 LYS    0.3300
   2525 HZ2      -100.2450  -10.8750  -42.9570 H       153 LYS    0.5100
   2526 HZ3      -100.6400  -12.3770  -43.6430 H       153 LYS   -0.5100
   2527 N         -93.9530  -10.9910  -47.4550 N.am    154 GLU   -0.4700
   2528 CA        -94.0170  -11.4210  -48.8450 C.3     154 GLU    0.3100
   2529 C         -95.0100  -12.5710  -48.9080 C.2     154 GLU    0.0700
   2530 O         -94.6790  -13.7130  -48.5730 O.2     154 GLU    0.0900
   2531 CB        -92.6270  -11.8150  -49.3700 C.3     154 GLU   -0.1800
   2532 CG        -91.6790  -10.6400  -49.5420 C.3     154 GLU    0.0900
   2533 CD        -90.2290  -11.0180  -49.7630 C.2     154 GLU    0.0900
   2534 OE1       -89.9610  -12.1800  -50.1510 O.co2   154 GLU   -0.2800
   2535 OE2       -89.3570  -10.1440  -49.5540 O.co2   154 GLU    0.0900
   2536 HN        -93.4510  -11.5940  -46.8410 H       154 GLU    0.0900
   2537 HA        -94.4170  -10.6040  -49.4270 H       154 GLU    0.6200
   2538 HB1       -92.7500  -12.3150  -50.3540 H       154 GLU   -0.7600
   2539 HB2       -92.1720  -12.5340  -48.6560 H       154 GLU   -0.7600
   2540 HG1       -91.7320  -10.0100  -48.6290 H       154 GLU    0.5100
   2541 HG2       -92.0150  -10.0440  -50.4160 H       154 GLU   -0.5100
   2542 N         -96.2510  -12.2360  -49.2390 N.am    155 GLY   -0.4700
   2543 CA        -97.3340  -13.1990  -49.2710 C.3     155 GLY    0.3100
   2544 C         -97.7850  -13.5660  -47.8730 C.2     155 GLY   -0.0200
   2545 O         -98.5160  -12.8060  -47.2300 O.2     155 GLY    0.0900
   2546 HN        -96.4950  -11.3000  -49.4820 H       155 GLY    0.0900
   2547 HA1       -96.9850  -14.0860  -49.7800 H       155 GLY    0.5100
   2548 HA2       -98.1610  -12.7620  -49.8110 H       155 GLY   -0.5100
   2549 N         -97.3210  -14.7240  -47.3850 N.am    156 LEU   -0.4700
   2550 CA        -97.6740  -15.2340  -46.0600 C.3     156 LEU    0.3100
   2551 C         -96.4910  -15.2280  -45.0930 C.2     156 LEU    0.0700
   2552 O         -96.6890  -15.4300  -43.8920 O.2     156 LEU    0.0900
   2553 CB        -98.2260  -16.6700  -46.1660 C.3     156 LEU   -0.1800
   2554 CG        -99.5950  -16.8450  -46.8460 C.3     156 LEU    0.0900
   2555 CD1       -99.7660  -18.2630  -47.3650 C.3     156 LEU    0.0900
   2556 CD2      -100.7440  -16.4790  -45.9080 C.3     156 LEU   -0.0900
   2557 HN        -96.7030  -15.3000  -47.9140 H       156 LEU    0.0900
   2558 HA        -98.4160  -14.5760  -45.6330 H       156 LEU   -0.2700
   2559 HB1       -98.3070  -17.0760  -45.1360 H       156 LEU    0.0900
   2560 HB2       -97.4880  -17.2730  -46.7350 H       156 LEU    0.0900
   2561 HG        -99.6770  -16.1320  -47.6940 H       156 LEU    0.0900
   2562 HD11      -99.6960  -18.9880  -46.5250 H       156 LEU   -0.2700
   2563 HD12      -98.9680  -18.4960  -48.1010 H       156 LEU    0.0900
   2564 HD13     -100.7620  -18.3730  -47.8460 H       156 LEU    0.0900
   2565 HD21     -100.6520  -15.4190  -45.5880 H       156 LEU    0.0900
   2566 HD22     -100.7150  -17.1250  -45.0040 H       156 LEU    0.5100
   2567 HD23     -101.7160  -16.6090  -46.4300 H       156 LEU   -0.5100
   2568 N         -95.2720  -14.9970  -45.5990 N.am    157 HSE   -0.4700
   2569 CA        -94.0930  -15.0530  -44.7560 C.3     157 HSE    0.3100
   2570 C         -93.3560  -13.7130  -44.6150 C.2     157 HSE    0.0700
   2571 O         -93.3470  -12.8820  -45.5260 O.2     157 HSE    0.0900
   2572 CB        -93.1440  -16.1420  -45.2740 C.3     157 HSE   -0.0800
   2573 CG        -93.7310  -17.5220  -45.1710 C.ar    157 HSE    0.0900
   2574 CD2       -94.7830  -17.9260  -45.9770 C.ar    157 HSE    0.0900
   2575 ND1       -93.3990  -18.5430  -44.3380 N.ar    157 HSE   -0.7000
   2576 CE1       -94.2440  -19.5830  -44.6380 C.ar    157 HSE    0.2200
   2577 NE2       -95.0600  -19.1750  -45.6150 N.ar    157 HSE    0.2500
   2578 HN        -95.1230  -14.7810  -46.5610 H       157 HSE    0.1300
   2579 HA        -94.4080  -15.2710  -43.7460 H       157 HSE   -0.3600
   2580 HB1       -92.2050  -16.1130  -44.6800 H       157 HSE    0.3200
   2581 HB2       -92.9080  -15.9370  -46.3390 H       157 HSE   -0.0500
   2582 HD2       -95.3130  -17.3880  -46.7540 H       157 HSE    0.0900
   2583 HE1       -94.2660  -20.5710  -44.1800 H       157 HSE    0.5100
   2584 HE2       -95.7850  -19.7240  -46.0280 H       157 HSE   -0.5100
   2585 N         -92.7450  -13.5220  -43.4320 N.am    158 TYR   -0.4700
   2586 CA        -91.9640  -12.3480  -43.0630 C.3     158 TYR    0.3100
   2587 C         -90.4990  -12.5870  -43.3490 C.2     158 TYR    0.0700
   2588 O         -89.9700  -13.6490  -43.0240 O.2     158 TYR    0.0900
   2589 CB        -92.1740  -11.9820  -41.5800 C.3     158 TYR   -0.1800
   2590 CG        -93.5320  -11.3820  -41.3110 C.ar    158 TYR    0.0900
   2591 CD1       -93.7290  -10.0020  -41.3590 C.ar    158 TYR    0.0900
   2592 CD2       -94.6360  -12.1940  -41.0580 C.ar    158 TYR    0.0000
   2593 CE1       -94.9930   -9.4470  -41.1580 C.ar    158 TYR   -0.1150
   2594 CE2       -95.9070  -11.6490  -40.8740 C.ar    158 TYR    0.1150
   2595 CZ        -96.0780  -10.2730  -40.9170 C.ar    158 TYR   -0.1150
   2596 OH        -97.3250   -9.7300  -40.7260 O.3     158 TYR    0.1150
   2597 HN        -92.8050  -14.2150  -42.7190 H       158 TYR    0.1100
   2598 HA        -92.2760  -11.5300  -43.6950 H       158 TYR   -0.5400
   2599 HB1       -91.4120  -11.2330  -41.2710 H       158 TYR    0.4300
   2600 HB2       -92.0830  -12.8960  -40.9550 H       158 TYR   -0.1150
   2601 HD1       -92.8890   -9.3520  -41.5540 H       158 TYR    0.1150
   2602 HD2       -94.5060  -13.2650  -41.0030 H       158 TYR   -0.1150
   2603 HE1       -95.1260   -8.3750  -41.1900 H       158 TYR    0.1150
   2604 HE2       -96.7540  -12.2960  -40.6990 H       158 TYR    0.5100
   2605 HH        -97.2130   -8.8620  -40.3320 H       158 TYR   -0.5100
   2606 N         -89.8540  -11.5980  -43.9790 N.am    159 THR   -0.4700
   2607 CA        -88.4400  -11.6210  -44.3640 C.3     159 THR    0.3100
   2608 C         -87.6690  -10.4550  -43.7270 C.2     159 THR    0.0700
   2609 O         -88.2630   -9.4760  -43.2770 O.2     159 THR    0.0900
   2610 CB        -88.2900  -11.5650  -45.9120 C.3     159 THR    0.1400
   2611 CG2       -89.0630  -12.6750  -46.6260 C.3     159 THR    0.0900
   2612 OG1       -88.6970  -10.2810  -46.4080 O.3     159 THR   -0.6600
   2613 HN        -90.3330  -10.7600  -44.2260 H       159 THR    0.4300
   2614 HA        -88.0030  -12.5300  -43.9780 H       159 THR   -0.2700
   2615 HB        -87.2290  -11.7370  -46.1920 H       159 THR    0.0900
   2616 HG1       -88.8870  -10.4070  -47.3400 H       159 THR    0.0900
   2617 HG21      -90.1560  -12.4920  -46.5450 H       159 THR    0.0900
   2618 HG22      -88.8310  -13.6560  -46.1600 H       159 THR    0.5100
   2619 HG23      -88.7860  -12.6970  -47.7020 H       159 THR   -0.5100
   2620 N         -86.3410  -10.5790  -43.6930 N.am    160 CYS   -0.4700
   2621 CA        -85.3950   -9.5620  -43.2370 C.3     160 CYS    0.3100
   2622 C         -84.2790   -9.5850  -44.2480 C.2     160 CYS    0.0700
   2623 O         -83.5290  -10.5580  -44.3120 O.2     160 CYS    0.0900
   2624 CB        -84.9050   -9.8220  -41.8130 C.3     160 CYS   -0.1000
   2625 SG        -83.6270   -8.6690  -41.2310 S.3     160 CYS    0.0900
   2626 HN        -85.9130  -11.4260  -43.9940 H       160 CYS    0.0900
   2627 HA        -85.8940   -8.6060  -43.2860 H       160 CYS   -0.0800
   2628 HB1       -84.4990  -10.8550  -41.7720 H       160 CYS    0.5100
   2629 HB2       -85.7790   -9.7600  -41.1310 H       160 CYS   -0.5100
   2630 N         -84.1840   -8.5170  -45.0640 N.am    161 SER   -0.4700
   2631 CA        -83.3590   -8.5090  -46.2550 C.3     161 SER    0.3100
   2632 C         -83.0140   -7.0820  -46.6250 C.2     161 SER    0.0700
   2633 O         -83.6220   -6.1280  -46.1470 O.2     161 SER    0.0900
   2634 CB        -84.0700   -9.2020  -47.4620 C.3     161 SER    0.0500
   2635 OG        -83.2770   -9.2450  -48.6540 O.3     161 SER    0.0900
   2636 HN        -84.6850   -7.6740  -44.8810 H       161 SER    0.0900
   2637 HA        -82.4400   -9.0260  -46.0230 H       161 SER   -0.6600
   2638 HB1       -85.0040   -8.6470  -47.6930 H       161 SER    0.4300
   2639 HB2       -84.3190  -10.2460  -47.1800 H       161 SER    0.5100
   2640 HG1       -83.3550   -8.3760  -49.0550 H       161 SER   -0.5100
   2641 N         -81.9850   -6.9320  -47.4810 N.am    162 SER   -0.4700
   2642 CA        -81.4950   -5.7000  -48.0590 C.3     162 SER    0.3100
   2643 C         -82.2530   -5.4550  -49.3590 C.2     162 SER    0.0700
   2644 O         -82.4000   -6.3790  -50.1650 O.2     162 SER    0.0900
   2645 CB        -79.9920   -5.8210  -48.3060 C.3     162 SER    0.0500
   2646 OG        -79.4270   -4.6350  -48.8350 O.3     162 SER    0.0900
   2647 HN        -81.4760   -7.7350  -47.7750 H       162 SER    0.0900
   2648 HA        -81.7050   -4.8930  -47.3730 H       162 SER   -0.6600
   2649 HB1       -79.8060   -6.6450  -49.0280 H       162 SER    0.4300
   2650 HB2       -79.4820   -6.0480  -47.3460 H       162 SER    0.5100
   2651 HG1       -79.7590   -4.5600  -49.7320 H       162 SER   -0.5100
   2652 N         -82.7680   -4.2260  -49.5500 N.am    163 HSE   -0.4700
   2653 CA        -83.5130   -3.8750  -50.7590 C.3     163 HSE    0.3100
   2654 C         -82.9610   -2.5930  -51.3920 C.2     163 HSE    0.0700
   2655 O         -83.2290   -1.4880  -50.9050 O.2     163 HSE    0.0900
   2656 CB        -85.0140   -3.7330  -50.4590 C.3     163 HSE   -0.0800
   2657 CG        -85.6150   -4.9680  -49.8680 C.ar    163 HSE    0.0900
   2658 CD2       -85.9420   -6.0550  -50.6520 C.ar    163 HSE    0.0900
   2659 ND1       -85.9140   -5.2490  -48.5740 N.ar    163 HSE   -0.7000
   2660 CE1       -86.4310   -6.5220  -48.5630 C.ar    163 HSE    0.2200
   2661 NE2       -86.4330   -6.9680  -49.8220 N.ar    163 HSE    0.2500
   2662 HN        -82.6650   -3.5000  -48.8740 H       163 HSE    0.1300
   2663 HA        -83.3480   -4.6550  -51.4890 H       163 HSE   -0.3600
   2664 HB1       -85.5490   -3.5030  -51.4040 H       163 HSE    0.3200
   2665 HB2       -85.1600   -2.8970  -49.7430 H       163 HSE   -0.0500
   2666 HD2       -85.8440   -6.1980  -51.7200 H       163 HSE    0.0900
   2667 HE1       -86.7820   -7.0870  -47.7010 H       163 HSE    0.5100
   2668 HE2       -86.7570   -7.8670  -50.1150 H       163 HSE   -0.5100
   2669 N         -82.1660   -2.7540  -52.4750 N.am    164 PHE   -0.4700
   2670 CA        -81.5810   -1.6410  -53.2150 C.3     164 PHE    0.3100
   2671 C         -82.6140   -1.0450  -54.1610 C.2     164 PHE    0.0700
   2672 O         -83.3990   -1.8070  -54.7320 O.2     164 PHE    0.0900
   2673 CB        -80.3320   -2.0800  -53.9990 C.3     164 PHE   -0.1800
   2674 CG        -79.2240   -2.7080  -53.1820 C.ar    164 PHE    0.0900
   2675 CD1       -78.8110   -2.1400  -51.9760 C.ar    164 PHE    0.0900
   2676 CD2       -78.5550   -3.8380  -53.6400 C.ar    164 PHE    0.0000
   2677 CE1       -77.7880   -2.7200  -51.2230 C.ar    164 PHE   -0.1150
   2678 CE2       -77.5200   -4.4040  -52.8990 C.ar    164 PHE    0.1150
   2679 CZ        -77.1410   -3.8440  -51.6950 C.ar    164 PHE   -0.1150
   2680 HN        -81.9390   -3.6600  -52.8210 H       164 PHE    0.1150
   2681 HA        -81.3220   -0.8710  -52.5030 H       164 PHE   -0.1150
   2682 HB1       -79.8940   -1.1890  -54.4980 H       164 PHE    0.1150
   2683 HB2       -80.6340   -2.8330  -54.7570 H       164 PHE   -0.1150
   2684 HD1       -79.2890   -1.2380  -51.6210 H       164 PHE    0.1150
   2685 HD2       -78.8430   -4.2820  -54.5820 H       164 PHE   -0.1150
   2686 HE1       -77.5040   -2.2900  -50.2750 H       164 PHE    0.1150
   2687 HE2       -77.0130   -5.2840  -53.2670 H       164 PHE    0.5100
   2688 HZ        -76.3390   -4.2850  -51.1230 H       164 PHE   -0.5100
   2689 N         -82.6460    0.2970  -54.3580 N.am    165 PRO   -0.2900
   2690 CA        -83.6450    0.8800  -55.2800 C.3     165 PRO    0.0000
   2691 C         -83.4300    0.4370  -56.7280 C.2     165 PRO    0.0900
   2692 O         -82.3080    0.4870  -57.2310 O.2     165 PRO    0.0900
   2693 CB        -83.4550    2.3930  -55.1180 C.3     165 PRO    0.0200
   2694 CG        -82.0660    2.5560  -54.5730 C.3     165 PRO    0.0900
   2695 CD        -81.7840    1.3360  -53.7530 C.3     165 PRO   -0.1800
   2696 HA        -84.6330    0.5250  -55.0330 H       165 PRO    0.0900
   2697 HB1       -84.2050    2.8100  -54.4130 H       165 PRO    0.0900
   2698 HB2       -83.5560    2.9080  -56.0970 H       165 PRO   -0.1800
   2699 HG1       -81.3330    2.6430  -55.4030 H       165 PRO    0.0900
   2700 HG2       -82.0040    3.4680  -53.9410 H       165 PRO    0.0900
   2701 HD1       -80.7180    1.0350  -53.8290 H       165 PRO    0.5100
   2702 HD2       -82.0620    1.4880  -52.6900 H       165 PRO   -0.5100
   2703 N         -84.4970   -0.0340  -57.3860 N.am    166 TYR   -0.4700
   2704 CA        -84.4570   -0.5230  -58.7630 C.3     166 TYR    0.3100
   2705 C         -84.0900    0.6230  -59.7270 C.2     166 TYR    0.0700
   2706 O         -84.2860    1.7980  -59.3890 O.2     166 TYR    0.0900
   2707 CB        -85.8110   -1.1670  -59.1110 C.3     166 TYR   -0.1800
   2708 CG        -85.8610   -1.9230  -60.4200 C.ar    166 TYR    0.0900
   2709 CD1       -85.2770   -3.1830  -60.5450 C.ar    166 TYR    0.0900
   2710 CD2       -86.5650   -1.4180  -61.5080 C.ar    166 TYR    0.0000
   2711 CE1       -85.3490   -3.8950  -61.7450 C.ar    166 TYR   -0.1150
   2712 CE2       -86.6350   -2.1160  -62.7110 C.ar    166 TYR    0.1150
   2713 CZ        -86.0300   -3.3570  -62.8240 C.ar    166 TYR   -0.1150
   2714 OH        -86.1120   -4.0540  -64.0090 O.3     166 TYR    0.1150
   2715 HN        -85.3930   -0.0710  -56.9510 H       166 TYR    0.1100
   2716 HA        -83.6600   -1.2460  -58.8450 H       166 TYR   -0.5400
   2717 HB1       -86.5800   -0.3680  -59.1750 H       166 TYR    0.4300
   2718 HB2       -86.0780   -1.8920  -58.3140 H       166 TYR   -0.1150
   2719 HD1       -84.7620   -3.6150  -59.7010 H       166 TYR    0.1150
   2720 HD2       -87.0680   -0.4670  -61.4180 H       166 TYR   -0.1150
   2721 HE1       -84.8740   -4.8620  -61.8300 H       166 TYR    0.1150
   2722 HE2       -87.1590   -1.6910  -63.5540 H       166 TYR    0.5100
   2723 HH        -86.6170   -3.5240  -64.6300 H       166 TYR   -0.5100
   2724 N         -83.4900    0.2710  -60.8970 N.am    167 SER   -0.4700
   2725 CA        -82.9790    1.1880  -61.9430 C.3     167 SER    0.3100
   2726 C         -81.7670    1.9830  -61.4040 C.2     167 SER    0.0700
   2727 O         -81.4280    3.0620  -61.8970 O.2     167 SER    0.0900
   2728 CB        -84.0720    2.1230  -62.4770 C.3     167 SER    0.0500
   2729 OG        -85.2470    1.4130  -62.8380 O.3     167 SER    0.0900
   2730 HN        -83.3590   -0.6930  -61.1130 H       167 SER    0.0900
   2731 HA        -82.5870    0.5820  -62.7470 H       167 SER   -0.6600
   2732 HB1       -83.6940    2.6550  -63.3760 H       167 SER    0.4300
   2733 HB2       -84.3370    2.8630  -61.6920 H       167 SER    0.5100
   2734 HG1       -85.7190    1.2470  -62.0180 H       167 SER   -0.5100
   2735 N         -81.1340    1.4150  -60.3600 N.am    168 GLN   -0.4700
   2736 CA        -79.9680    1.8530  -59.5860 C.3     168 GLN    0.3100
   2737 C         -79.3750    0.6320  -58.9040 C.2     168 GLN    0.0700
   2738 O         -78.3690    0.7420  -58.2000 O.2     168 GLN    0.0900
   2739 CB        -80.3710    2.8810  -58.5130 C.3     168 GLN   -0.1800
   2740 CG        -80.5250    4.3090  -58.9710 C.3     168 GLN    0.0900
   2741 CD        -81.3220    5.0690  -57.9390 C.2     168 GLN    0.0900
   2742 NE2       -82.4360    5.6290  -58.3820 N.am    168 GLN   -0.1800
   2743 OE1       -80.9860    5.1280  -56.7440 O.2     168 GLN    0.0900
   2744 HN        -81.4860    0.5490  -60.0270 H       168 GLN    0.0900
   2745 HA        -79.2580    2.2900  -60.2720 H       168 GLN    0.5500
   2746 HB1       -79.5980    2.8600  -57.7170 H       168 GLN   -0.5500
   2747 HB2       -81.3420    2.5560  -58.0820 H       168 GLN   -0.6200
   2748 HG1       -81.0570    4.3400  -59.9460 H       168 GLN    0.3200
   2749 HG2       -79.5260    4.7810  -59.0870 H       168 GLN    0.3000
   2750 HE21      -83.0180    6.1490  -57.7560 H       168 GLN    0.5100
   2751 HE22      -82.6970    5.5330  -59.3430 H       168 GLN   -0.5100
   2752 N         -80.0330   -0.5370  -59.0870 N.am    169 TYR   -0.4700
   2753 CA        -79.7120   -1.8290  -58.4760 C.3     169 TYR    0.3100
   2754 C         -78.2550   -2.2650  -58.7400 C.2     169 TYR    0.0700
   2755 O         -77.5480   -2.5990  -57.7870 O.2     169 TYR    0.0900
   2756 CB        -80.7260   -2.9030  -58.9250 C.3     169 TYR   -0.1800
   2757 CG        -80.4950   -4.2810  -58.3420 C.ar    169 TYR    0.0900
   2758 CD1       -80.1320   -5.3470  -59.1570 C.ar    169 TYR    0.0900
   2759 CD2       -80.6260   -4.5180  -56.9740 C.ar    169 TYR    0.0000
   2760 CE1       -79.9110   -6.6190  -58.6290 C.ar    169 TYR   -0.1150
   2761 CE2       -80.3890   -5.7830  -56.4310 C.ar    169 TYR    0.1150
   2762 CZ        -80.0400   -6.8330  -57.2650 C.ar    169 TYR   -0.1150
   2763 OH        -79.8260   -8.0880  -56.7390 O.3     169 TYR    0.1150
   2764 HN        -80.8230   -0.5680  -59.6910 H       169 TYR    0.1100
   2765 HA        -79.7410   -1.7100  -57.4030 H       169 TYR   -0.5400
   2766 HB1       -80.6770   -3.0080  -60.0290 H       169 TYR    0.4300
   2767 HB2       -81.7450   -2.5890  -58.6160 H       169 TYR   -0.1150
   2768 HD1       -80.0210   -5.1880  -60.2190 H       169 TYR    0.1150
   2769 HD2       -80.9150   -3.7070  -56.3220 H       169 TYR   -0.1150
   2770 HE1       -79.6380   -7.4350  -59.2810 H       169 TYR    0.1150
   2771 HE2       -80.4780   -5.9420  -55.3660 H       169 TYR    0.5100
   2772 HH        -80.1120   -8.0780  -55.8220 H       169 TYR   -0.5100
   2773 N         -77.8060   -2.2360  -60.0120 N.am    170 GLN   -0.4700
   2774 CA        -76.4380   -2.5830  -60.3970 C.3     170 GLN    0.3100
   2775 C         -75.4470   -1.5980  -59.7690 C.2     170 GLN    0.0700
   2776 O         -74.3910   -2.0350  -59.3230 O.2     170 GLN    0.0900
   2777 CB        -76.2730   -2.6270  -61.9310 C.3     170 GLN   -0.1800
   2778 CG        -74.9460   -3.2240  -62.4350 C.3     170 GLN    0.0900
   2779 CD        -74.8710   -4.7380  -62.3170 C.2     170 GLN    0.0900
   2780 NE2       -74.2150   -5.2810  -61.3960 N.am    170 GLN   -0.1800
   2781 OE1       -75.4920   -5.4480  -63.2350 O.2     170 GLN    0.0900
   2782 HN        -78.4040   -1.9700  -60.7630 H       170 GLN    0.0900
   2783 HA        -76.2110   -3.5480  -59.9720 H       170 GLN    0.5500
   2784 HB1       -76.3530   -1.5890  -62.3160 H       170 GLN   -0.5500
   2785 HB2       -77.1050   -3.2310  -62.3490 H       170 GLN   -0.6200
   2786 HG1       -74.1130   -2.7880  -61.8450 H       170 GLN    0.3200
   2787 HG2       -74.8180   -2.9530  -63.5040 H       170 GLN    0.3000
   2788 HE21      -73.7300   -4.7170  -60.7270 H       170 GLN    0.5100
   2789 HE22      -74.1740   -6.2790  -61.3320 H       170 GLN   -0.5100
   2790 N         -75.7890   -0.2910  -59.6840 N.am    171 PHE   -0.4700
   2791 CA        -74.9060    0.6950  -59.0470 C.3     171 PHE    0.3100
   2792 C         -74.6390    0.3120  -57.5810 C.2     171 PHE    0.0700
   2793 O         -73.4810    0.3250  -57.1580 O.2     171 PHE    0.0900
   2794 CB        -75.4540    2.1490  -59.1410 C.3     171 PHE   -0.1800
   2795 CG        -74.7740    3.0910  -58.1670 C.ar    171 PHE    0.0900
   2796 CD1       -73.5410    3.6590  -58.4700 C.ar    171 PHE    0.0900
   2797 CD2       -75.3220    3.3340  -56.9100 C.ar    171 PHE    0.0000
   2798 CE1       -72.8710    4.4620  -57.5370 C.ar    171 PHE   -0.1150
   2799 CE2       -74.6530    4.1330  -55.9800 C.ar    171 PHE    0.1150
   2800 CZ        -73.4320    4.6930  -56.2990 C.ar    171 PHE   -0.1150
   2801 HN        -76.6500    0.0590  -60.0470 H       171 PHE    0.1150
   2802 HA        -73.9460    0.6350  -59.5360 H       171 PHE   -0.1150
   2803 HB1       -76.5400    2.1530  -58.9070 H       171 PHE    0.1150
   2804 HB2       -75.2830    2.5450  -60.1650 H       171 PHE   -0.1150
   2805 HD1       -73.0930    3.4790  -59.4360 H       171 PHE    0.1150
   2806 HD2       -76.2770    2.9000  -56.6510 H       171 PHE   -0.1150
   2807 HE1       -71.9160    4.9000  -57.7870 H       171 PHE    0.1150
   2808 HE2       -75.0910    4.3140  -55.0090 H       171 PHE    0.5100
   2809 HZ        -72.9170    5.3110  -55.5790 H       171 PHE   -0.5100
   2810 N         -75.7030   -0.0140  -56.8150 N.am    172 TRP   -0.4700
   2811 CA        -75.5690   -0.3620  -55.4020 C.3     172 TRP    0.3100
   2812 C         -74.8880   -1.7040  -55.2020 C.2     172 TRP    0.0700
   2813 O         -74.0570   -1.8030  -54.3000 O.2     172 TRP    0.0900
   2814 CB        -76.9080   -0.3080  -54.6660 C.3     172 TRP   -0.1800
   2815 CG        -77.4060    1.1000  -54.5110 C.ar    172 TRP    0.0900
   2816 CD1       -78.5000    1.6470  -55.1050 C.ar    172 TRP    0.0900
   2817 CD2       -76.7690    2.1600  -53.7790 C.ar    172 TRP   -0.0300
   2818 CE2       -77.5380    3.3280  -53.9850 C.ar    172 TRP   -0.1500
   2819 CE3       -75.6200    2.2370  -52.9630 C.ar    172 TRP    0.2200
   2820 NE1       -78.5990    2.9790  -54.7760 N.ar    172 TRP   -0.5100
   2821 CZ2       -77.1950    4.5630  -53.4140 C.ar    172 TRP    0.3700
   2822 CZ3       -75.2790    3.4600  -52.4030 C.ar    172 TRP    0.2400
   2823 CH2       -76.0660    4.6040  -52.6200 C.ar    172 TRP    0.1100
   2824 HN        -76.6300   -0.0300  -57.1810 H       172 TRP   -0.2500
   2825 HA        -74.8750    0.3360  -54.9570 H       172 TRP    0.1700
   2826 HB1       -76.7880   -0.7570  -53.6570 H       172 TRP   -0.2000
   2827 HB2       -77.6630   -0.8910  -55.2370 H       172 TRP    0.1400
   2828 HD1       -79.1910    1.1130  -55.7410 H       172 TRP   -0.2700
   2829 HE1       -79.3120    3.5800  -55.0630 H       172 TRP    0.1600
   2830 HE3       -75.0050    1.3710  -52.7690 H       172 TRP   -0.1400
   2831 HZ2       -77.7790    5.4580  -53.5780 H       172 TRP    0.1400
   2832 HZ3       -74.3940    3.5350  -51.7890 H       172 TRP    0.5100
   2833 HH2       -75.7820    5.5360  -52.1540 H       172 TRP   -0.5100
   2834 N         -75.1710   -2.7170  -56.0680 N.am    173 LYS   -0.4700
   2835 CA        -74.5180   -4.0240  -56.0600 C.3     173 LYS    0.3100
   2836 C         -73.0140   -3.8030  -56.1920 C.2     173 LYS    0.0700
   2837 O         -72.2230   -4.2880  -55.3880 O.2     173 LYS    0.0900
   2838 CB        -75.0340   -4.8970  -57.2650 C.3     173 LYS   -0.1800
   2839 CG        -74.7610   -6.4280  -57.2160 C.3     173 LYS    0.0900
   2840 CD        -74.8730   -7.1250  -58.6070 C.3     173 LYS    0.0900
   2841 CE        -74.8240   -8.6780  -58.6120 C.3     173 LYS   -0.1800
   2842 NZ        -74.5320   -9.2480  -59.9540 N.4     173 LYS    0.0900
   2843 HN        -75.8660   -2.6020  -56.7730 H       173 LYS    0.0900
   2844 HA        -74.7430   -4.5070  -55.1210 H       173 LYS   -0.1800
   2845 HB1       -74.5610   -4.5040  -58.1880 H       173 LYS    0.0900
   2846 HB2       -76.1330   -4.7560  -57.3330 H       173 LYS    0.0900
   2847 HG1       -75.4950   -6.8960  -56.5260 H       173 LYS    0.2100
   2848 HG2       -73.7380   -6.5930  -56.8190 H       173 LYS    0.0500
   2849 HD1       -74.0370   -6.7580  -59.2380 H       173 LYS    0.0500
   2850 HD2       -75.8350   -6.8150  -59.0650 H       173 LYS   -0.3000
   2851 HE1       -75.8090   -9.0790  -58.2880 H       173 LYS    0.3300
   2852 HE2       -74.0250   -9.0240  -57.9220 H       173 LYS    0.3300
   2853 HZ1       -73.6070   -8.9030  -60.2830 H       173 LYS    0.3300
   2854 HZ2       -75.2700   -8.9540  -60.6250 H       173 LYS    0.5100
   2855 HZ3       -74.5120  -10.2860  -59.8940 H       173 LYS   -0.5100
   2856 N         -72.6120   -2.9610  -57.1630 N.am    174 ASN   -0.4700
   2857 CA        -71.2270   -2.5830  -57.4700 C.3     174 ASN    0.3100
   2858 C         -70.5810   -1.7940  -56.3330 C.2     174 ASN    0.0700
   2859 O         -69.4720   -2.1520  -55.9300 O.2     174 ASN    0.0900
   2860 CB        -71.1360   -1.7760  -58.7740 C.3     174 ASN   -0.1800
   2861 CG        -71.4700   -2.5320  -60.0460 C.2     174 ASN    0.0900
   2862 ND2       -71.2860   -1.8690  -61.1830 N.am    174 ASN    0.0900
   2863 OD1       -71.9320   -3.6790  -60.0390 O.2     174 ASN    0.5500
   2864 HN        -73.2860   -2.5300  -57.7550 H       174 ASN   -0.5500
   2865 HA        -70.6480   -3.4910  -57.5540 H       174 ASN   -0.6200
   2866 HB1       -70.0980   -1.3940  -58.8730 H       174 ASN    0.3200
   2867 HB2       -71.8360   -0.9180  -58.6990 H       174 ASN    0.3000
   2868 HD21      -71.4870   -2.3110  -62.0570 H       174 ASN    0.5100
   2869 HD22      -70.9450   -0.9280  -61.1650 H       174 ASN   -0.5100
   2870 N         -71.2790   -0.7580  -55.7930 N.am    175 PHE   -0.4700
   2871 CA        -70.7850    0.0870  -54.7030 C.3     175 PHE    0.3100
   2872 C         -70.5660   -0.7030  -53.4080 C.2     175 PHE    0.0700
   2873 O         -69.4740   -0.6160  -52.8240 O.2     175 PHE    0.0900
   2874 CB        -71.7330    1.2720  -54.4310 C.3     175 PHE   -0.1800
   2875 CG        -71.1410    2.3040  -53.4950 C.ar    175 PHE    0.0900
   2876 CD1       -70.4570    3.4120  -53.9940 C.ar    175 PHE    0.0900
   2877 CD2       -71.2410    2.1560  -52.1130 C.ar    175 PHE    0.0000
   2878 CE1       -69.8880    4.3550  -53.1280 C.ar    175 PHE   -0.1150
   2879 CE2       -70.6540    3.0840  -51.2470 C.ar    175 PHE    0.1150
   2880 CZ        -69.9840    4.1820  -51.7600 C.ar    175 PHE   -0.1150
   2881 HN        -72.1880   -0.5210  -56.1280 H       175 PHE    0.1150
   2882 HA        -69.8070    0.4490  -54.9850 H       175 PHE   -0.1150
   2883 HB1       -72.6680    0.8980  -53.9620 H       175 PHE    0.1150
   2884 HB2       -71.9650    1.7860  -55.3880 H       175 PHE   -0.1150
   2885 HD1       -70.3660    3.5460  -55.0620 H       175 PHE    0.1150
   2886 HD2       -71.7800    1.3130  -51.7050 H       175 PHE   -0.1150
   2887 HE1       -69.3750    5.2170  -53.5280 H       175 PHE    0.1150
   2888 HE2       -70.7220    2.9450  -50.1770 H       175 PHE    0.5100
   2889 HZ        -69.5370    4.9030  -51.0910 H       175 PHE   -0.5100
   2890 N         -71.6030   -1.4370  -52.9360 N.am    176 GLN   -0.4700
   2891 CA        -71.5430   -2.1980  -51.6920 C.3     176 GLN    0.3100
   2892 C         -70.5390   -3.3380  -51.7740 C.2     176 GLN    0.0700
   2893 O         -69.9830   -3.7230  -50.7430 O.2     176 GLN    0.0900
   2894 CB        -72.9280   -2.7260  -51.2580 C.3     176 GLN   -0.1800
   2895 CG        -73.8890   -1.6660  -50.6740 C.3     176 GLN    0.0900
   2896 CD        -73.2600   -0.6400  -49.7330 C.2     176 GLN    0.0900
   2897 NE2       -73.5490    0.5670  -49.8320 N.am    176 GLN   -0.1800
   2898 OE1       -72.4160   -1.0540  -48.8080 O.2     176 GLN    0.0900
   2899 HN        -72.4680   -1.4890  -53.4280 H       176 GLN    0.0900
   2900 HA        -71.1430   -1.5450  -50.9290 H       176 GLN    0.5500
   2901 HB1       -72.7720   -3.5100  -50.4890 H       176 GLN   -0.5500
   2902 HB2       -73.4170   -3.1810  -52.1450 H       176 GLN   -0.6200
   2903 HG1       -74.6850   -2.1960  -50.1100 H       176 GLN    0.3200
   2904 HG2       -74.3460   -1.1100  -51.5190 H       176 GLN    0.3000
   2905 HE21      -74.1960    0.8700  -50.5320 H       176 GLN    0.5100
   2906 HE22      -73.1340    1.2340  -49.2130 H       176 GLN   -0.5100
   2907 N         -70.2770   -3.8540  -52.9960 N.am    177 THR   -0.4700
   2908 CA        -69.2920   -4.9110  -53.2180 C.3     177 THR    0.3100
   2909 C         -67.9150   -4.3350  -53.0160 C.2     177 THR    0.0700
   2910 O         -67.1520   -4.8930  -52.2380 O.2     177 THR    0.0900
   2911 CB        -69.4490   -5.5550  -54.6150 C.3     177 THR    0.1400
   2912 CG2       -68.2790   -6.4820  -54.9890 C.3     177 THR    0.0900
   2913 OG1       -70.6850   -6.2810  -54.6620 O.3     177 THR   -0.6600
   2914 HN        -70.7510   -3.5310  -53.8110 H       177 THR    0.4300
   2915 HA        -69.4300   -5.6560  -52.4490 H       177 THR   -0.2700
   2916 HB        -69.4610   -4.7680  -55.3980 H       177 THR    0.0900
   2917 HG1       -71.3700   -5.6270  -54.8140 H       177 THR    0.0900
   2918 HG21      -68.0820   -7.2000  -54.1640 H       177 THR    0.0900
   2919 HG22      -67.3620   -5.8810  -55.1630 H       177 THR    0.5100
   2920 HG23      -68.5300   -7.0570  -55.9060 H       177 THR   -0.5100
   2921 N         -67.5940   -3.2200  -53.7090 N.am    178 LEU   -0.4700
   2922 CA        -66.2740   -2.5940  -53.6510 C.3     178 LEU    0.3100
   2923 C         -65.9440   -2.0630  -52.2470 C.2     178 LEU    0.0700
   2924 O         -64.7830   -2.1390  -51.8510 O.2     178 LEU    0.0900
   2925 CB        -66.1180   -1.5030  -54.7190 C.3     178 LEU   -0.1800
   2926 CG        -66.0680   -2.0090  -56.1930 C.3     178 LEU    0.0900
   2927 CD1       -66.2960   -0.8750  -57.1840 C.3     178 LEU    0.0900
   2928 CD2       -64.7560   -2.7520  -56.5090 C.3     178 LEU   -0.0900
   2929 HN        -68.2580   -2.7660  -54.3000 H       178 LEU    0.0900
   2930 HA        -65.5350   -3.3680  -53.8010 H       178 LEU   -0.2700
   2931 HB1       -65.1770   -0.9510  -54.5130 H       178 LEU    0.0900
   2932 HB2       -66.9760   -0.8040  -54.6240 H       178 LEU    0.0900
   2933 HG        -66.8540   -2.7820  -56.3370 H       178 LEU    0.0900
   2934 HD11      -65.5120   -0.0970  -57.0600 H       178 LEU   -0.2700
   2935 HD12      -67.2890   -0.4090  -57.0050 H       178 LEU    0.0900
   2936 HD13      -66.2480   -1.2650  -58.2230 H       178 LEU    0.0900
   2937 HD21      -64.6470   -3.6350  -55.8430 H       178 LEU    0.0900
   2938 HD22      -63.8900   -2.0760  -56.3460 H       178 LEU    0.5100
   2939 HD23      -64.7640   -3.1020  -57.5640 H       178 LEU   -0.5100
   2940 N         -66.9640   -1.6450  -51.4590 N.am    179 LYS   -0.4700
   2941 CA        -66.8030   -1.1970  -50.0770 C.3     179 LYS    0.3100
   2942 C         -66.2830   -2.3380  -49.1620 C.2     179 LYS    0.0700
   2943 O         -65.3550   -2.1170  -48.3810 O.2     179 LYS    0.0900
   2944 CB        -68.1370   -0.6620  -49.5350 C.3     179 LYS   -0.1800
   2945 CG        -67.9890    0.3210  -48.3770 C.3     179 LYS    0.0900
   2946 CD        -69.1970    0.2870  -47.4480 C.3     179 LYS    0.0900
   2947 CE        -70.0960    1.4870  -47.6220 C.3     179 LYS   -0.1800
   2948 NZ        -71.3420    1.3530  -46.8260 N.4     179 LYS    0.0900
   2949 HN        -67.9010   -1.6250  -51.8010 H       179 LYS    0.0900
   2950 HA        -66.0510   -0.4230  -50.0590 H       179 LYS   -0.1800
   2951 HB1       -68.7470   -1.5240  -49.1880 H       179 LYS    0.0900
   2952 HB2       -68.6730   -0.1530  -50.3630 H       179 LYS    0.0900
   2953 HG1       -67.8750    1.3470  -48.7860 H       179 LYS    0.2100
   2954 HG2       -67.0780    0.0620  -47.7970 H       179 LYS    0.0500
   2955 HD1       -68.8400    0.2550  -46.3960 H       179 LYS    0.0500
   2956 HD2       -69.7840   -0.6330  -47.6550 H       179 LYS   -0.3000
   2957 HE1       -70.3840    1.5900  -48.6900 H       179 LYS    0.3300
   2958 HE2       -69.5700    2.4030  -47.2780 H       179 LYS    0.3300
   2959 HZ1       -71.1030    1.2650  -45.8170 H       179 LYS    0.3300
   2960 HZ2       -71.8620    0.5070  -47.1340 H       179 LYS    0.5100
   2961 HZ3       -71.9360    2.1950  -46.9690 H       179 LYS   -0.5100
   2962 N         -66.8820   -3.5480  -49.2560 N.am    180 ILE   -0.4700
   2963 CA        -66.5230   -4.7110  -48.4320 C.3     180 ILE    0.3100
   2964 C         -65.1620   -5.2740  -48.8640 C.2     180 ILE    0.0700
   2965 O         -64.3740   -5.6980  -48.0170 O.2     180 ILE    0.0900
   2966 CB        -67.6470   -5.7940  -48.4500 C.3     180 ILE   -0.0900
   2967 CG1       -68.9480   -5.2530  -47.7820 C.3     180 ILE    0.0900
   2968 CG2       -67.1880   -7.1170  -47.7710 C.3     180 ILE   -0.2700
   2969 CD        -70.2300   -5.9760  -48.1280 C.3     180 ILE    0.0900
   2970 HN        -67.6170   -3.7060  -49.9100 H       180 ILE    0.0900
   2971 HA        -66.3600   -4.3620  -47.4230 H       180 ILE    0.0900
   2972 HB        -67.9280   -6.0070  -49.5030 H       180 ILE   -0.1800
   2973 HG11      -69.0660   -4.1900  -48.0780 H       180 ILE    0.0900
   2974 HG12      -68.8130   -5.3090  -46.6810 H       180 ILE    0.0900
   2975 HG21      -66.9140   -6.9260  -46.7110 H       180 ILE   -0.2700
   2976 HG22      -66.3000   -7.5250  -48.3000 H       180 ILE    0.0900
   2977 HG23      -68.0130   -7.8600  -47.7960 H       180 ILE    0.0900
   2978 HD1       -70.1610   -7.0430  -47.8260 H       180 ILE    0.0900
   2979 HD2       -70.4070   -5.9280  -49.2250 H       180 ILE    0.5100
   2980 HD3       -71.0850   -5.5100  -47.5910 H       180 ILE   -0.5100
   2981 N         -64.8930   -5.2700  -50.1650 N.am    181 VAL   -0.4700
   2982 CA        -63.6660   -5.7760  -50.7760 C.3     181 VAL    0.3100
   2983 C         -62.4860   -4.8390  -50.4650 C.2     181 VAL    0.0700
   2984 O         -61.3860   -5.3240  -50.1930 O.2     181 VAL    0.0900
   2985 CB        -63.9060   -5.9740  -52.3010 C.3     181 VAL   -0.0900
   2986 CG1       -62.6130   -5.9740  -53.1140 C.3     181 VAL    0.0900
   2987 CG2       -64.7100   -7.2460  -52.5580 C.3     181 VAL   -0.2700
   2988 HN        -65.5520   -4.9030  -50.8140 H       181 VAL    0.0900
   2989 HA        -63.4100   -6.7140  -50.3040 H       181 VAL    0.0900
   2990 HB        -64.5570   -5.1530  -52.6690 H       181 VAL    0.0900
   2991 HG11      -61.9480   -6.7960  -52.7750 H       181 VAL   -0.2700
   2992 HG12      -62.0810   -5.0080  -52.9780 H       181 VAL    0.0900
   2993 HG13      -62.8430   -6.1250  -54.1900 H       181 VAL    0.0900
   2994 HG21      -65.3850   -7.4520  -51.6990 H       181 VAL    0.0900
   2995 HG22      -64.0220   -8.1100  -52.6830 H       181 VAL    0.5100
   2996 HG23      -65.3280   -7.1250  -53.4730 H       181 VAL   -0.5100
   2997 N         -62.6950   -3.5150  -50.4980 N.am    182 ILE   -0.4700
   2998 CA        -61.6050   -2.5880  -50.2090 C.3     182 ILE    0.3100
   2999 C         -61.2800   -2.6440  -48.7060 C.2     182 ILE    0.0700
   3000 O         -60.1270   -2.8910  -48.3540 O.2     182 ILE    0.0900
   3001 CB        -61.8710   -1.1330  -50.7170 C.3     182 ILE   -0.0900
   3002 CG1       -61.8670   -1.0820  -52.2600 C.3     182 ILE    0.0900
   3003 CG2       -60.8120   -0.1620  -50.1770 C.3     182 ILE   -0.2700
   3004 CD        -62.5330    0.1390  -52.9000 C.3     182 ILE    0.0900
   3005 HN        -63.5820   -3.1140  -50.7150 H       182 ILE    0.0900
   3006 HA        -60.7170   -2.9800  -50.6820 H       182 ILE    0.0900
   3007 HB        -62.8770   -0.8050  -50.3790 H       182 ILE   -0.1800
   3008 HG11      -62.3890   -1.9890  -52.6320 H       182 ILE    0.0900
   3009 HG12      -60.8100   -1.1110  -52.5980 H       182 ILE    0.0900
   3010 HG21      -59.7940   -0.5670  -50.3590 H       182 ILE   -0.2700
   3011 HG22      -60.9490   -0.0250  -49.0830 H       182 ILE    0.0900
   3012 HG23      -60.9020    0.8190  -50.6900 H       182 ILE    0.0900
   3013 HD1       -62.0230    1.0690  -52.5680 H       182 ILE    0.0900
   3014 HD2       -63.6000    0.1920  -52.5940 H       182 ILE    0.5100
   3015 HD3       -62.4640    0.0720  -54.0070 H       182 ILE   -0.5100
   3016 N         -62.2960   -2.4710  -47.8320 N.am    183 LEU   -0.4700
   3017 CA        -62.1400   -2.4320  -46.3760 C.3     183 LEU    0.3100
   3018 C         -61.8530   -3.8110  -45.7090 C.2     183 LEU    0.0700
   3019 O         -61.1810   -3.8560  -44.6850 O.2     183 LEU    0.0900
   3020 CB        -63.3830   -1.7890  -45.7170 C.3     183 LEU   -0.1800
   3021 CG        -63.6930   -0.3020  -46.0280 C.3     183 LEU    0.0900
   3022 CD1       -65.0010    0.1020  -45.4080 C.3     183 LEU    0.0900
   3023 CD2       -62.5920    0.6460  -45.5390 C.3     183 LEU   -0.0900
   3024 HN        -63.2330   -2.3580  -48.1550 H       183 LEU    0.0900
   3025 HA        -61.2540   -1.8580  -46.1490 H       183 LEU   -0.2700
   3026 HB1       -63.2560   -1.8770  -44.6170 H       183 LEU    0.0900
   3027 HB2       -64.2670   -2.3830  -46.0280 H       183 LEU    0.0900
   3028 HG        -63.7470   -0.1590  -47.1280 H       183 LEU    0.0900
   3029 HD11      -64.9580   -0.0280  -44.3070 H       183 LEU   -0.2700
   3030 HD12      -65.8220   -0.5310  -45.8100 H       183 LEU    0.0900
   3031 HD13      -65.2110    1.1700  -45.6310 H       183 LEU    0.0900
   3032 HD21      -61.6270    0.3950  -46.0290 H       183 LEU    0.0900
   3033 HD22      -62.4680    0.5460  -44.4390 H       183 LEU    0.5100
   3034 HD23      -62.8550    1.6950  -45.7910 H       183 LEU   -0.5100
   3035 N         -62.3730   -4.9020  -46.2590 N.am    184 GLY   -0.4700
   3036 CA        -62.1830   -6.2290  -45.6860 C.3     184 GLY    0.3100
   3037 C         -61.1080   -7.1020  -46.3060 C.2     184 GLY   -0.0200
   3038 O         -60.8200   -8.1780  -45.7680 O.2     184 GLY    0.0900
   3039 HN        -62.9210   -4.8630  -47.0910 H       184 GLY    0.0900
   3040 HA1       -63.1260   -6.7460  -45.7770 H       184 GLY    0.5100
   3041 HA2       -61.9350   -6.0860  -44.6450 H       184 GLY   -0.5100
   3042 N         -60.5090   -6.6740  -47.4350 N.am    185 LEU   -0.4700
   3043 CA        -59.4700   -7.4620  -48.0940 C.3     185 LEU    0.3100
   3044 C         -58.3060   -6.5870  -48.5810 C.2     185 LEU    0.0700
   3045 O         -57.1750   -6.8500  -48.1900 O.2     185 LEU    0.0900
   3046 CB        -60.0610   -8.2910  -49.2530 C.3     185 LEU   -0.1800
   3047 CG        -59.1110   -9.0410  -50.2050 C.3     185 LEU    0.0900
   3048 CD1       -58.4290  -10.2090  -49.5160 C.3     185 LEU    0.0900
   3049 CD2       -59.8830   -9.5610  -51.4130 C.3     185 LEU   -0.0900
   3050 HN        -60.7460   -5.8080  -47.8690 H       185 LEU    0.0900
   3051 HA        -59.0280   -8.1140  -47.3560 H       185 LEU   -0.2700
   3052 HB1       -60.6630   -7.5970  -49.8750 H       185 LEU    0.0900
   3053 HB2       -60.7320   -9.0490  -48.8010 H       185 LEU    0.0900
   3054 HG        -58.3360   -8.3350  -50.5740 H       185 LEU    0.0900
   3055 HD11      -59.1880  -10.9330  -49.1510 H       185 LEU   -0.2700
   3056 HD12      -57.8400   -9.8440  -48.6480 H       185 LEU    0.0900
   3057 HD13      -57.7580  -10.7310  -50.2320 H       185 LEU    0.0900
   3058 HD21      -60.3480   -8.7150  -51.9620 H       185 LEU    0.0900
   3059 HD22      -60.6870  -10.2520  -51.0790 H       185 LEU    0.5100
   3060 HD23      -59.1930  -10.0950  -52.1010 H       185 LEU   -0.5100
   3061 N         -58.5720   -5.5630  -49.4150 N.am    186 VAL   -0.4700
   3062 CA        -57.5240   -4.7100  -49.9860 C.3     186 VAL    0.3100
   3063 C         -56.7890   -3.9010  -48.8960 C.2     186 VAL    0.0700
   3064 O         -55.5520   -3.9030  -48.8910 O.2     186 VAL    0.0900
   3065 CB        -58.0440   -3.8070  -51.1380 C.3     186 VAL   -0.0900
   3066 CG1       -56.9300   -2.9270  -51.7080 C.3     186 VAL    0.0900
   3067 CG2       -58.6510   -4.6590  -52.2510 C.3     186 VAL   -0.2700
   3068 HN        -59.5050   -5.3380  -49.6830 H       186 VAL    0.0900
   3069 HA        -56.7420   -5.3590  -50.3550 H       186 VAL    0.0900
   3070 HB        -58.8580   -3.1590  -50.7510 H       186 VAL    0.0900
   3071 HG11      -56.1100   -3.5600  -52.1090 H       186 VAL   -0.2700
   3072 HG12      -56.5160   -2.2760  -50.9080 H       186 VAL    0.0900
   3073 HG13      -57.3290   -2.2990  -52.5320 H       186 VAL    0.0900
   3074 HG21      -59.5000   -5.2550  -51.8560 H       186 VAL    0.0900
   3075 HG22      -57.8850   -5.3560  -52.6540 H       186 VAL    0.5100
   3076 HG23      -59.0260   -4.0040  -53.0670 H       186 VAL   -0.5100
   3077 N         -57.5360   -3.2380  -47.9770 N.am    187 LEU   -0.4700
   3078 CA        -56.9550   -2.4360  -46.8950 C.3     187 LEU    0.3100
   3079 C         -56.1410   -3.3050  -45.9270 C.2     187 LEU    0.0700
   3080 O         -54.9650   -2.9830  -45.7690 O.2     187 LEU    0.0900
   3081 CB        -58.0080   -1.6090  -46.1280 C.3     187 LEU   -0.1800
   3082 CG        -57.5240   -0.8010  -44.9060 C.3     187 LEU    0.0900
   3083 CD1       -56.6100    0.3710  -45.3170 C.3     187 LEU    0.0900
   3084 CD2       -58.7030   -0.3230  -44.0640 C.3     187 LEU   -0.0900
   3085 HN        -58.5320   -3.2690  -47.9980 H       187 LEU    0.0900
   3086 HA        -56.2240   -1.7750  -47.3380 H       187 LEU   -0.2700
   3087 HB1       -58.7920   -2.3110  -45.7760 H       187 LEU    0.0900
   3088 HB2       -58.4590   -0.8930  -46.8460 H       187 LEU    0.0900
   3089 HG        -56.9630   -1.4760  -44.2260 H       187 LEU    0.0900
   3090 HD11      -57.1570    1.0650  -45.9900 H       187 LEU   -0.2700
   3091 HD12      -55.7180   -0.0150  -45.8560 H       187 LEU    0.0900
   3092 HD13      -56.2870    0.9320  -44.4150 H       187 LEU    0.0900
   3093 HD21      -59.2900   -1.1920  -43.6990 H       187 LEU    0.0900
   3094 HD22      -59.3690    0.3210  -44.6770 H       187 LEU    0.5100
   3095 HD23      -58.3350    0.2510  -43.1870 H       187 LEU   -0.5100
   3096 N         -56.6650   -4.3990  -45.3000 N.am    188 PRO   -0.2900
   3097 CA        -55.8150   -5.1850  -44.3810 C.3     188 PRO    0.0000
   3098 C         -54.5830   -5.7790  -45.0550 C.2     188 PRO    0.0900
   3099 O         -53.5240   -5.7600  -44.4500 O.2     188 PRO    0.0900
   3100 CB        -56.7500   -6.2900  -43.8650 C.3     188 PRO    0.0200
   3101 CG        -57.8660   -6.3480  -44.8380 C.3     188 PRO    0.0900
   3102 CD        -58.0370   -4.9490  -45.3440 C.3     188 PRO   -0.1800
   3103 HA        -55.4090   -4.5470  -43.6130 H       188 PRO    0.0900
   3104 HB1       -57.1260   -6.0420  -42.8500 H       188 PRO    0.0900
   3105 HB2       -56.2170   -7.2650  -43.8210 H       188 PRO   -0.1800
   3106 HG1       -57.6220   -7.0390  -45.6720 H       188 PRO    0.0900
   3107 HG2       -58.7960   -6.7000  -44.3420 H       188 PRO    0.0900
   3108 HD1       -58.4190   -4.9360  -46.3870 H       188 PRO    0.5100
   3109 HD2       -58.7070   -4.3550  -44.6870 H       188 PRO   -0.5100
   3110 N         -54.7040   -6.2610  -46.2990 N.am    189 LEU   -0.4700
   3111 CA        -53.6150   -6.8630  -47.0770 C.3     189 LEU    0.3100
   3112 C         -52.4760   -5.8740  -47.3630 C.2     189 LEU    0.0700
   3113 O         -51.3210   -6.2770  -47.3460 O.2     189 LEU    0.0900
   3114 CB        -54.1780   -7.4100  -48.3990 C.3     189 LEU   -0.1800
   3115 CG        -53.5570   -8.6570  -48.9990 C.3     189 LEU    0.0900
   3116 CD1       -53.3390   -9.7510  -47.9540 C.3     189 LEU    0.0900
   3117 CD2       -54.4320   -9.1750  -50.1380 C.3     189 LEU   -0.0900
   3118 HN        -55.5800   -6.2280  -46.7710 H       189 LEU    0.0900
   3119 HA        -53.1780   -7.6580  -46.4920 H       189 LEU   -0.2700
   3120 HB1       -54.0850   -6.6030  -49.1530 H       189 LEU    0.0900
   3121 HB2       -55.2530   -7.6290  -48.2310 H       189 LEU    0.0900
   3122 HG        -52.5780   -8.3910  -49.4510 H       189 LEU    0.0900
   3123 HD11      -54.2720   -9.9140  -47.3720 H       189 LEU   -0.2700
   3124 HD12      -52.5330   -9.4480  -47.2530 H       189 LEU    0.0900
   3125 HD13      -53.0630  -10.7030  -48.4550 H       189 LEU    0.0900
   3126 HD21      -54.5260   -8.4010  -50.9290 H       189 LEU    0.0900
   3127 HD22      -55.4470   -9.4160  -49.7560 H       189 LEU    0.5100
   3128 HD23      -53.9740  -10.0840  -50.5840 H       189 LEU   -0.5100
   3129 N         -52.7990   -4.5910  -47.6150 N.am    190 LEU   -0.4700
   3130 CA        -51.8450   -3.5040  -47.8680 C.3     190 LEU    0.3100
   3131 C         -51.1140   -3.1450  -46.5960 C.2     190 LEU    0.0700
   3132 O         -49.9150   -2.8800  -46.6300 O.2     190 LEU    0.0900
   3133 CB        -52.5770   -2.2730  -48.4060 C.3     190 LEU   -0.1800
   3134 CG        -52.2620   -1.8470  -49.8370 C.3     190 LEU    0.0900
   3135 CD1       -52.6480   -2.9380  -50.8580 C.3     190 LEU    0.0900
   3136 CD2       -52.9900   -0.5470  -50.1730 C.3     190 LEU   -0.0900
   3137 HN        -53.7550   -4.3110  -47.6410 H       190 LEU    0.0900
   3138 HA        -51.1180   -3.8550  -48.5850 H       190 LEU   -0.2700
   3139 HB1       -52.3340   -1.4200  -47.7400 H       190 LEU    0.0900
   3140 HB2       -53.6660   -2.4780  -48.3490 H       190 LEU    0.0900
   3141 HG        -51.1750   -1.6380  -49.9210 H       190 LEU    0.0900
   3142 HD11      -53.7360   -3.1530  -50.7950 H       190 LEU   -0.2700
   3143 HD12      -52.0890   -3.8730  -50.6400 H       190 LEU    0.0900
   3144 HD13      -52.4130   -2.5920  -51.8870 H       190 LEU    0.0900
   3145 HD21      -52.6680    0.2610  -49.4810 H       190 LEU    0.0900
   3146 HD22      -54.0860   -0.6880  -50.0680 H       190 LEU    0.5100
   3147 HD23      -52.7500   -0.2390  -51.2130 H       190 LEU   -0.5100
   3148 N         -51.8420   -3.1490  -45.4620 N.am    191 VAL   -0.4700
   3149 CA        -51.3160   -2.9060  -44.1230 C.3     191 VAL    0.3100
   3150 C         -50.3450   -4.0290  -43.7910 C.2     191 VAL    0.0700
   3151 O         -49.2120   -3.7490  -43.4100 O.2     191 VAL    0.0900
   3152 CB        -52.4550   -2.7730  -43.0780 C.3     191 VAL   -0.0900
   3153 CG1       -51.9360   -2.9290  -41.6440 C.3     191 VAL    0.0900
   3154 CG2       -53.1940   -1.4450  -43.2470 C.3     191 VAL   -0.2700
   3155 HN        -52.8210   -3.3250  -45.4940 H       191 VAL    0.0900
   3156 HA        -50.7350   -1.9970  -44.1570 H       191 VAL    0.0900
   3157 HB        -53.2190   -3.5560  -43.2730 H       191 VAL    0.0900
   3158 HG11      -51.1780   -2.1460  -41.4250 H       191 VAL   -0.2700
   3159 HG12      -51.4620   -3.9260  -41.5190 H       191 VAL    0.0900
   3160 HG13      -52.7750   -2.8200  -40.9240 H       191 VAL    0.0900
   3161 HG21      -53.6390   -1.3820  -44.2630 H       191 VAL    0.0900
   3162 HG22      -52.4860   -0.5990  -43.1180 H       191 VAL    0.5100
   3163 HG23      -54.0100   -1.3680  -42.4960 H       191 VAL   -0.5100
   3164 N         -50.7620   -5.2900  -44.0080 N.am    192 MET   -0.4700
   3165 CA        -49.9650   -6.4850  -43.7550 C.3     192 MET    0.3100
   3166 C         -48.5950   -6.4200  -44.4520 C.2     192 MET    0.0700
   3167 O         -47.5680   -6.5220  -43.7800 O.2     192 MET    0.0900
   3168 CB        -50.7340   -7.7410  -44.2000 C.3     192 MET   -0.1800
   3169 CG        -50.2300   -9.0170  -43.5610 C.3     192 MET    0.0900
   3170 SD        -50.7090  -10.5120  -44.4650 S.3     192 MET    0.0900
   3171 CE        -49.2270  -10.7370  -45.5130 C.3     192 MET   -0.1400
   3172 HN        -51.6740   -5.4680  -44.3670 H       192 MET    0.0900
   3173 HA        -49.7520   -6.5290  -42.6970 H       192 MET    0.0900
   3174 HB1       -50.6430   -7.8370  -45.3030 H       192 MET   -0.0900
   3175 HB2       -51.8050   -7.6120  -43.9370 H       192 MET   -0.2200
   3176 HG1       -50.6320   -9.0710  -42.5280 H       192 MET    0.0900
   3177 HG2       -49.1230   -8.9640  -43.5040 H       192 MET    0.0900
   3178 HE1       -48.3140  -10.8690  -44.8950 H       192 MET    0.0900
   3179 HE2       -49.0790   -9.8470  -46.1600 H       192 MET    0.5100
   3180 HE3       -49.3430  -11.6370  -46.1520 H       192 MET   -0.5100
   3181 N         -48.5860   -6.2050  -45.7800 N.am    193 VAL   -0.4700
   3182 CA        -47.3920   -6.1710  -46.6220 C.3     193 VAL    0.3100
   3183 C         -46.4170   -5.0660  -46.1600 C.2     193 VAL    0.0700
   3184 O         -45.2350   -5.3570  -45.9760 O.2     193 VAL    0.0900
   3185 CB        -47.7590   -6.0420  -48.1340 C.3     193 VAL   -0.0900
   3186 CG1       -46.5250   -5.7750  -48.9960 C.3     193 VAL    0.0900
   3187 CG2       -48.4840   -7.2940  -48.6290 C.3     193 VAL   -0.2700
   3188 HN        -49.4390   -6.0520  -46.2710 H       193 VAL    0.0900
   3189 HA        -46.8400   -7.0830  -46.4500 H       193 VAL    0.0900
   3190 HB        -48.4790   -5.2070  -48.2630 H       193 VAL    0.0900
   3191 HG11      -45.7240   -6.5080  -48.7560 H       193 VAL   -0.2700
   3192 HG12      -46.1400   -4.7520  -48.7990 H       193 VAL    0.0900
   3193 HG13      -46.7850   -5.8760  -50.0710 H       193 VAL    0.0900
   3194 HG21      -49.3200   -7.5480  -47.9420 H       193 VAL    0.0900
   3195 HG22      -47.7800   -8.1520  -48.6610 H       193 VAL    0.5100
   3196 HG23      -48.9010   -7.1140  -49.6420 H       193 VAL   -0.5100
   3197 N         -46.9070   -3.8260  -45.9600 N.am    194 ILE   -0.4700
   3198 CA        -46.0990   -2.6750  -45.5370 C.3     194 ILE    0.3100
   3199 C         -45.5260   -2.8670  -44.1070 C.2     194 ILE    0.0700
   3200 O         -44.3270   -2.6230  -43.8970 O.2     194 ILE    0.0900
   3201 CB        -46.9300   -1.3530  -45.6570 C.3     194 ILE   -0.0900
   3202 CG1       -47.2200   -1.0270  -47.1400 C.3     194 ILE    0.0900
   3203 CG2       -46.2340   -0.1570  -44.9690 C.3     194 ILE   -0.2700
   3204 CD        -48.3400    0.0220  -47.4070 C.3     194 ILE    0.0900
   3205 HN        -47.8750   -3.6310  -46.0950 H       194 ILE    0.0900
   3206 HA        -45.2230   -2.6280  -46.1680 H       194 ILE    0.0900
   3207 HB        -47.9240   -1.5090  -45.1870 H       194 ILE   -0.1800
   3208 HG11      -47.5100   -1.9710  -47.6460 H       194 ILE    0.0900
   3209 HG12      -46.2820   -0.6460  -47.5960 H       194 ILE    0.0900
   3210 HG21      -45.2410    0.0250  -45.4320 H       194 ILE   -0.2700
   3211 HG22      -46.0870   -0.3760  -43.8890 H       194 ILE    0.0900
   3212 HG23      -46.8530    0.7580  -45.0840 H       194 ILE    0.0900
   3213 HD1       -48.0760    0.9910  -46.9340 H       194 ILE    0.0900
   3214 HD2       -49.3000   -0.3340  -46.9770 H       194 ILE    0.5100
   3215 HD3       -48.4560    0.1810  -48.5000 H       194 ILE   -0.5100
   3216 N         -46.3730   -3.2940  -43.1350 N.am    195 CYS   -0.4700
   3217 CA        -45.9890   -3.4610  -41.7380 C.3     195 CYS    0.3100
   3218 C         -45.0800   -4.6390  -41.5030 C.2     195 CYS    0.0700
   3219 O         -44.1000   -4.4720  -40.7900 O.2     195 CYS    0.0900
   3220 CB        -47.2120   -3.5440  -40.8390 C.3     195 CYS   -0.1100
   3221 SG        -47.9570   -1.9420  -40.4670 S.3     195 CYS    0.0900
   3222 HN        -47.3220   -3.5180  -43.3420 H       195 CYS    0.0900
   3223 HA        -45.3770   -2.6160  -41.4590 H       195 CYS   -0.2300
   3224 HB1       -46.9100   -4.0330  -39.8890 H       195 CYS    0.1600
   3225 HB2       -47.9660   -4.1870  -41.3390 H       195 CYS    0.5100
   3226 HG1       -48.4170   -1.7410  -41.6930 H       195 CYS   -0.5100
   3227 N         -45.3790   -5.8260  -42.0540 N.am    196 TYR   -0.4700
   3228 CA        -44.5240   -6.9850  -41.7970 C.3     196 TYR    0.3100
   3229 C         -43.2070   -6.9450  -42.6050 C.2     196 TYR    0.0700
   3230 O         -42.2540   -7.6440  -42.2390 O.2     196 TYR    0.0900
   3231 CB        -45.2790   -8.3070  -41.9720 C.3     196 TYR   -0.1800
   3232 CG        -46.2670   -8.5140  -40.8470 C.ar    196 TYR    0.0900
   3233 CD1       -47.6230   -8.2480  -41.0270 C.ar    196 TYR    0.0900
   3234 CD2       -45.8390   -8.8920  -39.5730 C.ar    196 TYR    0.0000
   3235 CE1       -48.5350   -8.4100  -39.9850 C.ar    196 TYR   -0.1150
   3236 CE2       -46.7420   -9.0360  -38.5170 C.ar    196 TYR    0.1150
   3237 CZ        -48.0890   -8.7900  -38.7280 C.ar    196 TYR   -0.1150
   3238 OH        -48.9880   -8.9120  -37.6980 O.3     196 TYR    0.1150
   3239 HN        -46.1700   -5.9680  -42.6440 H       196 TYR    0.1100
   3240 HA        -44.1550   -6.9010  -40.7860 H       196 TYR   -0.5400
   3241 HB1       -44.5640   -9.1560  -41.9610 H       196 TYR    0.4300
   3242 HB2       -45.8450   -8.2970  -42.9280 H       196 TYR   -0.1150
   3243 HD1       -47.9740   -7.9120  -41.9910 H       196 TYR    0.1150
   3244 HD2       -44.7890   -9.0770  -39.4010 H       196 TYR   -0.1150
   3245 HE1       -49.5890   -8.2380  -40.1560 H       196 TYR    0.1150
   3246 HE2       -46.3920   -9.3380  -37.5420 H       196 TYR    0.5100
   3247 HH        -49.8270   -8.5480  -37.9920 H       196 TYR   -0.5100
   3248 N         -43.1130   -6.0660  -43.6220 N.am    197 SER   -0.4700
   3249 CA        -41.8750   -5.8730  -44.3650 C.3     197 SER    0.3100
   3250 C         -40.8780   -5.1830  -43.4420 C.2     197 SER    0.0700
   3251 O         -39.7250   -5.6140  -43.3550 O.2     197 SER    0.0900
   3252 CB        -42.1070   -5.0630  -45.6440 C.3     197 SER    0.0500
   3253 OG        -42.3720   -3.6900  -45.3920 O.3     197 SER    0.0900
   3254 HN        -43.8880   -5.5090  -43.9110 H       197 SER    0.0900
   3255 HA        -41.4810   -6.8480  -44.6100 H       197 SER   -0.6600
   3256 HB1       -42.9760   -5.4880  -46.1900 H       197 SER    0.4300
   3257 HB2       -41.2010   -5.1280  -46.2830 H       197 SER    0.5100
   3258 HG1       -43.2430   -3.6580  -44.9900 H       197 SER   -0.5100
   3259 N         -41.3590   -4.1590  -42.7180 N.am    198 GLY   -0.4700
   3260 CA        -40.5790   -3.3940  -41.7520 C.3     198 GLY    0.3100
   3261 C         -40.2630   -4.1970  -40.5080 C.2     198 GLY   -0.0200
   3262 O         -39.1250   -4.1680  -40.0270 O.2     198 GLY    0.0900
   3263 HN        -42.3070   -3.8670  -42.8140 H       198 GLY    0.0900
   3264 HA1       -41.1520   -2.5220  -41.4760 H       198 GLY    0.5100
   3265 HA2       -39.6550   -3.0990  -42.2270 H       198 GLY   -0.5100
   3266 N         -41.2660   -4.9320  -39.9750 N.am    199 ILE   -0.4700
   3267 CA        -41.1000   -5.7770  -38.7940 C.3     199 ILE    0.3100
   3268 C         -40.0340   -6.8360  -39.0800 C.2     199 ILE    0.0700
   3269 O         -39.0520   -6.9090  -38.3410 O.2     199 ILE    0.0900
   3270 CB        -42.4340   -6.4030  -38.2900 C.3     199 ILE   -0.0900
   3271 CG1       -43.3880   -5.3240  -37.7250 C.3     199 ILE    0.0900
   3272 CG2       -42.1630   -7.4770  -37.2390 C.3     199 ILE   -0.2700
   3273 CD        -44.8680   -5.7850  -37.5440 C.3     199 ILE    0.0900
   3274 HN        -42.1790   -4.9300  -40.3730 H       199 ILE    0.0900
   3275 HA        -40.6720   -5.1610  -38.0160 H       199 ILE    0.0900
   3276 HB        -42.9750   -6.8560  -39.1490 H       199 ILE   -0.1800
   3277 HG11      -43.3780   -4.4540  -38.4150 H       199 ILE    0.0900
   3278 HG12      -43.0020   -5.0030  -36.7350 H       199 ILE    0.0900
   3279 HG21      -41.4790   -7.0840  -36.4580 H       199 ILE   -0.2700
   3280 HG22      -41.6870   -8.3610  -37.7160 H       199 ILE    0.0900
   3281 HG23      -43.1160   -7.7820  -36.7560 H       199 ILE    0.0900
   3282 HD1       -44.9160   -6.6450  -36.8420 H       199 ILE    0.0900
   3283 HD2       -45.2870   -6.1030  -38.5230 H       199 ILE    0.5100
   3284 HD3       -45.4750   -4.9540  -37.1290 H       199 ILE   -0.5100
   3285 N         -40.1960   -7.6130  -40.1760 N.am    200 LEU   -0.4700
   3286 CA        -39.2510   -8.6650  -40.5590 C.3     200 LEU    0.3100
   3287 C         -37.8400   -8.1260  -40.7730 C.2     200 LEU    0.0700
   3288 O         -36.8870   -8.7790  -40.3480 O.2     200 LEU    0.0900
   3289 CB        -39.7340   -9.3980  -41.8140 C.3     200 LEU   -0.1800
   3290 CG        -38.9650  -10.6550  -42.2200 C.3     200 LEU    0.0900
   3291 CD1       -39.1390  -11.7800  -41.1960 C.3     200 LEU    0.0900
   3292 CD2       -39.3970  -11.1240  -43.5920 C.3     200 LEU   -0.0900
   3293 HN        -40.9800   -7.5000  -40.7820 H       200 LEU    0.0900
   3294 HA        -39.1660   -9.3550  -39.7320 H       200 LEU   -0.2700
   3295 HB1       -39.6850   -8.6840  -42.6620 H       200 LEU    0.0900
   3296 HB2       -40.7930   -9.6890  -41.6490 H       200 LEU    0.0900
   3297 HG        -37.8850  -10.4080  -42.3060 H       200 LEU    0.0900
   3298 HD11      -40.2130  -12.0490  -41.1040 H       200 LEU   -0.2700
   3299 HD12      -38.7700  -11.4460  -40.2010 H       200 LEU    0.0900
   3300 HD13      -38.5740  -12.6790  -41.5220 H       200 LEU    0.0900
   3301 HD21      -39.2030  -10.3300  -44.3450 H       200 LEU    0.0900
   3302 HD22      -40.4850  -11.3510  -43.5890 H       200 LEU    0.5100
   3303 HD23      -38.8260  -12.0330  -43.8790 H       200 LEU   -0.5100
   3304 N         -37.7100   -6.9270  -41.3770 N.am    201 LYS   -0.4700
   3305 CA        -36.4300   -6.2610  -41.6170 C.3     201 LYS    0.3100
   3306 C         -35.7000   -5.9750  -40.2990 C.2     201 LYS    0.0700
   3307 O         -34.4860   -6.1550  -40.2350 O.2     201 LYS    0.0900
   3308 CB        -36.6450   -4.9520  -42.3780 C.3     201 LYS   -0.1800
   3309 CG        -35.5790   -4.6350  -43.4120 C.3     201 LYS    0.0900
   3310 CD        -36.1380   -3.6840  -44.4720 C.3     201 LYS    0.0900
   3311 CE        -35.0660   -3.0500  -45.3230 C.3     201 LYS   -0.1800
   3312 NZ        -35.6430   -2.1020  -46.3170 N.4     201 LYS    0.0900
   3313 HN        -38.5090   -6.4270  -41.6990 H       201 LYS    0.0900
   3314 HA        -35.8040   -6.9300  -42.1880 H       201 LYS   -0.1800
   3315 HB1       -36.6720   -4.1210  -41.6410 H       201 LYS    0.0900
   3316 HB2       -37.6260   -5.0070  -42.8950 H       201 LYS    0.0900
   3317 HG1       -35.2450   -5.5760  -43.9000 H       201 LYS    0.2100
   3318 HG2       -34.7080   -4.1610  -42.9120 H       201 LYS    0.0500
   3319 HD1       -36.7100   -2.8800  -43.9620 H       201 LYS    0.0500
   3320 HD2       -36.8270   -4.2520  -45.1320 H       201 LYS   -0.3000
   3321 HE1       -34.5180   -3.8370  -45.8830 H       201 LYS    0.3300
   3322 HE2       -34.3640   -2.4790  -44.6790 H       201 LYS    0.3300
   3323 HZ1       -36.1560   -1.3470  -45.8190 H       201 LYS    0.3300
   3324 HZ2       -36.2980   -2.6130  -46.9410 H       201 LYS    0.5100
   3325 HZ3       -34.8770   -1.6860  -46.8830 H       201 LYS   -0.5100
   3326 N         -36.4410   -5.5560  -39.2480 N.am    202 THR   -0.4700
   3327 CA        -35.8970   -5.2480  -37.9230 C.3     202 THR    0.3100
   3328 C         -35.5280   -6.5380  -37.1860 C.2     202 THR    0.0700
   3329 O         -34.4250   -6.6370  -36.6480 O.2     202 THR    0.0900
   3330 CB        -36.8910   -4.3890  -37.1350 C.3     202 THR    0.1400
   3331 CG2       -36.3570   -3.9610  -35.7900 C.3     202 THR    0.0900
   3332 OG1       -37.1780   -3.2210  -37.9000 O.3     202 THR   -0.6600
   3333 HN        -37.4260   -5.4330  -39.3340 H       202 THR    0.4300
   3334 HA        -34.9630   -4.7200  -38.0560 H       202 THR   -0.2700
   3335 HB        -37.8320   -4.9540  -36.9600 H       202 THR    0.0900
   3336 HG1       -37.9320   -3.4440  -38.4500 H       202 THR    0.0900
   3337 HG21      -35.3420   -3.5200  -35.9040 H       202 THR    0.0900
   3338 HG22      -36.2860   -4.8390  -35.1130 H       202 THR    0.5100
   3339 HG23      -37.0260   -3.1950  -35.3410 H       202 THR   -0.5100
   3340 N         -36.4370   -7.5240  -37.1700 N.am    203 LEU   -0.4700
   3341 CA        -36.2350   -8.8100  -36.5200 C.3     203 LEU    0.3100
   3342 C         -34.9590   -9.4890  -37.0440 C.2     203 LEU    0.0700
   3343 O         -34.1420   -9.9720  -36.2490 O.2     203 LEU    0.0900
   3344 CB        -37.4730   -9.7000  -36.7380 C.3     203 LEU   -0.1800
   3345 CG        -38.4480   -9.9120  -35.5540 C.3     203 LEU    0.0900
   3346 CD1       -38.8200   -8.6280  -34.8810 C.3     203 LEU    0.0900
   3347 CD2       -39.7470  -10.5700  -36.0220 C.3     203 LEU   -0.0900
   3348 HN        -37.3190   -7.4150  -37.6190 H       203 LEU    0.0900
   3349 HA        -36.0730   -8.6360  -35.4660 H       203 LEU   -0.2700
   3350 HB1       -37.1100  -10.7010  -37.0470 H       203 LEU    0.0900
   3351 HB2       -38.0570   -9.2540  -37.5680 H       203 LEU    0.0900
   3352 HG        -37.9680  -10.5800  -34.8090 H       203 LEU    0.0900
   3353 HD11      -39.3160   -7.9470  -35.6050 H       203 LEU   -0.2700
   3354 HD12      -37.9100   -8.1270  -34.4900 H       203 LEU    0.0900
   3355 HD13      -39.5260   -8.8300  -34.0450 H       203 LEU    0.0900
   3356 HD21      -39.5300  -11.5600  -36.4780 H       203 LEU    0.0900
   3357 HD22      -40.2420   -9.9300  -36.7830 H       203 LEU    0.5100
   3358 HD23      -40.4280  -10.7200  -35.1580 H       203 LEU   -0.5100
   3359 N         -34.7440   -9.4360  -38.3720 N.am    204 LEU   -0.4700
   3360 CA        -33.5790  -10.0490  -38.9990 C.3     204 LEU    0.3100
   3361 C         -32.2830   -9.2840  -38.7450 C.2     204 LEU    0.0700
   3362 O         -31.2620   -9.9280  -38.5180 O.2     204 LEU    0.0900
   3363 CB        -33.7850  -10.2400  -40.5100 C.3     204 LEU   -0.1800
   3364 CG        -34.7610  -11.3540  -40.9190 C.3     204 LEU    0.0900
   3365 CD1       -35.0800  -11.2790  -42.3920 C.3     204 LEU    0.0900
   3366 CD2       -34.2160  -12.7350  -40.5730 C.3     204 LEU   -0.0900
   3367 HN        -35.3770   -8.9720  -38.9880 H       204 LEU    0.0900
   3368 HA        -33.4120  -11.0040  -38.5240 H       204 LEU   -0.2700
   3369 HB1       -32.7970  -10.4670  -40.9640 H       204 LEU    0.0900
   3370 HB2       -34.1620   -9.2830  -40.9280 H       204 LEU    0.0900
   3371 HG        -35.7010  -11.2500  -40.3360 H       204 LEU    0.0900
   3372 HD11      -34.1510  -11.3910  -42.9900 H       204 LEU   -0.2700
   3373 HD12      -35.5380  -10.2950  -42.6310 H       204 LEU    0.0900
   3374 HD13      -35.7810  -12.0950  -42.6700 H       204 LEU    0.0900
   3375 HD21      -34.0430  -12.8140  -39.4780 H       204 LEU    0.0900
   3376 HD22      -33.2510  -12.9030  -41.0970 H       204 LEU    0.5100
   3377 HD23      -34.9460  -13.5170  -40.8730 H       204 LEU   -0.5100
   3378 N         -32.2890   -7.9370  -38.6360 N.am    205 ARG   -0.4700
   3379 CA        -31.0600   -7.2010  -38.3590 C.3     205 ARG    0.3100
   3380 CAT       -31.4850   -7.6170  -34.5750 C.3     205 ARG    0.0700
   3381 C         -30.8410   -7.0120  -36.8560 C.2     205 ARG    0.0900
   3382 O         -29.9660   -6.2560  -36.4350 O.2     205 ARG   -0.1800
   3383 CB        -31.0510   -5.8130  -39.0690 C.3     205 ARG    0.0900
   3384 CG        -31.9370   -4.7120  -38.4450 C.3     205 ARG    0.0900
   3385 CD        -31.8820   -3.3800  -39.2080 C.3     205 ARG   -0.1800
   3386 NE        -32.5690   -2.3270  -38.3830 N.pl3   205 ARG    0.0900
   3387 CZ        -33.8690   -2.0570  -38.4060 C.cat   205 ARG    0.0900
   3388 NH1       -34.3900   -1.2320  -37.5150 N.pl3   205 ARG    0.2000
   3389 NH2       -34.6970   -2.6190  -39.2550 N.pl3   205 ARG    0.0900
   3390 NT        -31.6270   -7.7010  -36.0060 N.pl3   205 ARG    0.0900
   3391 HN        -33.1190   -7.3940  -38.7400 H       205 ARG   -0.7000
   3392 HNT       -32.3510   -8.3030  -36.3340 H       205 ARG    0.4400
   3393 HA        -30.2310   -7.8010  -38.7040 H       205 ARG    0.6400
   3394 HB1       -31.3870   -5.9660  -40.1150 H       205 ARG   -0.8000
   3395 HB2       -30.0040   -5.4430  -39.0760 H       205 ARG    0.4600
   3396 HG1       -31.6030   -4.5360  -37.4000 H       205 ARG    0.4600
   3397 HG2       -32.9890   -5.0680  -38.4310 H       205 ARG   -0.8000
   3398 HD1       -32.4090   -3.4670  -40.1820 H       205 ARG    0.4600
   3399 HD2       -30.8280   -3.0680  -39.3720 H       205 ARG    0.4600
   3400 HE        -32.0000   -1.7860  -37.7670 H       205 ARG    0.5100
   3401 HH11      -33.8050   -0.8100  -36.8220 H       205 ARG   -0.5100
   3402 HH12      -35.3690   -1.0290  -37.5330 H       205 ARG   -0.4700
   3403 HH21      -35.6850   -2.5040  -39.1420 H       205 ARG    0.3100
   3404 HH22      -34.3410   -3.1650  -40.0140 H       205 ARG   -0.1100
   3405 HT1       -31.6380   -6.5660  -34.2470 H       205 ARG    0.0900
   3406 HT2       -30.4640   -7.9410  -34.2800 H       205 ARG    0.0900
   3407 HT3       -32.2450   -8.2610  -34.0840 H       205 ARG    0.0900
   3408 N         -35.2690  -13.8740  -27.7590 N.am    206 GLU   -0.2700
   3409 CA        -35.6890  -13.7580  -26.3790 C.3     206 GLU    0.0900
   3410 CAY       -35.4570  -14.2150  -30.1190 C.3     206 GLU    0.0900
   3411 C         -36.5140  -12.5110  -26.0930 C.2     206 GLU    0.0900
   3412 O         -37.3970  -12.5110  -25.2390 O.2     206 GLU    0.5100
   3413 CB        -34.4680  -13.8570  -25.4170 C.3     206 GLU   -0.5100
   3414 CG        -33.0900  -13.3690  -25.9590 C.3     206 GLU   -0.4700
   3415 CD        -33.0660  -11.9820  -26.5760 C.2     206 GLU    0.3100
   3416 OE1       -33.4150  -11.8420  -27.7850 O.co2   206 GLU    0.0700
   3417 OE2       -32.6510  -11.0030  -25.9040 O.co2   206 GLU    0.0900
   3418 CY        -36.0310  -14.3180  -28.7590 C.2     206 GLU   -0.1800
   3419 OY        -37.1450  -14.7900  -28.5720 O.2     206 GLU    0.0900
   3420 HN        -34.3310  -13.5870  -27.9290 H       206 GLU    0.0900
   3421 HA        -36.3900  -14.5540  -26.1760 H       206 GLU   -0.2800
   3422 HB1       -34.3550  -14.9220  -25.1270 H       206 GLU    0.0900
   3423 HB2       -34.7040  -13.2580  -24.5130 H       206 GLU    0.0900
   3424 HG1       -32.7510  -14.0870  -26.7350 H       206 GLU    0.6200
   3425 HG2       -32.3680  -13.3740  -25.1160 H       206 GLU   -0.7600
   3426 HY1       -36.2730  -14.2650  -30.8710 H       206 GLU   -0.7600
   3427 HY2       -34.7530  -15.0570  -30.2950 H       206 GLU    0.5100
   3428 HY3       -34.9240  -13.2460  -30.2300 H       206 GLU   -0.5100
   3429 N         -36.2670  -11.4230  -26.8470 N.am    207 LYS   -0.4700
   3430 CA        -36.9280  -10.1370  -26.7050 C.3     207 LYS    0.3100
   3431 C         -38.4510  -10.1680  -26.8030 C.2     207 LYS    0.0700
   3432 O         -39.0250  -10.4580  -27.8470 O.2     207 LYS    0.0900
   3433 CB        -36.3420   -9.1150  -27.7170 C.3     207 LYS   -0.1800
   3434 CG        -34.8840   -8.7330  -27.3970 C.3     207 LYS    0.0900
   3435 CD        -34.0510   -8.4280  -28.6550 C.3     207 LYS    0.0900
   3436 CE        -32.5370   -8.2980  -28.4070 C.3     207 LYS   -0.1800
   3437 NZ        -31.9590   -9.5810  -27.9770 N.4     207 LYS    0.0900
   3438 HN        -35.5840  -11.4570  -27.5710 H       207 LYS    0.0900
   3439 HA        -36.7780   -9.7920  -25.6930 H       207 LYS   -0.1800
   3440 HB1       -36.9650   -8.1950  -27.6990 H       207 LYS    0.0900
   3441 HB2       -36.3820   -9.5560  -28.7350 H       207 LYS    0.0900
   3442 HG1       -34.4090   -9.5750  -26.8500 H       207 LYS    0.2100
   3443 HG2       -34.8870   -7.8350  -26.7440 H       207 LYS    0.0500
   3444 HD1       -34.4150   -7.4750  -29.0900 H       207 LYS    0.0500
   3445 HD2       -34.2150   -9.2450  -29.3880 H       207 LYS   -0.3000
   3446 HE1       -32.3480   -7.5530  -27.6060 H       207 LYS    0.3300
   3447 HE2       -32.0250   -7.9900  -29.3440 H       207 LYS    0.3300
   3448 HZ1       -32.2590  -10.3330  -28.6310 H       207 LYS    0.3300
   3449 HZ2       -32.2880   -9.8050  -27.0170 H       207 LYS    0.5100
   3450 HZ3       -30.9220   -9.5120  -27.9810 H       207 LYS   -0.5100
   3451 N         -39.1510   -9.8370  -25.7010 N.am    208 LYS   -0.4700
   3452 CA        -40.5860  -10.0180  -25.5420 C.3     208 LYS    0.3100
   3453 C         -41.4840   -9.3790  -26.6060 C.2     208 LYS    0.0700
   3454 O         -42.3120  -10.0330  -27.2260 O.2     208 LYS    0.0900
   3455 CB        -40.9280   -9.5150  -24.1110 C.3     208 LYS   -0.1800
   3456 CG        -42.4080   -9.3070  -23.7690 C.3     208 LYS    0.0900
   3457 CD        -43.2530  -10.5730  -23.9570 C.3     208 LYS    0.0900
   3458 CE        -44.7040  -10.3530  -23.5340 C.3     208 LYS   -0.1800
   3459 NZ        -45.5400  -11.3970  -24.1190 N.4     208 LYS    0.0900
   3460 HN        -38.6940   -9.4360  -24.9120 H       208 LYS    0.0900
   3461 HA        -40.8290  -11.0630  -25.6610 H       208 LYS   -0.1800
   3462 HB1       -40.4120   -8.5440  -23.9670 H       208 LYS    0.0900
   3463 HB2       -40.5190  -10.2530  -23.3920 H       208 LYS    0.0900
   3464 HG1       -42.8160   -8.5070  -24.4220 H       208 LYS    0.2100
   3465 HG2       -42.4860   -8.9820  -22.7100 H       208 LYS    0.0500
   3466 HD1       -42.8170  -11.3940  -23.3480 H       208 LYS    0.0500
   3467 HD2       -43.2290  -10.8690  -25.0270 H       208 LYS   -0.3000
   3468 HE1       -45.0670   -9.3680  -23.8970 H       208 LYS    0.3300
   3469 HE2       -44.7950  -10.4100  -22.4280 H       208 LYS    0.3300
   3470 HZ1       -45.1190  -12.3290  -23.9250 H       208 LYS    0.3300
   3471 HZ2       -45.6060  -11.2530  -25.1460 H       208 LYS    0.5100
   3472 HZ3       -46.4910  -11.3550  -23.7020 H       208 LYS   -0.5100
   3473 N         -41.2270   -8.1030  -26.9350 N.am    209 ARG   -0.4700
   3474 CA        -41.8700   -7.2950  -27.9710 C.3     209 ARG    0.3100
   3475 C         -41.7010   -7.9220  -29.3670 C.2     209 ARG    0.0700
   3476 O         -42.6020   -7.7800  -30.1950 O.2     209 ARG    0.0900
   3477 CB        -41.3850   -5.8340  -27.9460 C.3     209 ARG   -0.1800
   3478 CG        -39.9830   -5.5740  -28.4640 C.3     209 ARG    0.0900
   3479 CD        -39.7330   -4.0870  -28.5130 C.3     209 ARG    0.0900
   3480 NE        -38.3680   -3.7660  -28.0890 N.pl3   209 ARG   -0.1800
   3481 CZ        -37.3750   -3.4960  -28.9250 C.cat   209 ARG    0.0900
   3482 NH1       -37.5850   -3.4760  -30.2400 N.pl3   209 ARG    0.0900
   3483 NH2       -36.1660   -3.2230  -28.4560 N.pl3   209 ARG    0.2000
   3484 HN        -40.5190   -7.6100  -26.4400 H       209 ARG    0.0900
   3485 HA        -42.9360   -7.3330  -27.8010 H       209 ARG    0.0900
   3486 HB1       -41.4280   -5.4810  -26.8940 H       209 ARG   -0.7000
   3487 HB2       -42.0890   -5.2330  -28.5580 H       209 ARG    0.4400
   3488 HG1       -39.8770   -6.0050  -29.4830 H       209 ARG    0.6400
   3489 HG2       -39.2410   -6.0550  -27.7920 H       209 ARG   -0.8000
   3490 HD1       -40.4350   -3.5630  -27.8310 H       209 ARG    0.4600
   3491 HD2       -39.8620   -3.7170  -29.5520 H       209 ARG    0.4600
   3492 HE        -38.1740   -3.7500  -27.1080 H       209 ARG   -0.8000
   3493 HH11      -38.4970   -3.6660  -30.6040 H       209 ARG    0.4600
   3494 HH12      -36.8310   -3.2710  -30.8640 H       209 ARG    0.4600
   3495 HH21      -36.0010   -3.2220  -27.4710 H       209 ARG    0.5100
   3496 HH22      -35.4180   -3.0190  -29.0890 H       209 ARG   -0.5100
   3497 N         -40.5650   -8.6360  -29.6040 N.am    210 HSE   -0.4700
   3498 CA        -40.2940   -9.3560  -30.8510 C.3     210 HSE    0.3100
   3499 C         -41.0600  -10.6750  -30.8740 C.2     210 HSE    0.0700
   3500 O         -41.6030  -11.0390  -31.9120 O.2     210 HSE    0.0900
   3501 CB        -38.7950   -9.6130  -31.0200 C.3     210 HSE   -0.0800
   3502 CG        -37.9810   -8.4180  -31.4070 C.ar    210 HSE    0.0900
   3503 CD2       -36.6600   -8.5430  -31.7770 C.ar    210 HSE    0.0900
   3504 ND1       -38.3400   -7.1110  -31.5040 N.ar    210 HSE   -0.7000
   3505 CE1       -37.2210   -6.4290  -31.9050 C.ar    210 HSE    0.2200
   3506 NE2       -36.2430   -7.3170  -32.0660 N.ar    210 HSE    0.2500
   3507 HN        -39.8470   -8.6990  -28.9160 H       210 HSE    0.1300
   3508 HA        -40.6650   -8.7570  -31.6690 H       210 HSE   -0.3600
   3509 HB1       -38.6610  -10.3850  -31.8070 H       210 HSE    0.3200
   3510 HB2       -38.3970   -9.9980  -30.0580 H       210 HSE   -0.0500
   3511 HD2       -36.0350   -9.4260  -31.8390 H       210 HSE    0.0900
   3512 HE1       -37.1240   -5.3560  -32.0690 H       210 HSE    0.5100
   3513 HE2       -35.3130   -7.1040  -32.3660 H       210 HSE   -0.5100
   3514 N         -41.1260  -11.3860  -29.7270 N.am    211 ARG   -0.4700
   3515 CA        -41.8540  -12.6540  -29.5890 C.3     211 ARG    0.3100
   3516 C         -43.3730  -12.4530  -29.8000 C.2     211 ARG    0.0700
   3517 O         -44.0260  -13.3260  -30.3810 O.2     211 ARG    0.0900
   3518 CB        -41.5760  -13.3010  -28.2180 C.3     211 ARG   -0.1800
   3519 CG        -40.1330  -13.7640  -28.0520 C.3     211 ARG    0.0900
   3520 CD        -39.8790  -14.5720  -26.7840 C.3     211 ARG    0.0900
   3521 NE        -40.5100  -15.8910  -26.8440 N.pl3   211 ARG   -0.1800
   3522 CZ        -39.9940  -16.9520  -27.4600 C.cat   211 ARG    0.0900
   3523 NH1       -38.8180  -16.8730  -28.0700 N.pl3   211 ARG    0.0900
   3524 NH2       -40.6540  -18.1030  -27.4770 N.pl3   211 ARG    0.2000
   3525 HN        -40.6690  -11.0700  -28.9000 H       211 ARG    0.0900
   3526 HA        -41.5340  -13.3100  -30.3840 H       211 ARG    0.0900
   3527 HB1       -42.2480  -14.1780  -28.0970 H       211 ARG   -0.7000
   3528 HB2       -41.8060  -12.5610  -27.4220 H       211 ARG    0.4400
   3529 HG1       -39.4760  -12.8690  -28.0350 H       211 ARG    0.6400
   3530 HG2       -39.8630  -14.3920  -28.9280 H       211 ARG   -0.8000
   3531 HD1       -40.3000  -14.0350  -25.9070 H       211 ARG    0.4600
   3532 HD2       -38.7870  -14.7250  -26.6490 H       211 ARG    0.4600
   3533 HE        -41.3930  -16.0030  -26.3910 H       211 ARG   -0.8000
   3534 HH11      -38.3120  -16.0110  -28.0710 H       211 ARG    0.4600
   3535 HH12      -38.4390  -17.6760  -28.5290 H       211 ARG    0.4600
   3536 HH21      -41.5440  -18.1750  -27.0250 H       211 ARG    0.5100
   3537 HH22      -40.2620  -18.8980  -27.9390 H       211 ARG   -0.5100
   3538 N         -43.9180  -11.2790  -29.3690 N.am    212 ASP   -0.4700
   3539 CA        -45.3440  -10.9130  -29.4650 C.3     212 ASP    0.3100
   3540 C         -45.8360  -10.7950  -30.9200 C.2     212 ASP    0.0700
   3541 O         -47.0430  -10.8330  -31.1580 O.2     212 ASP    0.0900
   3542 CB        -45.6270   -9.5890  -28.7210 C.3     212 ASP   -0.2800
   3543 CG        -45.4220   -9.5900  -27.2050 C.2     212 ASP    0.0900
   3544 OD1       -45.6640  -10.6450  -26.5660 O.co2   212 ASP    0.0900
   3545 OD2       -45.0340   -8.5240  -26.6540 O.co2   212 ASP    0.6200
   3546 HN        -43.3420  -10.5830  -28.9490 H       212 ASP   -0.7600
   3547 HA        -45.9240  -11.7160  -29.0330 H       212 ASP   -0.7600
   3548 HB1       -46.6850   -9.3100  -28.9130 H       212 ASP    0.5100
   3549 HB2       -44.9600   -8.8100  -29.1460 H       212 ASP   -0.5100
   3550 N         -44.9070  -10.6790  -31.8880 N.am    213 VAL   -0.4700
   3551 CA        -45.2060  -10.5810  -33.3180 C.3     213 VAL    0.3100
   3552 C         -45.9100  -11.8650  -33.8130 C.2     213 VAL    0.0700
   3553 O         -46.7500  -11.7680  -34.7080 O.2     213 VAL    0.0900
   3554 CB        -43.9340  -10.2680  -34.1630 C.3     213 VAL   -0.0900
   3555 CG1       -44.2390  -10.2570  -35.6640 C.3     213 VAL    0.0900
   3556 CG2       -43.3010   -8.9430  -33.7390 C.3     213 VAL   -0.2700
   3557 HN        -43.9370  -10.6550  -31.6620 H       213 VAL    0.0900
   3558 HA        -45.9380   -9.7970  -33.4470 H       213 VAL    0.0900
   3559 HB        -43.1620  -11.0380  -33.9550 H       213 VAL    0.0900
   3560 HG11      -45.0030   -9.4830  -35.8920 H       213 VAL   -0.2700
   3561 HG12      -44.6330  -11.2470  -35.9770 H       213 VAL    0.0900
   3562 HG13      -43.3160  -10.0240  -36.2360 H       213 VAL    0.0900
   3563 HG21      -43.1720   -8.9180  -32.6360 H       213 VAL    0.0900
   3564 HG22      -43.9570   -8.0980  -34.0390 H       213 VAL    0.5100
   3565 HG23      -42.3040   -8.8300  -34.2160 H       213 VAL   -0.5100
   3566 N         -45.5790  -13.0490  -33.2440 N.am    214 ARG   -0.4700
   3567 CA        -46.1480  -14.3260  -33.6840 C.3     214 ARG    0.3100
   3568 C         -47.6710  -14.3930  -33.5270 C.2     214 ARG    0.0700
   3569 O         -48.3410  -14.8780  -34.4310 O.2     214 ARG    0.0900
   3570 CB        -45.5010  -15.5110  -32.9430 C.3     214 ARG   -0.1800
   3571 CG        -45.7520  -16.8790  -33.6020 C.3     214 ARG    0.0900
   3572 CD        -45.0490  -17.9980  -32.8490 C.3     214 ARG    0.0900
   3573 NE        -45.7480  -19.2800  -32.9870 N.pl3   214 ARG   -0.1800
   3574 CZ        -45.7040  -20.2610  -32.0890 C.cat   214 ARG    0.0900
   3575 NH1       -44.9940  -20.1220  -30.9730 N.pl3   214 ARG    0.0900
   3576 NH2       -46.3760  -21.3870  -32.2930 N.pl3   214 ARG    0.2000
   3577 HN        -44.9260  -13.1030  -32.4930 H       214 ARG    0.0900
   3578 HA        -45.9810  -14.4160  -34.7460 H       214 ARG    0.0900
   3579 HB1       -45.9040  -15.5390  -31.9100 H       214 ARG   -0.7000
   3580 HB2       -44.4050  -15.3400  -32.8980 H       214 ARG    0.4400
   3581 HG1       -45.3790  -16.8540  -34.6470 H       214 ARG    0.6400
   3582 HG2       -46.8440  -17.0820  -33.6150 H       214 ARG   -0.8000
   3583 HD1       -45.0070  -17.7500  -31.7670 H       214 ARG    0.4600
   3584 HD2       -44.0220  -18.1300  -33.2520 H       214 ARG    0.4600
   3585 HE        -46.2970  -19.4260  -33.8090 H       214 ARG   -0.8000
   3586 HH11      -44.4890  -19.2770  -30.8030 H       214 ARG    0.4600
   3587 HH12      -44.9660  -20.8650  -30.3030 H       214 ARG    0.4600
   3588 HH21      -46.9190  -21.5010  -33.1250 H       214 ARG    0.5100
   3589 HH22      -46.3390  -22.1220  -31.6160 H       214 ARG   -0.5100
   3590 N         -48.2080  -13.9060  -32.3970 N.am    215 LEU   -0.4700
   3591 CA        -49.6380  -13.9390  -32.1070 C.3     215 LEU    0.3100
   3592 C         -50.4350  -13.0620  -33.0590 C.2     215 LEU    0.0700
   3593 O         -51.4000  -13.5370  -33.6500 O.2     215 LEU    0.0900
   3594 CB        -49.9170  -13.5090  -30.6440 C.3     215 LEU   -0.1800
   3595 CG        -51.3930  -13.3720  -30.2310 C.3     215 LEU    0.0900
   3596 CD1       -52.1060  -14.7260  -30.2500 C.3     215 LEU    0.0900
   3597 CD2       -51.5370  -12.6690  -28.8900 C.3     215 LEU   -0.0900
   3598 HN        -47.6410  -13.4910  -31.6920 H       215 LEU    0.0900
   3599 HA        -49.9890  -14.9460  -32.2740 H       215 LEU   -0.2700
   3600 HB1       -49.4270  -12.5260  -30.4810 H       215 LEU    0.0900
   3601 HB2       -49.4470  -14.2610  -29.9750 H       215 LEU    0.0900
   3602 HG        -51.9050  -12.6810  -30.9340 H       215 LEU    0.0900
   3603 HD11      -52.0190  -15.2170  -29.2570 H       215 LEU   -0.2700
   3604 HD12      -51.6430  -15.3860  -31.0140 H       215 LEU    0.0900
   3605 HD13      -53.1830  -14.5830  -30.4830 H       215 LEU    0.0900
   3606 HD21      -51.0990  -11.6500  -28.9430 H       215 LEU    0.0900
   3607 HD22      -51.0030  -13.2440  -28.1020 H       215 LEU    0.5100
   3608 HD23      -52.6120  -12.5790  -28.6230 H       215 LEU   -0.5100
   3609 N         -50.0580  -11.7800  -33.1670 N.am    216 ILE   -0.4700
   3610 CA        -50.7400  -10.7800  -33.9850 C.3     216 ILE    0.3100
   3611 C         -50.6540  -11.1840  -35.4670 C.2     216 ILE    0.0700
   3612 O         -51.6870  -11.1300  -36.1210 O.2     216 ILE    0.0900
   3613 CB        -50.2530   -9.3300  -33.6490 C.3     216 ILE   -0.0900
   3614 CG1       -50.8070   -8.9230  -32.2700 C.3     216 ILE    0.0900
   3615 CG2       -50.7010   -8.2870  -34.6780 C.3     216 ILE   -0.2700
   3616 CD        -49.7970   -8.3730  -31.3450 C.3     216 ILE    0.0900
   3617 HN        -49.2630  -11.4400  -32.6730 H       216 ILE    0.0900
   3618 HA        -51.7990  -10.8670  -33.7990 H       216 ILE    0.0900
   3619 HB        -49.1430   -9.3300  -33.6030 H       216 ILE   -0.1800
   3620 HG11      -51.2640   -9.8180  -31.7970 H       216 ILE    0.0900
   3621 HG12      -51.5960   -8.1550  -32.4220 H       216 ILE    0.0900
   3622 HG21      -51.8100   -8.2560  -34.7340 H       216 ILE   -0.2700
   3623 HG22      -50.3030   -8.5510  -35.6810 H       216 ILE    0.0900
   3624 HG23      -50.3330   -7.2810  -34.3830 H       216 ILE    0.0900
   3625 HD1       -49.3340   -7.4630  -31.7830 H       216 ILE    0.0900
   3626 HD2       -49.0000   -9.1260  -31.1660 H       216 ILE    0.5100
   3627 HD3       -50.2770   -8.0980  -30.3810 H       216 ILE   -0.5100
   3628 N         -49.5030  -11.6990  -35.9590 N.am    217 PHE   -0.4700
   3629 CA        -49.3820  -12.1680  -37.3510 C.3     217 PHE    0.3100
   3630 C         -50.3370  -13.3570  -37.6180 C.2     217 PHE    0.0700
   3631 O         -50.9750  -13.3900  -38.6720 O.2     217 PHE    0.0900
   3632 CB        -47.9220  -12.5470  -37.6930 C.3     217 PHE   -0.1800
   3633 CG        -47.7130  -13.0090  -39.1170 C.ar    217 PHE    0.0900
   3634 CD1       -47.7380  -12.0990  -40.1730 C.ar    217 PHE    0.0900
   3635 CD2       -47.5030  -14.3540  -39.4060 C.ar    217 PHE    0.0000
   3636 CE1       -47.5860  -12.5330  -41.5020 C.ar    217 PHE   -0.1150
   3637 CE2       -47.3470  -14.7890  -40.7330 C.ar    217 PHE    0.1150
   3638 CZ        -47.3800  -13.8740  -41.7720 C.ar    217 PHE   -0.1150
   3639 HN        -48.6820  -11.7840  -35.3980 H       217 PHE    0.1150
   3640 HA        -49.7210  -11.3730  -37.9980 H       217 PHE   -0.1150
   3641 HB1       -47.5970  -13.3770  -37.0310 H       217 PHE    0.1150
   3642 HB2       -47.2710  -11.6600  -37.5400 H       217 PHE   -0.1150
   3643 HD1       -47.8740  -11.0470  -39.9690 H       217 PHE    0.1150
   3644 HD2       -47.4590  -15.0720  -38.6000 H       217 PHE   -0.1150
   3645 HE1       -47.6340  -11.8200  -42.3120 H       217 PHE    0.1150
   3646 HE2       -47.2030  -15.8390  -40.9420 H       217 PHE    0.5100
   3647 HZ        -47.2420  -14.2070  -42.7900 H       217 PHE   -0.5100
   3648 N         -50.4450  -14.3200  -36.6510 N.am    218 THR   -0.4700
   3649 CA        -51.3460  -15.4800  -36.7280 C.3     218 THR    0.3100
   3650 C         -52.8020  -15.0140  -36.8240 C.2     218 THR    0.0700
   3651 O         -53.5450  -15.5400  -37.6530 O.2     218 THR    0.0900
   3652 CB        -51.1550  -16.4210  -35.5140 C.3     218 THR    0.1400
   3653 CG2       -52.0250  -17.6740  -35.5800 C.3     218 THR    0.0900
   3654 OG1       -49.7790  -16.7910  -35.4090 O.3     218 THR   -0.6600
   3655 HN        -49.8940  -14.2740  -35.8230 H       218 THR    0.4300
   3656 HA        -51.1310  -16.0080  -37.6460 H       218 THR   -0.2700
   3657 HB        -51.4610  -15.9000  -34.5810 H       218 THR    0.0900
   3658 HG1       -49.3120  -15.9990  -35.1370 H       218 THR    0.0900
   3659 HG21      -52.0570  -18.0620  -36.6210 H       218 THR    0.0900
   3660 HG22      -53.0620  -17.4330  -35.2610 H       218 THR    0.5100
   3661 HG23      -51.6040  -18.4620  -34.9200 H       218 THR   -0.5100
   3662 N         -53.2080  -14.0290  -35.9910 N.am    219 ILE   -0.4700
   3663 CA        -54.5640  -13.4900  -35.9710 C.3     219 ILE    0.3100
   3664 C         -54.9370  -12.9930  -37.3820 C.2     219 ILE    0.0700
   3665 O         -55.9210  -13.4910  -37.9170 O.2     219 ILE    0.0900
   3666 CB        -54.7390  -12.4050  -34.8670 C.3     219 ILE   -0.0900
   3667 CG1       -54.7780  -13.0510  -33.4760 C.3     219 ILE    0.0900
   3668 CG2       -55.9920  -11.5440  -35.0820 C.3     219 ILE   -0.2700
   3669 CD        -54.7090  -12.0590  -32.3280 C.3     219 ILE    0.0900
   3670 HN        -52.5800  -13.6170  -35.3370 H       219 ILE    0.0900
   3671 HA        -55.2420  -14.3110  -35.7940 H       219 ILE    0.0900
   3672 HB        -53.8460  -11.7450  -34.8670 H       219 ILE   -0.1800
   3673 HG11      -53.9180  -13.7490  -33.3890 H       219 ILE    0.0900
   3674 HG12      -55.7210  -13.6290  -33.3830 H       219 ILE    0.0900
   3675 HG21      -56.9010  -12.1840  -35.0730 H       219 ILE   -0.2700
   3676 HG22      -55.9320  -11.0290  -36.0650 H       219 ILE    0.0900
   3677 HG23      -56.0790  -10.7930  -34.2700 H       219 ILE    0.0900
   3678 HD1       -55.7260  -11.8770  -31.9180 H       219 ILE    0.0900
   3679 HD2       -54.2950  -11.0920  -32.6880 H       219 ILE    0.5100
   3680 HD3       -54.0660  -12.4620  -31.5170 H       219 ILE   -0.5100
   3681 N         -54.1230  -12.0920  -38.0080 N.am    220 MET   -0.4700
   3682 CA        -54.3780  -11.5370  -39.3460 C.3     220 MET    0.3100
   3683 C         -54.4200  -12.6360  -40.4170 C.2     220 MET    0.0700
   3684 O         -55.3200  -12.6210  -41.2600 O.2     220 MET    0.0900
   3685 CB        -53.3510  -10.4350  -39.7370 C.3     220 MET   -0.1800
   3686 CG        -53.9050   -9.4340  -40.7670 C.3     220 MET    0.0900
   3687 SD        -52.8480   -7.9870  -41.1760 S.3     220 MET    0.0900
   3688 CE        -53.8480   -6.6260  -40.5750 C.3     220 MET   -0.1400
   3689 HN        -53.2920  -11.7610  -37.5680 H       220 MET    0.0900
   3690 HA        -55.3760  -11.1250  -39.3440 H       220 MET    0.0900
   3691 HB1       -52.4490  -10.9230  -40.1640 H       220 MET   -0.0900
   3692 HB2       -53.0600   -9.8790  -38.8210 H       220 MET   -0.2200
   3693 HG1       -54.8720   -9.0590  -40.3750 H       220 MET    0.0900
   3694 HG2       -54.1000   -9.9970  -41.7030 H       220 MET    0.0900
   3695 HE1       -53.8920   -6.6170  -39.4650 H       220 MET    0.0900
   3696 HE2       -54.8870   -6.7140  -40.9590 H       220 MET    0.5100
   3697 HE3       -53.4190   -5.6570  -40.9100 H       220 MET   -0.5100
   3698 N         -53.4730  -13.5870  -40.3840 N.am    221 ILE   -0.4700
   3699 CA        -53.4220  -14.6470  -41.3870 C.3     221 ILE    0.3100
   3700 C         -54.6420  -15.5960  -41.2780 C.2     221 ILE    0.0700
   3701 O         -55.1370  -16.0360  -42.3110 O.2     221 ILE    0.0900
   3702 CB        -52.0610  -15.4030  -41.3540 C.3     221 ILE   -0.0900
   3703 CG1       -51.5180  -15.6190  -42.7650 C.3     221 ILE    0.0900
   3704 CG2       -52.1140  -16.7200  -40.5810 C.3     221 ILE   -0.2700
   3705 CD        -50.6150  -14.4980  -43.2540 C.3     221 ILE    0.0900
   3706 HN        -52.7690  -13.6130  -39.6780 H       221 ILE    0.0900
   3707 HA        -53.5700  -14.1920  -42.3550 H       221 ILE    0.0900
   3708 HB        -51.3020  -14.7450  -40.8790 H       221 ILE   -0.1800
   3709 HG11      -52.3780  -15.7100  -43.4640 H       221 ILE    0.0900
   3710 HG12      -50.9420  -16.5680  -42.7790 H       221 ILE    0.0900
   3711 HG21      -52.7160  -17.4670  -41.1410 H       221 ILE   -0.2700
   3712 HG22      -52.5870  -16.5570  -39.5880 H       221 ILE    0.0900
   3713 HG23      -51.0880  -17.1200  -40.4450 H       221 ILE    0.0900
   3714 HD1       -49.7360  -14.3950  -42.5830 H       221 ILE    0.0900
   3715 HD2       -51.1720  -13.5370  -43.2570 H       221 ILE    0.5100
   3716 HD3       -50.2530  -14.7240  -44.2800 H       221 ILE   -0.5100
   3717 N         -55.1390  -15.8790  -40.0490 N.am    222 VAL   -0.4700
   3718 CA        -56.2890  -16.7670  -39.8500 C.3     222 VAL    0.3100
   3719 C         -57.5560  -16.0360  -40.3220 C.2     222 VAL    0.0700
   3720 O         -58.4080  -16.6620  -40.9580 O.2     222 VAL    0.0900
   3721 CB        -56.3800  -17.3370  -38.4010 C.3     222 VAL   -0.0900
   3722 CG1       -57.7240  -18.0200  -38.1320 C.3     222 VAL    0.0900
   3723 CG2       -55.2410  -18.3230  -38.1430 C.3     222 VAL   -0.2700
   3724 HN        -54.7400  -15.4940  -39.2200 H       222 VAL    0.0900
   3725 HA        -56.1950  -17.5790  -40.5550 H       222 VAL    0.0900
   3726 HB        -56.2460  -16.5060  -37.6770 H       222 VAL    0.0900
   3727 HG11      -57.9550  -18.7420  -38.9440 H       222 VAL   -0.2700
   3728 HG12      -58.5330  -17.2600  -38.0930 H       222 VAL    0.0900
   3729 HG13      -57.6810  -18.5720  -37.1680 H       222 VAL    0.0900
   3730 HG21      -54.2610  -17.8120  -38.2630 H       222 VAL    0.0900
   3731 HG22      -55.2950  -19.1620  -38.8690 H       222 VAL    0.5100
   3732 HG23      -55.3090  -18.7190  -37.1080 H       222 VAL   -0.5100
   3733 N         -57.6290  -14.7050  -40.1020 N.am    223 TYR   -0.4700
   3734 CA        -58.7290  -13.8650  -40.5680 C.3     223 TYR    0.3100
   3735 C         -58.8760  -14.0180  -42.0960 C.2     223 TYR    0.0700
   3736 O         -59.9980  -14.2150  -42.5840 O.2     223 TYR    0.0900
   3737 CB        -58.5240  -12.3780  -40.1620 C.3     223 TYR   -0.1800
   3738 CG        -59.4750  -11.4340  -40.8730 C.ar    223 TYR    0.0900
   3739 CD1       -60.7040  -11.0930  -40.3080 C.ar    223 TYR    0.0900
   3740 CD2       -59.1800  -10.9400  -42.1450 C.ar    223 TYR    0.0000
   3741 CE1       -61.6150  -10.2800  -40.9920 C.ar    223 TYR   -0.1150
   3742 CE2       -60.0980  -10.1640  -42.8540 C.ar    223 TYR    0.1150
   3743 CZ        -61.3090   -9.8230  -42.2670 C.ar    223 TYR   -0.1150
   3744 OH        -62.1940   -9.0160  -42.9500 O.3     223 TYR    0.1150
   3745 HN        -56.9150  -14.2260  -39.5990 H       223 TYR    0.1100
   3746 HA        -59.6420  -14.2470  -40.1340 H       223 TYR   -0.5400
   3747 HB1       -57.4910  -12.0640  -40.4190 H       223 TYR    0.4300
   3748 HB2       -58.6980  -12.2650  -39.0700 H       223 TYR   -0.1150
   3749 HD1       -60.9570  -11.4640  -39.3260 H       223 TYR    0.1150
   3750 HD2       -58.2210  -11.1630  -42.5900 H       223 TYR   -0.1150
   3751 HE1       -62.5520  -10.0080  -40.5290 H       223 TYR    0.1150
   3752 HE2       -59.8680   -9.8300  -43.8560 H       223 TYR    0.5100
   3753 HH        -61.8080   -8.8080  -43.8040 H       223 TYR   -0.5100
   3754 N         -57.7500  -13.9470  -42.8480 N.am    224 PHE   -0.4700
   3755 CA        -57.7820  -14.0870  -44.3090 C.3     224 PHE    0.3100
   3756 C         -58.2380  -15.4790  -44.7460 C.2     224 PHE    0.0700
   3757 O         -58.9150  -15.5810  -45.7640 O.2     224 PHE    0.0900
   3758 CB        -56.4250  -13.7510  -44.9520 C.3     224 PHE   -0.1800
   3759 CG        -56.0660  -12.2790  -44.9450 C.ar    224 PHE    0.0900
   3760 CD1       -56.9260  -11.3310  -45.4920 C.ar    224 PHE    0.0900
   3761 CD2       -54.8390  -11.8420  -44.4410 C.ar    224 PHE    0.0000
   3762 CE1       -56.5920   -9.9700  -45.4770 C.ar    224 PHE   -0.1150
   3763 CE2       -54.4920  -10.4850  -44.4600 C.ar    224 PHE    0.1150
   3764 CZ        -55.3750   -9.5580  -44.9690 C.ar    224 PHE   -0.1150
   3765 HN        -56.8520  -13.7980  -42.4420 H       224 PHE    0.1150
   3766 HA        -58.5440  -13.4200  -44.6850 H       224 PHE   -0.1150
   3767 HB1       -56.4370  -14.0750  -46.0140 H       224 PHE    0.1150
   3768 HB2       -55.6220  -14.2820  -44.3990 H       224 PHE   -0.1150
   3769 HD1       -57.8590  -11.6480  -45.9320 H       224 PHE    0.1150
   3770 HD2       -54.1460  -12.5620  -44.0310 H       224 PHE   -0.1150
   3771 HE1       -57.2870   -9.2410  -45.8650 H       224 PHE    0.1150
   3772 HE2       -53.5340  -10.1650  -44.0770 H       224 PHE    0.5100
   3773 HZ        -55.1170   -8.5100  -44.9700 H       224 PHE   -0.5100
   3774 N         -57.9150  -16.5420  -43.9760 N.am    225 LEU   -0.4700
   3775 CA        -58.3390  -17.9030  -44.3250 C.3     225 LEU    0.3100
   3776 C         -59.8680  -18.0600  -44.2370 C.2     225 LEU    0.0700
   3777 O         -60.4690  -18.7440  -45.0710 O.2     225 LEU    0.0900
   3778 CB        -57.6310  -18.9500  -43.4510 C.3     225 LEU   -0.1800
   3779 CG        -56.1000  -19.0140  -43.6160 C.3     225 LEU    0.0900
   3780 CD1       -55.4600  -19.8510  -42.5160 C.3     225 LEU    0.0900
   3781 CD2       -55.6920  -19.5190  -45.0070 C.3     225 LEU   -0.0900
   3782 HN        -57.3780  -16.4490  -43.1410 H       225 LEU    0.0900
   3783 HA        -58.1020  -18.0660  -45.3650 H       225 LEU   -0.2700
   3784 HB1       -58.0480  -19.9480  -43.7030 H       225 LEU    0.0900
   3785 HB2       -57.8560  -18.7230  -42.3890 H       225 LEU    0.0900
   3786 HG        -55.6870  -17.9840  -43.5760 H       225 LEU    0.0900
   3787 HD11      -55.8560  -20.8890  -42.5470 H       225 LEU   -0.2700
   3788 HD12      -55.6930  -19.4130  -41.5220 H       225 LEU    0.0900
   3789 HD13      -54.3590  -19.8880  -42.6610 H       225 LEU    0.0900
   3790 HD21      -56.0920  -18.8410  -45.7910 H       225 LEU    0.0900
   3791 HD22      -56.1030  -20.5370  -45.1750 H       225 LEU    0.5100
   3792 HD23      -54.5850  -19.5450  -45.0910 H       225 LEU   -0.5100
   3793 N         -60.4980  -17.3580  -43.2780 N.am    226 PHE   -0.4700
   3794 CA        -61.9380  -17.4040  -43.0720 C.3     226 PHE    0.3100
   3795 C         -62.7160  -16.4060  -43.9280 C.2     226 PHE    0.0700
   3796 O         -63.8500  -16.7110  -44.2840 O.2     226 PHE    0.0900
   3797 CB        -62.2730  -17.1790  -41.5840 C.3     226 PHE   -0.1800
   3798 CG        -62.0860  -18.4190  -40.7350 C.ar    226 PHE    0.0900
   3799 CD1       -63.1760  -19.2340  -40.4130 C.ar    226 PHE    0.0900
   3800 CD2       -60.8170  -18.7950  -40.2860 C.ar    226 PHE    0.0000
   3801 CE1       -62.9990  -20.4010  -39.6600 C.ar    226 PHE   -0.1150
   3802 CE2       -60.6370  -19.9690  -39.5430 C.ar    226 PHE    0.1150
   3803 CZ        -61.7310  -20.7620  -39.2350 C.ar    226 PHE   -0.1150
   3804 HN        -59.9960  -16.7630  -42.6550 H       226 PHE    0.1150
   3805 HA        -62.2930  -18.3720  -43.3950 H       226 PHE   -0.1150
   3806 HB1       -63.3350  -16.8690  -41.4870 H       226 PHE    0.1150
   3807 HB2       -61.6060  -16.3920  -41.1710 H       226 PHE   -0.1150
   3808 HD1       -64.1650  -18.9610  -40.7490 H       226 PHE    0.1150
   3809 HD2       -59.9640  -18.1720  -40.5140 H       226 PHE   -0.1150
   3810 HE1       -63.8500  -21.0190  -39.4110 H       226 PHE    0.1150
   3811 HE2       -59.6490  -20.2550  -39.2120 H       226 PHE    0.5100
   3812 HZ        -61.5940  -21.6670  -38.6610 H       226 PHE   -0.5100
   3813 N         -62.1460  -15.2260  -44.2610 N.am    227 TRP   -0.4700
   3814 CA        -62.9140  -14.1970  -44.9730 C.3     227 TRP    0.3100
   3815 C         -62.5340  -13.9340  -46.4320 C.2     227 TRP    0.0700
   3816 O         -63.4120  -13.4990  -47.1830 O.2     227 TRP    0.0900
   3817 CB        -62.8830  -12.8770  -44.2010 C.3     227 TRP   -0.1800
   3818 CG        -63.9340  -12.7910  -43.1350 C.ar    227 TRP    0.0900
   3819 CD1       -63.7300  -12.7400  -41.7900 C.ar    227 TRP    0.0900
   3820 CD2       -65.3640  -12.7720  -43.3280 C.ar    227 TRP   -0.0300
   3821 CE2       -65.9560  -12.6600  -42.0480 C.ar    227 TRP   -0.1500
   3822 CE3       -66.2020  -12.8120  -44.4620 C.ar    227 TRP    0.2200
   3823 NE1       -64.9360  -12.6530  -41.1310 N.ar    227 TRP   -0.5100
   3824 CZ2       -67.3460  -12.6010  -41.8650 C.ar    227 TRP    0.3700
   3825 CZ3       -67.5800  -12.7630  -44.2800 C.ar    227 TRP    0.2400
   3826 CH2       -68.1390  -12.6700  -42.9970 C.ar    227 TRP    0.1100
   3827 HN        -61.1980  -15.0060  -44.0410 H       227 TRP   -0.2500
   3828 HA        -63.9290  -14.5480  -45.0760 H       227 TRP    0.1700
   3829 HB1       -63.0390  -12.0400  -44.9150 H       227 TRP   -0.2000
   3830 HB2       -61.8880  -12.7650  -43.7210 H       227 TRP    0.1400
   3831 HD1       -62.7630  -12.7640  -41.3080 H       227 TRP   -0.2700
   3832 HE1       -65.0470  -12.5950  -40.1630 H       227 TRP    0.1600
   3833 HE3       -65.7970  -12.8810  -45.4600 H       227 TRP   -0.1400
   3834 HZ2       -67.7960  -12.5050  -40.8890 H       227 TRP    0.1400
   3835 HZ3       -68.2300  -12.7970  -45.1420 H       227 TRP    0.5100
   3836 HH2       -69.2140  -12.6510  -42.8900 H       227 TRP   -0.5100
   3837 N         -61.2630  -14.1870  -46.8460 N.am    228 ALA   -0.4700
   3838 CA        -60.8320  -13.9960  -48.2410 C.3     228 ALA    0.3100
   3839 C         -61.6720  -14.8450  -49.2200 C.2     228 ALA    0.0700
   3840 O         -62.0490  -14.2800  -50.2550 O.2     228 ALA    0.0900
   3841 CB        -59.3500  -14.3000  -48.4160 C.3     228 ALA   -0.2700
   3842 HN        -60.5620  -14.5140  -46.2180 H       228 ALA    0.0900
   3843 HA        -61.0350  -12.9710  -48.5130 H       228 ALA    0.0900
   3844 HB1       -59.1690  -15.3900  -48.3070 H       228 ALA    0.0900
   3845 HB2       -58.7600  -13.7640  -47.6430 H       228 ALA    0.5100
   3846 HB3       -59.0160  -13.9850  -49.4280 H       228 ALA   -0.5100
   3847 N         -62.0750  -16.1200  -48.9150 N.am    229 PRO   -0.2900
   3848 CA        -62.9450  -16.8530  -49.8540 C.3     229 PRO    0.0000
   3849 C         -64.2370  -16.0970  -50.1740 C.2     229 PRO    0.0900
   3850 O         -64.5990  -16.0520  -51.3460 O.2     229 PRO    0.0900
   3851 CB        -63.2400  -18.1660  -49.1220 C.3     229 PRO    0.0200
   3852 CG        -62.0980  -18.3550  -48.2180 C.3     229 PRO    0.0900
   3853 CD        -61.7490  -16.9700  -47.7480 C.3     229 PRO   -0.1800
   3854 HA        -62.4520  -16.9710  -50.8050 H       229 PRO    0.0900
   3855 HB1       -63.3190  -19.0090  -49.8410 H       229 PRO    0.0900
   3856 HB2       -64.1900  -18.0940  -48.5500 H       229 PRO   -0.1800
   3857 HG1       -62.3780  -19.0030  -47.3600 H       229 PRO    0.0900
   3858 HG2       -61.2430  -18.8180  -48.7540 H       229 PRO    0.0900
   3859 HD1       -62.3630  -16.6680  -46.8740 H       229 PRO    0.5100
   3860 HD2       -60.6700  -16.8820  -47.5020 H       229 PRO   -0.5100
   3861 N         -64.8870  -15.4530  -49.1630 N.am    230 TYR   -0.4700
   3862 CA        -66.1190  -14.6770  -49.3740 C.3     230 TYR    0.3100
   3863 C         -65.8830  -13.4580  -50.2700 C.2     230 TYR    0.0700
   3864 O         -66.6460  -13.2680  -51.2220 O.2     230 TYR    0.0900
   3865 CB        -66.7970  -14.2380  -48.0490 C.3     230 TYR   -0.1800
   3866 CG        -68.0090  -13.3570  -48.2780 C.ar    230 TYR    0.0900
   3867 CD1       -69.1960  -13.8830  -48.7930 C.ar    230 TYR    0.0900
   3868 CD2       -67.9520  -11.9850  -48.0450 C.ar    230 TYR    0.0000
   3869 CE1       -70.2990  -13.0690  -49.0510 C.ar    230 TYR   -0.1150
   3870 CE2       -69.0510  -11.1620  -48.2970 C.ar    230 TYR    0.1150
   3871 CZ        -70.2220  -11.7060  -48.8070 C.ar    230 TYR   -0.1150
   3872 OH        -71.3090  -10.8940  -49.0620 O.3     230 TYR    0.1150
   3873 HN        -64.5510  -15.4790  -48.2250 H       230 TYR    0.1100
   3874 HA        -66.7970  -15.2970  -49.9420 H       230 TYR   -0.5400
   3875 HB1       -66.0740  -13.6590  -47.4360 H       230 TYR    0.4300
   3876 HB2       -67.1370  -15.1370  -47.4910 H       230 TYR   -0.1150
   3877 HD1       -69.2600  -14.9410  -48.9970 H       230 TYR    0.1150
   3878 HD2       -67.0400  -11.5500  -47.6630 H       230 TYR   -0.1150
   3879 HE1       -71.2100  -13.5000  -49.4390 H       230 TYR    0.1150
   3880 HE2       -68.9900  -10.1030  -48.0950 H       230 TYR    0.5100
   3881 HH        -72.1000  -11.3630  -48.7880 H       230 TYR   -0.5100
   3882 N         -64.8440  -12.6380  -49.9660 N.am    231 ASN   -0.4700
   3883 CA        -64.5040  -11.4290  -50.7300 C.3     231 ASN    0.3100
   3884 C         -64.2570  -11.7370  -52.2030 C.2     231 ASN    0.0700
   3885 O         -64.6630  -10.9590  -53.0620 O.2     231 ASN    0.0900
   3886 CB        -63.2690  -10.7250  -50.1490 C.3     231 ASN   -0.1800
   3887 CG        -63.4880  -10.0940  -48.8000 C.2     231 ASN    0.0900
   3888 ND2       -63.3700  -10.8900  -47.7490 N.am    231 ASN    0.0900
   3889 OD1       -63.7350   -8.8920  -48.6770 O.2     231 ASN    0.5500
   3890 HN        -64.2500  -12.8270  -49.1890 H       231 ASN   -0.5500
   3891 HA        -65.3570  -10.7680  -50.7000 H       231 ASN   -0.6200
   3892 HB1       -62.9520   -9.9280  -50.8540 H       231 ASN    0.3200
   3893 HB2       -62.4520  -11.4710  -50.0490 H       231 ASN    0.3000
   3894 HD21      -63.5050  -10.5260  -46.8280 H       231 ASN    0.5100
   3895 HD22      -63.1460  -11.8570  -47.8770 H       231 ASN   -0.5100
   3896 N         -63.6080  -12.8720  -52.4960 N.am    232 ILE   -0.4700
   3897 CA        -63.2880  -13.2810  -53.8610 C.3     232 ILE    0.3100
   3898 C         -64.5720  -13.7480  -54.5820 C.2     232 ILE    0.0700
   3899 O         -64.7870  -13.3250  -55.7210 O.2     232 ILE    0.0900
   3900 CB        -62.1340  -14.3260  -53.8710 C.3     232 ILE   -0.0900
   3901 CG1       -60.8110  -13.6490  -53.3880 C.3     232 ILE    0.0900
   3902 CG2       -61.9450  -14.9520  -55.2640 C.3     232 ILE   -0.2700
   3903 CD        -59.7660  -14.5700  -52.7030 C.3     232 ILE    0.0900
   3904 HN        -63.3100  -13.5000  -51.7810 H       232 ILE    0.0900
   3905 HA        -63.0000  -12.3990  -54.4130 H       232 ILE    0.0900
   3906 HB        -62.3660  -15.1300  -53.1400 H       232 ILE   -0.1800
   3907 HG11      -61.0830  -12.8510  -52.6650 H       232 ILE    0.0900
   3908 HG12      -60.3250  -13.1860  -54.2710 H       232 ILE    0.0900
   3909 HG21      -61.8810  -14.1560  -56.0360 H       232 ILE   -0.2700
   3910 HG22      -62.8100  -15.6090  -55.5040 H       232 ILE    0.0900
   3911 HG23      -61.0070  -15.5460  -55.2880 H       232 ILE    0.0900
   3912 HD1       -59.4470  -15.3730  -53.4030 H       232 ILE    0.0900
   3913 HD2       -60.2110  -15.0420  -51.8010 H       232 ILE    0.5100
   3914 HD3       -58.8720  -13.9780  -52.4130 H       232 ILE   -0.5100
   3915 N         -65.4430  -14.5590  -53.9190 N.am    233 VAL   -0.4700
   3916 CA        -66.7300  -15.0240  -54.4800 C.3     233 VAL    0.3100
   3917 C         -67.6660  -13.7960  -54.7170 C.2     233 VAL    0.0700
   3918 O         -68.2960  -13.7110  -55.7730 O.2     233 VAL    0.0900
   3919 CB        -67.4120  -16.1270  -53.6120 C.3     233 VAL   -0.0900
   3920 CG1       -68.8490  -16.4200  -54.0700 C.3     233 VAL    0.0900
   3921 CG2       -66.5880  -17.4100  -53.6030 C.3     233 VAL   -0.2700
   3922 HN        -65.2430  -14.8820  -52.9980 H       233 VAL    0.0900
   3923 HA        -66.5310  -15.4090  -55.4690 H       233 VAL    0.0900
   3924 HB        -67.4330  -15.7910  -52.5540 H       233 VAL    0.0900
   3925 HG11      -68.8490  -16.7700  -55.1250 H       233 VAL   -0.2700
   3926 HG12      -69.4630  -15.4970  -54.0020 H       233 VAL    0.0900
   3927 HG13      -69.2940  -17.2130  -53.4330 H       233 VAL    0.0900
   3928 HG21      -65.5780  -17.2120  -53.1850 H       233 VAL    0.0900
   3929 HG22      -66.4730  -17.7930  -54.6400 H       233 VAL    0.5100
   3930 HG23      -67.0880  -18.1770  -52.9740 H       233 VAL   -0.5100
   3931 N         -67.6930  -12.8290  -53.7620 N.am    234 LEU   -0.4700
   3932 CA        -68.4710  -11.5900  -53.8420 C.3     234 LEU    0.3100
   3933 C         -68.0380  -10.7390  -55.0560 C.2     234 LEU    0.0700
   3934 O         -68.8840  -10.1380  -55.7290 O.2     234 LEU    0.0900
   3935 CB        -68.3260  -10.7890  -52.5260 C.3     234 LEU   -0.1800
   3936 CG        -69.1040   -9.4700  -52.3700 C.3     234 LEU    0.0900
   3937 CD1       -70.6160   -9.6900  -52.3510 C.3     234 LEU    0.0900
   3938 CD2       -68.6880   -8.7540  -51.1080 C.3     234 LEU   -0.0900
   3939 HN        -67.1590  -12.9280  -52.9280 H       234 LEU    0.0900
   3940 HA        -69.5040  -11.8500  -54.0140 H       234 LEU   -0.2700
   3941 HB1       -67.2490  -10.5500  -52.4050 H       234 LEU    0.0900
   3942 HB2       -68.6440  -11.4570  -51.6990 H       234 LEU    0.0900
   3943 HG        -68.8490   -8.7980  -53.2170 H       234 LEU    0.0900
   3944 HD11      -70.8950  -10.3500  -51.5020 H       234 LEU   -0.2700
   3945 HD12      -70.9400  -10.1740  -53.2970 H       234 LEU    0.0900
   3946 HD13      -71.1390   -8.7170  -52.2300 H       234 LEU    0.0900
   3947 HD21      -67.6010   -8.5230  -51.1400 H       234 LEU    0.0900
   3948 HD22      -68.8860   -9.3980  -50.2250 H       234 LEU    0.5100
   3949 HD23      -69.2500   -7.8010  -51.0090 H       234 LEU   -0.5100
   3950 N         -66.7270  -10.7090  -55.3390 N.am    235 LEU   -0.4700
   3951 CA        -66.1400   -9.9760  -56.4600 C.3     235 LEU    0.3100
   3952 C         -66.5200  -10.6200  -57.8020 C.2     235 LEU    0.0700
   3953 O         -66.7650   -9.9190  -58.7870 O.2     235 LEU    0.0900
   3954 CB        -64.6140   -9.9590  -56.2790 C.3     235 LEU   -0.1800
   3955 CG        -63.8230   -8.7850  -56.8310 C.3     235 LEU    0.0900
   3956 CD1       -64.3270   -7.4500  -56.2870 C.3     235 LEU    0.0900
   3957 CD2       -62.3580   -8.9510  -56.4920 C.3     235 LEU   -0.0900
   3958 HN        -66.0720  -11.2050  -54.7770 H       235 LEU    0.0900
   3959 HA        -66.5390   -8.9720  -56.4620 H       235 LEU   -0.2700
   3960 HB1       -64.2170  -10.8760  -56.7600 H       235 LEU    0.0900
   3961 HB2       -64.4130  -10.0060  -55.1890 H       235 LEU    0.0900
   3962 HG        -63.9080   -8.7790  -57.9380 H       235 LEU    0.0900
   3963 HD11      -64.2380   -7.4300  -55.1790 H       235 LEU   -0.2700
   3964 HD12      -65.3950   -7.3100  -56.5600 H       235 LEU    0.0900
   3965 HD13      -63.7220   -6.6180  -56.7060 H       235 LEU    0.0900
   3966 HD21      -61.9670   -9.8910  -56.9380 H       235 LEU    0.0900
   3967 HD22      -62.2260   -8.9990  -55.3910 H       235 LEU    0.5100
   3968 HD23      -61.7750   -8.0970  -56.9010 H       235 LEU   -0.5100
   3969 N         -66.6020  -11.9590  -57.8120 N.am    236 LEU   -0.4700
   3970 CA        -66.9490  -12.7920  -58.9590 C.3     236 LEU    0.3100
   3971 C         -68.4480  -12.7240  -59.2860 C.2     236 LEU    0.0700
   3972 O         -68.8070  -12.6210  -60.4510 O.2     236 LEU    0.0900
   3973 CB        -66.5420  -14.2480  -58.6580 C.3     236 LEU   -0.1800
   3974 CG        -65.2190  -14.7880  -59.2230 C.3     236 LEU    0.0900
   3975 CD1       -64.0340  -13.8710  -58.9270 C.3     236 LEU    0.0900
   3976 CD2       -64.9140  -16.1530  -58.6380 C.3     236 LEU   -0.0900
   3977 HN        -66.4190  -12.4740  -56.9800 H       236 LEU    0.0900
   3978 HA        -66.4230  -12.4190  -59.8250 H       236 LEU   -0.2700
   3979 HB1       -67.3520  -14.9000  -59.0460 H       236 LEU    0.0900
   3980 HB2       -66.4920  -14.3510  -57.5550 H       236 LEU    0.0900
   3981 HG        -65.3180  -14.9000  -60.3230 H       236 LEU    0.0900
   3982 HD11      -63.7920  -13.8970  -57.8440 H       236 LEU   -0.2700
   3983 HD12      -64.2840  -12.8260  -59.2100 H       236 LEU    0.0900
   3984 HD13      -63.1420  -14.2090  -59.4970 H       236 LEU    0.0900
   3985 HD21      -65.7260  -16.8670  -58.8910 H       236 LEU    0.0900
   3986 HD22      -64.8350  -16.0820  -57.5320 H       236 LEU    0.5100
   3987 HD23      -63.9600  -16.5390  -59.0560 H       236 LEU   -0.5100
   3988 N         -69.3100  -12.8090  -58.2570 N.am    237 ASN   -0.4700
   3989 CA        -70.7720  -12.7980  -58.3420 C.3     237 ASN    0.3100
   3990 C         -71.2990  -11.4350  -58.8260 C.2     237 ASN    0.0700
   3991 O         -72.2360  -11.4020  -59.6270 O.2     237 ASN    0.0900
   3992 CB        -71.3660  -13.1660  -56.9720 C.3     237 ASN   -0.1800
   3993 CG        -72.8670  -13.2920  -56.9120 C.2     237 ASN    0.0900
   3994 ND2       -73.5410  -12.2190  -56.5100 N.am    237 ASN    0.0900
   3995 OD1       -73.4320  -14.3600  -57.1360 O.2     237 ASN    0.5500
   3996 HN        -68.9630  -12.8900  -57.3260 H       237 ASN   -0.5500
   3997 HA        -71.0740  -13.5130  -59.0920 H       237 ASN   -0.6200
   3998 HB1       -71.0650  -12.3820  -56.2450 H       237 ASN    0.3200
   3999 HB2       -70.9340  -14.1400  -56.6600 H       237 ASN    0.3000
   4000 HD21      -74.5390  -12.2500  -56.4510 H       237 ASN    0.5100
   4001 HD22      -73.0510  -11.3830  -56.2650 H       237 ASN   -0.5100
   4002 N         -70.7050  -10.3220  -58.3480 N.am    238 THR   -0.4700
   4003 CA        -71.1210   -8.9710  -58.7340 C.3     238 THR    0.3100
   4004 C         -70.5520   -8.6110  -60.1240 C.2     238 THR    0.0700
   4005 O         -71.3320   -8.3810  -61.0520 O.2     238 THR    0.0900
   4006 CB        -70.7210   -7.9300  -57.6450 C.3     238 THR    0.1400
   4007 CG2       -71.0670   -6.5000  -58.0280 C.3     238 THR    0.0900
   4008 OG1       -71.3760   -8.2400  -56.4160 O.3     238 THR   -0.6600
   4009 HN        -69.9460  -10.3720  -57.7030 H       238 THR    0.4300
   4010 HA        -72.1920   -8.9780  -58.8670 H       238 THR   -0.2700
   4011 HB        -69.6220   -7.9560  -57.4840 H       238 THR    0.0900
   4012 HG1       -70.9750   -7.6730  -55.7520 H       238 THR    0.0900
   4013 HG21      -72.1630   -6.4040  -58.1900 H       238 THR    0.0900
   4014 HG22      -70.5450   -6.2220  -58.9690 H       238 THR    0.5100
   4015 HG23      -70.7660   -5.8060  -57.2150 H       238 THR   -0.5100
   4016 N         -69.2110   -8.5530  -60.2550 N.am    239 PHE   -0.4700
   4017 CA        -68.5310   -8.1140  -61.4690 C.3     239 PHE    0.3100
   4018 C         -68.2060   -9.2340  -62.4440 C.2     239 PHE    0.0700
   4019 O         -68.7950   -9.2610  -63.5230 O.2     239 PHE    0.0900
   4020 CB        -67.2470   -7.3470  -61.1240 C.3     239 PHE   -0.1800
   4021 CG        -67.5020   -6.0840  -60.3460 C.ar    239 PHE    0.0900
   4022 CD1       -67.9260   -4.9250  -60.9880 C.ar    239 PHE    0.0900
   4023 CD2       -67.3320   -6.0500  -58.9660 C.ar    239 PHE    0.0000
   4024 CE1       -68.1710   -3.7560  -60.2660 C.ar    239 PHE   -0.1150
   4025 CE2       -67.5780   -4.8820  -58.2440 C.ar    239 PHE    0.1150
   4026 CZ        -67.9920   -3.7410  -58.8980 C.ar    239 PHE   -0.1150
   4027 HN        -68.6100   -8.8150  -59.5050 H       239 PHE    0.1150
   4028 HA        -69.2090   -7.4790  -62.0210 H       239 PHE   -0.1150
   4029 HB1       -66.7250   -7.0590  -62.0620 H       239 PHE    0.1150
   4030 HB2       -66.5870   -7.9910  -60.5040 H       239 PHE   -0.1150
   4031 HD1       -68.0670   -4.9290  -62.0590 H       239 PHE    0.1150
   4032 HD2       -67.0050   -6.9390  -58.4470 H       239 PHE   -0.1150
   4033 HE1       -68.5000   -2.8630  -60.7780 H       239 PHE    0.1150
   4034 HE2       -67.4460   -4.8710  -57.1720 H       239 PHE    0.5100
   4035 HZ        -68.1750   -2.8340  -58.3410 H       239 PHE   -0.5100
   4036 N         -67.2680  -10.1450  -62.0850 N.am    240 GLN   -0.4700
   4037 CA        -66.7990  -11.2590  -62.9300 C.3     240 GLN    0.3100
   4038 C         -67.9710  -12.1130  -63.4960 C.2     240 GLN    0.0700
   4039 O         -67.7360  -13.0500  -64.2600 O.2     240 GLN    0.0900
   4040 CB        -65.7770  -12.1600  -62.1950 C.3     240 GLN   -0.1800
   4041 CG        -64.4980  -11.4780  -61.6540 C.3     240 GLN    0.0900
   4042 CD        -63.5720  -10.9430  -62.7100 C.2     240 GLN    0.0900
   4043 NE2       -62.7080  -11.6780  -63.2340 N.am    240 GLN   -0.1800
   4044 OE1       -63.6720   -9.6710  -63.0080 O.2     240 GLN    0.0900
   4045 HN        -66.8370  -10.0980  -61.1880 H       240 GLN    0.0900
   4046 HA        -66.3440  -10.8310  -63.8110 H       240 GLN    0.5500
   4047 HB1       -65.4620  -12.9560  -62.9010 H       240 GLN   -0.5500
   4048 HB2       -66.2990  -12.6270  -61.3340 H       240 GLN   -0.6200
   4049 HG1       -63.9330  -12.2190  -61.0500 H       240 GLN    0.3200
   4050 HG2       -64.8000  -10.6300  -61.0050 H       240 GLN    0.3000
   4051 HE21      -62.0980  -11.3110  -63.9360 H       240 GLN    0.5100
   4052 HE22      -62.6280  -12.6350  -62.9520 H       240 GLN   -0.5100
   4053 N         -69.2480  -11.8590  -63.1460 N.am    241 GLU   -0.4700
   4054 CA        -70.5010  -12.2950  -63.7300 C.3     241 GLU    0.3100
   4055 C         -70.5930  -11.9400  -65.2080 C.2     241 GLU    0.0700
   4056 O         -71.0410  -12.7330  -66.0320 O.2     241 GLU    0.0900
   4057 CB        -71.6170  -11.5860  -62.9020 C.3     241 GLU   -0.1800
   4058 CG        -73.1000  -11.7420  -63.3320 C.3     241 GLU    0.0900
   4059 CD        -74.0180  -10.9190  -62.4260 C.2     241 GLU    0.0900
   4060 OE1       -74.0170   -9.6640  -62.5430 O.co2   241 GLU   -0.2800
   4061 OE2       -74.7300  -11.4880  -61.5520 O.co2   241 GLU    0.0900
   4062 HN        -69.3980  -11.2760  -62.3560 H       241 GLU    0.0900
   4063 HA        -70.5750  -13.3690  -63.6560 H       241 GLU    0.6200
   4064 HB1       -71.3880  -10.5010  -62.9120 H       241 GLU   -0.7600
   4065 HB2       -71.5380  -11.9640  -61.8620 H       241 GLU   -0.7600
   4066 HG1       -73.3920  -12.8120  -63.2690 H       241 GLU    0.5100
   4067 HG2       -73.2190  -11.3930  -64.3810 H       241 GLU   -0.5100
   4068 N         -70.1100  -10.7400  -65.5880 N.am    242 PHE   -0.4700
   4069 CA        -69.9960  -10.3240  -66.9770 C.3     242 PHE    0.3100
   4070 C         -68.5730  -10.4280  -67.5210 C.2     242 PHE    0.0700
   4071 O         -68.3740  -10.5940  -68.7200 O.2     242 PHE    0.0900
   4072 CB        -70.5000   -8.8690  -67.1530 C.3     242 PHE   -0.1800
   4073 CG        -71.9920   -8.8310  -66.9530 C.ar    242 PHE    0.0900
   4074 CD1       -72.8500   -9.1310  -68.0250 C.ar    242 PHE    0.0900
   4075 CD2       -72.5550   -8.4750  -65.7150 C.ar    242 PHE    0.0000
   4076 CE1       -74.2420   -9.0920  -67.8640 C.ar    242 PHE   -0.1150
   4077 CE2       -73.9450   -8.4340  -65.5500 C.ar    242 PHE    0.1150
   4078 CZ        -74.7890   -8.7450  -66.6230 C.ar    242 PHE   -0.1150
   4079 HN        -69.8040  -10.0690  -64.9170 H       242 PHE    0.1150
   4080 HA        -70.5830  -11.0010  -67.5790 H       242 PHE   -0.1150
   4081 HB1       -70.2750   -8.5050  -68.1790 H       242 PHE    0.1150
   4082 HB2       -70.0280   -8.2030  -66.4000 H       242 PHE   -0.1150
   4083 HD1       -72.4330   -9.3940  -68.9860 H       242 PHE    0.1150
   4084 HD2       -71.9100   -8.2320  -64.8840 H       242 PHE   -0.1150
   4085 HE1       -74.8910   -9.3300  -68.6940 H       242 PHE    0.1150
   4086 HE2       -74.3670   -8.1610  -64.5940 H       242 PHE    0.5100
   4087 HZ        -75.8600   -8.7160  -66.4930 H       242 PHE   -0.5100
   4088 N         -67.5370  -10.3870  -66.6560 N.am    243 PHE   -0.4700
   4089 CA        -66.1380  -10.6020  -67.0370 C.3     243 PHE    0.3100
   4090 C         -65.7730  -12.0920  -67.2150 C.2     243 PHE    0.0700
   4091 O         -64.7380  -12.3890  -67.8180 O.2     243 PHE    0.0900
   4092 CB        -65.2150   -9.9970  -65.9660 C.3     243 PHE   -0.1800
   4093 CG        -65.0220   -8.5020  -65.9910 C.ar    243 PHE    0.0900
   4094 CD1       -65.8600   -7.6610  -65.2650 C.ar    243 PHE    0.0900
   4095 CD2       -63.9420   -7.9380  -66.6590 C.ar    243 PHE    0.0000
   4096 CE1       -65.6490   -6.2770  -65.2490 C.ar    243 PHE   -0.1150
   4097 CE2       -63.7400   -6.5580  -66.6550 C.ar    243 PHE    0.1150
   4098 CZ        -64.5910   -5.7330  -65.9460 C.ar    243 PHE   -0.1150
   4099 HN        -67.6850  -10.2010  -65.6880 H       243 PHE    0.1150
   4100 HA        -65.9690  -10.1300  -67.9940 H       243 PHE   -0.1150
   4101 HB1       -64.2050  -10.4440  -66.0810 H       243 PHE    0.1150
   4102 HB2       -65.6310  -10.2420  -64.9660 H       243 PHE   -0.1150
   4103 HD1       -66.6830   -8.0810  -64.7080 H       243 PHE    0.1150
   4104 HD2       -63.2510   -8.5770  -67.1880 H       243 PHE   -0.1150
   4105 HE1       -66.3150   -5.6360  -64.6920 H       243 PHE    0.1150
   4106 HE2       -62.9150   -6.1320  -67.2080 H       243 PHE    0.5100
   4107 HZ        -64.4290   -4.6660  -65.9380 H       243 PHE   -0.5100
   4108 N         -66.5960  -13.0040  -66.6820 N.am    244 GLY   -0.4700
   4109 CA        -66.3440  -14.4400  -66.7560 C.3     244 GLY    0.3100
   4110 C         -67.5360  -15.3260  -67.0630 C.2     244 GLY   -0.0200
   4111 O         -67.6960  -15.7620  -68.2060 O.2     244 GLY    0.0900
   4112 HN        -67.4280  -12.7380  -66.2030 H       244 GLY    0.0900
   4113 HA1       -65.9430  -14.7380  -65.7980 H       244 GLY    0.5100
   4114 HA2       -65.6080  -14.5890  -67.5310 H       244 GLY   -0.5100
   4115 N         -68.4110  -15.6180  -66.0780 N.am    245 LEU   -0.4700
   4116 CA        -69.4620  -16.6120  -66.2590 C.3     245 LEU    0.3100
   4117 C         -70.8660  -16.0590  -66.0140 C.2     245 LEU    0.0700
   4118 O         -71.2660  -15.8270  -64.8760 O.2     245 LEU    0.0900
   4119 CB        -69.2400  -17.8210  -65.3120 C.3     245 LEU   -0.1800
   4120 CG        -67.8980  -18.5680  -65.4930 C.3     245 LEU    0.0900
   4121 CD1       -67.7150  -19.6280  -64.3930 C.3     245 LEU    0.0900
   4122 CD2       -67.7880  -19.2150  -66.8830 C.3     245 LEU   -0.0900
   4123 HN        -68.3780  -15.1690  -65.1880 H       245 LEU    0.0900
   4124 HA        -69.4450  -16.9340  -67.2900 H       245 LEU   -0.2700
   4125 HB1       -70.0630  -18.5460  -65.4790 H       245 LEU    0.0900
   4126 HB2       -69.2900  -17.4520  -64.2660 H       245 LEU    0.0900
   4127 HG        -67.0620  -17.8390  -65.4450 H       245 LEU    0.0900
   4128 HD11      -68.5410  -20.3690  -64.4350 H       245 LEU   -0.2700
   4129 HD12      -67.7260  -19.1410  -63.3940 H       245 LEU    0.0900
   4130 HD13      -66.7510  -20.1610  -64.5390 H       245 LEU    0.0900
   4131 HD21      -67.8550  -18.4370  -67.6720 H       245 LEU    0.0900
   4132 HD22      -68.6150  -19.9420  -67.0280 H       245 LEU    0.5100
   4133 HD23      -66.8110  -19.7350  -66.9800 H       245 LEU   -0.5100
   4134 N         -71.6670  -15.8850  -67.0930 N.am    246 ASN   -0.4700
   4135 CA        -72.9600  -15.2080  -67.0290 C.3     246 ASN    0.3100
   4136 C         -74.1580  -16.1660  -67.1460 C.2     246 ASN    0.0700
   4137 O         -75.3160  -15.7810  -67.0430 O.2     246 ASN    0.0900
   4138 CB        -72.9790  -14.1750  -68.1980 C.3     246 ASN   -0.1800
   4139 CG        -74.0030  -13.0560  -68.0090 C.2     246 ASN    0.0900
   4140 ND2       -73.8550  -12.2940  -66.9030 N.am    246 ASN    0.0900
   4141 OD1       -74.8840  -12.8430  -68.8430 O.2     246 ASN    0.5500
   4142 HN        -71.4040  -16.2180  -67.9940 H       246 ASN   -0.5500
   4143 HA        -73.0550  -14.7170  -66.0720 H       246 ASN   -0.6200
   4144 HB1       -73.2190  -14.7100  -69.1420 H       246 ASN    0.3200
   4145 HB2       -71.9720  -13.7150  -68.2840 H       246 ASN    0.3000
   4146 HD21      -74.4930  -11.5450  -66.7230 H       246 ASN    0.5100
   4147 HD22      -73.1080  -12.4800  -66.2650 H       246 ASN   -0.5100
   4148 N         -73.8870  -17.4670  -67.3770 N.am    247 ASN   -0.4700
   4149 CA        -74.8080  -18.6090  -67.5080 C.3     247 ASN    0.3100
   4150 C         -75.7940  -18.7530  -66.3400 C.2     247 ASN    0.0700
   4151 O         -75.5600  -18.2030  -65.2670 O.2     247 ASN    0.0900
   4152 CB        -74.0050  -19.9160  -67.6160 C.3     247 ASN   -0.1800
   4153 CG        -72.7040  -19.7900  -68.3610 C.2     247 ASN    0.0900
   4154 ND2       -72.6730  -19.7830  -69.6060 N.am    247 ASN    0.0900
   4155 OD1       -71.6160  -19.6630  -67.6420 O.2     247 ASN    0.5500
   4156 HN        -72.9360  -17.7370  -67.4810 H       247 ASN   -0.5500
   4157 HA        -75.4080  -18.4600  -68.3930 H       247 ASN   -0.6200
   4158 HB1       -74.6300  -20.6710  -68.1390 H       247 ASN    0.3200
   4159 HB2       -73.7810  -20.2760  -66.5900 H       247 ASN    0.3000
   4160 HD21      -71.7990  -19.6990  -70.0840 H       247 ASN    0.5100
   4161 HD22      -73.5220  -19.8630  -70.1270 H       247 ASN   -0.5100
   4162 N         -76.8830  -19.5310  -66.5460 N.am    248 CYS   -0.4700
   4163 CA        -77.8760  -19.8160  -65.5040 C.3     248 CYS    0.3100
   4164 C         -77.2760  -20.7500  -64.4520 C.2     248 CYS    0.0700
   4165 O         -77.4970  -20.5450  -63.2550 O.2     248 CYS    0.0900
   4166 CB        -79.1500  -20.4070  -66.1060 C.3     248 CYS   -0.1000
   4167 SG        -80.2660  -21.1660  -64.8910 S.3     248 CYS    0.0900
   4168 HN        -77.0600  -19.9530  -67.4310 H       248 CYS    0.0900
   4169 HA        -78.0990  -18.8890  -64.9960 H       248 CYS   -0.0800
   4170 HB1       -78.8560  -21.1760  -66.8510 H       248 CYS    0.5100
   4171 HB2       -79.6930  -19.5960  -66.6340 H       248 CYS   -0.5100
   4172 N         -76.5340  -21.7810  -64.9100 N.am    249 SER   -0.4700
   4173 CA        -75.8720  -22.7760  -64.0640 C.3     249 SER    0.3100
   4174 C         -74.8320  -22.1200  -63.1550 C.2     249 SER    0.0700
   4175 O         -74.7880  -22.4210  -61.9590 O.2     249 SER    0.0900
   4176 CB        -75.2160  -23.8540  -64.9250 C.3     249 SER    0.0500
   4177 OG        -74.2330  -23.2980  -65.7840 O.3     249 SER    0.0900
   4178 HN        -76.4000  -21.9140  -65.8870 H       249 SER    0.0900
   4179 HA        -76.6160  -23.2130  -63.4160 H       249 SER   -0.6600
   4180 HB1       -75.9900  -24.3530  -65.5480 H       249 SER    0.4300
   4181 HB2       -74.7280  -24.6070  -64.2700 H       249 SER    0.5100
   4182 HG1       -73.8720  -24.0330  -66.2860 H       249 SER   -0.5100
   4183 N         -74.0140  -21.2030  -63.7200 N.am    250 SER   -0.4700
   4184 CA        -72.9740  -20.4700  -62.9980 C.3     250 SER    0.3100
   4185 C         -73.5760  -19.4350  -62.0430 C.2     250 SER    0.0700
   4186 O         -72.9770  -19.1680  -61.0060 O.2     250 SER    0.0900
   4187 CB        -72.0080  -19.8000  -63.9690 C.3     250 SER    0.0500
   4188 OG        -71.1490  -20.7470  -64.5830 O.3     250 SER    0.0900
   4189 HN        -74.0860  -20.9800  -64.6880 H       250 SER    0.0900
   4190 HA        -72.4460  -21.1730  -62.3710 H       250 SER   -0.6600
   4191 HB1       -71.3850  -19.0610  -63.4210 H       250 SER    0.4300
   4192 HB2       -72.5850  -19.2790  -64.7640 H       250 SER    0.5100
   4193 HG1       -70.9400  -20.3930  -65.4500 H       250 SER   -0.5100
   4194 N         -74.7310  -18.8130  -62.3690 N.am    251 SER   -0.4700
   4195 CA        -75.4290  -17.9040  -61.4620 C.3     251 SER    0.3100
   4196 C         -75.8640  -18.5990  -60.1840 C.2     251 SER    0.0700
   4197 O         -75.8130  -18.0600  -59.0830 O.2     251 SER    0.0900
   4198 CB        -76.6840  -17.2520  -62.1280 C.3     251 SER    0.0500
   4199 OG        -77.3940  -16.3630  -61.2520 O.3     251 SER    0.0900
   4200 HN        -75.1640  -18.9510  -63.2550 H       251 SER    0.0900
   4201 HA        -74.7300  -17.1360  -61.1650 H       251 SER   -0.6600
   4202 HB1       -77.3830  -18.0550  -62.4450 H       251 SER    0.4300
   4203 HB2       -76.3590  -16.6720  -63.0180 H       251 SER    0.5100
   4204 HG1       -76.9070  -15.5360  -61.2620 H       251 SER   -0.5100
   4205 N         -76.3610  -19.8400  -60.2960 N.am    252 ASN   -0.4700
   4206 CA        -76.8040  -20.6350  -59.1500 C.3     252 ASN    0.3100
   4207 C         -75.5960  -21.1010  -58.3210 C.2     252 ASN    0.0700
   4208 O         -75.6260  -21.0300  -57.0910 O.2     252 ASN    0.0900
   4209 CB        -77.6430  -21.8420  -59.6170 C.3     252 ASN   -0.1800
   4210 CG        -78.8190  -21.5190  -60.5210 C.2     252 ASN    0.0900
   4211 ND2       -79.2340  -22.5060  -61.3060 N.am    252 ASN    0.0900
   4212 OD1       -79.3670  -20.4080  -60.5360 O.2     252 ASN    0.5500
   4213 HN        -76.4510  -20.2840  -61.1830 H       252 ASN   -0.5500
   4214 HA        -77.3920  -19.9970  -58.5070 H       252 ASN   -0.6200
   4215 HB1       -78.0410  -22.3570  -58.7180 H       252 ASN    0.3200
   4216 HB2       -76.9740  -22.5360  -60.1700 H       252 ASN    0.3000
   4217 HD21      -80.0050  -22.3620  -61.9260 H       252 ASN    0.5100
   4218 HD22      -78.7760  -23.3950  -61.2750 H       252 ASN   -0.5100
   4219 N         -74.5310  -21.5590  -59.0120 N.am    253 ARG   -0.4700
   4220 CA        -73.2680  -22.0310  -58.4470 C.3     253 ARG    0.3100
   4221 C         -72.5770  -20.9450  -57.6080 C.2     253 ARG    0.0700
   4222 O         -72.0720  -21.2370  -56.5220 O.2     253 ARG    0.0900
   4223 CB        -72.3330  -22.4680  -59.5850 C.3     253 ARG   -0.1800
   4224 CG        -72.0970  -23.9680  -59.6850 C.3     253 ARG    0.0900
   4225 CD        -71.1670  -24.3120  -60.8420 C.3     253 ARG    0.0900
   4226 NE        -69.8600  -23.6530  -60.7230 N.pl3   253 ARG   -0.1800
   4227 CZ        -69.1820  -23.1260  -61.7400 C.cat   253 ARG    0.0900
   4228 NH1       -69.6710  -23.1800  -62.9740 N.pl3   253 ARG    0.0900
   4229 NH2       -68.0080  -22.5450  -61.5300 N.pl3   253 ARG    0.2000
   4230 HN        -74.5650  -21.5980  -60.0060 H       253 ARG    0.0900
   4231 HA        -73.4780  -22.8610  -57.7880 H       253 ARG    0.0900
   4232 HB1       -71.3510  -21.9710  -59.4370 H       253 ARG   -0.7000
   4233 HB2       -72.7710  -22.1210  -60.5440 H       253 ARG    0.4400
   4234 HG1       -73.0700  -24.4800  -59.8370 H       253 ARG    0.6400
   4235 HG2       -71.6460  -24.3290  -58.7370 H       253 ARG   -0.8000
   4236 HD1       -71.6260  -23.9800  -61.7980 H       253 ARG    0.4600
   4237 HD2       -70.9900  -25.4090  -60.8640 H       253 ARG    0.4600
   4238 HE        -69.4500  -23.5960  -59.8140 H       253 ARG   -0.8000
   4239 HH11      -70.5530  -23.6190  -63.1440 H       253 ARG    0.4600
   4240 HH12      -69.1560  -22.7820  -63.7330 H       253 ARG    0.4600
   4241 HH21      -67.6300  -22.5040  -60.6060 H       253 ARG    0.5100
   4242 HH22      -67.5020  -22.1500  -62.2960 H       253 ARG   -0.5100
   4243 N         -72.5610  -19.6960  -58.1220 N.am    254 LEU   -0.4700
   4244 CA        -71.9470  -18.5380  -57.4830 C.3     254 LEU    0.3100
   4245 C         -72.8030  -18.0040  -56.3410 C.2     254 LEU    0.0700
   4246 O         -72.2450  -17.4820  -55.3750 O.2     254 LEU    0.0900
   4247 CB        -71.6750  -17.4350  -58.5160 C.3     254 LEU   -0.1800
   4248 CG        -70.1970  -17.1420  -58.8440 C.3     254 LEU    0.0900
   4249 CD1       -69.4490  -18.3940  -59.3160 C.3     254 LEU    0.0900
   4250 CD2       -70.0800  -16.0720  -59.9090 C.3     254 LEU   -0.0900
   4251 HN        -72.9890  -19.5050  -59.0010 H       254 LEU    0.0900
   4252 HA        -71.0240  -18.8590  -57.0240 H       254 LEU   -0.2700
   4253 HB1       -72.1300  -16.4960  -58.1360 H       254 LEU    0.0900
   4254 HB2       -72.1800  -17.7240  -59.4610 H       254 LEU    0.0900
   4255 HG        -69.6980  -16.7460  -57.9340 H       254 LEU    0.0900
   4256 HD11      -69.9250  -18.8000  -60.2330 H       254 LEU   -0.2700
   4257 HD12      -69.4800  -19.1740  -58.5250 H       254 LEU    0.0900
   4258 HD13      -68.3930  -18.1390  -59.5470 H       254 LEU    0.0900
   4259 HD21      -70.8350  -15.2760  -59.7350 H       254 LEU    0.0900
   4260 HD22      -70.2570  -16.5150  -60.9120 H       254 LEU    0.5100
   4261 HD23      -69.0670  -15.6140  -59.8760 H       254 LEU   -0.5100
   4262 N         -74.1440  -18.1350  -56.4270 N.am    255 ASP   -0.4700
   4263 CA        -75.0470  -17.6960  -55.3630 C.3     255 ASP    0.3100
   4264 C         -74.9440  -18.6490  -54.1540 C.2     255 ASP    0.0700
   4265 O         -74.9270  -18.1840  -53.0110 O.2     255 ASP    0.0900
   4266 CB        -76.4990  -17.5770  -55.8730 C.3     255 ASP   -0.2800
   4267 CG        -77.5610  -17.3590  -54.7990 C.2     255 ASP    0.0900
   4268 OD1       -78.4570  -18.2160  -54.6760 O.co2   255 ASP    0.0900
   4269 OD2       -77.5020  -16.3220  -54.0910 O.co2   255 ASP    0.6200
   4270 HN        -74.5800  -18.5400  -57.2280 H       255 ASP   -0.7600
   4271 HA        -74.6990  -16.7380  -55.0070 H       255 ASP   -0.7600
   4272 HB1       -76.7550  -18.5120  -56.4160 H       255 ASP    0.5100
   4273 HB2       -76.5500  -16.7210  -56.5780 H       255 ASP   -0.5100
   4274 N         -74.8810  -19.9730  -54.4130 N.am    256 GLN   -0.4700
   4275 CA        -74.6670  -21.0000  -53.4170 C.3     256 GLN    0.3100
   4276 C         -73.3160  -20.8610  -52.7410 C.2     256 GLN    0.0700
   4277 O         -73.1740  -21.0160  -51.5270 O.2     256 GLN    0.0900
   4278 CB        -74.8030  -22.4070  -54.0570 C.3     256 GLN   -0.1800
   4279 CG        -74.5480  -23.6240  -53.1280 C.3     256 GLN    0.0900
   4280 CD        -75.5380  -23.7260  -51.9600 C.2     256 GLN    0.0900
   4281 NE2       -75.3350  -22.9220  -50.8920 N.am    256 GLN   -0.1800
   4282 OE1       -76.4660  -24.5320  -52.0020 O.2     256 GLN    0.0900
   4283 HN        -74.9850  -20.3140  -55.3440 H       256 GLN    0.0900
   4284 HA        -75.4000  -20.8700  -52.6360 H       256 GLN    0.5500
   4285 HB1       -74.0800  -22.4680  -54.8970 H       256 GLN   -0.5500
   4286 HB2       -75.8330  -22.4980  -54.4590 H       256 GLN   -0.6200
   4287 HG1       -73.5230  -23.5450  -52.7070 H       256 GLN    0.3200
   4288 HG2       -74.6250  -24.5550  -53.7290 H       256 GLN    0.3000
   4289 HE21      -75.9590  -22.9590  -50.1130 H       256 GLN    0.5100
   4290 HE22      -74.5600  -22.2890  -50.8840 H       256 GLN   -0.5100
   4291 N         -72.2750  -20.5330  -53.5290 N.am    257 ALA   -0.4700
   4292 CA        -70.9070  -20.3110  -53.0420 C.3     257 ALA    0.3100
   4293 C         -70.8450  -19.0840  -52.1240 C.2     257 ALA    0.0700
   4294 O         -70.0740  -19.0750  -51.1610 O.2     257 ALA    0.0900
   4295 CB        -69.9410  -20.1430  -54.2040 C.3     257 ALA   -0.2700
   4296 HN        -72.3930  -20.4240  -54.5120 H       257 ALA    0.0900
   4297 HA        -70.6240  -21.1620  -52.4400 H       257 ALA    0.0900
   4298 HB1       -70.2400  -19.2720  -54.8270 H       257 ALA    0.0900
   4299 HB2       -69.9530  -21.0530  -54.8410 H       257 ALA    0.5100
   4300 HB3       -68.9130  -19.9680  -53.8200 H       257 ALA   -0.5100
   4301 N         -71.6760  -18.0620  -52.4060 N.am    258 MET   -0.4700
   4302 CA        -71.7660  -16.8680  -51.5780 C.3     258 MET    0.3100
   4303 C         -72.3390  -17.2240  -50.2120 C.2     258 MET    0.0700
   4304 O         -71.8160  -16.7600  -49.2090 O.2     258 MET    0.0900
   4305 CB        -72.5960  -15.7670  -52.2560 C.3     258 MET   -0.1800
   4306 CG        -71.8020  -14.5060  -52.5040 C.3     258 MET    0.0900
   4307 SD        -72.8510  -13.1280  -53.0120 S.3     258 MET    0.0900
   4308 CE        -73.2340  -12.4010  -51.4250 C.3     258 MET   -0.1400
   4309 HN        -72.2740  -18.0780  -53.2030 H       258 MET    0.0900
   4310 HA        -70.7600  -16.5160  -51.3980 H       258 MET    0.0900
   4311 HB1       -73.4620  -15.5220  -51.6060 H       258 MET   -0.0900
   4312 HB2       -72.9720  -16.1490  -53.2280 H       258 MET   -0.2200
   4313 HG1       -71.0510  -14.7110  -53.2950 H       258 MET    0.0900
   4314 HG2       -71.2640  -14.2370  -51.5710 H       258 MET    0.0900
   4315 HE1       -72.3130  -12.0750  -50.8970 H       258 MET    0.0900
   4316 HE2       -73.7540  -13.1410  -50.7790 H       258 MET    0.5100
   4317 HE3       -73.8870  -11.5130  -51.5560 H       258 MET   -0.5100
   4318 N         -73.3870  -18.0610  -50.1530 N.am    259 GLN   -0.4700
   4319 CA        -73.9490  -18.5530  -48.9110 C.3     259 GLN    0.3100
   4320 C         -72.9800  -19.3740  -48.0570 C.2     259 GLN    0.0700
   4321 O         -72.8500  -19.1700  -46.8470 O.2     259 GLN    0.0900
   4322 CB        -75.2300  -19.3520  -49.2650 C.3     259 GLN   -0.1800
   4323 CG        -75.9360  -20.0870  -48.1030 C.3     259 GLN    0.0900
   4324 CD        -77.0930  -20.9350  -48.6360 C.2     259 GLN    0.0900
   4325 NE2       -78.1290  -20.2750  -49.2000 N.am    259 GLN   -0.1800
   4326 OE1       -77.0610  -22.1650  -48.5850 O.2     259 GLN    0.0900
   4327 HN        -73.8350  -18.3880  -50.9810 H       259 GLN    0.0900
   4328 HA        -74.1790  -17.7110  -48.2750 H       259 GLN    0.5500
   4329 HB1       -74.9560  -20.1100  -50.0260 H       259 GLN   -0.5500
   4330 HB2       -75.9600  -18.6420  -49.7080 H       259 GLN   -0.6200
   4331 HG1       -76.3330  -19.3440  -47.3790 H       259 GLN    0.3200
   4332 HG2       -75.2090  -20.7480  -47.5840 H       259 GLN    0.3000
   4333 HE21      -78.9090  -20.7850  -49.5630 H       259 GLN    0.5100
   4334 HE22      -78.1160  -19.2760  -49.2550 H       259 GLN   -0.5100
   4335 N         -72.2350  -20.3160  -48.6800 N.am    260 VAL   -0.4700
   4336 CA        -71.2440  -21.1720  -48.0180 C.3     260 VAL    0.3100
   4337 C         -70.0920  -20.3300  -47.4400 C.2     260 VAL    0.0700
   4338 O         -69.7860  -20.4700  -46.2490 O.2     260 VAL    0.0900
   4339 CB        -70.7180  -22.3070  -48.9540 C.3     260 VAL   -0.0900
   4340 CG1       -69.6030  -23.1230  -48.2860 C.3     260 VAL    0.0900
   4341 CG2       -71.8510  -23.2350  -49.3950 C.3     260 VAL   -0.2700
   4342 HN        -72.3330  -20.4760  -49.6590 H       260 VAL    0.0900
   4343 HA        -71.7140  -21.6010  -47.1460 H       260 VAL    0.0900
   4344 HB        -70.3260  -21.8530  -49.8880 H       260 VAL    0.0900
   4345 HG11      -69.9200  -23.4430  -47.2700 H       260 VAL   -0.2700
   4346 HG12      -68.6850  -22.5040  -48.1920 H       260 VAL    0.0900
   4347 HG13      -69.3820  -24.0280  -48.8910 H       260 VAL    0.0900
   4348 HG21      -72.6230  -22.6590  -49.9500 H       260 VAL    0.0900
   4349 HG22      -72.3260  -23.7010  -48.5050 H       260 VAL    0.5100
   4350 HG23      -71.4520  -24.0280  -50.0630 H       260 VAL   -0.5100
   4351 N         -69.4790  -19.4470  -48.2710 N.am    261 THR   -0.4700
   4352 CA        -68.3340  -18.6120  -47.8700 C.3     261 THR    0.3100
   4353 C         -68.6950  -17.5660  -46.8070 C.2     261 THR    0.0700
   4354 O         -67.8460  -17.2690  -45.9610 O.2     261 THR    0.0900
   4355 CB        -67.6320  -17.9570  -49.0590 C.3     261 THR    0.1400
   4356 CG2       -66.9670  -18.9770  -49.9890 C.3     261 THR    0.0900
   4357 OG1       -68.5370  -17.1140  -49.7660 O.3     261 THR   -0.6600
   4358 HN        -69.7850  -19.3240  -49.2110 H       261 THR    0.4300
   4359 HA        -67.6410  -19.2470  -47.3400 H       261 THR   -0.2700
   4360 HB        -66.7790  -17.3430  -48.6980 H       261 THR    0.0900
   4361 HG1       -69.0610  -17.6970  -50.3210 H       261 THR    0.0900
   4362 HG21      -67.7280  -19.6750  -50.3960 H       261 THR    0.0900
   4363 HG22      -66.2110  -19.5650  -49.4260 H       261 THR    0.5100
   4364 HG23      -66.4770  -18.4520  -50.8380 H       261 THR   -0.5100
   4365 N         -69.9260  -17.0340  -46.8170 N.am    262 GLU   -0.4700
   4366 CA        -70.3650  -16.0670  -45.8000 C.3     262 GLU    0.3100
   4367 C         -70.6010  -16.7990  -44.4590 C.2     262 GLU    0.0700
   4368 O         -70.3520  -16.2190  -43.3980 O.2     262 GLU    0.0900
   4369 CB        -71.6260  -15.3030  -46.2410 C.3     262 GLU   -0.1800
   4370 CG        -71.7390  -13.9440  -45.5780 C.3     262 GLU    0.0900
   4371 CD        -73.1300  -13.3570  -45.4090 C.2     262 GLU    0.0900
   4372 OE1       -73.3500  -12.6830  -44.3760 O.co2   262 GLU   -0.2800
   4373 OE2       -73.9710  -13.5000  -46.3270 O.co2   262 GLU    0.0900
   4374 HN        -70.5980  -17.2690  -47.5150 H       262 GLU    0.0900
   4375 HA        -69.5530  -15.3770  -45.6320 H       262 GLU    0.6200
   4376 HB1       -72.5210  -15.9060  -45.9810 H       262 GLU   -0.7600
   4377 HB2       -71.5940  -15.1640  -47.3420 H       262 GLU   -0.7600
   4378 HG1       -71.1490  -13.2230  -46.1820 H       262 GLU    0.5100
   4379 HG2       -71.2920  -14.0260  -44.5650 H       262 GLU   -0.5100
   4380 N         -71.0720  -18.0750  -44.5130 N.am    263 THR   -0.4700
   4381 CA        -71.2770  -18.9390  -43.3500 C.3     263 THR    0.3100
   4382 C         -69.8880  -19.2420  -42.7440 C.2     263 THR    0.0700
   4383 O         -69.7300  -19.1300  -41.5280 O.2     263 THR    0.0900
   4384 CB        -72.0770  -20.1960  -43.7310 C.3     263 THR    0.1400
   4385 CG2       -72.1900  -21.1900  -42.5830 C.3     263 THR    0.0900
   4386 OG1       -73.3910  -19.8190  -44.1640 O.3     263 THR   -0.6600
   4387 HN        -71.3060  -18.4920  -45.3870 H       263 THR    0.4300
   4388 HA        -71.8100  -18.3700  -42.6020 H       263 THR   -0.2700
   4389 HB        -71.5640  -20.7320  -44.5580 H       263 THR    0.0900
   4390 HG1       -73.2760  -19.3810  -45.0110 H       263 THR    0.0900
   4391 HG21      -72.5350  -20.6720  -41.6620 H       263 THR    0.0900
   4392 HG22      -71.1990  -21.6490  -42.3810 H       263 THR    0.5100
   4393 HG23      -72.9240  -21.9830  -42.8400 H       263 THR   -0.5100
   4394 N         -68.8780  -19.5820  -43.5960 N.am    264 LEU   -0.4700
   4395 CA        -67.4900  -19.8200  -43.1820 C.3     264 LEU    0.3100
   4396 C         -66.9170  -18.5750  -42.4750 C.2     264 LEU    0.0700
   4397 O         -66.2600  -18.6900  -41.4370 O.2     264 LEU    0.0900
   4398 CB        -66.6000  -20.2070  -44.3940 C.3     264 LEU   -0.1800
   4399 CG        -65.0490  -20.3010  -44.1510 C.3     264 LEU    0.0900
   4400 CD1       -64.6790  -21.4780  -43.2520 C.3     264 LEU    0.0900
   4401 CD2       -64.2740  -20.3710  -45.4640 C.3     264 LEU   -0.0900
   4402 HN        -69.0470  -19.6870  -44.5720 H       264 LEU    0.0900
   4403 HA        -67.4930  -20.6170  -42.4530 H       264 LEU   -0.2700
   4404 HB1       -66.7690  -19.4510  -45.1890 H       264 LEU    0.0900
   4405 HB2       -66.9440  -21.1970  -44.7590 H       264 LEU    0.0900
   4406 HG        -64.7010  -19.3610  -43.6740 H       264 LEU    0.0900
   4407 HD11      -65.0090  -22.4320  -43.7180 H       264 LEU   -0.2700
   4408 HD12      -65.1810  -21.3730  -42.2660 H       264 LEU    0.0900
   4409 HD13      -63.5780  -21.5150  -43.1100 H       264 LEU    0.0900
   4410 HD21      -64.4720  -19.4630  -46.0730 H       264 LEU    0.0900
   4411 HD22      -64.5940  -21.2620  -46.0450 H       264 LEU    0.5100
   4412 HD23      -63.1850  -20.4300  -45.2580 H       264 LEU   -0.5100
   4413 N         -67.1760  -17.4050  -43.0490 N.am    265 GLY   -0.4700
   4414 CA        -66.7240  -16.1480  -42.4900 C.3     265 GLY    0.3100
   4415 C         -67.3270  -15.8940  -41.1300 C.2     265 GLY   -0.0200
   4416 O         -66.6100  -15.5450  -40.1920 O.2     265 GLY    0.0900
   4417 HN        -67.6970  -17.3400  -43.8950 H       265 GLY    0.0900
   4418 HA1       -67.0160  -15.3550  -43.1630 H       265 GLY    0.5100
   4419 HA2       -65.6490  -16.1840  -42.4020 H       265 GLY   -0.5100
   4420 N         -68.6550  -16.0820  -41.0050 N.am    266 MET   -0.4700
   4421 CA        -69.3990  -15.8760  -39.7640 C.3     266 MET    0.3100
   4422 C         -68.7710  -16.7000  -38.6300 C.2     266 MET    0.0700
   4423 O         -68.5430  -16.1670  -37.5500 O.2     266 MET    0.0900
   4424 CB        -70.8980  -16.2040  -39.9590 C.3     266 MET   -0.1800
   4425 CG        -71.6990  -16.2110  -38.6520 C.3     266 MET    0.0900
   4426 SD        -72.7690  -17.6720  -38.3700 S.3     266 MET    0.0900
   4427 CE        -71.6050  -19.0050  -38.5370 C.3     266 MET   -0.1400
   4428 HN        -69.2060  -16.3800  -41.7810 H       266 MET    0.0900
   4429 HA        -69.2770  -14.8450  -39.4690 H       266 MET    0.0900
   4430 HB1       -70.9820  -17.2060  -40.4300 H       266 MET   -0.0900
   4431 HB2       -71.3390  -15.4470  -40.6410 H       266 MET   -0.2200
   4432 HG1       -72.3350  -15.3020  -38.6450 H       266 MET    0.0900
   4433 HG2       -70.9750  -16.1380  -37.8150 H       266 MET    0.0900
   4434 HE1       -70.7010  -18.8300  -37.9160 H       266 MET    0.0900
   4435 HE2       -71.2800  -19.1000  -39.5960 H       266 MET    0.5100
   4436 HE3       -72.0670  -19.9610  -38.2120 H       266 MET   -0.5100
   4437 N         -68.4120  -17.9570  -38.9160 N.am    267 THR   -0.4700
   4438 CA        -67.7790  -18.9490  -38.0380 C.3     267 THR    0.3100
   4439 C         -66.5120  -18.4050  -37.3390 C.2     267 THR    0.0700
   4440 O         -66.2050  -18.8270  -36.2250 O.2     267 THR    0.0900
   4441 CB        -67.4520  -20.1550  -38.8930 C.3     267 THR    0.1400
   4442 CG2       -66.4110  -21.0510  -38.2950 C.3     267 THR    0.0900
   4443 OG1       -68.6620  -20.8600  -39.1330 O.3     267 THR   -0.6600
   4444 HN        -68.5790  -18.3050  -39.8310 H       267 THR    0.4300
   4445 HA        -68.4670  -19.2070  -37.2460 H       267 THR   -0.2700
   4446 HB        -67.0120  -19.8340  -39.8600 H       267 THR    0.0900
   4447 HG1       -69.1060  -20.3890  -39.8430 H       267 THR    0.0900
   4448 HG21      -66.7570  -21.4340  -37.3100 H       267 THR    0.0900
   4449 HG22      -65.4670  -20.4840  -38.1430 H       267 THR    0.5100
   4450 HG23      -66.2250  -21.9150  -38.9660 H       267 THR   -0.5100
   4451 N         -65.7940  -17.4590  -37.9820 N.am    268 HSD   -0.4700
   4452 CA        -64.5610  -16.8470  -37.4940 C.3     268 HSD    0.3100
   4453 C         -64.7350  -16.1380  -36.1490 C.2     268 HSD    0.0700
   4454 O         -63.7500  -16.0000  -35.4240 O.2     268 HSD    0.0900
   4455 CB        -64.0050  -15.8630  -38.5380 C.3     268 HSD   -0.0900
   4456 CG        -62.7040  -15.2510  -38.1410 C.ar    268 HSD    0.0900
   4457 CD2       -62.6450  -14.0250  -37.5220 C.ar    268 HSD    0.0900
   4458 ND1       -61.4500  -15.7600  -38.2220 N.ar    268 HSD   -0.3600
   4459 CE1       -60.6110  -14.8160  -37.6870 C.ar    268 HSD    0.3200
   4460 NE2       -61.3620  -13.7980  -37.2770 N.ar    268 HSD   -0.0500
   4461 HN        -66.0940  -17.1180  -38.8690 H       268 HSD    0.2500
   4462 HA        -63.8480  -17.6350  -37.3020 H       268 HSD    0.1300
   4463 HB1       -64.7430  -15.0470  -38.6880 H       268 HSD   -0.7000
   4464 HB2       -63.8580  -16.4040  -39.4960 H       268 HSD    0.2200
   4465 HD1       -61.2000  -16.6510  -38.6000 H       268 HSD    0.1000
   4466 HD2       -63.4150  -13.3160  -37.2460 H       268 HSD    0.5100
   4467 HE1       -59.5270  -14.9090  -37.6210 H       268 HSD   -0.5100
   4468 N         -65.9740  -15.7140  -35.7980 N.am    269 CYS   -0.4700
   4469 CA        -66.2590  -15.0100  -34.5400 C.3     269 CYS    0.3100
   4470 C         -65.9330  -15.8950  -33.2970 C.2     269 CYS    0.0700
   4471 O         -65.8470  -15.3640  -32.1890 O.2     269 CYS    0.0900
   4472 CB        -67.6980  -14.4750  -34.5010 C.3     269 CYS   -0.1100
   4473 SG        -68.9900  -15.7560  -34.4550 S.3     269 CYS    0.0900
   4474 HN        -66.7600  -15.8650  -36.3920 H       269 CYS    0.0900
   4475 HA        -65.5580  -14.1940  -34.4540 H       269 CYS   -0.2300
   4476 HB1       -67.8520  -13.8430  -35.4000 H       269 CYS    0.1600
   4477 HB2       -67.7980  -13.8320  -33.6010 H       269 CYS    0.5100
   4478 HG1       -68.9490  -16.0080  -35.7550 H       269 CYS   -0.5100
   4479 N         -65.6600  -17.2120  -33.4910 N.am    270 CYS   -0.4700
   4480 CA        -65.3300  -18.1210  -32.3940 C.3     270 CYS    0.3100
   4481 C         -63.8640  -18.6880  -32.4530 C.2     270 CYS    0.0700
   4482 O         -63.4910  -19.4740  -31.5770 O.2     270 CYS    0.0900
   4483 CB        -66.3700  -19.2480  -32.3150 C.3     270 CYS   -0.1100
   4484 SG        -66.1790  -20.5670  -33.5460 S.3     270 CYS    0.0900
   4485 HN        -65.6720  -17.6200  -34.4010 H       270 CYS    0.0900
   4486 HA        -65.3210  -17.5520  -31.4760 H       270 CYS   -0.2300
   4487 HB1       -67.3740  -18.7920  -32.4350 H       270 CYS    0.1600
   4488 HB2       -66.3070  -19.6960  -31.3010 H       270 CYS    0.5100
   4489 HG1       -66.3170  -19.7680  -34.5930 H       270 CYS   -0.5100
   4490 N         -63.0260  -18.2320  -33.4120 N.am    271 ILE   -0.4700
   4491 CA        -61.6700  -18.7540  -33.6440 C.3     271 ILE    0.3100
   4492 C         -60.5340  -18.0460  -32.8460 C.2     271 ILE    0.0700
   4493 O         -59.6430  -18.7540  -32.3610 O.2     271 ILE    0.0900
   4494 CB        -61.3610  -18.7700  -35.1730 C.3     271 ILE   -0.0900
   4495 CG1       -62.3920  -19.6420  -35.9510 C.3     271 ILE    0.0900
   4496 CG2       -59.9220  -19.2370  -35.4820 C.3     271 ILE   -0.2700
   4497 CD        -62.3840  -21.2290  -35.6530 C.3     271 ILE    0.0900
   4498 HN        -63.3030  -17.4960  -34.0260 H       271 ILE    0.0900
   4499 HA        -61.6190  -19.7530  -33.2370 H       271 ILE    0.0900
   4500 HB        -61.4990  -17.7450  -35.5770 H       271 ILE   -0.1800
   4501 HG11      -62.1990  -19.5030  -37.0360 H       271 ILE    0.0900
   4502 HG12      -63.4050  -19.2590  -35.7120 H       271 ILE    0.0900
   4503 HG21      -59.7050  -20.1860  -34.9470 H       271 ILE   -0.2700
   4504 HG22      -59.1940  -18.4670  -35.1480 H       271 ILE    0.0900
   4505 HG23      -59.8080  -19.4120  -36.5740 H       271 ILE    0.0900
   4506 HD1       -62.5970  -21.4150  -34.5780 H       271 ILE    0.0900
   4507 HD2       -61.3870  -21.6550  -35.8960 H       271 ILE    0.5100
   4508 HD3       -63.1650  -21.7320  -36.2610 H       271 ILE   -0.5100
   4509 N         -60.5320  -16.6910  -32.7150 N.am    272 ASN   -0.4700
   4510 CA        -59.4590  -15.9880  -31.9840 C.3     272 ASN    0.3100
   4511 C         -59.2180  -16.5520  -30.5710 C.2     272 ASN    0.0700
   4512 O         -58.0460  -16.7900  -30.2650 O.2     272 ASN    0.0900
   4513 CB        -59.6760  -14.4750  -31.9080 C.3     272 ASN   -0.1800
   4514 CG        -59.5060  -13.7590  -33.2290 C.2     272 ASN    0.0900
   4515 ND2       -60.0410  -12.5460  -33.3140 N.am    272 ASN    0.0900
   4516 OD1       -58.8950  -14.2580  -34.1770 O.2     272 ASN    0.5500
   4517 HN        -61.2490  -16.1180  -33.1060 H       272 ASN   -0.5500
   4518 HA        -58.5300  -16.1980  -32.4910 H       272 ASN   -0.6200
   4519 HB1       -58.9470  -14.0480  -31.1880 H       272 ASN    0.3200
   4520 HB2       -60.7060  -14.2830  -31.5410 H       272 ASN    0.3000
   4521 HD21      -60.6470  -12.2160  -32.5900 H       272 ASN    0.5100
   4522 HD22      -59.8370  -11.9630  -34.1000 H       272 ASN   -0.5100
   4523 N         -60.2400  -16.8610  -29.7180 N.am    273 PRO   -0.2900
   4524 CA        -59.9220  -17.4300  -28.3970 C.3     273 PRO    0.0000
   4525 C         -59.0470  -18.6850  -28.4920 C.2     273 PRO    0.0900
   4526 O         -58.1310  -18.8110  -27.6700 O.2     273 PRO    0.0900
   4527 CB        -61.2950  -17.7310  -27.7990 C.3     273 PRO    0.0200
   4528 CG        -62.2090  -16.7320  -28.4500 C.3     273 PRO    0.0900
   4529 CD        -61.7050  -16.6580  -29.8610 C.3     273 PRO   -0.1800
   4530 HA        -59.3240  -16.7390  -27.8250 H       273 PRO    0.0900
   4531 HB1       -61.2850  -17.5980  -26.6960 H       273 PRO    0.0900
   4532 HB2       -61.6110  -18.7690  -28.0340 H       273 PRO   -0.1800
   4533 HG1       -63.2630  -17.0770  -28.4200 H       273 PRO    0.0900
   4534 HG2       -62.1400  -15.7430  -27.9500 H       273 PRO    0.0900
   4535 HD1       -62.1400  -17.4610  -30.4920 H       273 PRO    0.5100
   4536 HD2       -61.9090  -15.6650  -30.3150 H       273 PRO   -0.5100
   4537 N         -59.2610  -19.5740  -29.5190 N.am    274 ILE   -0.4700
   4538 CA        -58.4430  -20.7930  -29.7180 C.3     274 ILE    0.3100
   4539 C         -56.9840  -20.3920  -29.9740 C.2     274 ILE    0.0700
   4540 O         -56.0680  -20.9630  -29.3790 O.2     274 ILE    0.0900
   4541 CB        -58.9800  -21.7170  -30.8450 C.3     274 ILE   -0.0900
   4542 CG1       -60.4200  -22.1680  -30.5980 C.3     274 ILE    0.0900
   4543 CG2       -58.0740  -22.9230  -31.0810 C.3     274 ILE   -0.2700
   4544 CD        -61.1910  -22.3920  -31.9290 C.3     274 ILE    0.0900
   4545 HN        -59.9880  -19.4330  -30.1860 H       274 ILE    0.0900
   4546 HA        -58.4330  -21.3310  -28.7810 H       274 ILE    0.0900
   4547 HB        -59.0560  -21.1320  -31.7860 H       274 ILE   -0.1800
   4548 HG11      -60.9450  -21.3910  -30.0010 H       274 ILE    0.0900
   4549 HG12      -60.4080  -23.1160  -30.0220 H       274 ILE    0.0900
   4550 HG21      -57.9950  -23.5290  -30.1540 H       274 ILE   -0.2700
   4551 HG22      -57.0560  -22.5800  -31.3680 H       274 ILE    0.0900
   4552 HG23      -58.4950  -23.5610  -31.8870 H       274 ILE    0.0900
   4553 HD1       -60.4900  -22.3530  -32.7880 H       274 ILE    0.0900
   4554 HD2       -61.9570  -21.5970  -32.0600 H       274 ILE    0.5100
   4555 HD3       -61.6850  -23.3880  -31.9170 H       274 ILE   -0.5100
   4556 N         -56.7850  -19.3610  -30.8180 N.am    275 ILE   -0.4700
   4557 CA        -55.4620  -18.8590  -31.1600 C.3     275 ILE    0.3100
   4558 C         -54.7270  -18.4070  -29.8950 C.2     275 ILE    0.0700
   4559 O         -53.5900  -18.8310  -29.7020 O.2     275 ILE    0.0900
   4560 CB        -55.5030  -17.7290  -32.2230 C.3     275 ILE   -0.0900
   4561 CG1       -56.1340  -18.1970  -33.5770 C.3     275 ILE    0.0900
   4562 CG2       -54.1250  -17.0830  -32.4090 C.3     275 ILE   -0.2700
   4563 CD        -56.4880  -17.0300  -34.5390 C.3     275 ILE    0.0900
   4564 HN        -57.5480  -18.8900  -31.2520 H       275 ILE    0.0900
   4565 HA        -54.8850  -19.6920  -31.5330 H       275 ILE    0.0900
   4566 HB        -56.2290  -16.9520  -31.9010 H       275 ILE   -0.1800
   4567 HG11      -57.0620  -18.7650  -33.3560 H       275 ILE    0.0900
   4568 HG12      -55.4130  -18.8700  -34.0880 H       275 ILE    0.0900
   4569 HG21      -53.3880  -17.8450  -32.7430 H       275 ILE   -0.2700
   4570 HG22      -53.7770  -16.6500  -31.4470 H       275 ILE    0.0900
   4571 HG23      -54.1830  -16.2850  -33.1800 H       275 ILE    0.0900
   4572 HD1       -55.5590  -16.5640  -34.9330 H       275 ILE    0.0900
   4573 HD2       -57.0700  -16.2550  -33.9960 H       275 ILE    0.5100
   4574 HD3       -57.0830  -17.4130  -35.3960 H       275 ILE   -0.5100
   4575 N         -55.3590  -17.5760  -29.0310 N.am    276 TYR   -0.4700
   4576 CA        -54.7220  -17.0710  -27.8120 C.3     276 TYR    0.3100
   4577 C         -54.2650  -18.2110  -26.9240 C.2     276 TYR    0.0700
   4578 O         -53.1840  -18.1260  -26.3590 O.2     276 TYR    0.0900
   4579 CB        -55.6440  -16.1320  -26.9940 C.3     276 TYR   -0.1800
   4580 CG        -56.2110  -14.9300  -27.7240 C.ar    276 TYR    0.0900
   4581 CD1       -55.4510  -14.2240  -28.6570 C.ar    276 TYR    0.0900
   4582 CD2       -57.4900  -14.4600  -27.4430 C.ar    276 TYR    0.0000
   4583 CE1       -55.9760  -13.1210  -29.3340 C.ar    276 TYR   -0.1150
   4584 CE2       -58.0240  -13.3600  -28.1160 C.ar    276 TYR    0.1150
   4585 CZ        -57.2650  -12.6890  -29.0600 C.ar    276 TYR   -0.1150
   4586 OH        -57.8110  -11.6080  -29.7250 O.3     276 TYR    0.1150
   4587 HN        -56.2940  -17.2680  -29.1900 H       276 TYR    0.1100
   4588 HA        -53.8310  -16.5400  -28.1080 H       276 TYR   -0.5400
   4589 HB1       -55.0680  -15.7340  -26.1320 H       276 TYR    0.4300
   4590 HB2       -56.5150  -16.7190  -26.6330 H       276 TYR   -0.1150
   4591 HD1       -54.4370  -14.5370  -28.8590 H       276 TYR    0.1150
   4592 HD2       -58.0810  -14.9570  -26.6890 H       276 TYR   -0.1150
   4593 HE1       -55.3780  -12.6030  -30.0700 H       276 TYR    0.1150
   4594 HE2       -59.0300  -13.0310  -27.9000 H       276 TYR    0.5100
   4595 HH        -58.7010  -11.4740  -29.3930 H       276 TYR   -0.5100
   4596 N         -55.0750  -19.2820  -26.8210 N.am    277 ALA   -0.4700
   4597 CA        -54.8110  -20.4630  -26.0060 C.3     277 ALA    0.3100
   4598 C         -53.5760  -21.2380  -26.4650 C.2     277 ALA    0.0700
   4599 O         -52.8750  -21.7900  -25.6160 O.2     277 ALA    0.0900
   4600 CB        -56.0220  -21.3860  -26.0180 C.3     277 ALA   -0.2700
   4601 HN        -55.9330  -19.3150  -27.3260 H       277 ALA    0.0900
   4602 HA        -54.5960  -20.1360  -24.9990 H       277 ALA    0.0900
   4603 HB1       -56.2440  -21.7090  -27.0570 H       277 ALA    0.0900
   4604 HB2       -56.9090  -20.8520  -25.6160 H       277 ALA    0.5100
   4605 HB3       -55.8170  -22.2870  -25.4020 H       277 ALA   -0.5100
   4606 N         -53.2990  -21.2780  -27.7890 N.am    278 PHE   -0.4700
   4607 CA        -52.1750  -22.0430  -28.3270 C.3     278 PHE    0.3100
   4608 C         -50.9690  -21.2090  -28.7410 C.2     278 PHE    0.0700
   4609 O         -49.8420  -21.6780  -28.5740 O.2     278 PHE    0.0900
   4610 CB        -52.6200  -22.8890  -29.5260 C.3     278 PHE   -0.1800
   4611 CG        -53.5160  -24.0320  -29.1410 C.ar    278 PHE    0.0900
   4612 CD1       -52.9890  -25.1990  -28.6030 C.ar    278 PHE    0.0900
   4613 CD2       -54.8890  -23.9500  -29.3250 C.ar    278 PHE    0.0000
   4614 CE1       -53.8200  -26.2570  -28.2360 C.ar    278 PHE   -0.1150
   4615 CE2       -55.7190  -25.0150  -28.9720 C.ar    278 PHE    0.1150
   4616 CZ        -55.1780  -26.1660  -28.4340 C.ar    278 PHE   -0.1150
   4617 HN        -53.8500  -20.7850  -28.4580 H       278 PHE    0.1150
   4618 HA        -51.7980  -22.6780  -27.5400 H       278 PHE   -0.1150
   4619 HB1       -51.7260  -23.3200  -30.0260 H       278 PHE    0.1150
   4620 HB2       -53.1840  -22.2500  -30.2400 H       278 PHE   -0.1150
   4621 HD1       -51.9220  -25.2890  -28.4670 H       278 PHE    0.1150
   4622 HD2       -55.3200  -23.0530  -29.7450 H       278 PHE   -0.1150
   4623 HE1       -53.3960  -27.1480  -27.7970 H       278 PHE    0.1150
   4624 HE2       -56.7850  -24.9390  -29.1210 H       278 PHE    0.5100
   4625 HZ        -55.8200  -26.9930  -28.1690 H       278 PHE   -0.5100
   4626 N         -51.1880  -20.0130  -29.3020 N.am    279 VAL   -0.4700
   4627 CA        -50.1110  -19.1650  -29.8220 C.3     279 VAL    0.3100
   4628 C         -49.6760  -18.1230  -28.7760 C.2     279 VAL    0.0700
   4629 O         -48.4900  -17.8000  -28.7110 O.2     279 VAL    0.0900
   4630 CB        -50.5090  -18.5060  -31.1780 C.3     279 VAL   -0.0900
   4631 CG1       -49.3030  -17.8960  -31.8830 C.3     279 VAL    0.0900
   4632 CG2       -51.1990  -19.5100  -32.1020 C.3     279 VAL   -0.2700
   4633 HN        -52.1080  -19.6410  -29.3910 H       279 VAL    0.0900
   4634 HA        -49.2360  -19.7850  -29.9530 H       279 VAL    0.0900
   4635 HB        -51.2590  -17.7090  -30.9870 H       279 VAL    0.0900
   4636 HG11      -48.5450  -18.6810  -32.0920 H       279 VAL   -0.2700
   4637 HG12      -48.8400  -17.1200  -31.2370 H       279 VAL    0.0900
   4638 HG13      -49.6170  -17.4420  -32.8460 H       279 VAL    0.0900
   4639 HG21      -52.1220  -19.9000  -31.6210 H       279 VAL    0.0900
   4640 HG22      -50.5190  -20.3640  -32.3080 H       279 VAL    0.5100
   4641 HG23      -51.4780  -19.0160  -33.0570 H       279 VAL   -0.5100
   4642 N         -50.6120  -17.6400  -27.9570 N.am    280 GLY   -0.4700
   4643 CA        -50.3420  -16.6490  -26.9230 C.3     280 GLY    0.3100
   4644 C         -49.6140  -17.2400  -25.7390 C.2     280 GLY   -0.0200
   4645 O         -50.1170  -18.1720  -25.1060 O.2     280 GLY    0.0900
   4646 HN        -51.5590  -17.9440  -28.0170 H       280 GLY    0.0900
   4647 HA1       -51.2870  -16.2440  -26.5930 H       280 GLY    0.5100
   4648 HA2       -49.7350  -15.8690  -27.3590 H       280 GLY   -0.5100
   4649 N         -48.4200  -16.7140  -25.4410 N.am    281 GLU   -0.4700
   4650 CA        -47.5640  -17.2060  -24.3590 C.3     281 GLU    0.3100
   4651 C         -48.1400  -16.9390  -22.9760 C.2     281 GLU    0.0700
   4652 O         -48.1110  -17.8390  -22.1410 O.2     281 GLU    0.0900
   4653 CB        -46.1510  -16.6080  -24.4580 C.3     281 GLU   -0.1800
   4654 CG        -45.2100  -17.4250  -25.3330 C.3     281 GLU    0.0900
   4655 CD        -43.9070  -16.7330  -25.6890 C.2     281 GLU    0.0900
   4656 OE1       -42.8940  -16.9670  -24.9910 O.co2   281 GLU   -0.2800
   4657 OE2       -43.8960  -15.9670  -26.6800 O.co2   281 GLU    0.0900
   4658 HN        -48.0520  -15.9440  -25.9560 H       281 GLU    0.0900
   4659 HA        -47.5200  -18.2830  -24.4340 H       281 GLU    0.6200
   4660 HB1       -45.7210  -16.5450  -23.4360 H       281 GLU   -0.7600
   4661 HB2       -46.2280  -15.5840  -24.8800 H       281 GLU   -0.7600
   4662 HG1       -45.7360  -17.6710  -26.2790 H       281 GLU    0.5100
   4663 HG2       -44.9620  -18.3660  -24.7970 H       281 GLU   -0.5100
   4664 N         -48.6690  -15.7290  -22.7290 N.am    282 GLU   -0.4700
   4665 CA        -49.2270  -15.3420  -21.4270 C.3     282 GLU    0.3100
   4666 C         -50.4880  -16.1560  -21.0820 C.2     282 GLU    0.0700
   4667 O         -50.5870  -16.7100  -19.9830 O.2     282 GLU    0.0900
   4668 CB        -49.5400  -13.8250  -21.3530 C.3     282 GLU   -0.1800
   4669 CG        -49.0550  -12.9900  -22.5330 C.3     282 GLU    0.0900
   4670 CD        -48.3070  -11.7060  -22.2120 C.2     282 GLU    0.0900
   4671 OE1       -47.9050  -11.0130  -23.1760 O.co2   282 GLU   -0.2800
   4672 OE2       -48.1080  -11.3960  -21.0150 O.co2   282 GLU    0.0900
   4673 HN        -48.7060  -15.0260  -23.4350 H       282 GLU    0.0900
   4674 HA        -48.5050  -15.6060  -20.6690 H       282 GLU    0.6200
   4675 HB1       -49.0710  -13.4220  -20.4320 H       282 GLU   -0.7600
   4676 HB2       -50.6420  -13.7050  -21.2780 H       282 GLU   -0.7600
   4677 HG1       -49.9430  -12.7120  -23.1400 H       282 GLU    0.5100
   4678 HG2       -48.3790  -13.6240  -23.1420 H       282 GLU   -0.5100
   4679 N         -51.4310  -16.2390  -22.0420 N.am    283 PHE   -0.4700
   4680 CA        -52.7170  -16.9260  -21.9390 C.3     283 PHE    0.3100
   4681 C         -52.5590  -18.4170  -21.5620 C.2     283 PHE    0.0700
   4682 O         -53.3330  -18.9210  -20.7400 O.2     283 PHE    0.0900
   4683 CB        -53.5010  -16.7670  -23.2610 C.3     283 PHE   -0.1800
   4684 CG        -54.1660  -15.4160  -23.4510 C.ar    283 PHE    0.0900
   4685 CD1       -53.4170  -14.2850  -23.7800 C.ar    283 PHE    0.0900
   4686 CD2       -55.5490  -15.2770  -23.3320 C.ar    283 PHE    0.0000
   4687 CE1       -54.0330  -13.0390  -23.9500 C.ar    283 PHE   -0.1150
   4688 CE2       -56.1640  -14.0320  -23.5050 C.ar    283 PHE    0.1150
   4689 CZ        -55.4020  -12.9220  -23.8140 C.ar    283 PHE   -0.1150
   4690 HN        -51.2770  -15.8040  -22.9230 H       283 PHE    0.1150
   4691 HA        -53.2680  -16.4940  -21.1180 H       283 PHE   -0.1150
   4692 HB1       -54.3060  -17.5310  -23.2980 H       283 PHE    0.1150
   4693 HB2       -52.8030  -16.9070  -24.1140 H       283 PHE   -0.1150
   4694 HD1       -52.3480  -14.3710  -23.9040 H       283 PHE    0.1150
   4695 HD2       -56.1550  -16.1420  -23.1030 H       283 PHE   -0.1150
   4696 HE1       -53.4380  -12.1710  -24.1890 H       283 PHE    0.1150
   4697 HE2       -57.2350  -13.9380  -23.3970 H       283 PHE    0.5100
   4698 HZ        -55.8760  -11.9610  -23.9480 H       283 PHE   -0.5100
   4699 N         -51.5850  -19.1390  -22.1090 N.am    284 ARG   -0.4700
   4700 CA        -51.3750  -20.5020  -21.6850 C.3     284 ARG    0.3100
   4701 C         -50.5990  -20.6270  -20.3930 C.2     284 ARG    0.0700
   4702 O         -50.8230  -21.5560  -19.6220 O.2     284 ARG    0.0900
   4703 CB        -50.6720  -21.1770  -22.8550 C.3     284 ARG   -0.1800
   4704 CG        -50.2370  -22.6470  -22.7490 C.3     284 ARG    0.0900
   4705 CD        -49.9410  -23.2790  -24.1290 C.3     284 ARG    0.0900
   4706 NE        -48.8130  -22.5350  -24.7940 N.pl3   284 ARG   -0.1800
   4707 CZ        -48.9480  -21.4110  -25.4970 C.cat   284 ARG    0.0900
   4708 NH1       -50.1110  -20.8680  -25.7820 N.pl3   284 ARG    0.0900
   4709 NH2       -47.8780  -20.7430  -25.8830 N.pl3   284 ARG    0.2000
   4710 HN        -50.9750  -18.7830  -22.8130 H       284 ARG    0.0900
   4711 HA        -52.3270  -20.9630  -21.4720 H       284 ARG    0.0900
   4712 HB1       -49.7570  -20.5870  -23.0650 H       284 ARG   -0.7000
   4713 HB2       -51.3570  -21.1080  -23.7240 H       284 ARG    0.4400
   4714 HG1       -51.0470  -23.2260  -22.2560 H       284 ARG    0.6400
   4715 HG2       -49.3210  -22.7050  -22.1240 H       284 ARG   -0.8000
   4716 HD1       -50.8370  -23.2110  -24.7830 H       284 ARG    0.4600
   4717 HD2       -49.6350  -24.3400  -24.0080 H       284 ARG    0.4600
   4718 HE        -47.8930  -22.9120  -24.6990 H       284 ARG   -0.8000
   4719 HH11      -50.1500  -19.9520  -26.1820 H       284 ARG    0.4600
   4720 HH12      -50.9560  -21.3700  -25.6000 H       284 ARG    0.4600
   4721 HH21      -46.9660  -21.0790  -25.6470 H       284 ARG    0.5100
   4722 HH22      -47.9780  -19.8990  -26.4120 H       284 ARG   -0.5100
   4723 N         -49.7080  -19.6560  -20.0790 N.am    285 ASN   -0.4700
   4724 CA        -48.9660  -19.6600  -18.8140 C.3     285 ASN    0.3100
   4725 C         -49.8910  -19.4460  -17.6160 C.2     285 ASN    0.0700
   4726 O         -49.6640  -20.0440  -16.5670 O.2     285 ASN    0.0900
   4727 CB        -47.8650  -18.5960  -18.8180 C.3     285 ASN   -0.1800
   4728 CG        -46.4940  -19.1270  -19.1620 C.2     285 ASN    0.0900
   4729 ND2       -46.0140  -18.9730  -20.3040 N.am    285 ASN    0.0900
   4730 OD1       -45.8240  -19.7250  -18.2060 O.2     285 ASN    0.5500
   4731 HN        -49.5190  -18.8960  -20.6940 H       285 ASN   -0.5500
   4732 HA        -48.5340  -20.6410  -18.6850 H       285 ASN   -0.6200
   4733 HB1       -47.8130  -18.1370  -17.8070 H       285 ASN    0.3200
   4734 HB2       -48.1300  -17.8150  -19.5600 H       285 ASN    0.3000
   4735 HD21      -45.1060  -19.3310  -20.5170 H       285 ASN    0.5100
   4736 HD22      -46.5400  -18.4920  -21.0060 H       285 ASN   -0.5100
   4737 N         -50.9240  -18.5880  -17.7710 N.am    286 TYR   -0.4700
   4738 CA        -51.9150  -18.2850  -16.7370 C.3     286 TYR    0.3100
   4739 C         -52.6910  -19.5530  -16.3610 C.2     286 TYR    0.0700
   4740 O         -52.8050  -19.8660  -15.1790 O.2     286 TYR    0.0900
   4741 CB        -52.8690  -17.1560  -17.2090 C.3     286 TYR   -0.1800
   4742 CG        -53.9860  -16.8120  -16.2410 C.ar    286 TYR    0.0900
   4743 CD1       -55.3210  -16.9770  -16.6000 C.ar    286 TYR    0.0900
   4744 CD2       -53.7080  -16.3300  -14.9620 C.ar    286 TYR    0.0000
   4745 CE1       -56.3550  -16.6670  -15.7130 C.ar    286 TYR   -0.1150
   4746 CE2       -54.7330  -16.0160  -14.0660 C.ar    286 TYR    0.1150
   4747 CZ        -56.0560  -16.1840  -14.4470 C.ar    286 TYR   -0.1150
   4748 OH        -57.0690  -15.8770  -13.5650 O.3     286 TYR    0.1150
   4749 HN        -51.0590  -18.1060  -18.6320 H       286 TYR    0.1100
   4750 HA        -51.3870  -17.9800  -15.8460 H       286 TYR   -0.5400
   4751 HB1       -53.3510  -17.4650  -18.1610 H       286 TYR    0.4300
   4752 HB2       -52.2800  -16.2260  -17.3630 H       286 TYR   -0.1150
   4753 HD1       -55.5620  -17.3530  -17.5830 H       286 TYR    0.1150
   4754 HD2       -52.6800  -16.1980  -14.6580 H       286 TYR   -0.1150
   4755 HE1       -57.3840  -16.8020  -16.0130 H       286 TYR    0.1150
   4756 HE2       -54.4950  -15.6430  -13.0790 H       286 TYR    0.5100
   4757 HH        -57.8930  -16.2050  -13.9340 H       286 TYR   -0.5100
   4758 N         -53.1560  -20.3220  -17.3680 N.am    287 LEU   -0.4700
   4759 CA        -53.8860  -21.5600  -17.1850 C.3     287 LEU    0.3100
   4760 C         -53.0940  -22.5990  -16.4170 C.2     287 LEU    0.0700
   4761 O         -53.6360  -23.3270  -15.5890 O.2     287 LEU    0.0900
   4762 CB        -54.3490  -22.1400  -18.5450 C.3     287 LEU   -0.1800
   4763 CG        -55.3940  -21.2730  -19.2820 C.3     287 LEU    0.0900
   4764 CD1       -55.6150  -21.7960  -20.7100 C.3     287 LEU    0.0900
   4765 CD2       -56.7320  -21.2110  -18.5250 C.3     287 LEU   -0.0900
   4766 HN        -53.0100  -20.0590  -18.3170 H       287 LEU    0.0900
   4767 HA        -54.7400  -21.3530  -16.5590 H       287 LEU   -0.2700
   4768 HB1       -54.7890  -23.1440  -18.3660 H       287 LEU    0.0900
   4769 HB2       -53.4590  -22.2490  -19.2010 H       287 LEU    0.0900
   4770 HG        -55.0370  -20.2220  -19.3240 H       287 LEU    0.0900
   4771 HD11      -55.9810  -22.8450  -20.6820 H       287 LEU   -0.2700
   4772 HD12      -54.6590  -21.7680  -21.2750 H       287 LEU    0.0900
   4773 HD13      -56.3730  -21.1700  -21.2280 H       287 LEU    0.0900
   4774 HD21      -56.5800  -20.7740  -17.5140 H       287 LEU    0.0900
   4775 HD22      -57.1490  -22.2350  -18.4090 H       287 LEU    0.5100
   4776 HD23      -57.4530  -20.5750  -19.0820 H       287 LEU   -0.5100
   4777 N         -51.7690  -22.6630  -16.6530 N.am    288 LEU   -0.4700
   4778 CA        -50.8650  -23.6060  -15.9880 C.3     288 LEU    0.3100
   4779 C         -50.8000  -23.3720  -14.4690 C.2     288 LEU    0.0700
   4780 O         -50.6820  -24.3400  -13.7160 O.2     288 LEU    0.0900
   4781 CB        -49.4480  -23.5200  -16.5900 C.3     288 LEU   -0.1800
   4782 CG        -49.2450  -24.0770  -18.0020 C.3     288 LEU    0.0900
   4783 CD1       -48.1220  -23.3510  -18.7110 C.3     288 LEU    0.0900
   4784 CD2       -48.8990  -25.5380  -17.9600 C.3     288 LEU   -0.0900
   4785 HN        -51.3340  -22.0530  -17.3090 H       288 LEU    0.0900
   4786 HA        -51.2660  -24.6000  -16.1160 H       288 LEU   -0.2700
   4787 HB1       -48.7630  -24.0710  -15.9110 H       288 LEU    0.0900
   4788 HB2       -49.1560  -22.4500  -16.6060 H       288 LEU    0.0900
   4789 HG        -50.1840  -23.9540  -18.5820 H       288 LEU    0.0900
   4790 HD11      -47.3700  -22.9990  -17.9730 H       288 LEU   -0.2700
   4791 HD12      -48.5250  -22.4700  -19.2540 H       288 LEU    0.0900
   4792 HD13      -47.6220  -24.0370  -19.4280 H       288 LEU    0.0900
   4793 HD21      -49.7150  -26.1110  -17.4710 H       288 LEU    0.0900
   4794 HD22      -47.9640  -25.6880  -17.3790 H       288 LEU    0.5100
   4795 HD23      -48.7630  -25.9250  -18.9930 H       288 LEU   -0.5100
   4796 N         -50.8630  -22.0940  -14.0230 N.am    289 VAL   -0.4700
   4797 CA        -50.8340  -21.7090  -12.6020 C.3     289 VAL    0.3100
   4798 C         -52.2500  -21.8750  -12.0060 C.2     289 VAL    0.0700
   4799 O         -52.3800  -22.3850  -10.8900 O.2     289 VAL    0.0900
   4800 CB        -50.2700  -20.2700  -12.3830 C.3     289 VAL   -0.0900
   4801 CG1       -50.1550  -19.9280  -10.9000 C.3     289 VAL    0.0900
   4802 CG2       -48.9150  -20.0990  -13.0670 C.3     289 VAL   -0.2700
   4803 HN        -50.9320  -21.3330  -14.6620 H       289 VAL    0.0900
   4804 HA        -50.2180  -22.4260  -12.0830 H       289 VAL    0.0900
   4805 HB        -50.9470  -19.5370  -12.8730 H       289 VAL    0.0900
   4806 HG11      -49.4730  -20.6460  -10.3960 H       289 VAL   -0.2700
   4807 HG12      -51.1550  -19.9910  -10.4190 H       289 VAL    0.0900
   4808 HG13      -49.7450  -18.9030  -10.7790 H       289 VAL    0.0900
   4809 HG21      -49.0130  -20.2740  -14.1600 H       289 VAL    0.0900
   4810 HG22      -48.1890  -20.8330  -12.6550 H       289 VAL    0.5100
   4811 HG23      -48.5360  -19.0680  -12.9040 H       289 VAL   -0.5100
   4812 N         -53.3010  -21.4300  -12.7440 N.am    290 PHE   -0.4700
   4813 CA        -54.7230  -21.4770  -12.3690 C.3     290 PHE    0.3100
   4814 C         -55.1990  -22.9050  -12.0250 C.2     290 PHE    0.0700
   4815 O         -56.0100  -23.0680  -11.1100 O.2     290 PHE    0.0900
   4816 CB        -55.5840  -20.8760  -13.5020 C.3     290 PHE   -0.1800
   4817 CG        -57.0770  -21.1030  -13.4310 C.ar    290 PHE    0.0900
   4818 CD1       -57.8490  -20.4780  -12.4550 C.ar    290 PHE    0.0900
   4819 CD2       -57.7190  -21.9030  -14.3690 C.ar    290 PHE    0.0000
   4820 CE1       -59.2320  -20.6790  -12.4010 C.ar    290 PHE   -0.1150
   4821 CE2       -59.1040  -22.1000  -14.3160 C.ar    290 PHE    0.1150
   4822 CZ        -59.8520  -21.4870  -13.3320 C.ar    290 PHE   -0.1150
   4823 HN        -53.1370  -21.0210  -13.6370 H       290 PHE    0.1150
   4824 HA        -54.8500  -20.9140  -11.4560 H       290 PHE   -0.1150
   4825 HB1       -55.2470  -21.3130  -14.4660 H       290 PHE    0.1150
   4826 HB2       -55.4360  -19.7760  -13.5080 H       290 PHE   -0.1150
   4827 HD1       -57.3740  -19.8300  -11.7340 H       290 PHE    0.1150
   4828 HD2       -57.1430  -22.3780  -15.1480 H       290 PHE   -0.1150
   4829 HE1       -59.8150  -20.2010  -11.6280 H       290 PHE    0.1150
   4830 HE2       -59.5870  -22.7330  -15.0460 H       290 PHE    0.5100
   4831 HZ        -60.9200  -21.6390  -13.2910 H       290 PHE   -0.5100
   4832 N         -54.6900  -23.9210  -12.7550 N.am    291 PHE   -0.4700
   4833 CA        -55.0100  -25.3350  -12.5560 C.3     291 PHE    0.3100
   4834 C         -54.2170  -25.9300  -11.3790 C.2     291 PHE    0.0700
   4835 O         -54.8210  -26.4810  -10.4580 O.2     291 PHE    0.0900
   4836 CB        -54.7260  -26.1340  -13.8450 C.3     291 PHE   -0.1800
   4837 CG        -55.9250  -26.5020  -14.6880 C.ar    291 PHE    0.0900
   4838 CD1       -56.3840  -25.6490  -15.6870 C.ar    291 PHE    0.0900
   4839 CD2       -56.5610  -27.7290  -14.5250 C.ar    291 PHE    0.0000
   4840 CE1       -57.4770  -26.0020  -16.4850 C.ar    291 PHE   -0.1150
   4841 CE2       -57.6550  -28.0810  -15.3220 C.ar    291 PHE    0.1150
   4842 CZ        -58.1080  -27.2150  -16.2960 C.ar    291 PHE   -0.1150
   4843 HN        -54.0460  -23.7430  -13.4940 H       291 PHE    0.1150
   4844 HA        -56.0540  -25.4090  -12.2900 H       291 PHE   -0.1150
   4845 HB1       -54.2320  -27.0890  -13.5660 H       291 PHE    0.1150
   4846 HB2       -54.0570  -25.5320  -14.4950 H       291 PHE   -0.1150
   4847 HD1       -55.8900  -24.7010  -15.8470 H       291 PHE    0.1150
   4848 HD2       -56.2040  -28.4200  -13.7740 H       291 PHE   -0.1150
   4849 HE1       -57.8280  -25.3240  -17.2510 H       291 PHE    0.1150
   4850 HE2       -58.1480  -29.0300  -15.1740 H       291 PHE    0.5100
   4851 HZ        -58.9540  -27.4860  -16.9100 H       291 PHE   -0.5100
   4852 N         -52.8790  -25.7570  -11.3600 N.am    292 GLN   -0.4700
   4853 CA        -52.0150  -26.3550  -10.3570 C.3     292 GLN    0.3100
   4854 CAT       -52.5710  -23.7350   -7.6250 C.3     292 GLN    0.0700
   4855 C         -52.0410  -25.6930   -8.9830 C.2     292 GLN    0.0900
   4856 O         -51.6870  -26.3180   -7.9830 O.2     292 GLN   -0.1800
   4857 CB        -50.5580  -26.4010  -10.8850 C.3     292 GLN    0.0900
   4858 CG        -50.3900  -27.3400  -12.1040 C.3     292 GLN    0.0900
   4859 CD        -48.9550  -27.3330  -12.6360 C.2     292 GLN   -0.1800
   4860 NE2       -48.5570  -26.2110  -13.2770 N.am    292 GLN    0.0900
   4861 OE1       -48.2040  -28.2980  -12.5010 O.2     292 GLN    0.0900
   4862 NT        -52.4640  -24.4190   -8.8900 N.am    292 GLN    0.5500
   4863 HN        -52.4170  -25.2010  -12.0470 H       292 GLN   -0.5500
   4864 HNT       -52.7230  -23.8900   -9.6950 H       292 GLN   -0.6200
   4865 HA        -52.3750  -27.3520  -10.1490 H       292 GLN    0.3200
   4866 HB1       -49.8930  -26.7530  -10.0680 H       292 GLN    0.3000
   4867 HB2       -50.2520  -25.3740  -11.1800 H       292 GLN    0.5100
   4868 HG1       -51.0720  -27.0100  -12.9160 H       292 GLN   -0.5100
   4869 HG2       -50.6530  -28.3770  -11.8050 H       292 GLN   -0.4700
   4870 HE21      -49.1900  -25.4440  -13.3820 H       292 GLN    0.3100
   4871 HE22      -47.6300  -26.1480  -13.6460 H       292 GLN   -0.1100
   4872 HT1       -51.5740  -23.6970   -7.1380 H       292 GLN    0.0900
   4873 HT2       -53.2770  -24.2800   -6.9630 H       292 GLN    0.0900
   4874 HT3       -52.9310  -22.6960   -7.7900 H       292 GLN    0.0900
@<TRIPOS>BOND
     1    1    8 1
     2    1    2 1
     3    2    6 1
     4    2   11 1
     5    2    4 1
     6    4    5 2
     7    6   13 1
     8    6    7 1
     9    7    8 1
    10    7   15 1
    11    8   17 1
    12    3    9 1
    13    3   18 1
    14    3   19 1
    15    3   20 1
    16    9    1 1
    17    9   10 2
    18   12    6 1
    19   14    7 1
    20   16    8 1
    21   21   22 1
    22   22   28 1
    23   22   25 1
    24   22   23 1
    25   23   24 2
    26   25   30 1
    27   25   26 1
    28   27   21 1
    29   29   25 1
    30    4   21 am
    31   31   32 1
    32   32   41 1
    33   32   33 1
    34   32   35 1
    35   33   34 2
    36   35   36 1
    37   35   43 1
    38   36   37 1
    39   36   45 1
    40   37   39 2
    41   37   38 am
    42   38   47 1
    43   38   46 1
    44   40   31 1
    45   42   35 1
    46   44   36 1
    47   23   31 am
    48   48   49 1
    49   49   50 1
    50   49   58 1
    51   49   52 1
    52   50   51 2
    53   52   60 1
    54   52   53 1
    55   53   54 1
    56   53   62 1
    57   54   55 1
    58   54   64 1
    59   55   66 1
    60   55   56 1
    61   56   67 1
    62   56   68 1
    63   56   69 1
    64   57   48 1
    65   59   52 1
    66   61   53 1
    67   63   54 1
    68   65   55 1
    69   33   48 am
    70   70   71 1
    71   71   72 1
    72   71   79 1
    73   71   74 1
    74   72   73 2
    75   74   80 1
    76   74   76 1
    77   74   75 1
    78   75   82 1
    79   76   83 1
    80   76   84 1
    81   76   85 1
    82   77   75 1
    83   77   86 1
    84   77   87 1
    85   77   88 1
    86   78   70 1
    87   81   75 1
    88   50   70 am
    89   89   90 1
    90   90   98 1
    91   90   93 1
    92   90   91 1
    93   91   92 2
    94   93  100 1
    95   93   94 1
    96   94   96 2
    97   94   95 am
    98   95  101 1
    99   95  102 1
   100   97   89 1
   101   99   93 1
   102   72   89 am
   103  103  104 1
   104  104  111 1
   105  104  107 1
   106  104  105 1
   107  105  106 2
   108  107  112 1
   109  107  108 1
   110  107  109 1
   111  108  113 1
   112  108  114 1
   113  108  115 1
   114  109  116 1
   115  109  117 1
   116  109  118 1
   117  110  103 1
   118   91  103 am
   119  119  120 1
   120  120  121 1
   121  120  129 1
   122  120  123 1
   123  121  122 2
   124  123  131 1
   125  123  124 1
   126  124  125 1
   127  124  133 1
   128  125  126 1
   129  125  135 1
   130  126  137 1
   131  126  127 1
   132  127  138 1
   133  127  139 1
   134  127  140 1
   135  128  119 1
   136  130  123 1
   137  132  124 1
   138  134  125 1
   139  136  126 1
   140  105  119 am
   141  141  142 1
   142  142  151 1
   143  142  143 1
   144  142  145 1
   145  143  144 2
   146  145  146 1
   147  145  153 1
   148  146  147 1
   149  146  155 1
   150  147  149 2
   151  147  148 am
   152  148  157 1
   153  148  156 1
   154  150  141 1
   155  152  145 1
   156  154  146 1
   157  121  141 am
   158  158  159 1
   159  159  160 1
   160  159  167 1
   161  159  162 1
   162  160  161 2
   163  162  168 1
   164  162  164 1
   165  162  163 1
   166  163  170 1
   167  164  171 1
   168  164  172 1
   169  164  173 1
   170  165  163 1
   171  165  174 1
   172  165  175 1
   173  165  176 1
   174  166  158 1
   175  169  163 1
   176  143  158 am
   177  177  178 1
   178  178  183 1
   179  178  181 1
   180  178  179 1
   181  179  180 2
   182  181  184 1
   183  181  185 1
   184  181  186 1
   185  182  177 1
   186  160  177 am
   187  187  188 1
   188  188  193 1
   189  188  191 1
   190  188  189 1
   191  189  190 2
   192  191  194 1
   193  191  195 1
   194  191  196 1
   195  192  187 1
   196  179  187 am
   197  197  198 1
   198  198  199 1
   199  198  209 1
   200  198  201 1
   201  199  200 2
   202  201  211 1
   203  201  202 1
   204  202  213 1
   205  202  203 1
   206  203  215 1
   207  203  204 1
   208  204  216 1
   209  204  205 2
   210  205  207 2
   211  205  206 2
   212  206  218 1
   213  206  217 1
   214  207  219 1
   215  207  220 1
   216  208  197 1
   217  210  201 1
   218  212  202 1
   219  214  203 1
   220  189  197 am
   221  221  222 1
   222  222  230 1
   223  222  225 1
   224  222  223 1
   225  223  224 2
   226  225  232 1
   227  225  226 1
   228  226  233 1
   229  226  227 1
   230  226  228 1
   231  227  234 1
   232  227  235 1
   233  227  236 1
   234  228  237 1
   235  228  238 1
   236  228  239 1
   237  229  221 1
   238  231  225 1
   239  199  221 am
   240  240  241 1
   241  241  249 1
   242  241  244 1
   243  241  242 1
   244  242  243 2
   245  244  251 1
   246  244  245 1
   247  245  252 1
   248  245  246 1
   249  245  247 1
   250  246  253 1
   251  246  254 1
   252  246  255 1
   253  247  256 1
   254  247  257 1
   255  247  258 1
   256  248  240 1
   257  250  244 1
   258  223  240 am
   259  259  265 1
   260  259  260 1
   261  260  263 1
   262  260  266 1
   263  260  261 1
   264  261  262 2
   265  263  264 1
   266  263  268 1
   267  264  265 1
   268  264  270 1
   269  265  272 1
   270  267  263 1
   271  269  264 1
   272  271  265 1
   273  242  259 am
   274  273  279 1
   275  273  274 1
   276  274  277 1
   277  274  280 1
   278  274  275 1
   279  275  276 2
   280  277  278 1
   281  277  282 1
   282  278  279 1
   283  278  284 1
   284  279  286 1
   285  281  277 1
   286  283  278 1
   287  285  279 1
   288  261  273 am
   289  287  288 1
   290  288  296 1
   291  288  291 1
   292  288  289 1
   293  289  290 2
   294  291  298 1
   295  291  292 1
   296  292  299 1
   297  292  293 1
   298  292  294 1
   299  293  300 1
   300  293  301 1
   301  293  302 1
   302  294  303 1
   303  294  304 1
   304  294  305 1
   305  295  287 1
   306  297  291 1
   307  275  287 am
   308  306  307 1
   309  307  319 1
   310  307  310 1
   311  307  308 1
   312  308  309 2
   313  310  321 1
   314  310  311 1
   315  311  312 ar
   316  311  313 ar
   317  312  322 1
   318  312  314 ar
   319  313  315 ar
   320  313  323 1
   321  314  324 1
   322  314  316 ar
   323  315  316 ar
   324  315  325 1
   325  316  317 1
   326  317  326 1
   327  318  306 1
   328  320  310 1
   329  289  306 am
   330  327  328 1
   331  328  334 1
   332  328  331 1
   333  328  329 1
   334  329  330 2
   335  331  336 1
   336  331  332 1
   337  333  327 1
   338  335  331 1
   339  337  332 1
   340  308  327 am
   341  338  339 1
   342  339  347 1
   343  339  342 1
   344  339  340 1
   345  340  341 2
   346  342  349 1
   347  342  343 1
   348  343  350 1
   349  343  344 1
   350  343  345 1
   351  344  351 1
   352  344  352 1
   353  344  353 1
   354  345  354 1
   355  345  355 1
   356  345  356 1
   357  346  338 1
   358  348  342 1
   359  329  338 am
   360  357  358 1
   361  358  365 1
   362  358  361 1
   363  358  359 1
   364  359  360 2
   365  361  366 1
   366  361  362 1
   367  361  363 1
   368  362  367 1
   369  362  368 1
   370  362  369 1
   371  363  370 1
   372  363  371 1
   373  363  372 1
   374  364  357 1
   375  340  357 am
   376  373  374 1
   377  374  385 1
   378  374  377 1
   379  374  375 1
   380  375  376 2
   381  377  387 1
   382  377  378 1
   383  378  379 ar
   384  378  380 ar
   385  379  388 1
   386  379  381 ar
   387  380  382 ar
   388  380  389 1
   389  381  390 1
   390  381  383 ar
   391  382  383 ar
   392  382  391 1
   393  383  392 1
   394  384  373 1
   395  386  377 1
   396  359  373 am
   397  393  394 1
   398  394  395 1
   399  394  402 1
   400  394  397 1
   401  395  396 2
   402  397  403 1
   403  397  399 1
   404  397  398 1
   405  398  405 1
   406  399  406 1
   407  399  407 1
   408  399  408 1
   409  400  398 1
   410  400  409 1
   411  400  410 1
   412  400  411 1
   413  401  393 1
   414  404  398 1
   415  375  393 am
   416  412  413 1
   417  413  424 1
   418  413  416 1
   419  413  414 1
   420  414  415 2
   421  416  426 1
   422  416  417 1
   423  417  418 ar
   424  417  419 ar
   425  418  427 1
   426  418  420 ar
   427  419  421 ar
   428  419  428 1
   429  420  429 1
   430  420  422 ar
   431  421  422 ar
   432  421  430 1
   433  422  431 1
   434  423  412 1
   435  425  416 1
   436  395  412 am
   437  432  433 1
   438  433  438 1
   439  433  434 1
   440  434  435 2
   441  436  432 1
   442  437  433 1
   443  414  432 am
   444  439  440 1
   445  440  451 1
   446  440  443 1
   447  440  441 1
   448  441  442 2
   449  443  453 1
   450  443  444 1
   451  444  445 ar
   452  444  446 ar
   453  445  454 1
   454  445  447 ar
   455  446  448 ar
   456  446  455 1
   457  447  456 1
   458  447  449 ar
   459  448  449 ar
   460  448  457 1
   461  449  458 1
   462  450  439 1
   463  452  443 1
   464  434  439 am
   465  459  460 1
   466  460  467 1
   467  460  463 1
   468  460  461 1
   469  461  462 2
   470  463  468 1
   471  463  464 1
   472  463  465 1
   473  464  469 1
   474  464  470 1
   475  464  471 1
   476  465  472 1
   477  465  473 1
   478  465  474 1
   479  466  459 1
   480  441  459 am
   481  475  476 1
   482  476  481 1
   483  476  477 1
   484  477  478 2
   485  479  475 1
   486  480  476 1
   487  461  475 am
   488  482  483 1
   489  483  491 1
   490  483  486 1
   491  483  484 1
   492  484  485 2
   493  486  493 1
   494  486  487 1
   495  487  489 2
   496  487  488 am
   497  488  494 1
   498  488  495 1
   499  490  482 1
   500  492  486 1
   501  477  482 am
   502  496  497 1
   503  497  505 1
   504  497  500 1
   505  497  498 1
   506  498  499 2
   507  500  507 1
   508  500  501 1
   509  501  509 1
   510  501  502 1
   511  502  503 1
   512  503  510 1
   513  503  511 1
   514  503  512 1
   515  504  496 1
   516  506  500 1
   517  508  501 1
   518  484  496 am
   519  513  514 1
   520  514  522 1
   521  514  517 1
   522  514  515 1
   523  515  516 2
   524  517  524 1
   525  517  518 1
   526  518  525 1
   527  518  519 1
   528  518  520 1
   529  519  526 1
   530  519  527 1
   531  519  528 1
   532  520  529 1
   533  520  530 1
   534  520  531 1
   535  521  513 1
   536  523  517 1
   537  498  513 am
   538  532  533 1
   539  533  540 1
   540  533  536 1
   541  533  534 1
   542  534  535 2
   543  536  541 1
   544  536  537 1
   545  536  538 1
   546  537  542 1
   547  537  543 1
   548  537  544 1
   549  538  545 1
   550  538  546 1
   551  538  547 1
   552  539  532 1
   553  515  532 am
   554  548  549 1
   555  549  550 1
   556  549  557 1
   557  549  552 1
   558  550  551 2
   559  552  558 1
   560  552  554 1
   561  552  553 1
   562  553  560 1
   563  554  561 1
   564  554  562 1
   565  554  563 1
   566  555  553 1
   567  555  564 1
   568  555  565 1
   569  555  566 1
   570  556  548 1
   571  559  553 1
   572  534  548 am
   573  567  568 1
   574  568  576 1
   575  568  571 1
   576  568  569 1
   577  569  570 2
   578  571  578 1
   579  571  572 1
   580  572  579 1
   581  572  573 1
   582  572  574 1
   583  573  580 1
   584  573  581 1
   585  573  582 1
   586  574  583 1
   587  574  584 1
   588  574  585 1
   589  575  567 1
   590  577  571 1
   591  550  567 am
   592  586  587 1
   593  587  588 1
   594  587  595 1
   595  587  590 1
   596  588  589 2
   597  590  596 1
   598  590  592 1
   599  590  591 1
   600  591  598 1
   601  592  599 1
   602  592  600 1
   603  592  601 1
   604  593  591 1
   605  593  602 1
   606  593  603 1
   607  593  604 1
   608  594  586 1
   609  597  591 1
   610  569  586 am
   611  605  606 1
   612  606  614 1
   613  606  609 1
   614  606  607 1
   615  607  608 2
   616  609  616 1
   617  609  610 1
   618  610  617 1
   619  610  611 1
   620  610  612 1
   621  611  618 1
   622  611  619 1
   623  611  620 1
   624  612  621 1
   625  612  622 1
   626  612  623 1
   627  613  605 1
   628  615  609 1
   629  588  605 am
   630  624  625 1
   631  625  626 1
   632  625  633 1
   633  625  628 1
   634  626  627 2
   635  628  634 1
   636  628  630 1
   637  628  629 1
   638  629  636 1
   639  630  637 1
   640  630  638 1
   641  630  639 1
   642  631  629 1
   643  631  640 1
   644  631  641 1
   645  631  642 1
   646  632  624 1
   647  635  629 1
   648  607  624 am
   649  643  644 1
   650  644  652 1
   651  644  647 1
   652  644  645 1
   653  645  646 2
   654  647  654 1
   655  647  648 1
   656  648  650 2
   657  648  649 am
   658  649  655 1
   659  649  656 1
   660  651  643 1
   661  653  647 1
   662  626  643 am
   663  657  658 1
   664  658  670 1
   665  658  661 1
   666  658  659 1
   667  659  660 2
   668  661  672 1
   669  661  662 1
   670  662  663 ar
   671  662  664 ar
   672  663  673 1
   673  663  665 ar
   674  664  666 ar
   675  664  674 1
   676  665  675 1
   677  665  667 ar
   678  666  667 ar
   679  666  676 1
   680  667  668 1
   681  668  677 1
   682  669  657 1
   683  671  661 1
   684  645  657 am
   685  678  679 1
   686  679  680 1
   687  679  688 1
   688  679  682 1
   689  680  681 2
   690  682  690 1
   691  682  683 1
   692  683  684 1
   693  683  692 1
   694  684  685 1
   695  684  694 1
   696  685  696 1
   697  685  686 1
   698  686  697 1
   699  686  698 1
   700  686  699 1
   701  687  678 1
   702  689  682 1
   703  691  683 1
   704  693  684 1
   705  695  685 1
   706  659  678 am
   707  700  701 1
   708  701  702 1
   709  701  712 1
   710  701  704 1
   711  702  703 2
   712  704  714 1
   713  704  705 1
   714  705  716 1
   715  705  706 1
   716  706  718 1
   717  706  707 1
   718  707  719 1
   719  707  708 2
   720  708  710 2
   721  708  709 2
   722  709  721 1
   723  709  720 1
   724  710  722 1
   725  710  723 1
   726  711  700 1
   727  713  704 1
   728  715  705 1
   729  717  706 1
   730  680  700 am
   731  724  725 1
   732  725  733 1
   733  725  728 1
   734  725  726 1
   735  726  727 2
   736  728  735 1
   737  728  729 1
   738  729  736 1
   739  729  730 1
   740  729  731 1
   741  730  737 1
   742  730  738 1
   743  730  739 1
   744  731  740 1
   745  731  741 1
   746  731  742 1
   747  732  724 1
   748  734  728 1
   749  702  724 am
   750  743  744 1
   751  744  745 1
   752  744  753 1
   753  744  747 1
   754  745  746 2
   755  747  755 1
   756  747  748 1
   757  748  749 1
   758  748  757 1
   759  749  750 1
   760  749  759 1
   761  750  761 1
   762  750  751 1
   763  751  762 1
   764  751  763 1
   765  751  764 1
   766  752  743 1
   767  754  747 1
   768  756  748 1
   769  758  749 1
   770  760  750 1
   771  726  743 am
   772  765  766 1
   773  766  772 1
   774  766  769 1
   775  766  767 1
   776  767  768 2
   777  769  774 1
   778  769  770 1
   779  771  765 1
   780  773  769 1
   781  775  770 1
   782  745  765 am
   783  776  777 1
   784  777  785 1
   785  777  780 1
   786  777  778 1
   787  778  779 2
   788  780  787 1
   789  780  781 1
   790  781  789 1
   791  781  782 1
   792  782  783 1
   793  783  790 1
   794  783  791 1
   795  783  792 1
   796  784  776 1
   797  786  780 1
   798  788  781 1
   799  767  776 am
   800  793  794 1
   801  794  801 1
   802  794  797 1
   803  794  795 1
   804  795  796 2
   805  797  802 1
   806  797  798 1
   807  797  799 1
   808  798  804 1
   809  798  805 1
   810  798  806 1
   811  799  803 1
   812  800  793 1
   813  778  793 am
   814  807  808 1
   815  808  809 1
   816  808  816 1
   817  808  811 1
   818  809  810 2
   819  811  812 1
   820  811  818 1
   821  812  813 2
   822  812  814 2
   823  815  807 1
   824  817  811 1
   825  795  807 am
   826  819  820 1
   827  820  821 1
   828  820  828 1
   829  820  823 1
   830  821  822 2
   831  823  829 1
   832  823  825 1
   833  823  824 1
   834  824  831 1
   835  825  832 1
   836  825  833 1
   837  825  834 1
   838  826  824 1
   839  826  835 1
   840  826  836 1
   841  826  837 1
   842  827  819 1
   843  830  824 1
   844  809  819 am
   845  838  839 1
   846  839  851 1
   847  839  842 1
   848  839  840 1
   849  840  841 2
   850  842  853 1
   851  842  843 1
   852  843  844 ar
   853  843  845 ar
   854  844  854 1
   855  844  846 ar
   856  845  847 ar
   857  845  855 1
   858  846  856 1
   859  846  848 ar
   860  847  848 ar
   861  847  857 1
   862  848  849 1
   863  849  858 1
   864  850  838 1
   865  852  842 1
   866  821  838 am
   867  859  860 1
   868  860  868 1
   869  860  863 1
   870  860  861 1
   871  861  862 2
   872  863  870 1
   873  863  864 1
   874  864  871 1
   875  864  865 1
   876  864  866 1
   877  865  872 1
   878  865  873 1
   879  865  874 1
   880  866  875 1
   881  866  876 1
   882  866  877 1
   883  867  859 1
   884  869  863 1
   885  840  859 am
   886  878  879 1
   887  879  887 1
   888  879  882 1
   889  879  880 1
   890  880  881 2
   891  882  889 1
   892  882  883 1
   893  883  890 1
   894  883  884 1
   895  883  885 1
   896  884  891 1
   897  884  892 1
   898  884  893 1
   899  885  894 1
   900  885  895 1
   901  885  896 1
   902  886  878 1
   903  888  882 1
   904  861  878 am
   905  897  898 1
   906  898  906 1
   907  898  901 1
   908  898  899 1
   909  899  900 2
   910  901  908 1
   911  901  902 1
   912  902  904 2
   913  902  903 am
   914  903  909 1
   915  903  910 1
   916  905  897 1
   917  907  901 1
   918  880  897 am
   919  911  912 1
   920  912  920 1
   921  912  915 1
   922  912  913 1
   923  913  914 2
   924  915  922 1
   925  915  916 1
   926  916  923 1
   927  916  917 1
   928  916  918 1
   929  917  924 1
   930  917  925 1
   931  917  926 1
   932  918  927 1
   933  918  928 1
   934  918  929 1
   935  919  911 1
   936  921  915 1
   937  899  911 am
   938  930  931 1
   939  931  936 1
   940  931  934 1
   941  931  932 1
   942  932  933 2
   943  934  937 1
   944  934  938 1
   945  934  939 1
   946  935  930 1
   947  913  930 am
   948  940  941 1
   949  941  942 1
   950  941  949 1
   951  941  944 1
   952  942  943 2
   953  944  950 1
   954  944  946 1
   955  944  945 1
   956  945  952 1
   957  946  953 1
   958  946  954 1
   959  946  955 1
   960  947  945 1
   961  947  956 1
   962  947  957 1
   963  947  958 1
   964  948  940 1
   965  951  945 1
   966  932  940 am
   967  959  960 1
   968  960  966 1
   969  960  963 1
   970  960  961 1
   971  961  962 2
   972  963  968 1
   973  963  964 1
   974  965  959 1
   975  967  963 1
   976  969  964 1
   977  942  959 am
   978  970  971 1
   979  971  972 1
   980  971  979 1
   981  971  974 1
   982  972  973 2
   983  974  975 1
   984  974  981 1
   985  975  976 2
   986  975  977 2
   987  978  970 1
   988  980  974 1
   989  961  970 am
   990  982  983 1
   991  983  991 1
   992  983  986 1
   993  983  984 1
   994  984  985 2
   995  986  993 1
   996  986  987 1
   997  987  994 1
   998  987  988 1
   999  987  989 1
  1000  988  995 1
  1001  988  996 1
  1002  988  997 1
  1003  989  998 1
  1004  989  999 1
  1005  989 1000 1
  1006  990  982 1
  1007  992  986 1
  1008  972  982 am
  1009 1001 1002 1
  1010 1002 1013 1
  1011 1002 1005 1
  1012 1002 1003 1
  1013 1003 1004 2
  1014 1005 1015 1
  1015 1005 1006 1
  1016 1006 1007 ar
  1017 1006 1008 ar
  1018 1007 1016 1
  1019 1007 1009 ar
  1020 1008 1010 ar
  1021 1008 1017 1
  1022 1009 1018 1
  1023 1009 1011 ar
  1024 1010 1011 ar
  1025 1010 1019 1
  1026 1011 1020 1
  1027 1012 1001 1
  1028 1014 1005 1
  1029  984 1001 am
  1030 1021 1022 1
  1031 1022 1033 1
  1032 1022 1025 1
  1033 1022 1023 1
  1034 1023 1024 2
  1035 1025 1035 1
  1036 1025 1026 1
  1037 1026 1027 ar
  1038 1026 1028 ar
  1039 1027 1036 1
  1040 1027 1029 ar
  1041 1028 1030 ar
  1042 1028 1037 1
  1043 1029 1038 1
  1044 1029 1031 ar
  1045 1030 1031 ar
  1046 1030 1039 1
  1047 1031 1040 1
  1048 1032 1021 1
  1049 1034 1025 1
  1050 1003 1021 am
  1051 1041 1042 1
  1052 1042 1050 1
  1053 1042 1045 1
  1054 1042 1043 1
  1055 1043 1044 2
  1056 1045 1052 1
  1057 1045 1046 1
  1058 1046 1053 1
  1059 1046 1047 1
  1060 1046 1048 1
  1061 1047 1054 1
  1062 1047 1055 1
  1063 1047 1056 1
  1064 1048 1057 1
  1065 1048 1058 1
  1066 1048 1059 1
  1067 1049 1041 1
  1068 1051 1045 1
  1069 1023 1041 am
  1070 1060 1061 1
  1071 1061 1069 1
  1072 1061 1064 1
  1073 1061 1062 1
  1074 1062 1063 2
  1075 1064 1071 1
  1076 1064 1065 1
  1077 1065 1072 1
  1078 1065 1066 1
  1079 1065 1067 1
  1080 1066 1073 1
  1081 1066 1074 1
  1082 1066 1075 1
  1083 1067 1076 1
  1084 1067 1077 1
  1085 1067 1078 1
  1086 1068 1060 1
  1087 1070 1064 1
  1088 1043 1060 am
  1089 1079 1080 1
  1090 1080 1087 1
  1091 1080 1083 1
  1092 1080 1081 1
  1093 1081 1082 2
  1094 1083 1088 1
  1095 1083 1084 1
  1096 1083 1085 1
  1097 1084 1090 1
  1098 1084 1091 1
  1099 1084 1092 1
  1100 1085 1089 1
  1101 1086 1079 1
  1102 1062 1079 am
  1103 1093 1094 1
  1104 1094 1101 1
  1105 1094 1097 1
  1106 1094 1095 1
  1107 1095 1096 2
  1108 1097 1102 1
  1109 1097 1098 1
  1110 1097 1099 1
  1111 1098 1103 1
  1112 1098 1104 1
  1113 1098 1105 1
  1114 1099 1106 1
  1115 1099 1107 1
  1116 1099 1108 1
  1117 1100 1093 1
  1118 1081 1093 am
  1119 1109 1115 1
  1120 1109 1110 1
  1121 1110 1113 1
  1122 1110 1116 1
  1123 1110 1111 1
  1124 1111 1112 2
  1125 1113 1114 1
  1126 1113 1118 1
  1127 1114 1115 1
  1128 1114 1120 1
  1129 1115 1122 1
  1130 1117 1113 1
  1131 1119 1114 1
  1132 1121 1115 1
  1133 1095 1109 am
  1134 1123 1124 1
  1135 1124 1135 1
  1136 1124 1127 1
  1137 1124 1125 1
  1138 1125 1126 2
  1139 1127 1137 1
  1140 1127 1128 1
  1141 1128 1129 ar
  1142 1128 1130 ar
  1143 1129 1138 1
  1144 1129 1131 ar
  1145 1130 1132 ar
  1146 1130 1139 1
  1147 1131 1140 1
  1148 1131 1133 ar
  1149 1132 1133 ar
  1150 1132 1141 1
  1151 1133 1142 1
  1152 1134 1123 1
  1153 1136 1127 1
  1154 1111 1123 am
  1155 1143 1144 1
  1156 1144 1145 1
  1157 1144 1158 1
  1158 1144 1147 1
  1159 1145 1146 2
  1160 1147 1160 1
  1161 1147 1148 1
  1162 1148 1150 ar
  1163 1148 1149 ar
  1164 1149 1161 1
  1165 1149 1153 ar
  1166 1150 1151 ar
  1167 1150 1152 ar
  1168 1151 1153 ar
  1169 1151 1154 ar
  1170 1152 1155 ar
  1171 1152 1163 1
  1172 1153 1162 1
  1173 1154 1164 1
  1174 1154 1156 ar
  1175 1155 1156 ar
  1176 1155 1165 1
  1177 1156 1166 1
  1178 1157 1143 1
  1179 1159 1147 1
  1180 1125 1143 am
  1181 1167 1168 1
  1182 1168 1173 1
  1183 1168 1171 1
  1184 1168 1169 1
  1185 1169 1170 2
  1186 1171 1174 1
  1187 1171 1175 1
  1188 1171 1176 1
  1189 1172 1167 1
  1190 1145 1167 am
  1191 1177 1178 1
  1192 1177 1187 1
  1193 1178 1179 1
  1194 1178 1181 1
  1195 1178 1188 1
  1196 1179 1180 2
  1197 1181 1182 1
  1198 1181 1189 1
  1199 1181 1190 1
  1200 1182 1183 ar
  1201 1182 1184 ar
  1202 1183 1186 ar
  1203 1183 1191 1
  1204 1184 1185 ar
  1205 1185 1186 ar
  1206 1185 1192 1
  1207 1186 1193 1
  1208 1169 1177 am
  1209 1194 1195 1
  1210 1195 1207 1
  1211 1195 1198 1
  1212 1195 1196 1
  1213 1196 1197 2
  1214 1198 1209 1
  1215 1198 1199 1
  1216 1199 1200 ar
  1217 1199 1201 ar
  1218 1200 1210 1
  1219 1200 1202 ar
  1220 1201 1203 ar
  1221 1201 1211 1
  1222 1202 1212 1
  1223 1202 1204 ar
  1224 1203 1204 ar
  1225 1203 1213 1
  1226 1204 1205 1
  1227 1205 1214 1
  1228 1206 1194 1
  1229 1208 1198 1
  1230 1194 1179 am
  1231 1215 1216 1
  1232 1216 1221 1
  1233 1216 1219 1
  1234 1216 1217 1
  1235 1217 1218 2
  1236 1219 1222 1
  1237 1219 1223 1
  1238 1219 1224 1
  1239 1220 1215 1
  1240 1196 1215 am
  1241 1225 1226 1
  1242 1226 1231 1
  1243 1226 1229 1
  1244 1226 1227 1
  1245 1227 1228 2
  1246 1229 1232 1
  1247 1229 1233 1
  1248 1229 1234 1
  1249 1230 1225 1
  1250 1217 1225 am
  1251 1235 1236 1
  1252 1236 1241 1
  1253 1236 1239 1
  1254 1236 1237 1
  1255 1237 1238 2
  1256 1239 1242 1
  1257 1239 1243 1
  1258 1239 1244 1
  1259 1240 1235 1
  1260 1227 1235 am
  1261 1245 1246 1
  1262 1246 1255 1
  1263 1246 1247 1
  1264 1246 1249 1
  1265 1247 1248 2
  1266 1249 1250 1
  1267 1249 1257 1
  1268 1250 1251 1
  1269 1250 1259 1
  1270 1251 1253 2
  1271 1251 1252 am
  1272 1252 1261 1
  1273 1252 1260 1
  1274 1254 1245 1
  1275 1256 1249 1
  1276 1258 1250 1
  1277 1237 1245 am
  1278 1262 1263 1
  1279 1263 1264 1
  1280 1263 1277 1
  1281 1263 1266 1
  1282 1264 1265 2
  1283 1266 1279 1
  1284 1266 1267 1
  1285 1267 1269 ar
  1286 1267 1268 ar
  1287 1268 1280 1
  1288 1268 1272 ar
  1289 1269 1270 ar
  1290 1269 1271 ar
  1291 1270 1272 ar
  1292 1270 1273 ar
  1293 1271 1274 ar
  1294 1271 1282 1
  1295 1272 1281 1
  1296 1273 1283 1
  1297 1273 1275 ar
  1298 1274 1275 ar
  1299 1274 1284 1
  1300 1275 1285 1
  1301 1276 1262 1
  1302 1278 1266 1
  1303 1247 1262 am
  1304 1286 1287 1
  1305 1287 1288 1
  1306 1287 1295 1
  1307 1287 1290 1
  1308 1288 1289 2
  1309 1290 1291 1
  1310 1290 1297 1
  1311 1291 1292 2
  1312 1291 1293 2
  1313 1294 1286 1
  1314 1296 1290 1
  1315 1264 1286 am
  1316 1298 1299 1
  1317 1299 1310 1
  1318 1299 1302 1
  1319 1299 1300 1
  1320 1300 1301 2
  1321 1302 1312 1
  1322 1302 1303 1
  1323 1303 1304 ar
  1324 1303 1305 ar
  1325 1304 1313 1
  1326 1304 1306 ar
  1327 1305 1307 ar
  1328 1305 1314 1
  1329 1306 1315 1
  1330 1306 1308 ar
  1331 1307 1308 ar
  1332 1307 1316 1
  1333 1308 1317 1
  1334 1309 1298 1
  1335 1311 1302 1
  1336 1288 1298 am
  1337 1318 1319 1
  1338 1319 1324 1
  1339 1319 1320 1
  1340 1320 1321 2
  1341 1322 1318 1
  1342 1323 1319 1
  1343 1300 1318 am
  1344 1325 1326 1
  1345 1326 1334 1
  1346 1326 1329 1
  1347 1326 1327 1
  1348 1327 1328 2
  1349 1329 1336 1
  1350 1329 1330 1
  1351 1330 1332 2
  1352 1330 1331 am
  1353 1331 1337 1
  1354 1331 1338 1
  1355 1333 1325 1
  1356 1335 1329 1
  1357 1320 1325 am
  1358 1339 1340 1
  1359 1340 1347 1
  1360 1340 1343 1
  1361 1340 1341 1
  1362 1341 1342 2
  1363 1343 1348 1
  1364 1343 1344 1
  1365 1343 1345 1
  1366 1344 1350 1
  1367 1344 1351 1
  1368 1344 1352 1
  1369 1345 1349 1
  1370 1346 1339 1
  1371 1327 1339 am
  1372 1353 1354 1
  1373 1354 1362 1
  1374 1354 1357 1
  1375 1354 1355 1
  1376 1355 1356 2
  1377 1357 1364 1
  1378 1357 1358 1
  1379 1358 1366 1
  1380 1358 1359 1
  1381 1359 1360 1
  1382 1360 1367 1
  1383 1360 1368 1
  1384 1360 1369 1
  1385 1361 1353 1
  1386 1363 1357 1
  1387 1365 1358 1
  1388 1341 1353 am
  1389 1370 1371 1
  1390 1371 1377 1
  1391 1371 1374 1
  1392 1371 1372 1
  1393 1372 1373 2
  1394 1374 1379 1
  1395 1374 1375 1
  1396 1376 1370 1
  1397 1378 1374 1
  1398 1355 1370 am
  1399 1380 1381 1
  1400 1381 1390 1
  1401 1381 1382 1
  1402 1381 1384 1
  1403 1382 1383 2
  1404 1384 1385 1
  1405 1384 1392 1
  1406 1385 1386 1
  1407 1385 1394 1
  1408 1386 1388 2
  1409 1386 1387 am
  1410 1387 1396 1
  1411 1387 1395 1
  1412 1389 1380 1
  1413 1391 1384 1
  1414 1393 1385 1
  1415 1372 1380 am
  1416 1397 1398 1
  1417 1398 1406 1
  1418 1398 1401 1
  1419 1398 1399 1
  1420 1399 1400 2
  1421 1401 1408 1
  1422 1401 1402 1
  1423 1402 1409 1
  1424 1402 1403 1
  1425 1402 1404 1
  1426 1403 1410 1
  1427 1403 1411 1
  1428 1403 1412 1
  1429 1404 1413 1
  1430 1404 1414 1
  1431 1404 1415 1
  1432 1405 1397 1
  1433 1407 1401 1
  1434 1382 1397 am
  1435 1416 1417 1
  1436 1417 1425 1
  1437 1417 1420 1
  1438 1417 1418 1
  1439 1418 1419 2
  1440 1420 1427 1
  1441 1420 1421 1
  1442 1421 1428 1
  1443 1421 1422 1
  1444 1421 1423 1
  1445 1422 1429 1
  1446 1422 1430 1
  1447 1422 1431 1
  1448 1423 1432 1
  1449 1423 1433 1
  1450 1423 1434 1
  1451 1424 1416 1
  1452 1426 1420 1
  1453 1399 1416 am
  1454 1435 1436 1
  1455 1436 1443 1
  1456 1436 1439 1
  1457 1436 1437 1
  1458 1437 1438 2
  1459 1439 1444 1
  1460 1439 1440 1
  1461 1439 1441 1
  1462 1440 1446 1
  1463 1440 1447 1
  1464 1440 1448 1
  1465 1441 1445 1
  1466 1442 1435 1
  1467 1418 1435 am
  1468 1449 1450 1
  1469 1450 1455 1
  1470 1450 1451 1
  1471 1451 1452 2
  1472 1453 1449 1
  1473 1454 1450 1
  1474 1437 1449 am
  1475 1456 1457 1
  1476 1457 1465 1
  1477 1457 1460 1
  1478 1457 1458 1
  1479 1458 1459 2
  1480 1460 1467 1
  1481 1460 1461 1
  1482 1461 1468 1
  1483 1461 1462 1
  1484 1461 1463 1
  1485 1462 1469 1
  1486 1462 1470 1
  1487 1462 1471 1
  1488 1463 1472 1
  1489 1463 1473 1
  1490 1463 1474 1
  1491 1464 1456 1
  1492 1466 1460 1
  1493 1451 1456 am
  1494 1475 1476 1
  1495 1476 1488 1
  1496 1476 1479 1
  1497 1476 1477 1
  1498 1477 1478 2
  1499 1479 1490 1
  1500 1479 1480 1
  1501 1480 1481 ar
  1502 1480 1482 ar
  1503 1481 1491 1
  1504 1481 1483 ar
  1505 1482 1484 ar
  1506 1482 1492 1
  1507 1483 1493 1
  1508 1483 1485 ar
  1509 1484 1485 ar
  1510 1484 1494 1
  1511 1485 1486 1
  1512 1486 1495 1
  1513 1487 1475 1
  1514 1489 1479 1
  1515 1458 1475 am
  1516 1496 1497 1
  1517 1497 1508 1
  1518 1497 1500 1
  1519 1497 1498 1
  1520 1498 1499 2
  1521 1500 1510 1
  1522 1500 1501 1
  1523 1501 1502 ar
  1524 1501 1503 ar
  1525 1502 1511 1
  1526 1502 1504 ar
  1527 1503 1505 ar
  1528 1503 1512 1
  1529 1504 1513 1
  1530 1504 1506 ar
  1531 1505 1506 ar
  1532 1505 1514 1
  1533 1506 1515 1
  1534 1507 1496 1
  1535 1509 1500 1
  1536 1477 1496 am
  1537 1516 1517 1
  1538 1517 1518 1
  1539 1517 1525 1
  1540 1517 1520 1
  1541 1518 1519 2
  1542 1520 1526 1
  1543 1520 1522 1
  1544 1520 1521 1
  1545 1521 1528 1
  1546 1522 1529 1
  1547 1522 1530 1
  1548 1522 1531 1
  1549 1523 1521 1
  1550 1523 1532 1
  1551 1523 1533 1
  1552 1523 1534 1
  1553 1524 1516 1
  1554 1527 1521 1
  1555 1498 1516 am
  1556 1535 1536 1
  1557 1536 1541 1
  1558 1536 1537 1
  1559 1537 1538 2
  1560 1539 1535 1
  1561 1540 1536 1
  1562 1518 1535 am
  1563 1542 1543 1
  1564 1543 1554 1
  1565 1543 1546 1
  1566 1543 1544 1
  1567 1544 1545 2
  1568 1546 1556 1
  1569 1546 1547 1
  1570 1547 1548 ar
  1571 1547 1549 ar
  1572 1548 1557 1
  1573 1548 1550 ar
  1574 1549 1551 ar
  1575 1549 1558 1
  1576 1550 1559 1
  1577 1550 1552 ar
  1578 1551 1552 ar
  1579 1551 1560 1
  1580 1552 1561 1
  1581 1553 1542 1
  1582 1555 1546 1
  1583 1537 1542 am
  1584 1562 1563 1
  1585 1563 1574 1
  1586 1563 1566 1
  1587 1563 1564 1
  1588 1564 1565 2
  1589 1566 1576 1
  1590 1566 1567 1
  1591 1567 1568 ar
  1592 1567 1569 ar
  1593 1568 1577 1
  1594 1568 1570 ar
  1595 1569 1571 ar
  1596 1569 1578 1
  1597 1570 1579 1
  1598 1570 1572 ar
  1599 1571 1572 ar
  1600 1571 1580 1
  1601 1572 1581 1
  1602 1573 1562 1
  1603 1575 1566 1
  1604 1544 1562 am
  1605 1582 1583 1
  1606 1583 1589 1
  1607 1583 1586 1
  1608 1583 1584 1
  1609 1584 1585 2
  1610 1586 1591 1
  1611 1586 1587 1
  1612 1588 1582 1
  1613 1590 1586 1
  1614 1592 1587 1
  1615 1564 1582 am
  1616 1593 1594 1
  1617 1594 1599 1
  1618 1594 1595 1
  1619 1595 1596 2
  1620 1597 1593 1
  1621 1598 1594 1
  1622 1584 1593 am
  1623 1600 1601 1
  1624 1601 1602 1
  1625 1601 1609 1
  1626 1601 1604 1
  1627 1602 1603 2
  1628 1604 1610 1
  1629 1604 1606 1
  1630 1604 1605 1
  1631 1605 1612 1
  1632 1606 1613 1
  1633 1606 1614 1
  1634 1606 1615 1
  1635 1607 1605 1
  1636 1607 1616 1
  1637 1607 1617 1
  1638 1607 1618 1
  1639 1608 1600 1
  1640 1611 1605 1
  1641 1595 1600 am
  1642 1619 1620 1
  1643 1620 1631 1
  1644 1620 1623 1
  1645 1620 1621 1
  1646 1621 1622 2
  1647 1623 1633 1
  1648 1623 1624 1
  1649 1624 1625 ar
  1650 1624 1626 ar
  1651 1625 1634 1
  1652 1625 1627 ar
  1653 1626 1628 ar
  1654 1626 1635 1
  1655 1627 1636 1
  1656 1627 1629 ar
  1657 1628 1629 ar
  1658 1628 1637 1
  1659 1629 1638 1
  1660 1630 1619 1
  1661 1632 1623 1
  1662 1602 1619 am
  1663 1639 1640 1
  1664 1640 1651 1
  1665 1640 1643 1
  1666 1640 1641 1
  1667 1641 1642 2
  1668 1643 1653 1
  1669 1643 1644 1
  1670 1644 1645 ar
  1671 1644 1646 ar
  1672 1645 1654 1
  1673 1645 1647 ar
  1674 1646 1648 ar
  1675 1646 1655 1
  1676 1647 1656 1
  1677 1647 1649 ar
  1678 1648 1649 ar
  1679 1648 1657 1
  1680 1649 1658 1
  1681 1650 1639 1
  1682 1652 1643 1
  1683 1621 1639 am
  1684 1659 1660 1
  1685 1660 1661 1
  1686 1660 1668 1
  1687 1660 1663 1
  1688 1661 1662 2
  1689 1663 1669 1
  1690 1663 1665 1
  1691 1663 1664 1
  1692 1664 1671 1
  1693 1665 1672 1
  1694 1665 1673 1
  1695 1665 1674 1
  1696 1666 1664 1
  1697 1666 1675 1
  1698 1666 1676 1
  1699 1666 1677 1
  1700 1667 1659 1
  1701 1670 1664 1
  1702 1641 1659 am
  1703 1678 1679 1
  1704 1679 1680 1
  1705 1679 1687 1
  1706 1679 1682 1
  1707 1680 1681 2
  1708 1682 1688 1
  1709 1682 1684 1
  1710 1682 1683 1
  1711 1683 1690 1
  1712 1684 1691 1
  1713 1684 1692 1
  1714 1684 1693 1
  1715 1685 1683 1
  1716 1685 1694 1
  1717 1685 1695 1
  1718 1685 1696 1
  1719 1686 1678 1
  1720 1689 1683 1
  1721 1661 1678 am
  1722 1697 1698 1
  1723 1698 1706 1
  1724 1698 1701 1
  1725 1698 1699 1
  1726 1699 1700 2
  1727 1701 1708 1
  1728 1701 1702 1
  1729 1702 1709 1
  1730 1702 1703 1
  1731 1702 1704 1
  1732 1703 1710 1
  1733 1703 1711 1
  1734 1703 1712 1
  1735 1704 1713 1
  1736 1704 1714 1
  1737 1704 1715 1
  1738 1705 1697 1
  1739 1707 1701 1
  1740 1680 1697 am
  1741 1716 1717 1
  1742 1717 1725 1
  1743 1717 1720 1
  1744 1717 1718 1
  1745 1718 1719 2
  1746 1720 1727 1
  1747 1720 1721 1
  1748 1721 1728 1
  1749 1721 1722 1
  1750 1721 1723 1
  1751 1722 1729 1
  1752 1722 1730 1
  1753 1722 1731 1
  1754 1723 1732 1
  1755 1723 1733 1
  1756 1723 1734 1
  1757 1724 1716 1
  1758 1726 1720 1
  1759 1699 1716 am
  1760 1735 1736 1
  1761 1736 1743 1
  1762 1736 1739 1
  1763 1736 1737 1
  1764 1737 1738 2
  1765 1739 1744 1
  1766 1739 1740 1
  1767 1739 1741 1
  1768 1740 1746 1
  1769 1740 1747 1
  1770 1740 1748 1
  1771 1741 1745 1
  1772 1742 1735 1
  1773 1718 1735 am
  1774 1749 1750 1
  1775 1750 1751 1
  1776 1750 1758 1
  1777 1750 1753 1
  1778 1751 1752 2
  1779 1753 1759 1
  1780 1753 1755 1
  1781 1753 1754 1
  1782 1754 1761 1
  1783 1755 1762 1
  1784 1755 1763 1
  1785 1755 1764 1
  1786 1756 1754 1
  1787 1756 1765 1
  1788 1756 1766 1
  1789 1756 1767 1
  1790 1757 1749 1
  1791 1760 1754 1
  1792 1737 1749 am
  1793 1768 1769 1
  1794 1769 1770 1
  1795 1769 1777 1
  1796 1769 1772 1
  1797 1770 1771 2
  1798 1772 1773 1
  1799 1772 1779 1
  1800 1773 1774 2
  1801 1773 1775 2
  1802 1776 1768 1
  1803 1778 1772 1
  1804 1751 1768 am
  1805 1780 1781 1
  1806 1781 1782 1
  1807 1781 1792 1
  1808 1781 1784 1
  1809 1782 1783 2
  1810 1784 1794 1
  1811 1784 1785 1
  1812 1785 1796 1
  1813 1785 1786 1
  1814 1786 1798 1
  1815 1786 1787 1
  1816 1787 1799 1
  1817 1787 1788 2
  1818 1788 1790 2
  1819 1788 1789 2
  1820 1789 1801 1
  1821 1789 1800 1
  1822 1790 1802 1
  1823 1790 1803 1
  1824 1791 1780 1
  1825 1793 1784 1
  1826 1795 1785 1
  1827 1797 1786 1
  1828 1770 1780 am
  1829 1804 1805 1
  1830 1805 1817 1
  1831 1805 1808 1
  1832 1805 1806 1
  1833 1806 1807 2
  1834 1808 1819 1
  1835 1808 1809 1
  1836 1809 1810 ar
  1837 1809 1811 ar
  1838 1810 1820 1
  1839 1810 1812 ar
  1840 1811 1813 ar
  1841 1811 1821 1
  1842 1812 1822 1
  1843 1812 1814 ar
  1844 1813 1814 ar
  1845 1813 1823 1
  1846 1814 1815 1
  1847 1815 1824 1
  1848 1816 1804 1
  1849 1818 1808 1
  1850 1782 1804 am
  1851 1825 1826 1
  1852 1826 1834 1
  1853 1826 1829 1
  1854 1826 1827 1
  1855 1827 1828 2
  1856 1829 1836 1
  1857 1829 1830 1
  1858 1830 1837 1
  1859 1830 1831 1
  1860 1830 1832 1
  1861 1831 1838 1
  1862 1831 1839 1
  1863 1831 1840 1
  1864 1832 1841 1
  1865 1832 1842 1
  1866 1832 1843 1
  1867 1833 1825 1
  1868 1835 1829 1
  1869 1806 1825 am
  1870 1844 1845 1
  1871 1845 1850 1
  1872 1845 1848 1
  1873 1845 1846 1
  1874 1846 1847 2
  1875 1848 1851 1
  1876 1848 1852 1
  1877 1848 1853 1
  1878 1849 1844 1
  1879 1827 1844 am
  1880 1854 1855 1
  1881 1855 1862 1
  1882 1855 1858 1
  1883 1855 1856 1
  1884 1856 1857 2
  1885 1858 1863 1
  1886 1858 1859 1
  1887 1858 1860 1
  1888 1859 1864 1
  1889 1859 1865 1
  1890 1859 1866 1
  1891 1860 1867 1
  1892 1860 1868 1
  1893 1860 1869 1
  1894 1861 1854 1
  1895 1846 1854 am
  1896 1870 1871 1
  1897 1871 1878 1
  1898 1871 1874 1
  1899 1871 1872 1
  1900 1872 1873 2
  1901 1874 1879 1
  1902 1874 1875 1
  1903 1874 1876 1
  1904 1875 1880 1
  1905 1875 1881 1
  1906 1875 1882 1
  1907 1876 1883 1
  1908 1876 1884 1
  1909 1876 1885 1
  1910 1877 1870 1
  1911 1856 1870 am
  1912 1886 1887 1
  1913 1886 1896 1
  1914 1887 1888 1
  1915 1887 1890 1
  1916 1887 1897 1
  1917 1888 1889 2
  1918 1890 1891 1
  1919 1890 1898 1
  1920 1890 1899 1
  1921 1891 1892 ar
  1922 1891 1893 ar
  1923 1892 1895 ar
  1924 1892 1900 1
  1925 1893 1894 ar
  1926 1894 1895 ar
  1927 1894 1901 1
  1928 1895 1902 1
  1929 1872 1886 am
  1930 1903 1904 1
  1931 1904 1909 1
  1932 1904 1907 1
  1933 1904 1905 1
  1934 1905 1906 2
  1935 1907 1910 1
  1936 1907 1911 1
  1937 1907 1912 1
  1938 1908 1903 1
  1939 1903 1888 am
  1940 1913 1914 1
  1941 1914 1921 1
  1942 1914 1917 1
  1943 1914 1915 1
  1944 1915 1916 2
  1945 1917 1922 1
  1946 1917 1918 1
  1947 1917 1919 1
  1948 1918 1923 1
  1949 1918 1924 1
  1950 1918 1925 1
  1951 1919 1926 1
  1952 1919 1927 1
  1953 1919 1928 1
  1954 1920 1913 1
  1955 1905 1913 am
  1956 1929 1930 1
  1957 1930 1941 1
  1958 1930 1933 1
  1959 1930 1931 1
  1960 1931 1932 2
  1961 1933 1943 1
  1962 1933 1934 1
  1963 1934 1935 ar
  1964 1934 1936 ar
  1965 1935 1944 1
  1966 1935 1937 ar
  1967 1936 1938 ar
  1968 1936 1945 1
  1969 1937 1946 1
  1970 1937 1939 ar
  1971 1938 1939 ar
  1972 1938 1947 1
  1973 1939 1948 1
  1974 1940 1929 1
  1975 1942 1933 1
  1976 1915 1929 am
  1977 1949 1950 1
  1978 1950 1955 1
  1979 1950 1953 1
  1980 1950 1951 1
  1981 1951 1952 2
  1982 1953 1956 1
  1983 1953 1957 1
  1984 1953 1958 1
  1985 1954 1949 1
  1986 1931 1949 am
  1987 1959 1960 1
  1988 1960 1968 1
  1989 1960 1963 1
  1990 1960 1961 1
  1991 1961 1962 2
  1992 1963 1970 1
  1993 1963 1964 1
  1994 1964 1971 1
  1995 1964 1965 1
  1996 1964 1966 1
  1997 1965 1972 1
  1998 1965 1973 1
  1999 1965 1974 1
  2000 1966 1975 1
  2001 1966 1976 1
  2002 1966 1977 1
  2003 1967 1959 1
  2004 1969 1963 1
  2005 1951 1959 am
  2006 1978 1979 1
  2007 1979 1980 1
  2008 1979 1988 1
  2009 1979 1982 1
  2010 1980 1981 2
  2011 1982 1990 1
  2012 1982 1983 1
  2013 1983 1984 1
  2014 1983 1992 1
  2015 1984 1985 1
  2016 1984 1994 1
  2017 1985 1996 1
  2018 1985 1986 1
  2019 1986 1997 1
  2020 1986 1998 1
  2021 1986 1999 1
  2022 1987 1978 1
  2023 1989 1982 1
  2024 1991 1983 1
  2025 1993 1984 1
  2026 1995 1985 1
  2027 1961 1978 am
  2028 2000 2001 1
  2029 2001 2006 1
  2030 2001 2004 1
  2031 2001 2002 1
  2032 2002 2003 2
  2033 2004 2007 1
  2034 2004 2008 1
  2035 2004 2009 1
  2036 2005 2000 1
  2037 1980 2000 am
  2038 2010 2011 1
  2039 2011 2012 1
  2040 2011 2022 1
  2041 2011 2014 1
  2042 2012 2013 2
  2043 2014 2024 1
  2044 2014 2015 1
  2045 2015 2026 1
  2046 2015 2016 1
  2047 2016 2028 1
  2048 2016 2017 1
  2049 2017 2029 1
  2050 2017 2018 2
  2051 2018 2020 2
  2052 2018 2019 2
  2053 2019 2031 1
  2054 2019 2030 1
  2055 2020 2032 1
  2056 2020 2033 1
  2057 2021 2010 1
  2058 2023 2014 1
  2059 2025 2015 1
  2060 2027 2016 1
  2061 2002 2010 am
  2062 2034 2035 1
  2063 2035 2042 1
  2064 2035 2038 1
  2065 2035 2036 1
  2066 2036 2037 2
  2067 2038 2043 1
  2068 2038 2039 1
  2069 2038 2040 1
  2070 2039 2045 1
  2071 2039 2046 1
  2072 2039 2047 1
  2073 2040 2044 1
  2074 2041 2034 1
  2075 2012 2034 am
  2076 2048 2049 1
  2077 2049 2056 1
  2078 2049 2052 1
  2079 2049 2050 1
  2080 2050 2051 2
  2081 2052 2057 1
  2082 2052 2053 1
  2083 2052 2054 1
  2084 2053 2058 1
  2085 2053 2059 1
  2086 2053 2060 1
  2087 2054 2061 1
  2088 2054 2062 1
  2089 2054 2063 1
  2090 2055 2048 1
  2091 2036 2048 am
  2092 2064 2065 1
  2093 2065 2072 1
  2094 2065 2068 1
  2095 2065 2066 1
  2096 2066 2067 2
  2097 2068 2073 1
  2098 2068 2069 1
  2099 2068 2070 1
  2100 2069 2075 1
  2101 2069 2076 1
  2102 2069 2077 1
  2103 2070 2074 1
  2104 2071 2064 1
  2105 2050 2064 am
  2106 2078 2079 1
  2107 2079 2090 1
  2108 2079 2082 1
  2109 2079 2080 1
  2110 2080 2081 2
  2111 2082 2092 1
  2112 2082 2083 1
  2113 2083 2084 ar
  2114 2083 2085 ar
  2115 2084 2093 1
  2116 2084 2086 ar
  2117 2085 2087 ar
  2118 2085 2094 1
  2119 2086 2095 1
  2120 2086 2088 ar
  2121 2087 2088 ar
  2122 2087 2096 1
  2123 2088 2097 1
  2124 2089 2078 1
  2125 2091 2082 1
  2126 2066 2078 am
  2127 2098 2099 1
  2128 2099 2104 1
  2129 2099 2100 1
  2130 2100 2101 2
  2131 2102 2098 1
  2132 2103 2099 1
  2133 2080 2098 am
  2134 2105 2106 1
  2135 2106 2113 1
  2136 2106 2109 1
  2137 2106 2107 1
  2138 2107 2108 2
  2139 2109 2114 1
  2140 2109 2110 1
  2141 2109 2111 1
  2142 2110 2115 1
  2143 2110 2116 1
  2144 2110 2117 1
  2145 2111 2118 1
  2146 2111 2119 1
  2147 2111 2120 1
  2148 2112 2105 1
  2149 2100 2105 am
  2150 2121 2122 1
  2151 2122 2129 1
  2152 2122 2125 1
  2153 2122 2123 1
  2154 2123 2124 2
  2155 2125 2130 1
  2156 2125 2126 1
  2157 2125 2127 1
  2158 2126 2131 1
  2159 2126 2132 1
  2160 2126 2133 1
  2161 2127 2134 1
  2162 2127 2135 1
  2163 2127 2136 1
  2164 2128 2121 1
  2165 2107 2121 am
  2166 2137 2138 1
  2167 2138 2145 1
  2168 2138 2141 1
  2169 2138 2139 1
  2170 2139 2140 2
  2171 2141 2146 1
  2172 2141 2142 1
  2173 2141 2143 1
  2174 2142 2148 1
  2175 2142 2149 1
  2176 2142 2150 1
  2177 2143 2147 1
  2178 2144 2137 1
  2179 2123 2137 am
  2180 2151 2152 1
  2181 2152 2158 1
  2182 2152 2155 1
  2183 2152 2153 1
  2184 2153 2154 2
  2185 2155 2160 1
  2186 2155 2156 1
  2187 2157 2151 1
  2188 2159 2155 1
  2189 2161 2156 1
  2190 2139 2151 am
  2191 2162 2163 1
  2192 2163 2170 1
  2193 2163 2166 1
  2194 2163 2164 1
  2195 2164 2165 2
  2196 2166 2171 1
  2197 2166 2167 1
  2198 2166 2168 1
  2199 2167 2172 1
  2200 2167 2173 1
  2201 2167 2174 1
  2202 2168 2175 1
  2203 2168 2176 1
  2204 2168 2177 1
  2205 2169 2162 1
  2206 2153 2162 am
  2207 2178 2179 1
  2208 2179 2180 1
  2209 2179 2187 1
  2210 2179 2182 1
  2211 2180 2181 2
  2212 2182 2188 1
  2213 2182 2184 1
  2214 2182 2183 1
  2215 2183 2190 1
  2216 2184 2191 1
  2217 2184 2192 1
  2218 2184 2193 1
  2219 2185 2183 1
  2220 2185 2194 1
  2221 2185 2195 1
  2222 2185 2196 1
  2223 2186 2178 1
  2224 2189 2183 1
  2225 2164 2178 am
  2226 2197 2198 1
  2227 2198 2205 1
  2228 2198 2201 1
  2229 2198 2199 1
  2230 2199 2200 2
  2231 2201 2206 1
  2232 2201 2202 1
  2233 2201 2203 1
  2234 2202 2208 1
  2235 2202 2209 1
  2236 2202 2210 1
  2237 2203 2207 1
  2238 2204 2197 1
  2239 2180 2197 am
  2240 2211 2212 1
  2241 2212 2213 1
  2242 2212 2226 1
  2243 2212 2215 1
  2244 2213 2214 2
  2245 2215 2228 1
  2246 2215 2216 1
  2247 2216 2218 ar
  2248 2216 2217 ar
  2249 2217 2229 1
  2250 2217 2221 ar
  2251 2218 2219 ar
  2252 2218 2220 ar
  2253 2219 2221 ar
  2254 2219 2222 ar
  2255 2220 2223 ar
  2256 2220 2231 1
  2257 2221 2230 1
  2258 2222 2232 1
  2259 2222 2224 ar
  2260 2223 2224 ar
  2261 2223 2233 1
  2262 2224 2234 1
  2263 2225 2211 1
  2264 2227 2215 1
  2265 2199 2211 am
  2266 2235 2236 1
  2267 2236 2243 1
  2268 2236 2239 1
  2269 2236 2237 1
  2270 2237 2238 2
  2271 2239 2244 1
  2272 2239 2240 1
  2273 2239 2241 1
  2274 2240 2245 1
  2275 2240 2246 1
  2276 2240 2247 1
  2277 2241 2248 1
  2278 2241 2249 1
  2279 2241 2250 1
  2280 2242 2235 1
  2281 2213 2235 am
  2282 2251 2252 1
  2283 2252 2259 1
  2284 2252 2255 1
  2285 2252 2253 1
  2286 2253 2254 2
  2287 2255 2260 1
  2288 2255 2256 1
  2289 2255 2257 1
  2290 2256 2261 1
  2291 2256 2262 1
  2292 2256 2263 1
  2293 2257 2264 1
  2294 2257 2265 1
  2295 2257 2266 1
  2296 2258 2251 1
  2297 2237 2251 am
  2298 2267 2268 1
  2299 2268 2273 1
  2300 2268 2271 1
  2301 2268 2269 1
  2302 2269 2270 2
  2303 2271 2274 1
  2304 2271 2275 1
[truncated: 106,057 more chars]
