# Supplementary material for: The pocketome of G-protein-coupled receptors reveals previously untargeted allosteric sites
Source: Nat Commun. 2022 May 10;13:2567. doi: 10.1038/s41467-022-29609-6 (PMC9091257; doi:10.1038/s41467-022-29609-6)
Supplement: Supplementary file 4 — Supplementary Data 1 [file 41467_2022_29609_MOESM4_ESM.zip › docking_files/4mqs/mols.mol2]

# TRIPOS MOL2 file generated by SEED

@<TRIPOS>MOLECULE
methanamine
 8 7 0 0 0
****
USER_CHARGES
INVALID_CHARGES
Pose:   1 Cluster:   1 Fr_nu: 277903 TotEn:   -44.91
@<TRIPOS>ATOM
      1 C1        -81.5881   -3.1804  -46.4886 C.3    1 LIG       0.04000
      2 N1        -81.3086   -4.3957  -45.6998 N.4    1 LIG      -0.30000
      3 H1        -81.2730   -2.3186  -45.8973 H      1 LIG       0.09000
      4 H2        -81.0201   -3.2475  -47.4184 H      1 LIG       0.09000
      5 H3        -82.6614   -3.1496  -46.6855 H      1 LIG       0.09000
      6 H4        -81.5863   -5.2451  -46.2087 H      1 LIG       0.33000
      7 H5        -81.8199   -4.3886  -44.8073 H      1 LIG       0.33000
      8 H6        -80.3068   -4.4790  -45.4819 H      1 LIG       0.33000
@<TRIPOS>BOND
      1       1       2 1
      2       1       3 1
      3       1       4 1
      4       1       5 1
      5       2       6 1
      6       2       7 1
      7       2       8 1
@<TRIPOS>ALT_TYPE
CGenFF_4.0_ALT_TYPE_SET
CGenFF_4.0 1 CG334 2 NG3P3 3 HGA3 4 HGA3 5 HGA3 6 HGP2 7 HGP2 8 HGP2
@<TRIPOS>MOLECULE
methanamine
 8 7 0 0 0
****
USER_CHARGES
INVALID_CHARGES
Pose:   2 Cluster:   2 Fr_nu: 277509 TotEn:   -42.94
@<TRIPOS>ATOM
      1 C1        -81.4772   -4.1036  -45.8394 C.3    1 LIG       0.04000
      2 N1        -81.9165   -3.3225  -47.0117 N.4    1 LIG      -0.30000
      3 H1        -81.2257   -3.3996  -45.0441 H      1 LIG       0.09000
      4 H2        -82.3027   -4.7532  -45.5423 H      1 LIG       0.09000
      5 H3        -80.6045   -4.6886  -46.1360 H      1 LIG       0.09000
      6 H4        -82.1682   -3.9357  -47.7980 H      1 LIG       0.33000
      7 H5        -81.1751   -2.6888  -47.3385 H      1 LIG       0.33000
      8 H6        -82.7404   -2.7474  -46.7915 H      1 LIG       0.33000
@<TRIPOS>BOND
      1       1       2 1
      2       1       3 1
      3       1       4 1
      4       1       5 1
      5       2       6 1
      6       2       7 1
      7       2       8 1
@<TRIPOS>ALT_TYPE
CGenFF_4.0_ALT_TYPE_SET
CGenFF_4.0 1 CG334 2 NG3P3 3 HGA3 4 HGA3 5 HGA3 6 HGP2 7 HGP2 8 HGP2
@<TRIPOS>MOLECULE
methanamine
 8 7 0 0 0
****
USER_CHARGES
INVALID_CHARGES
Pose:   3 Cluster:   3 Fr_nu: 275375 TotEn:   -42.07
@<TRIPOS>ATOM
      1 C1        -81.4500   -3.2664  -47.0558 C.3    1 LIG       0.04000
      2 N1        -82.7158   -3.0308  -47.7764 N.4    1 LIG      -0.30000
      3 H1        -80.7450   -2.4891  -47.3562 H      1 LIG       0.09000
      4 H2        -81.6598   -3.2140  -45.9858 H      1 LIG       0.09000
      5 H3        -81.0853   -4.2564  -47.3363 H      1 LIG       0.09000
      6 H4        -83.4231   -3.7364  -47.5325 H      1 LIG       0.33000
      7 H5        -82.5793   -3.0689  -48.7952 H      1 LIG       0.33000
      8 H6        -83.1092   -2.1074  -47.5511 H      1 LIG       0.33000
@<TRIPOS>BOND
      1       1       2 1
      2       1       3 1
      3       1       4 1
      4       1       5 1
      5       2       6 1
      6       2       7 1
      7       2       8 1
@<TRIPOS>ALT_TYPE
CGenFF_4.0_ALT_TYPE_SET
CGenFF_4.0 1 CG334 2 NG3P3 3 HGA3 4 HGA3 5 HGA3 6 HGP2 7 HGP2 8 HGP2
@<TRIPOS>MOLECULE
methanamine
 8 7 0 0 0
****
USER_CHARGES
INVALID_CHARGES
Pose:   4 Cluster:   4 Fr_nu: 275765 TotEn:   -36.94
@<TRIPOS>ATOM
      1 C1        -81.4500   -3.2664  -47.0558 C.3    1 LIG       0.04000
      2 N1        -81.5869   -3.1286  -45.5931 N.4    1 LIG      -0.30000
      3 H1        -82.3608   -2.8775  -47.5146 H      1 LIG       0.09000
      4 H2        -80.5768   -2.6889  -47.3655 H      1 LIG       0.09000
      5 H3        -81.3193   -4.3267  -47.2806 H      1 LIG       0.09000
      6 H4        -80.7538   -3.4807  -45.1036 H      1 LIG       0.33000
      7 H5        -82.3977   -3.6550  -45.2417 H      1 LIG       0.33000
      8 H6        -81.7141   -2.1452  -45.3195 H      1 LIG       0.33000
@<TRIPOS>BOND
      1       1       2 1
      2       1       3 1
      3       1       4 1
      4       1       5 1
      5       2       6 1
      6       2       7 1
      7       2       8 1
@<TRIPOS>ALT_TYPE
CGenFF_4.0_ALT_TYPE_SET
CGenFF_4.0 1 CG334 2 NG3P3 3 HGA3 4 HGA3 5 HGA3 6 HGP2 7 HGP2 8 HGP2
@<TRIPOS>MOLECULE
methanamine
 8 7 0 0 0
****
USER_CHARGES
INVALID_CHARGES
Pose:   5 Cluster:   5 Fr_nu: 243870 TotEn:   -24.01
@<TRIPOS>ATOM
      1 C1        -78.6240  -24.5858  -54.0179 C.3    1 LIG       0.04000
      2 N1        -78.8233  -23.2781  -54.6716 N.4    1 LIG      -0.30000
      3 H1        -79.0391  -24.5223  -53.0104 H      1 LIG       0.09000
      4 H2        -79.1463  -25.3389  -54.6110 H      1 LIG       0.09000
      5 H3        -77.5510  -24.7843  -53.9883 H      1 LIG       0.09000
      6 H4        -78.4498  -23.2771  -55.6299 H      1 LIG       0.33000
      7 H5        -78.3504  -22.5251  -54.1545 H      1 LIG       0.33000
      8 H6        -79.8213  -23.0354  -54.7282 H      1 LIG       0.33000
@<TRIPOS>BOND
      1       1       2 1
      2       1       3 1
      3       1       4 1
      4       1       5 1
      5       2       6 1
      6       2       7 1
      7       2       8 1
@<TRIPOS>ALT_TYPE
CGenFF_4.0_ALT_TYPE_SET
CGenFF_4.0 1 CG334 2 NG3P3 3 HGA3 4 HGA3 5 HGA3 6 HGP2 7 HGP2 8 HGP2
@<TRIPOS>MOLECULE
methanamine
 8 7 0 0 0
****
USER_CHARGES
INVALID_CHARGES
Pose:   6 Cluster:   6 Fr_nu: 555698 TotEn:   -23.98
@<TRIPOS>ATOM
      1 C1        -77.7926    0.6404  -36.5050 C.3    1 LIG       0.04000
      2 N1        -76.7537   -0.3986  -36.6412 N.4    1 LIG      -0.30000
      3 H1        -77.6608    1.1190  -35.5329 H      1 LIG       0.09000
      4 H2        -77.6571    1.3570  -37.3172 H      1 LIG       0.09000
      5 H3        -78.7658    0.1503  -36.5722 H      1 LIG       0.09000
      6 H4        -76.8279   -0.8870  -37.5432 H      1 LIG       0.33000
      7 H5        -76.8322   -1.1061  -35.8988 H      1 LIG       0.33000
      8 H6        -75.8096    0.0058  -36.5850 H      1 LIG       0.33000
@<TRIPOS>BOND
      1       1       2 1
      2       1       3 1
      3       1       4 1
      4       1       5 1
      5       2       6 1
      6       2       7 1
      7       2       8 1
@<TRIPOS>ALT_TYPE
CGenFF_4.0_ALT_TYPE_SET
CGenFF_4.0 1 CG334 2 NG3P3 3 HGA3 4 HGA3 5 HGA3 6 HGP2 7 HGP2 8 HGP2
@<TRIPOS>MOLECULE
methanamine
 8 7 0 0 0
****
USER_CHARGES
INVALID_CHARGES
Pose:   7 Cluster:   7 Fr_nu: 133872 TotEn:   -23.87
@<TRIPOS>ATOM
      1 C1        -76.9518   -0.1296  -35.9044 C.3    1 LIG       0.04000
      2 N1        -77.4357    0.5109  -37.1425 N.4    1 LIG      -0.30000
      3 H1        -77.4577   -1.0918  -35.8064 H      1 LIG       0.09000
      4 H2        -75.8720   -0.2613  -35.9963 H      1 LIG       0.09000
      5 H3        -77.1972    0.5295  -35.0695 H      1 LIG       0.09000
      6 H4        -76.9915    1.4268  -37.2892 H      1 LIG       0.33000
      7 H5        -78.4528    0.6614  -37.1133 H      1 LIG       0.33000
      8 H6        -77.2320   -0.0677  -37.9682 H      1 LIG       0.33000
@<TRIPOS>BOND
      1       1       2 1
      2       1       3 1
      3       1       4 1
      4       1       5 1
      5       2       6 1
      6       2       7 1
      7       2       8 1
@<TRIPOS>ALT_TYPE
CGenFF_4.0_ALT_TYPE_SET
CGenFF_4.0 1 CG334 2 NG3P3 3 HGA3 4 HGA3 5 HGA3 6 HGP2 7 HGP2 8 HGP2
@<TRIPOS>MOLECULE
methanamine
 8 7 0 0 0
****
USER_CHARGES
INVALID_CHARGES
Pose:   8 Cluster:   8 Fr_nu: 419927 TotEn:   -22.36
@<TRIPOS>ATOM
      1 C1        -78.1026    0.5222  -36.5995 C.3    1 LIG       0.04000
      2 N1        -77.9292    1.8616  -37.1940 N.4    1 LIG      -0.30000
      3 H1        -77.1201    0.1678  -36.2825 H      1 LIG       0.09000
      4 H2        -78.7785    0.6195  -35.7479 H      1 LIG       0.09000
      5 H3        -78.5268   -0.1305  -37.3649 H      1 LIG       0.09000
      6 H4        -78.8268    2.2491  -37.5132 H      1 LIG       0.33000
      7 H5        -77.2986    1.8320  -38.0060 H      1 LIG       0.33000
      8 H6        -77.5299    2.5238  -36.5158 H      1 LIG       0.33000
@<TRIPOS>BOND
      1       1       2 1
      2       1       3 1
      3       1       4 1
      4       1       5 1
      5       2       6 1
      6       2       7 1
      7       2       8 1
@<TRIPOS>ALT_TYPE
CGenFF_4.0_ALT_TYPE_SET
CGenFF_4.0 1 CG334 2 NG3P3 3 HGA3 4 HGA3 5 HGA3 6 HGP2 7 HGP2 8 HGP2
@<TRIPOS>MOLECULE
methanamine
 8 7 0 0 0
****
USER_CHARGES
INVALID_CHARGES
Pose:   9 Cluster:   9 Fr_nu: 190238 TotEn:   -22.21
@<TRIPOS>ATOM
      1 C1        -78.3186    3.0880  -36.9977 C.3    1 LIG       0.04000
      2 N1        -77.6671    3.8891  -38.0518 N.4    1 LIG      -0.30000
      3 H1        -77.5441    2.7563  -36.3037 H      1 LIG       0.09000
      4 H2        -79.0483    3.7262  -36.4959 H      1 LIG       0.09000
      5 H3        -78.8056    2.2371  -37.4779 H      1 LIG       0.09000
      6 H4        -78.3511    4.2312  -38.7394 H      1 LIG       0.33000
      7 H5        -76.9654    3.3366  -38.5621 H      1 LIG       0.33000
      8 H6        -77.1882    4.7094  -37.6572 H      1 LIG       0.33000
@<TRIPOS>BOND
      1       1       2 1
      2       1       3 1
      3       1       4 1
      4       1       5 1
      5       2       6 1
      6       2       7 1
      7       2       8 1
@<TRIPOS>ALT_TYPE
CGenFF_4.0_ALT_TYPE_SET
CGenFF_4.0 1 CG334 2 NG3P3 3 HGA3 4 HGA3 5 HGA3 6 HGP2 7 HGP2 8 HGP2
@<TRIPOS>MOLECULE
methanamine
 8 7 0 0 0
****
USER_CHARGES
INVALID_CHARGES
Pose:  10 Cluster:  10 Fr_nu: 187439 TotEn:   -20.31
@<TRIPOS>ATOM
      1 C1        -77.7896    5.8404  -39.4647 C.3    1 LIG       0.04000
      2 N1        -77.4122    4.7798  -38.5107 N.4    1 LIG      -0.30000
      3 H1        -78.5985    5.4559  -40.0887 H      1 LIG       0.09000
      4 H2        -78.1168    6.7076  -38.8880 H      1 LIG       0.09000
      5 H3        -76.9096    6.0778  -40.0655 H      1 LIG       0.09000
      6 H4        -76.6496    5.0858  -37.8923 H      1 LIG       0.33000
      7 H5        -77.0932    3.9328  -38.9995 H      1 LIG       0.33000
      8 H6        -78.2062    4.5125  -37.9140 H      1 LIG       0.33000
@<TRIPOS>BOND
      1       1       2 1
      2       1       3 1
      3       1       4 1
      4       1       5 1
      5       2       6 1
      6       2       7 1
      7       2       8 1
@<TRIPOS>ALT_TYPE
CGenFF_4.0_ALT_TYPE_SET
CGenFF_4.0 1 CG334 2 NG3P3 3 HGA3 4 HGA3 5 HGA3 6 HGP2 7 HGP2 8 HGP2
@<TRIPOS>MOLECULE
methanol
 6 5 0 0 0
****
USER_CHARGES
INVALID_CHARGES
Pose:   1 Cluster:   1 Fr_nu: 238341 TotEn:   -14.41
@<TRIPOS>ATOM
      1 C1        -71.0760   -9.5572  -43.0130 C.3    1 LIG      -0.04000
      2 O1        -70.1133  -10.0990  -43.8985 O.3    1 LIG      -0.65000
      3 H1        -70.6545   -9.4993  -42.0064 H      1 LIG       0.09000
      4 H2        -71.9671  -10.1901  -43.0105 H      1 LIG       0.09000
      5 H3        -71.3451   -8.5538  -43.3512 H      1 LIG       0.09000
      6 H4        -70.5236  -10.1346  -44.7794 H      1 LIG       0.42000
@<TRIPOS>BOND
      1       1       2 1
      2       1       3 1
      3       1       4 1
      4       1       5 1
      5       2       6 1
@<TRIPOS>ALT_TYPE
CGenFF_4.0_ALT_TYPE_SET
CGenFF_4.0 1 CG331 2 OG311 3 HGA3 4 HGA3 5 HGA3 6 HGP1
@<TRIPOS>MOLECULE
methanol
 6 5 0 0 0
****
USER_CHARGES
INVALID_CHARGES
Pose:   2 Cluster:   2 Fr_nu: 569438 TotEn:   -14.27
@<TRIPOS>ATOM
      1 C1        -70.7526   -9.5545  -43.2857 C.3    1 LIG      -0.04000
      2 O1        -69.9299   -8.4217  -43.0751 O.3    1 LIG      -0.65000
      3 H1        -70.3108  -10.1880  -44.0588 H      1 LIG       0.09000
      4 H2        -71.7502   -9.2295  -43.5922 H      1 LIG       0.09000
      5 H3        -70.8259  -10.1190  -42.3532 H      1 LIG       0.09000
      6 H4        -70.3543   -7.8851  -42.3839 H      1 LIG       0.42000
@<TRIPOS>BOND
      1       1       2 1
      2       1       3 1
      3       1       4 1
      4       1       5 1
      5       2       6 1
@<TRIPOS>ALT_TYPE
CGenFF_4.0_ALT_TYPE_SET
CGenFF_4.0 1 CG331 2 OG311 3 HGA3 4 HGA3 5 HGA3 6 HGP1
@<TRIPOS>MOLECULE
methanol
 6 5 0 0 0
****
USER_CHARGES
INVALID_CHARGES
Pose:   3 Cluster:   3 Fr_nu: 9328773 TotEn:   -14.05
@<TRIPOS>ATOM
      1 C1        -51.5474    2.8668  -33.0229 C.3    1 LIG      -0.04000
      2 O1        -50.2089    2.8089  -33.4804 O.3    1 LIG      -0.65000
      3 H1        -51.9314    3.8826  -33.1448 H      1 LIG       0.09000
      4 H2        -51.5866    2.5751  -31.9703 H      1 LIG       0.09000
      5 H3        -52.1550    2.1767  -33.6130 H      1 LIG       0.09000
      6 H4        -49.9039    1.8939  -33.3560 H      1 LIG       0.42000
@<TRIPOS>BOND
      1       1       2 1
      2       1       3 1
      3       1       4 1
      4       1       5 1
      5       2       6 1
@<TRIPOS>ALT_TYPE
CGenFF_4.0_ALT_TYPE_SET
CGenFF_4.0 1 CG331 2 OG311 3 HGA3 4 HGA3 5 HGA3 6 HGP1
@<TRIPOS>MOLECULE
methanol
 6 5 0 0 0
****
USER_CHARGES
INVALID_CHARGES
Pose:   4 Cluster:   4 Fr_nu: 706466 TotEn:   -13.21
@<TRIPOS>ATOM
      1 C1        -45.7914   -9.8885  -34.4920 C.3    1 LIG      -0.04000
      2 O1        -46.6790   -8.8204  -34.2169 O.3    1 LIG      -0.65000
      3 H1        -46.3591  -10.7543  -34.8415 H      1 LIG       0.09000
      4 H2        -45.2364  -10.1449  -33.5860 H      1 LIG       0.09000
      5 H3        -45.0907   -9.5769  -35.2702 H      1 LIG       0.09000
      6 H4        -46.1390   -8.0722  -33.9099 H      1 LIG       0.42000
@<TRIPOS>BOND
      1       1       2 1
      2       1       3 1
      3       1       4 1
      4       1       5 1
      5       2       6 1
@<TRIPOS>ALT_TYPE
CGenFF_4.0_ALT_TYPE_SET
CGenFF_4.0 1 CG331 2 OG311 3 HGA3 4 HGA3 5 HGA3 6 HGP1
@<TRIPOS>MOLECULE
methanol
 6 5 0 0 0
****
USER_CHARGES
INVALID_CHARGES
Pose:   5 Cluster:   5 Fr_nu: 213816 TotEn:   -13.19
@<TRIPOS>ATOM
      1 C1        -71.1288  -10.4054  -43.2902 C.3    1 LIG      -0.04000
      2 O1        -70.6955  -11.7389  -43.0940 O.3    1 LIG      -0.65000
      3 H1        -70.7889   -9.7848  -42.4575 H      1 LIG       0.09000
      4 H2        -72.2196  -10.3815  -43.3549 H      1 LIG       0.09000
      5 H3        -70.7021  -10.0265  -44.2219 H      1 LIG       0.09000
      6 H4        -71.0158  -12.2576  -43.8517 H      1 LIG       0.42000
@<TRIPOS>BOND
      1       1       2 1
      2       1       3 1
      3       1       4 1
      4       1       5 1
      5       2       6 1
@<TRIPOS>ALT_TYPE
CGenFF_4.0_ALT_TYPE_SET
CGenFF_4.0 1 CG331 2 OG311 3 HGA3 4 HGA3 5 HGA3 6 HGP1
@<TRIPOS>MOLECULE
methanol
 6 5 0 0 0
****
USER_CHARGES
INVALID_CHARGES
Pose:   6 Cluster:   6 Fr_nu:  44386 TotEn:   -12.97
@<TRIPOS>ATOM
      1 C1        -51.3540   -7.5266  -27.9639 C.3    1 LIG      -0.04000
      2 O1        -51.6815   -8.6821  -28.7136 O.3    1 LIG      -0.65000
      3 H1        -50.2962   -7.5560  -27.6912 H      1 LIG       0.09000
      4 H2        -51.9723   -7.4880  -27.0635 H      1 LIG       0.09000
      5 H3        -51.5462   -6.6408  -28.5739 H      1 LIG       0.09000
      6 H4        -52.6261   -8.6198  -28.9364 H      1 LIG       0.42000
@<TRIPOS>BOND
      1       1       2 1
      2       1       3 1
      3       1       4 1
      4       1       5 1
      5       2       6 1
@<TRIPOS>ALT_TYPE
CGenFF_4.0_ALT_TYPE_SET
CGenFF_4.0 1 CG331 2 OG311 3 HGA3 4 HGA3 5 HGA3 6 HGP1
@<TRIPOS>MOLECULE
methanol
 6 5 0 0 0
****
USER_CHARGES
INVALID_CHARGES
Pose:   7 Cluster:   7 Fr_nu: 9326849 TotEn:   -12.78
@<TRIPOS>ATOM
      1 C1        -52.1550    2.5941  -33.0386 C.3    1 LIG      -0.04000
      2 O1        -52.1881    2.9788  -31.6765 O.3    1 LIG      -0.65000
      3 H1        -51.6239    3.3522  -33.6194 H      1 LIG       0.09000
      4 H2        -53.1763    2.4832  -33.4118 H      1 LIG       0.09000
      5 H3        -51.6317    1.6390  -33.1256 H      1 LIG       0.09000
      6 H4        -52.6665    2.2827  -31.1947 H      1 LIG       0.42000
@<TRIPOS>BOND
      1       1       2 1
      2       1       3 1
      3       1       4 1
      4       1       5 1
      5       2       6 1
@<TRIPOS>ALT_TYPE
CGenFF_4.0_ALT_TYPE_SET
CGenFF_4.0 1 CG331 2 OG311 3 HGA3 4 HGA3 5 HGA3 6 HGP1
@<TRIPOS>MOLECULE
methanol
 6 5 0 0 0
****
USER_CHARGES
INVALID_CHARGES
Pose:   8 Cluster:   8 Fr_nu: 293256 TotEn:   -12.76
@<TRIPOS>ATOM
      1 C1        -71.0427  -10.3877  -43.0707 C.3    1 LIG      -0.04000
      2 O1        -70.3086   -9.3195  -42.5010 O.3    1 LIG      -0.65000
      3 H1        -70.4789  -10.8148  -43.9037 H      1 LIG       0.09000
      4 H2        -72.0099  -10.0197  -43.4222 H      1 LIG       0.09000
      5 H3        -71.2017  -11.1553  -42.3097 H      1 LIG       0.09000
      6 H4        -70.8403   -8.9671  -41.7670 H      1 LIG       0.42000
@<TRIPOS>BOND
      1       1       2 1
      2       1       3 1
      3       1       4 1
      4       1       5 1
      5       2       6 1
@<TRIPOS>ALT_TYPE
CGenFF_4.0_ALT_TYPE_SET
CGenFF_4.0 1 CG331 2 OG311 3 HGA3 4 HGA3 5 HGA3 6 HGP1
@<TRIPOS>MOLECULE
methanol
 6 5 0 0 0
****
USER_CHARGES
INVALID_CHARGES
Pose:   9 Cluster:   9 Fr_nu:  44338 TotEn:   -12.75
@<TRIPOS>ATOM
      1 C1        -51.8194    3.2914  -31.8159 C.3    1 LIG      -0.04000
      2 O1        -52.1572    3.5858  -30.4729 O.3    1 LIG      -0.65000
      3 H1        -51.1886    4.0886  -32.2169 H      1 LIG       0.09000
      4 H2        -52.7319    3.2005  -32.4105 H      1 LIG       0.09000
      5 H3        -51.2716    2.3467  -31.8457 H      1 LIG       0.09000
      6 H4        -52.7161    2.8573  -30.1527 H      1 LIG       0.42000
@<TRIPOS>BOND
      1       1       2 1
      2       1       3 1
      3       1       4 1
      4       1       5 1
      5       2       6 1
@<TRIPOS>ALT_TYPE
CGenFF_4.0_ALT_TYPE_SET
CGenFF_4.0 1 CG331 2 OG311 3 HGA3 4 HGA3 5 HGA3 6 HGP1
@<TRIPOS>MOLECULE
methanol
 6 5 0 0 0
****
USER_CHARGES
INVALID_CHARGES
Pose:  10 Cluster:  10 Fr_nu: 233297 TotEn:   -12.71
@<TRIPOS>ATOM
      1 C1        -70.6728  -10.9277  -43.0188 C.3    1 LIG      -0.04000
      2 O1        -69.8803  -11.5062  -44.0395 O.3    1 LIG      -0.65000
      3 H1        -70.0884  -10.1733  -42.4863 H      1 LIG       0.09000
      4 H2        -71.0006  -11.7063  -42.3254 H      1 LIG       0.09000
      5 H3        -71.5470  -10.4548  -43.4724 H      1 LIG       0.09000
      6 H4        -70.4323  -12.1692  -44.4884 H      1 LIG       0.42000
@<TRIPOS>BOND
      1       1       2 1
      2       1       3 1
      3       1       4 1
      4       1       5 1
      5       2       6 1
@<TRIPOS>ALT_TYPE
CGenFF_4.0_ALT_TYPE_SET
CGenFF_4.0 1 CG331 2 OG311 3 HGA3 4 HGA3 5 HGA3 6 HGP1
@<TRIPOS>MOLECULE
methanol
 6 5 0 0 0
****
USER_CHARGES
INVALID_CHARGES
Pose:  11 Cluster:  11 Fr_nu: 231249 TotEn:   -12.59
@<TRIPOS>ATOM
      1 C1        -65.2241   -7.4440  -42.9586 C.3    1 LIG      -0.04000
      2 O1        -66.1950   -7.0669  -41.9997 O.3    1 LIG      -0.65000
      3 H1        -65.6919   -8.0635  -43.7278 H      1 LIG       0.09000
      4 H2        -64.4214   -7.9994  -42.4669 H      1 LIG       0.09000
      5 H3        -64.8118   -6.5436  -43.4201 H      1 LIG       0.09000
      6 H4        -65.7425   -6.5196  -41.3352 H      1 LIG       0.42000
@<TRIPOS>BOND
      1       1       2 1
      2       1       3 1
      3       1       4 1
      4       1       5 1
      5       2       6 1
@<TRIPOS>ALT_TYPE
CGenFF_4.0_ALT_TYPE_SET
CGenFF_4.0 1 CG331 2 OG311 3 HGA3 4 HGA3 5 HGA3 6 HGP1
@<TRIPOS>MOLECULE
methanol
 6 5 0 0 0
****
USER_CHARGES
INVALID_CHARGES
Pose:  12 Cluster:  12 Fr_nu: 228437 TotEn:   -12.02
@<TRIPOS>ATOM
      1 C1        -68.0260   -5.9906  -42.9934 C.3    1 LIG      -0.04000
      2 O1        -66.9936   -6.6692  -42.3020 O.3    1 LIG      -0.65000
      3 H1        -68.6725   -6.7183  -43.4900 H      1 LIG       0.09000
      4 H2        -67.5878   -5.3135  -43.7311 H      1 LIG       0.09000
      5 H3        -68.6144   -5.4135  -42.2762 H      1 LIG       0.09000
      6 H4        -66.4421   -5.9914  -41.8754 H      1 LIG       0.42000
@<TRIPOS>BOND
      1       1       2 1
      2       1       3 1
      3       1       4 1
      4       1       5 1
      5       2       6 1
@<TRIPOS>ALT_TYPE
CGenFF_4.0_ALT_TYPE_SET
CGenFF_4.0 1 CG331 2 OG311 3 HGA3 4 HGA3 5 HGA3 6 HGP1
@<TRIPOS>MOLECULE
methanol
 6 5 0 0 0
****
USER_CHARGES
INVALID_CHARGES
Pose:  13 Cluster:  13 Fr_nu: 220127 TotEn:   -11.84
@<TRIPOS>ATOM
      1 C1        -67.6515   -6.2066  -43.0048 C.3    1 LIG      -0.04000
      2 O1        -68.6897   -7.1686  -42.9691 O.3    1 LIG      -0.65000
      3 H1        -66.7218   -6.6844  -43.3232 H      1 LIG       0.09000
      4 H2        -67.5264   -5.7672  -42.0119 H      1 LIG       0.09000
      5 H3        -67.9180   -5.4223  -43.7172 H      1 LIG       0.09000
      6 H4        -69.4966   -6.7074  -42.6827 H      1 LIG       0.42000
@<TRIPOS>BOND
      1       1       2 1
      2       1       3 1
      3       1       4 1
      4       1       5 1
      5       2       6 1
@<TRIPOS>ALT_TYPE
CGenFF_4.0_ALT_TYPE_SET
CGenFF_4.0 1 CG331 2 OG311 3 HGA3 4 HGA3 5 HGA3 6 HGP1
@<TRIPOS>MOLECULE
methanol
 6 5 0 0 0
****
USER_CHARGES
INVALID_CHARGES
Pose:  14 Cluster:  14 Fr_nu: 287597 TotEn:   -11.43
@<TRIPOS>ATOM
      1 C1        -67.6778   -6.5493  -43.2698 C.3    1 LIG      -0.04000
      2 O1        -66.3623   -7.0728  -43.2648 O.3    1 LIG      -0.65000
      3 H1        -68.3942   -7.3606  -43.1189 H      1 LIG       0.09000
      4 H2        -67.8695   -6.0526  -44.2243 H      1 LIG       0.09000
      5 H3        -67.7751   -5.8246  -42.4581 H      1 LIG       0.09000
      6 H4        -65.7566   -6.3243  -43.4013 H      1 LIG       0.42000
@<TRIPOS>BOND
      1       1       2 1
      2       1       3 1
      3       1       4 1
      4       1       5 1
      5       2       6 1
@<TRIPOS>ALT_TYPE
CGenFF_4.0_ALT_TYPE_SET
CGenFF_4.0 1 CG331 2 OG311 3 HGA3 4 HGA3 5 HGA3 6 HGP1
@<TRIPOS>MOLECULE
methanol
 6 5 0 0 0
****
USER_CHARGES
INVALID_CHARGES
Pose:  15 Cluster:  15 Fr_nu: 253914 TotEn:   -11.42
@<TRIPOS>ATOM
      1 C1        -71.0049   -9.2646  -42.8369 C.3    1 LIG      -0.04000
      2 O1        -70.3757  -10.0422  -41.8350 O.3    1 LIG      -0.65000
      3 H1        -71.0021   -9.8144  -43.7813 H      1 LIG       0.09000
      4 H2        -70.4717   -8.3176  -42.9529 H      1 LIG       0.09000
      5 H3        -72.0363   -9.0654  -42.5369 H      1 LIG       0.09000
      6 H4        -70.3976   -9.5218  -41.0138 H      1 LIG       0.42000
@<TRIPOS>BOND
      1       1       2 1
      2       1       3 1
      3       1       4 1
      4       1       5 1
      5       2       6 1
@<TRIPOS>ALT_TYPE
CGenFF_4.0_ALT_TYPE_SET
CGenFF_4.0 1 CG331 2 OG311 3 HGA3 4 HGA3 5 HGA3 6 HGP1
@<TRIPOS>MOLECULE
methanol
 6 5 0 0 0
****
USER_CHARGES
INVALID_CHARGES
Pose:  16 Cluster:  16 Fr_nu: 378669 TotEn:   -10.99
@<TRIPOS>ATOM
      1 C1        -79.0642  -13.3034  -47.4326 C.3    1 LIG      -0.04000
      2 O1        -78.1274  -12.5150  -46.7218 O.3    1 LIG      -0.65000
      3 H1        -78.7554  -14.3513  -47.4045 H      1 LIG       0.09000
      4 H2        -79.1220  -12.9573  -48.4678 H      1 LIG       0.09000
      5 H3        -80.0445  -13.2020  -46.9612 H      1 LIG       0.09000
      6 H4        -78.4351  -11.5937  -46.7694 H      1 LIG       0.42000
@<TRIPOS>BOND
      1       1       2 1
      2       1       3 1
      3       1       4 1
      4       1       5 1
      5       2       6 1
@<TRIPOS>ALT_TYPE
CGenFF_4.0_ALT_TYPE_SET
CGenFF_4.0 1 CG331 2 OG311 3 HGA3 4 HGA3 5 HGA3 6 HGP1
@<TRIPOS>MOLECULE
methanol
 6 5 0 0 0
****
USER_CHARGES
INVALID_CHARGES
Pose:  17 Cluster:  17 Fr_nu: 8122899 TotEn:   -10.87
@<TRIPOS>ATOM
      1 C1        -51.6648    3.0121  -33.7983 C.3    1 LIG      -0.04000
      2 O1        -51.9270    2.3083  -32.5981 O.3    1 LIG      -0.65000
      3 H1        -52.0254    4.0395  -33.7053 H      1 LIG       0.09000
      4 H2        -52.1660    2.5129  -34.6315 H      1 LIG       0.09000
      5 H3        -50.5870    3.0214  -33.9768 H      1 LIG       0.09000
      6 H4        -51.5935    1.4029  -32.7194 H      1 LIG       0.42000
@<TRIPOS>BOND
      1       1       2 1
      2       1       3 1
      3       1       4 1
      4       1       5 1
      5       2       6 1
@<TRIPOS>ALT_TYPE
CGenFF_4.0_ALT_TYPE_SET
CGenFF_4.0 1 CG331 2 OG311 3 HGA3 4 HGA3 5 HGA3 6 HGP1
@<TRIPOS>MOLECULE
methanol
 6 5 0 0 0
****
USER_CHARGES
INVALID_CHARGES
Pose:  18 Cluster:  18 Fr_nu: 9477441 TotEn:   -10.78
@<TRIPOS>ATOM
      1 C1        -51.6353    2.8045  -32.9018 C.3    1 LIG      -0.04000
      2 O1        -52.2225    1.9497  -33.8656 O.3    1 LIG      -0.65000
      3 H1        -51.8973    3.8415  -33.1256 H      1 LIG       0.09000
      4 H2        -50.5495    2.6805  -32.9168 H      1 LIG       0.09000
      5 H3        -52.0167    2.5400  -31.9128 H      1 LIG       0.09000
      6 H4        -51.9677    1.0402  -33.6338 H      1 LIG       0.42000
@<TRIPOS>BOND
      1       1       2 1
      2       1       3 1
      3       1       4 1
      4       1       5 1
      5       2       6 1
@<TRIPOS>ALT_TYPE
CGenFF_4.0_ALT_TYPE_SET
CGenFF_4.0 1 CG331 2 OG311 3 HGA3 4 HGA3 5 HGA3 6 HGP1
@<TRIPOS>MOLECULE
methanol
 6 5 0 0 0
****
USER_CHARGES
INVALID_CHARGES
Pose:  19 Cluster:  19 Fr_nu: 293129 TotEn:   -10.73
@<TRIPOS>ATOM
      1 C1        -70.9876  -11.3806  -43.1193 C.3    1 LIG      -0.04000
      2 O1        -70.1181  -11.5434  -42.0139 O.3    1 LIG      -0.65000
      3 H1        -70.4789  -10.8148  -43.9037 H      1 LIG       0.09000
      4 H2        -71.8891  -10.8515  -42.8001 H      1 LIG       0.09000
      5 H3        -71.2624  -12.3657  -43.5036 H      1 LIG       0.09000
      6 H4        -70.6043  -12.0489  -41.3402 H      1 LIG       0.42000
@<TRIPOS>BOND
      1       1       2 1
      2       1       3 1
      3       1       4 1
      4       1       5 1
      5       2       6 1
@<TRIPOS>ALT_TYPE
CGenFF_4.0_ALT_TYPE_SET
CGenFF_4.0 1 CG331 2 OG311 3 HGA3 4 HGA3 5 HGA3 6 HGP1
@<TRIPOS>MOLECULE
methanol
 6 5 0 0 0
****
USER_CHARGES
INVALID_CHARGES
Pose:  20 Cluster:  20 Fr_nu: 9558173 TotEn:    -9.87
@<TRIPOS>ATOM
      1 C1        -58.0489   -3.4899  -19.3291 C.3    1 LIG      -0.04000
      2 O1        -57.6722   -3.1542  -18.0063 O.3    1 LIG      -0.65000
      3 H1        -58.8550   -4.2273  -19.3032 H      1 LIG       0.09000
      4 H2        -57.1859   -3.8964  -19.8626 H      1 LIG       0.09000
      5 H3        -58.3985   -2.5890  -19.8387 H      1 LIG       0.09000
      6 H4        -56.9563   -2.4992  -18.0708 H      1 LIG       0.42000
@<TRIPOS>BOND
      1       1       2 1
      2       1       3 1
      3       1       4 1
      4       1       5 1
      5       2       6 1
@<TRIPOS>ALT_TYPE
CGenFF_4.0_ALT_TYPE_SET
CGenFF_4.0 1 CG331 2 OG311 3 HGA3 4 HGA3 5 HGA3 6 HGP1
@<TRIPOS>MOLECULE
methanol
 6 5 0 0 0
****
USER_CHARGES
INVALID_CHARGES
Pose:  21 Cluster:  21 Fr_nu: 3246636 TotEn:    -9.48
@<TRIPOS>ATOM
      1 C1        -79.2176  -14.2873  -49.0940 C.3    1 LIG      -0.04000
      2 O1        -79.4648  -13.1818  -48.2447 O.3    1 LIG      -0.65000
      3 H1        -78.2325  -14.1806  -49.5548 H      1 LIG       0.09000
      4 H2        -79.9896  -14.3344  -49.8662 H      1 LIG       0.09000
      5 H3        -79.2423  -15.2041  -48.5004 H      1 LIG       0.09000
      6 H4        -80.3463  -13.3124  -47.8553 H      1 LIG       0.42000
@<TRIPOS>BOND
      1       1       2 1
      2       1       3 1
      3       1       4 1
      4       1       5 1
      5       2       6 1
@<TRIPOS>ALT_TYPE
CGenFF_4.0_ALT_TYPE_SET
CGenFF_4.0 1 CG331 2 OG311 3 HGA3 4 HGA3 5 HGA3 6 HGP1
@<TRIPOS>MOLECULE
methanol
 6 5 0 0 0
****
USER_CHARGES
INVALID_CHARGES
Pose:  22 Cluster:  22 Fr_nu: 286758 TotEn:    -9.47
@<TRIPOS>ATOM
      1 C1        -67.6778   -6.5493  -43.2698 C.3    1 LIG      -0.04000
      2 O1        -67.9511   -5.3061  -42.6501 O.3    1 LIG      -0.65000
      3 H1        -67.8234   -6.4592  -44.3491 H      1 LIG       0.09000
      4 H2        -68.3448   -7.3142  -42.8641 H      1 LIG       0.09000
      5 H3        -66.6411   -6.8276  -43.0664 H      1 LIG       0.09000
      6 H4        -67.8113   -5.4261  -41.6952 H      1 LIG       0.42000
@<TRIPOS>BOND
      1       1       2 1
      2       1       3 1
      3       1       4 1
      4       1       5 1
      5       2       6 1
@<TRIPOS>ALT_TYPE
CGenFF_4.0_ALT_TYPE_SET
CGenFF_4.0 1 CG331 2 OG311 3 HGA3 4 HGA3 5 HGA3 6 HGP1
@<TRIPOS>MOLECULE
methanol
 6 5 0 0 0
****
USER_CHARGES
INVALID_CHARGES
Pose:  23 Cluster:  23 Fr_nu: 239176 TotEn:    -9.28
@<TRIPOS>ATOM
      1 C1        -71.0760   -9.5572  -43.0130 C.3    1 LIG      -0.04000
      2 O1        -71.5159  -10.5990  -43.8649 O.3    1 LIG      -0.65000
      3 H1        -70.3953   -9.9635  -42.2608 H      1 LIG       0.09000
      4 H2        -71.9385   -9.0941  -42.5270 H      1 LIG       0.09000
      5 H3        -70.5506   -8.8079  -43.6098 H      1 LIG       0.09000
      6 H4        -72.1167  -10.1999  -44.5172 H      1 LIG       0.42000
@<TRIPOS>BOND
      1       1       2 1
      2       1       3 1
      3       1       4 1
      4       1       5 1
      5       2       6 1
@<TRIPOS>ALT_TYPE
CGenFF_4.0_ALT_TYPE_SET
CGenFF_4.0 1 CG331 2 OG311 3 HGA3 4 HGA3 5 HGA3 6 HGP1
@<TRIPOS>MOLECULE
methanol
 6 5 0 0 0
****
USER_CHARGES
INVALID_CHARGES
Pose:  24 Cluster:  24 Fr_nu: 482451 TotEn:    -8.82
@<TRIPOS>ATOM
      1 C1        -71.0106  -11.1284  -43.3123 C.3    1 LIG      -0.04000
      2 O1        -71.0218   -9.7481  -43.6269 O.3    1 LIG      -0.65000
      3 H1        -70.2975  -11.3131  -42.5050 H      1 LIG       0.09000
      4 H2        -70.7302  -11.7029  -44.1988 H      1 LIG       0.09000
      5 H3        -72.0101  -11.4272  -42.9879 H      1 LIG       0.09000
      6 H4        -71.6649   -9.6243  -44.3458 H      1 LIG       0.42000
@<TRIPOS>BOND
      1       1       2 1
      2       1       3 1
      3       1       4 1
      4       1       5 1
      5       2       6 1
@<TRIPOS>ALT_TYPE
CGenFF_4.0_ALT_TYPE_SET
CGenFF_4.0 1 CG331 2 OG311 3 HGA3 4 HGA3 5 HGA3 6 HGP1
@<TRIPOS>MOLECULE
methanol
 6 5 0 0 0
****
USER_CHARGES
INVALID_CHARGES
Pose:  25 Cluster:  25 Fr_nu: 220978 TotEn:    -8.68
@<TRIPOS>ATOM
      1 C1        -81.4010   -4.2357  -45.7763 C.3    1 LIG      -0.04000
      2 O1        -82.0227   -3.3884  -46.7251 O.3    1 LIG      -0.65000
      3 H1        -80.9605   -3.6307  -44.9799 H      1 LIG       0.09000
      4 H2        -80.6262   -4.8289  -46.2686 H      1 LIG       0.09000
      5 H3        -82.1528   -4.9038  -45.3498 H      1 LIG       0.09000
      6 H4        -82.4008   -3.9607  -47.4144 H      1 LIG       0.42000
@<TRIPOS>BOND
      1       1       2 1
      2       1       3 1
      3       1       4 1
      4       1       5 1
      5       2       6 1
@<TRIPOS>ALT_TYPE
CGenFF_4.0_ALT_TYPE_SET
CGenFF_4.0 1 CG331 2 OG311 3 HGA3 4 HGA3 5 HGA3 6 HGP1
@<TRIPOS>MOLECULE
methanol
 6 5 0 0 0
****
USER_CHARGES
INVALID_CHARGES
Pose:  26 Cluster:  26 Fr_nu: 221303 TotEn:    -8.63
@<TRIPOS>ATOM
      1 C1        -81.8536   -3.4220  -46.4275 C.3    1 LIG      -0.04000
      2 O1        -81.2693   -4.4637  -45.6672 O.3    1 LIG      -0.65000
      3 H1        -81.6748   -3.6014  -47.4906 H      1 LIG       0.09000
      4 H2        -81.4182   -2.4645  -46.1305 H      1 LIG       0.09000
      5 H3        -82.9296   -3.4049  -46.2391 H      1 LIG       0.09000
      6 H4        -81.4487   -4.2693  -44.7314 H      1 LIG       0.42000
@<TRIPOS>BOND
      1       1       2 1
      2       1       3 1
      3       1       4 1
      4       1       5 1
      5       2       6 1
@<TRIPOS>ALT_TYPE
CGenFF_4.0_ALT_TYPE_SET
CGenFF_4.0 1 CG331 2 OG311 3 HGA3 4 HGA3 5 HGA3 6 HGP1
@<TRIPOS>MOLECULE
methanol
 6 5 0 0 0
****
USER_CHARGES
INVALID_CHARGES
Pose:  27 Cluster:  27 Fr_nu: 711444 TotEn:    -8.61
@<TRIPOS>ATOM
      1 C1        -67.4391   -6.4424  -43.7565 C.3    1 LIG      -0.04000
      2 O1        -66.6058   -6.7342  -44.8633 O.3    1 LIG      -0.65000
      3 H1        -68.2769   -7.1436  -43.7353 H      1 LIG       0.09000
      4 H2        -67.8100   -5.4175  -43.8387 H      1 LIG       0.09000
      5 H3        -66.8578   -6.5449  -42.8372 H      1 LIG       0.09000
      6 H4        -65.8756   -6.0921  -44.8481 H      1 LIG       0.42000
@<TRIPOS>BOND
      1       1       2 1
      2       1       3 1
      3       1       4 1
      4       1       5 1
      5       2       6 1
@<TRIPOS>ALT_TYPE
CGenFF_4.0_ALT_TYPE_SET
CGenFF_4.0 1 CG331 2 OG311 3 HGA3 4 HGA3 5 HGA3 6 HGP1
@<TRIPOS>MOLECULE
methanol
 6 5 0 0 0
****
USER_CHARGES
INVALID_CHARGES
Pose:  28 Cluster:  28 Fr_nu: 533716 TotEn:    -8.55
@<TRIPOS>ATOM
      1 C1        -67.9115   -5.9961  -43.1270 C.3    1 LIG      -0.04000
      2 O1        -67.4154   -6.0795  -44.4504 O.3    1 LIG      -0.65000
      3 H1        -68.8267   -6.5872  -43.0422 H      1 LIG       0.09000
      4 H2        -68.1156   -4.9515  -42.8786 H      1 LIG       0.09000
      5 H3        -67.1599   -6.3919  -42.4400 H      1 LIG       0.09000
      6 H4        -66.6049   -5.5433  -44.4859 H      1 LIG       0.42000
@<TRIPOS>BOND
      1       1       2 1
      2       1       3 1
      3       1       4 1
      4       1       5 1
      5       2       6 1
@<TRIPOS>ALT_TYPE
CGenFF_4.0_ALT_TYPE_SET
CGenFF_4.0 1 CG331 2 OG311 3 HGA3 4 HGA3 5 HGA3 6 HGP1
@<TRIPOS>MOLECULE
methanol
 6 5 0 0 0
****
USER_CHARGES
INVALID_CHARGES
Pose:  29 Cluster:  29 Fr_nu: 208668 TotEn:    -7.65
@<TRIPOS>ATOM
      1 C1        -81.3737   -3.1343  -46.9926 C.3    1 LIG      -0.04000
      2 O1        -81.8555   -2.3439  -48.0638 O.3    1 LIG      -0.65000
      3 H1        -80.2873   -3.0365  -46.9265 H      1 LIG       0.09000
      4 H2        -81.6466   -4.1796  -47.1585 H      1 LIG       0.09000
      5 H3        -81.8261   -2.7850  -46.0615 H      1 LIG       0.09000
      6 H4        -82.8211   -2.4568  -48.0903 H      1 LIG       0.42000
@<TRIPOS>BOND
      1       1       2 1
      2       1       3 1
      3       1       4 1
      4       1       5 1
      5       2       6 1
@<TRIPOS>ALT_TYPE
CGenFF_4.0_ALT_TYPE_SET
CGenFF_4.0 1 CG331 2 OG311 3 HGA3 4 HGA3 5 HGA3 6 HGP1
@<TRIPOS>MOLECULE
methanol
 6 5 0 0 0
****
USER_CHARGES
INVALID_CHARGES
Pose:  30 Cluster:  30 Fr_nu: 9558012 TotEn:    -6.61
@<TRIPOS>ATOM
      1 C1        -57.8125   -3.3973  -17.9568 C.3    1 LIG      -0.04000
      2 O1        -58.6521   -3.4011  -19.0968 O.3    1 LIG      -0.65000
      3 H1        -58.1922   -4.1107  -17.2213 H      1 LIG       0.09000
      4 H2        -57.7859   -2.3931  -17.5261 H      1 LIG       0.09000
      5 H3        -56.8036   -3.6895  -18.2574 H      1 LIG       0.09000
      6 H4        -58.2834   -2.7570  -19.7252 H      1 LIG       0.42000
@<TRIPOS>BOND
      1       1       2 1
      2       1       3 1
      3       1       4 1
      4       1       5 1
      5       2       6 1
@<TRIPOS>ALT_TYPE
CGenFF_4.0_ALT_TYPE_SET
CGenFF_4.0 1 CG331 2 OG311 3 HGA3 4 HGA3 5 HGA3 6 HGP1
@<TRIPOS>MOLECULE
furan
 9 9 0 0 0
****
USER_CHARGES
INVALID_CHARGES
Pose:   1 Cluster:   1 Fr_nu:    436 TotEn:   -14.13
@<TRIPOS>ATOM
      1 C1        -70.4665   -9.5625  -42.2743 C.2    1 LIG      -0.26000
      2 C2        -70.6745  -10.3378  -43.4400 C.2    1 LIG      -0.26000
      3 C3        -70.0568  -10.4417  -41.2990 C.2    1 LIG       0.09300
      4 C4        -70.3769  -11.6354  -43.0940 C.2    1 LIG       0.09300
      5 O1        -69.9994  -11.7072  -41.7906 O.3    1 LIG      -0.29200
      6 H1        -70.5992   -8.4965  -42.1592 H      1 LIG       0.17500
      7 H2        -71.0004   -9.9937  -44.4110 H      1 LIG       0.17500
      8 H3        -69.7809  -10.3307  -40.2604 H      1 LIG       0.13800
      9 H4        -70.3830  -12.5725  -43.6314 H      1 LIG       0.13800
@<TRIPOS>BOND
      1       1       2 1
      2       1       3 2
      3       2       4 2
      4       3       5 1
      5       4       5 1
      6       1       6 1
      7       2       7 1
      8       3       8 1
      9       4       9 1
@<TRIPOS>ALT_TYPE
CGenFF_4.0_ALT_TYPE_SET
CGenFF_4.0 1 CG2R51 2 CG2R51 3 CG2R51 4 CG2R51 5 OG2R50 6 HGR51 7 HGR51 8 HGR52 9 HGR52
@<TRIPOS>MOLECULE
furan
 9 9 0 0 0
****
USER_CHARGES
INVALID_CHARGES
Pose:   2 Cluster:   2 Fr_nu:    739 TotEn:   -13.58
@<TRIPOS>ATOM
      1 C1        -70.9107  -11.7348  -42.4102 C.2    1 LIG      -0.26000
      2 C2        -71.3573  -10.8829  -43.4485 C.2    1 LIG      -0.26000
      3 C3        -70.3883  -10.9123  -41.4393 C.2    1 LIG       0.09300
      4 C4        -71.0760   -9.6005  -43.0380 C.2    1 LIG       0.09300
      5 O1        -70.4853   -9.6098  -41.8142 O.3    1 LIG      -0.29200
      6 H1        -70.9627  -12.8134  -42.3743 H      1 LIG       0.17500
      7 H2        -71.8258  -11.1679  -44.3794 H      1 LIG       0.17500
      8 H3        -69.9348  -11.0886  -40.4748 H      1 LIG       0.13800
      9 H4        -71.2256   -8.6252  -43.4776 H      1 LIG       0.13800
@<TRIPOS>BOND
      1       1       2 1
      2       1       3 2
      3       2       4 2
      4       3       5 1
      5       4       5 1
      6       1       6 1
      7       2       7 1
      8       3       8 1
      9       4       9 1
@<TRIPOS>ALT_TYPE
CGenFF_4.0_ALT_TYPE_SET
CGenFF_4.0 1 CG2R51 2 CG2R51 3 CG2R51 4 CG2R51 5 OG2R50 6 HGR51 7 HGR51 8 HGR52 9 HGR52
@<TRIPOS>MOLECULE
furan
 9 9 0 0 0
****
USER_CHARGES
INVALID_CHARGES
Pose:   3 Cluster:   3 Fr_nu:    819 TotEn:   -11.56
@<TRIPOS>ATOM
      1 C1        -70.3989  -11.5677  -42.2329 C.2    1 LIG      -0.26000
      2 C2        -70.5624  -10.1991  -41.9111 C.2    1 LIG      -0.26000
      3 C3        -70.8245  -11.7078  -43.5334 C.2    1 LIG       0.09300
      4 C4        -71.0760   -9.6005  -43.0380 C.2    1 LIG       0.09300
      5 O1        -71.2386  -10.5134  -44.0314 O.3    1 LIG      -0.29200
      6 H1        -70.0190  -12.3537  -41.5963 H      1 LIG       0.17500
      7 H2        -70.3341   -9.7102  -40.9751 H      1 LIG       0.17500
      8 H3        -70.8913  -12.5458  -44.2119 H      1 LIG       0.13800
      9 H4        -71.3645   -8.5883  -43.2812 H      1 LIG       0.13800
@<TRIPOS>BOND
      1       1       2 1
      2       1       3 2
      3       2       4 2
      4       3       5 1
      5       4       5 1
      6       1       6 1
      7       2       7 1
      8       3       8 1
      9       4       9 1
@<TRIPOS>ALT_TYPE
CGenFF_4.0_ALT_TYPE_SET
CGenFF_4.0 1 CG2R51 2 CG2R51 3 CG2R51 4 CG2R51 5 OG2R50 6 HGR51 7 HGR51 8 HGR52 9 HGR52
@<TRIPOS>MOLECULE
furan
 9 9 0 0 0
****
USER_CHARGES
INVALID_CHARGES
Pose:   4 Cluster:   4 Fr_nu: 2175475 TotEn:   -11.27
@<TRIPOS>ATOM
      1 C1        -77.0706  -12.9400  -52.1675 C.2    1 LIG      -0.26000
      2 C2        -77.0710  -14.3282  -52.4437 C.2    1 LIG      -0.26000
      3 C3        -75.8268  -12.4787  -52.5309 C.2    1 LIG       0.09300
      4 C4        -75.8274  -14.6161  -52.9562 C.2    1 LIG       0.09300
      5 O1        -75.0630  -13.4940  -53.0127 O.3    1 LIG      -0.29200
      6 H1        -77.8759  -12.3498  -51.7548 H      1 LIG       0.17500
      7 H2        -77.8770  -15.0309  -52.2887 H      1 LIG       0.17500
      8 H3        -75.3547  -11.5072  -52.5115 H      1 LIG       0.13800
      9 H4        -75.3558  -15.5215  -53.3094 H      1 LIG       0.13800
@<TRIPOS>BOND
      1       1       2 1
      2       1       3 2
      3       2       4 2
      4       3       5 1
      5       4       5 1
      6       1       6 1
      7       2       7 1
      8       3       8 1
      9       4       9 1
@<TRIPOS>ALT_TYPE
CGenFF_4.0_ALT_TYPE_SET
CGenFF_4.0 1 CG2R51 2 CG2R51 3 CG2R51 4 CG2R51 5 OG2R50 6 HGR51 7 HGR51 8 HGR52 9 HGR52
@<TRIPOS>MOLECULE
furan
 9 9 0 0 0
****
USER_CHARGES
INVALID_CHARGES
Pose:   5 Cluster:   5 Fr_nu:  22350 TotEn:   -11.05
@<TRIPOS>ATOM
      1 C1        -70.3043   -9.9718  -41.9226 C.2    1 LIG      -0.26000
      2 C2        -70.8419  -10.9040  -42.8420 C.2    1 LIG      -0.26000
      3 C3        -70.1912   -8.7834  -42.6059 C.2    1 LIG       0.09300
      4 C4        -71.0191  -10.2187  -44.0214 C.2    1 LIG       0.09300
      5 O1        -70.6249   -8.9254  -43.8858 O.3    1 LIG      -0.29200
      6 H1        -70.0328  -10.1446  -40.8913 H      1 LIG       0.17500
      7 H2        -71.0717  -11.9451  -42.6668 H      1 LIG       0.17500
      8 H3        -69.8409   -7.7972  -42.3377 H      1 LIG       0.13800
      9 H4        -71.3949  -10.4933  -44.9963 H      1 LIG       0.13800
@<TRIPOS>BOND
      1       1       2 1
      2       1       3 2
      3       2       4 2
      4       3       5 1
      5       4       5 1
      6       1       6 1
      7       2       7 1
      8       3       8 1
      9       4       9 1
@<TRIPOS>ALT_TYPE
CGenFF_4.0_ALT_TYPE_SET
CGenFF_4.0 1 CG2R51 2 CG2R51 3 CG2R51 4 CG2R51 5 OG2R50 6 HGR51 7 HGR51 8 HGR52 9 HGR52
@<TRIPOS>MOLECULE
furan
 9 9 0 0 0
****
USER_CHARGES
INVALID_CHARGES
Pose:   6 Cluster:   6 Fr_nu: 1757634 TotEn:   -10.23
@<TRIPOS>ATOM
      1 C1        -52.1244    4.9377  -34.0355 C.2    1 LIG      -0.26000
      2 C2        -52.1550    3.5288  -33.9035 C.2    1 LIG      -0.26000
      3 C3        -50.9639    5.3533  -33.4252 C.2    1 LIG       0.09300
      4 C4        -51.0110    3.1840  -33.2222 C.2    1 LIG       0.09300
      5 O1        -50.2794    4.2905  -32.9270 O.3    1 LIG      -0.29200
      6 H1        -52.8568    5.5710  -34.5149 H      1 LIG       0.17500
      7 H2        -52.9157    2.8497  -34.2607 H      1 LIG       0.17500
      8 H3        -50.5052    6.3191  -33.2701 H      1 LIG       0.13800
      9 H4        -50.5942    2.2450  -32.8881 H      1 LIG       0.13800
@<TRIPOS>BOND
      1       1       2 1
      2       1       3 2
      3       2       4 2
      4       3       5 1
      5       4       5 1
      6       1       6 1
      7       2       7 1
      8       3       8 1
      9       4       9 1
@<TRIPOS>ALT_TYPE
CGenFF_4.0_ALT_TYPE_SET
CGenFF_4.0 1 CG2R51 2 CG2R51 3 CG2R51 4 CG2R51 5 OG2R50 6 HGR51 7 HGR51 8 HGR52 9 HGR52
@<TRIPOS>MOLECULE
furan
 9 9 0 0 0
****
USER_CHARGES
INVALID_CHARGES
Pose:   7 Cluster:   7 Fr_nu:    473 TotEn:   -10.19
@<TRIPOS>ATOM
      1 C1        -70.2782   -9.7825  -42.1370 C.2    1 LIG      -0.26000
      2 C2        -70.3388   -9.5959  -43.5387 C.2    1 LIG      -0.26000
      3 C3        -70.5400  -11.1149  -41.9174 C.2    1 LIG       0.09300
      4 C4        -70.6332  -10.8276  -44.0757 C.2    1 LIG       0.09300
      5 O1        -70.7573  -11.7590  -43.0940 O.3    1 LIG      -0.29200
      6 H1        -70.0703   -9.0389  -41.3814 H      1 LIG       0.17500
      7 H2        -70.1867   -8.6785  -44.0888 H      1 LIG       0.17500
      8 H3        -70.6036  -11.7280  -41.0302 H      1 LIG       0.13800
      9 H4        -70.7794  -11.1881  -45.0835 H      1 LIG       0.13800
@<TRIPOS>BOND
      1       1       2 1
      2       1       3 2
      3       2       4 2
      4       3       5 1
      5       4       5 1
      6       1       6 1
      7       2       7 1
      8       3       8 1
      9       4       9 1
@<TRIPOS>ALT_TYPE
CGenFF_4.0_ALT_TYPE_SET
CGenFF_4.0 1 CG2R51 2 CG2R51 3 CG2R51 4 CG2R51 5 OG2R50 6 HGR51 7 HGR51 8 HGR52 9 HGR52
@<TRIPOS>MOLECULE
furan
 9 9 0 0 0
****
USER_CHARGES
INVALID_CHARGES
Pose:   8 Cluster:   8 Fr_nu:    579 TotEn:   -10.16
@<TRIPOS>ATOM
      1 C1        -66.8608   -6.7501  -42.7264 C.2    1 LIG      -0.26000
      2 C2        -68.0414   -6.0280  -43.0228 C.2    1 LIG      -0.26000
      3 C3        -66.2947   -7.0706  -43.9384 C.2    1 LIG       0.09300
      4 C4        -68.1126   -5.9586  -44.3947 C.2    1 LIG       0.09300
      5 O1        -67.0515   -6.5917  -44.9603 O.3    1 LIG      -0.29200
      6 H1        -66.4714   -7.0054  -41.7515 H      1 LIG       0.17500
      7 H2        -68.7516   -5.6101  -42.3238 H      1 LIG       0.17500
      8 H3        -65.4021   -7.6055  -44.2285 H      1 LIG       0.13800
      9 H4        -68.8167   -5.5179  -45.0854 H      1 LIG       0.13800
@<TRIPOS>BOND
      1       1       2 1
      2       1       3 2
      3       2       4 2
      4       3       5 1
      5       4       5 1
      6       1       6 1
      7       2       7 1
      8       3       8 1
      9       4       9 1
@<TRIPOS>ALT_TYPE
CGenFF_4.0_ALT_TYPE_SET
CGenFF_4.0 1 CG2R51 2 CG2R51 3 CG2R51 4 CG2R51 5 OG2R50 6 HGR51 7 HGR51 8 HGR52 9 HGR52
@<TRIPOS>MOLECULE
furan
 9 9 0 0 0
****
USER_CHARGES
INVALID_CHARGES
Pose:   9 Cluster:   9 Fr_nu:  16809 TotEn:    -9.90
@<TRIPOS>ATOM
      1 C1        -71.1229  -11.0630  -42.4269 C.2    1 LIG      -0.26000
      2 C2        -70.8547   -9.7137  -42.0940 C.2    1 LIG      -0.26000
      3 C3        -70.4082  -11.3229  -43.5731 C.2    1 LIG       0.09300
      4 C4        -69.9952   -9.2453  -43.0604 C.2    1 LIG       0.09300
      5 O1        -69.7180  -10.2201  -43.9657 O.3    1 LIG      -0.29200
      6 H1        -71.7580  -11.7588  -41.8980 H      1 LIG       0.17500
      7 H2        -71.2396   -9.1529  -41.2545 H      1 LIG       0.17500
      8 H3        -70.2898  -12.1957  -44.1986 H      1 LIG       0.13800
      9 H4        -69.5150   -8.2937  -43.2361 H      1 LIG       0.13800
@<TRIPOS>BOND
      1       1       2 1
      2       1       3 2
      3       2       4 2
      4       3       5 1
      5       4       5 1
      6       1       6 1
      7       2       7 1
      8       3       8 1
      9       4       9 1
@<TRIPOS>ALT_TYPE
CGenFF_4.0_ALT_TYPE_SET
CGenFF_4.0 1 CG2R51 2 CG2R51 3 CG2R51 4 CG2R51 5 OG2R50 6 HGR51 7 HGR51 8 HGR52 9 HGR52
@<TRIPOS>MOLECULE
furan
 9 9 0 0 0
****
USER_CHARGES
INVALID_CHARGES
Pose:  10 Cluster:  10 Fr_nu: 3178755 TotEn:    -9.78
@<TRIPOS>ATOM
      1 C1        -51.9199    4.6362  -33.6953 C.2    1 LIG      -0.26000
      2 C2        -51.9608    3.2223  -33.7461 C.2    1 LIG      -0.26000
      3 C3        -51.5309    4.9613  -32.4166 C.2    1 LIG       0.09300
      4 C4        -51.5937    2.7843  -32.4950 C.2    1 LIG       0.09300
      5 O1        -51.3299    3.8382  -31.6787 O.3    1 LIG      -0.29200
      6 H1        -52.1463    5.3312  -34.4909 H      1 LIG       0.17500
      7 H2        -52.2245    2.6004  -34.5893 H      1 LIG       0.17500
      8 H3        -51.3588    5.8956  -31.9023 H      1 LIG       0.13800
      9 H4        -51.4775    1.8071  -32.0493 H      1 LIG       0.13800
@<TRIPOS>BOND
      1       1       2 1
      2       1       3 2
      3       2       4 2
      4       3       5 1
      5       4       5 1
      6       1       6 1
      7       2       7 1
      8       3       8 1
      9       4       9 1
@<TRIPOS>ALT_TYPE
CGenFF_4.0_ALT_TYPE_SET
CGenFF_4.0 1 CG2R51 2 CG2R51 3 CG2R51 4 CG2R51 5 OG2R50 6 HGR51 7 HGR51 8 HGR52 9 HGR52
@<TRIPOS>MOLECULE
furan
 9 9 0 0 0
****
USER_CHARGES
INVALID_CHARGES
Pose:  11 Cluster:  11 Fr_nu: 1319438 TotEn:    -9.56
@<TRIPOS>ATOM
      1 C1        -46.0973  -11.5512  -44.8500 C.2    1 LIG      -0.26000
      2 C2        -45.0080  -12.4317  -44.6464 C.2    1 LIG      -0.26000
      3 C3        -45.9841  -10.5747  -43.8879 C.2    1 LIG       0.09300
      4 C4        -44.3067  -11.9303  -43.5746 C.2    1 LIG       0.09300
      5 O1        -44.8952  -10.7984  -43.1065 O.3    1 LIG      -0.29200
      6 H1        -46.8687  -11.6201  -45.6033 H      1 LIG       0.17500
      7 H2        -44.7644  -13.3204  -45.2106 H      1 LIG       0.17500
      8 H3        -46.5653   -9.6985  -43.6400 H      1 LIG       0.13800
      9 H4        -43.4156  -12.2449  -43.0512 H      1 LIG       0.13800
@<TRIPOS>BOND
      1       1       2 1
      2       1       3 2
      3       2       4 2
      4       3       5 1
      5       4       5 1
      6       1       6 1
      7       2       7 1
      8       3       8 1
      9       4       9 1
@<TRIPOS>ALT_TYPE
CGenFF_4.0_ALT_TYPE_SET
CGenFF_4.0 1 CG2R51 2 CG2R51 3 CG2R51 4 CG2R51 5 OG2R50 6 HGR51 7 HGR51 8 HGR52 9 HGR52
@<TRIPOS>MOLECULE
furan
 9 9 0 0 0
****
USER_CHARGES
INVALID_CHARGES
Pose:  12 Cluster:  12 Fr_nu: 1240680 TotEn:    -9.27
@<TRIPOS>ATOM
      1 C1        -50.4460    3.4802  -33.6635 C.2    1 LIG      -0.26000
      2 C2        -50.9268    4.6485  -34.3015 C.2    1 LIG      -0.26000
      3 C3        -51.3533    2.4871  -33.9509 C.2    1 LIG       0.09300
      4 C4        -52.0936    4.2860  -34.9334 C.2    1 LIG       0.09300
      5 O1        -52.3605    2.9700  -34.7246 O.3    1 LIG      -0.29200
      6 H1        -49.5505    3.3753  -33.0682 H      1 LIG       0.17500
      7 H2        -50.4788    5.6317  -34.3011 H      1 LIG       0.17500
      8 H3        -51.4214    1.4398  -33.6949 H      1 LIG       0.13800
      9 H4        -52.8121    4.8185  -35.5394 H      1 LIG       0.13800
@<TRIPOS>BOND
      1       1       2 1
      2       1       3 2
      3       2       4 2
      4       3       5 1
      5       4       5 1
      6       1       6 1
      7       2       7 1
      8       3       8 1
      9       4       9 1
@<TRIPOS>ALT_TYPE
CGenFF_4.0_ALT_TYPE_SET
CGenFF_4.0 1 CG2R51 2 CG2R51 3 CG2R51 4 CG2R51 5 OG2R50 6 HGR51 7 HGR51 8 HGR52 9 HGR52
@<TRIPOS>MOLECULE
furan
 9 9 0 0 0
****
USER_CHARGES
INVALID_CHARGES
Pose:  13 Cluster:  13 Fr_nu: 387154 TotEn:    -9.09
@<TRIPOS>ATOM
      1 C1        -44.6329  -10.1019  -32.5954 C.2    1 LIG      -0.26000
      2 C2        -44.2169   -9.3815  -33.7404 C.2    1 LIG      -0.26000
      3 C3        -45.6811  -10.8941  -33.0025 C.2    1 LIG       0.09300
      4 C4        -45.0405   -9.7848  -34.7656 C.2    1 LIG       0.09300
      5 O1        -45.9358  -10.7068  -34.3240 O.3    1 LIG      -0.29200
      6 H1        -44.2206  -10.0500  -31.5981 H      1 LIG       0.17500
      7 H2        -43.4167   -8.6588  -33.8098 H      1 LIG       0.17500
      8 H3        -46.3170  -11.6088  -32.5005 H      1 LIG       0.13800
      9 H4        -45.1144   -9.5248  -35.8115 H      1 LIG       0.13800
@<TRIPOS>BOND
      1       1       2 1
      2       1       3 2
      3       2       4 2
      4       3       5 1
      5       4       5 1
      6       1       6 1
      7       2       7 1
      8       3       8 1
      9       4       9 1
@<TRIPOS>ALT_TYPE
CGenFF_4.0_ALT_TYPE_SET
CGenFF_4.0 1 CG2R51 2 CG2R51 3 CG2R51 4 CG2R51 5 OG2R50 6 HGR51 7 HGR51 8 HGR52 9 HGR52
@<TRIPOS>MOLECULE
furan
 9 9 0 0 0
****
USER_CHARGES
INVALID_CHARGES
Pose:  14 Cluster:  14 Fr_nu: 263045 TotEn:    -9.05
@<TRIPOS>ATOM
      1 C1        -43.7207  -13.1524  -44.6411 C.2    1 LIG      -0.26000
      2 C2        -45.0275  -12.6112  -44.6918 C.2    1 LIG      -0.26000
      3 C3        -43.1062  -12.5663  -43.5591 C.2    1 LIG       0.09300
      4 C4        -45.1184  -11.7330  -43.6370 C.2    1 LIG       0.09300
      5 O1        -43.9514  -11.6999  -42.9415 O.3    1 LIG      -0.29200
      6 H1        -43.2816  -13.8785  -45.3099 H      1 LIG       0.17500
      7 H2        -45.8058  -12.8335  -45.4074 H      1 LIG       0.17500
      8 H3        -42.1238  -12.6550  -43.1186 H      1 LIG       0.13800
      9 H4        -45.9025  -11.0894  -43.2656 H      1 LIG       0.13800
@<TRIPOS>BOND
      1       1       2 1
      2       1       3 2
      3       2       4 2
      4       3       5 1
      5       4       5 1
      6       1       6 1
      7       2       7 1
      8       3       8 1
      9       4       9 1
@<TRIPOS>ALT_TYPE
CGenFF_4.0_ALT_TYPE_SET
CGenFF_4.0 1 CG2R51 2 CG2R51 3 CG2R51 4 CG2R51 5 OG2R50 6 HGR51 7 HGR51 8 HGR52 9 HGR52
@<TRIPOS>MOLECULE
furan
 9 9 0 0 0
****
USER_CHARGES
INVALID_CHARGES
Pose:  15 Cluster:  15 Fr_nu: 2908338 TotEn:    -9.01
@<TRIPOS>ATOM
      1 C1        -51.2204    5.0022  -32.5975 C.2    1 LIG      -0.26000
      2 C2        -51.4561    3.7027  -32.0886 C.2    1 LIG      -0.26000
      3 C3        -50.7397    4.8308  -33.8749 C.2    1 LIG       0.09300
      4 C4        -51.1028    2.8299  -33.0913 C.2    1 LIG       0.09300
      5 O1        -50.6652    3.5096  -34.1836 O.3    1 LIG      -0.29200
      6 H1        -51.3804    5.9457  -32.0959 H      1 LIG       0.17500
      7 H2        -51.8362    3.4358  -31.1131 H      1 LIG       0.17500
      8 H3        -50.4231    5.5110  -34.6521 H      1 LIG       0.13800
      9 H4        -51.1041    1.7533  -33.1800 H      1 LIG       0.13800
@<TRIPOS>BOND
      1       1       2 1
      2       1       3 2
      3       2       4 2
      4       3       5 1
      5       4       5 1
      6       1       6 1
      7       2       7 1
      8       3       8 1
      9       4       9 1
@<TRIPOS>ALT_TYPE
CGenFF_4.0_ALT_TYPE_SET
CGenFF_4.0 1 CG2R51 2 CG2R51 3 CG2R51 4 CG2R51 5 OG2R50 6 HGR51 7 HGR51 8 HGR52 9 HGR52
@<TRIPOS>MOLECULE
furan
 9 9 0 0 0
****
USER_CHARGES
INVALID_CHARGES
Pose:  16 Cluster:  16 Fr_nu: 679980 TotEn:    -8.89
@<TRIPOS>ATOM
      1 C1        -59.2118    3.2562  -37.6629 C.2    1 LIG      -0.26000
      2 C2        -58.7452    2.5776  -38.8140 C.2    1 LIG      -0.26000
      3 C3        -58.5337    4.4523  -37.6235 C.2    1 LIG       0.09300
      4 C4        -57.8154    3.4074  -39.3960 C.2    1 LIG       0.09300
      5 O1        -57.6806    4.5523  -38.6765 O.3    1 LIG      -0.29200
      6 H1        -59.9496    2.9159  -36.9507 H      1 LIG       0.17500
      7 H2        -59.0490    1.6054  -39.1744 H      1 LIG       0.17500
      8 H3        -58.5446    5.2961  -36.9490 H      1 LIG       0.13800
      9 H4        -57.1950    3.3332  -40.2773 H      1 LIG       0.13800
@<TRIPOS>BOND
      1       1       2 1
      2       1       3 2
      3       2       4 2
      4       3       5 1
      5       4       5 1
      6       1       6 1
      7       2       7 1
      8       3       8 1
      9       4       9 1
@<TRIPOS>ALT_TYPE
CGenFF_4.0_ALT_TYPE_SET
CGenFF_4.0 1 CG2R51 2 CG2R51 3 CG2R51 4 CG2R51 5 OG2R50 6 HGR51 7 HGR51 8 HGR52 9 HGR52
@<TRIPOS>MOLECULE
furan
 9 9 0 0 0
****
USER_CHARGES
INVALID_CHARGES
Pose:  17 Cluster:  17 Fr_nu: 2918805 TotEn:    -8.78
@<TRIPOS>ATOM
      1 C1        -44.7436   -9.7043  -34.2791 C.2    1 LIG      -0.26000
      2 C2        -44.9037  -10.9785  -33.6841 C.2    1 LIG      -0.26000
      3 C3        -45.2294   -8.7941  -33.3694 C.2    1 LIG       0.09300
      4 C4        -45.4759  -10.7561  -32.4531 C.2    1 LIG       0.09300
      5 O1        -45.6775   -9.4271  -32.2536 O.3    1 LIG      -0.29200
      6 H1        -44.3267   -9.4777  -35.2498 H      1 LIG       0.17500
      7 H2        -44.6355  -11.9388  -34.1003 H      1 LIG       0.17500
      8 H3        -45.3210   -7.7177  -33.3648 H      1 LIG       0.13800
      9 H4        -45.7847  -11.4025  -31.6446 H      1 LIG       0.13800
@<TRIPOS>BOND
      1       1       2 1
      2       1       3 2
      3       2       4 2
      4       3       5 1
      5       4       5 1
      6       1       6 1
      7       2       7 1
      8       3       8 1
      9       4       9 1
@<TRIPOS>ALT_TYPE
CGenFF_4.0_ALT_TYPE_SET
CGenFF_4.0 1 CG2R51 2 CG2R51 3 CG2R51 4 CG2R51 5 OG2R50 6 HGR51 7 HGR51 8 HGR52 9 HGR52
@<TRIPOS>MOLECULE
furan
 9 9 0 0 0
****
USER_CHARGES
INVALID_CHARGES
Pose:  18 Cluster:  18 Fr_nu: 694741 TotEn:    -8.74
@<TRIPOS>ATOM
      1 C1        -45.0469    1.0258  -44.9600 C.2    1 LIG      -0.26000
      2 C2        -44.6836    2.2699  -44.3911 C.2    1 LIG      -0.26000
      3 C3        -45.4731    0.2383  -43.9159 C.2    1 LIG       0.09300
      4 C4        -44.9140    2.1539  -43.0400 C.2    1 LIG       0.09300
      5 O1        -45.3954    0.9186  -42.7422 O.3    1 LIG      -0.29200
      6 H1        -45.0029    0.7389  -46.0007 H      1 LIG       0.17500
      7 H2        -44.3019    3.1420  -44.9021 H      1 LIG       0.17500
      8 H3        -45.8443   -0.7738  -43.8459 H      1 LIG       0.13800
      9 H4        -44.7933    2.8236  -42.2009 H      1 LIG       0.13800
@<TRIPOS>BOND
      1       1       2 1
      2       1       3 2
      3       2       4 2
      4       3       5 1
      5       4       5 1
      6       1       6 1
      7       2       7 1
      8       3       8 1
      9       4       9 1
@<TRIPOS>ALT_TYPE
CGenFF_4.0_ALT_TYPE_SET
CGenFF_4.0 1 CG2R51 2 CG2R51 3 CG2R51 4 CG2R51 5 OG2R50 6 HGR51 7 HGR51 8 HGR52 9 HGR52
@<TRIPOS>MOLECULE
furan
 9 9 0 0 0
****
USER_CHARGES
INVALID_CHARGES
Pose:  19 Cluster:  19 Fr_nu: 1373736 TotEn:    -8.59
@<TRIPOS>ATOM
      1 C1        -73.0806  -24.8998  -42.4700 C.2    1 LIG      -0.26000
      2 C2        -71.6672  -24.9191  -42.5419 C.2    1 LIG      -0.26000
      3 C3        -73.4061  -23.8628  -41.6269 C.2    1 LIG       0.09300
      4 C4        -71.2298  -23.8924  -41.7377 C.2    1 LIG       0.09300
      5 O1        -72.2836  -23.2436  -41.1763 O.3    1 LIG      -0.29200
      6 H1        -73.7752  -25.5595  -42.9697 H      1 LIG       0.17500
      7 H2        -71.0452  -25.5964  -43.1091 H      1 LIG       0.17500
      8 H3        -74.3403  -23.4574  -41.2665 H      1 LIG       0.13800
      9 H4        -70.2531  -23.5137  -41.4739 H      1 LIG       0.13800
@<TRIPOS>BOND
      1       1       2 1
      2       1       3 2
      3       2       4 2
      4       3       5 1
      5       4       5 1
      6       1       6 1
      7       2       7 1
      8       3       8 1
      9       4       9 1
@<TRIPOS>ALT_TYPE
CGenFF_4.0_ALT_TYPE_SET
CGenFF_4.0 1 CG2R51 2 CG2R51 3 CG2R51 4 CG2R51 5 OG2R50 6 HGR51 7 HGR51 8 HGR52 9 HGR52
@<TRIPOS>MOLECULE
furan
 9 9 0 0 0
****
USER_CHARGES
INVALID_CHARGES
Pose:  20 Cluster:  20 Fr_nu:    775 TotEn:    -8.30
@<TRIPOS>ATOM
      1 C1        -70.1417  -11.3804  -44.0053 C.2    1 LIG      -0.26000
      2 C2        -70.0706   -9.9707  -43.9006 C.2    1 LIG      -0.26000
      3 C3        -71.1854  -11.7711  -43.1990 C.2    1 LIG       0.09300
      4 C4        -71.0760   -9.6005  -43.0380 C.2    1 LIG       0.09300
      5 O1        -71.7603  -10.6922  -42.6059 O.3    1 LIG      -0.29200
      6 H1        -69.5108  -12.0304  -44.5942 H      1 LIG       0.17500
      7 H2        -69.3738   -9.3075  -44.3926 H      1 LIG       0.17500
      8 H3        -71.6230  -12.7279  -42.9537 H      1 LIG       0.13800
      9 H4        -71.4170   -8.6514  -42.6508 H      1 LIG       0.13800
@<TRIPOS>BOND
      1       1       2 1
      2       1       3 2
      3       2       4 2
      4       3       5 1
      5       4       5 1
      6       1       6 1
      7       2       7 1
      8       3       8 1
      9       4       9 1
@<TRIPOS>ALT_TYPE
CGenFF_4.0_ALT_TYPE_SET
CGenFF_4.0 1 CG2R51 2 CG2R51 3 CG2R51 4 CG2R51 5 OG2R50 6 HGR51 7 HGR51 8 HGR52 9 HGR52
@<TRIPOS>MOLECULE
furan
 9 9 0 0 0
****
USER_CHARGES
INVALID_CHARGES
Pose:  21 Cluster:  21 Fr_nu:     54 TotEn:    -8.27
@<TRIPOS>ATOM
      1 C1        -58.0696    4.1326  -39.1934 C.2    1 LIG      -0.26000
      2 C2        -58.4378    4.8881  -38.0546 C.2    1 LIG      -0.26000
      3 C3        -58.6486    2.8951  -39.0343 C.2    1 LIG       0.09300
      4 C4        -59.2157    4.0585  -37.2809 C.2    1 LIG       0.09300
      5 O1        -59.3491    2.8418  -37.8712 O.3    1 LIG      -0.29200
      6 H1        -57.4582    4.4501  -40.0257 H      1 LIG       0.17500
      7 H2        -58.1699    5.9097  -37.8264 H      1 LIG       0.17500
      8 H3        -58.6581    1.9923  -39.6276 H      1 LIG       0.13800
      9 H4        -59.7223    4.1770  -36.3342 H      1 LIG       0.13800
@<TRIPOS>BOND
      1       1       2 1
      2       1       3 2
      3       2       4 2
      4       3       5 1
      5       4       5 1
      6       1       6 1
      7       2       7 1
      8       3       8 1
      9       4       9 1
@<TRIPOS>ALT_TYPE
CGenFF_4.0_ALT_TYPE_SET
CGenFF_4.0 1 CG2R51 2 CG2R51 3 CG2R51 4 CG2R51 5 OG2R50 6 HGR51 7 HGR51 8 HGR52 9 HGR52
@<TRIPOS>MOLECULE
furan
 9 9 0 0 0
****
USER_CHARGES
INVALID_CHARGES
Pose:  22 Cluster:  22 Fr_nu: 2818039 TotEn:    -8.07
@<TRIPOS>ATOM
      1 C1        -51.0860    5.6936  -32.6489 C.2    1 LIG      -0.26000
      2 C2        -51.0860    4.2860  -32.5010 C.2    1 LIG      -0.26000
      3 C3        -50.3093    5.9617  -33.7521 C.2    1 LIG       0.09300
      4 C4        -50.3094    3.7943  -33.5243 C.2    1 LIG       0.09300
      5 O1        -49.8323    4.8094  -34.2915 O.3    1 LIG      -0.29200
      6 H1        -51.5887    6.4216  -32.0288 H      1 LIG       0.17500
      7 H2        -51.5893    3.7028  -31.7434 H      1 LIG       0.17500
      8 H3        -50.0153    6.8707  -34.2563 H      1 LIG       0.13800
      9 H4        -50.0149    2.8003  -33.8280 H      1 LIG       0.13800
@<TRIPOS>BOND
      1       1       2 1
      2       1       3 2
      3       2       4 2
      4       3       5 1
      5       4       5 1
      6       1       6 1
      7       2       7 1
      8       3       8 1
      9       4       9 1
@<TRIPOS>ALT_TYPE
CGenFF_4.0_ALT_TYPE_SET
CGenFF_4.0 1 CG2R51 2 CG2R51 3 CG2R51 4 CG2R51 5 OG2R50 6 HGR51 7 HGR51 8 HGR52 9 HGR52
@<TRIPOS>MOLECULE
furan
 9 9 0 0 0
****
USER_CHARGES
INVALID_CHARGES
Pose:  23 Cluster:  23 Fr_nu: 2619726 TotEn:    -8.02
@<TRIPOS>ATOM
      1 C1        -52.0793    3.9841  -34.7723 C.2    1 LIG      -0.26000
      2 C2        -51.8235    3.0652  -33.7266 C.2    1 LIG      -0.26000
      3 C3        -50.8835    4.6137  -35.0286 C.2    1 LIG       0.09300
      4 C4        -50.4896    3.1987  -33.4186 C.2    1 LIG       0.09300
      5 O1        -49.9094    4.1406  -34.2079 O.3    1 LIG      -0.29200
      6 H1        -53.0180    4.1652  -35.2757 H      1 LIG       0.17500
      7 H2        -52.5237    2.3899  -33.2564 H      1 LIG       0.17500
      8 H3        -50.5761    5.3790  -35.7264 H      1 LIG       0.13800
      9 H4        -49.8365    2.7221  -32.7021 H      1 LIG       0.13800
@<TRIPOS>BOND
      1       1       2 1
      2       1       3 2
      3       2       4 2
      4       3       5 1
      5       4       5 1
      6       1       6 1
      7       2       7 1
      8       3       8 1
      9       4       9 1
@<TRIPOS>ALT_TYPE
CGenFF_4.0_ALT_TYPE_SET
CGenFF_4.0 1 CG2R51 2 CG2R51 3 CG2R51 4 CG2R51 5 OG2R50 6 HGR51 7 HGR51 8 HGR52 9 HGR52
@<TRIPOS>MOLECULE
furan
 9 9 0 0 0
****
USER_CHARGES
INVALID_CHARGES
Pose:  24 Cluster:  24 Fr_nu: 1900541 TotEn:    -7.64
@<TRIPOS>ATOM
      1 C1        -46.0353   -9.5756  -32.8429 C.2    1 LIG      -0.26000
      2 C2        -45.7237   -9.3000  -34.1957 C.2    1 LIG      -0.26000
      3 C3        -45.4608  -10.7927  -32.5589 C.2    1 LIG       0.09300
      4 C4        -44.9809  -10.3683  -34.6419 C.2    1 LIG       0.09300
      5 O1        -44.8161  -11.2825  -33.6501 O.3    1 LIG      -0.29200
      6 H1        -46.6075   -8.9640  -32.1604 H      1 LIG       0.17500
      7 H2        -46.0051   -8.4313  -34.7732 H      1 LIG       0.17500
      8 H3        -45.4206  -11.4124  -31.6749 H      1 LIG       0.13800
      9 H4        -44.5200  -10.6155  -35.5871 H      1 LIG       0.13800
@<TRIPOS>BOND
      1       1       2 1
      2       1       3 2
      3       2       4 2
      4       3       5 1
      5       4       5 1
      6       1       6 1
      7       2       7 1
      8       3       8 1
      9       4       9 1
@<TRIPOS>ALT_TYPE
CGenFF_4.0_ALT_TYPE_SET
CGenFF_4.0 1 CG2R51 2 CG2R51 3 CG2R51 4 CG2R51 5 OG2R50 6 HGR51 7 HGR51 8 HGR52 9 HGR52
@<TRIPOS>MOLECULE
furan
 9 9 0 0 0
****
USER_CHARGES
INVALID_CHARGES
Pose:  25 Cluster:  25 Fr_nu: 2569125 TotEn:    -7.62
@<TRIPOS>ATOM
      1 C1        -51.3242    5.7000  -33.7604 C.2    1 LIG      -0.26000
      2 C2        -51.3479    4.2860  -33.8174 C.2    1 LIG      -0.26000
      3 C3        -50.8126    6.0240  -32.5253 C.2    1 LIG       0.09300
      4 C4        -50.8489    3.8467  -32.6132 C.2    1 LIG       0.09300
      5 O1        -50.5202    4.8999  -31.8200 O.3    1 LIG      -0.29200
      6 H1        -51.6410    6.3959  -34.5237 H      1 LIG       0.17500
      7 H2        -51.6860    3.6648  -34.6342 H      1 LIG       0.17500
      8 H3        -50.6039    6.9579  -32.0241 H      1 LIG       0.13800
      9 H4        -50.6729    2.8689  -32.1890 H      1 LIG       0.13800
@<TRIPOS>BOND
      1       1       2 1
      2       1       3 2
      3       2       4 2
      4       3       5 1
      5       4       5 1
      6       1       6 1
      7       2       7 1
      8       3       8 1
      9       4       9 1
@<TRIPOS>ALT_TYPE
CGenFF_4.0_ALT_TYPE_SET
CGenFF_4.0 1 CG2R51 2 CG2R51 3 CG2R51 4 CG2R51 5 OG2R50 6 HGR51 7 HGR51 8 HGR52 9 HGR52
@<TRIPOS>MOLECULE
furan
 9 9 0 0 0
****
USER_CHARGES
INVALID_CHARGES
Pose:  26 Cluster:  26 Fr_nu: 653598 TotEn:    -7.52
@<TRIPOS>ATOM
      1 C1        -46.7913    2.2198  -42.1396 C.2    1 LIG      -0.26000
      2 C2        -47.5565    1.6317  -43.1749 C.2    1 LIG      -0.26000
      3 C3        -45.5085    1.7493  -42.2983 C.2    1 LIG       0.09300
      4 C4        -46.6868    0.8439  -43.8925 C.2    1 LIG       0.09300
      5 O1        -45.4363    0.9102  -43.3647 O.3    1 LIG      -0.29200
      6 H1        -47.1322    2.9008  -41.3733 H      1 LIG       0.17500
      7 H2        -48.6101    1.7654  -43.3734 H      1 LIG       0.17500
      8 H3        -44.5824    1.9089  -41.7655 H      1 LIG       0.13800
      9 H4        -46.7955    0.2078  -44.7589 H      1 LIG       0.13800
@<TRIPOS>BOND
      1       1       2 1
      2       1       3 2
      3       2       4 2
      4       3       5 1
      5       4       5 1
      6       1       6 1
      7       2       7 1
      8       3       8 1
      9       4       9 1
@<TRIPOS>ALT_TYPE
CGenFF_4.0_ALT_TYPE_SET
CGenFF_4.0 1 CG2R51 2 CG2R51 3 CG2R51 4 CG2R51 5 OG2R50 6 HGR51 7 HGR51 8 HGR52 9 HGR52
@<TRIPOS>MOLECULE
furan
 9 9 0 0 0
****
USER_CHARGES
INVALID_CHARGES
Pose:  27 Cluster:  27 Fr_nu: 881203 TotEn:    -7.50
@<TRIPOS>ATOM
      1 C1        -71.0878  -23.9558  -41.1226 C.2    1 LIG      -0.26000
      2 C2        -70.9598  -25.3086  -40.7266 C.2    1 LIG      -0.26000
      3 C3        -72.4221  -23.6458  -40.9974 C.2    1 LIG       0.09300
      4 C4        -72.2249  -25.7287  -40.3874 C.2    1 LIG       0.09300
      5 O1        -73.1220  -24.7210  -40.5497 O.3    1 LIG      -0.29200
      6 H1        -70.3056  -23.2902  -41.4579 H      1 LIG       0.17500
      7 H2        -70.0581  -25.9029  -40.6923 H      1 LIG       0.17500
      8 H3        -73.0018  -22.7519  -41.1761 H      1 LIG       0.13800
      9 H4        -72.6316  -26.6640  -40.0313 H      1 LIG       0.13800
@<TRIPOS>BOND
      1       1       2 1
      2       1       3 2
      3       2       4 2
      4       3       5 1
      5       4       5 1
      6       1       6 1
      7       2       7 1
      8       3       8 1
      9       4       9 1
@<TRIPOS>ALT_TYPE
CGenFF_4.0_ALT_TYPE_SET
CGenFF_4.0 1 CG2R51 2 CG2R51 3 CG2R51 4 CG2R51 5 OG2R50 6 HGR51 7 HGR51 8 HGR52 9 HGR52
@<TRIPOS>MOLECULE
furan
 9 9 0 0 0
****
USER_CHARGES
INVALID_CHARGES
Pose:  28 Cluster:  28 Fr_nu: 653931 TotEn:    -7.31
@<TRIPOS>ATOM
      1 C1        -45.5952    0.8329  -43.8763 C.2    1 LIG      -0.26000
      2 C2        -46.8468    1.3285  -44.3135 C.2    1 LIG      -0.26000
      3 C3        -45.6293    0.8687  -42.5017 C.2    1 LIG       0.09300
      4 C4        -47.5565    1.6317  -43.1749 C.2    1 LIG       0.09300
      5 O1        -46.8214    1.3542  -42.0662 O.3    1 LIG      -0.29200
      6 H1        -44.7712    0.4928  -44.4867 H      1 LIG       0.17500
      7 H2        -47.1888    1.4494  -45.3313 H      1 LIG       0.17500
      8 H3        -44.9249    0.5970  -41.7290 H      1 LIG       0.13800
      9 H4        -48.5439    2.0307  -42.9936 H      1 LIG       0.13800
@<TRIPOS>BOND
      1       1       2 1
      2       1       3 2
      3       2       4 2
      4       3       5 1
      5       4       5 1
      6       1       6 1
      7       2       7 1
      8       3       8 1
      9       4       9 1
@<TRIPOS>ALT_TYPE
CGenFF_4.0_ALT_TYPE_SET
CGenFF_4.0 1 CG2R51 2 CG2R51 3 CG2R51 4 CG2R51 5 OG2R50 6 HGR51 7 HGR51 8 HGR52 9 HGR52
@<TRIPOS>MOLECULE
furan
 9 9 0 0 0
****
USER_CHARGES
INVALID_CHARGES
Pose:  29 Cluster:  29 Fr_nu: 880331 TotEn:    -7.31
@<TRIPOS>ATOM
      1 C1        -72.2508  -23.7682  -41.4516 C.2    1 LIG      -0.26000
      2 C2        -72.8897  -25.0283  -41.3670 C.2    1 LIG      -0.26000
      3 C3        -71.2411  -23.7884  -40.5177 C.2    1 LIG       0.09300
      4 C4        -72.2249  -25.7287  -40.3874 C.2    1 LIG       0.09300
      5 O1        -71.2185  -24.9799  -39.8648 O.3    1 LIG      -0.29200
      6 H1        -72.4958  -22.9478  -42.1105 H      1 LIG       0.17500
      7 H2        -73.7296  -25.3818  -41.9475 H      1 LIG       0.17500
      8 H3        -70.4906  -23.0738  -40.2125 H      1 LIG       0.13800
      9 H4        -72.3390  -26.7173  -39.9673 H      1 LIG       0.13800
@<TRIPOS>BOND
      1       1       2 1
      2       1       3 2
      3       2       4 2
      4       3       5 1
      5       4       5 1
      6       1       6 1
      7       2       7 1
      8       3       8 1
      9       4       9 1
@<TRIPOS>ALT_TYPE
CGenFF_4.0_ALT_TYPE_SET
CGenFF_4.0 1 CG2R51 2 CG2R51 3 CG2R51 4 CG2R51 5 OG2R50 6 HGR51 7 HGR51 8 HGR52 9 HGR52
@<TRIPOS>MOLECULE
furan
 9 9 0 0 0
****
USER_CHARGES
INVALID_CHARGES
Pose:  30 Cluster:  30 Fr_nu: 1577186 TotEn:    -7.23
@<TRIPOS>ATOM
      1 C1        -71.4914  -25.5544  -40.7163 C.2    1 LIG      -0.26000
      2 C2        -72.5056  -24.9533  -41.4994 C.2    1 LIG      -0.26000
      3 C3        -70.9839  -24.5565  -39.9172 C.2    1 LIG       0.09300
      4 C4        -72.5457  -23.6310  -41.1229 C.2    1 LIG       0.09300
      5 O1        -71.6213  -23.3810  -40.1588 O.3    1 LIG      -0.29200
      6 H1        -71.1701  -26.5858  -40.7327 H      1 LIG       0.17500
      7 H2        -73.1295  -25.4250  -42.2449 H      1 LIG       0.17500
      8 H3        -70.2103  -24.5226  -39.1639 H      1 LIG       0.13800
      9 H4        -73.1428  -22.7844  -41.4290 H      1 LIG       0.13800
@<TRIPOS>BOND
      1       1       2 1
      2       1       3 2
      3       2       4 2
      4       3       5 1
      5       4       5 1
      6       1       6 1
      7       2       7 1
      8       3       8 1
      9       4       9 1
@<TRIPOS>ALT_TYPE
CGenFF_4.0_ALT_TYPE_SET
CGenFF_4.0 1 CG2R51 2 CG2R51 3 CG2R51 4 CG2R51 5 OG2R50 6 HGR51 7 HGR51 8 HGR52 9 HGR52
@<TRIPOS>MOLECULE
furan
 9 9 0 0 0
****
USER_CHARGES
INVALID_CHARGES
Pose:  31 Cluster:  31 Fr_nu: 263280 TotEn:    -7.00
@<TRIPOS>ATOM
      1 C1        -45.4994  -10.9741  -45.6999 C.2    1 LIG      -0.26000
      2 C2        -44.6480  -11.8002  -44.9278 C.2    1 LIG      -0.26000
      3 C3        -46.4294  -10.4611  -44.8258 C.2    1 LIG       0.09300
      4 C4        -45.1184  -11.7330  -43.6370 C.2    1 LIG       0.09300
      5 O1        -46.2040  -10.9187  -43.5663 O.3    1 LIG      -0.29200
      6 H1        -45.4426  -10.7777  -46.7608 H      1 LIG       0.17500
      7 H2        -43.7978  -12.3727  -45.2695 H      1 LIG       0.17500
      8 H3        -47.2701   -9.7918  -44.9366 H      1 LIG       0.13800
      9 H4        -44.8085  -12.1811  -42.7042 H      1 LIG       0.13800
@<TRIPOS>BOND
      1       1       2 1
      2       1       3 2
      3       2       4 2
      4       3       5 1
      5       4       5 1
      6       1       6 1
      7       2       7 1
      8       3       8 1
      9       4       9 1
@<TRIPOS>ALT_TYPE
CGenFF_4.0_ALT_TYPE_SET
CGenFF_4.0 1 CG2R51 2 CG2R51 3 CG2R51 4 CG2R51 5 OG2R50 6 HGR51 7 HGR51 8 HGR52 9 HGR52
@<TRIPOS>MOLECULE
furan
 9 9 0 0 0
****
USER_CHARGES
INVALID_CHARGES
Pose:  32 Cluster:  32 Fr_nu: 1758863 TotEn:    -6.78
@<TRIPOS>ATOM
      1 C1        -50.1831    4.4841  -34.3226 C.2    1 LIG      -0.26000
      2 C2        -50.8026    3.2783  -33.9156 C.2    1 LIG      -0.26000
      3 C3        -51.2012    5.3854  -34.5304 C.2    1 LIG       0.09300
      4 C4        -52.1550    3.5288  -33.9035 C.2    1 LIG       0.09300
      5 O1        -52.4063    4.8110  -34.2770 O.3    1 LIG      -0.29200
      6 H1        -49.1268    4.6725  -34.4492 H      1 LIG       0.17500
      7 H2        -50.3232    2.3437  -33.6624 H      1 LIG       0.17500
      8 H3        -51.2323    6.4194  -34.8417 H      1 LIG       0.13800
      9 H4        -53.0236    2.9324  -33.6653 H      1 LIG       0.13800
@<TRIPOS>BOND
      1       1       2 1
      2       1       3 2
      3       2       4 2
      4       3       5 1
      5       4       5 1
      6       1       6 1
      7       2       7 1
      8       3       8 1
      9       4       9 1
@<TRIPOS>ALT_TYPE
CGenFF_4.0_ALT_TYPE_SET
CGenFF_4.0 1 CG2R51 2 CG2R51 3 CG2R51 4 CG2R51 5 OG2R50 6 HGR51 7 HGR51 8 HGR52 9 HGR52
@<TRIPOS>MOLECULE
furan
 9 9 0 0 0
****
USER_CHARGES
INVALID_CHARGES
Pose:  33 Cluster:  33 Fr_nu: 2619243 TotEn:    -6.24
@<TRIPOS>ATOM
      1 C1        -51.6646    4.6222  -31.9208 C.2    1 LIG      -0.26000
      2 C2        -51.6418    3.2188  -31.7381 C.2    1 LIG      -0.26000
      3 C3        -51.9326    4.8295  -33.2539 C.2    1 LIG       0.09300
      4 C4        -51.8976    2.6687  -32.9726 C.2    1 LIG       0.09300
      5 O1        -52.0761    3.6438  -33.9020 O.3    1 LIG      -0.29200
      6 H1        -51.5051    5.3868  -31.1744 H      1 LIG       0.17500
      7 H2        -51.4616    2.6763  -30.8213 H      1 LIG       0.17500
      8 H3        -52.0484    5.7130  -33.8646 H      1 LIG       0.13800
      9 H4        -51.9819    1.6549  -33.3362 H      1 LIG       0.13800
@<TRIPOS>BOND
      1       1       2 1
      2       1       3 2
      3       2       4 2
      4       3       5 1
      5       4       5 1
      6       1       6 1
      7       2       7 1
      8       3       8 1
      9       4       9 1
@<TRIPOS>ALT_TYPE
CGenFF_4.0_ALT_TYPE_SET
CGenFF_4.0 1 CG2R51 2 CG2R51 3 CG2R51 4 CG2R51 5 OG2R50 6 HGR51 7 HGR51 8 HGR52 9 HGR52
@<TRIPOS>MOLECULE
furan
 9 9 0 0 0
****
USER_CHARGES
INVALID_CHARGES
Pose:  34 Cluster:  34 Fr_nu: 160516 TotEn:    -5.95
@<TRIPOS>ATOM
      1 C1        -76.7691    0.5643  -35.9415 C.2    1 LIG      -0.26000
      2 C2        -77.9063    1.1907  -36.5050 C.2    1 LIG      -0.26000
      3 C3        -77.1203   -0.7493  -35.7338 C.2    1 LIG       0.09300
      4 C4        -78.8712    0.2152  -36.6017 C.2    1 LIG       0.09300
      5 O1        -78.4000   -0.9704  -36.1338 O.3    1 LIG      -0.29200
      6 H1        -75.8134    1.0141  -35.7145 H      1 LIG       0.17500
      7 H2        -78.0097    2.2239  -36.8036 H      1 LIG       0.17500
      8 H3        -76.6010   -1.6076  -35.3327 H      1 LIG       0.13800
      9 H4        -79.8896    0.2042  -36.9619 H      1 LIG       0.13800
@<TRIPOS>BOND
      1       1       2 1
      2       1       3 2
      3       2       4 2
      4       3       5 1
      5       4       5 1
      6       1       6 1
      7       2       7 1
      8       3       8 1
      9       4       9 1
@<TRIPOS>ALT_TYPE
CGenFF_4.0_ALT_TYPE_SET
CGenFF_4.0 1 CG2R51 2 CG2R51 3 CG2R51 4 CG2R51 5 OG2R50 6 HGR51 7 HGR51 8 HGR52 9 HGR52
@<TRIPOS>MOLECULE
furan
 9 9 0 0 0
****
USER_CHARGES
INVALID_CHARGES
Pose:  35 Cluster:  35 Fr_nu: 455572 TotEn:    -5.36
@<TRIPOS>ATOM
      1 C1        -51.6812    3.2065  -33.1382 C.2    1 LIG      -0.26000
      2 C2        -51.9747    3.9379  -34.3138 C.2    1 LIG      -0.26000
      3 C3        -51.7451    4.1083  -32.1014 C.2    1 LIG       0.09300
      4 C4        -52.1972    5.2343  -33.9117 C.2    1 LIG       0.09300
      5 O1        -52.0592    5.3466  -32.5645 O.3    1 LIG      -0.29200
      6 H1        -51.4513    2.1540  -33.0567 H      1 LIG       0.17500
      7 H2        -52.0188    3.5664  -35.3275 H      1 LIG       0.17500
      8 H3        -51.6021    4.0310  -31.0334 H      1 LIG       0.13800
      9 H4        -52.4501    6.1458  -34.4334 H      1 LIG       0.13800
@<TRIPOS>BOND
      1       1       2 1
      2       1       3 2
      3       2       4 2
      4       3       5 1
      5       4       5 1
      6       1       6 1
      7       2       7 1
      8       3       8 1
      9       4       9 1
@<TRIPOS>ALT_TYPE
CGenFF_4.0_ALT_TYPE_SET
CGenFF_4.0 1 CG2R51 2 CG2R51 3 CG2R51 4 CG2R51 5 OG2R50 6 HGR51 7 HGR51 8 HGR52 9 HGR52
@<TRIPOS>MOLECULE
furan
 9 9 0 0 0
****
USER_CHARGES
INVALID_CHARGES
Pose:  36 Cluster:  36 Fr_nu: 2619291 TotEn:    -5.25
@<TRIPOS>ATOM
      1 C1        -50.8066    4.5614  -32.5213 C.2    1 LIG      -0.26000
      2 C2        -50.8725    3.4696  -33.4195 C.2    1 LIG      -0.26000
      3 C3        -51.7962    4.3500  -31.5897 C.2    1 LIG       0.09300
      4 C4        -51.8976    2.6687  -32.9726 C.2    1 LIG       0.09300
      5 O1        -52.4658    3.1983  -31.8575 O.3    1 LIG      -0.29200
      6 H1        -50.1236    5.3981  -32.5497 H      1 LIG       0.17500
      7 H2        -50.2505    3.2889  -34.2842 H      1 LIG       0.17500
      8 H3        -52.1334    4.8954  -30.7202 H      1 LIG       0.13800
      9 H4        -52.3244    1.7383  -33.3180 H      1 LIG       0.13800
@<TRIPOS>BOND
      1       1       2 1
      2       1       3 2
      3       2       4 2
      4       3       5 1
      5       4       5 1
      6       1       6 1
      7       2       7 1
      8       3       8 1
      9       4       9 1
@<TRIPOS>ALT_TYPE
CGenFF_4.0_ALT_TYPE_SET
CGenFF_4.0 1 CG2R51 2 CG2R51 3 CG2R51 4 CG2R51 5 OG2R50 6 HGR51 7 HGR51 8 HGR52 9 HGR52
@<TRIPOS>MOLECULE
furan
 9 9 0 0 0
****
USER_CHARGES
INVALID_CHARGES
Pose:  37 Cluster:  37 Fr_nu: 3179193 TotEn:    -5.20
@<TRIPOS>ATOM
      1 C1        -50.7575    3.2645  -33.6472 C.2    1 LIG      -0.26000
      2 C2        -51.4654    3.3380  -32.4238 C.2    1 LIG      -0.26000
      3 C3        -50.2399    4.5202  -33.8650 C.2    1 LIG       0.09300
      4 C4        -51.3299    4.6333  -31.9812 C.2    1 LIG       0.09300
      5 O1        -50.5841    5.3604  -32.8541 O.3    1 LIG      -0.29200
      6 H1        -50.6397    2.4041  -34.2900 H      1 LIG       0.17500
      7 H2        -52.0066    2.5459  -31.9267 H      1 LIG       0.17500
      8 H3        -49.6365    4.9544  -34.6488 H      1 LIG       0.13800
      9 H4        -51.6843    5.1670  -31.1114 H      1 LIG       0.13800
@<TRIPOS>BOND
      1       1       2 1
      2       1       3 2
      3       2       4 2
      4       3       5 1
      5       4       5 1
      6       1       6 1
      7       2       7 1
      8       3       8 1
      9       4       9 1
@<TRIPOS>ALT_TYPE
CGenFF_4.0_ALT_TYPE_SET
CGenFF_4.0 1 CG2R51 2 CG2R51 3 CG2R51 4 CG2R51 5 OG2R50 6 HGR51 7 HGR51 8 HGR52 9 HGR52
@<TRIPOS>MOLECULE
furan
 9 9 0 0 0
****
USER_CHARGES
INVALID_CHARGES
Pose:  38 Cluster:  38 Fr_nu: 3178660 TotEn:    -1.07
@<TRIPOS>ATOM
      1 C1        -51.2587    4.0152  -34.3251 C.2    1 LIG      -0.26000
      2 C2        -50.6481    3.5506  -33.1357 C.2    1 LIG      -0.26000
      3 C3        -52.5339    3.4995  -34.3263 C.2    1 LIG       0.09300
      4 C4        -51.5937    2.7843  -32.4950 C.2    1 LIG       0.09300
      5 O1        -52.7461    2.7482  -33.2142 O.3    1 LIG      -0.29200
      6 H1        -50.8237    4.6465  -35.0863 H      1 LIG       0.17500
      7 H2        -49.6443    3.7497  -32.7889 H      1 LIG       0.17500
      8 H3        -53.3686    3.5711  -35.0084 H      1 LIG       0.13800
      9 H4        -51.6024    2.2271  -31.5695 H      1 LIG       0.13800
@<TRIPOS>BOND
      1       1       2 1
      2       1       3 2
      3       2       4 2
      4       3       5 1
      5       4       5 1
      6       1       6 1
      7       2       7 1
      8       3       8 1
      9       4       9 1
@<TRIPOS>ALT_TYPE
CGenFF_4.0_ALT_TYPE_SET
CGenFF_4.0 1 CG2R51 2 CG2R51 3 CG2R51 4 CG2R51 5 OG2R50 6 HGR51 7 HGR51 8 HGR52 9 HGR52
@<TRIPOS>MOLECULE
pyrimidine
 10 10 0 0 0
****
USER_CHARGES
INVALID_CHARGES
Pose:   1 Cluster:   1 Fr_nu: 3080883 TotEn:   -19.62
@<TRIPOS>ATOM
      1 C1        -51.4950    2.6175  -33.2956 C.ar   1 LIG      -0.13100
      2 C2        -51.8577    2.8330  -31.9816 C.ar   1 LIG       0.28900
      3 C3        -51.1012    3.7381  -33.9978 C.ar   1 LIG       0.28900
      4 C4        -51.4377    5.0583  -32.1782 C.ar   1 LIG       0.50700
      5 N1        -51.8408    4.0448  -31.3886 N.ar   1 LIG      -0.71900
      6 N2        -51.0605    4.9785  -33.4686 N.ar   1 LIG      -0.71900
      7 H1        -51.5183    1.6341  -33.7458 H      1 LIG       0.11500
      8 H2        -52.1817    2.0125  -31.3507 H      1 LIG       0.11400
      9 H3        -50.7989    3.6676  -35.0370 H      1 LIG       0.11400
     10 H4        -51.4154    6.0432  -31.7279 H      1 LIG       0.14100
@<TRIPOS>BOND
      1       1       2 ar
      2       1       3 ar
      3       2       5 ar
      4       3       6 ar
      5       4       5 ar
      6       4       6 ar
      7       1       7 1
      8       2       8 1
      9       3       9 1
     10       4      10 1
@<TRIPOS>ALT_TYPE
CGenFF_4.0_ALT_TYPE_SET
CGenFF_4.0 1 CG2R61 2 CG2R61 3 CG2R61 4 CG2R64 5 NG2R62 6 NG2R62 7 HGR61 8 HGR62 9 HGR62 10 HGR62
@<TRIPOS>MOLECULE
pyrimidine
 10 10 0 0 0
****
USER_CHARGES
INVALID_CHARGES
Pose:   2 Cluster:   2 Fr_nu: 3789128 TotEn:   -19.55
@<TRIPOS>ATOM
      1 C1        -52.3637    2.3873  -33.5388 C.ar   1 LIG      -0.13100
      2 C2        -52.6852    3.4174  -34.3991 C.ar   1 LIG       0.28900
      3 C3        -51.6536    2.7497  -32.4125 C.ar   1 LIG       0.28900
      4 C4        -51.6538    4.9308  -33.0527 C.ar   1 LIG       0.50700
      5 N1        -52.3449    4.7055  -34.1863 N.ar   1 LIG      -0.71900
      6 N2        -51.2804    4.0166  -32.1369 N.ar   1 LIG      -0.71900
      7 H1        -52.6496    1.3626  -33.7346 H      1 LIG       0.11500
      8 H2        -53.2419    3.2294  -35.3107 H      1 LIG       0.11400
      9 H3        -51.3553    2.0088  -31.6787 H      1 LIG       0.11400
     10 H4        -51.3664    5.9566  -32.8569 H      1 LIG       0.14100
@<TRIPOS>BOND
      1       1       2 ar
      2       1       3 ar
      3       2       5 ar
      4       3       6 ar
      5       4       5 ar
      6       4       6 ar
      7       1       7 1
      8       2       8 1
      9       3       9 1
     10       4      10 1
@<TRIPOS>ALT_TYPE
CGenFF_4.0_ALT_TYPE_SET
CGenFF_4.0 1 CG2R61 2 CG2R61 3 CG2R61 4 CG2R64 5 NG2R62 6 NG2R62 7 HGR61 8 HGR62 9 HGR62 10 HGR62
@<TRIPOS>MOLECULE
pyrimidine
 10 10 0 0 0
****
USER_CHARGES
INVALID_CHARGES
Pose:   3 Cluster:   3 Fr_nu: 898211 TotEn:   -17.76
@<TRIPOS>ATOM
      1 C1        -51.5905    3.0244  -34.1361 C.ar   1 LIG      -0.13100
      2 C2        -50.5316    3.2766  -33.2878 C.ar   1 LIG       0.28900
      3 C3        -52.1477    4.1322  -34.7412 C.ar   1 LIG       0.28900
      4 C4        -50.6741    5.5089  -33.6924 C.ar   1 LIG       0.50700
      5 N1        -50.0458    4.5111  -33.0420 N.ar   1 LIG      -0.71900
      6 N2        -51.7132    5.3937  -34.5414 N.ar   1 LIG      -0.71900
      7 H1        -51.9598    2.0234  -34.3147 H      1 LIG       0.11500
      8 H2        -50.0298    2.4686  -32.7667 H      1 LIG       0.11400
      9 H3        -52.9848    4.0331  -35.4238 H      1 LIG       0.11400
     10 H4        -50.3053    6.5113  -33.5128 H      1 LIG       0.14100
@<TRIPOS>BOND
      1       1       2 ar
      2       1       3 ar
      3       2       5 ar
      4       3       6 ar
      5       4       5 ar
      6       4       6 ar
      7       1       7 1
      8       2       8 1
      9       3       9 1
     10       4      10 1
@<TRIPOS>ALT_TYPE
CGenFF_4.0_ALT_TYPE_SET
CGenFF_4.0 1 CG2R61 2 CG2R61 3 CG2R61 4 CG2R64 5 NG2R62 6 NG2R62 7 HGR61 8 HGR62 9 HGR62 10 HGR62
@<TRIPOS>MOLECULE
pyrimidine
 10 10 0 0 0
****
USER_CHARGES
INVALID_CHARGES
Pose:   4 Cluster:   4 Fr_nu: 3416036 TotEn:   -17.01
@<TRIPOS>ATOM
      1 C1        -51.5737    2.7982  -32.3444 C.ar   1 LIG      -0.13100
      2 C2        -50.8744    2.9597  -33.5231 C.ar   1 LIG       0.28900
      3 C3        -51.4479    3.8241  -31.4302 C.ar   1 LIG       0.28900
      4 C4        -50.0667    4.9674  -32.8275 C.ar   1 LIG       0.50700
      5 N1        -50.1084    4.0356  -33.7988 N.ar   1 LIG      -0.71900
      6 N2        -50.6999    4.9273  -31.6395 N.ar   1 LIG      -0.71900
      7 H1        -52.1808    1.9243  -32.1497 H      1 LIG       0.11500
      8 H2        -50.9119    2.2054  -34.3016 H      1 LIG       0.11400
      9 H3        -51.9600    3.7859  -30.4749 H      1 LIG       0.11400
     10 H4        -49.4581    5.8420  -33.0217 H      1 LIG       0.14100
@<TRIPOS>BOND
      1       1       2 ar
      2       1       3 ar
      3       2       5 ar
      4       3       6 ar
      5       4       5 ar
      6       4       6 ar
      7       1       7 1
      8       2       8 1
      9       3       9 1
     10       4      10 1
@<TRIPOS>ALT_TYPE
CGenFF_4.0_ALT_TYPE_SET
CGenFF_4.0 1 CG2R61 2 CG2R61 3 CG2R61 4 CG2R64 5 NG2R62 6 NG2R62 7 HGR61 8 HGR62 9 HGR62 10 HGR62
@<TRIPOS>MOLECULE
pyrimidine
 10 10 0 0 0
****
USER_CHARGES
INVALID_CHARGES
Pose:   5 Cluster:   5 Fr_nu: 897324 TotEn:   -16.84
@<TRIPOS>ATOM
      1 C1        -51.1073    2.7986  -33.7118 C.ar   1 LIG      -0.13100
      2 C2        -50.0551    3.6812  -33.5758 C.ar   1 LIG       0.28900
      3 C3        -52.1095    3.1928  -34.5744 C.ar   1 LIG       0.28900
      4 C4        -51.0161    5.1306  -35.0395 C.ar   1 LIG       0.50700
      5 N1        -49.9769    4.8602  -34.2270 N.ar   1 LIG      -0.71900
      6 N2        -52.0964    4.3565  -35.2571 N.ar   1 LIG      -0.71900
      7 H1        -51.1441    1.8591  -33.1768 H      1 LIG       0.11500
      8 H2        -49.2210    3.4576  -32.9196 H      1 LIG       0.11400
      9 H3        -52.9774    2.5651  -34.7453 H      1 LIG       0.11400
     10 H4        -50.9800    6.0718  -35.5744 H      1 LIG       0.14100
@<TRIPOS>BOND
      1       1       2 ar
      2       1       3 ar
      3       2       5 ar
      4       3       6 ar
      5       4       5 ar
      6       4       6 ar
      7       1       7 1
      8       2       8 1
      9       3       9 1
     10       4      10 1
@<TRIPOS>ALT_TYPE
CGenFF_4.0_ALT_TYPE_SET
CGenFF_4.0 1 CG2R61 2 CG2R61 3 CG2R61 4 CG2R64 5 NG2R62 6 NG2R62 7 HGR61 8 HGR62 9 HGR62 10 HGR62
@<TRIPOS>MOLECULE
pyrimidine
 10 10 0 0 0
****
USER_CHARGES
INVALID_CHARGES
Pose:   6 Cluster:   6 Fr_nu: 1969863 TotEn:   -16.11
@<TRIPOS>ATOM
      1 C1        -51.8794    3.6942  -33.6267 C.ar   1 LIG      -0.13100
      2 C2        -52.0634    5.0377  -33.8829 C.ar   1 LIG       0.28900
      3 C3        -51.3206    3.3910  -32.4020 C.ar   1 LIG       0.28900
      4 C4        -51.1950    5.5943  -31.8573 C.ar   1 LIG       0.50700
      5 N1        -51.7313    6.0181  -33.0175 N.ar   1 LIG      -0.71900
      6 N2        -50.9649    4.3193  -31.4898 N.ar   1 LIG      -0.71900
      7 H1        -52.1550    2.9287  -34.3396 H      1 LIG       0.11500
      8 H2        -52.4958    5.3727  -34.8195 H      1 LIG       0.11400
      9 H3        -51.1374    2.3622  -32.1118 H      1 LIG       0.11400
     10 H4        -50.9179    6.3607  -31.1438 H      1 LIG       0.14100
@<TRIPOS>BOND
      1       1       2 ar
      2       1       3 ar
      3       2       5 ar
      4       3       6 ar
      5       4       5 ar
      6       4       6 ar
      7       1       7 1
      8       2       8 1
      9       3       9 1
     10       4      10 1
@<TRIPOS>ALT_TYPE
CGenFF_4.0_ALT_TYPE_SET
CGenFF_4.0 1 CG2R61 2 CG2R61 3 CG2R61 4 CG2R64 5 NG2R62 6 NG2R62 7 HGR61 8 HGR62 9 HGR62 10 HGR62
@<TRIPOS>MOLECULE
pyrimidine
 10 10 0 0 0
****
USER_CHARGES
INVALID_CHARGES
Pose:   7 Cluster:   7 Fr_nu: 3815013 TotEn:   -16.02
@<TRIPOS>ATOM
      1 C1        -81.1886   -9.5117  -54.9546 C.ar   1 LIG      -0.13100
      2 C2        -81.0400   -8.1644  -55.2135 C.ar   1 LIG       0.28900
      3 C3        -80.0286  -10.1915  -54.6439 C.ar   1 LIG       0.28900
      4 C4        -78.7982   -8.2924  -54.8598 C.ar   1 LIG       0.50700
      5 N1        -79.8553   -7.5199  -55.1749 N.ar   1 LIG      -0.71900
      6 N2        -78.8119   -9.6112  -54.5874 N.ar   1 LIG      -0.71900
      7 H1        -82.1516  -10.0030  -54.9929 H      1 LIG       0.11500
      8 H2        -81.8953   -7.5476  -55.4670 H      1 LIG       0.11400
      9 H3        -80.0460  -11.2538  -54.4259 H      1 LIG       0.11400
     10 H4        -77.8337   -7.8009  -54.8224 H      1 LIG       0.14100
@<TRIPOS>BOND
      1       1       2 ar
      2       1       3 ar
      3       2       5 ar
      4       3       6 ar
      5       4       5 ar
      6       4       6 ar
      7       1       7 1
      8       2       8 1
      9       3       9 1
     10       4      10 1
@<TRIPOS>ALT_TYPE
CGenFF_4.0_ALT_TYPE_SET
CGenFF_4.0 1 CG2R61 2 CG2R61 3 CG2R61 4 CG2R64 5 NG2R62 6 NG2R62 7 HGR61 8 HGR62 9 HGR62 10 HGR62
@<TRIPOS>MOLECULE
pyrimidine
 10 10 0 0 0
****
USER_CHARGES
INVALID_CHARGES
Pose:   8 Cluster:   8 Fr_nu:  17723 TotEn:   -15.43
@<TRIPOS>ATOM
      1 C1        -71.1010  -10.4725  -43.7972 C.ar   1 LIG      -0.13100
      2 C2        -71.0333  -11.7469  -43.2720 C.ar   1 LIG       0.28900
      3 C3        -70.5117   -9.4820  -43.0384 C.ar   1 LIG       0.28900
      4 C4        -69.9005  -10.9910  -41.4520 C.ar   1 LIG       0.50700
      5 N1        -70.4385  -12.0431  -42.0978 N.ar   1 LIG      -0.71900
      6 N2        -69.9006   -9.7064  -41.8567 N.ar   1 LIG      -0.71900
      7 H1        -71.5848  -10.2636  -44.7419 H      1 LIG       0.11500
      8 H2        -71.4687  -12.5902  -43.7970 H      1 LIG       0.11400
      9 H3        -70.5154   -8.4491  -43.3694 H      1 LIG       0.11400
     10 H4        -69.4171  -11.1997  -40.5055 H      1 LIG       0.14100
@<TRIPOS>BOND
      1       1       2 ar
      2       1       3 ar
      3       2       5 ar
      4       3       6 ar
      5       4       5 ar
      6       4       6 ar
      7       1       7 1
      8       2       8 1
      9       3       9 1
     10       4      10 1
@<TRIPOS>ALT_TYPE
CGenFF_4.0_ALT_TYPE_SET
CGenFF_4.0 1 CG2R61 2 CG2R61 3 CG2R61 4 CG2R64 5 NG2R62 6 NG2R62 7 HGR61 8 HGR62 9 HGR62 10 HGR62
@<TRIPOS>MOLECULE
pyrimidine
 10 10 0 0 0
****
USER_CHARGES
INVALID_CHARGES
Pose:   9 Cluster:   9 Fr_nu: 599943 TotEn:   -15.18
@<TRIPOS>ATOM
      1 C1        -44.7226   -8.7214  -33.4533 C.ar   1 LIG      -0.13100
      2 C2        -44.4678  -10.0140  -33.8641 C.ar   1 LIG       0.28900
      3 C3        -45.7303   -8.5789  -32.5215 C.ar   1 LIG       0.28900
      4 C4        -46.0978  -10.8220  -32.5014 C.ar   1 LIG       0.50700
      5 N1        -45.1386  -11.0917  -33.4072 N.ar   1 LIG      -0.71900
      6 N2        -46.4412   -9.6111  -32.0222 N.ar   1 LIG      -0.71900
      7 H1        -44.1687   -7.8751  -33.8368 H      1 LIG       0.11500
      8 H2        -43.6938  -10.2247  -34.5942 H      1 LIG       0.11400
      9 H3        -46.0027   -7.6009  -32.1396 H      1 LIG       0.11400
     10 H4        -46.6533  -11.6691  -32.1180 H      1 LIG       0.14100
@<TRIPOS>BOND
      1       1       2 ar
      2       1       3 ar
      3       2       5 ar
      4       3       6 ar
      5       4       5 ar
      6       4       6 ar
      7       1       7 1
      8       2       8 1
      9       3       9 1
     10       4      10 1
@<TRIPOS>ALT_TYPE
CGenFF_4.0_ALT_TYPE_SET
CGenFF_4.0 1 CG2R61 2 CG2R61 3 CG2R61 4 CG2R64 5 NG2R62 6 NG2R62 7 HGR61 8 HGR62 9 HGR62 10 HGR62
@<TRIPOS>MOLECULE
pyrimidine
 10 10 0 0 0
****
USER_CHARGES
INVALID_CHARGES
Pose:  10 Cluster:  10 Fr_nu: 2139979 TotEn:   -14.21
@<TRIPOS>ATOM
      1 C1        -44.7453   -8.7059  -33.6091 C.ar   1 LIG      -0.13100
      2 C2        -44.1982   -9.4411  -32.5772 C.ar   1 LIG       0.28900
      3 C3        -45.7998   -9.3000  -34.2718 C.ar   1 LIG       0.28900
      4 C4        -45.6726  -11.1339  -32.9347 C.ar   1 LIG       0.50700
      5 N1        -44.6388  -10.6628  -32.2117 N.ar   1 LIG      -0.71900
      6 N2        -46.2909  -10.5174  -33.9601 N.ar   1 LIG      -0.71900
      7 H1        -44.3717   -7.7278  -33.8809 H      1 LIG       0.11500
      8 H2        -43.3655   -9.0562  -31.9987 H      1 LIG       0.11400
      9 H3        -46.2935   -8.7986  -35.0972 H      1 LIG       0.11400
     10 H4        -46.0461  -12.1137  -32.6635 H      1 LIG       0.14100
@<TRIPOS>BOND
      1       1       2 ar
      2       1       3 ar
      3       2       5 ar
      4       3       6 ar
      5       4       5 ar
      6       4       6 ar
      7       1       7 1
      8       2       8 1
      9       3       9 1
     10       4      10 1
@<TRIPOS>ALT_TYPE
CGenFF_4.0_ALT_TYPE_SET
CGenFF_4.0 1 CG2R61 2 CG2R61 3 CG2R61 4 CG2R64 5 NG2R62 6 NG2R62 7 HGR61 8 HGR62 9 HGR62 10 HGR62
@<TRIPOS>MOLECULE
pyrimidine
 10 10 0 0 0
****
USER_CHARGES
INVALID_CHARGES
Pose:  11 Cluster:  11 Fr_nu: 1450097 TotEn:   -13.48
@<TRIPOS>ATOM
      1 C1        -74.5377   -0.1699  -34.4732 C.ar   1 LIG      -0.13100
      2 C2        -74.6960    1.1476  -34.0941 C.ar   1 LIG       0.28900
      3 C3        -73.4080   -0.7985  -33.9907 C.ar   1 LIG       0.28900
      4 C4        -72.7632    1.0883  -32.8992 C.ar   1 LIG       0.50700
      5 N1        -73.8249    1.8102  -33.3051 N.ar   1 LIG      -0.71900
      6 N2        -72.4962   -0.1973  -33.1986 N.ar   1 LIG      -0.71900
      7 H1        -75.2526   -0.6768  -35.1074 H      1 LIG       0.11500
      8 H2        -75.5533    1.7238  -34.4246 H      1 LIG       0.11400
      9 H3        -73.1982   -1.8340  -34.2357 H      1 LIG       0.11400
     10 H4        -72.0467    1.5959  -32.2650 H      1 LIG       0.14100
@<TRIPOS>BOND
      1       1       2 ar
      2       1       3 ar
      3       2       5 ar
      4       3       6 ar
      5       4       5 ar
      6       4       6 ar
      7       1       7 1
      8       2       8 1
      9       3       9 1
     10       4      10 1
@<TRIPOS>ALT_TYPE
CGenFF_4.0_ALT_TYPE_SET
CGenFF_4.0 1 CG2R61 2 CG2R61 3 CG2R61 4 CG2R64 5 NG2R62 6 NG2R62 7 HGR61 8 HGR62 9 HGR62 10 HGR62
@<TRIPOS>MOLECULE
pyrimidine
 10 10 0 0 0
****
USER_CHARGES
INVALID_CHARGES
Pose:  12 Cluster:  12 Fr_nu: 3789061 TotEn:   -13.47
@<TRIPOS>ATOM
      1 C1        -51.6536    2.7497  -32.4125 C.ar   1 LIG      -0.13100
      2 C2        -51.8182    4.0518  -31.9859 C.ar   1 LIG       0.28900
      3 C3        -51.6232    2.5689  -33.7802 C.ar   1 LIG       0.28900
      4 C4        -51.8985    4.7977  -34.1316 C.ar   1 LIG       0.50700
      5 N1        -51.9443    5.1039  -32.8211 N.ar   1 LIG      -0.71900
      6 N2        -51.7433    3.5740  -34.6721 N.ar   1 LIG      -0.71900
      7 H1        -51.5550    1.9246  -31.7200 H      1 LIG       0.11500
      8 H2        -51.8544    4.2919  -30.9288 H      1 LIG       0.11400
      9 H3        -51.4984    1.5807  -34.2096 H      1 LIG       0.11400
     10 H4        -51.9984    5.6236  -34.8252 H      1 LIG       0.14100
@<TRIPOS>BOND
      1       1       2 ar
      2       1       3 ar
      3       2       5 ar
      4       3       6 ar
      5       4       5 ar
      6       4       6 ar
      7       1       7 1
      8       2       8 1
      9       3       9 1
     10       4      10 1
@<TRIPOS>ALT_TYPE
CGenFF_4.0_ALT_TYPE_SET
CGenFF_4.0 1 CG2R61 2 CG2R61 3 CG2R61 4 CG2R64 5 NG2R62 6 NG2R62 7 HGR61 8 HGR62 9 HGR62 10 HGR62
@<TRIPOS>MOLECULE
pyrimidine
 10 10 0 0 0
****
USER_CHARGES
INVALID_CHARGES
Pose:  13 Cluster:  13 Fr_nu: 3681456 TotEn:   -13.22
@<TRIPOS>ATOM
      1 C1        -51.7491    3.1891  -33.5531 C.ar   1 LIG      -0.13100
      2 C2        -51.1624    3.7945  -34.6457 C.ar   1 LIG       0.28900
      3 C3        -51.7838    3.9447  -32.3990 C.ar   1 LIG       0.28900
      4 C4        -50.7413    5.6753  -33.4406 C.ar   1 LIG       0.50700
      5 N1        -50.6464    5.0409  -34.6247 N.ar   1 LIG      -0.71900
      6 N2        -51.2874    5.1958  -32.3068 N.ar   1 LIG      -0.71900
      7 H1        -52.1550    2.1874  -33.5983 H      1 LIG       0.11500
      8 H2        -51.0889    3.2782  -35.5967 H      1 LIG       0.11400
      9 H3        -52.2246    3.5529  -31.4888 H      1 LIG       0.11400
     10 H4        -50.3339    6.6779  -33.3948 H      1 LIG       0.14100
@<TRIPOS>BOND
      1       1       2 ar
      2       1       3 ar
      3       2       5 ar
      4       3       6 ar
      5       4       5 ar
      6       4       6 ar
      7       1       7 1
      8       2       8 1
      9       3       9 1
     10       4      10 1
@<TRIPOS>ALT_TYPE
CGenFF_4.0_ALT_TYPE_SET
CGenFF_4.0 1 CG2R61 2 CG2R61 3 CG2R61 4 CG2R64 5 NG2R62 6 NG2R62 7 HGR61 8 HGR62 9 HGR62 10 HGR62
@<TRIPOS>MOLECULE
pyrimidine
 10 10 0 0 0
****
USER_CHARGES
INVALID_CHARGES
Pose:  14 Cluster:  14 Fr_nu: 3893709 TotEn:   -13.07
@<TRIPOS>ATOM
      1 C1        -81.5006   -9.6793  -56.6068 C.ar   1 LIG      -0.13100
      2 C2        -81.3074   -8.3946  -56.1411 C.ar   1 LIG       0.28900
      3 C3        -80.4408  -10.5447  -56.4284 C.ar   1 LIG       0.28900
      4 C4        -79.2117   -8.9139  -55.4300 C.ar   1 LIG       0.50700
      5 N1        -80.1714   -7.9763  -55.5454 N.ar   1 LIG      -0.71900
      6 N2        -79.2773  -10.1944  -55.8420 N.ar   1 LIG      -0.71900
      7 H1        -82.4226   -9.9876  -57.0811 H      1 LIG       0.11500
      8 H2        -82.0842   -7.6439  -56.2372 H      1 LIG       0.11400
      9 H3        -80.4994  -11.5748  -56.7628 H      1 LIG       0.11400
     10 H4        -78.2880   -8.6051  -54.9561 H      1 LIG       0.14100
@<TRIPOS>BOND
      1       1       2 ar
      2       1       3 ar
      3       2       5 ar
      4       3       6 ar
      5       4       5 ar
      6       4       6 ar
      7       1       7 1
      8       2       8 1
      9       3       9 1
     10       4      10 1
@<TRIPOS>ALT_TYPE
CGenFF_4.0_ALT_TYPE_SET
CGenFF_4.0 1 CG2R61 2 CG2R61 3 CG2R61 4 CG2R64 5 NG2R62 6 NG2R62 7 HGR61 8 HGR62 9 HGR62 10 HGR62
@<TRIPOS>MOLECULE
pyrimidine
 10 10 0 0 0
****
USER_CHARGES
INVALID_CHARGES
Pose:  15 Cluster:  15 Fr_nu: 524463 TotEn:   -12.27
@<TRIPOS>ATOM
      1 C1        -76.5162  -15.3355  -52.3913 C.ar   1 LIG      -0.13100
      2 C2        -75.6129  -14.5243  -53.0475 C.ar   1 LIG       0.28900
      3 C3        -77.4985  -14.6800  -51.6776 C.ar   1 LIG       0.28900
      4 C4        -76.6610  -12.6564  -52.2864 C.ar   1 LIG       0.50700
      5 N1        -75.6560  -13.1762  -53.0165 N.ar   1 LIG      -0.71900
      6 N2        -77.6011  -13.3368  -51.6030 N.ar   1 LIG      -0.71900
      7 H1        -76.4578  -16.4149  -52.4334 H      1 LIG       0.11500
      8 H2        -74.8054  -14.9491  -53.6339 H      1 LIG       0.11400
      9 H3        -78.2527  -15.2335  -51.1288 H      1 LIG       0.11400
     10 H4        -76.7191  -11.5757  -52.2431 H      1 LIG       0.14100
@<TRIPOS>BOND
      1       1       2 ar
      2       1       3 ar
      3       2       5 ar
      4       3       6 ar
      5       4       5 ar
      6       4       6 ar
      7       1       7 1
      8       2       8 1
      9       3       9 1
     10       4      10 1
@<TRIPOS>ALT_TYPE
CGenFF_4.0_ALT_TYPE_SET
CGenFF_4.0 1 CG2R61 2 CG2R61 3 CG2R61 4 CG2R64 5 NG2R62 6 NG2R62 7 HGR61 8 HGR62 9 HGR62 10 HGR62
@<TRIPOS>MOLECULE
pyrimidine
 10 10 0 0 0
****
USER_CHARGES
INVALID_CHARGES
Pose:  16 Cluster:  16 Fr_nu: 1480773 TotEn:   -12.01
@<TRIPOS>ATOM
      1 C1        -45.7463  -11.6390  -44.7277 C.ar   1 LIG      -0.13100
      2 C2        -45.2379  -11.0051  -43.6123 C.ar   1 LIG       0.28900
      3 C3        -45.0292  -12.7306  -45.1729 C.ar   1 LIG       0.28900
      4 C4        -43.5078  -12.4754  -43.5034 C.ar   1 LIG       0.50700
      5 N1        -44.1168  -11.3980  -42.9728 N.ar   1 LIG      -0.71900
      6 N2        -43.9015  -13.1781  -44.5828 N.ar   1 LIG      -0.71900
      7 H1        -46.6481  -11.3020  -45.2211 H      1 LIG       0.11500
      8 H2        -45.7330  -10.1376  -43.1897 H      1 LIG       0.11400
      9 H3        -45.3511  -13.2923  -46.0431 H      1 LIG       0.11400
     10 H4        -42.6042  -12.8124  -43.0103 H      1 LIG       0.14100
@<TRIPOS>BOND
      1       1       2 ar
      2       1       3 ar
      3       2       5 ar
      4       3       6 ar
      5       4       5 ar
      6       4       6 ar
      7       1       7 1
      8       2       8 1
      9       3       9 1
     10       4      10 1
@<TRIPOS>ALT_TYPE
CGenFF_4.0_ALT_TYPE_SET
CGenFF_4.0 1 CG2R61 2 CG2R61 3 CG2R61 4 CG2R64 5 NG2R62 6 NG2R62 7 HGR61 8 HGR62 9 HGR62 10 HGR62
@<TRIPOS>MOLECULE
pyrimidine
 10 10 0 0 0
****
USER_CHARGES
INVALID_CHARGES
Pose:  17 Cluster:  17 Fr_nu:  47809 TotEn:   -11.94
@<TRIPOS>ATOM
      1 C1        -47.4193    1.0893  -44.4326 C.ar   1 LIG      -0.13100
      2 C2        -48.0701    1.7112  -43.3866 C.ar   1 LIG       0.28900
      3 C3        -46.1016    0.7524  -44.2001 C.ar   1 LIG       0.28900
      4 C4        -46.2009    1.6095  -42.0972 C.ar   1 LIG       0.50700
      5 N1        -47.4892    1.9876  -42.2007 N.ar   1 LIG      -0.71900
      6 N2        -45.4583    0.9986  -43.0400 N.ar   1 LIG      -0.71900
      7 H1        -47.9101    0.8799  -45.3736 H      1 LIG       0.11500
      8 H2        -49.1079    2.0135  -43.4763 H      1 LIG       0.11400
      9 H3        -45.5084    0.2609  -44.9636 H      1 LIG       0.11400
     10 H4        -45.7090    1.8202  -41.1555 H      1 LIG       0.14100
@<TRIPOS>BOND
      1       1       2 ar
      2       1       3 ar
      3       2       5 ar
      4       3       6 ar
      5       4       5 ar
      6       4       6 ar
      7       1       7 1
      8       2       8 1
      9       3       9 1
     10       4      10 1
@<TRIPOS>ALT_TYPE
CGenFF_4.0_ALT_TYPE_SET
CGenFF_4.0 1 CG2R61 2 CG2R61 3 CG2R61 4 CG2R64 5 NG2R62 6 NG2R62 7 HGR61 8 HGR62 9 HGR62 10 HGR62
@<TRIPOS>MOLECULE
pyrimidine
 10 10 0 0 0
****
USER_CHARGES
INVALID_CHARGES
Pose:  18 Cluster:  18 Fr_nu: 3789600 TotEn:   -11.87
@<TRIPOS>ATOM
      1 C1        -51.5199    3.1643  -32.6689 C.ar   1 LIG      -0.13100
      2 C2        -51.4661    2.8088  -34.0013 C.ar   1 LIG       0.28900
      3 C3        -50.9120    4.3600  -32.3450 C.ar   1 LIG       0.28900
      4 C4        -50.3114    4.6993  -34.5109 C.ar   1 LIG       0.50700
      5 N1        -50.8679    3.5553  -34.9526 N.ar   1 LIG      -0.71900
      6 N2        -50.2961    5.1555  -33.2439 N.ar   1 LIG      -0.71900
      7 H1        -52.0066    2.5459  -31.9267 H      1 LIG       0.11500
      8 H2        -51.9161    1.8859  -34.3508 H      1 LIG       0.11400
      9 H3        -50.9025    4.7220  -31.3226 H      1 LIG       0.11400
     10 H4        -49.8231    5.3181  -35.2537 H      1 LIG       0.14100
@<TRIPOS>BOND
      1       1       2 ar
      2       1       3 ar
      3       2       5 ar
      4       3       6 ar
      5       4       5 ar
      6       4       6 ar
      7       1       7 1
      8       2       8 1
      9       3       9 1
     10       4      10 1
@<TRIPOS>ALT_TYPE
CGenFF_4.0_ALT_TYPE_SET
CGenFF_4.0 1 CG2R61 2 CG2R61 3 CG2R61 4 CG2R64 5 NG2R62 6 NG2R62 7 HGR61 8 HGR62 9 HGR62 10 HGR62
@<TRIPOS>MOLECULE
pyrimidine
 10 10 0 0 0
****
USER_CHARGES
INVALID_CHARGES
Pose:  19 Cluster:  19 Fr_nu: 3080420 TotEn:   -11.86
@<TRIPOS>ATOM
      1 C1        -51.1012    3.7381  -33.9978 C.ar   1 LIG      -0.13100
      2 C2        -51.6972    4.6563  -34.8381 C.ar   1 LIG       0.28900
      3 C3        -49.8053    4.0265  -33.6214 C.ar   1 LIG       0.28900
      4 C4        -49.8228    5.9421  -34.8450 C.ar   1 LIG       0.50700
      5 N1        -51.0850    5.7732  -35.2828 N.ar   1 LIG      -0.71900
      6 N2        -49.1331    5.1234  -34.0278 N.ar   1 LIG      -0.71900
      7 H1        -51.6162    2.8501  -33.6565 H      1 LIG       0.11500
      8 H2        -52.7142    4.5145  -35.1875 H      1 LIG       0.11400
      9 H3        -49.2548    3.3630  -32.9633 H      1 LIG       0.11400
     10 H4        -49.3065    6.8306  -35.1874 H      1 LIG       0.14100
@<TRIPOS>BOND
      1       1       2 ar
      2       1       3 ar
      3       2       5 ar
      4       3       6 ar
      5       4       5 ar
      6       4       6 ar
      7       1       7 1
      8       2       8 1
      9       3       9 1
     10       4      10 1
@<TRIPOS>ALT_TYPE
CGenFF_4.0_ALT_TYPE_SET
CGenFF_4.0 1 CG2R61 2 CG2R61 3 CG2R61 4 CG2R64 5 NG2R62 6 NG2R62 7 HGR61 8 HGR62 9 HGR62 10 HGR62
@<TRIPOS>MOLECULE
pyrimidine
 10 10 0 0 0
****
USER_CHARGES
INVALID_CHARGES
Pose:  20 Cluster:  20 Fr_nu: 286692 TotEn:   -11.83
@<TRIPOS>ATOM
      1 C1        -43.0189  -12.6029  -45.0670 C.ar   1 LIG      -0.13100
      2 C2        -43.0189  -12.6029  -43.6870 C.ar   1 LIG       0.28900
      3 C3        -44.1683  -12.1268  -45.6641 C.ar   1 LIG       0.28900
      4 C4        -45.1184  -11.7330  -43.6370 C.ar   1 LIG       0.50700
      5 N1        -44.0553  -12.1734  -42.9375 N.ar   1 LIG      -0.71900
      6 N2        -45.2411  -11.6825  -44.9772 N.ar   1 LIG      -0.71900
      7 H1        -42.1732  -12.9535  -45.6432 H      1 LIG       0.11500
      8 H2        -42.1596  -12.9591  -43.1293 H      1 LIG       0.11400
      9 H3        -44.2613  -12.0890  -46.7440 H      1 LIG       0.11400
     10 H4        -45.9658  -11.3829  -43.0603 H      1 LIG       0.14100
@<TRIPOS>BOND
      1       1       2 ar
      2       1       3 ar
      3       2       5 ar
      4       3       6 ar
      5       4       5 ar
      6       4       6 ar
      7       1       7 1
      8       2       8 1
      9       3       9 1
     10       4      10 1
@<TRIPOS>ALT_TYPE
CGenFF_4.0_ALT_TYPE_SET
CGenFF_4.0 1 CG2R61 2 CG2R61 3 CG2R61 4 CG2R64 5 NG2R62 6 NG2R62 7 HGR61 8 HGR62 9 HGR62 10 HGR62
@<TRIPOS>MOLECULE
pyrimidine
 10 10 0 0 0
****
USER_CHARGES
INVALID_CHARGES
Pose:  21 Cluster:  21 Fr_nu: 2879242 TotEn:   -11.75
@<TRIPOS>ATOM
      1 C1        -46.5437  -10.5582  -45.8637 C.ar   1 LIG      -0.13100
      2 C2        -46.4589  -10.2247  -44.5272 C.ar   1 LIG       0.28900
      3 C3        -46.1398  -11.8375  -46.1866 C.ar   1 LIG       0.28900
      4 C4        -45.6513  -12.2862  -44.0124 C.ar   1 LIG       0.50700
      5 N1        -46.0158  -11.0673  -43.5712 N.ar   1 LIG      -0.71900
      6 N2        -45.6863  -12.7310  -45.2831 N.ar   1 LIG      -0.71900
      7 H1        -46.9031   -9.8620  -46.6096 H      1 LIG       0.11500
      8 H2        -46.7539   -9.2411  -44.1781 H      1 LIG       0.11400
      9 H3        -46.1699  -12.1899  -47.2120 H      1 LIG       0.11400
     10 H4        -45.2904  -12.9831  -43.2660 H      1 LIG       0.14100
@<TRIPOS>BOND
      1       1       2 ar
      2       1       3 ar
      3       2       5 ar
      4       3       6 ar
      5       4       5 ar
      6       4       6 ar
      7       1       7 1
      8       2       8 1
      9       3       9 1
     10       4      10 1
@<TRIPOS>ALT_TYPE
CGenFF_4.0_ALT_TYPE_SET
CGenFF_4.0 1 CG2R61 2 CG2R61 3 CG2R61 4 CG2R64 5 NG2R62 6 NG2R62 7 HGR61 8 HGR62 9 HGR62 10 HGR62
@<TRIPOS>MOLECULE
pyrimidine
 10 10 0 0 0
****
USER_CHARGES
INVALID_CHARGES
Pose:  22 Cluster:  22 Fr_nu:  12188 TotEn:   -11.52
@<TRIPOS>ATOM
      1 C1        -65.2610   -1.1904  -27.5598 C.ar   1 LIG      -0.13100
      2 C2        -64.7807   -1.2763  -26.2689 C.ar   1 LIG       0.28900
      3 C3        -65.7997    0.0288  -27.9166 C.ar   1 LIG       0.28900
      4 C4        -65.3677    0.8801  -25.8536 C.ar   1 LIG       0.50700
      5 N1        -64.8183   -0.2569  -25.3859 N.ar   1 LIG      -0.71900
      6 N2        -65.8696    1.0895  -27.0857 N.ar   1 LIG      -0.71900
      7 H1        -65.2181   -2.0246  -28.2472 H      1 LIG       0.11500
      8 H2        -64.3394   -2.1950  -25.8980 H      1 LIG       0.11400
      9 H3        -66.2028    0.1913  -28.9103 H      1 LIG       0.11400
     10 H4        -65.4117    1.7151  -25.1652 H      1 LIG       0.14100
@<TRIPOS>BOND
      1       1       2 ar
      2       1       3 ar
      3       2       5 ar
      4       3       6 ar
      5       4       5 ar
      6       4       6 ar
      7       1       7 1
      8       2       8 1
      9       3       9 1
     10       4      10 1
@<TRIPOS>ALT_TYPE
CGenFF_4.0_ALT_TYPE_SET
CGenFF_4.0 1 CG2R61 2 CG2R61 3 CG2R61 4 CG2R64 5 NG2R62 6 NG2R62 7 HGR61 8 HGR62 9 HGR62 10 HGR62
@<TRIPOS>MOLECULE
pyrimidine
 10 10 0 0 0
****
USER_CHARGES
INVALID_CHARGES
Pose:  23 Cluster:  23 Fr_nu: 1734669 TotEn:   -11.49
@<TRIPOS>ATOM
      1 C1        -72.9990  -25.9007  -42.3312 C.ar   1 LIG      -0.13100
      2 C2        -73.0519  -27.2781  -42.3973 C.ar   1 LIG       0.28900
      3 C3        -72.7705  -25.3714  -41.0775 C.ar   1 LIG       0.28900
      4 C4        -72.6779  -27.4498  -40.1617 C.ar   1 LIG       0.50700
      5 N1        -72.8951  -28.0863  -41.3284 N.ar   1 LIG      -0.71900
      6 N2        -72.6049  -26.1193  -39.9668 N.ar   1 LIG      -0.71900
      7 H1        -73.1285  -25.2765  -43.2052 H      1 LIG       0.11500
      8 H2        -73.2273  -27.7849  -43.3400 H      1 LIG       0.11400
      9 H3        -72.7132  -24.2989  -40.9268 H      1 LIG       0.11400
     10 H4        -72.5494  -28.0745  -39.2863 H      1 LIG       0.14100
@<TRIPOS>BOND
      1       1       2 ar
      2       1       3 ar
      3       2       5 ar
      4       3       6 ar
      5       4       5 ar
      6       4       6 ar
      7       1       7 1
      8       2       8 1
      9       3       9 1
     10       4      10 1
@<TRIPOS>ALT_TYPE
CGenFF_4.0_ALT_TYPE_SET
CGenFF_4.0 1 CG2R61 2 CG2R61 3 CG2R61 4 CG2R64 5 NG2R62 6 NG2R62 7 HGR61 8 HGR62 9 HGR62 10 HGR62
@<TRIPOS>MOLECULE
pyrimidine
 10 10 0 0 0
****
USER_CHARGES
INVALID_CHARGES
Pose:  24 Cluster:  24 Fr_nu: 943131 TotEn:   -10.84
@<TRIPOS>ATOM
      1 C1        -72.5163  -23.9103  -41.0837 C.ar   1 LIG      -0.13100
      2 C2        -72.6093  -25.2487  -41.4074 C.ar   1 LIG       0.28900
      3 C3        -71.4781  -23.5707  -40.2407 C.ar   1 LIG       0.28900
      4 C4        -70.7892  -25.7343  -40.1351 C.ar   1 LIG       0.50700
      5 N1        -71.7596  -26.1913  -40.9493 N.ar   1 LIG      -0.71900
      6 N2        -70.5927  -24.4602  -39.7456 N.ar   1 LIG      -0.71900
      7 H1        -73.2122  -23.1755  -41.4657 H      1 LIG       0.11500
      8 H2        -73.3933  -25.6105  -42.0636 H      1 LIG       0.11400
      9 H3        -71.3251  -22.5428  -39.9301 H      1 LIG       0.11400
     10 H4        -70.0930  -26.4701  -39.7516 H      1 LIG       0.14100
@<TRIPOS>BOND
      1       1       2 ar
      2       1       3 ar
      3       2       5 ar
      4       3       6 ar
      5       4       5 ar
      6       4       6 ar
      7       1       7 1
      8       2       8 1
      9       3       9 1
     10       4      10 1
@<TRIPOS>ALT_TYPE
CGenFF_4.0_ALT_TYPE_SET
CGenFF_4.0 1 CG2R61 2 CG2R61 3 CG2R61 4 CG2R64 5 NG2R62 6 NG2R62 7 HGR61 8 HGR62 9 HGR62 10 HGR62
@<TRIPOS>MOLECULE
pyrimidine
 10 10 0 0 0
****
USER_CHARGES
INVALID_CHARGES
Pose:  25 Cluster:  25 Fr_nu: 3082309 TotEn:   -10.81
@<TRIPOS>ATOM
      1 C1        -50.8544    4.1080  -33.7573 C.ar   1 LIG      -0.13100
      2 C2        -51.2454    4.0536  -32.4350 C.ar   1 LIG       0.28900
      3 C3        -50.2152    5.2682  -34.1436 C.ar   1 LIG       0.28900
      4 C4        -50.4006    6.1280  -32.0476 C.ar   1 LIG       0.50700
      5 N1        -51.0337    5.0490  -31.5492 N.ar   1 LIG      -0.71900
      6 N2        -49.9710    6.3022  -33.3120 N.ar   1 LIG      -0.71900
      7 H1        -51.0374    3.2942  -34.4462 H      1 LIG       0.11500
      8 H2        -51.7552    3.1817  -32.0396 H      1 LIG       0.11400
      9 H3        -49.8719    5.4029  -35.1636 H      1 LIG       0.11400
     10 H4        -50.2183    6.9433  -31.3583 H      1 LIG       0.14100
@<TRIPOS>BOND
      1       1       2 ar
      2       1       3 ar
      3       2       5 ar
      4       3       6 ar
      5       4       5 ar
      6       4       6 ar
      7       1       7 1
      8       2       8 1
      9       3       9 1
     10       4      10 1
@<TRIPOS>ALT_TYPE
CGenFF_4.0_ALT_TYPE_SET
CGenFF_4.0 1 CG2R61 2 CG2R61 3 CG2R61 4 CG2R64 5 NG2R62 6 NG2R62 7 HGR61 8 HGR62 9 HGR62 10 HGR62
@<TRIPOS>MOLECULE
pyrimidine
 10 10 0 0 0
****
USER_CHARGES
INVALID_CHARGES
Pose:  26 Cluster:  26 Fr_nu: 2214731 TotEn:   -10.76
@<TRIPOS>ATOM
      1 C1        -77.7523    1.0083  -36.7175 C.ar   1 LIG      -0.13100
      2 C2        -78.0452    1.9714  -35.7736 C.ar   1 LIG       0.28900
      3 C3        -77.5214   -0.2598  -36.2249 C.ar   1 LIG       0.28900
      4 C4        -77.8658    0.4509  -34.0934 C.ar   1 LIG       0.50700
      5 N1        -78.1105    1.7266  -34.4484 N.ar   1 LIG      -0.71900
      6 N2        -77.5699   -0.5752  -34.9140 N.ar   1 LIG      -0.71900
      7 H1        -77.7064    1.2329  -37.7747 H      1 LIG       0.11500
      8 H2        -78.2412    2.9973  -36.0658 H      1 LIG       0.11400
      9 H3        -77.2830   -1.0821  -36.8908 H      1 LIG       0.11400
     10 H4        -77.9106    0.2260  -33.0348 H      1 LIG       0.14100
@<TRIPOS>BOND
      1       1       2 ar
      2       1       3 ar
      3       2       5 ar
      4       3       6 ar
      5       4       5 ar
      6       4       6 ar
      7       1       7 1
      8       2       8 1
      9       3       9 1
     10       4      10 1
@<TRIPOS>ALT_TYPE
CGenFF_4.0_ALT_TYPE_SET
CGenFF_4.0 1 CG2R61 2 CG2R61 3 CG2R61 4 CG2R64 5 NG2R62 6 NG2R62 7 HGR61 8 HGR62 9 HGR62 10 HGR62
@<TRIPOS>MOLECULE
pyrimidine
 10 10 0 0 0
****
USER_CHARGES
INVALID_CHARGES
Pose:  27 Cluster:  27 Fr_nu: 962095 TotEn:   -10.63
@<TRIPOS>ATOM
      1 C1        -76.8297   -0.2687  -36.1618 C.ar   1 LIG      -0.13100
      2 C2        -76.9701   -0.7314  -34.8693 C.ar   1 LIG       0.28900
      3 C3        -77.6352    0.7978  -36.5050 C.ar   1 LIG       0.28900
      4 C4        -78.5575    0.8346  -34.4277 C.ar   1 LIG       0.50700
      5 N1        -77.8274   -0.2014  -33.9724 N.ar   1 LIG      -0.71900
      6 N2        -78.5138    1.3761  -35.6600 N.ar   1 LIG      -0.71900
      7 H1        -76.1337   -0.7132  -36.8605 H      1 LIG       0.11500
      8 H2        -76.3792   -1.5663  -34.5086 H      1 LIG       0.11400
      9 H3        -77.5958    1.2294  -37.4993 H      1 LIG       0.11400
     10 H4        -79.2552    1.2791  -33.7287 H      1 LIG       0.14100
@<TRIPOS>BOND
      1       1       2 ar
      2       1       3 ar
      3       2       5 ar
      4       3       6 ar
      5       4       5 ar
      6       4       6 ar
      7       1       7 1
      8       2       8 1
      9       3       9 1
     10       4      10 1
@<TRIPOS>ALT_TYPE
CGenFF_4.0_ALT_TYPE_SET
CGenFF_4.0 1 CG2R61 2 CG2R61 3 CG2R61 4 CG2R64 5 NG2R62 6 NG2R62 7 HGR61 8 HGR62 9 HGR62 10 HGR62
@<TRIPOS>MOLECULE
pyrimidine
 10 10 0 0 0
****
USER_CHARGES
INVALID_CHARGES
Pose:  28 Cluster:  28 Fr_nu: 232368 TotEn:   -10.63
@<TRIPOS>ATOM
      1 C1        -52.0213    3.3923  -33.9194 C.ar   1 LIG      -0.13100
      2 C2        -51.8538    4.2311  -32.8363 C.ar   1 LIG       0.28900
      3 C3        -52.4680    3.9948  -35.0776 C.ar   1 LIG       0.28900
      4 C4        -52.5309    6.0250  -34.0572 C.ar   1 LIG       0.50700
      5 N1        -52.1000    5.5572  -32.8702 N.ar   1 LIG      -0.71900
      6 N2        -52.7338    5.3134  -35.1824 N.ar   1 LIG      -0.71900
      7 H1        -51.8162    2.3317  -33.8639 H      1 LIG       0.11500
      8 H2        -51.5066    3.8481  -31.8829 H      1 LIG       0.11400
      9 H3        -52.6299    3.4163  -35.9807 H      1 LIG       0.11400
     10 H4        -52.7374    7.0868  -34.1127 H      1 LIG       0.14100
@<TRIPOS>BOND
      1       1       2 ar
      2       1       3 ar
      3       2       5 ar
      4       3       6 ar
      5       4       5 ar
      6       4       6 ar
      7       1       7 1
      8       2       8 1
      9       3       9 1
     10       4      10 1
@<TRIPOS>ALT_TYPE
CGenFF_4.0_ALT_TYPE_SET
CGenFF_4.0 1 CG2R61 2 CG2R61 3 CG2R61 4 CG2R64 5 NG2R62 6 NG2R62 7 HGR61 8 HGR62 9 HGR62 10 HGR62
@<TRIPOS>MOLECULE
pyrimidine
 10 10 0 0 0
****
USER_CHARGES
INVALID_CHARGES
Pose:  29 Cluster:  29 Fr_nu:   9031 TotEn:   -10.55
@<TRIPOS>ATOM
      1 C1        -65.0827   -7.3863  -43.4320 C.ar   1 LIG      -0.13100
      2 C2        -65.8368   -7.0839  -44.5475 C.ar   1 LIG       0.28900
      3 C3        -65.7245   -7.2388  -42.2194 C.ar   1 LIG       0.28900
      4 C4        -67.6328   -6.5648  -43.2544 C.ar   1 LIG       0.50700
      5 N1        -67.1195   -6.6688  -44.4950 N.ar   1 LIG      -0.71900
      6 N2        -67.0036   -6.8285  -42.0932 N.ar   1 LIG      -0.71900
      7 H1        -64.0552   -7.7172  -43.5035 H      1 LIG       0.11500
      8 H2        -65.4176   -7.1695  -45.5441 H      1 LIG       0.11400
      9 H3        -65.2123   -7.4524  -41.2875 H      1 LIG       0.11400
     10 H4        -68.6612   -6.2324  -43.1825 H      1 LIG       0.14100
@<TRIPOS>BOND
      1       1       2 ar
      2       1       3 ar
      3       2       5 ar
      4       3       6 ar
      5       4       5 ar
      6       4       6 ar
      7       1       7 1
      8       2       8 1
      9       3       9 1
     10       4      10 1
@<TRIPOS>ALT_TYPE
CGenFF_4.0_ALT_TYPE_SET
CGenFF_4.0 1 CG2R61 2 CG2R61 3 CG2R61 4 CG2R64 5 NG2R62 6 NG2R62 7 HGR61 8 HGR62 9 HGR62 10 HGR62
@<TRIPOS>MOLECULE
pyrimidine
 10 10 0 0 0
****
USER_CHARGES
INVALID_CHARGES
Pose:  30 Cluster:  30 Fr_nu: 2232396 TotEn:   -10.46
@<TRIPOS>ATOM
      1 C1        -81.8769  -21.0969  -47.3217 C.ar   1 LIG      -0.13100
      2 C2        -80.8892  -20.5308  -48.1017 C.ar   1 LIG       0.28900
      3 C3        -81.5490  -22.2942  -46.7192 C.ar   1 LIG       0.28900
      4 C4        -79.4736  -22.2498  -47.6454 C.ar   1 LIG       0.50700
      5 N1        -79.6717  -21.0820  -48.2861 N.ar   1 LIG      -0.71900
      6 N2        -80.3524  -22.9013  -46.8599 N.ar   1 LIG      -0.71900
      7 H1        -82.8452  -20.6326  -47.1914 H      1 LIG       0.11500
      8 H2        -81.0549  -19.5900  -48.6154 H      1 LIG       0.11400
      9 H3        -82.2612  -22.8145  -46.0879 H      1 LIG       0.11400
     10 H4        -78.5046  -22.7155  -47.7767 H      1 LIG       0.14100
@<TRIPOS>BOND
      1       1       2 ar
      2       1       3 ar
      3       2       5 ar
      4       3       6 ar
      5       4       5 ar
      6       4       6 ar
      7       1       7 1
      8       2       8 1
      9       3       9 1
     10       4      10 1
@<TRIPOS>ALT_TYPE
CGenFF_4.0_ALT_TYPE_SET
CGenFF_4.0 1 CG2R61 2 CG2R61 3 CG2R61 4 CG2R64 5 NG2R62 6 NG2R62 7 HGR61 8 HGR62 9 HGR62 10 HGR62
@<TRIPOS>MOLECULE
pyrimidine
 10 10 0 0 0
****
USER_CHARGES
INVALID_CHARGES
Pose:  31 Cluster:  31 Fr_nu: 647888 TotEn:   -10.40
@<TRIPOS>ATOM
      1 C1        -45.4481    0.5243  -42.9977 C.ar   1 LIG      -0.13100
      2 C2        -46.0049    0.9644  -41.8142 C.ar   1 LIG       0.28900
      3 C3        -45.9714    1.0806  -44.1469 C.ar   1 LIG       0.28900
      4 C4        -47.4210    2.3445  -42.9353 C.ar   1 LIG       0.50700
      5 N1        -46.9964    1.8768  -41.7460 N.ar   1 LIG      -0.71900
      6 N2        -46.9620    1.9965  -44.1526 N.ar   1 LIG      -0.71900
      7 H1        -44.6533   -0.2091  -43.0229 H      1 LIG       0.11500
      8 H2        -45.6586    0.5837  -40.8594 H      1 LIG       0.11400
      9 H3        -45.5979    0.7960  -45.1246 H      1 LIG       0.11400
     10 H4        -48.2176    3.0780  -42.9103 H      1 LIG       0.14100
@<TRIPOS>BOND
      1       1       2 ar
      2       1       3 ar
      3       2       5 ar
      4       3       6 ar
      5       4       5 ar
      6       4       6 ar
      7       1       7 1
      8       2       8 1
      9       3       9 1
     10       4      10 1
@<TRIPOS>ALT_TYPE
CGenFF_4.0_ALT_TYPE_SET
CGenFF_4.0 1 CG2R61 2 CG2R61 3 CG2R61 4 CG2R64 5 NG2R62 6 NG2R62 7 HGR61 8 HGR62 9 HGR62 10 HGR62
@<TRIPOS>MOLECULE
pyrimidine
 10 10 0 0 0
****
USER_CHARGES
INVALID_CHARGES
Pose:  32 Cluster:  32 Fr_nu: 2315388 TotEn:   -10.14
@<TRIPOS>ATOM
      1 C1        -71.4011  -23.8995  -42.2369 C.ar   1 LIG      -0.13100
      2 C2        -72.3645  -23.8729  -41.2491 C.ar   1 LIG       0.28900
      3 C3        -70.9998  -25.1548  -42.6458 C.ar   1 LIG       0.28900
      4 C4        -72.4278  -26.1440  -41.1799 C.ar   1 LIG       0.50700
      5 N1        -72.9017  -24.9800  -40.6962 N.ar   1 LIG      -0.71900
      6 N2        -71.4937  -26.3025  -42.1369 N.ar   1 LIG      -0.71900
      7 H1        -70.9873  -22.9952  -42.6627 H      1 LIG       0.11500
      8 H2        -72.7420  -22.9320  -40.8636 H      1 LIG       0.11400
      9 H3        -70.2466  -25.2761  -43.4168 H      1 LIG       0.11400
     10 H4        -72.8412  -27.0496  -40.7529 H      1 LIG       0.14100
@<TRIPOS>BOND
      1       1       2 ar
      2       1       3 ar
      3       2       5 ar
      4       3       6 ar
      5       4       5 ar
      6       4       6 ar
      7       1       7 1
      8       2       8 1
      9       3       9 1
     10       4      10 1
@<TRIPOS>ALT_TYPE
CGenFF_4.0_ALT_TYPE_SET
CGenFF_4.0 1 CG2R61 2 CG2R61 3 CG2R61 4 CG2R64 5 NG2R62 6 NG2R62 7 HGR61 8 HGR62 9 HGR62 10 HGR62
@<TRIPOS>MOLECULE
pyrimidine
 10 10 0 0 0
****
USER_CHARGES
INVALID_CHARGES
Pose:  33 Cluster:  33 Fr_nu: 722295 TotEn:    -9.88
@<TRIPOS>ATOM
      1 C1        -47.3647    1.5600  -44.4825 C.ar   1 LIG      -0.13100
      2 C2        -46.1931    1.0724  -45.0249 C.ar   1 LIG       0.28900
      3 C3        -47.4231    1.5761  -43.1040 C.ar   1 LIG       0.28900
      4 C4        -45.3313    0.6989  -42.9549 C.ar   1 LIG       0.50700
      5 N1        -45.1524    0.6320  -44.2879 N.ar   1 LIG      -0.71900
      6 N2        -46.4213    1.1514  -42.3062 N.ar   1 LIG      -0.71900
      7 H1        -48.1840    1.9068  -45.0979 H      1 LIG       0.11500
      8 H2        -46.0551    1.0209  -46.0994 H      1 LIG       0.11400
      9 H3        -48.3040    1.9412  -42.5871 H      1 LIG       0.11400
     10 H4        -44.5116    0.3507  -42.3385 H      1 LIG       0.14100
@<TRIPOS>BOND
      1       1       2 ar
      2       1       3 ar
      3       2       5 ar
      4       3       6 ar
      5       4       5 ar
      6       4       6 ar
      7       1       7 1
      8       2       8 1
      9       3       9 1
     10       4      10 1
@<TRIPOS>ALT_TYPE
CGenFF_4.0_ALT_TYPE_SET
CGenFF_4.0 1 CG2R61 2 CG2R61 3 CG2R61 4 CG2R64 5 NG2R62 6 NG2R62 7 HGR61 8 HGR62 9 HGR62 10 HGR62
@<TRIPOS>MOLECULE
pyrimidine
 10 10 0 0 0
****
USER_CHARGES
INVALID_CHARGES
Pose:  34 Cluster:  34 Fr_nu: 676574 TotEn:    -9.77
@<TRIPOS>ATOM
      1 C1        -77.5965    0.4981  -36.6482 C.ar   1 LIG      -0.13100
      2 C2        -77.9950    1.4744  -35.7579 C.ar   1 LIG       0.28900
      3 C3        -76.4070   -0.1337  -36.3484 C.ar   1 LIG       0.28900
      4 C4        -76.1515    1.1270  -34.4742 C.ar   1 LIG       0.50700
      5 N1        -77.2943    1.8156  -34.6566 N.ar   1 LIG      -0.71900
      6 N2        -75.6559    0.1568  -35.2659 N.ar   1 LIG      -0.71900
      7 H1        -78.1786    0.2448  -37.5241 H      1 LIG       0.11500
      8 H2        -78.9165    2.0256  -35.9105 H      1 LIG       0.11400
      9 H3        -76.0127   -0.9141  -36.9901 H      1 LIG       0.11400
     10 H4        -75.5680    1.3812  -33.5979 H      1 LIG       0.14100
@<TRIPOS>BOND
      1       1       2 ar
      2       1       3 ar
      3       2       5 ar
      4       3       6 ar
      5       4       5 ar
      6       4       6 ar
      7       1       7 1
      8       2       8 1
      9       3       9 1
     10       4      10 1
@<TRIPOS>ALT_TYPE
CGenFF_4.0_ALT_TYPE_SET
CGenFF_4.0 1 CG2R61 2 CG2R61 3 CG2R61 4 CG2R64 5 NG2R62 6 NG2R62 7 HGR61 8 HGR62 9 HGR62 10 HGR62
@<TRIPOS>MOLECULE
pyrimidine
 10 10 0 0 0
****
USER_CHARGES
INVALID_CHARGES
Pose:  35 Cluster:  35 Fr_nu: 1504647 TotEn:    -9.52
@<TRIPOS>ATOM
      1 C1        -51.6223    5.9839  -33.8028 C.ar   1 LIG      -0.13100
      2 C2        -51.2489    5.0823  -34.7786 C.ar   1 LIG       0.28900
      3 C3        -51.4473    5.5613  -32.5010 C.ar   1 LIG       0.28900
      4 C4        -50.6201    3.5652  -33.2071 C.ar   1 LIG       0.50700
      5 N1        -50.7424    3.8599  -34.5153 N.ar   1 LIG      -0.71900
      6 N2        -50.9472    4.3539  -32.1656 N.ar   1 LIG      -0.71900
      7 H1        -52.0262    6.9583  -34.0428 H      1 LIG       0.11500
      8 H2        -51.3500    5.3256  -35.8308 H      1 LIG       0.11400
      9 H3        -51.7130    6.2009  -31.6663 H      1 LIG       0.11400
     10 H4        -50.2168    2.5891  -32.9665 H      1 LIG       0.14100
@<TRIPOS>BOND
      1       1       2 ar
      2       1       3 ar
      3       2       5 ar
      4       3       6 ar
      5       4       5 ar
      6       4       6 ar
      7       1       7 1
      8       2       8 1
      9       3       9 1
     10       4      10 1
@<TRIPOS>ALT_TYPE
CGenFF_4.0_ALT_TYPE_SET
CGenFF_4.0 1 CG2R61 2 CG2R61 3 CG2R61 4 CG2R64 5 NG2R62 6 NG2R62 7 HGR61 8 HGR62 9 HGR62 10 HGR62
@<TRIPOS>MOLECULE
pyrimidine
 10 10 0 0 0
****
USER_CHARGES
INVALID_CHARGES
Pose:  36 Cluster:  36 Fr_nu: 2267571 TotEn:    -9.47
@<TRIPOS>ATOM
      1 C1        -44.2452  -12.9040  -44.7108 C.ar   1 LIG      -0.13100
      2 C2        -43.9574  -11.9672  -43.7391 C.ar   1 LIG       0.28900
      3 C3        -45.5301  -12.8686  -45.2124 C.ar   1 LIG       0.28900
      4 C4        -46.0669  -11.1280  -43.8525 C.ar   1 LIG       0.50700
      5 N1        -44.8476  -11.0609  -43.2848 N.ar   1 LIG      -0.71900
      6 N2        -46.4702  -11.9909  -44.8045 N.ar   1 LIG      -0.71900
      7 H1        -43.5113  -13.6196  -45.0565 H      1 LIG       0.11500
      8 H2        -42.9734  -11.9184  -43.2855 H      1 LIG       0.11400
      9 H3        -45.8492  -13.5665  -45.9788 H      1 LIG       0.11400
     10 H4        -46.8022  -10.4123  -43.5057 H      1 LIG       0.14100
@<TRIPOS>BOND
      1       1       2 ar
      2       1       3 ar
      3       2       5 ar
      4       3       6 ar
      5       4       5 ar
      6       4       6 ar
      7       1       7 1
      8       2       8 1
      9       3       9 1
     10       4      10 1
@<TRIPOS>ALT_TYPE
CGenFF_4.0_ALT_TYPE_SET
CGenFF_4.0 1 CG2R61 2 CG2R61 3 CG2R61 4 CG2R64 5 NG2R62 6 NG2R62 7 HGR61 8 HGR62 9 HGR62 10 HGR62
@<TRIPOS>MOLECULE
pyrimidine
 10 10 0 0 0
****
USER_CHARGES
INVALID_CHARGES
Pose:  37 Cluster:  37 Fr_nu: 1968731 TotEn:    -9.19
@<TRIPOS>ATOM
      1 C1        -50.7822    3.3602  -33.8543 C.ar   1 LIG      -0.13100
      2 C2        -50.1005    4.5531  -33.9838 C.ar   1 LIG       0.28900
      3 C3        -52.1550    3.4418  -33.9668 C.ar   1 LIG       0.28900
      4 C4        -52.0449    5.6881  -34.2968 C.ar   1 LIG       0.50700
      5 N1        -50.7024    5.7399  -34.2064 N.ar   1 LIG      -0.71900
      6 N2        -52.8219    4.5934  -34.1887 N.ar   1 LIG      -0.71900
      7 H1        -50.2735    2.4223  -33.6758 H      1 LIG       0.11500
      8 H2        -49.0190    4.5883  -33.9098 H      1 LIG       0.11400
      9 H3        -52.7755    2.5566  -33.8783 H      1 LIG       0.11400
     10 H4        -52.5546    6.6272  -34.4743 H      1 LIG       0.14100
@<TRIPOS>BOND
      1       1       2 ar
      2       1       3 ar
      3       2       5 ar
      4       3       6 ar
      5       4       5 ar
      6       4       6 ar
      7       1       7 1
      8       2       8 1
      9       3       9 1
     10       4      10 1
@<TRIPOS>ALT_TYPE
CGenFF_4.0_ALT_TYPE_SET
CGenFF_4.0 1 CG2R61 2 CG2R61 3 CG2R61 4 CG2R64 5 NG2R62 6 NG2R62 7 HGR61 8 HGR62 9 HGR62 10 HGR62
@<TRIPOS>MOLECULE
pyrimidine
 10 10 0 0 0
****
USER_CHARGES
INVALID_CHARGES
Pose:  38 Cluster:  38 Fr_nu: 1203462 TotEn:    -8.94
@<TRIPOS>ATOM
      1 C1        -67.2989   -0.2470  -28.4915 C.ar   1 LIG      -0.13100
      2 C2        -66.7939   -1.4596  -28.0682 C.ar   1 LIG       0.28900
      3 C3        -68.6590   -0.2143  -28.7217 C.ar   1 LIG       0.28900
      4 C4        -68.8613   -2.4020  -28.1386 C.ar   1 LIG       0.50700
      5 N1        -67.5493   -2.5617  -27.8807 N.ar   1 LIG      -0.71900
      6 N2        -69.4734   -1.2770  -28.5549 N.ar   1 LIG      -0.71900
      7 H1        -66.6695    0.6212  -28.6338 H      1 LIG       0.11500
      8 H2        -65.7361   -1.5819  -27.8623 H      1 LIG       0.11400
      9 H3        -69.1463    0.6947  -29.0573 H      1 LIG       0.11400
     10 H4        -69.4915   -3.2715  -27.9973 H      1 LIG       0.14100
@<TRIPOS>BOND
      1       1       2 ar
      2       1       3 ar
      3       2       5 ar
      4       3       6 ar
      5       4       5 ar
      6       4       6 ar
      7       1       7 1
      8       2       8 1
      9       3       9 1
     10       4      10 1
@<TRIPOS>ALT_TYPE
CGenFF_4.0_ALT_TYPE_SET
CGenFF_4.0 1 CG2R61 2 CG2R61 3 CG2R61 4 CG2R64 5 NG2R62 6 NG2R62 7 HGR61 8 HGR62 9 HGR62 10 HGR62
@<TRIPOS>MOLECULE
pyrimidine
 10 10 0 0 0
****
USER_CHARGES
INVALID_CHARGES
Pose:  39 Cluster:  39 Fr_nu: 1504668 TotEn:    -8.68
@<TRIPOS>ATOM
      1 C1        -51.0671    4.2350  -32.5217 C.ar   1 LIG      -0.13100
      2 C2        -50.3334    3.8412  -33.6222 C.ar   1 LIG       0.28900
      3 C3        -51.4473    5.5613  -32.5010 C.ar   1 LIG       0.28900
      4 C4        -50.4216    5.9386  -34.4941 C.ar   1 LIG       0.50700
      5 N1        -49.9916    4.6698  -34.6306 N.ar   1 LIG      -0.71900
      6 N2        -51.1406    6.4443  -33.4738 N.ar   1 LIG      -0.71900
      7 H1        -51.3271    3.5486  -31.7270 H      1 LIG       0.11500
      8 H2        -49.9897    2.8178  -33.7263 H      1 LIG       0.11400
      9 H3        -52.0259    5.9629  -31.6762 H      1 LIG       0.11400
     10 H4        -50.1605    6.6263  -35.2892 H      1 LIG       0.14100
@<TRIPOS>BOND
      1       1       2 ar
      2       1       3 ar
      3       2       5 ar
      4       3       6 ar
      5       4       5 ar
      6       4       6 ar
      7       1       7 1
      8       2       8 1
      9       3       9 1
     10       4      10 1
@<TRIPOS>ALT_TYPE
CGenFF_4.0_ALT_TYPE_SET
CGenFF_4.0 1 CG2R61 2 CG2R61 3 CG2R61 4 CG2R64 5 NG2R62 6 NG2R62 7 HGR61 8 HGR62 9 HGR62 10 HGR62
@<TRIPOS>MOLECULE
pyrimidine
 10 10 0 0 0
****
USER_CHARGES
INVALID_CHARGES
Pose:  40 Cluster:  40 Fr_nu: 748467 TotEn:    -8.14
@<TRIPOS>ATOM
      1 C1        -58.1180    4.6204  -37.0198 C.ar   1 LIG      -0.13100
      2 C2        -57.2265    5.0763  -37.9694 C.ar   1 LIG       0.28900
      3 C3        -58.8439    3.5007  -37.3710 C.ar   1 LIG       0.28900
      4 C4        -57.8154    3.4074  -39.3960 C.ar   1 LIG       0.50700
      5 N1        -57.0489    4.4918  -39.1724 N.ar   1 LIG      -0.71900
      6 N2        -58.7177    2.8665  -38.5551 N.ar   1 LIG      -0.71900
      7 H1        -58.2401    5.1092  -36.0625 H      1 LIG       0.11500
      8 H2        -56.6120    5.9504  -37.7834 H      1 LIG       0.11400
      9 H3        -59.5695    3.0699  -36.6897 H      1 LIG       0.11400
     10 H4        -57.6942    2.9185  -40.3549 H      1 LIG       0.14100
@<TRIPOS>BOND
      1       1       2 ar
      2       1       3 ar
      3       2       5 ar
      4       3       6 ar
      5       4       5 ar
      6       4       6 ar
      7       1       7 1
      8       2       8 1
      9       3       9 1
     10       4      10 1
@<TRIPOS>ALT_TYPE
CGenFF_4.0_ALT_TYPE_SET
CGenFF_4.0 1 CG2R61 2 CG2R61 3 CG2R61 4 CG2R64 5 NG2R62 6 NG2R62 7 HGR61 8 HGR62 9 HGR62 10 HGR62
@<TRIPOS>MOLECULE
pyrimidine
 10 10 0 0 0
****
USER_CHARGES
INVALID_CHARGES
Pose:  41 Cluster:  41 Fr_nu: 967366 TotEn:    -8.02
@<TRIPOS>ATOM
      1 C1        -71.7343  -23.5447  -41.8704 C.ar   1 LIG      -0.13100
      2 C2        -71.1685  -23.7301  -40.6254 C.ar   1 LIG       0.28900
      3 C3        -72.5684  -24.5550  -42.3036 C.ar   1 LIG       0.28900
      4 C4        -72.2249  -25.7287  -40.3874 C.ar   1 LIG       0.50700
      5 N1        -71.3929  -24.8140  -39.8540 N.ar   1 LIG      -0.71900
      6 N2        -72.8370  -25.6651  -41.5854 N.ar   1 LIG      -0.71900
      7 H1        -71.5365  -22.6650  -42.4680 H      1 LIG       0.11500
      8 H2        -70.4990  -22.9897  -40.2013 H      1 LIG       0.11400
      9 H3        -73.0582  -24.4984  -43.2696 H      1 LIG       0.11400
     10 H4        -72.4222  -26.6102  -39.7898 H      1 LIG       0.14100
@<TRIPOS>BOND
      1       1       2 ar
      2       1       3 ar
      3       2       5 ar
      4       3       6 ar
      5       4       5 ar
      6       4       6 ar
      7       1       7 1
      8       2       8 1
      9       3       9 1
     10       4      10 1
@<TRIPOS>ALT_TYPE
CGenFF_4.0_ALT_TYPE_SET
CGenFF_4.0 1 CG2R61 2 CG2R61 3 CG2R61 4 CG2R64 5 NG2R62 6 NG2R62 7 HGR61 8 HGR62 9 HGR62 10 HGR62
@<TRIPOS>MOLECULE
pyrimidine
 10 10 0 0 0
****
USER_CHARGES
INVALID_CHARGES
Pose:  42 Cluster:  42 Fr_nu: 2000624 TotEn:    -7.58
@<TRIPOS>ATOM
      1 C1        -70.5220  -24.0967  -41.2619 C.ar   1 LIG      -0.13100
      2 C2        -71.2196  -23.6969  -42.3835 C.ar   1 LIG       0.28900
      3 C3        -71.2312  -24.8622  -40.3590 C.ar   1 LIG       0.28900
      4 C4        -73.0917  -24.7649  -41.6613 C.ar   1 LIG       0.50700
      5 N1        -72.5102  -24.0141  -42.6160 N.ar   1 LIG      -0.71900
      6 N2        -72.5222  -25.2161  -40.5274 N.ar   1 LIG      -0.71900
      7 H1        -69.4867  -23.8275  -41.1009 H      1 LIG       0.11500
      8 H2        -70.7455  -23.0921  -43.1489 H      1 LIG       0.11400
      9 H3        -70.7671  -25.2224  -39.4473 H      1 LIG       0.11400
     10 H4        -74.1286  -25.0337  -41.8218 H      1 LIG       0.14100
@<TRIPOS>BOND
      1       1       2 ar
      2       1       3 ar
      3       2       5 ar
      4       3       6 ar
      5       4       5 ar
      6       4       6 ar
      7       1       7 1
      8       2       8 1
      9       3       9 1
     10       4      10 1
@<TRIPOS>ALT_TYPE
CGenFF_4.0_ALT_TYPE_SET
CGenFF_4.0 1 CG2R61 2 CG2R61 3 CG2R61 4 CG2R64 5 NG2R62 6 NG2R62 7 HGR61 8 HGR62 9 HGR62 10 HGR62
@<TRIPOS>MOLECULE
pyrimidine
 10 10 0 0 0
****
USER_CHARGES
INVALID_CHARGES
Pose:  43 Cluster:  43 Fr_nu:    342 TotEn:    -7.58
@<TRIPOS>ATOM
      1 C1        -70.3385  -11.2337  -41.4471 C.ar   1 LIG      -0.13100
      2 C2        -70.6857  -12.1906  -42.3790 C.ar   1 LIG       0.28900
      3 C3        -70.5580   -9.9249  -41.8251 C.ar   1 LIG       0.28900
      4 C4        -71.3740  -10.5906  -43.8395 C.ar   1 LIG       0.50700
      5 N1        -71.2079  -11.9033  -43.5894 N.ar   1 LIG      -0.71900
      6 N2        -71.0760   -9.5659  -43.0180 N.ar   1 LIG      -0.71900
      7 H1        -69.9212  -11.4928  -40.4833 H      1 LIG       0.11500
      8 H2        -70.5493  -13.2464  -42.1716 H      1 LIG       0.11400
      9 H3        -70.3155   -9.1038  -41.1592 H      1 LIG       0.11400
     10 H4        -71.7908  -10.3309  -44.8049 H      1 LIG       0.14100
@<TRIPOS>BOND
      1       1       2 ar
      2       1       3 ar
      3       2       5 ar
      4       3       6 ar
      5       4       5 ar
      6       4       6 ar
      7       1       7 1
      8       2       8 1
      9       3       9 1
     10       4      10 1
@<TRIPOS>ALT_TYPE
CGenFF_4.0_ALT_TYPE_SET
CGenFF_4.0 1 CG2R61 2 CG2R61 3 CG2R61 4 CG2R64 5 NG2R62 6 NG2R62 7 HGR61 8 HGR62 9 HGR62 10 HGR62
@<TRIPOS>MOLECULE
pyrimidine
 10 10 0 0 0
****
USER_CHARGES
INVALID_CHARGES
Pose:  44 Cluster:  44 Fr_nu: 3080587 TotEn:    -6.98
@<TRIPOS>ATOM
      1 C1        -51.4275    4.0581  -32.6958 C.ar   1 LIG      -0.13100
      2 C2        -52.0778    5.2629  -32.5221 C.ar   1 LIG       0.28900
      3 C3        -51.1012    3.7381  -33.9978 C.ar   1 LIG       0.28900
      4 C4        -52.0190    5.6741  -34.7569 C.ar   1 LIG       0.50700
      5 N1        -52.3904    6.0986  -33.5341 N.ar   1 LIG      -0.71900
      6 N2        -51.3829    4.5255  -35.0565 N.ar   1 LIG      -0.71900
      7 H1        -51.1892    3.4070  -31.8655 H      1 LIG       0.11500
      8 H2        -52.3745    5.5991  -31.5345 H      1 LIG       0.11400
      9 H3        -50.5892    2.8113  -34.2329 H      1 LIG       0.11400
     10 H4        -52.2585    6.3254  -35.5886 H      1 LIG       0.14100
@<TRIPOS>BOND
      1       1       2 ar
      2       1       3 ar
      3       2       5 ar
      4       3       6 ar
      5       4       5 ar
      6       4       6 ar
      7       1       7 1
      8       2       8 1
      9       3       9 1
     10       4      10 1
@<TRIPOS>ALT_TYPE
CGenFF_4.0_ALT_TYPE_SET
CGenFF_4.0 1 CG2R61 2 CG2R61 3 CG2R61 4 CG2R64 5 NG2R62 6 NG2R62 7 HGR61 8 HGR62 9 HGR62 10 HGR62
@<TRIPOS>MOLECULE
pyrimidine
 10 10 0 0 0
****
USER_CHARGES
INVALID_CHARGES
Pose:  45 Cluster:  45 Fr_nu: 3081423 TotEn:    -6.46
@<TRIPOS>ATOM
      1 C1        -52.0170    5.2184  -32.2430 C.ar   1 LIG      -0.13100
      2 C2        -52.1711    4.0958  -31.4554 C.ar   1 LIG       0.28900
      3 C3        -51.4749    5.0007  -33.4932 C.ar   1 LIG       0.28900
      4 C4        -51.3087    2.7702  -33.0881 C.ar   1 LIG       0.50700
      5 N1        -51.8264    2.8518  -31.8477 N.ar   1 LIG      -0.71900
      6 N2        -51.1080    3.7854  -33.9500 N.ar   1 LIG      -0.71900
      7 H1        -52.3022    6.2048  -31.9026 H      1 LIG       0.11500
      8 H2        -52.5886    4.1681  -30.4570 H      1 LIG       0.11400
      9 H3        -51.3153    5.8226  -34.1828 H      1 LIG       0.11400
     10 H4        -51.0220    1.7828  -33.4289 H      1 LIG       0.14100
@<TRIPOS>BOND
      1       1       2 ar
      2       1       3 ar
      3       2       5 ar
      4       3       6 ar
      5       4       5 ar
      6       4       6 ar
      7       1       7 1
      8       2       8 1
      9       3       9 1
     10       4      10 1
@<TRIPOS>ALT_TYPE
CGenFF_4.0_ALT_TYPE_SET
CGenFF_4.0 1 CG2R61 2 CG2R61 3 CG2R61 4 CG2R64 5 NG2R62 6 NG2R62 7 HGR61 8 HGR62 9 HGR62 10 HGR62
@<TRIPOS>MOLECULE
naphtalene
 18 19 0 0 0
****
USER_CHARGES
INVALID_CHARGES
Pose:   1 Cluster:   1 Fr_nu: 465118 TotEn:   -13.92
@<TRIPOS>ATOM
      1 C1        -77.9322  -17.2516  -54.5982 C.ar   1 LIG      -0.11500
      2 C2        -79.0402  -16.5306  -55.0334 C.ar   1 LIG      -0.11500
      3 C3        -76.3403  -13.3433  -52.1768 C.ar   1 LIG      -0.11500
      4 C4        -77.4483  -12.6223  -52.6121 C.ar   1 LIG      -0.11500
      5 C5        -76.9809  -16.6433  -53.7787 C.ar   1 LIG      -0.11700
      6 C6        -79.2012  -15.1987  -54.6509 C.ar   1 LIG      -0.11700
      7 C7        -76.1793  -14.6753  -52.5593 C.ar   1 LIG      -0.11700
      8 C8        -78.3996  -13.2305  -53.4316 C.ar   1 LIG      -0.11700
      9 C9        -77.1269  -15.3035  -53.3839 C.ar   1 LIG       0.00400
     10 C10       -78.2536  -14.5704  -53.8265 C.ar   1 LIG       0.00400
     11 H1        -77.8071  -18.2883  -54.8968 H      1 LIG       0.11500
     12 H2        -79.7803  -17.0051  -55.6712 H      1 LIG       0.11500
     13 H3        -75.5997  -12.8692  -51.5388 H      1 LIG       0.11500
     14 H4        -77.5722  -11.5853  -52.3144 H      1 LIG       0.11500
     15 H5        -76.1225  -17.2260  -53.4508 H      1 LIG       0.11500
     16 H6        -80.0753  -14.6544  -55.0025 H      1 LIG       0.11500
     17 H7        -75.3056  -15.2196  -52.2070 H      1 LIG       0.11500
     18 H8        -79.2577  -12.6477  -53.7603 H      1 LIG       0.11500
@<TRIPOS>BOND
      1       1       2 ar
      2       1       5 ar
      3       2       6 ar
      4       3       4 ar
      5       3       7 ar
      6       4       8 ar
      7       5       9 ar
      8       6      10 ar
      9       7       9 ar
     10       8      10 ar
     11       9      10 ar
     12       1      11 1
     13       2      12 1
     14       3      13 1
     15       4      14 1
     16       5      15 1
     17       6      16 1
     18       7      17 1
     19       8      18 1
@<TRIPOS>ALT_TYPE
CGenFF_4.0_ALT_TYPE_SET
CGenFF_4.0 1 CG2R61 2 CG2R61 3 CG2R61 4 CG2R61 5 CG2R61 6 CG2R61 7 CG2R61 8 CG2R61 9 CG2R61 10 CG2R61 11 HGR61 12 HGR61 13 HGR61 14 HGR61 15 HGR61 16 HGR61 17 HGR61 18 HGR61
@<TRIPOS>MOLECULE
naphtalene
 18 19 0 0 0
****
USER_CHARGES
INVALID_CHARGES
Pose:   2 Cluster:   2 Fr_nu: 233359 TotEn:   -12.69
@<TRIPOS>ATOM
      1 C1        -70.9486  -23.5773  -40.3227 C.ar   1 LIG      -0.11500
      2 C2        -69.8278  -24.3185  -40.6849 C.ar   1 LIG      -0.11500
      3 C3        -73.3117  -25.2374  -44.2384 C.ar   1 LIG      -0.11500
      4 C4        -72.1908  -25.9786  -44.6005 C.ar   1 LIG      -0.11500
      5 C5        -72.0978  -23.6173  -41.1129 C.ar   1 LIG      -0.11700
      6 C6        -69.8517  -25.1026  -41.8385 C.ar   1 LIG      -0.11700
      7 C7        -73.2878  -24.4533  -43.0846 C.ar   1 LIG      -0.11700
      8 C8        -71.0416  -25.9385  -43.8105 C.ar   1 LIG      -0.11700
      9 C9        -72.1396  -24.4011  -42.2775 C.ar   1 LIG       0.00400
     10 C10       -70.9998  -25.1548  -42.6458 C.ar   1 LIG       0.00400
     11 H1        -70.9293  -22.9666  -39.4248 H      1 LIG       0.11500
     12 H2        -68.9338  -24.2868  -40.0689 H      1 LIG       0.11500
     13 H3        -74.2063  -25.2688  -44.8540 H      1 LIG       0.11500
     14 H4        -72.2103  -26.5879  -45.4993 H      1 LIG       0.11500
     15 H5        -72.9621  -23.0295  -40.8107 H      1 LIG       0.11500
     16 H6        -68.9643  -25.6742  -42.1022 H      1 LIG       0.11500
     17 H7        -74.1755  -23.8824  -42.8207 H      1 LIG       0.11500
     18 H8        -70.1769  -26.5258  -44.1129 H      1 LIG       0.11500
@<TRIPOS>BOND
      1       1       2 ar
      2       1       5 ar
      3       2       6 ar
      4       3       4 ar
      5       3       7 ar
      6       4       8 ar
      7       5       9 ar
      8       6      10 ar
      9       7       9 ar
     10       8      10 ar
     11       9      10 ar
     12       1      11 1
     13       2      12 1
     14       3      13 1
     15       4      14 1
     16       5      15 1
     17       6      16 1
     18       7      17 1
     19       8      18 1
@<TRIPOS>ALT_TYPE
CGenFF_4.0_ALT_TYPE_SET
CGenFF_4.0 1 CG2R61 2 CG2R61 3 CG2R61 4 CG2R61 5 CG2R61 6 CG2R61 7 CG2R61 8 CG2R61 9 CG2R61 10 CG2R61 11 HGR61 12 HGR61 13 HGR61 14 HGR61 15 HGR61 16 HGR61 17 HGR61 18 HGR61
@<TRIPOS>MOLECULE
naphtalene
 18 19 0 0 0
****
USER_CHARGES
INVALID_CHARGES
Pose:   3 Cluster:   3 Fr_nu: 153060 TotEn:   -12.65
@<TRIPOS>ATOM
      1 C1        -73.1377  -25.0201  -42.5326 C.ar   1 LIG      -0.11500
      2 C2        -73.2485  -23.9567  -41.6418 C.ar   1 LIG      -0.11500
      3 C3        -68.9087  -26.2905  -40.4895 C.ar   1 LIG      -0.11500
      4 C4        -69.0196  -25.2271  -39.5987 C.ar   1 LIG      -0.11500
      5 C5        -72.0323  -25.8693  -42.4726 C.ar   1 LIG      -0.11700
      6 C6        -72.2546  -23.7382  -40.6875 C.ar   1 LIG      -0.11700
      7 C7        -69.9027  -26.5090  -41.4438 C.ar   1 LIG      -0.11700
      8 C8        -70.1250  -24.3778  -39.6586 C.ar   1 LIG      -0.11700
      9 C9        -71.0222  -25.6643  -41.5185 C.ar   1 LIG       0.00400
     10 C10       -71.1350  -24.5828  -40.6127 C.ar   1 LIG       0.00400
     11 H1        -73.9115  -25.1894  -43.2757 H      1 LIG       0.11500
     12 H2        -74.1096  -23.2964  -41.6892 H      1 LIG       0.11500
     13 H3        -68.0478  -26.9514  -40.4425 H      1 LIG       0.11500
     14 H4        -68.2448  -25.0574  -38.8568 H      1 LIG       0.11500
     15 H5        -71.9662  -26.6940  -43.1793 H      1 LIG       0.11500
     16 H6        -72.3622  -22.9011  -40.0008 H      1 LIG       0.11500
     17 H7        -69.7954  -27.3466  -42.1298 H      1 LIG       0.11500
     18 H8        -70.1908  -23.5526  -38.9525 H      1 LIG       0.11500
@<TRIPOS>BOND
      1       1       2 ar
      2       1       5 ar
      3       2       6 ar
      4       3       4 ar
      5       3       7 ar
      6       4       8 ar
      7       5       9 ar
      8       6      10 ar
      9       7       9 ar
     10       8      10 ar
     11       9      10 ar
     12       1      11 1
     13       2      12 1
     14       3      13 1
     15       4      14 1
     16       5      15 1
     17       6      16 1
     18       7      17 1
     19       8      18 1
@<TRIPOS>ALT_TYPE
CGenFF_4.0_ALT_TYPE_SET
CGenFF_4.0 1 CG2R61 2 CG2R61 3 CG2R61 4 CG2R61 5 CG2R61 6 CG2R61 7 CG2R61 8 CG2R61 9 CG2R61 10 CG2R61 11 HGR61 12 HGR61 13 HGR61 14 HGR61 15 HGR61 16 HGR61 17 HGR61 18 HGR61
@<TRIPOS>MOLECULE
naphtalene
 18 19 0 0 0
****
USER_CHARGES
INVALID_CHARGES
Pose:   4 Cluster:   4 Fr_nu:  15496 TotEn:   -12.28
@<TRIPOS>ATOM
      1 C1        -57.7919    3.1660  -42.4663 C.ar   1 LIG      -0.11500
      2 C2        -58.8823    2.4209  -42.0275 C.ar   1 LIG      -0.11500
      3 C3        -57.1084    4.8280  -37.9449 C.ar   1 LIG      -0.11500
      4 C4        -58.1989    4.0829  -37.5062 C.ar   1 LIG      -0.11500
      5 C5        -57.0749    3.9526  -41.5642 C.ar   1 LIG      -0.11700
      6 C6        -59.2600    2.4593  -40.6851 C.ar   1 LIG      -0.11700
      7 C7        -56.7307    4.7895  -39.2874 C.ar   1 LIG      -0.11700
      8 C8        -58.9160    3.2963  -38.4082 C.ar   1 LIG      -0.11700
      9 C9        -57.4410    4.0033  -40.2093 C.ar   1 LIG       0.00400
     10 C10       -58.5499    3.2456  -39.7632 C.ar   1 LIG       0.00400
     11 H1        -57.4987    3.1361  -43.5116 H      1 LIG       0.11500
     12 H2        -59.4396    1.8087  -42.7306 H      1 LIG       0.11500
     13 H3        -56.5504    5.4405  -37.2422 H      1 LIG       0.11500
     14 H4        -58.4925    4.1143  -36.4611 H      1 LIG       0.11500
     15 H5        -56.2262    4.5272  -41.9296 H      1 LIG       0.11500
     16 H6        -60.1153    1.8684  -40.3641 H      1 LIG       0.11500
     17 H7        -55.8749    5.3799  -39.6080 H      1 LIG       0.11500
     18 H8        -59.7652    2.7222  -38.0432 H      1 LIG       0.11500
@<TRIPOS>BOND
      1       1       2 ar
      2       1       5 ar
      3       2       6 ar
      4       3       4 ar
      5       3       7 ar
      6       4       8 ar
      7       5       9 ar
      8       6      10 ar
      9       7       9 ar
     10       8      10 ar
     11       9      10 ar
     12       1      11 1
     13       2      12 1
     14       3      13 1
     15       4      14 1
     16       5      15 1
     17       6      16 1
     18       7      17 1
     19       8      18 1
@<TRIPOS>ALT_TYPE
CGenFF_4.0_ALT_TYPE_SET
CGenFF_4.0 1 CG2R61 2 CG2R61 3 CG2R61 4 CG2R61 5 CG2R61 6 CG2R61 7 CG2R61 8 CG2R61 9 CG2R61 10 CG2R61 11 HGR61 12 HGR61 13 HGR61 14 HGR61 15 HGR61 16 HGR61 17 HGR61 18 HGR61
@<TRIPOS>MOLECULE
naphtalene
 18 19 0 0 0
****
USER_CHARGES
INVALID_CHARGES
Pose:   5 Cluster:   5 Fr_nu:  88301 TotEn:   -12.21
@<TRIPOS>ATOM
      1 C1        -65.2640   -0.7765  -27.4091 C.ar   1 LIG      -0.11500
      2 C2        -65.9394   -1.9019  -26.9464 C.ar   1 LIG      -0.11500
      3 C3        -69.2708    0.6580  -29.7673 C.ar   1 LIG      -0.11500
      4 C4        -69.9461   -0.4675  -29.3045 C.ar   1 LIG      -0.11500
      5 C5        -65.9197    0.1444  -28.2268 C.ar   1 LIG      -0.11700
      6 C6        -67.2728   -2.1108  -27.2993 C.ar   1 LIG      -0.11700
      7 C7        -67.9373    0.8669  -29.4142 C.ar   1 LIG      -0.11700
      8 C8        -69.2906   -1.3885  -28.4869 C.ar   1 LIG      -0.11700
      9 C9        -67.2618   -0.0498  -28.5921 C.ar   1 LIG       0.00400
     10 C10       -67.9485   -1.1943  -28.1215 C.ar   1 LIG       0.00400
     11 H1        -64.2258   -0.6148  -27.1345 H      1 LIG       0.11500
     12 H2        -65.4282   -2.6182  -26.3097 H      1 LIG       0.11500
     13 H3        -69.7816    1.3748  -30.4040 H      1 LIG       0.11500
     14 H4        -70.9839   -0.6295  -29.5806 H      1 LIG       0.11500
     15 H5        -65.3719    1.0168  -28.5772 H      1 LIG       0.11500
     16 H6        -67.7813   -2.9972  -26.9257 H      1 LIG       0.11500
     17 H7        -67.4293    1.7537  -29.7873 H      1 LIG       0.11500
     18 H8        -69.8379   -2.2614  -28.1369 H      1 LIG       0.11500
@<TRIPOS>BOND
      1       1       2 ar
      2       1       5 ar
      3       2       6 ar
      4       3       4 ar
      5       3       7 ar
      6       4       8 ar
      7       5       9 ar
      8       6      10 ar
      9       7       9 ar
     10       8      10 ar
     11       9      10 ar
     12       1      11 1
     13       2      12 1
     14       3      13 1
     15       4      14 1
     16       5      15 1
     17       6      16 1
     18       7      17 1
     19       8      18 1
@<TRIPOS>ALT_TYPE
CGenFF_4.0_ALT_TYPE_SET
CGenFF_4.0 1 CG2R61 2 CG2R61 3 CG2R61 4 CG2R61 5 CG2R61 6 CG2R61 7 CG2R61 8 CG2R61 9 CG2R61 10 CG2R61 11 HGR61 12 HGR61 13 HGR61 14 HGR61 15 HGR61 16 HGR61 17 HGR61 18 HGR61
@<TRIPOS>MOLECULE
naphtalene
 18 19 0 0 0
****
USER_CHARGES
INVALID_CHARGES
Pose:   6 Cluster:   6 Fr_nu:  27584 TotEn:   -11.66
@<TRIPOS>ATOM
      1 C1        -43.6504   -5.2363  -51.2243 C.ar   1 LIG      -0.11500
      2 C2        -42.9123   -6.3498  -50.8342 C.ar   1 LIG      -0.11500
      3 C3        -47.4469   -6.8491  -48.6439 C.ar   1 LIG      -0.11500
      4 C4        -46.7087   -7.9625  -48.2539 C.ar   1 LIG      -0.11500
      5 C5        -44.9633   -5.0777  -50.7796 C.ar   1 LIG      -0.11700
      6 C6        -43.4841   -7.3090  -49.9980 C.ar   1 LIG      -0.11700
      7 C7        -46.8751   -5.8898  -49.4802 C.ar   1 LIG      -0.11700
      8 C8        -45.3959   -8.1212  -48.6986 C.ar   1 LIG      -0.11700
      9 C9        -45.5549   -6.0333  -49.9374 C.ar   1 LIG       0.00400
     10 C10       -44.8043   -7.1656  -49.5408 C.ar   1 LIG       0.00400
     11 H1        -43.2050   -4.4902  -51.8758 H      1 LIG       0.11500
     12 H2        -41.8903   -6.4722  -51.1808 H      1 LIG       0.11500
     13 H3        -48.4692   -6.7260  -48.2975 H      1 LIG       0.11500
     14 H4        -47.1552   -8.7090  -47.6036 H      1 LIG       0.11500
     15 H5        -45.5216   -4.1997  -51.0976 H      1 LIG       0.11500
     16 H6        -42.8885   -8.1712  -49.7052 H      1 LIG       0.11500
     17 H7        -47.4706   -5.0273  -49.7722 H      1 LIG       0.11500
     18 H8        -44.8376   -8.9996  -48.3813 H      1 LIG       0.11500
@<TRIPOS>BOND
      1       1       2 ar
      2       1       5 ar
      3       2       6 ar
      4       3       4 ar
      5       3       7 ar
      6       4       8 ar
      7       5       9 ar
      8       6      10 ar
      9       7       9 ar
     10       8      10 ar
     11       9      10 ar
     12       1      11 1
     13       2      12 1
     14       3      13 1
     15       4      14 1
     16       5      15 1
     17       6      16 1
     18       7      17 1
     19       8      18 1
@<TRIPOS>ALT_TYPE
CGenFF_4.0_ALT_TYPE_SET
CGenFF_4.0 1 CG2R61 2 CG2R61 3 CG2R61 4 CG2R61 5 CG2R61 6 CG2R61 7 CG2R61 8 CG2R61 9 CG2R61 10 CG2R61 11 HGR61 12 HGR61 13 HGR61 14 HGR61 15 HGR61 16 HGR61 17 HGR61 18 HGR61
@<TRIPOS>MOLECULE
naphtalene
 18 19 0 0 0
****
USER_CHARGES
INVALID_CHARGES
Pose:   7 Cluster:   7 Fr_nu:  19865 TotEn:   -11.63
@<TRIPOS>ATOM
      1 C1        -72.8587  -27.7537  -40.5094 C.ar   1 LIG      -0.11500
      2 C2        -72.5634  -26.4165  -40.2617 C.ar   1 LIG      -0.11500
      3 C3        -73.9177  -26.6632  -45.1314 C.ar   1 LIG      -0.11500
      4 C4        -73.6224  -25.3260  -44.8835 C.ar   1 LIG      -0.11500
      5 C5        -73.2698  -28.1542  -41.7811 C.ar   1 LIG      -0.11700
      6 C6        -72.6780  -25.4746  -41.2844 C.ar   1 LIG      -0.11700
      7 C7        -73.8030  -27.6052  -44.1085 C.ar   1 LIG      -0.11700
      8 C8        -73.2114  -24.9254  -43.6118 C.ar   1 LIG      -0.11700
      9 C9        -73.3907  -27.2197  -42.8225 C.ar   1 LIG       0.00400
     10 C10       -73.0905  -25.8599  -42.5704 C.ar   1 LIG       0.00400
     11 H1        -72.7698  -28.4864  -39.7127 H      1 LIG       0.11500
     12 H2        -72.2432  -26.1058  -39.2714 H      1 LIG       0.11500
     13 H3        -74.2379  -26.9747  -46.1216 H      1 LIG       0.11500
     14 H4        -73.7128  -24.5935  -45.6802 H      1 LIG       0.11500
     15 H5        -73.4958  -29.2048  -41.9519 H      1 LIG       0.11500
     16 H6        -72.4415  -24.4348  -41.0683 H      1 LIG       0.11500
     17 H7        -74.0387  -28.6450  -44.3251 H      1 LIG       0.11500
     18 H8        -72.9861  -23.8747  -43.4406 H      1 LIG       0.11500
@<TRIPOS>BOND
      1       1       2 ar
      2       1       5 ar
      3       2       6 ar
      4       3       4 ar
      5       3       7 ar
      6       4       8 ar
      7       5       9 ar
      8       6      10 ar
      9       7       9 ar
     10       8      10 ar
     11       9      10 ar
     12       1      11 1
     13       2      12 1
     14       3      13 1
     15       4      14 1
     16       5      15 1
     17       6      16 1
     18       7      17 1
     19       8      18 1
@<TRIPOS>ALT_TYPE
CGenFF_4.0_ALT_TYPE_SET
CGenFF_4.0 1 CG2R61 2 CG2R61 3 CG2R61 4 CG2R61 5 CG2R61 6 CG2R61 7 CG2R61 8 CG2R61 9 CG2R61 10 CG2R61 11 HGR61 12 HGR61 13 HGR61 14 HGR61 15 HGR61 16 HGR61 17 HGR61 18 HGR61
@<TRIPOS>MOLECULE
naphtalene
 18 19 0 0 0
****
USER_CHARGES
INVALID_CHARGES
Pose:   8 Cluster:   8 Fr_nu:    126 TotEn:   -11.54
@<TRIPOS>ATOM
      1 C1        -43.7720  -15.3093  -46.0358 C.ar   1 LIG      -0.11500
      2 C2        -44.9820  -15.1694  -46.7089 C.ar   1 LIG      -0.11500
      3 C3        -44.7287  -11.2815  -43.4795 C.ar   1 LIG      -0.11500
      4 C4        -45.9387  -11.1417  -44.1527 C.ar   1 LIG      -0.11500
      5 C5        -43.4021  -14.3797  -45.0634 C.ar   1 LIG      -0.11700
      6 C6        -45.8269  -14.0996  -46.4123 C.ar   1 LIG      -0.11700
      7 C7        -43.8839  -12.3515  -43.7761 C.ar   1 LIG      -0.11700
      8 C8        -46.3087  -12.0712  -45.1251 C.ar   1 LIG      -0.11700
      9 C9        -44.2402  -13.2965  -44.7520 C.ar   1 LIG       0.00400
     10 C10       -45.4706  -13.1544  -45.4365 C.ar   1 LIG       0.00400
     11 H1        -43.1145  -16.1420  -46.2675 H      1 LIG       0.11500
     12 H2        -45.2692  -15.8938  -47.4655 H      1 LIG       0.11500
     13 H3        -44.4410  -10.5574  -42.7224 H      1 LIG       0.11500
     14 H4        -46.5952  -10.3080  -43.9216 H      1 LIG       0.11500
     15 H5        -42.4514  -14.5086  -44.5501 H      1 LIG       0.11500
     16 H6        -46.7682  -14.0102  -46.9505 H      1 LIG       0.11500
     17 H7        -42.9430  -12.4411  -43.2372 H      1 LIG       0.11500
     18 H8        -47.2590  -11.9421  -45.6391 H      1 LIG       0.11500
@<TRIPOS>BOND
      1       1       2 ar
      2       1       5 ar
      3       2       6 ar
      4       3       4 ar
      5       3       7 ar
      6       4       8 ar
      7       5       9 ar
      8       6      10 ar
      9       7       9 ar
     10       8      10 ar
     11       9      10 ar
     12       1      11 1
     13       2      12 1
     14       3      13 1
     15       4      14 1
     16       5      15 1
     17       6      16 1
     18       7      17 1
     19       8      18 1
@<TRIPOS>ALT_TYPE
CGenFF_4.0_ALT_TYPE_SET
CGenFF_4.0 1 CG2R61 2 CG2R61 3 CG2R61 4 CG2R61 5 CG2R61 6 CG2R61 7 CG2R61 8 CG2R61 9 CG2R61 10 CG2R61 11 HGR61 12 HGR61 13 HGR61 14 HGR61 15 HGR61 16 HGR61 17 HGR61 18 HGR61
@<TRIPOS>MOLECULE
naphtalene
 18 19 0 0 0
****
USER_CHARGES
INVALID_CHARGES
Pose:   9 Cluster:   9 Fr_nu:   7227 TotEn:   -11.50
@<TRIPOS>ATOM
      1 C1        -72.4471  -28.4358  -41.7690 C.ar   1 LIG      -0.11500
      2 C2        -73.4283  -27.6928  -42.4186 C.ar   1 LIG      -0.11500
      3 C3        -70.5944  -24.3472  -39.8918 C.ar   1 LIG      -0.11500
      4 C4        -71.5757  -23.6043  -40.5414 C.ar   1 LIG      -0.11500
      5 C5        -71.4947  -27.7938  -40.9770 C.ar   1 LIG      -0.11700
      6 C6        -73.4611  -26.3051  -42.2787 C.ar   1 LIG      -0.11700
      7 C7        -70.5617  -25.7350  -40.0316 C.ar   1 LIG      -0.11700
      8 C8        -72.5281  -24.2462  -41.3335 C.ar   1 LIG      -0.11700
      9 C9        -71.5125  -26.3977  -40.8249 C.ar   1 LIG       0.00400
     10 C10       -72.5103  -25.6422  -41.4855 C.ar   1 LIG       0.00400
     11 H1        -72.4217  -29.5160  -41.8787 H      1 LIG       0.11500
     12 H2        -74.1695  -28.1936  -43.0347 H      1 LIG       0.11500
     13 H3        -69.8529  -23.8469  -39.2752 H      1 LIG       0.11500
     14 H4        -71.5997  -22.5240  -40.4325 H      1 LIG       0.11500
     15 H5        -70.7365  -28.3946  -40.4789 H      1 LIG       0.11500
     16 H6        -74.2375  -25.7444  -42.7951 H      1 LIG       0.11500
     17 H7        -69.7858  -26.2955  -39.5145 H      1 LIG       0.11500
     18 H8        -73.2860  -23.6455  -41.8323 H      1 LIG       0.11500
@<TRIPOS>BOND
      1       1       2 ar
      2       1       5 ar
      3       2       6 ar
      4       3       4 ar
      5       3       7 ar
      6       4       8 ar
      7       5       9 ar
      8       6      10 ar
      9       7       9 ar
     10       8      10 ar
     11       9      10 ar
     12       1      11 1
     13       2      12 1
     14       3      13 1
     15       4      14 1
     16       5      15 1
     17       6      16 1
     18       7      17 1
     19       8      18 1
@<TRIPOS>ALT_TYPE
CGenFF_4.0_ALT_TYPE_SET
CGenFF_4.0 1 CG2R61 2 CG2R61 3 CG2R61 4 CG2R61 5 CG2R61 6 CG2R61 7 CG2R61 8 CG2R61 9 CG2R61 10 CG2R61 11 HGR61 12 HGR61 13 HGR61 14 HGR61 15 HGR61 16 HGR61 17 HGR61 18 HGR61
@<TRIPOS>MOLECULE
naphtalene
 18 19 0 0 0
****
USER_CHARGES
INVALID_CHARGES
Pose:  10 Cluster:  10 Fr_nu: 271314 TotEn:   -11.49
@<TRIPOS>ATOM
      1 C1        -65.2454  -22.0686  -49.2106 C.ar   1 LIG      -0.11500
      2 C2        -63.8611  -22.2086  -49.2399 C.ar   1 LIG      -0.11500
      3 C3        -64.9696  -18.6282  -52.6400 C.ar   1 LIG      -0.11500
      4 C4        -63.5853  -18.7683  -52.6692 C.ar   1 LIG      -0.11500
      5 C5        -65.8718  -21.1443  -50.0472 C.ar   1 LIG      -0.11700
      6 C6        -63.0978  -21.4251  -50.1057 C.ar   1 LIG      -0.11700
      7 C7        -65.7329  -19.4118  -51.7741 C.ar   1 LIG      -0.11700
      8 C8        -62.9588  -19.6925  -51.8326 C.ar   1 LIG      -0.11700
      9 C9        -65.1191  -20.3472  -50.9251 C.ar   1 LIG       0.00400
     10 C10       -63.7114  -20.4896  -50.9547 C.ar   1 LIG       0.00400
     11 H1        -65.8391  -22.6784  -48.5360 H      1 LIG       0.11500
     12 H2        -63.3745  -22.9287  -48.5884 H      1 LIG       0.11500
     13 H3        -65.4570  -17.9083  -53.2915 H      1 LIG       0.11500
     14 H4        -62.9920  -18.1572  -53.3430 H      1 LIG       0.11500
     15 H5        -66.9551  -21.0514  -50.0071 H      1 LIG       0.11500
     16 H6        -62.0172  -21.5518  -50.1122 H      1 LIG       0.11500
     17 H7        -66.8135  -19.2856  -51.7684 H      1 LIG       0.11500
     18 H8        -61.8753  -19.7850  -51.8720 H      1 LIG       0.11500
@<TRIPOS>BOND
      1       1       2 ar
      2       1       5 ar
      3       2       6 ar
      4       3       4 ar
      5       3       7 ar
      6       4       8 ar
      7       5       9 ar
      8       6      10 ar
      9       7       9 ar
     10       8      10 ar
     11       9      10 ar
     12       1      11 1
     13       2      12 1
     14       3      13 1
     15       4      14 1
     16       5      15 1
     17       6      16 1
     18       7      17 1
     19       8      18 1
@<TRIPOS>ALT_TYPE
CGenFF_4.0_ALT_TYPE_SET
CGenFF_4.0 1 CG2R61 2 CG2R61 3 CG2R61 4 CG2R61 5 CG2R61 6 CG2R61 7 CG2R61 8 CG2R61 9 CG2R61 10 CG2R61 11 HGR61 12 HGR61 13 HGR61 14 HGR61 15 HGR61 16 HGR61 17 HGR61 18 HGR61
@<TRIPOS>MOLECULE
naphtalene
 18 19 0 0 0
****
USER_CHARGES
INVALID_CHARGES
Pose:  11 Cluster:  11 Fr_nu: 254625 TotEn:   -11.41
@<TRIPOS>ATOM
      1 C1        -72.5336  -26.7933  -40.7171 C.ar   1 LIG      -0.11500
      2 C2        -72.6756  -25.4091  -40.7419 C.ar   1 LIG      -0.11500
      3 C3        -67.7395  -26.2895  -40.0567 C.ar   1 LIG      -0.11500
      4 C4        -67.8816  -24.9053  -40.0816 C.ar   1 LIG      -0.11500
      5 C5        -71.2723  -27.3630  -40.5407 C.ar   1 LIG      -0.11700
      6 C6        -71.5570  -24.5892  -40.5904 C.ar   1 LIG      -0.11700
      7 C7        -68.8582  -27.1093  -40.2082 C.ar   1 LIG      -0.11700
      8 C8        -69.1429  -24.3354  -40.2580 C.ar   1 LIG      -0.11700
      9 C9        -70.1353  -26.5530  -40.3867 C.ar   1 LIG       0.00400
     10 C10       -70.2798  -25.1454  -40.4120 C.ar   1 LIG       0.00400
     11 H1        -73.4047  -27.4310  -40.8356 H      1 LIG       0.11500
     12 H2        -73.6580  -24.9665  -40.8790 H      1 LIG       0.11500
     13 H3        -66.7573  -26.7327  -39.9195 H      1 LIG       0.11500
     14 H4        -67.0100  -24.2680  -39.9644 H      1 LIG       0.11500
     15 H5        -71.1849  -28.4474  -40.5250 H      1 LIG       0.11500
     16 H6        -71.6915  -23.5097  -40.6125 H      1 LIG       0.11500
     17 H7        -68.7236  -28.1887  -40.1852 H      1 LIG       0.11500
     18 H8        -69.2304  -23.2510  -40.2745 H      1 LIG       0.11500
@<TRIPOS>BOND
      1       1       2 ar
      2       1       5 ar
      3       2       6 ar
      4       3       4 ar
      5       3       7 ar
      6       4       8 ar
      7       5       9 ar
      8       6      10 ar
      9       7       9 ar
     10       8      10 ar
     11       9      10 ar
     12       1      11 1
     13       2      12 1
     14       3      13 1
     15       4      14 1
     16       5      15 1
     17       6      16 1
     18       7      17 1
     19       8      18 1
@<TRIPOS>ALT_TYPE
CGenFF_4.0_ALT_TYPE_SET
CGenFF_4.0 1 CG2R61 2 CG2R61 3 CG2R61 4 CG2R61 5 CG2R61 6 CG2R61 7 CG2R61 8 CG2R61 9 CG2R61 10 CG2R61 11 HGR61 12 HGR61 13 HGR61 14 HGR61 15 HGR61 16 HGR61 17 HGR61 18 HGR61
@<TRIPOS>MOLECULE
naphtalene
 18 19 0 0 0
****
USER_CHARGES
INVALID_CHARGES
Pose:  12 Cluster:  12 Fr_nu:  84395 TotEn:   -11.38
@<TRIPOS>ATOM
      1 C1        -79.5923  -16.0352  -55.3735 C.ar   1 LIG      -0.11500
      2 C2        -78.2477  -16.3603  -55.2216 C.ar   1 LIG      -0.11500
      3 C3        -79.6318  -14.1116  -50.9046 C.ar   1 LIG      -0.11500
      4 C4        -78.2872  -14.4368  -50.7528 C.ar   1 LIG      -0.11500
      5 C5        -80.2770  -15.3945  -54.3404 C.ar   1 LIG      -0.11700
      6 C6        -77.5825  -16.0461  -54.0363 C.ar   1 LIG      -0.11700
      7 C7        -80.2970  -14.4259  -52.0901 C.ar   1 LIG      -0.11700
      8 C8        -77.6024  -15.0776  -51.7858 C.ar   1 LIG      -0.11700
      9 C9        -79.6234  -15.0707  -53.1403 C.ar   1 LIG       0.00400
     10 C10       -78.2560  -15.4014  -52.9859 C.ar   1 LIG       0.00400
     11 H1        -80.1098  -16.2806  -56.2963 H      1 LIG       0.11500
     12 H2        -77.7155  -16.8589  -56.0265 H      1 LIG       0.11500
     13 H3        -80.1647  -13.6129  -50.0999 H      1 LIG       0.11500
     14 H4        -77.7706  -14.1925  -49.8292 H      1 LIG       0.11500
     15 H5        -81.3280  -15.1503  -54.4810 H      1 LIG       0.11500
     16 H6        -76.5312  -16.3091  -53.9395 H      1 LIG       0.11500
     17 H7        -81.3480  -14.1620  -52.1869 H      1 LIG       0.11500
     18 H8        -76.5516  -15.3226  -51.6451 H      1 LIG       0.11500
@<TRIPOS>BOND
      1       1       2 ar
      2       1       5 ar
      3       2       6 ar
      4       3       4 ar
      5       3       7 ar
      6       4       8 ar
      7       5       9 ar
      8       6      10 ar
      9       7       9 ar
     10       8      10 ar
     11       9      10 ar
     12       1      11 1
     13       2      12 1
     14       3      13 1
     15       4      14 1
     16       5      15 1
     17       6      16 1
     18       7      17 1
     19       8      18 1
@<TRIPOS>ALT_TYPE
CGenFF_4.0_ALT_TYPE_SET
CGenFF_4.0 1 CG2R61 2 CG2R61 3 CG2R61 4 CG2R61 5 CG2R61 6 CG2R61 7 CG2R61 8 CG2R61 9 CG2R61 10 CG2R61 11 HGR61 12 HGR61 13 HGR61 14 HGR61 15 HGR61 16 HGR61 17 HGR61 18 HGR61
@<TRIPOS>MOLECULE
naphtalene
 18 19 0 0 0
****
USER_CHARGES
INVALID_CHARGES
Pose:  13 Cluster:  13 Fr_nu:   2567 TotEn:   -11.31
@<TRIPOS>ATOM
      1 C1        -54.6809    6.7609  -38.9049 C.ar   1 LIG      -0.11500
      2 C2        -54.5001    5.8922  -39.9770 C.ar   1 LIG      -0.11500
      3 C3        -58.5735    4.2065  -37.4921 C.ar   1 LIG      -0.11500
      4 C4        -58.3926    3.3379  -38.5643 C.ar   1 LIG      -0.11500
      5 C5        -55.7379    6.5628  -38.0160 C.ar   1 LIG      -0.11700
      6 C6        -55.3754    4.8222  -40.1645 C.ar   1 LIG      -0.11700
      7 C7        -57.6981    5.2766  -37.3045 C.ar   1 LIG      -0.11700
      8 C8        -57.3357    3.5359  -39.4532 C.ar   1 LIG      -0.11700
      9 C9        -56.6288    5.4910  -38.1895 C.ar   1 LIG       0.00400
     10 C10       -56.4448    4.6077  -39.2798 C.ar   1 LIG       0.00400
     11 H1        -53.9995    7.5940  -38.7597 H      1 LIG       0.11500
     12 H2        -53.6768    6.0471  -40.6683 H      1 LIG       0.11500
     13 H3        -59.3967    4.0521  -36.8002 H      1 LIG       0.11500
     14 H4        -59.0751    2.5058  -38.7097 H      1 LIG       0.11500
     15 H5        -55.8604    7.2547  -37.1852 H      1 LIG       0.11500
     16 H6        -55.2147    4.1554  -41.0092 H      1 LIG       0.11500
     17 H7        -57.8584    5.9427  -36.4594 H      1 LIG       0.11500
     18 H8        -57.2135    2.8446  -40.2846 H      1 LIG       0.11500
@<TRIPOS>BOND
      1       1       2 ar
      2       1       5 ar
      3       2       6 ar
      4       3       4 ar
      5       3       7 ar
      6       4       8 ar
      7       5       9 ar
      8       6      10 ar
      9       7       9 ar
     10       8      10 ar
     11       9      10 ar
     12       1      11 1
     13       2      12 1
     14       3      13 1
     15       4      14 1
     16       5      15 1
     17       6      16 1
     18       7      17 1
     19       8      18 1
@<TRIPOS>ALT_TYPE
CGenFF_4.0_ALT_TYPE_SET
CGenFF_4.0 1 CG2R61 2 CG2R61 3 CG2R61 4 CG2R61 5 CG2R61 6 CG2R61 7 CG2R61 8 CG2R61 9 CG2R61 10 CG2R61 11 HGR61 12 HGR61 13 HGR61 14 HGR61 15 HGR61 16 HGR61 17 HGR61 18 HGR61
@<TRIPOS>MOLECULE
naphtalene
 18 19 0 0 0
****
USER_CHARGES
INVALID_CHARGES
Pose:  14 Cluster:  14 Fr_nu:  85436 TotEn:   -11.26
@<TRIPOS>ATOM
      1 C1        -47.2808   -9.8672  -48.1714 C.ar   1 LIG      -0.11500
      2 C2        -45.8959   -9.7431  -48.1142 C.ar   1 LIG      -0.11500
      3 C3        -47.5880   -5.4785  -50.2495 C.ar   1 LIG      -0.11500
      4 C4        -46.2030   -5.3545  -50.1922 C.ar   1 LIG      -0.11500
      5 C5        -48.0522   -8.8401  -48.7159 C.ar   1 LIG      -0.11700
      6 C6        -45.2769   -8.5916  -48.6012 C.ar   1 LIG      -0.11700
      7 C7        -48.2070   -6.6302  -49.7624 C.ar   1 LIG      -0.11700
      8 C8        -45.4315   -6.3815  -49.6476 C.ar   1 LIG      -0.11700
      9 C9        -47.4461   -7.6739  -49.2109 C.ar   1 LIG       0.00400
     10 C10       -46.0377   -7.5478  -49.1526 C.ar   1 LIG       0.00400
     11 H1        -47.7622  -10.7636  -47.7915 H      1 LIG       0.11500
     12 H2        -45.2962  -10.5433  -47.6903 H      1 LIG       0.11500
     13 H3        -48.1883   -4.6785  -50.6734 H      1 LIG       0.11500
     14 H4        -45.7223   -4.4573  -50.5709 H      1 LIG       0.11500
     15 H5        -49.1333   -8.9585  -48.7500 H      1 LIG       0.11500
     16 H6        -44.1928   -8.5163  -48.5468 H      1 LIG       0.11500
     17 H7        -49.2909   -6.7056  -49.8176 H      1 LIG       0.11500
     18 H8        -44.3504   -6.2630  -49.6127 H      1 LIG       0.11500
@<TRIPOS>BOND
      1       1       2 ar
      2       1       5 ar
      3       2       6 ar
      4       3       4 ar
      5       3       7 ar
      6       4       8 ar
      7       5       9 ar
      8       6      10 ar
      9       7       9 ar
     10       8      10 ar
     11       9      10 ar
     12       1      11 1
     13       2      12 1
     14       3      13 1
     15       4      14 1
     16       5      15 1
     17       6      16 1
     18       7      17 1
     19       8      18 1
@<TRIPOS>ALT_TYPE
CGenFF_4.0_ALT_TYPE_SET
CGenFF_4.0 1 CG2R61 2 CG2R61 3 CG2R61 4 CG2R61 5 CG2R61 6 CG2R61 7 CG2R61 8 CG2R61 9 CG2R61 10 CG2R61 11 HGR61 12 HGR61 13 HGR61 14 HGR61 15 HGR61 16 HGR61 17 HGR61 18 HGR61
@<TRIPOS>MOLECULE
naphtalene
 18 19 0 0 0
****
USER_CHARGES
INVALID_CHARGES
Pose:  15 Cluster:  15 Fr_nu:  82170 TotEn:   -11.23
@<TRIPOS>ATOM
      1 C1        -64.6837  -18.8410  -53.2102 C.ar   1 LIG      -0.11500
      2 C2        -64.1015  -20.0829  -53.4455 C.ar   1 LIG      -0.11500
      3 C3        -66.9359  -20.6398  -49.2904 C.ar   1 LIG      -0.11500
      4 C4        -66.3536  -21.8817  -49.5258 C.ar   1 LIG      -0.11500
      5 C5        -65.5351  -18.6641  -52.1191 C.ar   1 LIG      -0.11700
      6 C6        -64.3681  -21.1527  -52.5908 C.ar   1 LIG      -0.11700
      7 C7        -66.6691  -19.5699  -50.1452 C.ar   1 LIG      -0.11700
      8 C8        -65.5023  -22.0587  -50.6169 C.ar   1 LIG      -0.11700
      9 C9        -65.8148  -19.7299  -51.2483 C.ar   1 LIG       0.00400
     10 C10       -65.2226  -20.9928  -51.4877 C.ar   1 LIG       0.00400
     11 H1        -64.4762  -18.0086  -53.8763 H      1 LIG       0.11500
     12 H2        -63.4387  -20.2195  -54.2951 H      1 LIG       0.11500
     13 H3        -67.5988  -20.5025  -48.4408 H      1 LIG       0.11500
     14 H4        -66.5626  -22.7140  -48.8602 H      1 LIG       0.11500
     15 H5        -65.9794  -17.6846  -51.9548 H      1 LIG       0.11500
     16 H6        -63.9016  -22.1145  -52.7935 H      1 LIG       0.11500
     17 H7        -67.1351  -18.6080  -49.9418 H      1 LIG       0.11500
     18 H8        -65.0584  -23.0383  -50.7819 H      1 LIG       0.11500
@<TRIPOS>BOND
      1       1       2 ar
      2       1       5 ar
      3       2       6 ar
      4       3       4 ar
      5       3       7 ar
      6       4       8 ar
      7       5       9 ar
      8       6      10 ar
      9       7       9 ar
     10       8      10 ar
     11       9      10 ar
     12       1      11 1
     13       2      12 1
     14       3      13 1
     15       4      14 1
     16       5      15 1
     17       6      16 1
     18       7      17 1
     19       8      18 1
@<TRIPOS>ALT_TYPE
CGenFF_4.0_ALT_TYPE_SET
CGenFF_4.0 1 CG2R61 2 CG2R61 3 CG2R61 4 CG2R61 5 CG2R61 6 CG2R61 7 CG2R61 8 CG2R61 9 CG2R61 10 CG2R61 11 HGR61 12 HGR61 13 HGR61 14 HGR61 15 HGR61 16 HGR61 17 HGR61 18 HGR61
@<TRIPOS>MOLECULE
naphtalene
 18 19 0 0 0
****
USER_CHARGES
INVALID_CHARGES
Pose:  16 Cluster:  16 Fr_nu: 317602 TotEn:   -11.22
@<TRIPOS>ATOM
      1 C1        -55.4518  -20.6698  -40.3005 C.ar   1 LIG      -0.11500
      2 C2        -54.1565  -20.4080  -39.8639 C.ar   1 LIG      -0.11500
      3 C3        -56.9399  -21.0093  -35.6806 C.ar   1 LIG      -0.11500
      4 C4        -55.6446  -20.7475  -35.2442 C.ar   1 LIG      -0.11500
      5 C5        -56.4713  -20.8855  -39.3728 C.ar   1 LIG      -0.11700
      6 C6        -53.8757  -20.3608  -38.4982 C.ar   1 LIG      -0.11700
      7 C7        -57.2207  -21.0565  -37.0464 C.ar   1 LIG      -0.11700
      8 C8        -54.6250  -20.5318  -36.1718 C.ar   1 LIG      -0.11700
      9 C9        -56.2068  -20.8418  -37.9942 C.ar   1 LIG       0.00400
     10 C10       -54.8896  -20.5756  -37.5504 C.ar   1 LIG       0.00400
     11 H1        -55.6697  -20.7070  -41.3638 H      1 LIG       0.11500
     12 H2        -53.3636  -20.2399  -40.5869 H      1 LIG       0.11500
     13 H3        -57.7335  -21.1773  -34.9580 H      1 LIG       0.11500
     14 H4        -55.4270  -20.7118  -34.1808 H      1 LIG       0.11500
     15 H5        -57.4763  -21.0890  -39.7368 H      1 LIG       0.11500
     16 H6        -52.8562  -20.1539  -38.1796 H      1 LIG       0.11500
     17 H7        -58.2405  -21.2625  -37.3648 H      1 LIG       0.11500
     18 H8        -53.6197  -20.3291  -35.8080 H      1 LIG       0.11500
@<TRIPOS>BOND
      1       1       2 ar
      2       1       5 ar
      3       2       6 ar
      4       3       4 ar
      5       3       7 ar
      6       4       8 ar
      7       5       9 ar
      8       6      10 ar
      9       7       9 ar
     10       8      10 ar
     11       9      10 ar
     12       1      11 1
     13       2      12 1
     14       3      13 1
     15       4      14 1
     16       5      15 1
     17       6      16 1
     18       7      17 1
     19       8      18 1
@<TRIPOS>ALT_TYPE
CGenFF_4.0_ALT_TYPE_SET
CGenFF_4.0 1 CG2R61 2 CG2R61 3 CG2R61 4 CG2R61 5 CG2R61 6 CG2R61 7 CG2R61 8 CG2R61 9 CG2R61 10 CG2R61 11 HGR61 12 HGR61 13 HGR61 14 HGR61 15 HGR61 16 HGR61 17 HGR61 18 HGR61
@<TRIPOS>MOLECULE
naphtalene
 18 19 0 0 0
****
USER_CHARGES
INVALID_CHARGES
Pose:  17 Cluster:  17 Fr_nu:   8388 TotEn:   -11.20
@<TRIPOS>ATOM
      1 C1        -42.8769  -13.7444  -44.9009 C.ar   1 LIG      -0.11500
      2 C2        -42.9925  -13.0992  -43.6732 C.ar   1 LIG      -0.11500
      3 C3        -46.6027  -11.1324  -46.6240 C.ar   1 LIG      -0.11500
      4 C4        -46.7182  -10.4873  -45.3963 C.ar   1 LIG      -0.11500
      5 C5        -43.7438  -13.4198  -45.9449 C.ar   1 LIG      -0.11700
      6 C6        -43.9752  -12.1271  -43.4846 C.ar   1 LIG      -0.11700
      7 C7        -45.6199  -12.1045  -46.8126 C.ar   1 LIG      -0.11700
      8 C8        -45.8514  -10.8118  -44.3523 C.ar   1 LIG      -0.11700
      9 C9        -44.7389  -12.4438  -45.7728 C.ar   1 LIG       0.00400
     10 C10       -44.8563  -11.7878  -44.5243 C.ar   1 LIG       0.00400
     11 H1        -42.1121  -14.5015  -45.0470 H      1 LIG       0.11500
     12 H2        -42.3170  -13.3524  -42.8613 H      1 LIG       0.11500
     13 H3        -47.2779  -10.8794  -47.4366 H      1 LIG       0.11500
     14 H4        -47.4841   -9.7312  -45.2504 H      1 LIG       0.11500
     15 H5        -43.6354  -13.9373  -46.8958 H      1 LIG       0.11500
     16 H6        -44.0470  -11.6352  -42.5168 H      1 LIG       0.11500
     17 H7        -45.5477  -12.5957  -47.7807 H      1 LIG       0.11500
     18 H8        -45.9601  -10.2950  -43.4009 H      1 LIG       0.11500
@<TRIPOS>BOND
      1       1       2 ar
      2       1       5 ar
      3       2       6 ar
      4       3       4 ar
      5       3       7 ar
      6       4       8 ar
      7       5       9 ar
      8       6      10 ar
      9       7       9 ar
     10       8      10 ar
     11       9      10 ar
     12       1      11 1
     13       2      12 1
     14       3      13 1
     15       4      14 1
     16       5      15 1
     17       6      16 1
     18       7      17 1
     19       8      18 1
@<TRIPOS>ALT_TYPE
CGenFF_4.0_ALT_TYPE_SET
CGenFF_4.0 1 CG2R61 2 CG2R61 3 CG2R61 4 CG2R61 5 CG2R61 6 CG2R61 7 CG2R61 8 CG2R61 9 CG2R61 10 CG2R61 11 HGR61 12 HGR61 13 HGR61 14 HGR61 15 HGR61 16 HGR61 17 HGR61 18 HGR61
@<TRIPOS>MOLECULE
naphtalene
 18 19 0 0 0
****
USER_CHARGES
INVALID_CHARGES
Pose:  18 Cluster:  18 Fr_nu:  32372 TotEn:   -11.20
@<TRIPOS>ATOM
      1 C1        -52.7022   -8.2183  -50.9115 C.ar   1 LIG      -0.11500
      2 C2        -52.5208   -9.2401  -49.9842 C.ar   1 LIG      -0.11500
      3 C3        -57.0581  -10.0478  -52.0744 C.ar   1 LIG      -0.11500
      4 C4        -56.8765  -11.0695  -51.1470 C.ar   1 LIG      -0.11500
      5 C5        -53.8745   -8.1596  -51.6657 C.ar   1 LIG      -0.11700
      6 C6        -53.5107  -10.2069  -49.8073 C.ar   1 LIG      -0.11700
      7 C7        -56.0680   -9.0808  -52.2513 C.ar   1 LIG      -0.11700
      8 C8        -55.7042  -11.1283  -50.3929 C.ar   1 LIG      -0.11700
      9 C9        -54.8817   -9.1245  -51.5008 C.ar   1 LIG       0.00400
     10 C10       -54.6970  -10.1635  -50.5578 C.ar   1 LIG       0.00400
     11 H1        -51.9309   -7.4662  -51.0492 H      1 LIG       0.11500
     12 H2        -51.6078   -9.2847  -49.3974 H      1 LIG       0.11500
     13 H3        -57.9710  -10.0025  -52.6615 H      1 LIG       0.11500
     14 H4        -57.6475  -11.8221  -51.0108 H      1 LIG       0.11500
     15 H5        -53.9947   -7.3523  -52.3851 H      1 LIG       0.11500
     16 H6        -53.3478  -10.9963  -49.0764 H      1 LIG       0.11500
     17 H7        -56.2314   -8.2912  -52.9816 H      1 LIG       0.11500
     18 H8        -55.5834  -11.9361  -49.6739 H      1 LIG       0.11500
@<TRIPOS>BOND
      1       1       2 ar
      2       1       5 ar
      3       2       6 ar
      4       3       4 ar
      5       3       7 ar
      6       4       8 ar
      7       5       9 ar
      8       6      10 ar
      9       7       9 ar
     10       8      10 ar
     11       9      10 ar
     12       1      11 1
     13       2      12 1
     14       3      13 1
     15       4      14 1
     16       5      15 1
     17       6      16 1
     18       7      17 1
     19       8      18 1
@<TRIPOS>ALT_TYPE
CGenFF_4.0_ALT_TYPE_SET
CGenFF_4.0 1 CG2R61 2 CG2R61 3 CG2R61 4 CG2R61 5 CG2R61 6 CG2R61 7 CG2R61 8 CG2R61 9 CG2R61 10 CG2R61 11 HGR61 12 HGR61 13 HGR61 14 HGR61 15 HGR61 16 HGR61 17 HGR61 18 HGR61
@<TRIPOS>MOLECULE
naphtalene
 18 19 0 0 0
****
USER_CHARGES
INVALID_CHARGES
Pose:  19 Cluster:  19 Fr_nu: 209118 TotEn:   -11.11
@<TRIPOS>ATOM
      1 C1        -51.5654    2.9363  -32.2830 C.ar   1 LIG      -0.11500
      2 C2        -52.0734    2.5178  -33.5093 C.ar   1 LIG      -0.11500
      3 C3        -52.1254    7.5765  -33.6350 C.ar   1 LIG      -0.11500
      4 C4        -52.6333    7.1579  -34.8612 C.ar   1 LIG      -0.11500
      5 C5        -51.4495    4.2982  -32.0031 C.ar   1 LIG      -0.11700
      6 C6        -52.4673    3.4593  -34.4603 C.ar   1 LIG      -0.11700
      7 C7        -51.7315    6.6348  -32.6839 C.ar   1 LIG      -0.11700
      8 C8        -52.7493    5.7960  -35.1413 C.ar   1 LIG      -0.11700
      9 C9        -51.8412    5.2599  -32.9487 C.ar   1 LIG       0.00400
     10 C10       -52.3576    4.8343  -34.1957 C.ar   1 LIG       0.00400
     11 H1        -51.2584    2.2028  -31.5432 H      1 LIG       0.11500
     12 H2        -52.1635    1.4573  -33.7261 H      1 LIG       0.11500
     13 H3        -52.0352    8.6370  -33.4175 H      1 LIG       0.11500
     14 H4        -52.9389    7.8918  -35.6012 H      1 LIG       0.11500
     15 H5        -51.0493    4.6025  -31.0382 H      1 LIG       0.11500
     16 H6        -52.8621    3.1096  -35.4120 H      1 LIG       0.11500
     17 H7        -51.3376    6.9848  -31.7320 H      1 LIG       0.11500
     18 H8        -53.1487    5.4915  -36.1065 H      1 LIG       0.11500
@<TRIPOS>BOND
      1       1       2 ar
      2       1       5 ar
      3       2       6 ar
      4       3       4 ar
      5       3       7 ar
      6       4       8 ar
      7       5       9 ar
      8       6      10 ar
      9       7       9 ar
     10       8      10 ar
     11       9      10 ar
     12       1      11 1
     13       2      12 1
     14       3      13 1
     15       4      14 1
     16       5      15 1
     17       6      16 1
     18       7      17 1
     19       8      18 1
@<TRIPOS>ALT_TYPE
CGenFF_4.0_ALT_TYPE_SET
CGenFF_4.0 1 CG2R61 2 CG2R61 3 CG2R61 4 CG2R61 5 CG2R61 6 CG2R61 7 CG2R61 8 CG2R61 9 CG2R61 10 CG2R61 11 HGR61 12 HGR61 13 HGR61 14 HGR61 15 HGR61 16 HGR61 17 HGR61 18 HGR61
@<TRIPOS>MOLECULE
naphtalene
 18 19 0 0 0
****
USER_CHARGES
INVALID_CHARGES
Pose:  20 Cluster:  20 Fr_nu: 185722 TotEn:   -10.99
@<TRIPOS>ATOM
      1 C1        -48.3689    2.0613  -46.4998 C.ar   1 LIG      -0.11500
      2 C2        -48.9778    2.9201  -45.5896 C.ar   1 LIG      -0.11500
      3 C3        -45.2869    0.5787  -43.0392 C.ar   1 LIG      -0.11500
      4 C4        -45.8959    1.4375  -42.1290 C.ar   1 LIG      -0.11500
      5 C5        -47.2983    1.2622  -46.0977 C.ar   1 LIG      -0.11700
      6 C6        -48.5185    2.9832  -44.2738 C.ar   1 LIG      -0.11700
      7 C7        -45.7463    0.5156  -44.3551 C.ar   1 LIG      -0.11700
      8 C8        -46.9665    2.2367  -42.5311 C.ar   1 LIG      -0.11700
      9 C9        -46.8228    1.3128  -44.7772 C.ar   1 LIG       0.00400
     10 C10       -47.4420    2.1861  -43.8516 C.ar   1 LIG       0.00400
     11 H1        -48.7265    2.0130  -47.5242 H      1 LIG       0.11500
     12 H2        -49.8114    3.5416  -45.9036 H      1 LIG       0.11500
     13 H3        -44.4532   -0.0433  -42.7257 H      1 LIG       0.11500
     14 H4        -45.5369    1.4864  -41.1052 H      1 LIG       0.11500
     15 H5        -46.8373    0.5986  -46.8264 H      1 LIG       0.11500
     16 H6        -49.0098    3.6613  -43.5791 H      1 LIG       0.11500
     17 H7        -45.2554   -0.1632  -45.0494 H      1 LIG       0.11500
     18 H8        -47.4272    2.9010  -41.8027 H      1 LIG       0.11500
@<TRIPOS>BOND
      1       1       2 ar
      2       1       5 ar
      3       2       6 ar
      4       3       4 ar
      5       3       7 ar
      6       4       8 ar
      7       5       9 ar
      8       6      10 ar
      9       7       9 ar
     10       8      10 ar
     11       9      10 ar
     12       1      11 1
     13       2      12 1
     14       3      13 1
     15       4      14 1
     16       5      15 1
     17       6      16 1
     18       7      17 1
     19       8      18 1
@<TRIPOS>ALT_TYPE
CGenFF_4.0_ALT_TYPE_SET
CGenFF_4.0 1 CG2R61 2 CG2R61 3 CG2R61 4 CG2R61 5 CG2R61 6 CG2R61 7 CG2R61 8 CG2R61 9 CG2R61 10 CG2R61 11 HGR61 12 HGR61 13 HGR61 14 HGR61 15 HGR61 16 HGR61 17 HGR61 18 HGR61
@<TRIPOS>MOLECULE
naphtalene
 18 19 0 0 0
****
USER_CHARGES
INVALID_CHARGES
Pose:  21 Cluster:  21 Fr_nu: 110738 TotEn:   -10.84
@<TRIPOS>ATOM
      1 C1        -74.9518    1.0024  -34.2901 C.ar   1 LIG      -0.11500
      2 C2        -75.0608    0.1868  -35.4125 C.ar   1 LIG      -0.11500
      3 C3        -79.5445    2.4806  -34.9186 C.ar   1 LIG      -0.11500
      4 C4        -79.6533    1.6649  -36.0410 C.ar   1 LIG      -0.11500
      5 C5        -76.0371    1.7788  -33.8828 C.ar   1 LIG      -0.11700
      6 C6        -76.2553    0.1442  -36.1318 C.ar   1 LIG      -0.11700
      7 C7        -78.3498    2.5231  -34.1992 C.ar   1 LIG      -0.11700
      8 C8        -78.5680    0.8886  -36.4485 C.ar   1 LIG      -0.11700
      9 C9        -77.2472    1.7484  -34.5950 C.ar   1 LIG       0.00400
     10 C10       -77.3579    0.9190  -35.7363 C.ar   1 LIG       0.00400
     11 H1        -74.0214    1.0356  -33.7308 H      1 LIG       0.11500
     12 H2        -74.2153   -0.4173  -35.7286 H      1 LIG       0.11500
     13 H3        -80.3898    3.0850  -34.6018 H      1 LIG       0.11500
     14 H4        -80.5835    1.6333  -36.6007 H      1 LIG       0.11500
     15 H5        -75.9292    2.4093  -33.0027 H      1 LIG       0.11500
     16 H6        -76.3182   -0.5009  -37.0057 H      1 LIG       0.11500
     17 H7        -78.2874    3.1676  -33.3250 H      1 LIG       0.11500
     18 H8        -78.6755    0.2585  -37.3290 H      1 LIG       0.11500
@<TRIPOS>BOND
      1       1       2 ar
      2       1       5 ar
      3       2       6 ar
      4       3       4 ar
      5       3       7 ar
      6       4       8 ar
      7       5       9 ar
      8       6      10 ar
      9       7       9 ar
     10       8      10 ar
     11       9      10 ar
     12       1      11 1
     13       2      12 1
     14       3      13 1
     15       4      14 1
     16       5      15 1
     17       6      16 1
     18       7      17 1
     19       8      18 1
@<TRIPOS>ALT_TYPE
CGenFF_4.0_ALT_TYPE_SET
CGenFF_4.0 1 CG2R61 2 CG2R61 3 CG2R61 4 CG2R61 5 CG2R61 6 CG2R61 7 CG2R61 8 CG2R61 9 CG2R61 10 CG2R61 11 HGR61 12 HGR61 13 HGR61 14 HGR61 15 HGR61 16 HGR61 17 HGR61 18 HGR61
@<TRIPOS>MOLECULE
naphtalene
 18 19 0 0 0
****
USER_CHARGES
INVALID_CHARGES
Pose:  22 Cluster:  22 Fr_nu: 198441 TotEn:   -10.77
@<TRIPOS>ATOM
      1 C1        -48.9042    7.0869  -35.9763 C.ar   1 LIG      -0.11500
      2 C2        -50.1433    7.4060  -36.5238 C.ar   1 LIG      -0.11500
      3 C3        -50.9329    3.3996  -33.5347 C.ar   1 LIG      -0.11500
      4 C4        -52.1719    3.7188  -34.0823 C.ar   1 LIG      -0.11500
      5 C5        -48.7859    6.0115  -35.0954 C.ar   1 LIG      -0.11700
      6 C6        -51.2687    6.6510  -36.1927 C.ar   1 LIG      -0.11700
      7 C7        -49.8074    4.1547  -33.8660 C.ar   1 LIG      -0.11700
      8 C8        -52.2904    4.7943  -34.9631 C.ar   1 LIG      -0.11700
      9 C9        -49.9082    5.2406  -34.7509 C.ar   1 LIG       0.00400
     10 C10       -51.1681    5.5652  -35.3077 C.ar   1 LIG       0.00400
     11 H1        -48.0285    7.6754  -36.2340 H      1 LIG       0.11500
     12 H2        -50.2343    8.2432  -37.2097 H      1 LIG       0.11500
     13 H3        -50.8412    2.5622  -32.8488 H      1 LIG       0.11500
     14 H4        -53.0475    3.1309  -33.8231 H      1 LIG       0.11500
     15 H5        -47.8075    5.7805  -34.6792 H      1 LIG       0.11500
     16 H6        -52.2272    6.9181  -36.6330 H      1 LIG       0.11500
     17 H7        -48.8489    3.8869  -33.4262 H      1 LIG       0.11500
     18 H8        -53.2689    5.0259  -35.3789 H      1 LIG       0.11500
@<TRIPOS>BOND
      1       1       2 ar
      2       1       5 ar
      3       2       6 ar
      4       3       4 ar
      5       3       7 ar
      6       4       8 ar
      7       5       9 ar
      8       6      10 ar
      9       7       9 ar
     10       8      10 ar
     11       9      10 ar
     12       1      11 1
     13       2      12 1
     14       3      13 1
     15       4      14 1
     16       5      15 1
     17       6      16 1
     18       7      17 1
     19       8      18 1
@<TRIPOS>ALT_TYPE
CGenFF_4.0_ALT_TYPE_SET
CGenFF_4.0 1 CG2R61 2 CG2R61 3 CG2R61 4 CG2R61 5 CG2R61 6 CG2R61 7 CG2R61 8 CG2R61 9 CG2R61 10 CG2R61 11 HGR61 12 HGR61 13 HGR61 14 HGR61 15 HGR61 16 HGR61 17 HGR61 18 HGR61
@<TRIPOS>MOLECULE
naphtalene
 18 19 0 0 0
****
USER_CHARGES
INVALID_CHARGES
Pose:  23 Cluster:  23 Fr_nu:  13405 TotEn:   -10.73
@<TRIPOS>ATOM
      1 C1        -47.7377    4.6714  -41.7112 C.ar   1 LIG      -0.11500
      2 C2        -47.7497    5.0879  -43.0391 C.ar   1 LIG      -0.11500
      3 C3        -45.4495    0.5803  -43.0151 C.ar   1 LIG      -0.11500
      4 C4        -45.4616    0.9969  -44.3429 C.ar   1 LIG      -0.11500
      5 C5        -47.1637    3.4469  -41.3684 C.ar   1 LIG      -0.11700
      6 C6        -47.1878    4.2816  -44.0292 C.ar   1 LIG      -0.11700
      7 C7        -46.0115    1.3868  -42.0249 C.ar   1 LIG      -0.11700
      8 C8        -46.0356    2.2214  -44.6859 C.ar   1 LIG      -0.11700
      9 C9        -46.5935    2.6223  -42.3520 C.ar   1 LIG       0.00400
     10 C10       -46.6058    3.0459  -43.7023 C.ar   1 LIG       0.00400
     11 H1        -48.1758    5.2993  -40.9409 H      1 LIG       0.11500
     12 H2        -48.1965    6.0415  -43.3049 H      1 LIG       0.11500
     13 H3        -45.0026   -0.3733  -42.7485 H      1 LIG       0.11500
     14 H4        -45.0246    0.3679  -45.1130 H      1 LIG       0.11500
     15 H5        -47.1660    3.1413  -40.3241 H      1 LIG       0.11500
     16 H6        -47.2078    4.6273  -45.0607 H      1 LIG       0.11500
     17 H7        -45.9906    1.0412  -40.9935 H      1 LIG       0.11500
     18 H8        -46.0341    2.5268  -45.7303 H      1 LIG       0.11500
@<TRIPOS>BOND
      1       1       2 ar
      2       1       5 ar
      3       2       6 ar
      4       3       4 ar
      5       3       7 ar
      6       4       8 ar
      7       5       9 ar
      8       6      10 ar
      9       7       9 ar
     10       8      10 ar
     11       9      10 ar
     12       1      11 1
     13       2      12 1
     14       3      13 1
     15       4      14 1
     16       5      15 1
     17       6      16 1
     18       7      17 1
     19       8      18 1
@<TRIPOS>ALT_TYPE
CGenFF_4.0_ALT_TYPE_SET
CGenFF_4.0 1 CG2R61 2 CG2R61 3 CG2R61 4 CG2R61 5 CG2R61 6 CG2R61 7 CG2R61 8 CG2R61 9 CG2R61 10 CG2R61 11 HGR61 12 HGR61 13 HGR61 14 HGR61 15 HGR61 16 HGR61 17 HGR61 18 HGR61
@<TRIPOS>MOLECULE
naphtalene
 18 19 0 0 0
****
USER_CHARGES
INVALID_CHARGES
Pose:  24 Cluster:  24 Fr_nu: 221116 TotEn:   -10.39
@<TRIPOS>ATOM
      1 C1        -81.0926   -9.5099  -31.0161 C.ar   1 LIG      -0.11500
      2 C2        -81.6999   -9.2954  -32.2499 C.ar   1 LIG      -0.11500
      3 C3        -79.7041   -4.8485  -30.8894 C.ar   1 LIG      -0.11500
      4 C4        -80.3114   -4.6341  -32.1231 C.ar   1 LIG      -0.11500
      5 C5        -80.4432   -8.4605  -30.3654 C.ar   1 LIG      -0.11700
      6 C6        -81.6601   -8.0308  -32.8376 C.ar   1 LIG      -0.11700
      7 C7        -79.7440   -6.1132  -30.3015 C.ar   1 LIG      -0.11700
      8 C8        -80.9608   -5.6835  -32.7740 C.ar   1 LIG      -0.11700
      9 C9        -80.3933   -7.1810  -30.9424 C.ar   1 LIG       0.00400
     10 C10       -81.0108   -6.9630  -32.1970 C.ar   1 LIG       0.00400
     11 H1        -81.1235  -10.4947  -30.5593 H      1 LIG       0.11500
     12 H2        -82.2054  -10.1130  -32.7555 H      1 LIG       0.11500
     13 H3        -79.1984   -4.0311  -30.3831 H      1 LIG       0.11500
     14 H4        -80.2790   -3.6494  -32.5802 H      1 LIG       0.11500
     15 H5        -79.9750   -8.6512  -29.4019 H      1 LIG       0.11500
     16 H6        -82.1420   -7.8858  -33.8023 H      1 LIG       0.11500
     17 H7        -79.2628   -6.2577  -29.3365 H      1 LIG       0.11500
     18 H8        -81.4284   -5.4932  -33.7379 H      1 LIG       0.11500
@<TRIPOS>BOND
      1       1       2 ar
      2       1       5 ar
      3       2       6 ar
      4       3       4 ar
      5       3       7 ar
      6       4       8 ar
      7       5       9 ar
      8       6      10 ar
      9       7       9 ar
     10       8      10 ar
     11       9      10 ar
     12       1      11 1
     13       2      12 1
     14       3      13 1
     15       4      14 1
     16       5      15 1
     17       6      16 1
     18       7      17 1
     19       8      18 1
@<TRIPOS>ALT_TYPE
CGenFF_4.0_ALT_TYPE_SET
CGenFF_4.0 1 CG2R61 2 CG2R61 3 CG2R61 4 CG2R61 5 CG2R61 6 CG2R61 7 CG2R61 8 CG2R61 9 CG2R61 10 CG2R61 11 HGR61 12 HGR61 13 HGR61 14 HGR61 15 HGR61 16 HGR61 17 HGR61 18 HGR61
@<TRIPOS>MOLECULE
naphtalene
 18 19 0 0 0
****
USER_CHARGES
INVALID_CHARGES
Pose:  25 Cluster:  25 Fr_nu:  83445 TotEn:   -10.38
@<TRIPOS>ATOM
      1 C1        -83.0481  -25.8770  -43.8683 C.ar   1 LIG      -0.11500
      2 C2        -81.9377  -26.1886  -43.0894 C.ar   1 LIG      -0.11500
      3 C3        -80.3372  -22.8191  -46.5089 C.ar   1 LIG      -0.11500
      4 C4        -79.2268  -23.1308  -45.7299 C.ar   1 LIG      -0.11500
      5 C5        -82.9325  -24.9615  -44.9148 C.ar   1 LIG      -0.11700
      6 C6        -80.7076  -25.5862  -43.3538 C.ar   1 LIG      -0.11700
      7 C7        -81.5674  -23.4217  -46.2445 C.ar   1 LIG      -0.11700
      8 C8        -79.3423  -24.0462  -44.6834 C.ar   1 LIG      -0.11700
      9 C9        -81.7020  -24.3454  -45.1952 C.ar   1 LIG       0.00400
     10 C10       -80.5729  -24.6624  -44.4030 C.ar   1 LIG       0.00400
     11 H1        -84.0057  -26.3459  -43.6617 H      1 LIG       0.11500
     12 H2        -82.0288  -26.9017  -42.2752 H      1 LIG       0.11500
     13 H3        -80.2468  -22.1061  -47.3236 H      1 LIG       0.11500
     14 H4        -78.2699  -22.6605  -45.9361 H      1 LIG       0.11500
     15 H5        -83.8139  -24.7326  -45.5103 H      1 LIG       0.11500
     16 H6        -79.8528  -25.8451  -42.7324 H      1 LIG       0.11500
     17 H7        -82.4218  -23.1632  -46.8665 H      1 LIG       0.11500
     18 H8        -78.4612  -24.2747  -44.0872 H      1 LIG       0.11500
@<TRIPOS>BOND
      1       1       2 ar
      2       1       5 ar
      3       2       6 ar
      4       3       4 ar
      5       3       7 ar
      6       4       8 ar
      7       5       9 ar
      8       6      10 ar
      9       7       9 ar
     10       8      10 ar
     11       9      10 ar
     12       1      11 1
     13       2      12 1
     14       3      13 1
     15       4      14 1
     16       5      15 1
     17       6      16 1
     18       7      17 1
     19       8      18 1
@<TRIPOS>ALT_TYPE
CGenFF_4.0_ALT_TYPE_SET
CGenFF_4.0 1 CG2R61 2 CG2R61 3 CG2R61 4 CG2R61 5 CG2R61 6 CG2R61 7 CG2R61 8 CG2R61 9 CG2R61 10 CG2R61 11 HGR61 12 HGR61 13 HGR61 14 HGR61 15 HGR61 16 HGR61 17 HGR61 18 HGR61
@<TRIPOS>MOLECULE
naphtalene
 18 19 0 0 0
****
USER_CHARGES
INVALID_CHARGES
Pose:  26 Cluster:  26 Fr_nu:  80180 TotEn:   -10.34
@<TRIPOS>ATOM
      1 C1        -66.8763   -1.8523  -25.4582 C.ar   1 LIG      -0.11500
      2 C2        -65.6344   -1.8244  -26.0856 C.ar   1 LIG      -0.11500
      3 C3        -68.3559    1.8682  -28.2226 C.ar   1 LIG      -0.11500
      4 C4        -67.1139    1.8960  -28.8499 C.ar   1 LIG      -0.11500
      5 C5        -67.8670   -0.9427  -25.8295 C.ar   1 LIG      -0.11700
      6 C6        -65.3782   -0.8871  -27.0866 C.ar   1 LIG      -0.11700
      7 C7        -68.6121    0.9307  -27.2215 C.ar   1 LIG      -0.11700
      8 C8        -66.1232    0.9865  -28.4786 C.ar   1 LIG      -0.11700
      9 C9        -67.6266    0.0078  -26.8351 C.ar   1 LIG       0.00400
     10 C10       -66.3636    0.0360  -27.4730 C.ar   1 LIG       0.00400
     11 H1        -67.0750   -2.5819  -24.6786 H      1 LIG       0.11500
     12 H2        -64.8640   -2.5331  -25.7959 H      1 LIG       0.11500
     13 H3        -69.1270    2.5767  -28.5119 H      1 LIG       0.11500
     14 H4        -66.9153    2.6267  -29.6284 H      1 LIG       0.11500
     15 H5        -68.8303   -0.9825  -25.3252 H      1 LIG       0.11500
     16 H6        -64.4004   -0.8839  -27.5638 H      1 LIG       0.11500
     17 H7        -69.5902    0.9271  -26.7450 H      1 LIG       0.11500
     18 H8        -65.1594    1.0266  -28.9822 H      1 LIG       0.11500
@<TRIPOS>BOND
      1       1       2 ar
      2       1       5 ar
      3       2       6 ar
      4       3       4 ar
      5       3       7 ar
      6       4       8 ar
      7       5       9 ar
      8       6      10 ar
      9       7       9 ar
     10       8      10 ar
     11       9      10 ar
     12       1      11 1
     13       2      12 1
     14       3      13 1
     15       4      14 1
     16       5      15 1
     17       6      16 1
     18       7      17 1
     19       8      18 1
@<TRIPOS>ALT_TYPE
CGenFF_4.0_ALT_TYPE_SET
CGenFF_4.0 1 CG2R61 2 CG2R61 3 CG2R61 4 CG2R61 5 CG2R61 6 CG2R61 7 CG2R61 8 CG2R61 9 CG2R61 10 CG2R61 11 HGR61 12 HGR61 13 HGR61 14 HGR61 15 HGR61 16 HGR61 17 HGR61 18 HGR61
@<TRIPOS>MOLECULE
naphtalene
 18 19 0 0 0
****
USER_CHARGES
INVALID_CHARGES
Pose:  27 Cluster:  27 Fr_nu:  31633 TotEn:   -10.31
@<TRIPOS>ATOM
      1 C1        -67.1458    2.4508  -28.5713 C.ar   1 LIG      -0.11500
      2 C2        -66.0077    1.6510  -28.6135 C.ar   1 LIG      -0.11500
      3 C3        -69.9002   -1.5044  -27.9059 C.ar   1 LIG      -0.11500
      4 C4        -68.7620   -2.3041  -27.9482 C.ar   1 LIG      -0.11500
      5 C5        -68.4008    1.8704  -28.3849 C.ar   1 LIG      -0.11700
      6 C6        -66.1199    0.2679  -28.4696 C.ar   1 LIG      -0.11700
      7 C7        -69.7878   -0.1212  -28.0499 C.ar   1 LIG      -0.11700
      8 C8        -67.5069   -1.7239  -28.1346 C.ar   1 LIG      -0.11700
      9 C9        -68.5326    0.4799  -28.2383 C.ar   1 LIG       0.00400
     10 C10       -67.3751   -0.3333  -28.2813 C.ar   1 LIG       0.00400
     11 H1        -67.0578    3.5274  -28.6840 H      1 LIG       0.11500
     12 H2        -65.0311    2.1038  -28.7584 H      1 LIG       0.11500
     13 H3        -70.8772   -1.9567  -27.7609 H      1 LIG       0.11500
     14 H4        -68.8507   -3.3808  -27.8369 H      1 LIG       0.11500
     15 H5        -69.2769    2.5150  -28.3556 H      1 LIG       0.11500
     16 H6        -65.2168   -0.3378  -28.5053 H      1 LIG       0.11500
     17 H7        -70.6909    0.4844  -28.0133 H      1 LIG       0.11500
     18 H8        -66.6307   -2.3683  -28.1647 H      1 LIG       0.11500
@<TRIPOS>BOND
      1       1       2 ar
      2       1       5 ar
      3       2       6 ar
      4       3       4 ar
      5       3       7 ar
      6       4       8 ar
      7       5       9 ar
      8       6      10 ar
      9       7       9 ar
     10       8      10 ar
     11       9      10 ar
     12       1      11 1
     13       2      12 1
     14       3      13 1
     15       4      14 1
     16       5      15 1
     17       6      16 1
     18       7      17 1
     19       8      18 1
@<TRIPOS>ALT_TYPE
CGenFF_4.0_ALT_TYPE_SET
CGenFF_4.0 1 CG2R61 2 CG2R61 3 CG2R61 4 CG2R61 5 CG2R61 6 CG2R61 7 CG2R61 8 CG2R61 9 CG2R61 10 CG2R61 11 HGR61 12 HGR61 13 HGR61 14 HGR61 15 HGR61 16 HGR61 17 HGR61 18 HGR61
@<TRIPOS>MOLECULE
naphtalene
 18 19 0 0 0
****
USER_CHARGES
INVALID_CHARGES
Pose:  28 Cluster:  28 Fr_nu: 258644 TotEn:   -10.05
@<TRIPOS>ATOM
      1 C1        -66.9927    4.1035  -29.7796 C.ar   1 LIG      -0.11500
      2 C2        -68.3582    4.2024  -30.0292 C.ar   1 LIG      -0.11500
      3 C3        -67.5553   -0.5717  -28.5554 C.ar   1 LIG      -0.11500
      4 C4        -68.9208   -0.4727  -28.8051 C.ar   1 LIG      -0.11500
      5 C5        -66.4469    2.8934  -29.3504 C.ar   1 LIG      -0.11700
      6 C6        -69.1833    3.0917  -29.8508 C.ar   1 LIG      -0.11700
      7 C7        -66.7302    0.5391  -28.7340 C.ar   1 LIG      -0.11700
      8 C8        -69.4667    0.7374  -29.2342 C.ar   1 LIG      -0.11700
      9 C9        -67.2625    1.7650  -29.1654 C.ar   1 LIG       0.00400
     10 C10       -68.6511    1.8657  -29.4193 C.ar   1 LIG       0.00400
     11 H1        -66.3510    4.9687  -29.9182 H      1 LIG       0.11500
     12 H2        -68.7821    5.1449  -30.3636 H      1 LIG       0.11500
     13 H3        -67.1307   -1.5141  -28.2211 H      1 LIG       0.11500
     14 H4        -69.5623   -1.3378  -28.6650 H      1 LIG       0.11500
     15 H5        -65.3769    2.8392  -29.1609 H      1 LIG       0.11500
     16 H6        -70.2478    3.1917  -30.0524 H      1 LIG       0.11500
     17 H7        -65.6656    0.4387  -28.5331 H      1 LIG       0.11500
     18 H8        -70.5369    0.7920  -29.4231 H      1 LIG       0.11500
@<TRIPOS>BOND
      1       1       2 ar
      2       1       5 ar
      3       2       6 ar
      4       3       4 ar
      5       3       7 ar
      6       4       8 ar
      7       5       9 ar
      8       6      10 ar
      9       7       9 ar
     10       8      10 ar
     11       9      10 ar
     12       1      11 1
     13       2      12 1
     14       3      13 1
     15       4      14 1
     16       5      15 1
     17       6      16 1
     18       7      17 1
     19       8      18 1
@<TRIPOS>ALT_TYPE
CGenFF_4.0_ALT_TYPE_SET
CGenFF_4.0 1 CG2R61 2 CG2R61 3 CG2R61 4 CG2R61 5 CG2R61 6 CG2R61 7 CG2R61 8 CG2R61 9 CG2R61 10 CG2R61 11 HGR61 12 HGR61 13 HGR61 14 HGR61 15 HGR61 16 HGR61 17 HGR61 18 HGR61
@<TRIPOS>MOLECULE
naphtalene
 18 19 0 0 0
****
USER_CHARGES
INVALID_CHARGES
Pose:  29 Cluster:  29 Fr_nu: 168438 TotEn:    -9.92
@<TRIPOS>ATOM
      1 C1        -70.7393  -24.2149  -41.7935 C.ar   1 LIG      -0.11500
      2 C2        -71.2740  -24.4057  -40.5229 C.ar   1 LIG      -0.11500
      3 C3        -72.8854  -28.3092  -43.3113 C.ar   1 LIG      -0.11500
      4 C4        -73.4200  -28.4999  -42.0407 C.ar   1 LIG      -0.11500
      5 C5        -71.0036  -25.1354  -42.8081 C.ar   1 LIG      -0.11700
      6 C6        -72.0751  -25.5176  -40.2618 C.ar   1 LIG      -0.11700
      7 C7        -72.0843  -27.1971  -43.5724 C.ar   1 LIG      -0.11700
      8 C8        -73.1557  -27.5795  -41.0261 C.ar   1 LIG      -0.11700
      9 C9        -71.8078  -26.2605  -42.5631 C.ar   1 LIG       0.00400
     10 C10       -72.3515  -26.4545  -41.2710 C.ar   1 LIG       0.00400
     11 H1        -70.1153  -23.3493  -41.9961 H      1 LIG       0.11500
     12 H2        -71.0679  -23.6883  -39.7339 H      1 LIG       0.11500
     13 H3        -73.0913  -29.0263  -44.1010 H      1 LIG       0.11500
     14 H4        -74.0428  -29.3664  -41.8384 H      1 LIG       0.11500
     15 H5        -70.5747  -24.9663  -43.7936 H      1 LIG       0.11500
     16 H6        -72.4830  -25.6465  -39.2614 H      1 LIG       0.11500
     17 H7        -71.6772  -27.0681  -44.5731 H      1 LIG       0.11500
     18 H8        -73.5839  -27.7488  -40.0402 H      1 LIG       0.11500
@<TRIPOS>BOND
      1       1       2 ar
      2       1       5 ar
      3       2       6 ar
      4       3       4 ar
      5       3       7 ar
      6       4       8 ar
      7       5       9 ar
      8       6      10 ar
      9       7       9 ar
     10       8      10 ar
     11       9      10 ar
     12       1      11 1
     13       2      12 1
     14       3      13 1
     15       4      14 1
     16       5      15 1
     17       6      16 1
     18       7      17 1
     19       8      18 1
@<TRIPOS>ALT_TYPE
CGenFF_4.0_ALT_TYPE_SET
CGenFF_4.0 1 CG2R61 2 CG2R61 3 CG2R61 4 CG2R61 5 CG2R61 6 CG2R61 7 CG2R61 8 CG2R61 9 CG2R61 10 CG2R61 11 HGR61 12 HGR61 13 HGR61 14 HGR61 15 HGR61 16 HGR61 17 HGR61 18 HGR61
@<TRIPOS>MOLECULE
naphtalene
 18 19 0 0 0
****
USER_CHARGES
INVALID_CHARGES
Pose:  30 Cluster:  30 Fr_nu: 275462 TotEn:    -9.84
@<TRIPOS>ATOM
      1 C1        -58.5857  -13.4169  -52.6451 C.ar   1 LIG      -0.11500
      2 C2        -58.7661  -12.4404  -53.6201 C.ar   1 LIG      -0.11500
      3 C3        -55.6063  -10.4372  -50.2125 C.ar   1 LIG      -0.11500
      4 C4        -55.7867   -9.4608  -51.1877 C.ar   1 LIG      -0.11500
      5 C5        -57.7556  -13.1674  -51.5518 C.ar   1 LIG      -0.11700
      6 C6        -58.1172  -11.2108  -53.5058 C.ar   1 LIG      -0.11700
      7 C7        -56.2553  -11.6670  -50.3268 C.ar   1 LIG      -0.11700
      8 C8        -56.6168   -9.7102  -52.2810 C.ar   1 LIG      -0.11700
      9 C9        -57.0945  -11.9353  -51.4206 C.ar   1 LIG       0.00400
     10 C10       -57.2779  -10.9424  -52.4122 C.ar   1 LIG       0.00400
     11 H1        -59.0907  -14.3742  -52.7348 H      1 LIG       0.11500
     12 H2        -59.4128  -12.6356  -54.4707 H      1 LIG       0.11500
     13 H3        -54.9598  -10.2426  -49.3615 H      1 LIG       0.11500
     14 H4        -55.2804   -8.5042  -51.0981 H      1 LIG       0.11500
     15 H5        -57.6290  -13.9455  -50.8019 H      1 LIG       0.11500
     16 H6        -58.2732  -10.4619  -54.2796 H      1 LIG       0.11500
     17 H7        -56.0999  -12.4153  -49.5526 H      1 LIG       0.11500
     18 H8        -56.7430   -8.9325  -53.0315 H      1 LIG       0.11500
@<TRIPOS>BOND
      1       1       2 ar
      2       1       5 ar
      3       2       6 ar
      4       3       4 ar
      5       3       7 ar
      6       4       8 ar
      7       5       9 ar
      8       6      10 ar
      9       7       9 ar
     10       8      10 ar
     11       9      10 ar
     12       1      11 1
     13       2      12 1
     14       3      13 1
     15       4      14 1
     16       5      15 1
     17       6      16 1
     18       7      17 1
     19       8      18 1
@<TRIPOS>ALT_TYPE
CGenFF_4.0_ALT_TYPE_SET
CGenFF_4.0 1 CG2R61 2 CG2R61 3 CG2R61 4 CG2R61 5 CG2R61 6 CG2R61 7 CG2R61 8 CG2R61 9 CG2R61 10 CG2R61 11 HGR61 12 HGR61 13 HGR61 14 HGR61 15 HGR61 16 HGR61 17 HGR61 18 HGR61
@<TRIPOS>MOLECULE
naphtalene
 18 19 0 0 0
****
USER_CHARGES
INVALID_CHARGES
Pose:  31 Cluster:  31 Fr_nu: 178869 TotEn:    -9.83
@<TRIPOS>ATOM
      1 C1        -58.7095    4.2028  -37.1657 C.ar   1 LIG      -0.11500
      2 C2        -58.8539    2.9790  -37.8124 C.ar   1 LIG      -0.11500
      3 C3        -57.4182    6.2743  -41.3745 C.ar   1 LIG      -0.11500
      4 C4        -57.5627    5.0504  -42.0212 C.ar   1 LIG      -0.11500
      5 C5        -58.3165    5.3313  -37.8858 C.ar   1 LIG      -0.11700
      6 C6        -58.6059    2.8788  -39.1816 C.ar   1 LIG      -0.11700
      7 C7        -57.6663    6.3744  -40.0052 C.ar   1 LIG      -0.11700
      8 C8        -57.9556    3.9218  -41.3011 C.ar   1 LIG      -0.11700
      9 C9        -58.0626    5.2489  -39.2647 C.ar   1 LIG       0.00400
     10 C10       -58.2095    4.0043  -39.9222 C.ar   1 LIG       0.00400
     11 H1        -58.9021    4.2801  -36.0996 H      1 LIG       0.11500
     12 H2        -59.1601    2.1012  -37.2509 H      1 LIG       0.11500
     13 H3        -57.1121    7.1527  -41.9356 H      1 LIG       0.11500
     14 H4        -57.3685    4.9734  -43.0869 H      1 LIG       0.11500
     15 H5        -58.2095    6.2776  -37.3595 H      1 LIG       0.11500
     16 H6        -58.7256    1.9122  -39.6666 H      1 LIG       0.11500
     17 H7        -57.5473    7.3412  -39.5206 H      1 LIG       0.11500
     18 H8        -58.0619    2.9752  -41.8271 H      1 LIG       0.11500
@<TRIPOS>BOND
      1       1       2 ar
      2       1       5 ar
      3       2       6 ar
      4       3       4 ar
      5       3       7 ar
      6       4       8 ar
      7       5       9 ar
      8       6      10 ar
      9       7       9 ar
     10       8      10 ar
     11       9      10 ar
     12       1      11 1
     13       2      12 1
     14       3      13 1
     15       4      14 1
     16       5      15 1
     17       6      16 1
     18       7      17 1
     19       8      18 1
@<TRIPOS>ALT_TYPE
CGenFF_4.0_ALT_TYPE_SET
CGenFF_4.0 1 CG2R61 2 CG2R61 3 CG2R61 4 CG2R61 5 CG2R61 6 CG2R61 7 CG2R61 8 CG2R61 9 CG2R61 10 CG2R61 11 HGR61 12 HGR61 13 HGR61 14 HGR61 15 HGR61 16 HGR61 17 HGR61 18 HGR61
@<TRIPOS>MOLECULE
naphtalene
 18 19 0 0 0
****
USER_CHARGES
INVALID_CHARGES
Pose:  32 Cluster:  32 Fr_nu: 334645 TotEn:    -9.54
@<TRIPOS>ATOM
      1 C1        -48.1069    1.7997  -42.9721 C.ar   1 LIG      -0.11500
      2 C2        -47.2296    2.5045  -42.1534 C.ar   1 LIG      -0.11500
      3 C3        -44.6209    1.3728  -46.3394 C.ar   1 LIG      -0.11500
      4 C4        -43.7437    2.0777  -45.5205 C.ar   1 LIG      -0.11500
      5 C5        -47.6819    1.3399  -44.2189 C.ar   1 LIG      -0.11700
      6 C6        -45.9241    2.7524  -42.5780 C.ar   1 LIG      -0.11700
      7 C7        -45.9266    1.1249  -45.9146 C.ar   1 LIG      -0.11700
      8 C8        -44.1686    2.5375  -44.2737 C.ar   1 LIG      -0.11700
      9 C9        -46.3713    1.5803  -44.6627 C.ar   1 LIG       0.00400
     10 C10       -45.4793    2.2971  -43.8300 C.ar   1 LIG       0.00400
     11 H1        -49.1234    1.6075  -42.6412 H      1 LIG       0.11500
     12 H2        -47.5614    2.8618  -41.1828 H      1 LIG       0.11500
     13 H3        -44.2897    1.0151  -47.3102 H      1 LIG       0.11500
     14 H4        -42.7279    2.2708  -45.8526 H      1 LIG       0.11500
     15 H5        -48.3850    0.7915  -44.8425 H      1 LIG       0.11500
     16 H6        -45.2553    3.3049  -41.9214 H      1 LIG       0.11500
     17 H7        -46.5949    0.5717  -46.5710 H      1 LIG       0.11500
     18 H8        -43.4660    3.0867  -43.6503 H      1 LIG       0.11500
@<TRIPOS>BOND
      1       1       2 ar
      2       1       5 ar
      3       2       6 ar
      4       3       4 ar
      5       3       7 ar
      6       4       8 ar
      7       5       9 ar
      8       6      10 ar
      9       7       9 ar
     10       8      10 ar
     11       9      10 ar
     12       1      11 1
     13       2      12 1
     14       3      13 1
     15       4      14 1
     16       5      15 1
     17       6      16 1
     18       7      17 1
     19       8      18 1
@<TRIPOS>ALT_TYPE
CGenFF_4.0_ALT_TYPE_SET
CGenFF_4.0 1 CG2R61 2 CG2R61 3 CG2R61 4 CG2R61 5 CG2R61 6 CG2R61 7 CG2R61 8 CG2R61 9 CG2R61 10 CG2R61 11 HGR61 12 HGR61 13 HGR61 14 HGR61 15 HGR61 16 HGR61 17 HGR61 18 HGR61
@<TRIPOS>MOLECULE
naphtalene
 18 19 0 0 0
****
USER_CHARGES
INVALID_CHARGES
Pose:  33 Cluster:  33 Fr_nu: 364537 TotEn:    -9.51
@<TRIPOS>ATOM
      1 C1        -48.6454    8.5667  -33.3909 C.ar   1 LIG      -0.11500
      2 C2        -49.6899    8.9130  -32.5389 C.ar   1 LIG      -0.11500
      3 C3        -50.1492    3.9395  -33.3530 C.ar   1 LIG      -0.11500
      4 C4        -51.1936    4.2860  -32.5010 C.ar   1 LIG      -0.11500
      5 C5        -48.4944    7.2442  -33.8092 C.ar   1 LIG      -0.11700
      6 C6        -50.5874    7.9385  -32.1019 C.ar   1 LIG      -0.11700
      7 C7        -49.2516    4.9142  -33.7901 C.ar   1 LIG      -0.11700
      8 C8        -51.3446    5.6084  -32.0826 C.ar   1 LIG      -0.11700
      9 C9        -49.3885    6.2501  -33.3791 C.ar   1 LIG       0.00400
     10 C10       -50.4506    6.6024  -32.5127 C.ar   1 LIG       0.00400
     11 H1        -47.9467    9.3256  -33.7304 H      1 LIG       0.11500
     12 H2        -49.8067    9.9428  -32.2141 H      1 LIG       0.11500
     13 H3        -50.0318    2.9097  -33.6784 H      1 LIG       0.11500
     14 H4        -51.8912    3.5263  -32.1607 H      1 LIG       0.11500
     15 H5        -47.6704    6.9962  -34.4750 H      1 LIG       0.11500
     16 H6        -51.3968    8.2319  -31.4365 H      1 LIG       0.11500
     17 H7        -48.4429    4.6207  -34.4561 H      1 LIG       0.11500
     18 H8        -52.1682    5.8565  -31.4162 H      1 LIG       0.11500
@<TRIPOS>BOND
      1       1       2 ar
      2       1       5 ar
      3       2       6 ar
      4       3       4 ar
      5       3       7 ar
      6       4       8 ar
      7       5       9 ar
      8       6      10 ar
      9       7       9 ar
     10       8      10 ar
     11       9      10 ar
     12       1      11 1
     13       2      12 1
     14       3      13 1
     15       4      14 1
     16       5      15 1
     17       6      16 1
     18       7      17 1
     19       8      18 1
@<TRIPOS>ALT_TYPE
CGenFF_4.0_ALT_TYPE_SET
CGenFF_4.0 1 CG2R61 2 CG2R61 3 CG2R61 4 CG2R61 5 CG2R61 6 CG2R61 7 CG2R61 8 CG2R61 9 CG2R61 10 CG2R61 11 HGR61 12 HGR61 13 HGR61 14 HGR61 15 HGR61 16 HGR61 17 HGR61 18 HGR61
@<TRIPOS>MOLECULE
naphtalene
 18 19 0 0 0
****
USER_CHARGES
INVALID_CHARGES
Pose:  34 Cluster:  34 Fr_nu: 109816 TotEn:    -9.38
@<TRIPOS>ATOM
      1 C1        -67.9998   -3.5459  -25.6212 C.ar   1 LIG      -0.11500
      2 C2        -68.8957   -3.2723  -26.6505 C.ar   1 LIG      -0.11500
      3 C3        -65.2603    0.2304  -27.0022 C.ar   1 LIG      -0.11500
      4 C4        -66.1563    0.5039  -28.0314 C.ar   1 LIG      -0.11500
      5 C5        -66.8701   -2.7459  -25.4474 C.ar   1 LIG      -0.11700
      6 C6        -68.6655   -2.1977  -27.5098 C.ar   1 LIG      -0.11700
      7 C7        -65.4906   -0.8443  -26.1428 C.ar   1 LIG      -0.11700
      8 C8        -67.2860   -0.2961  -28.2054 C.ar   1 LIG      -0.11700
      9 C9        -66.6225   -1.6601  -26.3031 C.ar   1 LIG       0.00400
     10 C10       -67.5336   -1.3819  -27.3497 C.ar   1 LIG       0.00400
     11 H1        -68.1793   -4.3830  -24.9529 H      1 LIG       0.11500
     12 H2        -69.7750   -3.8956  -26.7847 H      1 LIG       0.11500
     13 H3        -64.3807    0.8535  -26.8673 H      1 LIG       0.11500
     14 H4        -65.9756    1.3402  -28.7003 H      1 LIG       0.11500
     15 H5        -66.1831   -2.9786  -24.6364 H      1 LIG       0.11500
     16 H6        -69.3795   -2.0019  -28.3072 H      1 LIG       0.11500
     17 H7        -64.7770   -1.0393  -25.3450 H      1 LIG       0.11500
     18 H8        -67.9727   -0.0640  -29.0168 H      1 LIG       0.11500
@<TRIPOS>BOND
      1       1       2 ar
      2       1       5 ar
      3       2       6 ar
      4       3       4 ar
      5       3       7 ar
      6       4       8 ar
      7       5       9 ar
      8       6      10 ar
      9       7       9 ar
     10       8      10 ar
     11       9      10 ar
     12       1      11 1
     13       2      12 1
     14       3      13 1
     15       4      14 1
     16       5      15 1
     17       6      16 1
     18       7      17 1
     19       8      18 1
@<TRIPOS>ALT_TYPE
CGenFF_4.0_ALT_TYPE_SET
CGenFF_4.0 1 CG2R61 2 CG2R61 3 CG2R61 4 CG2R61 5 CG2R61 6 CG2R61 7 CG2R61 8 CG2R61 9 CG2R61 10 CG2R61 11 HGR61 12 HGR61 13 HGR61 14 HGR61 15 HGR61 16 HGR61 17 HGR61 18 HGR61
@<TRIPOS>MOLECULE
naphtalene
 18 19 0 0 0
****
USER_CHARGES
INVALID_CHARGES
Pose:  35 Cluster:  35 Fr_nu: 135532 TotEn:    -9.36
@<TRIPOS>ATOM
      1 C1        -50.5910    3.5469  -33.0519 C.ar   1 LIG      -0.11500
      2 C2        -51.5751    3.9628  -32.1600 C.ar   1 LIG      -0.11500
      3 C3        -50.5912    7.9566  -35.1079 C.ar   1 LIG      -0.11500
      4 C4        -51.5753    8.3723  -34.2160 C.ar   1 LIG      -0.11500
      5 C5        -50.0971    4.4328  -34.0099 C.ar   1 LIG      -0.11700
      6 C6        -52.0691    5.2659  -32.2225 C.ar   1 LIG      -0.11700
      7 C7        -50.0972    6.6533  -35.0452 C.ar   1 LIG      -0.11700
      8 C8        -52.0693    7.4865  -33.2579 C.ar   1 LIG      -0.11700
      9 C9        -50.5829    5.7483  -34.0874 C.ar   1 LIG       0.00400
     10 C10       -51.5836    6.1710  -33.1804 C.ar   1 LIG       0.00400
     11 H1        -50.2072    2.5320  -33.0030 H      1 LIG       0.11500
     12 H2        -51.9587    3.2724  -31.4144 H      1 LIG       0.11500
     13 H3        -50.2070    8.6466  -35.8538 H      1 LIG       0.11500
     14 H4        -51.9598    9.3868  -34.2662 H      1 LIG       0.11500
     15 H5        -49.3282    4.0858  -34.6972 H      1 LIG       0.11500
     16 H6        -52.8379    5.5696  -31.5150 H      1 LIG       0.11500
     17 H7        -49.3278    6.3501  -35.7523 H      1 LIG       0.11500
     18 H8        -52.8388    7.8330  -32.5710 H      1 LIG       0.11500
@<TRIPOS>BOND
      1       1       2 ar
      2       1       5 ar
      3       2       6 ar
      4       3       4 ar
      5       3       7 ar
      6       4       8 ar
      7       5       9 ar
      8       6      10 ar
      9       7       9 ar
     10       8      10 ar
     11       9      10 ar
     12       1      11 1
     13       2      12 1
     14       3      13 1
     15       4      14 1
     16       5      15 1
     17       6      16 1
     18       7      17 1
     19       8      18 1
@<TRIPOS>ALT_TYPE
CGenFF_4.0_ALT_TYPE_SET
CGenFF_4.0 1 CG2R61 2 CG2R61 3 CG2R61 4 CG2R61 5 CG2R61 6 CG2R61 7 CG2R61 8 CG2R61 9 CG2R61 10 CG2R61 11 HGR61 12 HGR61 13 HGR61 14 HGR61 15 HGR61 16 HGR61 17 HGR61 18 HGR61
@<TRIPOS>MOLECULE
naphtalene
 18 19 0 0 0
****
USER_CHARGES
INVALID_CHARGES
Pose:  36 Cluster:  36 Fr_nu: 221347 TotEn:    -9.32
@<TRIPOS>ATOM
      1 C1        -79.4272  -23.6672  -46.0537 C.ar   1 LIG      -0.11500
      2 C2        -80.6311  -24.2868  -46.3756 C.ar   1 LIG      -0.11500
      3 C3        -80.9540  -19.5813  -48.2095 C.ar   1 LIG      -0.11500
      4 C4        -82.1579  -20.2010  -48.5313 C.ar   1 LIG      -0.11500
      5 C5        -79.2019  -22.3419  -46.4273 C.ar   1 LIG      -0.11700
      6 C6        -81.6143  -23.5837  -47.0721 C.ar   1 LIG      -0.11700
      7 C7        -79.9708  -20.2844  -47.5128 C.ar   1 LIG      -0.11700
      8 C8        -82.3832  -21.5262  -48.1578 C.ar   1 LIG      -0.11700
      9 C9        -80.1805  -21.6190  -47.1289 C.ar   1 LIG       0.00400
     10 C10       -81.4047  -22.2492  -47.4562 C.ar   1 LIG       0.00400
     11 H1        -78.6619  -24.2152  -45.5120 H      1 LIG       0.11500
     12 H2        -80.8055  -25.3184  -46.0841 H      1 LIG       0.11500
     13 H3        -80.7790  -18.5494  -48.5006 H      1 LIG       0.11500
     14 H4        -82.9222  -19.6530  -49.0743 H      1 LIG       0.11500
     15 H5        -78.2532  -21.8779  -46.1655 H      1 LIG       0.11500
     16 H6        -82.5480  -24.0878  -47.3127 H      1 LIG       0.11500
     17 H7        -79.0375  -19.7799  -47.2716 H      1 LIG       0.11500
     18 H8        -83.3316  -21.9908  -48.4202 H      1 LIG       0.11500
@<TRIPOS>BOND
      1       1       2 ar
      2       1       5 ar
      3       2       6 ar
      4       3       4 ar
      5       3       7 ar
      6       4       8 ar
      7       5       9 ar
      8       6      10 ar
      9       7       9 ar
     10       8      10 ar
     11       9      10 ar
     12       1      11 1
     13       2      12 1
     14       3      13 1
     15       4      14 1
     16       5      15 1
     17       6      16 1
     18       7      17 1
     19       8      18 1
@<TRIPOS>ALT_TYPE
CGenFF_4.0_ALT_TYPE_SET
CGenFF_4.0 1 CG2R61 2 CG2R61 3 CG2R61 4 CG2R61 5 CG2R61 6 CG2R61 7 CG2R61 8 CG2R61 9 CG2R61 10 CG2R61 11 HGR61 12 HGR61 13 HGR61 14 HGR61 15 HGR61 16 HGR61 17 HGR61 18 HGR61
@<TRIPOS>MOLECULE
naphtalene
 18 19 0 0 0
****
USER_CHARGES
INVALID_CHARGES
Pose:  37 Cluster:  37 Fr_nu: 445688 TotEn:    -9.17
@<TRIPOS>ATOM
      1 C1        -78.5063    0.9727  -36.0031 C.ar   1 LIG      -0.11500
      2 C2        -78.9590    1.1198  -34.6954 C.ar   1 LIG      -0.11500
      3 C3        -74.1581   -0.4401  -34.3387 C.ar   1 LIG      -0.11500
      4 C4        -74.6109   -0.2930  -33.0310 C.ar   1 LIG      -0.11500
      5 C5        -77.1997    0.5482  -36.2464 C.ar   1 LIG      -0.11700
      6 C6        -78.1071    0.8430  -33.6259 C.ar   1 LIG      -0.11700
      7 C7        -75.0101   -0.1633  -35.4083 C.ar   1 LIG      -0.11700
      8 C8        -75.9174    0.1316  -32.7876 C.ar   1 LIG      -0.11700
      9 C9        -76.3283    0.2651  -35.1819 C.ar   1 LIG       0.00400
     10 C10       -76.7888    0.4147  -33.8521 C.ar   1 LIG       0.00400
     11 H1        -79.1698    1.1889  -36.8353 H      1 LIG       0.11500
     12 H2        -79.9764    1.4501  -34.5071 H      1 LIG       0.11500
     13 H3        -73.1406   -0.7706  -34.5277 H      1 LIG       0.11500
     14 H4        -73.9466   -0.5079  -32.1992 H      1 LIG       0.11500
     15 H5        -76.8671    0.4406  -37.2768 H      1 LIG       0.11500
     16 H6        -78.4823    0.9643  -32.6118 H      1 LIG       0.11500
     17 H7        -74.6349   -0.2855  -36.4222 H      1 LIG       0.11500
     18 H8        -76.2500    0.2400  -31.7573 H      1 LIG       0.11500
@<TRIPOS>BOND
      1       1       2 ar
      2       1       5 ar
      3       2       6 ar
      4       3       4 ar
      5       3       7 ar
      6       4       8 ar
      7       5       9 ar
      8       6      10 ar
      9       7       9 ar
     10       8      10 ar
     11       9      10 ar
     12       1      11 1
     13       2      12 1
     14       3      13 1
     15       4      14 1
     16       5      15 1
     17       6      16 1
     18       7      17 1
     19       8      18 1
@<TRIPOS>ALT_TYPE
CGenFF_4.0_ALT_TYPE_SET
CGenFF_4.0 1 CG2R61 2 CG2R61 3 CG2R61 4 CG2R61 5 CG2R61 6 CG2R61 7 CG2R61 8 CG2R61 9 CG2R61 10 CG2R61 11 HGR61 12 HGR61 13 HGR61 14 HGR61 15 HGR61 16 HGR61 17 HGR61 18 HGR61
@<TRIPOS>MOLECULE
naphtalene
 18 19 0 0 0
****
USER_CHARGES
INVALID_CHARGES
Pose:  38 Cluster:  38 Fr_nu:  44738 TotEn:    -8.89
@<TRIPOS>ATOM
      1 C1        -63.3965    3.0039  -25.6562 C.ar   1 LIG      -0.11500
      2 C2        -62.9648    1.9091  -24.9133 C.ar   1 LIG      -0.11500
      3 C3        -66.3178    0.0967  -28.2422 C.ar   1 LIG      -0.11500
      4 C4        -65.8860   -0.9980  -27.4992 C.ar   1 LIG      -0.11500
      5 C5        -64.3384    2.8317  -26.6710 C.ar   1 LIG      -0.11700
      6 C6        -63.4731    0.6381  -25.1822 C.ar   1 LIG      -0.11700
      7 C7        -65.8094    1.3678  -27.9732 C.ar   1 LIG      -0.11700
      8 C8        -64.9441   -0.8260  -26.4844 C.ar   1 LIG      -0.11700
      9 C9        -64.8608    1.5595  -26.9555 C.ar   1 LIG       0.00400
     10 C10       -64.4217    0.4463  -26.2000 C.ar   1 LIG       0.00400
     11 H1        -63.0000    3.9931  -25.4468 H      1 LIG       0.11500
     12 H2        -62.2317    2.0443  -24.1233 H      1 LIG       0.11500
     13 H3        -67.0511   -0.0378  -29.0324 H      1 LIG       0.11500
     14 H4        -66.2817   -1.9872  -27.7100 H      1 LIG       0.11500
     15 H5        -64.6611    3.7017  -27.2393 H      1 LIG       0.11500
     16 H6        -63.1218   -0.2033  -24.5885 H      1 LIG       0.11500
     17 H7        -66.1615    2.2092  -28.5664 H      1 LIG       0.11500
     18 H8        -64.6206   -1.6960  -25.9165 H      1 LIG       0.11500
@<TRIPOS>BOND
      1       1       2 ar
      2       1       5 ar
      3       2       6 ar
      4       3       4 ar
      5       3       7 ar
      6       4       8 ar
      7       5       9 ar
      8       6      10 ar
      9       7       9 ar
     10       8      10 ar
     11       9      10 ar
     12       1      11 1
     13       2      12 1
     14       3      13 1
     15       4      14 1
     16       5      15 1
     17       6      16 1
     18       7      17 1
     19       8      18 1
@<TRIPOS>ALT_TYPE
CGenFF_4.0_ALT_TYPE_SET
CGenFF_4.0 1 CG2R61 2 CG2R61 3 CG2R61 4 CG2R61 5 CG2R61 6 CG2R61 7 CG2R61 8 CG2R61 9 CG2R61 10 CG2R61 11 HGR61 12 HGR61 13 HGR61 14 HGR61 15 HGR61 16 HGR61 17 HGR61 18 HGR61
@<TRIPOS>MOLECULE
naphtalene
 18 19 0 0 0
****
USER_CHARGES
INVALID_CHARGES
Pose:  39 Cluster:  39 Fr_nu:  90011 TotEn:    -8.34
@<TRIPOS>ATOM
      1 C1        -50.4792    7.7921  -31.9784 C.ar   1 LIG      -0.11500
      2 C2        -51.0038    8.5072  -33.0509 C.ar   1 LIG      -0.11500
      3 C3        -51.6344    3.6185  -34.1964 C.ar   1 LIG      -0.11500
      4 C4        -52.1590    4.3337  -35.2688 C.ar   1 LIG      -0.11500
      5 C5        -50.5026    6.3972  -31.9906 C.ar   1 LIG      -0.11700
      6 C6        -51.5538    7.8303  -34.1397 C.ar   1 LIG      -0.11700
      7 C7        -51.0843    4.2955  -33.1075 C.ar   1 LIG      -0.11700
      8 C8        -52.1357    5.7286  -35.2567 C.ar   1 LIG      -0.11700
      9 C9        -51.0524    5.6993  -33.0784 C.ar   1 LIG       0.00400
     10 C10       -51.5859    6.4265  -34.1689 C.ar   1 LIG       0.00400
     11 H1        -50.0517    8.3196  -31.1308 H      1 LIG       0.11500
     12 H2        -50.9848    9.5931  -33.0405 H      1 LIG       0.11500
     13 H3        -51.6529    2.5323  -34.2062 H      1 LIG       0.11500
     14 H4        -52.5877    3.8057  -36.1155 H      1 LIG       0.11500
     15 H5        -50.0873    5.8588  -31.1412 H      1 LIG       0.11500
     16 H6        -51.9577    8.4096  -34.9675 H      1 LIG       0.11500
     17 H7        -50.6797    3.7160  -32.2803 H      1 LIG       0.11500
     18 H8        -52.5517    6.2672  -36.1057 H      1 LIG       0.11500
@<TRIPOS>BOND
      1       1       2 ar
      2       1       5 ar
      3       2       6 ar
      4       3       4 ar
      5       3       7 ar
      6       4       8 ar
      7       5       9 ar
      8       6      10 ar
      9       7       9 ar
     10       8      10 ar
     11       9      10 ar
     12       1      11 1
     13       2      12 1
     14       3      13 1
     15       4      14 1
     16       5      15 1
     17       6      16 1
     18       7      17 1
     19       8      18 1
@<TRIPOS>ALT_TYPE
CGenFF_4.0_ALT_TYPE_SET
CGenFF_4.0 1 CG2R61 2 CG2R61 3 CG2R61 4 CG2R61 5 CG2R61 6 CG2R61 7 CG2R61 8 CG2R61 9 CG2R61 10 CG2R61 11 HGR61 12 HGR61 13 HGR61 14 HGR61 15 HGR61 16 HGR61 17 HGR61 18 HGR61
@<TRIPOS>MOLECULE
naphtalene
 18 19 0 0 0
****
USER_CHARGES
INVALID_CHARGES
Pose:  40 Cluster:  40 Fr_nu: 462753 TotEn:    -7.97
@<TRIPOS>ATOM
      1 C1        -49.7062    7.2141  -34.7167 C.ar   1 LIG      -0.11500
      2 C2        -49.6137    7.4374  -33.3462 C.ar   1 LIG      -0.11500
      3 C3        -51.5398    2.7874  -33.8715 C.ar   1 LIG      -0.11500
      4 C4        -51.4473    3.0107  -32.5010 C.ar   1 LIG      -0.11500
      5 C5        -50.2078    6.0032  -35.1949 C.ar   1 LIG      -0.11700
      6 C6        -50.0224    6.4509  -32.4485 C.ar   1 LIG      -0.11700
      7 C7        -51.1311    3.7741  -34.7693 C.ar   1 LIG      -0.11700
      8 C8        -50.9456    4.2216  -32.0228 C.ar   1 LIG      -0.11700
      9 C9        -50.6238    4.9988  -34.3057 C.ar   1 LIG       0.00400
     10 C10       -50.5296    5.2260  -32.9120 C.ar   1 LIG       0.00400
     11 H1        -49.3874    7.9823  -35.4151 H      1 LIG       0.11500
     12 H2        -49.2233    8.3805  -32.9750 H      1 LIG       0.11500
     13 H3        -51.9303    1.8443  -34.2435 H      1 LIG       0.11500
     14 H4        -51.7649    2.2416  -31.8031 H      1 LIG       0.11500
     15 H5        -50.2706    5.8503  -36.2703 H      1 LIG       0.11500
     16 H6        -49.9416    6.6472  -31.3813 H      1 LIG       0.11500
     17 H7        -51.2128    3.5778  -35.8363 H      1 LIG       0.11500
     18 H8        -50.8820    4.3744  -30.9473 H      1 LIG       0.11500
@<TRIPOS>BOND
      1       1       2 ar
      2       1       5 ar
      3       2       6 ar
      4       3       4 ar
      5       3       7 ar
      6       4       8 ar
      7       5       9 ar
      8       6      10 ar
      9       7       9 ar
     10       8      10 ar
     11       9      10 ar
     12       1      11 1
     13       2      12 1
     14       3      13 1
     15       4      14 1
     16       5      15 1
     17       6      16 1
     18       7      17 1
     19       8      18 1
@<TRIPOS>ALT_TYPE
CGenFF_4.0_ALT_TYPE_SET
CGenFF_4.0 1 CG2R61 2 CG2R61 3 CG2R61 4 CG2R61 5 CG2R61 6 CG2R61 7 CG2R61 8 CG2R61 9 CG2R61 10 CG2R61 11 HGR61 12 HGR61 13 HGR61 14 HGR61 15 HGR61 16 HGR61 17 HGR61 18 HGR61
@<TRIPOS>MOLECULE
naphtalene
 18 19 0 0 0
****
USER_CHARGES
INVALID_CHARGES
Pose:  41 Cluster:  41 Fr_nu: 173040 TotEn:    -7.77
@<TRIPOS>ATOM
      1 C1        -51.1677    4.9207  -32.8283 C.ar   1 LIG      -0.11500
      2 C2        -51.8988    3.7663  -33.0923 C.ar   1 LIG      -0.11500
      3 C3        -51.4685    6.1831  -37.5175 C.ar   1 LIG      -0.11500
      4 C4        -52.1996    5.0287  -37.7814 C.ar   1 LIG      -0.11500
      5 C5        -50.8754    5.8135  -33.8599 C.ar   1 LIG      -0.11700
      6 C6        -52.3405    3.5002  -34.3886 C.ar   1 LIG      -0.11700
      7 C7        -51.0269    6.4492  -36.2211 C.ar   1 LIG      -0.11700
      8 C8        -52.4919    4.1358  -36.7500 C.ar   1 LIG      -0.11700
      9 C9        -51.3119    5.5616  -35.1708 C.ar   1 LIG       0.00400
     10 C10       -52.0554    4.3876  -35.4391 C.ar   1 LIG       0.00400
     11 H1        -50.8237    5.1271  -31.8191 H      1 LIG       0.11500
     12 H2        -52.1261    3.0720  -32.2885 H      1 LIG       0.11500
     13 H3        -51.2410    6.8780  -38.3210 H      1 LIG       0.11500
     14 H4        -52.5421    4.8221  -38.7911 H      1 LIG       0.11500
     15 H5        -50.3021    6.7094  -33.6305 H      1 LIG       0.11500
     16 H6        -52.9109    2.5920  -34.5719 H      1 LIG       0.11500
     17 H7        -50.4572    7.3579  -36.0379 H      1 LIG       0.11500
     18 H8        -53.0645    3.2394  -36.9793 H      1 LIG       0.11500
@<TRIPOS>BOND
      1       1       2 ar
      2       1       5 ar
      3       2       6 ar
      4       3       4 ar
      5       3       7 ar
      6       4       8 ar
      7       5       9 ar
      8       6      10 ar
      9       7       9 ar
     10       8      10 ar
     11       9      10 ar
     12       1      11 1
     13       2      12 1
     14       3      13 1
     15       4      14 1
     16       5      15 1
     17       6      16 1
     18       7      17 1
     19       8      18 1
@<TRIPOS>ALT_TYPE
CGenFF_4.0_ALT_TYPE_SET
CGenFF_4.0 1 CG2R61 2 CG2R61 3 CG2R61 4 CG2R61 5 CG2R61 6 CG2R61 7 CG2R61 8 CG2R61 9 CG2R61 10 CG2R61 11 HGR61 12 HGR61 13 HGR61 14 HGR61 15 HGR61 16 HGR61 17 HGR61 18 HGR61
# TRIPOS MOL2 file generated by SEED

@<TRIPOS>MOLECULE
pyrazole
 9 9 0 0 0
****
USER_CHARGES
INVALID_CHARGES
Pose:   1 Cluster:   1 Fr_nu: 304495 TotEn:   -21.69
@<TRIPOS>ATOM
      1 C1        -70.7151   -9.5953  -42.5671 C.2    1 LIG      -0.25100
      2 C2        -70.3365  -10.4028  -41.4779 C.2    1 LIG       0.13200
      3 C3        -70.8888  -10.4780  -43.6049 C.2    1 LIG      -0.03800
      4 N1        -70.2733  -11.6988  -41.7943 N.2    1 LIG      -0.57800
      5 N2        -70.6147  -11.7126  -43.0940 N.pl3  1 LIG      -0.05900
      6 H1        -70.8450   -8.5235  -42.5965 H      1 LIG       0.15700
      7 H2        -70.1035  -10.1007  -40.4668 H      1 LIG       0.15600
      8 H3        -71.1739  -10.3418  -44.6381 H      1 LIG       0.15900
      9 H4        -70.6386  -12.6036  -43.5740 H      1 LIG       0.32200
@<TRIPOS>BOND
      1       1       2 1
      2       1       3 2
      3       2       4 2
      4       3       5 1
      5       4       5 1
      6       1       6 1
      7       2       7 1
      8       3       8 1
      9       5       9 1
@<TRIPOS>ALT_TYPE
CGenFF_4.0_ALT_TYPE_SET
CGenFF_4.0 1 CG2R51 2 CG2R52 3 CG2R51 4 NG2R50 5 NG2R51 6 HGR51 7 HGR52 8 HGR52 9 HGP1
@<TRIPOS>MOLECULE
pyrazole
 9 9 0 0 0
****
USER_CHARGES
INVALID_CHARGES
Pose:   2 Cluster:   2 Fr_nu: 7411905 TotEn:   -19.11
@<TRIPOS>ATOM
      1 C1        -51.6434    4.1711  -34.5238 C.2    1 LIG      -0.25100
      2 C2        -50.3218    4.6499  -34.4486 C.2    1 LIG       0.13200
      3 C3        -51.6226    2.9933  -33.8174 C.2    1 LIG      -0.03800
      4 N1        -49.5198    3.8425  -33.7495 N.2    1 LIG      -0.57800
      5 N2        -50.3397    2.8444  -33.3788 N.pl3  1 LIG      -0.05900
      6 H1        -52.4930    4.6168  -35.0197 H      1 LIG       0.15700
      7 H2        -49.9094    5.5534  -34.8746 H      1 LIG       0.15600
      8 H3        -52.3872    2.2632  -33.5944 H      1 LIG       0.15900
      9 H4        -49.9553    2.0883  -32.8261 H      1 LIG       0.32200
@<TRIPOS>BOND
      1       1       2 1
      2       1       3 2
      3       2       4 2
      4       3       5 1
      5       4       5 1
      6       1       6 1
      7       2       7 1
      8       3       8 1
      9       5       9 1
@<TRIPOS>ALT_TYPE
CGenFF_4.0_ALT_TYPE_SET
CGenFF_4.0 1 CG2R51 2 CG2R52 3 CG2R51 4 NG2R50 5 NG2R51 6 HGR51 7 HGR52 8 HGR52 9 HGP1
@<TRIPOS>MOLECULE
pyrazole
 9 9 0 0 0
****
USER_CHARGES
INVALID_CHARGES
Pose:   3 Cluster:   3 Fr_nu: 9403748 TotEn:   -18.80
@<TRIPOS>ATOM
      1 C1        -51.8082    4.1409  -32.5080 C.2    1 LIG      -0.25100
      2 C2        -51.4096    4.5478  -33.7953 C.2    1 LIG       0.13200
      3 C3        -51.5937    2.7843  -32.4950 C.2    1 LIG      -0.03800
      4 N1        -50.9746    3.5321  -34.5456 N.2    1 LIG      -0.57800
      5 N2        -51.0984    2.4733  -33.7272 N.pl3  1 LIG      -0.05900
      6 H1        -52.1962    4.7455  -31.7016 H      1 LIG       0.15700
      7 H2        -51.4185    5.5422  -34.2183 H      1 LIG       0.15600
      8 H3        -51.7474    2.0290  -31.7378 H      1 LIG       0.15900
      9 H4        -50.8269    1.5629  -34.0767 H      1 LIG       0.32200
@<TRIPOS>BOND
      1       1       2 1
      2       1       3 2
      3       2       4 2
      4       3       5 1
      5       4       5 1
      6       1       6 1
      7       2       7 1
      8       3       8 1
      9       5       9 1
@<TRIPOS>ALT_TYPE
CGenFF_4.0_ALT_TYPE_SET
CGenFF_4.0 1 CG2R51 2 CG2R52 3 CG2R51 4 NG2R50 5 NG2R51 6 HGR51 7 HGR52 8 HGR52 9 HGP1
@<TRIPOS>MOLECULE
pyrazole
 9 9 0 0 0
****
USER_CHARGES
INVALID_CHARGES
Pose:   4 Cluster:   4 Fr_nu: 1573700 TotEn:   -18.64
@<TRIPOS>ATOM
      1 C1        -76.8838  -13.5792  -52.1819 C.2    1 LIG      -0.25100
      2 C2        -75.7879  -12.7933  -52.5856 C.2    1 LIG       0.13200
      3 C3        -76.5283  -14.8626  -52.5180 C.2    1 LIG      -0.03800
      4 N1        -74.8093  -13.5169  -53.1359 N.2    1 LIG      -0.57800
      5 N2        -75.2890  -14.7710  -53.0803 N.pl3  1 LIG      -0.05900
      6 H1        -77.8028  -13.2610  -51.7123 H      1 LIG       0.15700
      7 H2        -75.6616  -11.7233  -52.5022 H      1 LIG       0.15600
      8 H3        -77.0349  -15.8110  -52.4122 H      1 LIG       0.15900
      9 H4        -74.7160  -15.5202  -53.4478 H      1 LIG       0.32200
@<TRIPOS>BOND
      1       1       2 1
      2       1       3 2
      3       2       4 2
      4       3       5 1
      5       4       5 1
      6       1       6 1
      7       2       7 1
      8       3       8 1
      9       5       9 1
@<TRIPOS>ALT_TYPE
CGenFF_4.0_ALT_TYPE_SET
CGenFF_4.0 1 CG2R51 2 CG2R52 3 CG2R51 4 NG2R50 5 NG2R51 6 HGR51 7 HGR52 8 HGR52 9 HGP1
@<TRIPOS>MOLECULE
pyrazole
 9 9 0 0 0
****
USER_CHARGES
INVALID_CHARGES
Pose:   5 Cluster:   5 Fr_nu: 2714135 TotEn:   -18.05
@<TRIPOS>ATOM
      1 C1        -77.0534  -14.1619  -51.7477 C.2    1 LIG      -0.25100
      2 C2        -75.8239  -14.2781  -52.4234 C.2    1 LIG       0.13200
      3 C3        -77.3811  -12.8326  -51.8574 C.2    1 LIG      -0.03800
      4 N1        -75.3994  -13.1155  -52.9254 N.2    1 LIG      -0.57800
      5 N2        -76.3676  -12.2559  -52.5651 N.pl3  1 LIG      -0.05900
      6 H1        -77.6233  -14.9332  -51.2510 H      1 LIG       0.15700
      7 H2        -75.2192  -15.1616  -52.5706 H      1 LIG       0.15600
      8 H3        -78.2239  -12.2576  -51.5018 H      1 LIG       0.15900
      9 H4        -76.2715  -11.2850  -52.8348 H      1 LIG       0.32200
@<TRIPOS>BOND
      1       1       2 1
      2       1       3 2
      3       2       4 2
      4       3       5 1
      5       4       5 1
      6       1       6 1
      7       2       7 1
      8       3       8 1
      9       5       9 1
@<TRIPOS>ALT_TYPE
CGenFF_4.0_ALT_TYPE_SET
CGenFF_4.0 1 CG2R51 2 CG2R52 3 CG2R51 4 NG2R50 5 NG2R51 6 HGR51 7 HGR52 8 HGR52 9 HGP1
@<TRIPOS>MOLECULE
pyrazole
 9 9 0 0 0
****
USER_CHARGES
INVALID_CHARGES
Pose:   6 Cluster:   6 Fr_nu: 9404207 TotEn:   -18.04
@<TRIPOS>ATOM
      1 C1        -51.1459    3.7775  -34.1129 C.2    1 LIG      -0.25100
      2 C2        -51.4832    4.6465  -33.0579 C.2    1 LIG       0.13200
      3 C3        -51.3184    2.5193  -33.5898 C.2    1 LIG      -0.03800
      4 N1        -51.8430    3.9955  -31.9486 N.2    1 LIG      -0.57800
      5 N2        -51.7328    2.7039  -32.3035 N.pl3  1 LIG      -0.05900
      6 H1        -50.8235    4.0273  -35.1129 H      1 LIG       0.15700
      7 H2        -51.4814    5.7271  -33.0511 H      1 LIG       0.15600
      8 H3        -51.1844    1.5316  -34.0067 H      1 LIG       0.15900
      9 H4        -51.9555    1.9967  -31.6143 H      1 LIG       0.32200
@<TRIPOS>BOND
      1       1       2 1
      2       1       3 2
      3       2       4 2
      4       3       5 1
      5       4       5 1
      6       1       6 1
      7       2       7 1
      8       3       8 1
      9       5       9 1
@<TRIPOS>ALT_TYPE
CGenFF_4.0_ALT_TYPE_SET
CGenFF_4.0 1 CG2R51 2 CG2R52 3 CG2R51 4 NG2R50 5 NG2R51 6 HGR51 7 HGR52 8 HGR52 9 HGP1
@<TRIPOS>MOLECULE
pyrazole
 9 9 0 0 0
****
USER_CHARGES
INVALID_CHARGES
Pose:   7 Cluster:   7 Fr_nu: 305919 TotEn:   -17.50
@<TRIPOS>ATOM
      1 C1        -70.5614  -11.4832  -42.1741 C.2    1 LIG      -0.25100
      2 C2        -70.6882  -10.1157  -41.8651 C.2    1 LIG       0.13200
      3 C3        -70.8991  -11.5677  -43.5027 C.2    1 LIG      -0.03800
      4 N1        -71.0760   -9.3840  -42.9130 N.2    1 LIG      -0.57800
      5 N2        -71.1957  -10.2951  -43.8936 N.pl3  1 LIG      -0.05900
      6 H1        -70.2660  -12.2946  -41.5255 H      1 LIG       0.15700
      7 H2        -70.5147   -9.6218  -40.9197 H      1 LIG       0.15600
      8 H3        -70.9561  -12.4002  -44.1891 H      1 LIG       0.15900
      9 H4        -71.4874   -9.9780  -44.8097 H      1 LIG       0.32200
@<TRIPOS>BOND
      1       1       2 1
      2       1       3 2
      3       2       4 2
      4       3       5 1
      5       4       5 1
      6       1       6 1
      7       2       7 1
      8       3       8 1
      9       5       9 1
@<TRIPOS>ALT_TYPE
CGenFF_4.0_ALT_TYPE_SET
CGenFF_4.0 1 CG2R51 2 CG2R52 3 CG2R51 4 NG2R50 5 NG2R51 6 HGR51 7 HGR52 8 HGR52 9 HGP1
@<TRIPOS>MOLECULE
pyrazole
 9 9 0 0 0
****
USER_CHARGES
INVALID_CHARGES
Pose:   8 Cluster:   8 Fr_nu: 4818181 TotEn:   -17.44
@<TRIPOS>ATOM
      1 C1        -52.1620    4.8869  -34.1087 C.2    1 LIG      -0.25100
      2 C2        -51.0491    5.3576  -33.3866 C.2    1 LIG       0.13200
      3 C3        -52.1550    3.5288  -33.9035 C.2    1 LIG      -0.03800
      4 N1        -50.3835    4.3783  -32.7687 N.2    1 LIG      -0.57800
      5 N2        -51.0803    3.2785  -33.1018 N.pl3  1 LIG      -0.05900
      6 H1        -52.8710    5.4521  -34.6954 H      1 LIG       0.15700
      7 H2        -50.6949    6.3735  -33.2852 H      1 LIG       0.15600
      8 H3        -52.8019    2.7357  -34.2498 H      1 LIG       0.15900
      9 H4        -50.7639    2.3847  -32.7471 H      1 LIG       0.32200
@<TRIPOS>BOND
      1       1       2 1
      2       1       3 2
      3       2       4 2
      4       3       5 1
      5       4       5 1
      6       1       6 1
      7       2       7 1
      8       3       8 1
      9       5       9 1
@<TRIPOS>ALT_TYPE
CGenFF_4.0_ALT_TYPE_SET
CGenFF_4.0 1 CG2R51 2 CG2R52 3 CG2R51 4 NG2R50 5 NG2R51 6 HGR51 7 HGR52 8 HGR52 9 HGP1
@<TRIPOS>MOLECULE
pyrazole
 9 9 0 0 0
****
USER_CHARGES
INVALID_CHARGES
Pose:   9 Cluster:   9 Fr_nu: 5255169 TotEn:   -16.52
@<TRIPOS>ATOM
      1 C1        -46.1497  -10.0825  -33.1503 C.2    1 LIG      -0.25100
      2 C2        -45.6810  -11.3726  -33.4627 C.2    1 LIG       0.13200
      3 C3        -45.7237   -9.3000  -34.1957 C.2    1 LIG      -0.03800
      4 N1        -45.0089  -11.4118  -34.6162 N.2    1 LIG      -0.57800
      5 N2        -45.0522  -10.1366  -35.0380 N.pl3  1 LIG      -0.05900
      6 H1        -46.7175   -9.7636  -32.2888 H      1 LIG       0.15700
      7 H2        -45.8007  -12.2859  -32.8975 H      1 LIG       0.15600
      8 H3        -45.8333   -8.2467  -34.4100 H      1 LIG       0.15900
      9 H4        -44.5987   -9.9054  -35.9131 H      1 LIG       0.32200
@<TRIPOS>BOND
      1       1       2 1
      2       1       3 2
      3       2       4 2
      4       3       5 1
      5       4       5 1
      6       1       6 1
      7       2       7 1
      8       3       8 1
      9       5       9 1
@<TRIPOS>ALT_TYPE
CGenFF_4.0_ALT_TYPE_SET
CGenFF_4.0 1 CG2R51 2 CG2R52 3 CG2R51 4 NG2R50 5 NG2R51 6 HGR51 7 HGR52 8 HGR52 9 HGP1
@<TRIPOS>MOLECULE
pyrazole
 9 9 0 0 0
****
USER_CHARGES
INVALID_CHARGES
Pose:  10 Cluster:  10 Fr_nu: 356410 TotEn:   -16.46
@<TRIPOS>ATOM
      1 C1        -70.8419  -10.9040  -42.8420 C.2    1 LIG      -0.25100
      2 C2        -70.5252  -10.1352  -43.9779 C.2    1 LIG       0.13200
      3 C3        -70.7699  -10.0169  -41.7959 C.2    1 LIG      -0.03800
      4 N1        -70.2710   -8.8579  -43.6815 N.2    1 LIG      -0.57800
      5 N2        -70.4281   -8.8171  -42.3475 N.pl3  1 LIG      -0.05900
      6 H1        -71.0887  -11.9541  -42.7882 H      1 LIG       0.15700
      7 H2        -70.4684  -10.4525  -45.0093 H      1 LIG       0.15600
      8 H3        -70.9253  -10.1292  -40.7326 H      1 LIG       0.15900
      9 H4        -70.2839   -7.9338  -41.8745 H      1 LIG       0.32200
@<TRIPOS>BOND
      1       1       2 1
      2       1       3 2
      3       2       4 2
      4       3       5 1
      5       4       5 1
      6       1       6 1
      7       2       7 1
      8       3       8 1
      9       5       9 1
@<TRIPOS>ALT_TYPE
CGenFF_4.0_ALT_TYPE_SET
CGenFF_4.0 1 CG2R51 2 CG2R52 3 CG2R51 4 NG2R50 5 NG2R51 6 HGR51 7 HGR52 8 HGR52 9 HGP1
@<TRIPOS>MOLECULE
pyrazole
 9 9 0 0 0
****
USER_CHARGES
INVALID_CHARGES
Pose:  11 Cluster:  11 Fr_nu: 305090 TotEn:   -15.90
@<TRIPOS>ATOM
      1 C1        -66.3721   -7.0502  -43.7560 C.2    1 LIG      -0.25100
      2 C2        -67.2371   -6.5113  -44.7271 C.2    1 LIG       0.13200
      3 C3        -66.8721   -6.5952  -42.5604 C.2    1 LIG      -0.03800
      4 N1        -68.2127   -5.7707  -44.1947 N.2    1 LIG      -0.57800
      5 N2        -67.9640   -5.8411  -42.8759 N.pl3  1 LIG      -0.05900
      6 H1        -65.5074   -7.6808  -43.9013 H      1 LIG       0.15700
      7 H2        -67.1968   -6.6269  -45.8008 H      1 LIG       0.15600
      8 H3        -66.5552   -6.7350  -41.5370 H      1 LIG       0.15900
      9 H4        -68.5815   -5.3463  -42.2444 H      1 LIG       0.32200
@<TRIPOS>BOND
      1       1       2 1
      2       1       3 2
      3       2       4 2
      4       3       5 1
      5       4       5 1
      6       1       6 1
      7       2       7 1
      8       3       8 1
      9       5       9 1
@<TRIPOS>ALT_TYPE
CGenFF_4.0_ALT_TYPE_SET
CGenFF_4.0 1 CG2R51 2 CG2R52 3 CG2R51 4 NG2R50 5 NG2R51 6 HGR51 7 HGR52 8 HGR52 9 HGP1
@<TRIPOS>MOLECULE
pyrazole
 9 9 0 0 0
****
USER_CHARGES
INVALID_CHARGES
Pose:  12 Cluster:  12 Fr_nu: 7123534 TotEn:   -15.77
@<TRIPOS>ATOM
      1 C1        -45.4837  -12.4370  -44.4980 C.2    1 LIG      -0.25100
      2 C2        -44.7137  -12.1711  -43.3498 C.2    1 LIG       0.13200
      3 C3        -46.0370  -11.2243  -44.8288 C.2    1 LIG      -0.03800
      4 N1        -44.7703  -10.8899  -42.9764 N.2    1 LIG      -0.57800
      5 N2        -45.5823  -10.3399  -43.8952 N.pl3  1 LIG      -0.05900
      6 H1        -45.6186  -13.3758  -45.0146 H      1 LIG       0.15700
      7 H2        -44.1142  -12.8575  -42.7693 H      1 LIG       0.15600
      8 H3        -46.7003  -10.9183  -45.6250 H      1 LIG       0.15900
      9 H4        -45.7866   -9.3510  -43.8240 H      1 LIG       0.32200
@<TRIPOS>BOND
      1       1       2 1
      2       1       3 2
      3       2       4 2
      4       3       5 1
      5       4       5 1
      6       1       6 1
      7       2       7 1
      8       3       8 1
      9       5       9 1
@<TRIPOS>ALT_TYPE
CGenFF_4.0_ALT_TYPE_SET
CGenFF_4.0 1 CG2R51 2 CG2R52 3 CG2R51 4 NG2R50 5 NG2R51 6 HGR51 7 HGR52 8 HGR52 9 HGP1
@<TRIPOS>MOLECULE
pyrazole
 9 9 0 0 0
****
USER_CHARGES
INVALID_CHARGES
Pose:  13 Cluster:  13 Fr_nu: 555044 TotEn:   -15.60
@<TRIPOS>ATOM
      1 C1        -45.6796   -9.6808  -32.4141 C.2    1 LIG      -0.25100
      2 C2        -46.1415  -10.4698  -33.4846 C.2    1 LIG       0.13200
      3 C3        -45.0476   -8.6206  -33.0167 C.2    1 LIG      -0.03800
      4 N1        -45.8296   -9.9548  -34.6768 N.2    1 LIG      -0.57800
      5 N2        -45.1651   -8.8307  -34.3592 N.pl3  1 LIG      -0.05900
      6 H1        -45.7896   -9.8550  -31.3539 H      1 LIG       0.15700
      7 H2        -46.6919  -11.3989  -33.4456 H      1 LIG       0.15600
      8 H3        -44.5344   -7.7564  -32.6201 H      1 LIG       0.15900
      9 H4        -44.8155   -8.2514  -35.1122 H      1 LIG       0.32200
@<TRIPOS>BOND
      1       1       2 1
      2       1       3 2
      3       2       4 2
      4       3       5 1
      5       4       5 1
      6       1       6 1
      7       2       7 1
      8       3       8 1
      9       5       9 1
@<TRIPOS>ALT_TYPE
CGenFF_4.0_ALT_TYPE_SET
CGenFF_4.0 1 CG2R51 2 CG2R52 3 CG2R51 4 NG2R50 5 NG2R51 6 HGR51 7 HGR52 8 HGR52 9 HGP1
@<TRIPOS>MOLECULE
pyrazole
 9 9 0 0 0
****
USER_CHARGES
INVALID_CHARGES
Pose:  14 Cluster:  14 Fr_nu: 305681 TotEn:   -14.91
@<TRIPOS>ATOM
      1 C1        -71.3745  -10.8649  -43.4837 C.2    1 LIG      -0.25100
      2 C2        -70.9428  -11.7144  -42.4474 C.2    1 LIG       0.13200
      3 C3        -71.0760   -9.6005  -43.0380 C.2    1 LIG      -0.03800
      4 N1        -70.4103  -11.0460  -41.4209 N.2    1 LIG      -0.57800
      5 N2        -70.5054   -9.7632  -41.8099 N.pl3  1 LIG      -0.05900
      6 H1        -71.8368  -11.1311  -44.4227 H      1 LIG       0.15700
      7 H2        -70.9944  -12.7926  -42.3972 H      1 LIG       0.15600
      8 H3        -71.2171   -8.6217  -43.4732 H      1 LIG       0.15900
      9 H4        -70.1612   -9.0457  -41.1841 H      1 LIG       0.32200
@<TRIPOS>BOND
      1       1       2 1
      2       1       3 2
      3       2       4 2
      4       3       5 1
      5       4       5 1
      6       1       6 1
      7       2       7 1
      8       3       8 1
      9       5       9 1
@<TRIPOS>ALT_TYPE
CGenFF_4.0_ALT_TYPE_SET
CGenFF_4.0 1 CG2R51 2 CG2R52 3 CG2R51 4 NG2R50 5 NG2R51 6 HGR51 7 HGR52 8 HGR52 9 HGP1
@<TRIPOS>MOLECULE
pyrazole
 9 9 0 0 0
****
USER_CHARGES
INVALID_CHARGES
Pose:  15 Cluster:  15 Fr_nu: 9482560 TotEn:   -14.37
@<TRIPOS>ATOM
      1 C1        -50.6241    3.8525  -33.2645 C.2    1 LIG      -0.25100
      2 C2        -50.5046    4.9998  -32.4575 C.2    1 LIG       0.13200
      3 C3        -51.3479    2.9696  -32.5010 C.2    1 LIG      -0.03800
      4 N1        -51.1046    4.8613  -31.2723 N.2    1 LIG      -0.57800
      5 N2        -51.6082    3.6166  -31.3288 N.pl3  1 LIG      -0.05900
      6 H1        -50.2402    3.6881  -34.2605 H      1 LIG       0.15700
      7 H2        -50.0049    5.9309  -32.6835 H      1 LIG       0.15600
      8 H3        -51.6914    1.9611  -32.6811 H      1 LIG       0.15900
      9 H4        -52.1197    3.2695  -30.5272 H      1 LIG       0.32200
@<TRIPOS>BOND
      1       1       2 1
      2       1       3 2
      3       2       4 2
      4       3       5 1
      5       4       5 1
      6       1       6 1
      7       2       7 1
      8       3       8 1
      9       5       9 1
@<TRIPOS>ALT_TYPE
CGenFF_4.0_ALT_TYPE_SET
CGenFF_4.0 1 CG2R51 2 CG2R52 3 CG2R51 4 NG2R50 5 NG2R51 6 HGR51 7 HGR52 8 HGR52 9 HGP1
@<TRIPOS>MOLECULE
pyrazole
 9 9 0 0 0
****
USER_CHARGES
INVALID_CHARGES
Pose:  16 Cluster:  16 Fr_nu: 323369 TotEn:   -14.27
@<TRIPOS>ATOM
      1 C1        -46.6508  -12.0857  -45.4360 C.2    1 LIG      -0.25100
      2 C2        -46.0805  -12.0397  -44.1497 C.2    1 LIG       0.13200
      3 C3        -46.9973  -10.7841  -45.7047 C.2    1 LIG      -0.03800
      4 N1        -46.0635  -10.8065  -43.6370 N.2    1 LIG      -0.57800
      5 N2        -46.6274  -10.0655  -44.6060 N.pl3  1 LIG      -0.05900
      6 H1        -46.7909  -12.9419  -46.0792 H      1 LIG       0.15700
      7 H2        -45.6769  -12.8535  -43.5644 H      1 LIG       0.15600
      8 H3        -47.4652  -10.3155  -46.5584 H      1 LIG       0.15900
      9 H4        -46.7314   -9.0707  -44.4497 H      1 LIG       0.32200
@<TRIPOS>BOND
      1       1       2 1
      2       1       3 2
      3       2       4 2
      4       3       5 1
      5       4       5 1
      6       1       6 1
      7       2       7 1
      8       3       8 1
      9       5       9 1
@<TRIPOS>ALT_TYPE
CGenFF_4.0_ALT_TYPE_SET
CGenFF_4.0 1 CG2R51 2 CG2R52 3 CG2R51 4 NG2R50 5 NG2R51 6 HGR51 7 HGR52 8 HGR52 9 HGP1
@<TRIPOS>MOLECULE
pyrazole
 9 9 0 0 0
****
USER_CHARGES
INVALID_CHARGES
Pose:  17 Cluster:  17 Fr_nu: 4371025 TotEn:   -13.99
@<TRIPOS>ATOM
      1 C1        -44.8469  -11.9100  -44.8119 C.2    1 LIG      -0.25100
      2 C2        -45.0329  -11.2897  -43.5619 C.2    1 LIG       0.13200
      3 C3        -43.7263  -12.6866  -44.6464 C.2    1 LIG      -0.03800
      4 N1        -44.1049  -11.6420  -42.6683 N.2    1 LIG      -0.57800
      5 N2        -43.3250  -12.4922  -43.3574 N.pl3  1 LIG      -0.05900
      6 H1        -45.4418  -11.8094  -45.7077 H      1 LIG       0.15700
      7 H2        -45.8057  -10.5951  -43.2650 H      1 LIG       0.15600
      8 H3        -43.1890  -13.3434  -45.3153 H      1 LIG       0.15900
      9 H4        -42.5302  -12.9042  -42.8847 H      1 LIG       0.32200
@<TRIPOS>BOND
      1       1       2 1
      2       1       3 2
      3       2       4 2
      4       3       5 1
      5       4       5 1
      6       1       6 1
      7       2       7 1
      8       3       8 1
      9       5       9 1
@<TRIPOS>ALT_TYPE
CGenFF_4.0_ALT_TYPE_SET
CGenFF_4.0 1 CG2R51 2 CG2R52 3 CG2R51 4 NG2R50 5 NG2R51 6 HGR51 7 HGR52 8 HGR52 9 HGP1
@<TRIPOS>MOLECULE
pyrazole
 9 9 0 0 0
****
USER_CHARGES
INVALID_CHARGES
Pose:  18 Cluster:  18 Fr_nu: 1200702 TotEn:   -13.92
@<TRIPOS>ATOM
      1 C1        -44.2164   -9.3822  -33.7491 C.2    1 LIG      -0.25100
      2 C2        -45.3526   -9.5037  -34.5713 C.2    1 LIG       0.13200
      3 C3        -44.3431  -10.4000  -32.8357 C.2    1 LIG      -0.03800
      4 N1        -46.1428  -10.5188  -34.2121 N.2    1 LIG      -0.57800
      5 N2        -45.5022  -11.0446  -33.1542 N.pl3  1 LIG      -0.05900
      6 H1        -43.4167   -8.6588  -33.8098 H      1 LIG       0.15700
      7 H2        -45.6381   -8.8945  -35.4170 H      1 LIG       0.15600
      8 H3        -43.7280  -10.7152  -32.0052 H      1 LIG       0.15900
      9 H4        -45.9152  -11.8455  -32.6931 H      1 LIG       0.32200
@<TRIPOS>BOND
      1       1       2 1
      2       1       3 2
      3       2       4 2
      4       3       5 1
      5       4       5 1
      6       1       6 1
      7       2       7 1
      8       3       8 1
      9       5       9 1
@<TRIPOS>ALT_TYPE
CGenFF_4.0_ALT_TYPE_SET
CGenFF_4.0 1 CG2R51 2 CG2R52 3 CG2R51 4 NG2R50 5 NG2R51 6 HGR51 7 HGR52 8 HGR52 9 HGP1
@<TRIPOS>MOLECULE
pyrazole
 9 9 0 0 0
****
USER_CHARGES
INVALID_CHARGES
Pose:  19 Cluster:  19 Fr_nu: 323683 TotEn:   -13.60
@<TRIPOS>ATOM
      1 C1        -66.3451   -6.9978  -42.6025 C.2    1 LIG      -0.25100
      2 C2        -67.5428   -6.5956  -43.2235 C.2    1 LIG       0.13200
      3 C3        -65.5166   -7.3393  -43.6434 C.2    1 LIG      -0.03800
      4 N1        -67.4845   -6.6737  -44.5556 N.2    1 LIG      -0.57800
      5 N2        -66.2401   -7.1287  -44.7803 N.pl3  1 LIG      -0.05900
      6 H1        -66.1137   -7.0346  -41.5483 H      1 LIG       0.15700
      7 H2        -68.4560   -6.2494  -42.7608 H      1 LIG       0.15600
      8 H3        -64.5012   -7.7070  -43.6767 H      1 LIG       0.15900
      9 H4        -65.9492   -7.2758  -45.7387 H      1 LIG       0.32200
@<TRIPOS>BOND
      1       1       2 1
      2       1       3 2
      3       2       4 2
      4       3       5 1
      5       4       5 1
      6       1       6 1
      7       2       7 1
      8       3       8 1
      9       5       9 1
@<TRIPOS>ALT_TYPE
CGenFF_4.0_ALT_TYPE_SET
CGenFF_4.0 1 CG2R51 2 CG2R52 3 CG2R51 4 NG2R50 5 NG2R51 6 HGR51 7 HGR52 8 HGR52 9 HGP1
@<TRIPOS>MOLECULE
pyrazole
 9 9 0 0 0
****
USER_CHARGES
INVALID_CHARGES
Pose:  20 Cluster:  20 Fr_nu: 7516586 TotEn:   -13.12
@<TRIPOS>ATOM
      1 C1        -50.9945    3.7011  -32.9032 C.2    1 LIG      -0.25100
      2 C2        -51.3457    4.3977  -31.7314 C.2    1 LIG       0.13200
      3 C3        -51.8976    2.6687  -32.9726 C.2    1 LIG      -0.03800
      4 N1        -52.3906    3.8539  -31.1018 N.2    1 LIG      -0.57800
      5 N2        -52.7038    2.8046  -31.8808 N.pl3  1 LIG      -0.05900
      6 H1        -50.1987    3.9169  -33.6007 H      1 LIG       0.15700
      7 H2        -50.8835    5.2788  -31.3096 H      1 LIG       0.15600
      8 H3        -52.0347    1.8663  -33.6831 H      1 LIG       0.15900
      9 H4        -53.4822    2.2187  -31.6058 H      1 LIG       0.32200
@<TRIPOS>BOND
      1       1       2 1
      2       1       3 2
      3       2       4 2
      4       3       5 1
      5       4       5 1
      6       1       6 1
      7       2       7 1
      8       3       8 1
      9       5       9 1
@<TRIPOS>ALT_TYPE
CGenFF_4.0_ALT_TYPE_SET
CGenFF_4.0 1 CG2R51 2 CG2R52 3 CG2R51 4 NG2R50 5 NG2R51 6 HGR51 7 HGR52 8 HGR52 9 HGP1
@<TRIPOS>MOLECULE
pyrazole
 9 9 0 0 0
****
USER_CHARGES
INVALID_CHARGES
Pose:  21 Cluster:  21 Fr_nu: 304953 TotEn:   -12.88
@<TRIPOS>ATOM
      1 C1        -68.2210   -6.8839  -44.0819 C.2    1 LIG      -0.25100
      2 C2        -67.0232   -7.6207  -44.1458 C.2    1 LIG       0.13200
      3 C3        -68.0414   -6.0280  -43.0228 C.2    1 LIG      -0.03800
      4 N1        -66.1474   -7.2640  -43.2026 N.2    1 LIG      -0.57800
      5 N2        -66.7953   -6.2936  -42.5360 N.pl3  1 LIG      -0.05900
      6 H1        -69.0927   -6.9612  -44.7148 H      1 LIG       0.15700
      7 H2        -66.7522   -8.4032  -44.8401 H      1 LIG       0.15600
      8 H3        -68.6746   -5.2726  -42.5803 H      1 LIG       0.15900
      9 H4        -66.3266   -5.8541  -41.7537 H      1 LIG       0.32200
@<TRIPOS>BOND
      1       1       2 1
      2       1       3 2
      3       2       4 2
      4       3       5 1
      5       4       5 1
      6       1       6 1
      7       2       7 1
      8       3       8 1
      9       5       9 1
@<TRIPOS>ALT_TYPE
CGenFF_4.0_ALT_TYPE_SET
CGenFF_4.0 1 CG2R51 2 CG2R52 3 CG2R51 4 NG2R50 5 NG2R51 6 HGR51 7 HGR52 8 HGR52 9 HGP1
@<TRIPOS>MOLECULE
pyrazole
 9 9 0 0 0
****
USER_CHARGES
INVALID_CHARGES
Pose:  22 Cluster:  22 Fr_nu: 9403674 TotEn:   -12.49
@<TRIPOS>ATOM
      1 C1        -51.7846    4.1134  -32.7838 C.2    1 LIG      -0.25100
      2 C2        -52.4920    4.1110  -34.0009 C.2    1 LIG       0.13200
      3 C3        -51.5937    2.7843  -32.4950 C.2    1 LIG      -0.03800
      4 N1        -52.7338    2.8781  -34.4543 N.2    1 LIG      -0.57800
      5 N2        -52.1753    2.0934  -33.5171 N.pl3  1 LIG      -0.05900
      6 H1        -51.4579    4.9596  -32.1976 H      1 LIG       0.15700
      7 H2        -52.8418    4.9562  -34.5762 H      1 LIG       0.15600
      8 H3        -51.1093    2.2793  -31.6717 H      1 LIG       0.15900
      9 H4        -52.2297    1.0898  -33.6376 H      1 LIG       0.32200
@<TRIPOS>BOND
      1       1       2 1
      2       1       3 2
      3       2       4 2
      4       3       5 1
      5       4       5 1
      6       1       6 1
      7       2       7 1
      8       3       8 1
      9       5       9 1
@<TRIPOS>ALT_TYPE
CGenFF_4.0_ALT_TYPE_SET
CGenFF_4.0 1 CG2R51 2 CG2R52 3 CG2R51 4 NG2R50 5 NG2R51 6 HGR51 7 HGR52 8 HGR52 9 HGP1
@<TRIPOS>MOLECULE
pyrazole
 9 9 0 0 0
****
USER_CHARGES
INVALID_CHARGES
Pose:  23 Cluster:  23 Fr_nu: 3363309 TotEn:   -11.78
@<TRIPOS>ATOM
      1 C1        -50.1810    4.3996  -33.8406 C.2    1 LIG      -0.25100
      2 C2        -51.2496    5.0889  -34.4444 C.2    1 LIG       0.13200
      3 C3        -50.5996    3.0924  -33.7914 C.2    1 LIG      -0.03800
      4 N1        -52.2703    4.2860  -34.7567 N.2    1 LIG      -0.57800
      5 N2        -51.8450    3.0786  -34.3475 N.pl3  1 LIG      -0.05900
      6 H1        -49.2386    4.7942  -33.4904 H      1 LIG       0.15700
      7 H2        -51.3275    6.1430  -34.6696 H      1 LIG       0.15600
      8 H3        -50.1350    2.1916  -33.4171 H      1 LIG       0.15900
      9 H4        -52.4593    2.2846  -34.4772 H      1 LIG       0.32200
@<TRIPOS>BOND
      1       1       2 1
      2       1       3 2
      3       2       4 2
      4       3       5 1
      5       4       5 1
      6       1       6 1
      7       2       7 1
      8       3       8 1
      9       5       9 1
@<TRIPOS>ALT_TYPE
CGenFF_4.0_ALT_TYPE_SET
CGenFF_4.0 1 CG2R51 2 CG2R52 3 CG2R51 4 NG2R50 5 NG2R51 6 HGR51 7 HGR52 8 HGR52 9 HGP1
@<TRIPOS>MOLECULE
pyrazole
 9 9 0 0 0
****
USER_CHARGES
INVALID_CHARGES
Pose:  24 Cluster:  24 Fr_nu: 284056 TotEn:   -11.68
@<TRIPOS>ATOM
      1 C1        -80.8622  -22.1759  -47.2257 C.2    1 LIG      -0.25100
      2 C2        -80.8247  -21.0394  -48.0556 C.2    1 LIG       0.13200
      3 C3        -79.6078  -22.2365  -46.6696 C.2    1 LIG      -0.03800
      4 N1        -79.6404  -20.4224  -48.0318 N.2    1 LIG      -0.57800
      5 N2        -78.9220  -21.1737  -47.1800 N.pl3  1 LIG      -0.05900
      6 H1        -81.6833  -22.8561  -47.0535 H      1 LIG       0.15700
      7 H2        -81.6109  -20.6354  -48.6772 H      1 LIG       0.15600
      8 H3        -79.1510  -22.9258  -45.9742 H      1 LIG       0.15900
      9 H4        -77.9645  -20.9036  -46.9929 H      1 LIG       0.32200
@<TRIPOS>BOND
      1       1       2 1
      2       1       3 2
      3       2       4 2
      4       3       5 1
      5       4       5 1
      6       1       6 1
      7       2       7 1
      8       3       8 1
      9       5       9 1
@<TRIPOS>ALT_TYPE
CGenFF_4.0_ALT_TYPE_SET
CGenFF_4.0 1 CG2R51 2 CG2R52 3 CG2R51 4 NG2R50 5 NG2R51 6 HGR51 7 HGR52 8 HGR52 9 HGP1
@<TRIPOS>MOLECULE
pyrazole
 9 9 0 0 0
****
USER_CHARGES
INVALID_CHARGES
Pose:  25 Cluster:  25 Fr_nu: 376491 TotEn:   -11.52
@<TRIPOS>ATOM
      1 C1        -76.7817  -21.4182  -27.8472 C.2    1 LIG      -0.25100
      2 C2        -76.2591  -21.5500  -29.1477 C.2    1 LIG       0.13200
      3 C3        -76.1519  -20.3104  -27.3348 C.2    1 LIG      -0.03800
      4 N1        -75.3662  -20.6017  -29.4432 N.2    1 LIG      -0.57800
      5 N2        -75.3229  -19.8632  -28.3212 N.pl3  1 LIG      -0.05900
      6 H1        -77.5131  -22.0383  -27.3504 H      1 LIG       0.15700
      7 H2        -76.4912  -22.2980  -29.8923 H      1 LIG       0.15600
      8 H3        -76.2158  -19.8126  -26.3779 H      1 LIG       0.15900
      9 H4        -74.7008  -19.0649  -28.2964 H      1 LIG       0.32200
@<TRIPOS>BOND
      1       1       2 1
      2       1       3 2
      3       2       4 2
      4       3       5 1
      5       4       5 1
      6       1       6 1
      7       2       7 1
      8       3       8 1
      9       5       9 1
@<TRIPOS>ALT_TYPE
CGenFF_4.0_ALT_TYPE_SET
CGenFF_4.0 1 CG2R51 2 CG2R52 3 CG2R51 4 NG2R50 5 NG2R51 6 HGR51 7 HGR52 8 HGR52 9 HGP1
@<TRIPOS>MOLECULE
pyrazole
 9 9 0 0 0
****
USER_CHARGES
INVALID_CHARGES
Pose:  26 Cluster:  26 Fr_nu: 7516220 TotEn:   -11.51
@<TRIPOS>ATOM
      1 C1        -51.8976    2.6687  -32.9726 C.2    1 LIG      -0.25100
      2 C2        -52.2363    3.4421  -31.8461 C.2    1 LIG       0.13200
      3 C3        -51.1204    3.5016  -33.7398 C.2    1 LIG      -0.03800
      4 N1        -51.7167    4.6717  -31.8897 N.2    1 LIG      -0.57800
      5 N2        -51.0434    4.6774  -33.0527 N.pl3  1 LIG      -0.05900
      6 H1        -52.1767    1.6499  -33.1974 H      1 LIG       0.15700
      7 H2        -52.8406    3.1611  -30.9954 H      1 LIG       0.15600
      8 H3        -50.6282    3.3674  -34.6922 H      1 LIG       0.15900
      9 H4        -50.5526    5.5219  -33.3185 H      1 LIG       0.32200
@<TRIPOS>BOND
      1       1       2 1
      2       1       3 2
      3       2       4 2
      4       3       5 1
      5       4       5 1
      6       1       6 1
      7       2       7 1
      8       3       8 1
      9       5       9 1
@<TRIPOS>ALT_TYPE
CGenFF_4.0_ALT_TYPE_SET
CGenFF_4.0 1 CG2R51 2 CG2R52 3 CG2R51 4 NG2R50 5 NG2R51 6 HGR51 7 HGR52 8 HGR52 9 HGP1
@<TRIPOS>MOLECULE
pyrazole
 9 9 0 0 0
****
USER_CHARGES
INVALID_CHARGES
Pose:  27 Cluster:  27 Fr_nu: 8472368 TotEn:   -10.95
@<TRIPOS>ATOM
      1 C1        -51.3331    3.7040  -32.0303 C.2    1 LIG      -0.25100
      2 C2        -50.8275    4.9593  -32.4179 C.2    1 LIG       0.13200
      3 C3        -51.0440    2.8761  -33.0874 C.2    1 LIG      -0.03800
      4 N1        -50.2600    4.9358  -33.6268 N.2    1 LIG      -0.57800
      5 N2        -50.4071    3.6555  -34.0080 N.pl3  1 LIG      -0.05900
      6 H1        -51.8362    3.4358  -31.1131 H      1 LIG       0.15700
      7 H2        -50.8494    5.8906  -31.8701 H      1 LIG       0.15600
      8 H3        -51.2318    1.8270  -33.2646 H      1 LIG       0.15900
      9 H4        -50.0494    3.3810  -34.9143 H      1 LIG       0.32200
@<TRIPOS>BOND
      1       1       2 1
      2       1       3 2
      3       2       4 2
      4       3       5 1
      5       4       5 1
      6       1       6 1
      7       2       7 1
      8       3       8 1
      9       5       9 1
@<TRIPOS>ALT_TYPE
CGenFF_4.0_ALT_TYPE_SET
CGenFF_4.0 1 CG2R51 2 CG2R52 3 CG2R51 4 NG2R50 5 NG2R51 6 HGR51 7 HGR52 8 HGR52 9 HGP1
@<TRIPOS>MOLECULE
pyrazole
 9 9 0 0 0
****
USER_CHARGES
INVALID_CHARGES
Pose:  28 Cluster:  28 Fr_nu: 7516695 TotEn:    -9.43
@<TRIPOS>ATOM
      1 C1        -51.6896    3.3989  -31.8281 C.2    1 LIG      -0.25100
      2 C2        -51.5612    4.7271  -32.2766 C.2    1 LIG       0.13200
      3 C3        -51.8976    2.6687  -32.9726 C.2    1 LIG      -0.03800
      4 N1        -51.6777    4.8372  -33.6025 N.2    1 LIG      -0.57800
      5 N2        -51.8814    3.5688  -33.9972 N.pl3  1 LIG      -0.05900
      6 H1        -51.6380    3.0226  -30.8171 H      1 LIG       0.15700
      7 H2        -51.3881    5.6196  -31.6923 H      1 LIG       0.15600
      8 H3        -52.0545    1.6138  -33.1461 H      1 LIG       0.15900
      9 H4        -52.0042    3.3881  -34.9857 H      1 LIG       0.32200
@<TRIPOS>BOND
      1       1       2 1
      2       1       3 2
      3       2       4 2
      4       3       5 1
      5       4       5 1
      6       1       6 1
      7       2       7 1
      8       3       8 1
      9       5       9 1
@<TRIPOS>ALT_TYPE
CGenFF_4.0_ALT_TYPE_SET
CGenFF_4.0 1 CG2R51 2 CG2R52 3 CG2R51 4 NG2R50 5 NG2R51 6 HGR51 7 HGR52 8 HGR52 9 HGP1
@<TRIPOS>MOLECULE
pyrazole
 9 9 0 0 0
****
USER_CHARGES
INVALID_CHARGES
Pose:  29 Cluster:  29 Fr_nu: 9746321 TotEn:    -7.28
@<TRIPOS>ATOM
      1 C1        -35.8881   -8.3357  -46.3722 C.2    1 LIG      -0.25100
      2 C2        -35.3651   -7.3678  -45.4940 C.2    1 LIG       0.13200
      3 C3        -36.5123   -7.6065  -47.3546 C.2    1 LIG      -0.03800
      4 N1        -35.6336   -6.1189  -45.8840 N.2    1 LIG      -0.57800
      5 N2        -36.3319   -6.2970  -47.0183 N.pl3  1 LIG      -0.05900
      6 H1        -35.8217   -9.4115  -46.3040 H      1 LIG       0.15700
      7 H2        -34.8000   -7.5204  -44.5856 H      1 LIG       0.15600
      8 H3        -37.0582   -7.8949  -48.2413 H      1 LIG       0.15900
      9 H4        -36.6586   -5.4770  -47.5140 H      1 LIG       0.32200
@<TRIPOS>BOND
      1       1       2 1
      2       1       3 2
      3       2       4 2
      4       3       5 1
      5       4       5 1
      6       1       6 1
      7       2       7 1
      8       3       8 1
      9       5       9 1
@<TRIPOS>ALT_TYPE
CGenFF_4.0_ALT_TYPE_SET
CGenFF_4.0 1 CG2R51 2 CG2R52 3 CG2R51 4 NG2R50 5 NG2R51 6 HGR51 7 HGR52 8 HGR52 9 HGP1
@<TRIPOS>MOLECULE
4_lactone
 9 9 0 0 0
****
USER_CHARGES
INVALID_CHARGES
Pose:   1 Cluster:   1 Fr_nu: 5071161 TotEn:   -23.29
@<TRIPOS>ATOM
      1 C1        -51.4614    3.9579  -32.3908 C.2    1 LIG       0.04000
      2 C2        -51.9651    2.6386  -33.0032 C.3    1 LIG       0.11000
      3 C3        -52.1859    3.5065  -34.2385 C.3    1 LIG       0.08100
      4 O1        -51.0190    4.3390  -31.3309 O.2    1 LIG      -0.32000
      5 O2        -51.6848    4.6717  -33.5267 O.3    1 LIG      -0.27100
      6 H1        -51.1974    1.8689  -33.0962 H      1 LIG       0.09000
      7 H2        -52.8675    2.2450  -32.5324 H      1 LIG       0.09000
      8 H3        -51.5639    3.2647  -35.1046 H      1 LIG       0.09000
      9 H4        -53.2281    3.6386  -34.5419 H      1 LIG       0.09000
@<TRIPOS>BOND
      1       1       2 1
      2       1       4 2
      3       1       5 1
      4       2       3 1
      5       3       5 1
      6       2       6 1
      7       2       7 1
      8       3       8 1
      9       3       9 1
@<TRIPOS>ALT_TYPE
CGenFF_4.0_ALT_TYPE_SET
CGenFF_4.0 1 CG2O4 2 CG3C41 3 CG3C41 4 OG2D1 5 OG3C51 6 HGA2 7 HGA2 8 HGA2 9 HGA2
@<TRIPOS>MOLECULE
4_lactone
 9 9 0 0 0
****
USER_CHARGES
INVALID_CHARGES
Pose:   2 Cluster:   2 Fr_nu: 6540992 TotEn:   -22.46
@<TRIPOS>ATOM
      1 C1        -50.2970    3.9580  -33.3851 C.2    1 LIG       0.04000
      2 C2        -51.1039    2.7373  -33.8627 C.3    1 LIG       0.11000
      3 C3        -51.6382    2.7586  -32.4337 C.3    1 LIG       0.08100
      4 O1        -49.4896    4.7314  -33.8479 O.2    1 LIG      -0.32000
      5 O2        -50.8139    3.9172  -32.1277 O.3    1 LIG      -0.27100
      6 H1        -51.8317    2.9622  -34.6439 H      1 LIG       0.09000
      7 H2        -50.4909    1.8741  -34.1272 H      1 LIG       0.09000
      8 H3        -52.7033    2.9827  -32.3295 H      1 LIG       0.09000
      9 H4        -51.3669    1.8981  -31.8159 H      1 LIG       0.09000
@<TRIPOS>BOND
      1       1       2 1
      2       1       4 2
      3       1       5 1
      4       2       3 1
      5       3       5 1
      6       2       6 1
      7       2       7 1
      8       3       8 1
      9       3       9 1
@<TRIPOS>ALT_TYPE
CGenFF_4.0_ALT_TYPE_SET
CGenFF_4.0 1 CG2O4 2 CG3C41 3 CG3C41 4 OG2D1 5 OG3C51 6 HGA2 7 HGA2 8 HGA2 9 HGA2
@<TRIPOS>MOLECULE
4_lactone
 9 9 0 0 0
****
USER_CHARGES
INVALID_CHARGES
Pose:   3 Cluster:   3 Fr_nu: 5769739 TotEn:   -20.68
@<TRIPOS>ATOM
      1 C1        -51.1652    4.7158  -31.8869 C.2    1 LIG       0.04000
      2 C2        -51.2293    4.0702  -33.2827 C.3    1 LIG       0.11000
      3 C3        -51.7767    2.8761  -32.5065 C.3    1 LIG       0.08100
      4 O1        -50.8284    5.7745  -31.4073 O.2    1 LIG      -0.32000
      5 O2        -51.6576    3.6144  -31.2590 O.3    1 LIG      -0.27100
      6 H1        -51.9304    4.5531  -33.9652 H      1 LIG       0.09000
      7 H2        -50.2546    3.9250  -33.7514 H      1 LIG       0.09000
      8 H3        -52.8154    2.6088  -32.7191 H      1 LIG       0.09000
      9 H4        -51.1450    1.9836  -32.5070 H      1 LIG       0.09000
@<TRIPOS>BOND
      1       1       2 1
      2       1       4 2
      3       1       5 1
      4       2       3 1
      5       3       5 1
      6       2       6 1
      7       2       7 1
      8       3       8 1
      9       3       9 1
@<TRIPOS>ALT_TYPE
CGenFF_4.0_ALT_TYPE_SET
CGenFF_4.0 1 CG2O4 2 CG3C41 3 CG3C41 4 OG2D1 5 OG3C51 6 HGA2 7 HGA2 8 HGA2 9 HGA2
@<TRIPOS>MOLECULE
4_lactone
 9 9 0 0 0
****
USER_CHARGES
INVALID_CHARGES
Pose:   4 Cluster:   4 Fr_nu: 5407413 TotEn:   -19.60
@<TRIPOS>ATOM
      1 C1        -44.4161  -11.9572  -43.4205 C.2    1 LIG       0.04000
      2 C2        -44.3682  -12.4398  -44.8813 C.3    1 LIG       0.11000
      3 C3        -45.5488  -11.4874  -45.0449 C.3    1 LIG       0.08100
      4 O1        -43.8110  -12.1605  -42.3925 O.2    1 LIG      -0.32000
      5 O2        -45.4723  -11.1282  -43.6376 O.3    1 LIG      -0.27100
      6 H1        -43.4572  -12.1607  -45.4131 H      1 LIG       0.09000
      7 H2        -44.5929  -13.5002  -45.0076 H      1 LIG       0.09000
      8 H3        -45.3742  -10.6232  -45.6917 H      1 LIG       0.09000
      9 H4        -46.5051  -11.9589  -45.2877 H      1 LIG       0.09000
@<TRIPOS>BOND
      1       1       2 1
      2       1       4 2
      3       1       5 1
      4       2       3 1
      5       3       5 1
      6       2       6 1
      7       2       7 1
      8       3       8 1
      9       3       9 1
@<TRIPOS>ALT_TYPE
CGenFF_4.0_ALT_TYPE_SET
CGenFF_4.0 1 CG2O4 2 CG3C41 3 CG3C41 4 OG2D1 5 OG3C51 6 HGA2 7 HGA2 8 HGA2 9 HGA2
@<TRIPOS>MOLECULE
4_lactone
 9 9 0 0 0
****
USER_CHARGES
INVALID_CHARGES
Pose:   5 Cluster:   5 Fr_nu:  50754 TotEn:   -19.50
@<TRIPOS>ATOM
      1 C1        -69.8746   -9.2787  -43.5047 C.2    1 LIG       0.04000
      2 C2        -70.9585   -9.5071  -42.4361 C.3    1 LIG       0.11000
      3 C3        -70.7949  -10.9688  -42.8420 C.3    1 LIG       0.08100
      4 O1        -69.2659   -8.3440  -43.9738 O.2    1 LIG      -0.32000
      5 O2        -69.7813  -10.5990  -43.8174 O.3    1 LIG      -0.27100
      6 H1        -70.6431   -9.2592  -41.4214 H      1 LIG       0.09000
      7 H2        -71.9218   -9.0534  -42.6748 H      1 LIG       0.09000
      8 H3        -70.3908  -11.6317  -42.0722 H      1 LIG       0.09000
      9 H4        -71.6654  -11.4256  -43.3207 H      1 LIG       0.09000
@<TRIPOS>BOND
      1       1       2 1
      2       1       4 2
      3       1       5 1
      4       2       3 1
      5       3       5 1
      6       2       6 1
      7       2       7 1
      8       3       8 1
      9       3       9 1
@<TRIPOS>ALT_TYPE
CGenFF_4.0_ALT_TYPE_SET
CGenFF_4.0 1 CG2O4 2 CG3C41 3 CG3C41 4 OG2D1 5 OG3C51 6 HGA2 7 HGA2 8 HGA2 9 HGA2
@<TRIPOS>MOLECULE
4_lactone
 9 9 0 0 0
****
USER_CHARGES
INVALID_CHARGES
Pose:   6 Cluster:   6 Fr_nu: 1678818 TotEn:   -19.02
@<TRIPOS>ATOM
      1 C1        -75.7395  -13.4207  -52.4992 C.2    1 LIG       0.04000
      2 C2        -76.6565  -14.6252  -52.2205 C.3    1 LIG       0.11000
      3 C3        -77.5204  -13.5765  -51.5264 C.3    1 LIG       0.08100
      4 O1        -74.6837  -13.2112  -53.0521 O.2    1 LIG      -0.32000
      5 O2        -76.5573  -12.5399  -51.8629 O.3    1 LIG      -0.27100
      6 H1        -77.0861  -15.0749  -53.1170 H      1 LIG       0.09000
      7 H2        -76.2134  -15.3811  -51.5701 H      1 LIG       0.09000
      8 H3        -78.4945  -13.3862  -51.9852 H      1 LIG       0.09000
      9 H4        -77.6243  -13.6924  -50.4440 H      1 LIG       0.09000
@<TRIPOS>BOND
      1       1       2 1
      2       1       4 2
      3       1       5 1
      4       2       3 1
      5       3       5 1
      6       2       6 1
      7       2       7 1
      8       3       8 1
      9       3       9 1
@<TRIPOS>ALT_TYPE
CGenFF_4.0_ALT_TYPE_SET
CGenFF_4.0 1 CG2O4 2 CG3C41 3 CG3C41 4 OG2D1 5 OG3C51 6 HGA2 7 HGA2 8 HGA2 9 HGA2
@<TRIPOS>MOLECULE
4_lactone
 9 9 0 0 0
****
USER_CHARGES
INVALID_CHARGES
Pose:   7 Cluster:   7 Fr_nu: 920148 TotEn:   -18.70
@<TRIPOS>ATOM
      1 C1        -75.5219  -13.7656  -52.3976 C.2    1 LIG       0.04000
      2 C2        -76.8066  -14.5882  -52.1923 C.3    1 LIG       0.11000
      3 C3        -75.9471  -15.7278  -52.7315 C.3    1 LIG       0.08100
      4 O1        -75.1589  -12.6221  -52.2396 O.2    1 LIG      -0.32000
      5 O2        -74.8146  -14.8260  -52.8718 O.3    1 LIG      -0.27100
      6 H1        -77.1150  -14.6800  -51.1498 H      1 LIG       0.09000
      7 H2        -77.6389  -14.2802  -52.8273 H      1 LIG       0.09000
      8 H3        -75.7344  -16.5354  -52.0259 H      1 LIG       0.09000
      9 H4        -76.2574  -16.1363  -53.6972 H      1 LIG       0.09000
@<TRIPOS>BOND
      1       1       2 1
      2       1       4 2
      3       1       5 1
      4       2       3 1
      5       3       5 1
      6       2       6 1
      7       2       7 1
      8       3       8 1
      9       3       9 1
@<TRIPOS>ALT_TYPE
CGenFF_4.0_ALT_TYPE_SET
CGenFF_4.0 1 CG2O4 2 CG3C41 3 CG3C41 4 OG2D1 5 OG3C51 6 HGA2 7 HGA2 8 HGA2 9 HGA2
@<TRIPOS>MOLECULE
4_lactone
 9 9 0 0 0
****
USER_CHARGES
INVALID_CHARGES
Pose:   8 Cluster:   8 Fr_nu: 6540872 TotEn:   -18.42
@<TRIPOS>ATOM
      1 C1        -51.6774    4.2688  -32.1390 C.2    1 LIG       0.04000
      2 C2        -51.6382    2.7586  -32.4337 C.3    1 LIG       0.11000
      3 C3        -50.4775    3.1499  -33.3434 C.3    1 LIG       0.08100
      4 O1        -52.3287    5.0296  -31.4597 O.2    1 LIG      -0.32000
      5 O2        -50.6365    4.5464  -32.9692 O.3    1 LIG      -0.27100
      6 H1        -51.3774    2.1431  -31.5713 H      1 LIG       0.09000
      7 H2        -52.5290    2.3799  -32.9374 H      1 LIG       0.09000
      8 H3        -49.4967    2.7637  -33.0526 H      1 LIG       0.09000
      9 H4        -50.6452    2.9990  -34.4133 H      1 LIG       0.09000
@<TRIPOS>BOND
      1       1       2 1
      2       1       4 2
      3       1       5 1
      4       2       3 1
      5       3       5 1
      6       2       6 1
      7       2       7 1
      8       3       8 1
      9       3       9 1
@<TRIPOS>ALT_TYPE
CGenFF_4.0_ALT_TYPE_SET
CGenFF_4.0 1 CG2O4 2 CG3C41 3 CG3C41 4 OG2D1 5 OG3C51 6 HGA2 7 HGA2 8 HGA2 9 HGA2
@<TRIPOS>MOLECULE
4_lactone
 9 9 0 0 0
****
USER_CHARGES
INVALID_CHARGES
Pose:   9 Cluster:   9 Fr_nu:  38829 TotEn:   -18.28
@<TRIPOS>ATOM
      1 C1        -75.0605  -12.4378  -52.4490 C.2    1 LIG       0.04000
      2 C2        -76.4204  -12.4950  -51.7303 C.3    1 LIG       0.11000
      3 C3        -76.3325  -13.9803  -52.0679 C.3    1 LIG       0.08100
      4 O1        -74.2333  -11.6004  -52.7298 O.2    1 LIG      -0.32000
      5 O2        -75.0481  -13.7710  -52.7176 O.3    1 LIG      -0.27100
      6 H1        -76.3741  -12.2470  -50.6688 H      1 LIG       0.09000
      7 H2        -77.2138  -11.9401  -52.2338 H      1 LIG       0.09000
      8 H3        -76.2463  -14.6561  -51.2127 H      1 LIG       0.09000
      9 H4        -77.0834  -14.3492  -52.7719 H      1 LIG       0.09000
@<TRIPOS>BOND
      1       1       2 1
      2       1       4 2
      3       1       5 1
      4       2       3 1
      5       3       5 1
      6       2       6 1
      7       2       7 1
      8       3       8 1
      9       3       9 1
@<TRIPOS>ALT_TYPE
CGenFF_4.0_ALT_TYPE_SET
CGenFF_4.0 1 CG2O4 2 CG3C41 3 CG3C41 4 OG2D1 5 OG3C51 6 HGA2 7 HGA2 8 HGA2 9 HGA2
@<TRIPOS>MOLECULE
4_lactone
 9 9 0 0 0
****
USER_CHARGES
INVALID_CHARGES
Pose:  10 Cluster:  10 Fr_nu:   2265 TotEn:   -17.70
@<TRIPOS>ATOM
      1 C1        -45.1265  -10.9415  -43.9300 C.2    1 LIG       0.04000
      2 C2        -45.1851  -11.4972  -45.3642 C.3    1 LIG       0.11000
      3 C3        -46.5198  -10.7589  -45.4024 C.3    1 LIG       0.08100
      4 O1        -44.3697  -10.9824  -42.9866 O.2    1 LIG      -0.32000
      5 O2        -46.3256  -10.3080  -44.0332 O.3    1 LIG      -0.27100
      6 H1        -44.4093  -11.1075  -46.0250 H      1 LIG       0.09000
      7 H2        -45.2432  -12.5855  -45.4181 H      1 LIG       0.09000
      8 H3        -46.5765   -9.9184  -46.0994 H      1 LIG       0.09000
      9 H4        -47.4065  -11.3921  -45.4948 H      1 LIG       0.09000
@<TRIPOS>BOND
      1       1       2 1
      2       1       4 2
      3       1       5 1
      4       2       3 1
      5       3       5 1
      6       2       6 1
      7       2       7 1
      8       3       8 1
      9       3       9 1
@<TRIPOS>ALT_TYPE
CGenFF_4.0_ALT_TYPE_SET
CGenFF_4.0 1 CG2O4 2 CG3C41 3 CG3C41 4 OG2D1 5 OG3C51 6 HGA2 7 HGA2 8 HGA2 9 HGA2
@<TRIPOS>MOLECULE
4_lactone
 9 9 0 0 0
****
USER_CHARGES
INVALID_CHARGES
Pose:  11 Cluster:  11 Fr_nu: 180650 TotEn:   -17.67
@<TRIPOS>ATOM
      1 C1        -77.9749  -12.9828  -49.5949 C.2    1 LIG       0.04000
      2 C2        -78.9696  -14.1502  -49.4643 C.3    1 LIG       0.11000
      3 C3        -78.9530  -13.7616  -47.9890 C.3    1 LIG       0.08100
      4 O1        -77.3434  -12.4416  -50.4740 O.2    1 LIG      -0.32000
      5 O2        -78.0073  -12.6920  -48.2667 O.3    1 LIG      -0.27100
      6 H1        -79.9147  -13.9905  -49.9856 H      1 LIG       0.09000
      7 H2        -78.5442  -15.1264  -49.7027 H      1 LIG       0.09000
      8 H3        -79.8946  -13.3739  -47.5907 H      1 LIG       0.09000
      9 H4        -78.5290  -14.5064  -47.3099 H      1 LIG       0.09000
@<TRIPOS>BOND
      1       1       2 1
      2       1       4 2
      3       1       5 1
      4       2       3 1
      5       3       5 1
      6       2       6 1
      7       2       7 1
      8       3       8 1
      9       3       9 1
@<TRIPOS>ALT_TYPE
CGenFF_4.0_ALT_TYPE_SET
CGenFF_4.0 1 CG2O4 2 CG3C41 3 CG3C41 4 OG2D1 5 OG3C51 6 HGA2 7 HGA2 8 HGA2 9 HGA2
@<TRIPOS>MOLECULE
4_lactone
 9 9 0 0 0
****
USER_CHARGES
INVALID_CHARGES
Pose:  12 Cluster:  12 Fr_nu: 6646384 TotEn:   -17.28
@<TRIPOS>ATOM
      1 C1        -76.3110  -12.6712  -51.9404 C.2    1 LIG       0.04000
      2 C2        -77.3104  -13.1057  -50.8534 C.3    1 LIG       0.11000
      3 C3        -78.3312  -12.9167  -51.9716 C.3    1 LIG       0.08100
      4 O1        -75.1180  -12.4929  -52.0368 O.2    1 LIG      -0.32000
      5 O2        -77.2740  -12.5217  -52.8891 O.3    1 LIG      -0.27100
      6 H1        -77.1729  -14.1309  -50.5060 H      1 LIG       0.09000
      7 H2        -77.3889  -12.4097  -50.0167 H      1 LIG       0.09000
      8 H3        -78.8387  -13.8249  -52.3081 H      1 LIG       0.09000
      9 H4        -79.0533  -12.1099  -51.8194 H      1 LIG       0.09000
@<TRIPOS>BOND
      1       1       2 1
      2       1       4 2
      3       1       5 1
      4       2       3 1
      5       3       5 1
      6       2       6 1
      7       2       7 1
      8       3       8 1
      9       3       9 1
@<TRIPOS>ALT_TYPE
CGenFF_4.0_ALT_TYPE_SET
CGenFF_4.0 1 CG2O4 2 CG3C41 3 CG3C41 4 OG2D1 5 OG3C51 6 HGA2 7 HGA2 8 HGA2 9 HGA2
@<TRIPOS>MOLECULE
4_lactone
 9 9 0 0 0
****
USER_CHARGES
INVALID_CHARGES
Pose:  13 Cluster:  13 Fr_nu: 1631940 TotEn:   -17.11
@<TRIPOS>ATOM
      1 C1        -76.0074  -13.0695  -52.5721 C.2    1 LIG       0.04000
      2 C2        -77.2540  -12.8708  -51.6914 C.3    1 LIG       0.11000
      3 C3        -77.5112  -14.3337  -52.0402 C.3    1 LIG       0.08100
      4 O1        -75.0672  -12.4087  -52.9512 O.2    1 LIG      -0.32000
      5 O2        -76.2988  -14.3701  -52.8429 O.3    1 LIG      -0.27100
      6 H1        -77.0309  -12.6659  -50.6432 H      1 LIG       0.09000
      7 H2        -77.9727  -12.1540  -52.0922 H      1 LIG       0.09000
      8 H3        -77.4620  -15.0358  -51.2035 H      1 LIG       0.09000
      9 H4        -78.4006  -14.5245  -52.6470 H      1 LIG       0.09000
@<TRIPOS>BOND
      1       1       2 1
      2       1       4 2
      3       1       5 1
      4       2       3 1
      5       3       5 1
      6       2       6 1
      7       2       7 1
      8       3       8 1
      9       3       9 1
@<TRIPOS>ALT_TYPE
CGenFF_4.0_ALT_TYPE_SET
CGenFF_4.0 1 CG2O4 2 CG3C41 3 CG3C41 4 OG2D1 5 OG3C51 6 HGA2 7 HGA2 8 HGA2 9 HGA2
@<TRIPOS>MOLECULE
4_lactone
 9 9 0 0 0
****
USER_CHARGES
INVALID_CHARGES
Pose:  14 Cluster:  14 Fr_nu: 6313542 TotEn:   -17.11
@<TRIPOS>ATOM
      1 C1        -52.1286    4.6008  -32.8538 C.2    1 LIG       0.04000
      2 C2        -52.1286    3.6961  -34.0991 C.3    1 LIG       0.11000
      3 C3        -52.1550    2.5764  -33.0629 C.3    1 LIG       0.08100
      4 O1        -52.1137    5.7862  -32.6112 O.2    1 LIG      -0.32000
      5 O2        -52.1510    3.5539  -31.9859 O.3    1 LIG      -0.27100
      6 H1        -53.0223    3.7899  -34.7179 H      1 LIG       0.09000
      7 H2        -51.2202    3.7653  -34.6998 H      1 LIG       0.09000
      8 H3        -53.0614    1.9651  -33.0492 H      1 LIG       0.09000
      9 H4        -51.2655    1.9412  -33.0321 H      1 LIG       0.09000
@<TRIPOS>BOND
      1       1       2 1
      2       1       4 2
      3       1       5 1
      4       2       3 1
      5       3       5 1
      6       2       6 1
      7       2       7 1
      8       3       8 1
      9       3       9 1
@<TRIPOS>ALT_TYPE
CGenFF_4.0_ALT_TYPE_SET
CGenFF_4.0 1 CG2O4 2 CG3C41 3 CG3C41 4 OG2D1 5 OG3C51 6 HGA2 7 HGA2 8 HGA2 9 HGA2
@<TRIPOS>MOLECULE
4_lactone
 9 9 0 0 0
****
USER_CHARGES
INVALID_CHARGES
Pose:  15 Cluster:  15 Fr_nu:   5019 TotEn:   -16.67
@<TRIPOS>ATOM
      1 C1        -70.2129  -10.9130  -41.8353 C.2    1 LIG       0.04000
      2 C2        -71.2490  -10.8441  -42.9715 C.3    1 LIG       0.11000
      3 C3        -70.9612   -9.3475  -42.8991 C.3    1 LIG       0.08100
      4 O1        -69.7020  -11.7638  -41.1430 O.2    1 LIG      -0.32000
      5 O2        -70.0061   -9.5688  -41.8247 O.3    1 LIG      -0.27100
      6 H1        -70.9364  -11.3426  -43.8903 H      1 LIG       0.09000
      7 H2        -72.2544  -11.1487  -42.6764 H      1 LIG       0.09000
      8 H3        -70.4823   -8.9140  -43.7813 H      1 LIG       0.09000
      9 H4        -71.7962   -8.7219  -42.5719 H      1 LIG       0.09000
@<TRIPOS>BOND
      1       1       2 1
      2       1       4 2
      3       1       5 1
      4       2       3 1
      5       3       5 1
      6       2       6 1
      7       2       7 1
      8       3       8 1
      9       3       9 1
@<TRIPOS>ALT_TYPE
CGenFF_4.0_ALT_TYPE_SET
CGenFF_4.0 1 CG2O4 2 CG3C41 3 CG3C41 4 OG2D1 5 OG3C51 6 HGA2 7 HGA2 8 HGA2 9 HGA2
@<TRIPOS>MOLECULE
4_lactone
 9 9 0 0 0
****
USER_CHARGES
INVALID_CHARGES
Pose:  16 Cluster:  16 Fr_nu: 3513321 TotEn:   -15.99
@<TRIPOS>ATOM
      1 C1        -78.1634  -14.1340  -50.2373 C.2    1 LIG       0.04000
      2 C2        -79.3631  -14.8999  -49.6512 C.3    1 LIG       0.11000
      3 C3        -79.1930  -13.9192  -48.4948 C.3    1 LIG       0.08100
      4 O1        -77.4830  -14.1703  -51.2373 O.2    1 LIG      -0.32000
      5 O2        -78.0684  -13.2933  -49.1724 O.3    1 LIG      -0.27100
      6 H1        -80.2830  -14.7963  -50.2287 H      1 LIG       0.09000
      7 H2        -79.1542  -15.9459  -49.4209 H      1 LIG       0.09000
      8 H3        -80.0163  -13.2153  -48.3457 H      1 LIG       0.09000
      9 H4        -78.8918  -14.3618  -47.5414 H      1 LIG       0.09000
@<TRIPOS>BOND
      1       1       2 1
      2       1       4 2
      3       1       5 1
      4       2       3 1
      5       3       5 1
      6       2       6 1
      7       2       7 1
      8       3       8 1
      9       3       9 1
@<TRIPOS>ALT_TYPE
CGenFF_4.0_ALT_TYPE_SET
CGenFF_4.0 1 CG2O4 2 CG3C41 3 CG3C41 4 OG2D1 5 OG3C51 6 HGA2 7 HGA2 8 HGA2 9 HGA2
@<TRIPOS>MOLECULE
4_lactone
 9 9 0 0 0
****
USER_CHARGES
INVALID_CHARGES
Pose:  17 Cluster:  17 Fr_nu: 6614242 TotEn:   -15.97
@<TRIPOS>ATOM
      1 C1        -50.7926    5.0582  -32.8443 C.2    1 LIG       0.04000
      2 C2        -51.2312    3.6110  -33.1314 C.3    1 LIG       0.11000
      3 C3        -51.6363    4.1933  -34.4822 C.3    1 LIG       0.08100
      4 O1        -50.2927    5.6754  -31.9314 O.2    1 LIG      -0.32000
      5 O2        -51.1779    5.5101  -34.0679 O.3    1 LIG      -0.27100
      6 H1        -50.4103    2.8925  -33.1524 H      1 LIG       0.09000
      7 H2        -52.0500    3.2604  -32.5010 H      1 LIG       0.09000
      8 H3        -51.0751    3.8240  -35.3448 H      1 LIG       0.09000
      9 H4        -52.7090    4.1899  -34.6947 H      1 LIG       0.09000
@<TRIPOS>BOND
      1       1       2 1
      2       1       4 2
      3       1       5 1
      4       2       3 1
      5       3       5 1
      6       2       6 1
      7       2       7 1
      8       3       8 1
      9       3       9 1
@<TRIPOS>ALT_TYPE
CGenFF_4.0_ALT_TYPE_SET
CGenFF_4.0 1 CG2O4 2 CG3C41 3 CG3C41 4 OG2D1 5 OG3C51 6 HGA2 7 HGA2 8 HGA2 9 HGA2
@<TRIPOS>MOLECULE
4_lactone
 9 9 0 0 0
****
USER_CHARGES
INVALID_CHARGES
Pose:  18 Cluster:  18 Fr_nu: 2284448 TotEn:   -15.84
@<TRIPOS>ATOM
      1 C1        -50.4166    4.3033  -34.5625 C.2    1 LIG       0.04000
      2 C2        -51.7932    3.6154  -34.5934 C.3    1 LIG       0.11000
      3 C3        -51.2447    2.8666  -33.3825 C.3    1 LIG       0.08100
      4 O1        -49.8265    5.1490  -35.1957 O.2    1 LIG      -0.32000
      5 O2        -49.9915    3.5983  -33.4799 O.3    1 LIG      -0.27100
      6 H1        -52.6310    4.2860  -34.3960 H      1 LIG       0.09000
      7 H2        -51.9693    3.0114  -35.4850 H      1 LIG       0.09000
      8 H3        -51.7532    3.0621  -32.4344 H      1 LIG       0.09000
      9 H4        -51.0945    1.7923  -33.5206 H      1 LIG       0.09000
@<TRIPOS>BOND
      1       1       2 1
      2       1       4 2
      3       1       5 1
      4       2       3 1
      5       3       5 1
      6       2       6 1
      7       2       7 1
      8       3       8 1
      9       3       9 1
@<TRIPOS>ALT_TYPE
CGenFF_4.0_ALT_TYPE_SET
CGenFF_4.0 1 CG2O4 2 CG3C41 3 CG3C41 4 OG2D1 5 OG3C51 6 HGA2 7 HGA2 8 HGA2 9 HGA2
@<TRIPOS>MOLECULE
4_lactone
 9 9 0 0 0
****
USER_CHARGES
INVALID_CHARGES
Pose:  19 Cluster:  19 Fr_nu: 1033604 TotEn:   -15.60
@<TRIPOS>ATOM
      1 C1        -45.9856   -9.5648  -33.7301 C.2    1 LIG       0.04000
      2 C2        -44.7279   -8.7305  -33.4278 C.3    1 LIG       0.11000
      3 C3        -45.2062   -8.8646  -31.9852 C.3    1 LIG       0.08100
      4 O1        -46.5373  -10.0286  -34.7021 O.2    1 LIG      -0.32000
      5 O2        -46.3539   -9.6435  -32.4232 O.3    1 LIG      -0.27100
      6 H1        -43.7905   -9.2360  -33.6648 H      1 LIG       0.09000
      7 H2        -44.7519   -7.7220  -33.8438 H      1 LIG       0.09000
      8 H3        -44.5562   -9.4423  -31.3223 H      1 LIG       0.09000
      9 H4        -45.5137   -7.9333  -31.5017 H      1 LIG       0.09000
@<TRIPOS>BOND
      1       1       2 1
      2       1       4 2
      3       1       5 1
      4       2       3 1
      5       3       5 1
      6       2       6 1
      7       2       7 1
      8       3       8 1
      9       3       9 1
@<TRIPOS>ALT_TYPE
CGenFF_4.0_ALT_TYPE_SET
CGenFF_4.0 1 CG2O4 2 CG3C41 3 CG3C41 4 OG2D1 5 OG3C51 6 HGA2 7 HGA2 8 HGA2 9 HGA2
@<TRIPOS>MOLECULE
4_lactone
 9 9 0 0 0
****
USER_CHARGES
INVALID_CHARGES
Pose:  20 Cluster:  20 Fr_nu: 6313966 TotEn:   -15.56
@<TRIPOS>ATOM
      1 C1        -51.0847    4.7329  -33.1935 C.2    1 LIG       0.04000
      2 C2        -50.3309    3.4580  -33.6126 C.3    1 LIG       0.11000
      3 C3        -51.5121    2.7583  -32.9468 C.3    1 LIG       0.08100
      4 O1        -50.9328    5.9301  -33.2822 O.2    1 LIG      -0.32000
      5 O2        -52.1057    4.0444  -32.6163 O.3    1 LIG      -0.27100
      6 H1        -50.2483    3.3239  -34.6922 H      1 LIG       0.09000
      7 H2        -49.3651    3.3299  -33.1211 H      1 LIG       0.09000
      8 H3        -52.1550    2.1767  -33.6130 H      1 LIG       0.09000
      9 H4        -51.2738    2.1830  -32.0479 H      1 LIG       0.09000
@<TRIPOS>BOND
      1       1       2 1
      2       1       4 2
      3       1       5 1
      4       2       3 1
      5       3       5 1
      6       2       6 1
      7       2       7 1
      8       3       8 1
      9       3       9 1
@<TRIPOS>ALT_TYPE
CGenFF_4.0_ALT_TYPE_SET
CGenFF_4.0 1 CG2O4 2 CG3C41 3 CG3C41 4 OG2D1 5 OG3C51 6 HGA2 7 HGA2 8 HGA2 9 HGA2
@<TRIPOS>MOLECULE
4_lactone
 9 9 0 0 0
****
USER_CHARGES
INVALID_CHARGES
Pose:  21 Cluster:  21 Fr_nu: 6614195 TotEn:   -15.51
@<TRIPOS>ATOM
      1 C1        -51.0312    4.2584  -32.7589 C.2    1 LIG       0.04000
      2 C2        -50.8807    3.9337  -34.2559 C.3    1 LIG       0.11000
      3 C3        -51.7076    2.7055  -33.8874 C.3    1 LIG       0.08100
      4 O1        -50.6818    5.1288  -31.9943 O.2    1 LIG      -0.32000
      5 O2        -51.7636    3.1418  -32.5010 O.3    1 LIG      -0.27100
      6 H1        -51.3675    4.6511  -34.9184 H      1 LIG       0.09000
      7 H2        -49.8536    3.7380  -34.5681 H      1 LIG       0.09000
      8 H3        -52.7041    2.6539  -34.3344 H      1 LIG       0.09000
      9 H4        -51.1947    1.7448  -33.9859 H      1 LIG       0.09000
@<TRIPOS>BOND
      1       1       2 1
      2       1       4 2
      3       1       5 1
      4       2       3 1
      5       3       5 1
      6       2       6 1
      7       2       7 1
      8       3       8 1
      9       3       9 1
@<TRIPOS>ALT_TYPE
CGenFF_4.0_ALT_TYPE_SET
CGenFF_4.0 1 CG2O4 2 CG3C41 3 CG3C41 4 OG2D1 5 OG3C51 6 HGA2 7 HGA2 8 HGA2 9 HGA2
@<TRIPOS>MOLECULE
4_lactone
 9 9 0 0 0
****
USER_CHARGES
INVALID_CHARGES
Pose:  22 Cluster:  22 Fr_nu: 1861186 TotEn:   -15.18
@<TRIPOS>ATOM
      1 C1        -76.6443  -13.0162  -51.5850 C.2    1 LIG       0.04000
      2 C2        -77.4188  -14.3038  -51.2510 C.3    1 LIG       0.11000
      3 C3        -78.1592  -13.3907  -50.2784 C.3    1 LIG       0.08100
      4 O1        -75.7465  -12.6801  -52.3235 O.2    1 LIG      -0.32000
      5 O2        -77.3443  -12.2608  -50.6966 O.3    1 LIG      -0.27100
      6 H1        -78.0121  -14.6942  -52.0792 H      1 LIG       0.09000
      7 H2        -76.8080  -15.0855  -50.7964 H      1 LIG       0.09000
      8 H3        -79.2182  -13.2264  -50.4958 H      1 LIG       0.09000
      9 H4        -78.0178  -13.6174  -49.2181 H      1 LIG       0.09000
@<TRIPOS>BOND
      1       1       2 1
      2       1       4 2
      3       1       5 1
      4       2       3 1
      5       3       5 1
      6       2       6 1
      7       2       7 1
      8       3       8 1
      9       3       9 1
@<TRIPOS>ALT_TYPE
CGenFF_4.0_ALT_TYPE_SET
CGenFF_4.0 1 CG2O4 2 CG3C41 3 CG3C41 4 OG2D1 5 OG3C51 6 HGA2 7 HGA2 8 HGA2 9 HGA2
@<TRIPOS>MOLECULE
4_lactone
 9 9 0 0 0
****
USER_CHARGES
INVALID_CHARGES
Pose:  23 Cluster:  23 Fr_nu: 1520106 TotEn:   -14.61
@<TRIPOS>ATOM
      1 C1        -52.1617    3.8051  -34.2207 C.2    1 LIG       0.04000
      2 C2        -51.5283    2.5371  -33.6204 C.3    1 LIG       0.11000
      3 C3        -51.7861    3.2531  -32.2980 C.3    1 LIG       0.08100
      4 O1        -52.4296    4.2352  -35.3196 O.2    1 LIG      -0.32000
      5 O2        -52.3608    4.3857  -33.0070 O.3    1 LIG      -0.27100
      6 H1        -52.1078    1.6278  -33.7875 H      1 LIG       0.09000
      7 H2        -50.4796    2.3945  -33.8863 H      1 LIG       0.09000
      8 H3        -52.5164    2.7786  -31.6369 H      1 LIG       0.09000
      9 H4        -50.8935    3.5418  -31.7362 H      1 LIG       0.09000
@<TRIPOS>BOND
      1       1       2 1
      2       1       4 2
      3       1       5 1
      4       2       3 1
      5       3       5 1
      6       2       6 1
      7       2       7 1
      8       3       8 1
      9       3       9 1
@<TRIPOS>ALT_TYPE
CGenFF_4.0_ALT_TYPE_SET
CGenFF_4.0 1 CG2O4 2 CG3C41 3 CG3C41 4 OG2D1 5 OG3C51 6 HGA2 7 HGA2 8 HGA2 9 HGA2
@<TRIPOS>MOLECULE
4_lactone
 9 9 0 0 0
****
USER_CHARGES
INVALID_CHARGES
Pose:  24 Cluster:  24 Fr_nu: 4995323 TotEn:   -14.51
@<TRIPOS>ATOM
      1 C1        -51.0070    3.8323  -35.2715 C.2    1 LIG       0.04000
      2 C2        -51.3396    2.9883  -34.0281 C.3    1 LIG       0.11000
      3 C3        -50.0628    3.6193  -33.4811 C.3    1 LIG       0.08100
      4 O1        -51.4808    4.0347  -36.3664 O.2    1 LIG      -0.32000
      5 O2        -49.8785    4.3559  -34.7217 O.3    1 LIG      -0.27100
      6 H1        -52.2641    3.2789  -33.5266 H      1 LIG       0.09000
      7 H2        -51.3015    1.9110  -34.1979 H      1 LIG       0.09000
      8 H3        -50.1941    4.2916  -32.6288 H      1 LIG       0.09000
      9 H4        -49.2359    2.9277  -33.2979 H      1 LIG       0.09000
@<TRIPOS>BOND
      1       1       2 1
      2       1       4 2
      3       1       5 1
      4       2       3 1
      5       3       5 1
      6       2       6 1
      7       2       7 1
      8       3       8 1
      9       3       9 1
@<TRIPOS>ALT_TYPE
CGenFF_4.0_ALT_TYPE_SET
CGenFF_4.0 1 CG2O4 2 CG3C41 3 CG3C41 4 OG2D1 5 OG3C51 6 HGA2 7 HGA2 8 HGA2 9 HGA2
@<TRIPOS>MOLECULE
4_lactone
 9 9 0 0 0
****
USER_CHARGES
INVALID_CHARGES
Pose:  25 Cluster:  25 Fr_nu: 5327269 TotEn:   -14.18
@<TRIPOS>ATOM
      1 C1        -44.1082  -11.5766  -43.3187 C.2    1 LIG       0.04000
      2 C2        -44.8030  -12.1649  -44.5598 C.3    1 LIG       0.11000
      3 C3        -43.6347  -13.1456  -44.5256 C.3    1 LIG       0.08100
      4 O1        -44.2905  -10.6692  -42.5392 O.2    1 LIG      -0.32000
      5 O2        -43.0946  -12.4829  -43.3488 O.3    1 LIG      -0.27100
      6 H1        -45.7865  -12.5925  -44.3591 H      1 LIG       0.09000
      7 H2        -44.8307  -11.4896  -45.4166 H      1 LIG       0.09000
      8 H3        -43.8962  -14.1867  -44.3176 H      1 LIG       0.09000
      9 H4        -42.9447  -13.0870  -45.3718 H      1 LIG       0.09000
@<TRIPOS>BOND
      1       1       2 1
      2       1       4 2
      3       1       5 1
      4       2       3 1
      5       3       5 1
      6       2       6 1
      7       2       7 1
      8       3       8 1
      9       3       9 1
@<TRIPOS>ALT_TYPE
CGenFF_4.0_ALT_TYPE_SET
CGenFF_4.0 1 CG2O4 2 CG3C41 3 CG3C41 4 OG2D1 5 OG3C51 6 HGA2 7 HGA2 8 HGA2 9 HGA2
@<TRIPOS>MOLECULE
4_lactone
 9 9 0 0 0
****
USER_CHARGES
INVALID_CHARGES
Pose:  26 Cluster:  26 Fr_nu: 6313526 TotEn:   -14.13
@<TRIPOS>ATOM
      1 C1        -51.5145    3.8551  -34.5110 C.2    1 LIG       0.04000
      2 C2        -50.7656    3.1172  -33.3869 C.3    1 LIG       0.11000
      3 C3        -52.1550    2.5764  -33.0629 C.3    1 LIG       0.08100
      4 O1        -51.2476    4.6218  -35.4084 O.2    1 LIG      -0.32000
      5 O2        -52.7232    3.3359  -34.1656 O.3    1 LIG      -0.27100
      6 H1        -50.0420    2.3817  -33.7419 H      1 LIG       0.09000
      7 H2        -50.3263    3.7768  -32.6368 H      1 LIG       0.09000
      8 H3        -52.2891    1.5004  -33.2032 H      1 LIG       0.09000
      9 H4        -52.5712    2.8910  -32.1019 H      1 LIG       0.09000
@<TRIPOS>BOND
      1       1       2 1
      2       1       4 2
      3       1       5 1
      4       2       3 1
      5       3       5 1
      6       2       6 1
      7       2       7 1
      8       3       8 1
      9       3       9 1
@<TRIPOS>ALT_TYPE
CGenFF_4.0_ALT_TYPE_SET
CGenFF_4.0 1 CG2O4 2 CG3C41 3 CG3C41 4 OG2D1 5 OG3C51 6 HGA2 7 HGA2 8 HGA2 9 HGA2
@<TRIPOS>MOLECULE
4_lactone
 9 9 0 0 0
****
USER_CHARGES
INVALID_CHARGES
Pose:  27 Cluster:  27 Fr_nu: 348231 TotEn:   -13.89
@<TRIPOS>ATOM
      1 C1        -46.9801    1.7222  -42.0119 C.2    1 LIG       0.04000
      2 C2        -45.7302    1.2685  -42.7872 C.3    1 LIG       0.11000
      3 C3        -46.7347    1.0339  -43.9115 C.3    1 LIG       0.08100
      4 O1        -47.2430    2.1399  -40.9070 O.2    1 LIG      -0.32000
      5 O2        -47.8196    1.4889  -43.0562 O.3    1 LIG      -0.27100
      6 H1        -45.0015    2.0618  -42.9610 H      1 LIG       0.09000
      7 H2        -45.2548    0.3741  -42.3814 H      1 LIG       0.09000
      8 H3        -46.6192    1.6733  -44.7909 H      1 LIG       0.09000
      9 H4        -46.8706   -0.0085  -44.2125 H      1 LIG       0.09000
@<TRIPOS>BOND
      1       1       2 1
      2       1       4 2
      3       1       5 1
      4       2       3 1
      5       3       5 1
      6       2       6 1
      7       2       7 1
      8       3       8 1
      9       3       9 1
@<TRIPOS>ALT_TYPE
CGenFF_4.0_ALT_TYPE_SET
CGenFF_4.0 1 CG2O4 2 CG3C41 3 CG3C41 4 OG2D1 5 OG3C51 6 HGA2 7 HGA2 8 HGA2 9 HGA2
@<TRIPOS>MOLECULE
4_lactone
 9 9 0 0 0
****
USER_CHARGES
INVALID_CHARGES
Pose:  28 Cluster:  28 Fr_nu: 5145400 TotEn:   -13.45
@<TRIPOS>ATOM
      1 C1        -50.7794    4.3597  -33.2272 C.2    1 LIG       0.04000
      2 C2        -51.6010    3.5713  -32.1916 C.3    1 LIG       0.11000
      3 C3        -51.8763    2.6519  -33.3776 C.3    1 LIG       0.08100
      4 O1        -50.1030    5.3627  -33.2544 O.2    1 LIG      -0.32000
      5 O2        -51.0667    3.4985  -34.2399 O.3    1 LIG      -0.27100
      6 H1        -51.0055    3.1395  -31.3857 H      1 LIG       0.09000
      7 H2        -52.4638    4.1137  -31.8014 H      1 LIG       0.09000
      8 H3        -51.4629    1.6425  -33.3004 H      1 LIG       0.09000
      9 H4        -52.9161    2.6139  -33.7136 H      1 LIG       0.09000
@<TRIPOS>BOND
      1       1       2 1
      2       1       4 2
      3       1       5 1
      4       2       3 1
      5       3       5 1
      6       2       6 1
      7       2       7 1
      8       3       8 1
      9       3       9 1
@<TRIPOS>ALT_TYPE
CGenFF_4.0_ALT_TYPE_SET
CGenFF_4.0 1 CG2O4 2 CG3C41 3 CG3C41 4 OG2D1 5 OG3C51 6 HGA2 7 HGA2 8 HGA2 9 HGA2
@<TRIPOS>MOLECULE
4_lactone
 9 9 0 0 0
****
USER_CHARGES
INVALID_CHARGES
Pose:  29 Cluster:  29 Fr_nu: 131480 TotEn:   -13.42
@<TRIPOS>ATOM
      1 C1        -46.3400    2.1849  -41.5486 C.2    1 LIG       0.04000
      2 C2        -45.5821    2.3368  -42.8796 C.3    1 LIG       0.11000
      3 C3        -45.4077    0.8271  -42.7442 C.3    1 LIG       0.08100
      4 O1        -46.9210    2.9010  -40.7650 O.2    1 LIG      -0.32000
      5 O2        -46.1461    0.8400  -41.4911 O.3    1 LIG      -0.27100
      6 H1        -46.2050    2.6689  -43.7116 H      1 LIG       0.09000
      7 H2        -44.6681    2.9284  -42.8067 H      1 LIG       0.09000
      8 H3        -45.9117    0.2221  -43.5029 H      1 LIG       0.09000
      9 H4        -44.3800    0.4820  -42.6014 H      1 LIG       0.09000
@<TRIPOS>BOND
      1       1       2 1
      2       1       4 2
      3       1       5 1
      4       2       3 1
      5       3       5 1
      6       2       6 1
      7       2       7 1
      8       3       8 1
      9       3       9 1
@<TRIPOS>ALT_TYPE
CGenFF_4.0_ALT_TYPE_SET
CGenFF_4.0 1 CG2O4 2 CG3C41 3 CG3C41 4 OG2D1 5 OG3C51 6 HGA2 7 HGA2 8 HGA2 9 HGA2
@<TRIPOS>MOLECULE
4_lactone
 9 9 0 0 0
****
USER_CHARGES
INVALID_CHARGES
Pose:  30 Cluster:  30 Fr_nu: 6767635 TotEn:   -13.31
@<TRIPOS>ATOM
      1 C1        -36.2218   -7.2425  -46.4174 C.2    1 LIG       0.04000
      2 C2        -35.8051   -8.4547  -47.2695 C.3    1 LIG       0.11000
      3 C3        -36.9071   -7.9525  -48.1975 C.3    1 LIG       0.08100
      4 O1        -35.8963   -6.7337  -45.3689 O.2    1 LIG      -0.32000
      5 O2        -37.1897   -6.8519  -47.2895 O.3    1 LIG      -0.27100
      6 H1        -34.7896   -8.3941  -47.6639 H      1 LIG       0.09000
      7 H2        -35.9892   -9.4187  -46.7925 H      1 LIG       0.09000
      8 H3        -36.5756   -7.5933  -49.1756 H      1 LIG       0.09000
      9 H4        -37.7702   -8.6150  -48.3066 H      1 LIG       0.09000
@<TRIPOS>BOND
      1       1       2 1
      2       1       4 2
      3       1       5 1
      4       2       3 1
      5       3       5 1
      6       2       6 1
      7       2       7 1
      8       3       8 1
      9       3       9 1
@<TRIPOS>ALT_TYPE
CGenFF_4.0_ALT_TYPE_SET
CGenFF_4.0 1 CG2O4 2 CG3C41 3 CG3C41 4 OG2D1 5 OG3C51 6 HGA2 7 HGA2 8 HGA2 9 HGA2
@<TRIPOS>MOLECULE
4_lactone
 9 9 0 0 0
****
USER_CHARGES
INVALID_CHARGES
Pose:  31 Cluster:  31 Fr_nu: 5533873 TotEn:   -13.31
@<TRIPOS>ATOM
      1 C1        -51.9644    3.5655  -35.2070 C.2    1 LIG       0.04000
      2 C2        -51.8158    2.6305  -33.9933 C.3    1 LIG       0.11000
      3 C3        -51.2534    3.8822  -33.3264 C.3    1 LIG       0.08100
      4 O1        -52.3626    3.4922  -36.3473 O.2    1 LIG      -0.32000
      5 O2        -51.4523    4.6412  -34.5511 O.3    1 LIG      -0.27100
      6 H1        -52.7631    2.2656  -33.5934 H      1 LIG       0.09000
      7 H2        -51.1074    1.8142  -34.1442 H      1 LIG       0.09000
      8 H3        -51.8460    4.2860  -32.5010 H      1 LIG       0.09000
      9 H4        -50.1964    3.8350  -33.0502 H      1 LIG       0.09000
@<TRIPOS>BOND
      1       1       2 1
      2       1       4 2
      3       1       5 1
      4       2       3 1
      5       3       5 1
      6       2       6 1
      7       2       7 1
      8       3       8 1
      9       3       9 1
@<TRIPOS>ALT_TYPE
CGenFF_4.0_ALT_TYPE_SET
CGenFF_4.0 1 CG2O4 2 CG3C41 3 CG3C41 4 OG2D1 5 OG3C51 6 HGA2 7 HGA2 8 HGA2 9 HGA2
@<TRIPOS>MOLECULE
4_lactone
 9 9 0 0 0
****
USER_CHARGES
INVALID_CHARGES
Pose:  32 Cluster:  32 Fr_nu: 305805 TotEn:   -13.21
@<TRIPOS>ATOM
      1 C1        -71.1574  -11.0539  -42.3152 C.2    1 LIG       0.04000
      2 C2        -71.3503  -10.1084  -43.5144 C.3    1 LIG       0.11000
      3 C3        -70.9442   -9.0388  -42.5050 C.3    1 LIG       0.08100
      4 O1        -71.2528  -12.2386  -42.0877 O.2    1 LIG      -0.32000
      5 O2        -70.8041  -10.0498  -41.4688 O.3    1 LIG      -0.27100
      6 H1        -70.6490  -10.2780  -44.3328 H      1 LIG       0.09000
      7 H2        -72.3781  -10.0529  -43.8769 H      1 LIG       0.09000
      8 H3        -69.9957   -8.5334  -42.7061 H      1 LIG       0.09000
      9 H4        -71.7192   -8.3097  -42.2528 H      1 LIG       0.09000
@<TRIPOS>BOND
      1       1       2 1
      2       1       4 2
      3       1       5 1
      4       2       3 1
      5       3       5 1
      6       2       6 1
      7       2       7 1
      8       3       8 1
      9       3       9 1
@<TRIPOS>ALT_TYPE
CGenFF_4.0_ALT_TYPE_SET
CGenFF_4.0 1 CG2O4 2 CG3C41 3 CG3C41 4 OG2D1 5 OG3C51 6 HGA2 7 HGA2 8 HGA2 9 HGA2
@<TRIPOS>MOLECULE
4_lactone
 9 9 0 0 0
****
USER_CHARGES
INVALID_CHARGES
Pose:  33 Cluster:  33 Fr_nu: 421589 TotEn:   -13.16
@<TRIPOS>ATOM
      1 C1        -51.9626    4.8451  -33.6768 C.2    1 LIG       0.04000
      2 C2        -51.5697    3.8750  -34.8053 C.3    1 LIG       0.11000
      3 C3        -50.9016    3.1083  -33.6680 C.3    1 LIG       0.08100
      4 O1        -52.5748    5.8828  -33.5638 O.2    1 LIG      -0.32000
      5 O2        -51.3440    4.1119  -32.7127 O.3    1 LIG      -0.27100
      6 H1        -52.4167    3.3765  -35.2792 H      1 LIG       0.09000
      7 H2        -50.8956    4.3052  -35.5478 H      1 LIG       0.09000
      8 H3        -51.3261    2.1254  -33.4458 H      1 LIG       0.09000
      9 H4        -49.8106    3.0513  -33.7146 H      1 LIG       0.09000
@<TRIPOS>BOND
      1       1       2 1
      2       1       4 2
      3       1       5 1
      4       2       3 1
      5       3       5 1
      6       2       6 1
      7       2       7 1
      8       3       8 1
      9       3       9 1
@<TRIPOS>ALT_TYPE
CGenFF_4.0_ALT_TYPE_SET
CGenFF_4.0 1 CG2O4 2 CG3C41 3 CG3C41 4 OG2D1 5 OG3C51 6 HGA2 7 HGA2 8 HGA2 9 HGA2
@<TRIPOS>MOLECULE
4_lactone
 9 9 0 0 0
****
USER_CHARGES
INVALID_CHARGES
Pose:  34 Cluster:  34 Fr_nu:   5628 TotEn:   -13.02
@<TRIPOS>ATOM
      1 C1        -45.9618    1.0863  -42.4145 C.2    1 LIG       0.04000
      2 C2        -46.3425    1.2414  -43.8978 C.3    1 LIG       0.11000
      3 C3        -45.2781    0.1664  -44.0964 C.3    1 LIG       0.08100
      4 O1        -46.2901    1.5664  -41.3534 O.2    1 LIG      -0.32000
      5 O2        -45.0258    0.1317  -42.6644 O.3    1 LIG      -0.27100
      6 H1        -47.3662    0.9426  -44.1286 H      1 LIG       0.09000
      7 H2        -46.1106    2.2218  -44.3170 H      1 LIG       0.09000
      8 H3        -45.6407   -0.7969  -44.4654 H      1 LIG       0.09000
      9 H4        -44.3904    0.4788  -44.6532 H      1 LIG       0.09000
@<TRIPOS>BOND
      1       1       2 1
      2       1       4 2
      3       1       5 1
      4       2       3 1
      5       3       5 1
      6       2       6 1
      7       2       7 1
      8       3       8 1
      9       3       9 1
@<TRIPOS>ALT_TYPE
CGenFF_4.0_ALT_TYPE_SET
CGenFF_4.0 1 CG2O4 2 CG3C41 3 CG3C41 4 OG2D1 5 OG3C51 6 HGA2 7 HGA2 8 HGA2 9 HGA2
@<TRIPOS>MOLECULE
4_lactone
 9 9 0 0 0
****
USER_CHARGES
INVALID_CHARGES
Pose:  35 Cluster:  35 Fr_nu: 2895296 TotEn:   -12.95
@<TRIPOS>ATOM
      1 C1        -71.5634  -24.2116  -39.8791 C.2    1 LIG       0.04000
      2 C2        -71.4246  -23.9818  -41.3947 C.3    1 LIG       0.11000
      3 C3        -72.5731  -24.9834  -41.4688 C.3    1 LIG       0.08100
      4 O1        -71.0332  -23.8201  -38.8642 O.2    1 LIG      -0.32000
      5 O2        -72.5848  -25.0986  -40.0189 O.3    1 LIG      -0.27100
      6 H1        -71.6607  -22.9658  -41.7148 H      1 LIG       0.09000
      7 H2        -70.4737  -24.3186  -41.8110 H      1 LIG       0.09000
      8 H3        -73.5200  -24.5910  -41.8497 H      1 LIG       0.09000
      9 H4        -72.3361  -25.9383  -41.9458 H      1 LIG       0.09000
@<TRIPOS>BOND
      1       1       2 1
      2       1       4 2
      3       1       5 1
      4       2       3 1
      5       3       5 1
      6       2       6 1
      7       2       7 1
      8       3       8 1
      9       3       9 1
@<TRIPOS>ALT_TYPE
CGenFF_4.0_ALT_TYPE_SET
CGenFF_4.0 1 CG2O4 2 CG3C41 3 CG3C41 4 OG2D1 5 OG3C51 6 HGA2 7 HGA2 8 HGA2 9 HGA2
@<TRIPOS>MOLECULE
4_lactone
 9 9 0 0 0
****
USER_CHARGES
INVALID_CHARGES
Pose:  36 Cluster:  36 Fr_nu: 1320833 TotEn:   -12.38
@<TRIPOS>ATOM
      1 C1        -80.3440  -19.0483  -32.2915 C.2    1 LIG       0.04000
      2 C2        -80.5430  -20.3489  -33.0904 C.3    1 LIG       0.11000
      3 C3        -79.5317  -20.9038  -32.0918 C.3    1 LIG       0.08100
      4 O1        -80.7605  -17.9125  -32.3161 O.2    1 LIG      -0.32000
      5 O2        -79.4468  -19.6082  -31.4363 O.3    1 LIG      -0.27100
      6 H1        -81.5503  -20.7628  -33.0240 H      1 LIG       0.09000
      7 H2        -80.2045  -20.2914  -34.1262 H      1 LIG       0.09000
      8 H3        -79.9092  -21.6745  -31.4141 H      1 LIG       0.09000
      9 H4        -78.5687  -21.2046  -32.5135 H      1 LIG       0.09000
@<TRIPOS>BOND
      1       1       2 1
      2       1       4 2
      3       1       5 1
      4       2       3 1
      5       3       5 1
      6       2       6 1
      7       2       7 1
      8       3       8 1
      9       3       9 1
@<TRIPOS>ALT_TYPE
CGenFF_4.0_ALT_TYPE_SET
CGenFF_4.0 1 CG2O4 2 CG3C41 3 CG3C41 4 OG2D1 5 OG3C51 6 HGA2 7 HGA2 8 HGA2 9 HGA2
@<TRIPOS>MOLECULE
4_lactone
 9 9 0 0 0
****
USER_CHARGES
INVALID_CHARGES
Pose:  37 Cluster:  37 Fr_nu: 3155800 TotEn:   -11.70
@<TRIPOS>ATOM
      1 C1        -85.4676    0.9833  -42.4225 C.2    1 LIG       0.04000
      2 C2        -85.7622    1.3675  -40.9614 C.3    1 LIG       0.11000
      3 C3        -87.1274    0.7584  -41.2662 C.3    1 LIG       0.08100
      4 O1        -84.5426    1.0649  -43.1983 O.2    1 LIG      -0.32000
      5 O2        -86.7054    0.4573  -42.6252 O.3    1 LIG      -0.27100
      6 H1        -85.1570    0.8310  -40.2290 H      1 LIG       0.09000
      7 H2        -85.7535    2.4424  -40.7732 H      1 LIG       0.09000
      8 H3        -87.3756   -0.1500  -40.7105 H      1 LIG       0.09000
      9 H4        -87.9690    1.4564  -41.2523 H      1 LIG       0.09000
@<TRIPOS>BOND
      1       1       2 1
      2       1       4 2
      3       1       5 1
      4       2       3 1
      5       3       5 1
      6       2       6 1
      7       2       7 1
      8       3       8 1
      9       3       9 1
@<TRIPOS>ALT_TYPE
CGenFF_4.0_ALT_TYPE_SET
CGenFF_4.0 1 CG2O4 2 CG3C41 3 CG3C41 4 OG2D1 5 OG3C51 6 HGA2 7 HGA2 8 HGA2 9 HGA2
@<TRIPOS>MOLECULE
4_lactone
 9 9 0 0 0
****
USER_CHARGES
INVALID_CHARGES
Pose:  38 Cluster:  38 Fr_nu:   4751 TotEn:   -11.19
@<TRIPOS>ATOM
      1 C1        -70.5112  -10.8804  -41.9252 C.2    1 LIG       0.04000
      2 C2        -70.8858  -10.0159  -43.1423 C.3    1 LIG       0.11000
      3 C3        -70.5454  -11.2837  -43.9198 C.3    1 LIG       0.08100
      4 O1        -70.4530  -10.7530  -40.7232 O.2    1 LIG      -0.32000
      5 O2        -70.2231  -11.9739  -42.6807 O.3    1 LIG      -0.27100
      6 H1        -71.9334   -9.7119  -43.1673 H      1 LIG       0.09000
      7 H2        -70.2214   -9.1659  -43.3063 H      1 LIG       0.09000
      8 H3        -71.3812  -11.7589  -44.4404 H      1 LIG       0.09000
      9 H4        -69.6754  -11.2137  -44.5786 H      1 LIG       0.09000
@<TRIPOS>BOND
      1       1       2 1
      2       1       4 2
      3       1       5 1
      4       2       3 1
      5       3       5 1
      6       2       6 1
      7       2       7 1
      8       3       8 1
      9       3       9 1
@<TRIPOS>ALT_TYPE
CGenFF_4.0_ALT_TYPE_SET
CGenFF_4.0 1 CG2O4 2 CG3C41 3 CG3C41 4 OG2D1 5 OG3C51 6 HGA2 7 HGA2 8 HGA2 9 HGA2
@<TRIPOS>MOLECULE
4_lactone
 9 9 0 0 0
****
USER_CHARGES
INVALID_CHARGES
Pose:  39 Cluster:  39 Fr_nu: 6844141 TotEn:   -10.29
@<TRIPOS>ATOM
      1 C1        -35.6280   -6.6422  -45.3956 C.2    1 LIG       0.04000
      2 C2        -35.7613   -8.0262  -46.0559 C.3    1 LIG       0.11000
      3 C3        -36.1273   -7.2030  -47.2873 C.3    1 LIG       0.08100
      4 O1        -35.3457   -6.1955  -44.3070 O.2    1 LIG      -0.32000
      5 O2        -35.9635   -5.9718  -46.5304 O.3    1 LIG      -0.27100
      6 H1        -34.8244   -8.5818  -46.1189 H      1 LIG       0.09000
      7 H2        -36.5614   -8.6419  -45.6418 H      1 LIG       0.09000
      8 H3        -35.4229   -7.2601  -48.1217 H      1 LIG       0.09000
      9 H4        -37.1537   -7.3209  -47.6454 H      1 LIG       0.09000
@<TRIPOS>BOND
      1       1       2 1
      2       1       4 2
      3       1       5 1
      4       2       3 1
      5       3       5 1
      6       2       6 1
      7       2       7 1
      8       3       8 1
      9       3       9 1
@<TRIPOS>ALT_TYPE
CGenFF_4.0_ALT_TYPE_SET
CGenFF_4.0 1 CG2O4 2 CG3C41 3 CG3C41 4 OG2D1 5 OG3C51 6 HGA2 7 HGA2 8 HGA2 9 HGA2
@<TRIPOS>MOLECULE
4_lactone
 9 9 0 0 0
****
USER_CHARGES
INVALID_CHARGES
Pose:  40 Cluster:  40 Fr_nu: 6837497 TotEn:   -10.26
@<TRIPOS>ATOM
      1 C1        -35.5473   -5.6874  -46.2800 C.2    1 LIG       0.04000
      2 C2        -35.1680   -4.7407  -47.4328 C.3    1 LIG       0.11000
      3 C3        -36.0213   -5.6982  -48.2593 C.3    1 LIG       0.08100
      4 O1        -35.3310   -5.7807  -45.0931 O.2    1 LIG      -0.32000
      5 O2        -36.2924   -6.5000  -47.0764 O.3    1 LIG      -0.27100
      6 H1        -35.5608   -3.7284  -47.3257 H      1 LIG       0.09000
      7 H2        -34.1026   -4.7306  -47.6685 H      1 LIG       0.09000
      8 H3        -36.9382   -5.2744  -48.6780 H      1 LIG       0.09000
      9 H4        -35.4843   -6.2723  -49.0193 H      1 LIG       0.09000
@<TRIPOS>BOND
      1       1       2 1
      2       1       4 2
      3       1       5 1
      4       2       3 1
      5       3       5 1
      6       2       6 1
      7       2       7 1
      8       3       8 1
      9       3       9 1
@<TRIPOS>ALT_TYPE
CGenFF_4.0_ALT_TYPE_SET
CGenFF_4.0 1 CG2O4 2 CG3C41 3 CG3C41 4 OG2D1 5 OG3C51 6 HGA2 7 HGA2 8 HGA2 9 HGA2
@<TRIPOS>MOLECULE
4_lactone
 9 9 0 0 0
****
USER_CHARGES
INVALID_CHARGES
Pose:  41 Cluster:  41 Fr_nu: 5949097 TotEn:    -8.50
@<TRIPOS>ATOM
      1 C1        -42.6048  -21.8867  -37.9749 C.2    1 LIG       0.04000
      2 C2        -43.2896  -22.2689  -39.2994 C.3    1 LIG       0.11000
      3 C3        -42.4136  -21.1548  -39.8644 C.3    1 LIG       0.08100
      4 O1        -42.6368  -22.2408  -36.8183 O.2    1 LIG      -0.32000
      5 O2        -41.8541  -20.9063  -38.5451 O.3    1 LIG      -0.27100
      6 H1        -43.0567  -23.2767  -39.6466 H      1 LIG       0.09000
      7 H2        -44.3645  -22.0816  -39.3152 H      1 LIG       0.09000
      8 H3        -41.6452  -21.4708  -40.5753 H      1 LIG       0.09000
      9 H4        -42.9493  -20.2807  -40.2448 H      1 LIG       0.09000
@<TRIPOS>BOND
      1       1       2 1
      2       1       4 2
      3       1       5 1
      4       2       3 1
      5       3       5 1
      6       2       6 1
      7       2       7 1
      8       3       8 1
      9       3       9 1
@<TRIPOS>ALT_TYPE
CGenFF_4.0_ALT_TYPE_SET
CGenFF_4.0 1 CG2O4 2 CG3C41 3 CG3C41 4 OG2D1 5 OG3C51 6 HGA2 7 HGA2 8 HGA2 9 HGA2
@<TRIPOS>MOLECULE
4_lactone
 9 9 0 0 0
****
USER_CHARGES
INVALID_CHARGES
Pose:  42 Cluster:  42 Fr_nu:   1170 TotEn:    -8.02
@<TRIPOS>ATOM
      1 C1        -66.8196   -6.9198  -42.8008 C.2    1 LIG       0.04000
      2 C2        -68.0167   -5.9682  -42.9758 C.3    1 LIG       0.11000
      3 C3        -68.3247   -6.8666  -44.1698 C.3    1 LIG       0.08100
      4 O1        -65.8832   -7.0474  -42.0451 O.2    1 LIG      -0.32000
      5 O2        -67.1529   -7.6779  -43.8797 O.3    1 LIG      -0.27100
      6 H1        -68.7376   -6.0040  -42.1576 H      1 LIG       0.09000
      7 H2        -67.7375   -4.9406  -43.2146 H      1 LIG       0.09000
      8 H3        -69.2467   -7.4500  -44.0983 H      1 LIG       0.09000
      9 H4        -68.2500   -6.3894  -45.1508 H      1 LIG       0.09000
@<TRIPOS>BOND
      1       1       2 1
      2       1       4 2
      3       1       5 1
      4       2       3 1
      5       3       5 1
      6       2       6 1
      7       2       7 1
      8       3       8 1
      9       3       9 1
@<TRIPOS>ALT_TYPE
CGenFF_4.0_ALT_TYPE_SET
CGenFF_4.0 1 CG2O4 2 CG3C41 3 CG3C41 4 OG2D1 5 OG3C51 6 HGA2 7 HGA2 8 HGA2 9 HGA2
@<TRIPOS>MOLECULE
4_lactone
 9 9 0 0 0
****
USER_CHARGES
INVALID_CHARGES
Pose:  43 Cluster:  43 Fr_nu:   1053 TotEn:    -7.42
@<TRIPOS>ATOM
      1 C1        -68.3184   -7.5237  -43.6645 C.2    1 LIG       0.04000
      2 C2        -67.4980   -6.5409  -44.5190 C.3    1 LIG       0.11000
      3 C3        -66.6049   -6.4937  -43.2828 C.3    1 LIG       0.08100
      4 O1        -69.3278   -8.1809  -43.7808 O.2    1 LIG      -0.32000
      5 O2        -67.4793   -7.4330  -42.5980 O.3    1 LIG      -0.27100
      6 H1        -67.0522   -6.9887  -45.4085 H      1 LIG       0.09000
      7 H2        -68.0230   -5.6153  -44.7606 H      1 LIG       0.09000
      8 H3        -65.5978   -6.8999  -43.4103 H      1 LIG       0.09000
      9 H4        -66.5658   -5.5310  -42.7657 H      1 LIG       0.09000
@<TRIPOS>BOND
      1       1       2 1
      2       1       4 2
      3       1       5 1
      4       2       3 1
      5       3       5 1
      6       2       6 1
      7       2       7 1
      8       3       8 1
      9       3       9 1
@<TRIPOS>ALT_TYPE
CGenFF_4.0_ALT_TYPE_SET
CGenFF_4.0 1 CG2O4 2 CG3C41 3 CG3C41 4 OG2D1 5 OG3C51 6 HGA2 7 HGA2 8 HGA2 9 HGA2
@<TRIPOS>MOLECULE
4_lactone
 9 9 0 0 0
****
USER_CHARGES
INVALID_CHARGES
Pose:  44 Cluster:  44 Fr_nu:   5004 TotEn:    -7.29
@<TRIPOS>ATOM
      1 C1        -70.5235  -10.0370  -43.0234 C.2    1 LIG       0.04000
      2 C2        -70.4650  -11.4743  -43.5711 C.3    1 LIG       0.11000
      3 C3        -70.8387  -11.8425  -42.1384 C.3    1 LIG       0.08100
      4 O1        -70.3591   -8.9140  -43.4430 O.2    1 LIG      -0.32000
      5 O2        -70.8542  -10.4366  -41.7661 O.3    1 LIG      -0.27100
      6 H1        -71.2192  -11.6935  -44.3285 H      1 LIG       0.09000
      7 H2        -69.4716  -11.7864  -43.8975 H      1 LIG       0.09000
      8 H3        -71.8211  -12.3048  -42.0090 H      1 LIG       0.09000
      9 H4        -70.0792  -12.3974  -41.5807 H      1 LIG       0.09000
@<TRIPOS>BOND
      1       1       2 1
      2       1       4 2
      3       1       5 1
      4       2       3 1
      5       3       5 1
      6       2       6 1
      7       2       7 1
      8       3       8 1
      9       3       9 1
@<TRIPOS>ALT_TYPE
CGenFF_4.0_ALT_TYPE_SET
CGenFF_4.0 1 CG2O4 2 CG3C41 3 CG3C41 4 OG2D1 5 OG3C51 6 HGA2 7 HGA2 8 HGA2 9 HGA2
@<TRIPOS>MOLECULE
4_lactone
 9 9 0 0 0
****
USER_CHARGES
INVALID_CHARGES
Pose:  45 Cluster:  45 Fr_nu: 6808940 TotEn:    -4.99
@<TRIPOS>ATOM
      1 C1        -43.9507  -20.1749  -32.9686 C.2    1 LIG       0.04000
      2 C2        -44.0551  -19.0586  -31.9140 C.3    1 LIG       0.11000
      3 C3        -45.4407  -19.6544  -31.6835 C.3    1 LIG       0.08100
      4 O1        -43.1371  -20.5715  -33.7717 O.2    1 LIG      -0.32000
      5 O2        -45.1975  -20.6538  -32.7118 O.3    1 LIG      -0.27100
      6 H1        -43.3518  -19.1607  -31.0861 H      1 LIG       0.09000
      7 H2        -44.0355  -18.0499  -32.3299 H      1 LIG       0.09000
      8 H3        -45.6017  -20.1141  -30.7045 H      1 LIG       0.09000
      9 H4        -46.2820  -19.0063  -31.9440 H      1 LIG       0.09000
@<TRIPOS>BOND
      1       1       2 1
      2       1       4 2
      3       1       5 1
      4       2       3 1
      5       3       5 1
      6       2       6 1
      7       2       7 1
      8       3       8 1
      9       3       9 1
@<TRIPOS>ALT_TYPE
CGenFF_4.0_ALT_TYPE_SET
CGenFF_4.0 1 CG2O4 2 CG3C41 3 CG3C41 4 OG2D1 5 OG3C51 6 HGA2 7 HGA2 8 HGA2 9 HGA2
@<TRIPOS>MOLECULE
pyridine
 11 11 0 0 0
****
USER_CHARGES
INVALID_CHARGES
Pose:   1 Cluster:   1 Fr_nu: 469473 TotEn:   -17.30
@<TRIPOS>ATOM
      1 C1        -77.4985  -14.6800  -51.6776 C.ar   1 LIG      -0.11300
      2 C2        -77.4789  -13.2898  -51.6918 C.ar   1 LIG      -0.11700
      3 C3        -76.5317  -15.3907  -52.3800 C.ar   1 LIG      -0.11700
      4 C4        -76.4793  -12.6627  -52.4181 C.ar   1 LIG       0.17700
      5 C5        -75.5747  -14.6696  -53.0757 C.ar   1 LIG       0.17700
      6 N1        -75.5234  -13.3191  -53.1130 N.ar   1 LIG      -0.60000
      7 H1        -78.2663  -15.2086  -51.1206 H      1 LIG       0.11500
      8 H2        -78.2222  -12.7153  -51.1514 H      1 LIG       0.11500
      9 H3        -76.5278  -16.4747  -52.3835 H      1 LIG       0.11500
     10 H4        -76.4208  -11.5802  -52.4610 H      1 LIG       0.12400
     11 H5        -74.7988  -15.1761  -53.6404 H      1 LIG       0.12400
@<TRIPOS>BOND
      1       1       2 ar
      2       1       3 ar
      3       2       4 ar
      4       3       5 ar
      5       4       6 ar
      6       5       6 ar
      7       1       7 1
      8       2       8 1
      9       3       9 1
     10       4      10 1
     11       5      11 1
@<TRIPOS>ALT_TYPE
CGenFF_4.0_ALT_TYPE_SET
CGenFF_4.0 1 CG2R61 2 CG2R61 3 CG2R61 4 CG2R61 5 CG2R61 6 NG2R60 7 HGR61 8 HGR61 9 HGR61 10 HGR62 11 HGR62
@<TRIPOS>MOLECULE
pyridine
 11 11 0 0 0
****
USER_CHARGES
INVALID_CHARGES
Pose:   2 Cluster:   2 Fr_nu: 376694 TotEn:   -15.20
@<TRIPOS>ATOM
      1 C1        -44.2697  -10.1343  -32.4844 C.ar   1 LIG      -0.11300
      2 C2        -45.3830  -10.9242  -32.2197 C.ar   1 LIG      -0.11700
      3 C3        -44.2736   -9.2832  -33.5839 C.ar   1 LIG      -0.11700
      4 C4        -46.4661  -10.8268  -33.0783 C.ar   1 LIG       0.17700
      5 C5        -45.4063   -9.2595  -34.3815 C.ar   1 LIG       0.17700
      6 N1        -46.5066  -10.0120  -34.1562 N.ar   1 LIG      -0.60000
      7 H1        -43.4005  -10.1825  -31.8354 H      1 LIG       0.11500
      8 H2        -45.4024  -11.5945  -31.3683 H      1 LIG       0.11500
      9 H3        -43.4167   -8.6588  -33.8098 H      1 LIG       0.11500
     10 H4        -47.3584  -11.4222  -32.9153 H      1 LIG       0.12400
     11 H5        -45.4598   -8.6136  -35.2517 H      1 LIG       0.12400
@<TRIPOS>BOND
      1       1       2 ar
      2       1       3 ar
      3       2       4 ar
      4       3       5 ar
      5       4       6 ar
      6       5       6 ar
      7       1       7 1
      8       2       8 1
      9       3       9 1
     10       4      10 1
     11       5      11 1
@<TRIPOS>ALT_TYPE
CGenFF_4.0_ALT_TYPE_SET
CGenFF_4.0 1 CG2R61 2 CG2R61 3 CG2R61 4 CG2R61 5 CG2R61 6 NG2R60 7 HGR61 8 HGR61 9 HGR61 10 HGR62 11 HGR62
@<TRIPOS>MOLECULE
pyridine
 11 11 0 0 0
****
USER_CHARGES
INVALID_CHARGES
Pose:   3 Cluster:   3 Fr_nu: 445862 TotEn:   -15.12
@<TRIPOS>ATOM
      1 C1        -51.9339    3.7331  -34.2578 C.ar   1 LIG      -0.11300
      2 C2        -52.1340    2.6823  -33.3696 C.ar   1 LIG      -0.11700
      3 C3        -51.6255    4.9985  -33.7710 C.ar   1 LIG      -0.11700
      4 C4        -52.0153    2.9469  -32.0147 C.ar   1 LIG       0.17700
      5 C5        -51.5299    5.1595  -32.3981 C.ar   1 LIG       0.17700
      6 N1        -51.7174    4.1627  -31.5042 N.ar   1 LIG      -0.60000
      7 H1        -52.0188    3.5664  -35.3275 H      1 LIG       0.11500
      8 H2        -52.3749    1.6877  -33.7264 H      1 LIG       0.11500
      9 H3        -51.4659    5.8326  -34.4448 H      1 LIG       0.11500
     10 H4        -52.1623    2.1611  -31.2812 H      1 LIG       0.12400
     11 H5        -51.2925    6.1265  -31.9671 H      1 LIG       0.12400
@<TRIPOS>BOND
      1       1       2 ar
      2       1       3 ar
      3       2       4 ar
      4       3       5 ar
      5       4       6 ar
      6       5       6 ar
      7       1       7 1
      8       2       8 1
      9       3       9 1
     10       4      10 1
     11       5      11 1
@<TRIPOS>ALT_TYPE
CGenFF_4.0_ALT_TYPE_SET
CGenFF_4.0 1 CG2R61 2 CG2R61 3 CG2R61 4 CG2R61 5 CG2R61 6 NG2R60 7 HGR61 8 HGR61 9 HGR61 10 HGR62 11 HGR62
@<TRIPOS>MOLECULE
pyridine
 11 11 0 0 0
****
USER_CHARGES
INVALID_CHARGES
Pose:   4 Cluster:   4 Fr_nu: 3115737 TotEn:   -14.40
@<TRIPOS>ATOM
      1 C1        -44.8237  -12.3723  -45.3132 C.ar   1 LIG      -0.11300
      2 C2        -45.6239  -11.3508  -44.8138 C.ar   1 LIG      -0.11700
      3 C3        -43.7414  -12.8275  -44.5684 C.ar   1 LIG      -0.11700
      4 C4        -45.3020  -10.8220  -43.5742 C.ar   1 LIG       0.17700
      5 C5        -43.5037  -12.2324  -43.3399 C.ar   1 LIG       0.17700
      6 N1        -44.2588  -11.2379  -42.8217 N.ar   1 LIG      -0.60000
      7 H1        -45.0427  -12.8125  -46.2815 H      1 LIG       0.11500
      8 H2        -46.4727  -10.9805  -45.3768 H      1 LIG       0.11500
      9 H3        -43.1037  -13.6223  -44.9381 H      1 LIG       0.11500
     10 H4        -45.8950  -10.0234  -43.1411 H      1 LIG       0.12400
     11 H5        -42.6717  -12.5503  -42.7200 H      1 LIG       0.12400
@<TRIPOS>BOND
      1       1       2 ar
      2       1       3 ar
      3       2       4 ar
      4       3       5 ar
      5       4       6 ar
      6       5       6 ar
      7       1       7 1
      8       2       8 1
      9       3       9 1
     10       4      10 1
     11       5      11 1
@<TRIPOS>ALT_TYPE
CGenFF_4.0_ALT_TYPE_SET
CGenFF_4.0 1 CG2R61 2 CG2R61 3 CG2R61 4 CG2R61 5 CG2R61 6 NG2R60 7 HGR61 8 HGR61 9 HGR61 10 HGR62 11 HGR62
@<TRIPOS>MOLECULE
pyridine
 11 11 0 0 0
****
USER_CHARGES
INVALID_CHARGES
Pose:   5 Cluster:   5 Fr_nu: 469735 TotEn:   -14.25
@<TRIPOS>ATOM
      1 C1        -78.7027  -13.9904  -51.5895 C.ar   1 LIG      -0.11300
      2 C2        -78.8183  -12.7287  -52.1621 C.ar   1 LIG      -0.11700
      3 C3        -77.4985  -14.6800  -51.6776 C.ar   1 LIG      -0.11700
      4 C4        -77.7092  -12.2048  -52.8065 C.ar   1 LIG       0.17700
      5 C5        -76.4486  -14.0689  -52.3439 C.ar   1 LIG       0.17700
      6 N1        -76.5231  -12.8447  -52.9126 N.ar   1 LIG      -0.60000
      7 H1        -79.5496  -14.4358  -51.0762 H      1 LIG       0.11500
      8 H2        -79.7470  -12.1728  -52.1055 H      1 LIG       0.11500
      9 H3        -77.3856  -15.6650  -51.2392 H      1 LIG       0.11500
     10 H4        -77.7485  -11.2244  -53.2696 H      1 LIG       0.12400
     11 H5        -75.4883  -14.5647  -52.4413 H      1 LIG       0.12400
@<TRIPOS>BOND
      1       1       2 ar
      2       1       3 ar
      3       2       4 ar
      4       3       5 ar
      5       4       6 ar
      6       5       6 ar
      7       1       7 1
      8       2       8 1
      9       3       9 1
     10       4      10 1
     11       5      11 1
@<TRIPOS>ALT_TYPE
CGenFF_4.0_ALT_TYPE_SET
CGenFF_4.0 1 CG2R61 2 CG2R61 3 CG2R61 4 CG2R61 5 CG2R61 6 NG2R60 7 HGR61 8 HGR61 9 HGR61 10 HGR62 11 HGR62
@<TRIPOS>MOLECULE
pyridine
 11 11 0 0 0
****
USER_CHARGES
INVALID_CHARGES
Pose:   6 Cluster:   6 Fr_nu: 1214646 TotEn:   -13.92
@<TRIPOS>ATOM
      1 C1        -52.1696    4.2860  -34.8574 C.ar   1 LIG      -0.11300
      2 C2        -51.4197    5.4481  -34.7150 C.ar   1 LIG      -0.11700
      3 C3        -51.7914    3.1335  -34.1777 C.ar   1 LIG      -0.11700
      4 C4        -50.3090    5.4060  -33.8878 C.ar   1 LIG       0.17700
      5 C5        -50.6639    3.1949  -33.3747 C.ar   1 LIG       0.17700
      6 N1        -49.9102    4.3054  -33.2116 N.ar   1 LIG      -0.60000
      7 H1        -53.0469    4.2783  -35.4973 H      1 LIG       0.11500
      8 H2        -51.6960    6.3581  -35.2349 H      1 LIG       0.11500
      9 H3        -52.3607    2.2160  -34.2741 H      1 LIG       0.11500
     10 H4        -49.6909    6.2860  -33.7438 H      1 LIG       0.12400
     11 H5        -50.3258    2.3234  -32.8238 H      1 LIG       0.12400
@<TRIPOS>BOND
      1       1       2 ar
      2       1       3 ar
      3       2       4 ar
      4       3       5 ar
      5       4       6 ar
      6       5       6 ar
      7       1       7 1
      8       2       8 1
      9       3       9 1
     10       4      10 1
     11       5      11 1
@<TRIPOS>ALT_TYPE
CGenFF_4.0_ALT_TYPE_SET
CGenFF_4.0 1 CG2R61 2 CG2R61 3 CG2R61 4 CG2R61 5 CG2R61 6 NG2R60 7 HGR61 8 HGR61 9 HGR61 10 HGR62 11 HGR62
@<TRIPOS>MOLECULE
pyridine
 11 11 0 0 0
****
USER_CHARGES
INVALID_CHARGES
Pose:   7 Cluster:   7 Fr_nu: 209356 TotEn:   -12.95
@<TRIPOS>ATOM
      1 C1        -51.5175    3.8825  -34.9144 C.ar   1 LIG      -0.11300
      2 C2        -50.6787    3.2290  -34.0185 C.ar   1 LIG      -0.11700
      3 C3        -51.1989    5.1646  -35.3478 C.ar   1 LIG      -0.11700
      4 C4        -49.5424    3.8958  -33.5894 C.ar   1 LIG       0.17700
      5 C5        -50.0395    5.7449  -34.8590 C.ar   1 LIG       0.17700
      6 N1        -49.2000    5.1414  -33.9880 N.ar   1 LIG      -0.60000
      7 H1        -52.4181    3.3937  -35.2736 H      1 LIG       0.11500
      8 H2        -50.9069    2.2294  -33.6674 H      1 LIG       0.11500
      9 H3        -51.8383    5.6933  -36.0455 H      1 LIG       0.11500
     10 H4        -48.8562    3.4292  -32.8905 H      1 LIG       0.12400
     11 H5        -49.7461    6.7437  -35.1651 H      1 LIG       0.12400
@<TRIPOS>BOND
      1       1       2 ar
      2       1       3 ar
      3       2       4 ar
      4       3       5 ar
      5       4       6 ar
      6       5       6 ar
      7       1       7 1
      8       2       8 1
      9       3       9 1
     10       4      10 1
     11       5      11 1
@<TRIPOS>ALT_TYPE
CGenFF_4.0_ALT_TYPE_SET
CGenFF_4.0 1 CG2R61 2 CG2R61 3 CG2R61 4 CG2R61 5 CG2R61 6 NG2R60 7 HGR61 8 HGR61 9 HGR61 10 HGR62 11 HGR62
@<TRIPOS>MOLECULE
pyridine
 11 11 0 0 0
****
USER_CHARGES
INVALID_CHARGES
Pose:   8 Cluster:   8 Fr_nu: 901158 TotEn:   -12.87
@<TRIPOS>ATOM
      1 C1        -45.7631  -12.3197  -45.3530 C.ar   1 LIG      -0.11300
      2 C2        -46.6150  -11.2429  -45.1341 C.ar   1 LIG      -0.11700
      3 C3        -44.6822  -12.5278  -44.5035 C.ar   1 LIG      -0.11700
      4 C4        -46.3446  -10.4099  -44.0603 C.ar   1 LIG       0.17700
      5 C5        -44.4982  -11.6372  -43.4582 C.ar   1 LIG       0.17700
      6 N1        -45.3044  -10.5798  -43.2138 N.ar   1 LIG      -0.60000
      7 H1        -45.9409  -12.9951  -46.1845 H      1 LIG       0.11500
      8 H2        -47.4638  -11.0615  -45.7830 H      1 LIG       0.11500
      9 H3        -44.0047  -13.3603  -44.6554 H      1 LIG       0.11500
     10 H4        -46.9791   -9.5559  -43.8474 H      1 LIG       0.12400
     11 H5        -43.6697  -11.7545  -42.7674 H      1 LIG       0.12400
@<TRIPOS>BOND
      1       1       2 ar
      2       1       3 ar
      3       2       4 ar
      4       3       5 ar
      5       4       6 ar
      6       5       6 ar
      7       1       7 1
      8       2       8 1
      9       3       9 1
     10       4      10 1
     11       5      11 1
@<TRIPOS>ALT_TYPE
CGenFF_4.0_ALT_TYPE_SET
CGenFF_4.0 1 CG2R61 2 CG2R61 3 CG2R61 4 CG2R61 5 CG2R61 6 NG2R60 7 HGR61 8 HGR61 9 HGR61 10 HGR62 11 HGR62
@<TRIPOS>MOLECULE
pyridine
 11 11 0 0 0
****
USER_CHARGES
INVALID_CHARGES
Pose:   9 Cluster:   9 Fr_nu:    390 TotEn:   -12.87
@<TRIPOS>ATOM
      1 C1        -70.7910  -11.0638  -41.8815 C.ar   1 LIG      -0.11300
      2 C2        -70.6808   -9.6840  -41.7506 C.ar   1 LIG      -0.11700
      3 C3        -70.4792  -11.6686  -43.0940 C.ar   1 LIG      -0.11700
      4 C4        -70.2579   -8.9596  -42.8534 C.ar   1 LIG       0.17700
      5 C5        -70.0656  -10.8554  -44.1368 C.ar   1 LIG       0.17700
      6 N1        -69.9464   -9.5117  -44.0474 N.ar   1 LIG      -0.60000
      7 H1        -71.1199  -11.6666  -41.0403 H      1 LIG       0.11500
      8 H2        -70.9181   -9.1911  -40.8150 H      1 LIG       0.11500
      9 H3        -70.5583  -12.7425  -43.2191 H      1 LIG       0.11500
     10 H4        -70.1561   -7.8806  -42.8025 H      1 LIG       0.12400
     11 H5        -69.8113  -11.2775  -45.1035 H      1 LIG       0.12400
@<TRIPOS>BOND
      1       1       2 ar
      2       1       3 ar
      3       2       4 ar
      4       3       5 ar
      5       4       6 ar
      6       5       6 ar
      7       1       7 1
      8       2       8 1
      9       3       9 1
     10       4      10 1
     11       5      11 1
@<TRIPOS>ALT_TYPE
CGenFF_4.0_ALT_TYPE_SET
CGenFF_4.0 1 CG2R61 2 CG2R61 3 CG2R61 4 CG2R61 5 CG2R61 6 NG2R60 7 HGR61 8 HGR61 9 HGR61 10 HGR62 11 HGR62
@<TRIPOS>MOLECULE
pyridine
 11 11 0 0 0
****
USER_CHARGES
INVALID_CHARGES
Pose:  10 Cluster:  10 Fr_nu:  17587 TotEn:   -12.76
@<TRIPOS>ATOM
      1 C1        -71.2375  -11.7381  -43.1495 C.ar   1 LIG      -0.11300
      2 C2        -70.9197  -11.9031  -41.8060 C.ar   1 LIG      -0.11700
      3 C3        -71.0982  -10.4884  -43.7427 C.ar   1 LIG      -0.11700
      4 C4        -70.4702  -10.7956  -41.1051 C.ar   1 LIG       0.17700
      5 C5        -70.6410   -9.4441  -42.9551 C.ar   1 LIG       0.17700
      6 N1        -70.3222   -9.5660  -41.6469 N.ar   1 LIG      -0.60000
      7 H1        -71.5939  -12.5818  -43.7329 H      1 LIG       0.11500
      8 H2        -71.0203  -12.8680  -41.3228 H      1 LIG       0.11500
      9 H3        -71.3405  -10.3363  -44.7883 H      1 LIG       0.11500
     10 H4        -70.2096  -10.8722  -40.0547 H      1 LIG       0.12400
     11 H5        -70.5154   -8.4491  -43.3694 H      1 LIG       0.12400
@<TRIPOS>BOND
      1       1       2 ar
      2       1       3 ar
      3       2       4 ar
      4       3       5 ar
      5       4       6 ar
      6       5       6 ar
      7       1       7 1
      8       2       8 1
      9       3       9 1
     10       4      10 1
     11       5      11 1
@<TRIPOS>ALT_TYPE
CGenFF_4.0_ALT_TYPE_SET
CGenFF_4.0 1 CG2R61 2 CG2R61 3 CG2R61 4 CG2R61 5 CG2R61 6 NG2R60 7 HGR61 8 HGR61 9 HGR61 10 HGR62 11 HGR62
@<TRIPOS>MOLECULE
pyridine
 11 11 0 0 0
****
USER_CHARGES
INVALID_CHARGES
Pose:  11 Cluster:  11 Fr_nu: 166733 TotEn:   -12.42
@<TRIPOS>ATOM
      1 C1        -45.7732    0.5972  -44.1974 C.ar   1 LIG      -0.11300
      2 C2        -45.2556    0.3660  -42.9278 C.ar   1 LIG      -0.11700
      3 C3        -46.9713    1.2886  -44.3383 C.ar   1 LIG      -0.11700
      4 C4        -45.9689    0.8429  -41.8399 C.ar   1 LIG       0.17700
      5 C5        -47.6079    1.7239  -43.1873 C.ar   1 LIG       0.17700
      6 N1        -47.1359    1.5183  -41.9372 N.ar   1 LIG      -0.60000
      7 H1        -45.2442    0.2387  -45.0753 H      1 LIG       0.11500
      8 H2        -44.3233   -0.1702  -42.7940 H      1 LIG       0.11500
      9 H3        -47.3938    1.4798  -45.3181 H      1 LIG       0.11500
     10 H4        -45.6075    0.6880  -40.8287 H      1 LIG       0.12400
     11 H5        -48.5456    2.2672  -43.2423 H      1 LIG       0.12400
@<TRIPOS>BOND
      1       1       2 ar
      2       1       3 ar
      3       2       4 ar
      4       3       5 ar
      5       4       6 ar
      6       5       6 ar
      7       1       7 1
      8       2       8 1
      9       3       9 1
     10       4      10 1
     11       5      11 1
@<TRIPOS>ALT_TYPE
CGenFF_4.0_ALT_TYPE_SET
CGenFF_4.0 1 CG2R61 2 CG2R61 3 CG2R61 4 CG2R61 5 CG2R61 6 NG2R60 7 HGR61 8 HGR61 9 HGR61 10 HGR62 11 HGR62
@<TRIPOS>MOLECULE
pyridine
 11 11 0 0 0
****
USER_CHARGES
INVALID_CHARGES
Pose:  12 Cluster:  12 Fr_nu: 3486853 TotEn:   -12.24
@<TRIPOS>ATOM
      1 C1        -51.8541    4.6440  -32.4127 C.ar   1 LIG      -0.11300
      2 C2        -51.4433    5.5684  -33.3666 C.ar   1 LIG      -0.11700
      3 C3        -51.6932    3.2845  -32.6557 C.ar   1 LIG      -0.11700
      4 C4        -50.8819    5.0859  -34.5378 C.ar   1 LIG       0.17700
      5 C5        -51.1209    2.9041  -33.8589 C.ar   1 LIG       0.17700
      6 N1        -50.7096    3.7729  -34.8096 N.ar   1 LIG      -0.60000
      7 H1        -52.2994    4.9824  -31.4820 H      1 LIG       0.11500
      8 H2        -51.5586    6.6329  -33.1985 H      1 LIG       0.11500
      9 H3        -52.0066    2.5459  -31.9267 H      1 LIG       0.11500
     10 H4        -50.5459    5.7663  -35.3132 H      1 LIG       0.12400
     11 H5        -50.9738    1.8559  -34.0977 H      1 LIG       0.12400
@<TRIPOS>BOND
      1       1       2 ar
      2       1       3 ar
      3       2       4 ar
      4       3       5 ar
      5       4       6 ar
      6       5       6 ar
      7       1       7 1
      8       2       8 1
      9       3       9 1
     10       4      10 1
     11       5      11 1
@<TRIPOS>ALT_TYPE
CGenFF_4.0_ALT_TYPE_SET
CGenFF_4.0 1 CG2R61 2 CG2R61 3 CG2R61 4 CG2R61 5 CG2R61 6 NG2R60 7 HGR61 8 HGR61 9 HGR61 10 HGR62 11 HGR62
@<TRIPOS>MOLECULE
pyridine
 11 11 0 0 0
****
USER_CHARGES
INVALID_CHARGES
Pose:  13 Cluster:  13 Fr_nu: 3486684 TotEn:   -12.21
@<TRIPOS>ATOM
      1 C1        -51.4546    3.4143  -32.2737 C.ar   1 LIG      -0.11300
      2 C2        -50.5026    3.2806  -33.2782 C.ar   1 LIG      -0.11700
      3 C3        -51.6965    4.6642  -31.7146 C.ar   1 LIG      -0.11700
      4 C4        -49.8249    4.4186  -33.6849 C.ar   1 LIG       0.17700
      5 C5        -50.9652    5.7402  -32.1911 C.ar   1 LIG       0.17700
      6 N1        -50.0323    5.6493  -33.1654 N.ar   1 LIG      -0.60000
      7 H1        -52.0066    2.5459  -31.9267 H      1 LIG       0.11500
      8 H2        -50.2978    2.3164  -33.7286 H      1 LIG       0.11500
      9 H3        -52.4336    4.7919  -30.9300 H      1 LIG       0.11500
     10 H4        -49.0724    4.3670  -34.4649 H      1 LIG       0.12400
     11 H5        -51.1151    6.7364  -31.7880 H      1 LIG       0.12400
@<TRIPOS>BOND
      1       1       2 ar
      2       1       3 ar
      3       2       4 ar
      4       3       5 ar
      5       4       6 ar
      6       5       6 ar
      7       1       7 1
      8       2       8 1
      9       3       9 1
     10       4      10 1
     11       5      11 1
@<TRIPOS>ALT_TYPE
CGenFF_4.0_ALT_TYPE_SET
CGenFF_4.0 1 CG2R61 2 CG2R61 3 CG2R61 4 CG2R61 5 CG2R61 6 NG2R60 7 HGR61 8 HGR61 9 HGR61 10 HGR62 11 HGR62
@<TRIPOS>MOLECULE
pyridine
 11 11 0 0 0
****
USER_CHARGES
INVALID_CHARGES
Pose:  14 Cluster:  14 Fr_nu:  56782 TotEn:   -12.14
@<TRIPOS>ATOM
      1 C1        -44.2890  -13.6134  -45.5775 C.ar   1 LIG      -0.11300
      2 C2        -43.1470  -13.8163  -44.8109 C.ar   1 LIG      -0.11700
      3 C3        -45.3020  -12.7887  -45.1010 C.ar   1 LIG      -0.11700
      4 C4        -43.0672  -13.1768  -43.5843 C.ar   1 LIG       0.17700
      5 C5        -45.1259  -12.1954  -43.8614 C.ar   1 LIG       0.17700
      6 N1        -44.0306  -12.3688  -43.0880 N.ar   1 LIG      -0.60000
      7 H1        -44.3897  -14.0975  -46.5443 H      1 LIG       0.11500
      8 H2        -42.3447  -14.4546  -45.1623 H      1 LIG       0.11500
      9 H3        -46.2014  -12.6165  -45.6813 H      1 LIG       0.11500
     10 H4        -42.1971  -13.3031  -42.9486 H      1 LIG       0.12400
     11 H5        -45.8865  -11.5440  -43.4438 H      1 LIG       0.12400
@<TRIPOS>BOND
      1       1       2 ar
      2       1       3 ar
      3       2       4 ar
      4       3       5 ar
      5       4       6 ar
      6       5       6 ar
      7       1       7 1
      8       2       8 1
      9       3       9 1
     10       4      10 1
     11       5      11 1
@<TRIPOS>ALT_TYPE
CGenFF_4.0_ALT_TYPE_SET
CGenFF_4.0 1 CG2R61 2 CG2R61 3 CG2R61 4 CG2R61 5 CG2R61 6 NG2R60 7 HGR61 8 HGR61 9 HGR61 10 HGR62 11 HGR62
@<TRIPOS>MOLECULE
pyridine
 11 11 0 0 0
****
USER_CHARGES
INVALID_CHARGES
Pose:  15 Cluster:  15 Fr_nu: 1288759 TotEn:   -12.06
@<TRIPOS>ATOM
      1 C1        -74.7398    1.2560  -34.2154 C.ar   1 LIG      -0.11300
      2 C2        -74.5671   -0.0720  -34.5891 C.ar   1 LIG      -0.11700
      3 C3        -73.7972    1.8709  -33.3989 C.ar   1 LIG      -0.11700
      4 C4        -73.4437   -0.7360  -34.1234 C.ar   1 LIG       0.17700
      5 C5        -72.7084    1.1199  -32.9862 C.ar   1 LIG       0.17700
      6 N1        -72.5066   -0.1723  -33.3287 N.ar   1 LIG      -0.60000
      7 H1        -75.6078    1.8106  -34.5592 H      1 LIG       0.11500
      8 H2        -75.2887   -0.5715  -35.2251 H      1 LIG       0.11500
      9 H3        -73.9116    2.9050  -33.0946 H      1 LIG       0.11500
     10 H4        -73.2636   -1.7731  -34.3864 H      1 LIG       0.12400
     11 H5        -71.9449    1.5522  -32.3478 H      1 LIG       0.12400
@<TRIPOS>BOND
      1       1       2 ar
      2       1       3 ar
      3       2       4 ar
      4       3       5 ar
      5       4       6 ar
      6       5       6 ar
      7       1       7 1
      8       2       8 1
      9       3       9 1
     10       4      10 1
     11       5      11 1
@<TRIPOS>ALT_TYPE
CGenFF_4.0_ALT_TYPE_SET
CGenFF_4.0 1 CG2R61 2 CG2R61 3 CG2R61 4 CG2R61 5 CG2R61 6 NG2R60 7 HGR61 8 HGR61 9 HGR61 10 HGR62 11 HGR62
@<TRIPOS>MOLECULE
pyridine
 11 11 0 0 0
****
USER_CHARGES
INVALID_CHARGES
Pose:  16 Cluster:  16 Fr_nu: 920058 TotEn:   -11.96
@<TRIPOS>ATOM
      1 C1        -73.2172  -26.8875  -42.4732 C.ar   1 LIG      -0.11300
      2 C2        -72.8101  -25.5849  -42.2073 C.ar   1 LIG      -0.11700
      3 C3        -73.2855  -27.8136  -41.4383 C.ar   1 LIG      -0.11700
      4 C4        -72.4846  -25.2613  -40.8999 C.ar   1 LIG       0.17700
      5 C5        -72.9385  -27.3903  -40.1655 C.ar   1 LIG       0.17700
      6 N1        -72.5385  -26.1335  -39.8685 N.ar   1 LIG      -0.60000
      7 H1        -73.4801  -27.1806  -43.4852 H      1 LIG       0.11500
      8 H2        -72.7497  -24.8463  -42.9981 H      1 LIG       0.11500
      9 H3        -73.5997  -28.8346  -41.6224 H      1 LIG       0.11500
     10 H4        -72.1611  -24.2586  -40.6409 H      1 LIG       0.12400
     11 H5        -72.9740  -28.0738  -39.3235 H      1 LIG       0.12400
@<TRIPOS>BOND
      1       1       2 ar
      2       1       3 ar
      3       2       4 ar
      4       3       5 ar
      5       4       6 ar
      6       5       6 ar
      7       1       7 1
      8       2       8 1
      9       3       9 1
     10       4      10 1
     11       5      11 1
@<TRIPOS>ALT_TYPE
CGenFF_4.0_ALT_TYPE_SET
CGenFF_4.0 1 CG2R61 2 CG2R61 3 CG2R61 4 CG2R61 5 CG2R61 6 NG2R60 7 HGR61 8 HGR61 9 HGR61 10 HGR62 11 HGR62
@<TRIPOS>MOLECULE
pyridine
 11 11 0 0 0
****
USER_CHARGES
INVALID_CHARGES
Pose:  17 Cluster:  17 Fr_nu: 3107628 TotEn:   -11.81
@<TRIPOS>ATOM
      1 C1        -51.0422    3.7254  -33.7715 C.ar   1 LIG      -0.11300
      2 C2        -50.6382    5.0551  -33.7267 C.ar   1 LIG      -0.11700
      3 C3        -51.4564    3.0908  -32.6057 C.ar   1 LIG      -0.11700
      4 C4        -50.6666    5.7006  -32.5010 C.ar   1 LIG       0.17700
      5 C5        -51.4479    3.8241  -31.4302 C.ar   1 LIG       0.17700
      6 N1        -51.0624    5.1173  -31.3475 N.ar   1 LIG      -0.60000
      7 H1        -51.0335    3.1845  -34.7130 H      1 LIG       0.11500
      8 H2        -50.3118    5.5699  -34.6228 H      1 LIG       0.11500
      9 H3        -51.7750    2.0547  -32.6168 H      1 LIG       0.11500
     10 H4        -50.3610    6.7379  -32.4133 H      1 LIG       0.12400
     11 H5        -51.7609    3.3756  -30.4930 H      1 LIG       0.12400
@<TRIPOS>BOND
      1       1       2 ar
      2       1       3 ar
      3       2       4 ar
      4       3       5 ar
      5       4       6 ar
      6       5       6 ar
      7       1       7 1
      8       2       8 1
      9       3       9 1
     10       4      10 1
     11       5      11 1
@<TRIPOS>ALT_TYPE
CGenFF_4.0_ALT_TYPE_SET
CGenFF_4.0 1 CG2R61 2 CG2R61 3 CG2R61 4 CG2R61 5 CG2R61 6 NG2R60 7 HGR61 8 HGR61 9 HGR61 10 HGR62 11 HGR62
@<TRIPOS>MOLECULE
pyridine
 11 11 0 0 0
****
USER_CHARGES
INVALID_CHARGES
Pose:  18 Cluster:  18 Fr_nu: 2730096 TotEn:   -11.64
@<TRIPOS>ATOM
      1 C1        -70.6364  -24.7049  -41.7466 C.ar   1 LIG      -0.11300
      2 C2        -71.6005  -23.7043  -41.7961 C.ar   1 LIG      -0.11700
      3 C3        -70.8863  -25.8685  -41.0277 C.ar   1 LIG      -0.11700
      4 C4        -72.7887  -23.9142  -41.1150 C.ar   1 LIG       0.17700
      5 C5        -72.1063  -25.9815  -40.3807 C.ar   1 LIG       0.17700
      6 N1        -73.0674  -25.0310  -40.4059 N.ar   1 LIG      -0.60000
      7 H1        -69.6917  -24.5778  -42.2668 H      1 LIG       0.11500
      8 H2        -71.4276  -22.7892  -42.3505 H      1 LIG       0.11500
      9 H3        -70.1491  -26.6615  -40.9749 H      1 LIG       0.11500
     10 H4        -73.5723  -23.1639  -41.1224 H      1 LIG       0.12400
     11 H5        -72.3505  -26.8687  -39.8058 H      1 LIG       0.12400
@<TRIPOS>BOND
      1       1       2 ar
      2       1       3 ar
      3       2       4 ar
      4       3       5 ar
      5       4       6 ar
      6       5       6 ar
      7       1       7 1
      8       2       8 1
      9       3       9 1
     10       4      10 1
     11       5      11 1
@<TRIPOS>ALT_TYPE
CGenFF_4.0_ALT_TYPE_SET
CGenFF_4.0 1 CG2R61 2 CG2R61 3 CG2R61 4 CG2R61 5 CG2R61 6 NG2R60 7 HGR61 8 HGR61 9 HGR61 10 HGR62 11 HGR62
@<TRIPOS>MOLECULE
pyridine
 11 11 0 0 0
****
USER_CHARGES
INVALID_CHARGES
Pose:  19 Cluster:  19 Fr_nu: 535545 TotEn:   -11.49
@<TRIPOS>ATOM
      1 C1        -45.6080   -8.5795  -32.3906 C.ar   1 LIG      -0.11300
      2 C2        -46.4862   -9.6123  -32.0820 C.ar   1 LIG      -0.11700
      3 C3        -44.7226   -8.7214  -33.4533 C.ar   1 LIG      -0.11700
      4 C4        -46.4398  -10.7575  -32.8606 C.ar   1 LIG       0.17700
      5 C5        -44.7549   -9.9066  -34.1703 C.ar   1 LIG       0.17700
      6 N1        -45.5937  -10.9320  -33.9004 N.ar   1 LIG      -0.60000
      7 H1        -45.6130   -7.6660  -31.8035 H      1 LIG       0.11500
      8 H2        -47.1851   -9.5237  -31.2585 H      1 LIG       0.11500
      9 H3        -44.0287   -7.9296  -33.7116 H      1 LIG       0.11500
     10 H4        -47.1040  -11.5917  -32.6603 H      1 LIG       0.12400
     11 H5        -44.0844  -10.0678  -35.0080 H      1 LIG       0.12400
@<TRIPOS>BOND
      1       1       2 ar
      2       1       3 ar
      3       2       4 ar
      4       3       5 ar
      5       4       6 ar
      6       5       6 ar
      7       1       7 1
      8       2       8 1
      9       3       9 1
     10       4      10 1
     11       5      11 1
@<TRIPOS>ALT_TYPE
CGenFF_4.0_ALT_TYPE_SET
CGenFF_4.0 1 CG2R61 2 CG2R61 3 CG2R61 4 CG2R61 5 CG2R61 6 NG2R60 7 HGR61 8 HGR61 9 HGR61 10 HGR62 11 HGR62
@<TRIPOS>MOLECULE
pyridine
 11 11 0 0 0
****
USER_CHARGES
INVALID_CHARGES
Pose:  20 Cluster:  20 Fr_nu: 452341 TotEn:   -11.32
@<TRIPOS>ATOM
      1 C1        -85.1203    2.0078  -38.9216 C.ar   1 LIG      -0.11300
      2 C2        -85.8943    2.4547  -39.9867 C.ar   1 LIG      -0.11700
      3 C3        -84.8627    0.6490  -38.7786 C.ar   1 LIG      -0.11700
      4 C4        -86.3835    1.5098  -40.8742 C.ar   1 LIG       0.17700
      5 C5        -85.3984   -0.2151  -39.7200 C.ar   1 LIG       0.17700
      6 N1        -86.1548    0.1817  -40.7679 N.ar   1 LIG      -0.60000
      7 H1        -84.7191    2.7172  -38.2040 H      1 LIG       0.11500
      8 H2        -86.1076    3.5091  -40.1182 H      1 LIG       0.11500
      9 H3        -84.2624    0.2779  -37.9557 H      1 LIG       0.11500
     10 H4        -86.9927    1.8075  -41.7213 H      1 LIG       0.12400
     11 H5        -85.2278   -1.2846  -39.6534 H      1 LIG       0.12400
@<TRIPOS>BOND
      1       1       2 ar
      2       1       3 ar
      3       2       4 ar
      4       3       5 ar
      5       4       6 ar
      6       5       6 ar
      7       1       7 1
      8       2       8 1
      9       3       9 1
     10       4      10 1
     11       5      11 1
@<TRIPOS>ALT_TYPE
CGenFF_4.0_ALT_TYPE_SET
CGenFF_4.0 1 CG2R61 2 CG2R61 3 CG2R61 4 CG2R61 5 CG2R61 6 NG2R60 7 HGR61 8 HGR61 9 HGR61 10 HGR62 11 HGR62
@<TRIPOS>MOLECULE
pyridine
 11 11 0 0 0
****
USER_CHARGES
INVALID_CHARGES
Pose:  21 Cluster:  21 Fr_nu: 1327863 TotEn:   -11.08
@<TRIPOS>ATOM
      1 C1        -45.2895    3.0503  -43.2470 C.ar   1 LIG      -0.11300
      2 C2        -46.1439    3.5553  -42.2732 C.ar   1 LIG      -0.11700
      3 C3        -45.0682    1.6800  -43.3271 C.ar   1 LIG      -0.11700
      4 C4        -46.7478    2.6550  -41.4103 C.ar   1 LIG       0.17700
      5 C5        -45.7201    0.8637  -42.4168 C.ar   1 LIG       0.17700
      6 N1        -46.5572    1.3175  -41.4571 N.ar   1 LIG      -0.60000
      7 H1        -44.7964    3.7236  -43.9418 H      1 LIG       0.11500
      8 H2        -46.3314    4.6196  -42.1924 H      1 LIG       0.11500
      9 H3        -44.4059    1.2641  -44.0777 H      1 LIG       0.11500
     10 H4        -47.4224    2.9988  -40.6332 H      1 LIG       0.12400
     11 H5        -45.5810   -0.2123  -42.4361 H      1 LIG       0.12400
@<TRIPOS>BOND
      1       1       2 ar
      2       1       3 ar
      3       2       4 ar
      4       3       5 ar
      5       4       6 ar
      6       5       6 ar
      7       1       7 1
      8       2       8 1
      9       3       9 1
     10       4      10 1
     11       5      11 1
@<TRIPOS>ALT_TYPE
CGenFF_4.0_ALT_TYPE_SET
CGenFF_4.0 1 CG2R61 2 CG2R61 3 CG2R61 4 CG2R61 5 CG2R61 6 NG2R60 7 HGR61 8 HGR61 9 HGR61 10 HGR62 11 HGR62
@<TRIPOS>MOLECULE
pyridine
 11 11 0 0 0
****
USER_CHARGES
INVALID_CHARGES
Pose:  22 Cluster:  22 Fr_nu: 857283 TotEn:   -10.94
@<TRIPOS>ATOM
      1 C1        -77.6352    0.7978  -36.5050 C.ar   1 LIG      -0.11300
      2 C2        -77.1551   -0.4336  -36.0733 C.ar   1 LIG      -0.11700
      3 C3        -78.5103    1.5178  -35.6993 C.ar   1 LIG      -0.11700
      4 C4        -77.5770   -0.8972  -34.8376 C.ar   1 LIG       0.17700
      5 C5        -78.8718    0.9667  -34.4805 C.ar   1 LIG       0.17700
      6 N1        -78.4261   -0.2264  -34.0273 N.ar   1 LIG      -0.60000
      7 H1        -77.3286    1.1952  -37.4679 H      1 LIG       0.11500
      8 H2        -76.4720   -1.0120  -36.6844 H      1 LIG       0.11500
      9 H3        -78.8977    2.4796  -36.0157 H      1 LIG       0.11500
     10 H4        -77.2314   -1.8522  -34.4560 H      1 LIG       0.12400
     11 H5        -79.5523    1.4877  -33.8150 H      1 LIG       0.12400
@<TRIPOS>BOND
      1       1       2 ar
      2       1       3 ar
      3       2       4 ar
      4       3       5 ar
      5       4       6 ar
      6       5       6 ar
      7       1       7 1
      8       2       8 1
      9       3       9 1
     10       4      10 1
     11       5      11 1
@<TRIPOS>ALT_TYPE
CGenFF_4.0_ALT_TYPE_SET
CGenFF_4.0 1 CG2R61 2 CG2R61 3 CG2R61 4 CG2R61 5 CG2R61 6 NG2R60 7 HGR61 8 HGR61 9 HGR61 10 HGR62 11 HGR62
@<TRIPOS>MOLECULE
pyridine
 11 11 0 0 0
****
USER_CHARGES
INVALID_CHARGES
Pose:  23 Cluster:  23 Fr_nu: 278729 TotEn:   -10.53
@<TRIPOS>ATOM
      1 C1        -46.0093  -12.1558  -46.4651 C.ar   1 LIG      -0.11300
      2 C2        -46.5961  -10.8997  -46.3593 C.ar   1 LIG      -0.11700
      3 C3        -45.4779  -12.7662  -45.3345 C.ar   1 LIG      -0.11700
      4 C4        -46.6260  -10.3011  -45.1101 C.ar   1 LIG       0.17700
      5 C5        -45.5576  -12.0839  -44.1313 C.ar   1 LIG       0.17700
      6 N1        -46.1200  -10.8628  -43.9893 N.ar   1 LIG      -0.60000
      7 H1        -45.9656  -12.6577  -47.4271 H      1 LIG       0.11500
      8 H2        -47.0170  -10.4052  -47.2269 H      1 LIG       0.11500
      9 H3        -45.0152  -13.7448  -45.3935 H      1 LIG       0.11500
     10 H4        -47.0724   -9.3214  -44.9751 H      1 LIG       0.12400
     11 H5        -45.1575  -12.5159  -43.2198 H      1 LIG       0.12400
@<TRIPOS>BOND
      1       1       2 ar
      2       1       3 ar
      3       2       4 ar
      4       3       5 ar
      5       4       6 ar
      6       5       6 ar
      7       1       7 1
      8       2       8 1
      9       3       9 1
     10       4      10 1
     11       5      11 1
@<TRIPOS>ALT_TYPE
CGenFF_4.0_ALT_TYPE_SET
CGenFF_4.0 1 CG2R61 2 CG2R61 3 CG2R61 4 CG2R61 5 CG2R61 6 NG2R60 7 HGR61 8 HGR61 9 HGR61 10 HGR62 11 HGR62
@<TRIPOS>MOLECULE
pyridine
 11 11 0 0 0
****
USER_CHARGES
INVALID_CHARGES
Pose:  24 Cluster:  24 Fr_nu:  64955 TotEn:   -10.29
@<TRIPOS>ATOM
      1 C1        -85.2417    2.5370  -39.7825 C.ar   1 LIG      -0.11300
      2 C2        -85.2417    1.1678  -39.5410 C.ar   1 LIG      -0.11700
      3 C3        -85.2417    3.0066  -41.0912 C.ar   1 LIG      -0.11700
      4 C4        -85.2417    0.3164  -40.6342 C.ar   1 LIG       0.17700
      5 C5        -85.2414    2.0730  -42.1150 C.ar   1 LIG       0.17700
      6 N1        -85.2414    0.7352  -41.9196 N.ar   1 LIG      -0.60000
      7 H1        -85.2410    3.2369  -38.9522 H      1 LIG       0.11500
      8 H2        -85.2421    0.7792  -38.5293 H      1 LIG       0.11500
      9 H3        -85.2412    4.0697  -41.3031 H      1 LIG       0.11500
     10 H4        -85.2413   -0.7600  -40.4989 H      1 LIG       0.12400
     11 H5        -85.2406    2.3871  -43.1536 H      1 LIG       0.12400
@<TRIPOS>BOND
      1       1       2 ar
      2       1       3 ar
      3       2       4 ar
      4       3       5 ar
      5       4       6 ar
      6       5       6 ar
      7       1       7 1
      8       2       8 1
      9       3       9 1
     10       4      10 1
     11       5      11 1
@<TRIPOS>ALT_TYPE
CGenFF_4.0_ALT_TYPE_SET
CGenFF_4.0 1 CG2R61 2 CG2R61 3 CG2R61 4 CG2R61 5 CG2R61 6 NG2R60 7 HGR61 8 HGR61 9 HGR61 10 HGR62 11 HGR62
@<TRIPOS>MOLECULE
pyridine
 11 11 0 0 0
****
USER_CHARGES
INVALID_CHARGES
Pose:  25 Cluster:  25 Fr_nu: 1876344 TotEn:   -10.12
@<TRIPOS>ATOM
      1 C1        -52.1469    4.1092  -34.2629 C.ar   1 LIG      -0.11300
      2 C2        -50.8740    3.6787  -33.9056 C.ar   1 LIG      -0.11700
      3 C3        -52.3514    5.4381  -34.6170 C.ar   1 LIG      -0.11700
      4 C4        -49.8474    4.6091  -33.9182 C.ar   1 LIG       0.17700
      5 C5        -51.2588    6.2898  -34.5975 C.ar   1 LIG       0.17700
      6 N1        -50.0075    5.9083  -34.2560 N.ar   1 LIG      -0.60000
      7 H1        -52.9781    3.4104  -34.2648 H      1 LIG       0.11500
      8 H2        -50.6912    2.6476  -33.6264 H      1 LIG       0.11500
      9 H3        -53.3352    5.7960  -34.8986 H      1 LIG       0.11500
     10 H4        -48.8365    4.3233  -33.6472 H      1 LIG       0.12400
     11 H5        -51.3649    7.3362  -34.8644 H      1 LIG       0.12400
@<TRIPOS>BOND
      1       1       2 ar
      2       1       3 ar
      3       2       4 ar
      4       3       5 ar
      5       4       6 ar
      6       5       6 ar
      7       1       7 1
      8       2       8 1
      9       3       9 1
     10       4      10 1
     11       5      11 1
@<TRIPOS>ALT_TYPE
CGenFF_4.0_ALT_TYPE_SET
CGenFF_4.0 1 CG2R61 2 CG2R61 3 CG2R61 4 CG2R61 5 CG2R61 6 NG2R60 7 HGR61 8 HGR61 9 HGR61 10 HGR62 11 HGR62
@<TRIPOS>MOLECULE
pyridine
 11 11 0 0 0
****
USER_CHARGES
INVALID_CHARGES
Pose:  26 Cluster:  26 Fr_nu: 1327498 TotEn:   -10.07
@<TRIPOS>ATOM
      1 C1        -45.2930    1.5825  -43.5384 C.ar   1 LIG      -0.11300
      2 C2        -45.2206    2.6398  -42.6383 C.ar   1 LIG      -0.11700
      3 C3        -46.5055    0.9340  -43.7445 C.ar   1 LIG      -0.11700
      4 C4        -46.3801    3.0071  -41.9747 C.ar   1 LIG       0.17700
      5 C5        -47.6074    1.3774  -43.0311 C.ar   1 LIG       0.17700
      6 N1        -47.5759    2.4010  -42.1484 N.ar   1 LIG      -0.60000
      7 H1        -44.4059    1.2641  -44.0777 H      1 LIG       0.11500
      8 H2        -44.2863    3.1601  -42.4621 H      1 LIG       0.11500
      9 H3        -46.5852    0.1070  -44.4408 H      1 LIG       0.11500
     10 H4        -46.3759    3.8254  -41.2623 H      1 LIG       0.12400
     11 H5        -48.5764    0.9050  -43.1547 H      1 LIG       0.12400
@<TRIPOS>BOND
      1       1       2 ar
      2       1       3 ar
      3       2       4 ar
      4       3       5 ar
      5       4       6 ar
      6       5       6 ar
      7       1       7 1
      8       2       8 1
      9       3       9 1
     10       4      10 1
     11       5      11 1
@<TRIPOS>ALT_TYPE
CGenFF_4.0_ALT_TYPE_SET
CGenFF_4.0 1 CG2R61 2 CG2R61 3 CG2R61 4 CG2R61 5 CG2R61 6 NG2R60 7 HGR61 8 HGR61 9 HGR61 10 HGR62 11 HGR62
@<TRIPOS>MOLECULE
pyridine
 11 11 0 0 0
****
USER_CHARGES
INVALID_CHARGES
Pose:  27 Cluster:  27 Fr_nu: 2718829 TotEn:   -10.04
@<TRIPOS>ATOM
      1 C1        -80.2717  -21.1216  -31.4458 C.ar   1 LIG      -0.11300
      2 C2        -80.3415  -20.5216  -32.6981 C.ar   1 LIG      -0.11700
      3 C3        -80.2218  -20.3302  -30.3037 C.ar   1 LIG      -0.11700
      4 C4        -80.3583  -19.1372  -32.7540 C.ar   1 LIG       0.17700
      5 C5        -80.2437  -18.9544  -30.4667 C.ar   1 LIG       0.17700
      6 N1        -80.3110  -18.3353  -31.6667 N.ar   1 LIG      -0.60000
      7 H1        -80.2557  -22.2040  -31.3601 H      1 LIG       0.11500
      8 H2        -80.3816  -21.1185  -33.6018 H      1 LIG       0.11500
      9 H3        -80.1666  -20.7761  -29.3172 H      1 LIG       0.11500
     10 H4        -80.4116  -18.6212  -33.7069 H      1 LIG       0.12400
     11 H5        -80.2060  -18.2923  -29.6079 H      1 LIG       0.12400
@<TRIPOS>BOND
      1       1       2 ar
      2       1       3 ar
      3       2       4 ar
      4       3       5 ar
      5       4       6 ar
      6       5       6 ar
      7       1       7 1
      8       2       8 1
      9       3       9 1
     10       4      10 1
     11       5      11 1
@<TRIPOS>ALT_TYPE
CGenFF_4.0_ALT_TYPE_SET
CGenFF_4.0 1 CG2R61 2 CG2R61 3 CG2R61 4 CG2R61 5 CG2R61 6 NG2R60 7 HGR61 8 HGR61 9 HGR61 10 HGR62 11 HGR62
@<TRIPOS>MOLECULE
pyridine
 11 11 0 0 0
****
USER_CHARGES
INVALID_CHARGES
Pose:  28 Cluster:  28 Fr_nu: 1915211 TotEn:    -9.94
@<TRIPOS>ATOM
      1 C1        -46.0115   -9.1652  -32.9042 C.ar   1 LIG      -0.11300
      2 C2        -45.6083  -10.1777  -32.0408 C.ar   1 LIG      -0.11700
      3 C3        -45.7998   -9.3000  -34.2718 C.ar   1 LIG      -0.11700
      4 C4        -45.0026  -11.2961  -32.5907 C.ar   1 LIG       0.17700
      5 C5        -45.1853  -10.4575  -34.7218 C.ar   1 LIG       0.17700
      6 N1        -44.7799  -11.4626  -33.9136 N.ar   1 LIG      -0.60000
      7 H1        -46.4892   -8.2724  -32.5119 H      1 LIG       0.11500
      8 H2        -45.7634  -10.0944  -30.9714 H      1 LIG       0.11500
      9 H3        -46.1053   -8.5232  -34.9634 H      1 LIG       0.11500
     10 H4        -44.6698  -12.1133  -31.9595 H      1 LIG       0.12400
     11 H5        -44.9964  -10.6114  -35.7791 H      1 LIG       0.12400
@<TRIPOS>BOND
      1       1       2 ar
      2       1       3 ar
      3       2       4 ar
      4       3       5 ar
      5       4       6 ar
      6       5       6 ar
      7       1       7 1
      8       2       8 1
      9       3       9 1
     10       4      10 1
     11       5      11 1
@<TRIPOS>ALT_TYPE
CGenFF_4.0_ALT_TYPE_SET
CGenFF_4.0 1 CG2R61 2 CG2R61 3 CG2R61 4 CG2R61 5 CG2R61 6 NG2R60 7 HGR61 8 HGR61 9 HGR61 10 HGR62 11 HGR62
@<TRIPOS>MOLECULE
pyridine
 11 11 0 0 0
****
USER_CHARGES
INVALID_CHARGES
Pose:  29 Cluster:  29 Fr_nu: 2952533 TotEn:    -9.65
@<TRIPOS>ATOM
      1 C1        -81.4863  -21.4399  -32.2935 C.ar   1 LIG      -0.11300
      2 C2        -80.2889  -21.1947  -32.9562 C.ar   1 LIG      -0.11700
      3 C3        -82.0827  -20.4277  -31.5497 C.ar   1 LIG      -0.11700
      4 C4        -79.7328  -19.9306  -32.8444 C.ar   1 LIG       0.17700
      5 C5        -81.4462  -19.1980  -31.5006 C.ar   1 LIG       0.17700
      6 N1        -80.2824  -18.9223  -32.1311 N.ar   1 LIG      -0.60000
      7 H1        -81.9535  -22.4181  -32.3559 H      1 LIG       0.11500
      8 H2        -79.8063  -21.9684  -33.5420 H      1 LIG       0.11500
      9 H3        -83.0158  -20.5964  -31.0244 H      1 LIG       0.11500
     10 H4        -78.7995  -19.6892  -33.3423 H      1 LIG       0.12400
     11 H5        -81.8694  -18.3753  -30.9337 H      1 LIG       0.12400
@<TRIPOS>BOND
      1       1       2 ar
      2       1       3 ar
      3       2       4 ar
      4       3       5 ar
      5       4       6 ar
      6       5       6 ar
      7       1       7 1
      8       2       8 1
      9       3       9 1
     10       4      10 1
     11       5      11 1
@<TRIPOS>ALT_TYPE
CGenFF_4.0_ALT_TYPE_SET
CGenFF_4.0 1 CG2R61 2 CG2R61 3 CG2R61 4 CG2R61 5 CG2R61 6 NG2R60 7 HGR61 8 HGR61 9 HGR61 10 HGR62 11 HGR62
@<TRIPOS>MOLECULE
pyridine
 11 11 0 0 0
****
USER_CHARGES
INVALID_CHARGES
Pose:  30 Cluster:  30 Fr_nu: 1065981 TotEn:    -9.56
@<TRIPOS>ATOM
      1 C1        -68.6172   -0.2046  -28.7887 C.ar   1 LIG      -0.11300
      2 C2        -67.2578   -0.3393  -28.5299 C.ar   1 LIG      -0.11700
      3 C3        -69.4630   -1.2951  -28.6192 C.ar   1 LIG      -0.11700
      4 C4        -66.7975   -1.5759  -28.1072 C.ar   1 LIG       0.17700
      5 C5        -68.9040   -2.4890  -28.1928 C.ar   1 LIG       0.17700
      6 N1        -67.5883   -2.6582  -27.9314 N.ar   1 LIG      -0.60000
      7 H1        -69.0167    0.7484  -29.1225 H      1 LIG       0.11500
      8 H2        -66.5800    0.4971  -28.6548 H      1 LIG       0.11500
      9 H3        -70.5259   -1.2133  -28.8155 H      1 LIG       0.11500
     10 H4        -65.7456   -1.7325  -27.8927 H      1 LIG       0.12400
     11 H5        -69.5201   -3.3700  -28.0458 H      1 LIG       0.12400
@<TRIPOS>BOND
      1       1       2 ar
      2       1       3 ar
      3       2       4 ar
      4       3       5 ar
      5       4       6 ar
      6       5       6 ar
      7       1       7 1
      8       2       8 1
      9       3       9 1
     10       4      10 1
     11       5      11 1
@<TRIPOS>ALT_TYPE
CGenFF_4.0_ALT_TYPE_SET
CGenFF_4.0 1 CG2R61 2 CG2R61 3 CG2R61 4 CG2R61 5 CG2R61 6 NG2R60 7 HGR61 8 HGR61 9 HGR61 10 HGR62 11 HGR62
@<TRIPOS>MOLECULE
pyridine
 11 11 0 0 0
****
USER_CHARGES
INVALID_CHARGES
Pose:  31 Cluster:  31 Fr_nu: 2366809 TotEn:    -9.39
@<TRIPOS>ATOM
      1 C1        -76.9941  -20.3897  -27.2597 C.ar   1 LIG      -0.11300
      2 C2        -76.1633  -19.3539  -27.6722 C.ar   1 LIG      -0.11700
      3 C3        -76.8503  -21.6540  -27.8202 C.ar   1 LIG      -0.11700
      4 C4        -75.2121  -19.6319  -28.6405 C.ar   1 LIG       0.17700
      5 C5        -75.8685  -21.8290  -28.7821 C.ar   1 LIG       0.17700
      6 N1        -75.0427  -20.8470  -29.2082 N.ar   1 LIG      -0.60000
      7 H1        -77.7526  -20.2118  -26.5033 H      1 LIG       0.11500
      8 H2        -76.2571  -18.3606  -27.2489 H      1 LIG       0.11500
      9 H3        -77.4871  -22.4762  -27.5143 H      1 LIG       0.11500
     10 H4        -74.5402  -18.8578  -28.9963 H      1 LIG       0.12400
     11 H5        -75.7158  -22.7955  -29.2511 H      1 LIG       0.12400
@<TRIPOS>BOND
      1       1       2 ar
      2       1       3 ar
      3       2       4 ar
      4       3       5 ar
      5       4       6 ar
      6       5       6 ar
      7       1       7 1
      8       2       8 1
      9       3       9 1
     10       4      10 1
     11       5      11 1
@<TRIPOS>ALT_TYPE
CGenFF_4.0_ALT_TYPE_SET
CGenFF_4.0 1 CG2R61 2 CG2R61 3 CG2R61 4 CG2R61 5 CG2R61 6 NG2R60 7 HGR61 8 HGR61 9 HGR61 10 HGR62 11 HGR62
@<TRIPOS>MOLECULE
pyridine
 11 11 0 0 0
****
USER_CHARGES
INVALID_CHARGES
Pose:  32 Cluster:  32 Fr_nu: 3527595 TotEn:    -9.39
@<TRIPOS>ATOM
      1 C1        -51.2451    3.5416  -34.8104 C.ar   1 LIG      -0.11300
      2 C2        -50.3594    4.5572  -34.4682 C.ar   1 LIG      -0.11700
      3 C3        -51.8040    2.7491  -33.8140 C.ar   1 LIG      -0.11700
      4 C4        -50.0674    4.7381  -33.1258 C.ar   1 LIG       0.17700
      5 C5        -51.4473    3.0107  -32.5010 C.ar   1 LIG       0.17700
      6 N1        -50.5903    3.9884  -32.1299 N.ar   1 LIG      -0.60000
      7 H1        -51.4988    3.3675  -35.8518 H      1 LIG       0.11500
      8 H2        -49.9119    5.1874  -35.2279 H      1 LIG       0.11500
      9 H3        -52.4964    1.9513  -34.0576 H      1 LIG       0.11500
     10 H4        -49.3821    5.5166  -32.8073 H      1 LIG       0.12400
     11 H5        -51.8545    2.4210  -31.6863 H      1 LIG       0.12400
@<TRIPOS>BOND
      1       1       2 ar
      2       1       3 ar
      3       2       4 ar
      4       3       5 ar
      5       4       6 ar
      6       5       6 ar
      7       1       7 1
      8       2       8 1
      9       3       9 1
     10       4      10 1
     11       5      11 1
@<TRIPOS>ALT_TYPE
CGenFF_4.0_ALT_TYPE_SET
CGenFF_4.0 1 CG2R61 2 CG2R61 3 CG2R61 4 CG2R61 5 CG2R61 6 NG2R60 7 HGR61 8 HGR61 9 HGR61 10 HGR62 11 HGR62
@<TRIPOS>MOLECULE
pyridine
 11 11 0 0 0
****
USER_CHARGES
INVALID_CHARGES
Pose:  33 Cluster:  33 Fr_nu: 1277201 TotEn:    -9.38
@<TRIPOS>ATOM
      1 C1        -57.6198    4.4324  -39.2343 C.ar   1 LIG      -0.11300
      2 C2        -57.8284    4.7951  -37.9084 C.ar   1 LIG      -0.11700
      3 C3        -58.2110    3.2777  -39.7347 C.ar   1 LIG      -0.11700
      4 C4        -58.6302    3.9756  -37.1303 C.ar   1 LIG       0.17700
      5 C5        -58.9954    2.5260  -38.8748 C.ar   1 LIG       0.17700
      6 N1        -59.2211    2.8463  -37.5809 N.ar   1 LIG      -0.60000
      7 H1        -56.9971    5.0482  -39.8764 H      1 LIG       0.11500
      8 H2        -57.3780    5.6909  -37.4971 H      1 LIG       0.11500
      9 H3        -58.0619    2.9752  -40.7649 H      1 LIG       0.11500
     10 H4        -58.8233    4.2148  -36.0898 H      1 LIG       0.12400
     11 H5        -59.4785    1.6160  -39.2153 H      1 LIG       0.12400
@<TRIPOS>BOND
      1       1       2 ar
      2       1       3 ar
      3       2       4 ar
      4       3       5 ar
      5       4       6 ar
      6       5       6 ar
      7       1       7 1
      8       2       8 1
      9       3       9 1
     10       4      10 1
     11       5      11 1
@<TRIPOS>ALT_TYPE
CGenFF_4.0_ALT_TYPE_SET
CGenFF_4.0 1 CG2R61 2 CG2R61 3 CG2R61 4 CG2R61 5 CG2R61 6 NG2R60 7 HGR61 8 HGR61 9 HGR61 10 HGR62 11 HGR62
@<TRIPOS>MOLECULE
pyridine
 11 11 0 0 0
****
USER_CHARGES
INVALID_CHARGES
Pose:  34 Cluster:  34 Fr_nu: 861745 TotEn:    -9.25
@<TRIPOS>ATOM
      1 C1        -72.6222  -24.5462  -42.2909 C.ar   1 LIG      -0.11300
      2 C2        -71.7104  -23.5887  -41.8606 C.ar   1 LIG      -0.11700
      3 C3        -72.8648  -25.6688  -41.5073 C.ar   1 LIG      -0.11700
      4 C4        -71.0725  -23.7990  -40.6487 C.ar   1 LIG       0.17700
      5 C5        -72.1751  -25.7862  -40.3114 C.ar   1 LIG       0.17700
      6 N1        -71.2820  -24.8770  -39.8602 N.ar   1 LIG      -0.60000
      7 H1        -73.1422  -24.4180  -43.2355 H      1 LIG       0.11500
      8 H2        -71.5058  -22.7057  -42.4547 H      1 LIG       0.11500
      9 H3        -73.5709  -26.4283  -41.8231 H      1 LIG       0.11500
     10 H4        -70.3523  -23.0818  -40.2692 H      1 LIG       0.12400
     11 H5        -72.3275  -26.6433  -39.6636 H      1 LIG       0.12400
@<TRIPOS>BOND
      1       1       2 ar
      2       1       3 ar
      3       2       4 ar
      4       3       5 ar
      5       4       6 ar
      6       5       6 ar
      7       1       7 1
      8       2       8 1
      9       3       9 1
     10       4      10 1
     11       5      11 1
@<TRIPOS>ALT_TYPE
CGenFF_4.0_ALT_TYPE_SET
CGenFF_4.0 1 CG2R61 2 CG2R61 3 CG2R61 4 CG2R61 5 CG2R61 6 NG2R60 7 HGR61 8 HGR61 9 HGR61 10 HGR62 11 HGR62
@<TRIPOS>MOLECULE
pyridine
 11 11 0 0 0
****
USER_CHARGES
INVALID_CHARGES
Pose:  35 Cluster:  35 Fr_nu: 2987018 TotEn:    -9.19
@<TRIPOS>ATOM
      1 C1        -51.1224    5.6656  -32.3434 C.ar   1 LIG      -0.11300
      2 C2        -50.2268    6.4021  -33.1107 C.ar   1 LIG      -0.11700
      3 C3        -51.1936    4.2860  -32.5010 C.ar   1 LIG      -0.11700
      4 C4        -49.4308    5.7170  -34.0144 C.ar   1 LIG       0.17700
      5 C5        -50.3545    3.6956  -33.4322 C.ar   1 LIG       0.17700
      6 N1        -49.4717    4.3779  -34.1956 N.ar   1 LIG      -0.60000
      7 H1        -51.7643    6.1660  -31.6245 H      1 LIG       0.11500
      8 H2        -50.1540    7.4782  -33.0045 H      1 LIG       0.11500
      9 H3        -51.8846    3.6917  -31.9141 H      1 LIG       0.11500
     10 H4        -48.7164    6.2459  -34.6365 H      1 LIG       0.12400
     11 H5        -50.3712    2.6228  -33.5941 H      1 LIG       0.12400
@<TRIPOS>BOND
      1       1       2 ar
      2       1       3 ar
      3       2       4 ar
      4       3       5 ar
      5       4       6 ar
      6       5       6 ar
      7       1       7 1
      8       2       8 1
      9       3       9 1
     10       4      10 1
     11       5      11 1
@<TRIPOS>ALT_TYPE
CGenFF_4.0_ALT_TYPE_SET
CGenFF_4.0 1 CG2R61 2 CG2R61 3 CG2R61 4 CG2R61 5 CG2R61 6 NG2R60 7 HGR61 8 HGR61 9 HGR61 10 HGR62 11 HGR62
@<TRIPOS>MOLECULE
pyridine
 11 11 0 0 0
****
USER_CHARGES
INVALID_CHARGES
Pose:  36 Cluster:  36 Fr_nu: 1871327 TotEn:    -9.17
@<TRIPOS>ATOM
      1 C1        -81.5528  -22.0558  -47.0997 C.ar   1 LIG      -0.11300
      2 C2        -82.3831  -21.1229  -47.7109 C.ar   1 LIG      -0.11700
      3 C3        -80.2127  -21.7517  -46.8873 C.ar   1 LIG      -0.11700
      4 C4        -81.8291  -19.9102  -48.0880 C.ar   1 LIG       0.17700
      5 C5        -79.7558  -20.5110  -47.3015 C.ar   1 LIG       0.17700
      6 N1        -80.5322  -19.5790  -47.8984 N.ar   1 LIG      -0.60000
      7 H1        -81.9491  -23.0182  -46.7902 H      1 LIG       0.11500
      8 H2        -83.4308  -21.3381  -47.8862 H      1 LIG       0.11500
      9 H3        -79.5468  -22.4638  -46.4132 H      1 LIG       0.11500
     10 H4        -82.4350  -19.1492  -48.5686 H      1 LIG       0.12400
     11 H5        -78.7188  -20.2249  -47.1597 H      1 LIG       0.12400
@<TRIPOS>BOND
      1       1       2 ar
      2       1       3 ar
      3       2       4 ar
      4       3       5 ar
      5       4       6 ar
      6       5       6 ar
      7       1       7 1
      8       2       8 1
      9       3       9 1
     10       4      10 1
     11       5      11 1
@<TRIPOS>ALT_TYPE
CGenFF_4.0_ALT_TYPE_SET
CGenFF_4.0 1 CG2R61 2 CG2R61 3 CG2R61 4 CG2R61 5 CG2R61 6 NG2R60 7 HGR61 8 HGR61 9 HGR61 10 HGR62 11 HGR62
@<TRIPOS>MOLECULE
pyridine
 11 11 0 0 0
****
USER_CHARGES
INVALID_CHARGES
Pose:  37 Cluster:  37 Fr_nu: 445989 TotEn:    -8.86
@<TRIPOS>ATOM
      1 C1        -51.9240    4.1347  -34.4071 C.ar   1 LIG      -0.11300
      2 C2        -51.4578    3.5185  -33.2512 C.ar   1 LIG      -0.11700
      3 C3        -52.2691    5.4814  -34.3796 C.ar   1 LIG      -0.11700
      4 C4        -51.3559    4.2868  -32.1026 C.ar   1 LIG       0.17700
      5 C5        -52.1311    6.1617  -33.1805 C.ar   1 LIG       0.17700
      6 N1        -51.6817    5.5972  -32.0372 N.ar   1 LIG      -0.60000
      7 H1        -52.0188    3.5664  -35.3275 H      1 LIG       0.11500
      8 H2        -51.1826    2.4703  -33.2493 H      1 LIG       0.11500
      9 H3        -52.6352    5.9823  -35.2685 H      1 LIG       0.11500
     10 H4        -50.9979    3.8527  -31.1749 H      1 LIG       0.12400
     11 H5        -52.3873    7.2134  -33.1055 H      1 LIG       0.12400
@<TRIPOS>BOND
      1       1       2 ar
      2       1       3 ar
      3       2       4 ar
      4       3       5 ar
      5       4       6 ar
      6       5       6 ar
      7       1       7 1
      8       2       8 1
      9       3       9 1
     10       4      10 1
     11       5      11 1
@<TRIPOS>ALT_TYPE
CGenFF_4.0_ALT_TYPE_SET
CGenFF_4.0 1 CG2R61 2 CG2R61 3 CG2R61 4 CG2R61 5 CG2R61 6 NG2R60 7 HGR61 8 HGR61 9 HGR61 10 HGR62 11 HGR62
@<TRIPOS>MOLECULE
pyridine
 11 11 0 0 0
****
USER_CHARGES
INVALID_CHARGES
Pose:  38 Cluster:  38 Fr_nu: 3514735 TotEn:    -8.61
@<TRIPOS>ATOM
      1 C1        -79.8344  -10.0352  -56.2395 C.ar   1 LIG      -0.11300
      2 C2        -80.9167   -9.3610  -56.7937 C.ar   1 LIG      -0.11700
      3 C3        -79.0734   -9.4225  -55.2501 C.ar   1 LIG      -0.11700
      4 C4        -81.1943   -8.0860  -56.3277 C.ar   1 LIG       0.17700
      5 C5        -79.4332   -8.1447  -54.8534 C.ar   1 LIG       0.17700
      6 N1        -80.4778   -7.4582  -55.3685 N.ar   1 LIG      -0.60000
      7 H1        -79.5840  -11.0360  -56.5784 H      1 LIG       0.11500
      8 H2        -81.5240   -9.8191  -57.5657 H      1 LIG       0.11500
      9 H3        -78.2249   -9.9289  -54.8043 H      1 LIG       0.11500
     10 H4        -82.0277   -7.5184  -56.7282 H      1 LIG       0.12400
     11 H5        -78.8718   -7.6222  -54.0858 H      1 LIG       0.12400
@<TRIPOS>BOND
      1       1       2 ar
      2       1       3 ar
      3       2       4 ar
      4       3       5 ar
      5       4       6 ar
      6       5       6 ar
      7       1       7 1
      8       2       8 1
      9       3       9 1
     10       4      10 1
     11       5      11 1
@<TRIPOS>ALT_TYPE
CGenFF_4.0_ALT_TYPE_SET
CGenFF_4.0 1 CG2R61 2 CG2R61 3 CG2R61 4 CG2R61 5 CG2R61 6 NG2R60 7 HGR61 8 HGR61 9 HGR61 10 HGR62 11 HGR62
@<TRIPOS>MOLECULE
pyridine
 11 11 0 0 0
****
USER_CHARGES
INVALID_CHARGES
Pose:  39 Cluster:  39 Fr_nu: 1759611 TotEn:    -8.03
@<TRIPOS>ATOM
      1 C1        -50.7999    3.4808  -33.6579 C.ar   1 LIG      -0.11300
      2 C2        -49.9853    4.4406  -34.2480 C.ar   1 LIG      -0.11700
      3 C3        -52.1550    3.4418  -33.9668 C.ar   1 LIG      -0.11700
      4 C4        -50.5699    5.3317  -35.1335 C.ar   1 LIG       0.17700
      5 C5        -52.6425    4.3777  -34.8646 C.ar   1 LIG       0.17700
      6 N1        -51.8822    5.3251  -35.4581 N.ar   1 LIG      -0.60000
      7 H1        -50.3796    2.7648  -32.9579 H      1 LIG       0.11500
      8 H2        -48.9264    4.4896  -34.0224 H      1 LIG       0.11500
      9 H3        -52.8090    2.7026  -33.5184 H      1 LIG       0.11500
     10 H4        -49.9774    6.0995  -35.6199 H      1 LIG       0.12400
     11 H5        -53.6923    4.3908  -35.1387 H      1 LIG       0.12400
@<TRIPOS>BOND
      1       1       2 ar
      2       1       3 ar
      3       2       4 ar
      4       3       5 ar
      5       4       6 ar
      6       5       6 ar
      7       1       7 1
      8       2       8 1
      9       3       9 1
     10       4      10 1
     11       5      11 1
@<TRIPOS>ALT_TYPE
CGenFF_4.0_ALT_TYPE_SET
CGenFF_4.0 1 CG2R61 2 CG2R61 3 CG2R61 4 CG2R61 5 CG2R61 6 NG2R60 7 HGR61 8 HGR61 9 HGR61 10 HGR62 11 HGR62
@<TRIPOS>MOLECULE
pyridine
 11 11 0 0 0
****
USER_CHARGES
INVALID_CHARGES
Pose:  40 Cluster:  40 Fr_nu:  99129 TotEn:    -8.02
@<TRIPOS>ATOM
      1 C1        -81.8034   -9.6676  -31.3980 C.ar   1 LIG      -0.11300
      2 C2        -82.4681   -8.7418  -32.1944 C.ar   1 LIG      -0.11700
      3 C3        -80.4334   -9.5450  -31.1948 C.ar   1 LIG      -0.11700
      4 C4        -81.7231   -7.7199  -32.7605 C.ar   1 LIG       0.17700
      5 C5        -79.7794   -8.4874  -31.8059 C.ar   1 LIG       0.17700
      6 N1        -80.3911   -7.5683  -32.5863 N.ar   1 LIG      -0.60000
      7 H1        -82.3520  -10.4836  -30.9371 H      1 LIG       0.11500
      8 H2        -83.5355   -8.8174  -32.3663 H      1 LIG       0.11500
      9 H3        -79.8945  -10.2554  -30.5783 H      1 LIG       0.11500
     10 H4        -82.1948   -6.9727  -33.3900 H      1 LIG       0.12400
     11 H5        -78.7108   -8.3473  -31.6799 H      1 LIG       0.12400
@<TRIPOS>BOND
      1       1       2 ar
      2       1       3 ar
      3       2       4 ar
      4       3       5 ar
      5       4       6 ar
      6       5       6 ar
      7       1       7 1
      8       2       8 1
      9       3       9 1
     10       4      10 1
     11       5      11 1
@<TRIPOS>ALT_TYPE
CGenFF_4.0_ALT_TYPE_SET
CGenFF_4.0 1 CG2R61 2 CG2R61 3 CG2R61 4 CG2R61 5 CG2R61 6 NG2R60 7 HGR61 8 HGR61 9 HGR61 10 HGR62 11 HGR62
@<TRIPOS>MOLECULE
pyridine
 11 11 0 0 0
****
USER_CHARGES
INVALID_CHARGES
Pose:  41 Cluster:  41 Fr_nu: 1352608 TotEn:    -8.00
@<TRIPOS>ATOM
      1 C1        -71.6466  -24.8834  -42.6413 C.ar   1 LIG      -0.11300
      2 C2        -72.9468  -24.5161  -42.3128 C.ar   1 LIG      -0.11700
      3 C3        -70.6029  -24.5728  -41.7767 C.ar   1 LIG      -0.11700
      4 C4        -73.1488  -23.8449  -41.1176 C.ar   1 LIG       0.17700
      5 C5        -70.9098  -23.8989  -40.6056 C.ar   1 LIG       0.17700
      6 N1        -72.1603  -23.5256  -40.2525 N.ar   1 LIG      -0.60000
      7 H1        -71.4470  -25.4102  -43.5696 H      1 LIG       0.11500
      8 H2        -73.7758  -24.7480  -42.9713 H      1 LIG       0.11500
      9 H3        -69.5815  -24.8488  -42.0125 H      1 LIG       0.11500
     10 H4        -74.1443  -23.5364  -40.8162 H      1 LIG       0.12400
     11 H5        -70.1319  -23.6323  -39.8976 H      1 LIG       0.12400
@<TRIPOS>BOND
      1       1       2 ar
      2       1       3 ar
      3       2       4 ar
      4       3       5 ar
      5       4       6 ar
      6       5       6 ar
      7       1       7 1
      8       2       8 1
      9       3       9 1
     10       4      10 1
     11       5      11 1
@<TRIPOS>ALT_TYPE
CGenFF_4.0_ALT_TYPE_SET
CGenFF_4.0 1 CG2R61 2 CG2R61 3 CG2R61 4 CG2R61 5 CG2R61 6 NG2R60 7 HGR61 8 HGR61 9 HGR61 10 HGR62 11 HGR62
@<TRIPOS>MOLECULE
pyridine
 11 11 0 0 0
****
USER_CHARGES
INVALID_CHARGES
Pose:  42 Cluster:  42 Fr_nu: 3486382 TotEn:    -7.63
@<TRIPOS>ATOM
      1 C1        -51.6789    4.1394  -32.3771 C.ar   1 LIG      -0.11300
      2 C2        -52.1390    4.8492  -33.4805 C.ar   1 LIG      -0.11700
      3 C3        -51.6536    2.7497  -32.4125 C.ar   1 LIG      -0.11700
      4 C4        -52.5596    4.1280  -34.5863 C.ar   1 LIG       0.17700
      5 C5        -52.0961    2.1224  -33.5660 C.ar   1 LIG       0.17700
      6 N1        -52.5500    2.7780  -34.6577 N.ar   1 LIG      -0.60000
      7 H1        -51.3412    4.6683  -31.4908 H      1 LIG       0.11500
      8 H2        -52.1674    5.9326  -33.4754 H      1 LIG       0.11500
      9 H3        -51.2994    2.1757  -31.5639 H      1 LIG       0.11500
     10 H4        -52.9276    4.6350  -35.4721 H      1 LIG       0.12400
     11 H5        -52.0975    1.0402  -33.6445 H      1 LIG       0.12400
@<TRIPOS>BOND
      1       1       2 ar
      2       1       3 ar
      3       2       4 ar
      4       3       5 ar
      5       4       6 ar
      6       5       6 ar
      7       1       7 1
      8       2       8 1
      9       3       9 1
     10       4      10 1
     11       5      11 1
@<TRIPOS>ALT_TYPE
CGenFF_4.0_ALT_TYPE_SET
CGenFF_4.0 1 CG2R61 2 CG2R61 3 CG2R61 4 CG2R61 5 CG2R61 6 NG2R60 7 HGR61 8 HGR61 9 HGR61 10 HGR62 11 HGR62
@<TRIPOS>MOLECULE
pyridine
 11 11 0 0 0
****
USER_CHARGES
INVALID_CHARGES
Pose:  43 Cluster:  43 Fr_nu: 1760966 TotEn:    -7.61
@<TRIPOS>ATOM
      1 C1        -51.8494    4.7174  -31.7888 C.ar   1 LIG      -0.11300
      2 C2        -52.2102    5.9105  -32.4047 C.ar   1 LIG      -0.11700
      3 C3        -51.8213    3.5404  -32.5285 C.ar   1 LIG      -0.11700
      4 C4        -52.5315    5.8736  -33.7520 C.ar   1 LIG       0.17700
      5 C5        -52.1603    3.6095  -33.8702 C.ar   1 LIG       0.17700
      6 N1        -52.5159    4.7498  -34.5033 N.ar   1 LIG      -0.60000
      7 H1        -51.5912    4.7047  -30.7341 H      1 LIG       0.11500
      8 H2        -52.2387    6.8400  -31.8480 H      1 LIG       0.11500
      9 H3        -51.5435    2.5985  -32.0691 H      1 LIG       0.11500
     10 H4        -52.8198    6.7775  -34.2784 H      1 LIG       0.12400
     11 H5        -52.1550    2.7198  -34.4913 H      1 LIG       0.12400
@<TRIPOS>BOND
      1       1       2 ar
      2       1       3 ar
      3       2       4 ar
      4       3       5 ar
      5       4       6 ar
      6       5       6 ar
      7       1       7 1
      8       2       8 1
      9       3       9 1
     10       4      10 1
     11       5      11 1
@<TRIPOS>ALT_TYPE
CGenFF_4.0_ALT_TYPE_SET
CGenFF_4.0 1 CG2R61 2 CG2R61 3 CG2R61 4 CG2R61 5 CG2R61 6 NG2R60 7 HGR61 8 HGR61 9 HGR61 10 HGR62 11 HGR62
@<TRIPOS>MOLECULE
pyridine
 11 11 0 0 0
****
USER_CHARGES
INVALID_CHARGES
Pose:  44 Cluster:  44 Fr_nu: 475436 TotEn:    -7.60
@<TRIPOS>ATOM
      1 C1        -47.6113    1.5562  -42.8323 C.ar   1 LIG      -0.11300
      2 C2        -47.5204    1.0396  -44.1200 C.ar   1 LIG      -0.11700
      3 C3        -46.4517    1.8263  -42.1141 C.ar   1 LIG      -0.11700
      4 C4        -46.2563    0.8126  -44.6400 C.ar   1 LIG       0.17700
      5 C5        -45.2355    1.5639  -42.7238 C.ar   1 LIG       0.17700
      6 N1        -45.1074    1.0623  -43.9727 N.ar   1 LIG      -0.60000
      7 H1        -48.5840    1.7472  -42.3890 H      1 LIG       0.11500
      8 H2        -48.4107    0.8217  -44.6983 H      1 LIG       0.11500
      9 H3        -46.4985    2.2288  -41.1087 H      1 LIG       0.11500
     10 H4        -46.1320    0.4103  -45.6399 H      1 LIG       0.12400
     11 H5        -44.3014    1.7563  -42.2063 H      1 LIG       0.12400
@<TRIPOS>BOND
      1       1       2 ar
      2       1       3 ar
      3       2       4 ar
      4       3       5 ar
      5       4       6 ar
      6       5       6 ar
      7       1       7 1
      8       2       8 1
      9       3       9 1
     10       4      10 1
     11       5      11 1
@<TRIPOS>ALT_TYPE
CGenFF_4.0_ALT_TYPE_SET
CGenFF_4.0 1 CG2R61 2 CG2R61 3 CG2R61 4 CG2R61 5 CG2R61 6 NG2R60 7 HGR61 8 HGR61 9 HGR61 10 HGR62 11 HGR62
@<TRIPOS>MOLECULE
pyridine
 11 11 0 0 0
****
USER_CHARGES
INVALID_CHARGES
Pose:  45 Cluster:  45 Fr_nu: 1263269 TotEn:    -7.53
@<TRIPOS>ATOM
      1 C1        -56.7632    5.3559  -38.6394 C.ar   1 LIG      -0.11300
      2 C2        -56.5220    4.2435  -39.4379 C.ar   1 LIG      -0.11700
      3 C3        -57.8371    5.3511  -37.7562 C.ar   1 LIG      -0.11700
      4 C4        -57.3773    3.1602  -39.3164 C.ar   1 LIG       0.17700
      5 C5        -58.6337    4.2184  -37.7102 C.ar   1 LIG       0.17700
      6 N1        -58.4307    3.1188  -38.4702 N.ar   1 LIG      -0.60000
      7 H1        -56.1159    6.2252  -38.7057 H      1 LIG       0.11500
      8 H2        -55.6908    4.2249  -40.1330 H      1 LIG       0.11500
      9 H3        -58.0445    6.2073  -37.1244 H      1 LIG       0.11500
     10 H4        -57.2319    2.2687  -39.9173 H      1 LIG       0.12400
     11 H5        -59.4845    4.1641  -37.0389 H      1 LIG       0.12400
@<TRIPOS>BOND
      1       1       2 ar
      2       1       3 ar
      3       2       4 ar
      4       3       5 ar
      5       4       6 ar
      6       5       6 ar
      7       1       7 1
      8       2       8 1
      9       3       9 1
     10       4      10 1
     11       5      11 1
@<TRIPOS>ALT_TYPE
CGenFF_4.0_ALT_TYPE_SET
CGenFF_4.0 1 CG2R61 2 CG2R61 3 CG2R61 4 CG2R61 5 CG2R61 6 NG2R60 7 HGR61 8 HGR61 9 HGR61 10 HGR62 11 HGR62
@<TRIPOS>MOLECULE
pyridine
 11 11 0 0 0
****
USER_CHARGES
INVALID_CHARGES
Pose:  46 Cluster:  46 Fr_nu: 3650236 TotEn:    -6.31
@<TRIPOS>ATOM
      1 C1        -35.2781   -8.3121  -48.1153 C.ar   1 LIG      -0.11300
      2 C2        -34.8499   -8.5191  -46.8088 C.ar   1 LIG      -0.11700
      3 C3        -36.0354   -7.1873  -48.4228 C.ar   1 LIG      -0.11700
      4 C4        -35.2028   -7.5791  -45.8540 C.ar   1 LIG       0.17700
      5 C5        -36.3354   -6.3070  -47.3958 C.ar   1 LIG       0.17700
      6 N1        -35.9372   -6.4745  -46.1147 N.ar   1 LIG      -0.60000
      7 H1        -35.0227   -9.0264  -48.8923 H      1 LIG       0.11500
      8 H2        -34.2584   -9.3885  -46.5462 H      1 LIG       0.11500
      9 H3        -36.3805   -7.0058  -49.4343 H      1 LIG       0.11500
     10 H4        -34.8936   -7.6952  -44.8205 H      1 LIG       0.12400
     11 H5        -36.9239   -5.4147  -47.5826 H      1 LIG       0.12400
@<TRIPOS>BOND
      1       1       2 ar
      2       1       3 ar
      3       2       4 ar
      4       3       5 ar
      5       4       6 ar
      6       5       6 ar
      7       1       7 1
      8       2       8 1
      9       3       9 1
     10       4      10 1
     11       5      11 1
@<TRIPOS>ALT_TYPE
CGenFF_4.0_ALT_TYPE_SET
CGenFF_4.0 1 CG2R61 2 CG2R61 3 CG2R61 4 CG2R61 5 CG2R61 6 NG2R60 7 HGR61 8 HGR61 9 HGR61 10 HGR62 11 HGR62
@<TRIPOS>MOLECULE
pyridine
 11 11 0 0 0
****
USER_CHARGES
INVALID_CHARGES
Pose:  47 Cluster:  47 Fr_nu: 1759837 TotEn:    -6.05
@<TRIPOS>ATOM
      1 C1        -51.5240    3.4664  -31.6739 C.ar   1 LIG      -0.11300
      2 C2        -50.7977    4.6267  -31.9178 C.ar   1 LIG      -0.11700
      3 C3        -52.2182    2.8562  -32.7126 C.ar   1 LIG      -0.11700
      4 C4        -50.7979    5.1329  -33.2076 C.ar   1 LIG       0.17700
      5 C5        -52.1550    3.4418  -33.9668 C.ar   1 LIG       0.17700
      6 N1        -51.4602    4.5684  -34.2421 N.ar   1 LIG      -0.60000
      7 H1        -51.5494    3.0388  -30.6761 H      1 LIG       0.11500
      8 H2        -50.2488    5.1192  -31.1236 H      1 LIG       0.11500
      9 H3        -52.7914    1.9514  -32.5456 H      1 LIG       0.11500
     10 H4        -50.2470    6.0359  -33.4491 H      1 LIG       0.12400
     11 H5        -52.6793    3.0058  -34.8108 H      1 LIG       0.12400
@<TRIPOS>BOND
      1       1       2 ar
      2       1       3 ar
      3       2       4 ar
      4       3       5 ar
      5       4       6 ar
      6       5       6 ar
      7       1       7 1
      8       2       8 1
      9       3       9 1
     10       4      10 1
     11       5      11 1
@<TRIPOS>ALT_TYPE
CGenFF_4.0_ALT_TYPE_SET
CGenFF_4.0 1 CG2R61 2 CG2R61 3 CG2R61 4 CG2R61 5 CG2R61 6 NG2R60 7 HGR61 8 HGR61 9 HGR61 10 HGR62 11 HGR62
@<TRIPOS>MOLECULE
pyridine
 11 11 0 0 0
****
USER_CHARGES
INVALID_CHARGES
Pose:  48 Cluster:  48 Fr_nu: 1760437 TotEn:    -5.59
@<TRIPOS>ATOM
      1 C1        -50.1282    5.2159  -33.5198 C.ar   1 LIG      -0.11300
      2 C2        -49.8677    3.8538  -33.4203 C.ar   1 LIG      -0.11700
      3 C3        -51.4009    5.6508  -33.8724 C.ar   1 LIG      -0.11700
      4 C4        -50.9059    2.9742  -33.6815 C.ar   1 LIG       0.17700
      5 C5        -52.3704    4.6908  -34.1137 C.ar   1 LIG       0.17700
      6 N1        -52.1550    3.3589  -34.0270 N.ar   1 LIG      -0.60000
      7 H1        -49.3405    5.9372  -33.3235 H      1 LIG       0.11500
      8 H2        -48.8834    3.4920  -33.1466 H      1 LIG       0.11500
      9 H3        -51.6265    6.7077  -33.9566 H      1 LIG       0.11500
     10 H4        -50.7537    1.9018  -33.6178 H      1 LIG       0.12400
     11 H5        -53.3790    4.9774  -34.3928 H      1 LIG       0.12400
@<TRIPOS>BOND
      1       1       2 ar
      2       1       3 ar
      3       2       4 ar
      4       3       5 ar
      5       4       6 ar
      6       5       6 ar
      7       1       7 1
      8       2       8 1
      9       3       9 1
     10       4      10 1
     11       5      11 1
@<TRIPOS>ALT_TYPE
CGenFF_4.0_ALT_TYPE_SET
CGenFF_4.0 1 CG2R61 2 CG2R61 3 CG2R61 4 CG2R61 5 CG2R61 6 NG2R60 7 HGR61 8 HGR61 9 HGR61 10 HGR62 11 HGR62
@<TRIPOS>MOLECULE
cyclopropane
 9 9 0 0 0
****
USER_CHARGES
INVALID_CHARGES
Pose:   1 Cluster:   1 Fr_nu:   2358 TotEn:    -9.58
@<TRIPOS>ATOM
      1 C1        -70.7572  -11.3302  -42.4453 C.3    1 LIG      -0.18000
      2 C2        -70.4374  -11.2285  -43.9079 C.3    1 LIG      -0.18000
      3 C3        -70.8876  -10.0129  -43.1517 C.3    1 LIG      -0.18000
      4 H1        -71.6676  -11.8433  -42.1616 H      1 LIG       0.09000
      5 H2        -69.9321  -11.4533  -41.7554 H      1 LIG       0.09000
      6 H3        -69.3969  -11.2830  -44.2025 H      1 LIG       0.09000
      7 H4        -71.1323  -11.6728  -44.6093 H      1 LIG       0.09000
      8 H5        -71.8854   -9.6393  -43.3439 H      1 LIG       0.09000
      9 H6        -70.1498   -9.2499  -42.9371 H      1 LIG       0.09000
@<TRIPOS>BOND
      1       1       2 1
      2       1       3 1
      3       2       3 1
      4       1       4 1
      5       1       5 1
      6       2       6 1
      7       2       7 1
      8       3       8 1
      9       3       9 1
@<TRIPOS>ALT_TYPE
CGenFF_4.0_ALT_TYPE_SET
CGenFF_4.0 1 CG3C31 2 CG3C31 3 CG3C31 4 HGA2 5 HGA2 6 HGA2 7 HGA2 8 HGA2 9 HGA2
@<TRIPOS>MOLECULE
cyclopropane
 9 9 0 0 0
****
USER_CHARGES
INVALID_CHARGES
Pose:   2 Cluster:   2 Fr_nu:   2583 TotEn:    -8.60
@<TRIPOS>ATOM
      1 C1        -70.4783   -9.6832  -41.8832 C.3    1 LIG      -0.18000
      2 C2        -71.2465  -10.0384  -43.1224 C.3    1 LIG      -0.18000
      3 C3        -70.2531   -8.9140  -43.1517 C.3    1 LIG      -0.18000
      4 H1        -71.0128   -9.1894  -41.0815 H      1 LIG       0.09000
      5 H2        -69.6996  -10.3621  -41.5600 H      1 LIG       0.09000
      6 H3        -70.9848  -10.9566  -43.6333 H      1 LIG       0.09000
      7 H4        -72.2984   -9.7839  -43.1553 H      1 LIG       0.09000
      8 H5        -70.6363   -7.9028  -43.2041 H      1 LIG       0.09000
      9 H6        -69.3229   -9.0758  -43.6818 H      1 LIG       0.09000
@<TRIPOS>BOND
      1       1       2 1
      2       1       3 1
      3       2       3 1
      4       1       4 1
      5       1       5 1
      6       2       6 1
      7       2       7 1
      8       3       8 1
      9       3       9 1
@<TRIPOS>ALT_TYPE
CGenFF_4.0_ALT_TYPE_SET
CGenFF_4.0 1 CG3C31 2 CG3C31 3 CG3C31 4 HGA2 5 HGA2 6 HGA2 7 HGA2 8 HGA2 9 HGA2
@<TRIPOS>MOLECULE
cyclopropane
 9 9 0 0 0
****
USER_CHARGES
INVALID_CHARGES
Pose:   3 Cluster:   3 Fr_nu:    817 TotEn:    -8.05
@<TRIPOS>ATOM
      1 C1        -68.4551   -7.3071  -43.4634 C.3    1 LIG      -0.18000
      2 C2        -66.9926   -7.0029  -43.3210 C.3    1 LIG      -0.18000
      3 C3        -68.0136   -5.9607  -42.9699 C.3    1 LIG      -0.18000
      4 H1        -68.8632   -7.3690  -44.4645 H      1 LIG       0.09000
      5 H2        -68.9018   -7.9853  -42.7476 H      1 LIG       0.09000
      6 H3        -66.4548   -7.4764  -42.5092 H      1 LIG       0.09000
      7 H4        -66.4156   -6.8599  -44.2260 H      1 LIG       0.09000
      8 H5        -68.1241   -5.1164  -43.6386 H      1 LIG       0.09000
      9 H6        -68.1631   -5.7333  -41.9218 H      1 LIG       0.09000
@<TRIPOS>BOND
      1       1       2 1
      2       1       3 1
      3       2       3 1
      4       1       4 1
      5       1       5 1
      6       2       6 1
      7       2       7 1
      8       3       8 1
      9       3       9 1
@<TRIPOS>ALT_TYPE
CGenFF_4.0_ALT_TYPE_SET
CGenFF_4.0 1 CG3C31 2 CG3C31 3 CG3C31 4 HGA2 5 HGA2 6 HGA2 7 HGA2 8 HGA2 9 HGA2
@<TRIPOS>MOLECULE
cyclopropane
 9 9 0 0 0
****
USER_CHARGES
INVALID_CHARGES
Pose:   4 Cluster:   4 Fr_nu:  29207 TotEn:    -7.12
@<TRIPOS>ATOM
      1 C1        -44.6482  -11.3940  -43.5137 C.3    1 LIG      -0.18000
      2 C2        -45.7941  -12.2993  -43.8589 C.3    1 LIG      -0.18000
      3 C3        -46.0071  -10.8160  -43.7799 C.3    1 LIG      -0.18000
      4 H1        -44.2922  -11.3969  -42.4911 H      1 LIG       0.09000
      5 H2        -43.8805  -11.2435  -44.2620 H      1 LIG       0.09000
      6 H3        -45.7977  -12.7583  -44.8396 H      1 LIG       0.09000
      7 H4        -46.2100  -12.9120  -43.0689 H      1 LIG       0.09000
      8 H5        -46.5659  -10.4302  -42.9366 H      1 LIG       0.09000
      9 H6        -46.1534  -10.2768  -44.7074 H      1 LIG       0.09000
@<TRIPOS>BOND
      1       1       2 1
      2       1       3 1
      3       2       3 1
      4       1       4 1
      5       1       5 1
      6       2       6 1
      7       2       7 1
      8       3       8 1
      9       3       9 1
@<TRIPOS>ALT_TYPE
CGenFF_4.0_ALT_TYPE_SET
CGenFF_4.0 1 CG3C31 2 CG3C31 3 CG3C31 4 HGA2 5 HGA2 6 HGA2 7 HGA2 8 HGA2 9 HGA2
@<TRIPOS>MOLECULE
cyclopropane
 9 9 0 0 0
****
USER_CHARGES
INVALID_CHARGES
Pose:   5 Cluster:   5 Fr_nu: 321023 TotEn:    -6.64
@<TRIPOS>ATOM
      1 C1        -80.8895   -7.9413  -32.8198 C.3    1 LIG      -0.18000
      2 C2        -80.7205   -7.4126  -34.2140 C.3    1 LIG      -0.18000
      3 C3        -81.2993   -6.5346  -33.1435 C.3    1 LIG      -0.18000
      4 H1        -81.6730   -8.6683  -32.6466 H      1 LIG       0.09000
      5 H2        -79.9982   -8.0822  -32.2218 H      1 LIG       0.09000
      6 H3        -79.7154   -7.1976  -34.5545 H      1 LIG       0.09000
      7 H4        -81.3902   -7.7834  -34.9798 H      1 LIG       0.09000
      8 H5        -82.3584   -6.3147  -33.1884 H      1 LIG       0.09000
      9 H6        -80.6834   -5.7292  -32.7633 H      1 LIG       0.09000
@<TRIPOS>BOND
      1       1       2 1
      2       1       3 1
      3       2       3 1
      4       1       4 1
      5       1       5 1
      6       2       6 1
      7       2       7 1
      8       3       8 1
      9       3       9 1
@<TRIPOS>ALT_TYPE
CGenFF_4.0_ALT_TYPE_SET
CGenFF_4.0 1 CG3C31 2 CG3C31 3 CG3C31 4 HGA2 5 HGA2 6 HGA2 7 HGA2 8 HGA2 9 HGA2
@<TRIPOS>MOLECULE
cyclopropane
 9 9 0 0 0
****
USER_CHARGES
INVALID_CHARGES
Pose:   6 Cluster:   6 Fr_nu:  51543 TotEn:    -6.40
@<TRIPOS>ATOM
      1 C1        -73.1401  -24.3225  -41.9225 C.3    1 LIG      -0.18000
      2 C2        -71.7457  -23.9435  -42.3272 C.3    1 LIG      -0.18000
      3 C3        -72.1646  -23.8390  -40.8900 C.3    1 LIG      -0.18000
      4 H1        -73.9467  -23.6578  -42.2054 H      1 LIG       0.09000
      5 H2        -73.3970  -25.3741  -41.9205 H      1 LIG       0.09000
      6 H3        -71.0639  -24.7401  -42.5976 H      1 LIG       0.09000
      7 H4        -71.6130  -23.0236  -42.8827 H      1 LIG       0.09000
      8 H5        -72.3141  -22.8489  -40.4782 H      1 LIG       0.09000
      9 H6        -71.7651  -24.5656  -40.1936 H      1 LIG       0.09000
@<TRIPOS>BOND
      1       1       2 1
      2       1       3 1
      3       2       3 1
      4       1       4 1
      5       1       5 1
      6       2       6 1
      7       2       7 1
      8       3       8 1
      9       3       9 1
@<TRIPOS>ALT_TYPE
CGenFF_4.0_ALT_TYPE_SET
CGenFF_4.0 1 CG3C31 2 CG3C31 3 CG3C31 4 HGA2 5 HGA2 6 HGA2 7 HGA2 8 HGA2 9 HGA2
@<TRIPOS>MOLECULE
cyclopropane
 9 9 0 0 0
****
USER_CHARGES
INVALID_CHARGES
Pose:   7 Cluster:   7 Fr_nu: 108707 TotEn:    -6.37
@<TRIPOS>ATOM
      1 C1        -47.1509    1.9151  -42.7851 C.3    1 LIG      -0.18000
      2 C2        -46.0406    1.3989  -41.9176 C.3    1 LIG      -0.18000
      3 C3        -46.9405    2.4894  -41.4149 C.3    1 LIG      -0.18000
      4 H1        -46.8836    2.5287  -43.6362 H      1 LIG       0.09000
      5 H2        -48.0112    1.2760  -42.9376 H      1 LIG       0.09000
      6 H3        -46.1536    0.4122  -41.4862 H      1 LIG       0.09000
      7 H4        -45.0254    1.6647  -42.1844 H      1 LIG       0.09000
      8 H5        -46.5313    3.4892  -41.3436 H      1 LIG       0.09000
      9 H6        -47.6594    2.2363  -40.6457 H      1 LIG       0.09000
@<TRIPOS>BOND
      1       1       2 1
      2       1       3 1
      3       2       3 1
      4       1       4 1
      5       1       5 1
      6       2       6 1
      7       2       7 1
      8       3       8 1
      9       3       9 1
@<TRIPOS>ALT_TYPE
CGenFF_4.0_ALT_TYPE_SET
CGenFF_4.0 1 CG3C31 2 CG3C31 3 CG3C31 4 HGA2 5 HGA2 6 HGA2 7 HGA2 8 HGA2 9 HGA2
@<TRIPOS>MOLECULE
cyclopropane
 9 9 0 0 0
****
USER_CHARGES
INVALID_CHARGES
Pose:   8 Cluster:   8 Fr_nu: 650794 TotEn:    -5.96
@<TRIPOS>ATOM
      1 C1        -58.3293    4.1521  -38.4357 C.3    1 LIG      -0.18000
      2 C2        -59.2762    3.5415  -37.4445 C.3    1 LIG      -0.18000
      3 C3        -59.0780    2.9000  -38.7866 C.3    1 LIG      -0.18000
      4 H1        -58.6296    5.0725  -38.9205 H      1 LIG       0.09000
      5 H2        -57.2683    4.0670  -38.2388 H      1 LIG       0.09000
      6 H3        -58.8524    3.0454  -36.5804 H      1 LIG       0.09000
      7 H4        -60.2142    4.0505  -37.2617 H      1 LIG       0.09000
      8 H5        -59.8823    2.9775  -39.5072 H      1 LIG       0.09000
      9 H6        -58.5204    1.9726  -38.8255 H      1 LIG       0.09000
@<TRIPOS>BOND
      1       1       2 1
      2       1       3 1
      3       2       3 1
      4       1       4 1
      5       1       5 1
      6       2       6 1
      7       2       7 1
      8       3       8 1
      9       3       9 1
@<TRIPOS>ALT_TYPE
CGenFF_4.0_ALT_TYPE_SET
CGenFF_4.0 1 CG3C31 2 CG3C31 3 CG3C31 4 HGA2 5 HGA2 6 HGA2 7 HGA2 8 HGA2 9 HGA2
@<TRIPOS>MOLECULE
cyclopropane
 9 9 0 0 0
****
USER_CHARGES
INVALID_CHARGES
Pose:   9 Cluster:   9 Fr_nu: 459050 TotEn:    -5.76
@<TRIPOS>ATOM
      1 C1        -76.4636    0.0285  -35.9789 C.3    1 LIG      -0.18000
      2 C2        -77.8262   -0.5997  -35.9555 C.3    1 LIG      -0.18000
      3 C3        -77.6477    0.7853  -36.5050 C.3    1 LIG      -0.18000
      4 H1        -76.0384    0.3483  -35.0358 H      1 LIG       0.09000
      5 H2        -75.7462   -0.3483  -36.6966 H      1 LIG       0.09000
      6 H3        -78.0260   -1.3994  -36.6577 H      1 LIG       0.09000
      7 H4        -78.3188   -0.7029  -34.9969 H      1 LIG       0.09000
      8 H5        -78.0197    1.6142  -35.9161 H      1 LIG       0.09000
      9 H6        -77.7267    0.9173  -37.5768 H      1 LIG       0.09000
@<TRIPOS>BOND
      1       1       2 1
      2       1       3 1
      3       2       3 1
      4       1       4 1
      5       1       5 1
      6       2       6 1
      7       2       7 1
      8       3       8 1
      9       3       9 1
@<TRIPOS>ALT_TYPE
CGenFF_4.0_ALT_TYPE_SET
CGenFF_4.0 1 CG3C31 2 CG3C31 3 CG3C31 4 HGA2 5 HGA2 6 HGA2 7 HGA2 8 HGA2 9 HGA2
@<TRIPOS>MOLECULE
cyclopropane
 9 9 0 0 0
****
USER_CHARGES
INVALID_CHARGES
Pose:  10 Cluster:  10 Fr_nu: 490966 TotEn:    -5.58
@<TRIPOS>ATOM
      1 C1        -71.0835  -23.7486  -39.7870 C.3    1 LIG      -0.18000
      2 C2        -72.1111  -23.5550  -40.8633 C.3    1 LIG      -0.18000
      3 C3        -71.8750  -24.9208  -40.2880 C.3    1 LIG      -0.18000
      4 H1        -70.0397  -23.6870  -40.0680 H      1 LIG       0.09000
      5 H2        -71.3112  -23.3718  -38.7980 H      1 LIG       0.09000
      6 H3        -73.0305  -23.0479  -40.5987 H      1 LIG       0.09000
      7 H4        -71.7595  -23.3631  -41.8692 H      1 LIG       0.09000
      8 H5        -71.3642  -25.6479  -40.9065 H      1 LIG       0.09000
      9 H6        -72.6352  -25.3323  -39.6360 H      1 LIG       0.09000
@<TRIPOS>BOND
      1       1       2 1
      2       1       3 1
      3       2       3 1
      4       1       4 1
      5       1       5 1
      6       2       6 1
      7       2       7 1
      8       3       8 1
      9       3       9 1
@<TRIPOS>ALT_TYPE
CGenFF_4.0_ALT_TYPE_SET
CGenFF_4.0 1 CG3C31 2 CG3C31 3 CG3C31 4 HGA2 5 HGA2 6 HGA2 7 HGA2 8 HGA2 9 HGA2
@<TRIPOS>MOLECULE
cyclopropane
 9 9 0 0 0
****
USER_CHARGES
INVALID_CHARGES
Pose:  11 Cluster:  11 Fr_nu: 326002 TotEn:    -5.52
@<TRIPOS>ATOM
      1 C1        -46.4130    1.0484  -42.1827 C.3    1 LIG      -0.18000
      2 C2        -45.3798    1.9101  -42.8474 C.3    1 LIG      -0.18000
      3 C3        -45.7325    0.5742  -43.4331 C.3    1 LIG      -0.18000
      4 H1        -46.1461    0.5682  -41.2496 H      1 LIG       0.09000
      5 H2        -47.4488    1.3539  -42.2568 H      1 LIG       0.09000
      6 H3        -45.7203    2.7957  -43.3691 H      1 LIG       0.09000
      7 H4        -44.4171    2.0103  -42.3621 H      1 LIG       0.09000
      8 H5        -45.0075   -0.2246  -43.3418 H      1 LIG       0.09000
      9 H6        -46.3108    0.5611  -44.3485 H      1 LIG       0.09000
@<TRIPOS>BOND
      1       1       2 1
      2       1       3 1
      3       2       3 1
      4       1       4 1
      5       1       5 1
      6       2       6 1
      7       2       7 1
      8       3       8 1
      9       3       9 1
@<TRIPOS>ALT_TYPE
CGenFF_4.0_ALT_TYPE_SET
CGenFF_4.0 1 CG3C31 2 CG3C31 3 CG3C31 4 HGA2 5 HGA2 6 HGA2 7 HGA2 8 HGA2 9 HGA2
@<TRIPOS>MOLECULE
cyclopropane
 9 9 0 0 0
****
USER_CHARGES
INVALID_CHARGES
Pose:  12 Cluster:  12 Fr_nu:   6402 TotEn:    -5.46
@<TRIPOS>ATOM
      1 C1        -45.6151  -10.9231  -45.5788 C.3    1 LIG      -0.18000
      2 C2        -46.3169  -12.0106  -44.8195 C.3    1 LIG      -0.18000
      3 C3        -46.1332  -10.6582  -44.1958 C.3    1 LIG      -0.18000
      4 H1        -44.5435  -11.0081  -45.7089 H      1 LIG       0.09000
      5 H2        -46.1393  -10.4682  -46.4096 H      1 LIG       0.09000
      6 H3        -47.3136  -12.2878  -45.1393 H      1 LIG       0.09000
      7 H4        -45.7182  -12.8281  -44.4381 H      1 LIG       0.09000
      8 H5        -45.4107  -10.5652  -43.3949 H      1 LIG       0.09000
      9 H6        -47.0062  -10.0252  -44.0964 H      1 LIG       0.09000
@<TRIPOS>BOND
      1       1       2 1
      2       1       3 1
      3       2       3 1
      4       1       4 1
      5       1       5 1
      6       2       6 1
      7       2       7 1
      8       3       8 1
      9       3       9 1
@<TRIPOS>ALT_TYPE
CGenFF_4.0_ALT_TYPE_SET
CGenFF_4.0 1 CG3C31 2 CG3C31 3 CG3C31 4 HGA2 5 HGA2 6 HGA2 7 HGA2 8 HGA2 9 HGA2
@<TRIPOS>MOLECULE
cyclopropane
 9 9 0 0 0
****
USER_CHARGES
INVALID_CHARGES
Pose:  13 Cluster:  13 Fr_nu: 1237584 TotEn:    -4.69
@<TRIPOS>ATOM
      1 C1        -51.3766    3.8217  -32.7877 C.3    1 LIG      -0.18000
      2 C2        -52.1290    3.6823  -34.0786 C.3    1 LIG      -0.18000
      3 C3        -52.1550    2.5706  -33.0710 C.3    1 LIG      -0.18000
      4 H1        -50.2960    3.7630  -32.8238 H      1 LIG       0.09000
      5 H2        -51.7704    4.5035  -32.0449 H      1 LIG       0.09000
      6 H3        -53.0293    4.2705  -34.2046 H      1 LIG       0.09000
      7 H4        -51.5552    3.5298  -34.9841 H      1 LIG       0.09000
      8 H5        -51.5986    1.6700  -33.2981 H      1 LIG       0.09000
      9 H6        -53.0726    2.4111  -32.5187 H      1 LIG       0.09000
@<TRIPOS>BOND
      1       1       2 1
      2       1       3 1
      3       2       3 1
      4       1       4 1
      5       1       5 1
      6       2       6 1
      7       2       7 1
      8       3       8 1
      9       3       9 1
@<TRIPOS>ALT_TYPE
CGenFF_4.0_ALT_TYPE_SET
CGenFF_4.0 1 CG3C31 2 CG3C31 3 CG3C31 4 HGA2 5 HGA2 6 HGA2 7 HGA2 8 HGA2 9 HGA2
@<TRIPOS>MOLECULE
cyclopropane
 9 9 0 0 0
****
USER_CHARGES
INVALID_CHARGES
Pose:  14 Cluster:  14 Fr_nu: 627848 TotEn:    -4.17
@<TRIPOS>ATOM
      1 C1        -44.6288   -9.1064  -33.8730 C.3    1 LIG      -0.18000
[truncated: 3,959,331 more chars]
