# Supplementary material for: The pocketome of G-protein-coupled receptors reveals previously untargeted allosteric sites
Source: Nat Commun. 2022 May 10;13:2567. doi: 10.1038/s41467-022-29609-6 (PMC9091257; doi:10.1038/s41467-022-29609-6)
Supplement: Supplementary file 4 — Supplementary Data 1 [file 41467_2022_29609_MOESM4_ESM.zip › docking_files/4mqs/rec.mol2]

@<TRIPOS>MOLECULE
4mqs_align.pdb
4501 4566 277 0 0
PROTEIN
NO_CHARGES


@<TRIPOS>ATOM
      1 N         -84.8400  -37.2100  -44.4800 N.4       1 LYS   -0.2700
      2 CA        -83.5830  -36.5570  -44.1640 C.3       1 LYS    0.0900
      3 CAY       -86.5020  -38.9450  -44.3480 C.3       1 LYS    0.0900
      4 C         -83.7300  -35.5630  -43.0060 C.2       1 LYS    0.0900
      5 O         -83.4240  -34.3760  -43.0700 O.2       1 LYS    0.5100
      6 CB        -82.9600  -35.9370  -45.4310 C.3       1 LYS   -0.5100
      7 CG        -83.7050  -34.7590  -46.0970 C.3       1 LYS   -0.4700
      8 CD        -82.6640  -33.6500  -46.2940 C.3       1 LYS    0.3100
      9 CE        -83.0360  -32.3470  -46.9950 C.3       1 LYS    0.0700
     10 NZ        -81.7910  -31.5690  -47.1840 N.4       1 LYS    0.0900
     11 CY        -85.2360  -38.3390  -43.8790 C.2       1 LYS   -0.1800
     12 OY        -84.5860  -38.8360  -42.9690 O.2       1 LYS    0.0900
     13 HN        -85.3970  -36.7640  -45.1780 H         1 LYS    0.0900
     14 HA        -82.9190  -37.2970  -43.7420 H         1 LYS   -0.1800
     15 HB1       -82.8700  -36.7440  -46.1870 H         1 LYS    0.0900
     16 HB2       -81.9440  -35.5790  -45.1620 H         1 LYS    0.0900
     17 HG1       -84.5310  -34.4030  -45.4450 H         1 LYS   -0.1800
     18 HG2       -84.1290  -35.0710  -47.0760 H         1 LYS    0.0900
     19 HD1       -81.8310  -34.0950  -46.8750 H         1 LYS    0.0900
     20 HD2       -82.2990  -33.3740  -45.2840 H         1 LYS    0.2100
     21 HE1       -83.7370  -31.7530  -46.3710 H         1 LYS    0.0500
     22 HE2       -83.4860  -32.5500  -47.9890 H         1 LYS    0.0500
     23 HZ1       -81.1970  -32.0350  -47.8990 H         1 LYS   -0.3000
     24 HZ2       -81.2730  -31.5170  -46.2840 H         1 LYS    0.3300
     25 HZ3       -82.0290  -30.6080  -47.5030 H         1 LYS    0.3300
     26 HY1       -86.7190  -39.8590  -43.7560 H         1 LYS    0.3300
     27 HY2       -86.4110  -39.2220  -45.4200 H         1 LYS    0.5100
     28 HY3       -87.3360  -38.2220  -44.2130 H         1 LYS   -0.5100
     29 N         -84.2280  -36.0750  -41.8760 N.am      2 THR   -0.4700
     30 CA        -84.7090  -35.3300  -40.7230 C.3       2 THR    0.3100
     31 C         -83.5910  -35.1350  -39.7090 C.2       2 THR    0.0700
     32 O         -83.6250  -34.2080  -38.8980 O.2       2 THR    0.0900
     33 CB        -85.8850  -36.0500  -40.0490 C.3       2 THR    0.1400
     34 CG2       -87.0400  -36.1990  -41.0280 C.3       2 THR    0.0900
     35 OG1       -85.4680  -37.3490  -39.6130 O.3       2 THR   -0.6600
     36 HN        -84.2960  -37.0630  -41.7710 H         2 THR    0.4300
     37 HA        -85.0160  -34.3520  -41.0640 H         2 THR   -0.2700
     38 HB        -86.2310  -35.4670  -39.1690 H         2 THR    0.0900
     39 HG1       -86.1810  -37.6870  -39.0660 H         2 THR    0.0900
     40 HG21      -86.7170  -36.7890  -41.9130 H         2 THR    0.0900
     41 HG22      -87.3750  -35.1980  -41.3740 H         2 THR    0.5100
     42 HG23      -87.8860  -36.7270  -40.5390 H         2 THR   -0.5100
     43 N         -82.5970  -36.0200  -39.7600 N.am      3 PHE   -0.4700
     44 CA        -81.4390  -35.9390  -38.8810 C.3       3 PHE    0.3100
     45 C         -80.5740  -34.7520  -39.2750 C.2       3 PHE    0.0700
     46 O         -79.9650  -34.0980  -38.4300 O.2       3 PHE    0.0900
     47 CB        -80.6060  -37.2230  -38.9810 C.3       3 PHE   -0.1800
     48 CG        -81.4210  -38.4870  -38.9310 C.ar      3 PHE    0.0900
     49 CD1       -81.7610  -39.0600  -37.7160 C.ar      3 PHE    0.0900
     50 CD2       -81.8380  -39.1080  -40.1000 C.ar      3 PHE    0.0000
     51 CE1       -82.5060  -40.2240  -37.6640 C.ar      3 PHE   -0.1150
     52 CE2       -82.5840  -40.2720  -40.0560 C.ar      3 PHE    0.1150
     53 CZ        -82.9190  -40.8310  -38.8370 C.ar      3 PHE   -0.1150
     54 HN        -82.6020  -36.7800  -40.4050 H         3 PHE    0.1150
     55 HA        -81.7940  -35.7990  -37.8700 H         3 PHE   -0.1150
     56 HB1       -79.8900  -37.2610  -38.1330 H         3 PHE    0.1150
     57 HB2       -80.0560  -37.2260  -39.9460 H         3 PHE   -0.1150
     58 HD1       -81.4380  -38.5920  -36.7970 H         3 PHE    0.1150
     59 HD2       -81.5760  -38.6780  -41.0560 H         3 PHE   -0.1150
     60 HE1       -82.7640  -40.6590  -36.7100 H         3 PHE    0.1150
     61 HE2       -82.9060  -40.7430  -40.9730 H         3 PHE    0.5100
     62 HZ        -83.5020  -41.7400  -38.8000 H         3 PHE   -0.5100
     63 N         -80.5390  -34.4810  -40.5760 N.am      4 GLU   -0.4700
     64 CA        -79.6960  -33.4420  -41.1610 C.3       4 GLU    0.3100
     65 C         -79.9060  -32.0570  -40.5550 C.2       4 GLU    0.0700
     66 O         -78.9440  -31.3330  -40.2920 O.2       4 GLU    0.0900
     67 CB        -79.9360  -33.3950  -42.6750 C.3       4 GLU   -0.1800
     68 CG        -79.4110  -32.1510  -43.3720 C.3       4 GLU    0.0900
     69 CD        -79.8430  -32.0850  -44.8220 C.2       4 GLU    0.0900
     70 OE1       -80.0030  -33.1560  -45.4470 O.co2     4 GLU   -0.2800
     71 OE2       -80.0340  -30.9610  -45.3360 O.co2     4 GLU    0.0900
     72 HN        -81.0990  -34.9900  -41.2250 H         4 GLU    0.0900
     73 HA        -78.6650  -33.6770  -40.9450 H         4 GLU    0.6200
     74 HB1       -81.0290  -33.4590  -42.8550 H         4 GLU   -0.7600
     75 HB2       -79.4430  -34.2810  -43.1310 H         4 GLU   -0.7600
     76 HG1       -78.3020  -32.1510  -43.3300 H         4 GLU    0.5100
     77 HG2       -79.7960  -31.2510  -42.8450 H         4 GLU   -0.5100
     78 N         -81.1640  -31.6970  -40.3210 N.am      5 VAL   -0.4700
     79 CA        -81.5170  -30.3360  -39.9200 C.3       5 VAL    0.3100
     80 C         -81.1850  -29.9830  -38.4670 C.2       5 VAL    0.0700
     81 O         -81.1510  -28.8060  -38.1060 O.2       5 VAL    0.0900
     82 CB        -83.0040  -30.0390  -40.1970 C.3       5 VAL   -0.0900
     83 CG1       -83.2750  -30.0310  -41.6970 C.3       5 VAL    0.0900
     84 CG2       -83.8870  -31.0610  -39.5010 C.3       5 VAL   -0.2700
     85 HN        -81.9240  -32.3380  -40.4090 H         5 VAL    0.0900
     86 HA        -80.8910  -29.6540  -40.4770 H         5 VAL    0.0900
     87 HB        -83.2690  -29.0470  -39.7690 H         5 VAL    0.0900
     88 HG11      -83.0230  -31.0200  -42.1360 H         5 VAL   -0.2700
     89 HG12      -82.6520  -29.2540  -42.1900 H         5 VAL    0.0900
     90 HG13      -84.3500  -29.8230  -41.8870 H         5 VAL    0.0900
     91 HG21      -83.5900  -31.1580  -38.4350 H         5 VAL    0.0900
     92 HG22      -83.7770  -32.0520  -39.9910 H         5 VAL    0.5100
     93 HG23      -84.9490  -30.7370  -39.5460 H         5 VAL   -0.5100
     94 N         -80.9370  -30.9930  -37.6310 N.am      6 VAL   -0.4700
     95 CA        -80.5810  -30.7560  -36.2300 C.3       6 VAL    0.3100
     96 C         -79.0640  -30.6610  -36.0560 C.2       6 VAL    0.0700
     97 O         -78.5520  -29.8960  -35.2260 O.2       6 VAL    0.0900
     98 CB        -81.1860  -31.8420  -35.2940 C.3       6 VAL   -0.0900
     99 CG1       -81.8630  -32.9350  -36.1100 C.3       6 VAL    0.0900
    100 CG2       -80.1300  -32.4390  -34.3660 C.3       6 VAL   -0.2700
    101 HN        -80.9820  -31.9450  -37.9200 H         6 VAL    0.0900
    102 HA        -80.9530  -29.7810  -35.9560 H         6 VAL    0.0900
    103 HB        -81.9330  -31.3700  -34.6200 H         6 VAL    0.0900
    104 HG11      -81.1260  -33.4210  -36.7840 H         6 VAL   -0.2700
    105 HG12      -82.6760  -32.4980  -36.7300 H         6 VAL    0.0900
    106 HG13      -82.2860  -33.7070  -35.4310 H         6 VAL    0.0900
    107 HG21      -79.6870  -31.6440  -33.7280 H         6 VAL    0.0900
    108 HG22      -79.3190  -32.9050  -34.9660 H         6 VAL    0.5100
    109 HG23      -80.5950  -33.2040  -33.7070 H         6 VAL   -0.5100
    110 N         -78.3440  -31.4300  -36.8660 N.am      7 PHE   -0.4700
    111 CA        -76.8940  -31.4290  -36.8360 C.3       7 PHE    0.3100
    112 C         -76.3380  -30.0360  -37.1120 C.2       7 PHE    0.0700
    113 O         -75.3440  -29.6310  -36.5130 O.2       7 PHE    0.0900
    114 CB        -76.3470  -32.4280  -37.8570 C.3       7 PHE   -0.1800
    115 CG        -74.8480  -32.5140  -37.8800 C.ar      7 PHE    0.0900
    116 CD1       -74.1700  -33.2270  -36.9050 C.ar      7 PHE    0.0900
    117 CD2       -74.1210  -31.8930  -38.8830 C.ar      7 PHE    0.0000
    118 CE1       -72.7880  -33.3130  -36.9250 C.ar      7 PHE   -0.1150
    119 CE2       -72.7400  -31.9750  -38.9090 C.ar      7 PHE    0.1150
    120 CZ        -72.0730  -32.6850  -37.9270 C.ar      7 PHE   -0.1150
    121 HN        -78.7680  -32.0400  -37.5300 H         7 PHE    0.1150
    122 HA        -76.5760  -31.6950  -35.8390 H         7 PHE   -0.1150
    123 HB1       -76.6740  -32.1290  -38.8750 H         7 PHE    0.1150
    124 HB2       -76.7300  -33.4430  -37.6170 H         7 PHE   -0.1150
    125 HD1       -74.7230  -33.7210  -36.1210 H         7 PHE    0.1150
    126 HD2       -74.6370  -31.3390  -39.6530 H         7 PHE   -0.1150
    127 HE1       -72.2700  -33.8690  -36.1580 H         7 PHE    0.1150
    128 HE2       -72.1840  -31.4840  -39.6940 H         7 PHE    0.5100
    129 HZ        -70.9950  -32.7500  -37.9450 H         7 PHE   -0.5100
    130 N         -76.9870  -29.2990  -38.0110 N.am      8 ILE   -0.4700
    131 CA        -76.5150  -27.9630  -38.3610 C.3       8 ILE    0.3100
    132 C         -76.7060  -26.9670  -37.2130 C.2       8 ILE    0.0700
    133 O         -75.8320  -26.1360  -36.9570 O.2       8 ILE    0.0900
    134 CB        -77.1360  -27.4400  -39.6860 C.3       8 ILE   -0.0900
    135 CG1       -76.5050  -26.1020  -40.0820 C.3       8 ILE    0.0900
    136 CG2       -78.6480  -27.3310  -39.5800 C.3       8 ILE   -0.2700
    137 CD        -77.0350  -25.5270  -41.3810 C.3       8 ILE    0.0900
    138 HN        -77.8080  -29.6180  -38.4770 H         8 ILE    0.0900
    139 HA        -75.4400  -28.0110  -38.4520 H         8 ILE    0.0900
    140 HB        -76.8770  -28.1380  -40.5100 H         8 ILE   -0.1800
    141 HG11      -75.4090  -26.2460  -40.1830 H         8 ILE    0.0900
    142 HG12      -76.6980  -25.3690  -39.2700 H         8 ILE    0.0900
    143 HG21      -78.9250  -26.5010  -38.8960 H         8 ILE   -0.2700
    144 HG22      -79.0690  -28.2770  -39.1780 H         8 ILE    0.0900
    145 HG23      -79.0830  -27.1250  -40.5820 H         8 ILE    0.0900
    146 HD1       -78.0840  -25.1870  -41.2490 H         8 ILE    0.0900
    147 HD2       -77.0110  -26.3030  -42.1760 H         8 ILE    0.5100
    148 HD3       -76.4160  -24.6570  -41.6900 H         8 ILE   -0.5100
    149 N         -77.8280  -27.0640  -36.5010 N.am      9 VAL   -0.4700
    150 CA        -78.0650  -26.1780  -35.3660 C.3       9 VAL    0.3100
    151 C         -77.1310  -26.5520  -34.2250 C.2       9 VAL    0.0700
    152 O         -76.7640  -25.7070  -33.4090 O.2       9 VAL    0.0900
    153 CB        -79.5440  -26.1800  -34.8970 C.3       9 VAL   -0.0900
    154 CG1       -79.8300  -27.3430  -33.9540 C.3       9 VAL    0.0900
    155 CG2       -79.8790  -24.8620  -34.2130 C.3       9 VAL   -0.2700
    156 HN        -78.5410  -27.7310  -36.7070 H         9 VAL    0.0900
    157 HA        -77.7790  -25.1810  -35.6680 H         9 VAL    0.0900
    158 HB        -80.2070  -26.2590  -35.7840 H         9 VAL    0.0900
    159 HG11      -79.0670  -27.3790  -33.1470 H         9 VAL   -0.2700
    160 HG12      -79.7980  -28.3010  -34.5150 H         9 VAL    0.0900
    161 HG13      -80.8320  -27.2160  -33.4890 H         9 VAL    0.0900
    162 HG21      -79.7270  -24.0170  -34.9190 H         9 VAL    0.0900
    163 HG22      -79.2160  -24.7140  -33.3340 H         9 VAL    0.5100
    164 HG23      -80.9400  -24.8650  -33.8850 H         9 VAL   -0.5100
    165 N         -76.7290  -27.8210  -34.1820 N.am     10 LEU   -0.4700
    166 CA        -75.7700  -28.2640  -33.1810 C.3      10 LEU    0.3100
    167 C         -74.3770  -27.7240  -33.4660 C.2      10 LEU    0.0700
    168 O         -73.7230  -27.1860  -32.5800 O.2      10 LEU    0.0900
    169 CB        -75.7460  -29.7900  -33.0820 C.3      10 LEU   -0.1800
    170 CG        -76.9840  -30.3810  -32.4080 C.3      10 LEU    0.0900
    171 CD1       -76.8540  -31.8850  -32.2690 C.3      10 LEU    0.0900
    172 CD2       -77.2150  -29.7250  -31.0530 C.3      10 LEU   -0.0900
    173 HN        -77.0590  -28.5120  -34.8200 H        10 LEU    0.0900
    174 HA        -76.0550  -27.8340  -32.2330 H        10 LEU   -0.2700
    175 HB1       -74.8500  -30.0930  -32.5000 H        10 LEU    0.0900
    176 HB2       -75.6680  -30.2090  -34.1070 H        10 LEU    0.0900
    177 HG        -77.8820  -30.1450  -33.0180 H        10 LEU    0.0900
    178 HD11      -75.9640  -32.1360  -31.6520 H        10 LEU   -0.2700
    179 HD12      -76.7330  -32.3500  -33.2710 H        10 LEU    0.0900
    180 HD13      -77.7570  -32.2990  -31.7720 H        10 LEU    0.0900
    181 HD21      -77.5420  -28.6720  -31.1900 H        10 LEU    0.0900
    182 HD22      -76.2720  -29.7300  -30.4650 H        10 LEU    0.5100
    183 HD23      -78.0050  -30.2730  -30.4970 H        10 LEU   -0.5100
    184 N         -73.9290  -27.8560  -34.7110 N.am     11 VAL   -0.4700
    185 CA        -72.6080  -27.3760  -35.1020 C.3      11 VAL    0.3100
    186 C         -72.5010  -25.8580  -35.0120 C.2      11 VAL    0.0700
    187 O         -71.6290  -25.3300  -34.3200 O.2      11 VAL    0.0900
    188 CB        -72.2400  -27.8320  -36.5230 C.3      11 VAL   -0.0900
    189 CG1       -70.9980  -27.1020  -37.0140 C.3      11 VAL    0.0900
    190 CG2       -72.0350  -29.3380  -36.5550 C.3      11 VAL   -0.2700
    191 HN        -74.4710  -28.2870  -35.4280 H        11 VAL    0.0900
    192 HA        -71.8920  -27.7620  -34.3910 H        11 VAL    0.0900
    193 HB        -73.0880  -27.6170  -37.2100 H        11 VAL    0.0900
    194 HG11      -70.1920  -27.1640  -36.2510 H        11 VAL   -0.2700
    195 HG12      -71.2340  -26.0310  -37.1930 H        11 VAL    0.0900
    196 HG13      -70.6320  -27.5670  -37.9550 H        11 VAL    0.0900
    197 HG21      -72.9650  -29.8580  -36.2420 H        11 VAL    0.0900
    198 HG22      -71.2180  -29.6230  -35.8570 H        11 VAL    0.5100
    199 HG23      -71.7770  -29.6630  -37.5850 H        11 VAL   -0.5100
    200 N         -73.3960  -25.1580  -35.7080 N.am     12 ALA   -0.4700
    201 CA        -73.3850  -23.6990  -35.7410 C.3      12 ALA    0.3100
    202 C         -73.6890  -23.1080  -34.3710 C.2      12 ALA    0.0700
    203 O         -73.0840  -22.1130  -33.9590 O.2      12 ALA    0.0900
    204 CB        -74.3820  -23.1890  -36.7670 C.3      12 ALA   -0.2700
    205 HN        -74.1140  -25.6010  -36.2390 H        12 ALA    0.0900
    206 HA        -72.3860  -23.3750  -35.9930 H        12 ALA    0.0900
    207 HB1       -75.3700  -23.6760  -36.6140 H        12 ALA    0.0900
    208 HB2       -74.0250  -23.4260  -37.7920 H        12 ALA    0.5100
    209 HB3       -74.5080  -22.0910  -36.6580 H        12 ALA   -0.5100
    210 N         -74.6320  -23.7290  -33.6670 N.am     13 GLY   -0.4700
    211 CA        -74.9900  -23.2960  -32.3330 C.3      13 GLY    0.3100
    212 C         -73.8340  -23.4380  -31.3670 C.2      13 GLY   -0.0200
    213 O         -73.5180  -22.5060  -30.6280 O.2      13 GLY    0.0900
    214 HN        -75.1300  -24.5150  -34.0230 H        13 GLY    0.0900
    215 HA1       -75.8160  -23.9030  -31.9920 H        13 GLY    0.5100
    216 HA2       -75.2860  -22.2590  -32.3840 H        13 GLY   -0.5100
    217 N         -73.1880  -24.6010  -31.3800 N.am     14 SER   -0.4700
    218 CA        -72.0860  -24.8640  -30.4630 C.3      14 SER    0.3100
    219 C         -70.8610  -24.0360  -30.8140 C.2      14 SER    0.0700
    220 O         -70.0540  -23.7110  -29.9480 O.2      14 SER    0.0900
    221 CB        -71.7220  -26.3470  -30.4640 C.3      14 SER    0.0500
    222 OG        -72.8750  -27.1450  -30.2540 O.3      14 SER    0.0900
    223 HN        -73.4260  -25.3370  -32.0090 H        14 SER    0.0900
    224 HA        -72.3910  -24.5540  -29.4750 H        14 SER   -0.6600
    225 HB1       -70.9930  -26.5530  -29.6510 H        14 SER    0.4300
    226 HB2       -71.2720  -26.6200  -31.4430 H        14 SER    0.5100
    227 HG1       -73.3190  -27.1950  -31.1030 H        14 SER   -0.5100
    228 N         -70.7260  -23.7020  -32.0930 N.am     15 LEU   -0.4700
    229 CA        -69.6460  -22.8480  -32.5620 C.3      15 LEU    0.3100
    230 C         -69.8460  -21.4180  -32.0800 C.2      15 LEU    0.0700
    231 O         -68.9010  -20.7590  -31.6460 O.2      15 LEU    0.0900
    232 CB        -69.5800  -22.8880  -34.0870 C.3      15 LEU   -0.1800
    233 CG        -68.6490  -21.9060  -34.7850 C.3      15 LEU    0.0900
    234 CD1       -67.2400  -22.0350  -34.2420 C.3      15 LEU    0.0900
    235 CD2       -68.6790  -22.1820  -36.2740 C.3      15 LEU   -0.0900
    236 HN        -71.3620  -24.0220  -32.7910 H        15 LEU    0.0900
    237 HA        -68.7220  -23.2050  -32.1330 H        15 LEU   -0.2700
    238 HB1       -70.6050  -22.7030  -34.4690 H        15 LEU    0.0900
    239 HB2       -69.2640  -23.9110  -34.3800 H        15 LEU    0.0900
    240 HG        -69.0150  -20.8700  -34.6180 H        15 LEU    0.0900
    241 HD11      -66.8600  -23.0660  -34.4100 H        15 LEU   -0.2700
    242 HD12      -67.2350  -21.8280  -33.1500 H        15 LEU    0.0900
    243 HD13      -66.5670  -21.3200  -34.7610 H        15 LEU    0.0900
    244 HD21      -69.6630  -21.8850  -36.6990 H        15 LEU    0.0900
    245 HD22      -68.5260  -23.2670  -36.4610 H        15 LEU    0.5100
    246 HD23      -67.8830  -21.5980  -36.7850 H        15 LEU   -0.5100
    247 N         -71.0880  -20.9430  -32.1630 N.am     16 SER   -0.4700
    248 CA        -71.4560  -19.6440  -31.6160 C.3      16 SER    0.3100
    249 C         -71.1820  -19.6100  -30.1170 C.2      16 SER    0.0700
    250 O         -70.5700  -18.6710  -29.5940 O.2      16 SER    0.0900
    251 CB        -72.9360  -19.3640  -31.8830 C.3      16 SER    0.0500
    252 OG        -73.3360  -18.1410  -31.2970 O.3      16 SER    0.0900
    253 HN        -71.8210  -21.4560  -32.6020 H        16 SER    0.0900
    254 HA        -70.8390  -18.8930  -32.0880 H        16 SER   -0.6600
    255 HB1       -73.5530  -20.1810  -31.4500 H        16 SER    0.4300
    256 HB2       -73.1120  -19.3080  -32.9780 H        16 SER    0.5100
    257 HG1       -72.7880  -17.4630  -31.7010 H        16 SER   -0.5100
    258 N         -71.6340  -20.6620  -29.4400 N.am     17 LEU   -0.4700
    259 CA        -71.4310  -20.8450  -28.0070 C.3      17 LEU    0.3100
    260 C         -69.9570  -20.7350  -27.6200 C.2      17 LEU    0.0700
    261 O         -69.5760  -19.9310  -26.7600 O.2      17 LEU    0.0900
    262 CB        -71.9690  -22.2150  -27.5900 C.3      17 LEU   -0.1800
    263 CG        -71.7570  -22.5970  -26.1290 C.3      17 LEU    0.0900
    264 CD1       -72.5000  -21.6280  -25.2260 C.3      17 LEU    0.0900
    265 CD2       -72.2140  -24.0230  -25.8860 C.3      17 LEU   -0.0900
    266 HN        -72.1430  -21.3890  -29.8930 H        17 LEU    0.0900
    267 HA        -71.9530  -20.0560  -27.4860 H        17 LEU   -0.2700
    268 HB1       -71.4750  -22.9840  -28.2200 H        17 LEU    0.0900
    269 HB2       -73.0600  -22.2300  -27.7930 H        17 LEU    0.0900
    270 HG        -70.6720  -22.5670  -25.8920 H        17 LEU    0.0900
    271 HD11      -73.5880  -21.6540  -25.4500 H        17 LEU   -0.2700
    272 HD12      -72.1280  -20.5940  -25.3940 H        17 LEU    0.0900
    273 HD13      -72.3510  -21.9110  -24.1620 H        17 LEU    0.0900
    274 HD21      -71.6350  -24.7240  -26.5260 H        17 LEU    0.0900
    275 HD22      -73.2920  -24.1230  -26.1360 H        17 LEU    0.5100
    276 HD23      -72.0500  -24.2970  -24.8220 H        17 LEU   -0.5100
    277 N         -69.1340  -21.5520  -28.2670 N.am     18 VAL   -0.4700
    278 CA        -67.6960  -21.5350  -28.0620 C.3      18 VAL    0.3100
    279 C         -67.1210  -20.1470  -28.3250 C.2      18 VAL    0.0700
    280 O         -66.2360  -19.6830  -27.6030 O.2      18 VAL    0.0900
    281 CB        -67.0020  -22.5760  -28.9590 C.3      18 VAL   -0.0900
    282 CG1       -65.5180  -22.2830  -29.0880 C.3      18 VAL    0.0900
    283 CG2       -67.2320  -23.9750  -28.4110 C.3      18 VAL   -0.2700
    284 HN        -69.4680  -22.2190  -28.9280 H        18 VAL    0.0900
    285 HA        -67.5050  -21.7490  -27.0220 H        18 VAL    0.0900
    286 HB        -67.4680  -22.5580  -29.9660 H        18 VAL    0.0900
    287 HG11      -65.0700  -22.1290  -28.0840 H        18 VAL   -0.2700
    288 HG12      -65.3650  -21.3630  -29.6910 H        18 VAL    0.0900
    289 HG13      -65.0050  -23.1390  -29.5770 H        18 VAL    0.0900
    290 HG21      -68.3130  -24.1340  -28.2090 H        18 VAL    0.0900
    291 HG22      -66.6720  -24.1070  -27.4610 H        18 VAL    0.5100
    292 HG23      -66.8960  -24.7310  -29.1510 H        18 VAL   -0.5100
    293 N         -67.6430  -19.4790  -29.3510 N.am     19 THR   -0.4700
    294 CA        -67.1930  -18.1350  -29.6940 C.3      19 THR    0.3100
    295 C         -67.3840  -17.1740  -28.5180 C.2      19 THR    0.0700
    296 O         -66.4130  -16.5930  -27.9970 O.2      19 THR    0.0900
    297 CB        -67.9310  -17.5990  -30.9420 C.3      19 THR    0.1400
    298 CG2       -67.3310  -16.2790  -31.4030 C.3      19 THR    0.0900
    299 OG1       -67.8430  -18.5570  -32.0030 O.3      19 THR   -0.6600
    300 HN        -68.3590  -19.8640  -29.9280 H        19 THR    0.4300
    301 HA        -66.1310  -18.1780  -29.8800 H        19 THR   -0.2700
    302 HB        -69.0020  -17.4250  -30.7020 H        19 THR    0.0900
    303 HG1       -68.3920  -19.2980  -31.7360 H        19 THR    0.0900
    304 HG21      -66.2240  -16.3130  -31.3160 H        19 THR    0.0900
    305 HG22      -67.7110  -15.4490  -30.7710 H        19 THR    0.5100
    306 HG23      -67.5970  -16.0920  -32.4660 H        19 THR   -0.5100
    307 N         -68.6360  -17.0250  -28.0840 N.am     20 ILE   -0.4700
    308 CA        -68.9280  -16.1020  -26.9920 C.3      20 ILE    0.3100
    309 C         -68.2180  -16.4660  -25.6910 C.2      20 ILE    0.0700
    310 O         -67.6760  -15.5910  -25.0170 O.2      20 ILE    0.0900
    311 CB        -70.4440  -15.8950  -26.7560 C.3      20 ILE   -0.0900
    312 CG1       -71.2060  -17.2180  -26.8280 C.3      20 ILE    0.0900
    313 CG2       -71.0000  -14.9230  -27.7730 C.3      20 ILE   -0.2700
    314 CD        -72.7150  -17.0480  -26.8070 C.3      20 ILE    0.0900
    315 HN        -69.4070  -17.5220  -28.4730 H        20 ILE    0.0900
    316 HA        -68.4660  -15.1560  -27.2360 H        20 ILE    0.0900
    317 HB        -70.6090  -15.4950  -25.7330 H        20 ILE   -0.1800
    318 HG11      -70.9080  -17.8470  -25.9610 H        20 ILE    0.0900
    319 HG12      -70.9220  -17.7410  -27.7650 H        20 ILE    0.0900
    320 HG21      -71.6600  -15.4560  -28.4900 H        20 ILE   -0.2700
    321 HG22      -70.1690  -14.4520  -28.3400 H        20 ILE    0.0900
    322 HG23      -71.5950  -14.1380  -27.2600 H        20 ILE    0.0900
    323 HD1       -73.0820  -16.7650  -27.8170 H        20 ILE    0.0900
    324 HD2       -72.9950  -16.2450  -26.0910 H        20 ILE    0.5100
    325 HD3       -73.2010  -18.0020  -26.5070 H        20 ILE   -0.5100
    326 N         -68.2010  -17.7530  -25.3460 N.am     21 ILE   -0.4700
    327 CA        -67.4600  -18.2000  -24.1700 C.3      21 ILE    0.3100
    328 C         -65.9920  -17.7800  -24.2300 C.2      21 ILE    0.0700
    329 O         -65.4490  -17.2240  -23.2730 O.2      21 ILE    0.0900
    330 CB        -67.5340  -19.7230  -23.9970 C.3      21 ILE   -0.0900
    331 CG1       -68.9680  -20.1410  -23.6660 C.3      21 ILE    0.0900
    332 CG2       -66.5670  -20.1870  -22.9090 C.3      21 ILE   -0.2700
    333 CD        -69.1570  -21.6330  -23.5270 C.3      21 ILE    0.0900
    334 HN        -68.6820  -18.4550  -25.8640 H        21 ILE    0.0900
    335 HA        -67.8830  -17.7090  -23.3060 H        21 ILE    0.0900
    336 HB        -67.2720  -20.2160  -24.9580 H        21 ILE   -0.1800
    337 HG11      -69.6360  -19.7750  -24.4740 H        21 ILE    0.0900
    338 HG12      -69.2630  -19.6580  -22.7100 H        21 ILE    0.0900
    339 HG21      -66.7050  -19.5780  -21.9910 H        21 ILE   -0.2700
    340 HG22      -65.5190  -20.0680  -23.2590 H        21 ILE    0.0900
    341 HG23      -66.7590  -21.2530  -22.6610 H        21 ILE    0.0900
    342 HD1       -68.6550  -21.9970  -22.6040 H        21 ILE    0.0900
    343 HD2       -68.7120  -22.1540  -24.4010 H        21 ILE    0.5100
    344 HD3       -70.2400  -21.8730  -23.4600 H        21 ILE   -0.5100
    345 N         -65.3580  -18.0380  -25.3710 N.am     22 GLY   -0.4700
    346 CA        -63.9700  -17.6710  -25.5810 C.3      22 GLY    0.3100
    347 C         -63.7000  -16.1940  -25.3740 C.2      22 GLY   -0.0200
    348 O         -62.8360  -15.8140  -24.5740 O.2      22 GLY    0.0900
    349 HN        -65.8090  -18.4950  -26.1340 H        22 GLY    0.0900
    350 HA1       -63.7100  -17.9350  -26.5950 H        22 GLY    0.5100
    351 HA2       -63.3710  -18.2370  -24.8830 H        22 GLY   -0.5100
    352 N         -64.4420  -15.3490  -26.0860 N.am     23 ASN   -0.4700
    353 CA        -64.2190  -13.9080  -25.9690 C.3      23 ASN    0.3100
    354 C         -64.5670  -13.3370  -24.5890 C.2      23 ASN    0.0700
    355 O         -63.9560  -12.3600  -24.1330 O.2      23 ASN    0.0900
    356 CB        -64.9340  -13.1470  -27.0880 C.3      23 ASN   -0.1800
    357 CG        -64.2840  -13.3690  -28.4400 C.2      23 ASN    0.0900
    358 ND2       -64.7790  -14.3550  -29.1800 N.am     23 ASN    0.0900
    359 OD1       -63.3420  -12.6690  -28.8110 O.2      23 ASN    0.5500
    360 HN        -65.1590  -15.6470  -26.7110 H        23 ASN   -0.5500
    361 HA        -63.1560  -13.7310  -26.0180 H        23 ASN   -0.6200
    362 HB1       -64.9140  -12.0610  -26.8590 H        23 ASN    0.3200
    363 HB2       -65.9900  -13.4900  -27.1420 H        23 ASN    0.3000
    364 HD21      -64.4960  -14.4540  -30.1340 H        23 ASN    0.5100
    365 HD22      -65.4350  -14.9980  -28.7830 H        23 ASN   -0.5100
    366 N         -65.5390  -13.9590  -23.9250 N.am     24 ILE   -0.4700
    367 CA        -65.8860  -13.6120  -22.5480 C.3      24 ILE    0.3100
    368 C         -64.7190  -13.9300  -21.6280 C.2      24 ILE    0.0700
    369 O         -64.3980  -13.1570  -20.7260 O.2      24 ILE    0.0900
    370 CB        -67.1450  -14.3590  -22.0760 C.3      24 ILE   -0.0900
    371 CG1       -68.3990  -13.6020  -22.5070 C.3      24 ILE    0.0900
    372 CG2       -67.1460  -14.5290  -20.5680 C.3      24 ILE   -0.2700
    373 CD        -69.6750  -14.3750  -22.2830 C.3      24 ILE    0.0900
    374 HN        -66.0750  -14.6910  -24.3370 H        24 ILE    0.0900
    375 HA        -66.0500  -12.5460  -22.5090 H        24 ILE    0.0900
    376 HB        -67.1790  -15.3600  -22.5570 H        24 ILE   -0.1800
    377 HG11      -68.3150  -13.3630  -23.5890 H        24 ILE    0.0900
    378 HG12      -68.4550  -12.6530  -21.9320 H        24 ILE    0.0900
    379 HG21      -66.9410  -13.5560  -20.0740 H        24 ILE   -0.2700
    380 HG22      -66.3560  -15.2510  -20.2690 H        24 ILE    0.0900
    381 HG23      -68.1380  -14.8980  -20.2300 H        24 ILE    0.0900
    382 HD1       -69.8860  -14.4570  -21.1950 H        24 ILE    0.0900
    383 HD2       -69.5760  -15.3990  -22.7030 H        24 ILE    0.5100
    384 HD3       -70.5250  -13.8510  -22.7690 H        24 ILE   -0.5100
    385 N         -64.0770  -15.0720  -21.8690 N.am     25 LEU   -0.4700
    386 CA        -62.8790  -15.4390  -21.1300 C.3      25 LEU    0.3100
    387 C         -61.7520  -14.4570  -21.3910 C.2      25 LEU    0.0700
    388 O         -60.9480  -14.1910  -20.5070 O.2      25 LEU    0.0900
    389 CB        -62.4220  -16.8540  -21.4770 C.3      25 LEU   -0.1800
    390 CG        -63.2570  -17.9800  -20.8760 C.3      25 LEU    0.0900
    391 CD1       -62.5260  -19.3020  -21.0060 C.3      25 LEU    0.0900
    392 CD2       -63.5740  -17.6770  -19.4250 C.3      25 LEU   -0.0900
    393 HN        -64.3840  -15.7200  -22.5610 H        25 LEU    0.0900
    394 HA        -63.1060  -15.3700  -20.0770 H        25 LEU   -0.2700
    395 HB1       -61.3760  -16.9750  -21.1240 H        25 LEU    0.0900
    396 HB2       -62.4440  -16.9620  -22.5820 H        25 LEU    0.0900
    397 HG        -64.2310  -18.0410  -21.4070 H        25 LEU    0.0900
    398 HD11      -61.5530  -19.2550  -20.4730 H        25 LEU   -0.2700
    399 HD12      -62.3330  -19.5240  -22.0780 H        25 LEU    0.0900
    400 HD13      -63.1370  -20.1170  -20.5600 H        25 LEU    0.0900
    401 HD21      -64.2940  -16.8330  -19.3580 H        25 LEU    0.0900
    402 HD22      -62.6450  -17.3950  -18.8840 H        25 LEU    0.5100
    403 HD23      -64.0290  -18.5690  -18.9430 H        25 LEU   -0.5100
    404 N         -61.6850  -13.9210  -22.6070 N.am     26 VAL   -0.4700
    405 CA        -60.6820  -12.9020  -22.9040 C.3      26 VAL    0.3100
    406 C         -60.9270  -11.6460  -22.0690 C.2      26 VAL    0.0700
    407 O         -60.0500  -11.2110  -21.3130 O.2      26 VAL    0.0900
    408 CB        -60.6460  -12.5340  -24.4030 C.3      26 VAL   -0.0900
    409 CG1       -59.6100  -11.4450  -24.6610 C.3      26 VAL    0.0900
    410 CG2       -60.3490  -13.7620  -25.2420 C.3      26 VAL   -0.2700
    411 HN        -62.2970  -14.1820  -23.3500 H        26 VAL    0.0900
    412 HA        -59.7220  -13.2900  -22.5980 H        26 VAL    0.0900
    413 HB        -61.6490  -12.1720  -24.7180 H        26 VAL    0.0900
    414 HG11      -58.6390  -11.7230  -24.1970 H        26 VAL   -0.2700
    415 HG12      -59.9520  -10.4840  -24.2180 H        26 VAL    0.0900
    416 HG13      -59.4560  -11.3190  -25.7550 H        26 VAL    0.0900
    417 HG21      -61.0240  -14.5950  -24.9530 H        26 VAL    0.0900
    418 HG22      -59.2980  -14.0850  -25.0810 H        26 VAL    0.5100
    419 HG23      -60.5090  -13.5330  -26.3170 H        26 VAL   -0.5100
    420 N         -62.1300  -11.0800  -22.1920 N.am     27 MET   -0.4700
    421 CA        -62.4950   -9.8690  -21.4490 C.3      27 MET    0.3100
    422 C         -62.3000  -10.0260  -19.9380 C.2      27 MET    0.0700
    423 O         -61.7060   -9.1590  -19.2730 O.2      27 MET    0.0900
    424 CB        -63.9500   -9.4780  -21.7330 C.3      27 MET   -0.1800
    425 CG        -64.2440   -9.1490  -23.1870 C.3      27 MET    0.0900
    426 SD        -66.0090   -8.9830  -23.5510 S.3      27 MET    0.0900
    427 CE        -66.4470   -7.5250  -22.6010 C.3      27 MET   -0.1400
    428 HN        -62.8320  -11.4540  -22.7930 H        27 MET    0.0900
    429 HA        -61.8280   -9.0770  -21.7540 H        27 MET    0.0900
    430 HB1       -64.1980   -8.5880  -21.1170 H        27 MET   -0.0900
    431 HB2       -64.6040  -10.3220  -21.4260 H        27 MET   -0.2200
    432 HG1       -63.8150   -9.9550  -23.8190 H        27 MET    0.0900
    433 HG2       -63.7290   -8.1970  -23.4400 H        27 MET    0.0900
    434 HE1       -65.7450   -6.6880  -22.8000 H        27 MET    0.0900
    435 HE2       -66.4110   -7.7510  -21.5130 H        27 MET    0.5100
    436 HE3       -67.4700   -7.1860  -22.8670 H        27 MET   -0.5100
    437 N         -62.8120  -11.1360  -19.4070 N.am     28 VAL   -0.4700
    438 CA        -62.6850  -11.4760  -17.9910 C.3      28 VAL    0.3100
    439 C         -61.2300  -11.5980  -17.5570 C.2      28 VAL    0.0700
    440 O         -60.8170  -10.9790  -16.5830 O.2      28 VAL    0.0900
    441 CB        -63.4170  -12.7930  -17.6610 C.3      28 VAL   -0.0900
    442 CG1       -62.9150  -13.3730  -16.3470 C.3      28 VAL    0.0900
    443 CG2       -64.9240  -12.5690  -17.6200 C.3      28 VAL   -0.2700
    444 HN        -63.3120  -11.7950  -19.9620 H        28 VAL    0.0900
    445 HA        -63.1040  -10.6630  -17.4170 H        28 VAL    0.0900
    446 HB        -63.2410  -13.5250  -18.4770 H        28 VAL    0.0900
    447 HG11      -62.9250  -12.5930  -15.5550 H        28 VAL   -0.2700
    448 HG12      -61.8740  -13.7420  -16.4690 H        28 VAL    0.0900
    449 HG13      -63.5730  -14.2110  -16.0280 H        28 VAL    0.0900
    450 HG21      -65.2830  -12.2010  -18.6050 H        28 VAL    0.0900
    451 HG22      -65.1740  -11.8110  -16.8460 H        28 VAL    0.5100
    452 HG23      -65.4420  -13.5240  -17.3890 H        28 VAL   -0.5100
    453 N         -60.4500  -12.3880  -18.2950 N.am     29 SER   -0.4700
    454 CA        -59.0540  -12.6280  -17.9470 C.3      29 SER    0.3100
    455 C         -58.1950  -11.3740  -18.0650 C.2      29 SER    0.0700
    456 O         -57.1240  -11.2900  -17.4630 O.2      29 SER    0.0900
    457 CB        -58.4620  -13.7440  -18.8090 C.3      29 SER    0.0500
    458 OG        -58.4280  -13.3640  -20.1740 O.3      29 SER    0.0900
    459 HN        -60.7840  -12.8480  -19.1130 H        29 SER    0.0900
    460 HA        -59.0130  -12.8990  -16.9030 H        29 SER   -0.6600
    461 HB1       -59.0820  -14.6590  -18.7090 H        29 SER    0.4300
    462 HB2       -57.4240  -13.9610  -18.4750 H        29 SER    0.5100
    463 HG1       -59.3180  -13.5020  -20.5090 H        29 SER   -0.5100
    464 N         -58.6540  -10.3980  -18.8450 N.am     30 ILE   -0.4700
    465 CA        -57.9670   -9.1110  -18.9020 C.3      30 ILE    0.3100
    466 C         -58.3240   -8.2470  -17.6930 C.2      30 ILE    0.0700
    467 O         -57.4430   -7.6660  -17.0610 O.2      30 ILE    0.0900
    468 CB        -58.2640   -8.3420  -20.2020 C.3      30 ILE   -0.0900
    469 CG1       -57.5630   -9.0100  -21.3820 C.3      30 ILE    0.0900
    470 CG2       -57.7990   -6.9000  -20.0890 C.3      30 ILE   -0.2700
    471 CD        -57.6680   -8.2310  -22.6760 C.3      30 ILE    0.0900
    472 HN        -59.4680  -10.4970  -19.4120 H        30 ILE    0.0900
    473 HA        -56.9080   -9.3040  -18.8220 H        30 ILE    0.0900
    474 HB        -59.3570   -8.3620  -20.3990 H        30 ILE   -0.1800
    475 HG11      -58.0120  -10.0140  -21.5380 H        30 ILE    0.0900
    476 HG12      -56.4880   -9.1320  -21.1310 H        30 ILE    0.0900
    477 HG21      -56.7050   -6.8650  -19.8980 H        30 ILE   -0.2700
    478 HG22      -58.3210   -6.3990  -19.2450 H        30 ILE    0.0900
    479 HG23      -58.0120   -6.3580  -21.0350 H        30 ILE    0.0900
    480 HD1       -57.0590   -7.3050  -22.6160 H        30 ILE    0.0900
    481 HD2       -58.7270   -7.9480  -22.8620 H        30 ILE    0.5100
    482 HD3       -57.2920   -8.8480  -23.5210 H        30 ILE   -0.5100
    483 N         -59.6150   -8.1710  -17.3620 N.am     31 LYS   -0.4700
    484 CA        -60.0380   -7.3470  -16.2300 C.3      31 LYS    0.3100
    485 C         -59.6060   -7.9100  -14.8740 C.2      31 LYS    0.0700
    486 O         -59.4500   -7.1630  -13.9060 O.2      31 LYS    0.0900
    487 CB        -61.5540   -7.1240  -16.2520 C.3      31 LYS   -0.1800
    488 CG        -62.0340   -6.2030  -17.3620 C.3      31 LYS    0.0900
    489 CD        -61.3580   -4.8440  -17.2940 C.3      31 LYS    0.0900
    490 CE        -61.8040   -3.9750  -18.4550 C.3      31 LYS   -0.1800
    491 NZ        -61.0100   -2.7240  -18.5560 N.4      31 LYS    0.0900
    492 HN        -60.3300   -8.6570  -17.8570 H        31 LYS    0.0900
    493 HA        -59.5200   -6.4010  -16.2940 H        31 LYS   -0.1800
    494 HB1       -61.8580   -6.6870  -15.2780 H        31 LYS    0.0900
    495 HB2       -62.0510   -8.1090  -16.3760 H        31 LYS    0.0900
    496 HG1       -63.1320   -6.0660  -17.2710 H        31 LYS    0.2100
    497 HG2       -61.8090   -6.6710  -18.3440 H        31 LYS    0.0500
    498 HD1       -60.2560   -4.9770  -17.3360 H        31 LYS    0.0500
    499 HD2       -61.6240   -4.3470  -16.3380 H        31 LYS   -0.3000
    500 HE1       -62.8680   -3.6870  -18.3180 H        31 LYS    0.3300
    501 HE2       -61.6790   -4.5310  -19.4080 H        31 LYS    0.3300
    502 HZ1       -60.0070   -2.9610  -18.6960 H        31 LYS    0.3300
    503 HZ2       -61.1180   -2.1740  -17.6800 H        31 LYS    0.5100
    504 HZ3       -61.3500   -2.1610  -19.3610 H        31 LYS   -0.5100
    505 N         -59.4100   -9.2260  -14.8100 N.am     32 VAL   -0.4700
    506 CA        -59.0270   -9.9020  -13.5730 C.3      32 VAL    0.3100
    507 C         -57.5160   -9.8640  -13.3580 C.2      32 VAL    0.0700
    508 O         -57.0390   -9.4710  -12.2930 O.2      32 VAL    0.0900
    509 CB        -59.5290  -11.3650  -13.5450 C.3      32 VAL   -0.0900
    510 CG1       -58.8060  -12.1690  -12.4730 C.3      32 VAL    0.0900
    511 CG2       -61.0370  -11.4070  -13.3260 C.3      32 VAL   -0.2700
    512 HN        -59.5160   -9.8130  -15.6090 H        32 VAL    0.0900
    513 HA        -59.4510   -9.3480  -12.7490 H        32 VAL    0.0900
    514 HB        -59.3500  -11.8330  -14.5380 H        32 VAL    0.0900
    515 HG11      -58.8310  -11.6250  -11.5050 H        32 VAL   -0.2700
    516 HG12      -57.7450  -12.3230  -12.7660 H        32 VAL    0.0900
    517 HG13      -59.3030  -13.1530  -12.3390 H        32 VAL    0.0900
    518 HG21      -61.5570  -10.8680  -14.1470 H        32 VAL    0.0900
    519 HG22      -61.2930  -10.9180  -12.3630 H        32 VAL    0.5100
    520 HG23      -61.3880  -12.4610  -13.3150 H        32 VAL   -0.5100
    521 N         -56.7600  -10.2690  -14.3770 N.am     33 ASN   -0.4700
    522 CA        -55.3070  -10.2240  -14.3150 C.3      33 ASN    0.3100
    523 C         -54.7890   -8.8200  -14.6040 C.2      33 ASN    0.0700
    524 O         -55.0210   -8.2740  -15.6790 O.2      33 ASN    0.0900
    525 CB        -54.6970  -11.2220  -15.3050 C.3      33 ASN   -0.1800
    526 CG        -53.2070  -11.4360  -15.0870 C.2      33 ASN    0.0900
    527 ND2       -52.7160  -12.6080  -15.4770 N.am     33 ASN    0.0900
    528 OD1       -52.5040  -10.5640  -14.5760 O.2      33 ASN    0.5500
    529 HN        -57.1540  -10.6200  -15.2230 H        33 ASN   -0.5500
    530 HA        -55.0050  -10.4640  -13.3060 H        33 ASN   -0.6200
    531 HB1       -54.8500  -10.8450  -16.3390 H        33 ASN    0.3200
    532 HB2       -55.2120  -12.2000  -15.1940 H        33 ASN    0.3000
    533 HD21      -53.3200  -13.2910  -15.8880 H        33 ASN    0.5100
    534 HD22      -51.7430  -12.8080  -15.3590 H        33 ASN   -0.5100
    535 N         -54.0300   -8.1900  -13.6900 N.am     34 ARG   -0.4700
    536 CA        -53.5360   -6.8400  -13.8850 C.3      34 ARG    0.3100
    537 C         -52.1410   -6.8230  -14.4960 C.2      34 ARG    0.0700
    538 O         -51.6040   -5.7740  -14.8300 O.2      34 ARG    0.0900
    539 CB        -53.5780   -6.0580  -12.5390 C.3      34 ARG   -0.1800
    540 CG        -52.4860   -6.3410  -11.4750 C.3      34 ARG    0.0900
    541 CD        -52.1300   -7.8040  -11.1730 C.3      34 ARG    0.0900
    542 NE        -53.3840   -8.5460  -10.8170 N.pl3    34 ARG   -0.1800
    543 CZ        -53.5160   -9.8670  -10.8940 C.cat    34 ARG    0.0900
    544 NH1       -52.5440  -10.6610  -11.2980 N.pl3    34 ARG    0.0900
    545 NH2       -54.6980  -10.3990  -10.6430 N.pl3    34 ARG    0.2000
    546 HN        -53.7720   -8.6260  -12.8320 H        34 ARG    0.0900
    547 HA        -54.1590   -6.3550  -14.6220 H        34 ARG    0.0900
    548 HB1       -54.5580   -6.2720  -12.0670 H        34 ARG   -0.7000
    549 HB2       -53.5220   -4.9780  -12.7870 H        34 ARG    0.4400
    550 HG1       -52.8240   -5.8800  -10.5250 H        34 ARG    0.6400
    551 HG2       -51.5570   -5.8380  -11.8130 H        34 ARG   -0.8000
    552 HD1       -51.4300   -7.8630  -10.3130 H        34 ARG    0.4600
    553 HD2       -51.6790   -8.2850  -12.0670 H        34 ARG    0.4600
    554 HE        -54.1680   -8.0140  -10.5010 H        34 ARG   -0.8000
    555 HH11      -51.6610  -10.2750  -11.5630 H        34 ARG    0.4600
    556 HH12      -52.6900  -11.6490  -11.3390 H        34 ARG    0.4600
    557 HH21      -55.5020   -9.8120  -10.5480 H        34 ARG    0.5100
    558 HH22      -54.7890  -11.3910  -10.5470 H        34 ARG   -0.5100
    559 N         -51.5180   -8.0000  -14.7100 N.am     35 HSE   -0.4700
    560 CA        -50.2240   -8.1060  -15.3550 C.3      35 HSE    0.3100
    561 C         -50.3370   -8.1100  -16.8750 C.2      35 HSE    0.0700
    562 O         -49.4290   -7.6700  -17.5700 O.2      35 HSE    0.0900
    563 CB        -49.4680   -9.3760  -14.8860 C.3      35 HSE   -0.0800
    564 CG        -49.1040   -9.3680  -13.4220 C.ar     35 HSE    0.0900
    565 CD2       -47.9160   -9.0050  -12.8710 C.ar     35 HSE    0.0900
    566 ND1       -49.9010   -9.9940  -12.4670 N.ar     35 HSE   -0.7000
    567 CE1       -49.1740   -9.9840  -11.3620 C.ar     35 HSE    0.2200
    568 NE2       -47.9710   -9.3950  -11.5510 N.ar     35 HSE    0.2500
    569 HN        -51.9280   -8.8630  -14.4300 H        35 HSE    0.1300
    570 HA        -49.6560   -7.2210  -15.1070 H        35 HSE   -0.3600
    571 HB1       -48.5300   -9.4690  -15.4750 H        35 HSE    0.3200
    572 HB2       -50.1090  -10.2620  -15.0790 H        35 HSE   -0.0500
    573 HD2       -47.0640   -8.5110  -13.3200 H        35 HSE    0.0900
    574 HE1       -49.4840  -10.3950  -10.4010 H        35 HSE    0.5100
    575 HE2       -47.2490   -9.2590  -10.8720 H        35 HSE   -0.5100
    576 N         -51.4790   -8.5700  -17.4380 N.am     36 LEU   -0.4700
    577 CA        -51.7370   -8.5300  -18.8760 C.3      36 LEU    0.3100
    578 C         -52.5480   -7.3060  -19.2860 C.2      36 LEU    0.0700
    579 O         -53.0150   -7.2150  -20.4200 O.2      36 LEU    0.0900
    580 CB        -52.4600   -9.8010  -19.3320 C.3      36 LEU   -0.1800
    581 CG        -51.6120  -11.0650  -19.4820 C.3      36 LEU    0.0900
    582 CD1       -52.4960  -12.2580  -19.8170 C.3      36 LEU    0.0900
    583 CD2       -50.5330  -10.8680  -20.5410 C.3      36 LEU   -0.0900
    584 HN        -52.2080   -8.9660  -16.8840 H        36 LEU    0.0900
    585 HA        -50.7880   -8.4370  -19.3840 H        36 LEU   -0.2700
    586 HB1       -52.9260   -9.5890  -20.3170 H        36 LEU    0.0900
    587 HB2       -53.2600  -10.0170  -18.5940 H        36 LEU    0.0900
    588 HG        -51.0710  -11.2620  -18.5330 H        36 LEU    0.0900
    589 HD11      -53.1690  -12.0080  -20.6650 H        36 LEU   -0.2700
    590 HD12      -53.1190  -12.5270  -18.9370 H        36 LEU    0.0900
    591 HD13      -51.8660  -13.1260  -20.1080 H        36 LEU    0.0900
    592 HD21      -49.8660  -10.0270  -20.2550 H        36 LEU    0.0900
    593 HD22      -51.0020  -10.6300  -21.5200 H        36 LEU    0.5100
    594 HD23      -49.9210  -11.7900  -20.6340 H        36 LEU   -0.5100
    595 N         -52.7140   -6.3620  -18.3640 N.am     37 GLN   -0.4700
    596 CA        -53.4590   -5.1420  -18.6470 C.3      37 GLN    0.3100
    597 C         -52.5750   -4.0670  -19.2590 C.2      37 GLN    0.0700
    598 O         -52.5570   -2.9280  -18.7940 O.2      37 GLN    0.0900
    599 CB        -54.1260   -4.6060  -17.3790 C.3      37 GLN   -0.1800
    600 CG        -55.3080   -5.4300  -16.9160 C.3      37 GLN    0.0900
    601 CD        -55.9280   -4.9080  -15.6340 C.2      37 GLN    0.0900
    602 NE2       -57.0260   -5.5270  -15.2140 N.am     37 GLN   -0.1800
    603 OE1       -55.4290   -3.9620  -15.0270 O.2      37 GLN    0.0900
    604 HN        -52.3390   -6.4450  -17.4440 H        37 GLN    0.0900
    605 HA        -54.2050   -5.3720  -19.3930 H        37 GLN    0.5500
    606 HB1       -54.4750   -3.5700  -17.5750 H        37 GLN   -0.5500
    607 HB2       -53.3720   -4.5840  -16.5660 H        37 GLN   -0.6200
    608 HG1       -54.9720   -6.4750  -16.7440 H        37 GLN    0.3200
    609 HG2       -56.0840   -5.4230  -17.7100 H        37 GLN    0.3000
    610 HE21      -57.3990   -6.2950  -15.7370 H        37 GLN    0.5100
    611 HE22      -57.4790   -5.2280  -14.3750 H        37 GLN   -0.5100
    612 N         -51.8350   -4.4330  -20.3010 N.am     38 THR   -0.4700
    613 CA        -51.0130   -3.4710  -21.0210 C.3      38 THR    0.3100
    614 C         -51.8270   -2.8110  -22.1310 C.2      38 THR    0.0700
    615 O         -52.9030   -3.2920  -22.4930 O.2      38 THR    0.0900
    616 CB        -49.7400   -4.1240  -21.5990 C.3      38 THR    0.1400
    617 CG2       -48.7910   -4.5170  -20.4780 C.3      38 THR    0.0900
    618 OG1       -50.0910   -5.2970  -22.3430 O.3      38 THR   -0.6600
    619 HN        -51.8110   -5.3730  -20.6330 H        38 THR    0.4300
    620 HA        -50.7460   -2.6860  -20.3310 H        38 THR   -0.2700
    621 HB        -49.2230   -3.4090  -22.2750 H        38 THR    0.0900
    622 HG1       -49.2630   -5.7420  -22.5390 H        38 THR    0.0900
    623 HG21      -49.2840   -5.2420  -19.7970 H        38 THR    0.0900
    624 HG22      -48.5040   -3.6180  -19.8920 H        38 THR    0.5100
    625 HG23      -47.8810   -4.9930  -20.9030 H        38 THR   -0.5100
    626 N         -51.3160   -1.7010  -22.6610 N.am     39 VAL   -0.4700
    627 CA        -51.9920   -0.9540  -23.7170 C.3      39 VAL    0.3100
    628 C         -52.3210   -1.8360  -24.9200 C.2      39 VAL    0.0700
    629 O         -53.3770   -1.6910  -25.5390 O.2      39 VAL    0.0900
    630 CB        -51.1410    0.2430  -24.1830 C.3      39 VAL   -0.0900
    631 CG1       -51.9120    1.0940  -25.1850 C.3      39 VAL    0.0900
    632 CG2       -50.7080    1.0830  -22.9930 C.3      39 VAL   -0.2700
    633 HN        -50.4420   -1.3290  -22.3570 H        39 VAL    0.0900
    634 HA        -52.9380   -0.6090  -23.3260 H        39 VAL    0.0900
    635 HB        -50.2090   -0.1310  -24.6600 H        39 VAL    0.0900
    636 HG11      -52.9220    1.3320  -24.7860 H        39 VAL   -0.2700
    637 HG12      -52.0310    0.5400  -26.1400 H        39 VAL    0.0900
    638 HG13      -51.3710    2.0460  -25.3690 H        39 VAL    0.0900
    639 HG21      -49.9600    0.5290  -22.3860 H        39 VAL    0.0900
    640 HG22      -51.5860    1.3100  -22.3510 H        39 VAL    0.5100
    641 HG23      -50.2480    2.0310  -23.3450 H        39 VAL   -0.5100
    642 N         -51.4160   -2.7600  -25.2380 N.am     40 ASN   -0.4700
    643 CA        -51.6130   -3.6900  -26.3440 C.3      40 ASN    0.3100
    644 C         -52.8560   -4.5590  -26.1740 C.2      40 ASN    0.0700
    645 O         -53.4640   -4.9890  -27.1560 O.2      40 ASN    0.0900
    646 CB        -50.3800   -4.5780  -26.5250 C.3      40 ASN   -0.1800
    647 CG        -49.1510   -3.7940  -26.9440 C.2      40 ASN    0.0900
    648 ND2       -48.8610   -3.7950  -28.2430 N.am     40 ASN    0.0900
    649 OD1       -48.4690   -3.1970  -26.1110 O.2      40 ASN    0.5500
    650 HN        -50.5630   -2.8570  -24.7340 H        40 ASN   -0.5500
    651 HA        -51.7940   -3.1120  -27.2380 H        40 ASN   -0.6200
    652 HB1       -50.5940   -5.3400  -27.3050 H        40 ASN    0.3200
    653 HB2       -50.1600   -5.0910  -25.5650 H        40 ASN    0.3000
    654 HD21      -47.9870   -3.4240  -28.5610 H        40 ASN    0.5100
    655 HD22      -49.5150   -4.1660  -28.9020 H        40 ASN   -0.5100
    656 N         -53.2350   -4.8100  -24.9240 N.am     41 ASN   -0.4700
    657 CA        -54.3690   -5.6790  -24.6330 C.3      41 ASN    0.3100
    658 C         -55.7120   -4.9570  -24.5630 C.2      41 ASN    0.0700
    659 O         -56.7590   -5.5940  -24.4620 O.2      41 ASN    0.0900
    660 CB        -54.1190   -6.4800  -23.3530 C.3      41 ASN   -0.1800
    661 CG        -52.9640   -7.4550  -23.4960 C.2      41 ASN    0.0900
    662 ND2       -52.8800   -8.4130  -22.5790 N.am     41 ASN    0.0900
    663 OD1       -52.1560   -7.3510  -24.4210 O.2      41 ASN    0.5500
    664 HN        -52.7660   -4.4190  -24.1370 H        41 ASN   -0.5500
    665 HA        -54.5050   -6.3450  -25.4730 H        41 ASN   -0.6200
    666 HB1       -55.0360   -7.0540  -23.0990 H        41 ASN    0.3200
    667 HB2       -53.8890   -5.7780  -22.5250 H        41 ASN    0.3000
    668 HD21      -53.4620   -8.3800  -21.7670 H        41 ASN    0.5100
    669 HD22      -52.2360   -9.1690  -22.7020 H        41 ASN   -0.5100
    670 N         -55.6870   -3.6260  -24.6130 N.am     42 TYR   -0.4700
    671 CA        -56.9150   -2.8480  -24.7110 C.3      42 TYR    0.3100
    672 C         -57.5280   -3.0640  -26.0830 C.2      42 TYR    0.0700
    673 O         -58.7510   -3.1600  -26.2350 O.2      42 TYR    0.0900
    674 CB        -56.6380   -1.3590  -24.4910 C.3      42 TYR   -0.1800
    675 CG        -56.6580   -0.9400  -23.0410 C.ar     42 TYR    0.0900
    676 CD1       -57.6550   -0.1010  -22.5540 C.ar     42 TYR    0.0900
    677 CD2       -55.6850   -1.3850  -22.1540 C.ar     42 TYR    0.0000
    678 CE1       -57.6790    0.2860  -21.2260 C.ar     42 TYR   -0.1150
    679 CE2       -55.7010   -1.0050  -20.8240 C.ar     42 TYR    0.1150
    680 CZ        -56.6980   -0.1690  -20.3660 C.ar     42 TYR   -0.1150
    681 OH        -56.7160    0.2110  -19.0440 O.3      42 TYR    0.1150
    682 HN        -54.8360   -3.1080  -24.5850 H        42 TYR    0.1100
    683 HA        -57.6020   -3.2140  -23.9620 H        42 TYR   -0.5400
    684 HB1       -57.4130   -0.7610  -25.0160 H        42 TYR    0.4300
    685 HB2       -55.6300   -1.1120  -24.8900 H        42 TYR   -0.1150
    686 HD1       -58.4250    0.2530  -23.2250 H        42 TYR    0.1150
    687 HD2       -54.9020   -2.0390  -22.5100 H        42 TYR   -0.1150
    688 HE1       -58.4580    0.9400  -20.8640 H        42 TYR    0.1150
    689 HE2       -54.9370   -1.3600  -20.1480 H        42 TYR    0.5100
    690 HH        -55.9660   -0.1990  -18.6080 H        42 TYR   -0.5100
    691 N         -56.6580   -3.1430  -27.0870 N.am     43 PHE   -0.4700
    692 CA        -57.0700   -3.4500  -28.4420 C.3      43 PHE    0.3100
    693 C         -57.6520   -4.8560  -28.4860 C.2      43 PHE    0.0700
    694 O         -58.6070   -5.1270  -29.2190 O.2      43 PHE    0.0900
    695 CB        -55.8780   -3.3400  -29.3880 C.3      43 PHE   -0.1800
    696 CG        -55.2710   -1.9680  -29.4360 C.ar     43 PHE    0.0900
    697 CD1       -55.8950   -0.9460  -30.1310 C.ar     43 PHE    0.0900
    698 CD2       -54.0720   -1.7000  -28.7950 C.ar     43 PHE    0.0000
    699 CE1       -55.3390    0.3180  -30.1870 C.ar     43 PHE   -0.1150
    700 CE2       -53.5080   -0.4350  -28.8460 C.ar     43 PHE    0.1150
    701 CZ        -54.1440    0.5760  -29.5430 C.ar     43 PHE   -0.1150
    702 HN        -55.6810   -2.9930  -26.9500 H        43 PHE    0.1150
    703 HA        -57.8440   -2.7520  -28.7270 H        43 PHE   -0.1150
    704 HB1       -56.2050   -3.5920  -30.4190 H        43 PHE    0.1150
    705 HB2       -55.0820   -4.0410  -29.0570 H        43 PHE   -0.1150
    706 HD1       -56.8290   -1.1400  -30.6360 H        43 PHE    0.1150
    707 HD2       -53.5720   -2.4850  -28.2500 H        43 PHE   -0.1150
    708 HE1       -55.8370    1.1050  -30.7350 H        43 PHE    0.1150
    709 HE2       -52.5740   -0.2390  -28.3420 H        43 PHE    0.5100
    710 HZ        -53.7090    1.5630  -29.5840 H        43 PHE   -0.5100
    711 N         -57.0760   -5.7500  -27.6820 N.am     44 LEU   -0.4700
    712 CA        -57.5910   -7.1060  -27.5570 C.3      44 LEU    0.3100
    713 C         -58.9490   -7.1090  -26.8690 C.2      44 LEU    0.0700
    714 O         -59.7900   -7.9710  -27.1260 O.2      44 LEU    0.0900
    715 CB        -56.6120   -7.9920  -26.7820 C.3      44 LEU   -0.1800
    716 CG        -55.2320   -8.2210  -27.3960 C.3      44 LEU    0.0900
    717 CD1       -54.5890   -9.4530  -26.7830 C.3      44 LEU    0.0900
    718 CD2       -55.3180   -8.3510  -28.9070 C.3      44 LEU   -0.0900
    719 HN        -56.2730   -5.5300  -27.1340 H        44 LEU    0.0900
    720 HA        -57.7420   -7.4980  -28.5520 H        44 LEU   -0.2700
    721 HB1       -57.0900   -8.9860  -26.6530 H        44 LEU    0.0900
    722 HB2       -56.4620   -7.5320  -25.7830 H        44 LEU    0.0900
    723 HG        -54.5910   -7.3340  -27.2080 H        44 LEU    0.0900
    724 HD11      -55.2200  -10.3480  -26.9730 H        44 LEU   -0.2700
    725 HD12      -54.4850   -9.3190  -25.6850 H        44 LEU    0.0900
    726 HD13      -53.5880   -9.6230  -27.2360 H        44 LEU    0.0900
    727 HD21      -55.7460   -7.4250  -29.3470 H        44 LEU    0.0900
    728 HD22      -55.9730   -9.2070  -29.1770 H        44 LEU    0.5100
    729 HD23      -54.3040   -8.5090  -29.3320 H        44 LEU   -0.5100
    730 N         -59.1590   -6.1370  -25.9870 N.am     45 PHE   -0.4700
    731 CA        -60.4210   -6.0140  -25.2800 C.3      45 PHE    0.3100
    732 C         -61.5140   -5.5720  -26.2410 C.2      45 PHE    0.0700
    733 O         -62.5770   -6.1910  -26.3120 O.2      45 PHE    0.0900
    734 CB        -60.2920   -5.0230  -24.1210 C.3      45 PHE   -0.1800
    735 CG        -61.5050   -4.9570  -23.2420 C.ar     45 PHE    0.0900
    736 CD1       -61.7320   -5.9290  -22.2800 C.ar     45 PHE    0.0900
    737 CD2       -62.4140   -3.9180  -23.3690 C.ar     45 PHE    0.0000
    738 CE1       -62.8460   -5.8720  -21.4670 C.ar     45 PHE   -0.1150
    739 CE2       -63.5280   -3.8550  -22.5570 C.ar     45 PHE    0.1150
    740 CZ        -63.7440   -4.8320  -21.6040 C.ar     45 PHE   -0.1150
    741 HN        -58.4640   -5.4530  -25.7720 H        45 PHE    0.1150
    742 HA        -60.6940   -6.9910  -24.9090 H        45 PHE   -0.1150
    743 HB1       -60.1260   -4.0030  -24.5290 H        45 PHE    0.1150
    744 HB2       -59.4360   -5.3210  -23.4790 H        45 PHE   -0.1150
    745 HD1       -61.0290   -6.7420  -22.1660 H        45 PHE    0.1150
    746 HD2       -62.2480   -3.1510  -24.1120 H        45 PHE   -0.1150
    747 HE1       -63.0150   -6.6370  -20.7240 H        45 PHE    0.1150
    748 HE2       -64.2310   -3.0410  -22.6660 H        45 PHE    0.5100
    749 HZ        -64.6160   -4.7830  -20.9690 H        45 PHE   -0.5100
    750 N         -61.2460   -4.5020  -26.9880 N.am     46 SER   -0.4700
    751 CA        -62.1840   -4.0280  -27.9970 C.3      46 SER    0.3100
    752 C         -62.4920   -5.1350  -28.9950 C.2      46 SER    0.0700
    753 O         -63.6570   -5.3810  -29.3410 O.2      46 SER    0.0900
    754 CB        -61.6120   -2.8110  -28.7270 C.3      46 SER    0.0500
    755 OG        -62.4700   -2.3960  -29.7760 O.3      46 SER    0.0900
    756 HN        -60.4010   -3.9840  -26.8910 H        46 SER    0.0900
    757 HA        -63.1080   -3.7680  -27.5020 H        46 SER   -0.6600
    758 HB1       -60.6230   -3.0690  -29.1600 H        46 SER    0.4300
    759 HB2       -61.4950   -1.9690  -28.0110 H        46 SER    0.5100
    760 HG1       -62.2940   -2.9870  -30.5110 H        46 SER   -0.5100
    761 N         -61.4370   -5.8140  -29.4400 N.am     47 LEU   -0.4700
    762 CA        -61.5680   -6.9250  -30.3730 C.3      47 LEU    0.3100
    763 C         -62.4860   -8.0180  -29.8330 C.2      47 LEU    0.0700
    764 O         -63.4140   -8.4570  -30.5100 O.2      47 LEU    0.0900
    765 CB        -60.1910   -7.5100  -30.6910 C.3      47 LEU   -0.1800
    766 CG        -60.1700   -8.5790  -31.7810 C.3      47 LEU    0.0900
    767 CD1       -60.5780   -7.9760  -33.1200 C.3      47 LEU    0.0900
    768 CD2       -58.7960   -9.2210  -31.8610 C.3      47 LEU   -0.0900
    769 HN        -60.5090   -5.5930  -29.1520 H        47 LEU    0.0900
    770 HA        -62.0370   -6.5550  -31.2730 H        47 LEU   -0.2700
    771 HB1       -59.7840   -7.9580  -29.7610 H        47 LEU    0.0900
    772 HB2       -59.5280   -6.6790  -31.0110 H        47 LEU    0.0900
    773 HG        -60.8750   -9.3940  -31.5120 H        47 LEU    0.0900
    774 HD11      -59.8760   -7.1640  -33.4030 H        47 LEU   -0.2700
    775 HD12      -61.6020   -7.5500  -33.0470 H        47 LEU    0.0900
    776 HD13      -60.5540   -8.7580  -33.9090 H        47 LEU    0.0900
    777 HD21      -58.5390   -9.6960  -30.8900 H        47 LEU    0.0900
    778 HD22      -58.0300   -8.4500  -32.0920 H        47 LEU    0.5100
    779 HD23      -58.7880  -10.0030  -32.6500 H        47 LEU   -0.5100
    780 N         -62.2320   -8.4490  -28.6000 N.am     48 ALA   -0.4700
    781 CA        -63.0410   -9.4820  -27.9700 C.3      48 ALA    0.3100
    782 C         -64.4830   -9.0300  -27.7850 C.2      48 ALA    0.0700
    783 O         -65.3980   -9.8520  -27.7850 O.2      48 ALA    0.0900
    784 CB        -62.4370   -9.8970  -26.6350 C.3      48 ALA   -0.2700
    785 HN        -61.4800   -8.0850  -28.0540 H        48 ALA    0.0900
    786 HA        -63.0850  -10.3270  -28.6410 H        48 ALA    0.0900
    787 HB1       -62.3850   -9.0230  -25.9520 H        48 ALA    0.0900
    788 HB2       -61.4080  -10.2870  -26.7900 H        48 ALA    0.5100
    789 HB3       -63.0660  -10.6800  -26.1620 H        48 ALA   -0.5100
    790 N         -64.6870   -7.7240  -27.6160 N.am     49 CYS   -0.4700
    791 CA        -66.0310   -7.1710  -27.4890 C.3      49 CYS    0.3100
    792 C         -66.7960   -7.3020  -28.8000 C.2      49 CYS    0.0700
    793 O         -67.9280   -7.8070  -28.8300 O.2      49 CYS    0.0900
    794 CB        -65.9810   -5.7010  -27.0610 C.3      49 CYS   -0.1100
    795 SG        -65.5300   -5.4280  -25.3290 S.3      49 CYS    0.0900
    796 HN        -63.9350   -7.0700  -27.5670 H        49 CYS    0.0900
    797 HA        -66.5640   -7.7550  -26.7540 H        49 CYS   -0.2300
    798 HB1       -66.9820   -5.2570  -27.2460 H        49 CYS    0.1600
    799 HB2       -65.2440   -5.1810  -27.7100 H        49 CYS    0.5100
    800 HG1       -64.2690   -5.8050  -25.4770 H        49 CYS   -0.5100
    801 N         -66.1700   -6.8490  -29.8870 N.am     50 ALA   -0.4700
    802 CA        -66.7680   -6.9730  -31.2110 C.3      50 ALA    0.3100
    803 C         -67.0640   -8.4340  -31.5340 C.2      50 ALA    0.0700
    804 O         -68.1460   -8.7730  -32.0160 O.2      50 ALA    0.0900
    805 CB        -65.8520   -6.3730  -32.2700 C.3      50 ALA   -0.2700
    806 HN        -65.2750   -6.4120  -29.8440 H        50 ALA    0.0900
    807 HA        -67.7170   -6.4580  -31.2000 H        50 ALA    0.0900
    808 HB1       -64.8740   -6.8990  -32.2730 H        50 ALA    0.0900
    809 HB2       -65.6760   -5.2970  -32.0510 H        50 ALA    0.5100
    810 HB3       -66.3150   -6.4790  -33.2750 H        50 ALA   -0.5100
    811 N         -66.0970   -9.2990  -31.2440 N.am     51 ASP   -0.4700
    812 CA        -66.2470  -10.7270  -31.4840 C.3      51 ASP    0.3100
    813 C         -67.2990  -11.3490  -30.5710 C.2      51 ASP    0.0700
    814 O         -67.8220  -12.4240  -30.8560 O.2      51 ASP    0.0900
    815 CB        -64.9110  -11.4500  -31.2960 C.3      51 ASP   -0.2800
    816 CG        -63.8370  -10.9530  -32.2420 C.2      51 ASP    0.0900
    817 OD1       -64.1790  -10.5510  -33.3780 O.co2    51 ASP    0.0900
    818 OD2       -62.6470  -10.9680  -31.8520 O.co2    51 ASP    0.6200
    819 HN        -65.2280   -9.0090  -30.8510 H        51 ASP   -0.7600
    820 HA        -66.6050  -10.8610  -32.4940 H        51 ASP   -0.7600
    821 HB1       -65.0600  -12.5370  -31.4720 H        51 ASP    0.5100
    822 HB2       -64.5600  -11.2950  -30.2520 H        51 ASP   -0.5100
    823 N         -67.6050  -10.6800  -29.4630 N.am     52 LEU   -0.4700
    824 CA        -68.6380  -11.1600  -28.5590 C.3      52 LEU    0.3100
    825 C         -70.0160  -10.8300  -29.1190 C.2      52 LEU    0.0700
    826 O         -70.8860  -11.6970  -29.1980 O.2      52 LEU    0.0900
    827 CB        -68.4660  -10.5570  -27.1630 C.3      52 LEU   -0.1800
    828 CG        -69.5870  -10.7870  -26.1460 C.3      52 LEU    0.0900
    829 CD1       -69.6700  -12.2440  -25.7160 C.3      52 LEU    0.0900
    830 CD2       -69.4030   -9.8760  -24.9400 C.3      52 LEU   -0.0900
    831 HN        -67.1470   -9.8340  -29.2040 H        52 LEU    0.0900
    832 HA        -68.5690  -12.2370  -28.5130 H        52 LEU   -0.2700
    833 HB1       -68.3470   -9.4610  -27.2860 H        52 LEU    0.0900
    834 HB2       -67.5330  -10.9770  -26.7320 H        52 LEU    0.0900
    835 HG        -70.5560  -10.4890  -26.6020 H        52 LEU    0.0900
    836 HD11      -68.6660  -12.6100  -25.4150 H        52 LEU   -0.2700
    837 HD12      -70.0360  -12.8670  -26.5600 H        52 LEU    0.0900
    838 HD13      -70.3580  -12.3440  -24.8500 H        52 LEU    0.0900
    839 HD21      -69.4230   -8.8120  -25.2580 H        52 LEU    0.0900
    840 HD22      -68.4240  -10.0830  -24.4560 H        52 LEU    0.5100
    841 HD23      -70.2240  -10.0440  -24.2110 H        52 LEU   -0.5100
    842 N         -70.2120   -9.5700  -29.5130 N.am     53 ILE   -0.4700
    843 CA        -71.4610   -9.1670  -30.1540 C.3      53 ILE    0.3100
    844 C         -71.7140  -10.0360  -31.3810 C.2      53 ILE    0.0700
    845 O         -72.8090  -10.5690  -31.5660 O.2      53 ILE    0.0900
    846 CB        -71.4390   -7.6810  -30.5620 C.3      53 ILE   -0.0900
    847 CG1       -71.5010   -6.7850  -29.3210 C.3      53 ILE    0.0900
    848 CG2       -72.5970   -7.3560  -31.4900 C.3      53 ILE   -0.2700
    849 CD        -71.5200   -5.3000  -29.6340 C.3      53 ILE    0.0900
    850 HN        -69.5260   -8.8570  -29.3900 H        53 ILE    0.0900
    851 HA        -72.2630   -9.3470  -29.4540 H        53 ILE    0.0900
    852 HB        -70.4810   -7.4560  -31.0780 H        53 ILE   -0.1800
    853 HG11      -70.6140   -7.0000  -28.6870 H        53 ILE    0.0900
    854 HG12      -72.4200   -7.0360  -28.7510 H        53 ILE    0.0900
    855 HG21      -73.5630   -7.5680  -30.9830 H        53 ILE   -0.2700
    856 HG22      -72.5340   -7.9810  -32.4070 H        53 ILE    0.0900
    857 HG23      -72.5700   -6.2810  -31.7670 H        53 ILE    0.0900
    858 HD1       -72.4910   -5.0200  -30.0950 H        53 ILE    0.0900
    859 HD2       -70.7040   -5.0530  -30.3460 H        53 ILE    0.5100
    860 HD3       -71.3900   -4.7150  -28.6980 H        53 ILE   -0.5100
    861 N         -70.6790  -10.1900  -32.2060 N.am     54 ILE   -0.4700
    862 CA        -70.7310  -11.0600  -33.3770 C.3      54 ILE    0.3100
    863 C         -71.0740  -12.4900  -32.9820 C.2      54 ILE    0.0700
    864 O         -71.8790  -13.1600  -33.6350 O.2      54 ILE    0.0900
    865 CB        -69.3850  -11.0580  -34.1280 C.3      54 ILE   -0.0900
    866 CG1       -69.2750   -9.8170  -35.0080 C.3      54 ILE    0.0900
    867 CG2       -69.2570  -12.2930  -35.0070 C.3      54 ILE   -0.2700
    868 CD        -70.2280   -9.8500  -36.1730 C.3      54 ILE    0.0900
    869 HN        -69.8160   -9.7140  -32.0600 H        54 ILE    0.0900
    870 HA        -71.5200  -10.7030  -34.0210 H        54 ILE    0.0900
    871 HB        -68.5530  -11.0420  -33.3930 H        54 ILE   -0.1800
    872 HG11      -68.2370   -9.7430  -35.3940 H        54 ILE    0.0900
    873 HG12      -69.4930   -8.9200  -34.3900 H        54 ILE    0.0900
    874 HG21      -70.2310  -12.5200  -35.4930 H        54 ILE   -0.2700
    875 HG22      -68.9580  -13.1680  -34.3890 H        54 ILE    0.0900
    876 HG23      -68.4980  -12.1180  -35.7980 H        54 ILE    0.0900
    877 HD1       -71.2760   -9.9110  -35.8090 H        54 ILE    0.0900
    878 HD2       -70.0210  -10.7390  -36.8070 H        54 ILE    0.5100
    879 HD3       -70.1160   -8.9250  -36.7790 H        54 ILE   -0.5100
    880 N         -70.4680  -12.9470  -31.8930 N.am     55 GLY   -0.4700
    881 CA        -70.6370  -14.3100  -31.4430 C.3      55 GLY    0.3100
    882 C         -72.0430  -14.6300  -30.9890 C.2      55 GLY   -0.0200
    883 O         -72.5430  -15.7200  -31.2490 O.2      55 GLY    0.0900
    884 HN        -69.8720  -12.3720  -31.3390 H        55 GLY    0.0900
    885 HA1       -69.9590  -14.4680  -30.6170 H        55 GLY    0.5100
    886 HA2       -70.3800  -14.9600  -32.2660 H        55 GLY   -0.5100
    887 N         -72.6900  -13.6850  -30.3100 N.am     56 VAL   -0.4700
    888 CA        -73.9960  -13.9540  -29.7140 C.3      56 VAL    0.3100
    889 C         -75.1690  -13.5580  -30.6120 C.2      56 VAL    0.0700
    890 O         -76.1980  -14.2330  -30.6340 O.2      56 VAL    0.0900
    891 CB        -74.1340  -13.3010  -28.3110 C.3      56 VAL   -0.0900
    892 CG1       -73.9050  -11.7990  -28.3830 C.3      56 VAL    0.0900
    893 CG2       -75.4920  -13.6100  -27.7020 C.3      56 VAL   -0.2700
    894 HN        -72.3200  -12.7680  -30.1790 H        56 VAL    0.0900
    895 HA        -74.1080  -15.0250  -29.6360 H        56 VAL    0.0900
    896 HB        -73.3880  -13.7520  -27.6220 H        56 VAL    0.0900
    897 HG11      -74.8230  -11.2890  -28.7460 H        56 VAL   -0.2700
    898 HG12      -73.0750  -11.5760  -29.0860 H        56 VAL    0.0900
    899 HG13      -73.6570  -11.4060  -27.3740 H        56 VAL    0.0900
    900 HG21      -75.6960  -14.7010  -27.7580 H        56 VAL    0.0900
    901 HG22      -76.2880  -13.0720  -28.2590 H        56 VAL    0.5100
    902 HG23      -75.5070  -13.3010  -26.6340 H        56 VAL   -0.5100
    903 N         -75.0140  -12.4740  -31.3680 N.am     57 PHE   -0.4700
    904 CA        -76.1150  -11.9650  -32.1780 C.3      57 PHE    0.3100
    905 C         -76.0570  -12.4210  -33.6290 C.2      57 PHE    0.0700
    906 O         -76.9490  -13.1330  -34.0950 O.2      57 PHE    0.0900
    907 CB        -76.1920  -10.4380  -32.0920 C.3      57 PHE   -0.1800
    908 CG        -76.5940   -9.9350  -30.7380 C.ar     57 PHE    0.0900
    909 CD1       -77.2990  -10.7520  -29.8670 C.ar     57 PHE    0.0900
    910 CD2       -76.2590   -8.6540  -30.3270 C.ar     57 PHE    0.0000
    911 CE1       -77.6690  -10.3000  -28.6150 C.ar     57 PHE   -0.1150
    912 CE2       -76.6260   -8.1950  -29.0750 C.ar     57 PHE    0.1150
    913 CZ        -77.3320   -9.0190  -28.2170 C.ar     57 PHE   -0.1150
    914 HN        -74.1560  -11.9700  -31.4150 H        57 PHE    0.1150
    915 HA        -77.0310  -12.4070  -31.8130 H        57 PHE   -0.1150
    916 HB1       -76.9460  -10.0660  -32.8180 H        57 PHE    0.1150
    917 HB2       -75.1950  -10.0060  -32.3230 H        57 PHE   -0.1150
    918 HD1       -77.5630  -11.7550  -30.1710 H        57 PHE    0.1150
    919 HD2       -75.7080   -8.0070  -30.9930 H        57 PHE   -0.1150
    920 HE1       -78.2190  -10.9460  -27.9470 H        57 PHE    0.1150
    921 HE2       -76.3610   -7.1940  -28.7670 H        57 PHE    0.5100
    922 HZ        -77.6200   -8.6620  -27.2390 H        57 PHE   -0.5100
    923 N         -75.0120  -12.0140  -34.3410 N.am     58 SER   -0.4700
    924 CA        -74.8730  -12.3510  -35.7510 C.3      58 SER    0.3100
    925 C         -74.9790  -13.8510  -36.0070 C.2      58 SER    0.0700
    926 O         -75.7620  -14.2980  -36.8530 O.2      58 SER    0.0900
    927 CB        -73.5460  -11.8170  -36.2980 C.3      58 SER    0.0500
    928 OG        -73.5280  -10.4000  -36.2830 O.3      58 SER    0.0900
    929 HN        -74.2810  -11.4640  -33.9450 H        58 SER    0.0900
    930 HA        -75.7030  -11.9130  -36.2850 H        58 SER   -0.6600
    931 HB1       -73.4070  -12.1640  -37.3450 H        58 SER    0.4300
    932 HB2       -72.7080  -12.1900  -35.6700 H        58 SER    0.5100
    933 HG1       -72.9660  -10.1350  -37.0140 H        58 SER   -0.5100
    934 N         -74.2060  -14.6280  -35.2510 N.am     59 MET   -0.4700
    935 CA        -74.1210  -16.0660  -35.4740 C.3      59 MET    0.3100
    936 C         -75.4500  -16.7810  -35.2910 C.2      59 MET    0.0700
    937 O         -75.8110  -17.6380  -36.0920 O.2      59 MET    0.0900
    938 CB        -73.0680  -16.7010  -34.5650 C.3      59 MET   -0.1800
    939 CG        -71.6350  -16.4360  -34.9860 C.3      59 MET    0.0900
    940 SD        -70.5550  -17.7960  -34.5050 S.3      59 MET    0.0900
    941 CE        -68.9540  -17.1330  -34.9440 C.3      59 MET   -0.1400
    942 HN        -73.6550  -14.2640  -34.5050 H        59 MET    0.0900
    943 HA        -73.8660  -16.2270  -36.5110 H        59 MET    0.0900
    944 HB1       -73.2320  -17.7990  -34.5530 H        59 MET   -0.0900
    945 HB2       -73.2090  -16.3050  -33.5370 H        59 MET   -0.2200
    946 HG1       -71.2880  -15.4940  -34.5100 H        59 MET    0.0900
    947 HG2       -71.6030  -16.3020  -36.0880 H        59 MET    0.0900
    948 HE1       -69.0230  -16.0550  -35.2050 H        59 MET    0.0900
    949 HE2       -68.5430  -17.6740  -35.8220 H        59 MET    0.5100
    950 HE3       -68.2490  -17.2360  -34.0920 H        59 MET   -0.5100
    951 N         -76.1830  -16.4230  -34.2410 N.am     60 ASN   -0.4700
    952 CA        -77.4350  -17.1070  -33.9430 C.3      60 ASN    0.3100
    953 C         -78.5900  -16.6840  -34.8430 C.2      60 ASN    0.0700
    954 O         -79.4330  -17.5020  -35.2130 O.2      60 ASN    0.0900
    955 CB        -77.8050  -16.9420  -32.4710 C.3      60 ASN   -0.1800
    956 CG        -76.7340  -17.4790  -31.5470 C.2      60 ASN    0.0900
    957 ND2       -76.1530  -16.6020  -30.7360 N.am     60 ASN    0.0900
    958 OD1       -76.4280  -18.6710  -31.5590 O.2      60 ASN    0.5500
    959 HN        -75.9170  -15.6870  -33.6250 H        60 ASN   -0.5500
    960 HA        -77.3090  -18.1530  -34.1830 H        60 ASN   -0.6200
    961 HB1       -78.7520  -17.4890  -32.2710 H        60 ASN    0.3200
    962 HB2       -77.9540  -15.8640  -32.2520 H        60 ASN    0.3000
    963 HD21      -76.5290  -15.6790  -30.6470 H        60 ASN    0.5100
    964 HD22      -75.3420  -16.8640  -30.2130 H        60 ASN   -0.5100
    965 N         -78.6260  -15.4060  -35.2050 N.am     61 LEU   -0.4700
    966 CA        -79.6420  -14.9260  -36.1320 C.3      61 LEU    0.3100
    967 C         -79.4220  -15.4870  -37.5320 C.2      61 LEU    0.0700
    968 O         -80.3860  -15.7980  -38.2350 O.2      61 LEU    0.0900
    969 CB        -79.6940  -13.3950  -36.1630 C.3      61 LEU   -0.1800
    970 CG        -80.6500  -12.7490  -35.1560 C.3      61 LEU    0.0900
    971 CD1       -80.1970  -12.9910  -33.7240 C.3      61 LEU    0.0900
    972 CD2       -80.8030  -11.2600  -35.4300 C.3      61 LEU   -0.0900
    973 HN        -77.9740  -14.7330  -34.8670 H        61 LEU    0.0900
    974 HA        -80.5940  -15.3230  -35.8140 H        61 LEU   -0.2700
    975 HB1       -80.0030  -13.0810  -37.1830 H        61 LEU    0.0900
    976 HB2       -78.6710  -13.0110  -35.9620 H        61 LEU    0.0900
    977 HG        -81.6670  -13.1760  -35.2940 H        61 LEU    0.0900
    978 HD11      -79.1850  -12.5590  -33.5650 H        61 LEU   -0.2700
    979 HD12      -80.1540  -14.0820  -33.5200 H        61 LEU    0.0900
    980 HD13      -80.9040  -12.5060  -33.0170 H        61 LEU    0.0900
    981 HD21      -80.6730  -11.0560  -36.5150 H        61 LEU    0.0900
    982 HD22      -80.0330  -10.6910  -34.8670 H        61 LEU    0.5100
    983 HD23      -81.8160  -10.9210  -35.1240 H        61 LEU   -0.5100
    984 N         -78.1600  -15.6270  -37.9400 N.am     62 TYR   -0.4700
    985 CA        -77.8770  -16.2530  -39.2280 C.3      62 TYR    0.3100
    986 C         -78.1150  -17.7600  -39.1700 C.2      62 TYR    0.0700
    987 O         -78.4830  -18.3820  -40.1710 O.2      62 TYR    0.0900
    988 CB        -76.4580  -15.9490  -39.7090 C.3      62 TYR   -0.1800
    989 CG        -76.2630  -16.2530  -41.1770 C.ar     62 TYR    0.0900
    990 CD1       -75.5250  -17.3560  -41.5910 C.ar     62 TYR    0.0900
    991 CD2       -76.8360  -15.4450  -42.1520 C.ar     62 TYR    0.0000
    992 CE1       -75.3520  -17.6340  -42.9350 C.ar     62 TYR   -0.1150
    993 CE2       -76.6710  -15.7170  -43.4960 C.ar     62 TYR    0.1150
    994 CZ        -75.9300  -16.8120  -43.8810 C.ar     62 TYR   -0.1150
    995 OH        -75.7650  -17.0790  -45.2210 O.3      62 TYR    0.1150
    996 HN        -77.3780  -15.3220  -37.4030 H        62 TYR    0.1100
    997 HA        -78.5970  -15.8780  -39.9400 H        62 TYR   -0.5400
    998 HB1       -75.7320  -16.5700  -39.1410 H        62 TYR    0.4300
    999 HB2       -76.2380  -14.8710  -39.5600 H        62 TYR   -0.1150
   1000 HD1       -75.0800  -18.0060  -40.8500 H        62 TYR    0.1150
   1001 HD2       -77.4210  -14.5880  -41.8530 H        62 TYR   -0.1150
   1002 HE1       -74.7690  -18.4900  -43.2430 H        62 TYR    0.1150
   1003 HE2       -77.1200  -15.0760  -44.2390 H        62 TYR    0.5100
   1004 HH        -76.2350  -16.4040  -45.7180 H        62 TYR   -0.5100
   1005 N         -77.9110  -18.3460  -37.9890 N.am     63 THR   -0.4700
   1006 CA        -78.2430  -19.7490  -37.7720 C.3      63 THR    0.3100
   1007 C         -79.7360  -19.9510  -37.9880 C.2      63 THR    0.0700
   1008 O         -80.1560  -20.8850  -38.6690 O.2      63 THR    0.0900
   1009 CB        -77.8870  -20.2140  -36.3480 C.3      63 THR    0.1400
   1010 CG2       -78.0510  -21.7230  -36.2250 C.3      63 THR    0.0900
   1011 OG1       -76.5350  -19.8630  -36.0440 O.3      63 THR   -0.6600
   1012 HN        -77.5280  -17.8560  -37.2100 H        63 THR    0.4300
   1013 HA        -77.6960  -20.3310  -38.4980 H        63 THR   -0.2700
   1014 HB        -78.5600  -19.7230  -35.6130 H        63 THR    0.0900
   1015 HG1       -76.4870  -18.9070  -36.1160 H        63 THR    0.0900
   1016 HG21      -77.3820  -22.2410  -36.9450 H        63 THR    0.0900
   1017 HG22      -79.1020  -22.0090  -36.4480 H        63 THR    0.5100
   1018 HG23      -77.7850  -22.0490  -35.1970 H        63 THR   -0.5100
   1019 N         -80.5340  -19.0530  -37.4130 N.am     64 LEU   -0.4700
   1020 CA        -81.9800  -19.0850  -37.5780 C.3      64 LEU    0.3100
   1021 C         -82.3780  -18.9130  -39.0430 C.2      64 LEU    0.0700
   1022 O         -83.1300  -19.7210  -39.5920 O.2      64 LEU    0.0900
   1023 CB        -82.6260  -17.9890  -36.7290 C.3      64 LEU   -0.1800
   1024 CG        -84.0890  -18.1990  -36.3400 C.3      64 LEU    0.0900
   1025 CD1       -84.2540  -19.5600  -35.6860 C.3      64 LEU    0.0900
   1026 CD2       -84.5560  -17.0950  -35.4030 C.3      64 LEU   -0.0900
   1027 HN        -80.1750  -18.3180  -36.8430 H        64 LEU    0.0900
   1028 HA        -82.3340  -20.0580  -37.2710 H        64 LEU   -0.2700
   1029 HB1       -82.5590  -17.0370  -37.2970 H        64 LEU    0.0900
   1030 HB2       -82.0370  -17.8930  -35.7930 H        64 LEU    0.0900
   1031 HG        -84.7260  -18.1430  -37.2480 H        64 LEU    0.0900
   1032 HD11      -83.4970  -19.6930  -34.8840 H        64 LEU   -0.2700
   1033 HD12      -84.1150  -20.3620  -36.4420 H        64 LEU    0.0900
   1034 HD13      -85.2670  -19.6420  -35.2360 H        64 LEU    0.0900
   1035 HD21      -84.4600  -16.1060  -35.9010 H        64 LEU    0.0900
   1036 HD22      -83.9330  -17.0910  -34.4830 H        64 LEU    0.5100
   1037 HD23      -85.6220  -17.2540  -35.1330 H        64 LEU   -0.5100
   1038 N         -81.8600  -17.8510  -39.6650 N.am     65 TYR   -0.4700
   1039 CA        -82.0960  -17.5460  -41.0780 C.3      65 TYR    0.3100
   1040 C         -81.8700  -18.7660  -41.9540 C.2      65 TYR    0.0700
   1041 O         -82.7020  -19.0900  -42.7980 O.2      65 TYR    0.0900
   1042 CB        -81.1660  -16.4080  -41.5240 C.3      65 TYR   -0.1800
   1043 CG        -81.3270  -15.9400  -42.9610 C.ar     65 TYR    0.0900
   1044 CD1       -81.9620  -14.7410  -43.2470 C.ar     65 TYR    0.0900
   1045 CD2       -80.8100  -16.6730  -44.0260 C.ar     65 TYR    0.0000
   1046 CE1       -82.1000  -14.2950  -44.5480 C.ar     65 TYR   -0.1150
   1047 CE2       -80.9470  -16.2340  -45.3330 C.ar     65 TYR    0.1150
   1048 CZ        -81.5920  -15.0430  -45.5860 C.ar     65 TYR   -0.1150
   1049 OH        -81.7320  -14.5940  -46.8770 O.3      65 TYR    0.1150
   1050 HN        -81.2750  -17.2040  -39.1820 H        65 TYR    0.1100
   1051 HA        -83.1300  -17.2590  -41.1940 H        65 TYR   -0.5400
   1052 HB1       -80.1140  -16.7460  -41.4170 H        65 TYR    0.4300
   1053 HB2       -81.3520  -15.5230  -40.8790 H        65 TYR   -0.1150
   1054 HD1       -82.3550  -14.1430  -42.4380 H        65 TYR    0.1150
   1055 HD2       -80.2930  -17.6010  -43.8300 H        65 TYR   -0.1150
   1056 HE1       -82.6050  -13.3620  -44.7510 H        65 TYR    0.1150
   1057 HE2       -80.5500  -16.8220  -46.1470 H        65 TYR    0.5100
   1058 HH        -81.9360  -15.3500  -47.4340 H        65 TYR   -0.5100
   1059 N         -80.7370  -19.4390  -41.7530 N.am     66 THR   -0.4700
   1060 CA        -80.3850  -20.5910  -42.5760 C.3      66 THR    0.3100
   1061 C         -81.2290  -21.8200  -42.2680 C.2      66 THR    0.0700
   1062 O         -81.6420  -22.5400  -43.1770 O.2      66 THR    0.0900
   1063 CB        -78.9000  -20.9670  -42.4250 C.3      66 THR    0.1400
   1064 CG2       -78.0150  -19.8420  -42.9250 C.3      66 THR    0.0900
   1065 OG1       -78.6050  -21.2370  -41.0480 O.3      66 THR   -0.6600
   1066 HN        -80.0870  -19.1890  -41.0400 H        66 THR    0.4300
   1067 HA        -80.6010  -20.3400  -43.6030 H        66 THR   -0.2700
   1068 HB        -78.6790  -21.8760  -43.0260 H        66 THR    0.0900
   1069 HG1       -78.6510  -20.3900  -40.5970 H        66 THR    0.0900
   1070 HG21      -78.3310  -18.8770  -42.4700 H        66 THR    0.0900
   1071 HG22      -78.0990  -19.7570  -44.0290 H        66 THR    0.5100
   1072 HG23      -76.9590  -20.0370  -42.6430 H        66 THR   -0.5100
   1073 N         -81.4800  -22.0640  -40.9860 N.am     67 VAL   -0.4700
   1074 CA        -82.1640  -23.2840  -40.5740 C.3      67 VAL    0.3100
   1075 C         -83.6620  -23.2610  -40.8860 C.2      67 VAL    0.0700
   1076 O         -84.2660  -24.3050  -41.1260 O.2      67 VAL    0.0900
   1077 CB        -81.9210  -23.6080  -39.0780 C.3      67 VAL   -0.0900
   1078 CG1       -82.7480  -22.6930  -38.1780 C.3      67 VAL    0.0900
   1079 CG2       -82.2300  -25.0700  -38.7890 C.3      67 VAL   -0.2700
   1080 HN        -81.2180  -21.4350  -40.2580 H        67 VAL    0.0900
   1081 HA        -81.7970  -24.0920  -41.1910 H        67 VAL    0.0900
   1082 HB        -80.8430  -23.4730  -38.8450 H        67 VAL    0.0900
   1083 HG11      -83.8250  -22.9490  -38.2610 H        67 VAL   -0.2700
   1084 HG12      -82.6100  -21.6350  -38.4860 H        67 VAL    0.0900
   1085 HG13      -82.4330  -22.8190  -37.1190 H        67 VAL    0.0900
   1086 HG21      -81.5780  -25.7270  -39.4040 H        67 VAL    0.0900
   1087 HG22      -83.2900  -25.2890  -39.0390 H        67 VAL    0.5100
   1088 HG23      -82.0450  -25.2910  -37.7160 H        67 VAL   -0.5100
   1089 N         -84.2640  -22.0720  -40.9010 N.am     68 ILE   -0.4700
   1090 CA        -85.6880  -21.9610  -41.1900 C.3      68 ILE    0.3100
   1091 C         -85.9550  -22.0890  -42.6840 C.2      68 ILE    0.0700
   1092 O         -86.8900  -22.7710  -43.1060 O.2      68 ILE    0.0900
   1093 CB        -86.2750  -20.6350  -40.6740 C.3      68 ILE   -0.0900
   1094 CG1       -86.1860  -20.5770  -39.1490 C.3      68 ILE    0.0900
   1095 CG2       -87.7230  -20.4810  -41.1080 C.3      68 ILE   -0.2700
   1096 CD        -86.8370  -19.3500  -38.5520 C.3      68 ILE    0.0900
   1097 HN        -83.7770  -21.2210  -40.7170 H        68 ILE    0.0900
   1098 HA        -86.1850  -22.7940  -40.7190 H        68 ILE    0.0900
   1099 HB        -85.6790  -19.7880  -41.0770 H        68 ILE   -0.1800
   1100 HG11      -85.1140  -20.5870  -38.8580 H        68 ILE    0.0900
   1101 HG12      -86.6810  -21.4800  -38.7320 H        68 ILE    0.0900
   1102 HG21      -88.3340  -21.3170  -40.7060 H        68 ILE   -0.2700
   1103 HG22      -87.7900  -20.4960  -42.2170 H        68 ILE    0.0900
   1104 HG23      -88.1340  -19.5240  -40.7220 H        68 ILE    0.0900
   1105 HD1       -87.9400  -19.4130  -38.6590 H        68 ILE    0.0900
   1106 HD2       -86.4790  -18.4390  -39.0770 H        68 ILE    0.5100
   1107 HD3       -86.5890  -19.2790  -37.4700 H        68 ILE   -0.5100
   1108 N         -85.1160  -21.4420  -43.4840 N.am     69 GLY   -0.4700
   1109 CA        -85.2890  -21.4280  -44.9230 C.3      69 GLY    0.3100
   1110 C         -85.5040  -20.0070  -45.4020 C.2      69 GLY   -0.0200
   1111 O         -85.3000  -19.6970  -46.5750 O.2      69 GLY    0.0900
   1112 HN        -84.3320  -20.9360  -43.1320 H        69 GLY    0.0900
   1113 HA1       -86.1480  -22.0320  -45.1730 H        69 GLY    0.5100
   1114 HA2       -84.4000  -21.8370  -45.3810 H        69 GLY   -0.5100
   1115 N         -85.9110  -19.1410  -44.4790 N.am     70 TYR   -0.4700
   1116 CA        -86.1440  -17.7360  -44.7900 C.3      70 TYR    0.3100
   1117 C         -85.9380  -16.8540  -43.5620 C.2      70 TYR    0.0700
   1118 O         -85.6280  -17.3520  -42.4810 O.2      70 TYR    0.0900
   1119 CB        -87.5540  -17.5350  -45.3580 C.3      70 TYR   -0.1800
   1120 CG        -88.6560  -18.0820  -44.4810 C.ar     70 TYR    0.0900
   1121 CD1       -89.0040  -19.4290  -44.5290 C.ar     70 TYR    0.0900
   1122 CD2       -89.3580  -17.2530  -43.6150 C.ar     70 TYR    0.0000
   1123 CE1       -90.0130  -19.9330  -43.7300 C.ar     70 TYR   -0.1150
   1124 CE2       -90.3730  -17.7510  -42.8130 C.ar     70 TYR    0.1150
   1125 CZ        -90.6940  -19.0910  -42.8760 C.ar     70 TYR   -0.1150
   1126 OH        -91.6990  -19.5940  -42.0790 O.3      70 TYR    0.1150
   1127 HN        -86.0740  -19.4110  -43.5330 H        70 TYR    0.1100
   1128 HA        -85.4020  -17.4250  -45.5100 H        70 TYR   -0.5400
   1129 HB1       -87.6290  -18.0530  -46.3370 H        70 TYR    0.4300
   1130 HB2       -87.7450  -16.4490  -45.4840 H        70 TYR   -0.1150
   1131 HD1       -88.4760  -20.0910  -45.1990 H        70 TYR    0.1150
   1132 HD2       -89.1100  -16.2030  -43.5660 H        70 TYR   -0.1150
   1133 HE1       -90.2680  -20.9830  -43.7760 H        70 TYR    0.1150
   1134 HE2       -90.9090  -17.0940  -42.1430 H        70 TYR    0.5100
   1135 HH        -91.7760  -20.5340  -42.2580 H        70 TYR   -0.5100
   1136 N         -86.0960  -15.5440  -43.7370 N.am     71 TRP   -0.4700
   1137 CA        -86.0140  -14.5990  -42.6300 C.3      71 TRP    0.3100
   1138 C         -87.4150  -14.1680  -42.2210 C.2      71 TRP    0.0700
   1139 O         -88.0390  -13.3440  -42.8920 O.2      71 TRP    0.0900
   1140 CB        -85.1760  -13.3800  -43.0220 C.3      71 TRP   -0.1800
   1141 CG        -85.0600  -12.3380  -41.9460 C.ar     71 TRP    0.0900
   1142 CD1       -85.8250  -11.2150  -41.8080 C.ar     71 TRP    0.0900
   1143 CD2       -84.1190  -12.3170  -40.8650 C.ar     71 TRP   -0.0300
   1144 CE2       -84.3740  -11.1540  -40.1110 C.ar     71 TRP   -0.1500
   1145 CE3       -83.0870  -13.1710  -40.4600 C.ar     71 TRP    0.2200
   1146 NE1       -85.4200  -10.5010  -40.7060 N.ar     71 TRP   -0.5100
   1147 CZ2       -83.6370  -10.8220  -38.9740 C.ar     71 TRP    0.3700
   1148 CZ3       -82.3540  -12.8400  -39.3320 C.ar     71 TRP    0.2400
   1149 CH2       -82.6310  -11.6760  -38.6030 C.ar     71 TRP    0.1100
   1150 HN        -86.2790  -15.1510  -44.6340 H        71 TRP   -0.2500
   1151 HA        -85.5650  -15.1060  -41.7890 H        71 TRP    0.1700
   1152 HB1       -85.6400  -12.9050  -43.9140 H        71 TRP   -0.2000
   1153 HB2       -84.1520  -13.7230  -43.2820 H        71 TRP    0.1400
   1154 HD1       -86.6310  -10.9300  -42.4680 H        71 TRP   -0.2700
   1155 HE1       -85.8140   -9.6630  -40.3970 H        71 TRP    0.1600
   1156 HE3       -82.8530  -14.0740  -41.0040 H        71 TRP   -0.1400
   1157 HZ2       -83.8360   -9.9320  -38.3970 H        71 TRP    0.1400
   1158 HZ3       -81.5550  -13.4910  -39.0100 H        71 TRP    0.5100
   1159 HH2       -82.0390  -11.4470  -37.7300 H        71 TRP   -0.5100
   1160 N         -87.9160  -14.7310  -41.1110 N.am     72 PRO   -0.2900
   1161 CA        -89.3060  -14.5590  -40.6810 C.3      72 PRO    0.0000
   1162 C         -89.5130  -13.3870  -39.7310 C.2      72 PRO    0.0900
   1163 O         -90.6430  -13.1280  -39.3240 O.2      72 PRO    0.0900
   1164 CB        -89.5770  -15.8590  -39.9320 C.3      72 PRO    0.0200
   1165 CG        -88.2570  -16.1830  -39.3080 C.3      72 PRO    0.0900
   1166 CD        -87.1910  -15.6780  -40.2460 C.3      72 PRO   -0.1800
   1167 HA        -89.9480  -14.3800  -41.5300 H        72 PRO    0.0900
   1168 HB1       -89.8990  -16.6630  -40.6270 H        72 PRO    0.0900
   1169 HB2       -90.3620  -15.7190  -39.1580 H        72 PRO   -0.1800
   1170 HG1       -88.1660  -15.6860  -38.3180 H        72 PRO    0.0900
   1171 HG2       -88.1570  -17.2810  -39.1680 H        72 PRO    0.0900
   1172 HD1       -86.3830  -15.1500  -39.6980 H        72 PRO    0.5100
   1173 HD2       -86.7630  -16.5000  -40.8560 H        72 PRO   -0.5100
   1174 N         -88.4470  -12.6790  -39.3830 N.am     73 LEU   -0.4700
   1175 CA        -88.5330  -11.6770  -38.3300 C.3      73 LEU    0.3100
   1176 C         -88.9970  -10.2880  -38.8000 C.2      73 LEU    0.0700
   1177 O         -89.3160   -9.4290  -37.9760 O.2      73 LEU    0.0900
   1178 CB        -87.2050  -11.5900  -37.5660 C.3      73 LEU   -0.1800
   1179 CG        -86.9060  -12.5860  -36.4410 C.3      73 LEU    0.0900
   1180 CD1       -86.6930  -13.9930  -36.9700 C.3      73 LEU    0.0900
   1181 CD2       -85.6860  -12.1330  -35.6590 C.3      73 LEU   -0.0900
   1182 HN        -87.5570  -12.7970  -39.8170 H        73 LEU    0.0900
   1183 HA        -89.3330  -11.9600  -37.6620 H        73 LEU   -0.2700
   1184 HB1       -87.1560  -10.5760  -37.1210 H        73 LEU    0.0900
   1185 HB2       -86.3950  -11.6980  -38.3160 H        73 LEU    0.0900
   1186 HG        -87.7590  -12.5930  -35.7290 H        73 LEU    0.0900
   1187 HD11      -86.2680  -13.9550  -37.9960 H        73 LEU   -0.2700
   1188 HD12      -87.6630  -14.5340  -37.0080 H        73 LEU    0.0900
   1189 HD13      -85.9840  -14.5400  -36.3120 H        73 LEU    0.0900
   1190 HD21      -85.8670  -11.1310  -35.2140 H        73 LEU    0.0900
   1191 HD22      -84.8070  -12.0670  -36.3360 H        73 LEU    0.5100
   1192 HD23      -85.4740  -12.8520  -34.8390 H        73 LEU   -0.5100
   1193 N         -89.0460  -10.0660  -40.1110 N.am     74 GLY   -0.4700
   1194 CA        -89.5460   -8.8090  -40.6460 C.3      74 GLY    0.3100
   1195 C         -88.4640   -7.8480  -41.1010 C.2      74 GLY   -0.0200
   1196 O         -87.3130   -7.9730  -40.6960 O.2      74 GLY    0.0900
   1197 HN        -88.7460  -10.7420  -40.7790 H        74 GLY    0.0900
   1198 HA1       -90.1250   -8.3340  -39.8680 H        74 GLY    0.5100
   1199 HA2       -90.1770   -9.0430  -41.4890 H        74 GLY   -0.5100
   1200 N         -88.8360   -6.8680  -41.9430 N.am     75 PRO   -0.2900
   1201 CA        -87.9020   -5.9180  -42.5630 C.3      75 PRO    0.0000
   1202 C         -87.1490   -5.0620  -41.5520 C.2      75 PRO    0.0900
   1203 O         -85.9810   -4.7370  -41.7730 O.2      75 PRO    0.0900
   1204 CB        -88.8180   -5.0290  -43.4130 C.3      75 PRO    0.0200
   1205 CG        -90.1730   -5.1800  -42.8110 C.3      75 PRO    0.0900
   1206 CD        -90.2290   -6.5930  -42.3230 C.3      75 PRO   -0.1800
   1207 HA        -87.1420   -6.4440  -43.1170 H        75 PRO    0.0900
   1208 HB1       -88.8200   -5.3660  -44.4730 H        75 PRO    0.0900
   1209 HB2       -88.4860   -3.9700  -43.3750 H        75 PRO   -0.1800
   1210 HG1       -90.3100   -4.4680  -41.9690 H        75 PRO    0.0900
   1211 HG2       -90.9630   -4.9940  -43.5690 H        75 PRO    0.0900
   1212 HD1       -90.8940   -6.6950  -41.4400 H        75 PRO    0.5100
   1213 HD2       -90.5520   -7.2900  -43.1250 H        75 PRO   -0.5100
   1214 N         -87.8140   -4.7080  -40.4560 N.am     76 VAL   -0.4700
   1215 CA        -87.2180   -3.8470  -39.4400 C.3      76 VAL    0.3100
   1216 C         -85.9640   -4.4660  -38.8100 C.2      76 VAL    0.0700
   1217 O         -84.8890   -3.8610  -38.8100 O.2      76 VAL    0.0900
   1218 CB        -88.2500   -3.4620  -38.3450 C.3      76 VAL   -0.0900
   1219 CG1       -89.1210   -4.6610  -37.9640 C.3      76 VAL    0.0900
   1220 CG2       -87.5570   -2.8700  -37.1240 C.3      76 VAL   -0.2700
   1221 HN        -88.7470   -5.0120  -40.2800 H        76 VAL    0.0900
   1222 HA        -86.8490   -2.9600  -39.9310 H        76 VAL    0.0900
   1223 HB        -88.8990   -2.6450  -38.7260 H        76 VAL    0.0900
   1224 HG11      -88.4880   -5.4840  -37.5720 H        76 VAL   -0.2700
   1225 HG12      -89.6690   -5.0300  -38.8580 H        76 VAL    0.0900
   1226 HG13      -89.8470   -4.3660  -37.1760 H        76 VAL    0.0900
   1227 HG21      -86.8520   -2.0700  -37.4360 H        76 VAL    0.0900
   1228 HG22      -86.9830   -3.6610  -36.5950 H        76 VAL    0.5100
   1229 HG23      -88.3100   -2.4310  -36.4370 H        76 VAL   -0.5100
   1230 N         -86.0980   -5.6850  -38.3000 N.am     77 VAL   -0.4700
   1231 CA        -85.0000   -6.3500  -37.6160 C.3      77 VAL    0.3100
   1232 C         -84.0770   -7.0500  -38.6250 C.2      77 VAL    0.0700
   1233 O         -82.9980   -7.5270  -38.2790 O.2      77 VAL    0.0900
   1234 CB        -85.5410   -7.3180  -36.5370 C.3      77 VAL   -0.0900
   1235 CG1       -86.4190   -8.3530  -37.1700 C.3      77 VAL    0.0900
   1236 CG2       -84.4230   -7.9650  -35.7280 C.3      77 VAL   -0.2700
   1237 HN        -86.9520   -6.1940  -38.3600 H        77 VAL    0.0900
   1238 HA        -84.3780   -5.5920  -37.1640 H        77 VAL    0.0900
   1239 HB        -86.1260   -6.7450  -35.7850 H        77 VAL    0.0900
   1240 HG11      -85.7960   -9.1510  -37.6290 H        77 VAL   -0.2700
   1241 HG12      -87.0410   -7.8870  -37.9630 H        77 VAL    0.0900
   1242 HG13      -87.0750   -8.8140  -36.4010 H        77 VAL    0.0900
   1243 HG21      -83.7180   -7.1890  -35.3610 H        77 VAL    0.0900
   1244 HG22      -83.8600   -8.6810  -36.3650 H        77 VAL    0.5100
   1245 HG23      -84.8490   -8.5000  -34.8520 H        77 VAL   -0.5100
   1246 N         -84.4940   -7.0980  -39.8870 N.am     78 CYS   -0.4700
   1247 CA        -83.5880   -7.5250  -40.9450 C.3      78 CYS    0.3100
   1248 C         -82.5780   -6.4170  -41.2030 C.2      78 CYS    0.0700
   1249 O         -81.3620   -6.6380  -41.1690 O.2      78 CYS    0.0900
   1250 CB        -84.3440   -7.8400  -42.2330 C.3      78 CYS   -0.1000
   1251 SG        -83.2660   -7.8710  -43.6770 S.3      78 CYS    0.0900
   1252 HN        -85.4190   -6.8500  -40.1610 H        78 CYS    0.0900
   1253 HA        -83.0650   -8.4030  -40.5970 H        78 CYS   -0.0800
   1254 HB1       -85.1300   -7.0700  -42.3790 H        78 CYS    0.5100
   1255 HB2       -84.8370   -8.8280  -42.1210 H        78 CYS   -0.5100
   1256 N         -83.0990   -5.2150  -41.4560 N.am     79 ASP   -0.4700
   1257 CA        -82.2640   -4.0380  -41.6510 C.3      79 ASP    0.3100
   1258 C         -81.3890   -3.8210  -40.4230 C.2      79 ASP    0.0700
   1259 O         -80.1850   -3.5700  -40.5370 O.2      79 ASP    0.0900
   1260 CB        -83.1250   -2.7960  -41.9170 C.3      79 ASP   -0.2800
   1261 CG        -84.0350   -2.9600  -43.1270 C.2      79 ASP    0.0900
   1262 OD1       -83.7430   -3.8140  -43.9940 O.co2    79 ASP    0.0900
   1263 OD2       -85.0480   -2.2300  -43.2110 O.co2    79 ASP    0.6200
   1264 HN        -84.0830   -5.0690  -41.5230 H        79 ASP   -0.7600
   1265 HA        -81.6120   -4.2270  -42.4910 H        79 ASP   -0.7600
   1266 HB1       -82.4580   -1.9250  -42.0930 H        79 ASP    0.5100
   1267 HB2       -83.7570   -2.5970  -41.0250 H        79 ASP   -0.5100
   1268 N         -81.9990   -3.9480  -39.2460 N.am     80 LEU   -0.4700
   1269 CA        -81.2650   -3.8390  -37.9910 C.3      80 LEU    0.3100
   1270 C         -80.1350   -4.8570  -37.8710 C.2      80 LEU    0.0700
   1271 O         -78.9730   -4.4790  -37.7360 O.2      80 LEU    0.0900
   1272 CB        -82.2110   -3.9530  -36.7900 C.3      80 LEU   -0.1800
   1273 CG        -82.9690   -2.6770  -36.4220 C.3      80 LEU    0.0900
   1274 CD1       -83.9490   -2.9480  -35.2940 C.3      80 LEU    0.0900
   1275 CD2       -82.0000   -1.5650  -36.0410 C.3      80 LEU   -0.0900
   1276 HN        -82.9790   -4.1230  -39.1700 H        80 LEU    0.0900
   1277 HA        -80.7630   -2.8830  -37.9810 H        80 LEU   -0.2700
   1278 HB1       -81.6100   -4.2620  -35.9090 H        80 LEU    0.0900
   1279 HB2       -82.9560   -4.7440  -37.0130 H        80 LEU    0.0900
   1280 HG        -83.5240   -2.3090  -37.3120 H        80 LEU    0.0900
   1281 HD11      -83.4060   -3.3100  -34.3950 H        80 LEU   -0.2700
   1282 HD12      -84.6780   -3.7270  -35.6050 H        80 LEU    0.0900
   1283 HD13      -84.4900   -2.0140  -35.0300 H        80 LEU    0.0900
   1284 HD21      -81.4470   -1.2150  -36.9390 H        80 LEU    0.0900
   1285 HD22      -81.2660   -1.9400  -35.2970 H        80 LEU    0.5100
   1286 HD23      -82.5600   -0.7050  -35.6130 H        80 LEU   -0.5100
   1287 N         -80.4720   -6.1460  -37.9240 N.am     81 TRP   -0.4700
   1288 CA        -79.4760   -7.2020  -37.7620 C.3      81 TRP    0.3100
   1289 C         -78.3300   -7.0640  -38.7500 C.2      81 TRP    0.0700
   1290 O         -77.1680   -7.2310  -38.3810 O.2      81 TRP    0.0900
   1291 CB        -80.1060   -8.5940  -37.8830 C.3      81 TRP   -0.1800
   1292 CG        -79.1040   -9.6910  -38.1200 C.ar     81 TRP    0.0900
   1293 CD1       -78.1010  -10.0830  -37.2780 C.ar     81 TRP    0.0900
   1294 CD2       -79.0120  -10.5410  -39.2720 C.ar     81 TRP   -0.0300
   1295 CE2       -77.9310  -11.4200  -39.0580 C.ar     81 TRP   -0.1500
   1296 CE3       -79.7400  -10.6410  -40.4620 C.ar     81 TRP    0.2200
   1297 NE1       -77.3910  -11.1200  -37.8360 N.ar     81 TRP   -0.5100
   1298 CZ2       -77.5610  -12.3860  -39.9900 C.ar     81 TRP    0.3700
   1299 CZ3       -79.3700  -11.6020  -41.3850 C.ar     81 TRP    0.2400
   1300 CH2       -78.2910  -12.4590  -41.1450 C.ar     81 TRP    0.1100
   1301 HN        -81.4110   -6.4450  -38.0760 H        81 TRP   -0.2500
   1302 HA        -79.0240   -7.0830  -36.7890 H        81 TRP    0.1700
   1303 HB1       -80.8230   -8.5880  -38.7320 H        81 TRP   -0.2000
   1304 HB2       -80.6550   -8.8210  -36.9440 H        81 TRP    0.1400
   1305 HD1       -77.8960   -9.6410  -36.3140 H        81 TRP   -0.2700
   1306 HE1       -76.6270  -11.5690  -37.4280 H        81 TRP    0.1600
   1307 HE3       -80.5770   -9.9910  -40.6730 H        81 TRP   -0.1400
   1308 HZ2       -76.7320  -13.0590  -39.8260 H        81 TRP    0.1400
   1309 HZ3       -79.9230  -11.6920  -42.3080 H        81 TRP    0.5100
   1310 HH2       -78.0290  -13.1960  -41.8880 H        81 TRP   -0.5100
   1311 N         -78.6530   -6.7470  -39.9990 N.am     82 LEU   -0.4700
   1312 CA        -77.6140   -6.5840  -41.0060 C.3      82 LEU    0.3100
   1313 C         -76.7210   -5.3810  -40.7280 C.2      82 LEU    0.0700
   1314 O         -75.4980   -5.4730  -40.8280 O.2      82 LEU    0.0900
   1315 CB        -78.2140   -6.5150  -42.4110 C.3      82 LEU   -0.1800
   1316 CG        -78.6640   -7.8820  -42.9250 C.3      82 LEU    0.0900
   1317 CD1       -79.1170   -7.7870  -44.3630 C.3      82 LEU    0.0900
   1318 CD2       -77.5440   -8.9010  -42.7780 C.3      82 LEU   -0.0900
   1319 HN        -79.5940   -6.6110  -40.2970 H        82 LEU    0.0900
   1320 HA        -76.9410   -7.4250  -40.9290 H        82 LEU   -0.2700
   1321 HB1       -77.4520   -6.1030  -43.1060 H        82 LEU    0.0900
   1322 HB2       -79.0900   -5.8310  -42.3930 H        82 LEU    0.0900
   1323 HG        -79.5030   -8.2520  -42.2980 H        82 LEU    0.0900
   1324 HD11      -78.2450   -7.6010  -45.0270 H        82 LEU   -0.2700
   1325 HD12      -79.8350   -6.9480  -44.4790 H        82 LEU    0.0900
   1326 HD13      -79.6000   -8.7390  -44.6710 H        82 LEU    0.0900
   1327 HD21      -77.7110   -9.5250  -41.8740 H        82 LEU    0.0900
   1328 HD22      -76.5690   -8.3800  -42.6740 H        82 LEU    0.5100
   1329 HD23      -77.5190   -9.5660  -43.6690 H        82 LEU   -0.5100
   1330 N         -77.3300   -4.2550  -40.3590 N.am     83 ALA   -0.4700
   1331 CA        -76.5610   -3.0700  -40.0010 C.3      83 ALA    0.3100
   1332 C         -75.6000   -3.3690  -38.8540 C.2      83 ALA    0.0700
   1333 O         -74.4010   -3.1000  -38.9440 O.2      83 ALA    0.0900
   1334 CB        -77.4870   -1.9320  -39.6280 C.3      83 ALA   -0.2700
   1335 HN        -78.3230   -4.1720  -40.3130 H        83 ALA    0.0900
   1336 HA        -75.9520   -2.7970  -40.8490 H        83 ALA    0.0900
   1337 HB1       -78.1180   -2.2210  -38.7610 H        83 ALA    0.0900
   1338 HB2       -78.1500   -1.6880  -40.4840 H        83 ALA    0.5100
   1339 HB3       -76.8910   -1.0360  -39.3500 H        83 ALA   -0.5100
   1340 N         -76.1390   -3.9440  -37.7810 N.am     84 LEU   -0.4700
   1341 CA        -75.3530   -4.3370  -36.6190 C.3      84 LEU    0.3100
   1342 C         -74.1860   -5.2360  -37.0080 C.2      84 LEU    0.0700
   1343 O         -73.0270   -4.8880  -36.7930 O.2      84 LEU    0.0900
   1344 CB        -76.2380   -5.0620  -35.6040 C.3      84 LEU   -0.1800
   1345 CG        -75.5170   -5.7430  -34.4400 C.3      84 LEU    0.0900
   1346 CD1       -75.0080   -4.7160  -33.4410 C.3      84 LEU    0.0900
   1347 CD2       -76.4240   -6.7560  -33.7620 C.3      84 LEU   -0.0900
   1348 HN        -77.1160   -4.1340  -37.7250 H        84 LEU    0.0900
   1349 HA        -74.9290   -3.4440  -36.1810 H        84 LEU   -0.2700
   1350 HB1       -76.8140   -5.8380  -36.1490 H        84 LEU    0.0900
   1351 HB2       -76.9460   -4.3190  -35.1780 H        84 LEU    0.0900
   1352 HG        -74.6580   -6.3280  -34.8340 H        84 LEU    0.0900
   1353 HD11      -75.8570   -4.1280  -33.0310 H        84 LEU   -0.2700
   1354 HD12      -74.3030   -4.0180  -33.9420 H        84 LEU    0.0900
   1355 HD13      -74.4930   -5.2280  -32.6010 H        84 LEU    0.0900
   1356 HD21      -76.7360   -7.5370  -34.4890 H        84 LEU    0.0900
   1357 HD22      -77.3330   -6.2490  -33.3740 H        84 LEU    0.5100
   1358 HD23      -75.8830   -7.2470  -32.9240 H        84 LEU   -0.5100
   1359 N         -74.5120   -6.3910  -37.5860 N.am     85 ASP   -0.4700
   1360 CA        -73.5250   -7.3720  -38.0250 C.3      85 ASP    0.3100
   1361 C         -72.4010   -6.7690  -38.8690 C.2      85 ASP    0.0700
   1362 O         -71.2190   -6.9340  -38.5560 O.2      85 ASP    0.0900
   1363 CB        -74.2220   -8.4920  -38.8050 C.3      85 ASP   -0.2800
   1364 CG        -73.2520   -9.5340  -39.3200 C.2      85 ASP    0.0900
   1365 OD1       -72.2210   -9.7680  -38.6510 O.co2    85 ASP    0.0900
   1366 OD2       -73.5280  -10.1190  -40.3900 O.co2    85 ASP    0.6200
   1367 HN        -75.4630   -6.6390  -37.7490 H        85 ASP   -0.7600
   1368 HA        -73.0310   -7.7690  -37.1510 H        85 ASP   -0.7600
   1369 HB1       -74.7570   -8.0490  -39.6720 H        85 ASP    0.5100
   1370 HB2       -74.9560   -8.9920  -38.1390 H        85 ASP   -0.5100
   1371 N         -72.7690   -6.0660  -39.9400 N.am     86 TYR   -0.4700
   1372 CA        -71.7730   -5.4740  -40.8230 C.3      86 TYR    0.3100
   1373 C         -70.9130   -4.4400  -40.1010 C.2      86 TYR    0.0700
   1374 O         -69.6900   -4.3980  -40.2840 O.2      86 TYR    0.0900
   1375 CB        -72.4320   -4.8750  -42.0730 C.3      86 TYR   -0.1800
   1376 CG        -72.8090   -5.9080  -43.1180 C.ar     86 TYR    0.0900
   1377 CD1       -73.8450   -6.8030  -42.8980 C.ar     86 TYR    0.0900
   1378 CD2       -72.1240   -5.9870  -44.3250 C.ar     86 TYR    0.0000
   1379 CE1       -74.1940   -7.7500  -43.8450 C.ar     86 TYR   -0.1150
   1380 CE2       -72.4610   -6.9300  -45.2830 C.ar     86 TYR    0.1150
   1381 CZ        -73.5000   -7.8080  -45.0370 C.ar     86 TYR   -0.1150
   1382 OH        -73.8460   -8.7530  -45.9820 O.3      86 TYR    0.1150
   1383 HN        -73.7240   -5.9160  -40.1800 H        86 TYR    0.1100
   1384 HA        -71.0760   -6.2490  -41.1030 H        86 TYR   -0.5400
   1385 HB1       -71.7270   -4.1630  -42.5540 H        86 TYR    0.4300
   1386 HB2       -73.3650   -4.3480  -41.7800 H        86 TYR   -0.1150
   1387 HD1       -74.3920   -6.7610  -41.9680 H        86 TYR    0.1150
   1388 HD2       -71.3140   -5.3010  -44.5190 H        86 TYR   -0.1150
   1389 HE1       -75.0020   -8.4380  -43.6540 H        86 TYR    0.1150
   1390 HE2       -71.9150   -6.9770  -46.2140 H        86 TYR    0.5100
   1391 HH        -74.3370   -9.4490  -45.5390 H        86 TYR   -0.5100
   1392 N         -71.5450   -3.6240  -39.2580 N.am     87 VAL   -0.4700
   1393 CA        -70.8120   -2.6070  -38.5060 C.3      87 VAL    0.3100
   1394 C         -69.7950   -3.2050  -37.5360 C.2      87 VAL    0.0700
   1395 O         -68.6340   -2.7980  -37.5260 O.2      87 VAL    0.0900
   1396 CB        -71.7540   -1.6310  -37.7600 C.3      87 VAL   -0.0900
   1397 CG1       -71.0050   -0.8880  -36.6600 C.3      87 VAL    0.0900
   1398 CG2       -72.3730   -0.6430  -38.7360 C.3      87 VAL   -0.2700
   1399 HN        -72.5290   -3.6680  -39.1060 H        87 VAL    0.0900
   1400 HA        -70.1990   -2.0610  -39.2070 H        87 VAL    0.0900
   1401 HB        -72.5920   -2.2040  -37.3080 H        87 VAL    0.0900
   1402 HG11      -70.0670   -0.4510  -37.0660 H        87 VAL   -0.2700
   1403 HG12      -70.7430   -1.5890  -35.8400 H        87 VAL    0.0900
   1404 HG13      -71.6360   -0.0650  -36.2620 H        87 VAL    0.0900
   1405 HG21      -73.1010   -1.1630  -39.3950 H        87 VAL    0.0900
   1406 HG22      -71.5810   -0.1910  -39.3710 H        87 VAL    0.5100
   1407 HG23      -72.9070    0.1560  -38.1790 H        87 VAL   -0.5100
   1408 N         -70.2180   -4.1780  -36.7330 N.am     88 VAL   -0.4700
   1409 CA        -69.3360   -4.7600  -35.7260 C.3      88 VAL    0.3100
   1410 C         -68.2900   -5.7210  -36.3070 C.2      88 VAL    0.0700
   1411 O         -67.2390   -5.9380  -35.7000 O.2      88 VAL    0.0900
   1412 CB        -70.1240   -5.4310  -34.5810 C.3      88 VAL   -0.0900
   1413 CG1       -71.0690   -4.4340  -33.9390 C.3      88 VAL    0.0900
   1414 CG2       -70.8980   -6.6150  -35.0920 C.3      88 VAL   -0.2700
   1415 HN        -71.1430   -4.5490  -36.7820 H        88 VAL    0.0900
   1416 HA        -68.7190   -3.9660  -35.3330 H        88 VAL    0.0900
   1417 HB        -69.4130   -5.8120  -33.8170 H        88 VAL    0.0900
   1418 HG11      -72.0540   -4.4560  -34.4530 H        88 VAL   -0.2700
   1419 HG12      -70.6500   -3.4080  -34.0220 H        88 VAL    0.0900
   1420 HG13      -71.2210   -4.6910  -32.8690 H        88 VAL    0.0900
   1421 HG21      -70.2030   -7.3630  -35.5310 H        88 VAL    0.0900
   1422 HG22      -71.6100   -6.2880  -35.8800 H        88 VAL    0.5100
   1423 HG23      -71.4540   -7.0920  -34.2580 H        88 VAL   -0.5100
   1424 N         -68.5710   -6.2870  -37.4840 N.am     89 SER   -0.4700
   1425 CA        -67.5820   -7.0940  -38.2000 C.3      89 SER    0.3100
   1426 C         -66.5120   -6.2100  -38.8310 C.2      89 SER    0.0700
   1427 O         -65.3110   -6.5260  -38.8020 O.2      89 SER    0.0900
   1428 CB        -68.2500   -7.9500  -39.2770 C.3      89 SER    0.0500
   1429 OG        -68.7120   -9.1790  -38.7480 O.3      89 SER    0.0900
   1430 HN        -69.4590   -6.1850  -37.9240 H        89 SER    0.0900
   1431 HA        -67.0820   -7.7240  -37.4800 H        89 SER   -0.6600
   1432 HB1       -67.5190   -8.1660  -40.0850 H        89 SER    0.4300
   1433 HB2       -69.1180   -7.4010  -39.7010 H        89 SER    0.5100
   1434 HG1       -69.6530   -9.0670  -38.6020 H        89 SER   -0.5100
   1435 N         -66.9540   -5.0870  -39.3990 N.am     90 ASN   -0.4700
   1436 CA        -66.0240   -4.0840  -39.8880 C.3      90 ASN    0.3100
   1437 C         -65.2060   -3.5380  -38.7200 C.2      90 ASN    0.0700
   1438 O         -64.0270   -3.2210  -38.8680 O.2      90 ASN    0.0900
   1439 CB        -66.7690   -2.9560  -40.6070 C.3      90 ASN   -0.1800
   1440 CG        -65.8590   -2.1240  -41.4930 C.2      90 ASN    0.0900
   1441 ND2       -64.9790   -1.3440  -40.8770 N.am     90 ASN    0.0900
   1442 OD1       -65.9450   -2.1780  -42.7160 O.2      90 ASN    0.5500
   1443 HN        -67.9240   -4.8890  -39.5130 H        90 ASN   -0.5500
   1444 HA        -65.3350   -4.5670  -40.5650 H        90 ASN   -0.6200
   1445 HB1       -67.2310   -2.2880  -39.8490 H        90 ASN    0.3200
   1446 HB2       -67.5690   -3.3970  -41.2390 H        90 ASN    0.3000
   1447 HD21      -64.9420   -1.3260  -39.8770 H        90 ASN    0.5100
   1448 HD22      -64.3550   -0.7740  -41.4110 H        90 ASN   -0.5100
   1449 N         -65.8420   -3.4480  -37.5530 N.am     91 ALA   -0.4700
   1450 CA        -65.1710   -3.0150  -36.3370 C.3      91 ALA    0.3100
   1451 C         -64.0930   -4.0090  -35.9260 C.2      91 ALA    0.0700
   1452 O         -63.0000   -3.6110  -35.5250 O.2      91 ALA    0.0900
   1453 CB        -66.1760   -2.8220  -35.2130 C.3      91 ALA   -0.2700
   1454 HN        -66.8080   -3.6730  -37.4610 H        91 ALA    0.0900
   1455 HA        -64.6610   -2.0870  -36.5470 H        91 ALA    0.0900
   1456 HB1       -66.5740   -3.8060  -34.8820 H        91 ALA    0.0900
   1457 HB2       -67.0240   -2.1980  -35.5670 H        91 ALA    0.5100
   1458 HB3       -65.6850   -2.3300  -34.3460 H        91 ALA   -0.5100
   1459 N         -64.3990   -5.3020  -36.0260 N.am     92 SER   -0.4700
   1460 CA        -63.4030   -6.3420  -35.7860 C.3      92 SER    0.3100
   1461 C         -62.2000   -6.1660  -36.7020 C.2      92 SER    0.0700
   1462 O         -61.0490   -6.1660  -36.2460 O.2      92 SER    0.0900
   1463 CB        -63.9950   -7.7390  -36.0010 C.3      92 SER    0.0500
   1464 OG        -64.9240   -8.0660  -34.9850 O.3      92 SER    0.0900
   1465 HN        -65.3130   -5.6150  -36.2690 H        92 SER    0.0900
   1466 HA        -63.0550   -6.2380  -34.7680 H        92 SER   -0.6600
   1467 HB1       -63.1790   -8.4930  -35.9890 H        92 SER    0.4300
   1468 HB2       -64.5170   -7.7740  -36.9820 H        92 SER    0.5100
   1469 HG1       -64.5090   -8.7510  -34.4570 H        92 SER   -0.5100
   1470 N         -62.4670   -6.0100  -37.9980 N.am     93 VAL   -0.4700
   1471 CA        -61.3800   -5.8490  -38.9610 C.3      93 VAL    0.3100
   1472 C         -60.5250   -4.6100  -38.6860 C.2      93 VAL    0.0700
   1473 O         -59.2950   -4.6890  -38.6730 O.2      93 VAL    0.0900
   1474 CB        -61.8880   -5.8460  -40.4110 C.3      93 VAL   -0.0900
   1475 CG1       -60.8390   -5.2570  -41.3400 C.3      93 VAL    0.0900
   1476 CG2       -62.2470   -7.2600  -40.8340 C.3      93 VAL   -0.2700
   1477 HN        -63.3950   -5.9960  -38.3600 H        93 VAL    0.0900
   1478 HA        -60.6890   -6.6660  -38.8130 H        93 VAL    0.0900
   1479 HB        -62.8180   -5.2410  -40.4740 H        93 VAL    0.0900
   1480 HG11      -59.8260   -5.6060  -41.0440 H        93 VAL   -0.2700
   1481 HG12      -60.8620   -4.1480  -41.2820 H        93 VAL    0.0900
   1482 HG13      -61.0340   -5.5820  -42.3850 H        93 VAL    0.0900
   1483 HG21      -63.3460   -7.4110  -40.7670 H        93 VAL    0.0900
   1484 HG22      -61.7470   -7.9940  -40.1650 H        93 VAL    0.5100
   1485 HG23      -61.9280   -7.4330  -41.8840 H        93 VAL   -0.5100
   1486 N         -61.1740   -3.4710  -38.4500 N.am     94 MET   -0.4700
   1487 CA        -60.4550   -2.2440  -38.1240 C.3      94 MET    0.3100
   1488 C         -59.6370   -2.4070  -36.8490 C.2      94 MET    0.0700
   1489 O         -58.5580   -1.8350  -36.7160 O.2      94 MET    0.0900
   1490 CB        -61.4110   -1.0530  -37.9920 C.3      94 MET   -0.1800
   1491 CG        -62.1590   -0.6920  -39.2680 C.3      94 MET    0.0900
   1492 SD        -61.1520   -0.8460  -40.7560 S.3      94 MET    0.0900
   1493 CE        -62.2120   -0.0620  -41.9680 C.3      94 MET   -0.1400
   1494 HN        -62.1680   -3.4060  -38.4850 H        94 MET    0.0900
   1495 HA        -59.7400   -2.0600  -38.9130 H        94 MET    0.0900
   1496 HB1       -60.8220   -0.1680  -37.6720 H        94 MET   -0.0900
   1497 HB2       -62.1580   -1.2930  -37.2050 H        94 MET   -0.2200
   1498 HG1       -62.5200    0.3540  -39.1770 H        94 MET    0.0900
   1499 HG2       -63.0430   -1.3590  -39.3540 H        94 MET    0.0900
   1500 HE1       -62.8430    0.7250  -41.5030 H        94 MET    0.0900
   1501 HE2       -62.8870   -0.8140  -42.4300 H        94 MET    0.5100
   1502 HE3       -61.6000    0.4140  -42.7620 H        94 MET   -0.5100
   1503 N         -60.1590   -3.1950  -35.9110 N.am     95 ASN   -0.4700
   1504 CA        -59.4280   -3.5240  -34.6950 C.3      95 ASN    0.3100
   1505 C         -58.1420   -4.2680  -34.9980 C.2      95 ASN    0.0700
   1506 O         -57.0740   -3.8870  -34.5260 O.2      95 ASN    0.0900
   1507 CB        -60.2890   -4.3770  -33.7610 C.3      95 ASN   -0.1800
   1508 CG        -60.7940   -3.6010  -32.5710 C.2      95 ASN    0.0900
   1509 ND2       -61.8390   -2.8060  -32.7820 N.am     95 ASN    0.0900
   1510 OD1       -60.2540   -3.7100  -31.4710 O.2      95 ASN    0.5500
   1511 HN        -61.0680   -3.5930  -35.9980 H        95 ASN   -0.5500
   1512 HA        -59.1520   -2.5990  -34.2100 H        95 ASN   -0.6200
   1513 HB1       -59.6840   -5.2330  -33.3940 H        95 ASN    0.3200
   1514 HB2       -61.1620   -4.7640  -34.3280 H        95 ASN    0.3000
   1515 HD21      -62.3400   -2.8570  -33.6470 H        95 ASN    0.5100
   1516 HD22      -62.1250   -2.1570  -32.0770 H        95 ASN   -0.5100
   1517 N         -58.2510   -5.3370  -35.7870 N.am     96 LEU   -0.4700
   1518 CA        -57.0840   -6.1040  -36.1990 C.3      96 LEU    0.3100
   1519 C         -56.0710   -5.2030  -36.8860 C.2      96 LEU    0.0700
   1520 O         -54.8700   -5.3010  -36.6480 O.2      96 LEU    0.0900
   1521 CB        -57.4920   -7.2210  -37.1550 C.3      96 LEU   -0.1800
   1522 CG        -58.4790   -8.2350  -36.5870 C.3      96 LEU    0.0900
   1523 CD1       -58.8410   -9.2780  -37.6310 C.3      96 LEU    0.0900
   1524 CD2       -57.8860   -8.8870  -35.3580 C.3      96 LEU   -0.0900
   1525 HN        -59.1320   -5.6570  -36.1280 H        96 LEU    0.0900
   1526 HA        -56.6230   -6.5150  -35.3130 H        96 LEU   -0.2700
   1527 HB1       -56.5740   -7.7670  -37.4600 H        96 LEU    0.0900
   1528 HB2       -57.9510   -6.7570  -38.0530 H        96 LEU    0.0900
   1529 HG        -59.4010   -7.7060  -36.2610 H        96 LEU    0.0900
   1530 HD11      -57.9300   -9.8210  -37.9600 H        96 LEU   -0.2700
   1531 HD12      -59.2990   -8.7860  -38.5150 H        96 LEU    0.0900
   1532 HD13      -59.5550  -10.0120  -37.1990 H        96 LEU    0.0900
   1533 HD21      -57.6690   -8.1180  -34.5850 H        96 LEU    0.0900
   1534 HD22      -56.9380   -9.4020  -35.6230 H        96 LEU    0.5100
   1535 HD23      -58.6050   -9.6210  -34.9360 H        96 LEU   -0.5100
   1536 N         -56.5760   -4.3210  -37.7420 N.am     97 LEU   -0.4700
   1537 CA        -55.7540   -3.3750  -38.4790 C.3      97 LEU    0.3100
   1538 C         -54.9660   -2.4800  -37.5310 C.2      97 LEU    0.0700
   1539 O         -53.7470   -2.3290  -37.6570 O.2      97 LEU    0.0900
   1540 CB        -56.6510   -2.5120  -39.3680 C.3      97 LEU   -0.1800
   1541 CG        -55.9910   -1.3980  -40.1770 C.3      97 LEU    0.0900
   1542 CD1       -55.1630   -1.9830  -41.3060 C.3      97 LEU    0.0900
   1543 CD2       -57.0430   -0.4440  -40.7150 C.3      97 LEU   -0.0900
   1544 HN        -57.5550   -4.2680  -37.9200 H        97 LEU    0.0900
   1545 HA        -55.0470   -3.9310  -39.0760 H        97 LEU   -0.2700
   1546 HB1       -57.4140   -2.0420  -38.7140 H        97 LEU    0.0900
   1547 HB2       -57.1580   -3.1900  -40.0860 H        97 LEU    0.0900
   1548 HG        -55.3350   -0.7980  -39.5110 H        97 LEU    0.0900
   1549 HD11      -55.7650   -2.7210  -41.8790 H        97 LEU   -0.2700
   1550 HD12      -54.2700   -2.4990  -40.8930 H        97 LEU    0.0900
   1551 HD13      -54.8420   -1.1750  -41.9980 H        97 LEU    0.0900
   1552 HD21      -57.6100    0.0120  -39.8750 H        97 LEU    0.0900
   1553 HD22      -57.7560   -0.9950  -41.3650 H        97 LEU    0.5100
   1554 HD23      -56.5560    0.3670  -41.2960 H        97 LEU   -0.5100
   1555 N         -55.6730   -1.8970  -36.5710 N.am     98 ILE   -0.4700
   1556 CA        -55.0770   -0.9640  -35.6300 C.3      98 ILE    0.3100
   1557 C         -54.0850   -1.6860  -34.7090 C.2      98 ILE    0.0700
   1558 O         -53.0910   -1.1040  -34.2600 O.2      98 ILE    0.0900
   1559 CB        -56.1730   -0.1970  -34.8470 C.3      98 ILE   -0.0900
   1560 CG1       -55.8170    1.2880  -34.7290 C.3      98 ILE    0.0900
   1561 CG2       -56.4600   -0.8430  -33.4990 C.3      98 ILE   -0.2700
   1562 CD        -55.8330    2.0200  -36.0620 C.3      98 ILE    0.0900
   1563 HN        -56.6470   -2.0730  -36.4540 H        98 ILE    0.0900
   1564 HA        -54.4620   -0.2730  -36.1880 H        98 ILE    0.0900
   1565 HB        -57.1060   -0.1820  -35.4490 H        98 ILE   -0.1800
   1566 HG11      -54.8010    1.3760  -34.2890 H        98 ILE    0.0900
   1567 HG12      -56.5470    1.7740  -34.0480 H        98 ILE    0.0900
   1568 HG21      -55.5990   -0.6960  -32.8120 H        98 ILE   -0.2700
   1569 HG22      -56.6270   -1.9340  -33.6300 H        98 ILE    0.0900
   1570 HG23      -57.3610   -0.3790  -33.0410 H        98 ILE    0.0900
   1571 HD1       -56.8450    1.9600  -36.5180 H        98 ILE    0.0900
   1572 HD2       -55.1040    1.5540  -36.7580 H        98 ILE    0.5100
   1573 HD3       -55.5760    3.0900  -35.9100 H        98 ILE   -0.5100
   1574 N         -54.3490   -2.9680  -34.4570 N.am     99 ILE   -0.4700
   1575 CA        -53.4210   -3.8270  -33.7360 C.3      99 ILE    0.3100
   1576 C         -52.1480   -3.9760  -34.5440 C.2      99 ILE    0.0700
   1577 O         -51.0420   -3.8770  -34.0150 O.2      99 ILE    0.0900
   1578 CB        -54.0100   -5.2300  -33.5070 C.3      99 ILE   -0.0900
   1579 CG1       -55.0570   -5.1970  -32.3970 C.3      99 ILE    0.0900
   1580 CG2       -52.9090   -6.2290  -33.1650 C.3      99 ILE   -0.2700
   1581 CD        -55.6580   -6.5530  -32.0940 C.3      99 ILE    0.0900
   1582 HN        -55.1980   -3.3990  -34.7540 H        99 ILE    0.0900
   1583 HA        -53.2050   -3.3560  -32.7870 H        99 ILE    0.0900
   1584 HB        -54.5350   -5.5620  -34.4280 H        99 ILE   -0.1800
   1585 HG11      -55.8720   -4.5070  -32.7000 H        99 ILE    0.0900
   1586 HG12      -54.5810   -4.8060  -31.4720 H        99 ILE    0.0900
   1587 HG21      -52.1650   -5.7580  -32.4870 H        99 ILE   -0.2700
   1588 HG22      -52.3900   -6.5510  -34.0930 H        99 ILE    0.0900
   1589 HG23      -53.3460   -7.1120  -32.6540 H        99 ILE    0.0900
   1590 HD1       -54.9710   -7.1400  -31.4470 H        99 ILE    0.0900
   1591 HD2       -55.8220   -7.1130  -33.0390 H        99 ILE    0.5100
   1592 HD3       -56.6250   -6.4280  -31.5610 H        99 ILE   -0.5100
   1593 N         -52.3160   -4.2150  -35.8420 N.am    100 SER   -0.4700
   1594 CA        -51.2000   -4.3500  -36.7580 C.3     100 SER    0.3100
   1595 C         -50.3260   -3.1090  -36.6980 C.2     100 SER    0.0700
   1596 O         -49.1200   -3.2070  -36.4580 O.2     100 SER    0.0900
   1597 CB        -51.7090   -4.5750  -38.1820 C.3     100 SER    0.0500
   1598 OG        -52.6310   -5.6480  -38.2290 O.3     100 SER    0.0900
   1599 HN        -53.2240   -4.3130  -36.2450 H       100 SER    0.0900
   1600 HA        -50.6000   -5.1870  -36.4360 H       100 SER   -0.6600
   1601 HB1       -50.8520   -4.8130  -38.8490 H       100 SER    0.4300
   1602 HB2       -52.2160   -3.6550  -38.5450 H       100 SER    0.5100
   1603 HG1       -53.3540   -5.4010  -37.6490 H       100 SER   -0.5100
   1604 N         -50.9390   -1.9410  -36.8980 N.am    101 PHE   -0.4700
   1605 CA        -50.2360   -0.6660  -36.7830 C.3     101 PHE    0.3100
   1606 C         -49.4620   -0.5640  -35.4770 C.2     101 PHE    0.0700
   1607 O         -48.2610   -0.2670  -35.4670 O.2     101 PHE    0.0900
   1608 CB        -51.2230    0.5000  -36.8440 C.3     101 PHE   -0.1800
   1609 CG        -51.6140    0.8920  -38.2330 C.ar    101 PHE    0.0900
   1610 CD1       -52.7470    0.3580  -38.8280 C.ar    101 PHE    0.0900
   1611 CD2       -50.8590    1.8110  -38.9420 C.ar    101 PHE    0.0000
   1612 CE1       -53.1130    0.7280  -40.1080 C.ar    101 PHE   -0.1150
   1613 CE2       -51.2200    2.1850  -40.2220 C.ar    101 PHE    0.1150
   1614 CZ        -52.3480    1.6420  -40.8080 C.ar    101 PHE   -0.1150
   1615 HN        -51.9050   -1.8870  -37.1350 H       101 PHE    0.1150
   1616 HA        -49.5270   -0.5990  -37.5940 H       101 PHE   -0.1150
   1617 HB1       -50.7640    1.3930  -36.3670 H       101 PHE    0.1150
   1618 HB2       -52.1550    0.2180  -36.3090 H       101 PHE   -0.1150
   1619 HD1       -53.3490   -0.3550  -38.2840 H       101 PHE    0.1150
   1620 HD2       -49.9770    2.2400  -38.4880 H       101 PHE   -0.1150
   1621 HE1       -53.9970    0.3030  -40.5620 H       101 PHE    0.1150
   1622 HE2       -50.6210    2.9010  -40.7650 H       101 PHE    0.5100
   1623 HZ        -52.6310    1.9320  -41.8090 H       101 PHE   -0.5100
   1624 N         -50.1630   -0.8180  -34.3730 N.am    102 ASP   -0.4700
   1625 CA        -49.5690   -0.7260  -33.0470 C.3     102 ASP    0.3100
   1626 C         -48.3190   -1.5930  -32.9220 C.2     102 ASP    0.0700
   1627 O         -47.2780   -1.1380  -32.4490 O.2     102 ASP    0.0900
   1628 CB        -50.5890   -1.1230  -31.9770 C.3     102 ASP   -0.2800
   1629 CG        -50.0750   -0.8900  -30.5730 C.2     102 ASP    0.0900
   1630 OD1       -49.4680    0.1760  -30.3290 O.co2   102 ASP    0.0900
   1631 OD2       -50.2720   -1.7750  -29.7140 O.co2   102 ASP    0.6200
   1632 HN        -51.1240   -1.0830  -34.4050 H       102 ASP   -0.7600
   1633 HA        -49.2410    0.2920  -32.8960 H       102 ASP   -0.7600
   1634 HB1       -50.8320   -2.2000  -32.0900 H       102 ASP    0.5100
   1635 HB2       -51.5140   -0.5240  -32.1190 H       102 ASP   -0.5100
   1636 N         -48.4220   -2.8410  -33.3650 N.am    103 ARG   -0.4700
   1637 CA        -47.3010   -3.7660  -33.3050 C.3     103 ARG    0.3100
   1638 C         -46.1430   -3.3010  -34.1880 C.2     103 ARG    0.0700
   1639 O         -44.9750   -3.4300  -33.8120 O.2     103 ARG    0.0900
   1640 CB        -47.7580   -5.1830  -33.6730 C.3     103 ARG   -0.1800
   1641 CG        -48.7980   -5.7420  -32.7050 C.3     103 ARG    0.0900
   1642 CD        -49.2270   -7.1630  -33.0460 C.3     103 ARG    0.0900
   1643 NE        -49.8810   -7.7980  -31.9010 N.pl3   103 ARG   -0.1800
   1644 CZ        -50.1980   -9.0880  -31.8350 C.cat   103 ARG    0.0900
   1645 NH1       -50.7850   -9.5720  -30.7490 N.pl3   103 ARG    0.0900
   1646 NH2       -49.9290   -9.8980  -32.8500 N.pl3   103 ARG    0.2000
   1647 HN        -49.2660   -3.1980  -33.7560 H       103 ARG    0.0900
   1648 HA        -46.9030   -3.7480  -32.3020 H       103 ARG    0.0900
   1649 HB1       -46.8740   -5.8550  -33.6740 H       103 ARG   -0.7000
   1650 HB2       -48.1950   -5.1640  -34.6940 H       103 ARG    0.4400
   1651 HG1       -49.6940   -5.0850  -32.7250 H       103 ARG    0.6400
   1652 HG2       -48.3710   -5.7360  -31.6800 H       103 ARG   -0.8000
   1653 HD1       -48.3380   -7.7730  -33.3160 H       103 ARG    0.4600
   1654 HD2       -49.9500   -7.1490  -33.8890 H       103 ARG    0.4600
   1655 HE        -50.1030   -7.2230  -31.1140 H       103 ARG   -0.8000
   1656 HH11      -50.9890   -8.9670  -29.9790 H       103 ARG    0.4600
   1657 HH12      -51.0240  -10.5420  -30.6990 H       103 ARG    0.4600
   1658 HH21      -49.4850   -9.5420  -33.6710 H       103 ARG    0.5100
   1659 HH22      -50.1700  -10.8680  -32.7930 H       103 ARG   -0.5100
   1660 N         -46.4660   -2.7390  -35.3540 N.am    104 TYR   -0.4700
   1661 CA        -45.4430   -2.1760  -36.2310 C.3     104 TYR    0.3100
   1662 C         -44.6570   -1.0850  -35.5240 C.2     104 TYR    0.0700
   1663 O         -43.4270   -1.0910  -35.5390 O.2     104 TYR    0.0900
   1664 CB        -46.0560   -1.6140  -37.5190 C.3     104 TYR   -0.1800
   1665 CG        -45.0960   -0.7630  -38.3260 C.ar    104 TYR    0.0900
   1666 CD1       -44.1790   -1.3490  -39.1890 C.ar    104 TYR    0.0900
   1667 CD2       -45.1080    0.6260  -38.2240 C.ar    104 TYR    0.0000
   1668 CE1       -43.2980   -0.5770  -39.9290 C.ar    104 TYR   -0.1150
   1669 CE2       -44.2270    1.4060  -38.9590 C.ar    104 TYR    0.1150
   1670 CZ        -43.3260    0.7970  -39.8100 C.ar    104 TYR   -0.1150
   1671 OH        -42.4470    1.5640  -40.5470 O.3     104 TYR    0.1150
   1672 HN        -47.4080   -2.6800  -35.6770 H       104 TYR    0.1100
   1673 HA        -44.7390   -2.9610  -36.4660 H       104 TYR   -0.5400
   1674 HB1       -46.9280   -0.9740  -37.2630 H       104 TYR    0.4300
   1675 HB2       -46.3790   -2.4550  -38.1690 H       104 TYR   -0.1150
   1676 HD1       -44.1530   -2.4240  -39.2870 H       104 TYR    0.1150
   1677 HD2       -45.8140    1.1030  -37.5610 H       104 TYR   -0.1150
   1678 HE1       -42.5910   -1.0490  -40.5950 H       104 TYR    0.1150
   1679 HE2       -44.2480    2.4820  -38.8670 H       104 TYR    0.5100
   1680 HH        -42.7120    2.4830  -40.4610 H       104 TYR   -0.5100
   1681 N         -45.3680   -0.1450  -34.9050 N.am    105 PHE   -0.4700
   1682 CA        -44.7000    0.9540  -34.2120 C.3     105 PHE    0.3100
   1683 C         -43.9540    0.4990  -32.9590 C.2     105 PHE    0.0700
   1684 O         -42.9490    1.1020  -32.5760 O.2     105 PHE    0.0900
   1685 CB        -45.6900    2.0710  -33.8720 C.3     105 PHE   -0.1800
   1686 CG        -46.0580    2.9230  -35.0490 C.ar    105 PHE    0.0900
   1687 CD1       -45.2450    3.9750  -35.4390 C.ar    105 PHE    0.0900
   1688 CD2       -47.2160    2.6740  -35.7650 C.ar    105 PHE    0.0000
   1689 CE1       -45.5830    4.7640  -36.5230 C.ar    105 PHE   -0.1150
   1690 CE2       -47.5590    3.4590  -36.8490 C.ar    105 PHE    0.1150
   1691 CZ        -46.7430    4.5050  -37.2290 C.ar    105 PHE   -0.1150
   1692 HN        -46.3640   -0.1480  -34.8850 H       105 PHE    0.1150
   1693 HA        -43.9210    1.3290  -34.8570 H       105 PHE   -0.1150
   1694 HB1       -45.2390    2.7400  -33.1080 H       105 PHE    0.1150
   1695 HB2       -46.6290    1.6240  -33.4830 H       105 PHE   -0.1150
   1696 HD1       -44.3390    4.1820  -34.8900 H       105 PHE    0.1150
   1697 HD2       -47.8580    1.8570  -35.4730 H       105 PHE   -0.1150
   1698 HE1       -44.9410    5.5810  -36.8180 H       105 PHE    0.1150
   1699 HE2       -48.4650    3.2530  -37.3990 H       105 PHE    0.5100
   1700 HZ        -47.0100    5.1210  -38.0760 H       105 PHE   -0.5100
   1701 N         -44.4450   -0.5630  -32.3240 N.am    106 CYS   -0.4700
   1702 CA        -43.7670   -1.1470  -31.1730 C.3     106 CYS    0.3100
   1703 C         -42.4710   -1.8160  -31.5920 C.2     106 CYS    0.0700
   1704 O         -41.5230   -1.9000  -30.8150 O.2     106 CYS    0.0900
   1705 CB        -44.6610   -2.1680  -30.4690 C.3     106 CYS   -0.1100
   1706 SG        -45.5960   -1.5020  -29.0810 S.3     106 CYS    0.0900
   1707 HN        -45.2940   -1.0040  -32.6050 H       106 CYS    0.0900
   1708 HA        -43.5120   -0.3460  -30.4940 H       106 CYS   -0.2300
   1709 HB1       -44.0180   -2.9970  -30.1070 H       106 CYS    0.1600
   1710 HB2       -45.3710   -2.5780  -31.2180 H       106 CYS    0.5100
   1711 HG1       -46.5400   -0.9510  -29.8300 H       106 CYS   -0.5100
   1712 N         -42.4370   -2.3030  -32.8290 N.am    107 VAL   -0.4700
   1713 CA        -41.2290   -2.9220  -33.3480 C.3     107 VAL    0.3100
   1714 C         -40.2200   -1.8830  -33.8380 C.2     107 VAL    0.0700
   1715 O         -39.0910   -1.8340  -33.3450 O.2     107 VAL    0.0900
   1716 CB        -41.5400   -3.9430  -34.4570 C.3     107 VAL   -0.0900
   1717 CG1       -40.2710   -4.3320  -35.1990 C.3     107 VAL    0.0900
   1718 CG2       -42.2100   -5.1710  -33.8600 C.3     107 VAL   -0.2700
   1719 HN        -43.2210   -2.2670  -33.4440 H       107 VAL    0.0900
   1720 HA        -40.7290   -3.4110  -32.5240 H       107 VAL    0.0900
   1721 HB        -42.2630   -3.4970  -35.1740 H       107 VAL    0.0900
   1722 HG11      -39.4770   -4.6180  -34.4750 H       107 VAL   -0.2700
   1723 HG12      -39.9070   -3.4740  -35.8040 H       107 VAL    0.0900
   1724 HG13      -40.4730   -5.1990  -35.8640 H       107 VAL    0.0900
   1725 HG21      -43.0580   -4.8660  -33.2090 H       107 VAL    0.0900
   1726 HG22      -41.4790   -5.7400  -33.2460 H       107 VAL    0.5100
   1727 HG23      -42.6020   -5.8200  -34.6720 H       107 VAL   -0.5100
   1728 N         -40.6220   -1.0480  -34.7970 N.am    108 THR   -0.4700
   1729 CA        -39.7090   -0.0610  -35.3800 C.3     108 THR    0.3100
   1730 C         -39.1620    0.9200  -34.3450 C.2     108 THR    0.0700
   1731 O         -37.9530    1.1270  -34.2650 O.2     108 THR    0.0900
   1732 CB        -40.3520    0.7170  -36.5450 C.3     108 THR    0.1400
   1733 CG2       -40.4710   -0.1720  -37.7710 C.3     108 THR    0.0900
   1734 OG1       -41.6530    1.1780  -36.1650 O.3     108 THR   -0.6600
   1735 HN        -41.5530   -1.0570  -35.1570 H       108 THR    0.4300
   1736 HA        -38.8360   -0.5910  -35.7290 H       108 THR   -0.2700
   1737 HB        -39.7210    1.5940  -36.8050 H       108 THR    0.0900
   1738 HG1       -42.2050    0.3940  -36.1100 H       108 THR    0.0900
   1739 HG21      -41.1030   -1.0560  -37.5420 H       108 THR    0.0900
   1740 HG22      -39.4640   -0.5260  -38.0810 H       108 THR    0.5100
   1741 HG23      -40.9420    0.3940  -38.6040 H       108 THR   -0.5100
   1742 N         -40.0320    1.4680  -33.4770 N.am    109 LYS   -0.4700
   1743 CA        -39.6790    2.4270  -32.4540 C.3     109 LYS    0.3100
   1744 C         -39.5780    1.7320  -31.0870 C.2     109 LYS    0.0700
   1745 O         -40.4330    1.9640  -30.2370 O.2     109 LYS    0.0900
   1746 CB        -40.7060    3.5860  -32.4250 C.3     109 LYS   -0.1800
   1747 CG        -40.9560    4.3210  -33.7640 C.3     109 LYS    0.0900
   1748 CD        -39.7790    5.1440  -34.3360 C.3     109 LYS    0.0900
   1749 CE        -38.7400    4.3290  -35.1230 C.3     109 LYS   -0.1800
   1750 NZ        -37.7780    5.2180  -35.8180 N.4     109 LYS    0.0900
   1751 HN        -40.9990    1.2260  -33.5050 H       109 LYS    0.0900
   1752 HA        -38.6920    2.8050  -32.6750 H       109 LYS   -0.1800
   1753 HB1       -40.3510    4.3370  -31.6880 H       109 LYS    0.0900
   1754 HB2       -41.6770    3.1720  -32.0790 H       109 LYS    0.0900
   1755 HG1       -41.8120    5.0110  -33.6160 H       109 LYS    0.2100
   1756 HG2       -41.2350    3.5580  -34.5200 H       109 LYS    0.0500
   1757 HD1       -39.2600    5.6420  -33.4900 H       109 LYS    0.0500
   1758 HD2       -40.1950    5.9200  -35.0110 H       109 LYS   -0.3000
   1759 HE1       -39.2500    3.7100  -35.8920 H       109 LYS    0.3300
   1760 HE2       -38.1660    3.6780  -34.4300 H       109 LYS    0.3300
   1761 HZ1       -37.2790    5.8040  -35.1190 H       109 LYS    0.3300
   1762 HZ2       -38.2910    5.8330  -36.4820 H       109 LYS    0.5100
   1763 HZ3       -37.0890    4.6410  -36.3420 H       109 LYS   -0.5100
   1764 N         -38.5300    0.9390  -30.8160 N.am    110 PRO   -0.2900
   1765 CA        -38.4750   -0.1090  -29.7900 C.3     110 PRO    0.0000
   1766 C         -38.5630    0.4210  -28.3620 C.2     110 PRO    0.0900
   1767 O         -39.0390   -0.2990  -27.4820 O.2     110 PRO    0.0900
   1768 CB        -37.1030   -0.7620  -30.0320 C.3     110 PRO    0.0200
   1769 CG        -36.4240    0.0590  -31.1310 C.3     110 PRO    0.0900
   1770 CD        -37.1880    1.3330  -31.2540 C.3     110 PRO   -0.1800
   1771 HA        -39.3150   -0.7780  -29.8890 H       110 PRO    0.0900
   1772 HB1       -37.2270   -1.8170  -30.3570 H       110 PRO    0.0900
   1773 HB2       -36.4950   -0.7420  -29.1010 H       110 PRO   -0.1800
   1774 HG1       -35.3670    0.2690  -30.8580 H       110 PRO    0.0900
   1775 HG2       -36.4420   -0.4960  -32.0930 H       110 PRO    0.0900
   1776 HD1       -36.7810    2.1230  -30.5890 H       110 PRO    0.5100
   1777 HD2       -37.2160    1.6970  -32.3020 H       110 PRO   -0.5100
   1778 N         -38.1130    1.6570  -28.1380 N.am    111 LEU   -0.4700
   1779 CA        -38.0390    2.2230  -26.7940 C.3     111 LEU    0.3100
   1780 C         -38.8640    3.4900  -26.6400 C.2     111 LEU    0.0700
   1781 O         -39.3330    3.8040  -25.5470 O.2     111 LEU    0.0900
   1782 CB        -36.5880    2.5420  -26.4390 C.3     111 LEU   -0.1800
   1783 CG        -35.6250    1.3610  -26.3670 C.3     111 LEU    0.0900
   1784 CD1       -34.2010    1.8610  -26.2120 C.3     111 LEU    0.0900
   1785 CD2       -36.0110    0.4470  -25.2170 C.3     111 LEU   -0.0900
   1786 HN        -37.8070    2.2490  -28.8780 H       111 LEU    0.0900
   1787 HA        -38.4460    1.5010  -26.1020 H       111 LEU   -0.2700
   1788 HB1       -36.5840    3.0420  -25.4480 H       111 LEU    0.0900
   1789 HB2       -36.2000    3.2510  -27.2020 H       111 LEU    0.0900
   1790 HG        -35.7070    0.7600  -27.2970 H       111 LEU    0.0900
   1791 HD11      -34.1050    2.4590  -25.2800 H       111 LEU   -0.2700
   1792 HD12      -33.9290    2.5050  -27.0750 H       111 LEU    0.0900
   1793 HD13      -33.5020    0.9990  -26.1530 H       111 LEU    0.0900
   1794 HD21      -37.0430    0.0620  -25.3650 H       111 LEU    0.0900
   1795 HD22      -35.9750    1.0080  -24.2590 H       111 LEU    0.5100
   1796 HD23      -35.3140   -0.4170  -25.1700 H       111 LEU   -0.5100
   1797 N         -39.0300    4.2230  -27.7390 N.am    112 THR   -0.4700
   1798 CA        -39.6980    5.5180  -27.7070 C.3     112 THR    0.3100
   1799 C         -41.2170    5.3920  -27.7190 C.2     112 THR    0.0700
   1800 O         -41.9090    5.9330  -26.8500 O.2     112 THR    0.0900
   1801 CB        -39.2710    6.3880  -28.9000 C.3     112 THR    0.1400
   1802 CG2       -39.8590    7.7860  -28.7730 C.3     112 THR    0.0900
   1803 OG1       -37.8440    6.4720  -28.9500 O.3     112 THR   -0.6600
   1804 HN        -38.7070    3.9190  -28.6310 H       112 THR    0.4300
   1805 HA        -39.4370    6.0030  -26.7790 H       112 THR   -0.2700
   1806 HB        -39.6400    5.9390  -29.8470 H       112 THR    0.0900
   1807 HG1       -37.5720    6.8670  -28.1180 H       112 THR    0.0900
   1808 HG21      -39.6530    8.1970  -27.7620 H       112 THR    0.0900
   1809 HG22      -40.9590    7.7490  -28.9240 H       112 THR    0.5100
   1810 HG23      -39.4000    8.4590  -29.5290 H       112 THR   -0.5100
   1811 N         -41.7350    4.6810  -28.7170 N.am    113 TYR   -0.4700
   1812 CA        -43.1760    4.5120  -28.8840 C.3     113 TYR    0.3100
   1813 C         -43.9160    3.8560  -27.7060 C.2     113 TYR    0.0700
   1814 O         -44.9760    4.3470  -27.3130 O.2     113 TYR    0.0900
   1815 CB        -43.4880    3.7850  -30.2020 C.3     113 TYR   -0.1800
   1816 CG        -44.9540    3.4720  -30.3950 C.ar    113 TYR    0.0900
   1817 CD1       -45.8230    4.4220  -30.9170 C.ar    113 TYR    0.0900
   1818 CD2       -45.4680    2.2250  -30.0550 C.ar    113 TYR    0.0000
   1819 CE1       -47.1640    4.1370  -31.0930 C.ar    113 TYR   -0.1150
   1820 CE2       -46.8020    1.9330  -30.2250 C.ar    113 TYR    0.1150
   1821 CZ        -47.6450    2.8910  -30.7450 C.ar    113 TYR   -0.1150
   1822 OH        -48.9760    2.5980  -30.9160 O.3     113 TYR    0.1150
   1823 HN        -41.1610    4.2310  -29.3960 H       113 TYR    0.1100
   1824 HA        -43.6310    5.4910  -28.8790 H       113 TYR   -0.5400
   1825 HB1       -42.9410    2.8180  -30.2260 H       113 TYR    0.4300
   1826 HB2       -43.1730    4.4230  -31.0550 H       113 TYR   -0.1150
   1827 HD1       -45.4450    5.3960  -31.1900 H       113 TYR    0.1150
   1828 HD2       -44.8080    1.4720  -29.6520 H       113 TYR   -0.1150
   1829 HE1       -47.8300    4.8840  -31.4990 H       113 TYR    0.1150
   1830 HE2       -47.1850    0.9600  -29.9530 H       113 TYR    0.5100
   1831 HH        -49.0930    1.6560  -30.7730 H       113 TYR   -0.5100
   1832 N         -43.3850    2.7500  -27.1430 N.am    114 PRO   -0.2900
   1833 CA        -44.1280    2.1180  -26.0450 C.3     114 PRO    0.0000
   1834 C         -44.3300    3.0310  -24.8360 C.2     114 PRO    0.0900
   1835 O         -45.3120    2.8750  -24.1090 O.2     114 PRO    0.0900
   1836 CB        -43.2410    0.9280  -25.6620 C.3     114 PRO    0.0200
   1837 CG        -42.4930    0.6100  -26.9040 C.3     114 PRO    0.0900
   1838 CD        -42.2180    1.9380  -27.5430 C.3     114 PRO   -0.1800
   1839 HA        -45.1230    1.8540  -26.3660 H       114 PRO    0.0900
   1840 HB1       -43.8580    0.0630  -25.3400 H       114 PRO    0.0900
   1841 HB2       -42.5460    1.2010  -24.8400 H       114 PRO   -0.1800
   1842 HG1       -41.5440    0.0840  -26.6680 H       114 PRO    0.0900
   1843 HG2       -43.1010   -0.0310  -27.5770 H       114 PRO    0.0900
   1844 HD1       -41.2840    2.3940  -27.1530 H       114 PRO    0.5100
   1845 HD2       -42.1690    1.8590  -28.6490 H       114 PRO   -0.5100
   1846 N         -43.4140    3.9720  -24.6300 N.am    115 VAL   -0.4700
   1847 CA        -43.5380    4.9340  -23.5420 C.3     115 VAL    0.3100
   1848 C         -44.4140    6.1170  -23.9620 C.2     115 VAL    0.0700
   1849 O         -45.2770    6.5600  -23.2010 O.2     115 VAL    0.0900
   1850 CB        -42.1530    5.4280  -23.0630 C.3     115 VAL   -0.0900
   1851 CG1       -42.3060    6.5060  -21.9970 C.3     115 VAL    0.0900
   1852 CG2       -41.3220    4.2630  -22.5340 C.3     115 VAL   -0.2700
   1853 HN        -42.6050    4.0610  -25.2060 H       115 VAL    0.0900
   1854 HA        -44.0620    4.4510  -22.7320 H       115 VAL    0.0900
   1855 HB        -41.5920    5.8430  -23.9260 H       115 VAL    0.0900
   1856 HG11      -43.0080    6.1650  -21.2060 H       115 VAL   -0.2700
   1857 HG12      -42.7100    7.4350  -22.4530 H       115 VAL    0.0900
   1858 HG13      -41.3210    6.7180  -21.5290 H       115 VAL    0.0900
   1859 HG21      -41.1710    3.5080  -23.3350 H       115 VAL    0.0900
   1860 HG22      -41.8480    3.7770  -21.6840 H       115 VAL    0.5100
   1861 HG23      -40.3280    4.6280  -22.1990 H       115 VAL   -0.5100
   1862 N         -44.2320    6.6130  -25.2010 N.am    116 LYS   -0.4700
   1863 CA        -44.9240    7.7660  -25.7340 C.3     116 LYS    0.3100
   1864 C         -46.3820    7.4770  -26.0800 C.2     116 LYS    0.0700
   1865 O         -47.2110    8.3790  -26.2380 O.2     116 LYS    0.0900
   1866 CB        -44.1200    8.2480  -26.9740 C.3     116 LYS   -0.1800
   1867 CG        -44.6440    9.4790  -27.7390 C.3     116 LYS    0.0900
   1868 CD        -44.9090    9.2150  -29.2360 C.3     116 LYS    0.0900
   1869 CE        -45.9900    8.1740  -29.5590 C.3     116 LYS   -0.1800
   1870 NZ        -47.2920    8.6180  -29.0270 N.4     116 LYS    0.0900
   1871 HN        -43.5850    6.1880  -25.8280 H       116 LYS    0.0900
   1872 HA        -44.9660    8.5330  -24.9750 H       116 LYS   -0.1800
   1873 HB1       -44.0790    7.4030  -27.6920 H       116 LYS    0.0900
   1874 HB2       -43.0910    8.4820  -26.6320 H       116 LYS    0.0900
   1875 HG1       -43.8940   10.2930  -27.6520 H       116 LYS    0.2100
   1876 HG2       -45.5930    9.8110  -27.2660 H       116 LYS    0.0500
   1877 HD1       -43.9590    8.8740  -29.6960 H       116 LYS    0.0500
   1878 HD2       -45.2110   10.1760  -29.7030 H       116 LYS   -0.3000
   1879 HE1       -45.7370    7.2000  -29.0870 H       116 LYS    0.3300
   1880 HE2       -46.0880    8.0530  -30.6580 H       116 LYS    0.3300
   1881 HZ1       -47.4750    9.5970  -29.3260 H       116 LYS    0.3300
   1882 HZ2       -47.2780    8.5700  -27.9890 H       116 LYS    0.5100
   1883 HZ3       -48.0450    7.9990  -29.3920 H       116 LYS   -0.5100
   1884 N         -46.7530    6.2020  -26.2660 N.am    117 ARG   -0.4700
   1885 CA        -48.1330    5.7730  -26.4460 C.3     117 ARG    0.3100
   1886 C         -48.8220    5.5810  -25.0980 C.2     117 ARG    0.0700
   1887 O         -48.3670    4.8020  -24.2580 O.2     117 ARG    0.0900
   1888 CB        -48.1920    4.4770  -27.2600 C.3     117 ARG   -0.1800
   1889 CG        -49.5870    3.9030  -27.4320 C.3     117 ARG    0.0900
   1890 CD        -49.5230    2.4090  -27.7060 C.3     117 ARG    0.0900
   1891 NE        -48.7410    1.7170  -26.6780 N.pl3   117 ARG   -0.1800
   1892 CZ        -48.5940    0.3980  -26.6090 C.cat   117 ARG    0.0900
   1893 NH1       -49.1790   -0.3870  -27.5010 N.pl3   117 ARG    0.0900
   1894 NH2       -47.8630   -0.1370  -25.6390 N.pl3   117 ARG    0.2000
   1895 HN        -46.0770    5.4700  -26.2900 H       117 ARG    0.0900
   1896 HA        -48.6650    6.5610  -26.9580 H       117 ARG    0.0900
   1897 HB1       -47.5610    3.7180  -26.7520 H       117 ARG   -0.7000
   1898 HB2       -47.7710    4.6790  -28.2680 H       117 ARG    0.4400
   1899 HG1       -50.0920    4.4100  -28.2810 H       117 ARG    0.6400
   1900 HG2       -50.1750    4.0810  -26.5060 H       117 ARG   -0.8000
   1901 HD1       -49.0350    2.2250  -28.6860 H       117 ARG    0.4600
   1902 HD2       -50.5480    1.9800  -27.7020 H       117 ARG    0.4600
   1903 HE        -48.2880    2.2740  -25.9820 H       117 ARG   -0.8000
   1904 HH11      -49.6070    0.0110  -28.3120 H       117 ARG    0.4600
   1905 HH12      -49.1920   -1.3770  -27.3630 H       117 ARG    0.4600
   1906 HH21      -47.4240    0.4510  -24.9600 H       117 ARG    0.5100
   1907 HH22      -47.7520   -1.1290  -25.5860 H       117 ARG   -0.5100
   1908 N         -49.9240    6.2990  -24.8930 N.am    118 THR   -0.4700
   1909 CA        -50.6680    6.2320  -23.6430 C.3     118 THR    0.3100
   1910 C         -52.0190    5.5500  -23.8380 C.2     118 THR    0.0700
   1911 O         -52.4370    5.2970  -24.9680 O.2     118 THR    0.0900
   1912 CB        -50.8860    7.6330  -23.0450 C.3     118 THR    0.1400
   1913 CG2       -49.5620    8.2270  -22.5830 C.3     118 THR    0.0900
   1914 OG1       -51.4680    8.4930  -24.0340 O.3     118 THR   -0.6600
   1915 HN        -50.2890    6.9150  -25.5880 H       118 THR    0.4300
   1916 HA        -50.1060    5.6170  -22.9560 H       118 THR   -0.2700
   1917 HB        -51.5720    7.5700  -22.1730 H       118 THR    0.0900
   1918 HG1       -50.8420    8.5220  -24.7610 H       118 THR    0.0900
   1919 HG21      -48.8620    8.3120  -23.4420 H       118 THR    0.0900
   1920 HG22      -49.1020    7.5710  -21.8140 H       118 THR    0.5100
   1921 HG23      -49.7290    9.2410  -22.1600 H       118 THR   -0.5100
   1922 N         -52.6950    5.2580  -22.7280 N.am    119 THR   -0.4700
   1923 CA        -53.9970    4.5930  -22.7540 C.3     119 THR    0.3100
   1924 C         -55.0480    5.4130  -23.5010 C.2     119 THR    0.0700
   1925 O         -55.9090    4.8640  -24.2020 O.2     119 THR    0.0900
   1926 CB        -54.5070    4.2970  -21.3270 C.3     119 THR    0.1400
   1927 CG2       -53.6870    3.1910  -20.6840 C.3     119 THR    0.0900
   1928 OG1       -54.4000    5.4790  -20.5240 O.3     119 THR   -0.6600
   1929 HN        -52.3400    5.4810  -21.8230 H       119 THR    0.4300
   1930 HA        -53.8880    3.6720  -23.3080 H       119 THR   -0.2700
   1931 HB        -55.5710    3.9810  -21.3640 H       119 THR    0.0900
   1932 HG1       -54.8710    5.2880  -19.7100 H       119 THR    0.0900
   1933 HG21      -52.6200    3.4920  -20.6230 H       119 THR    0.0900
   1934 HG22      -53.7600    2.2640  -21.2930 H       119 THR    0.5100
   1935 HG23      -54.0590    2.9930  -19.6560 H       119 THR   -0.5100
   1936 N         -54.9820    6.7480  -23.3440 N.am    120 LYS   -0.4700
   1937 CA        -55.8570    7.6980  -23.9880 C.3     120 LYS    0.3100
   1938 C         -55.8220    7.4790  -25.4860 C.2     120 LYS    0.0700
   1939 O         -56.8520    7.4070  -26.1400 O.2     120 LYS    0.0900
   1940 CB        -55.3790    9.1480  -23.6900 C.3     120 LYS   -0.1800
   1941 CG        -55.1340    9.4350  -22.1980 C.3     120 LYS    0.0900
   1942 CD        -54.8370   10.9200  -21.9030 C.3     120 LYS    0.0900
   1943 CE        -53.6610   11.5470  -22.6700 C.3     120 LYS   -0.1800
   1944 NZ        -52.3960   10.8210  -22.4060 N.4     120 LYS    0.0900
   1945 HN        -54.2940    7.1540  -22.7490 H       120 LYS    0.0900
   1946 HA        -56.8570    7.5450  -23.6120 H       120 LYS   -0.1800
   1947 HB1       -56.1510    9.8540  -24.0610 H       120 LYS    0.0900
   1948 HB2       -54.4320    9.3260  -24.2420 H       120 LYS    0.0900
   1949 HG1       -54.2700    8.8270  -21.8570 H       120 LYS    0.2100
   1950 HG2       -56.0360    9.1340  -21.6260 H       120 LYS    0.0500
   1951 HD1       -54.6240   11.0150  -20.8180 H       120 LYS    0.0500
   1952 HD2       -55.7500   11.5040  -22.1440 H       120 LYS   -0.3000
   1953 HE1       -53.5210   12.6020  -22.3500 H       120 LYS    0.3300
   1954 HE2       -53.8560   11.5030  -23.7630 H       120 LYS    0.3300
   1955 HZ1       -52.3610    9.9610  -22.9890 H       120 LYS    0.3300
   1956 HZ2       -52.3510   10.5590  -21.4000 H       120 LYS    0.5100
   1957 HZ3       -51.5890   11.4330  -22.6410 H       120 LYS   -0.5100
   1958 N         -54.6090    7.2780  -26.0420 N.am    121 MET   -0.4700
   1959 CA        -54.4160    7.0330  -27.4640 C.3     121 MET    0.3100
   1960 C         -55.0830    5.7310  -27.9050 C.2     121 MET    0.0700
   1961 O         -55.6880    5.6610  -28.9790 O.2     121 MET    0.0900
   1962 CB        -52.9240    7.0320  -27.8050 C.3     121 MET   -0.1800
   1963 CG        -52.2290    8.3520  -27.4900 C.3     121 MET    0.0900
   1964 SD        -50.4450    8.3270  -27.7550 S.3     121 MET    0.0900
   1965 CE        -50.0200   10.0180  -27.3390 C.3     121 MET   -0.1400
   1966 HN        -53.7770    7.2870  -25.4930 H       121 MET    0.0900
   1967 HA        -54.9260    7.8120  -28.0110 H       121 MET    0.0900
   1968 HB1       -52.8080    6.8200  -28.8890 H       121 MET   -0.0900
   1969 HB2       -52.4300    6.2230  -27.2250 H       121 MET   -0.2200
   1970 HG1       -52.4320    8.6040  -26.4280 H       121 MET    0.0900
   1971 HG2       -52.6780    9.1400  -28.1290 H       121 MET    0.0900
   1972 HE1       -50.4540   10.3140  -26.3590 H       121 MET    0.0900
   1973 HE2       -50.4100   10.7140  -28.1110 H       121 MET    0.5100
   1974 HE3       -48.9170   10.1320  -27.2730 H       121 MET   -0.5100
   1975 N         -54.9820    4.7020  -27.0640 N.am    122 ALA   -0.4700
   1976 CA        -55.6100    3.4140  -27.3450 C.3     122 ALA    0.3100
   1977 C         -57.1250    3.5450  -27.4410 C.2     122 ALA    0.0700
   1978 O         -57.7400    3.0920  -28.4150 O.2     122 ALA    0.0900
   1979 CB        -55.2310    2.3910  -26.2830 C.3     122 ALA   -0.2700
   1980 HN        -54.4770    4.7660  -26.2070 H       122 ALA    0.0900
   1981 HA        -55.2780    3.0850  -28.3180 H       122 ALA    0.0900
   1982 HB1       -55.5670    2.7380  -25.2820 H       122 ALA    0.0900
   1983 HB2       -54.1280    2.2600  -26.2610 H       122 ALA    0.5100
   1984 HB3       -55.7190    1.4180  -26.5030 H       122 ALA   -0.5100
   1985 N         -57.7250    4.1770  -26.4320 N.am    123 GLY   -0.4700
   1986 CA        -59.1550    4.4370  -26.4410 C.3     123 GLY    0.3100
   1987 C         -59.5720    5.2320  -27.6660 C.2     123 GLY   -0.0200
   1988 O         -60.6250    4.9820  -28.2600 O.2     123 GLY    0.0900
   1989 HN        -57.2250    4.4960  -25.6300 H       123 GLY    0.0900
   1990 HA1       -59.4030    4.9960  -25.5510 H       123 GLY    0.5100
   1991 HA2       -59.6700    3.4880  -26.4390 H       123 GLY   -0.5100
   1992 N         -58.7270    6.1870  -28.0540 N.am    124 MET   -0.4700
   1993 CA        -58.9780    7.0080  -29.2330 C.3     124 MET    0.3100
   1994 C         -59.0010    6.1930  -30.5210 C.2     124 MET    0.0700
   1995 O         -59.8880    6.3650  -31.3560 O.2     124 MET    0.0900
   1996 CB        -57.9380    8.1240  -29.3490 C.3     124 MET   -0.1800
   1997 CG        -58.1290    9.2610  -28.3610 C.3     124 MET    0.0900
   1998 SD        -56.7860   10.4620  -28.4300 S.3     124 MET    0.0900
   1999 CE        -57.1780   11.4930  -27.0180 C.3     124 MET   -0.1400
   2000 HN        -57.8870    6.3840  -27.5550 H       124 MET    0.0900
   2001 HA        -59.9690    7.4270  -29.1430 H       124 MET    0.0900
   2002 HB1       -57.9850    8.5420  -30.3770 H       124 MET   -0.0900
   2003 HB2       -56.9320    7.6840  -29.1850 H       124 MET   -0.2200
   2004 HG1       -58.1920    8.8340  -27.3380 H       124 MET    0.0900
   2005 HG2       -59.0910    9.7680  -28.5860 H       124 MET    0.0900
   2006 HE1       -57.1820   10.9040  -26.0760 H       124 MET    0.0900
   2007 HE2       -58.1840   11.9470  -27.1420 H       124 MET    0.5100
   2008 HE3       -56.4250   12.3030  -26.9120 H       124 MET   -0.5100
   2009 N         -58.0240    5.3060  -30.6900 N.am    125 MET   -0.4700
   2010 CA        -57.9580    4.4960  -31.8990 C.3     125 MET    0.3100
   2011 C         -59.0670    3.4520  -31.9610 C.2     125 MET    0.0700
   2012 O         -59.5740    3.1300  -33.0380 O.2     125 MET    0.0900
   2013 CB        -56.5800    3.8480  -32.0430 C.3     125 MET   -0.1800
   2014 CG        -55.4770    4.8430  -32.3700 C.3     125 MET    0.0900
   2015 SD        -55.8280    5.7960  -33.8660 S.3     125 MET    0.0900
   2016 CE        -56.3430    7.3760  -33.1860 C.3     125 MET   -0.1400
   2017 HN        -57.3090    5.1580  -30.0120 H       125 MET    0.0900
   2018 HA        -58.1590    5.1390  -32.7440 H       125 MET    0.0900
   2019 HB1       -56.6270    3.0910  -32.8550 H       125 MET   -0.0900
   2020 HB2       -56.3270    3.3370  -31.0900 H       125 MET   -0.2200
   2021 HG1       -54.5260    4.2860  -32.5010 H       125 MET    0.0900
   2022 HG2       -55.3600    5.5350  -31.5090 H       125 MET    0.0900
   2023 HE1       -55.5370    7.8330  -32.5710 H       125 MET    0.0900
   2024 HE2       -57.2340    7.2420  -32.5370 H       125 MET    0.5100
   2025 HE3       -56.5930    8.0830  -34.0050 H       125 MET   -0.5100
   2026 N         -59.4470    2.9300  -30.7960 N.am    126 ILE   -0.4700
   2027 CA        -60.5750    2.0120  -30.7070 C.3     126 ILE    0.3100
   2028 C         -61.8650    2.7060  -31.1420 C.2     126 ILE    0.0700
   2029 O         -62.5860    2.2300  -32.0400 O.2     126 ILE    0.0900
   2030 CB        -60.7340    1.4710  -29.2750 C.3     126 ILE   -0.0900
   2031 CG1       -59.5910    0.5050  -28.9500 C.3     126 ILE    0.0900
   2032 CG2       -62.0820    0.7860  -29.1060 C.3     126 ILE   -0.2700
   2033 CD        -59.5750    0.0240  -27.5160 C.3     126 ILE    0.0900
   2034 HN        -58.9820    3.1420  -29.9400 H       126 ILE    0.0900
   2035 HA        -60.3980    1.1990  -31.3960 H       126 ILE    0.0900
   2036 HB        -60.6560    2.3110  -28.5540 H       126 ILE   -0.1800
   2037 HG11      -58.6280    1.0180  -29.1570 H       126 ILE    0.0900
   2038 HG12      -59.6780   -0.3800  -29.6140 H       126 ILE    0.0900
   2039 HG21      -62.2470    0.0580  -29.9300 H       126 ILE   -0.2700
   2040 HG22      -62.8960    1.5420  -29.1340 H       126 ILE    0.0900
   2041 HG23      -62.1110    0.2400  -28.1390 H       126 ILE    0.0900
   2042 HD1       -60.5220   -0.5100  -27.2810 H       126 ILE    0.0900
   2043 HD2       -59.4780    0.8910  -26.8270 H       126 ILE    0.5100
   2044 HD3       -58.7260   -0.6750  -27.3590 H       126 ILE   -0.5100
   2045 N         -62.1430    3.8450  -30.5110 N.am    127 ALA   -0.4700
   2046 CA        -63.3100    4.6440  -30.8560 C.3     127 ALA    0.3100
   2047 C         -63.3020    5.0110  -32.3370 C.2     127 ALA    0.0700
   2048 O         -64.3420    4.9960  -32.9910 O.2     127 ALA    0.0900
   2049 CB        -63.3680    5.8960  -29.9950 C.3     127 ALA   -0.2700
   2050 HN        -61.5670    4.2010  -29.7790 H       127 ALA    0.0900
   2051 HA        -64.1890    4.0380  -30.6990 H       127 ALA    0.0900
   2052 HB1       -62.4570    6.5120  -30.1530 H       127 ALA    0.0900
   2053 HB2       -63.4250    5.6140  -28.9220 H       127 ALA    0.5100
   2054 HB3       -64.2580    6.5020  -30.2700 H       127 ALA   -0.5100
   2055 N         -62.1220    5.3250  -32.8660 N.am    128 ALA   -0.4700
   2056 CA        -61.9790    5.6550  -34.2790 C.3     128 ALA    0.3100
   2057 C         -62.3590    4.4710  -35.1580 C.2     128 ALA    0.0700
   2058 O         -63.0190    4.6340  -36.1870 O.2     128 ALA    0.0900
   2059 CB        -60.5590    6.1030  -34.5800 C.3     128 ALA   -0.2700
   2060 HN        -61.2870    5.3490  -32.3220 H       128 ALA    0.0900
   2061 HA        -62.6790    6.4440  -34.5100 H       128 ALA    0.0900
   2062 HB1       -59.8420    5.2910  -34.3310 H       128 ALA    0.0900
   2063 HB2       -60.3070    6.9980  -33.9710 H       128 ALA    0.5100
   2064 HB3       -60.4600    6.3440  -35.6600 H       128 ALA   -0.5100
   2065 N         -61.9420    3.2750  -34.7450 N.am    129 ALA   -0.4700
   2066 CA        -62.2730    2.0630  -35.4820 C.3     129 ALA    0.3100
   2067 C         -63.7820    1.8520  -35.5360 C.2     129 ALA    0.0700
   2068 O         -64.3620    1.7120  -36.6220 O.2     129 ALA    0.0900
   2069 CB        -61.5870    0.8530  -34.8590 C.3     129 ALA   -0.2700
   2070 HN        -61.3910    3.1560  -33.9220 H       129 ALA    0.0900
   2071 HA        -61.9480    2.1940  -36.5030 H       129 ALA    0.0900
   2072 HB1       -61.9170    0.7270  -33.8050 H       129 ALA    0.0900
   2073 HB2       -60.4850    0.9940  -34.8710 H       129 ALA    0.5100
   2074 HB3       -61.8520   -0.0660  -35.4250 H       129 ALA   -0.5100
   2075 N         -64.4210    1.8470  -34.3660 N.am    130 TRP   -0.4700
   2076 CA        -65.8650    1.6240  -34.3000 C.3     130 TRP    0.3100
   2077 C         -66.6650    2.6810  -35.0570 C.2     130 TRP    0.0700
   2078 O         -67.6120    2.3670  -35.7920 O.2     130 TRP    0.0900
   2079 CB        -66.3380    1.5480  -32.8460 C.3     130 TRP   -0.1800
   2080 CG        -66.0620    0.2300  -32.2060 C.ar    130 TRP    0.0900
   2081 CD1       -64.9000   -0.1680  -31.6130 C.ar    130 TRP    0.0900
   2082 CD2       -66.9670   -0.8740  -32.0970 C.ar    130 TRP   -0.0300
   2083 CE2       -66.2860   -1.9090  -31.4230 C.ar    130 TRP   -0.1500
   2084 CE3       -68.2870   -1.0890  -32.5030 C.ar    130 TRP    0.2200
   2085 NE1       -65.0270   -1.4520  -31.1400 N.ar    130 TRP   -0.5100
   2086 CZ2       -66.8810   -3.1350  -31.1450 C.ar    130 TRP    0.3700
   2087 CZ3       -68.8770   -2.3100  -32.2260 C.ar    130 TRP    0.2400
   2088 CH2       -68.1760   -3.3190  -31.5550 C.ar    130 TRP    0.1100
   2089 HN        -63.9520    1.9920  -33.4990 H       130 TRP   -0.2500
   2090 HA        -66.0840    0.6990  -34.8130 H       130 TRP    0.1700
   2091 HB1       -67.4330    1.7300  -32.8150 H       130 TRP   -0.2000
   2092 HB2       -65.8200    2.3370  -32.2600 H       130 TRP    0.1400
   2093 HD1       -64.0100    0.4370  -31.5280 H       130 TRP   -0.2700
   2094 HE1       -64.3310   -1.9570  -30.6760 H       130 TRP    0.1600
   2095 HE3       -68.8510   -0.3290  -33.0240 H       130 TRP   -0.1400
   2096 HZ2       -66.3580   -3.9260  -30.6260 H       130 TRP    0.1400
   2097 HZ3       -69.8970   -2.4890  -32.5320 H       130 TRP    0.5100
   2098 HH2       -68.6640   -4.2610  -31.3560 H       130 TRP   -0.5100
   2099 N         -66.2750    3.9390  -34.8750 N.am    131 VAL   -0.4700
   2100 CA        -66.9300    5.0480  -35.5520 C.3     131 VAL    0.3100
   2101 C         -66.8140    4.9150  -37.0660 C.2     131 VAL    0.0700
   2102 O         -67.8160    4.9920  -37.7720 O.2     131 VAL    0.0900
   2103 CB        -66.3730    6.4110  -35.0920 C.3     131 VAL   -0.0900
   2104 CG1       -66.7380    7.5050  -36.0850 C.3     131 VAL    0.0900
   2105 CG2       -66.8910    6.7470  -33.7020 C.3     131 VAL   -0.2700
   2106 HN        -65.5200    4.1790  -34.2700 H       131 VAL    0.0900
   2107 HA        -67.9860    4.9880  -35.3370 H       131 VAL    0.0900
   2108 HB        -65.2680    6.3460  -35.0070 H       131 VAL    0.0900
   2109 HG11      -67.8260    7.4690  -36.3110 H       131 VAL   -0.2700
   2110 HG12      -66.1740    7.3610  -37.0310 H       131 VAL    0.0900
   2111 HG13      -66.4980    8.5010  -35.6550 H       131 VAL    0.0900
   2112 HG21      -66.5730    5.9680  -32.9770 H       131 VAL    0.0900
   2113 HG22      -68.0010    6.7900  -33.7110 H       131 VAL    0.5100
   2114 HG23      -66.4820    7.7260  -33.3720 H       131 VAL   -0.5100
   2115 N         -65.6000    4.6950  -37.5660 N.am    132 LEU   -0.4700
   2116 CA        -65.3970    4.5560  -39.0060 C.3     132 LEU    0.3100
   2117 C         -66.1740    3.3840  -39.5930 C.2     132 LEU    0.0700
   2118 O         -66.7800    3.5100  -40.6610 O.2     132 LEU    0.0900
   2119 CB        -63.9090    4.4420  -39.3490 C.3     132 LEU   -0.1800
   2120 CG        -63.1270    5.7570  -39.2890 C.3     132 LEU    0.0900
   2121 CD1       -61.6830    5.5440  -39.7180 C.3     132 LEU    0.0900
   2122 CD2       -63.7960    6.8190  -40.1480 C.3     132 LEU   -0.0900
   2123 HN        -64.7890    4.6160  -36.9910 H       132 LEU    0.0900
   2124 HA        -65.8230    5.4250  -39.4860 H       132 LEU   -0.2700
   2125 HB1       -63.8210    4.0330  -40.3780 H       132 LEU    0.0900
   2126 HB2       -63.4430    3.7290  -38.6370 H       132 LEU    0.0900
   2127 HG        -63.1480    6.1490  -38.2500 H       132 LEU    0.0900
   2128 HD11      -61.6460    5.1590  -40.7590 H       132 LEU   -0.2700
   2129 HD12      -61.1940    4.8030  -39.0490 H       132 LEU    0.0900
   2130 HD13      -61.1300    6.5070  -39.6760 H       132 LEU    0.0900
   2131 HD21      -64.7550    7.1370  -39.6860 H       132 LEU    0.0900
   2132 HD22      -64.0090    6.4100  -41.1590 H       132 LEU    0.5100
   2133 HD23      -63.1340    7.7070  -40.2360 H       132 LEU   -0.5100
   2134 N         -66.1670    2.2500  -38.8900 N.am    133 SER   -0.4700
   2135 CA        -66.9340    1.0850  -39.3190 C.3     133 SER    0.3100
   2136 C         -68.4040    1.4580  -39.4640 C.2     133 SER    0.0700
   2137 O         -69.0230    1.2540  -40.5210 O.2     133 SER    0.0900
   2138 CB        -66.7960   -0.0520  -38.3010 C.3     133 SER    0.0500
   2139 OG        -65.4400   -0.2920  -37.9680 O.3     133 SER    0.0900
   2140 HN        -65.6410    2.1490  -38.0490 H       133 SER    0.0900
   2141 HA        -66.5600    0.7730  -40.2830 H       133 SER   -0.6600
   2142 HB1       -67.2250   -0.9840  -38.7280 H       133 SER    0.4300
   2143 HB2       -67.3450    0.2150  -37.3730 H       133 SER    0.5100
   2144 HG1       -65.1550    0.4670  -37.4540 H       133 SER   -0.5100
   2145 N         -68.9450    2.0320  -38.3910 N.am    134 PHE   -0.4700
   2146 CA        -70.3400    2.4440  -38.3440 C.3     134 PHE    0.3100
   2147 C         -70.7260    3.4030  -39.4680 C.2     134 PHE    0.0700
   2148 O         -71.7490    3.2230  -40.1210 O.2     134 PHE    0.0900
   2149 CB        -70.6540    3.0820  -36.9900 C.3     134 PHE   -0.1800
   2150 CG        -71.9750    3.7880  -36.9520 C.ar    134 PHE    0.0900
   2151 CD1       -73.1440    3.0820  -36.7240 C.ar    134 PHE    0.0900
   2152 CD2       -72.0490    5.1590  -37.1440 C.ar    134 PHE    0.0000
   2153 CE1       -74.3610    3.7280  -36.6870 C.ar    134 PHE   -0.1150
   2154 CE2       -73.2610    5.8080  -37.1120 C.ar    134 PHE    0.1150
   2155 CZ        -74.4200    5.0900  -36.8830 C.ar    134 PHE   -0.1150
   2156 HN        -68.4140    2.2060  -37.5650 H       134 PHE    0.1150
   2157 HA        -70.9560    1.5710  -38.5010 H       134 PHE   -0.1150
   2158 HB1       -69.8720    3.8320  -36.7480 H       134 PHE    0.1150
   2159 HB2       -70.6800    2.2910  -36.2100 H       134 PHE   -0.1150
   2160 HD1       -73.1010    2.0130  -36.5740 H       134 PHE    0.1150
   2161 HD2       -71.1450    5.7230  -37.3210 H       134 PHE   -0.1150
   2162 HE1       -75.2660    3.1670  -36.5050 H       134 PHE    0.1150
   2163 HE2       -73.3070    6.8760  -37.2640 H       134 PHE    0.5100
   2164 HZ        -75.3730    5.5980  -36.8570 H       134 PHE   -0.5100
   2165 N         -69.9080    4.4300  -39.6780 N.am    135 ILE   -0.4700
   2166 CA        -70.1490    5.4120  -40.7260 C.3     135 ILE    0.3100
   2167 C         -70.1340    4.7600  -42.1020 C.2     135 ILE    0.0700
   2168 O         -70.9930    5.0370  -42.9410 O.2     135 ILE    0.0900
   2169 CB        -69.1000    6.5350  -40.6920 C.3     135 ILE   -0.0900
   2170 CG1       -69.2130    7.3270  -39.3890 C.3     135 ILE    0.0900
   2171 CG2       -69.2580    7.4610  -41.8920 C.3     135 ILE   -0.2700
   2172 CD        -68.2100    8.4490  -39.2730 C.3     135 ILE    0.0900
   2173 HN        -69.0900    4.5740  -39.1250 H       135 ILE    0.0900
   2174 HA        -71.1370    5.8210  -40.5750 H       135 ILE    0.0900
   2175 HB        -68.0830    6.0880  -40.7060 H       135 ILE   -0.1800
   2176 HG11      -69.0630    6.6290  -38.5380 H       135 ILE    0.0900
   2177 HG12      -70.2340    7.7570  -39.3250 H       135 ILE    0.0900
   2178 HG21      -70.2680    7.9240  -41.8870 H       135 ILE   -0.2700
   2179 HG22      -69.1370    6.8840  -42.8340 H       135 ILE    0.0900
   2180 HG23      -68.4980    8.2710  -41.8490 H       135 ILE    0.0900
   2181 HD1       -68.4590    9.2600  -39.9900 H       135 ILE    0.0900
   2182 HD2       -67.1910    8.0720  -39.5040 H       135 ILE    0.5100
   2183 HD3       -68.2290    8.8690  -38.2430 H       135 ILE   -0.5100
   2184 N         -69.1550    3.8830  -42.3290 N.am    136 LEU   -0.4700
   2185 CA        -69.0160    3.2400  -43.6270 C.3     136 LEU    0.3100
   2186 C         -70.1390    2.2610  -43.9470 C.2     136 LEU    0.0700
   2187 O         -70.4820    2.0720  -45.1120 O.2     136 LEU    0.0900
   2188 CB        -67.6590    2.5420  -43.7640 C.3     136 LEU   -0.1800
   2189 CG        -66.5020    3.3980  -44.2850 C.3     136 LEU    0.0900
   2190 CD1       -65.3160    2.5220  -44.6640 C.3     136 LEU    0.0900
   2191 CD2       -66.9430    4.2520  -45.4670 C.3     136 LEU   -0.0900
   2192 HN        -68.4880    3.6320  -41.6330 H       136 LEU    0.0900
   2193 HA        -69.1210    4.0010  -44.3870 H       136 LEU   -0.2700
   2194 HB1       -67.7850    1.6850  -44.4570 H       136 LEU    0.0900
   2195 HB2       -67.3720    2.1580  -42.7620 H       136 LEU    0.0900
   2196 HG        -66.1920    4.1170  -43.4970 H       136 LEU    0.0900
   2197 HD11      -65.6100    1.8030  -45.4580 H       136 LEU   -0.2700
   2198 HD12      -64.9710    1.9490  -43.7780 H       136 LEU    0.0900
   2199 HD13      -64.4860    3.1540  -45.0480 H       136 LEU    0.0900
   2200 HD21      -67.6370    5.0490  -45.1250 H       136 LEU    0.0900
   2201 HD22      -67.4680    3.6210  -46.2150 H       136 LEU    0.5100
   2202 HD23      -66.0580    4.7320  -45.9390 H       136 LEU   -0.5100
   2203 N         -70.7220    1.6380  -42.9270 N.am    137 TRP   -0.4700
   2204 CA        -71.7120    0.6000  -43.2080 C.3     137 TRP    0.3100
   2205 C         -73.1630    0.9100  -42.8560 C.2     137 TRP    0.0700
   2206 O         -74.0550    0.6900  -43.6720 O.2     137 TRP    0.0900
   2207 CB        -71.2710   -0.7310  -42.6020 C.3     137 TRP   -0.1800
   2208 CG        -70.0720   -1.2480  -43.2920 C.ar    137 TRP    0.0900
   2209 CD1       -68.7740   -0.9260  -43.0310 C.ar    137 TRP    0.0900
   2210 CD2       -70.0470   -2.1530  -44.3990 C.ar    137 TRP   -0.0300
   2211 CE2       -68.6960   -2.3500  -44.7470 C.ar    137 TRP   -0.1500
   2212 CE3       -71.0350   -2.8250  -45.1240 C.ar    137 TRP    0.2200
   2213 NE1       -67.9420   -1.5880  -43.8990 N.ar    137 TRP   -0.5100
   2214 CZ2       -68.3110   -3.1900  -45.7860 C.ar    137 TRP    0.3700
   2215 CZ3       -70.6480   -3.6580  -46.1590 C.ar    137 TRP    0.2400
   2216 CH2       -69.3000   -3.8350  -46.4790 C.ar    137 TRP    0.1100
   2217 HN        -70.5230    1.8400  -41.9710 H       137 TRP   -0.2500
   2218 HA        -71.8110    0.5110  -44.2790 H       137 TRP    0.1700
   2219 HB1       -72.0930   -1.4720  -42.6990 H       137 TRP   -0.2000
   2220 HB2       -71.0360   -0.5870  -41.5260 H       137 TRP    0.1400
   2221 HD1       -68.4470   -0.2490  -42.2550 H       137 TRP   -0.2700
   2222 HE1       -66.9680   -1.5240  -43.9080 H       137 TRP    0.1600
   2223 HE3       -72.0850   -2.7080  -44.8950 H       137 TRP   -0.1400
   2224 HZ2       -67.2740   -3.3410  -46.0510 H       137 TRP    0.1400
   2225 HZ3       -71.4020   -4.1810  -46.7290 H       137 TRP    0.5100
   2226 HH2       -69.0330   -4.4950  -47.2910 H       137 TRP   -0.5100
   2227 N         -73.4050    1.4180  -41.6510 N.am    138 ALA   -0.4700
   2228 CA        -74.7710    1.6300  -41.1730 C.3     138 ALA    0.3100
   2229 C         -75.6660    2.5400  -42.0350 C.2     138 ALA    0.0700
   2230 O         -76.7270    2.0960  -42.4790 O.2     138 ALA    0.0900
   2231 CB        -74.7730    2.0770  -39.7090 C.3     138 ALA   -0.2700
   2232 HN        -72.6740    1.6770  -41.0260 H       138 ALA    0.0900
   2233 HA        -75.3090    0.7000  -41.2800 H       138 ALA    0.0900
   2234 HB1       -74.0660    2.9240  -39.5680 H       138 ALA    0.0900
   2235 HB2       -74.4540    1.2370  -39.0560 H       138 ALA    0.5100
   2236 HB3       -75.7910    2.4120  -39.4160 H       138 ALA   -0.5100
   2237 N         -75.2530    3.8000  -42.2870 N.am    139 PRO   -0.2900
   2238 CA        -76.1650    4.6870  -43.0180 C.3     139 PRO    0.0000
   2239 C         -76.5030    4.1650  -44.4100 C.2     139 PRO    0.0900
   2240 O         -77.6320    4.3210  -44.8700 O.2     139 PRO    0.0900
   2241 CB        -75.3690    5.9940  -43.1360 C.3     139 PRO    0.0200
   2242 CG        -74.3320    5.9180  -42.0690 C.3     139 PRO    0.0900
   2243 CD        -73.9750    4.4710  -41.9910 C.3     139 PRO   -0.1800
   2244 HA        -77.1030    4.7770  -42.4950 H       139 PRO    0.0900
   2245 HB1       -76.0310    6.8730  -42.9790 H       139 PRO    0.0900
   2246 HB2       -74.8950    6.0760  -44.1380 H       139 PRO   -0.1800
   2247 HG1       -73.4440    6.5300  -42.3370 H       139 PRO    0.0900
   2248 HG2       -74.7360    6.2780  -41.1000 H       139 PRO    0.0900
   2249 HD1       -73.2120    4.1940  -42.7480 H       139 PRO    0.5100
   2250 HD2       -73.6210    4.1900  -40.9760 H       139 PRO   -0.5100
   2251 N         -75.5320    3.5380  -45.0680 N.am    140 ALA   -0.4700
   2252 CA        -75.7390    3.0100  -46.4090 C.3     140 ALA    0.3100
   2253 C         -76.6590    1.7930  -46.4100 C.2     140 ALA    0.0700
   2254 O         -77.2890    1.4830  -47.4180 O.2     140 ALA    0.0900
   2255 CB        -74.4020    2.6630  -47.0510 C.3     140 ALA   -0.2700
   2256 HN        -74.6260    3.4020  -44.6760 H       140 ALA    0.0900
   2257 HA        -76.2530    3.7610  -46.9910 H       140 ALA    0.0900
   2258 HB1       -73.8740    1.8970  -46.4430 H       140 ALA    0.0900
   2259 HB2       -73.7640    3.5700  -47.1110 H       140 ALA    0.5100
   2260 HB3       -74.5660    2.2540  -48.0710 H       140 ALA   -0.5100
   2261 N         -76.7330    1.1030  -45.2760 N.am    141 ILE   -0.4700
   2262 CA        -77.4930   -0.1380  -45.1820 C.3     141 ILE    0.3100
   2263 C         -78.9850    0.1040  -44.9750 C.2     141 ILE    0.0700
   2264 O         -79.8170   -0.4380  -45.7030 O.2     141 ILE    0.0900
   2265 CB        -76.9330   -1.0650  -44.0780 C.3     141 ILE   -0.0900
   2266 CG1       -75.7170   -1.8300  -44.6090 C.3     141 ILE    0.0900
   2267 CG2       -77.9930   -2.0450  -43.5930 C.3     141 ILE   -0.2700
   2268 CD        -75.0180   -2.6830  -43.5720 C.3     141 ILE    0.0900
   2269 HN        -76.2730    1.4010  -44.4430 H       141 ILE    0.0900
   2270 HA        -77.4430   -0.6310  -46.1410 H       141 ILE    0.0900
   2271 HB        -76.5870   -0.4470  -43.2220 H       141 ILE   -0.1800
   2272 HG11      -74.9870   -1.0940  -45.0080 H       141 ILE    0.0900
   2273 HG12      -76.0520   -2.4890  -45.4380 H       141 ILE    0.0900
   2274 HG21      -78.4710   -2.5510  -44.4590 H       141 ILE   -0.2700
   2275 HG22      -78.7780   -1.5030  -43.0230 H       141 ILE    0.0900
   2276 HG23      -77.5280   -2.8180  -42.9440 H       141 ILE    0.0900
   2277 HD1       -75.6560   -3.5500  -43.2990 H       141 ILE    0.0900
   2278 HD2       -74.8230   -2.0830  -42.6580 H       141 ILE    0.5100
   2279 HD3       -74.0580   -3.0650  -43.9800 H       141 ILE   -0.5100
   2280 N         -79.3220    0.9280  -43.9870 N.am    142 LEU   -0.4700
   2281 CA        -80.7190    1.1810  -43.6630 C.3     142 LEU    0.3100
   2282 C         -81.4080    2.0950  -44.6760 C.2     142 LEU    0.0700
   2283 O         -82.4930    1.7840  -45.1660 O.2     142 LEU    0.0900
   2284 CB        -80.8520    1.7670  -42.2510 C.3     142 LEU   -0.1800
   2285 CG        -80.4780    0.8660  -41.0700 C.3     142 LEU    0.0900
   2286 CD1       -79.0530    1.1180  -40.6260 C.3     142 LEU    0.0900
   2287 CD2       -81.4400    1.0740  -39.9130 C.3     142 LEU   -0.0900
   2288 HN        -78.6440    1.4030  -43.4320 H       142 LEU    0.0900
   2289 HA        -81.2530    0.2460  -43.7330 H       142 LEU   -0.2700
   2290 HB1       -81.9090    2.0730  -42.1150 H       142 LEU    0.0900
   2291 HB2       -80.2060    2.6670  -42.2010 H       142 LEU    0.0900
   2292 HG        -80.5850   -0.1970  -41.3740 H       142 LEU    0.0900
   2293 HD11      -78.8840    2.2060  -40.4830 H       142 LEU   -0.2700
   2294 HD12      -78.3450    0.7470  -41.3980 H       142 LEU    0.0900
   2295 HD13      -78.8600    0.5990  -39.6630 H       142 LEU    0.0900
   2296 HD21      -82.4770    0.8310  -40.2290 H       142 LEU    0.0900
   2297 HD22      -81.4110    2.1340  -39.5820 H       142 LEU    0.5100
   2298 HD23      -81.1620    0.4100  -39.0660 H       142 LEU   -0.5100
   2299 N         -80.7680    3.2180  -44.9960 N.am    143 PHE   -0.4700
   2300 CA        -81.3910    4.2490  -45.8210 C.3     143 PHE    0.3100
   2301 C         -81.2340    4.0170  -47.3220 C.2     143 PHE    0.0700
   2302 O         -81.4460    4.9300  -48.1190 O.2     143 PHE    0.0900
   2303 CB        -80.8260    5.6310  -45.4690 C.3     143 PHE   -0.1800
   2304 CG        -81.0500    6.0380  -44.0440 C.ar    143 PHE    0.0900
   2305 CD1       -82.0780    5.4860  -43.2970 C.ar    143 PHE    0.0900
   2306 CD2       -80.2290    6.9870  -43.4490 C.ar    143 PHE    0.0000
   2307 CE1       -82.2820    5.8660  -41.9850 C.ar    143 PHE   -0.1150
   2308 CE2       -80.4290    7.3720  -42.1380 C.ar    143 PHE    0.1150
   2309 CZ        -81.4570    6.8110  -41.4030 C.ar    143 PHE   -0.1150
   2310 HN        -79.8380    3.4040  -44.6880 H       143 PHE    0.1150
   2311 HA        -82.4560    4.2230  -45.6440 H       143 PHE   -0.1150
   2312 HB1       -81.3120    6.3980  -46.1090 H       143 PHE    0.1150
   2313 HB2       -79.7280    5.6310  -45.6410 H       143 PHE   -0.1150
   2314 HD1       -82.7280    4.7500  -43.7470 H       143 PHE    0.1150
   2315 HD2       -79.4250    7.4290  -44.0180 H       143 PHE   -0.1150
   2316 HE1       -83.0860    5.4240  -41.4140 H       143 PHE    0.1150
   2317 HE2       -79.7830    8.1110  -41.6860 H       143 PHE    0.5100
   2318 HZ        -81.6160    7.1100  -40.3780 H       143 PHE   -0.5100
   2319 N         -80.8640    2.8000  -47.7150 N.am    144 TRP   -0.4700
   2320 CA        -80.7010    2.4960  -49.1310 C.3     144 TRP    0.3100
   2321 C         -82.0500    2.2600  -49.7890 C.2     144 TRP    0.0700
   2322 O         -82.1630    2.2300  -51.0120 O.2     144 TRP    0.0900
   2323 CB        -79.7920    1.2810  -49.3330 C.3     144 TRP   -0.1800
   2324 CG        -79.2880    1.1420  -50.7390 C.ar    144 TRP    0.0900
   2325 CD1       -79.5990    0.1570  -51.6300 C.ar    144 TRP    0.0900
   2326 CD2       -78.3880    2.0260  -51.4200 C.ar    144 TRP   -0.0300
   2327 CE2       -78.1950    1.5100  -52.7170 C.ar    144 TRP   -0.1500
   2328 CE3       -77.7250    3.2020  -51.0560 C.ar    144 TRP    0.2200
   2329 NE1       -78.9450    0.3680  -52.8200 N.ar    144 TRP   -0.5100
   2330 CZ2       -77.3690    2.1270  -53.6510 C.ar    144 TRP    0.3700
   2331 CZ3       -76.9040    3.8140  -51.9870 C.ar    144 TRP    0.2400
   2332 CH2       -76.7320    3.2790  -53.2670 C.ar    144 TRP    0.1100
   2333 HN        -80.6860    2.0580  -47.0750 H       144 TRP   -0.2500
   2334 HA        -80.2740    3.3640  -49.6110 H       144 TRP    0.1700
   2335 HB1       -80.3600    0.3630  -49.0730 H       144 TRP   -0.2000
   2336 HB2       -78.9170    1.3720  -48.6550 H       144 TRP    0.1400
   2337 HD1       -80.2660   -0.6690  -51.4310 H       144 TRP   -0.2700
   2338 HE1       -79.0040   -0.2020  -53.6090 H       144 TRP    0.1600
   2339 HE3       -77.8400    3.6370  -50.0750 H       144 TRP   -0.1400
   2340 HZ2       -77.2220    1.7300  -54.6450 H       144 TRP    0.1400
   2341 HZ3       -76.3860    4.7240  -51.7180 H       144 TRP    0.5100
   2342 HH2       -76.0840    3.7830  -53.9680 H       144 TRP   -0.5100
   2343 N         -83.0800    2.0900  -48.9640 N.am    145 GLN   -0.4700
   2344 CA        -84.4340    1.8890  -49.4550 C.3     145 GLN    0.3100
   2345 C         -85.2100    3.1970  -49.4630 C.2     145 GLN    0.0700
   2346 O         -86.1450    3.3710  -50.2400 O.2     145 GLN    0.0900
   2347 CB        -85.1630    0.8400  -48.6130 C.3     145 GLN   -0.1800
   2348 CG        -85.1100    1.1040  -47.1180 C.3     145 GLN    0.0900
   2349 CD        -85.7630    0.0020  -46.3100 C.2     145 GLN    0.0900
   2350 NE2       -84.9550   -0.9470  -45.8420 N.am    145 GLN   -0.1800
   2351 OE1       -86.9790   -0.0050  -46.1160 O.2     145 GLN    0.0900
   2352 HN        -82.9700    2.0930  -47.9730 H       145 GLN    0.0900
   2353 HA        -84.3730    1.5670  -50.4850 H       145 GLN    0.5500
   2354 HB1       -84.7040   -0.1520  -48.8120 H       145 GLN   -0.5500
   2355 HB2       -86.2280    0.8130  -48.9290 H       145 GLN   -0.6200
   2356 HG1       -85.6350    2.0580  -46.9000 H       145 GLN    0.3200
   2357 HG2       -84.0480    1.1900  -46.8030 H       145 GLN    0.3000
   2358 HE21      -85.2980   -1.6150  -45.1820 H       145 GLN    0.5100
   2359 HE22      -84.0050   -0.9910  -46.1510 H       145 GLN   -0.5100
   2360 N         -84.8160    4.1220  -48.5920 N.am    146 PHE   -0.4700
   2361 CA        -85.4580    5.4290  -48.5400 C.3     146 PHE    0.3100
   2362 C         -84.9980    6.2820  -49.7190 C.2     146 PHE    0.0700
   2363 O         -85.7530    7.1060  -50.2340 O.2     146 PHE    0.0900
   2364 CB        -85.1520    6.1460  -47.2190 C.3     146 PHE   -0.1800
   2365 CG        -85.8330    5.5430  -46.0150 C.ar    146 PHE    0.0900
   2366 CD1       -85.6870    6.1260  -44.7620 C.ar    146 PHE    0.0900
   2367 CD2       -86.6120    4.4010  -46.1260 C.ar    146 PHE    0.0000
   2368 CE1       -86.3070    5.5810  -43.6480 C.ar    146 PHE   -0.1150
   2369 CE2       -87.2320    3.8510  -45.0150 C.ar    146 PHE    0.1150
   2370 CZ        -87.0790    4.4440  -43.7740 C.ar    146 PHE   -0.1150
   2371 HN        -84.0760    3.9660  -47.9430 H       146 PHE    0.1150
   2372 HA        -86.5230    5.2810  -48.6460 H       146 PHE   -0.1150
   2373 HB1       -85.4890    7.2010  -47.2900 H       146 PHE    0.1150
   2374 HB2       -84.0580    6.1060  -47.0280 H       146 PHE   -0.1150
   2375 HD1       -85.0830    7.0150  -44.6550 H       146 PHE    0.1150
   2376 HD2       -86.7370    3.9330  -47.0930 H       146 PHE   -0.1150
   2377 HE1       -86.1840    6.0470  -42.6810 H       146 PHE    0.1150
   2378 HE2       -87.8340    2.9600  -45.1180 H       146 PHE    0.5100
   2379 HZ        -87.5620    4.0180  -42.9070 H       146 PHE   -0.5100
   2380 N         -83.7020    6.1540  -50.0970 N.am    147 ILE   -0.4700
   2381 CA        -83.1010    6.8200  -51.2450 C.3     147 ILE    0.3100
   2382 C         -83.6070    6.2830  -52.5740 C.2     147 ILE    0.0700
   2383 O         -83.9460    7.0350  -53.4830 O.2     147 ILE    0.0900
   2384 CB        -81.5660    6.7630  -51.1660 C.3     147 ILE   -0.0900
   2385 CG1       -81.0610    7.5910  -49.9560 C.3     147 ILE    0.0900
   2386 CG2       -80.9080    7.2540  -52.4790 C.3     147 ILE   -0.2700
   2387 CD        -79.5920    7.3260  -49.5980 C.3     147 ILE    0.0900
   2388 HN        -83.0790    5.5720  -49.5820 H       147 ILE    0.0900
   2389 HA        -83.4370    7.8470  -51.2490 H       147 ILE    0.0900
   2390 HB        -81.2530    5.7160  -50.9720 H       147 ILE   -0.1800
   2391 HG11      -81.6900    7.3460  -49.0730 H       147 ILE    0.0900
   2392 HG12      -81.1780    8.6700  -50.1920 H       147 ILE    0.0900
   2393 HG21      -81.3380    8.2320  -52.7800 H       147 ILE   -0.2700
   2394 HG22      -81.0930    6.5190  -53.2930 H       147 ILE    0.0900
   2395 HG23      -79.8140    7.3780  -52.3300 H       147 ILE    0.0900
   2396 HD1       -78.9380    7.5780  -50.4590 H       147 ILE    0.0900
   2397 HD2       -79.4510    6.2530  -49.3470 H       147 ILE    0.5100
   2398 HD3       -79.2950    7.9550  -48.7300 H       147 ILE   -0.5100
   2399 N         -83.6730    4.9420  -52.7150 N.am    148 VAL   -0.4700
   2400 CA        -84.1310    4.2830  -53.9350 C.3     148 VAL    0.3100
   2401 C         -85.6500    4.3870  -54.0870 C.2     148 VAL    0.0700
   2402 O         -86.1680    4.5320  -55.1960 O.2     148 VAL    0.0900
   2403 CB        -83.6640    2.8050  -53.9870 C.3     148 VAL   -0.0900
   2404 CG1       -84.7550    1.8880  -54.5270 C.3     148 VAL    0.0900
   2405 CG2       -82.3930    2.6860  -54.8200 C.3     148 VAL   -0.2700
   2406 HN        -83.4050    4.3300  -51.9760 H       148 VAL    0.0900
   2407 HA        -83.7330    4.8290  -54.7760 H       148 VAL    0.0900
   2408 HB        -83.3860    2.4760  -52.9640 H       148 VAL    0.0900
   2409 HG11      -85.1650    2.2980  -55.4750 H       148 VAL   -0.2700
   2410 HG12      -85.5810    1.8080  -53.7890 H       148 VAL    0.0900
   2411 HG13      -84.3350    0.8790  -54.7290 H       148 VAL    0.0900
   2412 HG21      -81.5840    3.3020  -54.3730 H       148 VAL    0.0900
   2413 HG22      -82.5830    3.0470  -55.8540 H       148 VAL    0.5100
   2414 HG23      -82.0580    1.6270  -54.8490 H       148 VAL   -0.5100
   2415 N         -86.3610    4.3300  -52.9630 N.am    149 GLY   -0.4700
   2416 CA        -87.8030    4.4930  -52.9670 C.3     149 GLY    0.3100
   2417 C         -88.5480    3.1770  -52.9200 C.2     149 GLY   -0.0200
   2418 O         -89.7760    3.1560  -52.8410 O.2     149 GLY    0.0900
   2419 HN        -85.9370    4.1760  -52.0730 H       149 GLY    0.0900
   2420 HA1       -88.0740    5.0170  -53.8710 H       149 GLY    0.5100
   2421 HA2       -88.0720    5.0800  -52.1010 H       149 GLY   -0.5100
   2422 N         -87.8050    2.0730  -52.9800 N.am    150 VAL   -0.4700
   2423 CA        -88.3810    0.7330  -52.9020 C.3     150 VAL    0.3100
   2424 C         -87.4390   -0.2030  -52.1420 C.2     150 VAL    0.0700
   2425 O         -86.2250   -0.1730  -52.3460 O.2     150 VAL    0.0900
   2426 CB        -88.6540    0.1420  -54.3100 C.3     150 VAL   -0.0900
   2427 CG1       -88.9980   -1.3380  -54.2200 C.3     150 VAL    0.0900
   2428 CG2       -89.7740    0.8940  -55.0170 C.3     150 VAL   -0.2700
   2429 HN        -86.8150    2.1130  -53.0830 H       150 VAL    0.0900
   2430 HA        -89.3030    0.8040  -52.3430 H       150 VAL    0.0900
   2431 HB        -87.7520    0.2710  -54.9430 H       150 VAL    0.0900
   2432 HG11      -89.7890   -1.5010  -53.4570 H       150 VAL   -0.2700
   2433 HG12      -88.0970   -1.9180  -53.9260 H       150 VAL    0.0900
   2434 HG13      -89.3710   -1.7000  -55.2020 H       150 VAL    0.0900
   2435 HG21      -89.4990    1.9650  -55.1360 H       150 VAL    0.0900
   2436 HG22      -90.7080    0.8340  -54.4180 H       150 VAL    0.5100
   2437 HG23      -89.9470    0.4580  -56.0240 H       150 VAL   -0.5100
   2438 N         -87.9950   -1.0240  -51.2520 N.am    151 ARG   -0.4700
   2439 CA        -87.2190   -2.0880  -50.6310 C.3     151 ARG    0.3100
   2440 C         -87.0390   -3.2190  -51.6400 C.2     151 ARG    0.0700
   2441 O         -87.9870   -3.9430  -51.9470 O.2     151 ARG    0.0900
   2442 CB        -87.9100   -2.6070  -49.3660 C.3     151 ARG   -0.1800
   2443 CG        -87.0360   -2.5710  -48.1160 C.3     151 ARG    0.0900
   2444 CD        -86.9890   -3.9230  -47.4160 C.3     151 ARG    0.0900
   2445 NE        -88.3180   -4.5260  -47.3210 N.pl3   151 ARG   -0.1800
   2446 CZ        -88.5650   -5.6980  -46.7450 C.cat   151 ARG    0.0900
   2447 NH1       -87.5760   -6.3960  -46.1990 N.pl3   151 ARG    0.0900
   2448 NH2       -89.8030   -6.1690  -46.7050 N.pl3   151 ARG    0.2000
   2449 HN        -88.9500   -0.9490  -50.9750 H       151 ARG    0.0900
   2450 HA        -86.2450   -1.6910  -50.3880 H       151 ARG    0.0900
   2451 HB1       -88.2250   -3.6570  -49.5450 H       151 ARG   -0.7000
   2452 HB2       -88.8140   -1.9870  -49.1810 H       151 ARG    0.4400
   2453 HG1       -87.4430   -1.8140  -47.4130 H       151 ARG    0.6400
   2454 HG2       -86.0050   -2.2770  -48.4050 H       151 ARG   -0.8000
   2455 HD1       -86.5980   -3.7980  -46.3830 H       151 ARG    0.4600
   2456 HD2       -86.3400   -4.6200  -47.9880 H       151 ARG    0.4600
   2457 HE        -89.0880   -4.0260  -47.7150 H       151 ARG   -0.8000
   2458 HH11      -86.6740   -5.9790  -46.0860 H       151 ARG    0.4600
   2459 HH12      -87.7330   -7.3370  -45.9010 H       151 ARG    0.4600
   2460 HH21      -89.9710   -7.1100  -46.4090 H       151 ARG    0.5100
   2461 HH22      -90.5690   -5.5840  -46.9700 H       151 ARG   -0.5100
   2462 N         -85.8210   -3.3620  -52.1590 N.am    152 THR   -0.4700
   2463 CA        -85.5160   -4.3760  -53.1640 C.3     152 THR    0.3100
   2464 C         -85.4430   -5.7670  -52.5380 C.2     152 THR    0.0700
   2465 O         -85.5390   -6.7800  -53.2310 O.2     152 THR    0.0900
   2466 CB        -84.1800   -4.0790  -53.8800 C.3     152 THR    0.1400
   2467 CG2       -84.1690   -4.6880  -55.2800 C.3     152 THR    0.0900
   2468 OG1       -83.9800   -2.6620  -53.9720 O.3     152 THR   -0.6600
   2469 HN        -85.0610   -2.7790  -51.8840 H       152 THR    0.4300
   2470 HA        -86.3260   -4.3880  -53.8790 H       152 THR   -0.2700
   2471 HB        -83.3390   -4.5250  -53.3080 H       152 THR    0.0900
   2472 HG1       -84.7950   -2.3030  -54.3330 H       152 THR    0.0900
   2473 HG21      -84.9960   -4.2620  -55.8870 H       152 THR    0.0900
   2474 HG22      -84.3060   -5.7880  -55.2150 H       152 THR    0.5100
   2475 HG23      -83.2050   -4.4590  -55.7830 H       152 THR   -0.5100
   2476 N         -85.2700   -5.8020  -51.2180 N.am    153 VAL   -0.4700
   2477 CA        -85.1570   -7.0500  -50.4700 C.3     153 VAL    0.3100
   2478 C         -86.4290   -7.8860  -50.5600 C.2     153 VAL    0.0700
   2479 O         -87.5280   -7.3930  -50.3040 O.2     153 VAL    0.0900
   2480 CB        -84.8410   -6.7840  -48.9840 C.3     153 VAL   -0.0900
   2481 CG1       -84.7420   -8.0930  -48.2090 C.3     153 VAL    0.0900
   2482 CG2       -83.5550   -5.9830  -48.8530 C.3     153 VAL   -0.2700
   2483 HN        -85.2090   -4.9670  -50.6750 H       153 VAL    0.0900
   2484 HA        -84.3700   -7.6360  -50.9200 H       153 VAL    0.0900
   2485 HB        -85.6440   -6.1560  -48.5430 H       153 VAL    0.0900
   2486 HG11      -84.0660   -8.7990  -48.7370 H       153 VAL   -0.2700
   2487 HG12      -85.7460   -8.5600  -48.1250 H       153 VAL    0.0900
   2488 HG13      -84.3320   -7.9020  -47.1940 H       153 VAL    0.0900
   2489 HG21      -83.7140   -4.9450  -49.2150 H       153 VAL    0.0900
   2490 HG22      -82.7540   -6.4520  -49.4640 H       153 VAL    0.5100
   2491 HG23      -83.2400   -5.9430  -47.7890 H       153 VAL   -0.5100
   2492 N         -86.2710   -9.1560  -50.9230 N.am    154 GLU   -0.4700
   2493 CA        -87.3920  -10.0820  -51.0100 C.3     154 GLU    0.3100
   2494 C         -88.0570  -10.2640  -49.6440 C.2     154 GLU    0.0700
   2495 O         -87.4490   -9.9960  -48.6100 O.2     154 GLU    0.0900
   2496 CB        -86.9230  -11.4260  -51.5720 C.3     154 GLU   -0.1800
   2497 CG        -86.2990  -11.3210  -52.9580 C.3     154 GLU    0.0900
   2498 CD        -85.7990  -12.6530  -53.4830 C.2     154 GLU    0.0900
   2499 OE1       -85.6720  -13.6000  -52.6760 O.co2   154 GLU   -0.2800
   2500 OE2       -85.5320  -12.7520  -54.7000 O.co2   154 GLU    0.0900
   2501 HN        -85.3760   -9.5310  -51.1530 H       154 GLU    0.0900
   2502 HA        -88.1400   -9.6450  -51.6540 H       154 GLU    0.6200
   2503 HB1       -87.7960  -12.1100  -51.6260 H       154 GLU   -0.7600
   2504 HB2       -86.1710  -11.8570  -50.8760 H       154 GLU   -0.7600
   2505 HG1       -85.4420  -10.6160  -52.9150 H       154 GLU    0.5100
   2506 HG2       -87.0600  -10.9280  -53.6660 H       154 GLU   -0.5100
   2507 N         -89.3480  -10.6350  -49.5000 N.am    155 ASP   -0.4700
   2508 CA        -89.8880  -10.6730  -48.1320 C.3     155 ASP    0.3100
   2509 C         -89.7230  -12.0360  -47.4650 C.2     155 ASP    0.0700
   2510 O         -90.0710  -12.1880  -46.2970 O.2     155 ASP    0.0900
   2511 CB        -91.3360  -10.0930  -48.0300 C.3     155 ASP   -0.2800
   2512 CG        -91.3480   -8.7650  -47.2670 C.2     155 ASP    0.0900
   2513 OD1       -92.1230   -7.8570  -47.6620 O.co2   155 ASP    0.0900
   2514 OD2       -90.6240   -8.6280  -46.2380 O.co2   155 ASP    0.6200
   2515 HN        -89.9510  -10.8810  -50.2540 H       155 ASP   -0.7600
   2516 HA        -89.2210  -10.1010  -47.5050 H       155 ASP   -0.7600
   2517 HB1       -91.9880  -10.8180  -47.4990 H       155 ASP    0.5100
   2518 HB2       -91.7380   -9.9230  -49.0520 H       155 ASP   -0.5100
   2519 N         -89.1270  -13.0670  -48.1330 N.am    156 GLY   -0.4700
   2520 CA        -88.5820  -14.1860  -47.3880 C.3     156 GLY    0.3100
   2521 C         -87.1430  -13.9680  -46.9490 C.2     156 GLY   -0.0200
   2522 O         -86.8140  -14.1280  -45.7730 O.2     156 GLY    0.0900
   2523 HN        -89.0410  -13.0960  -49.1260 H       156 GLY    0.0900
   2524 HA1       -88.6270  -15.0580  -48.0240 H       156 GLY    0.5100
   2525 HA2       -89.1980  -14.3320  -46.5140 H       156 GLY   -0.5100
   2526 N         -86.2800  -13.5790  -47.8990 N.am    157 GLU   -0.4700
   2527 CA        -84.8580  -13.4190  -47.6930 C.3     157 GLU    0.3100
   2528 C         -84.4820  -12.0980  -47.0470 C.2     157 GLU    0.0700
   2529 O         -85.2000  -11.1050  -47.0980 O.2     157 GLU    0.0900
   2530 CB        -84.0930  -13.6150  -49.0290 C.3     157 GLU   -0.1800
   2531 CG        -84.1980  -15.0550  -49.5980 C.3     157 GLU    0.0900
   2532 CD        -83.7660  -16.0970  -48.5750 C.2     157 GLU    0.0900
   2533 OE1       -82.5450  -16.4090  -48.5280 O.co2   157 GLU   -0.2800
   2534 OE2       -84.6290  -16.5210  -47.7690 O.co2   157 GLU    0.0900
   2535 HN        -86.5940  -13.3760  -48.8220 H       157 GLU    0.0900
   2536 HA        -84.5400  -14.1520  -46.9660 H       157 GLU    0.6200
   2537 HB1       -83.0210  -13.3780  -48.8620 H       157 GLU   -0.7600
   2538 HB2       -84.5040  -12.9070  -49.7810 H       157 GLU   -0.7600
   2539 HG1       -83.5460  -15.1420  -50.4950 H       157 GLU    0.5100
   2540 HG2       -85.2500  -15.2560  -49.8920 H       157 GLU   -0.5100
   2541 N         -83.3130  -12.0400  -46.3900 N.am    158 CYS   -0.4700
   2542 CA        -82.8060  -10.8130  -45.7840 C.3     158 CYS    0.3100
   2543 C         -81.3420  -10.5910  -46.1590 C.2     158 CYS    0.0700
   2544 O         -80.4410  -11.2030  -45.5850 O.2     158 CYS    0.0900
   2545 CB        -82.9730  -10.8410  -44.2590 C.3     158 CYS   -0.1000
   2546 SG        -82.1090   -9.5140  -43.3760 S.3     158 CYS    0.0900
   2547 HN        -82.7330  -12.8430  -46.2850 H       158 CYS    0.0900
   2548 HA        -83.3550   -9.9830  -46.2040 H       158 CYS   -0.0800
   2549 HB1       -82.5960  -11.8170  -43.8900 H       158 CYS    0.5100
   2550 HB2       -84.0570  -10.7730  -44.0300 H       158 CYS   -0.5100
   2551 N         -81.1160   -9.7140  -47.1350 N.am    159 TYR   -0.4700
   2552 CA        -79.7750   -9.3820  -47.5930 C.3     159 TYR    0.3100
   2553 C         -79.6080   -7.8700  -47.6870 C.2     159 TYR    0.0700
   2554 O         -80.5770   -7.1250  -47.5550 O.2     159 TYR    0.0900
   2555 CB        -79.4950  -10.0280  -48.9570 C.3     159 TYR   -0.1800
   2556 CG        -80.5530   -9.7560  -50.0110 C.ar    159 TYR    0.0900
   2557 CD1       -80.5270   -8.5880  -50.7690 C.ar    159 TYR    0.0900
   2558 CD2       -81.5680  -10.6770  -50.2590 C.ar    159 TYR    0.0000
   2559 CE1       -81.4900   -8.3390  -51.7310 C.ar    159 TYR   -0.1150
   2560 CE2       -82.5320  -10.4360  -51.2210 C.ar    159 TYR    0.1150
   2561 CZ        -82.4880   -9.2660  -51.9540 C.ar    159 TYR   -0.1150
   2562 OH        -83.4470   -9.0240  -52.9130 O.3     159 TYR    0.1150
   2563 HN        -81.8610   -9.2410  -47.5980 H       159 TYR    0.1100
   2564 HA        -79.0700   -9.7390  -46.8580 H       159 TYR   -0.5400
   2565 HB1       -79.4370  -11.1300  -48.8310 H       159 TYR    0.4300
   2566 HB2       -78.5330   -9.6380  -49.3530 H       159 TYR   -0.1150
   2567 HD1       -79.7440   -7.8650  -50.6020 H       159 TYR    0.1150
   2568 HD2       -81.6030  -11.5940  -49.6900 H       159 TYR   -0.1150
   2569 HE1       -81.4590   -7.4240  -52.3050 H       159 TYR    0.1150
   2570 HE2       -83.3140  -11.1580  -51.3980 H       159 TYR    0.5100
   2571 HH        -83.8470   -9.8630  -53.1510 H       159 TYR   -0.5100
   2572 N         -78.3790   -7.4130  -47.9020 N.am    160 ILE   -0.4700
   2573 CA        -78.1530   -5.9980  -48.1570 C.3     160 ILE    0.3100
   2574 C         -78.5850   -5.7010  -49.5840 C.2     160 ILE    0.0700
   2575 O         -78.1750   -6.3880  -50.5220 O.2     160 ILE    0.0900
   2576 CB        -76.6810   -5.5920  -47.9830 C.3     160 ILE   -0.0900
   2577 CG1       -76.0760   -6.2390  -46.7400 C.3     160 ILE    0.0900
   2578 CG2       -76.5750   -4.0830  -47.8780 C.3     160 ILE   -0.2700
   2579 CD        -76.4780   -5.5670  -45.4520 C.3     160 ILE    0.0900
   2580 HN        -77.5740   -8.0030  -47.8980 H       160 ILE    0.0900
   2581 HA        -78.7700   -5.4420  -47.4680 H       160 ILE    0.0900
   2582 HB        -76.0910   -5.9460  -48.8550 H       160 ILE   -0.1800
   2583 HG11      -74.9700   -6.2030  -46.8260 H       160 ILE    0.0900
   2584 HG12      -76.4000   -7.3000  -46.7010 H       160 ILE    0.0900
   2585 HG21      -77.2940   -3.7020  -47.1220 H       160 ILE   -0.2700
   2586 HG22      -76.8120   -3.6190  -48.8590 H       160 ILE    0.0900
   2587 HG23      -75.5480   -3.7970  -47.5670 H       160 ILE    0.0900
   2588 HD1       -77.5820   -5.4400  -45.4160 H       160 ILE    0.0900
   2589 HD2       -76.0040   -4.5650  -45.3840 H       160 ILE    0.5100
   2590 HD3       -76.1650   -6.1890  -44.5860 H       160 ILE   -0.5100
   2591 N         -79.4190   -4.6820  -49.7570 N.am    161 GLN   -0.4700
   2592 CA        -79.9660   -4.4030  -51.0760 C.3     161 GLN    0.3100
   2593 C         -79.0840   -3.4760  -51.9020 C.2     161 GLN    0.0700
   2594 O         -79.4500   -3.1040  -53.0150 O.2     161 GLN    0.0900
   2595 CB        -81.3900   -3.8480  -50.9810 C.3     161 GLN   -0.1800
   2596 CG        -81.4810   -2.4310  -50.4570 C.3     161 GLN    0.0900
   2597 CD        -82.8560   -1.8310  -50.6690 C.2     161 GLN    0.0900
   2598 NE2       -82.8990   -0.5310  -50.9390 N.am    161 GLN   -0.1800
   2599 OE1       -83.8670   -2.5280  -50.6040 O.2     161 GLN    0.0900
   2600 HN        -79.6990   -4.0790  -49.0150 H       161 GLN    0.0900
   2601 HA        -79.9620   -5.3250  -51.6380 H       161 GLN    0.5500
   2602 HB1       -81.9770   -4.5070  -50.3070 H       161 GLN   -0.5500
   2603 HB2       -81.8420   -3.8740  -51.9950 H       161 GLN   -0.6200
   2604 HG1       -80.7330   -1.7990  -50.9820 H       161 GLN    0.3200
   2605 HG2       -81.2570   -2.4300  -49.3690 H       161 GLN    0.3000
   2606 HE21      -83.7560   -0.1100  -51.2340 H       161 GLN    0.5100
   2607 HE22      -82.0740    0.0270  -50.8450 H       161 GLN   -0.5100
   2608 N         -77.9190   -3.0980  -51.3730 N.am    162 PHE   -0.4700
   2609 CA        -76.9640   -2.3780  -52.2100 C.3     162 PHE    0.3100
   2610 C         -76.1040   -3.3400  -53.0330 C.2     162 PHE    0.0700
   2611 O         -75.3350   -2.9220  -53.8940 O.2     162 PHE    0.0900
   2612 CB        -76.1610   -1.2910  -51.4430 C.3     162 PHE   -0.1800
   2613 CG        -75.1980   -1.8030  -50.3800 C.ar    162 PHE    0.0900
   2614 CD1       -74.5410   -3.0220  -50.4950 C.ar    162 PHE    0.0900
   2615 CD2       -74.9250   -1.0170  -49.2690 C.ar    162 PHE    0.0000
   2616 CE1       -73.6530   -3.4540  -49.5210 C.ar    162 PHE   -0.1150
   2617 CE2       -74.0410   -1.4440  -48.2890 C.ar    162 PHE    0.1150
   2618 CZ        -73.4060   -2.6650  -48.4160 C.ar    162 PHE   -0.1150
   2619 HN        -77.6580   -3.2810  -50.4290 H       162 PHE    0.1150
   2620 HA        -77.5230   -1.9170  -53.0110 H       162 PHE   -0.1150
   2621 HB1       -76.8770   -0.6160  -50.9260 H       162 PHE    0.1150
   2622 HB2       -75.5530   -0.7150  -52.1730 H       162 PHE   -0.1150
   2623 HD1       -74.7230   -3.6450  -51.3590 H       162 PHE    0.1150
   2624 HD2       -75.4080   -0.0580  -49.1650 H       162 PHE   -0.1150
   2625 HE1       -73.1570   -4.4070  -49.6260 H       162 PHE    0.1150
   2626 HE2       -73.8490   -0.8220  -47.4270 H       162 PHE    0.5100
   2627 HZ        -72.7180   -2.9990  -47.6540 H       162 PHE   -0.5100
   2628 N         -76.2570   -4.6370  -52.7560 N.am    163 PHE   -0.4700
   2629 CA        -75.5320   -5.6870  -53.4690 C.3     163 PHE    0.3100
   2630 C         -75.8980   -5.7260  -54.9470 C.2     163 PHE    0.0700
   2631 O         -75.0820   -6.1050  -55.7910 O.2     163 PHE    0.0900
   2632 CB        -75.8150   -7.0620  -52.8480 C.3     163 PHE   -0.1800
   2633 CG        -74.9700   -7.3790  -51.6460 C.ar    163 PHE    0.0900
   2634 CD1       -73.9920   -6.5000  -51.2110 C.ar    163 PHE    0.0900
   2635 CD2       -75.1460   -8.5710  -50.9590 C.ar    163 PHE    0.0000
   2636 CE1       -73.2120   -6.8000  -50.1060 C.ar    163 PHE   -0.1150
   2637 CE2       -74.3710   -8.8760  -49.8560 C.ar    163 PHE    0.1150
   2638 CZ        -73.4030   -7.9880  -49.4280 C.ar    163 PHE   -0.1150
   2639 HN        -76.8780   -4.9500  -52.0440 H       163 PHE    0.1150
   2640 HA        -74.4770   -5.4620  -53.4130 H       163 PHE   -0.1150
   2641 HB1       -75.6170   -7.8510  -53.6040 H       163 PHE    0.1150
   2642 HB2       -76.8760   -7.1030  -52.5220 H       163 PHE   -0.1150
   2643 HD1       -73.8360   -5.5710  -51.7380 H       163 PHE    0.1150
   2644 HD2       -75.8990   -9.2710  -51.2920 H       163 PHE   -0.1150
   2645 HE1       -72.4550   -6.1050  -49.7740 H       163 PHE    0.1150
   2646 HE2       -74.5230   -9.8060  -49.3280 H       163 PHE    0.5100
   2647 HZ        -72.7960   -8.2220  -48.5650 H       163 PHE   -0.5100
   2648 N         -77.1380   -5.3470  -55.2500 N.am    164 SER   -0.4700
   2649 CA        -77.6090   -5.2790  -56.6250 C.3     164 SER    0.3100
   2650 C         -76.8260   -4.2200  -57.3890 C.2     164 SER    0.0700
   2651 O         -76.5320   -4.3800  -58.5740 O.2     164 SER    0.0900
   2652 CB        -79.1000   -4.9500  -56.6620 C.3     164 SER    0.0500
   2653 OG        -79.3350   -3.6230  -56.2220 O.3     164 SER    0.0900
   2654 HN        -77.7980   -5.0920  -54.5480 H       164 SER    0.0900
   2655 HA        -77.4230   -6.2360  -57.0900 H       164 SER   -0.6600
   2656 HB1       -79.6520   -5.6480  -55.9970 H       164 SER    0.4300
   2657 HB2       -79.4780   -5.0530  -57.7020 H       164 SER    0.5100
   2658 HG1       -80.2870   -3.5440  -56.1210 H       164 SER   -0.5100
   2659 N         -76.4910   -3.1320  -56.6940 N.am    165 ASN   -0.4700
   2660 CA        -75.6710   -2.0640  -57.2550 C.3     165 ASN    0.3100
   2661 C         -74.1810   -2.2760  -56.9910 C.2     165 ASN    0.0700
   2662 O         -73.7020   -2.0580  -55.8790 O.2     165 ASN    0.0900
   2663 CB        -76.1120   -0.7110  -56.6940 C.3     165 ASN   -0.1800
   2664 CG        -75.1000    0.3880  -56.9590 C.2     165 ASN    0.0900
   2665 ND2       -74.9220    1.2700  -55.9820 N.am    165 ASN    0.0900
   2666 OD1       -74.4790    0.4410  -58.0190 O.2     165 ASN    0.5500
   2667 HN        -76.7890   -2.9980  -55.7530 H       165 ASN   -0.5500
   2668 HA        -75.7850   -2.0820  -58.3300 H       165 ASN   -0.6200
   2669 HB1       -76.2520   -0.8040  -55.5960 H       165 ASN    0.3200
   2670 HB2       -77.0770   -0.4230  -57.1620 H       165 ASN    0.3000
   2671 HD21      -74.2680    2.0180  -56.0960 H       165 ASN    0.5100
   2672 HD22      -75.4420    1.1860  -55.1310 H       165 ASN   -0.5100
   2673 N         -73.4470   -2.6810  -58.0250 N.am    166 ALA   -0.4700
   2674 CA        -72.0310   -3.0080  -57.8940 C.3     166 ALA    0.3100
   2675 C         -71.1640   -1.8210  -57.4780 C.2     166 ALA    0.0700
   2676 O         -70.2110   -1.9720  -56.6990 O.2     166 ALA    0.0900
   2677 CB        -71.5120   -3.6160  -59.1910 C.3     166 ALA   -0.2700
   2678 HN        -73.8350   -2.7790  -58.9390 H       166 ALA    0.0900
   2679 HA        -71.9210   -3.7080  -57.0790 H       166 ALA    0.0900
   2680 HB1       -71.6380   -2.8950  -60.0270 H       166 ALA    0.0900
   2681 HB2       -72.0810   -4.5390  -59.4300 H       166 ALA    0.5100
   2682 HB3       -70.4320   -3.8560  -59.0900 H       166 ALA   -0.5100
   2683 N         -71.5130   -0.6400  -57.9940 N.am    167 ALA   -0.4700
   2684 CA        -70.7320    0.5790  -57.7970 C.3     167 ALA    0.3100
   2685 C         -70.4290    0.8960  -56.3340 C.2     167 ALA    0.0700
   2686 O         -69.3250    1.3270  -56.0050 O.2     167 ALA    0.0900
   2687 CB        -71.4270    1.7650  -58.4640 C.3     167 ALA   -0.2700
   2688 HN        -72.3360   -0.5360  -58.5470 H       167 ALA    0.0900
   2689 HA        -69.7530    0.4250  -58.2260 H       167 ALA    0.0900
   2690 HB1       -72.4370    1.9120  -58.0240 H       167 ALA    0.0900
   2691 HB2       -71.5380    1.5740  -59.5530 H       167 ALA    0.5100
   2692 HB3       -70.8320    2.6900  -58.3040 H       167 ALA   -0.5100
   2693 N         -71.4070    0.6820  -55.4560 N.am    168 VAL   -0.4700
   2694 CA        -71.2190    0.9320  -54.0290 C.3     168 VAL    0.3100
   2695 C         -70.6430   -0.2980  -53.3280 C.2     168 VAL    0.0700
   2696 O         -69.7890   -0.1800  -52.4420 O.2     168 VAL    0.0900
   2697 CB        -72.5340    1.3860  -53.3510 C.3     168 VAL   -0.0900
   2698 CG1       -72.3860    1.4250  -51.8390 C.3     168 VAL    0.0900
   2699 CG2       -72.9460    2.7520  -53.8720 C.3     168 VAL   -0.2700
   2700 HN        -72.3040    0.3450  -55.7300 H       168 VAL    0.0900
   2701 HA        -70.4650    1.6980  -53.9240 H       168 VAL    0.0900
   2702 HB        -73.3470    0.6790  -53.6210 H       168 VAL    0.0900
   2703 HG11      -71.4730    1.9910  -51.5590 H       168 VAL   -0.2700
   2704 HG12      -72.2990    0.3910  -51.4410 H       168 VAL    0.0900
   2705 HG13      -73.2680    1.9270  -51.3850 H       168 VAL    0.0900
   2706 HG21      -72.9290    2.7580  -54.9830 H       168 VAL    0.0900
   2707 HG22      -72.2400    3.5270  -53.5040 H       168 VAL    0.5100
   2708 HG23      -73.9750    2.9930  -53.5310 H       168 VAL   -0.5100
   2709 N         -71.0990   -1.4770  -53.7490 N.am    169 THR   -0.4700
   2710 CA        -70.6180   -2.7480  -53.2140 C.3     169 THR    0.3100
   2711 C         -69.0960   -2.8630  -53.2250 C.2     169 THR    0.0700
   2712 O         -68.4860   -3.1990  -52.2070 O.2     169 THR    0.0900
   2713 CB        -71.1990   -3.9360  -53.9930 C.3     169 THR    0.1400
   2714 CG2       -70.5830   -5.2360  -53.5150 C.3     169 THR    0.0900
   2715 OG1       -72.6160   -3.9890  -53.7990 O.3     169 THR   -0.6600
   2716 HN        -71.7980   -1.5450  -54.4560 H       169 THR    0.4300
   2717 HA        -70.9120   -2.8040  -52.1770 H       169 THR   -0.2700
   2718 HB        -70.9860   -3.8170  -55.0770 H       169 THR    0.0900
   2719 HG1       -72.9890   -3.3360  -54.3950 H       169 THR    0.0900
   2720 HG21      -70.6360   -5.2990  -52.4070 H       169 THR    0.0900
   2721 HG22      -69.5160   -5.2860  -53.8220 H       169 THR    0.5100
   2722 HG23      -71.1370   -6.0980  -53.9450 H       169 THR   -0.5100
   2723 N         -68.4810   -2.5820  -54.3730 N.am    170 PHE   -0.4700
   2724 CA        -67.0240   -2.6340  -54.4810 C.3     170 PHE    0.3100
   2725 C         -66.3400   -1.6750  -53.5150 C.2     170 PHE    0.0700
   2726 O         -65.4760   -2.0750  -52.7310 O.2     170 PHE    0.0900
   2727 CB        -66.5680   -2.3210  -55.9060 C.3     170 PHE   -0.1800
   2728 CG        -66.7520   -3.4550  -56.8670 C.ar    170 PHE    0.0900
   2729 CD1       -67.1790   -4.6940  -56.4230 C.ar    170 PHE    0.0900
   2730 CD2       -66.4870   -3.2830  -58.2150 C.ar    170 PHE    0.0000
   2731 CE1       -67.3490   -5.7380  -57.3110 C.ar    170 PHE   -0.1150
   2732 CE2       -66.6530   -4.3290  -59.1080 C.ar    170 PHE    0.1150
   2733 CZ        -67.0830   -5.5560  -58.6530 C.ar    170 PHE   -0.1150
   2734 HN        -68.9780   -2.3270  -55.1990 H       170 PHE    0.1150
   2735 HA        -66.7050   -3.6260  -54.1960 H       170 PHE   -0.1150
   2736 HB1       -65.4850   -2.0710  -55.8970 H       170 PHE    0.1150
   2737 HB2       -67.1530   -1.4620  -56.2960 H       170 PHE   -0.1150
   2738 HD1       -67.3820   -4.8470  -55.3730 H       170 PHE    0.1150
   2739 HD2       -66.1480   -2.3230  -58.5750 H       170 PHE   -0.1150
   2740 HE1       -67.6920   -6.6980  -56.9550 H       170 PHE    0.1150
   2741 HE2       -66.4460   -4.1820  -60.1570 H       170 PHE    0.5100
   2742 HZ        -67.2110   -6.3760  -59.3450 H       170 PHE   -0.5100
   2743 N         -66.7420   -0.4070  -53.5800 N.am    171 GLY   -0.4700
   2744 CA        -66.1510    0.6460  -52.7730 C.3     171 GLY    0.3100
   2745 C         -66.2430    0.4060  -51.2810 C.2     171 GLY   -0.0200
   2746 O         -65.3210    0.7360  -50.5330 O.2     171 GLY    0.0900
   2747 HN        -67.4730   -0.1210  -54.1940 H       171 GLY    0.0900
   2748 HA1       -66.6660    1.5650  -53.0090 H       171 GLY    0.5100
   2749 HA2       -65.1090    0.7220  -53.0480 H       171 GLY   -0.5100
   2750 N         -67.3590   -0.1690  -50.8360 N.am    172 THR   -0.4700
   2751 CA        -67.5210   -0.4930  -49.4240 C.3     172 THR    0.3100
   2752 C         -66.7170   -1.7300  -49.0450 C.2     172 THR    0.0700
   2753 O         -66.0760   -1.7660  -47.9940 O.2     172 THR    0.0900
   2754 CB        -68.9980   -0.7080  -49.0420 C.3     172 THR    0.1400
   2755 CG2       -69.8010    0.5660  -49.2770 C.3     172 THR    0.0900
   2756 OG1       -69.5510   -1.7810  -49.8120 O.3     172 THR   -0.6600
   2757 HN        -68.1200   -0.3990  -51.4370 H       172 THR    0.4300
   2758 HA        -67.1070    0.3230  -48.8520 H       172 THR   -0.2700
   2759 HB        -69.0750   -0.9620  -47.9630 H       172 THR    0.0900
   2760 HG1       -69.6160   -1.4540  -50.7130 H       172 THR    0.0900
   2761 HG21      -69.7500    0.8560  -50.3480 H       172 THR    0.0900
   2762 HG22      -69.3840    1.3940  -48.6650 H       172 THR    0.5100
   2763 HG23      -70.8650    0.3990  -49.0050 H       172 THR   -0.5100
   2764 N         -66.7490   -2.7450  -49.9060 N.am    173 ALA   -0.4700
   2765 CA        -66.0400   -3.9890  -49.6330 C.3     173 ALA    0.3100
   2766 C         -64.5350   -3.7840  -49.5090 C.2     173 ALA    0.0700
   2767 O         -63.9130   -4.3140  -48.5900 O.2     173 ALA    0.0900
   2768 CB        -66.3520   -5.0320  -50.7010 C.3     173 ALA   -0.2700
   2769 HN        -67.2520   -2.7020  -50.7650 H       173 ALA    0.0900
   2770 HA        -66.3490   -4.3430  -48.6610 H       173 ALA    0.0900
   2771 HB1       -66.0400   -4.6600  -51.7000 H       173 ALA    0.0900
   2772 HB2       -67.4430   -5.2360  -50.7230 H       173 ALA    0.5100
   2773 HB3       -65.7990   -5.9710  -50.4840 H       173 ALA   -0.5100
   2774 N         -63.9510   -3.0060  -50.4210 N.am    174 ILE   -0.4700
   2775 CA        -62.5030   -2.7900  -50.4110 C.3     174 ILE    0.3100
   2776 C         -62.0200   -2.0070  -49.1940 C.2     174 ILE    0.0700
   2777 O         -60.9460   -2.2780  -48.6690 O.2     174 ILE    0.0900
   2778 CB        -61.9750   -2.1210  -51.7110 C.3     174 ILE   -0.0900
   2779 CG1       -62.5680   -0.7200  -51.9050 C.3     174 ILE    0.0900
   2780 CG2       -62.2400   -3.0080  -52.9140 C.3     174 ILE   -0.2700
   2781 CD        -61.6470    0.4170  -51.4560 C.3     174 ILE    0.0900
   2782 HN        -64.4640   -2.5430  -51.1400 H       174 ILE    0.0900
   2783 HA        -62.0350   -3.7540  -50.2820 H       174 ILE    0.0900
   2784 HB        -60.8820   -1.9450  -51.6170 H       174 ILE   -0.1800
   2785 HG11      -63.5130   -0.6550  -51.3240 H       174 ILE    0.0900
   2786 HG12      -62.7970   -0.5810  -52.9820 H       174 ILE    0.0900
   2787 HG21      -63.3320   -3.1860  -53.0250 H       174 ILE   -0.2700
   2788 HG22      -61.7340   -3.9890  -52.7800 H       174 ILE    0.0900
   2789 HG23      -61.8650   -2.5170  -53.8370 H       174 ILE    0.0900
   2790 HD1       -60.7810    0.5020  -52.1480 H       174 ILE    0.0900
   2791 HD2       -61.2650    0.2130  -50.4330 H       174 ILE    0.5100
   2792 HD3       -62.2020    1.3790  -51.4640 H       174 ILE   -0.5100
   2793 N         -62.8180   -1.0440  -48.7410 N.am    175 ALA   -0.4700
   2794 CA        -62.4500   -0.2420  -47.5830 C.3     175 ALA    0.3100
   2795 C         -62.6610   -1.0340  -46.2990 C.2     175 ALA    0.0700
   2796 O         -62.3370   -0.5710  -45.2070 O.2     175 ALA    0.0900
   2797 CB        -63.2560    1.0450  -47.5500 C.3     175 ALA   -0.2700
   2798 HN        -63.6930   -0.8300  -49.1680 H       175 ALA    0.0900
   2799 HA        -61.3940   -0.0230  -47.6480 H       175 ALA    0.0900
   2800 HB1       -64.3420    0.8160  -47.4930 H       175 ALA    0.0900
   2801 HB2       -63.0670    1.6330  -48.4730 H       175 ALA    0.5100
   2802 HB3       -62.9740    1.6460  -46.6590 H       175 ALA   -0.5100
   2803 N         -63.2030   -2.2400  -46.4430 N.am    176 ALA   -0.4700
   2804 CA        -63.5070   -3.0920  -45.3080 C.3     176 ALA    0.3100
   2805 C         -62.5500   -4.2660  -45.2380 C.2     176 ALA    0.0700
   2806 O         -62.1880   -4.7150  -44.1540 O.2     176 ALA    0.0900
   2807 CB        -64.9280   -3.6000  -45.3990 C.3     176 ALA   -0.2700
   2808 HN        -63.4270   -2.6140  -47.3400 H       176 ALA    0.0900
   2809 HA        -63.3710   -2.5130  -44.4080 H       176 ALA    0.0900
   2810 HB1       -65.1160   -4.0300  -46.4060 H       176 ALA    0.0900
   2811 HB2       -65.6400   -2.7650  -45.2310 H       176 ALA    0.5100
   2812 HB3       -65.0940   -4.3940  -44.6390 H       176 ALA   -0.5100
   2813 N         -62.1420   -4.7660  -46.3980 N.am    177 PHE   -0.4700
   2814 CA        -61.2940   -5.9480  -46.4410 C.3     177 PHE    0.3100
   2815 C         -60.0320   -5.7420  -47.2690 C.2     177 PHE    0.0700
   2816 O         -58.9200   -5.7830  -46.7400 O.2     177 PHE    0.0900
   2817 CB        -62.0800   -7.1470  -46.9750 C.3     177 PHE   -0.1800
   2818 CG        -61.2280   -8.3500  -47.2400 C.ar    177 PHE    0.0900
   2819 CD1       -60.8420   -9.1770  -46.1990 C.ar    177 PHE    0.0900
   2820 CD2       -60.8070   -8.6490  -48.5250 C.ar    177 PHE    0.0000
   2821 CE1       -60.0520  -10.2840  -46.4390 C.ar    177 PHE   -0.1150
   2822 CE2       -60.0180   -9.7530  -48.7700 C.ar    177 PHE    0.1150
   2823 CZ        -59.6390  -10.5720  -47.7240 C.ar    177 PHE   -0.1150
   2824 HN        -62.3910   -4.3630  -47.2750 H       177 PHE    0.1150
   2825 HA        -60.9420   -6.1450  -45.4390 H       177 PHE   -0.1150
   2826 HB1       -62.5660   -6.8700  -47.9340 H       177 PHE    0.1150
   2827 HB2       -62.8480   -7.4440  -46.2290 H       177 PHE   -0.1150
   2828 HD1       -61.1620   -8.9550  -45.1920 H       177 PHE    0.1150
   2829 HD2       -61.0990   -8.0100  -49.3460 H       177 PHE   -0.1150
   2830 HE1       -59.7570  -10.9240  -45.6200 H       177 PHE    0.1150
   2831 HE2       -59.6970   -9.9760  -49.7760 H       177 PHE    0.5100
   2832 HZ        -59.0210  -11.4380  -47.9130 H       177 PHE   -0.5100
   2833 N         -60.2150   -5.5210  -48.5670 N.am    178 TYR   -0.4700
   2834 CA        -59.1140   -5.4090  -49.5150 C.3     178 TYR    0.3100
   2835 C         -58.0640   -4.3850  -49.1080 C.2     178 TYR    0.0700
   2836 O         -56.8990   -4.7250  -48.9050 O.2     178 TYR    0.0900
   2837 CB        -59.6640   -5.1030  -50.9080 C.3     178 TYR   -0.1800
   2838 CG        -60.5690   -6.1970  -51.4100 C.ar    178 TYR    0.0900
   2839 CD1       -60.0490   -7.2880  -52.0980 C.ar    178 TYR    0.0900
   2840 CD2       -61.9390   -6.1630  -51.1730 C.ar    178 TYR    0.0000
   2841 CE1       -60.8670   -8.3030  -52.5520 C.ar    178 TYR   -0.1150
   2842 CE2       -62.7670   -7.1740  -51.6220 C.ar    178 TYR    0.1150
   2843 CZ        -62.2230   -8.2410  -52.3100 C.ar    178 TYR   -0.1150
   2844 OH        -63.0310   -9.2570  -52.7650 O.3     178 TYR    0.1150
   2845 HN        -61.1280   -5.4200  -48.9540 H       178 TYR    0.1100
   2846 HA        -58.5730   -6.3440  -49.5190 H       178 TYR   -0.5400
   2847 HB1       -58.8240   -5.0020  -51.6280 H       178 TYR    0.4300
   2848 HB2       -60.2570   -4.1640  -50.8770 H       178 TYR   -0.1150
   2849 HD1       -58.9860   -7.3410  -52.2810 H       178 TYR    0.1150
   2850 HD2       -62.3610   -5.3320  -50.6300 H       178 TYR   -0.1150
   2851 HE1       -60.4480   -9.1400  -53.0920 H       178 TYR    0.1150
   2852 HE2       -63.8300   -7.1290  -51.4360 H       178 TYR    0.5100
   2853 HH        -63.9030   -9.1380  -52.3810 H       178 TYR   -0.5100
   2854 N         -58.4740   -3.1280  -48.9840 N.am    179 LEU   -0.4700
   2855 CA        -57.5730   -2.0970  -48.4890 C.3     179 LEU    0.3100
   2856 C         -56.9690   -2.4720  -47.1230 C.2     179 LEU    0.0700
   2857 O         -55.7390   -2.4880  -46.9840 O.2     179 LEU    0.0900
   2858 CB        -58.2690   -0.7200  -48.4930 C.3     179 LEU   -0.1800
   2859 CG        -57.6310    0.5210  -47.8720 C.3     179 LEU    0.0900
   2860 CD1       -58.0860    1.7470  -48.6420 C.3     179 LEU    0.0900
   2861 CD2       -58.0140    0.6570  -46.4050 C.3     179 LEU   -0.0900
   2862 HN        -59.3980   -2.8390  -49.2190 H       179 LEU    0.0900
   2863 HA        -56.7020   -2.0790  -49.1280 H       179 LEU   -0.2700
   2864 HB1       -59.2380   -0.8620  -47.9750 H       179 LEU    0.0900
   2865 HB2       -58.4570   -0.4720  -49.5570 H       179 LEU    0.0900
   2866 HG        -56.5250    0.4370  -47.9180 H       179 LEU    0.0900
   2867 HD11      -59.1920    1.8390  -48.5970 H       179 LEU   -0.2700
   2868 HD12      -57.7810    1.6610  -49.7070 H       179 LEU    0.0900
   2869 HD13      -57.6360    2.6610  -48.1980 H       179 LEU    0.0900
   2870 HD21      -57.5210   -0.1370  -45.8050 H       179 LEU    0.0900
   2871 HD22      -59.1150    0.5560  -46.2900 H       179 LEU    0.5100
   2872 HD23      -57.6880    1.6470  -46.0190 H       179 LEU   -0.5100
   2873 N         -57.8110   -2.8190  -46.1220 N.am    180 PRO   -0.2900
   2874 CA        -57.2270   -3.1780  -44.8250 C.3     180 PRO    0.0000
   2875 C         -56.3230   -4.4070  -44.8470 C.2     180 PRO    0.0900
   2876 O         -55.3370   -4.4270  -44.1070 O.2     180 PRO    0.0900
   2877 CB        -58.4550   -3.4500  -43.9530 C.3     180 PRO    0.0200
   2878 CG        -59.5220   -2.6210  -44.5560 C.3     180 PRO    0.0900
   2879 CD        -59.2800   -2.7280  -46.0300 C.3     180 PRO   -0.1800
   2880 HA        -56.5860   -2.3880  -44.4680 H       180 PRO    0.0900
   2881 HB1       -58.2670   -3.1520  -42.9000 H       180 PRO    0.0900
   2882 HB2       -58.7290   -4.5270  -43.9770 H       180 PRO   -0.1800
   2883 HG1       -60.5270   -3.0100  -44.2890 H       180 PRO    0.0900
   2884 HG2       -59.4440   -1.5650  -44.2160 H       180 PRO    0.0900
   2885 HD1       -59.7470   -3.6410  -46.4550 H       180 PRO    0.5100
   2886 HD2       -59.6420   -1.8280  -46.5700 H       180 PRO   -0.5100
   2887 N         -56.6310   -5.4150  -45.6590 N.am    181 VAL   -0.4700
   2888 CA        -55.7660   -6.5900  -45.7150 C.3     181 VAL    0.3100
   2889 C         -54.4350   -6.2390  -46.3810 C.2     181 VAL    0.0700
   2890 O         -53.3810   -6.7400  -45.9800 O.2     181 VAL    0.0900
   2891 CB        -56.4420   -7.8240  -46.3770 C.3     181 VAL   -0.0900
   2892 CG1       -56.6290   -7.6260  -47.8700 C.3     181 VAL    0.0900
   2893 CG2       -55.6260   -9.0810  -46.1150 C.3     181 VAL   -0.2700
   2894 HN        -57.4360   -5.4140  -46.2460 H       181 VAL    0.0900
   2895 HA        -55.4860   -6.8310  -44.7000 H       181 VAL    0.0900
   2896 HB        -57.4340   -7.9930  -45.9060 H       181 VAL    0.0900
   2897 HG11      -55.6440   -7.4670  -48.3600 H       181 VAL   -0.2700
   2898 HG12      -57.2650   -6.7350  -48.0560 H       181 VAL    0.0900
   2899 HG13      -57.1060   -8.5260  -48.3150 H       181 VAL    0.0900
   2900 HG21      -55.3930   -9.1660  -45.0320 H       181 VAL    0.0900
   2901 HG22      -54.6710   -9.0360  -46.6800 H       181 VAL    0.5100
   2902 HG23      -56.2030   -9.9780  -46.4250 H       181 VAL   -0.5100
   2903 N         -54.4840   -5.3540  -47.3760 N.am    182 ILE   -0.4700
   2904 CA        -53.2740   -4.8590  -48.0200 C.3     182 ILE    0.3100
   2905 C         -52.3860   -4.1540  -47.0010 C.2     182 ILE    0.0700
   2906 O         -51.1860   -4.4320  -46.9040 O.2     182 ILE    0.0900
   2907 CB        -53.5950   -3.8910  -49.1780 C.3     182 ILE   -0.0900
   2908 CG1       -54.1020   -4.6650  -50.3940 C.3     182 ILE    0.0900
   2909 CG2       -52.3660   -3.0840  -49.5630 C.3     182 ILE   -0.2700
   2910 CD        -54.3890   -3.7920  -51.5950 C.3     182 ILE    0.0900
   2911 HN        -55.3460   -4.9930  -47.7230 H       182 ILE    0.0900
   2912 HA        -52.7270   -5.7130  -48.3930 H       182 ILE    0.0900
   2913 HB        -54.4050   -3.1990  -48.8640 H       182 ILE   -0.1800
   2914 HG11      -55.0370   -5.1940  -50.1110 H       182 ILE    0.0900
   2915 HG12      -53.3350   -5.4170  -50.6790 H       182 ILE    0.0900
   2916 HG21      -51.5500   -3.7650  -49.8880 H       182 ILE   -0.2700
   2917 HG22      -52.0110   -2.4970  -48.6900 H       182 ILE    0.0900
   2918 HG23      -52.6120   -2.3990  -50.4020 H       182 ILE    0.0900
   2919 HD1       -53.4390   -3.4040  -52.0210 H       182 ILE    0.0900
   2920 HD2       -55.0210   -2.9290  -51.2920 H       182 ILE    0.5100
   2921 HD3       -54.9120   -4.3830  -52.3760 H       182 ILE   -0.5100
   2922 N         -52.9900   -3.2520  -46.2280 N.am    183 ILE   -0.4700
   2923 CA        -52.2610   -2.5110  -45.2050 C.3     183 ILE    0.3100
   2924 C         -51.6520   -3.4330  -44.1460 C.2     183 ILE    0.0700
   2925 O         -50.4480   -3.3760  -43.8710 O.2     183 ILE    0.0900
   2926 CB        -53.1580   -1.4660  -44.5150 C.3     183 ILE   -0.0900
   2927 CG1       -53.6890   -0.4560  -45.5360 C.3     183 ILE    0.0900
   2928 CG2       -52.3950   -0.7560  -43.4090 C.3     183 ILE   -0.2700
   2929 CD        -52.6020    0.2440  -46.3280 C.3     183 ILE    0.0900
   2930 HN        -53.9620   -3.0450  -46.3120 H       183 ILE    0.0900
   2931 HA        -51.4240   -2.0240  -45.6830 H       183 ILE    0.0900
   2932 HB        -54.0480   -1.9720  -44.0820 H       183 ILE   -0.1800
   2933 HG11      -54.2830    0.3130  -44.9970 H       183 ILE    0.0900
   2934 HG12      -54.3540   -0.9900  -46.2470 H       183 ILE    0.0900
   2935 HG21      -51.4180   -0.3920  -43.7920 H       183 ILE   -0.2700
   2936 HG22      -52.2070   -1.4570  -42.5670 H       183 ILE    0.0900
   2937 HG23      -52.9790    0.1170  -43.0450 H       183 ILE    0.0900
   2938 HD1       -52.0010   -0.5000  -46.8930 H       183 ILE    0.0900
   2939 HD2       -51.9270    0.7960  -45.6390 H       183 ILE    0.5100
   2940 HD3       -53.0580    0.9540  -47.0510 H       183 ILE   -0.5100
   2941 N         -52.4910   -4.2870  -43.5590 N.am    184 MET   -0.4700
   2942 CA        -52.0490   -5.2260  -42.5340 C.3     184 MET    0.3100
   2943 C         -50.8910   -6.0810  -43.0190 C.2     184 MET    0.0700
   2944 O         -49.8500   -6.1480  -42.3710 O.2     184 MET    0.0900
   2945 CB        -53.2050   -6.1210  -42.0790 C.3     184 MET   -0.1800
   2946 CG        -54.2070   -5.4280  -41.1720 C.3     184 MET    0.0900
   2947 SD        -55.5860   -6.4910  -40.7090 S.3     184 MET    0.0900
   2948 CE        -54.7150   -7.8450  -39.9160 C.3     184 MET   -0.1400
   2949 HN        -53.4580   -4.3220  -43.7960 H       184 MET    0.0900
   2950 HA        -51.6700   -4.6540  -41.7000 H       184 MET    0.0900
   2951 HB1       -52.7810   -6.9920  -41.5340 H       184 MET   -0.0900
   2952 HB2       -53.7400   -6.4870  -42.9810 H       184 MET   -0.2200
   2953 HG1       -54.5960   -4.5310  -41.6990 H       184 MET    0.0900
   2954 HG2       -53.6780   -5.0910  -40.2560 H       184 MET    0.0900
   2955 HE1       -53.9930   -7.4720  -39.1580 H       184 MET    0.0900
   2956 HE2       -54.1480   -8.4310  -40.6700 H       184 MET    0.5100
   2957 HE3       -55.4350   -8.5170  -39.4020 H       184 MET   -0.5100
   2958 N         -51.0690   -6.7140  -44.1760 N.am    185 THR   -0.4700
   2959 CA        -50.0290   -7.5640  -44.7480 C.3     185 THR    0.3100
   2960 C         -48.7330   -6.8130  -45.0500 C.2     185 THR    0.0700
   2961 O         -47.6430   -7.3300  -44.7950 O.2     185 THR    0.0900
   2962 CB        -50.5160   -8.2860  -46.0220 C.3     185 THR    0.1400
   2963 CG2       -51.4650   -9.4220  -45.6610 C.3     185 THR    0.0900
   2964 OG1       -51.1960   -7.3570  -46.8720 O.3     185 THR   -0.6600
   2965 HN        -51.9120   -6.6360  -44.7000 H       185 THR    0.4300
   2966 HA        -49.7460   -8.2880  -43.9980 H       185 THR   -0.2700
   2967 HB        -49.6480   -8.7090  -46.5710 H       185 THR    0.0900
   2968 HG1       -52.0180   -7.1430  -46.4260 H       185 THR    0.0900
   2969 HG21      -52.4810   -9.0200  -45.4560 H       185 THR    0.0900
   2970 HG22      -51.1010   -9.9450  -44.7500 H       185 THR    0.5100
   2971 HG23      -51.5310  -10.1420  -46.5040 H       185 THR   -0.5100
   2972 N         -48.8350   -5.5940  -45.5810 N.am    186 VAL   -0.4700
   2973 CA        -47.6240   -4.8440  -45.9180 C.3     186 VAL    0.3100
   2974 C         -46.8400   -4.3880  -44.6830 C.2     186 VAL    0.0700
   2975 O         -45.6150   -4.5400  -44.6340 O.2     186 VAL    0.0900
   2976 CB        -47.8760   -3.6670  -46.9110 C.3     186 VAL   -0.0900
   2977 CG1       -48.6410   -2.5280  -46.2570 C.3     186 VAL    0.0900
   2978 CG2       -46.5570   -3.1560  -47.4700 C.3     186 VAL   -0.2700
   2979 HN        -49.7090   -5.1520  -45.7650 H       186 VAL    0.0900
   2980 HA        -46.9250   -5.5420  -46.3530 H       186 VAL    0.0900
   2981 HB        -48.4590   -4.0430  -47.7790 H       186 VAL    0.0900
   2982 HG11      -48.0690   -2.1300  -45.3930 H       186 VAL   -0.2700
   2983 HG12      -49.6250   -2.8940  -45.8930 H       186 VAL    0.0900
   2984 HG13      -48.7960   -1.7070  -46.9890 H       186 VAL    0.0900
   2985 HG21      -45.9490   -4.0060  -47.8490 H       186 VAL    0.0900
   2986 HG22      -45.9820   -2.6390  -46.6720 H       186 VAL    0.5100
   2987 HG23      -46.7470   -2.4540  -48.3090 H       186 VAL   -0.5100
   2988 N         -47.5260   -3.8610  -43.6700 N.am    187 LEU   -0.4700
   2989 CA        -46.8000   -3.4130  -42.4830 C.3     187 LEU    0.3100
   2990 C         -46.3810   -4.5680  -41.5680 C.2     187 LEU    0.0700
   2991 O         -45.4520   -4.4310  -40.7690 O.2     187 LEU    0.0900
   2992 CB        -47.5450   -2.2990  -41.7290 C.3     187 LEU   -0.1800
   2993 CG        -48.9750   -2.5060  -41.2330 C.3     187 LEU    0.0900
   2994 CD1       -48.9980   -3.3630  -39.9850 C.3     187 LEU    0.0900
   2995 CD2       -49.6400   -1.1610  -40.9750 C.3     187 LEU   -0.0900
   2996 HN        -48.5160   -3.7530  -43.6730 H       187 LEU    0.0900
   2997 HA        -45.8340   -3.0530  -42.8060 H       187 LEU   -0.2700
   2998 HB1       -47.5690   -1.4210  -42.4030 H       187 LEU    0.0900
   2999 HB2       -46.9330   -2.0590  -40.8370 H       187 LEU    0.0900
   3000 HG        -49.5710   -3.0030  -42.0290 H       187 LEU    0.0900
   3001 HD11      -48.1550   -3.0860  -39.3160 H       187 LEU   -0.2700
   3002 HD12      -48.8950   -4.4350  -40.2600 H       187 LEU    0.0900
   3003 HD13      -49.9520   -3.2080  -39.4370 H       187 LEU    0.0900
   3004 HD21      -49.6680   -0.5640  -41.9120 H       187 LEU    0.0900
   3005 HD22      -49.0670   -0.5950  -40.2100 H       187 LEU    0.5100
   3006 HD23      -50.6820   -1.3160  -40.6220 H       187 LEU   -0.5100
   3007 N         -47.0570   -5.7100  -41.6930 N.am    188 TYR   -0.4700
   3008 CA        -46.5770   -6.9310  -41.0590 C.3     188 TYR    0.3100
   3009 C         -45.3200   -7.4050  -41.7710 C.2     188 TYR    0.0700
   3010 O         -44.4110   -7.9460  -41.1430 O.2     188 TYR    0.0900
   3011 CB        -47.6310   -8.0400  -41.1000 C.3     188 TYR   -0.1800
   3012 CG        -48.4410   -8.1900  -39.8340 C.ar    188 TYR    0.0900
   3013 CD1       -47.8780   -8.7330  -38.6870 C.ar    188 TYR    0.0900
   3014 CD2       -49.7800   -7.8180  -39.7930 C.ar    188 TYR    0.0000
   3015 CE1       -48.6230   -8.8840  -37.5280 C.ar    188 TYR   -0.1150
   3016 CE2       -50.5330   -7.9670  -38.6400 C.ar    188 TYR    0.1150
   3017 CZ        -49.9490   -8.5000  -37.5110 C.ar    188 TYR   -0.1150
   3018 OH        -50.6970   -8.6470  -36.3630 O.3     188 TYR    0.1150
   3019 HN        -47.9030   -5.7800  -42.2160 H       188 TYR    0.1100
   3020 HA        -46.3280   -6.6960  -40.0350 H       188 TYR   -0.5400
   3021 HB1       -47.1260   -9.0130  -41.2790 H       188 TYR    0.4300
   3022 HB2       -48.3480   -7.8250  -41.9210 H       188 TYR   -0.1150
   3023 HD1       -46.8440   -9.0440  -38.6980 H       188 TYR    0.1150
   3024 HD2       -50.2420   -7.4060  -40.6770 H       188 TYR   -0.1150
   3025 HE1       -48.1690   -9.3000  -36.6410 H       188 TYR    0.1150
   3026 HE2       -51.5710   -7.6680  -38.6260 H       188 TYR    0.5100
   3027 HH        -51.6170   -8.4800  -36.5840 H       188 TYR   -0.5100
   3028 N         -45.2710   -7.2100  -43.0900 N.am    189 TRP   -0.4700
   3029 CA        -44.0600   -7.5110  -43.8420 C.3     189 TRP    0.3100
   3030 C         -42.9320   -6.6380  -43.3270 C.2     189 TRP    0.0700
   3031 O         -41.8240   -7.1190  -43.0860 O.2     189 TRP    0.0900
   3032 CB        -44.2500   -7.3110  -45.3520 C.3     189 TRP   -0.1800
   3033 CG        -42.9510   -7.3370  -46.1350 C.ar    189 TRP    0.0900
   3034 CD1       -42.0840   -8.3900  -46.2560 C.ar    189 TRP    0.0900
   3035 CD2       -42.3810   -6.2630  -46.9020 C.ar    189 TRP   -0.0300
   3036 CE2       -41.1720   -6.7380  -47.4530 C.ar    189 TRP   -0.1500
   3037 CE3       -42.7760   -4.9480  -47.1740 C.ar    189 TRP    0.2200
   3038 NE1       -41.0140   -8.0360  -47.0440 N.ar    189 TRP   -0.5100
   3039 CZ2       -40.3570   -5.9440  -48.2580 C.ar    189 TRP    0.3700
   3040 CZ3       -41.9660   -4.1620  -47.9750 C.ar    189 TRP    0.2400
   3041 CH2       -40.7710   -4.6620  -48.5080 C.ar    189 TRP    0.1100
   3042 HN        -46.0450   -6.8570  -43.6110 H       189 TRP   -0.2500
   3043 HA        -43.7950   -8.5380  -43.6370 H       189 TRP    0.1700
   3044 HB1       -44.7400   -6.3290  -45.5230 H       189 TRP   -0.2000
   3045 HB2       -44.9070   -8.1180  -45.7400 H       189 TRP    0.1400
   3046 HD1       -42.2200   -9.3590  -45.7990 H       189 TRP   -0.2700
   3047 HE1       -40.2630   -8.6150  -47.2740 H       189 TRP    0.1600
   3048 HE3       -43.6920   -4.5380  -46.7750 H       189 TRP   -0.1400
   3049 HZ2       -39.4310   -6.3070  -48.6780 H       189 TRP    0.1400
   3050 HZ3       -42.2610   -3.1460  -48.1950 H       189 TRP    0.5100
   3051 HH2       -40.1610   -4.0210  -49.1280 H       189 TRP   -0.5100
   3052 N         -43.2210   -5.3490  -43.1440 N.am    190 HSD   -0.4700
   3053 CA        -42.2410   -4.4390  -42.5670 C.3     190 HSD    0.3100
   3054 C         -41.7720   -4.9320  -41.2050 C.2     190 HSD    0.0700
   3055 O         -40.5770   -4.9160  -40.9160 O.2     190 HSD    0.0900
   3056 CB        -42.8000   -3.0180  -42.4490 C.3     190 HSD   -0.0900
   3057 CG        -42.5520   -2.1650  -43.6520 C.ar    190 HSD    0.0900
   3058 CD2       -42.0030   -0.9350  -43.7780 C.ar    190 HSD    0.0900
   3059 ND1       -42.8970   -2.5600  -44.9300 N.ar    190 HSD   -0.3600
   3060 CE1       -42.5670   -1.6080  -45.7840 C.ar    190 HSD    0.3200
   3061 NE2       -42.0210   -0.6080  -45.1130 N.ar    190 HSD   -0.0500
   3062 HN        -44.1040   -4.9570  -43.3880 H       190 HSD    0.2500
   3063 HA        -41.3690   -4.4430  -43.2060 H       190 HSD    0.1300
   3064 HB1       -42.3300   -2.5240  -41.5720 H       190 HSD   -0.7000
   3065 HB2       -43.8960   -3.0810  -42.2890 H       190 HSD    0.2200
   3066 HD1       -43.3280   -3.4330  -45.1590 H       190 HSD    0.1000
   3067 HD2       -41.5970   -0.2560  -43.0400 H       190 HSD    0.5100
   3068 HE1       -42.7290   -1.6630  -46.8610 H       190 HSD   -0.5100
   3069 N         -42.7140   -5.3860  -40.3790 N.am    191 ILE   -0.4700
   3070 CA        -42.3730   -5.9490  -39.0750 C.3     191 ILE    0.3100
   3071 C         -41.3760   -7.0890  -39.2110 C.2     191 ILE    0.0700
   3072 O         -40.2630   -7.0210  -38.6840 O.2     191 ILE    0.0900
   3073 CB        -43.6160   -6.4680  -38.3160 C.3     191 ILE   -0.0900
   3074 CG1       -44.4310   -5.3030  -37.7540 C.3     191 ILE    0.0900
   3075 CG2       -43.2080   -7.4030  -37.1790 C.3     191 ILE   -0.2700
   3076 CD        -45.5510   -5.7330  -36.8270 C.3     191 ILE    0.0900
   3077 HN        -43.6840   -5.3610  -40.6100 H       191 ILE    0.0900
   3078 HA        -41.8890   -5.1740  -38.5010 H       191 ILE    0.0900
   3079 HB        -44.2750   -7.0160  -39.0230 H       191 ILE   -0.1800
   3080 HG11      -44.8720   -4.7380  -38.6030 H       191 ILE    0.0900
   3081 HG12      -43.7460   -4.6310  -37.1940 H       191 ILE    0.0900
   3082 HG21      -42.4180   -6.9290  -36.5590 H       191 ILE   -0.2700
   3083 HG22      -42.8100   -8.3530  -37.5950 H       191 ILE    0.0900
   3084 HG23      -44.0850   -7.6170  -36.5320 H       191 ILE    0.0900
   3085 HD1       -45.1460   -5.9540  -35.8150 H       191 ILE    0.0900
   3086 HD2       -46.0380   -6.6500  -37.2220 H       191 ILE    0.5100
   3087 HD3       -46.3020   -4.9200  -36.7380 H       191 ILE   -0.5100
   3088 N         -41.7710   -8.1290  -39.9420 N.am    192 SER   -0.4700
   3089 CA        -40.9630   -9.3320  -40.0710 C.3     192 SER    0.3100
   3090 C         -39.5810   -9.0420  -40.6440 C.2     192 SER    0.0700
   3091 O         -38.5760   -9.5390  -40.1350 O.2     192 SER    0.0900
   3092 CB        -41.6810  -10.3740  -40.9330 C.3     192 SER    0.0500
   3093 OG        -41.7850   -9.9380  -42.2770 O.3     192 SER    0.0900
   3094 HN        -42.6380   -8.1290  -40.4350 H       192 SER    0.0900
   3095 HA        -40.7860   -9.7240  -39.0800 H       192 SER   -0.6600
   3096 HB1       -42.7040  -10.5450  -40.5360 H       192 SER    0.4300
   3097 HB2       -41.1120  -11.3280  -40.9140 H       192 SER    0.5100
   3098 HG1       -40.8940   -9.9640  -42.6340 H       192 SER   -0.5100
   3099 N         -39.5260   -8.2200  -41.6900 N.am    193 ARG   -0.4700
   3100 CA        -38.2610   -7.9610  -42.3660 C.3     193 ARG    0.3100
   3101 C         -37.3360   -7.0280  -41.5850 C.2     193 ARG    0.0700
   3102 O         -36.1140   -7.1510  -41.6680 O.2     193 ARG    0.0900
   3103 CB        -38.4830   -7.4300  -43.7930 C.3     193 ARG   -0.1800
   3104 CG        -38.6150   -5.9130  -43.9110 C.3     193 ARG    0.0900
   3105 CD        -37.8730   -5.3860  -45.1360 C.3     193 ARG    0.0900
   3106 NE        -38.0130   -3.9370  -45.2920 N.pl3   193 ARG   -0.1800
   3107 CZ        -37.2200   -3.0400  -44.7110 C.cat   193 ARG    0.0900
   3108 NH1       -36.2260   -3.4330  -43.9240 N.pl3   193 ARG    0.0900
   3109 NH2       -37.4250   -1.7450  -44.9150 N.pl3   193 ARG    0.2000
   3110 HN        -40.3300   -7.7560  -42.0530 H       193 ARG    0.0900
   3111 HA        -37.7060   -8.8860  -42.3960 H       193 ARG    0.0900
   3112 HB1       -39.4110   -7.8890  -44.1920 H       193 ARG   -0.7000
   3113 HB2       -37.6240   -7.7520  -44.4180 H       193 ARG    0.4400
   3114 HG1       -38.1940   -5.4380  -42.9990 H       193 ARG    0.6400
   3115 HG2       -39.6900   -5.6450  -43.9920 H       193 ARG   -0.8000
   3116 HD1       -38.2840   -5.8630  -46.0520 H       193 ARG    0.4600
   3117 HD2       -36.7900   -5.6110  -45.0410 H       193 ARG    0.4600
   3118 HE        -38.7510   -3.5990  -45.8740 H       193 ARG   -0.8000
   3119 HH11      -36.0690   -4.4070  -43.7650 H       193 ARG    0.4600
   3120 HH12      -35.6340   -2.7540  -43.4900 H       193 ARG    0.4600
   3121 HH21      -38.1740   -1.4450  -45.5050 H       193 ARG    0.5100
   3122 HH22      -36.8310   -1.0700  -44.4780 H       193 ARG   -0.5100
   3123 N         -37.9080   -6.0990  -40.8190 N.am    194 ALA   -0.4700
   3124 CA        -37.0970   -5.0980  -40.1370 C.3     194 ALA    0.3100
   3125 C         -36.6700   -5.5340  -38.7430 C.2     194 ALA    0.0700
   3126 O         -35.6390   -5.0930  -38.2380 O.2     194 ALA    0.0900
   3127 CB        -37.8300   -3.7630  -40.0720 C.3     194 ALA   -0.2700
   3128 HN        -38.8940   -6.0460  -40.6820 H       194 ALA    0.0900
   3129 HA        -36.1700   -4.9920  -40.6810 H       194 ALA    0.0900
   3130 HB1       -38.7870   -3.8790  -39.5190 H       194 ALA    0.0900
   3131 HB2       -38.0560   -3.4060  -41.1000 H       194 ALA    0.5100
   3132 HB3       -37.2040   -3.0130  -39.5440 H       194 ALA   -0.5100
   3133 N         -37.4580   -6.4070  -38.1250 N.am    195 SER   -0.4700
   3134 CA        -37.2470   -6.7590  -36.7260 C.3     195 SER    0.3100
   3135 C         -36.0730   -7.6960  -36.4870 C.2     195 SER    0.0700
   3136 O         -35.2760   -7.4900  -35.5730 O.2     195 SER    0.0900
   3137 CB        -38.4990   -7.4240  -36.1570 C.3     195 SER    0.0500
   3138 OG        -38.6530   -8.7270  -36.6960 O.3     195 SER    0.0900
   3139 HN        -38.2200   -6.8570  -38.5850 H       195 SER    0.0900
   3140 HA        -37.0200   -5.8540  -36.1830 H       195 SER   -0.6600
   3141 HB1       -39.3950   -6.8210  -36.4170 H       195 SER    0.4300
   3142 HB2       -38.4130   -7.5010  -35.0520 H       195 SER    0.5100
   3143 HG1       -39.0410   -8.6080  -37.5660 H       195 SER   -0.5100
   3144 N         -35.9090   -8.6040  -37.4300 N.am    196 LYS   -0.4700
   3145 CA        -35.1390   -9.7710  -37.2660 C.3     196 LYS    0.3100
   3146 C         -34.6690  -10.1240  -38.6490 C.2     196 LYS    0.0700
   3147 O         -34.5910  -11.2950  -38.9810 O.2     196 LYS    0.0900
   3148 CB        -36.0520  -10.8550  -36.6240 C.3     196 LYS   -0.1800
   3149 CG        -36.4370  -10.6290  -35.1280 C.3     196 LYS    0.0900
   3150 CD        -35.2900  -10.3170  -34.1330 C.3     196 LYS    0.0900
   3151 CE        -35.7050   -9.5930  -32.8370 C.3     196 LYS   -0.1800
   3152 NZ        -36.1880   -8.2240  -33.1230 N.4     196 LYS    0.0900
   3153 HN        -36.3360   -8.5000  -38.3240 H       196 LYS    0.0900
   3154 HA        -34.2970   -9.5470  -36.6290 H       196 LYS   -0.1800
   3155 HB1       -35.5270  -11.8300  -36.6960 H       196 LYS    0.0900
   3156 HB2       -36.9910  -10.9040  -37.2130 H       196 LYS    0.0900
   3157 HG1       -36.9470  -11.5470  -34.7710 H       196 LYS    0.2100
   3158 HG2       -37.1510   -9.7800  -35.0910 H       196 LYS    0.0500
   3159 HD1       -34.5450   -9.6820  -34.6570 H       196 LYS    0.0500
   3160 HD2       -34.8090  -11.2770  -33.8500 H       196 LYS   -0.3000
   3161 HE1       -34.8340   -9.5110  -32.1530 H       196 LYS    0.3300
   3162 HE2       -36.5290  -10.1480  -32.3410 H       196 LYS    0.3300
   3163 HZ1       -37.2130   -8.2460  -33.2910 H       196 LYS    0.3300
   3164 HZ2       -35.7050   -7.8570  -33.9680 H       196 LYS    0.5100
   3165 HZ3       -35.9820   -7.6070  -32.3110 H       196 LYS   -0.5100
   3166 N         -34.3170   -9.0880  -39.4460 N.am    197 SER   -0.4700
   3167 CA        -33.8100   -9.1430  -40.8160 C.3     197 SER    0.3100
   3168 CAT       -34.7030  -11.3320  -43.8470 C.3     197 SER    0.0700
   3169 C         -34.6330  -10.0110  -41.7750 C.2     197 SER    0.0900
   3170 O         -35.8340  -10.1720  -41.5900 O.2     197 SER    0.0500
   3171 CB        -32.2690   -9.3960  -40.8290 C.3     197 SER    0.0900
   3172 OG        -31.6420   -9.2550  -42.1070 O.3     197 SER    0.0900
   3173 NT        -34.0200  -10.5280  -42.8560 N.pl3   197 SER   -0.6600
   3174 HN        -34.3970   -8.1590  -39.0960 H       197 SER    0.4300
   3175 HNT       -33.0490  -10.3780  -43.0240 H       197 SER    0.5100
   3176 HA        -34.0380   -8.2010  -41.2950 H       197 SER   -0.5100
   3177 HB1       -32.0790  -10.4320  -40.4750 H       197 SER   -0.4700
   3178 HB2       -31.7860   -8.6740  -40.1370 H       197 SER    0.3100
   3179 HG1       -31.6650   -8.3180  -42.3120 H       197 SER   -0.1100
   3180 HT1       -35.1080  -10.6720  -44.6450 H       197 SER    0.0900
   3181 HT2       -35.5450  -11.8790  -43.3710 H       197 SER    0.0900
   3182 HT3       -33.9910  -12.0530  -44.3020 H       197 SER    0.0900
   3183 N         -29.9280  -20.4420  -42.1560 N.am    198 PRO   -0.2700
   3184 CA        -31.2820  -19.9060  -42.0280 C.3     198 PRO    0.0900
   3185 CAY       -27.4950  -20.3330  -42.0100 C.3     198 PRO    0.0900
   3186 C         -31.5260  -19.2370  -40.6700 C.2     198 PRO    0.0900
   3187 O         -31.0940  -19.8080  -39.6660 O.2     198 PRO    0.5100
   3188 CB        -32.1840  -21.1280  -42.2700 C.3     198 PRO   -0.5100
   3189 CG        -31.3450  -22.3150  -41.7870 C.3     198 PRO   -0.2900
   3190 CD        -29.9180  -21.9100  -42.1670 C.3     198 PRO    0.0000
   3191 CY        -28.8380  -19.6910  -42.0290 C.2     198 PRO    0.0900
   3192 OY        -28.9100  -18.4680  -41.9450 O.2     198 PRO    0.0900
   3193 HA        -31.4290  -19.0940  -42.7220 H       198 PRO    0.0200
   3194 HB1       -32.4340  -21.2300  -43.3490 H       198 PRO    0.0900
   3195 HB2       -33.1290  -21.0470  -41.6900 H       198 PRO   -0.1800
   3196 HG1       -31.4440  -22.4560  -40.6900 H       198 PRO    0.0900
   3197 HG2       -31.6450  -23.2540  -42.2990 H       198 PRO    0.0900
   3198 HD1       -29.1810  -22.2850  -41.4250 H       198 PRO   -0.1800
   3199 HD2       -29.6520  -22.2750  -43.1820 H       198 PRO    0.0900
   3200 HY1       -26.7120  -19.5500  -41.9170 H       198 PRO    0.0900
   3201 HY2       -27.3330  -20.8930  -42.9560 H       198 PRO    0.5100
   3202 HY3       -27.4210  -21.0220  -41.1420 H       198 PRO   -0.5100
   3203 N         -32.1680  -18.0810  -40.5450 N.am    199 PRO   -0.2900
   3204 CA        -32.3360  -17.4260  -39.2440 C.3     199 PRO    0.0000
   3205 C         -33.0130  -18.1460  -38.0810 C.2     199 PRO    0.0900
   3206 O         -34.1930  -18.4880  -38.1790 O.2     199 PRO    0.0900
   3207 CB        -33.3710  -16.3420  -39.5340 C.3     199 PRO    0.0200
   3208 CG        -33.2190  -16.0580  -40.9890 C.3     199 PRO    0.0900
   3209 CD        -32.9000  -17.3800  -41.6130 C.3     199 PRO   -0.1800
   3210 HA        -31.3900  -17.0610  -38.8810 H       199 PRO    0.0900
   3211 HB1       -33.1680  -15.4320  -38.9300 H       199 PRO    0.0900
   3212 HB2       -34.3960  -16.7030  -39.3060 H       199 PRO   -0.1800
   3213 HG1       -34.1590  -15.6410  -41.4090 H       199 PRO    0.0900
   3214 HG2       -32.3950  -15.3330  -41.1650 H       199 PRO    0.0900
   3215 HD1       -33.8210  -17.9410  -41.8790 H       199 PRO    0.5100
   3216 HD2       -32.2540  -17.2660  -42.5100 H       199 PRO   -0.5100
   3217 N         -32.2730  -18.3640  -36.9830 N.am    200 PRO   -0.2900
   3218 CA        -32.5240  -19.3640  -35.9350 C.3     200 PRO    0.0000
   3219 C         -33.8580  -19.2440  -35.1950 C.2     200 PRO    0.0900
   3220 O         -34.6200  -20.2120  -35.1740 O.2     200 PRO    0.0900
   3221 CB        -31.3660  -19.1370  -34.9590 C.3     200 PRO    0.0200
   3222 CG        -31.0040  -17.7030  -35.1320 C.3     200 PRO    0.0900
   3223 CD        -31.2610  -17.3750  -36.5780 C.3     200 PRO   -0.1800
   3224 HA        -32.5680  -20.3540  -36.3610 H       200 PRO    0.0900
   3225 HB1       -30.5060  -19.7950  -35.2070 H       200 PRO    0.0900
   3226 HB2       -31.6850  -19.3410  -33.9150 H       200 PRO   -0.1800
   3227 HG1       -31.6280  -17.0630  -34.4720 H       200 PRO    0.0900
   3228 HG2       -29.9350  -17.5400  -34.8820 H       200 PRO    0.0900
   3229 HD1       -31.6640  -16.3470  -36.6970 H       200 PRO    0.5100
   3230 HD2       -30.3440  -17.4960  -37.1920 H       200 PRO   -0.5100
   3231 N         -34.1370  -18.0930  -34.5910 N.am    201 SER   -0.4700
   3232 CA        -35.3340  -17.9450  -33.7670 C.3     201 SER    0.3100
   3233 C         -36.1840  -16.7290  -34.0880 C.2     201 SER    0.0700
   3234 O         -37.4020  -16.8300  -34.2340 O.2     201 SER    0.0900
   3235 CB        -34.9520  -17.8420  -32.2890 C.3     201 SER    0.0500
   3236 OG        -34.4990  -19.0860  -31.7900 O.3     201 SER    0.0900
   3237 HN        -33.5510  -17.2900  -34.6710 H       201 SER    0.0900
   3238 HA        -35.9640  -18.8060  -33.9340 H       201 SER   -0.6600
   3239 HB1       -35.8370  -17.5240  -31.6990 H       201 SER    0.4300
   3240 HB2       -34.1380  -17.0950  -32.1670 H       201 SER    0.5100
   3241 HG1       -33.6480  -19.2440  -32.2050 H       201 SER   -0.5100
   3242 N         -35.4350  -15.6120  -34.1400 N.am    202 ARG   -0.4700
   3243 CA        -35.7630  -14.2840  -34.5560 C.3     202 ARG    0.3100
   3244 C         -36.8670  -14.2150  -35.5980 C.2     202 ARG    0.0700
   3245 O         -38.0470  -14.0470  -35.3160 O.2     202 ARG    0.0900
   3246 CB        -34.4050  -13.6050  -34.9910 C.3     202 ARG   -0.1800
   3247 CG        -33.4270  -14.3500  -35.9500 C.3     202 ARG    0.0900
   3248 CD        -32.3830  -13.4480  -36.6840 C.3     202 ARG    0.0900
   3249 NE        -32.8470  -13.1010  -38.0770 N.pl3   202 ARG   -0.1800
   3250 CZ        -32.1210  -13.0950  -39.1980 C.cat   202 ARG    0.0900
   3251 NH1       -32.7150  -12.8960  -40.3660 N.pl3   202 ARG    0.0900
   3252 NH2       -30.8200  -13.2950  -39.2130 N.pl3   202 ARG    0.2000
   3253 HN        -34.4890  -15.6800  -33.8500 H       202 ARG    0.0900
   3254 HA        -36.2180  -13.7570  -33.7320 H       202 ARG    0.0900
   3255 HB1       -33.8400  -13.3920  -34.0600 H       202 ARG   -0.7000
   3256 HB2       -34.6680  -12.6470  -35.4840 H       202 ARG    0.4400
   3257 HG1       -34.0320  -14.8720  -36.7200 H       202 ARG    0.6400
   3258 HG2       -32.8710  -15.1050  -35.3550 H       202 ARG   -0.8000
   3259 HD1       -31.4150  -13.9870  -36.7710 H       202 ARG    0.4600
   3260 HD2       -32.2430  -12.4990  -36.1240 H       202 ARG    0.4600
   3261 HE        -33.8070  -12.8470  -38.1730 H       202 ARG   -0.8000
   3262 HH11      -32.1660  -12.7420  -41.1870 H       202 ARG    0.4600
   3263 HH12      -33.7130  -12.9020  -40.4260 H       202 ARG    0.4600
   3264 HH21      -30.3290  -13.4620  -38.3580 H       202 ARG    0.5100
   3265 HH22      -30.3210  -13.2800  -40.0810 H       202 ARG   -0.5100
   3266 N         -36.4360  -14.4110  -36.8320 N.am    203 GLU   -0.4700
   3267 CA        -37.1850  -14.4580  -38.0790 C.3     203 GLU    0.3100
   3268 C         -38.0950  -15.6830  -38.1360 C.2     203 GLU    0.0700
   3269 O         -39.1980  -15.6080  -38.6610 O.2     203 GLU    0.0900
   3270 CB        -36.2560  -14.4140  -39.2990 C.3     203 GLU   -0.1800
   3271 CG        -36.9860  -14.5540  -40.6330 C.3     203 GLU    0.0900
   3272 CD        -36.1100  -14.2440  -41.8330 C.2     203 GLU    0.0900
   3273 OE1       -35.0740  -13.5640  -41.6590 O.co2   203 GLU   -0.2800
   3274 OE2       -36.4570  -14.6790  -42.9510 O.co2   203 GLU    0.0900
   3275 HN        -35.4620  -14.5510  -36.9730 H       203 GLU    0.0900
   3276 HA        -37.8570  -13.6130  -38.0930 H       203 GLU    0.6200
   3277 HB1       -35.5190  -15.2400  -39.2110 H       203 GLU   -0.7600
   3278 HB2       -35.7130  -13.4450  -39.2930 H       203 GLU   -0.7600
   3279 HG1       -37.8510  -13.8570  -40.6430 H       203 GLU    0.5100
   3280 HG2       -37.3560  -15.5970  -40.7310 H       203 GLU   -0.5100
   3281 N         -37.6640  -16.8600  -37.6480 N.am    204 LYS   -0.4700
   3282 CA        -38.4880  -18.0550  -37.7230 C.3     204 LYS    0.3100
   3283 C         -39.7680  -18.0080  -36.8810 C.2     204 LYS    0.0700
   3284 O         -40.8540  -18.3450  -37.3470 O.2     204 LYS    0.0900
   3285 CB        -37.6290  -19.2900  -37.3650 C.3     204 LYS   -0.1800
   3286 CG        -38.2740  -20.6300  -37.7620 C.3     204 LYS    0.0900
   3287 CD        -37.2520  -21.7820  -37.8040 C.3     204 LYS    0.0900
   3288 CE        -36.8050  -22.2680  -36.4180 C.3     204 LYS   -0.1800
   3289 NZ        -35.3530  -22.5530  -36.3950 N.4     204 LYS    0.0900
   3290 HN        -36.7710  -16.9660  -37.2160 H       204 LYS    0.0900
   3291 HA        -38.8760  -18.1380  -38.7280 H       204 LYS   -0.1800
   3292 HB1       -37.4560  -19.2940  -36.2680 H       204 LYS    0.0900
   3293 HB2       -36.6510  -19.2030  -37.8840 H       204 LYS    0.0900
   3294 HG1       -38.7370  -20.5230  -38.7670 H       204 LYS    0.2100
   3295 HG2       -39.0680  -20.8790  -37.0260 H       204 LYS    0.0500
   3296 HD1       -36.3560  -21.4360  -38.3620 H       204 LYS    0.0500
   3297 HD2       -37.7060  -22.6370  -38.3470 H       204 LYS   -0.3000
   3298 HE1       -37.3410  -23.2040  -36.1550 H       204 LYS    0.3300
   3299 HE2       -37.0100  -21.4830  -35.6590 H       204 LYS    0.3300
   3300 HZ1       -34.8340  -21.6940  -36.1220 H       204 LYS    0.3300
   3301 HZ2       -35.0450  -22.8590  -37.3400 H       204 LYS    0.5100
   3302 HZ3       -35.1590  -23.3080  -35.7070 H       204 LYS   -0.5100
   3303 N         -39.6790  -17.5640  -35.6090 N.am    205 LYS   -0.4700
   3304 CA        -40.8200  -17.3500  -34.7350 C.3     205 LYS    0.3100
   3305 C         -41.7250  -16.2100  -35.1780 C.2     205 LYS    0.0700
   3306 O         -42.9480  -16.3420  -35.1840 O.2     205 LYS    0.0900
   3307 CB        -40.3790  -17.1440  -33.2580 C.3     205 LYS   -0.1800
   3308 CG        -39.7040  -18.3840  -32.6360 C.3     205 LYS    0.0900
   3309 CD        -39.1110  -18.1070  -31.2390 C.3     205 LYS    0.0900
   3310 CE        -38.3680  -19.3150  -30.6480 C.3     205 LYS   -0.1800
   3311 NZ        -37.8010  -19.0030  -29.3120 N.4     205 LYS    0.0900
   3312 HN        -38.7940  -17.3590  -35.2000 H       205 LYS    0.0900
   3313 HA        -41.4630  -18.2140  -34.8120 H       205 LYS   -0.1800
   3314 HB1       -41.2740  -16.8880  -32.6530 H       205 LYS    0.0900
   3315 HB2       -39.6630  -16.2950  -33.2180 H       205 LYS    0.0900
   3316 HG1       -38.8880  -18.7230  -33.3090 H       205 LYS    0.2100
   3317 HG2       -40.4580  -19.1940  -32.5490 H       205 LYS    0.0500
   3318 HD1       -39.9360  -17.8260  -30.5520 H       205 LYS    0.0500
   3319 HD2       -38.4010  -17.2560  -31.3160 H       205 LYS   -0.3000
   3320 HE1       -37.5270  -19.6040  -31.3150 H       205 LYS    0.3300
   3321 HE2       -39.0700  -20.1680  -30.5290 H       205 LYS    0.3300
   3322 HZ1       -38.5700  -18.7390  -28.6630 H       205 LYS    0.3300
   3323 HZ2       -37.1310  -18.2130  -29.3960 H       205 LYS    0.5100
   3324 HZ3       -37.3060  -19.8390  -28.9420 H       205 LYS   -0.5100
   3325 N         -41.1330  -15.0650  -35.5860 N.am    206 VAL   -0.4700
   3326 CA        -41.8690  -13.9070  -36.0900 C.3     206 VAL    0.3100
   3327 C         -42.6500  -14.2650  -37.3540 C.2     206 VAL    0.0700
   3328 O         -43.8690  -14.0840  -37.4110 O.2     206 VAL    0.0900
   3329 CB        -40.9430  -12.6980  -36.3570 C.3     206 VAL   -0.0900
   3330 CG1       -41.6300  -11.6730  -37.2500 C.3     206 VAL    0.0900
   3331 CG2       -40.5020  -12.0620  -35.0430 C.3     206 VAL   -0.2700
   3332 HN        -40.1420  -14.9580  -35.5580 H       206 VAL    0.0900
   3333 HA        -42.6140  -13.6470  -35.3540 H       206 VAL    0.0900
   3334 HB        -40.0130  -13.0500  -36.8520 H       206 VAL    0.0900
   3335 HG11      -42.6410  -11.4370  -36.8540 H       206 VAL   -0.2700
   3336 HG12      -41.7380  -12.0790  -38.2790 H       206 VAL    0.0900
   3337 HG13      -41.0340  -10.7350  -37.2780 H       206 VAL    0.0900
   3338 HG21      -39.9500  -12.8030  -34.4260 H       206 VAL    0.0900
   3339 HG22      -41.3920  -11.7200  -34.4710 H       206 VAL    0.5100
   3340 HG23      -39.8320  -11.2000  -35.2450 H       206 VAL   -0.5100
   3341 N         -41.9480  -14.7930  -38.3570 N.am    207 THR   -0.4700
   3342 CA        -42.5830  -15.2270  -39.5980 C.3     207 THR    0.3100
   3343 C         -43.6940  -16.2340  -39.3280 C.2     207 THR    0.0700
   3344 O         -44.7500  -16.1630  -39.9440 O.2     207 THR    0.0900
   3345 CB        -41.5660  -15.8370  -40.5890 C.3     207 THR    0.1400
   3346 CG2       -42.2560  -16.3000  -41.8650 C.3     207 THR    0.0900
   3347 OG1       -40.5720  -14.8600  -40.9240 O.3     207 THR   -0.6600
   3348 HN        -40.9600  -14.9150  -38.3030 H       207 THR    0.4300
   3349 HA        -43.0590  -14.3650  -40.0420 H       207 THR   -0.2700
   3350 HB        -41.0670  -16.7150  -40.1270 H       207 THR    0.0900
   3351 HG1       -39.8690  -14.9660  -40.2780 H       207 THR    0.0900
   3352 HG21      -42.9040  -15.4890  -42.2640 H       207 THR    0.0900
   3353 HG22      -42.8900  -17.1870  -41.6520 H       207 THR    0.5100
   3354 HG23      -41.4970  -16.5590  -42.6340 H       207 THR   -0.5100
   3355 N         -43.4630  -17.1570  -38.3940 N.am    208 ARG   -0.4700
   3356 CA        -44.4840  -18.1380  -38.0440 C.3     208 ARG    0.3100
   3357 C         -45.7680  -17.4850  -37.5430 C.2     208 ARG    0.0700
   3358 O         -46.8390  -17.6620  -38.1280 O.2     208 ARG    0.0900
   3359 CB        -43.9650  -19.1290  -36.9990 C.3     208 ARG   -0.1800
   3360 CG        -45.0310  -20.0890  -36.4790 C.3     208 ARG    0.0900
   3361 CD        -44.4160  -21.1710  -35.6050 C.3     208 ARG    0.0900
   3362 NE        -45.4030  -22.1480  -35.1390 N.pl3   208 ARG   -0.1800
   3363 CZ        -45.1210  -23.1480  -34.3070 C.cat   208 ARG    0.0900
   3364 NH1       -43.8850  -23.3020  -33.8510 N.pl3   208 ARG    0.0900
   3365 NH2       -46.0710  -23.9920  -33.9300 N.pl3   208 ARG    0.2000
   3366 HN        -42.5990  -17.2170  -37.9010 H       208 ARG    0.0900
   3367 HA        -44.7650  -18.6610  -38.9460 H       208 ARG    0.0900
   3368 HB1       -43.5580  -18.5550  -36.1400 H       208 ARG   -0.7000
   3369 HB2       -43.1470  -19.7250  -37.4550 H       208 ARG    0.4400
   3370 HG1       -45.5460  -20.5630  -37.3400 H       208 ARG    0.6400
   3371 HG2       -45.7760  -19.5180  -35.8840 H       208 ARG   -0.8000
   3372 HD1       -43.9570  -20.7060  -34.7080 H       208 ARG    0.4600
   3373 HD2       -43.6470  -21.7240  -36.1850 H       208 ARG    0.4600
   3374 HE        -46.3440  -22.0590  -35.4650 H       208 ARG   -0.8000
   3375 HH11      -43.1660  -22.6670  -34.1310 H       208 ARG    0.4600
   3376 HH12      -43.6740  -24.0540  -33.2260 H       208 ARG    0.4600
   3377 HH21      -47.0040  -23.8790  -34.2700 H       208 ARG    0.5100
   3378 HH22      -45.8540  -24.7420  -33.3040 H       208 ARG   -0.5100
   3379 N         -45.6540  -16.7150  -36.4630 N.am    209 THR   -0.4700
   3380 CA        -46.8210  -16.0760  -35.8580 C.3     209 THR    0.3100
   3381 C         -47.5410  -15.1240  -36.8220 C.2     209 THR    0.0700
   3382 O         -48.7690  -15.1760  -36.9640 O.2     209 THR    0.0900
   3383 CB        -46.4500  -15.3490  -34.5460 C.3     209 THR    0.1400
   3384 CG2       -47.5370  -14.3680  -34.1420 C.3     209 THR    0.0900
   3385 OG1       -46.2820  -16.3130  -33.4990 O.3     209 THR   -0.6600
   3386 HN        -44.7770  -16.5410  -36.0230 H       209 THR    0.4300
   3387 HA        -47.5550  -16.8430  -35.6640 H       209 THR   -0.2700
   3388 HB        -45.5010  -14.7880  -34.6780 H       209 THR    0.0900
   3389 HG1       -45.9020  -15.8350  -32.7580 H       209 THR    0.0900
   3390 HG21      -48.5280  -14.8680  -34.1620 H       209 THR    0.0900
   3391 HG22      -47.5560  -13.5140  -34.8520 H       209 THR    0.5100
   3392 HG23      -47.3470  -13.9970  -33.1130 H       209 THR   -0.5100
   3393 N         -46.7690  -14.2690  -37.4950 N.am    210 ILE   -0.4700
   3394 CA        -47.3190  -13.3570  -38.4910 C.3     210 ILE    0.3100
   3395 C         -48.0840  -14.1290  -39.5650 C.2     210 ILE    0.0700
   3396 O         -49.1910  -13.7460  -39.9710 O.2     210 ILE    0.0900
   3397 CB        -46.2130  -12.5120  -39.1530 C.3     210 ILE   -0.0900
   3398 CG1       -45.6120  -11.5360  -38.1450 C.3     210 ILE    0.0900
   3399 CG2       -46.7590  -11.7420  -40.3440 C.3     210 ILE   -0.2700
   3400 CD        -44.7060  -10.5010  -38.7760 C.3     210 ILE    0.0900
   3401 HN        -45.7850  -14.2140  -37.3470 H       210 ILE    0.0900
   3402 HA        -48.0300  -12.7150  -37.9940 H       210 ILE    0.0900
   3403 HB        -45.3940  -13.1820  -39.4920 H       210 ILE   -0.1800
   3404 HG11      -45.0260  -12.1140  -37.3990 H       210 ILE    0.0900
   3405 HG12      -46.4400  -11.0120  -37.6240 H       210 ILE    0.0900
   3406 HG21      -47.5740  -11.0610  -40.0170 H       210 ILE   -0.2700
   3407 HG22      -47.1690  -12.4510  -41.0950 H       210 ILE    0.0900
   3408 HG23      -45.9520  -11.1340  -40.8040 H       210 ILE    0.0900
   3409 HD1       -45.2730   -9.8970  -39.5170 H       210 ILE    0.0900
   3410 HD2       -43.8630  -11.0030  -39.2980 H       210 ILE    0.5100
   3411 HD3       -44.3080   -9.8190  -37.9940 H       210 ILE   -0.5100
   3412 N         -47.4910  -15.2360  -40.0090 N.am    211 LEU   -0.4700
   3413 CA        -48.1300  -16.0930  -40.9920 C.3     211 LEU    0.3100
   3414 C         -49.4580  -16.6170  -40.4800 C.2     211 LEU    0.0700
   3415 O         -50.4500  -16.5590  -41.1900 O.2     211 LEU    0.0900
   3416 CB        -47.2180  -17.2580  -41.3830 C.3     211 LEU   -0.1800
   3417 CG        -46.5740  -17.1780  -42.7680 C.3     211 LEU    0.0900
   3418 CD1       -45.8160  -15.8740  -42.9700 C.3     211 LEU    0.0900
   3419 CD2       -45.6570  -18.3630  -42.9830 C.3     211 LEU   -0.0900
   3420 HN        -46.5910  -15.5220  -39.6890 H       211 LEU    0.0900
   3421 HA        -48.3570  -15.4920  -41.8590 H       211 LEU   -0.2700
   3422 HB1       -47.8200  -18.1900  -41.3390 H       211 LEU    0.0900
   3423 HB2       -46.4030  -17.3200  -40.6320 H       211 LEU    0.0900
   3424 HG        -47.3690  -17.2570  -43.5410 H       211 LEU    0.0900
   3425 HD11      -45.0080  -15.7810  -42.2130 H       211 LEU   -0.2700
   3426 HD12      -46.5090  -15.0120  -42.8560 H       211 LEU    0.0900
   3427 HD13      -45.3580  -15.8550  -43.9820 H       211 LEU    0.0900
   3428 HD21      -46.2320  -19.3110  -42.9080 H       211 LEU    0.0900
   3429 HD22      -44.8600  -18.3700  -42.2080 H       211 LEU    0.5100
   3430 HD23      -45.1960  -18.3070  -43.9910 H       211 LEU   -0.5100
   3431 N         -49.4850  -17.1120  -39.2440 N.am    212 ALA   -0.4700
   3432 CA        -50.7270  -17.6320  -38.6630 C.3     212 ALA    0.3100
   3433 C         -51.8370  -16.5780  -38.5920 C.2     212 ALA    0.0700
   3434 O         -52.9920  -16.8450  -38.9490 O.2     212 ALA    0.0900
   3435 CB        -50.4620  -18.2310  -37.2870 C.3     212 ALA   -0.2700
   3436 HN        -48.6740  -17.1510  -38.6660 H       212 ALA    0.0900
   3437 HA        -51.1190  -18.3830  -39.3300 H       212 ALA    0.0900
   3438 HB1       -50.0500  -17.4570  -36.6060 H       212 ALA    0.0900
   3439 HB2       -49.7270  -19.0590  -37.3690 H       212 ALA    0.5100
   3440 HB3       -51.4100  -18.6150  -36.8530 H       212 ALA   -0.5100
   3441 N         -51.4780  -15.3790  -38.1350 N.am    213 ILE   -0.4700
   3442 CA        -52.4180  -14.2620  -38.0850 C.3     213 ILE    0.3100
   3443 C         -53.0040  -13.9330  -39.4640 C.2     213 ILE    0.0700
   3444 O         -54.2360  -13.9120  -39.6560 O.2     213 ILE    0.0900
   3445 CB        -51.7450  -12.9960  -37.5110 C.3     213 ILE   -0.0900
   3446 CG1       -51.2830  -13.2400  -36.0750 C.3     213 ILE    0.0900
   3447 CG2       -52.6890  -11.8030  -37.5780 C.3     213 ILE   -0.2700
   3448 CD        -50.6280  -12.0310  -35.4360 C.3     213 ILE    0.0900
   3449 HN        -50.5560  -15.1900  -37.8100 H       213 ILE    0.0900
   3450 HA        -53.2510  -14.5560  -37.4640 H       213 ILE    0.0900
   3451 HB        -50.8270  -12.7710  -38.0970 H       213 ILE   -0.1800
   3452 HG11      -50.5540  -14.0790  -36.0740 H       213 ILE    0.0900
   3453 HG12      -52.1640  -13.5300  -35.4640 H       213 ILE    0.0900
   3454 HG21      -53.6080  -12.0110  -36.9900 H       213 ILE   -0.2700
   3455 HG22      -52.9800  -11.6090  -38.6330 H       213 ILE    0.0900
   3456 HG23      -52.1930  -10.9030  -37.1560 H       213 ILE    0.0900
   3457 HD1       -51.3870  -11.2430  -35.2450 H       213 ILE    0.0900
   3458 HD2       -49.8510  -11.6190  -36.1160 H       213 ILE    0.5100
   3459 HD3       -50.1630  -12.3190  -34.4690 H       213 ILE   -0.5100
   3460 N         -52.1150  -13.6850  -40.4260 N.am    214 LEU   -0.4700
   3461 CA        -52.5340  -13.3140  -41.7710 C.3     214 LEU    0.3100
   3462 C         -53.3690  -14.4070  -42.4400 C.2     214 LEU    0.0700
   3463 O         -54.3770  -14.1240  -43.0980 O.2     214 LEU    0.0900
   3464 CB        -51.3190  -12.9480  -42.6240 C.3     214 LEU   -0.1800
   3465 CG        -50.5870  -11.6880  -42.1600 C.3     214 LEU    0.0900
   3466 CD1       -49.4840  -11.3170  -43.1320 C.3     214 LEU    0.0900
   3467 CD2       -51.5610  -10.5320  -41.9890 C.3     214 LEU   -0.0900
   3468 HN        -51.1330  -13.7420  -40.2690 H       214 LEU    0.0900
   3469 HA        -53.2060  -12.4720  -41.6930 H       214 LEU   -0.2700
   3470 HB1       -51.6580  -12.7930  -43.6710 H       214 LEU    0.0900
   3471 HB2       -50.6050  -13.7980  -42.6010 H       214 LEU    0.0900
   3472 HG        -50.1460  -11.8680  -41.1560 H       214 LEU    0.0900
   3473 HD11      -49.8800  -11.3020  -44.1710 H       214 LEU   -0.2700
   3474 HD12      -48.6640  -12.0640  -43.0770 H       214 LEU    0.0900
   3475 HD13      -49.0880  -10.3080  -42.8890 H       214 LEU    0.0900
   3476 HD21      -52.2200  -10.7130  -41.1140 H       214 LEU    0.0900
   3477 HD22      -52.1960  -10.4340  -42.8970 H       214 LEU    0.5100
   3478 HD23      -51.0010   -9.5860  -41.8220 H       214 LEU   -0.5100
   3479 N         -52.9500  -15.6570  -42.2530 N.am    215 LEU   -0.4700
   3480 CA        -53.6820  -16.8140  -42.7510 C.3     215 LEU    0.3100
   3481 C         -55.0850  -16.8880  -42.1810 C.2     215 LEU    0.0700
   3482 O         -56.0290  -17.1830  -42.9030 O.2     215 LEU    0.0900
   3483 CB        -52.9550  -18.1090  -42.4020 C.3     215 LEU   -0.1800
   3484 CG        -51.7880  -18.5000  -43.2980 C.3     215 LEU    0.0900
   3485 CD1       -51.4340  -19.9530  -43.0430 C.3     215 LEU    0.0900
   3486 CD2       -52.1360  -18.2570  -44.7570 C.3     215 LEU   -0.0900
   3487 HN        -52.1080  -15.8580  -41.7590 H       215 LEU    0.0900
   3488 HA        -53.7760  -16.7150  -43.8210 H       215 LEU   -0.2700
   3489 HB1       -53.6970  -18.9340  -42.4350 H       215 LEU    0.0900
   3490 HB2       -52.5680  -18.0110  -41.3670 H       215 LEU    0.0900
   3491 HG        -50.9110  -17.8550  -43.0740 H       215 LEU    0.0900
   3492 HD11      -52.3060  -20.6040  -43.2680 H       215 LEU   -0.2700
   3493 HD12      -51.1540  -20.0930  -41.9770 H       215 LEU    0.0900
   3494 HD13      -50.5880  -20.2570  -43.6960 H       215 LEU    0.0900
   3495 HD21      -52.1900  -17.1660  -44.9600 H       215 LEU    0.0900
   3496 HD22      -53.1230  -18.7100  -44.9900 H       215 LEU    0.5100
   3497 HD23      -51.3560  -18.7020  -45.4100 H       215 LEU   -0.5100
   3498 N         -55.2180  -16.6420  -40.8790 N.am    216 ALA   -0.4700
   3499 CA        -56.5330  -16.6060  -40.2540 C.3     216 ALA    0.3100
   3500 C         -57.4190  -15.5480  -40.9120 C.2     216 ALA    0.0700
   3501 O         -58.4870  -15.8640  -41.4670 O.2     216 ALA    0.0900
   3502 CB        -56.3980  -16.3290  -38.7680 C.3     216 ALA   -0.2700
   3503 HN        -54.4380  -16.4740  -40.2820 H       216 ALA    0.0900
   3504 HA        -57.0110  -17.5600  -40.4190 H       216 ALA    0.0900
   3505 HB1       -55.8970  -15.3510  -38.6040 H       216 ALA    0.0900
   3506 HB2       -55.7880  -17.1250  -38.2890 H       216 ALA    0.5100
   3507 HB3       -57.4040  -16.2950  -38.2970 H       216 ALA   -0.5100
   3508 N         -56.9600  -14.2950  -40.8640 N.am    217 PHE   -0.4700
   3509 CA        -57.7300  -13.1810  -41.4170 C.3     217 PHE    0.3100
   3510 C         -58.1750  -13.4470  -42.8480 C.2     217 PHE    0.0700
   3511 O         -59.3320  -13.2090  -43.2060 O.2     217 PHE    0.0900
   3512 CB        -56.9280  -11.8760  -41.3630 C.3     217 PHE   -0.1800
   3513 CG        -57.6840  -10.6810  -41.8740 C.ar    217 PHE    0.0900
   3514 CD1       -57.4770  -10.2050  -43.1620 C.ar    217 PHE    0.0900
   3515 CD2       -58.6070  -10.0320  -41.0690 C.ar    217 PHE    0.0000
   3516 CE1       -58.1750   -9.1040  -43.6310 C.ar    217 PHE   -0.1150
   3517 CE2       -59.3050   -8.9310  -41.5330 C.ar    217 PHE    0.1150
   3518 CZ        -59.0890   -8.4670  -42.8170 C.ar    217 PHE   -0.1150
   3519 HN        -56.0810  -14.0640  -40.4540 H       217 PHE    0.1150
   3520 HA        -58.6370  -13.0860  -40.8390 H       217 PHE   -0.1150
   3521 HB1       -56.0150  -11.9800  -41.9880 H       217 PHE    0.1150
   3522 HB2       -56.6470  -11.6610  -40.3090 H       217 PHE   -0.1150
   3523 HD1       -56.7630  -10.6980  -43.8040 H       217 PHE    0.1150
   3524 HD2       -58.7840  -10.3910  -40.0660 H       217 PHE   -0.1150
   3525 HE1       -58.0040   -8.7450  -44.6350 H       217 PHE    0.1150
   3526 HE2       -60.0180   -8.4330  -40.8920 H       217 PHE    0.5100
   3527 HZ        -59.6330   -7.6080  -43.1820 H       217 PHE   -0.5100
   3528 N         -57.2560  -13.9610  -43.6630 N.am    218 ILE   -0.4700
   3529 CA        -57.5510  -14.2310  -45.0650 C.3     218 ILE    0.3100
   3530 C         -58.5070  -15.4080  -45.2660 C.2     218 ILE    0.0700
   3531 O         -59.5570  -15.2580  -45.8920 O.2     218 ILE    0.0900
   3532 CB        -56.2600  -14.4340  -45.8800 C.3     218 ILE   -0.0900
   3533 CG1       -55.4990  -13.1090  -45.9710 C.3     218 ILE    0.0900
   3534 CG2       -56.5840  -14.9670  -47.2670 C.3     218 ILE   -0.2700
   3535 CD        -54.1750  -13.2010  -46.6810 C.3     218 ILE    0.0900
   3536 HN        -56.3350  -14.1850  -43.3540 H       218 ILE    0.0900
   3537 HA        -58.1070  -13.3900  -45.4540 H       218 ILE    0.0900
   3538 HB        -55.6020  -15.1570  -45.3520 H       218 ILE   -0.1800
   3539 HG11      -55.3190  -12.7370  -44.9420 H       218 ILE    0.0900
   3540 HG12      -56.1350  -12.3770  -46.5130 H       218 ILE    0.0900
   3541 HG21      -57.3740  -14.3460  -47.7400 H       218 ILE   -0.2700
   3542 HG22      -56.9520  -16.0130  -47.1940 H       218 ILE    0.0900
   3543 HG23      -55.6760  -14.9340  -47.9060 H       218 ILE    0.0900
   3544 HD1       -54.3340  -13.3780  -47.7660 H       218 ILE    0.0900
   3545 HD2       -53.5820  -14.0450  -46.2670 H       218 ILE    0.5100
   3546 HD3       -53.6110  -12.2520  -46.5560 H       218 ILE   -0.5100
   3547 N         -58.1560  -16.5710  -44.7240 N.am    219 ILE   -0.4700
   3548 CA        -58.9820  -17.7680  -44.8640 C.3     219 ILE    0.3100
   3549 C         -60.4180  -17.5440  -44.3890 C.2     219 ILE    0.0700
   3550 O         -61.3430  -18.1940  -44.8730 O.2     219 ILE    0.0900
   3551 CB        -58.3720  -18.9880  -44.1290 C.3     219 ILE   -0.0900
   3552 CG1       -58.9600  -20.2960  -44.6590 C.3     219 ILE    0.0900
   3553 CG2       -58.5960  -18.8970  -42.6270 C.3     219 ILE   -0.2700
   3554 CD        -58.5740  -21.5130  -43.8330 C.3     219 ILE    0.0900
   3555 HN        -57.3160  -16.6780  -44.1980 H       219 ILE    0.0900
   3556 HA        -59.0740  -17.9810  -45.9180 H       219 ILE    0.0900
   3557 HB        -57.2800  -19.0280  -44.3330 H       219 ILE   -0.1800
   3558 HG11      -58.6050  -20.4480  -45.7010 H       219 ILE    0.0900
   3559 HG12      -60.0670  -20.2100  -44.6670 H       219 ILE    0.0900
   3560 HG21      -59.6710  -19.0480  -42.3910 H       219 ILE   -0.2700
   3561 HG22      -58.2890  -17.8950  -42.2580 H       219 ILE    0.0900
   3562 HG23      -58.0060  -19.6830  -42.1080 H       219 ILE    0.0900
   3563 HD1       -59.0810  -21.4810  -42.8450 H       219 ILE    0.0900
   3564 HD2       -57.4750  -21.5250  -43.6670 H       219 ILE    0.5100
   3565 HD3       -58.8820  -22.4420  -44.3600 H       219 ILE   -0.5100
   3566 N         -60.6140  -16.6130  -43.4530 N.am    220 THR   -0.4700
   3567 CA        -61.9630  -16.3360  -42.9650 C.3     220 THR    0.3100
   3568 C         -62.6900  -15.2330  -43.7330 C.2     220 THR    0.0700
   3569 O         -63.8360  -15.4130  -44.1500 O.2     220 THR    0.0900
   3570 CB        -61.9700  -15.9900  -41.4680 C.3     220 THR    0.1400
   3571 CG2       -61.6550  -17.2260  -40.6390 C.3     220 THR    0.0900
   3572 OG1       -61.0000  -14.9730  -41.2040 O.3     220 THR   -0.6600
   3573 HN        -59.8700  -16.0810  -43.0560 H       220 THR    0.4300
   3574 HA        -62.5650  -17.2140  -43.1440 H       220 THR   -0.2700
   3575 HB        -62.9750  -15.6180  -41.1720 H       220 THR    0.0900
   3576 HG1       -60.1420  -15.3890  -41.3180 H       220 THR    0.0900
   3577 HG21      -60.6520  -17.6210  -40.9090 H       220 THR    0.0900
   3578 HG22      -62.4110  -18.0160  -40.8350 H       220 THR    0.5100
   3579 HG23      -61.6560  -16.9670  -39.5590 H       220 THR   -0.5100
   3580 N         -62.0270  -14.0920  -43.9240 N.am    221 TRP   -0.4700
   3581 CA        -62.6900  -12.9210  -44.4970 C.3     221 TRP    0.3100
   3582 C         -62.6910  -12.8460  -46.0190 C.2     221 TRP    0.0700
   3583 O         -63.5290  -12.1640  -46.6090 O.2     221 TRP    0.0900
   3584 CB        -62.1090  -11.6310  -43.9120 C.3     221 TRP   -0.1800
   3585 CG        -62.5470  -11.3830  -42.5110 C.ar    221 TRP    0.0900
   3586 CD1       -61.7850  -11.4620  -41.3860 C.ar    221 TRP    0.0900
   3587 CD2       -63.8650  -11.0270  -42.0790 C.ar    221 TRP   -0.0300
   3588 CE2       -63.8260  -10.9010  -40.6770 C.ar    221 TRP   -0.1500
   3589 CE3       -65.0720  -10.8010  -42.7440 C.ar    221 TRP    0.2200
   3590 NE1       -62.5440  -11.1690  -40.2800 N.ar    221 TRP   -0.5100
   3591 CZ2       -64.9460  -10.5570  -39.9310 C.ar    221 TRP    0.3700
   3592 CZ3       -66.1830  -10.4600  -42.0020 C.ar    221 TRP    0.2400
   3593 CH2       -66.1150  -10.3420  -40.6100 C.ar    221 TRP    0.1100
   3594 HN        -61.0650  -13.9860  -43.6880 H       221 TRP   -0.2500
   3595 HA        -63.7440  -12.9910  -44.2740 H       221 TRP    0.1700
   3596 HB1       -62.4320  -10.7740  -44.5390 H       221 TRP   -0.2000
   3597 HB2       -61.0010  -11.6970  -43.9270 H       221 TRP    0.1400
   3598 HD1       -60.7360  -11.7180  -41.3660 H       221 TRP   -0.2700
   3599 HE1       -62.2210  -11.1550  -39.3590 H       221 TRP    0.1600
   3600 HE3       -65.1520  -10.8850  -43.8170 H       221 TRP   -0.1400
   3601 HZ2       -64.9160  -10.4590  -38.8560 H       221 TRP    0.1400
   3602 HZ3       -67.1210  -10.2810  -42.5050 H       221 TRP    0.5100
   3603 HH2       -67.0050  -10.0770  -40.0600 H       221 TRP   -0.5100
   3604 N         -61.7580  -13.5430  -46.6590 N.am    222 ALA   -0.4700
   3605 CA        -61.6420  -13.4860  -48.1180 C.3     222 ALA    0.3100
   3606 C         -62.7680  -14.1650  -48.9090 C.2     222 ALA    0.0700
   3607 O         -63.3360  -13.5290  -49.8030 O.2     222 ALA    0.0900
   3608 CB        -60.2610  -13.9700  -48.5900 C.3     222 ALA   -0.2700
   3609 HN        -61.1040  -14.1280  -46.1840 H       222 ALA    0.0900
   3610 HA        -61.8000  -12.4620  -48.4210 H       222 ALA    0.0900
   3611 HB1       -60.1660  -15.0650  -48.4320 H       222 ALA    0.0900
   3612 HB2       -59.4630  -13.4570  -48.0120 H       222 ALA    0.5100
   3613 HB3       -60.1360  -13.7550  -49.6730 H       222 ALA   -0.5100
   3614 N         -63.0990  -15.4420  -48.6010 N.am    223 PRO   -0.2900
   3615 CA        -64.1220  -16.1360  -49.4000 C.3     223 PRO    0.0000
   3616 C         -65.4290  -15.3550  -49.6060 C.2     223 PRO    0.0900
   3617 O         -65.9100  -15.2820  -50.7370 O.2     223 PRO    0.0900
   3618 CB        -64.3780  -17.4150  -48.5990 C.3     223 PRO    0.0200
   3619 CG        -63.0870  -17.6820  -47.9230 C.3     223 PRO    0.0900
   3620 CD        -62.5310  -16.3290  -47.5670 C.3     223 PRO   -0.1800
   3621 HA        -63.7700  -16.2970  -50.4060 H       223 PRO    0.0900
   3622 HB1       -64.6570  -18.2550  -49.2700 H       223 PRO    0.0900
   3623 HB2       -65.1910  -17.2630  -47.8570 H       223 PRO   -0.1800
   3624 HG1       -63.2430  -18.2930  -47.0090 H       223 PRO    0.0900
   3625 HG2       -62.3940  -18.2230  -48.6030 H       223 PRO    0.0900
   3626 HD1       -62.8660  -16.0050  -46.5600 H       223 PRO    0.5100
   3627 HD2       -61.4230  -16.3170  -47.6220 H       223 PRO   -0.5100
   3628 N         -65.9900  -14.7750  -48.5480 N.am    224 TYR   -0.4700
   3629 CA        -67.1880  -13.9570  -48.6940 C.3     224 TYR    0.3100
   3630 C         -66.9010  -12.6820  -49.4830 C.2     224 TYR    0.0700
   3631 O         -67.6880  -12.2790  -50.3370 O.2     224 TYR    0.0900
   3632 CB        -67.7930  -13.6320  -47.3210 C.3     224 TYR   -0.1800
   3633 CG        -68.5610  -12.3240  -47.2410 C.ar    224 TYR    0.0900
   3634 CD1       -69.9470  -12.2990  -47.3610 C.ar    224 TYR    0.0900
   3635 CD2       -67.9020  -11.1160  -47.0150 C.ar    224 TYR    0.0000
   3636 CE1       -70.6490  -11.1060  -47.2810 C.ar    224 TYR   -0.1150
   3637 CE2       -68.5910   -9.9220  -46.9440 C.ar    224 TYR    0.1150
   3638 CZ        -69.9640   -9.9230  -47.0730 C.ar    224 TYR   -0.1150
   3639 OH        -70.6510   -8.7310  -46.9950 O.3     224 TYR    0.1150
   3640 HN        -65.6250  -14.8730  -47.6260 H       224 TYR    0.1100
   3641 HA        -67.8970  -14.5060  -49.2950 H       224 TYR   -0.5400
   3642 HB1       -66.9740  -13.5700  -46.5740 H       224 TYR    0.4300
   3643 HB2       -68.5040  -14.4390  -47.0430 H       224 TYR   -0.1150
   3644 HD1       -70.4830  -13.2220  -47.5200 H       224 TYR    0.1150
   3645 HD2       -66.8280  -11.1140  -46.8950 H       224 TYR   -0.1150
   3646 HE1       -71.7240  -11.1010  -47.3800 H       224 TYR    0.1150
   3647 HE2       -68.0610   -8.9940  -46.7870 H       224 TYR    0.5100
   3648 HH        -71.5220   -8.9140  -46.6380 H       224 TYR   -0.5100
   3649 N         -65.7710  -12.0450  -49.1890 N.am    225 ASN   -0.4700
   3650 CA        -65.4390  -10.7770  -49.8250 C.3     225 ASN    0.3100
   3651 C         -65.1540  -10.9080  -51.3130 C.2     225 ASN    0.0700
   3652 O         -65.2260   -9.9290  -52.0510 O.2     225 ASN    0.0900
   3653 CB        -64.2690  -10.0910  -49.1160 C.3     225 ASN   -0.1800
   3654 CG        -64.7130   -9.2950  -47.9050 C.2     225 ASN    0.0900
   3655 ND2       -64.6060   -9.9000  -46.7260 N.am    225 ASN    0.0900
   3656 OD1       -65.1460   -8.1470  -48.0260 O.2     225 ASN    0.5500
   3657 HN        -65.1110  -12.3990  -48.5320 H       225 ASN   -0.5500
   3658 HA        -66.3160  -10.1480  -49.7900 H       225 ASN   -0.6200
   3659 HB1       -63.7670   -9.4020  -49.8280 H       225 ASN    0.3200
   3660 HB2       -63.5440  -10.8640  -48.7840 H       225 ASN    0.3000
   3661 HD21      -64.2470  -10.8310  -46.6730 H       225 ASN    0.5100
   3662 HD22      -64.8840   -9.4220  -45.8920 H       225 ASN   -0.5100
   3663 N         -64.8300  -12.1200  -51.7550 N.am    226 VAL   -0.4700
   3664 CA        -64.6270  -12.3670  -53.1750 C.3     226 VAL    0.3100
   3665 C         -65.9210  -12.8740  -53.8190 C.2     226 VAL    0.0700
   3666 O         -66.1490  -12.6800  -55.0140 O.2     226 VAL    0.0900
   3667 CB        -63.4510  -13.3380  -53.4360 C.3     226 VAL   -0.0900
   3668 CG1       -63.8490  -14.7810  -53.1420 C.3     226 VAL    0.0900
   3669 CG2       -62.9660  -13.2020  -54.8690 C.3     226 VAL   -0.2700
   3670 HN        -64.7150  -12.9010  -51.1460 H       226 VAL    0.0900
   3671 HA        -64.4310  -11.4160  -53.6480 H       226 VAL    0.0900
   3672 HB        -62.5950  -13.0570  -52.7870 H       226 VAL    0.0900
   3673 HG11      -64.7000  -15.0830  -53.7900 H       226 VAL   -0.2700
   3674 HG12      -64.1620  -14.8790  -52.0800 H       226 VAL    0.0900
   3675 HG13      -62.9920  -15.4590  -53.3430 H       226 VAL    0.0900
   3676 HG21      -62.6200  -12.1630  -55.0580 H       226 VAL    0.0900
   3677 HG22      -63.7940  -13.4330  -55.5730 H       226 VAL    0.5100
   3678 HG23      -62.1180  -13.8960  -55.0490 H       226 VAL   -0.5100
   3679 N         -66.7750  -13.5030  -53.0140 N.am    227 MET   -0.4700
   3680 CA        -68.0750  -13.9740  -53.4760 C.3     227 MET    0.3100
   3681 C         -69.0560  -12.8180  -53.5940 C.2     227 MET    0.0700
   3682 O         -69.9370  -12.8220  -54.4520 O.2     227 MET    0.0900
   3683 CB        -68.6260  -15.0380  -52.5290 C.3     227 MET   -0.1800
   3684 CG        -68.3490  -16.4640  -52.9660 C.3     227 MET    0.0900
   3685 SD        -68.6830  -17.6610  -51.6630 S.3     227 MET    0.0900
   3686 CE        -69.9460  -16.7960  -50.7460 C.3     227 MET   -0.1400
   3687 HN        -66.5620  -13.6820  -52.0560 H       227 MET    0.0900
   3688 HA        -67.9510  -14.3820  -54.4680 H       227 MET    0.0900
   3689 HB1       -69.7260  -14.9030  -52.4520 H       227 MET   -0.0900
   3690 HB2       -68.1730  -14.8840  -51.5270 H       227 MET   -0.2200
   3691 HG1       -67.2840  -16.5390  -53.2730 H       227 MET    0.0900
   3692 HG2       -68.9830  -16.6920  -53.8490 H       227 MET    0.0900
   3693 HE1       -70.8960  -16.7420  -51.3200 H       227 MET    0.0900
   3694 HE2       -69.6180  -15.7580  -50.5260 H       227 MET    0.5100
   3695 HE3       -70.1530  -17.3210  -49.7890 H       227 MET   -0.5100
   3696 N         -68.8980  -11.8230  -52.7270 N.am    228 VAL   -0.4700
   3697 CA        -69.6650  -10.5900  -52.8210 C.3     228 VAL    0.3100
   3698 C         -69.3800   -9.9070  -54.1580 C.2     228 VAL    0.0700
   3699 O         -70.2650   -9.3060  -54.7700 O.2     228 VAL    0.0900
   3700 CB        -69.3530   -9.6510  -51.6330 C.3     228 VAL   -0.0900
   3701 CG1       -69.3590   -8.1930  -52.0540 C.3     228 VAL    0.0900
   3702 CG2       -70.3430   -9.8860  -50.5090 C.3     228 VAL   -0.2700
   3703 HN        -68.2470  -11.8760  -51.9750 H       228 VAL    0.0900
   3704 HA        -70.7140  -10.8500  -52.8260 H       228 VAL    0.0900
   3705 HB        -68.3530   -9.9070  -51.2210 H       228 VAL    0.0900
   3706 HG11      -70.2860   -7.9620  -52.6200 H       228 VAL   -0.2700
   3707 HG12      -68.4840   -7.9840  -52.7070 H       228 VAL    0.0900
   3708 HG13      -69.3200   -7.5400  -51.1560 H       228 VAL    0.0900
   3709 HG21      -70.2820  -10.9400  -50.1600 H       228 VAL    0.0900
   3710 HG22      -71.3760   -9.6920  -50.8680 H       228 VAL    0.5100
   3711 HG23      -70.1120   -9.2150  -49.6550 H       228 VAL   -0.5100
   3712 N         -68.1380  -10.0320  -54.6230 N.am    229 LEU   -0.4700
   3713 CA        -67.7410   -9.4850  -55.9090 C.3     229 LEU    0.3100
   3714 C         -68.2510  -10.3460  -57.0630 C.2     229 LEU    0.0700
   3715 O         -68.6000   -9.8290  -58.1230 O.2     229 LEU    0.0900
   3716 CB        -66.2180   -9.3450  -55.9810 C.3     229 LEU   -0.1800
   3717 CG        -65.5980   -8.0160  -55.5390 C.3     229 LEU    0.0900
   3718 CD1       -66.1040   -7.5680  -54.1740 C.3     229 LEU    0.0900
   3719 CD2       -64.0790   -8.1000  -55.5580 C.3     229 LEU   -0.0900
   3720 HN        -67.4270  -10.5050  -54.1090 H       229 LEU    0.0900
   3721 HA        -68.2130   -8.5200  -56.0230 H       229 LEU   -0.2700
   3722 HB1       -65.9180   -9.5170  -57.0370 H       229 LEU    0.0900
   3723 HB2       -65.7800  -10.1430  -55.3470 H       229 LEU    0.0900
   3724 HG        -65.8480   -7.2350  -56.2890 H       229 LEU    0.0900
   3725 HD11      -66.0170   -8.4000  -53.4430 H       229 LEU   -0.2700
   3726 HD12      -67.1720   -7.2700  -54.2450 H       229 LEU    0.0900
   3727 HD13      -65.4990   -6.7100  -53.8080 H       229 LEU    0.0900
   3728 HD21      -63.7130   -8.1520  -56.6060 H       229 LEU    0.0900
   3729 HD22      -63.7440   -9.0130  -55.0190 H       229 LEU    0.5100
   3730 HD23      -63.6450   -7.1990  -55.0750 H       229 LEU   -0.5100
   3731 N         -68.2890  -11.6630  -56.8560 N.am    230 ILE   -0.4700
   3732 CA        -68.8160  -12.5800  -57.8640 C.3     230 ILE    0.3100
   3733 C         -70.2890  -12.2940  -58.1340 C.2     230 ILE    0.0700
   3734 O         -70.7000  -12.1070  -59.2780 O.2     230 ILE    0.0900
   3735 CB        -68.6710  -14.0630  -57.4410 C.3     230 ILE   -0.0900
   3736 CG1       -67.2090  -14.5100  -57.4800 C.3     230 ILE    0.0900
   3737 CG2       -69.4960  -14.9650  -58.3470 C.3     230 ILE   -0.2700
   3738 CD        -67.0250  -16.0060  -57.2510 C.3     230 ILE    0.0900
   3739 HN        -67.9620  -12.0770  -56.0110 H       230 ILE    0.0900
   3740 HA        -68.2740  -12.4040  -58.7810 H       230 ILE    0.0900
   3741 HB        -69.0180  -14.1810  -56.3920 H       230 ILE   -0.1800
   3742 HG11      -66.6490  -13.9590  -56.6940 H       230 ILE    0.0900
   3743 HG12      -66.7860  -14.2490  -58.4730 H       230 ILE    0.0900
   3744 HG21      -69.1550  -14.8640  -59.4000 H       230 ILE   -0.2700
   3745 HG22      -70.5680  -14.6770  -58.2930 H       230 ILE    0.0900
   3746 HG23      -69.3770  -16.0250  -58.0360 H       230 ILE    0.0900
   3747 HD1       -67.4060  -16.5760  -58.1240 H       230 ILE    0.0900
   3748 HD2       -67.5890  -16.3220  -56.3480 H       230 ILE    0.5100
   3749 HD3       -65.9460  -16.2390  -57.1190 H       230 ILE   -0.5100
   3750 N         -71.0790  -12.2420  -57.0640 N.am    231 ASN   -0.4700
   3751 CA        -72.5230  -12.0850  -57.1710 C.3     231 ASN    0.3100
   3752 C         -72.9620  -10.7130  -57.6750 C.2     231 ASN    0.0700
   3753 O         -74.1110  -10.5320  -58.0790 O.2     231 ASN    0.0900
   3754 CB        -73.1870  -12.3760  -55.8220 C.3     231 ASN   -0.1800
   3755 CG        -74.6890  -12.5390  -55.9360 C.2     231 ASN    0.0900
   3756 ND2       -75.1840  -13.6680  -56.1140 N.am    231 ASN    0.0900
   3757 OD1       -75.4160  -11.4490  -55.8420 O.2     231 ASN    0.5500
   3758 HN        -70.7160  -12.3080  -56.1380 H       231 ASN   -0.5500
   3759 HA        -72.8820  -12.7710  -57.9240 H       231 ASN   -0.6200
   3760 HB1       -72.9750  -11.5360  -55.1270 H       231 ASN    0.3200
   3761 HB2       -72.7600  -13.3120  -55.4040 H       231 ASN    0.3000
   3762 HD21      -76.1760  -13.7710  -56.1890 H       231 ASN    0.5100
   3763 HD22      -74.5910  -14.4690  -56.1820 H       231 ASN   -0.5100
   3764 N         -72.0520   -9.7440  -57.6570 N.am    232 THR   -0.4700
   3765 CA        -72.3990   -8.3860  -58.0610 C.3     232 THR    0.3100
   3766 C         -72.4960   -8.2530  -59.5800 C.2     232 THR    0.0700
   3767 O         -73.0270   -7.2690  -60.0960 O.2     232 THR    0.0900
   3768 CB        -71.4080   -7.3480  -57.5050 C.3     232 THR    0.1400
   3769 CG2       -70.2580   -7.1270  -58.4730 C.3     232 THR    0.0900
   3770 OG1       -72.0870   -6.1100  -57.2810 O.3     232 THR   -0.6600
   3771 HN        -71.1090   -9.8980  -57.3720 H       232 THR    0.4300
   3772 HA        -73.3940   -8.1790  -57.6960 H       232 THR   -0.2700
   3773 HB        -70.9850   -7.7070  -56.5420 H       232 THR    0.0900
   3774 HG1       -72.8730   -6.3260  -56.7770 H       232 THR    0.0900
   3775 HG21      -70.6180   -6.5910  -59.3770 H       232 THR    0.0900
   3776 HG22      -69.8330   -8.1050  -58.7850 H       232 THR    0.5100
   3777 HG23      -69.4680   -6.5130  -57.9890 H       232 THR   -0.5100
   3778 N         -71.9820   -9.2540  -60.2930 N.am    233 PHE   -0.4700
   3779 CA        -72.0610   -9.2790  -61.7460 C.3     233 PHE    0.3100
   3780 C         -73.2280  -10.1440  -62.2140 C.2     233 PHE    0.0700
   3781 O         -73.9380   -9.7910  -63.1550 O.2     233 PHE    0.0900
   3782 CB        -70.7490   -9.7920  -62.3490 C.3     233 PHE   -0.1800
   3783 CG        -69.6200   -8.8020  -62.2810 C.ar    233 PHE    0.0900
   3784 CD1       -68.3190   -9.2270  -62.0610 C.ar    233 PHE    0.0900
   3785 CD2       -69.8570   -7.4440  -62.4490 C.ar    233 PHE    0.0000
   3786 CE1       -67.2770   -8.3200  -62.0000 C.ar    233 PHE   -0.1150
   3787 CE2       -68.8170   -6.5300  -62.3920 C.ar    233 PHE    0.1150
   3788 CZ        -67.5260   -6.9680  -62.1680 C.ar    233 PHE   -0.1150
   3789 HN        -71.5210  -10.0280  -59.8660 H       233 PHE    0.1150
   3790 HA        -72.2640   -8.2740  -62.0880 H       233 PHE   -0.1150
   3791 HB1       -70.9090  -10.0340  -63.4220 H       233 PHE    0.1150
   3792 HB2       -70.4230  -10.7000  -61.7970 H       233 PHE   -0.1150
   3793 HD1       -68.1180  -10.2810  -61.9360 H       233 PHE    0.1150
   3794 HD2       -70.8640   -7.0970  -62.6270 H       233 PHE   -0.1150
   3795 HE1       -66.2690   -8.6660  -61.8230 H       233 PHE    0.1150
   3796 HE2       -69.0150   -5.4760  -62.5220 H       233 PHE    0.5100
   3797 HZ        -66.7140   -6.2590  -62.1220 H       233 PHE   -0.5100
   3798 N         -73.4260  -11.2770  -61.5430 N.am    234 CYS   -0.4700
   3799 CA        -74.4790  -12.2130  -61.9070 C.3     234 CYS    0.3100
   3800 C         -75.2420  -12.7200  -60.6910 C.2     234 CYS    0.0700
   3801 O         -74.6480  -13.1920  -59.7220 O.2     234 CYS    0.0900
   3802 CB        -73.8930  -13.3970  -62.6700 C.3     234 CYS   -0.1000
   3803 SG        -72.2860  -13.9210  -62.0500 S.3     234 CYS    0.0900
   3804 HN        -72.8630  -11.5330  -60.7610 H       234 CYS    0.0900
   3805 HA        -75.1980  -11.6890  -62.5190 H       234 CYS   -0.0800
   3806 HB1       -73.7930  -13.1100  -63.7380 H       234 CYS    0.5100
   3807 HB2       -74.6030  -14.2460  -62.5990 H       234 CYS   -0.5100
   3808 N         -76.5670  -12.6250  -60.7550 N.am    235 ALA   -0.4700
   3809 CA        -77.4300  -13.0680  -59.6640 C.3     235 ALA    0.3100
   3810 C         -77.4820  -14.5880  -59.4320 C.2     235 ALA    0.0700
   3811 O         -77.3670  -15.0340  -58.2870 O.2     235 ALA    0.0900
   3812 CB        -78.8430  -12.4920  -59.8270 C.3     235 ALA   -0.2700
   3813 HN        -77.0310  -12.2470  -61.5530 H       235 ALA    0.0900
   3814 HA        -76.9930  -12.7330  -58.7350 H       235 ALA    0.0900
   3815 HB1       -79.2850  -12.8320  -60.7890 H       235 ALA    0.0900
   3816 HB2       -78.8010  -11.3820  -59.8270 H       235 ALA    0.5100
   3817 HB3       -79.4920  -12.8420  -58.9960 H       235 ALA   -0.5100
   3818 N         -77.6550  -15.3990  -60.4960 N.am    236 PRO   -0.2900
   3819 CA        -77.7910  -16.8350  -60.2310 C.3     236 PRO    0.0000
   3820 C         -76.4480  -17.5590  -60.1720 C.2     236 PRO    0.0900
   3821 O         -76.4150  -18.7920  -60.1750 O.2     236 PRO    0.0900
   3822 CB        -78.5890  -17.3430  -61.4420 C.3     236 PRO    0.0200
   3823 CG        -78.9220  -16.1170  -62.2760 C.3     236 PRO    0.0900
   3824 CD        -77.8980  -15.0990  -61.9160 C.3     236 PRO   -0.1800
   3825 HA        -78.2660  -16.9980  -59.2770 H       236 PRO    0.0900
   3826 HB1       -79.5200  -17.8490  -61.1080 H       236 PRO    0.0900
   3827 HB2       -77.9820  -18.0620  -62.0320 H       236 PRO   -0.1800
   3828 HG1       -78.8700  -16.3560  -63.3590 H       236 PRO    0.0900
   3829 HG2       -79.9410  -15.7480  -62.0380 H       236 PRO    0.0900
   3830 HD1       -76.9650  -15.2250  -62.5030 H       236 PRO    0.5100
   3831 HD2       -78.2860  -14.0660  -62.0340 H       236 PRO   -0.5100
   3832 N         -75.3600  -16.8000  -60.1220 N.am    237 CYS   -0.4700
   3833 CA        -74.0190  -17.3710  -60.1510 C.3     237 CYS    0.3100
   3834 C         -73.6810  -18.2610  -58.9550 C.2     237 CYS    0.0700
   3835 O         -73.0900  -19.3290  -59.1150 O.2     237 CYS    0.0900
   3836 CB        -72.9770  -16.2590  -60.2750 C.3     237 CYS   -0.1000
   3837 SG        -72.4290  -15.9420  -61.9570 S.3     237 CYS    0.0900
   3838 HN        -75.4110  -15.8060  -60.0620 H       237 CYS    0.0900
   3839 HA        -73.9560  -18.0420  -60.9940 H       237 CYS   -0.0800
   3840 HB1       -72.0960  -16.5400  -59.6580 H       237 CYS    0.5100
   3841 HB2       -73.4140  -15.3270  -59.8580 H       237 CYS   -0.5100
   3842 N         -74.0550  -17.8190  -57.7550 N.am    238 ILE   -0.4700
   3843 CA        -73.6220  -18.4880  -56.5320 C.3     238 ILE    0.3100
   3844 C         -74.7390  -19.2610  -55.8380 C.2     238 ILE    0.0700
   3845 O         -75.8150  -18.7150  -55.5870 O.2     238 ILE    0.0900
   3846 CB        -73.0390  -17.4750  -55.5330 C.3     238 ILE   -0.0900
   3847 CG1       -72.0730  -16.5260  -56.2440 C.3     238 ILE    0.0900
   3848 CG2       -72.3620  -18.1930  -54.3690 C.3     238 ILE   -0.2700
   3849 CD        -71.4580  -15.5030  -55.3300 C.3     238 ILE    0.0900
   3850 HN        -74.6400  -17.0210  -57.6380 H       238 ILE    0.0900
   3851 HA        -72.8760  -19.2220  -56.7990 H       238 ILE    0.0900
   3852 HB        -73.8570  -16.8320  -55.1430 H       238 ILE   -0.1800
   3853 HG11      -72.6260  -15.9960  -57.0480 H       238 ILE    0.0900
   3854 HG12      -71.2600  -17.1270  -56.7020 H       238 ILE    0.0900
   3855 HG21      -71.5360  -18.8340  -54.7450 H       238 ILE   -0.2700
   3856 HG22      -73.0990  -18.8360  -53.8420 H       238 ILE    0.0900
   3857 HG23      -71.9400  -17.4480  -53.6600 H       238 ILE    0.0900
   3858 HD1       -70.6180  -15.9560  -54.7610 H       238 ILE    0.0900
   3859 HD2       -72.2180  -15.1360  -54.6070 H       238 ILE    0.5100
   3860 HD3       -71.0650  -14.6520  -55.9250 H       238 ILE   -0.5100
   3861 N         -74.4850  -20.5400  -55.5220 N.am    239 PRO   -0.2900
   3862 CA        -75.4370  -21.3680  -54.7750 C.3     239 PRO    0.0000
   3863 C         -75.5450  -20.9230  -53.3240 C.2     239 PRO    0.0900
   3864 O         -74.5340  -20.5840  -52.7060 O.2     239 PRO    0.0900
   3865 CB        -74.8280  -22.7710  -54.8590 C.3     239 PRO    0.0200
   3866 CG        -73.3770  -22.5420  -55.0980 C.3     239 PRO    0.0900
   3867 CD        -73.2980  -21.3050  -55.9400 C.3     239 PRO   -0.1800
   3868 HA        -76.4250  -21.2800  -55.1980 H       239 PRO    0.0900
   3869 HB1       -75.2790  -23.3470  -55.6960 H       239 PRO    0.0900
   3870 HB2       -74.9890  -23.3290  -53.9120 H       239 PRO   -0.1800
   3871 HG1       -72.8410  -22.3940  -54.1350 H       239 PRO    0.0900
   3872 HG2       -72.9260  -23.4070  -55.6300 H       239 PRO    0.0900
   3873 HD1       -72.3760  -20.7250  -55.7320 H       239 PRO    0.5100
   3874 HD2       -73.3590  -21.5440  -57.0230 H       239 PRO   -0.5100
   3875 N         -76.7650  -20.9320  -52.7870 N.am    240 ASN   -0.4700
   3876 CA        -77.0210  -20.4560  -51.4280 C.3     240 ASN    0.3100
   3877 C         -76.2310  -21.1930  -50.3540 C.2     240 ASN    0.0700
   3878 O         -75.9530  -20.6360  -49.2880 O.2     240 ASN    0.0900
   3879 CB        -78.5190  -20.5110  -51.1080 C.3     240 ASN   -0.1800
   3880 CG        -79.2270  -19.2070  -51.4190 C.2     240 ASN    0.0900
   3881 ND2       -80.4740  -19.3010  -51.8770 N.am    240 ASN    0.0900
   3882 OD1       -78.6610  -18.1270  -51.2510 O.2     240 ASN    0.5500
   3883 HN        -77.5590  -21.2650  -53.2890 H       240 ASN   -0.5500
   3884 HA        -76.6590  -19.4410  -51.3570 H       240 ASN   -0.6200
   3885 HB1       -78.6490  -20.7360  -50.0280 H       240 ASN    0.3200
   3886 HB2       -78.9870  -21.3190  -51.7090 H       240 ASN    0.3000
   3887 HD21      -80.9890  -18.4740  -52.0990 H       240 ASN    0.5100
   3888 HD22      -80.8950  -20.2010  -52.0010 H       240 ASN   -0.5100
   3889 N         -75.8710  -22.4410  -50.6380 N.am    241 THR   -0.4700
   3890 CA        -75.0750  -23.2350  -49.7120 C.3     241 THR    0.3100
   3891 C         -73.6810  -22.6360  -49.5730 C.2     241 THR    0.0700
   3892 O         -73.2140  -22.3350  -48.4690 O.2     241 THR    0.0900
   3893 CB        -74.9490  -24.6850  -50.2000 C.3     241 THR    0.1400
   3894 CG2       -74.4260  -25.5760  -49.0850 C.3     241 THR    0.0900
   3895 OG1       -76.2290  -25.1590  -50.6340 O.3     241 THR   -0.6600
   3896 HN        -76.1290  -22.8870  -51.4910 H       241 THR    0.4300
   3897 HA        -75.5590  -23.2070  -48.7470 H       241 THR   -0.2700
   3898 HB        -74.2360  -24.7370  -51.0510 H       241 THR    0.0900
   3899 HG1       -76.7600  -25.2510  -49.8400 H       241 THR    0.0900
   3900 HG21      -75.1220  -25.5520  -48.2190 H       241 THR    0.0900
   3901 HG22      -73.4290  -25.2170  -48.7490 H       241 THR    0.5100
   3902 HG23      -74.3440  -26.6240  -49.4450 H       241 THR   -0.5100
   3903 N         -73.0250  -22.4520  -50.7140 N.am    242 VAL   -0.4700
   3904 CA        -71.7000  -21.8570  -50.7680 C.3     242 VAL    0.3100
   3905 C         -71.7070  -20.4590  -50.1490 C.2     242 VAL    0.0700
   3906 O         -70.7990  -20.0920  -49.3910 O.2     242 VAL    0.0900
   3907 CB        -71.1800  -21.8230  -52.2220 C.3     242 VAL   -0.0900
   3908 CG1       -70.1820  -20.6990  -52.4310 C.3     242 VAL    0.0900
   3909 CG2       -70.5690  -23.1680  -52.5960 C.3     242 VAL   -0.2700
   3910 HN        -73.4160  -22.7180  -51.5920 H       242 VAL    0.0900
   3911 HA        -71.0420  -22.4460  -50.1470 H       242 VAL    0.0900
   3912 HB        -72.0380  -21.6800  -52.9130 H       242 VAL    0.0900
   3913 HG11      -69.4030  -20.7270  -51.6400 H       242 VAL   -0.2700
   3914 HG12      -70.7020  -19.7180  -52.3820 H       242 VAL    0.0900
   3915 HG13      -69.6870  -20.8110  -53.4200 H       242 VAL    0.0900
   3916 HG21      -71.3320  -23.9710  -52.5080 H       242 VAL    0.0900
   3917 HG22      -69.7260  -23.4030  -51.9120 H       242 VAL    0.5100
   3918 HG23      -70.2030  -23.1390  -53.6440 H       242 VAL   -0.5100
   3919 N         -72.7520  -19.6900  -50.4500 N.am    243 TRP   -0.4700
   3920 CA        -72.9100  -18.3600  -49.8790 C.3     243 TRP    0.3100
   3921 C         -72.9510  -18.4130  -48.3550 C.2     243 TRP    0.0700
   3922 O         -72.2130  -17.6910  -47.6660 O.2     243 TRP    0.0900
   3923 CB        -74.1690  -17.6850  -50.4220 C.3     243 TRP   -0.1800
   3924 CG        -74.4070  -16.3400  -49.8280 C.ar    243 TRP    0.0900
   3925 CD1       -75.3210  -16.0200  -48.8690 C.ar    243 TRP    0.0900
   3926 CD2       -73.7050  -15.1300  -50.1370 C.ar    243 TRP   -0.0300
   3927 CE2       -74.2550  -14.1130  -49.3330 C.ar    243 TRP   -0.1500
   3928 CE3       -72.6730  -14.8050  -51.0200 C.ar    243 TRP    0.2200
   3929 NE1       -75.2400  -14.6800  -48.5690 N.ar    243 TRP   -0.5100
   3930 CZ2       -73.8040  -12.7950  -49.3850 C.ar    243 TRP    0.3700
   3931 CZ3       -72.2230  -13.4970  -51.0690 C.ar    243 TRP    0.2400
   3932 CH2       -72.7880  -12.5080  -50.2590 C.ar    243 TRP    0.1100
   3933 HN        -73.4680  -19.9880  -51.0770 H       243 TRP   -0.2500
   3934 HA        -72.0350  -17.7810  -50.1330 H       243 TRP    0.1700
   3935 HB1       -75.0470  -18.3280  -50.1990 H       243 TRP   -0.2000
   3936 HB2       -74.0710  -17.5710  -51.5230 H       243 TRP    0.1400
   3937 HD1       -76.0090  -16.7150  -48.4120 H       243 TRP   -0.2700
   3938 HE1       -75.7930  -14.2110  -47.9170 H       243 TRP    0.1600
   3939 HE3       -72.2230  -15.5490  -51.6610 H       243 TRP   -0.1400
   3940 HZ2       -74.2270  -12.0160  -48.7680 H       243 TRP    0.1400
   3941 HZ3       -71.4230  -13.2350  -51.7450 H       243 TRP    0.5100
   3942 HH2       -72.4160  -11.4970  -50.3210 H       243 TRP   -0.5100
   3943 N         -73.8110  -19.2920  -47.8400 N.am    244 THR   -0.4700
   3944 CA        -73.9210  -19.5320  -46.4090 C.3     244 THR    0.3100
   3945 C         -72.5580  -19.8410  -45.7990 C.2     244 THR    0.0700
   3946 O         -72.1970  -19.3000  -44.7470 O.2     244 THR    0.0900
   3947 CB        -74.8820  -20.6980  -46.1140 C.3     244 THR    0.1400
   3948 CG2       -74.9940  -20.9370  -44.6170 C.3     244 THR    0.0900
   3949 OG1       -76.1790  -20.4000  -46.6440 O.3     244 THR   -0.6600
   3950 HN        -74.4230  -19.8270  -48.4160 H       244 THR    0.4300
   3951 HA        -74.2810  -18.6260  -45.9460 H       244 THR   -0.2700
   3952 HB        -74.5040  -21.6290  -46.5880 H       244 THR    0.0900
   3953 HG1       -76.0910  -20.4400  -47.5990 H       244 THR    0.0900
   3954 HG21      -75.2050  -19.9810  -44.0920 H       244 THR    0.0900
   3955 HG22      -74.0400  -21.3520  -44.2270 H       244 THR    0.5100
   3956 HG23      -75.8230  -21.6470  -44.4070 H       244 THR   -0.5100
   3957 N         -71.7880  -20.6960  -46.4730 N.am    245 ILE   -0.4700
   3958 CA        -70.4640  -21.0690  -45.9750 C.3     245 ILE    0.3100
   3959 C         -69.4870  -19.8900  -45.9810 C.2     245 ILE    0.0700
   3960 O         -68.6070  -19.8010  -45.1240 O.2     245 ILE    0.0900
   3961 CB        -69.8690  -22.2660  -46.7460 C.3     245 ILE   -0.0900
   3962 CG1       -70.8610  -23.4280  -46.7630 C.3     245 ILE    0.0900
   3963 CG2       -68.5600  -22.7140  -46.1110 C.3     245 ILE   -0.2700
   3964 CD        -70.4160  -24.5990  -47.6040 C.3     245 ILE    0.0900
   3965 HN        -72.0750  -21.1140  -47.3310 H       245 ILE    0.0900
   3966 HA        -70.5640  -21.3180  -44.9300 H       245 ILE    0.0900
   3967 HB        -69.6840  -21.9700  -47.8010 H       245 ILE   -0.1800
   3968 HG11      -71.8300  -23.0580  -47.1580 H       245 ILE    0.0900
   3969 HG12      -71.0090  -23.7790  -45.7200 H       245 ILE    0.0900
   3970 HG21      -68.6930  -22.8480  -45.0160 H       245 ILE   -0.2700
   3971 HG22      -67.7750  -21.9460  -46.2800 H       245 ILE    0.0900
   3972 HG23      -68.2390  -23.6820  -46.5510 H       245 ILE    0.0900
   3973 HD1       -69.5580  -25.1130  -47.1200 H       245 ILE    0.0900
   3974 HD2       -70.0970  -24.2440  -48.6080 H       245 ILE    0.5100
   3975 HD3       -71.2490  -25.3260  -47.7120 H       245 ILE   -0.5100
   3976 N         -69.6460  -18.9820  -46.9400 N.am    246 GLY   -0.4700
   3977 CA        -68.8530  -17.7640  -46.9550 C.3     246 GLY    0.3100
   3978 C         -69.1540  -16.9160  -45.7340 C.2     246 GLY   -0.0200
   3979 O         -68.2440  -16.4390  -45.0380 O.2     246 GLY    0.0900
   3980 HN        -70.3040  -19.0940  -47.6810 H       246 GLY    0.0900
   3981 HA1       -69.0950  -17.2100  -47.8500 H       246 GLY    0.5100
   3982 HA2       -67.8070  -18.0360  -46.9570 H       246 GLY   -0.5100
   3983 N         -70.4510  -16.7380  -45.4710 N.am    247 TYR   -0.4700
   3984 CA        -70.9150  -16.0170  -44.2890 C.3     247 TYR    0.3100
   3985 C         -70.3260  -16.6000  -43.0020 C.2     247 TYR    0.0700
   3986 O         -69.6920  -15.8910  -42.2140 O.2     247 TYR    0.0900
   3987 CB        -72.4450  -16.0490  -44.2160 C.3     247 TYR   -0.1800
   3988 CG        -73.0990  -14.6850  -44.2320 C.ar    247 TYR    0.0900
   3989 CD1       -73.6650  -14.1480  -43.0800 C.ar    247 TYR    0.0900
   3990 CD2       -73.1530  -13.9340  -45.4010 C.ar    247 TYR    0.0000
   3991 CE1       -74.2690  -12.9000  -43.0940 C.ar    247 TYR   -0.1150
   3992 CE2       -73.7520  -12.6870  -45.4230 C.ar    247 TYR    0.1150
   3993 CZ        -74.3090  -12.1760  -44.2680 C.ar    247 TYR   -0.1150
   3994 OH        -74.9040  -10.9350  -44.2930 O.3     247 TYR    0.1150
   3995 HN        -71.1630  -17.0900  -46.0730 H       247 TYR    0.1100
   3996 HA        -70.5620  -14.9990  -44.3560 H       247 TYR   -0.5400
   3997 HB1       -72.7540  -16.5470  -43.2720 H       247 TYR    0.4300
   3998 HB2       -72.8390  -16.6100  -45.0900 H       247 TYR   -0.1150
   3999 HD1       -73.6330  -14.7120  -42.1600 H       247 TYR    0.1150
   4000 HD2       -72.7180  -14.3300  -46.3070 H       247 TYR   -0.1150
   4001 HE1       -74.7060  -12.4970  -42.1920 H       247 TYR    0.1150
   4002 HE2       -73.7830  -12.1170  -46.3400 H       247 TYR    0.5100
   4003 HH        -75.0870  -10.6760  -43.3860 H       247 TYR   -0.5100
   4004 N         -70.5300  -17.9000  -42.8000 N.am    248 TRP   -0.4700
   4005 CA        -70.0070  -18.5700  -41.6120 C.3     248 TRP    0.3100
   4006 C         -68.4890  -18.4940  -41.4740 C.2     248 TRP    0.0700
   4007 O         -67.9670  -18.2740  -40.3790 O.2     248 TRP    0.0900
   4008 CB        -70.4800  -20.0210  -41.5620 C.3     248 TRP   -0.1800
   4009 CG        -71.8700  -20.1230  -41.0610 C.ar    248 TRP    0.0900
   4010 CD1       -72.9980  -20.3350  -41.7960 C.ar    248 TRP    0.0900
   4011 CD2       -72.2940  -19.9800  -39.7020 C.ar    248 TRP   -0.0300
   4012 CE2       -73.6950  -20.1340  -39.6840 C.ar    248 TRP   -0.1500
   4013 CE3       -71.6230  -19.7470  -38.4970 C.ar    248 TRP    0.2200
   4014 NE1       -74.1010  -20.3490  -40.9740 N.ar    248 TRP   -0.5100
   4015 CZ2       -74.4360  -20.0580  -38.5090 C.ar    248 TRP    0.3700
   4016 CZ3       -72.3610  -19.6740  -37.3310 C.ar    248 TRP    0.2400
   4017 CH2       -73.7500  -19.8270  -37.3440 C.ar    248 TRP    0.1100
   4018 HN        -71.0410  -18.4680  -43.4400 H       248 TRP   -0.2500
   4019 HA        -70.3550  -18.0320  -40.7430 H       248 TRP    0.1700
   4020 HB1       -69.8120  -20.6010  -40.8900 H       248 TRP   -0.2000
   4021 HB2       -70.4350  -20.4560  -42.5840 H       248 TRP    0.1400
   4022 HD1       -73.0230  -20.4720  -42.8670 H       248 TRP   -0.2700
   4023 HE1       -75.0230  -20.4910  -41.2640 H       248 TRP    0.1600
   4024 HE3       -70.5510  -19.6220  -38.4600 H       248 TRP   -0.1400
   4025 HZ2       -75.5090  -20.1760  -38.4960 H       248 TRP    0.1400
   4026 HZ3       -71.8550  -19.4970  -36.3930 H       248 TRP    0.5100
   4027 HH2       -74.2960  -19.7600  -36.4150 H       248 TRP   -0.5100
   4028 N         -67.7800  -18.6680  -42.5870 N.am    249 LEU   -0.4700
   4029 CA        -66.3370  -18.5080  -42.5900 C.3     249 LEU    0.3100
   4030 C         -65.9750  -17.1230  -42.1010 C.2     249 LEU    0.0700
   4031 O         -65.0050  -16.9520  -41.3690 O.2     249 LEU    0.0900
   4032 CB        -65.7510  -18.7410  -43.9820 C.3     249 LEU   -0.1800
   4033 CG        -64.9030  -20.0080  -44.0840 C.3     249 LEU    0.0900
   4034 CD1       -65.7800  -21.2500  -43.9720 C.3     249 LEU    0.0900
   4035 CD2       -64.1020  -20.0160  -45.3690 C.3     249 LEU   -0.0900
   4036 HN        -68.2030  -18.9130  -43.4570 H       249 LEU    0.0900
   4037 HA        -65.9250  -19.2190  -41.8900 H       249 LEU   -0.2700
   4038 HB1       -65.1160  -17.8690  -44.2480 H       249 LEU    0.0900
   4039 HB2       -66.5860  -18.8130  -44.7100 H       249 LEU    0.0900
   4040 HG        -64.1500  -20.0140  -43.2680 H       249 LEU    0.0900
   4041 HD11      -66.5330  -21.2610  -44.7890 H       249 LEU   -0.2700
   4042 HD12      -66.3130  -21.2490  -42.9980 H       249 LEU    0.0900
   4043 HD13      -65.1530  -22.1640  -44.0550 H       249 LEU    0.0900
   4044 HD21      -63.3030  -19.2470  -45.3260 H       249 LEU    0.0900
   4045 HD22      -64.7670  -19.7890  -46.2300 H       249 LEU    0.5100
   4046 HD23      -63.6300  -21.0110  -45.5140 H       249 LEU   -0.5100
   4047 N         -66.7600  -16.1260  -42.4950 N.am    250 CYS   -0.4700
   4048 CA        -66.5520  -14.7890  -41.9600 C.3     250 CYS    0.3100
   4049 C         -66.7810  -14.7440  -40.4580 C.2     250 CYS    0.0700
   4050 O         -66.0500  -14.0720  -39.7290 O.2     250 CYS    0.0900
   4051 CB        -67.4350  -13.7660  -42.6660 C.3     250 CYS   -0.1100
   4052 SG        -66.7460  -13.2280  -44.2200 S.3     250 CYS    0.0900
   4053 HN        -67.5030  -16.2440  -43.1500 H       250 CYS    0.0900
   4054 HA        -65.5100  -14.5380  -42.0950 H       250 CYS   -0.2300
   4055 HB1       -67.5650  -12.8900  -41.9960 H       250 CYS    0.1600
   4056 HB2       -68.4320  -14.2210  -42.8420 H       250 CYS    0.5100
   4057 HG1       -66.7320  -14.4350  -44.7650 H       250 CYS   -0.5100
   4058 N         -67.7930  -15.4690  -39.9870 N.am    251 TYR   -0.4700
   4059 CA        -68.1050  -15.4660  -38.5620 C.3     251 TYR    0.3100
   4060 C         -67.0020  -16.0830  -37.6990 C.2     251 TYR    0.0700
   4061 O         -66.6880  -15.5680  -36.6260 O.2     251 TYR    0.0900
   4062 CB        -69.4440  -16.1610  -38.2870 C.3     251 TYR   -0.1800
   4063 CG        -70.6570  -15.3260  -38.6260 C.ar    251 TYR    0.0900
   4064 CD1       -70.5890  -13.9370  -38.6500 C.ar    251 TYR    0.0900
   4065 CD2       -71.8730  -15.9300  -38.9240 C.ar    251 TYR    0.0000
   4066 CE1       -71.6980  -13.1760  -38.9620 C.ar    251 TYR   -0.1150
   4067 CE2       -72.9880  -15.1760  -39.2400 C.ar    251 TYR    0.1150
   4068 CZ        -72.8940  -13.8000  -39.2580 C.ar    251 TYR   -0.1150
   4069 OH        -74.0040  -13.0490  -39.5730 O.3     251 TYR    0.1150
   4070 HN        -68.3690  -16.0340  -40.5720 H       251 TYR    0.1100
   4071 HA        -68.1430  -14.4370  -38.2330 H       251 TYR   -0.5400
   4072 HB1       -69.5100  -16.4090  -37.2060 H       251 TYR    0.4300
   4073 HB2       -69.5050  -17.0870  -38.8960 H       251 TYR   -0.1150
   4074 HD1       -69.6550  -13.4470  -38.4190 H       251 TYR    0.1150
   4075 HD2       -71.9470  -17.0070  -38.9100 H       251 TYR   -0.1150
   4076 HE1       -71.6320  -12.0980  -38.9740 H       251 TYR    0.1150
   4077 HE2       -73.9260  -15.6610  -39.4700 H       251 TYR    0.5100
   4078 HH        -73.7050  -12.1770  -39.8430 H       251 TYR   -0.5100
   4079 N         -66.4070  -17.1750  -38.1730 N.am    252 ILE   -0.4700
   4080 CA        -65.4520  -17.9270  -37.3550 C.3     252 ILE    0.3100
   4081 C         -64.1270  -17.2040  -37.1100 C.2     252 ILE    0.0700
   4082 O         -63.3150  -17.6500  -36.2960 O.2     252 ILE    0.0900
   4083 CB        -65.1700  -19.3300  -37.9250 C.3     252 ILE   -0.0900
   4084 CG1       -64.4010  -19.2330  -39.2360 C.3     252 ILE    0.0900
   4085 CG2       -66.4600  -20.0890  -38.1330 C.3     252 ILE   -0.2700
   4086 CD        -64.1820  -20.5680  -39.8970 C.3     252 ILE    0.0900
   4087 HN        -66.5810  -17.5260  -39.0890 H       252 ILE    0.0900
   4088 HA        -65.8670  -18.0100  -36.3610 H       252 ILE    0.0900
   4089 HB        -64.5230  -19.8910  -37.2170 H       252 ILE   -0.1800
   4090 HG11      -63.4120  -18.7700  -39.0340 H       252 ILE    0.0900
   4091 HG12      -64.9680  -18.5800  -39.9320 H       252 ILE    0.0900
   4092 HG21      -66.8540  -19.9010  -39.1540 H       252 ILE   -0.2700
   4093 HG22      -67.2200  -19.7540  -37.3930 H       252 ILE    0.0900
   4094 HG23      -66.2810  -21.1790  -38.0170 H       252 ILE    0.0900
   4095 HD1       -65.1450  -20.9650  -40.2850 H       252 ILE    0.0900
   4096 HD2       -63.7720  -21.2920  -39.1610 H       252 ILE    0.5100
   4097 HD3       -63.4760  -20.4590  -40.7470 H       252 ILE   -0.5100
   4098 N         -63.8980  -16.0940  -37.8090 N.am    253 ASN   -0.4700
   4099 CA        -62.7580  -15.2470  -37.4940 C.3     253 ASN    0.3100
   4100 C         -62.9080  -14.7050  -36.0810 C.2     253 ASN    0.0700
   4101 O         -61.9520  -14.6760  -35.3000 O.2     253 ASN    0.0900
   4102 CB        -62.6350  -14.0840  -38.4760 C.3     253 ASN   -0.1800
   4103 CG        -61.5920  -13.0670  -38.0410 C.2     253 ASN    0.0900
   4104 ND2       -60.3340  -13.4970  -37.9920 N.am    253 ASN    0.0900
   4105 OD1       -61.9110  -11.9170  -37.7410 O.2     253 ASN    0.5500
   4106 HN        -64.4820  -15.7990  -38.5610 H       253 ASN   -0.5500
   4107 HA        -61.8690  -15.8600  -37.5310 H       253 ASN   -0.6200
   4108 HB1       -63.6170  -13.5710  -38.5570 H       253 ASN    0.3200
   4109 HB2       -62.3480  -14.4810  -39.4730 H       253 ASN    0.3000
   4110 HD21      -59.6270  -12.9280  -37.5740 H       253 ASN    0.5100
   4111 HD22      -60.0950  -14.3890  -38.3740 H       253 ASN   -0.5100
   4112 N         -64.1330  -14.2940  -35.7600 N.am    254 SER   -0.4700
   4113 CA        -64.4630  -13.7710  -34.4430 C.3     254 SER    0.3100
   4114 C         -64.4320  -14.8720  -33.3950 C.2     254 SER    0.0700
   4115 O         -64.5240  -14.6080  -32.1980 O.2     254 SER    0.0900
   4116 CB        -65.8380  -13.1080  -34.4610 C.3     254 SER    0.0500
   4117 OG        -65.8860  -12.0580  -35.4130 O.3     254 SER    0.0900
   4118 HN        -64.8850  -14.3280  -36.4130 H       254 SER    0.0900
   4119 HA        -63.7030  -13.0550  -34.1670 H       254 SER   -0.6600
   4120 HB1       -66.0610  -12.6870  -33.4570 H       254 SER    0.4300
   4121 HB2       -66.6110  -13.8620  -34.7240 H       254 SER    0.5100
   4122 HG1       -65.3320  -11.3570  -35.0630 H       254 SER   -0.5100
   4123 N         -64.3120  -16.1150  -33.8500 N.am    255 THR   -0.4700
   4124 CA        -64.1500  -17.2460  -32.9540 C.3     255 THR    0.3100
   4125 C         -62.6690  -17.4970  -32.7200 C.2     255 THR    0.0700
   4126 O         -62.2480  -17.8330  -31.6140 O.2     255 THR    0.0900
   4127 CB        -64.7730  -18.5250  -33.5410 C.3     255 THR    0.1400
   4128 CG2       -64.7300  -19.6590  -32.5260 C.3     255 THR    0.0900
   4129 OG1       -66.1300  -18.2730  -33.9200 O.3     255 THR   -0.6600
   4130 HN        -64.3290  -16.3260  -34.8240 H       255 THR    0.4300
   4131 HA        -64.6250  -16.9970  -32.0180 H       255 THR   -0.2700
   4132 HB        -64.2020  -18.8460  -34.4380 H       255 THR    0.0900
   4133 HG1       -66.6440  -18.3200  -33.1100 H       255 THR    0.0900
   4134 HG21      -65.2980  -19.3760  -31.6130 H       255 THR    0.0900
   4135 HG22      -63.6780  -19.8700  -32.2380 H       255 THR    0.5100
   4136 HG23      -65.1900  -20.5720  -32.9600 H       255 THR   -0.5100
   4137 N         -61.8700  -17.3250  -33.7670 N.am    256 ILE   -0.4700
   4138 CA        -60.4600  -17.6790  -33.6950 C.3     256 ILE    0.3100
   4139 C         -59.5670  -16.5450  -33.2120 C.2     256 ILE    0.0700
   4140 O         -58.3860  -16.7610  -32.9460 O.2     256 ILE    0.0900
   4141 CB        -59.9350  -18.1750  -35.0520 C.3     256 ILE   -0.0900
   4142 CG1       -59.9820  -17.0500  -36.0870 C.3     256 ILE    0.0900
   4143 CG2       -60.7330  -19.3850  -35.5170 C.3     256 ILE   -0.2700
   4144 CD        -59.5720  -17.4770  -37.4740 C.3     256 ILE    0.0900
   4145 HN        -62.1940  -16.9520  -34.6330 H       256 ILE    0.0900
   4146 HA        -60.3510  -18.4520  -32.9490 H       256 ILE    0.0900
   4147 HB        -58.8640  -18.4550  -34.9550 H       256 ILE   -0.1800
   4148 HG11      -59.3030  -16.2370  -35.7530 H       256 ILE    0.0900
   4149 HG12      -61.0200  -16.6560  -36.1320 H       256 ILE    0.0900
   4150 HG21      -61.8060  -19.1170  -35.6250 H       256 ILE   -0.2700
   4151 HG22      -60.6470  -20.2050  -34.7720 H       256 ILE    0.0900
   4152 HG23      -60.3530  -19.7340  -36.5010 H       256 ILE    0.0900
   4153 HD1       -60.3430  -18.1460  -37.9130 H       256 ILE    0.0900
   4154 HD2       -58.6080  -18.0300  -37.4300 H       256 ILE    0.5100
   4155 HD3       -59.4620  -16.5860  -38.1280 H       256 ILE   -0.5100
   4156 N         -60.1180  -15.3380  -33.1060 N.am    257 ASN   -0.4700
   4157 CA        -59.3330  -14.2020  -32.6160 C.3     257 ASN    0.3100
   4158 C         -58.6240  -14.3900  -31.2590 C.2     257 ASN    0.0700
   4159 O         -57.4580  -14.0100  -31.1230 O.2     257 ASN    0.0900
   4160 CB        -60.1470  -12.8990  -32.6370 C.3     257 ASN   -0.1800
   4161 CG        -60.1490  -12.2420  -34.0050 C.2     257 ASN    0.0900
   4162 ND2       -61.0140  -11.2470  -34.1800 N.am    257 ASN    0.0900
   4163 OD1       -59.3760  -12.6140  -34.8910 O.2     257 ASN    0.5500
   4164 HN        -61.0680  -15.1550  -33.3490 H       257 ASN   -0.5500
   4165 HA        -58.4620  -14.1050  -33.2460 H       257 ASN   -0.6200
   4166 HB1       -59.7130  -12.1880  -31.9030 H       257 ASN    0.3200
   4167 HB2       -61.1960  -13.1240  -32.3520 H       257 ASN    0.3000
   4168 HD21      -61.6160  -10.9710  -33.4320 H       257 ASN    0.5100
   4169 HD22      -61.0600  -10.7750  -35.0610 H       257 ASN   -0.5100
   4170 N         -59.3020  -14.9850  -30.2590 N.am    258 PRO   -0.2900
   4171 CA        -58.6120  -15.2470  -28.9900 C.3     258 PRO    0.0000
   4172 C         -57.5110  -16.3050  -29.0760 C.2     258 PRO    0.0900
   4173 O         -56.9070  -16.6280  -28.0570 O.2     258 PRO    0.0900
   4174 CB        -59.7340  -15.7600  -28.0850 C.3     258 PRO    0.0200
   4175 CG        -60.9710  -15.1700  -28.6510 C.3     258 PRO    0.0900
   4176 CD        -60.7540  -15.2070  -30.1320 C.3     258 PRO   -0.1800
   4177 HA        -58.1190  -14.3540  -28.6370 H       258 PRO    0.0900
   4178 HB1       -59.5810  -15.4260  -27.0370 H       258 PRO    0.0900
   4179 HB2       -59.7810  -16.8700  -28.1050 H       258 PRO   -0.1800
   4180 HG1       -61.8620  -15.7680  -28.3660 H       258 PRO    0.0900
   4181 HG2       -61.1100  -14.1270  -28.2970 H       258 PRO    0.0900
   4182 HD1       -61.0310  -16.1920  -30.5620 H       258 PRO    0.5100
   4183 HD2       -61.3120  -14.3970  -30.6470 H       258 PRO   -0.5100
   4184 N         -57.2550  -16.8400  -30.2640 N.am    259 ALA   -0.4700
   4185 CA        -56.2110  -17.8400  -30.4320 C.3     259 ALA    0.3100
   4186 C         -55.0040  -17.2650  -31.1630 C.2     259 ALA    0.0700
   4187 O         -53.8930  -17.7840  -31.0510 O.2     259 ALA    0.0900
   4188 CB        -56.7540  -19.0510  -31.1760 C.3     259 ALA   -0.2700
   4189 HN        -57.7590  -16.5850  -31.0850 H       259 ALA    0.0900
   4190 HA        -55.8600  -18.1270  -29.4520 H       259 ALA    0.0900
   4191 HB1       -57.1220  -18.7490  -32.1800 H       259 ALA    0.0900
   4192 HB2       -57.5980  -19.4980  -30.6080 H       259 ALA    0.5100
   4193 HB3       -55.9500  -19.8060  -31.3070 H       259 ALA   -0.5100
   4194 N         -55.2200  -16.1910  -31.9110 N.am    260 CYS   -0.4700
   4195 CA        -54.1580  -15.6130  -32.7200 C.3     260 CYS    0.3100
   4196 C         -53.5160  -14.4460  -31.9890 C.2     260 CYS    0.0700
   4197 O         -52.3710  -14.0730  -32.2610 O.2     260 CYS    0.0900
   4198 CB        -54.7160  -15.1400  -34.0610 C.3     260 CYS   -0.1100
   4199 SG        -55.8470  -16.3140  -34.8370 S.3     260 CYS    0.0900
   4200 HN        -56.1070  -15.7370  -31.9530 H       260 CYS    0.0900
   4201 HA        -53.4000  -16.3670  -32.8710 H       260 CYS   -0.2300
   4202 HB1       -53.8610  -14.9520  -34.7450 H       260 CYS    0.1600
   4203 HB2       -55.2470  -14.1790  -33.8950 H       260 CYS    0.5100
   4204 HG1       -56.8190  -16.1400  -33.9540 H       260 CYS   -0.5100
   4205 N         -54.2600  -13.8790  -31.0470 N.am    261 TYR   -0.4700
   4206 CA        -53.8360  -12.6590  -30.3820 C.3     261 TYR    0.3100
   4207 C         -53.6350  -12.8520  -28.8800 C.2     261 TYR    0.0700
   4208 O         -52.6210  -12.4290  -28.3220 O.2     261 TYR    0.0900
   4209 CB        -54.8410  -11.5370  -30.6640 C.3     261 TYR   -0.1800
   4210 CG        -54.8230  -11.0700  -32.1040 C.ar    261 TYR    0.0900
   4211 CD1       -54.1810   -9.8920  -32.4590 C.ar    261 TYR    0.0900
   4212 CD2       -55.4370  -11.8130  -33.1080 C.ar    261 TYR    0.0000
   4213 CE1       -54.1550   -9.4610  -33.7710 C.ar    261 TYR   -0.1150
   4214 CE2       -55.4110  -11.3920  -34.4250 C.ar    261 TYR    0.1150
   4215 CZ        -54.7690  -10.2130  -34.7490 C.ar    261 TYR   -0.1150
   4216 OH        -54.7390   -9.7780  -36.0560 O.3     261 TYR    0.1150
   4217 HN        -55.1340  -14.2600  -30.7550 H       261 TYR    0.1100
   4218 HA        -52.8580  -12.3940  -30.7540 H       261 TYR   -0.5400
   4219 HB1       -54.6010  -10.6580  -30.0270 H       261 TYR    0.4300
   4220 HB2       -55.8690  -11.8980  -30.4440 H       261 TYR   -0.1150
   4221 HD1       -53.6920   -9.3030  -31.6970 H       261 TYR    0.1150
   4222 HD2       -55.9400  -12.7340  -32.8540 H       261 TYR   -0.1150
   4223 HE1       -53.6560   -8.5390  -34.0290 H       261 TYR    0.1150
   4224 HE2       -55.8920  -11.9790  -35.1940 H       261 TYR    0.5100
   4225 HH        -55.3380  -10.3280  -36.5650 H       261 TYR   -0.5100
   4226 N         -54.5940  -13.5060  -28.2280 N.am    262 ALA   -0.4700
   4227 CA        -54.5310  -13.7120  -26.7880 C.3     262 ALA    0.3100
   4228 C         -53.7520  -14.9690  -26.4120 C.2     262 ALA    0.0700
   4229 O         -52.6540  -14.8890  -25.8600 O.2     262 ALA    0.0900
   4230 CB        -55.9330  -13.7650  -26.2030 C.3     262 ALA   -0.2700
   4231 HN        -55.3920  -13.8800  -28.6930 H       262 ALA    0.0900
   4232 HA        -53.9730  -12.8960  -26.3540 H       262 ALA    0.0900
   4233 HB1       -56.5060  -14.6010  -26.6590 H       262 ALA    0.0900
   4234 HB2       -56.4660  -12.8140  -26.4130 H       262 ALA    0.5100
   4235 HB3       -55.8800  -13.9300  -25.1050 H       262 ALA   -0.5100
   4236 N         -54.3220  -16.1300  -26.7160 N.am    263 LEU   -0.4700
   4237 CA        -53.7290  -17.4130  -26.3460 C.3     263 LEU    0.3100
   4238 C         -52.3880  -17.6820  -27.0220 C.2     263 LEU    0.0700
   4239 O         -51.6270  -18.5360  -26.5700 O.2     263 LEU    0.0900
   4240 CB        -54.6960  -18.5610  -26.6550 C.3     263 LEU   -0.1800
   4241 CG        -55.6980  -18.9810  -25.5770 C.3     263 LEU    0.0900
   4242 CD1       -56.5660  -17.8170  -25.1350 C.3     263 LEU    0.0900
   4243 CD2       -56.5550  -20.1220  -26.0930 C.3     263 LEU   -0.0900
   4244 HN        -55.1850  -16.1770  -27.2120 H       263 LEU    0.0900
   4245 HA        -53.5050  -17.3850  -25.2900 H       263 LEU   -0.2700
   4246 HB1       -54.0810  -19.4520  -26.8990 H       263 LEU    0.0900
   4247 HB2       -55.2800  -18.2670  -27.5510 H       263 LEU    0.0900
   4248 HG        -55.1430  -19.3720  -24.6980 H       263 LEU    0.0900
   4249 HD11      -57.2690  -17.5350  -25.9490 H       263 LEU   -0.2700
   4250 HD12      -55.9300  -16.9390  -24.8960 H       263 LEU    0.0900
   4251 HD13      -57.1580  -18.1050  -24.2400 H       263 LEU    0.0900
   4252 HD21      -55.9150  -20.9930  -26.3520 H       263 LEU    0.0900
   4253 HD22      -57.1040  -19.8020  -27.0040 H       263 LEU    0.5100
   4254 HD23      -57.2790  -20.4360  -25.3110 H       263 LEU   -0.5100
   4255 N         -52.0980  -16.9620  -28.1070 N.am    264 CYS   -0.4700
   4256 CA        -50.8050  -17.0940  -28.7700 C.3     264 CYS    0.3100
   4257 C         -49.7090  -16.5980  -27.8270 C.2     264 CYS    0.0700
   4258 O         -48.5530  -17.0060  -27.9290 O.2     264 CYS    0.0900
   4259 CB        -50.7790  -16.3430  -30.1080 C.3     264 CYS   -0.1100
   4260 SG        -50.1650  -14.6400  -30.0490 S.3     264 CYS    0.0900
   4261 HN        -52.7400  -16.3140  -28.5080 H       264 CYS    0.0900
   4262 HA        -50.6220  -18.1460  -28.9300 H       264 CYS   -0.2300
   4263 HB1       -51.8150  -16.3300  -30.5060 H       264 CYS    0.1600
   4264 HB2       -50.1420  -16.9240  -30.8070 H       264 CYS    0.5100
   4265 HG1       -50.7260  -14.2750  -31.1930 H       264 CYS   -0.5100
   4266 N         -50.0490  -15.6920  -26.8810 N.am    265 ASN   -0.4700
   4267 CA        -49.1850  -15.3080  -25.7920 C.3     265 ASN    0.3100
   4268 C         -49.2910  -16.3390  -24.6820 C.2     265 ASN    0.0700
   4269 O         -50.3500  -16.8820  -24.3720 O.2     265 ASN    0.0900
   4270 CB        -49.5120  -13.8990  -25.2400 C.3     265 ASN   -0.1800
   4271 CG        -49.0560  -12.8590  -26.2540 C.2     265 ASN    0.0900
   4272 ND2       -49.9660  -12.3380  -27.1050 N.am    265 ASN    0.0900
   4273 OD1       -47.8840  -12.4850  -26.2550 O.2     265 ASN    0.5500
   4274 HN        -50.9360  -15.2380  -26.8980 H       265 ASN   -0.5500
   4275 HA        -48.1690  -15.3320  -26.1590 H       265 ASN   -0.6200
   4276 HB1       -48.9810  -13.7370  -24.2780 H       265 ASN    0.3200
   4277 HB2       -50.6060  -13.8000  -25.0740 H       265 ASN    0.3000
   4278 HD21      -50.9200  -12.6360  -27.0610 H       265 ASN    0.5100
   4279 HD22      -49.6860  -11.6540  -27.7770 H       265 ASN   -0.5100
   4280 N         -48.1520  -16.6470  -24.0420 N.am    266 ALA   -0.4700
   4281 CA        -48.0220  -17.7500  -23.0960 C.3     266 ALA    0.3100
   4282 C         -48.9220  -17.6110  -21.8670 C.2     266 ALA    0.0700
   4283 O         -49.5850  -18.5680  -21.4610 O.2     266 ALA    0.0900
   4284 CB        -46.5650  -17.9090  -22.6730 C.3     266 ALA   -0.2700
   4285 HN        -47.3200  -16.1200  -24.1900 H       266 ALA    0.0900
   4286 HA        -48.3770  -18.6490  -23.5760 H       266 ALA    0.0900
   4287 HB1       -46.2570  -17.0540  -22.0340 H       266 ALA    0.0900
   4288 HB2       -45.9110  -17.9340  -23.5710 H       266 ALA    0.5100
   4289 HB3       -46.4400  -18.8480  -22.0930 H       266 ALA   -0.5100
   4290 N         -48.9470  -16.4170  -21.2780 N.am    267 THR   -0.4700
   4291 CA        -49.6430  -16.1910  -20.0120 C.3     267 THR    0.3100
   4292 C         -51.1620  -16.2950  -20.1130 C.2     267 THR    0.0700
   4293 O         -51.8150  -16.8860  -19.2440 O.2     267 THR    0.0900
   4294 CB        -49.2670  -14.8230  -19.4100 C.3     267 THR    0.1400
   4295 CG2       -50.1230  -14.5150  -18.1890 C.3     267 THR    0.0900
   4296 OG1       -47.8890  -14.8330  -19.0220 O.3     267 THR   -0.6600
   4297 HN        -48.4930  -15.6230  -21.6750 H       267 THR    0.4300
   4298 HA        -49.3660  -16.9860  -19.3340 H       267 THR   -0.2700
   4299 HB        -49.4260  -14.0210  -20.1620 H       267 THR    0.0900
   4300 HG1       -47.7100  -13.9630  -18.6560 H       267 THR    0.0900
   4301 HG21      -50.1150  -15.3790  -17.4890 H       267 THR    0.0900
   4302 HG22      -51.1720  -14.3220  -18.5010 H       267 THR    0.5100
   4303 HG23      -49.7200  -13.6250  -17.6590 H       267 THR   -0.5100
   4304 N         -51.7170  -15.7210  -21.1810 N.am    268 PHE   -0.4700
   4305 CA        -53.1620  -15.6500  -21.3670 C.3     268 PHE    0.3100
   4306 C         -53.8770  -16.9800  -21.1490 C.2     268 PHE    0.0700
   4307 O         -54.9010  -17.0300  -20.4760 O.2     268 PHE    0.0900
   4308 CB        -53.5040  -15.1010  -22.7530 C.3     268 PHE   -0.1800
   4309 CG        -54.0630  -13.7110  -22.7290 C.ar    268 PHE    0.0900
   4310 CD1       -55.2880  -13.4540  -22.1330 C.ar    268 PHE    0.0900
   4311 CD2       -53.3720  -12.6590  -23.3120 C.ar    268 PHE    0.0000
   4312 CE1       -55.8090  -12.1730  -22.1100 C.ar    268 PHE   -0.1150
   4313 CE2       -53.8880  -11.3770  -23.2940 C.ar    268 PHE    0.1150
   4314 CZ        -55.1080  -11.1340  -22.6930 C.ar    268 PHE   -0.1150
   4315 HN        -51.1640  -15.3130  -21.9040 H       268 PHE    0.1150
   4316 HA        -53.5670  -15.0070  -20.6000 H       268 PHE   -0.1150
   4317 HB1       -54.2660  -15.7540  -23.2300 H       268 PHE    0.1150
   4318 HB2       -52.5830  -15.0740  -23.3740 H       268 PHE   -0.1150
   4319 HD1       -55.8400  -14.2630  -21.6800 H       268 PHE    0.1150
   4320 HD2       -52.4180  -12.8450  -23.7850 H       268 PHE   -0.1150
   4321 HE1       -56.7640  -11.9860  -21.6410 H       268 PHE    0.1150
   4322 HE2       -53.3390  -10.5670  -23.7510 H       268 PHE    0.5100
   4323 HZ        -55.5110  -10.1320  -22.6770 H       268 PHE   -0.5100
   4324 N         -53.2860  -18.0270  -21.7450 N.am    269 LYS   -0.4700
   4325 CA        -53.6680  -19.4140  -21.7290 C.3     269 LYS    0.3100
   4326 C         -53.6670  -19.9810  -20.3120 C.2     269 LYS    0.0700
   4327 O         -54.5900  -20.6810  -19.9100 O.2     269 LYS    0.0900
   4328 CB        -52.6340  -20.1040  -22.6520 C.3     269 LYS   -0.1800
   4329 CG        -53.0520  -21.4410  -23.2830 C.3     269 LYS    0.0900
   4330 CD        -52.5490  -21.5480  -24.7400 C.3     269 LYS    0.0900
   4331 CE        -51.0240  -21.4120  -24.9100 C.3     269 LYS   -0.1800
   4332 NZ        -50.6840  -21.0570  -26.3070 N.4     269 LYS    0.0900
   4333 HN        -52.4660  -17.8660  -22.2820 H       269 LYS    0.0900
   4334 HA        -54.6750  -19.5180  -22.1050 H       269 LYS   -0.1800
   4335 HB1       -51.7160  -20.2850  -22.0550 H       269 LYS    0.0900
   4336 HB2       -52.3970  -19.4010  -23.4770 H       269 LYS    0.0900
   4337 HG1       -54.1600  -21.5190  -23.2710 H       269 LYS    0.2100
   4338 HG2       -52.6260  -22.2740  -22.6850 H       269 LYS    0.0500
   4339 HD1       -53.0390  -20.7500  -25.3370 H       269 LYS    0.0500
   4340 HD2       -52.8560  -22.5380  -25.1410 H       269 LYS   -0.3000
   4341 HE1       -50.5280  -22.3770  -24.6700 H       269 LYS    0.3300
   4342 HE2       -50.6390  -20.6080  -24.2460 H       269 LYS    0.3300
   4343 HZ1       -50.9860  -20.0800  -26.5000 H       269 LYS    0.3300
   4344 HZ2       -51.1700  -21.7050  -26.9580 H       269 LYS    0.5100
   4345 HZ3       -49.6550  -21.1350  -26.4440 H       269 LYS   -0.5100
   4346 N         -52.6470  -19.6440  -19.4910 N.am    270 LYS   -0.4700
   4347 CA        -52.6130  -19.9540  -18.0680 C.3     270 LYS    0.3100
   4348 C         -53.7300  -19.2710  -17.2850 C.2     270 LYS    0.0700
   4349 O         -54.3910  -19.8890  -16.4540 O.2     270 LYS    0.0900
   4350 CB        -51.2710  -19.5350  -17.4060 C.3     270 LYS   -0.1800
   4351 CG        -50.0070  -20.0410  -18.1170 C.3     270 LYS    0.0900
   4352 CD        -48.7450  -19.6850  -17.3080 C.3     270 LYS    0.0900
   4353 CE        -47.4180  -20.0020  -18.0020 C.3     270 LYS   -0.1800
   4354 NZ        -47.2350  -19.1160  -19.1730 N.4     270 LYS    0.0900
   4355 HN        -51.8500  -19.1550  -19.8350 H       270 LYS    0.0900
   4356 HA        -52.7590  -21.0190  -17.9610 H       270 LYS   -0.1800
   4357 HB1       -51.2620  -19.9230  -16.3660 H       270 LYS    0.0900
   4358 HB2       -51.2320  -18.4260  -17.3770 H       270 LYS    0.0900
   4359 HG1       -49.9410  -19.5750  -19.1240 H       270 LYS    0.2100
   4360 HG2       -50.0690  -21.1440  -18.2350 H       270 LYS    0.0500
   4361 HD1       -48.7790  -20.2470  -16.3510 H       270 LYS    0.0500
   4362 HD2       -48.7700  -18.5970  -17.0880 H       270 LYS   -0.3000
   4363 HE1       -47.4150  -21.0550  -18.3600 H       270 LYS    0.3300
   4364 HE2       -46.5700  -19.8340  -17.3040 H       270 LYS    0.3300
   4365 HZ1       -47.2290  -18.1250  -18.8610 H       270 LYS    0.3300
   4366 HZ2       -48.0160  -19.2630  -19.8440 H       270 LYS    0.5100
   4367 HZ3       -46.3330  -19.3380  -19.6390 H       270 LYS   -0.5100
   4368 N         -53.9780  -17.9660  -17.5680 N.am    271 THR   -0.4700
   4369 CA        -55.0220  -17.1740  -16.9220 C.3     271 THR    0.3100
   4370 C         -56.4070  -17.7350  -17.2390 C.2     271 THR    0.0700
   4371 O         -57.3130  -17.7030  -16.4040 O.2     271 THR    0.0900
   4372 CB        -54.9620  -15.6980  -17.3670 C.3     271 THR    0.1400
   4373 CG2       -55.8400  -14.8310  -16.4770 C.3     271 THR    0.0900
   4374 OG1       -53.6100  -15.2270  -17.3050 O.3     271 THR   -0.6600
   4375 HN        -53.4410  -17.4790  -18.2510 H       271 THR    0.4300
   4376 HA        -54.8800  -17.2460  -15.8550 H       271 THR   -0.2700
   4377 HB        -55.3280  -15.6040  -18.4130 H       271 THR    0.0900
   4378 HG1       -53.1070  -15.7870  -17.9000 H       271 THR    0.0900
   4379 HG21      -55.4950  -14.8960  -15.4230 H       271 THR    0.0900
   4380 HG22      -56.8930  -15.1800  -16.5290 H       271 THR    0.5100
   4381 HG23      -55.7810  -13.7700  -16.8050 H       271 THR   -0.5100
   4382 N         -56.5600  -18.2550  -18.4570 N.am    272 PHE   -0.4700
   4383 CA        -57.8190  -18.8220  -18.9260 C.3     272 PHE    0.3100
   4384 C         -58.2290  -20.0540  -18.1330 C.2     272 PHE    0.0700
   4385 O         -59.3750  -20.1660  -17.6950 O.2     272 PHE    0.0900
   4386 CB        -57.7040  -19.2090  -20.4070 C.3     272 PHE   -0.1800
   4387 CG        -58.2070  -18.1610  -21.3630 C.ar    272 PHE    0.0900
   4388 CD1       -57.8250  -16.8340  -21.2360 C.ar    272 PHE    0.0900
   4389 CD2       -59.0470  -18.5140  -22.4100 C.ar    272 PHE    0.0000
   4390 CE1       -58.2810  -15.8780  -22.1260 C.ar    272 PHE   -0.1150
   4391 CE2       -59.5080  -17.5620  -23.3000 C.ar    272 PHE    0.1150
   4392 CZ        -59.1240  -16.2430  -23.1580 C.ar    272 PHE   -0.1150
   4393 HN        -55.8080  -18.2790  -19.1100 H       272 PHE    0.1150
   4394 HA        -58.5930  -18.0810  -18.7890 H       272 PHE   -0.1150
   4395 HB1       -58.3000  -20.1300  -20.5900 H       272 PHE    0.1150
   4396 HB2       -56.6370  -19.3890  -20.6550 H       272 PHE   -0.1150
   4397 HD1       -57.1610  -16.5450  -20.4340 H       272 PHE    0.1150
   4398 HD2       -59.3450  -19.5440  -22.5310 H       272 PHE   -0.1150
   4399 HE1       -57.9800  -14.8470  -22.0130 H       272 PHE    0.1150
   4400 HE2       -60.1650  -17.8500  -24.1060 H       272 PHE    0.5100
   4401 HZ        -59.4820  -15.4980  -23.8530 H       272 PHE   -0.5100
   4402 N         -57.2900  -20.9810  -17.9510 N.am    273 LYS   -0.4700
   4403 CA        -57.6200  -22.2940  -17.3930 C.3     273 LYS    0.3100
   4404 C         -58.2290  -22.3120  -15.9840 C.2     273 LYS    0.0700
   4405 O         -58.9070  -23.2710  -15.6120 O.2     273 LYS    0.0900
   4406 CB        -56.4130  -23.2340  -17.4670 C.3     273 LYS   -0.1800
   4407 CG        -56.0420  -23.6300  -18.8840 C.3     273 LYS    0.0900
   4408 CD        -55.1070  -24.8260  -18.8970 C.3     273 LYS    0.0900
   4409 CE        -55.7850  -26.0680  -18.3370 C.3     273 LYS   -0.1800
   4410 NZ        -56.9180  -26.5220  -19.1900 N.4     273 LYS    0.0900
   4411 HN        -56.3330  -20.8260  -18.1830 H       273 LYS    0.0900
   4412 HA        -58.4460  -22.7000  -17.9580 H       273 LYS   -0.1800
   4413 HB1       -56.6460  -24.1550  -16.8920 H       273 LYS    0.0900
   4414 HB2       -55.5410  -22.7290  -17.0000 H       273 LYS    0.0900
   4415 HG1       -55.5430  -22.7720  -19.3830 H       273 LYS    0.2100
   4416 HG2       -56.9660  -23.8840  -19.4450 H       273 LYS    0.0500
   4417 HD1       -54.2100  -24.5940  -18.2840 H       273 LYS    0.0500
   4418 HD2       -54.7870  -25.0260  -19.9420 H       273 LYS   -0.3000
   4419 HE1       -56.1910  -25.8490  -17.3260 H       273 LYS    0.3300
   4420 HE2       -55.0510  -26.9010  -18.2810 H       273 LYS    0.3300
   4421 HZ1       -56.5470  -26.9060  -20.0830 H       273 LYS    0.3300
   4422 HZ2       -57.5430  -25.7160  -19.3930 H       273 LYS    0.5100
   4423 HZ3       -57.4540  -27.2610  -18.6910 H       273 LYS   -0.5100
   4424 N         -58.0010  -21.2600  -15.2020 N.am    274 HSE   -0.4700
   4425 CA        -58.5690  -21.1960  -13.8570 C.3     274 HSE    0.3100
   4426 C         -60.0790  -20.9930  -13.8700 C.2     274 HSE    0.0700
   4427 O         -60.7670  -21.3300  -12.9070 O.2     274 HSE    0.0900
   4428 CB        -57.9040  -20.0960  -13.0270 C.3     274 HSE   -0.0800
   4429 CG        -56.6980  -20.5630  -12.2730 C.ar    274 HSE    0.0900
   4430 CD2       -55.4300  -20.5120  -12.7990 C.ar    274 HSE    0.0900
   4431 ND1       -56.5790  -21.1020  -11.0330 N.ar    274 HSE   -0.7000
   4432 CE1       -55.2480  -21.3580  -10.8360 C.ar    274 HSE    0.2200
   4433 NE2       -54.5700  -20.9950  -11.9110 N.ar    274 HSE    0.2500
   4434 HN        -57.4430  -20.4850  -15.4890 H       274 HSE    0.1300
   4435 HA        -58.4210  -22.1580  -13.3880 H       274 HSE   -0.3600
   4436 HB1       -58.6430  -19.7060  -12.2960 H       274 HSE    0.3200
   4437 HB2       -57.5940  -19.2750  -13.7070 H       274 HSE   -0.0500
   4438 HD2       -55.1190  -20.1490  -13.7700 H       274 HSE    0.0900
   4439 HE1       -54.7950  -21.7900   -9.9460 H       274 HSE    0.5100
   4440 HE2       -53.5810  -21.0660  -12.0460 H       274 HSE   -0.5100
   4441 N         -60.5910  -20.4440  -14.9680 N.am    275 LEU   -0.4700
   4442 CA        -62.0220  -20.2070  -15.1050 C.3     275 LEU    0.3100
   4443 C         -62.7870  -21.5180  -15.2390 C.2     275 LEU    0.0700
   4444 O         -63.9930  -21.5690  -15.0050 O.2     275 LEU    0.0900
   4445 CB        -62.3090  -19.2970  -16.3030 C.3     275 LEU   -0.1800
   4446 CG        -62.3750  -17.7930  -16.0180 C.3     275 LEU    0.0900
   4447 CD1       -63.5330  -17.4810  -15.0800 C.3     275 LEU    0.0900
   4448 CD2       -61.0610  -17.2660  -15.4550 C.3     275 LEU   -0.0900
   4449 HN        -60.0230  -20.1710  -15.7390 H       275 LEU    0.0900
   4450 HA        -62.3740  -19.7480  -14.1930 H       275 LEU   -0.2700
   4451 HB1       -63.2840  -19.6040  -16.7340 H       275 LEU    0.0900
   4452 HB2       -61.5110  -19.4650  -17.0560 H       275 LEU    0.0900
   4453 HG        -62.5150  -17.2430  -16.9730 H       275 LEU    0.0900
   4454 HD11      -63.3140  -17.8700  -14.0620 H       275 LEU   -0.2700
   4455 HD12      -64.4620  -17.9640  -15.4520 H       275 LEU    0.0900
   4456 HD13      -63.6820  -16.3820  -15.0160 H       275 LEU    0.0900
   4457 HD21      -60.2120  -17.5990  -16.0910 H       275 LEU    0.0900
   4458 HD22      -60.9080  -17.6560  -14.4260 H       275 LEU    0.5100
   4459 HD23      -61.0760  -16.1550  -15.4360 H       275 LEU   -0.5100
   4460 N         -62.1030  -22.5840  -15.7040 N.am    276 LEU   -0.4700
   4461 CA        -62.7460  -23.8170  -16.1080 C.3     276 LEU    0.3100
   4462 C         -62.3510  -24.9860  -15.2210 C.2     276 LEU    0.0700
   4463 O         -62.8950  -26.0760  -15.3620 O.2     276 LEU    0.0900
   4464 CB        -62.3380  -24.1500  -17.5710 C.3     276 LEU   -0.1800
   4465 CG        -62.6250  -23.0300  -18.6000 C.3     276 LEU    0.0900
   4466 CD1       -62.1160  -23.4310  -19.9940 C.3     276 LEU    0.0900
   4467 CD2       -64.1180  -22.6730  -18.6650 C.3     276 LEU   -0.0900
   4468 HN        -61.1110  -22.5690  -15.7920 H       276 LEU    0.0900
   4469 HA        -63.8140  -23.6860  -16.0290 H       276 LEU   -0.2700
   4470 HB1       -62.8920  -25.0600  -17.8860 H       276 LEU    0.0900
   4471 HB2       -61.2490  -24.3670  -17.5870 H       276 LEU    0.0900
   4472 HG        -62.1160  -22.0960  -18.2780 H       276 LEU    0.0900
   4473 HD11      -62.6220  -24.3590  -20.3330 H       276 LEU   -0.2700
   4474 HD12      -61.0210  -23.6170  -19.9580 H       276 LEU    0.0900
   4475 HD13      -62.3330  -22.6210  -20.7230 H       276 LEU    0.0900
   4476 HD21      -64.4690  -22.3220  -17.6720 H       276 LEU    0.0900
   4477 HD22      -64.7080  -23.5700  -18.9530 H       276 LEU    0.5100
   4478 HD23      -64.2820  -21.8630  -19.4060 H       276 LEU   -0.5100
   4479 N         -61.4040  -24.7780  -14.2820 N.am    277 MET   -0.4700
   4480 CA        -60.8110  -25.8550  -13.5020 C.3     277 MET    0.3100
   4481 CAT       -58.9880  -23.5700  -11.0430 C.3     277 MET    0.0700
   4482 C         -59.7670  -25.3450  -12.5150 C.2     277 MET    0.0900
   4483 O         -58.8190  -26.0460  -12.1680 O.2     277 MET   -0.1800
   4484 CB        -60.1810  -26.9850  -14.3820 C.3     277 MET    0.0900
   4485 CG        -59.1900  -26.4940  -15.4610 C.3     277 MET    0.0900
   4486 SD        -58.5820  -27.7940  -16.5810 S.3     277 MET   -0.1400
   4487 CE        -60.1350  -28.0420  -17.4920 C.3     277 MET    0.0900
   4488 NT        -59.9160  -24.1020  -12.0150 N.am    277 MET    0.0900
   4489 HN        -61.0640  -23.8630  -14.0780 H       277 MET   -0.0900
   4490 HNT       -60.6630  -23.5000  -12.2890 H       277 MET   -0.2200
   4491 HA        -61.5910  -26.2710  -12.8820 H       277 MET    0.0900
   4492 HB1       -61.0050  -27.5300  -14.8900 H       277 MET    0.0900
   4493 HB2       -59.6440  -27.6880  -13.7120 H       277 MET    0.0900
   4494 HG1       -58.3240  -26.0300  -14.9440 H       277 MET    0.5100
   4495 HG2       -59.6990  -25.7110  -16.0610 H       277 MET   -0.5100
   4496 HE1       -60.5540  -27.0760  -17.8450 H       277 MET   -0.4700
   4497 HE2       -60.8910  -28.5250  -16.8360 H       277 MET    0.3100
   4498 HE3       -59.9610  -28.6870  -18.3800 H       277 MET   -0.1100
   4499 HT1       -57.9660  -23.5510  -11.4780 H       277 MET    0.0900
   4500 HT2       -58.9810  -24.2160  -10.1380 H       277 MET    0.0900
   4501 HT3       -59.2820  -22.5360  -10.7680 H       277 MET    0.0900
@<TRIPOS>BOND
     1    1    2 1
     2    2    4 1
     3    2   14 1
     4    2    6 1
     5    4    5 2
     6    6   16 1
     7    6    7 1
     8    7   18 1
     9    7    8 1
    10    8    9 1
    11    8   20 1
    12    9   22 1
    13    9   10 1
    14   10   25 1
    15   10   23 1
    16   10   24 1
    17    3   11 1
    18    3   26 1
    19    3   27 1
    20    3   28 1
    21   11    1 1
    22   11   12 2
    23   13    1 1
    24   15    6 1
    25   17    7 1
    26   19    8 1
    27   21    9 1
    28   29   30 1
    29   30   37 1
    30   30   33 1
    31   30   31 1
    32   31   32 2
    33   33   38 1
    34   33   34 1
    35   33   35 1
    36   34   42 1
    37   34   40 1
    38   34   41 1
    39   35   39 1
    40   36   29 1
    41    4   29 am
    42   43   44 1
    43   44   47 1
    44   44   55 1
    45   44   45 1
    46   45   46 2
    47   47   48 1
    48   47   57 1
    49   48   49 ar
    50   48   50 ar
    51   49   58 1
    52   49   51 ar
    53   50   52 ar
    54   50   59 1
    55   51   60 1
    56   51   53 ar
    57   52   61 1
    58   52   53 ar
    59   53   62 1
    60   54   43 1
    61   56   47 1
    62   31   43 am
    63   63   64 1
    64   64   67 1
    65   64   73 1
    66   64   65 1
    67   65   66 2
    68   67   75 1
    69   67   68 1
    70   68   77 1
    71   68   69 1
    72   69   70 2
    73   69   71 2
    74   72   63 1
    75   74   67 1
    76   76   68 1
    77   45   63 am
    78   78   79 1
    79   79   86 1
    80   79   82 1
    81   79   80 1
    82   80   81 2
    83   82   87 1
    84   82   83 1
    85   82   84 1
    86   83   88 1
    87   83   89 1
    88   83   90 1
    89   84   91 1
    90   84   92 1
    91   84   93 1
    92   85   78 1
    93   65   78 am
    94   94   95 1
    95   95  102 1
    96   95   98 1
    97   95   96 1
    98   96   97 2
    99   98  103 1
   100   98   99 1
   101   98  100 1
   102   99  104 1
   103   99  105 1
   104   99  106 1
   105  100  107 1
   106  100  108 1
   107  100  109 1
   108  101   94 1
   109   80   94 am
   110  110  111 1
   111  111  114 1
   112  111  122 1
   113  111  112 1
   114  112  113 2
   115  114  115 1
   116  114  124 1
   117  115  116 ar
   118  115  117 ar
   119  116  125 1
   120  116  118 ar
   121  117  119 ar
   122  117  126 1
   123  118  127 1
   124  118  120 ar
   125  119  128 1
   126  119  120 ar
   127  120  129 1
   128  121  110 1
   129  123  114 1
   130   96  110 am
   131  130  131 1
   132  131  139 1
   133  131  134 1
   134  131  132 1
   135  132  133 2
   136  134  140 1
   137  134  136 1
   138  134  135 1
   139  135  142 1
   140  136  143 1
   141  136  144 1
   142  136  145 1
   143  137  135 1
   144  137  146 1
   145  137  147 1
   146  137  148 1
   147  138  130 1
   148  141  135 1
   149  112  130 am
   150  149  150 1
   151  150  157 1
   152  150  153 1
   153  150  151 1
   154  151  152 2
   155  153  158 1
   156  153  154 1
   157  153  155 1
   158  154  159 1
   159  154  160 1
   160  154  161 1
   161  155  162 1
   162  155  163 1
   163  155  164 1
   164  156  149 1
   165  132  149 am
   166  165  166 1
   167  166  174 1
   168  166  169 1
   169  166  167 1
   170  167  168 2
   171  169  176 1
   172  169  170 1
   173  170  177 1
   174  170  171 1
   175  170  172 1
   176  171  178 1
   177  171  179 1
   178  171  180 1
   179  172  181 1
   180  172  182 1
   181  172  183 1
   182  173  165 1
   183  175  169 1
   184  151  165 am
   185  184  185 1
   186  185  192 1
   187  185  188 1
   188  185  186 1
   189  186  187 2
   190  188  193 1
   191  188  189 1
   192  188  190 1
   193  189  194 1
   194  189  195 1
   195  189  196 1
   196  190  197 1
   197  190  198 1
   198  190  199 1
   199  191  184 1
   200  167  184 am
   201  200  201 1
   202  201  206 1
   203  201  204 1
   204  201  202 1
   205  202  203 2
   206  204  207 1
   207  204  208 1
   208  204  209 1
   209  205  200 1
   210  186  200 am
   211  210  211 1
   212  211  216 1
   213  211  212 1
   214  212  213 2
   215  214  210 1
   216  215  211 1
   217  202  210 am
   218  217  218 1
   219  218  224 1
   220  218  221 1
   221  218  219 1
   222  219  220 2
   223  221  226 1
   224  221  222 1
   225  223  217 1
   226  225  221 1
   227  227  222 1
   228  212  217 am
   229  228  229 1
   230  229  237 1
   231  229  232 1
   232  229  230 1
   233  230  231 2
   234  232  239 1
   235  232  233 1
   236  233  240 1
   237  233  234 1
   238  233  235 1
   239  234  241 1
   240  234  242 1
   241  234  243 1
   242  235  244 1
   243  235  245 1
   244  235  246 1
   245  236  228 1
   246  238  232 1
   247  219  228 am
   248  247  248 1
   249  248  254 1
   250  248  251 1
   251  248  249 1
   252  249  250 2
   253  251  256 1
   254  251  252 1
   255  253  247 1
   256  255  251 1
   257  257  252 1
   258  230  247 am
   259  258  259 1
   260  259  267 1
   261  259  262 1
   262  259  260 1
   263  260  261 2
   264  262  269 1
   265  262  263 1
   266  263  270 1
   267  263  264 1
   268  263  265 1
   269  264  271 1
   270  264  272 1
   271  264  273 1
   272  265  274 1
   273  265  275 1
   274  265  276 1
   275  266  258 1
   276  268  262 1
   277  249  258 am
   278  277  278 1
   279  278  285 1
   280  278  281 1
   281  278  279 1
   282  279  280 2
   283  281  286 1
   284  281  282 1
   285  281  283 1
   286  282  287 1
   287  282  288 1
   288  282  289 1
   289  283  290 1
   290  283  291 1
   291  283  292 1
   292  284  277 1
   293  260  277 am
   294  293  294 1
   295  294  301 1
   296  294  297 1
   297  294  295 1
   298  295  296 2
   299  297  302 1
   300  297  298 1
   301  297  299 1
   302  298  306 1
   303  298  304 1
   304  298  305 1
   305  299  303 1
   306  300  293 1
   307  279  293 am
   308  307  308 1
   309  308  316 1
   310  308  311 1
   311  308  309 1
   312  309  310 2
   313  311  317 1
   314  311  313 1
   315  311  312 1
   316  312  319 1
   317  313  320 1
   318  313  321 1
   319  313  322 1
   320  314  312 1
   321  314  323 1
   322  314  324 1
   323  314  325 1
   324  315  307 1
   325  318  312 1
   326  295  307 am
   327  326  327 1
   328  327  335 1
   329  327  330 1
   330  327  328 1
   331  328  329 2
   332  330  336 1
   333  330  332 1
   334  330  331 1
   335  331  338 1
   336  332  339 1
   337  332  340 1
   338  332  341 1
   339  333  331 1
   340  333  342 1
   341  333  343 1
   342  333  344 1
   343  334  326 1
   344  337  331 1
   345  309  326 am
   346  345  346 1
   347  346  351 1
   348  346  347 1
   349  347  348 2
   350  349  345 1
   351  350  346 1
   352  328  345 am
   353  352  353 1
   354  353  361 1
   355  353  356 1
   356  353  354 1
   357  354  355 2
   358  356  363 1
   359  356  357 1
   360  357  359 2
   361  357  358 am
   362  358  364 1
   363  358  365 1
   364  360  352 1
   365  362  356 1
   366  347  352 am
   367  366  367 1
   368  367  375 1
   369  367  370 1
   370  367  368 1
   371  368  369 2
   372  370  376 1
   373  370  372 1
   374  370  371 1
   375  371  378 1
   376  372  379 1
   377  372  380 1
   378  372  381 1
   379  373  371 1
   380  373  382 1
   381  373  383 1
   382  373  384 1
   383  374  366 1
   384  377  371 1
   385  354  366 am
   386  385  386 1
   387  386  394 1
   388  386  389 1
   389  386  387 1
   390  387  388 2
   391  389  396 1
   392  389  390 1
   393  390  397 1
   394  390  391 1
   395  390  392 1
   396  391  398 1
   397  391  399 1
   398  391  400 1
   399  392  401 1
   400  392  402 1
   401  392  403 1
   402  393  385 1
   403  395  389 1
   404  368  385 am
   405  404  405 1
   406  405  412 1
   407  405  408 1
   408  405  406 1
   409  406  407 2
   410  408  413 1
   411  408  409 1
   412  408  410 1
   413  409  414 1
   414  409  415 1
   415  409  416 1
   416  410  417 1
   417  410  418 1
   418  410  419 1
   419  411  404 1
   420  387  404 am
   421  420  421 1
   422  421  429 1
   423  421  424 1
   424  421  422 1
   425  422  423 2
   426  424  431 1
   427  424  425 1
   428  425  433 1
   429  425  426 1
   430  426  427 1
   431  427  434 1
   432  427  435 1
   433  427  436 1
   434  428  420 1
   435  430  424 1
   436  432  425 1
   437  406  420 am
   438  437  438 1
   439  438  445 1
   440  438  441 1
   441  438  439 1
   442  439  440 2
   443  441  446 1
   444  441  442 1
   445  441  443 1
   446  442  447 1
   447  442  448 1
   448  442  449 1
   449  443  450 1
   450  443  451 1
   451  443  452 1
   452  444  437 1
   453  422  437 am
   454  453  454 1
   455  454  460 1
   456  454  457 1
   457  454  455 1
   458  455  456 2
   459  457  462 1
   460  457  458 1
   461  459  453 1
   462  461  457 1
   463  463  458 1
   464  439  453 am
   465  464  465 1
   466  465  473 1
   467  465  468 1
   468  465  466 1
   469  466  467 2
   470  468  474 1
   471  468  470 1
   472  468  469 1
   473  469  476 1
   474  470  477 1
   475  470  478 1
   476  470  479 1
   477  471  469 1
   478  471  480 1
   479  471  481 1
   480  471  482 1
   481  472  464 1
   482  475  469 1
   483  455  464 am
   484  483  484 1
   485  484  493 1
   486  484  487 1
   487  484  485 1
   488  485  486 2
   489  487  495 1
   490  487  488 1
   491  488  497 1
   492  488  489 1
   493  489  499 1
   494  489  490 1
   495  490  501 1
   496  490  491 1
   497  491  502 1
   498  491  503 1
   499  491  504 1
   500  492  483 1
   501  494  487 1
   502  496  488 1
   503  498  489 1
   504  500  490 1
   505  466  483 am
   506  505  506 1
   507  506  513 1
   508  506  509 1
   509  506  507 1
   510  507  508 2
   511  509  514 1
   512  509  510 1
   513  509  511 1
   514  510  515 1
   515  510  516 1
   516  510  517 1
   517  511  518 1
   518  511  519 1
   519  511  520 1
   520  512  505 1
   521  485  505 am
   522  521  522 1
   523  522  530 1
   524  522  525 1
   525  522  523 1
   526  523  524 2
   527  525  532 1
   528  525  526 1
   529  526  528 2
   530  526  527 am
   531  527  533 1
   532  527  534 1
   533  529  521 1
   534  531  525 1
   535  507  521 am
   536  535  536 1
   537  536  537 1
   538  536  547 1
   539  536  539 1
   540  537  538 2
   541  539  549 1
   542  539  540 1
   543  540  551 1
   544  540  541 1
   545  541  553 1
   546  541  542 1
   547  542  554 1
   548  542  543 2
   549  543  544 2
   550  543  545 2
   551  544  555 1
   552  544  556 1
   553  545  558 1
   554  545  557 1
   555  546  535 1
   556  548  539 1
   557  550  540 1
   558  552  541 1
   559  523  535 am
   560  559  560 1
   561  559  569 1
   562  560  561 1
   563  560  563 1
   564  560  570 1
   565  561  562 2
   566  563  564 1
   567  563  571 1
   568  563  572 1
   569  564  565 ar
   570  564  566 ar
   571  565  568 ar
   572  565  573 1
   573  566  567 ar
   574  567  568 ar
   575  567  574 1
   576  568  575 1
   577  537  559 am
   578  576  577 1
   579  577  585 1
   580  577  580 1
   581  577  578 1
   582  578  579 2
   583  580  587 1
   584  580  581 1
   585  581  588 1
   586  581  582 1
   587  581  583 1
   588  582  589 1
   589  582  590 1
   590  582  591 1
   591  583  592 1
   592  583  593 1
   593  583  594 1
   594  584  576 1
   595  586  580 1
   596  576  561 am
   597  595  596 1
   598  596  605 1
   599  596  599 1
   600  596  597 1
   601  597  598 2
   602  599  607 1
   603  599  600 1
   604  600  609 1
   605  600  601 1
   606  601  603 2
   607  601  602 am
   608  602  610 1
   609  602  611 1
   610  604  595 1
   611  606  599 1
   612  608  600 1
   613  578  595 am
   614  612  613 1
   615  613  620 1
   616  613  616 1
   617  613  614 1
   618  614  615 2
   619  616  621 1
   620  616  617 1
   621  616  618 1
   622  617  625 1
   623  617  623 1
   624  617  624 1
   625  618  622 1
   626  619  612 1
   627  597  612 am
   628  626  627 1
   629  627  634 1
   630  627  630 1
   631  627  628 1
   632  628  629 2
   633  630  635 1
   634  630  631 1
   635  630  632 1
   636  631  636 1
   637  631  637 1
   638  631  638 1
   639  632  639 1
   640  632  640 1
   641  632  641 1
   642  633  626 1
   643  614  626 am
   644  642  643 1
   645  643  651 1
   646  643  646 1
   647  643  644 1
   648  644  645 2
   649  646  653 1
   650  646  647 1
   651  647  649 2
   652  647  648 am
   653  648  654 1
   654  648  655 1
   655  650  642 1
   656  652  646 1
   657  628  642 am
   658  656  657 1
   659  657  665 1
   660  657  660 1
   661  657  658 1
   662  658  659 2
   663  660  667 1
   664  660  661 1
   665  661  663 2
   666  661  662 am
   667  662  668 1
   668  662  669 1
   669  664  656 1
   670  666  660 1
   671  644  656 am
   672  670  671 1
   673  671  683 1
   674  671  674 1
   675  671  672 1
   676  672  673 2
   677  674  685 1
   678  674  675 1
   679  675  676 ar
   680  675  677 ar
   681  676  686 1
   682  676  678 ar
   683  677  679 ar
   684  677  687 1
   685  678  688 1
   686  678  680 ar
   687  679  680 ar
   688  679  689 1
   689  680  681 1
   690  681  690 1
   691  682  670 1
   692  684  674 1
   693  658  670 am
   694  691  692 1
   695  692  695 1
   696  692  703 1
   697  692  693 1
   698  693  694 2
   699  695  696 1
   700  695  705 1
   701  696  697 ar
   702  696  698 ar
   703  697  706 1
   704  697  699 ar
   705  698  700 ar
   706  698  707 1
   707  699  708 1
   708  699  701 ar
   709  700  709 1
   710  700  701 ar
   711  701  710 1
   712  702  691 1
   713  704  695 1
   714  672  691 am
   715  711  712 1
   716  712  720 1
   717  712  715 1
   718  712  713 1
   719  713  714 2
   720  715  722 1
   721  715  716 1
   722  716  723 1
   723  716  717 1
   724  716  718 1
   725  717  724 1
   726  717  725 1
   727  717  726 1
   728  718  727 1
   729  718  728 1
   730  718  729 1
   731  719  711 1
   732  721  715 1
   733  693  711 am
   734  730  731 1
   735  731  734 1
   736  731  742 1
   737  731  732 1
   738  732  733 2
   739  734  735 1
   740  734  744 1
   741  735  736 ar
   742  735  737 ar
   743  736  745 1
   744  736  738 ar
   745  737  739 ar
   746  737  746 1
   747  738  747 1
   748  738  740 ar
   749  739  748 1
   750  739  740 ar
   751  740  749 1
   752  741  730 1
   753  743  734 1
   754  713  730 am
   755  750  751 1
   756  751  757 1
   757  751  754 1
   758  751  752 1
   759  752  753 2
   760  754  759 1
   761  754  755 1
   762  756  750 1
   763  758  754 1
   764  760  755 1
   765  732  750 am
   766  761  762 1
   767  762  770 1
   768  762  765 1
   769  762  763 1
   770  763  764 2
   771  765  772 1
   772  765  766 1
   773  766  773 1
   774  766  767 1
   775  766  768 1
   776  767  774 1
   777  767  775 1
   778  767  776 1
   779  768  777 1
   780  768  778 1
   781  768  779 1
   782  769  761 1
   783  771  765 1
   784  752  761 am
   785  780  781 1
   786  781  786 1
   787  781  784 1
   788  781  782 1
   789  782  783 2
   790  784  787 1
   791  784  788 1
   792  784  789 1
   793  785  780 1
   794  763  780 am
   795  790  791 1
   796  791  797 1
   797  791  794 1
   798  791  792 1
   799  792  793 2
   800  794  799 1
   801  794  795 1
   802  796  790 1
   803  798  794 1
   804  800  795 1
   805  782  790 am
   806  801  802 1
   807  802  807 1
   808  802  805 1
   809  802  803 1
   810  803  804 2
   811  805  808 1
   812  805  809 1
   813  805  810 1
   814  806  801 1
   815  792  801 am
   816  811  812 1
   817  812  820 1
   818  812  815 1
   819  812  813 1
   820  813  814 2
   821  815  822 1
   822  815  816 1
   823  816  817 2
   824  816  818 2
   825  819  811 1
   826  821  815 1
   827  803  811 am
   828  823  824 1
   829  824  832 1
   830  824  827 1
   831  824  825 1
   832  825  826 2
   833  827  834 1
   834  827  828 1
   835  828  835 1
   836  828  829 1
   837  828  830 1
   838  829  836 1
   839  829  837 1
   840  829  838 1
   841  830  839 1
   842  830  840 1
   843  830  841 1
   844  831  823 1
   845  833  827 1
   846  813  823 am
   847  842  843 1
   848  843  851 1
   849  843  846 1
   850  843  844 1
   851  844  845 2
   852  846  852 1
   853  846  848 1
   854  846  847 1
   855  847  854 1
   856  848  855 1
   857  848  856 1
   858  848  857 1
   859  849  847 1
   860  849  858 1
   861  849  859 1
   862  849  860 1
   863  850  842 1
   864  853  847 1
   865  825  842 am
   866  861  862 1
   867  862  870 1
   868  862  865 1
   869  862  863 1
   870  863  864 2
   871  865  871 1
   872  865  867 1
   873  865  866 1
   874  866  873 1
   875  867  874 1
   876  867  875 1
   877  867  876 1
   878  868  866 1
   879  868  877 1
   880  868  878 1
   881  868  879 1
   882  869  861 1
   883  872  866 1
   884  844  861 am
   885  880  881 1
   886  881  886 1
   887  881  882 1
   888  882  883 2
   889  884  880 1
   890  885  881 1
   891  863  880 am
   892  887  888 1
   893  888  895 1
   894  888  891 1
   895  888  889 1
   896  889  890 2
   897  891  896 1
   898  891  892 1
   899  891  893 1
   900  892  897 1
   901  892  898 1
   902  892  899 1
   903  893  900 1
   904  893  901 1
   905  893  902 1
   906  894  887 1
   907  882  887 am
   908  903  904 1
   909  904  907 1
   910  904  915 1
   911  904  905 1
   912  905  906 2
   913  907  908 1
   914  907  917 1
   915  908  909 ar
   916  908  910 ar
   917  909  918 1
   918  909  911 ar
   919  910  912 ar
   920  910  919 1
   921  911  920 1
   922  911  913 ar
   923  912  921 1
   924  912  913 ar
   925  913  922 1
   926  914  903 1
   927  916  907 1
   928  889  903 am
   929  923  924 1
   930  924  930 1
   931  924  927 1
   932  924  925 1
   933  925  926 2
   934  927  932 1
   935  927  928 1
   936  929  923 1
   937  931  927 1
   938  933  928 1
   939  905  923 am
   940  934  935 1
   941  935  943 1
   942  935  938 1
   943  935  936 1
   944  936  937 2
   945  938  945 1
   946  938  939 1
   947  939  947 1
   948  939  940 1
   949  940  941 1
   950  941  948 1
   951  941  949 1
   952  941  950 1
   953  942  934 1
   954  944  938 1
   955  946  939 1
   956  925  934 am
   957  951  952 1
   958  952  960 1
   959  952  955 1
   960  952  953 1
   961  953  954 2
   962  955  962 1
   963  955  956 1
   964  956  958 2
   965  956  957 am
   966  957  963 1
   967  957  964 1
   968  959  951 1
   969  961  955 1
   970  936  951 am
   971  965  966 1
   972  966  974 1
   973  966  969 1
   974  966  967 1
   975  967  968 2
   976  969  976 1
   977  969  970 1
   978  970  977 1
   979  970  971 1
   980  970  972 1
   981  971  978 1
   982  971  979 1
   983  971  980 1
   984  972  981 1
   985  972  982 1
   986  972  983 1
   987  973  965 1
   988  975  969 1
   989  953  965 am
   990  984  985 1
   991  985  997 1
   992  985  988 1
   993  985  986 1
   994  986  987 2
   995  988  999 1
   996  988  989 1
   997  989  990 ar
   998  989  991 ar
   999  990 1000 1
  1000  990  992 ar
  1001  991  993 ar
  1002  991 1001 1
  1003  992 1002 1
  1004  992  994 ar
  1005  993  994 ar
  1006  993 1003 1
  1007  994  995 1
  1008  995 1004 1
  1009  996  984 1
  1010  998  988 1
  1011  967  984 am
  1012 1005 1006 1
  1013 1006 1013 1
  1014 1006 1009 1
  1015 1006 1007 1
  1016 1007 1008 2
  1017 1009 1014 1
  1018 1009 1010 1
  1019 1009 1011 1
  1020 1010 1018 1
  1021 1010 1016 1
  1022 1010 1017 1
  1023 1011 1015 1
  1024 1012 1005 1
  1025  986 1005 am
  1026 1019 1020 1
  1027 1020 1028 1
  1028 1020 1023 1
  1029 1020 1021 1
  1030 1021 1022 2
  1031 1023 1030 1
  1032 1023 1024 1
  1033 1024 1031 1
  1034 1024 1025 1
  1035 1024 1026 1
  1036 1025 1032 1
  1037 1025 1033 1
  1038 1025 1034 1
  1039 1026 1035 1
  1040 1026 1036 1
  1041 1026 1037 1
  1042 1027 1019 1
  1043 1029 1023 1
  1044 1007 1019 am
  1045 1038 1039 1
  1046 1039 1051 1
  1047 1039 1042 1
  1048 1039 1040 1
  1049 1040 1041 2
  1050 1042 1053 1
  1051 1042 1043 1
  1052 1043 1044 ar
  1053 1043 1045 ar
  1054 1044 1054 1
  1055 1044 1046 ar
  1056 1045 1047 ar
  1057 1045 1055 1
  1058 1046 1056 1
  1059 1046 1048 ar
  1060 1047 1048 ar
  1061 1047 1057 1
  1062 1048 1049 1
  1063 1049 1058 1
  1064 1050 1038 1
  1065 1052 1042 1
  1066 1021 1038 am
  1067 1059 1060 1
  1068 1060 1067 1
  1069 1060 1063 1
  1070 1060 1061 1
  1071 1061 1062 2
  1072 1063 1068 1
  1073 1063 1064 1
  1074 1063 1065 1
  1075 1064 1072 1
  1076 1064 1070 1
  1077 1064 1071 1
  1078 1065 1069 1
  1079 1066 1059 1
  1080 1040 1059 am
  1081 1073 1074 1
  1082 1074 1081 1
  1083 1074 1077 1
  1084 1074 1075 1
  1085 1075 1076 2
  1086 1077 1082 1
  1087 1077 1078 1
  1088 1077 1079 1
  1089 1078 1083 1
  1090 1078 1084 1
  1091 1078 1085 1
  1092 1079 1086 1
  1093 1079 1087 1
  1094 1079 1088 1
  1095 1080 1073 1
  1096 1061 1073 am
  1097 1089 1090 1
  1098 1090 1098 1
  1099 1090 1093 1
  1100 1090 1091 1
  1101 1091 1092 2
  1102 1093 1099 1
  1103 1093 1095 1
  1104 1093 1094 1
  1105 1094 1101 1
  1106 1095 1102 1
  1107 1095 1103 1
  1108 1095 1104 1
  1109 1096 1094 1
  1110 1096 1105 1
  1111 1096 1106 1
  1112 1096 1107 1
  1113 1097 1089 1
  1114 1100 1094 1
  1115 1075 1089 am
  1116 1108 1109 1
  1117 1109 1114 1
  1118 1109 1110 1
  1119 1110 1111 2
  1120 1112 1108 1
  1121 1113 1109 1
  1122 1091 1108 am
  1123 1115 1116 1
  1124 1116 1128 1
  1125 1116 1119 1
  1126 1116 1117 1
  1127 1117 1118 2
  1128 1119 1130 1
  1129 1119 1120 1
  1130 1120 1121 ar
  1131 1120 1122 ar
  1132 1121 1131 1
  1133 1121 1123 ar
  1134 1122 1124 ar
  1135 1122 1132 1
  1136 1123 1133 1
  1137 1123 1125 ar
  1138 1124 1125 ar
  1139 1124 1134 1
  1140 1125 1126 1
  1141 1126 1135 1
  1142 1127 1115 1
  1143 1129 1119 1
  1144 1110 1115 am
  1145 1136 1137 1
  1146 1137 1138 1
  1147 1137 1151 1
  1148 1137 1140 1
  1149 1138 1139 2
  1150 1140 1153 1
  1151 1140 1141 1
  1152 1141 1143 ar
  1153 1141 1142 ar
  1154 1142 1154 1
  1155 1142 1146 ar
  1156 1143 1144 ar
  1157 1143 1145 ar
  1158 1144 1146 ar
  1159 1144 1147 ar
  1160 1145 1148 ar
  1161 1145 1156 1
  1162 1146 1155 1
  1163 1147 1157 1
  1164 1147 1149 ar
  1165 1148 1149 ar
  1166 1148 1158 1
  1167 1149 1159 1
  1168 1150 1136 1
  1169 1152 1140 1
  1170 1117 1136 am
  1171 1160 1166 1
  1172 1160 1161 1
  1173 1161 1164 1
  1174 1161 1167 1
  1175 1161 1162 1
  1176 1162 1163 2
  1177 1164 1165 1
  1178 1164 1169 1
  1179 1165 1166 1
  1180 1165 1171 1
  1181 1166 1173 1
  1182 1168 1164 1
  1183 1170 1165 1
  1184 1172 1166 1
  1185 1138 1160 am
  1186 1174 1175 1
  1187 1175 1183 1
  1188 1175 1178 1
  1189 1175 1176 1
  1190 1176 1177 2
  1191 1178 1185 1
  1192 1178 1179 1
  1193 1179 1186 1
  1194 1179 1180 1
  1195 1179 1181 1
  1196 1180 1187 1
  1197 1180 1188 1
  1198 1180 1189 1
  1199 1181 1190 1
  1200 1181 1191 1
  1201 1181 1192 1
  1202 1182 1174 1
  1203 1184 1178 1
  1204 1162 1174 am
  1205 1193 1194 1
  1206 1194 1199 1
  1207 1194 1195 1
  1208 1195 1196 2
  1209 1197 1193 1
  1210 1198 1194 1
  1211 1176 1193 am
  1212 1200 1206 1
  1213 1200 1201 1
  1214 1201 1204 1
  1215 1201 1207 1
  1216 1201 1202 1
  1217 1202 1203 2
  1218 1204 1205 1
  1219 1204 1209 1
  1220 1205 1206 1
  1221 1205 1211 1
  1222 1206 1213 1
  1223 1208 1204 1
  1224 1210 1205 1
  1225 1212 1206 1
  1226 1195 1200 am
  1227 1214 1215 1
  1228 1215 1222 1
  1229 1215 1218 1
  1230 1215 1216 1
  1231 1216 1217 2
  1232 1218 1223 1
  1233 1218 1219 1
  1234 1218 1220 1
  1235 1219 1224 1
  1236 1219 1225 1
  1237 1219 1226 1
  1238 1220 1227 1
  1239 1220 1228 1
  1240 1220 1229 1
  1241 1221 1214 1
  1242 1202 1214 am
  1243 1230 1231 1
  1244 1231 1238 1
  1245 1231 1234 1
  1246 1231 1232 1
  1247 1232 1233 2
  1248 1234 1239 1
  1249 1234 1235 1
  1250 1234 1236 1
  1251 1235 1240 1
  1252 1235 1241 1
  1253 1235 1242 1
  1254 1236 1243 1
  1255 1236 1244 1
  1256 1236 1245 1
  1257 1237 1230 1
  1258 1216 1230 am
  1259 1246 1247 1
  1260 1247 1253 1
  1261 1247 1250 1
  1262 1247 1248 1
  1263 1248 1249 2
  1264 1250 1255 1
  1265 1250 1251 1
  1266 1252 1246 1
  1267 1254 1250 1
  1268 1232 1246 am
  1269 1256 1257 1
  1270 1257 1265 1
  1271 1257 1260 1
  1272 1257 1258 1
  1273 1258 1259 2
  1274 1260 1267 1
  1275 1260 1261 1
  1276 1261 1262 2
  1277 1261 1263 2
  1278 1264 1256 1
  1279 1266 1260 1
  1280 1248 1256 am
  1281 1268 1269 1
  1282 1269 1277 1
  1283 1269 1272 1
  1284 1269 1270 1
  1285 1270 1271 2
  1286 1272 1279 1
  1287 1272 1273 1
  1288 1273 1280 1
  1289 1273 1274 1
  1290 1273 1275 1
  1291 1274 1281 1
  1292 1274 1282 1
  1293 1274 1283 1
  1294 1275 1284 1
  1295 1275 1285 1
  1296 1275 1286 1
  1297 1276 1268 1
  1298 1278 1272 1
  1299 1258 1268 am
  1300 1287 1288 1
  1301 1288 1289 1
  1302 1288 1302 1
  1303 1288 1291 1
  1304 1289 1290 2
  1305 1291 1304 1
  1306 1291 1292 1
  1307 1292 1294 ar
  1308 1292 1293 ar
  1309 1293 1305 1
  1310 1293 1297 ar
  1311 1294 1295 ar
  1312 1294 1296 ar
  1313 1295 1297 ar
  1314 1295 1298 ar
  1315 1296 1299 ar
  1316 1296 1307 1
  1317 1297 1306 1
  1318 1298 1308 1
  1319 1298 1300 ar
  1320 1299 1300 ar
  1321 1299 1309 1
  1322 1300 1310 1
  1323 1301 1287 1
  1324 1303 1291 1
  1325 1270 1287 am
  1326 1311 1312 1
  1327 1312 1320 1
  1328 1312 1315 1
  1329 1312 1313 1
  1330 1313 1314 2
  1331 1315 1322 1
  1332 1315 1316 1
  1333 1316 1323 1
  1334 1316 1317 1
  1335 1316 1318 1
  1336 1317 1324 1
  1337 1317 1325 1
  1338 1317 1326 1
  1339 1318 1327 1
  1340 1318 1328 1
  1341 1318 1329 1
  1342 1319 1311 1
  1343 1321 1315 1
  1344 1289 1311 am
  1345 1330 1331 1
  1346 1331 1336 1
  1347 1331 1334 1
  1348 1331 1332 1
  1349 1332 1333 2
  1350 1334 1337 1
  1351 1334 1338 1
  1352 1334 1339 1
  1353 1335 1330 1
  1354 1313 1330 am
  1355 1340 1341 1
  1356 1341 1349 1
  1357 1341 1344 1
  1358 1341 1342 1
  1359 1342 1343 2
  1360 1344 1351 1
  1361 1344 1345 1
  1362 1345 1352 1
  1363 1345 1346 1
  1364 1345 1347 1
  1365 1346 1353 1
  1366 1346 1354 1
  1367 1346 1355 1
  1368 1347 1356 1
  1369 1347 1357 1
  1370 1347 1358 1
  1371 1348 1340 1
  1372 1350 1344 1
  1373 1332 1340 am
  1374 1359 1360 1
  1375 1360 1368 1
  1376 1360 1363 1
  1377 1360 1361 1
  1378 1361 1362 2
  1379 1363 1370 1
  1380 1363 1364 1
  1381 1364 1365 2
  1382 1364 1366 2
  1383 1367 1359 1
  1384 1369 1363 1
  1385 1342 1359 am
  1386 1371 1372 1
  1387 1372 1384 1
  1388 1372 1375 1
  1389 1372 1373 1
  1390 1373 1374 2
  1391 1375 1386 1
  1392 1375 1376 1
  1393 1376 1377 ar
  1394 1376 1378 ar
  1395 1377 1387 1
  1396 1377 1379 ar
  1397 1378 1380 ar
  1398 1378 1388 1
  1399 1379 1389 1
  1400 1379 1381 ar
  1401 1380 1381 ar
  1402 1380 1390 1
  1403 1381 1382 1
  1404 1382 1391 1
  1405 1383 1371 1
  1406 1385 1375 1
  1407 1361 1371 am
  1408 1392 1393 1
  1409 1393 1400 1
  1410 1393 1396 1
  1411 1393 1394 1
  1412 1394 1395 2
  1413 1396 1401 1
  1414 1396 1397 1
  1415 1396 1398 1
  1416 1397 1402 1
  1417 1397 1403 1
  1418 1397 1404 1
  1419 1398 1405 1
  1420 1398 1406 1
  1421 1398 1407 1
  1422 1399 1392 1
  1423 1373 1392 am
  1424 1408 1409 1
  1425 1409 1416 1
  1426 1409 1412 1
  1427 1409 1410 1
  1428 1410 1411 2
  1429 1412 1417 1
  1430 1412 1413 1
  1431 1412 1414 1
  1432 1413 1418 1
  1433 1413 1419 1
  1434 1413 1420 1
  1435 1414 1421 1
  1436 1414 1422 1
  1437 1414 1423 1
  1438 1415 1408 1
  1439 1394 1408 am
  1440 1424 1425 1
  1441 1425 1431 1
  1442 1425 1428 1
  1443 1425 1426 1
  1444 1426 1427 2
  1445 1428 1433 1
  1446 1428 1429 1
  1447 1430 1424 1
  1448 1432 1428 1
  1449 1434 1429 1
  1450 1410 1424 am
  1451 1435 1436 1
  1452 1436 1444 1
  1453 1436 1439 1
  1454 1436 1437 1
  1455 1437 1438 2
  1456 1439 1446 1
  1457 1439 1440 1
  1458 1440 1442 2
  1459 1440 1441 am
  1460 1441 1447 1
  1461 1441 1448 1
  1462 1443 1435 1
  1463 1445 1439 1
  1464 1426 1435 am
  1465 1449 1450 1
  1466 1450 1455 1
  1467 1450 1453 1
  1468 1450 1451 1
  1469 1451 1452 2
  1470 1453 1456 1
  1471 1453 1457 1
  1472 1453 1458 1
  1473 1454 1449 1
  1474 1437 1449 am
  1475 1459 1460 1
  1476 1460 1466 1
  1477 1460 1463 1
  1478 1460 1461 1
  1479 1461 1462 2
  1480 1463 1468 1
  1481 1463 1464 1
  1482 1465 1459 1
  1483 1467 1463 1
  1484 1469 1464 1
  1485 1451 1459 am
  1486 1470 1471 1
  1487 1471 1478 1
  1488 1471 1474 1
  1489 1471 1472 1
  1490 1472 1473 2
  1491 1474 1479 1
  1492 1474 1475 1
  1493 1474 1476 1
  1494 1475 1480 1
  1495 1475 1481 1
  1496 1475 1482 1
  1497 1476 1483 1
  1498 1476 1484 1
  1499 1476 1485 1
  1500 1477 1470 1
  1501 1461 1470 am
  1502 1486 1487 1
  1503 1487 1495 1
  1504 1487 1490 1
  1505 1487 1488 1
  1506 1488 1489 2
  1507 1490 1497 1
  1508 1490 1491 1
  1509 1491 1499 1
  1510 1491 1492 1
  1511 1492 1493 1
  1512 1493 1500 1
  1513 1493 1501 1
  1514 1493 1502 1
  1515 1494 1486 1
  1516 1496 1490 1
  1517 1498 1491 1
  1518 1472 1486 am
  1519 1503 1504 1
  1520 1504 1512 1
  1521 1504 1507 1
  1522 1504 1505 1
  1523 1505 1506 2
  1524 1507 1514 1
  1525 1507 1508 1
  1526 1508 1510 2
  1527 1508 1509 am
  1528 1509 1515 1
  1529 1509 1516 1
  1530 1511 1503 1
  1531 1513 1507 1
  1532 1488 1503 am
  1533 1517 1518 1
  1534 1518 1526 1
  1535 1518 1521 1
  1536 1518 1519 1
  1537 1519 1520 2
  1538 1521 1528 1
  1539 1521 1522 1
  1540 1522 1529 1
  1541 1522 1523 1
  1542 1522 1524 1
  1543 1523 1530 1
  1544 1523 1531 1
  1545 1523 1532 1
  1546 1524 1533 1
  1547 1524 1534 1
  1548 1524 1535 1
  1549 1525 1517 1
  1550 1527 1521 1
  1551 1505 1517 am
  1552 1536 1537 1
  1553 1537 1545 1
  1554 1537 1540 1
  1555 1537 1538 1
  1556 1538 1539 2
  1557 1540 1547 1
  1558 1540 1541 1
  1559 1541 1548 1
  1560 1541 1542 1
  1561 1541 1543 1
  1562 1542 1549 1
  1563 1542 1550 1
  1564 1542 1551 1
  1565 1543 1552 1
  1566 1543 1553 1
  1567 1543 1554 1
  1568 1544 1536 1
  1569 1546 1540 1
  1570 1519 1536 am
  1571 1555 1556 1
  1572 1556 1564 1
  1573 1556 1559 1
  1574 1556 1557 1
  1575 1557 1558 2
  1576 1559 1565 1
  1577 1559 1561 1
  1578 1559 1560 1
  1579 1560 1567 1
  1580 1561 1568 1
  1581 1561 1569 1
  1582 1561 1570 1
  1583 1562 1560 1
  1584 1562 1571 1
  1585 1562 1572 1
  1586 1562 1573 1
  1587 1563 1555 1
  1588 1566 1560 1
  1589 1538 1555 am
  1590 1574 1575 1
  1591 1575 1583 1
  1592 1575 1578 1
  1593 1575 1576 1
  1594 1576 1577 2
  1595 1578 1584 1
  1596 1578 1580 1
  1597 1578 1579 1
  1598 1579 1586 1
  1599 1580 1587 1
  1600 1580 1588 1
  1601 1580 1589 1
  1602 1581 1579 1
  1603 1581 1590 1
  1604 1581 1591 1
  1605 1581 1592 1
  1606 1582 1574 1
  1607 1585 1579 1
  1608 1557 1574 am
  1609 1593 1594 1
  1610 1594 1600 1
  1611 1594 1597 1
  1612 1594 1595 1
  1613 1595 1596 2
  1614 1597 1602 1
  1615 1597 1598 1
  1616 1599 1593 1
  1617 1601 1597 1
  1618 1603 1598 1
  1619 1576 1593 am
  1620 1604 1605 1
  1621 1605 1608 1
  1622 1605 1616 1
  1623 1605 1606 1
  1624 1606 1607 2
  1625 1608 1609 1
  1626 1608 1618 1
  1627 1609 1610 ar
  1628 1609 1611 ar
  1629 1610 1619 1
  1630 1610 1612 ar
  1631 1611 1613 ar
  1632 1611 1620 1
  1633 1612 1621 1
  1634 1612 1614 ar
  1635 1613 1622 1
  1636 1613 1614 ar
  1637 1614 1623 1
  1638 1615 1604 1
  1639 1617 1608 1
  1640 1595 1604 am
  1641 1624 1625 1
  1642 1625 1633 1
  1643 1625 1628 1
  1644 1625 1626 1
  1645 1626 1627 2
  1646 1628 1635 1
  1647 1628 1629 1
  1648 1629 1630 2
  1649 1629 1631 2
  1650 1632 1624 1
  1651 1634 1628 1
  1652 1606 1624 am
  1653 1636 1637 1
  1654 1637 1638 1
  1655 1637 1648 1
  1656 1637 1640 1
  1657 1638 1639 2
  1658 1640 1650 1
  1659 1640 1641 1
  1660 1641 1652 1
  1661 1641 1642 1
  1662 1642 1654 1
  1663 1642 1643 1
  1664 1643 1655 1
  1665 1643 1644 2
  1666 1644 1645 2
  1667 1644 1646 2
  1668 1645 1656 1
  1669 1645 1657 1
  1670 1646 1659 1
  1671 1646 1658 1
  1672 1647 1636 1
  1673 1649 1640 1
  1674 1651 1641 1
  1675 1653 1642 1
  1676 1626 1636 am
  1677 1660 1661 1
  1678 1661 1673 1
  1679 1661 1664 1
  1680 1661 1662 1
  1681 1662 1663 2
  1682 1664 1675 1
  1683 1664 1665 1
  1684 1665 1666 ar
  1685 1665 1667 ar
  1686 1666 1676 1
  1687 1666 1668 ar
  1688 1667 1669 ar
  1689 1667 1677 1
  1690 1668 1678 1
  1691 1668 1670 ar
  1692 1669 1670 ar
  1693 1669 1679 1
  1694 1670 1671 1
  1695 1671 1680 1
  1696 1672 1660 1
  1697 1674 1664 1
  1698 1638 1660 am
  1699 1681 1682 1
  1700 1682 1685 1
  1701 1682 1693 1
  1702 1682 1683 1
  1703 1683 1684 2
  1704 1685 1686 1
  1705 1685 1695 1
  1706 1686 1687 ar
  1707 1686 1688 ar
  1708 1687 1696 1
  1709 1687 1689 ar
  1710 1688 1690 ar
  1711 1688 1697 1
  1712 1689 1698 1
  1713 1689 1691 ar
  1714 1690 1699 1
  1715 1690 1691 ar
  1716 1691 1700 1
  1717 1692 1681 1
  1718 1694 1685 1
  1719 1662 1681 am
  1720 1701 1702 1
  1721 1702 1708 1
  1722 1702 1705 1
  1723 1702 1703 1
  1724 1703 1704 2
  1725 1705 1710 1
  1726 1705 1706 1
  1727 1707 1701 1
  1728 1709 1705 1
  1729 1711 1706 1
  1730 1683 1701 am
  1731 1712 1713 1
  1732 1713 1720 1
  1733 1713 1716 1
  1734 1713 1714 1
  1735 1714 1715 2
  1736 1716 1721 1
  1737 1716 1717 1
  1738 1716 1718 1
  1739 1717 1722 1
  1740 1717 1723 1
  1741 1717 1724 1
  1742 1718 1725 1
  1743 1718 1726 1
  1744 1718 1727 1
  1745 1719 1712 1
  1746 1703 1712 am
  1747 1728 1729 1
  1748 1729 1736 1
  1749 1729 1732 1
  1750 1729 1730 1
  1751 1730 1731 2
  1752 1732 1737 1
  1753 1732 1733 1
  1754 1732 1734 1
  1755 1733 1741 1
  1756 1733 1739 1
  1757 1733 1740 1
  1758 1734 1738 1
  1759 1735 1728 1
  1760 1714 1728 am
  1761 1742 1743 1
  1762 1743 1752 1
  1763 1743 1746 1
  1764 1743 1744 1
  1765 1744 1745 2
  1766 1746 1754 1
  1767 1746 1747 1
  1768 1747 1756 1
  1769 1747 1748 1
  1770 1748 1758 1
  1771 1748 1749 1
  1772 1749 1760 1
  1773 1749 1750 1
  1774 1750 1761 1
  1775 1750 1762 1
  1776 1750 1763 1
  1777 1751 1742 1
  1778 1753 1746 1
  1779 1755 1747 1
  1780 1757 1748 1
  1781 1759 1749 1
  1782 1730 1742 am
  1783 1764 1770 1
  1784 1764 1765 1
  1785 1765 1768 1
  1786 1765 1771 1
  1787 1765 1766 1
  1788 1766 1767 2
  1789 1768 1769 1
  1790 1768 1773 1
  1791 1769 1770 1
  1792 1769 1775 1
  1793 1770 1777 1
  1794 1772 1768 1
  1795 1774 1769 1
  1796 1776 1770 1
  1797 1744 1764 am
  1798 1778 1779 1
  1799 1779 1787 1
  1800 1779 1782 1
  1801 1779 1780 1
  1802 1780 1781 2
  1803 1782 1789 1
  1804 1782 1783 1
  1805 1783 1790 1
  1806 1783 1784 1
  1807 1783 1785 1
  1808 1784 1791 1
  1809 1784 1792 1
  1810 1784 1793 1
  1811 1785 1794 1
  1812 1785 1795 1
  1813 1785 1796 1
  1814 1786 1778 1
  1815 1788 1782 1
  1816 1766 1778 am
  1817 1797 1798 1
  1818 1798 1805 1
  1819 1798 1801 1
  1820 1798 1799 1
  1821 1799 1800 2
  1822 1801 1806 1
  1823 1801 1802 1
  1824 1801 1803 1
  1825 1802 1810 1
  1826 1802 1808 1
  1827 1802 1809 1
  1828 1803 1807 1
  1829 1804 1797 1
  1830 1780 1797 am
  1831 1811 1812 1
  1832 1812 1824 1
  1833 1812 1815 1
  1834 1812 1813 1
  1835 1813 1814 2
  1836 1815 1826 1
  1837 1815 1816 1
  1838 1816 1817 ar
  1839 1816 1818 ar
  1840 1817 1827 1
  1841 1817 1819 ar
  1842 1818 1820 ar
  1843 1818 1828 1
  1844 1819 1829 1
  1845 1819 1821 ar
  1846 1820 1821 ar
  1847 1820 1830 1
  1848 1821 1822 1
  1849 1822 1831 1
  1850 1823 1811 1
  1851 1825 1815 1
  1852 1799 1811 am
  1853 1832 1838 1
  1854 1832 1833 1
  1855 1833 1836 1
  1856 1833 1839 1
  1857 1833 1834 1
  1858 1834 1835 2
  1859 1836 1837 1
  1860 1836 1841 1
  1861 1837 1838 1
  1862 1837 1843 1
  1863 1838 1845 1
  1864 1840 1836 1
  1865 1842 1837 1
  1866 1844 1838 1
  1867 1813 1832 am
  1868 1846 1847 1
  1869 1847 1854 1
  1870 1847 1850 1
  1871 1847 1848 1
  1872 1848 1849 2
  1873 1850 1855 1
  1874 1850 1851 1
  1875 1850 1852 1
  1876 1851 1856 1
  1877 1851 1857 1
  1878 1851 1858 1
  1879 1852 1859 1
  1880 1852 1860 1
  1881 1852 1861 1
  1882 1853 1846 1
  1883 1834 1846 am
  1884 1862 1863 1
  1885 1863 1872 1
  1886 1863 1866 1
  1887 1863 1864 1
  1888 1864 1865 2
  1889 1866 1874 1
  1890 1866 1867 1
  1891 1867 1876 1
  1892 1867 1868 1
  1893 1868 1878 1
  1894 1868 1869 1
  1895 1869 1880 1
  1896 1869 1870 1
  1897 1870 1881 1
  1898 1870 1882 1
  1899 1870 1883 1
  1900 1871 1862 1
  1901 1873 1866 1
  1902 1875 1867 1
  1903 1877 1868 1
  1904 1879 1869 1
  1905 1848 1862 am
  1906 1884 1885 1
  1907 1885 1886 1
  1908 1885 1896 1
  1909 1885 1888 1
  1910 1886 1887 2
  1911 1888 1898 1
  1912 1888 1889 1
  1913 1889 1900 1
  1914 1889 1890 1
  1915 1890 1902 1
  1916 1890 1891 1
  1917 1891 1903 1
  1918 1891 1892 2
  1919 1892 1893 2
  1920 1892 1894 2
  1921 1893 1904 1
  1922 1893 1905 1
  1923 1894 1907 1
  1924 1894 1906 1
  1925 1895 1884 1
  1926 1897 1888 1
  1927 1899 1889 1
  1928 1901 1890 1
  1929 1864 1884 am
  1930 1908 1909 1
  1931 1909 1916 1
  1932 1909 1912 1
  1933 1909 1910 1
  1934 1910 1911 2
  1935 1912 1917 1
  1936 1912 1913 1
  1937 1912 1914 1
  1938 1913 1921 1
  1939 1913 1919 1
  1940 1913 1920 1
  1941 1914 1918 1
  1942 1915 1908 1
  1943 1886 1908 am
  1944 1922 1923 1
  1945 1923 1930 1
  1946 1923 1926 1
  1947 1923 1924 1
  1948 1924 1925 2
  1949 1926 1931 1
  1950 1926 1927 1
  1951 1926 1928 1
  1952 1927 1935 1
  1953 1927 1933 1
  1954 1927 1934 1
  1955 1928 1932 1
  1956 1929 1922 1
  1957 1910 1922 am
  1958 1936 1937 1
  1959 1937 1946 1
  1960 1937 1940 1
  1961 1937 1938 1
  1962 1938 1939 2
  1963 1940 1948 1
  1964 1940 1941 1
  1965 1941 1950 1
  1966 1941 1942 1
  1967 1942 1952 1
  1968 1942 1943 1
  1969 1943 1954 1
  1970 1943 1944 1
  1971 1944 1955 1
  1972 1944 1956 1
  1973 1944 1957 1
  1974 1945 1936 1
  1975 1947 1940 1
  1976 1949 1941 1
  1977 1951 1942 1
  1978 1953 1943 1
  1979 1924 1936 am
  1980 1958 1959 1
  1981 1959 1967 1
  1982 1959 1962 1
  1983 1959 1960 1
  1984 1960 1961 2
  1985 1962 1969 1
  1986 1962 1963 1
  1987 1963 1971 1
  1988 1963 1964 1
  1989 1964 1965 1
  1990 1965 1972 1
  1991 1965 1973 1
  1992 1965 1974 1
  1993 1966 1958 1
  1994 1968 1962 1
  1995 1970 1963 1
  1996 1938 1958 am
  1997 1975 1976 1
  1998 1976 1981 1
  1999 1976 1979 1
  2000 1976 1977 1
  2001 1977 1978 2
  2002 1979 1982 1
  2003 1979 1983 1
  2004 1979 1984 1
  2005 1980 1975 1
  2006 1960 1975 am
  2007 1985 1986 1
  2008 1986 1991 1
  2009 1986 1987 1
  2010 1987 1988 2
  2011 1989 1985 1
  2012 1990 1986 1
  2013 1977 1985 am
  2014 1992 1993 1
  2015 1993 2001 1
  2016 1993 1996 1
  2017 1993 1994 1
  2018 1994 1995 2
  2019 1996 2003 1
  2020 1996 1997 1
  2021 1997 2005 1
  2022 1997 1998 1
  2023 1998 1999 1
  2024 1999 2006 1
  2025 1999 2007 1
  2026 1999 2008 1
  2027 2000 1992 1
  2028 2002 1996 1
  2029 2004 1997 1
  2030 1987 1992 am
  2031 2009 2010 1
  2032 2010 2018 1
  2033 2010 2013 1
  2034 2010 2011 1
  2035 2011 2012 2
  2036 2013 2020 1
  2037 2013 2014 1
  2038 2014 2022 1
  2039 2014 2015 1
  2040 2015 2016 1
  2041 2016 2023 1
  2042 2016 2024 1
  2043 2016 2025 1
  2044 2017 2009 1
  2045 2019 2013 1
  2046 2021 2014 1
  2047 1994 2009 am
  2048 2026 2027 1
  2049 2027 2035 1
  2050 2027 2030 1
  2051 2027 2028 1
  2052 2028 2029 2
  2053 2030 2036 1
  2054 2030 2032 1
  2055 2030 2031 1
  2056 2031 2038 1
  2057 2032 2039 1
  2058 2032 2040 1
  2059 2032 2041 1
  2060 2033 2031 1
  2061 2033 2042 1
  2062 2033 2043 1
  2063 2033 2044 1
  2064 2034 2026 1
  2065 2037 2031 1
  2066 2011 2026 am
  2067 2045 2046 1
  2068 2046 2051 1
  2069 2046 2049 1
  2070 2046 2047 1
  2071 2047 2048 2
  2072 2049 2052 1
  2073 2049 2053 1
  2074 2049 2054 1
  2075 2050 2045 1
  2076 2028 2045 am
  2077 2055 2056 1
  2078 2056 2061 1
  2079 2056 2059 1
  2080 2056 2057 1
  2081 2057 2058 2
  2082 2059 2062 1
  2083 2059 2063 1
  2084 2059 2064 1
  2085 2060 2055 1
  2086 2047 2055 am
  2087 2065 2066 1
  2088 2066 2071 1
  2089 2066 2069 1
  2090 2066 2067 1
  2091 2067 2068 2
  2092 2069 2072 1
  2093 2069 2073 1
  2094 2069 2074 1
  2095 2070 2065 1
  2096 2057 2065 am
  2097 2075 2076 1
  2098 2076 2077 1
  2099 2076 2090 1
  2100 2076 2079 1
  2101 2077 2078 2
  2102 2079 2092 1
  2103 2079 2080 1
  2104 2080 2082 ar
  2105 2080 2081 ar
  2106 2081 2093 1
  2107 2081 2085 ar
  2108 2082 2083 ar
  2109 2082 2084 ar
  2110 2083 2085 ar
  2111 2083 2086 ar
  2112 2084 2087 ar
  2113 2084 2095 1
  2114 2085 2094 1
  2115 2086 2096 1
  2116 2086 2088 ar
  2117 2087 2088 ar
  2118 2087 2097 1
  2119 2088 2098 1
  2120 2089 2075 1
  2121 2091 2079 1
  2122 2067 2075 am
  2123 2099 2100 1
  2124 2100 2107 1
  2125 2100 2103 1
  2126 2100 2101 1
  2127 2101 2102 2
  2128 2103 2108 1
  2129 2103 2104 1
  2130 2103 2105 1
  2131 2104 2109 1
  2132 2104 2110 1
  2133 2104 2111 1
  2134 2105 2112 1
  2135 2105 2113 1
  2136 2105 2114 1
  2137 2106 2099 1
  2138 2077 2099 am
  2139 2115 2116 1
  2140 2116 2124 1
  2141 2116 2119 1
  2142 2116 2117 1
  2143 2117 2118 2
  2144 2119 2126 1
  2145 2119 2120 1
  2146 2120 2127 1
  2147 2120 2121 1
  2148 2120 2122 1
  2149 2121 2128 1
  2150 2121 2129 1
  2151 2121 2130 1
  2152 2122 2131 1
  2153 2122 2132 1
  2154 2122 2133 1
  2155 2123 2115 1
  2156 2125 2119 1
  2157 2101 2115 am
  2158 2134 2135 1
  2159 2135 2141 1
  2160 2135 2138 1
  2161 2135 2136 1
  2162 2136 2137 2
  2163 2138 2143 1
  2164 2138 2139 1
  2165 2140 2134 1
  2166 2142 2138 1
  2167 2144 2139 1
  2168 2117 2134 am
  2169 2145 2146 1
  2170 2146 2149 1
  2171 2146 2157 1
  2172 2146 2147 1
  2173 2147 2148 2
  2174 2149 2150 1
  2175 2149 2159 1
  2176 2150 2151 ar
  2177 2150 2152 ar
  2178 2151 2160 1
  2179 2151 2153 ar
  2180 2152 2154 ar
  2181 2152 2161 1
  2182 2153 2162 1
  2183 2153 2155 ar
  2184 2154 2163 1
  2185 2154 2155 ar
  2186 2155 2164 1
  2187 2156 2145 1
  2188 2158 2149 1
  2189 2136 2145 am
  2190 2165 2166 1
  2191 2166 2174 1
  2192 2166 2169 1
  2193 2166 2167 1
  2194 2167 2168 2
  2195 2169 2175 1
  2196 2169 2171 1
  2197 2169 2170 1
  2198 2170 2177 1
  2199 2171 2178 1
  2200 2171 2179 1
  2201 2171 2180 1
  2202 2172 2170 1
  2203 2172 2181 1
  2204 2172 2182 1
  2205 2172 2183 1
  2206 2173 2165 1
  2207 2176 2170 1
  2208 2147 2165 am
  2209 2184 2185 1
  2210 2185 2193 1
  2211 2185 2188 1
  2212 2185 2186 1
  2213 2186 2187 2
  2214 2188 2195 1
  2215 2188 2189 1
  2216 2189 2196 1
  2217 2189 2190 1
  2218 2189 2191 1
  2219 2190 2197 1
  2220 2190 2198 1
  2221 2190 2199 1
  2222 2191 2200 1
  2223 2191 2201 1
  2224 2191 2202 1
  2225 2192 2184 1
  2226 2194 2188 1
  2227 2167 2184 am
  2228 2203 2204 1
  2229 2204 2205 1
  2230 2204 2218 1
  2231 2204 2207 1
  2232 2205 2206 2
  2233 2207 2220 1
  2234 2207 2208 1
  2235 2208 2210 ar
  2236 2208 2209 ar
  2237 2209 2221 1
  2238 2209 2213 ar
  2239 2210 2211 ar
  2240 2210 2212 ar
  2241 2211 2213 ar
  2242 2211 2214 ar
  2243 2212 2215 ar
  2244 2212 2223 1
  2245 2213 2222 1
  2246 2214 2224 1
  2247 2214 2216 ar
  2248 2215 2216 ar
  2249 2215 2225 1
  2250 2216 2226 1
  2251 2217 2203 1
  2252 2219 2207 1
  2253 2186 2203 am
  2254 2227 2228 1
  2255 2228 2233 1
  2256 2228 2231 1
  2257 2228 2229 1
  2258 2229 2230 2
  2259 2231 2234 1
  2260 2231 2235 1
  2261 2231 2236 1
  2262 2232 2227 1
  2263 2205 2227 am
  2264 2237 2243 1
  2265 2237 2238 1
  2266 2238 2241 1
  2267 2238 2244 1
  2268 2238 2239 1
  2269 2239 2240 2
  2270 2241 2242 1
  2271 2241 2246 1
  2272 2242 2243 1
  2273 2242 2248 1
  2274 2243 2250 1
  2275 2245 2241 1
  2276 2247 2242 1
  2277 2249 2243 1
  2278 2229 2237 am
  2279 2251 2252 1
  2280 2252 2257 1
  2281 2252 2255 1
  2282 2252 2253 1
  2283 2253 2254 2
  2284 2255 2258 1
  2285 2255 2259 1
  2286 2255 2260 1
  2287 2256 2251 1
  2288 2239 2251 am
  2289 2261 2262 1
  2290 2262 2270 1
  2291 2262 2265 1
  2292 2262 2263 1
  2293 2263 2264 2
  2294 2265 2271 1
  2295 2265 2267 1
  2296 2265 2266 1
  2297 2266 2273 1
  2298 2267 2274 1
  2299 2267 2275 1
  2300 2267 2276 1
  2301 2268 2266 1
  2302 2268 2277 1
  2303 2268 2278 1
  2304 2268 2279 1
  2305 2269 2261 1
  2306 2272 2266 1
  2307 2253 2261 am
  2308 2280 2281 1
  2309 2281 2289 1
  2310 2281 2284 1
  2311 2281 2282 1
  2312 2282 2283 2
  2313 2284 2291 1
  2314 2284 2285 1
  2315 2285 2292 1
  2316 2285 2286 1
  2317 2285 2287 1
  2318 2286 2293 1
  2319 2286 2294 1
  2320 2286 2295 1
  2321 2287 2296 1
  2322 2287 2297 1
  2323 2287 2298 1
  2324 2288 2280 1
  2325 2290 2284 1
  2326 2263 2280 am
  2327 2299 2300 1
  2328 2300 2303 1
  2329 2300 2311 1
  2330 2300 2301 1
  2331 2301 2302 2
  2332 2303 2304 1
  2333 2303 2313 1
  2334 2304 2305 ar
  2335 2304 2306 ar
  2336 2305 2314 1
  2337 2305 2307 ar
  2338 2306 2308 ar
  2339 2306 2315 1
  2340 2307 2316 1
  2341 2307 2309 ar
  2342 2308 2317 1
  2343 2308 2309 ar
  2344 2309 2318 1
  2345 2310 2299 1
  2346 2312 2303 1
  2347 2282 2299 am
  2348 2319 2320 1
  2349 2320 2321 1
  2350 2320 2334 1
  2351 2320 2323 1
  2352 2321 2322 2
  2353 2323 2336 1
  2354 2323 2324 1
  2355 2324 2326 ar
  2356 2324 2325 ar
  2357 2325 2337 1
  2358 2325 2329 ar
  2359 2326 2327 ar
  2360 2326 2328 ar
  2361 2327 2329 ar
  2362 2327 2330 ar
  2363 2328 2331 ar
  2364 2328 2339 1
  2365 2329 2338 1
  2366 2330 2340 1
  2367 2330 2332 ar
  2368 2331 2332 ar
  2369 2331 2341 1
  2370 2332 2342 1
  2371 2333 2319 1
  2372 2335 2323 1
  2373 2301 2319 am
  2374 2343 2344 1
  2375 2344 2353 1
  2376 2344 2347 1
  2377 2344 2345 1
  2378 2345 2346 2
  2379 2347 2355 1
  2380 2347 2348 1
  2381 2348 2357 1
  2382 2348 2349 1
  2383 2349 2351 2
  2384 2349 2350 am
  2385 2350 2358 1
  2386 2350 2359 1
  2387 2352 2343 1
  2388 2354 2347 1
  2389 2356 2348 1
  2390 2321 2343 am
  2391 2360 2361 1
  2392 2361 2364 1
  2393 2361 2372 1
  2394 2361 2362 1
  2395 2362 2363 2
  2396 2364 2365 1
  2397 2364 2374 1
  2398 2365 2366 ar
  2399 2365 2367 ar
  2400 2366 2375 1
  2401 2366 2368 ar
  2402 2367 2369 ar
  2403 2367 2376 1
  2404 2368 2377 1
  2405 2368 2370 ar
  2406 2369 2378 1
  2407 2369 2370 ar
  2408 2370 2379 1
  2409 2371 2360 1
  2410 2373 2364 1
  2411 2345 2360 am
  2412 2380 2381 1
  2413 2381 2389 1
  2414 2381 2384 1
  2415 2381 2382 1
  2416 2382 2383 2
  2417 2384 2390 1
  2418 2384 2386 1
  2419 2384 2385 1
  2420 2385 2392 1
  2421 2386 2393 1
  2422 2386 2394 1
  2423 2386 2395 1
  2424 2387 2385 1
  2425 2387 2396 1
  2426 2387 2397 1
  2427 2387 2398 1
  2428 2388 2380 1
  2429 2391 2385 1
  2430 2362 2380 am
  2431 2399 2400 1
  2432 2400 2407 1
  2433 2400 2403 1
  2434 2400 2401 1
  2435 2401 2402 2
  2436 2403 2408 1
  2437 2403 2404 1
  2438 2403 2405 1
  2439 2404 2409 1
  2440 2404 2410 1
  2441 2404 2411 1
  2442 2405 2412 1
  2443 2405 2413 1
  2444 2405 2414 1
  2445 2406 2399 1
  2446 2382 2399 am
  2447 2415 2416 1
  2448 2416 2421 1
  2449 2416 2417 1
  2450 2417 2418 2
  2451 2419 2415 1
  2452 2420 2416 1
  2453 2401 2415 am
  2454 2422 2423 1
  2455 2423 2430 1
  2456 2423 2426 1
  2457 2423 2424 1
  2458 2424 2425 2
  2459 2426 2431 1
  2460 2426 2427 1
  2461 2426 2428 1
  2462 2427 2432 1
  2463 2427 2433 1
  2464 2427 2434 1
  2465 2428 2435 1
  2466 2428 2436 1
  2467 2428 2437 1
  2468 2429 2422 1
  2469 2417 2422 am
  2470 2438 2439 1
  2471 2439 2440 1
  2472 2439 2450 1
  2473 2439 2442 1
  2474 2440 2441 2
  2475 2442 2452 1
  2476 2442 2443 1
  2477 2443 2454 1
  2478 2443 2444 1
  2479 2444 2456 1
  2480 2444 2445 1
  2481 2445 2457 1
  2482 2445 2446 2
  2483 2446 2447 2
  2484 2446 2448 2
  2485 2447 2458 1
  2486 2447 2459 1
  2487 2448 2461 1
  2488 2448 2460 1
  2489 2449 2438 1
  2490 2451 2442 1
  2491 2453 2443 1
  2492 2455 2444 1
  2493 2424 2438 am
  2494 2462 2463 1
  2495 2463 2470 1
  2496 2463 2466 1
  2497 2463 2464 1
  2498 2464 2465 2
  2499 2466 2471 1
  2500 2466 2467 1
  2501 2466 2468 1
  2502 2467 2475 1
  2503 2467 2473 1
  2504 2467 2474 1
  2505 2468 2472 1
  2506 2469 2462 1
  2507 2440 2462 am
  2508 2476 2477 1
  2509 2477 2484 1
  2510 2477 2480 1
  2511 2477 2478 1
  2512 2478 2479 2
  2513 2480 2485 1
  2514 2480 2481 1
  2515 2480 2482 1
  2516 2481 2486 1
  2517 2481 2487 1
  2518 2481 2488 1
  2519 2482 2489 1
  2520 2482 2490 1
  2521 2482 2491 1
  2522 2483 2476 1
  2523 2464 2476 am
  2524 2492 2493 1
  2525 2493 2496 1
  2526 2493 2502 1
  2527 2493 2494 1
  2528 2494 2495 2
  2529 2496 2504 1
  2530 2496 2497 1
  2531 2497 2506 1
  2532 2497 2498 1
  2533 2498 2499 2
  2534 2498 2500 2
  2535 2501 2492 1
  2536 2503 2496 1
  2537 2505 2497 1
  2538 2478 2492 am
  2539 2507 2508 1
  2540 2508 2516 1
  2541 2508 2511 1
  2542 2508 2509 1
  2543 2509 2510 2
  2544 2511 2518 1
  2545 2511 2512 1
  2546 2512 2513 2
  2547 2512 2514 2
  2548 2515 2507 1
  2549 2517 2511 1
  2550 2494 2507 am
  2551 2519 2520 1
  2552 2520 2525 1
  2553 2520 2521 1
  2554 2521 2522 2
  2555 2523 2519 1
  2556 2524 2520 1
  2557 2509 2519 am
  2558 2526 2527 1
  2559 2527 2530 1
  2560 2527 2536 1
  2561 2527 2528 1
  2562 2528 2529 2
  2563 2530 2538 1
  2564 2530 2531 1
  2565 2531 2540 1
  2566 2531 2532 1
  2567 2532 2533 2
  2568 2532 2534 2
  2569 2535 2526 1
  2570 2537 2530 1
  2571 2539 2531 1
  2572 2521 2526 am
  2573 2541 2542 1
  2574 2542 2548 1
  2575 2542 2545 1
  2576 2542 2543 1
  2577 2543 2544 2
  2578 2545 2550 1
  2579 2545 2546 1
  2580 2547 2541 1
  2581 2549 2545 1
  2582 2528 2541 am
  2583 2551 2552 1
  2584 2552 2564 1
  2585 2552 2555 1
  2586 2552 2553 1
  2587 2553 2554 2
  2588 2555 2566 1
  2589 2555 2556 1
  2590 2556 2557 ar
  2591 2556 2558 ar
  2592 2557 2567 1
  2593 2557 2559 ar
  2594 2558 2560 ar
  2595 2558 2568 1
  2596 2559 2569 1
  2597 2559 2561 ar
  2598 2560 2561 ar
  2599 2560 2570 1
  2600 2561 2562 1
  2601 2562 2571 1
  2602 2563 2551 1
  2603 2565 2555 1
  2604 2543 2551 am
  2605 2572 2573 1
  2606 2573 2581 1
  2607 2573 2576 1
  2608 2573 2574 1
  2609 2574 2575 2
  2610 2576 2582 1
  2611 2576 2578 1
  2612 2576 2577 1
  2613 2577 2584 1
  2614 2578 2585 1
  2615 2578 2586 1
  2616 2578 2587 1
  2617 2579 2577 1
  2618 2579 2588 1
  2619 2579 2589 1
  2620 2579 2590 1
  2621 2580 2572 1
  2622 2583 2577 1
  2623 2553 2572 am
  2624 2591 2592 1
  2625 2592 2601 1
  2626 2592 2595 1
  2627 2592 2593 1
  2628 2593 2594 2
  2629 2595 2603 1
  2630 2595 2596 1
  2631 2596 2605 1
  2632 2596 2597 1
  2633 2597 2599 2
  2634 2597 2598 am
  2635 2598 2606 1
  2636 2598 2607 1
  2637 2600 2591 1
  2638 2602 2595 1
  2639 2604 2596 1
  2640 2574 2591 am
  2641 2608 2609 1
  2642 2609 2612 1
  2643 2609 2620 1
  2644 2609 2610 1
  2645 2610 2611 2
  2646 2612 2613 1
  2647 2612 2622 1
  2648 2613 2614 ar
  2649 2613 2615 ar
  2650 2614 2623 1
  2651 2614 2616 ar
  2652 2615 2617 ar
  2653 2615 2624 1
  2654 2616 2625 1
  2655 2616 2618 ar
  2656 2617 2626 1
  2657 2617 2618 ar
  2658 2618 2627 1
  2659 2619 2608 1
  2660 2621 2612 1
  2661 2593 2608 am
  2662 2628 2629 1
  2663 2629 2632 1
  2664 2629 2640 1
  2665 2629 2630 1
  2666 2630 2631 2
  2667 2632 2633 1
  2668 2632 2642 1
  2669 2633 2634 ar
  2670 2633 2635 ar
  2671 2634 2643 1
  2672 2634 2636 ar
  2673 2635 2637 ar
  2674 2635 2644 1
  2675 2636 2645 1
  2676 2636 2638 ar
  2677 2637 2646 1
  2678 2637 2638 ar
  2679 2638 2647 1
  2680 2639 2628 1
  2681 2641 2632 1
  2682 2610 2628 am
  2683 2648 2649 1
  2684 2649 2655 1
  2685 2649 2652 1
  2686 2649 2650 1
  2687 2650 2651 2
  2688 2652 2657 1
  2689 2652 2653 1
  2690 2654 2648 1
  2691 2656 2652 1
  2692 2658 2653 1
  2693 2630 2648 am
  2694 2659 2660 1
  2695 2660 2668 1
  2696 2660 2663 1
  2697 2660 2661 1
  2698 2661 2662 2
  2699 2663 2670 1
  2700 2663 2664 1
  2701 2664 2666 2
  2702 2664 2665 am
  2703 2665 2671 1
  2704 2665 2672 1
  2705 2667 2659 1
  2706 2669 2663 1
  2707 2650 2659 am
  2708 2673 2674 1
  2709 2674 2679 1
  2710 2674 2677 1
  2711 2674 2675 1
  2712 2675 2676 2
  2713 2677 2680 1
  2714 2677 2681 1
  2715 2677 2682 1
  2716 2678 2673 1
  2717 2661 2673 am
  2718 2683 2684 1
  2719 2684 2689 1
  2720 2684 2687 1
  2721 2684 2685 1
  2722 2685 2686 2
  2723 2687 2690 1
  2724 2687 2691 1
  2725 2687 2692 1
  2726 2688 2683 1
  2727 2675 2683 am
  2728 2693 2694 1
  2729 2694 2701 1
  2730 2694 2697 1
  2731 2694 2695 1
  2732 2695 2696 2
  2733 2697 2702 1
  2734 2697 2698 1
  2735 2697 2699 1
  2736 2698 2703 1
  2737 2698 2704 1
  2738 2698 2705 1
  2739 2699 2706 1
  2740 2699 2707 1
  2741 2699 2708 1
  2742 2700 2693 1
  2743 2685 2693 am
  2744 2709 2710 1
  2745 2710 2717 1
  2746 2710 2713 1
  2747 2710 2711 1
  2748 2711 2712 2
  2749 2713 2718 1
  2750 2713 2714 1
  2751 2713 2715 1
  2752 2714 2722 1
  2753 2714 2720 1
  2754 2714 2721 1
  2755 2715 2719 1
  2756 2716 2709 1
  2757 2695 2709 am
  2758 2723 2724 1
  2759 2724 2727 1
  2760 2724 2735 1
  2761 2724 2725 1
  2762 2725 2726 2
  2763 2727 2728 1
  2764 2727 2737 1
  2765 2728 2729 ar
  2766 2728 2730 ar
  2767 2729 2738 1
  2768 2729 2731 ar
  2769 2730 2732 ar
  2770 2730 2739 1
  2771 2731 2740 1
  2772 2731 2733 ar
  2773 2732 2741 1
  2774 2732 2733 ar
  2775 2733 2742 1
  2776 2734 2723 1
  2777 2736 2727 1
  2778 2711 2723 am
  2779 2743 2744 1
  2780 2744 2749 1
  2781 2744 2745 1
  2782 2745 2746 2
  2783 2747 2743 1
  2784 2748 2744 1
  2785 2725 2743 am
  2786 2750 2751 1
  2787 2751 2758 1
  2788 2751 2754 1
  2789 2751 2752 1
  2790 2752 2753 2
  2791 2754 2759 1
  2792 2754 2755 1
  2793 2754 2756 1
  2794 2755 2763 1
  2795 2755 2761 1
  2796 2755 2762 1
  2797 2756 2760 1
  2798 2757 2750 1
  2799 2745 2750 am
  2800 2764 2765 1
  2801 2765 2770 1
  2802 2765 2768 1
  2803 2765 2766 1
  2804 2766 2767 2
  2805 2768 2771 1
  2806 2768 2772 1
  2807 2768 2773 1
  2808 2769 2764 1
  2809 2752 2764 am
  2810 2774 2775 1
  2811 2775 2783 1
  2812 2775 2778 1
  2813 2775 2776 1
  2814 2776 2777 2
  2815 2778 2784 1
  2816 2778 2780 1
  2817 2778 2779 1
  2818 2779 2786 1
  2819 2780 2787 1
  2820 2780 2788 1
  2821 2780 2789 1
  2822 2781 2779 1
  2823 2781 2790 1
  2824 2781 2791 1
  2825 2781 2792 1
  2826 2782 2774 1
  2827 2785 2779 1
  2828 2766 2774 am
  2829 2793 2794 1
  2830 2794 2799 1
  2831 2794 2797 1
  2832 2794 2795 1
  2833 2795 2796 2
  2834 2797 2800 1
  2835 2797 2801 1
  2836 2797 2802 1
  2837 2798 2793 1
  2838 2776 2793 am
  2839 2803 2804 1
  2840 2804 2809 1
  2841 2804 2807 1
  2842 2804 2805 1
  2843 2805 2806 2
  2844 2807 2810 1
  2845 2807 2811 1
  2846 2807 2812 1
  2847 2808 2803 1
  2848 2795 2803 am
  2849 2813 2814 1
  2850 2814 2817 1
  2851 2814 2825 1
  2852 2814 2815 1
  2853 2815 2816 2
  2854 2817 2818 1
  2855 2817 2827 1
  2856 2818 2819 ar
  2857 2818 2820 ar
  2858 2819 2828 1
  2859 2819 2821 ar
  2860 2820 2822 ar
  2861 2820 2829 1
  2862 2821 2830 1
  2863 2821 2823 ar
  2864 2822 2831 1
  2865 2822 2823 ar
  2866 2823 2832 1
  2867 2824 2813 1
  2868 2826 2817 1
  2869 2805 2813 am
  2870 2833 2834 1
  2871 2834 2846 1
  2872 2834 2837 1
  2873 2834 2835 1
  2874 2835 2836 2
  2875 2837 2848 1
  2876 2837 2838 1
  2877 2838 2839 ar
  2878 2838 2840 ar
  2879 2839 2849 1
  2880 2839 2841 ar
  2881 2840 2842 ar
  2882 2840 2850 1
  2883 2841 2851 1
  2884 2841 2843 ar
  2885 2842 2843 ar
  2886 2842 2852 1
  2887 2843 2844 1
  2888 2844 2853 1
  2889 2845 2833 1
  2890 2847 2837 1
  2891 2815 2833 am
  2892 2854 2855 1
  2893 2855 2863 1
  2894 2855 2858 1
  2895 2855 2856 1
  2896 2856 2857 2
  2897 2858 2865 1
  2898 2858 2859 1
  2899 2859 2866 1
  2900 2859 2860 1
  2901 2859 2861 1
  2902 2860 2867 1
  2903 2860 2868 1
  2904 2860 2869 1
  2905 2861 2870 1
  2906 2861 2871 1
  2907 2861 2872 1
  2908 2862 2854 1
  2909 2864 2858 1
  2910 2835 2854 am
  2911 2873 2879 1
  2912 2873 2874 1
  2913 2874 2877 1
  2914 2874 2880 1
  2915 2874 2875 1
  2916 2875 2876 2
  2917 2877 2878 1
  2918 2877 2882 1
  2919 2878 2879 1
  2920 2878 2884 1
  2921 2879 2886 1
  2922 2881 2877 1
  2923 2883 2878 1
  2924 2885 2879 1
  2925 2856 2873 am
  2926 2887 2888 1
  2927 2888 2895 1
  2928 2888 2891 1
  2929 2888 2889 1
  2930 2889 2890 2
  2931 2891 2896 1
  2932 2891 2892 1
  2933 2891 2893 1
  2934 2892 2897 1
  2935 2892 2898 1
  2936 2892 2899 1
  2937 2893 2900 1
  2938 2893 2901 1
  2939 2893 2902 1
  2940 2894 2887 1
  2941 2875 2887 am
  2942 2903 2904 1
  2943 2904 2912 1
  2944 2904 2907 1
  2945 2904 2905 1
  2946 2905 2906 2
  2947 2907 2913 1
  2948 2907 2909 1
  2949 2907 2908 1
  2950 2908 2915 1
  2951 2909 2916 1
  2952 2909 2917 1
  2953 2909 2918 1
  2954 2910 2908 1
  2955 2910 2919 1
  2956 2910 2920 1
  2957 2910 2921 1
  2958 2911 2903 1
  2959 2914 2908 1
  2960 2889 2903 am
  2961 2922 2923 1
  2962 2923 2931 1
  2963 2923 2926 1
  2964 2923 2924 1
  2965 2924 2925 2
  2966 2926 2932 1
  2967 2926 2928 1
  2968 2926 2927 1
  2969 2927 2934 1
  2970 2928 2935 1
  2971 2928 2936 1
  2972 2928 2937 1
  2973 2929 2927 1
  2974 2929 2938 1
  2975 2929 2939 1
  2976 2929 2940 1
  2977 2930 2922 1
  2978 2933 2927 1
  2979 2905 2922 am
  2980 2941 2942 1
  2981 2942 2950 1
  2982 2942 2945 1
  2983 2942 2943 1
  2984 2943 2944 2
  2985 2945 2952 1
  2986 2945 2946 1
  2987 2946 2954 1
  2988 2946 2947 1
  2989 2947 2948 1
  2990 2948 2955 1
  2991 2948 2956 1
  2992 2948 2957 1
  2993 2949 2941 1
  2994 2951 2945 1
  2995 2953 2946 1
  2996 2924 2941 am
  2997 2958 2959 1
  2998 2959 2966 1
  2999 2959 2962 1
  3000 2959 2960 1
  3001 2960 2961 2
  3002 2962 2967 1
  3003 2962 2963 1
  3004 2962 2964 1
  3005 2963 2971 1
  3006 2963 2969 1
  3007 2963 2970 1
  3008 2964 2968 1
  3009 2965 2958 1
  3010 2943 2958 am
  3011 2972 2973 1
  3012 2973 2980 1
  3013 2973 2976 1
  3014 2973 2974 1
  3015 2974 2975 2
  3016 2976 2981 1
  3017 2976 2977 1
  3018 2976 2978 1
  3019 2977 2982 1
  3020 2977 2983 1
  3021 2977 2984 1
  3022 2978 2985 1
  3023 2978 2986 1
  3024 2978 2987 1
  3025 2979 2972 1
  3026 2960 2972 am
  3027 2988 2989 1
  3028 2989 2997 1
  3029 2989 2992 1
  3030 2989 2990 1
  3031 2990 2991 2
  3032 2992 2999 1
  3033 2992 2993 1
  3034 2993 3000 1
  3035 2993 2994 1
  3036 2993 2995 1
  3037 2994 3001 1
  3038 2994 3002 1
  3039 2994 3003 1
  3040 2995 3004 1
  3041 2995 3005 1
  3042 2995 3006 1
  3043 2996 2988 1
  3044 2998 2992 1
  3045 2974 2988 am
  3046 3007 3008 1
  3047 3008 3020 1
  3048 3008 3011 1
  3049 3008 3009 1
  3050 3009 3010 2
  3051 3011 3022 1
  3052 3011 3012 1
  3053 3012 3013 ar
  3054 3012 3014 ar
  3055 3013 3023 1
  3056 3013 3015 ar
  3057 3014 3016 ar
  3058 3014 3024 1
  3059 3015 3025 1
  3060 3015 3017 ar
  3061 3016 3017 ar
  3062 3016 3026 1
  3063 3017 3018 1
  3064 3018 3027 1
  3065 3019 3007 1
  3066 3021 3011 1
  3067 2990 3007 am
  3068 3028 3029 1
  3069 3029 3030 1
  3070 3029 3043 1
  3071 3029 3032 1
  3072 3030 3031 2
  3073 3032 3045 1
  3074 3032 3033 1
  3075 3033 3035 ar
  3076 3033 3034 ar
  3077 3034 3046 1
  3078 3034 3038 ar
  3079 3035 3036 ar
  3080 3035 3037 ar
  3081 3036 3038 ar
  3082 3036 3039 ar
  3083 3037 3040 ar
  3084 3037 3048 1
  3085 3038 3047 1
  3086 3039 3049 1
  3087 3039 3041 ar
  3088 3040 3041 ar
  3089 3040 3050 1
  3090 3041 3051 1
  3091 3042 3028 1
  3092 3044 3032 1
  3093 3009 3028 am
  3094 3052 3053 1
  3095 3052 3062 1
  3096 3053 3054 1
  3097 3053 3056 1
  3098 3053 3063 1
  3099 3054 3055 2
  3100 3056 3057 1
  3101 3056 3064 1
  3102 3056 3065 1
  3103 3057 3058 ar
  3104 3057 3059 ar
  3105 3058 3061 ar
  3106 3058 3067 1
  3107 3059 3060 ar
  3108 3059 3066 1
  3109 3060 3061 ar
  3110 3060 3068 1
  3111 3030 3052 am
  3112 3069 3070 1
  3113 3070 3078 1
  3114 3070 3073 1
  3115 3070 3071 1
  3116 3071 3072 2
  3117 3073 3079 1
  3118 3073 3075 1
  3119 3073 3074 1
  3120 3074 3081 1
  3121 3075 3082 1
  3122 3075 3083 1
  3123 3075 3084 1
  3124 3076 3074 1
  3125 3076 3085 1
  3126 3076 3086 1
  3127 3076 3087 1
  3128 3077 3069 1
  3129 3080 3074 1
  3130 3069 3054 am
  3131 3088 3089 1
  3132 3089 3095 1
  3133 3089 3092 1
  3134 3089 3090 1
  3135 3090 3091 2
  3136 3092 3097 1
  3137 3092 3093 1
  3138 3094 3088 1
  3139 3096 3092 1
  3140 3098 3093 1
  3141 3071 3088 am
  3142 3099 3100 1
  3143 3100 3101 1
  3144 3100 3111 1
  3145 3100 3103 1
  3146 3101 3102 2
  3147 3103 3113 1
  3148 3103 3104 1
  3149 3104 3115 1
  3150 3104 3105 1
  3151 3105 3117 1
  3152 3105 3106 1
  3153 3106 3118 1
  3154 3106 3107 2
  3155 3107 3108 2
  3156 3107 3109 2
  3157 3108 3119 1
  3158 3108 3120 1
  3159 3109 3122 1
  3160 3109 3121 1
  3161 3110 3099 1
  3162 3112 3103 1
  3163 3114 3104 1
  3164 3116 3105 1
  3165 3090 3099 am
  3166 3123 3124 1
  3167 3124 3129 1
  3168 3124 3127 1
  3169 3124 3125 1
  3170 3125 3126 2
  3171 3127 3130 1
  3172 3127 3131 1
  3173 3127 3132 1
  3174 3128 3123 1
  3175 3101 3123 am
  3176 3133 3134 1
  3177 3134 3140 1
  3178 3134 3137 1
  3179 3134 3135 1
  3180 3135 3136 2
  3181 3137 3142 1
  3182 3137 3138 1
  3183 3139 3133 1
  3184 3141 3137 1
  3185 3143 3138 1
  3186 3125 3133 am
  3187 3144 3145 1
  3188 3145 3154 1
  3189 3145 3148 1
  3190 3145 3146 1
  3191 3146 3147 2
  3192 3148 3156 1
  3193 3148 3149 1
  3194 3149 3158 1
  3195 3149 3150 1
  3196 3150 3160 1
  3197 3150 3151 1
  3198 3151 3162 1
  3199 3151 3152 1
  3200 3152 3163 1
  3201 3152 3164 1
  3202 3152 3165 1
  3203 3153 3144 1
  3204 3155 3148 1
  3205 3157 3149 1
  3206 3159 3150 1
  3207 3161 3151 1
  3208 3135 3144 am
  3209 3166 3167 1
  3210 3167 3176 1
  3211 3167 3171 1
  3212 3167 3169 1
  3213 3169 3170 2
  3214 3171 3178 1
  3215 3171 3172 1
  3216 3168 3173 1
  3217 3168 3180 1
  3218 3168 3181 1
  3219 3168 3182 1
  3220 3173 3169 2
  3221 3173 3175 1
  3222 3174 3166 1
  3223 3177 3171 1
  3224 3179 3172 1
  3225 3146 3166 am
  3226 3183 3190 1
  3227 3183 3184 1
  3228 3184 3188 1
  3229 3184 3193 1
  3230 3184 3186 1
  3231 3186 3187 2
  3232 3188 3189 1
  3233 3188 3195 1
  3234 3189 3190 1
  3235 3189 3197 1
  3236 3190 3199 1
  3237 3185 3191 1
  3238 3185 3200 1
  3239 3185 3201 1
  3240 3185 3202 1
  3241 3191 3183 am
  3242 3191 3192 2
  3243 3194 3188 1
  3244 3196 3189 1
  3245 3198 3190 1
  3246 3169 3183 1
  3247 3203 3209 1
  3248 3203 3204 1
  3249 3204 3207 1
  3250 3204 3210 1
  3251 3204 3205 1
  3252 3205 3206 2
  3253 3207 3208 1
  3254 3207 3212 1
  3255 3208 3209 1
  3256 3208 3214 1
  3257 3209 3216 1
  3258 3211 3207 1
  3259 3213 3208 1
  3260 3215 3209 1
  3261 3186 3203 am
  3262 3217 3223 1
  3263 3217 3218 1
  3264 3218 3221 1
  3265 3218 3224 1
  3266 3218 3219 1
  3267 3219 3220 2
  3268 3221 3222 1
  3269 3221 3226 1
  3270 3222 3223 1
  3271 3222 3228 1
  3272 3223 3230 1
  3273 3225 3221 1
  3274 3227 3222 1
  3275 3229 3223 1
  3276 3205 3217 am
  3277 3231 3232 1
  3278 3232 3238 1
  3279 3232 3235 1
  3280 3232 3233 1
  3281 3233 3234 2
  3282 3235 3240 1
  3283 3235 3236 1
  3284 3237 3231 1
  3285 3239 3235 1
  3286 3241 3236 1
  3287 3219 3231 am
  3288 3242 3243 1
  3289 3243 3244 1
  3290 3243 3254 1
  3291 3243 3246 1
  3292 3244 3245 2
  3293 3246 3256 1
  3294 3246 3247 1
  3295 3247 3258 1
  3296 3247 3248 1
  3297 3248 3260 1
  3298 3248 3249 1
  3299 3249 3261 1
  3300 3249 3250 2
  3301 3250 3251 2
  3302 3250 3252 2
  3303 3251 3262 1
  3304 3251 3263 1
  3305 3252 3265 1
  3306 3252 3264 1
  3307 3253 3242 1
  3308 3255 3246 1
  3309 3257 3247 1
  3310 3259 3248 1
  3311 3233 3242 am
  3312 3266 3267 1
  3313 3267 3270 1
  3314 3267 3276 1
  3315 3267 3268 1
  3316 3268 3269 2
  3317 3270 3278 1
  3318 3270 3271 1
  3319 3271 3280 1
  3320 3271 3272 1
  3321 3272 3273 2
  3322 3272 3274 2
  3323 3275 3266 1
  3324 3277 3270 1
  3325 3279 3271 1
  3326 3244 3266 am
  3327 3281 3282 1
  3328 3282 3291 1
  3329 3282 3285 1
  3330 3282 3283 1
  3331 3283 3284 2
  3332 3285 3293 1
  3333 3285 3286 1
  3334 3286 3295 1
  3335 3286 3287 1
  3336 3287 3297 1
  3337 3287 3288 1
  3338 3288 3299 1
  3339 3288 3289 1
  3340 3289 3300 1
  3341 3289 3301 1
  3342 3289 3302 1
  3343 3290 3281 1
  3344 3292 3285 1
  3345 3294 3286 1
  3346 3296 3287 1
  3347 3298 3288 1
  3348 3268 3281 am
  3349 3303 3304 1
  3350 3304 3313 1
  3351 3304 3307 1
  3352 3304 3305 1
  3353 3305 3306 2
  3354 3307 3315 1
  3355 3307 3308 1
  3356 3308 3317 1
  3357 3308 3309 1
  3358 3309 3319 1
  3359 3309 3310 1
  3360 3310 3321 1
  3361 3310 3311 1
  3362 3311 3322 1
  3363 3311 3323 1
  3364 3311 3324 1
  3365 3312 3303 1
  3366 3314 3307 1
  3367 3316 3308 1
  3368 3318 3309 1
  3369 3320 3310 1
  3370 3283 3303 am
  3371 3325 3326 1
  3372 3326 3333 1
  3373 3326 3329 1
  3374 3326 3327 1
  3375 3327 3328 2
  3376 3329 3334 1
  3377 3329 3330 1
  3378 3329 3331 1
  3379 3330 3335 1
  3380 3330 3336 1
  3381 3330 3337 1
  3382 3331 3338 1
  3383 3331 3339 1
  3384 3331 3340 1
  3385 3332 3325 1
  3386 3305 3325 am
  3387 3341 3342 1
  3388 3342 3349 1
  3389 3342 3345 1
  3390 3342 3343 1
  3391 3343 3344 2
  3392 3345 3350 1
  3393 3345 3346 1
  3394 3345 3347 1
  3395 3346 3354 1
  3396 3346 3352 1
  3397 3346 3353 1
  3398 3347 3351 1
  3399 3348 3341 1
  3400 3327 3341 am
  3401 3355 3356 1
  3402 3356 3357 1
  3403 3356 3367 1
  3404 3356 3359 1
  3405 3357 3358 2
  3406 3359 3369 1
  3407 3359 3360 1
  3408 3360 3371 1
  3409 3360 3361 1
  3410 3361 3373 1
  3411 3361 3362 1
  3412 3362 3374 1
  3413 3362 3363 2
  3414 3363 3364 2
  3415 3363 3365 2
  3416 3364 3375 1
  3417 3364 3376 1
  3418 3365 3378 1
  3419 3365 3377 1
  3420 3366 3355 1
  3421 3368 3359 1
  3422 3370 3360 1
  3423 3372 3361 1
  3424 3343 3355 am
  3425 3379 3380 1
  3426 3380 3387 1
  3427 3380 3383 1
  3428 3380 3381 1
  3429 3381 3382 2
  3430 3383 3388 1
  3431 3383 3384 1
  3432 3383 3385 1
  3433 3384 3392 1
  3434 3384 3390 1
  3435 3384 3391 1
  3436 3385 3389 1
  3437 3386 3379 1
  3438 3357 3379 am
  3439 3393 3394 1
  3440 3394 3402 1
  3441 3394 3397 1
  3442 3394 3395 1
  3443 3395 3396 2
  3444 3397 3403 1
  3445 3397 3399 1
  3446 3397 3398 1
  3447 3398 3405 1
  3448 3399 3406 1
  3449 3399 3407 1
  3450 3399 3408 1
  3451 3400 3398 1
  3452 3400 3409 1
  3453 3400 3410 1
  3454 3400 3411 1
  3455 3401 3393 1
  3456 3404 3398 1
  3457 3381 3393 am
  3458 3412 3413 1
  3459 3413 3421 1
  3460 3413 3416 1
  3461 3413 3414 1
  3462 3414 3415 2
  3463 3416 3423 1
  3464 3416 3417 1
  3465 3417 3424 1
  3466 3417 3418 1
  3467 3417 3419 1
  3468 3418 3425 1
  3469 3418 3426 1
  3470 3418 3427 1
  3471 3419 3428 1
  3472 3419 3429 1
  3473 3419 3430 1
  3474 3420 3412 1
  3475 3422 3416 1
  3476 3395 3412 am
  3477 3431 3432 1
  3478 3432 3437 1
  3479 3432 3435 1
  3480 3432 3433 1
  3481 3433 3434 2
  3482 3435 3438 1
  3483 3435 3439 1
  3484 3435 3440 1
  3485 3436 3431 1
  3486 3414 3431 am
  3487 3441 3442 1
  3488 3442 3450 1
  3489 3442 3445 1
  3490 3442 3443 1
  3491 3443 3444 2
  3492 3445 3451 1
  3493 3445 3447 1
  3494 3445 3446 1
  3495 3446 3453 1
  3496 3447 3454 1
  3497 3447 3455 1
  3498 3447 3456 1
  3499 3448 3446 1
  3500 3448 3457 1
  3501 3448 3458 1
  3502 3448 3459 1
  3503 3449 3441 1
  3504 3452 3446 1
  3505 3433 3441 am
  3506 3460 3461 1
  3507 3461 3469 1
  3508 3461 3464 1
  3509 3461 3462 1
  3510 3462 3463 2
  3511 3464 3471 1
  3512 3464 3465 1
  3513 3465 3472 1
  3514 3465 3466 1
  3515 3465 3467 1
  3516 3466 3473 1
  3517 3466 3474 1
  3518 3466 3475 1
  3519 3467 3476 1
  3520 3467 3477 1
  3521 3467 3478 1
  3522 3468 3460 1
  3523 3470 3464 1
  3524 3443 3460 am
  3525 3479 3480 1
  3526 3480 3488 1
  3527 3480 3483 1
  3528 3480 3481 1
  3529 3481 3482 2
  3530 3483 3490 1
  3531 3483 3484 1
  3532 3484 3491 1
  3533 3484 3485 1
  3534 3484 3486 1
  3535 3485 3492 1
  3536 3485 3493 1
  3537 3485 3494 1
  3538 3486 3495 1
  3539 3486 3496 1
  3540 3486 3497 1
  3541 3487 3479 1
  3542 3489 3483 1
  3543 3462 3479 am
  3544 3498 3499 1
  3545 3499 3504 1
  3546 3499 3502 1
  3547 3499 3500 1
  3548 3500 3501 2
  3549 3502 3505 1
  3550 3502 3506 1
  3551 3502 3507 1
  3552 3503 3498 1
  3553 3481 3498 am
  3554 3508 3509 1
  3555 3509 3512 1
  3556 3509 3520 1
  3557 3509 3510 1
  3558 3510 3511 2
  3559 3512 3513 1
  3560 3512 3522 1
  3561 3513 3514 ar
  3562 3513 3515 ar
  3563 3514 3523 1
  3564 3514 3516 ar
  3565 3515 3517 ar
  3566 3515 3524 1
  3567 3516 3525 1
  3568 3516 3518 ar
  3569 3517 3526 1
  3570 3517 3518 ar
  3571 3518 3527 1
  3572 3519 3508 1
  3573 3521 3512 1
  3574 3500 3508 am
  3575 3528 3529 1
  3576 3529 3537 1
  3577 3529 3532 1
  3578 3529 3530 1
  3579 3530 3531 2
  3580 3532 3538 1
  3581 3532 3534 1
  3582 3532 3533 1
  3583 3533 3540 1
  3584 3534 3541 1
  3585 3534 3542 1
  3586 3534 3543 1
  3587 3535 3533 1
  3588 3535 3544 1
  3589 3535 3545 1
  3590 3535 3546 1
  3591 3536 3528 1
  3592 3539 3533 1
  3593 3510 3528 am
  3594 3547 3548 1
  3595 3548 3556 1
  3596 3548 3551 1
  3597 3548 3549 1
  3598 3549 3550 2
  3599 3551 3557 1
  3600 3551 3553 1
  3601 3551 3552 1
  3602 3552 3559 1
  3603 3553 3560 1
  3604 3553 3561 1
  3605 3553 3562 1
  3606 3554 3552 1
  3607 3554 3563 1
  3608 3554 3564 1
  3609 3554 3565 1
  3610 3555 3547 1
  3611 3558 3552 1
  3612 3530 3547 am
  3613 3566 3567 1
  3614 3567 3574 1
  3615 3567 3570 1
  3616 3567 3568 1
  3617 3568 3569 2
  3618 3570 3575 1
  3619 3570 3571 1
  3620 3570 3572 1
  3621 3571 3579 1
  3622 3571 3577 1
  3623 3571 3578 1
  3624 3572 3576 1
  3625 3573 3566 1
  3626 3549 3566 am
  3627 3580 3581 1
  3628 3581 3582 1
  3629 3581 3595 1
  3630 3581 3584 1
  3631 3582 3583 2
  3632 3584 3597 1
  3633 3584 3585 1
  3634 3585 3587 ar
  3635 3585 3586 ar
  3636 3586 3598 1
  3637 3586 3590 ar
  3638 3587 3588 ar
  3639 3587 3589 ar
  3640 3588 3590 ar
  3641 3588 3591 ar
  3642 3589 3592 ar
  3643 3589 3600 1
  3644 3590 3599 1
  3645 3591 3601 1
  3646 3591 3593 ar
  3647 3592 3593 ar
  3648 3592 3602 1
  3649 3593 3603 1
  3650 3594 3580 1
  3651 3596 3584 1
  3652 3568 3580 am
  3653 3604 3605 1
  3654 3605 3610 1
  3655 3605 3608 1
  3656 3605 3606 1
  3657 3606 3607 2
  3658 3608 3611 1
  3659 3608 3612 1
  3660 3608 3613 1
  3661 3609 3604 1
  3662 3582 3604 am
  3663 3614 3620 1
  3664 3614 3615 1
  3665 3615 3618 1
  3666 3615 3621 1
  3667 3615 3616 1
  3668 3616 3617 2
  3669 3618 3619 1
  3670 3618 3623 1
  3671 3619 3620 1
  3672 3619 3625 1
  3673 3620 3627 1
  3674 3622 3618 1
  3675 3624 3619 1
  3676 3626 3620 1
  3677 3606 3614 am
  3678 3628 3629 1
  3679 3629 3641 1
  3680 3629 3632 1
  3681 3629 3630 1
  3682 3630 3631 2
  3683 3632 3643 1
  3684 3632 3633 1
  3685 3633 3634 ar
  3686 3633 3635 ar
  3687 3634 3644 1
  3688 3634 3636 ar
  3689 3635 3637 ar
  3690 3635 3645 1
  3691 3636 3646 1
  3692 3636 3638 ar
  3693 3637 3638 ar
  3694 3637 3647 1
  3695 3638 3639 1
  3696 3639 3648 1
  3697 3640 3628 1
  3698 3642 3632 1
  3699 3616 3628 am
  3700 3649 3650 1
  3701 3650 3658 1
  3702 3650 3653 1
  3703 3650 3651 1
  3704 3651 3652 2
  3705 3653 3660 1
  3706 3653 3654 1
  3707 3654 3656 2
  3708 3654 3655 am
  3709 3655 3661 1
  3710 3655 3662 1
  3711 3657 3649 1
  3712 3659 3653 1
  3713 3630 3649 am
  3714 3663 3664 1
  3715 3664 3671 1
  3716 3664 3667 1
  3717 3664 3665 1
  3718 3665 3666 2
  3719 3667 3672 1
  3720 3667 3668 1
  3721 3667 3669 1
  3722 3668 3673 1
  3723 3668 3674 1
  3724 3668 3675 1
  3725 3669 3676 1
  3726 3669 3677 1
  3727 3669 3678 1
  3728 3670 3663 1
  3729 3651 3663 am
[truncated: 67,709 more chars]
