# Supplementary material for: The pocketome of G-protein-coupled receptors reveals previously untargeted allosteric sites
Source: Nat Commun. 2022 May 10;13:2567. doi: 10.1038/s41467-022-29609-6 (PMC9091257; doi:10.1038/s41467-022-29609-6)
Supplement: Supplementary file 5 — Supplementary Data 2 [file 41467_2022_29609_MOESM5_ESM.zip]

Archive with 9 entries (8 files):
- grids/
- grids/class_a.dx
- grids/class_b1.dx
- grids/class_b2.dx
- grids/class_c.dx
- grids/class_d1.dx
- grids/class_f.dx
- README.pdf
- template.mol2
